# Supplementary material for: Insights into receptor structure and dynamics at the surface of living cells
Source: Nat Commun. 2023 Mar 22;14:1596. doi: 10.1038/s41467-023-37284-4 (PMC10033668; doi:10.1038/s41467-023-37284-4)
Supplement: Supplementary file 15 — Source Data [file 41467_2023_37284_MOESM15_ESM.zip › Source data/Main/Figure 5/b/Average structures of MD sub-trajectories/S44B/MD_sub-average_3bpn_S44B_3.pdb]

ATOM      1  N   CYS A   1      12.021  10.759   2.318  1.00  0.00           N  
ATOM      2  H1  CYS A   1      11.889  11.728   2.080  1.00  0.00           H  
ATOM      3  H2  CYS A   1      12.319  10.227   1.514  1.00  0.00           H  
ATOM      4  H3  CYS A   1      12.748  10.670   3.027  1.00  0.00           H  
ATOM      5  CA  CYS A   1      10.783  10.167   2.854  1.00  0.00           C  
ATOM      6  HA  CYS A   1      10.510  10.669   3.783  1.00  0.00           H  
ATOM      7  CB  CYS A   1       9.590  10.233   1.882  1.00  0.00           C  
ATOM      8  HB2 CYS A   1       9.389  11.258   1.563  1.00  0.00           H  
ATOM      9  HB3 CYS A   1       9.764   9.595   1.008  1.00  0.00           H  
ATOM     10  SG  CYS A   1       8.155   9.604   2.792  1.00  0.00           S  
ATOM     11  HG  CYS A   1       7.286   9.576   1.782  1.00  0.00           H  
ATOM     12  C   CYS A   1      11.126   8.733   3.186  1.00  0.00           C  
ATOM     13  O   CYS A   1      11.447   7.969   2.284  1.00  0.00           O  
ATOM     14  N   ASP A   2      11.220   8.407   4.470  1.00  0.00           N  
ATOM     15  H   ASP A   2      10.948   9.076   5.178  1.00  0.00           H  
ATOM     16  CA  ASP A   2      12.220   7.409   4.875  1.00  0.00           C  
ATOM     17  HA  ASP A   2      12.893   7.227   4.035  1.00  0.00           H  
ATOM     18  CB  ASP A   2      13.128   8.021   5.950  1.00  0.00           C  
ATOM     19  HB2 ASP A   2      12.521   8.267   6.823  1.00  0.00           H  
ATOM     20  HB3 ASP A   2      13.853   7.266   6.243  1.00  0.00           H  
ATOM     21  CG  ASP A   2      13.881   9.297   5.481  1.00  0.00           C  
ATOM     22  OD1 ASP A   2      14.776   9.736   6.227  1.00  0.00           O  
ATOM     23  OD2 ASP A   2      13.550   9.860   4.396  1.00  0.00           O  
ATOM     24  C   ASP A   2      11.596   6.030   5.159  1.00  0.00           C  
ATOM     25  O   ASP A   2      12.286   5.016   5.231  1.00  0.00           O  
ATOM     26  N   ILE A   3      10.262   5.973   5.088  1.00  0.00           N  
ATOM     27  H   ILE A   3       9.769   6.852   5.052  1.00  0.00           H  
ATOM     28  CA  ILE A   3       9.499   4.775   4.726  1.00  0.00           C  
ATOM     29  HA  ILE A   3       9.686   4.000   5.471  1.00  0.00           H  
ATOM     30  CB  ILE A   3       7.989   5.120   4.752  1.00  0.00           C  
ATOM     31  HB  ILE A   3       7.856   6.117   4.325  1.00  0.00           H  
ATOM     32  CG2 ILE A   3       7.115   4.159   3.932  1.00  0.00           C  
ATOM     33 HG21 ILE A   3       7.391   4.196   2.880  1.00  0.00           H  
ATOM     34 HG22 ILE A   3       7.215   3.136   4.297  1.00  0.00           H  
ATOM     35 HG23 ILE A   3       6.070   4.459   3.987  1.00  0.00           H  
ATOM     36  CG1 ILE A   3       7.527   5.148   6.227  1.00  0.00           C  
ATOM     37 HG12 ILE A   3       7.548   4.135   6.634  1.00  0.00           H  
ATOM     38 HG13 ILE A   3       8.221   5.757   6.809  1.00  0.00           H  
ATOM     39  CD1 ILE A   3       6.128   5.735   6.436  1.00  0.00           C  
ATOM     40 HD11 ILE A   3       6.054   6.713   5.963  1.00  0.00           H  
ATOM     41 HD12 ILE A   3       5.364   5.069   6.035  1.00  0.00           H  
ATOM     42 HD13 ILE A   3       5.964   5.846   7.502  1.00  0.00           H  
ATOM     43  C   ILE A   3       9.956   4.204   3.373  1.00  0.00           C  
ATOM     44  O   ILE A   3      10.014   2.988   3.236  1.00  0.00           O  
ATOM     45  N   THR A   4      10.381   5.009   2.392  1.00  0.00           N  
ATOM     46  H   THR A   4      10.314   6.014   2.492  1.00  0.00           H  
ATOM     47  CA  THR A   4      10.876   4.482   1.102  1.00  0.00           C  
ATOM     48  HA  THR A   4      10.070   3.909   0.644  1.00  0.00           H  
ATOM     49  CB  THR A   4      11.212   5.639   0.145  1.00  0.00           C  
ATOM     50  HB  THR A   4      11.976   6.267   0.599  1.00  0.00           H  
ATOM     51  CG2 THR A   4      11.717   5.201  -1.227  1.00  0.00           C  
ATOM     52 HG21 THR A   4      12.689   4.717  -1.137  1.00  0.00           H  
ATOM     53 HG22 THR A   4      11.011   4.501  -1.664  1.00  0.00           H  
ATOM     54 HG23 THR A   4      11.817   6.069  -1.879  1.00  0.00           H  
ATOM     55  OG1 THR A   4      10.042   6.396  -0.078  1.00  0.00           O  
ATOM     56  HG1 THR A   4       9.410   5.814  -0.517  1.00  0.00           H  
ATOM     57  C   THR A   4      12.068   3.520   1.261  1.00  0.00           C  
ATOM     58  O   THR A   4      12.193   2.564   0.499  1.00  0.00           O  
ATOM     59  N   LEU A   5      12.903   3.686   2.296  1.00  0.00           N  
ATOM     60  H   LEU A   5      12.724   4.445   2.940  1.00  0.00           H  
ATOM     61  CA  LEU A   5      13.982   2.739   2.618  1.00  0.00           C  
ATOM     62  HA  LEU A   5      14.560   2.544   1.713  1.00  0.00           H  
ATOM     63  CB  LEU A   5      14.911   3.359   3.681  1.00  0.00           C  
ATOM     64  HB2 LEU A   5      14.318   3.547   4.576  1.00  0.00           H  
ATOM     65  HB3 LEU A   5      15.674   2.623   3.944  1.00  0.00           H  
ATOM     66  CG  LEU A   5      15.605   4.671   3.253  1.00  0.00           C  
ATOM     67  HG  LEU A   5      14.885   5.335   2.773  1.00  0.00           H  
ATOM     68  CD1 LEU A   5      16.176   5.405   4.463  1.00  0.00           C  
ATOM     69 HD11 LEU A   5      15.369   5.652   5.151  1.00  0.00           H  
ATOM     70 HD12 LEU A   5      16.912   4.786   4.971  1.00  0.00           H  
ATOM     71 HD13 LEU A   5      16.641   6.337   4.148  1.00  0.00           H  
ATOM     72  CD2 LEU A   5      16.754   4.397   2.282  1.00  0.00           C  
ATOM     73 HD21 LEU A   5      16.368   3.921   1.384  1.00  0.00           H  
ATOM     74 HD22 LEU A   5      17.229   5.335   2.000  1.00  0.00           H  
ATOM     75 HD23 LEU A   5      17.490   3.738   2.744  1.00  0.00           H  
ATOM     76  C   LEU A   5      13.429   1.383   3.103  1.00  0.00           C  
ATOM     77  O   LEU A   5      13.928   0.329   2.704  1.00  0.00           O  
ATOM     78  N   GLN A   6      12.377   1.408   3.933  1.00  0.00           N  
ATOM     79  H   GLN A   6      12.008   2.312   4.197  1.00  0.00           H  
ATOM     80  CA  GLN A   6      11.614   0.222   4.345  1.00  0.00           C  
ATOM     81  HA  GLN A   6      12.300  -0.523   4.750  1.00  0.00           H  
ATOM     82  CB  GLN A   6      10.593   0.586   5.443  1.00  0.00           C  
ATOM     83  HB2 GLN A   6      10.023   1.459   5.136  1.00  0.00           H  
ATOM     84  HB3 GLN A   6       9.868  -0.223   5.549  1.00  0.00           H  
ATOM     85  CG  GLN A   6      11.222   0.885   6.815  1.00  0.00           C  
ATOM     86  HG2 GLN A   6      12.265   1.178   6.706  1.00  0.00           H  
ATOM     87  HG3 GLN A   6      10.689   1.730   7.251  1.00  0.00           H  
ATOM     88  CD  GLN A   6      11.117  -0.288   7.791  1.00  0.00           C  
ATOM     89  OE1 GLN A   6      11.108  -1.454   7.427  1.00  0.00           O  
ATOM     90  NE2 GLN A   6      10.991  -0.037   9.075  1.00  0.00           N  
ATOM     91 HE21 GLN A   6      10.936  -0.819   9.698  1.00  0.00           H  
ATOM     92 HE22 GLN A   6      11.090   0.916   9.412  1.00  0.00           H  
ATOM     93  C   GLN A   6      10.886  -0.430   3.160  1.00  0.00           C  
ATOM     94  O   GLN A   6      10.935  -1.650   3.021  1.00  0.00           O  
ATOM     95  N   GLU A   7      10.247   0.352   2.283  1.00  0.00           N  
ATOM     96  H   GLU A   7      10.218   1.350   2.474  1.00  0.00           H  
ATOM     97  CA  GLU A   7       9.535  -0.151   1.093  1.00  0.00           C  
ATOM     98  HA  GLU A   7       8.811  -0.902   1.413  1.00  0.00           H  
ATOM     99  CB  GLU A   7       8.755   0.990   0.391  1.00  0.00           C  
ATOM    100  HB2 GLU A   7       9.428   1.824   0.197  1.00  0.00           H  
ATOM    101  HB3 GLU A   7       8.385   0.619  -0.565  1.00  0.00           H  
ATOM    102  CG  GLU A   7       7.556   1.454   1.248  1.00  0.00           C  
ATOM    103  HG2 GLU A   7       6.956   0.572   1.480  1.00  0.00           H  
ATOM    104  HG3 GLU A   7       7.936   1.835   2.195  1.00  0.00           H  
ATOM    105  CD  GLU A   7       6.632   2.530   0.633  1.00  0.00           C  
ATOM    106  OE1 GLU A   7       5.459   2.620   1.081  1.00  0.00           O  
ATOM    107  OE2 GLU A   7       7.050   3.339  -0.223  1.00  0.00           O  
ATOM    108  C   GLU A   7      10.509  -0.867   0.138  1.00  0.00           C  
ATOM    109  O   GLU A   7      10.199  -1.948  -0.374  1.00  0.00           O  
ATOM    110  N   ILE A   8      11.730  -0.340  -0.014  1.00  0.00           N  
ATOM    111  H   ILE A   8      11.916   0.575   0.396  1.00  0.00           H  
ATOM    112  CA  ILE A   8      12.824  -1.020  -0.721  1.00  0.00           C  
ATOM    113  HA  ILE A   8      12.464  -1.297  -1.713  1.00  0.00           H  
ATOM    114  CB  ILE A   8      14.015  -0.051  -0.903  1.00  0.00           C  
ATOM    115  HB  ILE A   8      14.182   0.477   0.037  1.00  0.00           H  
ATOM    116  CG2 ILE A   8      15.309  -0.804  -1.250  1.00  0.00           C  
ATOM    117 HG21 ILE A   8      15.124  -1.536  -2.032  1.00  0.00           H  
ATOM    118 HG22 ILE A   8      16.075  -0.115  -1.593  1.00  0.00           H  
ATOM    119 HG23 ILE A   8      15.689  -1.311  -0.364  1.00  0.00           H  
ATOM    120  CG1 ILE A   8      13.665   0.986  -1.991  1.00  0.00           C  
ATOM    121 HG12 ILE A   8      13.668   0.511  -2.972  1.00  0.00           H  
ATOM    122 HG13 ILE A   8      12.660   1.359  -1.804  1.00  0.00           H  
ATOM    123  CD1 ILE A   8      14.603   2.199  -2.012  1.00  0.00           C  
ATOM    124 HD11 ILE A   8      14.672   2.620  -1.010  1.00  0.00           H  
ATOM    125 HD12 ILE A   8      14.209   2.957  -2.688  1.00  0.00           H  
ATOM    126 HD13 ILE A   8      15.593   1.914  -2.362  1.00  0.00           H  
ATOM    127  C   ILE A   8      13.228  -2.330  -0.023  1.00  0.00           C  
ATOM    128  O   ILE A   8      13.229  -3.378  -0.668  1.00  0.00           O  
ATOM    129  N   ILE A   9      13.551  -2.314   1.277  1.00  0.00           N  
ATOM    130  H   ILE A   9      13.539  -1.418   1.757  1.00  0.00           H  
ATOM    131  CA  ILE A   9      13.965  -3.517   2.035  1.00  0.00           C  
ATOM    132  HA  ILE A   9      14.849  -3.939   1.564  1.00  0.00           H  
ATOM    133  CB  ILE A   9      14.344  -3.118   3.484  1.00  0.00           C  
ATOM    134  HB  ILE A   9      13.540  -2.495   3.881  1.00  0.00           H  
ATOM    135  CG2 ILE A   9      14.492  -4.343   4.409  1.00  0.00           C  
ATOM    136 HG21 ILE A   9      13.533  -4.848   4.518  1.00  0.00           H  
ATOM    137 HG22 ILE A   9      15.223  -5.039   3.999  1.00  0.00           H  
ATOM    138 HG23 ILE A   9      14.805  -4.029   5.404  1.00  0.00           H  
ATOM    139  CG1 ILE A   9      15.659  -2.299   3.493  1.00  0.00           C  
ATOM    140 HG12 ILE A   9      16.512  -2.964   3.342  1.00  0.00           H  
ATOM    141 HG13 ILE A   9      15.653  -1.588   2.666  1.00  0.00           H  
ATOM    142  CD1 ILE A   9      15.865  -1.491   4.784  1.00  0.00           C  
ATOM    143 HD11 ILE A   9      14.985  -0.883   4.990  1.00  0.00           H  
ATOM    144 HD12 ILE A   9      16.055  -2.154   5.627  1.00  0.00           H  
ATOM    145 HD13 ILE A   9      16.720  -0.830   4.659  1.00  0.00           H  
ATOM    146  C   ILE A   9      12.882  -4.612   1.983  1.00  0.00           C  
ATOM    147  O   ILE A   9      13.178  -5.797   1.810  1.00  0.00           O  
ATOM    148  N   LYS A  10      11.609  -4.212   2.067  1.00  0.00           N  
ATOM    149  H   LYS A  10      11.452  -3.222   2.253  1.00  0.00           H  
ATOM    150  CA  LYS A  10      10.430  -5.073   1.896  1.00  0.00           C  
ATOM    151  HA  LYS A  10      10.508  -5.906   2.593  1.00  0.00           H  
ATOM    152  CB  LYS A  10       9.189  -4.229   2.243  1.00  0.00           C  
ATOM    153  HB2 LYS A  10       9.261  -3.906   3.284  1.00  0.00           H  
ATOM    154  HB3 LYS A  10       9.183  -3.333   1.621  1.00  0.00           H  
ATOM    155  CG  LYS A  10       7.845  -4.934   2.041  1.00  0.00           C  
ATOM    156  HG2 LYS A  10       7.066  -4.213   2.281  1.00  0.00           H  
ATOM    157  HG3 LYS A  10       7.732  -5.220   0.994  1.00  0.00           H  
ATOM    158  CD  LYS A  10       7.659  -6.161   2.935  1.00  0.00           C  
ATOM    159  HD2 LYS A  10       8.407  -6.920   2.702  1.00  0.00           H  
ATOM    160  HD3 LYS A  10       7.740  -5.863   3.982  1.00  0.00           H  
ATOM    161  CE  LYS A  10       6.266  -6.715   2.656  1.00  0.00           C  
ATOM    162  HE2 LYS A  10       5.544  -5.899   2.728  1.00  0.00           H  
ATOM    163  HE3 LYS A  10       6.235  -7.098   1.631  1.00  0.00           H  
ATOM    164  NZ  LYS A  10       5.898  -7.777   3.611  1.00  0.00           N  
ATOM    165  HZ1 LYS A  10       5.915  -7.453   4.575  1.00  0.00           H  
ATOM    166  HZ2 LYS A  10       4.958  -8.124   3.416  1.00  0.00           H  
ATOM    167  HZ3 LYS A  10       6.496  -8.582   3.520  1.00  0.00           H  
ATOM    168  C   LYS A  10      10.347  -5.675   0.489  1.00  0.00           C  
ATOM    169  O   LYS A  10      10.188  -6.885   0.360  1.00  0.00           O  
ATOM    170  N   THR A  11      10.503  -4.849  -0.549  1.00  0.00           N  
ATOM    171  H   THR A  11      10.641  -3.863  -0.348  1.00  0.00           H  
ATOM    172  CA  THR A  11      10.505  -5.282  -1.964  1.00  0.00           C  
ATOM    173  HA  THR A  11       9.569  -5.798  -2.173  1.00  0.00           H  
ATOM    174  CB  THR A  11      10.607  -4.080  -2.923  1.00  0.00           C  
ATOM    175  HB  THR A  11      11.560  -3.569  -2.779  1.00  0.00           H  
ATOM    176  CG2 THR A  11      10.464  -4.467  -4.394  1.00  0.00           C  
ATOM    177 HG21 THR A  11      11.318  -5.061  -4.719  1.00  0.00           H  
ATOM    178 HG22 THR A  11       9.550  -5.041  -4.532  1.00  0.00           H  
ATOM    179 HG23 THR A  11      10.416  -3.567  -5.007  1.00  0.00           H  
ATOM    180  OG1 THR A  11       9.558  -3.172  -2.676  1.00  0.00           O  
ATOM    181  HG1 THR A  11       9.745  -2.731  -1.820  1.00  0.00           H  
ATOM    182  C   THR A  11      11.645  -6.264  -2.249  1.00  0.00           C  
ATOM    183  O   THR A  11      11.440  -7.258  -2.941  1.00  0.00           O  
ATOM    184  N   LEU A  12      12.821  -6.046  -1.653  1.00  0.00           N  
ATOM    185  H   LEU A  12      12.932  -5.184  -1.126  1.00  0.00           H  
ATOM    186  CA  LEU A  12      13.959  -6.970  -1.699  1.00  0.00           C  
ATOM    187  HA  LEU A  12      14.180  -7.202  -2.739  1.00  0.00           H  
ATOM    188  CB  LEU A  12      15.189  -6.276  -1.082  1.00  0.00           C  
ATOM    189  HB2 LEU A  12      14.924  -5.918  -0.088  1.00  0.00           H  
ATOM    190  HB3 LEU A  12      15.992  -7.006  -0.973  1.00  0.00           H  
ATOM    191  CG  LEU A  12      15.706  -5.094  -1.927  1.00  0.00           C  
ATOM    192  HG  LEU A  12      14.873  -4.525  -2.336  1.00  0.00           H  
ATOM    193  CD1 LEU A  12      16.573  -4.144  -1.103  1.00  0.00           C  
ATOM    194 HD11 LEU A  12      17.462  -4.661  -0.752  1.00  0.00           H  
ATOM    195 HD12 LEU A  12      16.870  -3.301  -1.722  1.00  0.00           H  
ATOM    196 HD13 LEU A  12      16.007  -3.766  -0.258  1.00  0.00           H  
ATOM    197  CD2 LEU A  12      16.569  -5.590  -3.080  1.00  0.00           C  
ATOM    198 HD21 LEU A  12      17.461  -6.084  -2.691  1.00  0.00           H  
ATOM    199 HD22 LEU A  12      16.001  -6.292  -3.685  1.00  0.00           H  
ATOM    200 HD23 LEU A  12      16.869  -4.748  -3.697  1.00  0.00           H  
ATOM    201  C   LEU A  12      13.656  -8.314  -1.014  1.00  0.00           C  
ATOM    202  O   LEU A  12      14.067  -9.361  -1.520  1.00  0.00           O  
ATOM    203  N   ASN A  13      12.905  -8.326   0.090  1.00  0.00           N  
ATOM    204  H   ASN A  13      12.636  -7.444   0.509  1.00  0.00           H  
ATOM    205  CA  ASN A  13      12.432  -9.581   0.688  1.00  0.00           C  
ATOM    206  HA  ASN A  13      13.278 -10.269   0.755  1.00  0.00           H  
ATOM    207  CB  ASN A  13      11.918  -9.327   2.116  1.00  0.00           C  
ATOM    208  HB2 ASN A  13      11.346  -8.401   2.150  1.00  0.00           H  
ATOM    209  HB3 ASN A  13      11.246 -10.145   2.380  1.00  0.00           H  
ATOM    210  CG  ASN A  13      13.000  -9.278   3.188  1.00  0.00           C  
ATOM    211  OD1 ASN A  13      14.203  -9.284   2.957  1.00  0.00           O  
ATOM    212  ND2 ASN A  13      12.576  -9.265   4.435  1.00  0.00           N  
ATOM    213 HD21 ASN A  13      13.269  -9.381   5.145  1.00  0.00           H  
ATOM    214 HD22 ASN A  13      11.592  -9.327   4.624  1.00  0.00           H  
ATOM    215  C   ASN A  13      11.383 -10.296  -0.194  1.00  0.00           C  
ATOM    216  O   ASN A  13      11.497 -11.502  -0.391  1.00  0.00           O  
ATOM    217  N   SER A  14      10.416  -9.590  -0.795  1.00  0.00           N  
ATOM    218  H   SER A  14      10.308  -8.605  -0.574  1.00  0.00           H  
ATOM    219  CA  SER A  14       9.475 -10.205  -1.752  1.00  0.00           C  
ATOM    220  HA  SER A  14       8.963 -11.027  -1.252  1.00  0.00           H  
ATOM    221  CB  SER A  14       8.414  -9.200  -2.206  1.00  0.00           C  
ATOM    222  HB2 SER A  14       8.895  -8.309  -2.611  1.00  0.00           H  
ATOM    223  HB3 SER A  14       7.798  -9.650  -2.984  1.00  0.00           H  
ATOM    224  OG  SER A  14       7.592  -8.848  -1.113  1.00  0.00           O  
ATOM    225  HG  SER A  14       6.768  -9.343  -1.193  1.00  0.00           H  
ATOM    226  C   SER A  14      10.187 -10.799  -2.974  1.00  0.00           C  
ATOM    227  O   SER A  14       9.849 -11.905  -3.394  1.00  0.00           O  
ATOM    228  N   LEU A  15      11.215 -10.118  -3.501  1.00  0.00           N  
ATOM    229  H   LEU A  15      11.373  -9.180  -3.152  1.00  0.00           H  
ATOM    230  CA  LEU A  15      12.142 -10.643  -4.516  1.00  0.00           C  
ATOM    231  HA  LEU A  15      11.574 -10.920  -5.403  1.00  0.00           H  
ATOM    232  CB  LEU A  15      13.192  -9.572  -4.884  1.00  0.00           C  
ATOM    233  HB2 LEU A  15      13.539  -9.094  -3.972  1.00  0.00           H  
ATOM    234  HB3 LEU A  15      14.056 -10.055  -5.346  1.00  0.00           H  
ATOM    235  CG  LEU A  15      12.668  -8.495  -5.839  1.00  0.00           C  
ATOM    236  HG  LEU A  15      11.678  -8.185  -5.515  1.00  0.00           H  
ATOM    237  CD1 LEU A  15      13.579  -7.268  -5.858  1.00  0.00           C  
ATOM    238 HD11 LEU A  15      13.190  -6.533  -6.564  1.00  0.00           H  
ATOM    239 HD12 LEU A  15      13.598  -6.814  -4.870  1.00  0.00           H  
ATOM    240 HD13 LEU A  15      14.592  -7.550  -6.147  1.00  0.00           H  
ATOM    241  CD2 LEU A  15      12.595  -9.035  -7.264  1.00  0.00           C  
ATOM    242 HD21 LEU A  15      13.581  -9.350  -7.605  1.00  0.00           H  
ATOM    243 HD22 LEU A  15      11.916  -9.882  -7.301  1.00  0.00           H  
ATOM    244 HD23 LEU A  15      12.225  -8.258  -7.928  1.00  0.00           H  
ATOM    245  C   LEU A  15      12.861 -11.907  -4.039  1.00  0.00           C  
ATOM    246  O   LEU A  15      12.872 -12.903  -4.760  1.00  0.00           O  
ATOM    247  N   THR A  16      13.414 -11.886  -2.823  1.00  0.00           N  
ATOM    248  H   THR A  16      13.384 -11.022  -2.295  1.00  0.00           H  
ATOM    249  CA  THR A  16      14.093 -13.053  -2.229  1.00  0.00           C  
ATOM    250  HA  THR A  16      14.931 -13.333  -2.867  1.00  0.00           H  
ATOM    251  CB  THR A  16      14.640 -12.726  -0.827  1.00  0.00           C  
ATOM    252  HB  THR A  16      13.806 -12.513  -0.158  1.00  0.00           H  
ATOM    253  CG2 THR A  16      15.462 -13.868  -0.227  1.00  0.00           C  
ATOM    254 HG21 THR A  16      15.907 -13.540   0.711  1.00  0.00           H  
ATOM    255 HG22 THR A  16      14.820 -14.724  -0.028  1.00  0.00           H  
ATOM    256 HG23 THR A  16      16.255 -14.149  -0.920  1.00  0.00           H  
ATOM    257  OG1 THR A  16      15.495 -11.607  -0.845  1.00  0.00           O  
ATOM    258  HG1 THR A  16      15.021 -10.853  -1.228  1.00  0.00           H  
ATOM    259  C   THR A  16      13.152 -14.262  -2.135  1.00  0.00           C  
ATOM    260  O   THR A  16      13.580 -15.400  -2.326  1.00  0.00           O  
ATOM    261  N   GLU A  17      11.859 -14.039  -1.874  1.00  0.00           N  
ATOM    262  H   GLU A  17      11.582 -13.097  -1.615  1.00  0.00           H  
ATOM    263  CA  GLU A  17      10.868 -15.110  -1.704  1.00  0.00           C  
ATOM    264  HA  GLU A  17      11.401 -15.940  -1.265  1.00  0.00           H  
ATOM    265  CB  GLU A  17       9.794 -14.656  -0.701  1.00  0.00           C  
ATOM    266  HB2 GLU A  17      10.254 -14.027   0.063  1.00  0.00           H  
ATOM    267  HB3 GLU A  17       9.058 -14.046  -1.230  1.00  0.00           H  
ATOM    268  CG  GLU A  17       9.072 -15.804   0.025  1.00  0.00           C  
ATOM    269  HG2 GLU A  17       8.213 -15.368   0.543  1.00  0.00           H  
ATOM    270  HG3 GLU A  17       8.669 -16.513  -0.700  1.00  0.00           H  
ATOM    271  CD  GLU A  17       9.960 -16.542   1.053  1.00  0.00           C  
ATOM    272  OE1 GLU A  17       9.456 -16.788   2.167  1.00  0.00           O  
ATOM    273  OE2 GLU A  17      11.139 -16.867   0.751  1.00  0.00           O  
ATOM    274  C   GLU A  17      10.285 -15.690  -3.006  1.00  0.00           C  
ATOM    275  O   GLU A  17       9.733 -16.793  -3.008  1.00  0.00           O  
ATOM    276  N   GLN A  18      10.503 -15.046  -4.162  1.00  0.00           N  
ATOM    277  H   GLN A  18      10.978 -14.151  -4.141  1.00  0.00           H  
ATOM    278  CA  GLN A  18      10.134 -15.649  -5.451  1.00  0.00           C  
ATOM    279  HA  GLN A  18       9.096 -15.983  -5.374  1.00  0.00           H  
ATOM    280  CB  GLN A  18      10.218 -14.627  -6.602  1.00  0.00           C  
ATOM    281  HB2 GLN A  18      11.250 -14.300  -6.733  1.00  0.00           H  
ATOM    282  HB3 GLN A  18       9.906 -15.129  -7.517  1.00  0.00           H  
ATOM    283  CG  GLN A  18       9.319 -13.394  -6.428  1.00  0.00           C  
ATOM    284  HG2 GLN A  18       9.823 -12.678  -5.781  1.00  0.00           H  
ATOM    285  HG3 GLN A  18       9.178 -12.911  -7.395  1.00  0.00           H  
ATOM    286  CD  GLN A  18       7.949 -13.735  -5.854  1.00  0.00           C  
ATOM    287  OE1 GLN A  18       7.146 -14.432  -6.457  1.00  0.00           O  
ATOM    288  NE2 GLN A  18       7.654 -13.275  -4.661  1.00  0.00           N  
ATOM    289 HE21 GLN A  18       6.771 -13.539  -4.260  1.00  0.00           H  
ATOM    290 HE22 GLN A  18       8.367 -12.775  -4.132  1.00  0.00           H  
ATOM    291  C   GLN A  18      10.947 -16.917  -5.768  1.00  0.00           C  
ATOM    292  O   GLN A  18      10.407 -17.820  -6.409  1.00  0.00           O  
ATOM    293  N   LYS A  19      12.197 -17.028  -5.282  1.00  0.00           N  
ATOM    294  H   LYS A  19      12.527 -16.257  -4.711  1.00  0.00           H  
ATOM    295  CA  LYS A  19      13.111 -18.185  -5.458  1.00  0.00           C  
ATOM    296  HA  LYS A  19      14.115 -17.850  -5.187  1.00  0.00           H  
ATOM    297  CB  LYS A  19      12.750 -19.351  -4.508  1.00  0.00           C  
ATOM    298  HB2 LYS A  19      11.838 -19.811  -4.877  1.00  0.00           H  
ATOM    299  HB3 LYS A  19      13.535 -20.107  -4.569  1.00  0.00           H  
ATOM    300  CG  LYS A  19      12.522 -18.999  -3.027  1.00  0.00           C  
ATOM    301  HG2 LYS A  19      11.822 -18.172  -2.959  1.00  0.00           H  
ATOM    302  HG3 LYS A  19      12.057 -19.858  -2.541  1.00  0.00           H  
ATOM    303  CD  LYS A  19      13.790 -18.642  -2.244  1.00  0.00           C  
ATOM    304  HD2 LYS A  19      14.423 -19.525  -2.144  1.00  0.00           H  
ATOM    305  HD3 LYS A  19      14.342 -17.859  -2.765  1.00  0.00           H  
ATOM    306  CE  LYS A  19      13.346 -18.143  -0.863  1.00  0.00           C  
ATOM    307  HE2 LYS A  19      12.669 -17.298  -1.002  1.00  0.00           H  
ATOM    308  HE3 LYS A  19      12.775 -18.921  -0.349  1.00  0.00           H  
ATOM    309  NZ  LYS A  19      14.476 -17.690  -0.028  1.00  0.00           N  
ATOM    310  HZ1 LYS A  19      14.972 -16.945  -0.504  1.00  0.00           H  
ATOM    311  HZ2 LYS A  19      15.113 -18.450   0.164  1.00  0.00           H  
ATOM    312  HZ3 LYS A  19      14.099 -17.322   0.838  1.00  0.00           H  
ATOM    313  C   LYS A  19      13.211 -18.636  -6.931  1.00  0.00           C  
ATOM    314  O   LYS A  19      12.931 -19.781  -7.282  1.00  0.00           O  
ATOM    315  N   THR A  20      13.536 -17.685  -7.806  1.00  0.00           N  
ATOM    316  H   THR A  20      13.819 -16.796  -7.424  1.00  0.00           H  
ATOM    317  CA  THR A  20      13.747 -17.914  -9.250  1.00  0.00           C  
ATOM    318  HA  THR A  20      13.164 -18.779  -9.565  1.00  0.00           H  
ATOM    319  CB  THR A  20      13.301 -16.705 -10.093  1.00  0.00           C  
ATOM    320  HB  THR A  20      13.146 -17.049 -11.117  1.00  0.00           H  
ATOM    321  CG2 THR A  20      12.003 -16.049  -9.620  1.00  0.00           C  
ATOM    322 HG21 THR A  20      11.712 -15.279 -10.332  1.00  0.00           H  
ATOM    323 HG22 THR A  20      11.214 -16.797  -9.560  1.00  0.00           H  
ATOM    324 HG23 THR A  20      12.145 -15.584  -8.647  1.00  0.00           H  
ATOM    325  OG1 THR A  20      14.303 -15.713 -10.122  1.00  0.00           O  
ATOM    326  HG1 THR A  20      14.818 -15.753  -9.304  1.00  0.00           H  
ATOM    327  C   THR A  20      15.223 -18.197  -9.542  1.00  0.00           C  
ATOM    328  O   THR A  20      16.071 -17.765  -8.776  1.00  0.00           O  
ATOM    329  N   LEU A  21      15.551 -18.789 -10.694  1.00  0.00           N  
ATOM    330  H   LEU A  21      14.820 -19.139 -11.291  1.00  0.00           H  
ATOM    331  CA  LEU A  21      16.944 -18.886 -11.174  1.00  0.00           C  
ATOM    332  HA  LEU A  21      17.594 -19.123 -10.328  1.00  0.00           H  
ATOM    333  CB  LEU A  21      17.051 -20.028 -12.203  1.00  0.00           C  
ATOM    334  HB2 LEU A  21      16.375 -19.803 -13.028  1.00  0.00           H  
ATOM    335  HB3 LEU A  21      18.066 -20.046 -12.605  1.00  0.00           H  
ATOM    336  CG  LEU A  21      16.726 -21.432 -11.657  1.00  0.00           C  
ATOM    337  HG  LEU A  21      15.762 -21.418 -11.148  1.00  0.00           H  
ATOM    338  CD1 LEU A  21      16.618 -22.405 -12.834  1.00  0.00           C  
ATOM    339 HD11 LEU A  21      16.381 -23.402 -12.467  1.00  0.00           H  
ATOM    340 HD12 LEU A  21      17.563 -22.440 -13.377  1.00  0.00           H  
ATOM    341 HD13 LEU A  21      15.825 -22.084 -13.509  1.00  0.00           H  
ATOM    342  CD2 LEU A  21      17.792 -21.962 -10.696  1.00  0.00           C  
ATOM    343 HD21 LEU A  21      18.769 -21.971 -11.181  1.00  0.00           H  
ATOM    344 HD22 LEU A  21      17.847 -21.327  -9.812  1.00  0.00           H  
ATOM    345 HD23 LEU A  21      17.539 -22.972 -10.377  1.00  0.00           H  
ATOM    346  C   LEU A  21      17.491 -17.570 -11.775  1.00  0.00           C  
ATOM    347  O   LEU A  21      18.664 -17.494 -12.122  1.00  0.00           O  
ATOM    348  N   CYS A  22      16.665 -16.525 -11.925  1.00  0.00           N  
ATOM    349  H   CYS A  22      15.723 -16.585 -11.567  1.00  0.00           H  
ATOM    350  CA  CYS A  22      17.103 -15.254 -12.515  1.00  0.00           C  
ATOM    351  HA  CYS A  22      17.637 -15.471 -13.440  1.00  0.00           H  
ATOM    352  CB  CYS A  22      15.850 -14.427 -12.849  1.00  0.00           C  
ATOM    353  HB2 CYS A  22      15.112 -15.047 -13.363  1.00  0.00           H  
ATOM    354  HB3 CYS A  22      15.404 -14.054 -11.924  1.00  0.00           H  
ATOM    355  SG  CYS A  22      16.279 -13.021 -13.914  1.00  0.00           S  
ATOM    356  HG  CYS A  22      16.556 -13.713 -15.026  1.00  0.00           H  
ATOM    357  C   CYS A  22      18.087 -14.494 -11.600  1.00  0.00           C  
ATOM    358  O   CYS A  22      18.912 -13.717 -12.070  1.00  0.00           O  
ATOM    359  N   THR A  23      18.032 -14.742 -10.286  1.00  0.00           N  
ATOM    360  H   THR A  23      17.386 -15.442  -9.946  1.00  0.00           H  
ATOM    361  CA  THR A  23      18.909 -14.129  -9.275  1.00  0.00           C  
ATOM    362  HA  THR A  23      18.992 -13.067  -9.495  1.00  0.00           H  
ATOM    363  CB  THR A  23      18.277 -14.271  -7.882  1.00  0.00           C  
ATOM    364  HB  THR A  23      19.000 -13.995  -7.122  1.00  0.00           H  
ATOM    365  CG2 THR A  23      17.063 -13.352  -7.738  1.00  0.00           C  
ATOM    366 HG21 THR A  23      16.293 -13.632  -8.455  1.00  0.00           H  
ATOM    367 HG22 THR A  23      17.364 -12.319  -7.908  1.00  0.00           H  
ATOM    368 HG23 THR A  23      16.664 -13.441  -6.727  1.00  0.00           H  
ATOM    369  OG1 THR A  23      17.823 -15.587  -7.656  1.00  0.00           O  
ATOM    370  HG1 THR A  23      18.560 -16.130  -7.342  1.00  0.00           H  
ATOM    371  C   THR A  23      20.344 -14.668  -9.284  1.00  0.00           C  
ATOM    372  O   THR A  23      21.242 -13.974  -8.807  1.00  0.00           O  
ATOM    373  N   GLU A  24      20.576 -15.833  -9.903  1.00  0.00           N  
ATOM    374  H   GLU A  24      19.781 -16.356 -10.237  1.00  0.00           H  
ATOM    375  CA  GLU A  24      21.903 -16.392 -10.226  1.00  0.00           C  
ATOM    376  HA  GLU A  24      22.534 -16.421  -9.335  1.00  0.00           H  
ATOM    377  CB  GLU A  24      21.734 -17.825 -10.776  1.00  0.00           C  
ATOM    378  HB2 GLU A  24      21.209 -17.782 -11.730  1.00  0.00           H  
ATOM    379  HB3 GLU A  24      22.722 -18.239 -10.985  1.00  0.00           H  
ATOM    380  CG  GLU A  24      20.984 -18.800  -9.859  1.00  0.00           C  
ATOM    381  HG2 GLU A  24      19.956 -18.454  -9.726  1.00  0.00           H  
ATOM    382  HG3 GLU A  24      20.936 -19.775 -10.352  1.00  0.00           H  
ATOM    383  CD  GLU A  24      21.672 -18.954  -8.498  1.00  0.00           C  
ATOM    384  OE1 GLU A  24      20.931 -19.036  -7.497  1.00  0.00           O  
ATOM    385  OE2 GLU A  24      22.924 -18.987  -8.478  1.00  0.00           O  
ATOM    386  C   GLU A  24      22.627 -15.587 -11.319  1.00  0.00           C  
ATOM    387  O   GLU A  24      23.847 -15.654 -11.470  1.00  0.00           O  
ATOM    388  N   LEU A  25      21.882 -14.849 -12.149  1.00  0.00           N  
ATOM    389  H   LEU A  25      20.899 -14.732 -11.945  1.00  0.00           H  
ATOM    390  CA  LEU A  25      22.444 -14.188 -13.319  1.00  0.00           C  
ATOM    391  HA  LEU A  25      23.149 -14.883 -13.775  1.00  0.00           H  
ATOM    392  CB  LEU A  25      21.348 -13.893 -14.357  1.00  0.00           C  
ATOM    393  HB2 LEU A  25      20.650 -13.175 -13.926  1.00  0.00           H  
ATOM    394  HB3 LEU A  25      21.806 -13.427 -15.230  1.00  0.00           H  
ATOM    395  CG  LEU A  25      20.568 -15.148 -14.808  1.00  0.00           C  
ATOM    396  HG  LEU A  25      20.093 -15.620 -13.948  1.00  0.00           H  
ATOM    397  CD1 LEU A  25      19.468 -14.755 -15.793  1.00  0.00           C  
ATOM    398 HD11 LEU A  25      18.825 -14.001 -15.340  1.00  0.00           H  
ATOM    399 HD12 LEU A  25      19.907 -14.351 -16.701  1.00  0.00           H  
ATOM    400 HD13 LEU A  25      18.864 -15.629 -16.037  1.00  0.00           H  
ATOM    401  CD2 LEU A  25      21.456 -16.179 -15.514  1.00  0.00           C  
ATOM    402 HD21 LEU A  25      21.993 -15.713 -16.338  1.00  0.00           H  
ATOM    403 HD22 LEU A  25      22.165 -16.603 -14.803  1.00  0.00           H  
ATOM    404 HD23 LEU A  25      20.840 -16.994 -15.892  1.00  0.00           H  
ATOM    405  C   LEU A  25      23.253 -12.951 -12.912  1.00  0.00           C  
ATOM    406  O   LEU A  25      22.928 -12.232 -11.968  1.00  0.00           O  
ATOM    407  N   THR A  26      24.328 -12.701 -13.654  1.00  0.00           N  
ATOM    408  H   THR A  26      24.507 -13.296 -14.446  1.00  0.00           H  
ATOM    409  CA  THR A  26      25.227 -11.568 -13.406  1.00  0.00           C  
ATOM    410  HA  THR A  26      25.476 -11.554 -12.344  1.00  0.00           H  
ATOM    411  CB  THR A  26      26.539 -11.754 -14.180  1.00  0.00           C  
ATOM    412  HB  THR A  26      26.326 -11.779 -15.251  1.00  0.00           H  
ATOM    413  CG2 THR A  26      27.602 -10.701 -13.898  1.00  0.00           C  
ATOM    414 HG21 THR A  26      27.268  -9.719 -14.229  1.00  0.00           H  
ATOM    415 HG22 THR A  26      27.823 -10.677 -12.834  1.00  0.00           H  
ATOM    416 HG23 THR A  26      28.507 -10.959 -14.447  1.00  0.00           H  
ATOM    417  OG1 THR A  26      27.119 -12.977 -13.792  1.00  0.00           O  
ATOM    418  HG1 THR A  26      26.423 -13.625 -13.665  1.00  0.00           H  
ATOM    419  C   THR A  26      24.561 -10.231 -13.752  1.00  0.00           C  
ATOM    420  O   THR A  26      23.828 -10.125 -14.740  1.00  0.00           O  
ATOM    421  N   VAL A  27      24.858  -9.200 -12.965  1.00  0.00           N  
ATOM    422  H   VAL A  27      25.465  -9.378 -12.169  1.00  0.00           H  
ATOM    423  CA  VAL A  27      24.539  -7.792 -13.224  1.00  0.00           C  
ATOM    424  HA  VAL A  27      24.177  -7.714 -14.248  1.00  0.00           H  
ATOM    425  CB  VAL A  27      23.392  -7.322 -12.295  1.00  0.00           C  
ATOM    426  HB  VAL A  27      22.576  -8.041 -12.382  1.00  0.00           H  
ATOM    427  CG1 VAL A  27      23.798  -7.241 -10.816  1.00  0.00           C  
ATOM    428 HG11 VAL A  27      24.586  -6.499 -10.679  1.00  0.00           H  
ATOM    429 HG12 VAL A  27      22.939  -6.954 -10.210  1.00  0.00           H  
ATOM    430 HG13 VAL A  27      24.158  -8.211 -10.475  1.00  0.00           H  
ATOM    431  CG2 VAL A  27      22.834  -5.954 -12.713  1.00  0.00           C  
ATOM    432 HG21 VAL A  27      23.556  -5.166 -12.501  1.00  0.00           H  
ATOM    433 HG22 VAL A  27      21.926  -5.745 -12.146  1.00  0.00           H  
ATOM    434 HG23 VAL A  27      22.586  -5.954 -13.774  1.00  0.00           H  
ATOM    435  C   VAL A  27      25.817  -6.941 -13.130  1.00  0.00           C  
ATOM    436  O   VAL A  27      26.779  -7.305 -12.448  1.00  0.00           O  
ATOM    437  N   THR A  28      25.827  -5.798 -13.826  1.00  0.00           N  
ATOM    438  H   THR A  28      25.003  -5.566 -14.352  1.00  0.00           H  
ATOM    439  CA  THR A  28      26.870  -4.769 -13.660  1.00  0.00           C  
ATOM    440  HA  THR A  28      27.845  -5.227 -13.834  1.00  0.00           H  
ATOM    441  CB  THR A  28      26.711  -3.611 -14.659  1.00  0.00           C  
ATOM    442  HB  THR A  28      25.709  -3.188 -14.576  1.00  0.00           H  
ATOM    443  CG2 THR A  28      27.741  -2.498 -14.459  1.00  0.00           C  
ATOM    444 HG21 THR A  28      27.666  -1.785 -15.278  1.00  0.00           H  
ATOM    445 HG22 THR A  28      27.555  -1.974 -13.522  1.00  0.00           H  
ATOM    446 HG23 THR A  28      28.746  -2.920 -14.446  1.00  0.00           H  
ATOM    447  OG1 THR A  28      26.899  -4.083 -15.969  1.00  0.00           O  
ATOM    448  HG1 THR A  28      26.176  -4.673 -16.186  1.00  0.00           H  
ATOM    449  C   THR A  28      26.841  -4.230 -12.231  1.00  0.00           C  
ATOM    450  O   THR A  28      25.839  -3.674 -11.782  1.00  0.00           O  
ATOM    451  N   ASP A  29      27.939  -4.402 -11.508  1.00  0.00           N  
ATOM    452  H   ASP A  29      28.766  -4.759 -11.972  1.00  0.00           H  
ATOM    453  CA  ASP A  29      28.051  -4.089 -10.094  1.00  0.00           C  
ATOM    454  HA  ASP A  29      27.054  -4.099  -9.652  1.00  0.00           H  
ATOM    455  CB  ASP A  29      28.834  -5.193  -9.392  1.00  0.00           C  
ATOM    456  HB2 ASP A  29      28.357  -6.152  -9.607  1.00  0.00           H  
ATOM    457  HB3 ASP A  29      29.848  -5.227  -9.785  1.00  0.00           H  
ATOM    458  CG  ASP A  29      28.890  -4.997  -7.880  1.00  0.00           C  
ATOM    459  OD1 ASP A  29      29.231  -5.976  -7.197  1.00  0.00           O  
ATOM    460  OD2 ASP A  29      28.572  -3.914  -7.342  1.00  0.00           O  
ATOM    461  C   ASP A  29      28.644  -2.693  -9.883  1.00  0.00           C  
ATOM    462  O   ASP A  29      29.859  -2.480  -9.886  1.00  0.00           O  
ATOM    463  N   ILE A  30      27.732  -1.740  -9.694  1.00  0.00           N  
ATOM    464  H   ILE A  30      26.765  -2.012  -9.797  1.00  0.00           H  
ATOM    465  CA  ILE A  30      28.036  -0.326  -9.439  1.00  0.00           C  
ATOM    466  HA  ILE A  30      28.840  -0.038 -10.115  1.00  0.00           H  
ATOM    467  CB  ILE A  30      26.812   0.561  -9.782  1.00  0.00           C  
ATOM    468  HB  ILE A  30      27.161   1.595  -9.824  1.00  0.00           H  
ATOM    469  CG2 ILE A  30      26.295   0.208 -11.190  1.00  0.00           C  
ATOM    470 HG21 ILE A  30      27.127   0.181 -11.889  1.00  0.00           H  
ATOM    471 HG22 ILE A  30      25.809  -0.766 -11.181  1.00  0.00           H  
ATOM    472 HG23 ILE A  30      25.572   0.943 -11.532  1.00  0.00           H  
ATOM    473  CG1 ILE A  30      25.641   0.491  -8.767  1.00  0.00           C  
ATOM    474 HG12 ILE A  30      24.704   0.667  -9.299  1.00  0.00           H  
ATOM    475 HG13 ILE A  30      25.587  -0.506  -8.325  1.00  0.00           H  
ATOM    476  CD1 ILE A  30      25.717   1.538  -7.647  1.00  0.00           C  
ATOM    477 HD11 ILE A  30      26.557   1.341  -6.989  1.00  0.00           H  
ATOM    478 HD12 ILE A  30      25.818   2.536  -8.066  1.00  0.00           H  
ATOM    479 HD13 ILE A  30      24.806   1.498  -7.057  1.00  0.00           H  
ATOM    480  C   ILE A  30      28.565  -0.057  -8.023  1.00  0.00           C  
ATOM    481  O   ILE A  30      29.087   1.029  -7.788  1.00  0.00           O  
ATOM    482  N   PHE A  31      28.439  -1.002  -7.082  1.00  0.00           N  
ATOM    483  H   PHE A  31      28.092  -1.918  -7.351  1.00  0.00           H  
ATOM    484  CA  PHE A  31      28.951  -0.848  -5.712  1.00  0.00           C  
ATOM    485  HA  PHE A  31      28.883   0.202  -5.421  1.00  0.00           H  
ATOM    486  CB  PHE A  31      28.108  -1.676  -4.732  1.00  0.00           C  
ATOM    487  HB2 PHE A  31      28.309  -2.730  -4.917  1.00  0.00           H  
ATOM    488  HB3 PHE A  31      28.447  -1.457  -3.718  1.00  0.00           H  
ATOM    489  CG  PHE A  31      26.609  -1.455  -4.780  1.00  0.00           C  
ATOM    490  CD1 PHE A  31      26.068  -0.185  -4.502  1.00  0.00           C  
ATOM    491  HD1 PHE A  31      26.722   0.645  -4.270  1.00  0.00           H  
ATOM    492  CE1 PHE A  31      24.675   0.006  -4.517  1.00  0.00           C  
ATOM    493  HE1 PHE A  31      24.265   0.983  -4.302  1.00  0.00           H  
ATOM    494  CZ  PHE A  31      23.818  -1.071  -4.805  1.00  0.00           C  
ATOM    495  HZ  PHE A  31      22.749  -0.924  -4.823  1.00  0.00           H  
ATOM    496  CE2 PHE A  31      24.354  -2.344  -5.065  1.00  0.00           C  
ATOM    497  HE2 PHE A  31      23.698  -3.180  -5.277  1.00  0.00           H  
ATOM    498  CD2 PHE A  31      25.747  -2.533  -5.063  1.00  0.00           C  
ATOM    499  HD2 PHE A  31      26.154  -3.510  -5.281  1.00  0.00           H  
ATOM    500  C   PHE A  31      30.424  -1.263  -5.577  1.00  0.00           C  
ATOM    501  O   PHE A  31      31.151  -0.681  -4.779  1.00  0.00           O  
ATOM    502  N   ALA A  32      30.866  -2.262  -6.348  1.00  0.00           N  
ATOM    503  H   ALA A  32      30.179  -2.737  -6.928  1.00  0.00           H  
ATOM    504  CA  ALA A  32      32.265  -2.711  -6.435  1.00  0.00           C  
ATOM    505  HA  ALA A  32      32.741  -2.533  -5.467  1.00  0.00           H  
ATOM    506  CB  ALA A  32      32.264  -4.226  -6.680  1.00  0.00           C  
ATOM    507  HB1 ALA A  32      33.286  -4.601  -6.707  1.00  0.00           H  
ATOM    508  HB2 ALA A  32      31.727  -4.732  -5.878  1.00  0.00           H  
ATOM    509  HB3 ALA A  32      31.772  -4.449  -7.624  1.00  0.00           H  
ATOM    510  C   ALA A  32      33.097  -1.914  -7.473  1.00  0.00           C  
ATOM    511  O   ALA A  32      34.067  -2.429  -8.038  1.00  0.00           O  
ATOM    512  N   ALA A  33      32.674  -0.678  -7.758  1.00  0.00           N  
ATOM    513  H   ALA A  33      31.925  -0.306  -7.197  1.00  0.00           H  
ATOM    514  CA  ALA A  33      33.292   0.232  -8.714  1.00  0.00           C  
ATOM    515  HA  ALA A  33      33.475  -0.320  -9.635  1.00  0.00           H  
ATOM    516  CB  ALA A  33      32.302   1.368  -9.003  1.00  0.00           C  
ATOM    517  HB1 ALA A  33      32.089   1.915  -8.082  1.00  0.00           H  
ATOM    518  HB2 ALA A  33      32.729   2.057  -9.732  1.00  0.00           H  
ATOM    519  HB3 ALA A  33      31.374   0.957  -9.405  1.00  0.00           H  
ATOM    520  C   ALA A  33      34.642   0.779  -8.217  1.00  0.00           C  
ATOM    521  O   ALA A  33      34.898   0.854  -7.018  1.00  0.00           O  
ATOM    522  N   SER A  34      35.511   1.199  -9.138  1.00  0.00           N  
ATOM    523  H   SER A  34      35.233   1.117 -10.115  1.00  0.00           H  
ATOM    524  CA  SER A  34      36.916   1.554  -8.857  1.00  0.00           C  
ATOM    525  HA  SER A  34      37.381   0.706  -8.351  1.00  0.00           H  
ATOM    526  CB  SER A  34      37.665   1.797 -10.175  1.00  0.00           C  
ATOM    527  HB2 SER A  34      37.380   2.773 -10.571  1.00  0.00           H  
ATOM    528  HB3 SER A  34      38.739   1.803  -9.985  1.00  0.00           H  
ATOM    529  OG  SER A  34      37.364   0.817 -11.150  1.00  0.00           O  
ATOM    530  HG  SER A  34      37.654  -0.042 -10.829  1.00  0.00           H  
ATOM    531  C   SER A  34      37.133   2.785  -7.954  1.00  0.00           C  
ATOM    532  O   SER A  34      38.278   3.089  -7.628  1.00  0.00           O  
ATOM    533  N   LYS A  35      36.079   3.538  -7.615  1.00  0.00           N  
ATOM    534  H   LYS A  35      35.169   3.184  -7.883  1.00  0.00           H  
ATOM    535  CA  LYS A  35      36.090   4.773  -6.802  1.00  0.00           C  
ATOM    536  HA  LYS A  35      36.609   4.571  -5.865  1.00  0.00           H  
ATOM    537  CB  LYS A  35      36.810   5.923  -7.544  1.00  0.00           C  
ATOM    538  HB2 LYS A  35      36.722   6.843  -6.964  1.00  0.00           H  
ATOM    539  HB3 LYS A  35      37.870   5.688  -7.651  1.00  0.00           H  
ATOM    540  CG  LYS A  35      36.198   6.133  -8.933  1.00  0.00           C  
ATOM    541  HG2 LYS A  35      36.400   5.242  -9.530  1.00  0.00           H  
ATOM    542  HG3 LYS A  35      35.118   6.240  -8.828  1.00  0.00           H  
ATOM    543  CD  LYS A  35      36.705   7.347  -9.712  1.00  0.00           C  
ATOM    544  HD2 LYS A  35      36.461   8.272  -9.186  1.00  0.00           H  
ATOM    545  HD3 LYS A  35      37.776   7.264  -9.901  1.00  0.00           H  
ATOM    546  CE  LYS A  35      35.895   7.206 -10.998  1.00  0.00           C  
ATOM    547  HE2 LYS A  35      34.830   7.206 -10.742  1.00  0.00           H  
ATOM    548  HE3 LYS A  35      36.116   6.224 -11.427  1.00  0.00           H  
ATOM    549  NZ  LYS A  35      36.137   8.219 -12.037  1.00  0.00           N  
ATOM    550  HZ1 LYS A  35      37.112   8.249 -12.290  1.00  0.00           H  
ATOM    551  HZ2 LYS A  35      35.589   7.895 -12.841  1.00  0.00           H  
ATOM    552  HZ3 LYS A  35      35.799   9.122 -11.742  1.00  0.00           H  
ATOM    553  C   LYS A  35      34.653   5.196  -6.463  1.00  0.00           C  
ATOM    554  O   LYS A  35      33.716   4.824  -7.166  1.00  0.00           O  
ATOM    555  N   ASN A  36      34.488   6.007  -5.423  1.00  0.00           N  
ATOM    556  H   ASN A  36      35.286   6.203  -4.841  1.00  0.00           H  
ATOM    557  CA  ASN A  36      33.182   6.514  -5.000  1.00  0.00           C  
ATOM    558  HA  ASN A  36      32.496   5.665  -4.925  1.00  0.00           H  
ATOM    559  CB  ASN A  36      33.302   7.172  -3.610  1.00  0.00           C  
ATOM    560  HB2 ASN A  36      33.981   8.022  -3.668  1.00  0.00           H  
ATOM    561  HB3 ASN A  36      32.320   7.551  -3.322  1.00  0.00           H  
ATOM    562  CG  ASN A  36      33.794   6.253  -2.506  1.00  0.00           C  
ATOM    563  OD1 ASN A  36      34.602   5.364  -2.690  1.00  0.00           O  
ATOM    564  ND2 ASN A  36      33.353   6.469  -1.298  1.00  0.00           N  
ATOM    565 HD21 ASN A  36      33.729   5.865  -0.585  1.00  0.00           H  
ATOM    566 HD22 ASN A  36      32.700   7.205  -1.103  1.00  0.00           H  
ATOM    567  C   ASN A  36      32.579   7.522  -5.996  1.00  0.00           C  
ATOM    568  O   ASN A  36      33.294   8.194  -6.741  1.00  0.00           O  
ATOM    569  N   THR A  37      31.261   7.712  -5.891  1.00  0.00           N  
ATOM    570  H   THR A  37      30.743   7.116  -5.262  1.00  0.00           H  
ATOM    571  CA  THR A  37      30.555   8.928  -6.323  1.00  0.00           C  
ATOM    572  HA  THR A  37      31.265   9.754  -6.314  1.00  0.00           H  
ATOM    573  CB  THR A  37      30.050   8.810  -7.772  1.00  0.00           C  
ATOM    574  HB  THR A  37      30.866   8.469  -8.411  1.00  0.00           H  
ATOM    575  CG2 THR A  37      28.863   7.854  -7.930  1.00  0.00           C  
ATOM    576 HG21 THR A  37      28.634   7.732  -8.986  1.00  0.00           H  
ATOM    577 HG22 THR A  37      29.118   6.876  -7.520  1.00  0.00           H  
ATOM    578 HG23 THR A  37      27.986   8.238  -7.413  1.00  0.00           H  
ATOM    579  OG1 THR A  37      29.677  10.109  -8.176  1.00  0.00           O  
ATOM    580  HG1 THR A  37      29.119  10.049  -8.998  1.00  0.00           H  
ATOM    581  C   THR A  37      29.446   9.294  -5.316  1.00  0.00           C  
ATOM    582  O   THR A  37      29.317   8.661  -4.267  1.00  0.00           O  
ATOM    583  N   THR A  38      28.674  10.347  -5.588  1.00  0.00           N  
ATOM    584  H   THR A  38      28.819  10.776  -6.496  1.00  0.00           H  
ATOM    585  CA  THR A  38      27.608  10.859  -4.708  1.00  0.00           C  
ATOM    586  HA  THR A  38      28.062  11.090  -3.745  1.00  0.00           H  
ATOM    587  CB  THR A  38      26.985  12.150  -5.260  1.00  0.00           C  
ATOM    588  HB  THR A  38      26.313  12.545  -4.497  1.00  0.00           H  
ATOM    589  CG2 THR A  38      28.013  13.234  -5.581  1.00  0.00           C  
ATOM    590 HG21 THR A  38      28.629  13.429  -4.702  1.00  0.00           H  
ATOM    591 HG22 THR A  38      27.494  14.152  -5.858  1.00  0.00           H  
ATOM    592 HG23 THR A  38      28.656  12.927  -6.407  1.00  0.00           H  
ATOM    593  OG1 THR A  38      26.218  11.897  -6.416  1.00  0.00           O  
ATOM    594  HG1 THR A  38      26.826  11.660  -7.128  1.00  0.00           H  
ATOM    595  C   THR A  38      26.486   9.844  -4.459  1.00  0.00           C  
ATOM    596  O   THR A  38      26.182   9.008  -5.305  1.00  0.00           O  
ATOM    597  N   GLU A  39      25.805   9.942  -3.316  1.00  0.00           N  
ATOM    598  H   GLU A  39      26.117  10.602  -2.621  1.00  0.00           H  
ATOM    599  CA  GLU A  39      24.720   9.025  -2.935  1.00  0.00           C  
ATOM    600  HA  GLU A  39      25.116   8.010  -2.873  1.00  0.00           H  
ATOM    601  CB  GLU A  39      24.240   9.437  -1.534  1.00  0.00           C  
ATOM    602  HB2 GLU A  39      25.091   9.391  -0.851  1.00  0.00           H  
ATOM    603  HB3 GLU A  39      23.878  10.467  -1.564  1.00  0.00           H  
ATOM    604  CG  GLU A  39      23.131   8.531  -0.998  1.00  0.00           C  
ATOM    605  HG2 GLU A  39      22.234   8.675  -1.601  1.00  0.00           H  
ATOM    606  HG3 GLU A  39      23.451   7.491  -1.084  1.00  0.00           H  
ATOM    607  CD  GLU A  39      22.820   8.859   0.461  1.00  0.00           C  
ATOM    608  OE1 GLU A  39      22.158   9.886   0.736  1.00  0.00           O  
ATOM    609  OE2 GLU A  39      23.247   8.100   1.361  1.00  0.00           O  
ATOM    610  C   GLU A  39      23.563   8.996  -3.955  1.00  0.00           C  
ATOM    611  O   GLU A  39      23.078   7.925  -4.320  1.00  0.00           O  
ATOM    612  N   LYS A  40      23.141  10.161  -4.470  1.00  0.00           N  
ATOM    613  H   LYS A  40      23.595  11.006  -4.164  1.00  0.00           H  
ATOM    614  CA  LYS A  40      22.048  10.249  -5.453  1.00  0.00           C  
ATOM    615  HA  LYS A  40      21.208   9.650  -5.093  1.00  0.00           H  
ATOM    616  CB  LYS A  40      21.584  11.698  -5.640  1.00  0.00           C  
ATOM    617  HB2 LYS A  40      22.436  12.329  -5.897  1.00  0.00           H  
ATOM    618  HB3 LYS A  40      20.870  11.727  -6.465  1.00  0.00           H  
ATOM    619  CG  LYS A  40      20.895  12.234  -4.380  1.00  0.00           C  
ATOM    620  HG2 LYS A  40      20.092  11.555  -4.089  1.00  0.00           H  
ATOM    621  HG3 LYS A  40      21.616  12.303  -3.564  1.00  0.00           H  
ATOM    622  CD  LYS A  40      20.301  13.619  -4.649  1.00  0.00           C  
ATOM    623  HD2 LYS A  40      21.099  14.312  -4.922  1.00  0.00           H  
ATOM    624  HD3 LYS A  40      19.595  13.551  -5.480  1.00  0.00           H  
ATOM    625  CE  LYS A  40      19.576  14.117  -3.397  1.00  0.00           C  
ATOM    626  HE2 LYS A  40      20.314  14.257  -2.601  1.00  0.00           H  
ATOM    627  HE3 LYS A  40      18.874  13.340  -3.073  1.00  0.00           H  
ATOM    628  NZ  LYS A  40      18.848  15.380  -3.668  1.00  0.00           N  
ATOM    629  HZ1 LYS A  40      18.100  15.209  -4.330  1.00  0.00           H  
ATOM    630  HZ2 LYS A  40      18.444  15.744  -2.815  1.00  0.00           H  
ATOM    631  HZ3 LYS A  40      19.472  16.076  -4.055  1.00  0.00           H  
ATOM    632  C   LYS A  40      22.424   9.646  -6.802  1.00  0.00           C  
ATOM    633  O   LYS A  40      21.615   8.931  -7.389  1.00  0.00           O  
ATOM    634  N   GLU A  41      23.648   9.889  -7.282  1.00  0.00           N  
ATOM    635  H   GLU A  41      24.290  10.466  -6.756  1.00  0.00           H  
ATOM    636  CA  GLU A  41      24.142   9.195  -8.475  1.00  0.00           C  
ATOM    637  HA  GLU A  41      23.405   9.307  -9.270  1.00  0.00           H  
ATOM    638  CB  GLU A  41      25.460   9.812  -8.974  1.00  0.00           C  
ATOM    639  HB2 GLU A  41      25.383  10.901  -8.978  1.00  0.00           H  
ATOM    640  HB3 GLU A  41      26.258   9.522  -8.292  1.00  0.00           H  
ATOM    641  CG  GLU A  41      25.782   9.340 -10.405  1.00  0.00           C  
ATOM    642  HG2 GLU A  41      25.456   8.308 -10.523  1.00  0.00           H  
ATOM    643  HG3 GLU A  41      25.212   9.943 -11.115  1.00  0.00           H  
ATOM    644  CD  GLU A  41      27.270   9.379 -10.767  1.00  0.00           C  
ATOM    645  OE1 GLU A  41      28.047  10.110 -10.120  1.00  0.00           O  
ATOM    646  OE2 GLU A  41      27.667   8.606 -11.670  1.00  0.00           O  
ATOM    647  C   GLU A  41      24.282   7.692  -8.199  1.00  0.00           C  
ATOM    648  O   GLU A  41      23.906   6.893  -9.040  1.00  0.00           O  
ATOM    649  N   THR A  42      24.721   7.284  -7.006  1.00  0.00           N  
ATOM    650  H   THR A  42      25.042   7.990  -6.353  1.00  0.00           H  
ATOM    651  CA  THR A  42      24.840   5.867  -6.618  1.00  0.00           C  
ATOM    652  HA  THR A  42      25.485   5.364  -7.340  1.00  0.00           H  
ATOM    653  CB  THR A  42      25.507   5.726  -5.237  1.00  0.00           C  
ATOM    654  HB  THR A  42      24.897   6.210  -4.475  1.00  0.00           H  
ATOM    655  CG2 THR A  42      25.734   4.270  -4.834  1.00  0.00           C  
ATOM    656 HG21 THR A  42      26.276   4.238  -3.888  1.00  0.00           H  
ATOM    657 HG22 THR A  42      24.783   3.755  -4.709  1.00  0.00           H  
ATOM    658 HG23 THR A  42      26.327   3.764  -5.597  1.00  0.00           H  
ATOM    659  OG1 THR A  42      26.785   6.325  -5.253  1.00  0.00           O  
ATOM    660  HG1 THR A  42      26.670   7.289  -5.287  1.00  0.00           H  
ATOM    661  C   THR A  42      23.480   5.154  -6.649  1.00  0.00           C  
ATOM    662  O   THR A  42      23.366   4.082  -7.248  1.00  0.00           O  
ATOM    663  N   PHE A  43      22.422   5.756  -6.089  1.00  0.00           N  
ATOM    664  H   PHE A  43      22.566   6.613  -5.560  1.00  0.00           H  
ATOM    665  CA  PHE A  43      21.056   5.229  -6.211  1.00  0.00           C  
ATOM    666  HA  PHE A  43      21.046   4.191  -5.877  1.00  0.00           H  
ATOM    667  CB  PHE A  43      20.101   6.041  -5.325  1.00  0.00           C  
ATOM    668  HB2 PHE A  43      20.118   7.074  -5.671  1.00  0.00           H  
ATOM    669  HB3 PHE A  43      19.090   5.662  -5.482  1.00  0.00           H  
ATOM    670  CG  PHE A  43      20.360   6.047  -3.824  1.00  0.00           C  
ATOM    671  CD1 PHE A  43      19.775   7.068  -3.052  1.00  0.00           C  
ATOM    672  HD1 PHE A  43      19.179   7.829  -3.535  1.00  0.00           H  
ATOM    673  CE1 PHE A  43      19.965   7.108  -1.660  1.00  0.00           C  
ATOM    674  HE1 PHE A  43      19.522   7.904  -1.077  1.00  0.00           H  
ATOM    675  CZ  PHE A  43      20.757   6.134  -1.030  1.00  0.00           C  
ATOM    676  HZ  PHE A  43      20.926   6.179   0.037  1.00  0.00           H  
ATOM    677  CE2 PHE A  43      21.354   5.118  -1.794  1.00  0.00           C  
ATOM    678  HE2 PHE A  43      21.975   4.378  -1.309  1.00  0.00           H  
ATOM    679  CD2 PHE A  43      21.146   5.064  -3.185  1.00  0.00           C  
ATOM    680  HD2 PHE A  43      21.605   4.267  -3.749  1.00  0.00           H  
ATOM    681  C   PHE A  43      20.565   5.227  -7.667  1.00  0.00           C  
ATOM    682  O   PHE A  43      19.971   4.246  -8.108  1.00  0.00           O  
ATOM    683  N   CYS A  44      20.865   6.274  -8.443  1.00  0.00           N  
ATOM    684  H   CYS A  44      21.305   7.083  -8.014  1.00  0.00           H  
ATOM    685  CA  CYS A  44      20.533   6.341  -9.869  1.00  0.00           C  
ATOM    686  HA  CYS A  44      19.465   6.138  -9.977  1.00  0.00           H  
ATOM    687  CB  CYS A  44      20.802   7.770 -10.351  1.00  0.00           C  
ATOM    688  HB2 CYS A  44      20.423   8.490  -9.627  1.00  0.00           H  
ATOM    689  HB3 CYS A  44      21.877   7.919 -10.465  1.00  0.00           H  
ATOM    690  SG  CYS A  44      19.977   8.045 -11.939  1.00  0.00           S  
ATOM    691  HG  CYS A  44      18.757   8.348 -11.467  1.00  0.00           H  
ATOM    692  C   CYS A  44      21.281   5.290 -10.723  1.00  0.00           C  
ATOM    693  O   CYS A  44      20.687   4.705 -11.630  1.00  0.00           O  
ATOM    694  N   ARG A  45      22.544   4.971 -10.402  1.00  0.00           N  
ATOM    695  H   ARG A  45      22.995   5.539  -9.691  1.00  0.00           H  
ATOM    696  CA  ARG A  45      23.331   3.873 -10.997  1.00  0.00           C  
ATOM    697  HA  ARG A  45      23.308   3.957 -12.084  1.00  0.00           H  
ATOM    698  CB  ARG A  45      24.807   3.929 -10.527  1.00  0.00           C  
ATOM    699  HB2 ARG A  45      24.834   4.101  -9.452  1.00  0.00           H  
ATOM    700  HB3 ARG A  45      25.254   2.958 -10.716  1.00  0.00           H  
ATOM    701  CG  ARG A  45      25.701   4.977 -11.217  1.00  0.00           C  
ATOM    702  HG2 ARG A  45      25.611   4.875 -12.299  1.00  0.00           H  
ATOM    703  HG3 ARG A  45      25.366   5.971 -10.931  1.00  0.00           H  
ATOM    704  CD  ARG A  45      27.185   4.819 -10.825  1.00  0.00           C  
ATOM    705  HD2 ARG A  45      27.265   4.842  -9.737  1.00  0.00           H  
ATOM    706  HD3 ARG A  45      27.546   3.853 -11.183  1.00  0.00           H  
ATOM    707  NE  ARG A  45      28.014   5.906 -11.383  1.00  0.00           N  
ATOM    708  HE  ARG A  45      27.558   6.803 -11.556  1.00  0.00           H  
ATOM    709  CZ  ARG A  45      29.316   5.959 -11.607  1.00  0.00           C  
ATOM    710  NH1 ARG A  45      30.159   4.998 -11.386  1.00  0.00           N  
ATOM    711 HH11 ARG A  45      29.883   4.120 -10.997  1.00  0.00           H  
ATOM    712 HH12 ARG A  45      31.125   5.167 -11.665  1.00  0.00           H  
ATOM    713  NH2 ARG A  45      29.849   7.037 -12.078  1.00  0.00           N  
ATOM    714 HH21 ARG A  45      29.254   7.872 -12.102  1.00  0.00           H  
ATOM    715 HH22 ARG A  45      30.856   7.049 -12.218  1.00  0.00           H  
ATOM    716  C   ARG A  45      22.702   2.520 -10.652  1.00  0.00           C  
ATOM    717  O   ARG A  45      22.510   1.707 -11.552  1.00  0.00           O  
ATOM    718  N   ALA A  46      22.335   2.290  -9.387  1.00  0.00           N  
ATOM    719  H   ALA A  46      22.540   2.998  -8.688  1.00  0.00           H  
ATOM    720  CA  ALA A  46      21.660   1.057  -8.965  1.00  0.00           C  
ATOM    721  HA  ALA A  46      22.287   0.209  -9.242  1.00  0.00           H  
ATOM    722  CB  ALA A  46      21.508   1.056  -7.437  1.00  0.00           C  
ATOM    723  HB1 ALA A  46      20.873   1.884  -7.117  1.00  0.00           H  
ATOM    724  HB2 ALA A  46      21.057   0.115  -7.118  1.00  0.00           H  
ATOM    725  HB3 ALA A  46      22.486   1.156  -6.965  1.00  0.00           H  
ATOM    726  C   ALA A  46      20.304   0.875  -9.677  1.00  0.00           C  
ATOM    727  O   ALA A  46      20.034  -0.193 -10.222  1.00  0.00           O  
ATOM    728  N   ALA A  47      19.496   1.936  -9.743  1.00  0.00           N  
ATOM    729  H   ALA A  47      19.758   2.775  -9.238  1.00  0.00           H  
ATOM    730  CA  ALA A  47      18.266   1.963 -10.530  1.00  0.00           C  
ATOM    731  HA  ALA A  47      17.588   1.193 -10.154  1.00  0.00           H  
ATOM    732  CB  ALA A  47      17.595   3.329 -10.352  1.00  0.00           C  
ATOM    733  HB1 ALA A  47      17.391   3.514  -9.301  1.00  0.00           H  
ATOM    734  HB2 ALA A  47      18.235   4.120 -10.739  1.00  0.00           H  
ATOM    735  HB3 ALA A  47      16.652   3.341 -10.896  1.00  0.00           H  
ATOM    736  C   ALA A  47      18.540   1.666 -12.014  1.00  0.00           C  
ATOM    737  O   ALA A  47      17.875   0.824 -12.596  1.00  0.00           O  
ATOM    738  N   THR A  48      19.553   2.294 -12.620  1.00  0.00           N  
ATOM    739  H   THR A  48      20.066   2.982 -12.081  1.00  0.00           H  
ATOM    740  CA  THR A  48      19.875   2.156 -14.052  1.00  0.00           C  
ATOM    741  HA  THR A  48      18.967   2.364 -14.618  1.00  0.00           H  
ATOM    742  CB  THR A  48      20.919   3.204 -14.481  1.00  0.00           C  
ATOM    743  HB  THR A  48      21.815   3.099 -13.867  1.00  0.00           H  
ATOM    744  CG2 THR A  48      21.320   3.099 -15.954  1.00  0.00           C  
ATOM    745 HG21 THR A  48      20.432   3.115 -16.584  1.00  0.00           H  
ATOM    746 HG22 THR A  48      21.964   3.940 -16.214  1.00  0.00           H  
ATOM    747 HG23 THR A  48      21.874   2.177 -16.129  1.00  0.00           H  
ATOM    748  OG1 THR A  48      20.388   4.501 -14.304  1.00  0.00           O  
ATOM    749  HG1 THR A  48      20.398   4.672 -13.343  1.00  0.00           H  
ATOM    750  C   THR A  48      20.307   0.735 -14.439  1.00  0.00           C  
ATOM    751  O   THR A  48      19.803   0.221 -15.438  1.00  0.00           O  
ATOM    752  N   VAL A  49      21.164   0.058 -13.662  1.00  0.00           N  
ATOM    753  H   VAL A  49      21.575   0.517 -12.855  1.00  0.00           H  
ATOM    754  CA  VAL A  49      21.521  -1.347 -13.963  1.00  0.00           C  
ATOM    755  HA  VAL A  49      21.748  -1.401 -15.030  1.00  0.00           H  
ATOM    756  CB  VAL A  49      22.786  -1.839 -13.234  1.00  0.00           C  
ATOM    757  HB  VAL A  49      22.989  -2.853 -13.581  1.00  0.00           H  
ATOM    758  CG1 VAL A  49      23.990  -0.979 -13.626  1.00  0.00           C  
ATOM    759 HG11 VAL A  49      23.880   0.026 -13.222  1.00  0.00           H  
ATOM    760 HG12 VAL A  49      24.898  -1.432 -13.231  1.00  0.00           H  
ATOM    761 HG13 VAL A  49      24.067  -0.932 -14.713  1.00  0.00           H  
ATOM    762  CG2 VAL A  49      22.662  -1.893 -11.707  1.00  0.00           C  
ATOM    763 HG21 VAL A  49      22.447  -0.903 -11.313  1.00  0.00           H  
ATOM    764 HG22 VAL A  49      23.600  -2.251 -11.282  1.00  0.00           H  
ATOM    765 HG23 VAL A  49      21.872  -2.582 -11.411  1.00  0.00           H  
ATOM    766  C   VAL A  49      20.356  -2.315 -13.736  1.00  0.00           C  
ATOM    767  O   VAL A  49      20.214  -3.266 -14.503  1.00  0.00           O  
ATOM    768  N   LEU A  50      19.487  -2.071 -12.746  1.00  0.00           N  
ATOM    769  H   LEU A  50      19.666  -1.297 -12.116  1.00  0.00           H  
ATOM    770  CA  LEU A  50      18.280  -2.882 -12.544  1.00  0.00           C  
ATOM    771  HA  LEU A  50      18.552  -3.933 -12.631  1.00  0.00           H  
ATOM    772  CB  LEU A  50      17.709  -2.640 -11.132  1.00  0.00           C  
ATOM    773  HB2 LEU A  50      17.521  -1.571 -11.013  1.00  0.00           H  
ATOM    774  HB3 LEU A  50      16.752  -3.158 -11.050  1.00  0.00           H  
ATOM    775  CG  LEU A  50      18.625  -3.118  -9.986  1.00  0.00           C  
ATOM    776  HG  LEU A  50      19.607  -2.661 -10.081  1.00  0.00           H  
ATOM    777  CD1 LEU A  50      18.036  -2.709  -8.632  1.00  0.00           C  
ATOM    778 HD11 LEU A  50      17.055  -3.164  -8.498  1.00  0.00           H  
ATOM    779 HD12 LEU A  50      18.699  -3.036  -7.830  1.00  0.00           H  
ATOM    780 HD13 LEU A  50      17.947  -1.623  -8.591  1.00  0.00           H  
ATOM    781  CD2 LEU A  50      18.822  -4.637  -9.981  1.00  0.00           C  
ATOM    782 HD21 LEU A  50      19.443  -4.918  -9.133  1.00  0.00           H  
ATOM    783 HD22 LEU A  50      17.864  -5.143  -9.900  1.00  0.00           H  
ATOM    784 HD23 LEU A  50      19.335  -4.957 -10.887  1.00  0.00           H  
ATOM    785  C   LEU A  50      17.236  -2.630 -13.645  1.00  0.00           C  
ATOM    786  O   LEU A  50      16.629  -3.579 -14.134  1.00  0.00           O  
ATOM    787  N   ARG A  51      17.083  -1.383 -14.098  1.00  0.00           N  
ATOM    788  H   ARG A  51      17.570  -0.651 -13.589  1.00  0.00           H  
ATOM    789  CA  ARG A  51      16.238  -0.977 -15.231  1.00  0.00           C  
ATOM    790  HA  ARG A  51      15.228  -1.333 -15.054  1.00  0.00           H  
ATOM    791  CB  ARG A  51      16.206   0.558 -15.274  1.00  0.00           C  
ATOM    792  HB2 ARG A  51      15.994   0.912 -14.265  1.00  0.00           H  
ATOM    793  HB3 ARG A  51      17.183   0.940 -15.572  1.00  0.00           H  
ATOM    794  CG  ARG A  51      15.128   1.133 -16.201  1.00  0.00           C  
ATOM    795  HG2 ARG A  51      15.320   0.812 -17.225  1.00  0.00           H  
ATOM    796  HG3 ARG A  51      14.156   0.754 -15.899  1.00  0.00           H  
ATOM    797  CD  ARG A  51      15.101   2.667 -16.157  1.00  0.00           C  
ATOM    798  HD2 ARG A  51      16.059   3.031 -16.532  1.00  0.00           H  
ATOM    799  HD3 ARG A  51      14.310   3.018 -16.822  1.00  0.00           H  
ATOM    800  NE  ARG A  51      14.857   3.204 -14.800  1.00  0.00           N  
ATOM    801  HE  ARG A  51      14.418   2.580 -14.118  1.00  0.00           H  
ATOM    802  CZ  ARG A  51      15.175   4.402 -14.353  1.00  0.00           C  
ATOM    803  NH1 ARG A  51      15.749   5.284 -15.113  1.00  0.00           N  
ATOM    804 HH11 ARG A  51      15.936   5.062 -16.066  1.00  0.00           H  
ATOM    805 HH12 ARG A  51      16.042   6.172 -14.725  1.00  0.00           H  
ATOM    806  NH2 ARG A  51      14.959   4.743 -13.123  1.00  0.00           N  
ATOM    807 HH21 ARG A  51      14.644   4.002 -12.486  1.00  0.00           H  
ATOM    808 HH22 ARG A  51      15.171   5.661 -12.787  1.00  0.00           H  
ATOM    809  C   ARG A  51      16.686  -1.623 -16.542  1.00  0.00           C  
ATOM    810  O   ARG A  51      15.851  -2.170 -17.263  1.00  0.00           O  
ATOM    811  N   GLN A  52      17.990  -1.626 -16.828  1.00  0.00           N  
ATOM    812  H   GLN A  52      18.617  -1.118 -16.213  1.00  0.00           H  
ATOM    813  CA  GLN A  52      18.566  -2.401 -17.934  1.00  0.00           C  
ATOM    814  HA  GLN A  52      18.106  -2.087 -18.871  1.00  0.00           H  
ATOM    815  CB  GLN A  52      20.080  -2.147 -18.020  1.00  0.00           C  
ATOM    816  HB2 GLN A  52      20.511  -2.266 -17.026  1.00  0.00           H  
ATOM    817  HB3 GLN A  52      20.531  -2.894 -18.675  1.00  0.00           H  
ATOM    818  CG  GLN A  52      20.419  -0.754 -18.578  1.00  0.00           C  
ATOM    819  HG2 GLN A  52      20.131  -0.721 -19.629  1.00  0.00           H  
ATOM    820  HG3 GLN A  52      19.851   0.009 -18.049  1.00  0.00           H  
ATOM    821  CD  GLN A  52      21.901  -0.404 -18.449  1.00  0.00           C  
ATOM    822  OE1 GLN A  52      22.631  -0.903 -17.611  1.00  0.00           O  
ATOM    823  NE2 GLN A  52      22.421   0.489 -19.265  1.00  0.00           N  
ATOM    824 HE21 GLN A  52      23.405   0.653 -19.142  1.00  0.00           H  
ATOM    825 HE22 GLN A  52      21.877   0.925 -19.986  1.00  0.00           H  
ATOM    826  C   GLN A  52      18.287  -3.905 -17.775  1.00  0.00           C  
ATOM    827  O   GLN A  52      17.836  -4.542 -18.726  1.00  0.00           O  
ATOM    828  N   PHE A  53      18.498  -4.459 -16.575  1.00  0.00           N  
ATOM    829  H   PHE A  53      18.901  -3.882 -15.842  1.00  0.00           H  
ATOM    830  CA  PHE A  53      18.318  -5.886 -16.291  1.00  0.00           C  
ATOM    831  HA  PHE A  53      18.955  -6.448 -16.976  1.00  0.00           H  
ATOM    832  CB  PHE A  53      18.793  -6.190 -14.861  1.00  0.00           C  
ATOM    833  HB2 PHE A  53      19.801  -5.795 -14.736  1.00  0.00           H  
ATOM    834  HB3 PHE A  53      18.150  -5.676 -14.149  1.00  0.00           H  
ATOM    835  CG  PHE A  53      18.817  -7.662 -14.504  1.00  0.00           C  
ATOM    836  CD1 PHE A  53      17.639  -8.309 -14.086  1.00  0.00           C  
ATOM    837  HD1 PHE A  53      16.715  -7.757 -14.005  1.00  0.00           H  
ATOM    838  CE1 PHE A  53      17.657  -9.681 -13.783  1.00  0.00           C  
ATOM    839  HE1 PHE A  53      16.751 -10.174 -13.462  1.00  0.00           H  
ATOM    840  CZ  PHE A  53      18.861 -10.406 -13.874  1.00  0.00           C  
ATOM    841  HZ  PHE A  53      18.881 -11.456 -13.615  1.00  0.00           H  
ATOM    842  CE2 PHE A  53      20.046  -9.756 -14.261  1.00  0.00           C  
ATOM    843  HE2 PHE A  53      20.976 -10.306 -14.300  1.00  0.00           H  
ATOM    844  CD2 PHE A  53      20.022  -8.387 -14.582  1.00  0.00           C  
ATOM    845  HD2 PHE A  53      20.936  -7.894 -14.879  1.00  0.00           H  
ATOM    846  C   PHE A  53      16.877  -6.369 -16.534  1.00  0.00           C  
ATOM    847  O   PHE A  53      16.684  -7.304 -17.314  1.00  0.00           O  
ATOM    848  N   TYR A  54      15.855  -5.730 -15.943  1.00  0.00           N  
ATOM    849  H   TYR A  54      16.042  -4.949 -15.317  1.00  0.00           H  
ATOM    850  CA  TYR A  54      14.470  -6.159 -16.190  1.00  0.00           C  
ATOM    851  HA  TYR A  54      14.452  -7.246 -16.094  1.00  0.00           H  
ATOM    852  CB  TYR A  54      13.490  -5.626 -15.129  1.00  0.00           C  
ATOM    853  HB2 TYR A  54      12.559  -6.181 -15.238  1.00  0.00           H  
ATOM    854  HB3 TYR A  54      13.885  -5.885 -14.147  1.00  0.00           H  
ATOM    855  CG  TYR A  54      13.131  -4.148 -15.146  1.00  0.00           C  
ATOM    856  CD1 TYR A  54      13.504  -3.332 -14.062  1.00  0.00           C  
ATOM    857  HD1 TYR A  54      14.112  -3.733 -13.265  1.00  0.00           H  
ATOM    858  CE1 TYR A  54      13.095  -1.987 -14.008  1.00  0.00           C  
ATOM    859  HE1 TYR A  54      13.370  -1.370 -13.169  1.00  0.00           H  
ATOM    860  CZ  TYR A  54      12.346  -1.434 -15.065  1.00  0.00           C  
ATOM    861  OH  TYR A  54      11.949  -0.136 -15.023  1.00  0.00           O  
ATOM    862  HH  TYR A  54      12.437   0.386 -14.343  1.00  0.00           H  
ATOM    863  CE2 TYR A  54      11.976  -2.245 -16.159  1.00  0.00           C  
ATOM    864  HE2 TYR A  54      11.406  -1.812 -16.966  1.00  0.00           H  
ATOM    865  CD2 TYR A  54      12.341  -3.605 -16.182  1.00  0.00           C  
ATOM    866  HD2 TYR A  54      12.015  -4.227 -17.005  1.00  0.00           H  
ATOM    867  C   TYR A  54      14.018  -5.874 -17.628  1.00  0.00           C  
ATOM    868  O   TYR A  54      13.272  -6.675 -18.188  1.00  0.00           O  
ATOM    869  N   SER A  55      14.516  -4.809 -18.270  1.00  0.00           N  
ATOM    870  H   SER A  55      15.109  -4.167 -17.759  1.00  0.00           H  
ATOM    871  CA  SER A  55      14.219  -4.526 -19.685  1.00  0.00           C  
ATOM    872  HA  SER A  55      13.136  -4.473 -19.805  1.00  0.00           H  
ATOM    873  CB  SER A  55      14.803  -3.179 -20.109  1.00  0.00           C  
ATOM    874  HB2 SER A  55      15.884  -3.184 -19.958  1.00  0.00           H  
ATOM    875  HB3 SER A  55      14.597  -3.018 -21.168  1.00  0.00           H  
ATOM    876  OG  SER A  55      14.220  -2.129 -19.370  1.00  0.00           O  
ATOM    877  HG  SER A  55      14.673  -2.099 -18.504  1.00  0.00           H  
ATOM    878  C   SER A  55      14.730  -5.600 -20.657  1.00  0.00           C  
ATOM    879  O   SER A  55      14.248  -5.666 -21.790  1.00  0.00           O  
ATOM    880  N   HIE A  56      15.691  -6.433 -20.243  1.00  0.00           N  
ATOM    881  H   HIE A  56      16.103  -6.273 -19.332  1.00  0.00           H  
ATOM    882  CA  HIE A  56      16.074  -7.651 -20.962  1.00  0.00           C  
ATOM    883  HA  HIE A  56      15.902  -7.516 -22.030  1.00  0.00           H  
ATOM    884  CB  HIE A  56      17.578  -7.896 -20.775  1.00  0.00           C  
ATOM    885  HB2 HIE A  56      18.125  -7.003 -21.081  1.00  0.00           H  
ATOM    886  HB3 HIE A  56      17.796  -8.084 -19.724  1.00  0.00           H  
ATOM    887  CG  HIE A  56      18.074  -9.055 -21.598  1.00  0.00           C  
ATOM    888  ND1 HIE A  56      18.417  -8.999 -22.950  1.00  0.00           N  
ATOM    889  CE1 HIE A  56      18.702 -10.260 -23.306  1.00  0.00           C  
ATOM    890  HE1 HIE A  56      18.994 -10.559 -24.304  1.00  0.00           H  
ATOM    891  NE2 HIE A  56      18.549 -11.092 -22.261  1.00  0.00           N  
ATOM    892  HE2 HIE A  56      18.652 -12.096 -22.283  1.00  0.00           H  
ATOM    893  CD2 HIE A  56      18.146 -10.349 -21.177  1.00  0.00           C  
ATOM    894  HD2 HIE A  56      17.882 -10.714 -20.196  1.00  0.00           H  
ATOM    895  C   HIE A  56      15.227  -8.860 -20.530  1.00  0.00           C  
ATOM    896  O   HIE A  56      14.515  -9.450 -21.342  1.00  0.00           O  
ATOM    897  N   HIE A  57      15.275  -9.224 -19.243  1.00  0.00           N  
ATOM    898  H   HIE A  57      15.832  -8.662 -18.608  1.00  0.00           H  
ATOM    899  CA  HIE A  57      14.735 -10.501 -18.735  1.00  0.00           C  
ATOM    900  HA  HIE A  57      15.031 -11.286 -19.432  1.00  0.00           H  
ATOM    901  CB  HIE A  57      15.390 -10.840 -17.390  1.00  0.00           C  
ATOM    902  HB2 HIE A  57      15.217 -10.026 -16.684  1.00  0.00           H  
ATOM    903  HB3 HIE A  57      14.931 -11.745 -16.991  1.00  0.00           H  
ATOM    904  CG  HIE A  57      16.872 -11.097 -17.510  1.00  0.00           C  
ATOM    905  ND1 HIE A  57      17.457 -12.219 -18.102  1.00  0.00           N  
ATOM    906  CE1 HIE A  57      18.780 -12.052 -17.990  1.00  0.00           C  
ATOM    907  HE1 HIE A  57      19.514 -12.759 -18.348  1.00  0.00           H  
ATOM    908  NE2 HIE A  57      19.053 -10.892 -17.373  1.00  0.00           N  
ATOM    909  HE2 HIE A  57      19.973 -10.547 -17.130  1.00  0.00           H  
ATOM    910  CD2 HIE A  57      17.864 -10.274 -17.072  1.00  0.00           C  
ATOM    911  HD2 HIE A  57      17.738  -9.337 -16.556  1.00  0.00           H  
ATOM    912  C   HIE A  57      13.201 -10.594 -18.668  1.00  0.00           C  
ATOM    913  O   HIE A  57      12.663 -11.690 -18.507  1.00  0.00           O  
ATOM    914  N   GLU A  58      12.476  -9.489 -18.862  1.00  0.00           N  
ATOM    915  H   GLU A  58      12.957  -8.593 -18.896  1.00  0.00           H  
ATOM    916  CA  GLU A  58      11.027  -9.507 -19.134  1.00  0.00           C  
ATOM    917  HA  GLU A  58      10.519 -10.037 -18.328  1.00  0.00           H  
ATOM    918  CB  GLU A  58      10.508  -8.055 -19.139  1.00  0.00           C  
ATOM    919  HB2 GLU A  58      10.778  -7.598 -18.191  1.00  0.00           H  
ATOM    920  HB3 GLU A  58      10.999  -7.483 -19.925  1.00  0.00           H  
ATOM    921  CG  GLU A  58       8.988  -7.927 -19.295  1.00  0.00           C  
ATOM    922  HG2 GLU A  58       8.731  -7.976 -20.352  1.00  0.00           H  
ATOM    923  HG3 GLU A  58       8.505  -8.775 -18.797  1.00  0.00           H  
ATOM    924  CD  GLU A  58       8.445  -6.617 -18.700  1.00  0.00           C  
ATOM    925  OE1 GLU A  58       8.908  -5.497 -19.027  1.00  0.00           O  
ATOM    926  OE2 GLU A  58       7.526  -6.693 -17.852  1.00  0.00           O  
ATOM    927  C   GLU A  58      10.672 -10.246 -20.444  1.00  0.00           C  
ATOM    928  O   GLU A  58       9.543 -10.709 -20.601  1.00  0.00           O  
ATOM    929  N   LYS A  59      11.640 -10.390 -21.362  1.00  0.00           N  
ATOM    930  H   LYS A  59      12.543  -9.981 -21.141  1.00  0.00           H  
ATOM    931  CA  LYS A  59      11.491 -10.978 -22.708  1.00  0.00           C  
ATOM    932  HA  LYS A  59      10.589 -11.593 -22.706  1.00  0.00           H  
ATOM    933  CB  LYS A  59      11.268  -9.851 -23.738  1.00  0.00           C  
ATOM    934  HB2 LYS A  59      11.234 -10.272 -24.745  1.00  0.00           H  
ATOM    935  HB3 LYS A  59      10.299  -9.392 -23.533  1.00  0.00           H  
ATOM    936  CG  LYS A  59      12.347  -8.755 -23.673  1.00  0.00           C  
ATOM    937  HG2 LYS A  59      12.315  -8.284 -22.689  1.00  0.00           H  
ATOM    938  HG3 LYS A  59      13.333  -9.198 -23.820  1.00  0.00           H  
ATOM    939  CD  LYS A  59      12.132  -7.664 -24.726  1.00  0.00           C  
ATOM    940  HD2 LYS A  59      12.429  -8.043 -25.705  1.00  0.00           H  
ATOM    941  HD3 LYS A  59      11.080  -7.375 -24.750  1.00  0.00           H  
ATOM    942  CE  LYS A  59      12.987  -6.458 -24.325  1.00  0.00           C  
ATOM    943  HE2 LYS A  59      12.645  -6.115 -23.342  1.00  0.00           H  
ATOM    944  HE3 LYS A  59      14.025  -6.784 -24.205  1.00  0.00           H  
ATOM    945  NZ  LYS A  59      12.899  -5.346 -25.299  1.00  0.00           N  
ATOM    946  HZ1 LYS A  59      11.940  -5.037 -25.394  1.00  0.00           H  
ATOM    947  HZ2 LYS A  59      13.254  -5.645 -26.197  1.00  0.00           H  
ATOM    948  HZ3 LYS A  59      13.454  -4.568 -24.965  1.00  0.00           H  
ATOM    949  C   LYS A  59      12.613 -11.964 -23.091  1.00  0.00           C  
ATOM    950  O   LYS A  59      12.839 -12.215 -24.273  1.00  0.00           O  
ATOM    951  N   ASP A  60      13.299 -12.557 -22.111  1.00  0.00           N  
ATOM    952  H   ASP A  60      13.050 -12.322 -21.164  1.00  0.00           H  
ATOM    953  CA  ASP A  60      14.165 -13.728 -22.334  1.00  0.00           C  
ATOM    954  HA  ASP A  60      14.828 -13.512 -23.174  1.00  0.00           H  
ATOM    955  CB  ASP A  60      15.066 -13.956 -21.102  1.00  0.00           C  
ATOM    956  HB2 ASP A  60      15.614 -13.032 -20.910  1.00  0.00           H  
ATOM    957  HB3 ASP A  60      14.443 -14.154 -20.232  1.00  0.00           H  
ATOM    958  CG  ASP A  60      16.098 -15.090 -21.243  1.00  0.00           C  
ATOM    959  OD1 ASP A  60      17.105 -15.082 -20.505  1.00  0.00           O  
ATOM    960  OD2 ASP A  60      15.968 -15.977 -22.111  1.00  0.00           O  
ATOM    961  C   ASP A  60      13.314 -14.961 -22.709  1.00  0.00           C  
ATOM    962  O   ASP A  60      12.389 -15.351 -21.992  1.00  0.00           O  
ATOM    963  N   THR A  61      13.619 -15.593 -23.843  1.00  0.00           N  
ATOM    964  H   THR A  61      14.445 -15.309 -24.349  1.00  0.00           H  
ATOM    965  CA  THR A  61      12.901 -16.778 -24.343  1.00  0.00           C  
ATOM    966  HA  THR A  61      11.842 -16.536 -24.405  1.00  0.00           H  
ATOM    967  CB  THR A  61      13.390 -17.169 -25.743  1.00  0.00           C  
ATOM    968  HB  THR A  61      12.907 -18.102 -26.039  1.00  0.00           H  
ATOM    969  CG2 THR A  61      13.076 -16.106 -26.795  1.00  0.00           C  
ATOM    970 HG21 THR A  61      13.588 -15.174 -26.557  1.00  0.00           H  
ATOM    971 HG22 THR A  61      13.397 -16.455 -27.776  1.00  0.00           H  
ATOM    972 HG23 THR A  61      12.001 -15.927 -26.821  1.00  0.00           H  
ATOM    973  OG1 THR A  61      14.786 -17.357 -25.741  1.00  0.00           O  
ATOM    974  HG1 THR A  61      15.044 -17.623 -26.627  1.00  0.00           H  
ATOM    975  C   THR A  61      13.025 -17.993 -23.423  1.00  0.00           C  
ATOM    976  O   THR A  61      12.120 -18.825 -23.395  1.00  0.00           O  
ATOM    977  N   ARG A  62      14.076 -18.075 -22.597  1.00  0.00           N  
ATOM    978  H   ARG A  62      14.773 -17.328 -22.637  1.00  0.00           H  
ATOM    979  CA  ARG A  62      14.211 -19.109 -21.555  1.00  0.00           C  
ATOM    980  HA  ARG A  62      14.112 -20.094 -22.010  1.00  0.00           H  
ATOM    981  CB  ARG A  62      15.593 -18.997 -20.893  1.00  0.00           C  
ATOM    982  HB2 ARG A  62      15.710 -17.999 -20.470  1.00  0.00           H  
ATOM    983  HB3 ARG A  62      15.655 -19.714 -20.073  1.00  0.00           H  
ATOM    984  CG  ARG A  62      16.720 -19.291 -21.899  1.00  0.00           C  
ATOM    985  HG2 ARG A  62      16.643 -20.337 -22.201  1.00  0.00           H  
ATOM    986  HG3 ARG A  62      16.616 -18.662 -22.786  1.00  0.00           H  
ATOM    987  CD  ARG A  62      18.112 -19.057 -21.305  1.00  0.00           C  
ATOM    988  HD2 ARG A  62      18.184 -19.557 -20.337  1.00  0.00           H  
ATOM    989  HD3 ARG A  62      18.841 -19.500 -21.985  1.00  0.00           H  
ATOM    990  NE  ARG A  62      18.408 -17.623 -21.146  1.00  0.00           N  
ATOM    991  HE  ARG A  62      17.619 -16.967 -21.174  1.00  0.00           H  
ATOM    992  CZ  ARG A  62      19.591 -17.066 -20.976  1.00  0.00           C  
ATOM    993  NH1 ARG A  62      20.701 -17.754 -20.959  1.00  0.00           N  
ATOM    994 HH11 ARG A  62      20.637 -18.748 -21.039  1.00  0.00           H  
ATOM    995 HH12 ARG A  62      21.575 -17.291 -20.813  1.00  0.00           H  
ATOM    996  NH2 ARG A  62      19.673 -15.783 -20.805  1.00  0.00           N  
ATOM    997 HH21 ARG A  62      18.770 -15.298 -20.686  1.00  0.00           H  
ATOM    998 HH22 ARG A  62      20.530 -15.305 -20.639  1.00  0.00           H  
ATOM    999  C   ARG A  62      13.095 -19.006 -20.517  1.00  0.00           C  
ATOM   1000  O   ARG A  62      12.621 -20.022 -20.021  1.00  0.00           O  
ATOM   1001  N   CYS A  63      12.631 -17.789 -20.232  1.00  0.00           N  
ATOM   1002  H   CYS A  63      13.050 -16.999 -20.703  1.00  0.00           H  
ATOM   1003  CA  CYS A  63      11.534 -17.525 -19.303  1.00  0.00           C  
ATOM   1004  HA  CYS A  63      11.654 -18.169 -18.430  1.00  0.00           H  
ATOM   1005  CB  CYS A  63      11.619 -16.065 -18.835  1.00  0.00           C  
ATOM   1006  HB2 CYS A  63      11.451 -15.398 -19.683  1.00  0.00           H  
ATOM   1007  HB3 CYS A  63      10.853 -15.879 -18.082  1.00  0.00           H  
ATOM   1008  SG  CYS A  63      13.262 -15.744 -18.122  1.00  0.00           S  
ATOM   1009  HG  CYS A  63      13.163 -14.408 -18.106  1.00  0.00           H  
ATOM   1010  C   CYS A  63      10.158 -17.850 -19.910  1.00  0.00           C  
ATOM   1011  O   CYS A  63       9.250 -18.201 -19.160  1.00  0.00           O  
ATOM   1012  N   LEU A  64      10.009 -17.807 -21.242  1.00  0.00           N  
ATOM   1013  H   LEU A  64      10.796 -17.502 -21.802  1.00  0.00           H  
ATOM   1014  CA  LEU A  64       8.841 -18.368 -21.936  1.00  0.00           C  
ATOM   1015  HA  LEU A  64       7.937 -18.072 -21.404  1.00  0.00           H  
ATOM   1016  CB  LEU A  64       8.777 -17.821 -23.376  1.00  0.00           C  
ATOM   1017  HB2 LEU A  64       9.697 -18.097 -23.892  1.00  0.00           H  
ATOM   1018  HB3 LEU A  64       7.954 -18.313 -23.899  1.00  0.00           H  
ATOM   1019  CG  LEU A  64       8.585 -16.297 -23.482  1.00  0.00           C  
ATOM   1020  HG  LEU A  64       9.356 -15.785 -22.906  1.00  0.00           H  
ATOM   1021  CD1 LEU A  64       8.715 -15.866 -24.945  1.00  0.00           C  
ATOM   1022 HD11 LEU A  64       7.945 -16.346 -25.550  1.00  0.00           H  
ATOM   1023 HD12 LEU A  64       8.613 -14.784 -25.016  1.00  0.00           H  
ATOM   1024 HD13 LEU A  64       9.695 -16.148 -25.326  1.00  0.00           H  
ATOM   1025  CD2 LEU A  64       7.206 -15.866 -22.975  1.00  0.00           C  
ATOM   1026 HD21 LEU A  64       7.086 -14.793 -23.119  1.00  0.00           H  
ATOM   1027 HD22 LEU A  64       6.424 -16.396 -23.519  1.00  0.00           H  
ATOM   1028 HD23 LEU A  64       7.119 -16.082 -21.911  1.00  0.00           H  
ATOM   1029  C   LEU A  64       8.846 -19.906 -21.944  1.00  0.00           C  
ATOM   1030  O   LEU A  64       7.781 -20.513 -21.987  1.00  0.00           O  
ATOM   1031  N   GLY A  65      10.029 -20.526 -21.878  1.00  0.00           N  
ATOM   1032  H   GLY A  65      10.859 -19.953 -21.936  1.00  0.00           H  
ATOM   1033  CA  GLY A  65      10.216 -21.975 -21.743  1.00  0.00           C  
ATOM   1034  HA2 GLY A  65       9.458 -22.492 -22.333  1.00  0.00           H  
ATOM   1035  HA3 GLY A  65      11.196 -22.237 -22.140  1.00  0.00           H  
ATOM   1036  C   GLY A  65      10.138 -22.517 -20.306  1.00  0.00           C  
ATOM   1037  O   GLY A  65      10.241 -23.728 -20.115  1.00  0.00           O  
ATOM   1038  N   ALA A  66       9.968 -21.661 -19.293  1.00  0.00           N  
ATOM   1039  H   ALA A  66       9.890 -20.678 -19.505  1.00  0.00           H  
ATOM   1040  CA  ALA A  66       9.765 -22.082 -17.906  1.00  0.00           C  
ATOM   1041  HA  ALA A  66      10.475 -22.879 -17.682  1.00  0.00           H  
ATOM   1042  CB  ALA A  66      10.071 -20.899 -16.979  1.00  0.00           C  
ATOM   1043  HB1 ALA A  66       9.986 -21.214 -15.940  1.00  0.00           H  
ATOM   1044  HB2 ALA A  66      11.088 -20.546 -17.161  1.00  0.00           H  
ATOM   1045  HB3 ALA A  66       9.368 -20.087 -17.170  1.00  0.00           H  
ATOM   1046  C   ALA A  66       8.344 -22.633 -17.673  1.00  0.00           C  
ATOM   1047  O   ALA A  66       7.380 -22.220 -18.318  1.00  0.00           O  
ATOM   1048  N   THR A  67       8.172 -23.536 -16.700  1.00  0.00           N  
ATOM   1049  H   THR A  67       8.963 -23.816 -16.141  1.00  0.00           H  
ATOM   1050  CA  THR A  67       6.827 -24.006 -16.317  1.00  0.00           C  
ATOM   1051  HA  THR A  67       6.311 -24.300 -17.233  1.00  0.00           H  
ATOM   1052  CB  THR A  67       6.860 -25.239 -15.398  1.00  0.00           C  
ATOM   1053  HB  THR A  67       5.835 -25.592 -15.266  1.00  0.00           H  
ATOM   1054  CG2 THR A  67       7.686 -26.390 -15.967  1.00  0.00           C  
ATOM   1055 HG21 THR A  67       7.557 -27.278 -15.350  1.00  0.00           H  
ATOM   1056 HG22 THR A  67       7.346 -26.616 -16.978  1.00  0.00           H  
ATOM   1057 HG23 THR A  67       8.743 -26.122 -16.001  1.00  0.00           H  
ATOM   1058  OG1 THR A  67       7.386 -24.937 -14.127  1.00  0.00           O  
ATOM   1059  HG1 THR A  67       7.699 -25.767 -13.758  1.00  0.00           H  
ATOM   1060  C   THR A  67       6.017 -22.876 -15.669  1.00  0.00           C  
ATOM   1061  O   THR A  67       6.571 -22.009 -14.992  1.00  0.00           O  
ATOM   1062  N   ALA A  68       4.688 -22.887 -15.834  1.00  0.00           N  
ATOM   1063  H   ALA A  68       4.288 -23.607 -16.416  1.00  0.00           H  
ATOM   1064  CA  ALA A  68       3.815 -21.758 -15.480  1.00  0.00           C  
ATOM   1065  HA  ALA A  68       4.040 -20.933 -16.155  1.00  0.00           H  
ATOM   1066  CB  ALA A  68       2.365 -22.190 -15.739  1.00  0.00           C  
ATOM   1067  HB1 ALA A  68       2.098 -23.032 -15.099  1.00  0.00           H  
ATOM   1068  HB2 ALA A  68       1.689 -21.359 -15.531  1.00  0.00           H  
ATOM   1069  HB3 ALA A  68       2.244 -22.481 -16.784  1.00  0.00           H  
ATOM   1070  C   ALA A  68       3.994 -21.228 -14.039  1.00  0.00           C  
ATOM   1071  O   ALA A  68       3.967 -20.018 -13.815  1.00  0.00           O  
ATOM   1072  N   GLN A  69       4.241 -22.118 -13.069  1.00  0.00           N  
ATOM   1073  H   GLN A  69       4.276 -23.091 -13.331  1.00  0.00           H  
ATOM   1074  CA  GLN A  69       4.486 -21.768 -11.662  1.00  0.00           C  
ATOM   1075  HA  GLN A  69       3.639 -21.179 -11.302  1.00  0.00           H  
ATOM   1076  CB  GLN A  69       4.571 -23.075 -10.845  1.00  0.00           C  
ATOM   1077  HB2 GLN A  69       3.834 -23.767 -11.256  1.00  0.00           H  
ATOM   1078  HB3 GLN A  69       5.546 -23.545 -10.970  1.00  0.00           H  
ATOM   1079  CG  GLN A  69       4.234 -22.933  -9.350  1.00  0.00           C  
ATOM   1080  HG2 GLN A  69       3.469 -22.170  -9.216  1.00  0.00           H  
ATOM   1081  HG3 GLN A  69       3.792 -23.875  -9.028  1.00  0.00           H  
ATOM   1082  CD  GLN A  69       5.396 -22.648  -8.396  1.00  0.00           C  
ATOM   1083  OE1 GLN A  69       6.524 -22.328  -8.747  1.00  0.00           O  
ATOM   1084  NE2 GLN A  69       5.158 -22.759  -7.107  1.00  0.00           N  
ATOM   1085 HE21 GLN A  69       5.899 -22.554  -6.462  1.00  0.00           H  
ATOM   1086 HE22 GLN A  69       4.257 -23.075  -6.783  1.00  0.00           H  
ATOM   1087  C   GLN A  69       5.757 -20.915 -11.494  1.00  0.00           C  
ATOM   1088  O   GLN A  69       5.752 -19.927 -10.758  1.00  0.00           O  
ATOM   1089  N   GLN A  70       6.821 -21.264 -12.225  1.00  0.00           N  
ATOM   1090  H   GLN A  70       6.714 -22.024 -12.889  1.00  0.00           H  
ATOM   1091  CA  GLN A  70       8.093 -20.541 -12.249  1.00  0.00           C  
ATOM   1092  HA  GLN A  70       8.330 -20.212 -11.236  1.00  0.00           H  
ATOM   1093  CB  GLN A  70       9.212 -21.487 -12.715  1.00  0.00           C  
ATOM   1094  HB2 GLN A  70       9.004 -21.834 -13.729  1.00  0.00           H  
ATOM   1095  HB3 GLN A  70      10.149 -20.928 -12.726  1.00  0.00           H  
ATOM   1096  CG  GLN A  70       9.375 -22.710 -11.791  1.00  0.00           C  
ATOM   1097  HG2 GLN A  70       9.486 -22.368 -10.760  1.00  0.00           H  
ATOM   1098  HG3 GLN A  70       8.486 -23.338 -11.852  1.00  0.00           H  
ATOM   1099  CD  GLN A  70      10.577 -23.576 -12.157  1.00  0.00           C  
ATOM   1100  OE1 GLN A  70      11.265 -23.363 -13.138  1.00  0.00           O  
ATOM   1101  NE2 GLN A  70      10.878 -24.609 -11.404  1.00  0.00           N  
ATOM   1102 HE21 GLN A  70      11.679 -25.140 -11.708  1.00  0.00           H  
ATOM   1103 HE22 GLN A  70      10.316 -24.866 -10.616  1.00  0.00           H  
ATOM   1104  C   GLN A  70       8.027 -19.287 -13.134  1.00  0.00           C  
ATOM   1105  O   GLN A  70       8.508 -18.235 -12.724  1.00  0.00           O  
ATOM   1106  N   PHE A  71       7.362 -19.349 -14.295  1.00  0.00           N  
ATOM   1107  H   PHE A  71       7.019 -20.254 -14.600  1.00  0.00           H  
ATOM   1108  CA  PHE A  71       7.097 -18.187 -15.157  1.00  0.00           C  
ATOM   1109  HA  PHE A  71       8.053 -17.757 -15.459  1.00  0.00           H  
ATOM   1110  CB  PHE A  71       6.348 -18.654 -16.417  1.00  0.00           C  
ATOM   1111  HB2 PHE A  71       6.982 -19.358 -16.959  1.00  0.00           H  
ATOM   1112  HB3 PHE A  71       5.462 -19.196 -16.092  1.00  0.00           H  
ATOM   1113  CG  PHE A  71       5.915 -17.567 -17.396  1.00  0.00           C  
ATOM   1114  CD1 PHE A  71       6.821 -16.574 -17.818  1.00  0.00           C  
ATOM   1115  HD1 PHE A  71       7.832 -16.562 -17.436  1.00  0.00           H  
ATOM   1116  CE1 PHE A  71       6.446 -15.637 -18.798  1.00  0.00           C  
ATOM   1117  HE1 PHE A  71       7.170 -14.912 -19.149  1.00  0.00           H  
ATOM   1118  CZ  PHE A  71       5.167 -15.693 -19.377  1.00  0.00           C  
ATOM   1119  HZ  PHE A  71       4.916 -15.014 -20.182  1.00  0.00           H  
ATOM   1120  CE2 PHE A  71       4.254 -16.677 -18.957  1.00  0.00           C  
ATOM   1121  HE2 PHE A  71       3.292 -16.769 -19.444  1.00  0.00           H  
ATOM   1122  CD2 PHE A  71       4.626 -17.605 -17.965  1.00  0.00           C  
ATOM   1123  HD2 PHE A  71       3.941 -18.394 -17.687  1.00  0.00           H  
ATOM   1124  C   PHE A  71       6.307 -17.091 -14.425  1.00  0.00           C  
ATOM   1125  O   PHE A  71       6.616 -15.909 -14.573  1.00  0.00           O  
ATOM   1126  N   HIE A  72       5.325 -17.458 -13.591  1.00  0.00           N  
ATOM   1127  H   HIE A  72       5.045 -18.434 -13.570  1.00  0.00           H  
ATOM   1128  CA  HIE A  72       4.627 -16.514 -12.709  1.00  0.00           C  
ATOM   1129  HA  HIE A  72       4.202 -15.713 -13.310  1.00  0.00           H  
ATOM   1130  CB  HIE A  72       3.469 -17.219 -11.991  1.00  0.00           C  
ATOM   1131  HB2 HIE A  72       2.757 -17.585 -12.730  1.00  0.00           H  
ATOM   1132  HB3 HIE A  72       3.849 -18.073 -11.429  1.00  0.00           H  
ATOM   1133  CG  HIE A  72       2.746 -16.292 -11.047  1.00  0.00           C  
ATOM   1134  ND1 HIE A  72       2.038 -15.153 -11.433  1.00  0.00           N  
ATOM   1135  CE1 HIE A  72       1.601 -14.593 -10.294  1.00  0.00           C  
ATOM   1136  HE1 HIE A  72       1.011 -13.688 -10.242  1.00  0.00           H  
ATOM   1137  NE2 HIE A  72       1.996 -15.315  -9.231  1.00  0.00           N  
ATOM   1138  HE2 HIE A  72       1.771 -15.105  -8.267  1.00  0.00           H  
ATOM   1139  CD2 HIE A  72       2.729 -16.389  -9.686  1.00  0.00           C  
ATOM   1140  HD2 HIE A  72       3.209 -17.152  -9.092  1.00  0.00           H  
ATOM   1141  C   HIE A  72       5.571 -15.849 -11.700  1.00  0.00           C  
ATOM   1142  O   HIE A  72       5.625 -14.625 -11.621  1.00  0.00           O  
ATOM   1143  N   ARG A  73       6.373 -16.639 -10.974  1.00  0.00           N  
ATOM   1144  H   ARG A  73       6.278 -17.643 -11.088  1.00  0.00           H  
ATOM   1145  CA  ARG A  73       7.330 -16.127  -9.968  1.00  0.00           C  
ATOM   1146  HA  ARG A  73       6.801 -15.475  -9.266  1.00  0.00           H  
ATOM   1147  CB  ARG A  73       7.902 -17.308  -9.173  1.00  0.00           C  
ATOM   1148  HB2 ARG A  73       8.306 -18.045  -9.869  1.00  0.00           H  
ATOM   1149  HB3 ARG A  73       8.710 -16.962  -8.528  1.00  0.00           H  
ATOM   1150  CG  ARG A  73       6.807 -17.944  -8.297  1.00  0.00           C  
ATOM   1151  HG2 ARG A  73       6.630 -17.323  -7.417  1.00  0.00           H  
ATOM   1152  HG3 ARG A  73       5.873 -18.004  -8.853  1.00  0.00           H  
ATOM   1153  CD  ARG A  73       7.155 -19.372  -7.871  1.00  0.00           C  
ATOM   1154  HD2 ARG A  73       6.234 -19.854  -7.536  1.00  0.00           H  
ATOM   1155  HD3 ARG A  73       7.533 -19.920  -8.735  1.00  0.00           H  
ATOM   1156  NE  ARG A  73       8.138 -19.415  -6.777  1.00  0.00           N  
ATOM   1157  HE  ARG A  73       8.591 -18.547  -6.512  1.00  0.00           H  
ATOM   1158  CZ  ARG A  73       8.555 -20.495  -6.150  1.00  0.00           C  
ATOM   1159  NH1 ARG A  73       8.234 -21.696  -6.548  1.00  0.00           N  
ATOM   1160 HH11 ARG A  73       7.730 -21.792  -7.429  1.00  0.00           H  
ATOM   1161 HH12 ARG A  73       8.636 -22.494  -6.100  1.00  0.00           H  
ATOM   1162  NH2 ARG A  73       9.317 -20.389  -5.104  1.00  0.00           N  
ATOM   1163 HH21 ARG A  73       9.628 -19.464  -4.839  1.00  0.00           H  
ATOM   1164 HH22 ARG A  73       9.668 -21.190  -4.617  1.00  0.00           H  
ATOM   1165  C   ARG A  73       8.437 -15.259 -10.586  1.00  0.00           C  
ATOM   1166  O   ARG A  73       8.856 -14.276  -9.981  1.00  0.00           O  
ATOM   1167  N   HIE A  74       8.844 -15.555 -11.824  1.00  0.00           N  
ATOM   1168  H   HIE A  74       8.525 -16.431 -12.226  1.00  0.00           H  
ATOM   1169  CA  HIE A  74       9.720 -14.697 -12.637  1.00  0.00           C  
ATOM   1170  HA  HIE A  74      10.601 -14.420 -12.056  1.00  0.00           H  
ATOM   1171  CB  HIE A  74      10.212 -15.461 -13.873  1.00  0.00           C  
ATOM   1172  HB2 HIE A  74      10.757 -16.349 -13.554  1.00  0.00           H  
ATOM   1173  HB3 HIE A  74       9.362 -15.778 -14.478  1.00  0.00           H  
ATOM   1174  CG  HIE A  74      11.130 -14.617 -14.720  1.00  0.00           C  
ATOM   1175  ND1 HIE A  74      12.444 -14.281 -14.393  1.00  0.00           N  
ATOM   1176  CE1 HIE A  74      12.853 -13.443 -15.357  1.00  0.00           C  
ATOM   1177  HE1 HIE A  74      13.838 -13.000 -15.408  1.00  0.00           H  
ATOM   1178  NE2 HIE A  74      11.874 -13.239 -16.255  1.00  0.00           N  
ATOM   1179  HE2 HIE A  74      11.960 -12.665 -17.095  1.00  0.00           H  
ATOM   1180  CD2 HIE A  74      10.773 -13.964 -15.863  1.00  0.00           C  
ATOM   1181  HD2 HIE A  74       9.807 -13.998 -16.344  1.00  0.00           H  
ATOM   1182  C   HIE A  74       9.041 -13.382 -13.038  1.00  0.00           C  
ATOM   1183  O   HIE A  74       9.642 -12.323 -12.891  1.00  0.00           O  
ATOM   1184  N   LYS A  75       7.772 -13.390 -13.466  1.00  0.00           N  
ATOM   1185  H   LYS A  75       7.303 -14.281 -13.595  1.00  0.00           H  
ATOM   1186  CA  LYS A  75       7.039 -12.137 -13.732  1.00  0.00           C  
ATOM   1187  HA  LYS A  75       7.679 -11.492 -14.335  1.00  0.00           H  
ATOM   1188  CB  LYS A  75       5.768 -12.417 -14.543  1.00  0.00           C  
ATOM   1189  HB2 LYS A  75       5.214 -13.239 -14.090  1.00  0.00           H  
ATOM   1190  HB3 LYS A  75       5.142 -11.523 -14.535  1.00  0.00           H  
ATOM   1191  CG  LYS A  75       6.146 -12.742 -15.999  1.00  0.00           C  
ATOM   1192  HG2 LYS A  75       6.790 -11.949 -16.383  1.00  0.00           H  
ATOM   1193  HG3 LYS A  75       6.702 -13.678 -16.041  1.00  0.00           H  
ATOM   1194  CD  LYS A  75       4.927 -12.840 -16.921  1.00  0.00           C  
ATOM   1195  HD2 LYS A  75       4.360 -11.908 -16.866  1.00  0.00           H  
ATOM   1196  HD3 LYS A  75       5.284 -12.966 -17.945  1.00  0.00           H  
ATOM   1197  CE  LYS A  75       4.039 -14.027 -16.539  1.00  0.00           C  
ATOM   1198  HE2 LYS A  75       4.654 -14.935 -16.550  1.00  0.00           H  
ATOM   1199  HE3 LYS A  75       3.667 -13.879 -15.521  1.00  0.00           H  
ATOM   1200  NZ  LYS A  75       2.907 -14.168 -17.483  1.00  0.00           N  
ATOM   1201  HZ1 LYS A  75       2.350 -13.324 -17.510  1.00  0.00           H  
ATOM   1202  HZ2 LYS A  75       2.321 -14.944 -17.211  1.00  0.00           H  
ATOM   1203  HZ3 LYS A  75       3.266 -14.354 -18.410  1.00  0.00           H  
ATOM   1204  C   LYS A  75       6.765 -11.322 -12.463  1.00  0.00           C  
ATOM   1205  O   LYS A  75       6.837 -10.096 -12.521  1.00  0.00           O  
ATOM   1206  N   GLN A  76       6.553 -11.969 -11.314  1.00  0.00           N  
ATOM   1207  H   GLN A  76       6.426 -12.973 -11.344  1.00  0.00           H  
ATOM   1208  CA  GLN A  76       6.568 -11.303 -10.006  1.00  0.00           C  
ATOM   1209  HA  GLN A  76       5.867 -10.470 -10.029  1.00  0.00           H  
ATOM   1210  CB  GLN A  76       6.156 -12.266  -8.876  1.00  0.00           C  
ATOM   1211  HB2 GLN A  76       6.704 -13.200  -8.977  1.00  0.00           H  
ATOM   1212  HB3 GLN A  76       6.433 -11.824  -7.916  1.00  0.00           H  
ATOM   1213  CG  GLN A  76       4.651 -12.568  -8.840  1.00  0.00           C  
ATOM   1214  HG2 GLN A  76       4.344 -13.003  -9.792  1.00  0.00           H  
ATOM   1215  HG3 GLN A  76       4.459 -13.304  -8.059  1.00  0.00           H  
ATOM   1216  CD  GLN A  76       3.821 -11.315  -8.572  1.00  0.00           C  
ATOM   1217  OE1 GLN A  76       3.374 -10.641  -9.487  1.00  0.00           O  
ATOM   1218  NE2 GLN A  76       3.604 -10.935  -7.326  1.00  0.00           N  
ATOM   1219 HE21 GLN A  76       3.049 -10.110  -7.181  1.00  0.00           H  
ATOM   1220 HE22 GLN A  76       3.964 -11.475  -6.559  1.00  0.00           H  
ATOM   1221  C   GLN A  76       7.940 -10.692  -9.721  1.00  0.00           C  
ATOM   1222  O   GLN A  76       8.006  -9.529  -9.341  1.00  0.00           O  
ATOM   1223  N   LEU A  77       9.045 -11.399  -9.981  1.00  0.00           N  
ATOM   1224  H   LEU A  77       8.951 -12.371 -10.258  1.00  0.00           H  
ATOM   1225  CA  LEU A  77      10.393 -10.834  -9.854  1.00  0.00           C  
ATOM   1226  HA  LEU A  77      10.497 -10.474  -8.832  1.00  0.00           H  
ATOM   1227  CB  LEU A  77      11.438 -11.945 -10.057  1.00  0.00           C  
ATOM   1228  HB2 LEU A  77      11.364 -12.622  -9.204  1.00  0.00           H  
ATOM   1229  HB3 LEU A  77      11.187 -12.530 -10.938  1.00  0.00           H  
ATOM   1230  CG  LEU A  77      12.890 -11.434 -10.194  1.00  0.00           C  
ATOM   1231  HG  LEU A  77      12.963 -10.395  -9.882  1.00  0.00           H  
ATOM   1232  CD1 LEU A  77      13.831 -12.238  -9.301  1.00  0.00           C  
ATOM   1233 HD11 LEU A  77      14.849 -11.866  -9.412  1.00  0.00           H  
ATOM   1234 HD12 LEU A  77      13.535 -12.132  -8.259  1.00  0.00           H  
ATOM   1235 HD13 LEU A  77      13.796 -13.289  -9.581  1.00  0.00           H  
ATOM   1236  CD2 LEU A  77      13.381 -11.556 -11.639  1.00  0.00           C  
ATOM   1237 HD21 LEU A  77      12.756 -10.956 -12.298  1.00  0.00           H  
ATOM   1238 HD22 LEU A  77      14.409 -11.208 -11.714  1.00  0.00           H  
ATOM   1239 HD23 LEU A  77      13.331 -12.596 -11.965  1.00  0.00           H  
ATOM   1240  C   LEU A  77      10.605  -9.604 -10.757  1.00  0.00           C  
ATOM   1241  O   LEU A  77      11.027  -8.566 -10.258  1.00  0.00           O  
ATOM   1242  N   ILE A  78      10.254  -9.667 -12.044  1.00  0.00           N  
ATOM   1243  H   ILE A  78       9.931 -10.561 -12.400  1.00  0.00           H  
ATOM   1244  CA  ILE A  78      10.324  -8.524 -12.976  1.00  0.00           C  
ATOM   1245  HA  ILE A  78      11.351  -8.166 -13.019  1.00  0.00           H  
ATOM   1246  CB  ILE A  78       9.892  -8.993 -14.387  1.00  0.00           C  
ATOM   1247  HB  ILE A  78       8.957  -9.543 -14.274  1.00  0.00           H  
ATOM   1248  CG2 ILE A  78       9.588  -7.830 -15.344  1.00  0.00           C  
ATOM   1249 HG21 ILE A  78      10.431  -7.143 -15.399  1.00  0.00           H  
ATOM   1250 HG22 ILE A  78       9.376  -8.223 -16.337  1.00  0.00           H  
ATOM   1251 HG23 ILE A  78       8.701  -7.287 -15.019  1.00  0.00           H  
ATOM   1252  CG1 ILE A  78      10.911  -9.967 -15.025  1.00  0.00           C  
ATOM   1253 HG12 ILE A  78      11.074 -10.810 -14.354  1.00  0.00           H  
ATOM   1254 HG13 ILE A  78      10.476 -10.367 -15.943  1.00  0.00           H  
ATOM   1255  CD1 ILE A  78      12.285  -9.373 -15.368  1.00  0.00           C  
ATOM   1256 HD11 ILE A  78      12.908 -10.158 -15.790  1.00  0.00           H  
ATOM   1257 HD12 ILE A  78      12.185  -8.573 -16.101  1.00  0.00           H  
ATOM   1258 HD13 ILE A  78      12.774  -8.991 -14.474  1.00  0.00           H  
ATOM   1259  C   ILE A  78       9.477  -7.339 -12.481  1.00  0.00           C  
ATOM   1260  O   ILE A  78       9.932  -6.193 -12.484  1.00  0.00           O  
ATOM   1261  N   ARG A  79       8.261  -7.608 -11.991  1.00  0.00           N  
ATOM   1262  H   ARG A  79       7.924  -8.566 -12.048  1.00  0.00           H  
ATOM   1263  CA  ARG A  79       7.372  -6.591 -11.414  1.00  0.00           C  
ATOM   1264  HA  ARG A  79       7.281  -5.772 -12.126  1.00  0.00           H  
ATOM   1265  CB  ARG A  79       5.982  -7.209 -11.213  1.00  0.00           C  
ATOM   1266  HB2 ARG A  79       5.643  -7.628 -12.162  1.00  0.00           H  
ATOM   1267  HB3 ARG A  79       6.033  -8.011 -10.475  1.00  0.00           H  
ATOM   1268  CG  ARG A  79       4.976  -6.155 -10.749  1.00  0.00           C  
ATOM   1269  HG2 ARG A  79       5.229  -5.829  -9.738  1.00  0.00           H  
ATOM   1270  HG3 ARG A  79       5.014  -5.292 -11.417  1.00  0.00           H  
ATOM   1271  CD  ARG A  79       3.552  -6.704 -10.749  1.00  0.00           C  
ATOM   1272  HD2 ARG A  79       3.260  -6.943 -11.773  1.00  0.00           H  
ATOM   1273  HD3 ARG A  79       3.509  -7.611 -10.140  1.00  0.00           H  
ATOM   1274  NE  ARG A  79       2.668  -5.680 -10.187  1.00  0.00           N  
ATOM   1275  HE  ARG A  79       3.119  -4.871  -9.751  1.00  0.00           H  
ATOM   1276  CZ  ARG A  79       1.367  -5.554 -10.248  1.00  0.00           C  
ATOM   1277  NH1 ARG A  79       0.595  -6.344 -10.937  1.00  0.00           N  
ATOM   1278 HH11 ARG A  79       0.998  -7.108 -11.436  1.00  0.00           H  
ATOM   1279 HH12 ARG A  79      -0.396  -6.180 -10.877  1.00  0.00           H  
ATOM   1280  NH2 ARG A  79       0.818  -4.615  -9.566  1.00  0.00           N  
ATOM   1281 HH21 ARG A  79       1.397  -4.084  -8.924  1.00  0.00           H  
ATOM   1282 HH22 ARG A  79      -0.178  -4.413  -9.653  1.00  0.00           H  
ATOM   1283  C   ARG A  79       7.933  -5.974 -10.127  1.00  0.00           C  
ATOM   1284  O   ARG A  79       7.928  -4.751  -9.994  1.00  0.00           O  
ATOM   1285  N   PHE A  80       8.477  -6.760  -9.201  1.00  0.00           N  
ATOM   1286  H   PHE A  80       8.415  -7.767  -9.312  1.00  0.00           H  
ATOM   1287  CA  PHE A  80       9.144  -6.209  -8.018  1.00  0.00           C  
ATOM   1288  HA  PHE A  80       8.478  -5.471  -7.570  1.00  0.00           H  
ATOM   1289  CB  PHE A  80       9.395  -7.304  -6.972  1.00  0.00           C  
ATOM   1290  HB2 PHE A  80       9.936  -8.118  -7.450  1.00  0.00           H  
ATOM   1291  HB3 PHE A  80      10.032  -6.880  -6.197  1.00  0.00           H  
ATOM   1292  CG  PHE A  80       8.163  -7.866  -6.275  1.00  0.00           C  
ATOM   1293  CD1 PHE A  80       7.932  -9.256  -6.248  1.00  0.00           C  
ATOM   1294  HD1 PHE A  80       8.619  -9.927  -6.745  1.00  0.00           H  
ATOM   1295  CE1 PHE A  80       6.801  -9.779  -5.594  1.00  0.00           C  
ATOM   1296  HE1 PHE A  80       6.623 -10.844  -5.587  1.00  0.00           H  
ATOM   1297  CZ  PHE A  80       5.897  -8.916  -4.950  1.00  0.00           C  
ATOM   1298  HZ  PHE A  80       5.021  -9.313  -4.452  1.00  0.00           H  
ATOM   1299  CE2 PHE A  80       6.136  -7.532  -4.950  1.00  0.00           C  
ATOM   1300  HE2 PHE A  80       5.445  -6.868  -4.448  1.00  0.00           H  
ATOM   1301  CD2 PHE A  80       7.267  -7.010  -5.604  1.00  0.00           C  
ATOM   1302  HD2 PHE A  80       7.439  -5.944  -5.589  1.00  0.00           H  
ATOM   1303  C   PHE A  80      10.432  -5.442  -8.376  1.00  0.00           C  
ATOM   1304  O   PHE A  80      10.658  -4.385  -7.793  1.00  0.00           O  
ATOM   1305  N   LEU A  81      11.227  -5.882  -9.362  1.00  0.00           N  
ATOM   1306  H   LEU A  81      11.021  -6.785  -9.782  1.00  0.00           H  
ATOM   1307  CA  LEU A  81      12.376  -5.118  -9.885  1.00  0.00           C  
ATOM   1308  HA  LEU A  81      13.068  -4.924  -9.068  1.00  0.00           H  
ATOM   1309  CB  LEU A  81      13.101  -5.926 -10.979  1.00  0.00           C  
ATOM   1310  HB2 LEU A  81      12.357  -6.331 -11.664  1.00  0.00           H  
ATOM   1311  HB3 LEU A  81      13.732  -5.248 -11.554  1.00  0.00           H  
ATOM   1312  CG  LEU A  81      13.988  -7.076 -10.473  1.00  0.00           C  
ATOM   1313  HG  LEU A  81      13.425  -7.729  -9.813  1.00  0.00           H  
ATOM   1314  CD1 LEU A  81      14.485  -7.894 -11.663  1.00  0.00           C  
ATOM   1315 HD11 LEU A  81      15.076  -7.267 -12.330  1.00  0.00           H  
ATOM   1316 HD12 LEU A  81      15.097  -8.726 -11.314  1.00  0.00           H  
ATOM   1317 HD13 LEU A  81      13.631  -8.297 -12.207  1.00  0.00           H  
ATOM   1318  CD2 LEU A  81      15.213  -6.550  -9.726  1.00  0.00           C  
ATOM   1319 HD21 LEU A  81      14.911  -6.083  -8.791  1.00  0.00           H  
ATOM   1320 HD22 LEU A  81      15.887  -7.373  -9.487  1.00  0.00           H  
ATOM   1321 HD23 LEU A  81      15.739  -5.825 -10.348  1.00  0.00           H  
ATOM   1322  C   LEU A  81      11.962  -3.741 -10.435  1.00  0.00           C  
ATOM   1323  O   LEU A  81      12.603  -2.735 -10.122  1.00  0.00           O  
ATOM   1324  N   LYS A  82      10.854  -3.664 -11.184  1.00  0.00           N  
ATOM   1325  H   LYS A  82      10.415  -4.539 -11.461  1.00  0.00           H  
ATOM   1326  CA  LYS A  82      10.252  -2.388 -11.632  1.00  0.00           C  
ATOM   1327  HA  LYS A  82      10.985  -1.819 -12.206  1.00  0.00           H  
ATOM   1328  CB  LYS A  82       9.025  -2.672 -12.515  1.00  0.00           C  
ATOM   1329  HB2 LYS A  82       8.430  -3.475 -12.086  1.00  0.00           H  
ATOM   1330  HB3 LYS A  82       8.404  -1.777 -12.569  1.00  0.00           H  
ATOM   1331  CG  LYS A  82       9.442  -3.040 -13.937  1.00  0.00           C  
ATOM   1332  HG2 LYS A  82       9.861  -2.149 -14.400  1.00  0.00           H  
ATOM   1333  HG3 LYS A  82      10.198  -3.825 -13.917  1.00  0.00           H  
ATOM   1334  CD  LYS A  82       8.250  -3.513 -14.772  1.00  0.00           C  
ATOM   1335  HD2 LYS A  82       7.896  -4.473 -14.391  1.00  0.00           H  
ATOM   1336  HD3 LYS A  82       7.449  -2.772 -14.720  1.00  0.00           H  
ATOM   1337  CE  LYS A  82       8.726  -3.662 -16.218  1.00  0.00           C  
ATOM   1338  HE2 LYS A  82       9.095  -2.697 -16.568  1.00  0.00           H  
ATOM   1339  HE3 LYS A  82       9.562  -4.371 -16.244  1.00  0.00           H  
ATOM   1340  NZ  LYS A  82       7.650  -4.130 -17.112  1.00  0.00           N  
ATOM   1341  HZ1 LYS A  82       7.382  -5.089 -16.897  1.00  0.00           H  
ATOM   1342  HZ2 LYS A  82       6.838  -3.536 -17.151  1.00  0.00           H  
ATOM   1343  HZ3 LYS A  82       8.035  -4.310 -18.046  1.00  0.00           H  
ATOM   1344  C   LYS A  82       9.849  -1.484 -10.462  1.00  0.00           C  
ATOM   1345  O   LYS A  82      10.084  -0.276 -10.489  1.00  0.00           O  
ATOM   1346  N   ARG A  83       9.261  -2.056  -9.407  1.00  0.00           N  
ATOM   1347  H   ARG A  83       9.057  -3.051  -9.470  1.00  0.00           H  
ATOM   1348  CA  ARG A  83       8.850  -1.307  -8.203  1.00  0.00           C  
ATOM   1349  HA  ARG A  83       8.351  -0.394  -8.530  1.00  0.00           H  
ATOM   1350  CB  ARG A  83       7.833  -2.169  -7.433  1.00  0.00           C  
ATOM   1351  HB2 ARG A  83       7.199  -2.685  -8.159  1.00  0.00           H  
ATOM   1352  HB3 ARG A  83       8.362  -2.920  -6.846  1.00  0.00           H  
ATOM   1353  CG  ARG A  83       6.913  -1.344  -6.524  1.00  0.00           C  
ATOM   1354  HG2 ARG A  83       7.495  -0.886  -5.726  1.00  0.00           H  
ATOM   1355  HG3 ARG A  83       6.425  -0.560  -7.105  1.00  0.00           H  
ATOM   1356  CD  ARG A  83       5.836  -2.263  -5.929  1.00  0.00           C  
ATOM   1357  HD2 ARG A  83       5.268  -2.712  -6.747  1.00  0.00           H  
ATOM   1358  HD3 ARG A  83       6.322  -3.057  -5.360  1.00  0.00           H  
ATOM   1359  NE  ARG A  83       4.923  -1.530  -5.040  1.00  0.00           N  
ATOM   1360  HE  ARG A  83       5.117  -0.556  -4.860  1.00  0.00           H  
ATOM   1361  CZ  ARG A  83       3.843  -2.016  -4.455  1.00  0.00           C  
ATOM   1362  NH1 ARG A  83       3.341  -3.190  -4.726  1.00  0.00           N  
ATOM   1363 HH11 ARG A  83       3.620  -3.615  -5.598  1.00  0.00           H  
ATOM   1364 HH12 ARG A  83       2.431  -3.417  -4.373  1.00  0.00           H  
ATOM   1365  NH2 ARG A  83       3.179  -1.291  -3.613  1.00  0.00           N  
ATOM   1366 HH21 ARG A  83       3.418  -0.309  -3.492  1.00  0.00           H  
ATOM   1367 HH22 ARG A  83       2.282  -1.596  -3.289  1.00  0.00           H  
ATOM   1368  C   ARG A  83      10.053  -0.864  -7.351  1.00  0.00           C  
ATOM   1369  O   ARG A  83      10.027   0.206  -6.752  1.00  0.00           O  
ATOM   1370  N   LEU A  84      11.127  -1.653  -7.327  1.00  0.00           N  
ATOM   1371  H   LEU A  84      11.061  -2.548  -7.797  1.00  0.00           H  
ATOM   1372  CA  LEU A  84      12.395  -1.317  -6.672  1.00  0.00           C  
ATOM   1373  HA  LEU A  84      12.191  -0.999  -5.650  1.00  0.00           H  
ATOM   1374  CB  LEU A  84      13.233  -2.608  -6.632  1.00  0.00           C  
ATOM   1375  HB2 LEU A  84      12.710  -3.332  -6.005  1.00  0.00           H  
ATOM   1376  HB3 LEU A  84      13.277  -3.020  -7.638  1.00  0.00           H  
ATOM   1377  CG  LEU A  84      14.680  -2.481  -6.133  1.00  0.00           C  
ATOM   1378  HG  LEU A  84      15.255  -1.867  -6.827  1.00  0.00           H  
ATOM   1379  CD1 LEU A  84      14.770  -1.878  -4.733  1.00  0.00           C  
ATOM   1380 HD11 LEU A  84      14.128  -2.429  -4.045  1.00  0.00           H  
ATOM   1381 HD12 LEU A  84      15.799  -1.920  -4.381  1.00  0.00           H  
ATOM   1382 HD13 LEU A  84      14.460  -0.834  -4.763  1.00  0.00           H  
ATOM   1383  CD2 LEU A  84      15.295  -3.881  -6.086  1.00  0.00           C  
ATOM   1384 HD21 LEU A  84      14.780  -4.502  -5.353  1.00  0.00           H  
ATOM   1385 HD22 LEU A  84      15.228  -4.349  -7.068  1.00  0.00           H  
ATOM   1386 HD23 LEU A  84      16.348  -3.801  -5.823  1.00  0.00           H  
ATOM   1387  C   LEU A  84      13.095  -0.147  -7.385  1.00  0.00           C  
ATOM   1388  O   LEU A  84      13.494   0.822  -6.742  1.00  0.00           O  
ATOM   1389  N   ASP A  85      13.150  -0.204  -8.718  1.00  0.00           N  
ATOM   1390  H   ASP A  85      12.830  -1.052  -9.176  1.00  0.00           H  
ATOM   1391  CA  ASP A  85      13.587   0.892  -9.587  1.00  0.00           C  
ATOM   1392  HA  ASP A  85      14.632   1.122  -9.379  1.00  0.00           H  
ATOM   1393  CB  ASP A  85      13.485   0.396 -11.040  1.00  0.00           C  
ATOM   1394  HB2 ASP A  85      14.187  -0.430 -11.168  1.00  0.00           H  
ATOM   1395  HB3 ASP A  85      12.484   0.009 -11.214  1.00  0.00           H  
ATOM   1396  CG  ASP A  85      13.777   1.446 -12.112  1.00  0.00           C  
ATOM   1397  OD1 ASP A  85      14.469   2.444 -11.833  1.00  0.00           O  
ATOM   1398  OD2 ASP A  85      13.318   1.257 -13.260  1.00  0.00           O  
ATOM   1399  C   ASP A  85      12.774   2.172  -9.319  1.00  0.00           C  
ATOM   1400  O   ASP A  85      13.363   3.203  -9.000  1.00  0.00           O  
ATOM   1401  N   ARG A  86      11.432   2.100  -9.299  1.00  0.00           N  
ATOM   1402  H   ARG A  86      11.000   1.226  -9.595  1.00  0.00           H  
ATOM   1403  CA  ARG A  86      10.572   3.247  -8.937  1.00  0.00           C  
ATOM   1404  HA  ARG A  86      10.712   4.020  -9.694  1.00  0.00           H  
ATOM   1405  CB  ARG A  86       9.093   2.815  -8.929  1.00  0.00           C  
ATOM   1406  HB2 ARG A  86       8.890   2.234  -9.830  1.00  0.00           H  
ATOM   1407  HB3 ARG A  86       8.913   2.177  -8.063  1.00  0.00           H  
ATOM   1408  CG  ARG A  86       8.112   4.002  -8.889  1.00  0.00           C  
ATOM   1409  HG2 ARG A  86       8.325   4.640  -8.030  1.00  0.00           H  
ATOM   1410  HG3 ARG A  86       8.235   4.585  -9.802  1.00  0.00           H  
ATOM   1411  CD  ARG A  86       6.659   3.508  -8.788  1.00  0.00           C  
ATOM   1412  HD2 ARG A  86       6.486   2.729  -9.531  1.00  0.00           H  
ATOM   1413  HD3 ARG A  86       6.507   3.059  -7.804  1.00  0.00           H  
ATOM   1414  NE  ARG A  86       5.677   4.590  -8.980  1.00  0.00           N  
ATOM   1415  HE  ARG A  86       5.285   5.039  -8.148  1.00  0.00           H  
ATOM   1416  CZ  ARG A  86       5.145   5.004 -10.111  1.00  0.00           C  
ATOM   1417  NH1 ARG A  86       5.519   4.581 -11.288  1.00  0.00           N  
ATOM   1418 HH11 ARG A  86       6.245   3.895 -11.332  1.00  0.00           H  
ATOM   1419 HH12 ARG A  86       5.079   4.935 -12.118  1.00  0.00           H  
ATOM   1420  NH2 ARG A  86       4.183   5.864 -10.075  1.00  0.00           N  
ATOM   1421 HH21 ARG A  86       3.951   6.226  -9.144  1.00  0.00           H  
ATOM   1422 HH22 ARG A  86       3.695   6.147 -10.896  1.00  0.00           H  
ATOM   1423  C   ARG A  86      10.975   3.889  -7.599  1.00  0.00           C  
ATOM   1424  O   ARG A  86      11.048   5.111  -7.517  1.00  0.00           O  
ATOM   1425  N   ASN A  87      11.251   3.097  -6.559  1.00  0.00           N  
ATOM   1426  H   ASN A  87      11.190   2.095  -6.686  1.00  0.00           H  
ATOM   1427  CA  ASN A  87      11.667   3.637  -5.259  1.00  0.00           C  
ATOM   1428  HA  ASN A  87      11.034   4.497  -5.024  1.00  0.00           H  
ATOM   1429  CB  ASN A  87      11.445   2.587  -4.165  1.00  0.00           C  
ATOM   1430  HB2 ASN A  87      11.876   1.631  -4.461  1.00  0.00           H  
ATOM   1431  HB3 ASN A  87      11.951   2.930  -3.267  1.00  0.00           H  
ATOM   1432  CG  ASN A  87       9.990   2.417  -3.774  1.00  0.00           C  
ATOM   1433  OD1 ASN A  87       9.400   3.247  -3.108  1.00  0.00           O  
ATOM   1434  ND2 ASN A  87       9.375   1.324  -4.157  1.00  0.00           N  
ATOM   1435 HD21 ASN A  87       8.441   1.180  -3.814  1.00  0.00           H  
ATOM   1436 HD22 ASN A  87       9.799   0.712  -4.840  1.00  0.00           H  
ATOM   1437  C   ASN A  87      13.116   4.172  -5.233  1.00  0.00           C  
ATOM   1438  O   ASN A  87      13.358   5.193  -4.591  1.00  0.00           O  
ATOM   1439  N   LEU A  88      14.082   3.544  -5.915  1.00  0.00           N  
ATOM   1440  H   LEU A  88      13.843   2.701  -6.430  1.00  0.00           H  
ATOM   1441  CA  LEU A  88      15.457   4.073  -6.012  1.00  0.00           C  
ATOM   1442  HA  LEU A  88      15.805   4.334  -5.014  1.00  0.00           H  
ATOM   1443  CB  LEU A  88      16.394   3.012  -6.613  1.00  0.00           C  
ATOM   1444  HB2 LEU A  88      15.856   2.459  -7.385  1.00  0.00           H  
ATOM   1445  HB3 LEU A  88      17.239   3.515  -7.085  1.00  0.00           H  
ATOM   1446  CG  LEU A  88      16.961   2.041  -5.569  1.00  0.00           C  
ATOM   1447  HG  LEU A  88      16.168   1.705  -4.899  1.00  0.00           H  
ATOM   1448  CD1 LEU A  88      17.553   0.825  -6.278  1.00  0.00           C  
ATOM   1449 HD11 LEU A  88      18.313   1.138  -6.994  1.00  0.00           H  
ATOM   1450 HD12 LEU A  88      16.764   0.292  -6.806  1.00  0.00           H  
ATOM   1451 HD13 LEU A  88      18.003   0.156  -5.548  1.00  0.00           H  
ATOM   1452  CD2 LEU A  88      18.086   2.693  -4.755  1.00  0.00           C  
ATOM   1453 HD21 LEU A  88      18.903   2.987  -5.412  1.00  0.00           H  
ATOM   1454 HD22 LEU A  88      17.712   3.571  -4.232  1.00  0.00           H  
ATOM   1455 HD23 LEU A  88      18.455   1.989  -4.012  1.00  0.00           H  
ATOM   1456  C   LEU A  88      15.528   5.360  -6.842  1.00  0.00           C  
ATOM   1457  O   LEU A  88      16.235   6.295  -6.472  1.00  0.00           O  
ATOM   1458  N   TRP A  89      14.747   5.440  -7.918  1.00  0.00           N  
ATOM   1459  H   TRP A  89      14.214   4.614  -8.182  1.00  0.00           H  
ATOM   1460  CA  TRP A  89      14.517   6.663  -8.684  1.00  0.00           C  
ATOM   1461  HA  TRP A  89      15.470   7.041  -9.059  1.00  0.00           H  
ATOM   1462  CB  TRP A  89      13.633   6.276  -9.879  1.00  0.00           C  
ATOM   1463  HB2 TRP A  89      14.114   5.437 -10.383  1.00  0.00           H  
ATOM   1464  HB3 TRP A  89      12.683   5.907  -9.494  1.00  0.00           H  
ATOM   1465  CG  TRP A  89      13.315   7.281 -10.944  1.00  0.00           C  
ATOM   1466  CD1 TRP A  89      13.706   8.575 -11.015  1.00  0.00           C  
ATOM   1467  HD1 TRP A  89      14.334   9.088 -10.293  1.00  0.00           H  
ATOM   1468  NE1 TRP A  89      13.162   9.158 -12.142  1.00  0.00           N  
ATOM   1469  HE1 TRP A  89      13.311  10.135 -12.400  1.00  0.00           H  
ATOM   1470  CE2 TRP A  89      12.455   8.251 -12.896  1.00  0.00           C  
ATOM   1471  CZ2 TRP A  89      11.791   8.339 -14.127  1.00  0.00           C  
ATOM   1472  HZ2 TRP A  89      11.784   9.272 -14.668  1.00  0.00           H  
ATOM   1473  CH2 TRP A  89      11.150   7.197 -14.639  1.00  0.00           C  
ATOM   1474  HH2 TRP A  89      10.637   7.240 -15.590  1.00  0.00           H  
ATOM   1475  CZ3 TRP A  89      11.179   5.991 -13.914  1.00  0.00           C  
ATOM   1476  HZ3 TRP A  89      10.687   5.111 -14.309  1.00  0.00           H  
ATOM   1477  CE3 TRP A  89      11.861   5.915 -12.683  1.00  0.00           C  
ATOM   1478  HE3 TRP A  89      11.900   4.978 -12.146  1.00  0.00           H  
ATOM   1479  CD2 TRP A  89      12.520   7.042 -12.145  1.00  0.00           C  
ATOM   1480  C   TRP A  89      13.903   7.754  -7.787  1.00  0.00           C  
ATOM   1481  O   TRP A  89      14.384   8.888  -7.789  1.00  0.00           O  
ATOM   1482  N   GLY A  90      12.935   7.402  -6.931  1.00  0.00           N  
ATOM   1483  H   GLY A  90      12.535   6.474  -7.017  1.00  0.00           H  
ATOM   1484  CA  GLY A  90      12.363   8.298  -5.915  1.00  0.00           C  
ATOM   1485  HA2 GLY A  90      11.943   9.175  -6.405  1.00  0.00           H  
ATOM   1486  HA3 GLY A  90      11.556   7.771  -5.407  1.00  0.00           H  
ATOM   1487  C   GLY A  90      13.361   8.793  -4.856  1.00  0.00           C  
ATOM   1488  O   GLY A  90      13.301   9.957  -4.464  1.00  0.00           O  
ATOM   1489  N   LEU A  91      14.335   7.975  -4.434  1.00  0.00           N  
ATOM   1490  H   LEU A  91      14.316   7.008  -4.740  1.00  0.00           H  
ATOM   1491  CA  LEU A  91      15.436   8.430  -3.565  1.00  0.00           C  
ATOM   1492  HA  LEU A  91      15.026   9.055  -2.771  1.00  0.00           H  
ATOM   1493  CB  LEU A  91      16.153   7.225  -2.938  1.00  0.00           C  
ATOM   1494  HB2 LEU A  91      16.460   6.550  -3.738  1.00  0.00           H  
ATOM   1495  HB3 LEU A  91      17.056   7.589  -2.449  1.00  0.00           H  
ATOM   1496  CG  LEU A  91      15.351   6.434  -1.894  1.00  0.00           C  
ATOM   1497  HG  LEU A  91      14.433   6.054  -2.336  1.00  0.00           H  
ATOM   1498  CD1 LEU A  91      16.209   5.255  -1.442  1.00  0.00           C  
ATOM   1499 HD11 LEU A  91      17.149   5.609  -1.019  1.00  0.00           H  
ATOM   1500 HD12 LEU A  91      15.673   4.679  -0.691  1.00  0.00           H  
ATOM   1501 HD13 LEU A  91      16.421   4.605  -2.292  1.00  0.00           H  
ATOM   1502  CD2 LEU A  91      15.009   7.261  -0.651  1.00  0.00           C  
ATOM   1503 HD21 LEU A  91      15.915   7.698  -0.232  1.00  0.00           H  
ATOM   1504 HD22 LEU A  91      14.539   6.623   0.097  1.00  0.00           H  
ATOM   1505 HD23 LEU A  91      14.309   8.050  -0.916  1.00  0.00           H  
ATOM   1506  C   LEU A  91      16.472   9.297  -4.298  1.00  0.00           C  
ATOM   1507  O   LEU A  91      17.018  10.235  -3.714  1.00  0.00           O  
ATOM   1508  N   ALA A  92      16.780   8.973  -5.554  1.00  0.00           N  
ATOM   1509  H   ALA A  92      16.328   8.158  -5.958  1.00  0.00           H  
ATOM   1510  CA  ALA A  92      17.783   9.673  -6.351  1.00  0.00           C  
ATOM   1511  HA  ALA A  92      18.682   9.812  -5.749  1.00  0.00           H  
ATOM   1512  CB  ALA A  92      18.139   8.788  -7.554  1.00  0.00           C  
ATOM   1513  HB1 ALA A  92      18.934   9.263  -8.126  1.00  0.00           H  
ATOM   1514  HB2 ALA A  92      18.482   7.811  -7.213  1.00  0.00           H  
ATOM   1515  HB3 ALA A  92      17.269   8.650  -8.198  1.00  0.00           H  
ATOM   1516  C   ALA A  92      17.314  11.059  -6.826  1.00  0.00           C  
ATOM   1517  O   ALA A  92      18.111  11.998  -6.880  1.00  0.00           O  
ATOM   1518  N   GLY A  93      16.054  11.173  -7.260  1.00  0.00           N  
ATOM   1519  H   GLY A  93      15.464  10.346  -7.190  1.00  0.00           H  
ATOM   1520  CA  GLY A  93      15.500  12.298  -8.033  1.00  0.00           C  
ATOM   1521  HA2 GLY A  93      14.415  12.208  -8.054  1.00  0.00           H  
ATOM   1522  HA3 GLY A  93      15.760  13.232  -7.540  1.00  0.00           H  
ATOM   1523  C   GLY A  93      16.000  12.361  -9.486  1.00  0.00           C  
ATOM   1524  O   GLY A  93      15.244  12.694 -10.394  1.00  0.00           O  
ATOM   1525  N   LEU A  94      17.262  11.984  -9.717  1.00  0.00           N  
ATOM   1526  H   LEU A  94      17.817  11.750  -8.907  1.00  0.00           H  
ATOM   1527  CA  LEU A  94      17.876  11.805 -11.033  1.00  0.00           C  
ATOM   1528  HA  LEU A  94      17.777  12.731 -11.602  1.00  0.00           H  
ATOM   1529  CB  LEU A  94      19.371  11.472 -10.853  1.00  0.00           C  
ATOM   1530  HB2 LEU A  94      19.433  10.530 -10.308  1.00  0.00           H  
ATOM   1531  HB3 LEU A  94      19.816  11.312 -11.837  1.00  0.00           H  
ATOM   1532  CG  LEU A  94      20.217  12.510 -10.094  1.00  0.00           C  
ATOM   1533  HG  LEU A  94      19.758  12.731  -9.131  1.00  0.00           H  
ATOM   1534  CD1 LEU A  94      21.607  11.930  -9.832  1.00  0.00           C  
ATOM   1535 HD11 LEU A  94      22.109  11.713 -10.775  1.00  0.00           H  
ATOM   1536 HD12 LEU A  94      22.206  12.642  -9.264  1.00  0.00           H  
ATOM   1537 HD13 LEU A  94      21.514  11.011  -9.255  1.00  0.00           H  
ATOM   1538  CD2 LEU A  94      20.367  13.812 -10.881  1.00  0.00           C  
ATOM   1539 HD21 LEU A  94      21.012  14.499 -10.335  1.00  0.00           H  
ATOM   1540 HD22 LEU A  94      20.809  13.612 -11.858  1.00  0.00           H  
ATOM   1541 HD23 LEU A  94      19.394  14.284 -11.015  1.00  0.00           H  
ATOM   1542  C   LEU A  94      17.194  10.672 -11.818  1.00  0.00           C  
ATOM   1543  O   LEU A  94      17.127   9.536 -11.348  1.00  0.00           O  
ATOM   1544  N   ASN A  95      16.749  10.958 -13.045  1.00  0.00           N  
ATOM   1545  H   ASN A  95      16.738  11.923 -13.334  1.00  0.00           H  
ATOM   1546  CA  ASN A  95      16.163   9.944 -13.927  1.00  0.00           C  
ATOM   1547  HA  ASN A  95      15.401   9.396 -13.372  1.00  0.00           H  
ATOM   1548  CB  ASN A  95      15.505  10.614 -15.152  1.00  0.00           C  
ATOM   1549  HB2 ASN A  95      16.201  11.324 -15.601  1.00  0.00           H  
ATOM   1550  HB3 ASN A  95      15.290   9.845 -15.894  1.00  0.00           H  
ATOM   1551  CG  ASN A  95      14.195  11.327 -14.871  1.00  0.00           C  
ATOM   1552  OD1 ASN A  95      13.690  11.391 -13.768  1.00  0.00           O  
ATOM   1553  ND2 ASN A  95      13.591  11.887 -15.889  1.00  0.00           N  
ATOM   1554 HD21 ASN A  95      12.746  12.388 -15.680  1.00  0.00           H  
ATOM   1555 HD22 ASN A  95      13.987  11.848 -16.808  1.00  0.00           H  
ATOM   1556  C   ASN A  95      17.182   8.896 -14.402  1.00  0.00           C  
ATOM   1557  O   ASN A  95      16.824   7.730 -14.538  1.00  0.00           O  
ATOM   1558  N   SER A  96      18.413   9.299 -14.726  1.00  0.00           N  
ATOM   1559  H   SER A  96      18.679  10.255 -14.540  1.00  0.00           H  
ATOM   1560  CA  SER A  96      19.446   8.430 -15.306  1.00  0.00           C  
ATOM   1561  HA  SER A  96      19.432   7.468 -14.794  1.00  0.00           H  
ATOM   1562  CB  SER A  96      19.155   8.199 -16.796  1.00  0.00           C  
ATOM   1563  HB2 SER A  96      18.153   7.783 -16.913  1.00  0.00           H  
ATOM   1564  HB3 SER A  96      19.194   9.158 -17.316  1.00  0.00           H  
ATOM   1565  OG  SER A  96      20.089   7.320 -17.394  1.00  0.00           O  
ATOM   1566  HG  SER A  96      19.952   6.427 -17.060  1.00  0.00           H  
ATOM   1567  C   SER A  96      20.837   9.049 -15.135  1.00  0.00           C  
ATOM   1568  O   SER A  96      20.973  10.270 -15.035  1.00  0.00           O  
ATOM   1569  N   CYS A  97      21.870   8.207 -15.132  1.00  0.00           N  
ATOM   1570  H   CYS A  97      21.683   7.218 -15.200  1.00  0.00           H  
ATOM   1571  CA  CYS A  97      23.274   8.601 -15.125  1.00  0.00           C  
ATOM   1572  HA  CYS A  97      23.360   9.557 -15.642  1.00  0.00           H  
ATOM   1573  CB  CYS A  97      23.740   8.794 -13.672  1.00  0.00           C  
ATOM   1574  HB2 CYS A  97      24.784   9.114 -13.646  1.00  0.00           H  
ATOM   1575  HB3 CYS A  97      23.128   9.563 -13.198  1.00  0.00           H  
ATOM   1576  SG  CYS A  97      23.566   7.243 -12.748  1.00  0.00           S  
ATOM   1577  HG  CYS A  97      24.399   6.522 -13.508  1.00  0.00           H  
ATOM   1578  C   CYS A  97      24.123   7.556 -15.881  1.00  0.00           C  
ATOM   1579  O   CYS A  97      23.788   6.365 -15.881  1.00  0.00           O  
ATOM   1580  N   PRO A  98      25.236   7.959 -16.524  1.00  0.00           N  
ATOM   1581  CD  PRO A  98      25.747   9.319 -16.629  1.00  0.00           C  
ATOM   1582  HD2 PRO A  98      25.783   9.813 -15.657  1.00  0.00           H  
ATOM   1583  HD3 PRO A  98      25.121   9.886 -17.320  1.00  0.00           H  
ATOM   1584  CG  PRO A  98      27.160   9.195 -17.200  1.00  0.00           C  
ATOM   1585  HG2 PRO A  98      27.878   9.095 -16.384  1.00  0.00           H  
ATOM   1586  HG3 PRO A  98      27.415  10.048 -17.830  1.00  0.00           H  
ATOM   1587  CB  PRO A  98      27.098   7.894 -18.002  1.00  0.00           C  
ATOM   1588  HB2 PRO A  98      28.080   7.431 -18.108  1.00  0.00           H  
ATOM   1589  HB3 PRO A  98      26.669   8.096 -18.985  1.00  0.00           H  
ATOM   1590  CA  PRO A  98      26.128   7.021 -17.196  1.00  0.00           C  
ATOM   1591  HA  PRO A  98      25.560   6.392 -17.884  1.00  0.00           H  
ATOM   1592  C   PRO A  98      26.844   6.130 -16.171  1.00  0.00           C  
ATOM   1593  O   PRO A  98      27.686   6.597 -15.406  1.00  0.00           O  
ATOM   1594  N   VAL A  99      26.532   4.834 -16.179  1.00  0.00           N  
ATOM   1595  H   VAL A  99      25.813   4.516 -16.809  1.00  0.00           H  
ATOM   1596  CA  VAL A  99      27.267   3.828 -15.399  1.00  0.00           C  
ATOM   1597  HA  VAL A  99      27.309   4.162 -14.362  1.00  0.00           H  
ATOM   1598  CB  VAL A  99      26.567   2.457 -15.433  1.00  0.00           C  
ATOM   1599  HB  VAL A  99      26.437   2.146 -16.470  1.00  0.00           H  
ATOM   1600  CG1 VAL A  99      27.377   1.381 -14.696  1.00  0.00           C  
ATOM   1601 HG11 VAL A  99      27.619   1.714 -13.687  1.00  0.00           H  
ATOM   1602 HG12 VAL A  99      28.299   1.165 -15.238  1.00  0.00           H  
ATOM   1603 HG13 VAL A  99      26.799   0.458 -14.639  1.00  0.00           H  
ATOM   1604  CG2 VAL A  99      25.182   2.537 -14.774  1.00  0.00           C  
ATOM   1605 HG21 VAL A  99      24.577   3.312 -15.243  1.00  0.00           H  
ATOM   1606 HG22 VAL A  99      24.665   1.586 -14.900  1.00  0.00           H  
ATOM   1607 HG23 VAL A  99      25.281   2.754 -13.711  1.00  0.00           H  
ATOM   1608  C   VAL A  99      28.696   3.742 -15.939  1.00  0.00           C  
ATOM   1609  O   VAL A  99      28.910   3.562 -17.136  1.00  0.00           O  
ATOM   1610  N   LYS A 100      29.679   3.884 -15.048  1.00  0.00           N  
ATOM   1611  H   LYS A 100      29.425   3.998 -14.077  1.00  0.00           H  
ATOM   1612  CA  LYS A 100      31.115   3.946 -15.348  1.00  0.00           C  
ATOM   1613  HA  LYS A 100      31.319   3.460 -16.303  1.00  0.00           H  
ATOM   1614  CB  LYS A 100      31.564   5.414 -15.411  1.00  0.00           C  
ATOM   1615  HB2 LYS A 100      31.178   5.936 -14.535  1.00  0.00           H  
ATOM   1616  HB3 LYS A 100      32.654   5.449 -15.376  1.00  0.00           H  
ATOM   1617  CG  LYS A 100      31.106   6.166 -16.663  1.00  0.00           C  
ATOM   1618  HG2 LYS A 100      31.447   5.635 -17.553  1.00  0.00           H  
ATOM   1619  HG3 LYS A 100      30.019   6.240 -16.679  1.00  0.00           H  
ATOM   1620  CD  LYS A 100      31.718   7.571 -16.633  1.00  0.00           C  
ATOM   1621  HD2 LYS A 100      31.395   8.084 -15.724  1.00  0.00           H  
ATOM   1622  HD3 LYS A 100      32.807   7.479 -16.620  1.00  0.00           H  
ATOM   1623  CE  LYS A 100      31.282   8.371 -17.861  1.00  0.00           C  
ATOM   1624  HE2 LYS A 100      31.490   7.775 -18.756  1.00  0.00           H  
ATOM   1625  HE3 LYS A 100      30.201   8.531 -17.805  1.00  0.00           H  
ATOM   1626  NZ  LYS A 100      31.998   9.669 -17.929  1.00  0.00           N  
ATOM   1627  HZ1 LYS A 100      32.997   9.511 -17.967  1.00  0.00           H  
ATOM   1628  HZ2 LYS A 100      31.796  10.222 -17.105  1.00  0.00           H  
ATOM   1629  HZ3 LYS A 100      31.718  10.191 -18.749  1.00  0.00           H  
ATOM   1630  C   LYS A 100      31.907   3.219 -14.266  1.00  0.00           C  
ATOM   1631  O   LYS A 100      31.387   3.002 -13.177  1.00  0.00           O  
ATOM   1632  N   GLU A 101      33.152   2.855 -14.585  1.00  0.00           N  
ATOM   1633  H   GLU A 101      33.465   3.077 -15.515  1.00  0.00           H  
ATOM   1634  CA  GLU A 101      34.150   2.286 -13.659  1.00  0.00           C  
ATOM   1635  HA  GLU A 101      34.898   1.793 -14.280  1.00  0.00           H  
ATOM   1636  CB  GLU A 101      34.919   3.417 -12.926  1.00  0.00           C  
ATOM   1637  HB2 GLU A 101      35.681   2.943 -12.308  1.00  0.00           H  
ATOM   1638  HB3 GLU A 101      35.461   4.001 -13.670  1.00  0.00           H  
ATOM   1639  CG  GLU A 101      34.109   4.370 -12.020  1.00  0.00           C  
ATOM   1640  HG2 GLU A 101      33.248   3.843 -11.610  1.00  0.00           H  
ATOM   1641  HG3 GLU A 101      34.742   4.619 -11.167  1.00  0.00           H  
ATOM   1642  CD  GLU A 101      33.673   5.700 -12.678  1.00  0.00           C  
ATOM   1643  OE1 GLU A 101      34.502   6.377 -13.344  1.00  0.00           O  
ATOM   1644  OE2 GLU A 101      32.518   6.119 -12.429  1.00  0.00           O  
ATOM   1645  C   GLU A 101      33.628   1.136 -12.760  1.00  0.00           C  
ATOM   1646  O   GLU A 101      34.125   0.934 -11.657  1.00  0.00           O  
ATOM   1647  N   ALA A 102      32.615   0.397 -13.228  1.00  0.00           N  
ATOM   1648  H   ALA A 102      32.276   0.610 -14.148  1.00  0.00           H  
ATOM   1649  CA  ALA A 102      31.847  -0.591 -12.467  1.00  0.00           C  
ATOM   1650  HA  ALA A 102      31.959  -0.383 -11.403  1.00  0.00           H  
ATOM   1651  CB  ALA A 102      30.365  -0.408 -12.821  1.00  0.00           C  
ATOM   1652  HB1 ALA A 102      29.759  -1.110 -12.249  1.00  0.00           H  
ATOM   1653  HB2 ALA A 102      30.049   0.606 -12.579  1.00  0.00           H  
ATOM   1654  HB3 ALA A 102      30.208  -0.595 -13.885  1.00  0.00           H  
ATOM   1655  C   ALA A 102      32.319  -2.038 -12.708  1.00  0.00           C  
ATOM   1656  O   ALA A 102      32.924  -2.349 -13.732  1.00  0.00           O  
ATOM   1657  N   ASN A 103      32.010  -2.922 -11.760  1.00  0.00           N  
ATOM   1658  H   ASN A 103      31.419  -2.610 -10.996  1.00  0.00           H  
ATOM   1659  CA  ASN A 103      32.409  -4.333 -11.755  1.00  0.00           C  
ATOM   1660  HA  ASN A 103      33.278  -4.456 -12.405  1.00  0.00           H  
ATOM   1661  CB  ASN A 103      32.818  -4.679 -10.309  1.00  0.00           C  
ATOM   1662  HB2 ASN A 103      32.956  -3.763  -9.745  1.00  0.00           H  
ATOM   1663  HB3 ASN A 103      32.044  -5.254  -9.808  1.00  0.00           H  
ATOM   1664  CG  ASN A 103      34.105  -5.471 -10.246  1.00  0.00           C  
ATOM   1665  OD1 ASN A 103      34.267  -6.465 -10.933  1.00  0.00           O  
ATOM   1666  ND2 ASN A 103      35.055  -5.050  -9.444  1.00  0.00           N  
ATOM   1667 HD21 ASN A 103      35.900  -5.591  -9.413  1.00  0.00           H  
ATOM   1668 HD22 ASN A 103      34.923  -4.189  -8.921  1.00  0.00           H  
ATOM   1669  C   ASN A 103      31.298  -5.257 -12.304  1.00  0.00           C  
ATOM   1670  O   ASN A 103      30.331  -4.794 -12.908  1.00  0.00           O  
ATOM   1671  N   GLN A 104      31.404  -6.571 -12.079  1.00  0.00           N  
ATOM   1672  H   GLN A 104      32.238  -6.911 -11.607  1.00  0.00           H  
ATOM   1673  CA  GLN A 104      30.343  -7.556 -12.362  1.00  0.00           C  
ATOM   1674  HA  GLN A 104      29.413  -7.045 -12.612  1.00  0.00           H  
ATOM   1675  CB  GLN A 104      30.745  -8.431 -13.566  1.00  0.00           C  
ATOM   1676  HB2 GLN A 104      31.655  -8.969 -13.294  1.00  0.00           H  
ATOM   1677  HB3 GLN A 104      29.978  -9.184 -13.726  1.00  0.00           H  
ATOM   1678  CG  GLN A 104      31.028  -7.668 -14.881  1.00  0.00           C  
ATOM   1679  HG2 GLN A 104      31.172  -6.607 -14.691  1.00  0.00           H  
ATOM   1680  HG3 GLN A 104      31.968  -8.041 -15.289  1.00  0.00           H  
ATOM   1681  CD  GLN A 104      29.975  -7.809 -15.983  1.00  0.00           C  
ATOM   1682  OE1 GLN A 104      28.989  -8.520 -15.904  1.00  0.00           O  
ATOM   1683  NE2 GLN A 104      30.173  -7.142 -17.099  1.00  0.00           N  
ATOM   1684 HE21 GLN A 104      29.477  -7.263 -17.810  1.00  0.00           H  
ATOM   1685 HE22 GLN A 104      30.967  -6.536 -17.201  1.00  0.00           H  
ATOM   1686  C   GLN A 104      30.075  -8.431 -11.121  1.00  0.00           C  
ATOM   1687  O   GLN A 104      31.021  -8.827 -10.440  1.00  0.00           O  
ATOM   1688  N   SER A 105      28.812  -8.770 -10.815  1.00  0.00           N  
ATOM   1689  H   SER A 105      28.050  -8.400 -11.381  1.00  0.00           H  
ATOM   1690  CA  SER A 105      28.464  -9.654  -9.678  1.00  0.00           C  
ATOM   1691  HA  SER A 105      29.216 -10.442  -9.617  1.00  0.00           H  
ATOM   1692  CB  SER A 105      28.507  -8.852  -8.370  1.00  0.00           C  
ATOM   1693  HB2 SER A 105      29.419  -8.255  -8.343  1.00  0.00           H  
ATOM   1694  HB3 SER A 105      27.647  -8.180  -8.335  1.00  0.00           H  
ATOM   1695  OG  SER A 105      28.488  -9.703  -7.233  1.00  0.00           O  
ATOM   1696  HG  SER A 105      29.396  -9.972  -7.057  1.00  0.00           H  
ATOM   1697  C   SER A 105      27.092 -10.337  -9.828  1.00  0.00           C  
ATOM   1698  O   SER A 105      26.274  -9.911 -10.640  1.00  0.00           O  
ATOM   1699  N   THR A 106      26.818 -11.390  -9.053  1.00  0.00           N  
ATOM   1700  H   THR A 106      27.509 -11.704  -8.384  1.00  0.00           H  
ATOM   1701  CA  THR A 106      25.526 -12.101  -9.017  1.00  0.00           C  
ATOM   1702  HA  THR A 106      25.291 -12.455 -10.021  1.00  0.00           H  
ATOM   1703  CB  THR A 106      25.570 -13.306  -8.051  1.00  0.00           C  
ATOM   1704  HB  THR A 106      25.028 -13.068  -7.134  1.00  0.00           H  
ATOM   1705  CG2 THR A 106      24.931 -14.534  -8.684  1.00  0.00           C  
ATOM   1706 HG21 THR A 106      23.908 -14.301  -8.979  1.00  0.00           H  
ATOM   1707 HG22 THR A 106      24.902 -15.358  -7.970  1.00  0.00           H  
ATOM   1708 HG23 THR A 106      25.496 -14.839  -9.565  1.00  0.00           H  
ATOM   1709  OG1 THR A 106      26.887 -13.675  -7.689  1.00  0.00           O  
ATOM   1710  HG1 THR A 106      26.838 -14.600  -7.427  1.00  0.00           H  
ATOM   1711  C   THR A 106      24.399 -11.174  -8.551  1.00  0.00           C  
ATOM   1712  O   THR A 106      24.587 -10.425  -7.586  1.00  0.00           O  
ATOM   1713  N   LEU A 107      23.219 -11.236  -9.178  1.00  0.00           N  
ATOM   1714  H   LEU A 107      23.095 -11.856  -9.973  1.00  0.00           H  
ATOM   1715  CA  LEU A 107      22.122 -10.331  -8.830  1.00  0.00           C  
ATOM   1716  HA  LEU A 107      22.516  -9.318  -8.902  1.00  0.00           H  
ATOM   1717  CB  LEU A 107      20.980 -10.449  -9.857  1.00  0.00           C  
ATOM   1718  HB2 LEU A 107      21.360 -10.172 -10.842  1.00  0.00           H  
ATOM   1719  HB3 LEU A 107      20.656 -11.488  -9.902  1.00  0.00           H  
ATOM   1720  CG  LEU A 107      19.765  -9.560  -9.518  1.00  0.00           C  
ATOM   1721  HG  LEU A 107      19.373  -9.845  -8.545  1.00  0.00           H  
ATOM   1722  CD1 LEU A 107      20.099  -8.062  -9.511  1.00  0.00           C  
ATOM   1723 HD11 LEU A 107      20.828  -7.843  -8.735  1.00  0.00           H  
ATOM   1724 HD12 LEU A 107      20.503  -7.766 -10.479  1.00  0.00           H  
ATOM   1725 HD13 LEU A 107      19.198  -7.488  -9.303  1.00  0.00           H  
ATOM   1726  CD2 LEU A 107      18.649  -9.764 -10.531  1.00  0.00           C  
ATOM   1727 HD21 LEU A 107      18.970  -9.355 -11.487  1.00  0.00           H  
ATOM   1728 HD22 LEU A 107      18.430 -10.825 -10.645  1.00  0.00           H  
ATOM   1729 HD23 LEU A 107      17.749  -9.248 -10.204  1.00  0.00           H  
ATOM   1730  C   LEU A 107      21.650 -10.511  -7.378  1.00  0.00           C  
ATOM   1731  O   LEU A 107      21.403  -9.509  -6.716  1.00  0.00           O  
ATOM   1732  N   GLU A 108      21.575 -11.733  -6.838  1.00  0.00           N  
ATOM   1733  H   GLU A 108      21.732 -12.543  -7.432  1.00  0.00           H  
ATOM   1734  CA  GLU A 108      21.224 -11.932  -5.414  1.00  0.00           C  
ATOM   1735  HA  GLU A 108      20.232 -11.519  -5.234  1.00  0.00           H  
ATOM   1736  CB  GLU A 108      21.190 -13.428  -5.057  1.00  0.00           C  
ATOM   1737  HB2 GLU A 108      20.560 -13.963  -5.762  1.00  0.00           H  
ATOM   1738  HB3 GLU A 108      22.198 -13.838  -5.128  1.00  0.00           H  
ATOM   1739  CG  GLU A 108      20.642 -13.646  -3.639  1.00  0.00           C  
ATOM   1740  HG2 GLU A 108      21.272 -13.114  -2.924  1.00  0.00           H  
ATOM   1741  HG3 GLU A 108      19.634 -13.229  -3.571  1.00  0.00           H  
ATOM   1742  CD  GLU A 108      20.648 -15.128  -3.258  1.00  0.00           C  
ATOM   1743  OE1 GLU A 108      19.543 -15.679  -3.034  1.00  0.00           O  
ATOM   1744  OE2 GLU A 108      21.772 -15.671  -3.174  1.00  0.00           O  
ATOM   1745  C   GLU A 108      22.196 -11.194  -4.479  1.00  0.00           C  
ATOM   1746  O   GLU A 108      21.797 -10.422  -3.608  1.00  0.00           O  
ATOM   1747  N   ASN A 109      23.495 -11.360  -4.722  1.00  0.00           N  
ATOM   1748  H   ASN A 109      23.748 -11.967  -5.487  1.00  0.00           H  
ATOM   1749  CA  ASN A 109      24.554 -10.728  -3.940  1.00  0.00           C  
ATOM   1750  HA  ASN A 109      24.408 -10.983  -2.888  1.00  0.00           H  
ATOM   1751  CB  ASN A 109      25.872 -11.336  -4.437  1.00  0.00           C  
ATOM   1752  HB2 ASN A 109      25.807 -12.425  -4.417  1.00  0.00           H  
ATOM   1753  HB3 ASN A 109      26.065 -11.024  -5.464  1.00  0.00           H  
ATOM   1754  CG  ASN A 109      27.033 -10.893  -3.586  1.00  0.00           C  
ATOM   1755  OD1 ASN A 109      27.580  -9.812  -3.751  1.00  0.00           O  
ATOM   1756  ND2 ASN A 109      27.445 -11.697  -2.638  1.00  0.00           N  
ATOM   1757 HD21 ASN A 109      28.242 -11.403  -2.107  1.00  0.00           H  
ATOM   1758 HD22 ASN A 109      26.974 -12.573  -2.480  1.00  0.00           H  
ATOM   1759  C   ASN A 109      24.542  -9.185  -4.051  1.00  0.00           C  
ATOM   1760  O   ASN A 109      24.816  -8.476  -3.075  1.00  0.00           O  
ATOM   1761  N   PHE A 110      24.194  -8.669  -5.231  1.00  0.00           N  
ATOM   1762  H   PHE A 110      24.022  -9.319  -5.994  1.00  0.00           H  
ATOM   1763  CA  PHE A 110      23.994  -7.242  -5.490  1.00  0.00           C  
ATOM   1764  HA  PHE A 110      24.857  -6.690  -5.117  1.00  0.00           H  
ATOM   1765  CB  PHE A 110      23.914  -7.042  -7.012  1.00  0.00           C  
ATOM   1766  HB2 PHE A 110      24.828  -7.433  -7.464  1.00  0.00           H  
ATOM   1767  HB3 PHE A 110      23.087  -7.632  -7.401  1.00  0.00           H  
ATOM   1768  CG  PHE A 110      23.729  -5.606  -7.464  1.00  0.00           C  
ATOM   1769  CD1 PHE A 110      24.850  -4.789  -7.699  1.00  0.00           C  
ATOM   1770  HD1 PHE A 110      25.848  -5.177  -7.551  1.00  0.00           H  
ATOM   1771  CE1 PHE A 110      24.676  -3.462  -8.132  1.00  0.00           C  
ATOM   1772  HE1 PHE A 110      25.540  -2.840  -8.299  1.00  0.00           H  
ATOM   1773  CZ  PHE A 110      23.384  -2.943  -8.325  1.00  0.00           C  
ATOM   1774  HZ  PHE A 110      23.252  -1.921  -8.652  1.00  0.00           H  
ATOM   1775  CE2 PHE A 110      22.263  -3.761  -8.102  1.00  0.00           C  
ATOM   1776  HE2 PHE A 110      21.270  -3.370  -8.266  1.00  0.00           H  
ATOM   1777  CD2 PHE A 110      22.435  -5.091  -7.675  1.00  0.00           C  
ATOM   1778  HD2 PHE A 110      21.571  -5.720  -7.513  1.00  0.00           H  
ATOM   1779  C   PHE A 110      22.750  -6.700  -4.761  1.00  0.00           C  
ATOM   1780  O   PHE A 110      22.815  -5.631  -4.149  1.00  0.00           O  
ATOM   1781  N   LEU A 111      21.634  -7.441  -4.770  1.00  0.00           N  
ATOM   1782  H   LEU A 111      21.637  -8.316  -5.291  1.00  0.00           H  
ATOM   1783  CA  LEU A 111      20.412  -7.093  -4.041  1.00  0.00           C  
ATOM   1784  HA  LEU A 111      20.146  -6.066  -4.282  1.00  0.00           H  
ATOM   1785  CB  LEU A 111      19.264  -8.015  -4.489  1.00  0.00           C  
ATOM   1786  HB2 LEU A 111      19.599  -9.046  -4.369  1.00  0.00           H  
ATOM   1787  HB3 LEU A 111      18.412  -7.874  -3.824  1.00  0.00           H  
ATOM   1788  CG  LEU A 111      18.792  -7.815  -5.945  1.00  0.00           C  
ATOM   1789  HG  LEU A 111      19.643  -7.835  -6.617  1.00  0.00           H  
ATOM   1790  CD1 LEU A 111      17.835  -8.950  -6.317  1.00  0.00           C  
ATOM   1791 HD11 LEU A 111      17.478  -8.823  -7.337  1.00  0.00           H  
ATOM   1792 HD12 LEU A 111      18.361  -9.902  -6.247  1.00  0.00           H  
ATOM   1793 HD13 LEU A 111      16.986  -8.965  -5.633  1.00  0.00           H  
ATOM   1794  CD2 LEU A 111      18.058  -6.497  -6.193  1.00  0.00           C  
ATOM   1795 HD21 LEU A 111      17.828  -6.408  -7.253  1.00  0.00           H  
ATOM   1796 HD22 LEU A 111      17.130  -6.473  -5.628  1.00  0.00           H  
ATOM   1797 HD23 LEU A 111      18.689  -5.658  -5.909  1.00  0.00           H  
ATOM   1798  C   LEU A 111      20.610  -7.154  -2.519  1.00  0.00           C  
ATOM   1799  O   LEU A 111      20.114  -6.279  -1.813  1.00  0.00           O  
ATOM   1800  N   GLU A 112      21.379  -8.110  -1.992  1.00  0.00           N  
ATOM   1801  H   GLU A 112      21.670  -8.876  -2.595  1.00  0.00           H  
ATOM   1802  CA  GLU A 112      21.657  -8.226  -0.553  1.00  0.00           C  
ATOM   1803  HA  GLU A 112      20.715  -8.069  -0.031  1.00  0.00           H  
ATOM   1804  CB  GLU A 112      22.173  -9.646  -0.239  1.00  0.00           C  
ATOM   1805  HB2 GLU A 112      21.624 -10.372  -0.839  1.00  0.00           H  
ATOM   1806  HB3 GLU A 112      23.225  -9.719  -0.519  1.00  0.00           H  
ATOM   1807  CG  GLU A 112      22.007 -10.036   1.241  1.00  0.00           C  
ATOM   1808  HG2 GLU A 112      22.420 -11.037   1.383  1.00  0.00           H  
ATOM   1809  HG3 GLU A 112      22.594  -9.347   1.854  1.00  0.00           H  
ATOM   1810  CD  GLU A 112      20.538 -10.022   1.704  1.00  0.00           C  
ATOM   1811  OE1 GLU A 112      20.271  -9.984   2.929  1.00  0.00           O  
ATOM   1812  OE2 GLU A 112      19.611  -9.960   0.860  1.00  0.00           O  
ATOM   1813  C   GLU A 112      22.625  -7.147  -0.039  1.00  0.00           C  
ATOM   1814  O   GLU A 112      22.443  -6.606   1.057  1.00  0.00           O  
ATOM   1815  N   ARG A 113      23.610  -6.742  -0.852  1.00  0.00           N  
ATOM   1816  H   ARG A 113      23.748  -7.251  -1.724  1.00  0.00           H  
ATOM   1817  CA  ARG A 113      24.414  -5.536  -0.589  1.00  0.00           C  
ATOM   1818  HA  ARG A 113      24.765  -5.574   0.444  1.00  0.00           H  
ATOM   1819  CB  ARG A 113      25.633  -5.475  -1.519  1.00  0.00           C  
ATOM   1820  HB2 ARG A 113      25.347  -5.765  -2.532  1.00  0.00           H  
ATOM   1821  HB3 ARG A 113      26.010  -4.451  -1.547  1.00  0.00           H  
ATOM   1822  CG  ARG A 113      26.749  -6.386  -0.986  1.00  0.00           C  
ATOM   1823  HG2 ARG A 113      27.018  -6.057   0.019  1.00  0.00           H  
ATOM   1824  HG3 ARG A 113      26.399  -7.419  -0.932  1.00  0.00           H  
ATOM   1825  CD  ARG A 113      28.001  -6.314  -1.860  1.00  0.00           C  
ATOM   1826  HD2 ARG A 113      28.269  -5.269  -2.019  1.00  0.00           H  
ATOM   1827  HD3 ARG A 113      28.823  -6.795  -1.328  1.00  0.00           H  
ATOM   1828  NE  ARG A 113      27.798  -7.015  -3.137  1.00  0.00           N  
ATOM   1829  HE  ARG A 113      27.441  -7.966  -3.099  1.00  0.00           H  
ATOM   1830  CZ  ARG A 113      28.073  -6.597  -4.352  1.00  0.00           C  
ATOM   1831  NH1 ARG A 113      28.483  -5.395  -4.632  1.00  0.00           N  
ATOM   1832 HH11 ARG A 113      28.659  -4.725  -3.916  1.00  0.00           H  
ATOM   1833 HH12 ARG A 113      28.725  -5.200  -5.613  1.00  0.00           H  
ATOM   1834  NH2 ARG A 113      27.964  -7.424  -5.335  1.00  0.00           N  
ATOM   1835 HH21 ARG A 113      27.753  -8.401  -5.174  1.00  0.00           H  
ATOM   1836 HH22 ARG A 113      28.382  -7.119  -6.215  1.00  0.00           H  
ATOM   1837  C   ARG A 113      23.577  -4.266  -0.677  1.00  0.00           C  
ATOM   1838  O   ARG A 113      23.696  -3.430   0.213  1.00  0.00           O  
ATOM   1839  N   LEU A 114      22.673  -4.152  -1.648  1.00  0.00           N  
ATOM   1840  H   LEU A 114      22.641  -4.870  -2.365  1.00  0.00           H  
ATOM   1841  CA  LEU A 114      21.702  -3.054  -1.701  1.00  0.00           C  
ATOM   1842  HA  LEU A 114      22.254  -2.115  -1.712  1.00  0.00           H  
ATOM   1843  CB  LEU A 114      20.920  -3.155  -3.025  1.00  0.00           C  
ATOM   1844  HB2 LEU A 114      21.607  -2.960  -3.848  1.00  0.00           H  
ATOM   1845  HB3 LEU A 114      20.571  -4.177  -3.133  1.00  0.00           H  
ATOM   1846  CG  LEU A 114      19.695  -2.235  -3.169  1.00  0.00           C  
ATOM   1847  HG  LEU A 114      18.989  -2.457  -2.370  1.00  0.00           H  
ATOM   1848  CD1 LEU A 114      20.013  -0.738  -3.133  1.00  0.00           C  
ATOM   1849 HD11 LEU A 114      20.574  -0.492  -2.234  1.00  0.00           H  
ATOM   1850 HD12 LEU A 114      20.597  -0.457  -4.009  1.00  0.00           H  
ATOM   1851 HD13 LEU A 114      19.082  -0.172  -3.122  1.00  0.00           H  
ATOM   1852  CD2 LEU A 114      19.023  -2.554  -4.507  1.00  0.00           C  
ATOM   1853 HD21 LEU A 114      19.701  -2.333  -5.332  1.00  0.00           H  
ATOM   1854 HD22 LEU A 114      18.753  -3.609  -4.540  1.00  0.00           H  
ATOM   1855 HD23 LEU A 114      18.121  -1.959  -4.616  1.00  0.00           H  
ATOM   1856  C   LEU A 114      20.820  -3.042  -0.436  1.00  0.00           C  
ATOM   1857  O   LEU A 114      20.683  -1.993   0.181  1.00  0.00           O  
ATOM   1858  N   LYS A 115      20.309  -4.196   0.018  1.00  0.00           N  
ATOM   1859  H   LYS A 115      20.415  -5.011  -0.581  1.00  0.00           H  
ATOM   1860  CA  LYS A 115      19.530  -4.357   1.265  1.00  0.00           C  
ATOM   1861  HA  LYS A 115      18.685  -3.671   1.218  1.00  0.00           H  
ATOM   1862  CB  LYS A 115      19.002  -5.808   1.353  1.00  0.00           C  
ATOM   1863  HB2 LYS A 115      18.781  -6.165   0.347  1.00  0.00           H  
ATOM   1864  HB3 LYS A 115      19.771  -6.461   1.767  1.00  0.00           H  
ATOM   1865  CG  LYS A 115      17.705  -5.932   2.175  1.00  0.00           C  
ATOM   1866  HG2 LYS A 115      17.909  -5.721   3.226  1.00  0.00           H  
ATOM   1867  HG3 LYS A 115      16.993  -5.192   1.808  1.00  0.00           H  
ATOM   1868  CD  LYS A 115      17.054  -7.321   2.030  1.00  0.00           C  
ATOM   1869  HD2 LYS A 115      16.010  -7.267   2.344  1.00  0.00           H  
ATOM   1870  HD3 LYS A 115      17.083  -7.620   0.981  1.00  0.00           H  
ATOM   1871  CE  LYS A 115      17.768  -8.380   2.871  1.00  0.00           C  
ATOM   1872  HE2 LYS A 115      18.847  -8.212   2.800  1.00  0.00           H  
ATOM   1873  HE3 LYS A 115      17.479  -8.278   3.916  1.00  0.00           H  
ATOM   1874  NZ  LYS A 115      17.502  -9.758   2.396  1.00  0.00           N  
ATOM   1875  HZ1 LYS A 115      18.103 -10.397   2.908  1.00  0.00           H  
ATOM   1876  HZ2 LYS A 115      16.528 -10.030   2.392  1.00  0.00           H  
ATOM   1877  HZ3 LYS A 115      17.923  -9.868   1.466  1.00  0.00           H  
ATOM   1878  C   LYS A 115      20.340  -3.972   2.507  1.00  0.00           C  
ATOM   1879  O   LYS A 115      19.799  -3.371   3.433  1.00  0.00           O  
ATOM   1880  N   THR A 116      21.639  -4.269   2.508  1.00  0.00           N  
ATOM   1881  H   THR A 116      21.989  -4.822   1.734  1.00  0.00           H  
ATOM   1882  CA  THR A 116      22.585  -3.858   3.558  1.00  0.00           C  
ATOM   1883  HA  THR A 116      22.171  -4.127   4.529  1.00  0.00           H  
ATOM   1884  CB  THR A 116      23.922  -4.612   3.414  1.00  0.00           C  
ATOM   1885  HB  THR A 116      24.385  -4.386   2.455  1.00  0.00           H  
ATOM   1886  CG2 THR A 116      24.913  -4.268   4.530  1.00  0.00           C  
ATOM   1887 HG21 THR A 116      24.464  -4.457   5.505  1.00  0.00           H  
ATOM   1888 HG22 THR A 116      25.809  -4.882   4.428  1.00  0.00           H  
ATOM   1889 HG23 THR A 116      25.205  -3.222   4.463  1.00  0.00           H  
ATOM   1890  OG1 THR A 116      23.668  -6.001   3.473  1.00  0.00           O  
ATOM   1891  HG1 THR A 116      23.266  -6.277   2.627  1.00  0.00           H  
ATOM   1892  C   THR A 116      22.791  -2.341   3.560  1.00  0.00           C  
ATOM   1893  O   THR A 116      22.629  -1.714   4.601  1.00  0.00           O  
ATOM   1894  N   ILE A 117      23.058  -1.734   2.401  1.00  0.00           N  
ATOM   1895  H   ILE A 117      23.165  -2.311   1.570  1.00  0.00           H  
ATOM   1896  CA  ILE A 117      23.250  -0.281   2.244  1.00  0.00           C  
ATOM   1897  HA  ILE A 117      24.031   0.047   2.932  1.00  0.00           H  
ATOM   1898  CB  ILE A 117      23.714   0.030   0.797  1.00  0.00           C  
ATOM   1899  HB  ILE A 117      23.046  -0.493   0.108  1.00  0.00           H  
ATOM   1900  CG2 ILE A 117      23.645   1.533   0.468  1.00  0.00           C  
ATOM   1901 HG21 ILE A 117      22.617   1.891   0.517  1.00  0.00           H  
ATOM   1902 HG22 ILE A 117      24.254   2.102   1.172  1.00  0.00           H  
ATOM   1903 HG23 ILE A 117      24.002   1.719  -0.543  1.00  0.00           H  
ATOM   1904  CG1 ILE A 117      25.158  -0.486   0.577  1.00  0.00           C  
ATOM   1905 HG12 ILE A 117      25.864   0.184   1.072  1.00  0.00           H  
ATOM   1906 HG13 ILE A 117      25.271  -1.471   1.030  1.00  0.00           H  
ATOM   1907  CD1 ILE A 117      25.544  -0.624  -0.903  1.00  0.00           C  
ATOM   1908 HD11 ILE A 117      26.530  -1.083  -0.974  1.00  0.00           H  
ATOM   1909 HD12 ILE A 117      24.823  -1.256  -1.421  1.00  0.00           H  
ATOM   1910 HD13 ILE A 117      25.582   0.352  -1.383  1.00  0.00           H  
ATOM   1911  C   ILE A 117      21.976   0.491   2.620  1.00  0.00           C  
ATOM   1912  O   ILE A 117      22.039   1.476   3.346  1.00  0.00           O  
ATOM   1913  N   MET A 118      20.803   0.026   2.186  1.00  0.00           N  
ATOM   1914  H   MET A 118      20.817  -0.757   1.541  1.00  0.00           H  
ATOM   1915  CA  MET A 118      19.506   0.622   2.545  1.00  0.00           C  
ATOM   1916  HA  MET A 118      19.524   1.681   2.291  1.00  0.00           H  
ATOM   1917  CB  MET A 118      18.385  -0.052   1.743  1.00  0.00           C  
ATOM   1918  HB2 MET A 118      18.442  -1.131   1.897  1.00  0.00           H  
ATOM   1919  HB3 MET A 118      17.416   0.289   2.110  1.00  0.00           H  
ATOM   1920  CG  MET A 118      18.467   0.236   0.238  1.00  0.00           C  
ATOM   1921  HG2 MET A 118      19.500   0.175  -0.101  1.00  0.00           H  
ATOM   1922  HG3 MET A 118      17.917  -0.553  -0.272  1.00  0.00           H  
ATOM   1923  SD  MET A 118      17.767   1.824  -0.292  1.00  0.00           S  
ATOM   1924  CE  MET A 118      19.259   2.837  -0.451  1.00  0.00           C  
ATOM   1925  HE1 MET A 118      18.972   3.858  -0.699  1.00  0.00           H  
ATOM   1926  HE2 MET A 118      19.884   2.441  -1.251  1.00  0.00           H  
ATOM   1927  HE3 MET A 118      19.820   2.839   0.482  1.00  0.00           H  
ATOM   1928  C   MET A 118      19.214   0.542   4.052  1.00  0.00           C  
ATOM   1929  O   MET A 118      18.722   1.511   4.630  1.00  0.00           O  
ATOM   1930  N   ARG A 119      19.551  -0.574   4.720  1.00  0.00           N  
ATOM   1931  H   ARG A 119      19.928  -1.361   4.200  1.00  0.00           H  
ATOM   1932  CA  ARG A 119      19.476  -0.665   6.190  1.00  0.00           C  
ATOM   1933  HA  ARG A 119      18.507  -0.277   6.506  1.00  0.00           H  
ATOM   1934  CB  ARG A 119      19.561  -2.135   6.637  1.00  0.00           C  
ATOM   1935  HB2 ARG A 119      18.672  -2.647   6.267  1.00  0.00           H  
ATOM   1936  HB3 ARG A 119      20.439  -2.608   6.192  1.00  0.00           H  
ATOM   1937  CG  ARG A 119      19.644  -2.281   8.172  1.00  0.00           C  
ATOM   1938  HG2 ARG A 119      20.693  -2.301   8.471  1.00  0.00           H  
ATOM   1939  HG3 ARG A 119      19.174  -1.422   8.651  1.00  0.00           H  
ATOM   1940  CD  ARG A 119      18.931  -3.523   8.720  1.00  0.00           C  
ATOM   1941  HD2 ARG A 119      19.162  -3.608   9.784  1.00  0.00           H  
ATOM   1942  HD3 ARG A 119      17.859  -3.353   8.622  1.00  0.00           H  
ATOM   1943  NE  ARG A 119      19.334  -4.766   8.032  1.00  0.00           N  
ATOM   1944  HE  ARG A 119      20.324  -4.897   7.905  1.00  0.00           H  
ATOM   1945  CZ  ARG A 119      18.535  -5.722   7.585  1.00  0.00           C  
ATOM   1946  NH1 ARG A 119      17.237  -5.673   7.732  1.00  0.00           N  
ATOM   1947 HH11 ARG A 119      16.841  -4.878   8.203  1.00  0.00           H  
ATOM   1948 HH12 ARG A 119      16.653  -6.436   7.444  1.00  0.00           H  
ATOM   1949  NH2 ARG A 119      19.037  -6.765   6.985  1.00  0.00           N  
ATOM   1950 HH21 ARG A 119      20.031  -6.820   6.833  1.00  0.00           H  
ATOM   1951 HH22 ARG A 119      18.453  -7.500   6.633  1.00  0.00           H  
ATOM   1952  C   ARG A 119      20.511   0.227   6.880  1.00  0.00           C  
ATOM   1953  O   ARG A 119      20.182   0.837   7.889  1.00  0.00           O  
ATOM   1954  N   GLU A 120      21.718   0.351   6.336  1.00  0.00           N  
ATOM   1955  H   GLU A 120      21.948  -0.222   5.532  1.00  0.00           H  
ATOM   1956  CA  GLU A 120      22.772   1.216   6.887  1.00  0.00           C  
ATOM   1957  HA  GLU A 120      22.644   1.167   7.962  1.00  0.00           H  
ATOM   1958  CB  GLU A 120      24.144   0.599   6.547  1.00  0.00           C  
ATOM   1959  HB2 GLU A 120      24.145  -0.427   6.922  1.00  0.00           H  
ATOM   1960  HB3 GLU A 120      24.234   0.541   5.461  1.00  0.00           H  
ATOM   1961  CG  GLU A 120      25.417   1.282   7.082  1.00  0.00           C  
ATOM   1962  HG2 GLU A 120      26.260   0.612   6.899  1.00  0.00           H  
ATOM   1963  HG3 GLU A 120      25.589   2.176   6.480  1.00  0.00           H  
ATOM   1964  CD  GLU A 120      25.421   1.701   8.565  1.00  0.00           C  
ATOM   1965  OE1 GLU A 120      26.413   2.344   8.969  1.00  0.00           O  
ATOM   1966  OE2 GLU A 120      24.392   1.605   9.278  1.00  0.00           O  
ATOM   1967  C   GLU A 120      22.613   2.713   6.526  1.00  0.00           C  
ATOM   1968  O   GLU A 120      23.327   3.584   7.031  1.00  0.00           O  
ATOM   1969  N   LYS A 121      21.606   3.022   5.698  1.00  0.00           N  
ATOM   1970  H   LYS A 121      21.201   2.254   5.177  1.00  0.00           H  
ATOM   1971  CA  LYS A 121      20.986   4.343   5.561  1.00  0.00           C  
ATOM   1972  HA  LYS A 121      21.742   5.094   5.787  1.00  0.00           H  
ATOM   1973  CB  LYS A 121      20.499   4.518   4.111  1.00  0.00           C  
ATOM   1974  HB2 LYS A 121      21.320   4.282   3.430  1.00  0.00           H  
ATOM   1975  HB3 LYS A 121      19.694   3.810   3.912  1.00  0.00           H  
ATOM   1976  CG  LYS A 121      19.990   5.932   3.790  1.00  0.00           C  
ATOM   1977  HG2 LYS A 121      19.627   5.934   2.761  1.00  0.00           H  
ATOM   1978  HG3 LYS A 121      19.161   6.191   4.448  1.00  0.00           H  
ATOM   1979  CD  LYS A 121      21.101   6.978   3.928  1.00  0.00           C  
ATOM   1980  HD2 LYS A 121      21.385   7.089   4.975  1.00  0.00           H  
ATOM   1981  HD3 LYS A 121      21.967   6.641   3.353  1.00  0.00           H  
ATOM   1982  CE  LYS A 121      20.644   8.331   3.388  1.00  0.00           C  
ATOM   1983  HE2 LYS A 121      20.249   8.179   2.379  1.00  0.00           H  
ATOM   1984  HE3 LYS A 121      19.851   8.740   4.019  1.00  0.00           H  
ATOM   1985  NZ  LYS A 121      21.796   9.251   3.306  1.00  0.00           N  
ATOM   1986  HZ1 LYS A 121      22.111   9.609   4.191  1.00  0.00           H  
ATOM   1987  HZ2 LYS A 121      22.561   8.757   2.833  1.00  0.00           H  
ATOM   1988  HZ3 LYS A 121      21.635   9.980   2.612  1.00  0.00           H  
ATOM   1989  C   LYS A 121      19.849   4.542   6.568  1.00  0.00           C  
ATOM   1990  O   LYS A 121      19.833   5.552   7.263  1.00  0.00           O  
ATOM   1991  N   TYR A 122      18.919   3.588   6.674  1.00  0.00           N  
ATOM   1992  H   TYR A 122      18.972   2.800   6.042  1.00  0.00           H  
ATOM   1993  CA  TYR A 122      17.763   3.666   7.581  1.00  0.00           C  
ATOM   1994  HA  TYR A 122      17.253   4.614   7.405  1.00  0.00           H  
ATOM   1995  CB  TYR A 122      16.799   2.525   7.224  1.00  0.00           C  
ATOM   1996  HB2 TYR A 122      16.593   2.565   6.154  1.00  0.00           H  
ATOM   1997  HB3 TYR A 122      17.295   1.575   7.424  1.00  0.00           H  
ATOM   1998  CG  TYR A 122      15.466   2.556   7.947  1.00  0.00           C  
ATOM   1999  CD1 TYR A 122      15.139   1.544   8.871  1.00  0.00           C  
ATOM   2000  HD1 TYR A 122      15.845   0.755   9.081  1.00  0.00           H  
ATOM   2001  CE1 TYR A 122      13.903   1.577   9.544  1.00  0.00           C  
ATOM   2002  HE1 TYR A 122      13.653   0.818  10.270  1.00  0.00           H  
ATOM   2003  CZ  TYR A 122      12.996   2.629   9.301  1.00  0.00           C  
ATOM   2004  OH  TYR A 122      11.809   2.664   9.964  1.00  0.00           O  
ATOM   2005  HH  TYR A 122      11.604   3.563  10.244  1.00  0.00           H  
ATOM   2006  CE2 TYR A 122      13.314   3.635   8.366  1.00  0.00           C  
ATOM   2007  HE2 TYR A 122      12.615   4.433   8.165  1.00  0.00           H  
ATOM   2008  CD2 TYR A 122      14.547   3.593   7.689  1.00  0.00           C  
ATOM   2009  HD2 TYR A 122      14.788   4.370   6.979  1.00  0.00           H  
ATOM   2010  C   TYR A 122      18.152   3.652   9.073  1.00  0.00           C  
ATOM   2011  O   TYR A 122      17.455   4.232   9.899  1.00  0.00           O  
ATOM   2012  N   SER A 123      19.316   3.084   9.409  1.00  0.00           N  
ATOM   2013  H   SER A 123      19.824   2.586   8.687  1.00  0.00           H  
ATOM   2014  CA  SER A 123      19.952   3.149  10.734  1.00  0.00           C  
ATOM   2015  HA  SER A 123      19.270   2.720  11.469  1.00  0.00           H  
ATOM   2016  CB  SER A 123      21.246   2.318  10.719  1.00  0.00           C  
ATOM   2017  HB2 SER A 123      21.658   2.270  11.728  1.00  0.00           H  
ATOM   2018  HB3 SER A 123      21.023   1.303  10.390  1.00  0.00           H  
ATOM   2019  OG  SER A 123      22.201   2.899   9.846  1.00  0.00           O  
ATOM   2020  HG  SER A 123      22.962   2.277   9.723  1.00  0.00           H  
ATOM   2021  C   SER A 123      20.288   4.574  11.203  1.00  0.00           C  
ATOM   2022  O   SER A 123      20.731   4.740  12.339  1.00  0.00           O  
ATOM   2023  N   LYS A 124      20.120   5.591  10.342  1.00  0.00           N  
ATOM   2024  H   LYS A 124      19.810   5.356   9.407  1.00  0.00           H  
ATOM   2025  CA  LYS A 124      20.430   7.009  10.605  1.00  0.00           C  
ATOM   2026  HA  LYS A 124      20.677   7.119  11.662  1.00  0.00           H  
ATOM   2027  CB  LYS A 124      21.658   7.432   9.778  1.00  0.00           C  
ATOM   2028  HB2 LYS A 124      21.416   7.356   8.717  1.00  0.00           H  
ATOM   2029  HB3 LYS A 124      21.909   8.469  10.007  1.00  0.00           H  
ATOM   2030  CG  LYS A 124      22.867   6.544  10.099  1.00  0.00           C  
ATOM   2031  HG2 LYS A 124      23.122   6.641  11.155  1.00  0.00           H  
ATOM   2032  HG3 LYS A 124      22.596   5.511   9.899  1.00  0.00           H  
ATOM   2033  CD  LYS A 124      24.092   6.882   9.244  1.00  0.00           C  
ATOM   2034  HD2 LYS A 124      23.821   6.845   8.188  1.00  0.00           H  
ATOM   2035  HD3 LYS A 124      24.432   7.890   9.486  1.00  0.00           H  
ATOM   2036  CE  LYS A 124      25.227   5.885   9.511  1.00  0.00           C  
ATOM   2037  HE2 LYS A 124      26.091   6.158   8.900  1.00  0.00           H  
ATOM   2038  HE3 LYS A 124      25.519   5.946  10.563  1.00  0.00           H  
ATOM   2039  NZ  LYS A 124      24.815   4.501   9.191  1.00  0.00           N  
ATOM   2040  HZ1 LYS A 124      24.467   4.394   8.241  1.00  0.00           H  
ATOM   2041  HZ2 LYS A 124      25.576   3.820   9.287  1.00  0.00           H  
ATOM   2042  HZ3 LYS A 124      24.065   4.161   9.780  1.00  0.00           H  
ATOM   2043  C   LYS A 124      19.224   7.937  10.392  1.00  0.00           C  
ATOM   2044  O   LYS A 124      19.387   9.153  10.366  1.00  0.00           O  
ATOM   2045  N   CYS A 125      18.031   7.365  10.229  1.00  0.00           N  
ATOM   2046  H   CYS A 125      17.990   6.357  10.259  1.00  0.00           H  
ATOM   2047  CA  CYS A 125      16.758   8.072  10.368  1.00  0.00           C  
ATOM   2048  HA  CYS A 125      16.852   9.083   9.967  1.00  0.00           H  
ATOM   2049  CB  CYS A 125      15.702   7.313   9.542  1.00  0.00           C  
ATOM   2050  HB2 CYS A 125      15.630   6.285   9.909  1.00  0.00           H  
ATOM   2051  HB3 CYS A 125      14.727   7.792   9.645  1.00  0.00           H  
ATOM   2052  SG  CYS A 125      16.175   7.291   7.785  1.00  0.00           S  
ATOM   2053  HG  CYS A 125      15.740   8.523   7.448  1.00  0.00           H  
ATOM   2054  C   CYS A 125      16.377   8.202  11.861  1.00  0.00           C  
ATOM   2055  O   CYS A 125      17.127   7.789  12.748  1.00  0.00           O  
ATOM   2056  N   SER A 126      15.217   8.789  12.154  1.00  0.00           N  
ATOM   2057  H   SER A 126      14.627   9.138  11.409  1.00  0.00           H  
ATOM   2058  CA  SER A 126      14.596   8.891  13.487  1.00  0.00           C  
ATOM   2059  HA  SER A 126      14.783   7.989  14.070  1.00  0.00           H  
ATOM   2060  CB  SER A 126      15.140  10.100  14.247  1.00  0.00           C  
ATOM   2061  HB2 SER A 126      15.029  10.999  13.637  1.00  0.00           H  
ATOM   2062  HB3 SER A 126      14.588  10.230  15.179  1.00  0.00           H  
ATOM   2063  OG  SER A 126      16.503   9.857  14.530  1.00  0.00           O  
ATOM   2064  HG  SER A 126      16.777   9.134  13.936  1.00  0.00           H  
ATOM   2065  C   SER A 126      13.082   8.996  13.323  1.00  0.00           C  
ATOM   2066  O   SER A 126      12.374   8.319  14.095  1.00  0.00           O  
ATOM   2067  OXT SER A 126      12.676   9.686  12.362  1.00  0.00           O  
TER    2068      SER   126                                                      
ATOM   2068  N   MET B 127     -29.258  23.724 -20.576  1.00  0.00           N  
ATOM   2069  H1  MET B 127     -28.556  22.996 -20.635  1.00  0.00           H  
ATOM   2070  H2  MET B 127     -29.198  24.267 -21.427  1.00  0.00           H  
ATOM   2071  H3  MET B 127     -30.176  23.308 -20.498  1.00  0.00           H  
ATOM   2072  CA  MET B 127     -28.960  24.585 -19.405  1.00  0.00           C  
ATOM   2073  HA  MET B 127     -29.686  25.397 -19.365  1.00  0.00           H  
ATOM   2074  CB  MET B 127     -29.083  23.759 -18.111  1.00  0.00           C  
ATOM   2075  HB2 MET B 127     -30.074  23.304 -18.091  1.00  0.00           H  
ATOM   2076  HB3 MET B 127     -28.342  22.958 -18.125  1.00  0.00           H  
ATOM   2077  CG  MET B 127     -28.904  24.562 -16.818  1.00  0.00           C  
ATOM   2078  HG2 MET B 127     -27.890  24.950 -16.785  1.00  0.00           H  
ATOM   2079  HG3 MET B 127     -29.598  25.404 -16.809  1.00  0.00           H  
ATOM   2080  SD  MET B 127     -29.133  23.597 -15.307  1.00  0.00           S  
ATOM   2081  CE  MET B 127     -30.942  23.461 -15.238  1.00  0.00           C  
ATOM   2082  HE1 MET B 127     -31.311  22.888 -16.087  1.00  0.00           H  
ATOM   2083  HE2 MET B 127     -31.230  22.950 -14.319  1.00  0.00           H  
ATOM   2084  HE3 MET B 127     -31.392  24.454 -15.241  1.00  0.00           H  
ATOM   2085  C   MET B 127     -27.572  25.205 -19.593  1.00  0.00           C  
ATOM   2086  O   MET B 127     -26.836  24.707 -20.436  1.00  0.00           O  
ATOM   2087  N   HIE B 128     -27.229  26.280 -18.876  1.00  0.00           N  
ATOM   2088  H   HIE B 128     -27.881  26.647 -18.197  1.00  0.00           H  
ATOM   2089  CA  HIE B 128     -25.858  26.817 -18.789  1.00  0.00           C  
ATOM   2090  HA  HIE B 128     -25.237  26.405 -19.590  1.00  0.00           H  
ATOM   2091  CB  HIE B 128     -25.906  28.347 -18.954  1.00  0.00           C  
ATOM   2092  HB2 HIE B 128     -26.581  28.764 -18.207  1.00  0.00           H  
ATOM   2093  HB3 HIE B 128     -26.315  28.582 -19.937  1.00  0.00           H  
ATOM   2094  CG  HIE B 128     -24.576  29.047 -18.806  1.00  0.00           C  
ATOM   2095  ND1 HIE B 128     -23.851  29.156 -17.618  1.00  0.00           N  
ATOM   2096  CE1 HIE B 128     -22.777  29.908 -17.906  1.00  0.00           C  
ATOM   2097  HE1 HIE B 128     -22.015  30.197 -17.192  1.00  0.00           H  
ATOM   2098  NE2 HIE B 128     -22.794  30.271 -19.200  1.00  0.00           N  
ATOM   2099  HE2 HIE B 128     -22.109  30.867 -19.649  1.00  0.00           H  
ATOM   2100  CD2 HIE B 128     -23.923  29.740 -19.784  1.00  0.00           C  
ATOM   2101  HD2 HIE B 128     -24.250  29.873 -20.807  1.00  0.00           H  
ATOM   2102  C   HIE B 128     -25.218  26.409 -17.453  1.00  0.00           C  
ATOM   2103  O   HIE B 128     -25.895  26.457 -16.425  1.00  0.00           O  
ATOM   2104  N   HIE B 129     -23.937  26.026 -17.465  1.00  0.00           N  
ATOM   2105  H   HIE B 129     -23.485  25.951 -18.369  1.00  0.00           H  
ATOM   2106  CA  HIE B 129     -23.203  25.448 -16.327  1.00  0.00           C  
ATOM   2107  HA  HIE B 129     -23.625  24.465 -16.115  1.00  0.00           H  
ATOM   2108  CB  HIE B 129     -21.741  25.252 -16.741  1.00  0.00           C  
ATOM   2109  HB2 HIE B 129     -21.251  26.224 -16.812  1.00  0.00           H  
ATOM   2110  HB3 HIE B 129     -21.692  24.783 -17.719  1.00  0.00           H  
ATOM   2111  CG  HIE B 129     -20.974  24.387 -15.781  1.00  0.00           C  
ATOM   2112  ND1 HIE B 129     -20.019  24.838 -14.873  1.00  0.00           N  
ATOM   2113  CE1 HIE B 129     -19.564  23.737 -14.248  1.00  0.00           C  
ATOM   2114  HE1 HIE B 129     -18.767  23.730 -13.516  1.00  0.00           H  
ATOM   2115  NE2 HIE B 129     -20.205  22.644 -14.700  1.00  0.00           N  
ATOM   2116  HE2 HIE B 129     -20.001  21.678 -14.451  1.00  0.00           H  
ATOM   2117  CD2 HIE B 129     -21.102  23.036 -15.663  1.00  0.00           C  
ATOM   2118  HD2 HIE B 129     -21.767  22.395 -16.222  1.00  0.00           H  
ATOM   2119  C   HIE B 129     -23.260  26.238 -15.012  1.00  0.00           C  
ATOM   2120  O   HIE B 129     -23.214  25.627 -13.944  1.00  0.00           O  
ATOM   2121  N   HIE B 130     -23.466  27.560 -15.052  1.00  0.00           N  
ATOM   2122  H   HIE B 130     -23.544  28.003 -15.961  1.00  0.00           H  
ATOM   2123  CA  HIE B 130     -23.723  28.380 -13.857  1.00  0.00           C  
ATOM   2124  HA  HIE B 130     -22.813  28.461 -13.260  1.00  0.00           H  
ATOM   2125  CB  HIE B 130     -24.136  29.795 -14.291  1.00  0.00           C  
ATOM   2126  HB2 HIE B 130     -25.024  29.745 -14.922  1.00  0.00           H  
ATOM   2127  HB3 HIE B 130     -23.329  30.237 -14.875  1.00  0.00           H  
ATOM   2128  CG  HIE B 130     -24.420  30.708 -13.127  1.00  0.00           C  
ATOM   2129  ND1 HIE B 130     -23.446  31.357 -12.371  1.00  0.00           N  
ATOM   2130  CE1 HIE B 130     -24.107  32.026 -11.416  1.00  0.00           C  
ATOM   2131  HE1 HIE B 130     -23.634  32.636 -10.658  1.00  0.00           H  
ATOM   2132  NE2 HIE B 130     -25.431  31.819 -11.526  1.00  0.00           N  
ATOM   2133  HE2 HIE B 130     -26.134  32.200 -10.907  1.00  0.00           H  
ATOM   2134  CD2 HIE B 130     -25.648  30.980 -12.597  1.00  0.00           C  
ATOM   2135  HD2 HIE B 130     -26.597  30.585 -12.933  1.00  0.00           H  
ATOM   2136  C   HIE B 130     -24.808  27.761 -12.966  1.00  0.00           C  
ATOM   2137  O   HIE B 130     -24.602  27.603 -11.768  1.00  0.00           O  
ATOM   2138  N   HIE B 131     -25.903  27.304 -13.577  1.00  0.00           N  
ATOM   2139  H   HIE B 131     -25.927  27.363 -14.588  1.00  0.00           H  
ATOM   2140  CA  HIE B 131     -27.085  26.734 -12.918  1.00  0.00           C  
ATOM   2141  HA  HIE B 131     -27.241  27.238 -11.961  1.00  0.00           H  
ATOM   2142  CB  HIE B 131     -28.307  27.011 -13.811  1.00  0.00           C  
ATOM   2143  HB2 HIE B 131     -29.202  26.652 -13.301  1.00  0.00           H  
ATOM   2144  HB3 HIE B 131     -28.201  26.445 -14.735  1.00  0.00           H  
ATOM   2145  CG  HIE B 131     -28.517  28.465 -14.165  1.00  0.00           C  
ATOM   2146  ND1 HIE B 131     -29.278  29.371 -13.431  1.00  0.00           N  
ATOM   2147  CE1 HIE B 131     -29.212  30.540 -14.083  1.00  0.00           C  
ATOM   2148  HE1 HIE B 131     -29.711  31.447 -13.766  1.00  0.00           H  
ATOM   2149  NE2 HIE B 131     -28.434  30.421 -15.174  1.00  0.00           N  
ATOM   2150  HE2 HIE B 131     -28.221  31.171 -15.818  1.00  0.00           H  
ATOM   2151  CD2 HIE B 131     -27.986  29.118 -15.242  1.00  0.00           C  
ATOM   2152  HD2 HIE B 131     -27.328  28.686 -15.981  1.00  0.00           H  
ATOM   2153  C   HIE B 131     -26.976  25.228 -12.604  1.00  0.00           C  
ATOM   2154  O   HIE B 131     -27.863  24.681 -11.958  1.00  0.00           O  
ATOM   2155  N   HIE B 132     -25.921  24.546 -13.066  1.00  0.00           N  
ATOM   2156  H   HIE B 132     -25.204  25.060 -13.555  1.00  0.00           H  
ATOM   2157  CA  HIE B 132     -25.691  23.112 -12.805  1.00  0.00           C  
ATOM   2158  HA  HIE B 132     -26.642  22.588 -12.924  1.00  0.00           H  
ATOM   2159  CB  HIE B 132     -24.710  22.564 -13.856  1.00  0.00           C  
ATOM   2160  HB2 HIE B 132     -23.708  22.941 -13.644  1.00  0.00           H  
ATOM   2161  HB3 HIE B 132     -25.006  22.927 -14.840  1.00  0.00           H  
ATOM   2162  CG  HIE B 132     -24.658  21.058 -13.922  1.00  0.00           C  
ATOM   2163  ND1 HIE B 132     -23.702  20.252 -13.306  1.00  0.00           N  
ATOM   2164  CE1 HIE B 132     -24.051  18.986 -13.585  1.00  0.00           C  
ATOM   2165  HE1 HIE B 132     -23.501  18.111 -13.266  1.00  0.00           H  
ATOM   2166  NE2 HIE B 132     -25.167  18.961 -14.330  1.00  0.00           N  
ATOM   2167  HE2 HIE B 132     -25.624  18.105 -14.678  1.00  0.00           H  
ATOM   2168  CD2 HIE B 132     -25.573  20.259 -14.544  1.00  0.00           C  
ATOM   2169  HD2 HIE B 132     -26.447  20.581 -15.090  1.00  0.00           H  
ATOM   2170  C   HIE B 132     -25.226  22.849 -11.357  1.00  0.00           C  
ATOM   2171  O   HIE B 132     -24.828  23.785 -10.657  1.00  0.00           O  
ATOM   2172  N   HIE B 133     -25.258  21.596 -10.898  1.00  0.00           N  
ATOM   2173  H   HIE B 133     -25.466  20.843 -11.540  1.00  0.00           H  
ATOM   2174  CA  HIE B 133     -24.942  21.245  -9.509  1.00  0.00           C  
ATOM   2175  HA  HIE B 133     -25.598  21.831  -8.862  1.00  0.00           H  
ATOM   2176  CB  HIE B 133     -25.263  19.772  -9.237  1.00  0.00           C  
ATOM   2177  HB2 HIE B 133     -25.021  19.540  -8.201  1.00  0.00           H  
ATOM   2178  HB3 HIE B 133     -24.654  19.139  -9.884  1.00  0.00           H  
ATOM   2179  CG  HIE B 133     -26.719  19.443  -9.445  1.00  0.00           C  
ATOM   2180  ND1 HIE B 133     -27.779  20.099  -8.816  1.00  0.00           N  
ATOM   2181  CE1 HIE B 133     -28.882  19.425  -9.174  1.00  0.00           C  
ATOM   2182  HE1 HIE B 133     -29.880  19.651  -8.822  1.00  0.00           H  
ATOM   2183  NE2 HIE B 133     -28.570  18.397  -9.981  1.00  0.00           N  
ATOM   2184  HE2 HIE B 133     -29.217  17.669 -10.257  1.00  0.00           H  
ATOM   2185  CD2 HIE B 133     -27.206  18.397 -10.172  1.00  0.00           C  
ATOM   2186  HD2 HIE B 133     -26.616  17.666 -10.706  1.00  0.00           H  
ATOM   2187  C   HIE B 133     -23.500  21.602  -9.126  1.00  0.00           C  
ATOM   2188  O   HIE B 133     -22.555  21.457  -9.905  1.00  0.00           O  
ATOM   2189  N   LYS B 134     -23.325  22.105  -7.905  1.00  0.00           N  
ATOM   2190  H   LYS B 134     -24.136  22.111  -7.291  1.00  0.00           H  
ATOM   2191  CA  LYS B 134     -22.052  22.592  -7.358  1.00  0.00           C  
ATOM   2192  HA  LYS B 134     -21.290  22.559  -8.135  1.00  0.00           H  
ATOM   2193  CB  LYS B 134     -22.217  24.041  -6.865  1.00  0.00           C  
ATOM   2194  HB2 LYS B 134     -22.974  24.057  -6.079  1.00  0.00           H  
ATOM   2195  HB3 LYS B 134     -21.279  24.378  -6.420  1.00  0.00           H  
ATOM   2196  CG  LYS B 134     -22.633  25.043  -7.957  1.00  0.00           C  
ATOM   2197  HG2 LYS B 134     -23.564  24.714  -8.419  1.00  0.00           H  
ATOM   2198  HG3 LYS B 134     -22.822  26.005  -7.479  1.00  0.00           H  
ATOM   2199  CD  LYS B 134     -21.554  25.239  -9.036  1.00  0.00           C  
ATOM   2200  HD2 LYS B 134     -20.657  25.639  -8.560  1.00  0.00           H  
ATOM   2201  HD3 LYS B 134     -21.310  24.286  -9.506  1.00  0.00           H  
ATOM   2202  CE  LYS B 134     -22.025  26.224 -10.110  1.00  0.00           C  
ATOM   2203  HE2 LYS B 134     -22.638  26.997  -9.633  1.00  0.00           H  
ATOM   2204  HE3 LYS B 134     -21.157  26.712 -10.561  1.00  0.00           H  
ATOM   2205  NZ  LYS B 134     -22.807  25.546 -11.165  1.00  0.00           N  
ATOM   2206  HZ1 LYS B 134     -23.322  26.226 -11.717  1.00  0.00           H  
ATOM   2207  HZ2 LYS B 134     -22.234  25.010 -11.803  1.00  0.00           H  
ATOM   2208  HZ3 LYS B 134     -23.513  24.925 -10.773  1.00  0.00           H  
ATOM   2209  C   LYS B 134     -21.578  21.685  -6.230  1.00  0.00           C  
ATOM   2210  O   LYS B 134     -22.393  21.055  -5.555  1.00  0.00           O  
ATOM   2211  N   VAL B 135     -20.266  21.639  -6.007  1.00  0.00           N  
ATOM   2212  H   VAL B 135     -19.650  22.199  -6.572  1.00  0.00           H  
ATOM   2213  CA  VAL B 135     -19.702  20.955  -4.839  1.00  0.00           C  
ATOM   2214  HA  VAL B 135     -20.115  19.946  -4.808  1.00  0.00           H  
ATOM   2215  CB  VAL B 135     -18.169  20.829  -4.937  1.00  0.00           C  
ATOM   2216  HB  VAL B 135     -17.718  21.817  -4.844  1.00  0.00           H  
ATOM   2217  CG1 VAL B 135     -17.632  19.930  -3.825  1.00  0.00           C  
ATOM   2218 HG11 VAL B 135     -17.799  20.398  -2.859  1.00  0.00           H  
ATOM   2219 HG12 VAL B 135     -18.107  18.948  -3.854  1.00  0.00           H  
ATOM   2220 HG13 VAL B 135     -16.557  19.806  -3.944  1.00  0.00           H  
ATOM   2221  CG2 VAL B 135     -17.723  20.218  -6.270  1.00  0.00           C  
ATOM   2222 HG21 VAL B 135     -17.955  20.900  -7.080  1.00  0.00           H  
ATOM   2223 HG22 VAL B 135     -16.644  20.063  -6.261  1.00  0.00           H  
ATOM   2224 HG23 VAL B 135     -18.225  19.264  -6.435  1.00  0.00           H  
ATOM   2225  C   VAL B 135     -20.129  21.694  -3.564  1.00  0.00           C  
ATOM   2226  O   VAL B 135     -20.021  22.916  -3.484  1.00  0.00           O  
ATOM   2227  N   LEU B 136     -20.652  20.951  -2.586  1.00  0.00           N  
ATOM   2228  H   LEU B 136     -20.717  19.953  -2.752  1.00  0.00           H  
ATOM   2229  CA  LEU B 136     -21.079  21.441  -1.267  1.00  0.00           C  
ATOM   2230  HA  LEU B 136     -21.299  22.508  -1.334  1.00  0.00           H  
ATOM   2231  CB  LEU B 136     -22.369  20.678  -0.900  1.00  0.00           C  
ATOM   2232  HB2 LEU B 136     -23.076  20.796  -1.717  1.00  0.00           H  
ATOM   2233  HB3 LEU B 136     -22.119  19.621  -0.827  1.00  0.00           H  
ATOM   2234  CG  LEU B 136     -23.080  21.097   0.403  1.00  0.00           C  
ATOM   2235  HG  LEU B 136     -22.377  21.092   1.232  1.00  0.00           H  
ATOM   2236  CD1 LEU B 136     -23.705  22.489   0.281  1.00  0.00           C  
ATOM   2237 HD11 LEU B 136     -24.423  22.515  -0.538  1.00  0.00           H  
ATOM   2238 HD12 LEU B 136     -22.926  23.229   0.102  1.00  0.00           H  
ATOM   2239 HD13 LEU B 136     -24.210  22.750   1.210  1.00  0.00           H  
ATOM   2240  CD2 LEU B 136     -24.188  20.096   0.743  1.00  0.00           C  
ATOM   2241 HD21 LEU B 136     -23.761  19.103   0.866  1.00  0.00           H  
ATOM   2242 HD22 LEU B 136     -24.674  20.392   1.672  1.00  0.00           H  
ATOM   2243 HD23 LEU B 136     -24.930  20.068  -0.056  1.00  0.00           H  
ATOM   2244  C   LEU B 136     -19.988  21.258  -0.193  1.00  0.00           C  
ATOM   2245  O   LEU B 136     -20.029  21.904   0.849  1.00  0.00           O  
ATOM   2246  N   GLN B 137     -19.042  20.341  -0.423  1.00  0.00           N  
ATOM   2247  H   GLN B 137     -19.055  19.861  -1.312  1.00  0.00           H  
ATOM   2248  CA  GLN B 137     -17.991  19.944   0.518  1.00  0.00           C  
ATOM   2249  HA  GLN B 137     -17.656  20.824   1.069  1.00  0.00           H  
ATOM   2250  CB  GLN B 137     -18.590  18.935   1.519  1.00  0.00           C  
ATOM   2251  HB2 GLN B 137     -19.253  19.482   2.192  1.00  0.00           H  
ATOM   2252  HB3 GLN B 137     -19.187  18.213   0.968  1.00  0.00           H  
ATOM   2253  CG  GLN B 137     -17.562  18.156   2.356  1.00  0.00           C  
ATOM   2254  HG2 GLN B 137     -17.010  17.472   1.711  1.00  0.00           H  
ATOM   2255  HG3 GLN B 137     -16.854  18.862   2.790  1.00  0.00           H  
ATOM   2256  CD  GLN B 137     -18.193  17.338   3.486  1.00  0.00           C  
ATOM   2257  OE1 GLN B 137     -19.379  17.031   3.517  1.00  0.00           O  
ATOM   2258  NE2 GLN B 137     -17.417  16.948   4.475  1.00  0.00           N  
ATOM   2259 HE21 GLN B 137     -17.835  16.365   5.174  1.00  0.00           H  
ATOM   2260 HE22 GLN B 137     -16.430  17.136   4.441  1.00  0.00           H  
ATOM   2261  C   GLN B 137     -16.785  19.368  -0.243  1.00  0.00           C  
ATOM   2262  O   GLN B 137     -16.958  18.519  -1.115  1.00  0.00           O  
ATOM   2263  N   GLU B 138     -15.586  19.834   0.112  1.00  0.00           N  
ATOM   2264  H   GLU B 138     -15.547  20.532   0.835  1.00  0.00           H  
ATOM   2265  CA  GLU B 138     -14.327  19.597  -0.608  1.00  0.00           C  
ATOM   2266  HA  GLU B 138     -14.415  20.110  -1.559  1.00  0.00           H  
ATOM   2267  CB  GLU B 138     -13.199  20.281   0.188  1.00  0.00           C  
ATOM   2268  HB2 GLU B 138     -13.500  21.302   0.434  1.00  0.00           H  
ATOM   2269  HB3 GLU B 138     -13.069  19.744   1.130  1.00  0.00           H  
ATOM   2270  CG  GLU B 138     -11.838  20.335  -0.526  1.00  0.00           C  
ATOM   2271  HG2 GLU B 138     -11.095  20.657   0.207  1.00  0.00           H  
ATOM   2272  HG3 GLU B 138     -11.559  19.332  -0.853  1.00  0.00           H  
ATOM   2273  CD  GLU B 138     -11.797  21.298  -1.723  1.00  0.00           C  
ATOM   2274  OE1 GLU B 138     -10.678  21.524  -2.231  1.00  0.00           O  
ATOM   2275  OE2 GLU B 138     -12.867  21.762  -2.175  1.00  0.00           O  
ATOM   2276  C   GLU B 138     -14.003  18.100  -0.849  1.00  0.00           C  
ATOM   2277  O   GLU B 138     -14.086  17.317   0.102  1.00  0.00           O  
ATOM   2278  N   PRO B 139     -13.633  17.677  -2.081  1.00  0.00           N  
ATOM   2279  CD  PRO B 139     -13.770  18.419  -3.324  1.00  0.00           C  
ATOM   2280  HD2 PRO B 139     -12.832  18.923  -3.527  1.00  0.00           H  
ATOM   2281  HD3 PRO B 139     -14.582  19.140  -3.297  1.00  0.00           H  
ATOM   2282  CG  PRO B 139     -14.067  17.379  -4.400  1.00  0.00           C  
ATOM   2283  HG2 PRO B 139     -13.766  17.716  -5.390  1.00  0.00           H  
ATOM   2284  HG3 PRO B 139     -15.129  17.132  -4.388  1.00  0.00           H  
ATOM   2285  CB  PRO B 139     -13.246  16.183  -3.931  1.00  0.00           C  
ATOM   2286  HB2 PRO B 139     -12.216  16.302  -4.263  1.00  0.00           H  
ATOM   2287  HB3 PRO B 139     -13.658  15.241  -4.297  1.00  0.00           H  
ATOM   2288  CA  PRO B 139     -13.333  16.279  -2.402  1.00  0.00           C  
ATOM   2289  HA  PRO B 139     -14.187  15.693  -2.077  1.00  0.00           H  
ATOM   2290  C   PRO B 139     -12.099  15.701  -1.696  1.00  0.00           C  
ATOM   2291  O   PRO B 139     -10.942  15.924  -2.055  1.00  0.00           O  
ATOM   2292  N   THR B 140     -12.394  14.881  -0.691  1.00  0.00           N  
ATOM   2293  H   THR B 140     -13.380  14.736  -0.513  1.00  0.00           H  
ATOM   2294  CA  THR B 140     -11.429  14.058   0.046  1.00  0.00           C  
ATOM   2295  HA  THR B 140     -10.518  14.642   0.189  1.00  0.00           H  
ATOM   2296  CB  THR B 140     -11.976  13.685   1.433  1.00  0.00           C  
ATOM   2297  HB  THR B 140     -11.204  13.114   1.951  1.00  0.00           H  
ATOM   2298  CG2 THR B 140     -12.279  14.918   2.286  1.00  0.00           C  
ATOM   2299 HG21 THR B 140     -13.095  15.494   1.852  1.00  0.00           H  
ATOM   2300 HG22 THR B 140     -12.555  14.601   3.291  1.00  0.00           H  
ATOM   2301 HG23 THR B 140     -11.390  15.547   2.343  1.00  0.00           H  
ATOM   2302  OG1 THR B 140     -13.133  12.876   1.365  1.00  0.00           O  
ATOM   2303  HG1 THR B 140     -13.780  13.260   0.756  1.00  0.00           H  
ATOM   2304  C   THR B 140     -11.063  12.798  -0.743  1.00  0.00           C  
ATOM   2305  O   THR B 140     -11.810  12.369  -1.625  1.00  0.00           O  
ATOM   2306  N   CYS B 141      -9.908  12.190  -0.449  1.00  0.00           N  
ATOM   2307  H   CYS B 141      -9.310  12.584   0.264  1.00  0.00           H  
ATOM   2308  CA  CYS B 141      -9.471  10.932  -1.062  1.00  0.00           C  
ATOM   2309  HA  CYS B 141     -10.347  10.312  -1.211  1.00  0.00           H  
ATOM   2310  CB  CYS B 141      -8.837  11.237  -2.431  1.00  0.00           C  
ATOM   2311  HB2 CYS B 141      -9.543  11.820  -3.027  1.00  0.00           H  
ATOM   2312  HB3 CYS B 141      -7.932  11.832  -2.290  1.00  0.00           H  
ATOM   2313  SG  CYS B 141      -8.433   9.711  -3.334  1.00  0.00           S  
ATOM   2314  HG  CYS B 141      -7.335   9.385  -2.639  1.00  0.00           H  
ATOM   2315  C   CYS B 141      -8.515  10.169  -0.134  1.00  0.00           C  
ATOM   2316  O   CYS B 141      -7.634  10.786   0.455  1.00  0.00           O  
ATOM   2317  N   VAL B 142      -8.666   8.844  -0.022  1.00  0.00           N  
ATOM   2318  H   VAL B 142      -9.414   8.416  -0.562  1.00  0.00           H  
ATOM   2319  CA  VAL B 142      -7.879   7.953   0.859  1.00  0.00           C  
ATOM   2320  HA  VAL B 142      -6.969   8.473   1.152  1.00  0.00           H  
ATOM   2321  CB  VAL B 142      -8.644   7.595   2.154  1.00  0.00           C  
ATOM   2322  HB  VAL B 142      -8.031   6.903   2.732  1.00  0.00           H  
ATOM   2323  CG1 VAL B 142      -8.885   8.826   3.035  1.00  0.00           C  
ATOM   2324 HG11 VAL B 142      -7.936   9.330   3.225  1.00  0.00           H  
ATOM   2325 HG12 VAL B 142      -9.564   9.520   2.541  1.00  0.00           H  
ATOM   2326 HG13 VAL B 142      -9.317   8.522   3.988  1.00  0.00           H  
ATOM   2327  CG2 VAL B 142      -9.990   6.900   1.890  1.00  0.00           C  
ATOM   2328 HG21 VAL B 142     -10.472   6.664   2.837  1.00  0.00           H  
ATOM   2329 HG22 VAL B 142     -10.648   7.552   1.312  1.00  0.00           H  
ATOM   2330 HG23 VAL B 142      -9.832   5.973   1.340  1.00  0.00           H  
ATOM   2331  C   VAL B 142      -7.447   6.678   0.128  1.00  0.00           C  
ATOM   2332  O   VAL B 142      -8.104   6.269  -0.824  1.00  0.00           O  
ATOM   2333  N   SER B 143      -6.358   6.034   0.553  1.00  0.00           N  
ATOM   2334  H   SER B 143      -5.875   6.408   1.367  1.00  0.00           H  
ATOM   2335  CA  SER B 143      -5.789   4.834  -0.093  1.00  0.00           C  
ATOM   2336  HA  SER B 143      -6.269   4.687  -1.056  1.00  0.00           H  
ATOM   2337  CB  SER B 143      -4.295   5.048  -0.361  1.00  0.00           C  
ATOM   2338  HB2 SER B 143      -4.147   5.993  -0.883  1.00  0.00           H  
ATOM   2339  HB3 SER B 143      -3.762   5.085   0.590  1.00  0.00           H  
ATOM   2340  OG  SER B 143      -3.772   3.990  -1.144  1.00  0.00           O  
ATOM   2341  HG  SER B 143      -4.082   4.108  -2.051  1.00  0.00           H  
ATOM   2342  C   SER B 143      -5.989   3.555   0.723  1.00  0.00           C  
ATOM   2343  O   SER B 143      -5.774   3.565   1.934  1.00  0.00           O  
ATOM   2344  N   ASP B 144      -6.334   2.431   0.083  1.00  0.00           N  
ATOM   2345  H   ASP B 144      -6.580   2.453  -0.903  1.00  0.00           H  
ATOM   2346  CA  ASP B 144      -6.247   1.110   0.731  1.00  0.00           C  
ATOM   2347  HA  ASP B 144      -6.526   1.230   1.778  1.00  0.00           H  
ATOM   2348  CB  ASP B 144      -7.268   0.132   0.113  1.00  0.00           C  
ATOM   2349  HB2 ASP B 144      -7.399  -0.698   0.806  1.00  0.00           H  
ATOM   2350  HB3 ASP B 144      -8.234   0.633   0.035  1.00  0.00           H  
ATOM   2351  CG  ASP B 144      -6.901  -0.456  -1.255  1.00  0.00           C  
ATOM   2352  OD1 ASP B 144      -5.868  -0.095  -1.859  1.00  0.00           O  
ATOM   2353  OD2 ASP B 144      -7.600  -1.391  -1.705  1.00  0.00           O  
ATOM   2354  C   ASP B 144      -4.813   0.530   0.727  1.00  0.00           C  
ATOM   2355  O   ASP B 144      -4.559  -0.482   1.383  1.00  0.00           O  
ATOM   2356  N   TYR B 145      -3.882   1.161   0.000  1.00  0.00           N  
ATOM   2357  H   TYR B 145      -4.163   2.016  -0.463  1.00  0.00           H  
ATOM   2358  CA  TYR B 145      -2.488   0.744  -0.191  1.00  0.00           C  
ATOM   2359  HA  TYR B 145      -2.109   1.375  -0.994  1.00  0.00           H  
ATOM   2360  CB  TYR B 145      -1.663   1.087   1.067  1.00  0.00           C  
ATOM   2361  HB2 TYR B 145      -2.229   1.780   1.692  1.00  0.00           H  
ATOM   2362  HB3 TYR B 145      -1.513   0.181   1.654  1.00  0.00           H  
ATOM   2363  CG  TYR B 145      -0.329   1.752   0.779  1.00  0.00           C  
ATOM   2364  CD1 TYR B 145      -0.304   3.007   0.137  1.00  0.00           C  
ATOM   2365  HD1 TYR B 145      -1.230   3.483  -0.153  1.00  0.00           H  
ATOM   2366  CE1 TYR B 145       0.924   3.637  -0.136  1.00  0.00           C  
ATOM   2367  HE1 TYR B 145       0.958   4.586  -0.647  1.00  0.00           H  
ATOM   2368  CZ  TYR B 145       2.131   3.032   0.266  1.00  0.00           C  
ATOM   2369  OH  TYR B 145       3.307   3.642  -0.017  1.00  0.00           O  
ATOM   2370  HH  TYR B 145       4.070   3.195   0.406  1.00  0.00           H  
ATOM   2371  CE2 TYR B 145       2.108   1.793   0.939  1.00  0.00           C  
ATOM   2372  HE2 TYR B 145       3.034   1.347   1.264  1.00  0.00           H  
ATOM   2373  CD2 TYR B 145       0.879   1.148   1.179  1.00  0.00           C  
ATOM   2374  HD2 TYR B 145       0.862   0.191   1.677  1.00  0.00           H  
ATOM   2375  C   TYR B 145      -2.319  -0.701  -0.722  1.00  0.00           C  
ATOM   2376  O   TYR B 145      -1.353  -1.395  -0.399  1.00  0.00           O  
ATOM   2377  N   MET B 146      -3.266  -1.181  -1.536  1.00  0.00           N  
ATOM   2378  H   MET B 146      -4.086  -0.598  -1.682  1.00  0.00           H  
ATOM   2379  CA  MET B 146      -3.243  -2.518  -2.149  1.00  0.00           C  
ATOM   2380  HA  MET B 146      -2.207  -2.847  -2.247  1.00  0.00           H  
ATOM   2381  CB  MET B 146      -3.968  -3.489  -1.202  1.00  0.00           C  
ATOM   2382  HB2 MET B 146      -3.337  -3.613  -0.329  1.00  0.00           H  
ATOM   2383  HB3 MET B 146      -4.919  -3.052  -0.893  1.00  0.00           H  
ATOM   2384  CG  MET B 146      -4.241  -4.885  -1.772  1.00  0.00           C  
ATOM   2385  HG2 MET B 146      -4.924  -4.799  -2.617  1.00  0.00           H  
ATOM   2386  HG3 MET B 146      -3.301  -5.303  -2.131  1.00  0.00           H  
ATOM   2387  SD  MET B 146      -4.970  -6.034  -0.571  1.00  0.00           S  
ATOM   2388  CE  MET B 146      -5.050  -7.523  -1.599  1.00  0.00           C  
ATOM   2389  HE1 MET B 146      -4.050  -7.788  -1.941  1.00  0.00           H  
ATOM   2390  HE2 MET B 146      -5.459  -8.346  -1.013  1.00  0.00           H  
ATOM   2391  HE3 MET B 146      -5.689  -7.341  -2.463  1.00  0.00           H  
ATOM   2392  C   MET B 146      -3.829  -2.574  -3.565  1.00  0.00           C  
ATOM   2393  O   MET B 146      -3.394  -3.418  -4.344  1.00  0.00           O  
ATOM   2394  N   SER B 147      -4.821  -1.743  -3.901  1.00  0.00           N  
ATOM   2395  H   SER B 147      -5.148  -1.077  -3.203  1.00  0.00           H  
ATOM   2396  CA  SER B 147      -5.421  -1.690  -5.245  1.00  0.00           C  
ATOM   2397  HA  SER B 147      -4.620  -1.672  -5.982  1.00  0.00           H  
ATOM   2398  CB  SER B 147      -6.259  -2.961  -5.463  1.00  0.00           C  
ATOM   2399  HB2 SER B 147      -5.618  -3.839  -5.391  1.00  0.00           H  
ATOM   2400  HB3 SER B 147      -7.013  -3.025  -4.677  1.00  0.00           H  
ATOM   2401  OG  SER B 147      -6.917  -2.985  -6.715  1.00  0.00           O  
ATOM   2402  HG  SER B 147      -6.270  -2.806  -7.404  1.00  0.00           H  
ATOM   2403  C   SER B 147      -6.296  -0.455  -5.505  1.00  0.00           C  
ATOM   2404  O   SER B 147      -6.339   0.012  -6.647  1.00  0.00           O  
ATOM   2405  N   ILE B 148      -7.003   0.070  -4.495  1.00  0.00           N  
ATOM   2406  H   ILE B 148      -6.838  -0.266  -3.548  1.00  0.00           H  
ATOM   2407  CA  ILE B 148      -8.038   1.098  -4.668  1.00  0.00           C  
ATOM   2408  HA  ILE B 148      -7.954   1.499  -5.675  1.00  0.00           H  
ATOM   2409  CB  ILE B 148      -9.465   0.498  -4.548  1.00  0.00           C  
ATOM   2410  HB  ILE B 148      -9.542  -0.029  -3.595  1.00  0.00           H  
ATOM   2411  CG2 ILE B 148     -10.530   1.617  -4.566  1.00  0.00           C  
ATOM   2412 HG21 ILE B 148     -11.534   1.200  -4.506  1.00  0.00           H  
ATOM   2413 HG22 ILE B 148     -10.416   2.271  -3.704  1.00  0.00           H  
ATOM   2414 HG23 ILE B 148     -10.429   2.205  -5.479  1.00  0.00           H  
ATOM   2415  CG1 ILE B 148      -9.707  -0.511  -5.695  1.00  0.00           C  
ATOM   2416 HG12 ILE B 148      -9.526  -0.013  -6.645  1.00  0.00           H  
ATOM   2417 HG13 ILE B 148      -8.992  -1.326  -5.600  1.00  0.00           H  
ATOM   2418  CD1 ILE B 148     -11.104  -1.143  -5.746  1.00  0.00           C  
ATOM   2419 HD11 ILE B 148     -11.102  -1.950  -6.479  1.00  0.00           H  
ATOM   2420 HD12 ILE B 148     -11.368  -1.549  -4.769  1.00  0.00           H  
ATOM   2421 HD13 ILE B 148     -11.846  -0.405  -6.053  1.00  0.00           H  
ATOM   2422  C   ILE B 148      -7.829   2.264  -3.699  1.00  0.00           C  
ATOM   2423  O   ILE B 148      -7.973   2.128  -2.481  1.00  0.00           O  
ATOM   2424  N   SER B 149      -7.622   3.459  -4.254  1.00  0.00           N  
ATOM   2425  H   SER B 149      -7.637   3.495  -5.270  1.00  0.00           H  
ATOM   2426  CA  SER B 149      -7.898   4.703  -3.532  1.00  0.00           C  
ATOM   2427  HA  SER B 149      -7.802   4.512  -2.467  1.00  0.00           H  
ATOM   2428  CB  SER B 149      -6.893   5.803  -3.877  1.00  0.00           C  
ATOM   2429  HB2 SER B 149      -6.934   6.029  -4.943  1.00  0.00           H  
ATOM   2430  HB3 SER B 149      -7.146   6.703  -3.316  1.00  0.00           H  
ATOM   2431  OG  SER B 149      -5.584   5.382  -3.524  1.00  0.00           O  
ATOM   2432  HG  SER B 149      -5.273   4.809  -4.235  1.00  0.00           H  
ATOM   2433  C   SER B 149      -9.341   5.143  -3.785  1.00  0.00           C  
ATOM   2434  O   SER B 149      -9.867   4.963  -4.883  1.00  0.00           O  
ATOM   2435  N   THR B 150     -10.001   5.695  -2.769  1.00  0.00           N  
ATOM   2436  H   THR B 150      -9.488   5.859  -1.906  1.00  0.00           H  
ATOM   2437  CA  THR B 150     -11.406   6.127  -2.825  1.00  0.00           C  
ATOM   2438  HA  THR B 150     -11.814   5.937  -3.819  1.00  0.00           H  
ATOM   2439  CB  THR B 150     -12.269   5.344  -1.825  1.00  0.00           C  
ATOM   2440  HB  THR B 150     -11.947   5.568  -0.807  1.00  0.00           H  
ATOM   2441  CG2 THR B 150     -13.758   5.663  -1.967  1.00  0.00           C  
ATOM   2442 HG21 THR B 150     -13.949   6.701  -1.694  1.00  0.00           H  
ATOM   2443 HG22 THR B 150     -14.081   5.497  -2.994  1.00  0.00           H  
ATOM   2444 HG23 THR B 150     -14.335   5.023  -1.300  1.00  0.00           H  
ATOM   2445  OG1 THR B 150     -12.113   3.961  -2.059  1.00  0.00           O  
ATOM   2446  HG1 THR B 150     -11.179   3.760  -1.952  1.00  0.00           H  
ATOM   2447  C   THR B 150     -11.509   7.620  -2.550  1.00  0.00           C  
ATOM   2448  O   THR B 150     -11.050   8.083  -1.508  1.00  0.00           O  
ATOM   2449  N   CYS B 151     -12.127   8.350  -3.476  1.00  0.00           N  
ATOM   2450  H   CYS B 151     -12.515   7.863  -4.276  1.00  0.00           H  
ATOM   2451  CA  CYS B 151     -12.449   9.772  -3.382  1.00  0.00           C  
ATOM   2452  HA  CYS B 151     -11.882  10.205  -2.568  1.00  0.00           H  
ATOM   2453  CB  CYS B 151     -11.993  10.437  -4.691  1.00  0.00           C  
ATOM   2454  HB2 CYS B 151     -10.916  10.302  -4.799  1.00  0.00           H  
ATOM   2455  HB3 CYS B 151     -12.487   9.948  -5.533  1.00  0.00           H  
ATOM   2456  SG  CYS B 151     -12.367  12.214  -4.746  1.00  0.00           S  
ATOM   2457  HG  CYS B 151     -11.921  12.537  -3.519  1.00  0.00           H  
ATOM   2458  C   CYS B 151     -13.941   9.963  -3.059  1.00  0.00           C  
ATOM   2459  O   CYS B 151     -14.776   9.224  -3.582  1.00  0.00           O  
ATOM   2460  N   GLU B 152     -14.283  10.926  -2.198  1.00  0.00           N  
ATOM   2461  H   GLU B 152     -13.553  11.536  -1.842  1.00  0.00           H  
ATOM   2462  CA  GLU B 152     -15.653  11.184  -1.730  1.00  0.00           C  
ATOM   2463  HA  GLU B 152     -16.341  10.839  -2.501  1.00  0.00           H  
ATOM   2464  CB  GLU B 152     -15.948  10.363  -0.455  1.00  0.00           C  
ATOM   2465  HB2 GLU B 152     -15.800   9.307  -0.684  1.00  0.00           H  
ATOM   2466  HB3 GLU B 152     -15.252  10.649   0.334  1.00  0.00           H  
ATOM   2467  CG  GLU B 152     -17.390  10.566   0.040  1.00  0.00           C  
ATOM   2468  HG2 GLU B 152     -17.499  11.581   0.429  1.00  0.00           H  
ATOM   2469  HG3 GLU B 152     -18.064  10.460  -0.810  1.00  0.00           H  
ATOM   2470  CD  GLU B 152     -17.808   9.567   1.128  1.00  0.00           C  
ATOM   2471  OE1 GLU B 152     -17.196   9.581   2.216  1.00  0.00           O  
ATOM   2472  OE2 GLU B 152     -18.779   8.815   0.872  1.00  0.00           O  
ATOM   2473  C   GLU B 152     -15.921  12.687  -1.522  1.00  0.00           C  
ATOM   2474  O   GLU B 152     -15.086  13.417  -0.978  1.00  0.00           O  
ATOM   2475  N   TRP B 153     -17.099  13.147  -1.957  1.00  0.00           N  
ATOM   2476  H   TRP B 153     -17.744  12.476  -2.368  1.00  0.00           H  
ATOM   2477  CA  TRP B 153     -17.575  14.532  -1.846  1.00  0.00           C  
ATOM   2478  HA  TRP B 153     -17.186  14.958  -0.922  1.00  0.00           H  
ATOM   2479  CB  TRP B 153     -17.023  15.364  -3.017  1.00  0.00           C  
ATOM   2480  HB2 TRP B 153     -17.204  16.421  -2.823  1.00  0.00           H  
ATOM   2481  HB3 TRP B 153     -15.947  15.232  -3.034  1.00  0.00           H  
ATOM   2482  CG  TRP B 153     -17.510  15.041  -4.397  1.00  0.00           C  
ATOM   2483  CD1 TRP B 153     -18.519  15.665  -5.047  1.00  0.00           C  
ATOM   2484  HD1 TRP B 153     -19.114  16.477  -4.641  1.00  0.00           H  
ATOM   2485  NE1 TRP B 153     -18.658  15.124  -6.310  1.00  0.00           N  
ATOM   2486  HE1 TRP B 153     -19.375  15.421  -6.958  1.00  0.00           H  
ATOM   2487  CE2 TRP B 153     -17.718  14.142  -6.552  1.00  0.00           C  
ATOM   2488  CZ2 TRP B 153     -17.431  13.331  -7.662  1.00  0.00           C  
ATOM   2489  HZ2 TRP B 153     -18.012  13.423  -8.566  1.00  0.00           H  
ATOM   2490  CH2 TRP B 153     -16.410  12.369  -7.567  1.00  0.00           C  
ATOM   2491  HH2 TRP B 153     -16.191  11.725  -8.406  1.00  0.00           H  
ATOM   2492  CZ3 TRP B 153     -15.679  12.243  -6.373  1.00  0.00           C  
ATOM   2493  HZ3 TRP B 153     -14.891  11.507  -6.293  1.00  0.00           H  
ATOM   2494  CE3 TRP B 153     -15.960  13.075  -5.273  1.00  0.00           C  
ATOM   2495  HE3 TRP B 153     -15.378  12.980  -4.369  1.00  0.00           H  
ATOM   2496  CD2 TRP B 153     -16.991  14.040  -5.328  1.00  0.00           C  
ATOM   2497  C   TRP B 153     -19.112  14.613  -1.786  1.00  0.00           C  
ATOM   2498  O   TRP B 153     -19.818  13.602  -1.798  1.00  0.00           O  
ATOM   2499  N   LYS B 154     -19.654  15.835  -1.731  1.00  0.00           N  
ATOM   2500  H   LYS B 154     -19.014  16.621  -1.760  1.00  0.00           H  
ATOM   2501  CA  LYS B 154     -21.100  16.125  -1.733  1.00  0.00           C  
ATOM   2502  HA  LYS B 154     -21.642  15.236  -2.060  1.00  0.00           H  
ATOM   2503  CB  LYS B 154     -21.561  16.505  -0.315  1.00  0.00           C  
ATOM   2504  HB2 LYS B 154     -20.702  16.847   0.260  1.00  0.00           H  
ATOM   2505  HB3 LYS B 154     -22.278  17.325  -0.367  1.00  0.00           H  
ATOM   2506  CG  LYS B 154     -22.229  15.342   0.425  1.00  0.00           C  
ATOM   2507  HG2 LYS B 154     -23.194  15.131  -0.039  1.00  0.00           H  
ATOM   2508  HG3 LYS B 154     -21.595  14.456   0.369  1.00  0.00           H  
ATOM   2509  CD  LYS B 154     -22.435  15.724   1.894  1.00  0.00           C  
ATOM   2510  HD2 LYS B 154     -21.457  15.905   2.344  1.00  0.00           H  
ATOM   2511  HD3 LYS B 154     -23.029  16.638   1.956  1.00  0.00           H  
ATOM   2512  CE  LYS B 154     -23.142  14.596   2.647  1.00  0.00           C  
ATOM   2513  HE2 LYS B 154     -24.169  14.514   2.276  1.00  0.00           H  
ATOM   2514  HE3 LYS B 154     -22.627  13.656   2.425  1.00  0.00           H  
ATOM   2515  NZ  LYS B 154     -23.124  14.852   4.108  1.00  0.00           N  
ATOM   2516  HZ1 LYS B 154     -23.573  14.094   4.608  1.00  0.00           H  
ATOM   2517  HZ2 LYS B 154     -22.166  14.934   4.430  1.00  0.00           H  
ATOM   2518  HZ3 LYS B 154     -23.596  15.720   4.322  1.00  0.00           H  
ATOM   2519  C   LYS B 154     -21.449  17.224  -2.728  1.00  0.00           C  
ATOM   2520  O   LYS B 154     -20.662  18.144  -2.943  1.00  0.00           O  
ATOM   2521  N   MET B 155     -22.652  17.144  -3.286  1.00  0.00           N  
ATOM   2522  H   MET B 155     -23.242  16.369  -3.005  1.00  0.00           H  
ATOM   2523  CA  MET B 155     -23.262  18.148  -4.158  1.00  0.00           C  
ATOM   2524  HA  MET B 155     -22.492  18.830  -4.517  1.00  0.00           H  
ATOM   2525  CB  MET B 155     -23.897  17.460  -5.379  1.00  0.00           C  
ATOM   2526  HB2 MET B 155     -24.725  16.832  -5.043  1.00  0.00           H  
ATOM   2527  HB3 MET B 155     -24.304  18.217  -6.048  1.00  0.00           H  
ATOM   2528  CG  MET B 155     -22.907  16.579  -6.158  1.00  0.00           C  
ATOM   2529  HG2 MET B 155     -22.593  15.758  -5.514  1.00  0.00           H  
ATOM   2530  HG3 MET B 155     -23.437  16.137  -7.001  1.00  0.00           H  
ATOM   2531  SD  MET B 155     -21.407  17.397  -6.785  1.00  0.00           S  
ATOM   2532  CE  MET B 155     -22.147  18.518  -8.004  1.00  0.00           C  
ATOM   2533  HE1 MET B 155     -21.366  19.049  -8.545  1.00  0.00           H  
ATOM   2534  HE2 MET B 155     -22.751  17.955  -8.714  1.00  0.00           H  
ATOM   2535  HE3 MET B 155     -22.779  19.246  -7.499  1.00  0.00           H  
ATOM   2536  C   MET B 155     -24.301  18.977  -3.388  1.00  0.00           C  
ATOM   2537  O   MET B 155     -24.836  18.528  -2.374  1.00  0.00           O  
ATOM   2538  N   ASN B 156     -24.603  20.185  -3.871  1.00  0.00           N  
ATOM   2539  H   ASN B 156     -24.087  20.518  -4.681  1.00  0.00           H  
ATOM   2540  CA  ASN B 156     -25.581  21.099  -3.254  1.00  0.00           C  
ATOM   2541  HA  ASN B 156     -25.424  21.077  -2.175  1.00  0.00           H  
ATOM   2542  CB  ASN B 156     -25.318  22.537  -3.744  1.00  0.00           C  
ATOM   2543  HB2 ASN B 156     -25.862  23.223  -3.093  1.00  0.00           H  
ATOM   2544  HB3 ASN B 156     -24.256  22.773  -3.664  1.00  0.00           H  
ATOM   2545  CG  ASN B 156     -25.766  22.769  -5.180  1.00  0.00           C  
ATOM   2546  OD1 ASN B 156     -25.468  22.000  -6.076  1.00  0.00           O  
ATOM   2547  ND2 ASN B 156     -26.499  23.818  -5.462  1.00  0.00           N  
ATOM   2548 HD21 ASN B 156     -26.834  23.882  -6.408  1.00  0.00           H  
ATOM   2549 HD22 ASN B 156     -26.810  24.441  -4.739  1.00  0.00           H  
ATOM   2550  C   ASN B 156     -27.059  20.707  -3.473  1.00  0.00           C  
ATOM   2551  O   ASN B 156     -27.936  21.294  -2.842  1.00  0.00           O  
ATOM   2552  N   GLY B 157     -27.340  19.746  -4.356  1.00  0.00           N  
ATOM   2553  H   GLY B 157     -26.578  19.324  -4.867  1.00  0.00           H  
ATOM   2554  CA  GLY B 157     -28.686  19.274  -4.670  1.00  0.00           C  
ATOM   2555  HA2 GLY B 157     -29.277  19.278  -3.754  1.00  0.00           H  
ATOM   2556  HA3 GLY B 157     -29.148  19.955  -5.385  1.00  0.00           H  
ATOM   2557  C   GLY B 157     -28.698  17.859  -5.270  1.00  0.00           C  
ATOM   2558  O   GLY B 157     -27.632  17.307  -5.569  1.00  0.00           O  
ATOM   2559  N   PRO B 158     -29.886  17.237  -5.425  1.00  0.00           N  
ATOM   2560  CD  PRO B 158     -31.186  17.711  -4.973  1.00  0.00           C  
ATOM   2561  HD2 PRO B 158     -31.634  18.331  -5.750  1.00  0.00           H  
ATOM   2562  HD3 PRO B 158     -31.124  18.264  -4.035  1.00  0.00           H  
ATOM   2563  CG  PRO B 158     -32.023  16.450  -4.764  1.00  0.00           C  
ATOM   2564  HG2 PRO B 158     -33.089  16.645  -4.874  1.00  0.00           H  
ATOM   2565  HG3 PRO B 158     -31.807  16.023  -3.783  1.00  0.00           H  
ATOM   2566  CB  PRO B 158     -31.498  15.519  -5.856  1.00  0.00           C  
ATOM   2567  HB2 PRO B 158     -31.986  15.763  -6.802  1.00  0.00           H  
ATOM   2568  HB3 PRO B 158     -31.656  14.469  -5.603  1.00  0.00           H  
ATOM   2569  CA  PRO B 158     -30.006  15.865  -5.915  1.00  0.00           C  
ATOM   2570  HA  PRO B 158     -29.479  15.231  -5.208  1.00  0.00           H  
ATOM   2571  C   PRO B 158     -29.405  15.678  -7.314  1.00  0.00           C  
ATOM   2572  O   PRO B 158     -29.840  16.300  -8.282  1.00  0.00           O  
ATOM   2573  N   THR B 159     -28.395  14.813  -7.406  1.00  0.00           N  
ATOM   2574  H   THR B 159     -28.164  14.271  -6.581  1.00  0.00           H  
ATOM   2575  CA  THR B 159     -27.510  14.680  -8.575  1.00  0.00           C  
ATOM   2576  HA  THR B 159     -27.898  15.256  -9.414  1.00  0.00           H  
ATOM   2577  CB  THR B 159     -26.106  15.216  -8.230  1.00  0.00           C  
ATOM   2578  HB  THR B 159     -25.709  14.666  -7.375  1.00  0.00           H  
ATOM   2579  CG2 THR B 159     -25.120  15.100  -9.392  1.00  0.00           C  
ATOM   2580 HG21 THR B 159     -24.196  15.619  -9.141  1.00  0.00           H  
ATOM   2581 HG22 THR B 159     -24.887  14.056  -9.588  1.00  0.00           H  
ATOM   2582 HG23 THR B 159     -25.548  15.554 -10.285  1.00  0.00           H  
ATOM   2583  OG1 THR B 159     -26.145  16.587  -7.898  1.00  0.00           O  
ATOM   2584  HG1 THR B 159     -26.712  16.712  -7.121  1.00  0.00           H  
ATOM   2585  C   THR B 159     -27.406  13.214  -8.981  1.00  0.00           C  
ATOM   2586  O   THR B 159     -27.059  12.396  -8.136  1.00  0.00           O  
ATOM   2587  N   GLN B 160     -27.669  12.855 -10.244  1.00  0.00           N  
ATOM   2588  H   GLN B 160     -27.915  13.566 -10.919  1.00  0.00           H  
ATOM   2589  CA  GLN B 160     -27.393  11.500 -10.749  1.00  0.00           C  
ATOM   2590  HA  GLN B 160     -27.603  10.768  -9.967  1.00  0.00           H  
ATOM   2591  CB  GLN B 160     -28.296  11.171 -11.952  1.00  0.00           C  
ATOM   2592  HB2 GLN B 160     -28.147  11.901 -12.750  1.00  0.00           H  
ATOM   2593  HB3 GLN B 160     -27.993  10.192 -12.324  1.00  0.00           H  
ATOM   2594  CG  GLN B 160     -29.790  11.124 -11.574  1.00  0.00           C  
ATOM   2595  HG2 GLN B 160     -29.893  10.659 -10.594  1.00  0.00           H  
ATOM   2596  HG3 GLN B 160     -30.176  12.141 -11.509  1.00  0.00           H  
ATOM   2597  CD  GLN B 160     -30.655  10.324 -12.551  1.00  0.00           C  
ATOM   2598  OE1 GLN B 160     -30.211   9.764 -13.539  1.00  0.00           O  
ATOM   2599  NE2 GLN B 160     -31.947  10.219 -12.312  1.00  0.00           N  
ATOM   2600 HE21 GLN B 160     -32.459   9.670 -12.977  1.00  0.00           H  
ATOM   2601 HE22 GLN B 160     -32.372  10.666 -11.523  1.00  0.00           H  
ATOM   2602  C   GLN B 160     -25.902  11.382 -11.099  1.00  0.00           C  
ATOM   2603  O   GLN B 160     -25.498  11.665 -12.225  1.00  0.00           O  
ATOM   2604  N   CYS B 161     -25.060  11.018 -10.135  1.00  0.00           N  
ATOM   2605  H   CYS B 161     -25.452  10.728  -9.243  1.00  0.00           H  
ATOM   2606  CA  CYS B 161     -23.607  11.185 -10.219  1.00  0.00           C  
ATOM   2607  HA  CYS B 161     -23.398  12.241 -10.393  1.00  0.00           H  
ATOM   2608  CB  CYS B 161     -23.001  10.807  -8.863  1.00  0.00           C  
ATOM   2609  HB2 CYS B 161     -23.253   9.776  -8.605  1.00  0.00           H  
ATOM   2610  HB3 CYS B 161     -21.915  10.904  -8.910  1.00  0.00           H  
ATOM   2611  SG  CYS B 161     -23.652  11.940  -7.596  1.00  0.00           S  
ATOM   2612  HG  CYS B 161     -24.864  11.385  -7.491  1.00  0.00           H  
ATOM   2613  C   CYS B 161     -22.967  10.427 -11.394  1.00  0.00           C  
ATOM   2614  O   CYS B 161     -22.163  11.005 -12.124  1.00  0.00           O  
ATOM   2615  N   SER B 162     -23.382   9.189 -11.665  1.00  0.00           N  
ATOM   2616  H   SER B 162     -23.989   8.712 -11.009  1.00  0.00           H  
ATOM   2617  CA  SER B 162     -22.872   8.400 -12.800  1.00  0.00           C  
ATOM   2618  HA  SER B 162     -21.783   8.396 -12.751  1.00  0.00           H  
ATOM   2619  CB  SER B 162     -23.347   6.950 -12.678  1.00  0.00           C  
ATOM   2620  HB2 SER B 162     -24.396   6.883 -12.968  1.00  0.00           H  
ATOM   2621  HB3 SER B 162     -22.753   6.309 -13.330  1.00  0.00           H  
ATOM   2622  OG  SER B 162     -23.221   6.529 -11.339  1.00  0.00           O  
ATOM   2623  HG  SER B 162     -22.282   6.572 -11.077  1.00  0.00           H  
ATOM   2624  C   SER B 162     -23.269   8.958 -14.176  1.00  0.00           C  
ATOM   2625  O   SER B 162     -22.669   8.586 -15.189  1.00  0.00           O  
ATOM   2626  N   THR B 163     -24.230   9.885 -14.235  1.00  0.00           N  
ATOM   2627  H   THR B 163     -24.632  10.205 -13.362  1.00  0.00           H  
ATOM   2628  CA  THR B 163     -24.595  10.623 -15.455  1.00  0.00           C  
ATOM   2629  HA  THR B 163     -24.248  10.076 -16.331  1.00  0.00           H  
ATOM   2630  CB  THR B 163     -26.122  10.740 -15.594  1.00  0.00           C  
ATOM   2631  HB  THR B 163     -26.538  11.272 -14.738  1.00  0.00           H  
ATOM   2632  CG2 THR B 163     -26.556  11.438 -16.878  1.00  0.00           C  
ATOM   2633 HG21 THR B 163     -26.117  10.943 -17.744  1.00  0.00           H  
ATOM   2634 HG22 THR B 163     -26.251  12.485 -16.858  1.00  0.00           H  
ATOM   2635 HG23 THR B 163     -27.643  11.406 -16.955  1.00  0.00           H  
ATOM   2636  OG1 THR B 163     -26.656   9.437 -15.633  1.00  0.00           O  
ATOM   2637  HG1 THR B 163     -26.910   9.197 -14.738  1.00  0.00           H  
ATOM   2638  C   THR B 163     -23.913  11.990 -15.482  1.00  0.00           C  
ATOM   2639  O   THR B 163     -23.123  12.263 -16.382  1.00  0.00           O  
ATOM   2640  N   GLU B 164     -24.159  12.813 -14.462  1.00  0.00           N  
ATOM   2641  H   GLU B 164     -24.786  12.486 -13.735  1.00  0.00           H  
ATOM   2642  CA  GLU B 164     -23.775  14.229 -14.419  1.00  0.00           C  
ATOM   2643  HA  GLU B 164     -24.053  14.704 -15.362  1.00  0.00           H  
ATOM   2644  CB  GLU B 164     -24.552  14.915 -13.276  1.00  0.00           C  
ATOM   2645  HB2 GLU B 164     -24.284  14.440 -12.331  1.00  0.00           H  
ATOM   2646  HB3 GLU B 164     -24.242  15.958 -13.217  1.00  0.00           H  
ATOM   2647  CG  GLU B 164     -26.082  14.867 -13.422  1.00  0.00           C  
ATOM   2648  HG2 GLU B 164     -26.419  13.838 -13.289  1.00  0.00           H  
ATOM   2649  HG3 GLU B 164     -26.529  15.455 -12.618  1.00  0.00           H  
ATOM   2650  CD  GLU B 164     -26.578  15.393 -14.775  1.00  0.00           C  
ATOM   2651  OE1 GLU B 164     -26.179  16.527 -15.139  1.00  0.00           O  
ATOM   2652  OE2 GLU B 164     -27.357  14.660 -15.419  1.00  0.00           O  
ATOM   2653  C   GLU B 164     -22.273  14.480 -14.213  1.00  0.00           C  
ATOM   2654  O   GLU B 164     -21.776  15.526 -14.628  1.00  0.00           O  
ATOM   2655  N   LEU B 165     -21.539  13.575 -13.550  1.00  0.00           N  
ATOM   2656  H   LEU B 165     -21.978  12.695 -13.296  1.00  0.00           H  
ATOM   2657  CA  LEU B 165     -20.173  13.817 -13.056  1.00  0.00           C  
ATOM   2658  HA  LEU B 165     -19.878  14.834 -13.315  1.00  0.00           H  
ATOM   2659  CB  LEU B 165     -20.137  13.697 -11.518  1.00  0.00           C  
ATOM   2660  HB2 LEU B 165     -20.300  12.651 -11.255  1.00  0.00           H  
ATOM   2661  HB3 LEU B 165     -19.137  13.971 -11.179  1.00  0.00           H  
ATOM   2662  CG  LEU B 165     -21.163  14.542 -10.739  1.00  0.00           C  
ATOM   2663  HG  LEU B 165     -22.174  14.217 -10.987  1.00  0.00           H  
ATOM   2664  CD1 LEU B 165     -20.949  14.344  -9.238  1.00  0.00           C  
ATOM   2665 HD11 LEU B 165     -21.035  13.285  -8.995  1.00  0.00           H  
ATOM   2666 HD12 LEU B 165     -19.964  14.707  -8.951  1.00  0.00           H  
ATOM   2667 HD13 LEU B 165     -21.715  14.888  -8.686  1.00  0.00           H  
ATOM   2668  CD2 LEU B 165     -21.031  16.033 -11.039  1.00  0.00           C  
ATOM   2669 HD21 LEU B 165     -20.008  16.358 -10.858  1.00  0.00           H  
ATOM   2670 HD22 LEU B 165     -21.296  16.224 -12.078  1.00  0.00           H  
ATOM   2671 HD23 LEU B 165     -21.715  16.599 -10.409  1.00  0.00           H  
ATOM   2672  C   LEU B 165     -19.128  12.880 -13.683  1.00  0.00           C  
ATOM   2673  O   LEU B 165     -19.426  11.738 -14.027  1.00  0.00           O  
ATOM   2674  N   ARG B 166     -17.872  13.327 -13.785  1.00  0.00           N  
ATOM   2675  H   ARG B 166     -17.686  14.285 -13.486  1.00  0.00           H  
ATOM   2676  CA  ARG B 166     -16.701  12.510 -14.164  1.00  0.00           C  
ATOM   2677  HA  ARG B 166     -16.885  11.466 -13.925  1.00  0.00           H  
ATOM   2678  CB  ARG B 166     -16.404  12.624 -15.676  1.00  0.00           C  
ATOM   2679  HB2 ARG B 166     -16.216  13.669 -15.917  1.00  0.00           H  
ATOM   2680  HB3 ARG B 166     -15.486  12.075 -15.891  1.00  0.00           H  
ATOM   2681  CG  ARG B 166     -17.505  12.116 -16.628  1.00  0.00           C  
ATOM   2682  HG2 ARG B 166     -18.439  12.641 -16.425  1.00  0.00           H  
ATOM   2683  HG3 ARG B 166     -17.206  12.357 -17.649  1.00  0.00           H  
ATOM   2684  CD  ARG B 166     -17.728  10.599 -16.536  1.00  0.00           C  
ATOM   2685  HD2 ARG B 166     -16.791  10.098 -16.787  1.00  0.00           H  
ATOM   2686  HD3 ARG B 166     -17.973  10.324 -15.510  1.00  0.00           H  
ATOM   2687  NE  ARG B 166     -18.789  10.126 -17.457  1.00  0.00           N  
ATOM   2688  HE  ARG B 166     -18.509   9.914 -18.397  1.00  0.00           H  
ATOM   2689  CZ  ARG B 166     -20.055   9.881 -17.147  1.00  0.00           C  
ATOM   2690  NH1 ARG B 166     -20.572  10.196 -16.005  1.00  0.00           N  
ATOM   2691 HH11 ARG B 166     -20.068  10.778 -15.342  1.00  0.00           H  
ATOM   2692 HH12 ARG B 166     -21.509   9.895 -15.767  1.00  0.00           H  
ATOM   2693  NH2 ARG B 166     -20.854   9.269 -17.974  1.00  0.00           N  
ATOM   2694 HH21 ARG B 166     -20.553   8.978 -18.882  1.00  0.00           H  
ATOM   2695 HH22 ARG B 166     -21.793   9.088 -17.654  1.00  0.00           H  
ATOM   2696  C   ARG B 166     -15.496  12.957 -13.334  1.00  0.00           C  
ATOM   2697  O   ARG B 166     -15.385  14.142 -13.028  1.00  0.00           O  
ATOM   2698  N   LEU B 167     -14.604  12.036 -12.965  1.00  0.00           N  
ATOM   2699  H   LEU B 167     -14.712  11.087 -13.306  1.00  0.00           H  
ATOM   2700  CA  LEU B 167     -13.369  12.355 -12.234  1.00  0.00           C  
ATOM   2701  HA  LEU B 167     -13.328  13.429 -12.044  1.00  0.00           H  
ATOM   2702  CB  LEU B 167     -13.350  11.627 -10.874  1.00  0.00           C  
ATOM   2703  HB2 LEU B 167     -14.271  11.848 -10.332  1.00  0.00           H  
ATOM   2704  HB3 LEU B 167     -13.325  10.556 -11.074  1.00  0.00           H  
ATOM   2705  CG  LEU B 167     -12.140  11.991  -9.983  1.00  0.00           C  
ATOM   2706  HG  LEU B 167     -11.220  11.955 -10.565  1.00  0.00           H  
ATOM   2707  CD1 LEU B 167     -12.295  13.390  -9.381  1.00  0.00           C  
ATOM   2708 HD11 LEU B 167     -13.190  13.438  -8.761  1.00  0.00           H  
ATOM   2709 HD12 LEU B 167     -11.428  13.622  -8.763  1.00  0.00           H  
ATOM   2710 HD13 LEU B 167     -12.362  14.138 -10.167  1.00  0.00           H  
ATOM   2711  CD2 LEU B 167     -12.002  10.990  -8.835  1.00  0.00           C  
ATOM   2712 HD21 LEU B 167     -12.911  10.980  -8.235  1.00  0.00           H  
ATOM   2713 HD22 LEU B 167     -11.810   9.996  -9.238  1.00  0.00           H  
ATOM   2714 HD23 LEU B 167     -11.163  11.277  -8.204  1.00  0.00           H  
ATOM   2715  C   LEU B 167     -12.153  11.999 -13.090  1.00  0.00           C  
ATOM   2716  O   LEU B 167     -12.094  10.895 -13.634  1.00  0.00           O  
ATOM   2717  N   LEU B 168     -11.192  12.916 -13.181  1.00  0.00           N  
ATOM   2718  H   LEU B 168     -11.330  13.808 -12.713  1.00  0.00           H  
ATOM   2719  CA  LEU B 168      -9.928  12.750 -13.889  1.00  0.00           C  
ATOM   2720  HA  LEU B 168      -9.934  11.792 -14.404  1.00  0.00           H  
ATOM   2721  CB  LEU B 168      -9.769  13.855 -14.949  1.00  0.00           C  
ATOM   2722  HB2 LEU B 168      -9.710  14.829 -14.460  1.00  0.00           H  
ATOM   2723  HB3 LEU B 168      -8.811  13.684 -15.442  1.00  0.00           H  
ATOM   2724  CG  LEU B 168     -10.883  13.877 -16.019  1.00  0.00           C  
ATOM   2725  HG  LEU B 168     -11.315  12.880 -16.118  1.00  0.00           H  
ATOM   2726  CD1 LEU B 168     -12.000  14.877 -15.683  1.00  0.00           C  
ATOM   2727 HD11 LEU B 168     -12.757  14.856 -16.466  1.00  0.00           H  
ATOM   2728 HD12 LEU B 168     -11.588  15.882 -15.598  1.00  0.00           H  
ATOM   2729 HD13 LEU B 168     -12.474  14.615 -14.738  1.00  0.00           H  
ATOM   2730  CD2 LEU B 168     -10.303  14.283 -17.375  1.00  0.00           C  
ATOM   2731 HD21 LEU B 168      -9.854  15.274 -17.312  1.00  0.00           H  
ATOM   2732 HD22 LEU B 168      -9.542  13.562 -17.677  1.00  0.00           H  
ATOM   2733 HD23 LEU B 168     -11.089  14.284 -18.128  1.00  0.00           H  
ATOM   2734  C   LEU B 168      -8.755  12.750 -12.901  1.00  0.00           C  
ATOM   2735  O   LEU B 168      -8.744  13.532 -11.949  1.00  0.00           O  
ATOM   2736  N   TYR B 169      -7.756  11.898 -13.141  1.00  0.00           N  
ATOM   2737  H   TYR B 169      -7.831  11.263 -13.931  1.00  0.00           H  
ATOM   2738  CA  TYR B 169      -6.529  11.847 -12.341  1.00  0.00           C  
ATOM   2739  HA  TYR B 169      -6.339  12.854 -11.970  1.00  0.00           H  
ATOM   2740  CB  TYR B 169      -6.695  10.932 -11.115  1.00  0.00           C  
ATOM   2741  HB2 TYR B 169      -5.821  11.061 -10.477  1.00  0.00           H  
ATOM   2742  HB3 TYR B 169      -7.547  11.292 -10.540  1.00  0.00           H  
ATOM   2743  CG  TYR B 169      -6.900   9.445 -11.375  1.00  0.00           C  
ATOM   2744  CD1 TYR B 169      -8.157   8.985 -11.815  1.00  0.00           C  
ATOM   2745  HD1 TYR B 169      -8.941   9.692 -12.045  1.00  0.00           H  
ATOM   2746  CE1 TYR B 169      -8.416   7.609 -11.924  1.00  0.00           C  
ATOM   2747  HE1 TYR B 169      -9.386   7.279 -12.249  1.00  0.00           H  
ATOM   2748  CZ  TYR B 169      -7.427   6.671 -11.572  1.00  0.00           C  
ATOM   2749  OH  TYR B 169      -7.728   5.342 -11.594  1.00  0.00           O  
ATOM   2750  HH  TYR B 169      -8.525   5.170 -12.097  1.00  0.00           H  
ATOM   2751  CE2 TYR B 169      -6.148   7.119 -11.175  1.00  0.00           C  
ATOM   2752  HE2 TYR B 169      -5.382   6.390 -10.945  1.00  0.00           H  
ATOM   2753  CD2 TYR B 169      -5.886   8.503 -11.078  1.00  0.00           C  
ATOM   2754  HD2 TYR B 169      -4.916   8.843 -10.742  1.00  0.00           H  
ATOM   2755  C   TYR B 169      -5.305  11.442 -13.163  1.00  0.00           C  
ATOM   2756  O   TYR B 169      -5.391  10.658 -14.110  1.00  0.00           O  
ATOM   2757  N   GLN B 170      -4.144  11.965 -12.759  1.00  0.00           N  
ATOM   2758  H   GLN B 170      -4.161  12.605 -11.972  1.00  0.00           H  
ATOM   2759  CA  GLN B 170      -2.844  11.728 -13.397  1.00  0.00           C  
ATOM   2760  HA  GLN B 170      -2.845  10.715 -13.803  1.00  0.00           H  
ATOM   2761  CB  GLN B 170      -2.637  12.697 -14.575  1.00  0.00           C  
ATOM   2762  HB2 GLN B 170      -1.732  12.398 -15.096  1.00  0.00           H  
ATOM   2763  HB3 GLN B 170      -3.476  12.588 -15.259  1.00  0.00           H  
ATOM   2764  CG  GLN B 170      -2.514  14.181 -14.180  1.00  0.00           C  
ATOM   2765  HG2 GLN B 170      -3.167  14.379 -13.332  1.00  0.00           H  
ATOM   2766  HG3 GLN B 170      -1.487  14.384 -13.876  1.00  0.00           H  
ATOM   2767  CD  GLN B 170      -2.902  15.161 -15.290  1.00  0.00           C  
ATOM   2768  OE1 GLN B 170      -3.634  16.114 -15.066  1.00  0.00           O  
ATOM   2769  NE2 GLN B 170      -2.461  14.980 -16.517  1.00  0.00           N  
ATOM   2770 HE21 GLN B 170      -2.769  15.629 -17.213  1.00  0.00           H  
ATOM   2771 HE22 GLN B 170      -1.855  14.195 -16.755  1.00  0.00           H  
ATOM   2772  C   GLN B 170      -1.693  11.834 -12.387  1.00  0.00           C  
ATOM   2773  O   GLN B 170      -1.773  12.594 -11.419  1.00  0.00           O  
ATOM   2774  N   LEU B 171      -0.624  11.054 -12.594  1.00  0.00           N  
ATOM   2775  H   LEU B 171      -0.594  10.515 -13.445  1.00  0.00           H  
ATOM   2776  CA  LEU B 171       0.596  11.114 -11.780  1.00  0.00           C  
ATOM   2777  HA  LEU B 171       0.323  11.142 -10.724  1.00  0.00           H  
ATOM   2778  CB  LEU B 171       1.446   9.855 -12.036  1.00  0.00           C  
ATOM   2779  HB2 LEU B 171       0.850   8.964 -11.839  1.00  0.00           H  
ATOM   2780  HB3 LEU B 171       1.693   9.851 -13.095  1.00  0.00           H  
ATOM   2781  CG  LEU B 171       2.760   9.784 -11.225  1.00  0.00           C  
ATOM   2782  HG  LEU B 171       3.153  10.784 -11.048  1.00  0.00           H  
ATOM   2783  CD1 LEU B 171       2.563   9.086  -9.877  1.00  0.00           C  
ATOM   2784 HD11 LEU B 171       2.200   8.070 -10.028  1.00  0.00           H  
ATOM   2785 HD12 LEU B 171       3.506   9.049  -9.331  1.00  0.00           H  
ATOM   2786 HD13 LEU B 171       1.830   9.634  -9.287  1.00  0.00           H  
ATOM   2787  CD2 LEU B 171       3.812   9.002 -12.006  1.00  0.00           C  
ATOM   2788 HD21 LEU B 171       3.437   8.015 -12.270  1.00  0.00           H  
ATOM   2789 HD22 LEU B 171       4.054   9.551 -12.916  1.00  0.00           H  
ATOM   2790 HD23 LEU B 171       4.725   8.913 -11.420  1.00  0.00           H  
ATOM   2791  C   LEU B 171       1.358  12.401 -12.125  1.00  0.00           C  
ATOM   2792  O   LEU B 171       1.702  12.626 -13.288  1.00  0.00           O  
ATOM   2793  N   VAL B 172       1.638  13.234 -11.119  1.00  0.00           N  
ATOM   2794  H   VAL B 172       1.372  12.954 -10.180  1.00  0.00           H  
ATOM   2795  CA  VAL B 172       2.225  14.573 -11.323  1.00  0.00           C  
ATOM   2796  HA  VAL B 172       1.584  15.112 -12.022  1.00  0.00           H  
ATOM   2797  CB  VAL B 172       2.221  15.343  -9.982  1.00  0.00           C  
ATOM   2798  HB  VAL B 172       1.258  15.169  -9.498  1.00  0.00           H  
ATOM   2799  CG1 VAL B 172       3.322  14.905  -9.004  1.00  0.00           C  
ATOM   2800 HG11 VAL B 172       3.166  15.388  -8.040  1.00  0.00           H  
ATOM   2801 HG12 VAL B 172       3.295  13.826  -8.862  1.00  0.00           H  
ATOM   2802 HG13 VAL B 172       4.308  15.186  -9.377  1.00  0.00           H  
ATOM   2803  CG2 VAL B 172       2.349  16.853 -10.196  1.00  0.00           C  
ATOM   2804 HG21 VAL B 172       2.261  17.370  -9.240  1.00  0.00           H  
ATOM   2805 HG22 VAL B 172       3.311  17.094 -10.648  1.00  0.00           H  
ATOM   2806 HG23 VAL B 172       1.551  17.199 -10.854  1.00  0.00           H  
ATOM   2807  C   VAL B 172       3.623  14.505 -11.959  1.00  0.00           C  
ATOM   2808  O   VAL B 172       4.018  15.375 -12.733  1.00  0.00           O  
ATOM   2809  N   PHE B 173       4.365  13.438 -11.662  1.00  0.00           N  
ATOM   2810  H   PHE B 173       3.960  12.747 -11.053  1.00  0.00           H  
ATOM   2811  CA  PHE B 173       5.718  13.207 -12.152  1.00  0.00           C  
ATOM   2812  HA  PHE B 173       6.272  14.140 -12.047  1.00  0.00           H  
ATOM   2813  CB  PHE B 173       6.403  12.161 -11.270  1.00  0.00           C  
ATOM   2814  HB2 PHE B 173       5.881  11.211 -11.380  1.00  0.00           H  
ATOM   2815  HB3 PHE B 173       7.427  12.026 -11.619  1.00  0.00           H  
ATOM   2816  CG  PHE B 173       6.438  12.548  -9.804  1.00  0.00           C  
ATOM   2817  CD1 PHE B 173       5.597  11.905  -8.875  1.00  0.00           C  
ATOM   2818  HD1 PHE B 173       4.941  11.111  -9.194  1.00  0.00           H  
ATOM   2819  CE1 PHE B 173       5.633  12.281  -7.521  1.00  0.00           C  
ATOM   2820  HE1 PHE B 173       5.025  11.768  -6.794  1.00  0.00           H  
ATOM   2821  CZ  PHE B 173       6.488  13.309  -7.094  1.00  0.00           C  
ATOM   2822  HZ  PHE B 173       6.520  13.583  -6.049  1.00  0.00           H  
ATOM   2823  CE2 PHE B 173       7.317  13.963  -8.021  1.00  0.00           C  
ATOM   2824  HE2 PHE B 173       7.981  14.748  -7.691  1.00  0.00           H  
ATOM   2825  CD2 PHE B 173       7.296  13.579  -9.373  1.00  0.00           C  
ATOM   2826  HD2 PHE B 173       7.945  14.076 -10.079  1.00  0.00           H  
ATOM   2827  C   PHE B 173       5.732  12.810 -13.633  1.00  0.00           C  
ATOM   2828  O   PHE B 173       5.064  11.862 -14.052  1.00  0.00           O  
ATOM   2829  N   LEU B 174       6.535  13.543 -14.415  1.00  0.00           N  
ATOM   2830  H   LEU B 174       7.054  14.285 -13.972  1.00  0.00           H  
ATOM   2831  CA  LEU B 174       6.590  13.474 -15.881  1.00  0.00           C  
ATOM   2832  HA  LEU B 174       7.262  14.266 -16.207  1.00  0.00           H  
ATOM   2833  CB  LEU B 174       7.209  12.133 -16.354  1.00  0.00           C  
ATOM   2834  HB2 LEU B 174       6.520  11.330 -16.095  1.00  0.00           H  
ATOM   2835  HB3 LEU B 174       7.283  12.145 -17.443  1.00  0.00           H  
ATOM   2836  CG  LEU B 174       8.599  11.794 -15.784  1.00  0.00           C  
ATOM   2837  HG  LEU B 174       8.592  11.889 -14.697  1.00  0.00           H  
ATOM   2838  CD1 LEU B 174       8.964  10.350 -16.126  1.00  0.00           C  
ATOM   2839 HD11 LEU B 174       8.968  10.206 -17.207  1.00  0.00           H  
ATOM   2840 HD12 LEU B 174       9.945  10.112 -15.723  1.00  0.00           H  
ATOM   2841 HD13 LEU B 174       8.233   9.677 -15.679  1.00  0.00           H  
ATOM   2842  CD2 LEU B 174       9.691  12.706 -16.354  1.00  0.00           C  
ATOM   2843 HD21 LEU B 174       9.494  13.741 -16.080  1.00  0.00           H  
ATOM   2844 HD22 LEU B 174       9.716  12.623 -17.441  1.00  0.00           H  
ATOM   2845 HD23 LEU B 174      10.655  12.413 -15.944  1.00  0.00           H  
ATOM   2846  C   LEU B 174       5.249  13.801 -16.581  1.00  0.00           C  
ATOM   2847  O   LEU B 174       5.129  13.511 -17.765  1.00  0.00           O  
ATOM   2848  N   LEU B 175       4.278  14.412 -15.879  1.00  0.00           N  
ATOM   2849  H   LEU B 175       4.467  14.622 -14.910  1.00  0.00           H  
ATOM   2850  CA  LEU B 175       2.929  14.746 -16.370  1.00  0.00           C  
ATOM   2851  HA  LEU B 175       2.287  14.864 -15.497  1.00  0.00           H  
ATOM   2852  CB  LEU B 175       2.913  16.087 -17.141  1.00  0.00           C  
ATOM   2853  HB2 LEU B 175       3.736  16.123 -17.856  1.00  0.00           H  
ATOM   2854  HB3 LEU B 175       1.989  16.105 -17.722  1.00  0.00           H  
ATOM   2855  CG  LEU B 175       2.906  17.344 -16.253  1.00  0.00           C  
ATOM   2856  HG  LEU B 175       2.343  17.143 -15.341  1.00  0.00           H  
ATOM   2857  CD1 LEU B 175       4.314  17.806 -15.873  1.00  0.00           C  
ATOM   2858 HD11 LEU B 175       4.891  18.015 -16.775  1.00  0.00           H  
ATOM   2859 HD12 LEU B 175       4.811  17.033 -15.292  1.00  0.00           H  
ATOM   2860 HD13 LEU B 175       4.250  18.709 -15.267  1.00  0.00           H  
ATOM   2861  CD2 LEU B 175       2.210  18.496 -16.984  1.00  0.00           C  
ATOM   2862 HD21 LEU B 175       1.179  18.215 -17.205  1.00  0.00           H  
ATOM   2863 HD22 LEU B 175       2.197  19.383 -16.352  1.00  0.00           H  
ATOM   2864 HD23 LEU B 175       2.727  18.717 -17.917  1.00  0.00           H  
ATOM   2865  C   LEU B 175       2.288  13.606 -17.185  1.00  0.00           C  
ATOM   2866  O   LEU B 175       2.138  13.690 -18.403  1.00  0.00           O  
ATOM   2867  N   BCN B 176       1.870  12.543 -16.496  1.00  0.00           N  
ATOM   2868  H27 BCN B 176       1.988  12.543 -15.491  1.00  0.00           H  
ATOM   2869  C2  BCN B 176       1.152  11.470 -17.153  1.00  0.00           C  
ATOM   2870  H   BCN B 176       1.773  11.168 -17.997  1.00  0.00           H  
ATOM   2871  C4  BCN B 176       1.001  10.246 -16.244  1.00  0.00           C  
ATOM   2872  H1  BCN B 176       0.394  10.519 -15.372  1.00  0.00           H  
ATOM   2873  H2  BCN B 176       0.437   9.467 -16.775  1.00  0.00           H  
ATOM   2874  C5  BCN B 176       2.345   9.645 -15.761  1.00  0.00           C  
ATOM   2875  H3  BCN B 176       2.841  10.346 -15.077  1.00  0.00           H  
ATOM   2876  H4  BCN B 176       2.124   8.740 -15.181  1.00  0.00           H  
ATOM   2877  C6  BCN B 176       3.321   9.286 -16.908  1.00  0.00           C  
ATOM   2878  H8  BCN B 176       3.830  10.195 -17.258  1.00  0.00           H  
ATOM   2879  H9  BCN B 176       2.756   8.891 -17.762  1.00  0.00           H  
ATOM   2880  C7  BCN B 176       4.363   8.229 -16.490  1.00  0.00           C  
ATOM   2881  H5  BCN B 176       5.051   8.049 -17.328  1.00  0.00           H  
ATOM   2882  H6  BCN B 176       3.850   7.282 -16.270  1.00  0.00           H  
ATOM   2883  N2  BCN B 176       5.144   8.631 -15.318  1.00  0.00           N  
ATOM   2884  H7  BCN B 176       5.173   9.602 -15.024  1.00  0.00           H  
ATOM   2885  C8  BCN B 176       5.955   7.772 -14.632  1.00  0.00           C  
ATOM   2886  O1  BCN B 176       6.052   6.576 -14.841  1.00  0.00           O  
ATOM   2887  O2  BCN B 176       6.617   8.473 -13.686  1.00  0.00           O  
ATOM   2888  C9  BCN B 176       7.732   7.854 -13.032  1.00  0.00           C  
ATOM   2889  H21 BCN B 176       7.539   6.794 -12.823  1.00  0.00           H  
ATOM   2890  H22 BCN B 176       8.626   7.928 -13.664  1.00  0.00           H  
ATOM   2891  C10 BCN B 176       7.937   8.611 -11.730  1.00  0.00           C  
ATOM   2892  H23 BCN B 176       7.567   9.630 -11.770  1.00  0.00           H  
ATOM   2893  C11 BCN B 176       9.182   8.406 -10.899  1.00  0.00           C  
ATOM   2894  H12 BCN B 176       9.878   7.641 -11.236  1.00  0.00           H  
ATOM   2895  C12 BCN B 176       9.937   9.653 -10.366  1.00  0.00           C  
ATOM   2896  H13 BCN B 176       9.221  10.463 -10.174  1.00  0.00           H  
ATOM   2897  H14 BCN B 176      10.610  10.028 -11.146  1.00  0.00           H  
ATOM   2898  C13 BCN B 176      10.762   9.394  -9.069  1.00  0.00           C  
ATOM   2899  H19 BCN B 176      11.551   8.657  -9.247  1.00  0.00           H  
ATOM   2900  H20 BCN B 176      11.214  10.320  -8.692  1.00  0.00           H  
ATOM   2901  C14 BCN B 176       9.800   8.868  -8.121  1.00  0.00           C  
ATOM   2902  C15 BCN B 176       8.755   8.435  -7.741  1.00  0.00           C  
ATOM   2903  C16 BCN B 176       7.373   8.011  -7.847  1.00  0.00           C  
ATOM   2904  H17 BCN B 176       6.758   8.507  -7.089  1.00  0.00           H  
ATOM   2905  H18 BCN B 176       7.294   6.925  -7.718  1.00  0.00           H  
ATOM   2906  C17 BCN B 176       6.943   8.447  -9.280  1.00  0.00           C  
ATOM   2907  H15 BCN B 176       5.903   8.143  -9.440  1.00  0.00           H  
ATOM   2908  H16 BCN B 176       6.955   9.543  -9.335  1.00  0.00           H  
ATOM   2909  C18 BCN B 176       7.828   7.871 -10.414  1.00  0.00           C  
ATOM   2910  H11 BCN B 176       7.731   6.791 -10.468  1.00  0.00           H  
ATOM   2911  C3  BCN B 176      -0.184  11.900 -17.753  1.00  0.00           C  
ATOM   2912  O3  BCN B 176      -0.821  12.847 -17.321  1.00  0.00           O  
ATOM   2913  N   GLU B 177      -0.635  11.158 -18.768  1.00  0.00           N  
ATOM   2914  H   GLU B 177      -0.044  10.429 -19.128  1.00  0.00           H  
ATOM   2915  CA  GLU B 177      -1.989  11.236 -19.332  1.00  0.00           C  
ATOM   2916  HA  GLU B 177      -2.122  12.221 -19.783  1.00  0.00           H  
ATOM   2917  CB  GLU B 177      -2.106  10.171 -20.437  1.00  0.00           C  
ATOM   2918  HB2 GLU B 177      -1.205  10.196 -21.053  1.00  0.00           H  
ATOM   2919  HB3 GLU B 177      -2.141   9.190 -19.961  1.00  0.00           H  
ATOM   2920  CG  GLU B 177      -3.339  10.314 -21.345  1.00  0.00           C  
ATOM   2921  HG2 GLU B 177      -3.699   9.316 -21.599  1.00  0.00           H  
ATOM   2922  HG3 GLU B 177      -4.147  10.823 -20.818  1.00  0.00           H  
ATOM   2923  CD  GLU B 177      -3.000  11.063 -22.638  1.00  0.00           C  
ATOM   2924  OE1 GLU B 177      -3.421  12.237 -22.733  1.00  0.00           O  
ATOM   2925  OE2 GLU B 177      -2.313  10.463 -23.495  1.00  0.00           O  
ATOM   2926  C   GLU B 177      -3.069  11.042 -18.243  1.00  0.00           C  
ATOM   2927  O   GLU B 177      -2.870  10.292 -17.280  1.00  0.00           O  
ATOM   2928  N   ALA B 178      -4.211  11.723 -18.382  1.00  0.00           N  
ATOM   2929  H   ALA B 178      -4.357  12.261 -19.224  1.00  0.00           H  
ATOM   2930  CA  ALA B 178      -5.305  11.642 -17.419  1.00  0.00           C  
ATOM   2931  HA  ALA B 178      -4.882  11.489 -16.429  1.00  0.00           H  
ATOM   2932  CB  ALA B 178      -6.050  12.981 -17.398  1.00  0.00           C  
ATOM   2933  HB1 ALA B 178      -6.835  12.946 -16.644  1.00  0.00           H  
ATOM   2934  HB2 ALA B 178      -5.355  13.785 -17.149  1.00  0.00           H  
ATOM   2935  HB3 ALA B 178      -6.495  13.175 -18.375  1.00  0.00           H  
ATOM   2936  C   ALA B 178      -6.244  10.458 -17.699  1.00  0.00           C  
ATOM   2937  O   ALA B 178      -6.886  10.390 -18.749  1.00  0.00           O  
ATOM   2938  N   HIE B 179      -6.396   9.556 -16.724  1.00  0.00           N  
ATOM   2939  H   HIE B 179      -5.886   9.708 -15.859  1.00  0.00           H  
ATOM   2940  CA  HIE B 179      -7.445   8.532 -16.746  1.00  0.00           C  
ATOM   2941  HA  HIE B 179      -7.575   8.199 -17.778  1.00  0.00           H  
ATOM   2942  CB  HIE B 179      -7.026   7.310 -15.922  1.00  0.00           C  
ATOM   2943  HB2 HIE B 179      -6.034   6.987 -16.242  1.00  0.00           H  
ATOM   2944  HB3 HIE B 179      -6.980   7.580 -14.865  1.00  0.00           H  
ATOM   2945  CG  HIE B 179      -7.979   6.155 -16.115  1.00  0.00           C  
ATOM   2946  ND1 HIE B 179      -8.224   5.525 -17.335  1.00  0.00           N  
ATOM   2947  CE1 HIE B 179      -9.150   4.589 -17.091  1.00  0.00           C  
ATOM   2948  HE1 HIE B 179      -9.559   3.925 -17.842  1.00  0.00           H  
ATOM   2949  NE2 HIE B 179      -9.506   4.606 -15.795  1.00  0.00           N  
ATOM   2950  HE2 HIE B 179     -10.211   4.015 -15.379  1.00  0.00           H  
ATOM   2951  CD2 HIE B 179      -8.779   5.593 -15.163  1.00  0.00           C  
ATOM   2952  HD2 HIE B 179      -8.840   5.890 -14.129  1.00  0.00           H  
ATOM   2953  C   HIE B 179      -8.778   9.113 -16.259  1.00  0.00           C  
ATOM   2954  O   HIE B 179      -8.798   9.912 -15.322  1.00  0.00           O  
ATOM   2955  N   THR B 180      -9.897   8.701 -16.866  1.00  0.00           N  
ATOM   2956  H   THR B 180      -9.807   7.987 -17.578  1.00  0.00           H  
ATOM   2957  CA  THR B 180     -11.250   9.189 -16.523  1.00  0.00           C  
ATOM   2958  HA  THR B 180     -11.167   9.994 -15.793  1.00  0.00           H  
ATOM   2959  CB  THR B 180     -11.952   9.786 -17.754  1.00  0.00           C  
ATOM   2960  HB  THR B 180     -11.983   9.048 -18.557  1.00  0.00           H  
ATOM   2961  CG2 THR B 180     -13.375  10.269 -17.459  1.00  0.00           C  
ATOM   2962 HG21 THR B 180     -13.763  10.800 -18.329  1.00  0.00           H  
ATOM   2963 HG22 THR B 180     -14.026   9.422 -17.247  1.00  0.00           H  
ATOM   2964 HG23 THR B 180     -13.360  10.945 -16.603  1.00  0.00           H  
ATOM   2965  OG1 THR B 180     -11.251  10.921 -18.194  1.00  0.00           O  
ATOM   2966  HG1 THR B 180     -10.326  10.685 -18.323  1.00  0.00           H  
ATOM   2967  C   THR B 180     -12.115   8.089 -15.902  1.00  0.00           C  
ATOM   2968  O   THR B 180     -12.384   7.075 -16.545  1.00  0.00           O  
ATOM   2969  N   CYS B 181     -12.593   8.313 -14.676  1.00  0.00           N  
ATOM   2970  H   CYS B 181     -12.359   9.201 -14.241  1.00  0.00           H  
ATOM   2971  CA  CYS B 181     -13.554   7.457 -13.975  1.00  0.00           C  
ATOM   2972  HA  CYS B 181     -13.584   6.486 -14.474  1.00  0.00           H  
ATOM   2973  CB  CYS B 181     -13.083   7.220 -12.529  1.00  0.00           C  
ATOM   2974  HB2 CYS B 181     -12.753   8.162 -12.086  1.00  0.00           H  
ATOM   2975  HB3 CYS B 181     -13.914   6.832 -11.937  1.00  0.00           H  
ATOM   2976  SG  CYS B 181     -11.741   5.996 -12.464  1.00  0.00           S  
ATOM   2977  HG  CYS B 181     -11.780   5.824 -11.127  1.00  0.00           H  
ATOM   2978  C   CYS B 181     -14.993   8.018 -14.004  1.00  0.00           C  
ATOM   2979  O   CYS B 181     -15.228   9.225 -14.139  1.00  0.00           O  
ATOM   2980  N   ILE B 182     -15.954   7.108 -13.822  1.00  0.00           N  
ATOM   2981  H   ILE B 182     -15.670   6.150 -13.673  1.00  0.00           H  
ATOM   2982  CA  ILE B 182     -17.382   7.380 -13.615  1.00  0.00           C  
ATOM   2983  HA  ILE B 182     -17.625   8.374 -13.981  1.00  0.00           H  
ATOM   2984  CB  ILE B 182     -18.219   6.376 -14.446  1.00  0.00           C  
ATOM   2985  HB  ILE B 182     -17.892   5.367 -14.185  1.00  0.00           H  
ATOM   2986  CG2 ILE B 182     -19.720   6.487 -14.127  1.00  0.00           C  
ATOM   2987 HG21 ILE B 182     -19.903   6.235 -13.082  1.00  0.00           H  
ATOM   2988 HG22 ILE B 182     -20.078   7.498 -14.321  1.00  0.00           H  
ATOM   2989 HG23 ILE B 182     -20.294   5.783 -14.728  1.00  0.00           H  
ATOM   2990  CG1 ILE B 182     -17.988   6.592 -15.963  1.00  0.00           C  
ATOM   2991 HG12 ILE B 182     -18.526   7.481 -16.290  1.00  0.00           H  
ATOM   2992 HG13 ILE B 182     -16.928   6.757 -16.161  1.00  0.00           H  
ATOM   2993  CD1 ILE B 182     -18.414   5.397 -16.824  1.00  0.00           C  
ATOM   2994 HD11 ILE B 182     -17.894   4.498 -16.492  1.00  0.00           H  
ATOM   2995 HD12 ILE B 182     -19.490   5.239 -16.760  1.00  0.00           H  
ATOM   2996 HD13 ILE B 182     -18.151   5.591 -17.864  1.00  0.00           H  
ATOM   2997  C   ILE B 182     -17.677   7.277 -12.099  1.00  0.00           C  
ATOM   2998  O   ILE B 182     -17.399   6.223 -11.528  1.00  0.00           O  
ATOM   2999  N   PRO B 183     -18.191   8.335 -11.437  1.00  0.00           N  
ATOM   3000  CD  PRO B 183     -18.196   9.710 -11.899  1.00  0.00           C  
ATOM   3001  HD2 PRO B 183     -19.187   9.956 -12.283  1.00  0.00           H  
ATOM   3002  HD3 PRO B 183     -17.426   9.898 -12.643  1.00  0.00           H  
ATOM   3003  CG  PRO B 183     -17.895  10.534 -10.656  1.00  0.00           C  
ATOM   3004  HG2 PRO B 183     -18.222  11.567 -10.759  1.00  0.00           H  
ATOM   3005  HG3 PRO B 183     -16.829  10.483 -10.429  1.00  0.00           H  
ATOM   3006  CB  PRO B 183     -18.692   9.779  -9.598  1.00  0.00           C  
ATOM   3007  HB2 PRO B 183     -19.728  10.120  -9.630  1.00  0.00           H  
ATOM   3008  HB3 PRO B 183     -18.271   9.928  -8.604  1.00  0.00           H  
ATOM   3009  CA  PRO B 183     -18.604   8.306 -10.027  1.00  0.00           C  
ATOM   3010  HA  PRO B 183     -17.829   7.813  -9.438  1.00  0.00           H  
ATOM   3011  C   PRO B 183     -19.942   7.581  -9.778  1.00  0.00           C  
ATOM   3012  O   PRO B 183     -20.628   7.169 -10.715  1.00  0.00           O  
ATOM   3013  N   GLU B 184     -20.339   7.493  -8.507  1.00  0.00           N  
ATOM   3014  H   GLU B 184     -19.706   7.836  -7.791  1.00  0.00           H  
ATOM   3015  CA  GLU B 184     -21.556   6.834  -8.009  1.00  0.00           C  
ATOM   3016  HA  GLU B 184     -22.298   6.790  -8.808  1.00  0.00           H  
ATOM   3017  CB  GLU B 184     -21.196   5.387  -7.614  1.00  0.00           C  
ATOM   3018  HB2 GLU B 184     -20.802   4.880  -8.495  1.00  0.00           H  
ATOM   3019  HB3 GLU B 184     -20.395   5.424  -6.874  1.00  0.00           H  
ATOM   3020  CG  GLU B 184     -22.324   4.515  -7.037  1.00  0.00           C  
ATOM   3021  HG2 GLU B 184     -21.905   3.536  -6.791  1.00  0.00           H  
ATOM   3022  HG3 GLU B 184     -22.666   4.950  -6.096  1.00  0.00           H  
ATOM   3023  CD  GLU B 184     -23.514   4.349  -7.996  1.00  0.00           C  
ATOM   3024  OE1 GLU B 184     -23.679   3.235  -8.540  1.00  0.00           O  
ATOM   3025  OE2 GLU B 184     -24.254   5.347  -8.167  1.00  0.00           O  
ATOM   3026  C   GLU B 184     -22.181   7.633  -6.843  1.00  0.00           C  
ATOM   3027  O   GLU B 184     -21.492   8.346  -6.108  1.00  0.00           O  
ATOM   3028  N   ASN B 185     -23.499   7.543  -6.676  1.00  0.00           N  
ATOM   3029  H   ASN B 185     -23.995   6.867  -7.264  1.00  0.00           H  
ATOM   3030  CA  ASN B 185     -24.269   8.226  -5.637  1.00  0.00           C  
ATOM   3031  HA  ASN B 185     -23.938   9.264  -5.577  1.00  0.00           H  
ATOM   3032  CB  ASN B 185     -25.753   8.200  -6.059  1.00  0.00           C  
ATOM   3033  HB2 ASN B 185     -25.967   7.314  -6.661  1.00  0.00           H  
ATOM   3034  HB3 ASN B 185     -26.388   8.149  -5.176  1.00  0.00           H  
ATOM   3035  CG  ASN B 185     -26.144   9.437  -6.831  1.00  0.00           C  
ATOM   3036  OD1 ASN B 185     -26.167   9.482  -8.050  1.00  0.00           O  
ATOM   3037  ND2 ASN B 185     -26.435  10.513  -6.140  1.00  0.00           N  
ATOM   3038 HD21 ASN B 185     -26.761  11.313  -6.670  1.00  0.00           H  
ATOM   3039 HD22 ASN B 185     -26.404  10.482  -5.127  1.00  0.00           H  
ATOM   3040  C   ASN B 185     -24.085   7.597  -4.241  1.00  0.00           C  
ATOM   3041  O   ASN B 185     -24.693   6.570  -3.931  1.00  0.00           O  
ATOM   3042  N   ASN B 186     -23.371   8.271  -3.328  1.00  0.00           N  
ATOM   3043  H   ASN B 186     -22.954   9.148  -3.611  1.00  0.00           H  
ATOM   3044  CA  ASN B 186     -23.519   7.994  -1.892  1.00  0.00           C  
ATOM   3045  HA  ASN B 186     -23.679   6.918  -1.780  1.00  0.00           H  
ATOM   3046  CB  ASN B 186     -22.243   8.314  -1.087  1.00  0.00           C  
ATOM   3047  HB2 ASN B 186     -21.377   7.892  -1.598  1.00  0.00           H  
ATOM   3048  HB3 ASN B 186     -22.102   9.390  -0.988  1.00  0.00           H  
ATOM   3049  CG  ASN B 186     -22.316   7.682   0.301  1.00  0.00           C  
ATOM   3050  OD1 ASN B 186     -23.344   7.188   0.739  1.00  0.00           O  
ATOM   3051  ND2 ASN B 186     -21.240   7.634   1.041  1.00  0.00           N  
ATOM   3052 HD21 ASN B 186     -21.299   7.167   1.922  1.00  0.00           H  
ATOM   3053 HD22 ASN B 186     -20.353   8.072   0.758  1.00  0.00           H  
ATOM   3054  C   ASN B 186     -24.792   8.690  -1.362  1.00  0.00           C  
ATOM   3055  O   ASN B 186     -24.768   9.802  -0.823  1.00  0.00           O  
ATOM   3056  N   GLY B 187     -25.938   8.049  -1.596  1.00  0.00           N  
ATOM   3057  H   GLY B 187     -25.876   7.172  -2.100  1.00  0.00           H  
ATOM   3058  CA  GLY B 187     -27.256   8.648  -1.388  1.00  0.00           C  
ATOM   3059  HA2 GLY B 187     -28.019   7.877  -1.494  1.00  0.00           H  
ATOM   3060  HA3 GLY B 187     -27.309   9.044  -0.373  1.00  0.00           H  
ATOM   3061  C   GLY B 187     -27.561   9.781  -2.380  1.00  0.00           C  
ATOM   3062  O   GLY B 187     -26.824  10.028  -3.333  1.00  0.00           O  
ATOM   3063  N   GLY B 188     -28.671  10.498  -2.166  1.00  0.00           N  
ATOM   3064  H   GLY B 188     -29.244  10.260  -1.371  1.00  0.00           H  
ATOM   3065  CA  GLY B 188     -29.236  11.412  -3.175  1.00  0.00           C  
ATOM   3066  HA2 GLY B 188     -29.477  10.835  -4.069  1.00  0.00           H  
ATOM   3067  HA3 GLY B 188     -30.164  11.828  -2.784  1.00  0.00           H  
ATOM   3068  C   GLY B 188     -28.355  12.595  -3.611  1.00  0.00           C  
ATOM   3069  O   GLY B 188     -28.561  13.121  -4.703  1.00  0.00           O  
ATOM   3070  N   ALA B 189     -27.384  13.011  -2.790  1.00  0.00           N  
ATOM   3071  H   ALA B 189     -27.264  12.505  -1.930  1.00  0.00           H  
ATOM   3072  CA  ALA B 189     -26.478  14.134  -3.075  1.00  0.00           C  
ATOM   3073  HA  ALA B 189     -26.386  14.233  -4.158  1.00  0.00           H  
ATOM   3074  CB  ALA B 189     -27.120  15.427  -2.546  1.00  0.00           C  
ATOM   3075  HB1 ALA B 189     -28.107  15.564  -2.987  1.00  0.00           H  
ATOM   3076  HB2 ALA B 189     -27.209  15.387  -1.460  1.00  0.00           H  
ATOM   3077  HB3 ALA B 189     -26.500  16.284  -2.818  1.00  0.00           H  
ATOM   3078  C   ALA B 189     -25.035  13.950  -2.547  1.00  0.00           C  
ATOM   3079  O   ALA B 189     -24.212  14.849  -2.712  1.00  0.00           O  
ATOM   3080  N   GLY B 190     -24.702  12.817  -1.915  1.00  0.00           N  
ATOM   3081  H   GLY B 190     -25.371  12.061  -1.883  1.00  0.00           H  
ATOM   3082  CA  GLY B 190     -23.306  12.414  -1.722  1.00  0.00           C  
ATOM   3083  HA2 GLY B 190     -22.680  13.282  -1.522  1.00  0.00           H  
ATOM   3084  HA3 GLY B 190     -23.221  11.734  -0.877  1.00  0.00           H  
ATOM   3085  C   GLY B 190     -22.779  11.706  -2.971  1.00  0.00           C  
ATOM   3086  O   GLY B 190     -23.560  11.194  -3.773  1.00  0.00           O  
ATOM   3087  N   CYS B 191     -21.463  11.673  -3.144  1.00  0.00           N  
ATOM   3088  H   CYS B 191     -20.849  12.116  -2.466  1.00  0.00           H  
ATOM   3089  CA  CYS B 191     -20.829  11.120  -4.333  1.00  0.00           C  
ATOM   3090  HA  CYS B 191     -21.470  10.352  -4.764  1.00  0.00           H  
ATOM   3091  CB  CYS B 191     -20.665  12.238  -5.366  1.00  0.00           C  
ATOM   3092  HB2 CYS B 191     -21.639  12.679  -5.579  1.00  0.00           H  
ATOM   3093  HB3 CYS B 191     -19.997  13.005  -4.970  1.00  0.00           H  
ATOM   3094  SG  CYS B 191     -19.978  11.543  -6.892  1.00  0.00           S  
ATOM   3095  HG  CYS B 191     -18.746  11.295  -6.421  1.00  0.00           H  
ATOM   3096  C   CYS B 191     -19.489  10.478  -3.975  1.00  0.00           C  
ATOM   3097  O   CYS B 191     -18.689  11.064  -3.247  1.00  0.00           O  
ATOM   3098  N   VAL B 192     -19.235   9.301  -4.536  1.00  0.00           N  
ATOM   3099  H   VAL B 192     -19.932   8.911  -5.166  1.00  0.00           H  
ATOM   3100  CA  VAL B 192     -18.027   8.504  -4.318  1.00  0.00           C  
ATOM   3101  HA  VAL B 192     -17.289   9.127  -3.814  1.00  0.00           H  
ATOM   3102  CB  VAL B 192     -18.349   7.326  -3.373  1.00  0.00           C  
ATOM   3103  HB  VAL B 192     -18.794   7.740  -2.467  1.00  0.00           H  
ATOM   3104  CG1 VAL B 192     -19.346   6.319  -3.966  1.00  0.00           C  
ATOM   3105 HG11 VAL B 192     -20.280   6.820  -4.223  1.00  0.00           H  
ATOM   3106 HG12 VAL B 192     -18.933   5.853  -4.860  1.00  0.00           H  
ATOM   3107 HG13 VAL B 192     -19.569   5.545  -3.230  1.00  0.00           H  
ATOM   3108  CG2 VAL B 192     -17.093   6.559  -2.951  1.00  0.00           C  
ATOM   3109 HG21 VAL B 192     -16.367   7.258  -2.532  1.00  0.00           H  
ATOM   3110 HG22 VAL B 192     -17.356   5.835  -2.180  1.00  0.00           H  
ATOM   3111 HG23 VAL B 192     -16.655   6.034  -3.799  1.00  0.00           H  
ATOM   3112  C   VAL B 192     -17.431   8.089  -5.667  1.00  0.00           C  
ATOM   3113  O   VAL B 192     -18.149   7.938  -6.657  1.00  0.00           O  
ATOM   3114  N   CYS B 193     -16.112   7.924  -5.739  1.00  0.00           N  
ATOM   3115  H   CYS B 193     -15.561   8.142  -4.912  1.00  0.00           H  
ATOM   3116  CA  CYS B 193     -15.411   7.477  -6.940  1.00  0.00           C  
ATOM   3117  HA  CYS B 193     -16.076   6.829  -7.515  1.00  0.00           H  
ATOM   3118  CB  CYS B 193     -15.063   8.705  -7.792  1.00  0.00           C  
ATOM   3119  HB2 CYS B 193     -15.968   9.291  -7.962  1.00  0.00           H  
ATOM   3120  HB3 CYS B 193     -14.341   9.319  -7.251  1.00  0.00           H  
ATOM   3121  SG  CYS B 193     -14.364   8.191  -9.391  1.00  0.00           S  
ATOM   3122  HG  CYS B 193     -13.295   7.529  -8.927  1.00  0.00           H  
ATOM   3123  C   CYS B 193     -14.152   6.681  -6.580  1.00  0.00           C  
ATOM   3124  O   CYS B 193     -13.368   7.094  -5.725  1.00  0.00           O  
ATOM   3125  N   HIE B 194     -13.919   5.563  -7.267  1.00  0.00           N  
ATOM   3126  H   HIE B 194     -14.611   5.256  -7.935  1.00  0.00           H  
ATOM   3127  CA  HIE B 194     -12.725   4.729  -7.098  1.00  0.00           C  
ATOM   3128  HA  HIE B 194     -12.324   4.900  -6.097  1.00  0.00           H  
ATOM   3129  CB  HIE B 194     -13.114   3.246  -7.172  1.00  0.00           C  
ATOM   3130  HB2 HIE B 194     -13.415   3.004  -8.192  1.00  0.00           H  
ATOM   3131  HB3 HIE B 194     -12.254   2.627  -6.919  1.00  0.00           H  
ATOM   3132  CG  HIE B 194     -14.253   2.906  -6.243  1.00  0.00           C  
ATOM   3133  ND1 HIE B 194     -15.562   2.657  -6.650  1.00  0.00           N  
ATOM   3134  CE1 HIE B 194     -16.287   2.556  -5.527  1.00  0.00           C  
ATOM   3135  HE1 HIE B 194     -17.355   2.373  -5.502  1.00  0.00           H  
ATOM   3136  NE2 HIE B 194     -15.507   2.744  -4.447  1.00  0.00           N  
ATOM   3137  HE2 HIE B 194     -15.832   2.763  -3.490  1.00  0.00           H  
ATOM   3138  CD2 HIE B 194     -14.218   2.970  -4.879  1.00  0.00           C  
ATOM   3139  HD2 HIE B 194     -13.361   3.219  -4.267  1.00  0.00           H  
ATOM   3140  C   HIE B 194     -11.616   5.094  -8.091  1.00  0.00           C  
ATOM   3141  O   HIE B 194     -11.872   5.548  -9.208  1.00  0.00           O  
ATOM   3142  N   LEU B 195     -10.378   4.884  -7.652  1.00  0.00           N  
ATOM   3143  H   LEU B 195     -10.267   4.571  -6.692  1.00  0.00           H  
ATOM   3144  CA  LEU B 195      -9.134   5.154  -8.365  1.00  0.00           C  
ATOM   3145  HA  LEU B 195      -9.343   5.283  -9.428  1.00  0.00           H  
ATOM   3146  CB  LEU B 195      -8.469   6.433  -7.823  1.00  0.00           C  
ATOM   3147  HB2 LEU B 195      -8.238   6.307  -6.766  1.00  0.00           H  
ATOM   3148  HB3 LEU B 195      -7.521   6.534  -8.352  1.00  0.00           H  
ATOM   3149  CG  LEU B 195      -9.280   7.731  -8.015  1.00  0.00           C  
ATOM   3150  HG  LEU B 195      -9.852   7.674  -8.940  1.00  0.00           H  
ATOM   3151  CD1 LEU B 195     -10.211   8.062  -6.844  1.00  0.00           C  
ATOM   3152 HD11 LEU B 195      -9.649   8.122  -5.911  1.00  0.00           H  
ATOM   3153 HD12 LEU B 195     -10.709   9.013  -7.026  1.00  0.00           H  
ATOM   3154 HD13 LEU B 195     -10.974   7.300  -6.735  1.00  0.00           H  
ATOM   3155  CD2 LEU B 195      -8.328   8.916  -8.115  1.00  0.00           C  
ATOM   3156 HD21 LEU B 195      -7.817   9.074  -7.165  1.00  0.00           H  
ATOM   3157 HD22 LEU B 195      -7.589   8.729  -8.888  1.00  0.00           H  
ATOM   3158 HD23 LEU B 195      -8.892   9.806  -8.389  1.00  0.00           H  
ATOM   3159  C   LEU B 195      -8.204   3.950  -8.186  1.00  0.00           C  
ATOM   3160  O   LEU B 195      -8.071   3.431  -7.079  1.00  0.00           O  
ATOM   3161  N   LEU B 196      -7.555   3.509  -9.261  1.00  0.00           N  
ATOM   3162  H   LEU B 196      -7.601   4.052 -10.115  1.00  0.00           H  
ATOM   3163  CA  LEU B 196      -6.799   2.254  -9.300  1.00  0.00           C  
ATOM   3164  HA  LEU B 196      -7.109   1.623  -8.467  1.00  0.00           H  
ATOM   3165  CB  LEU B 196      -7.130   1.505 -10.606  1.00  0.00           C  
ATOM   3166  HB2 LEU B 196      -6.829   2.140 -11.442  1.00  0.00           H  
ATOM   3167  HB3 LEU B 196      -6.537   0.589 -10.654  1.00  0.00           H  
ATOM   3168  CG  LEU B 196      -8.624   1.148 -10.761  1.00  0.00           C  
ATOM   3169  HG  LEU B 196      -9.241   2.019 -10.540  1.00  0.00           H  
ATOM   3170  CD1 LEU B 196      -8.924   0.743 -12.204  1.00  0.00           C  
ATOM   3171 HD11 LEU B 196      -9.985   0.519 -12.309  1.00  0.00           H  
ATOM   3172 HD12 LEU B 196      -8.665   1.558 -12.878  1.00  0.00           H  
ATOM   3173 HD13 LEU B 196      -8.343  -0.140 -12.469  1.00  0.00           H  
ATOM   3174  CD2 LEU B 196      -9.052   0.005  -9.839  1.00  0.00           C  
ATOM   3175 HD21 LEU B 196      -8.493  -0.901 -10.073  1.00  0.00           H  
ATOM   3176 HD22 LEU B 196     -10.117  -0.186  -9.963  1.00  0.00           H  
ATOM   3177 HD23 LEU B 196      -8.868   0.281  -8.803  1.00  0.00           H  
ATOM   3178  C   LEU B 196      -5.294   2.511  -9.148  1.00  0.00           C  
ATOM   3179  O   LEU B 196      -4.735   3.339  -9.867  1.00  0.00           O  
ATOM   3180  N   MET B 197      -4.661   1.807  -8.203  1.00  0.00           N  
ATOM   3181  H   MET B 197      -5.226   1.174  -7.644  1.00  0.00           H  
ATOM   3182  CA  MET B 197      -3.217   1.843  -7.916  1.00  0.00           C  
ATOM   3183  HA  MET B 197      -2.680   1.666  -8.849  1.00  0.00           H  
ATOM   3184  CB  MET B 197      -2.809   3.243  -7.404  1.00  0.00           C  
ATOM   3185  HB2 MET B 197      -1.768   3.213  -7.084  1.00  0.00           H  
ATOM   3186  HB3 MET B 197      -2.852   3.930  -8.247  1.00  0.00           H  
ATOM   3187  CG  MET B 197      -3.668   3.819  -6.263  1.00  0.00           C  
ATOM   3188  HG2 MET B 197      -4.724   3.699  -6.501  1.00  0.00           H  
ATOM   3189  HG3 MET B 197      -3.464   3.255  -5.353  1.00  0.00           H  
ATOM   3190  SD  MET B 197      -3.383   5.579  -5.917  1.00  0.00           S  
ATOM   3191  CE  MET B 197      -4.120   6.343  -7.389  1.00  0.00           C  
ATOM   3192  HE1 MET B 197      -4.060   7.428  -7.300  1.00  0.00           H  
ATOM   3193  HE2 MET B 197      -3.581   6.030  -8.283  1.00  0.00           H  
ATOM   3194  HE3 MET B 197      -5.164   6.043  -7.474  1.00  0.00           H  
ATOM   3195  C   MET B 197      -2.811   0.730  -6.923  1.00  0.00           C  
ATOM   3196  O   MET B 197      -3.081   0.811  -5.725  1.00  0.00           O  
ATOM   3197  N   ASP B 198      -2.167  -0.324  -7.426  1.00  0.00           N  
ATOM   3198  H   ASP B 198      -1.969  -0.355  -8.421  1.00  0.00           H  
ATOM   3199  CA  ASP B 198      -1.731  -1.517  -6.682  1.00  0.00           C  
ATOM   3200  HA  ASP B 198      -2.241  -1.550  -5.721  1.00  0.00           H  
ATOM   3201  CB  ASP B 198      -2.142  -2.780  -7.472  1.00  0.00           C  
ATOM   3202  HB2 ASP B 198      -1.760  -3.658  -6.948  1.00  0.00           H  
ATOM   3203  HB3 ASP B 198      -3.231  -2.846  -7.463  1.00  0.00           H  
ATOM   3204  CG  ASP B 198      -1.691  -2.839  -8.942  1.00  0.00           C  
ATOM   3205  OD1 ASP B 198      -1.805  -3.934  -9.540  1.00  0.00           O  
ATOM   3206  OD2 ASP B 198      -1.163  -1.831  -9.468  1.00  0.00           O  
ATOM   3207  C   ASP B 198      -0.216  -1.500  -6.374  1.00  0.00           C  
ATOM   3208  O   ASP B 198       0.199  -1.689  -5.228  1.00  0.00           O  
ATOM   3209  N   ASP B 199       0.620  -1.181  -7.368  1.00  0.00           N  
ATOM   3210  H   ASP B 199       0.222  -1.141  -8.307  1.00  0.00           H  
ATOM   3211  CA  ASP B 199       2.071  -0.978  -7.212  1.00  0.00           C  
ATOM   3212  HA  ASP B 199       2.396  -1.740  -6.519  1.00  0.00           H  
ATOM   3213  CB  ASP B 199       2.811  -1.218  -8.542  1.00  0.00           C  
ATOM   3214  HB2 ASP B 199       2.215  -0.819  -9.364  1.00  0.00           H  
ATOM   3215  HB3 ASP B 199       3.768  -0.697  -8.545  1.00  0.00           H  
ATOM   3216  CG  ASP B 199       3.125  -2.690  -8.795  1.00  0.00           C  
ATOM   3217  OD1 ASP B 199       2.918  -3.545  -7.901  1.00  0.00           O  
ATOM   3218  OD2 ASP B 199       3.590  -3.024  -9.902  1.00  0.00           O  
ATOM   3219  C   ASP B 199       2.485   0.345  -6.537  1.00  0.00           C  
ATOM   3220  O   ASP B 199       3.652   0.734  -6.578  1.00  0.00           O  
ATOM   3221  N   VAL B 200       1.543   1.024  -5.884  1.00  0.00           N  
ATOM   3222  H   VAL B 200       0.634   0.588  -5.824  1.00  0.00           H  
ATOM   3223  CA  VAL B 200       1.705   2.343  -5.250  1.00  0.00           C  
ATOM   3224  HA  VAL B 200       1.916   3.048  -6.052  1.00  0.00           H  
ATOM   3225  CB  VAL B 200       0.356   2.745  -4.624  1.00  0.00           C  
ATOM   3226  HB  VAL B 200      -0.405   2.619  -5.393  1.00  0.00           H  
ATOM   3227  CG1 VAL B 200      -0.074   1.890  -3.424  1.00  0.00           C  
ATOM   3228 HG11 VAL B 200      -1.058   2.211  -3.083  1.00  0.00           H  
ATOM   3229 HG12 VAL B 200       0.639   1.988  -2.606  1.00  0.00           H  
ATOM   3230 HG13 VAL B 200      -0.142   0.843  -3.718  1.00  0.00           H  
ATOM   3231  CG2 VAL B 200       0.319   4.214  -4.211  1.00  0.00           C  
ATOM   3232 HG21 VAL B 200       0.965   4.387  -3.349  1.00  0.00           H  
ATOM   3233 HG22 VAL B 200      -0.707   4.468  -3.953  1.00  0.00           H  
ATOM   3234 HG23 VAL B 200       0.644   4.840  -5.042  1.00  0.00           H  
ATOM   3235  C   VAL B 200       2.875   2.438  -4.252  1.00  0.00           C  
ATOM   3236  O   VAL B 200       3.207   1.460  -3.570  1.00  0.00           O  
ATOM   3237  N   VAL B 201       3.519   3.610  -4.167  1.00  0.00           N  
ATOM   3238  H   VAL B 201       3.245   4.348  -4.814  1.00  0.00           H  
ATOM   3239  CA  VAL B 201       4.697   3.846  -3.305  1.00  0.00           C  
ATOM   3240  HA  VAL B 201       4.700   3.093  -2.515  1.00  0.00           H  
ATOM   3241  CB  VAL B 201       6.019   3.685  -4.091  1.00  0.00           C  
ATOM   3242  HB  VAL B 201       6.833   3.745  -3.370  1.00  0.00           H  
ATOM   3243  CG1 VAL B 201       6.136   2.336  -4.813  1.00  0.00           C  
ATOM   3244 HG11 VAL B 201       5.391   2.269  -5.603  1.00  0.00           H  
ATOM   3245 HG12 VAL B 201       7.121   2.242  -5.265  1.00  0.00           H  
ATOM   3246 HG13 VAL B 201       5.983   1.524  -4.107  1.00  0.00           H  
ATOM   3247  CG2 VAL B 201       6.260   4.764  -5.156  1.00  0.00           C  
ATOM   3248 HG21 VAL B 201       6.208   5.758  -4.720  1.00  0.00           H  
ATOM   3249 HG22 VAL B 201       7.249   4.632  -5.591  1.00  0.00           H  
ATOM   3250 HG23 VAL B 201       5.509   4.684  -5.939  1.00  0.00           H  
ATOM   3251  C   VAL B 201       4.669   5.205  -2.590  1.00  0.00           C  
ATOM   3252  O   VAL B 201       4.039   6.159  -3.049  1.00  0.00           O  
ATOM   3253  N   SER B 202       5.449   5.343  -1.511  1.00  0.00           N  
ATOM   3254  H   SER B 202       5.960   4.527  -1.170  1.00  0.00           H  
ATOM   3255  CA  SER B 202       5.507   6.568  -0.689  1.00  0.00           C  
ATOM   3256  HA  SER B 202       4.481   6.878  -0.511  1.00  0.00           H  
ATOM   3257  CB  SER B 202       6.141   6.284   0.678  1.00  0.00           C  
ATOM   3258  HB2 SER B 202       7.141   5.860   0.559  1.00  0.00           H  
ATOM   3259  HB3 SER B 202       6.214   7.212   1.245  1.00  0.00           H  
ATOM   3260  OG  SER B 202       5.322   5.392   1.399  1.00  0.00           O  
ATOM   3261  HG  SER B 202       5.496   4.487   1.073  1.00  0.00           H  
ATOM   3262  C   SER B 202       6.179   7.778  -1.349  1.00  0.00           C  
ATOM   3263  O   SER B 202       6.216   8.852  -0.747  1.00  0.00           O  
ATOM   3264  N   ALA B 203       6.668   7.626  -2.582  1.00  0.00           N  
ATOM   3265  H   ALA B 203       6.603   6.707  -2.985  1.00  0.00           H  
ATOM   3266  CA  ALA B 203       7.074   8.718  -3.463  1.00  0.00           C  
ATOM   3267  HA  ALA B 203       7.352   9.579  -2.855  1.00  0.00           H  
ATOM   3268  CB  ALA B 203       8.321   8.254  -4.226  1.00  0.00           C  
ATOM   3269  HB1 ALA B 203       8.687   9.072  -4.849  1.00  0.00           H  
ATOM   3270  HB2 ALA B 203       9.106   7.966  -3.525  1.00  0.00           H  
ATOM   3271  HB3 ALA B 203       8.078   7.406  -4.865  1.00  0.00           H  
ATOM   3272  C   ALA B 203       5.961   9.192  -4.428  1.00  0.00           C  
ATOM   3273  O   ALA B 203       6.094  10.267  -5.006  1.00  0.00           O  
ATOM   3274  N   ASP B 204       4.882   8.424  -4.639  1.00  0.00           N  
ATOM   3275  H   ASP B 204       4.749   7.583  -4.088  1.00  0.00           H  
ATOM   3276  CA  ASP B 204       3.819   8.772  -5.593  1.00  0.00           C  
ATOM   3277  HA  ASP B 204       4.296   9.014  -6.543  1.00  0.00           H  
ATOM   3278  CB  ASP B 204       2.868   7.585  -5.835  1.00  0.00           C  
ATOM   3279  HB2 ASP B 204       2.482   7.231  -4.879  1.00  0.00           H  
ATOM   3280  HB3 ASP B 204       2.019   7.953  -6.408  1.00  0.00           H  
ATOM   3281  CG  ASP B 204       3.455   6.407  -6.617  1.00  0.00           C  
ATOM   3282  OD1 ASP B 204       2.906   5.293  -6.490  1.00  0.00           O  
ATOM   3283  OD2 ASP B 204       4.348   6.601  -7.474  1.00  0.00           O  
ATOM   3284  C   ASP B 204       2.986   9.998  -5.174  1.00  0.00           C  
ATOM   3285  O   ASP B 204       2.583  10.165  -4.019  1.00  0.00           O  
ATOM   3286  N   GLN B 205       2.633  10.824  -6.163  1.00  0.00           N  
ATOM   3287  H   GLN B 205       2.992  10.648  -7.090  1.00  0.00           H  
ATOM   3288  CA  GLN B 205       1.697  11.932  -6.004  1.00  0.00           C  
ATOM   3289  HA  GLN B 205       0.983  11.661  -5.224  1.00  0.00           H  
ATOM   3290  CB  GLN B 205       2.438  13.202  -5.542  1.00  0.00           C  
ATOM   3291  HB2 GLN B 205       2.976  12.967  -4.624  1.00  0.00           H  
ATOM   3292  HB3 GLN B 205       3.166  13.503  -6.295  1.00  0.00           H  
ATOM   3293  CG  GLN B 205       1.461  14.363  -5.283  1.00  0.00           C  
ATOM   3294  HG2 GLN B 205       1.128  14.767  -6.239  1.00  0.00           H  
ATOM   3295  HG3 GLN B 205       0.587  13.981  -4.757  1.00  0.00           H  
ATOM   3296  CD  GLN B 205       2.024  15.507  -4.440  1.00  0.00           C  
ATOM   3297  OE1 GLN B 205       3.087  15.459  -3.843  1.00  0.00           O  
ATOM   3298  NE2 GLN B 205       1.302  16.598  -4.337  1.00  0.00           N  
ATOM   3299 HE21 GLN B 205       1.690  17.347  -3.795  1.00  0.00           H  
ATOM   3300 HE22 GLN B 205       0.406  16.678  -4.806  1.00  0.00           H  
ATOM   3301  C   GLN B 205       0.906  12.148  -7.297  1.00  0.00           C  
ATOM   3302  O   GLN B 205       1.459  12.087  -8.395  1.00  0.00           O  
ATOM   3303  N   TYR B 206      -0.388  12.415  -7.153  1.00  0.00           N  
ATOM   3304  H   TYR B 206      -0.768  12.437  -6.212  1.00  0.00           H  
ATOM   3305  CA  TYR B 206      -1.348  12.607  -8.234  1.00  0.00           C  
ATOM   3306  HA  TYR B 206      -0.830  12.563  -9.190  1.00  0.00           H  
ATOM   3307  CB  TYR B 206      -2.389  11.472  -8.195  1.00  0.00           C  
ATOM   3308  HB2 TYR B 206      -2.863  11.459  -7.212  1.00  0.00           H  
ATOM   3309  HB3 TYR B 206      -3.169  11.693  -8.925  1.00  0.00           H  
ATOM   3310  CG  TYR B 206      -1.831  10.086  -8.488  1.00  0.00           C  
ATOM   3311  CD1 TYR B 206      -1.186   9.335  -7.483  1.00  0.00           C  
ATOM   3312  HD1 TYR B 206      -1.112   9.731  -6.480  1.00  0.00           H  
ATOM   3313  CE1 TYR B 206      -0.622   8.077  -7.785  1.00  0.00           C  
ATOM   3314  HE1 TYR B 206      -0.126   7.504  -7.017  1.00  0.00           H  
ATOM   3315  CZ  TYR B 206      -0.692   7.571  -9.101  1.00  0.00           C  
ATOM   3316  OH  TYR B 206      -0.083   6.399  -9.428  1.00  0.00           O  
ATOM   3317  HH  TYR B 206       0.274   5.938  -8.662  1.00  0.00           H  
ATOM   3318  CE2 TYR B 206      -1.377   8.300 -10.094  1.00  0.00           C  
ATOM   3319  HE2 TYR B 206      -1.448   7.894 -11.090  1.00  0.00           H  
ATOM   3320  CD2 TYR B 206      -1.952   9.548  -9.783  1.00  0.00           C  
ATOM   3321  HD2 TYR B 206      -2.476  10.102 -10.546  1.00  0.00           H  
ATOM   3322  C   TYR B 206      -2.012  13.985  -8.122  1.00  0.00           C  
ATOM   3323  O   TYR B 206      -2.176  14.529  -7.023  1.00  0.00           O  
ATOM   3324  N   THR B 207      -2.421  14.554  -9.253  1.00  0.00           N  
ATOM   3325  H   THR B 207      -2.242  14.066 -10.128  1.00  0.00           H  
ATOM   3326  CA  THR B 207      -3.431  15.622  -9.302  1.00  0.00           C  
ATOM   3327  HA  THR B 207      -3.525  16.081  -8.321  1.00  0.00           H  
ATOM   3328  CB  THR B 207      -3.038  16.752 -10.266  1.00  0.00           C  
ATOM   3329  HB  THR B 207      -3.822  17.510 -10.276  1.00  0.00           H  
ATOM   3330  CG2 THR B 207      -1.723  17.409  -9.847  1.00  0.00           C  
ATOM   3331 HG21 THR B 207      -0.906  16.693  -9.932  1.00  0.00           H  
ATOM   3332 HG22 THR B 207      -1.520  18.255 -10.503  1.00  0.00           H  
ATOM   3333 HG23 THR B 207      -1.797  17.762  -8.820  1.00  0.00           H  
ATOM   3334  OG1 THR B 207      -2.840  16.276 -11.571  1.00  0.00           O  
ATOM   3335  HG1 THR B 207      -3.672  16.322 -12.056  1.00  0.00           H  
ATOM   3336  C   THR B 207      -4.797  15.024  -9.640  1.00  0.00           C  
ATOM   3337  O   THR B 207      -4.877  13.926 -10.197  1.00  0.00           O  
ATOM   3338  N   LEU B 208      -5.859  15.738  -9.263  1.00  0.00           N  
ATOM   3339  H   LEU B 208      -5.698  16.640  -8.824  1.00  0.00           H  
ATOM   3340  CA  LEU B 208      -7.265  15.348  -9.409  1.00  0.00           C  
ATOM   3341  HA  LEU B 208      -7.360  14.505 -10.094  1.00  0.00           H  
ATOM   3342  CB  LEU B 208      -7.839  14.966  -8.031  1.00  0.00           C  
ATOM   3343  HB2 LEU B 208      -7.623  15.783  -7.339  1.00  0.00           H  
ATOM   3344  HB3 LEU B 208      -8.925  14.899  -8.112  1.00  0.00           H  
ATOM   3345  CG  LEU B 208      -7.304  13.648  -7.452  1.00  0.00           C  
ATOM   3346  HG  LEU B 208      -6.340  13.394  -7.891  1.00  0.00           H  
ATOM   3347  CD1 LEU B 208      -7.131  13.749  -5.937  1.00  0.00           C  
ATOM   3348 HD11 LEU B 208      -8.069  14.049  -5.469  1.00  0.00           H  
ATOM   3349 HD12 LEU B 208      -6.832  12.779  -5.543  1.00  0.00           H  
ATOM   3350 HD13 LEU B 208      -6.364  14.488  -5.709  1.00  0.00           H  
ATOM   3351  CD2 LEU B 208      -8.285  12.510  -7.712  1.00  0.00           C  
ATOM   3352 HD21 LEU B 208      -8.489  12.436  -8.781  1.00  0.00           H  
ATOM   3353 HD22 LEU B 208      -7.852  11.577  -7.359  1.00  0.00           H  
ATOM   3354 HD23 LEU B 208      -9.222  12.691  -7.182  1.00  0.00           H  
ATOM   3355  C   LEU B 208      -8.075  16.528  -9.949  1.00  0.00           C  
ATOM   3356  O   LEU B 208      -7.971  17.622  -9.397  1.00  0.00           O  
ATOM   3357  N   ASP B 209      -8.919  16.290 -10.949  1.00  0.00           N  
ATOM   3358  H   ASP B 209      -8.943  15.355 -11.345  1.00  0.00           H  
ATOM   3359  CA  ASP B 209      -9.855  17.270 -11.508  1.00  0.00           C  
ATOM   3360  HA  ASP B 209      -9.905  18.141 -10.853  1.00  0.00           H  
ATOM   3361  CB  ASP B 209      -9.386  17.749 -12.891  1.00  0.00           C  
ATOM   3362  HB2 ASP B 209      -8.838  16.954 -13.399  1.00  0.00           H  
ATOM   3363  HB3 ASP B 209     -10.265  17.977 -13.497  1.00  0.00           H  
ATOM   3364  CG  ASP B 209      -8.530  19.011 -12.823  1.00  0.00           C  
ATOM   3365  OD1 ASP B 209      -9.021  20.095 -13.186  1.00  0.00           O  
ATOM   3366  OD2 ASP B 209      -7.336  18.969 -12.436  1.00  0.00           O  
ATOM   3367  C   ASP B 209     -11.270  16.682 -11.591  1.00  0.00           C  
ATOM   3368  O   ASP B 209     -11.482  15.598 -12.141  1.00  0.00           O  
ATOM   3369  N   LEU B 210     -12.252  17.412 -11.064  1.00  0.00           N  
ATOM   3370  H   LEU B 210     -12.015  18.334 -10.708  1.00  0.00           H  
ATOM   3371  CA  LEU B 210     -13.670  17.054 -11.139  1.00  0.00           C  
ATOM   3372  HA  LEU B 210     -13.753  15.978 -11.308  1.00  0.00           H  
ATOM   3373  CB  LEU B 210     -14.336  17.371  -9.787  1.00  0.00           C  
ATOM   3374  HB2 LEU B 210     -13.845  16.777  -9.014  1.00  0.00           H  
ATOM   3375  HB3 LEU B 210     -14.158  18.424  -9.574  1.00  0.00           H  
ATOM   3376  CG  LEU B 210     -15.852  17.121  -9.703  1.00  0.00           C  
ATOM   3377  HG  LEU B 210     -16.367  17.707 -10.464  1.00  0.00           H  
ATOM   3378  CD1 LEU B 210     -16.210  15.647  -9.881  1.00  0.00           C  
ATOM   3379 HD11 LEU B 210     -15.693  15.045  -9.132  1.00  0.00           H  
ATOM   3380 HD12 LEU B 210     -17.286  15.518  -9.779  1.00  0.00           H  
ATOM   3381 HD13 LEU B 210     -15.920  15.308 -10.871  1.00  0.00           H  
ATOM   3382  CD2 LEU B 210     -16.361  17.562  -8.330  1.00  0.00           C  
ATOM   3383 HD21 LEU B 210     -15.868  16.986  -7.547  1.00  0.00           H  
ATOM   3384 HD22 LEU B 210     -16.149  18.620  -8.184  1.00  0.00           H  
ATOM   3385 HD23 LEU B 210     -17.438  17.405  -8.263  1.00  0.00           H  
ATOM   3386  C   LEU B 210     -14.346  17.771 -12.312  1.00  0.00           C  
ATOM   3387  O   LEU B 210     -14.256  18.993 -12.438  1.00  0.00           O  
ATOM   3388  N   TRP B 211     -15.084  17.013 -13.123  1.00  0.00           N  
ATOM   3389  H   TRP B 211     -15.108  16.014 -12.941  1.00  0.00           H  
ATOM   3390  CA  TRP B 211     -15.943  17.487 -14.211  1.00  0.00           C  
ATOM   3391  HA  TRP B 211     -15.809  18.558 -14.343  1.00  0.00           H  
ATOM   3392  CB  TRP B 211     -15.522  16.788 -15.508  1.00  0.00           C  
ATOM   3393  HB2 TRP B 211     -14.460  16.958 -15.679  1.00  0.00           H  
ATOM   3394  HB3 TRP B 211     -15.642  15.718 -15.362  1.00  0.00           H  
ATOM   3395  CG  TRP B 211     -16.276  17.169 -16.747  1.00  0.00           C  
ATOM   3396  CD1 TRP B 211     -15.859  18.060 -17.676  1.00  0.00           C  
ATOM   3397  HD1 TRP B 211     -14.926  18.608 -17.625  1.00  0.00           H  
ATOM   3398  NE1 TRP B 211     -16.794  18.151 -18.691  1.00  0.00           N  
ATOM   3399  HE1 TRP B 211     -16.708  18.780 -19.481  1.00  0.00           H  
ATOM   3400  CE2 TRP B 211     -17.853  17.294 -18.475  1.00  0.00           C  
ATOM   3401  CZ2 TRP B 211     -19.007  16.991 -19.211  1.00  0.00           C  
ATOM   3402  HZ2 TRP B 211     -19.170  17.430 -20.182  1.00  0.00           H  
ATOM   3403  CH2 TRP B 211     -19.952  16.102 -18.672  1.00  0.00           C  
ATOM   3404  HH2 TRP B 211     -20.864  15.885 -19.214  1.00  0.00           H  
ATOM   3405  CZ3 TRP B 211     -19.719  15.502 -17.422  1.00  0.00           C  
ATOM   3406  HZ3 TRP B 211     -20.457  14.825 -17.008  1.00  0.00           H  
ATOM   3407  CE3 TRP B 211     -18.537  15.780 -16.712  1.00  0.00           C  
ATOM   3408  HE3 TRP B 211     -18.371  15.309 -15.757  1.00  0.00           H  
ATOM   3409  CD2 TRP B 211     -17.574  16.683 -17.216  1.00  0.00           C  
ATOM   3410  C   TRP B 211     -17.422  17.238 -13.894  1.00  0.00           C  
ATOM   3411  O   TRP B 211     -17.772  16.222 -13.287  1.00  0.00           O  
ATOM   3412  N   ALA B 212     -18.293  18.152 -14.326  1.00  0.00           N  
ATOM   3413  H   ALA B 212     -17.936  18.948 -14.845  1.00  0.00           H  
ATOM   3414  CA  ALA B 212     -19.734  18.105 -14.093  1.00  0.00           C  
ATOM   3415  HA  ALA B 212     -20.041  17.065 -14.016  1.00  0.00           H  
ATOM   3416  CB  ALA B 212     -20.033  18.804 -12.761  1.00  0.00           C  
ATOM   3417  HB1 ALA B 212     -19.767  19.858 -12.834  1.00  0.00           H  
ATOM   3418  HB2 ALA B 212     -21.097  18.727 -12.533  1.00  0.00           H  
ATOM   3419  HB3 ALA B 212     -19.456  18.346 -11.957  1.00  0.00           H  
ATOM   3420  C   ALA B 212     -20.522  18.771 -15.234  1.00  0.00           C  
ATOM   3421  O   ALA B 212     -20.271  19.934 -15.560  1.00  0.00           O  
ATOM   3422  N   GLY B 213     -21.501  18.065 -15.805  1.00  0.00           N  
ATOM   3423  H   GLY B 213     -21.606  17.103 -15.494  1.00  0.00           H  
ATOM   3424  CA  GLY B 213     -22.515  18.548 -16.756  1.00  0.00           C  
ATOM   3425  HA2 GLY B 213     -23.274  17.775 -16.881  1.00  0.00           H  
ATOM   3426  HA3 GLY B 213     -23.003  19.425 -16.330  1.00  0.00           H  
ATOM   3427  C   GLY B 213     -21.994  18.928 -18.147  1.00  0.00           C  
ATOM   3428  O   GLY B 213     -22.488  18.435 -19.155  1.00  0.00           O  
ATOM   3429  N   GLN B 214     -20.999  19.816 -18.210  1.00  0.00           N  
ATOM   3430  H   GLN B 214     -20.647  20.145 -17.321  1.00  0.00           H  
ATOM   3431  CA  GLN B 214     -20.291  20.209 -19.435  1.00  0.00           C  
ATOM   3432  HA  GLN B 214     -20.171  19.317 -20.047  1.00  0.00           H  
ATOM   3433  CB  GLN B 214     -21.156  21.186 -20.258  1.00  0.00           C  
ATOM   3434  HB2 GLN B 214     -20.670  21.344 -21.223  1.00  0.00           H  
ATOM   3435  HB3 GLN B 214     -22.120  20.715 -20.452  1.00  0.00           H  
ATOM   3436  CG  GLN B 214     -21.402  22.557 -19.600  1.00  0.00           C  
ATOM   3437  HG2 GLN B 214     -21.704  22.411 -18.565  1.00  0.00           H  
ATOM   3438  HG3 GLN B 214     -20.473  23.123 -19.619  1.00  0.00           H  
ATOM   3439  CD  GLN B 214     -22.484  23.388 -20.295  1.00  0.00           C  
ATOM   3440  OE1 GLN B 214     -23.160  24.208 -19.690  1.00  0.00           O  
ATOM   3441  NE2 GLN B 214     -22.709  23.234 -21.581  1.00  0.00           N  
ATOM   3442 HE21 GLN B 214     -23.442  23.787 -21.983  1.00  0.00           H  
ATOM   3443 HE22 GLN B 214     -22.178  22.565 -22.114  1.00  0.00           H  
ATOM   3444  C   GLN B 214     -18.873  20.771 -19.200  1.00  0.00           C  
ATOM   3445  O   GLN B 214     -18.158  20.973 -20.177  1.00  0.00           O  
ATOM   3446  N   GLN B 215     -18.457  21.039 -17.954  1.00  0.00           N  
ATOM   3447  H   GLN B 215     -19.039  20.769 -17.172  1.00  0.00           H  
ATOM   3448  CA  GLN B 215     -17.199  21.726 -17.619  1.00  0.00           C  
ATOM   3449  HA  GLN B 215     -16.497  21.641 -18.450  1.00  0.00           H  
ATOM   3450  CB  GLN B 215     -17.467  23.218 -17.352  1.00  0.00           C  
ATOM   3451  HB2 GLN B 215     -18.259  23.304 -16.614  1.00  0.00           H  
ATOM   3452  HB3 GLN B 215     -16.575  23.659 -16.904  1.00  0.00           H  
ATOM   3453  CG  GLN B 215     -17.851  24.047 -18.585  1.00  0.00           C  
ATOM   3454  HG2 GLN B 215     -17.802  23.442 -19.489  1.00  0.00           H  
ATOM   3455  HG3 GLN B 215     -18.873  24.409 -18.465  1.00  0.00           H  
ATOM   3456  CD  GLN B 215     -16.905  25.226 -18.768  1.00  0.00           C  
ATOM   3457  OE1 GLN B 215     -15.731  25.070 -19.057  1.00  0.00           O  
ATOM   3458  NE2 GLN B 215     -17.369  26.445 -18.602  1.00  0.00           N  
ATOM   3459 HE21 GLN B 215     -16.693  27.181 -18.699  1.00  0.00           H  
ATOM   3460 HE22 GLN B 215     -18.304  26.597 -18.276  1.00  0.00           H  
ATOM   3461  C   GLN B 215     -16.515  21.140 -16.377  1.00  0.00           C  
ATOM   3462  O   GLN B 215     -17.147  20.478 -15.554  1.00  0.00           O  
ATOM   3463  N   LEU B 216     -15.229  21.458 -16.199  1.00  0.00           N  
ATOM   3464  H   LEU B 216     -14.784  22.045 -16.889  1.00  0.00           H  
ATOM   3465  CA  LEU B 216     -14.553  21.297 -14.910  1.00  0.00           C  
ATOM   3466  HA  LEU B 216     -14.646  20.259 -14.603  1.00  0.00           H  
ATOM   3467  CB  LEU B 216     -13.053  21.622 -15.035  1.00  0.00           C  
ATOM   3468  HB2 LEU B 216     -12.949  22.651 -15.384  1.00  0.00           H  
ATOM   3469  HB3 LEU B 216     -12.597  21.558 -14.045  1.00  0.00           H  
ATOM   3470  CG  LEU B 216     -12.276  20.689 -15.985  1.00  0.00           C  
ATOM   3471  HG  LEU B 216     -12.710  20.743 -16.984  1.00  0.00           H  
ATOM   3472  CD1 LEU B 216     -10.824  21.144 -16.076  1.00  0.00           C  
ATOM   3473 HD11 LEU B 216     -10.354  21.068 -15.095  1.00  0.00           H  
ATOM   3474 HD12 LEU B 216     -10.281  20.512 -16.778  1.00  0.00           H  
ATOM   3475 HD13 LEU B 216     -10.777  22.176 -16.418  1.00  0.00           H  
ATOM   3476  CD2 LEU B 216     -12.300  19.234 -15.518  1.00  0.00           C  
ATOM   3477 HD21 LEU B 216     -11.964  19.174 -14.482  1.00  0.00           H  
ATOM   3478 HD22 LEU B 216     -13.309  18.842 -15.589  1.00  0.00           H  
ATOM   3479 HD23 LEU B 216     -11.646  18.628 -16.143  1.00  0.00           H  
ATOM   3480  C   LEU B 216     -15.230  22.140 -13.815  1.00  0.00           C  
ATOM   3481  O   LEU B 216     -15.857  23.164 -14.090  1.00  0.00           O  
ATOM   3482  N   LEU B 217     -15.114  21.679 -12.572  1.00  0.00           N  
ATOM   3483  H   LEU B 217     -14.634  20.793 -12.458  1.00  0.00           H  
ATOM   3484  CA  LEU B 217     -15.821  22.224 -11.410  1.00  0.00           C  
ATOM   3485  HA  LEU B 217     -16.206  23.212 -11.664  1.00  0.00           H  
ATOM   3486  CB  LEU B 217     -17.014  21.279 -11.139  1.00  0.00           C  
ATOM   3487  HB2 LEU B 217     -17.622  21.216 -12.044  1.00  0.00           H  
ATOM   3488  HB3 LEU B 217     -16.614  20.285 -10.935  1.00  0.00           H  
ATOM   3489  CG  LEU B 217     -17.921  21.679  -9.963  1.00  0.00           C  
ATOM   3490  HG  LEU B 217     -17.323  21.774  -9.059  1.00  0.00           H  
ATOM   3491  CD1 LEU B 217     -18.656  22.997 -10.214  1.00  0.00           C  
ATOM   3492 HD11 LEU B 217     -17.933  23.799 -10.359  1.00  0.00           H  
ATOM   3493 HD12 LEU B 217     -19.259  23.238  -9.343  1.00  0.00           H  
ATOM   3494 HD13 LEU B 217     -19.293  22.912 -11.095  1.00  0.00           H  
ATOM   3495  CD2 LEU B 217     -18.978  20.597  -9.726  1.00  0.00           C  
ATOM   3496 HD21 LEU B 217     -18.495  19.636  -9.555  1.00  0.00           H  
ATOM   3497 HD22 LEU B 217     -19.643  20.526 -10.586  1.00  0.00           H  
ATOM   3498 HD23 LEU B 217     -19.580  20.849  -8.856  1.00  0.00           H  
ATOM   3499  C   LEU B 217     -14.911  22.417 -10.181  1.00  0.00           C  
ATOM   3500  O   LEU B 217     -15.169  23.306  -9.374  1.00  0.00           O  
ATOM   3501  N   TRP B 218     -13.852  21.612 -10.045  1.00  0.00           N  
ATOM   3502  H   TRP B 218     -13.674  20.919 -10.758  1.00  0.00           H  
ATOM   3503  CA  TRP B 218     -12.903  21.628  -8.921  1.00  0.00           C  
ATOM   3504  HA  TRP B 218     -12.670  22.659  -8.654  1.00  0.00           H  
ATOM   3505  CB  TRP B 218     -13.569  20.949  -7.710  1.00  0.00           C  
ATOM   3506  HB2 TRP B 218     -14.336  21.614  -7.310  1.00  0.00           H  
ATOM   3507  HB3 TRP B 218     -14.066  20.038  -8.039  1.00  0.00           H  
ATOM   3508  CG  TRP B 218     -12.639  20.569  -6.605  1.00  0.00           C  
ATOM   3509  CD1 TRP B 218     -12.353  21.327  -5.527  1.00  0.00           C  
ATOM   3510  HD1 TRP B 218     -12.793  22.286  -5.286  1.00  0.00           H  
ATOM   3511  NE1 TRP B 218     -11.400  20.698  -4.760  1.00  0.00           N  
ATOM   3512  HE1 TRP B 218     -11.063  21.090  -3.869  1.00  0.00           H  
ATOM   3513  CE2 TRP B 218     -11.054  19.470  -5.275  1.00  0.00           C  
ATOM   3514  CZ2 TRP B 218     -10.205  18.449  -4.829  1.00  0.00           C  
ATOM   3515  HZ2 TRP B 218      -9.697  18.557  -3.882  1.00  0.00           H  
ATOM   3516  CH2 TRP B 218     -10.054  17.290  -5.607  1.00  0.00           C  
ATOM   3517  HH2 TRP B 218      -9.423  16.482  -5.257  1.00  0.00           H  
ATOM   3518  CZ3 TRP B 218     -10.752  17.180  -6.824  1.00  0.00           C  
ATOM   3519  HZ3 TRP B 218     -10.646  16.289  -7.421  1.00  0.00           H  
ATOM   3520  CE3 TRP B 218     -11.618  18.205  -7.257  1.00  0.00           C  
ATOM   3521  HE3 TRP B 218     -12.147  18.100  -8.191  1.00  0.00           H  
ATOM   3522  CD2 TRP B 218     -11.810  19.368  -6.478  1.00  0.00           C  
ATOM   3523  C   TRP B 218     -11.585  20.927  -9.305  1.00  0.00           C  
ATOM   3524  O   TRP B 218     -11.592  20.090 -10.211  1.00  0.00           O  
ATOM   3525  N   LYS B 219     -10.474  21.220  -8.604  1.00  0.00           N  
ATOM   3526  H   LYS B 219     -10.566  21.834  -7.803  1.00  0.00           H  
ATOM   3527  CA  LYS B 219      -9.224  20.437  -8.671  1.00  0.00           C  
ATOM   3528  HA  LYS B 219      -9.503  19.409  -8.901  1.00  0.00           H  
ATOM   3529  CB  LYS B 219      -8.309  20.932  -9.808  1.00  0.00           C  
ATOM   3530  HB2 LYS B 219      -7.547  20.171  -9.983  1.00  0.00           H  
ATOM   3531  HB3 LYS B 219      -8.903  21.024 -10.717  1.00  0.00           H  
ATOM   3532  CG  LYS B 219      -7.599  22.268  -9.525  1.00  0.00           C  
ATOM   3533  HG2 LYS B 219      -8.338  23.071  -9.495  1.00  0.00           H  
ATOM   3534  HG3 LYS B 219      -7.105  22.224  -8.555  1.00  0.00           H  
ATOM   3535  CD  LYS B 219      -6.511  22.613 -10.553  1.00  0.00           C  
ATOM   3536  HD2 LYS B 219      -6.048  23.549 -10.241  1.00  0.00           H  
ATOM   3537  HD3 LYS B 219      -5.739  21.841 -10.536  1.00  0.00           H  
ATOM   3538  CE  LYS B 219      -7.061  22.795 -11.973  1.00  0.00           C  
ATOM   3539  HE2 LYS B 219      -8.132  23.010 -11.907  1.00  0.00           H  
ATOM   3540  HE3 LYS B 219      -6.568  23.655 -12.434  1.00  0.00           H  
ATOM   3541  NZ  LYS B 219      -6.848  21.593 -12.811  1.00  0.00           N  
ATOM   3542  HZ1 LYS B 219      -7.330  21.647 -13.698  1.00  0.00           H  
ATOM   3543  HZ2 LYS B 219      -5.883  21.333 -12.930  1.00  0.00           H  
ATOM   3544  HZ3 LYS B 219      -7.313  20.764 -12.416  1.00  0.00           H  
ATOM   3545  C   LYS B 219      -8.475  20.378  -7.332  1.00  0.00           C  
ATOM   3546  O   LYS B 219      -8.557  21.308  -6.533  1.00  0.00           O  
ATOM   3547  N   GLY B 220      -7.669  19.335  -7.142  1.00  0.00           N  
ATOM   3548  H   GLY B 220      -7.654  18.636  -7.879  1.00  0.00           H  
ATOM   3549  CA  GLY B 220      -6.829  19.112  -5.960  1.00  0.00           C  
ATOM   3550  HA2 GLY B 220      -6.478  20.069  -5.572  1.00  0.00           H  
ATOM   3551  HA3 GLY B 220      -7.434  18.641  -5.186  1.00  0.00           H  
ATOM   3552  C   GLY B 220      -5.606  18.223  -6.237  1.00  0.00           C  
ATOM   3553  O   GLY B 220      -5.271  17.929  -7.385  1.00  0.00           O  
ATOM   3554  N   SER B 221      -4.914  17.770  -5.187  1.00  0.00           N  
ATOM   3555  H   SER B 221      -5.246  17.977  -4.250  1.00  0.00           H  
ATOM   3556  CA  SER B 221      -3.778  16.843  -5.304  1.00  0.00           C  
ATOM   3557  HA  SER B 221      -3.944  16.222  -6.183  1.00  0.00           H  
ATOM   3558  CB  SER B 221      -2.465  17.609  -5.523  1.00  0.00           C  
ATOM   3559  HB2 SER B 221      -2.558  18.230  -6.414  1.00  0.00           H  
ATOM   3560  HB3 SER B 221      -2.282  18.258  -4.666  1.00  0.00           H  
ATOM   3561  OG  SER B 221      -1.364  16.724  -5.681  1.00  0.00           O  
ATOM   3562  HG  SER B 221      -1.611  16.044  -6.337  1.00  0.00           H  
ATOM   3563  C   SER B 221      -3.699  15.892  -4.109  1.00  0.00           C  
ATOM   3564  O   SER B 221      -4.121  16.224  -3.006  1.00  0.00           O  
ATOM   3565  N   PHE B 222      -3.187  14.686  -4.356  1.00  0.00           N  
ATOM   3566  H   PHE B 222      -2.823  14.521  -5.287  1.00  0.00           H  
ATOM   3567  CA  PHE B 222      -3.280  13.520  -3.485  1.00  0.00           C  
ATOM   3568  HA  PHE B 222      -3.449  13.845  -2.457  1.00  0.00           H  
ATOM   3569  CB  PHE B 222      -4.504  12.710  -3.939  1.00  0.00           C  
ATOM   3570  HB2 PHE B 222      -5.397  13.273  -3.667  1.00  0.00           H  
ATOM   3571  HB3 PHE B 222      -4.478  12.644  -5.029  1.00  0.00           H  
ATOM   3572  CG  PHE B 222      -4.653  11.302  -3.394  1.00  0.00           C  
ATOM   3573  CD1 PHE B 222      -4.979  11.089  -2.040  1.00  0.00           C  
ATOM   3574  HD1 PHE B 222      -5.084  11.925  -1.361  1.00  0.00           H  
ATOM   3575  CE1 PHE B 222      -5.198   9.783  -1.568  1.00  0.00           C  
ATOM   3576  HE1 PHE B 222      -5.457   9.625  -0.530  1.00  0.00           H  
ATOM   3577  CZ  PHE B 222      -5.100   8.688  -2.441  1.00  0.00           C  
ATOM   3578  HZ  PHE B 222      -5.275   7.687  -2.073  1.00  0.00           H  
ATOM   3579  CE2 PHE B 222      -4.771   8.895  -3.791  1.00  0.00           C  
ATOM   3580  HE2 PHE B 222      -4.698   8.051  -4.465  1.00  0.00           H  
ATOM   3581  CD2 PHE B 222      -4.545  10.200  -4.266  1.00  0.00           C  
ATOM   3582  HD2 PHE B 222      -4.308  10.354  -5.309  1.00  0.00           H  
ATOM   3583  C   PHE B 222      -1.990  12.690  -3.529  1.00  0.00           C  
ATOM   3584  O   PHE B 222      -1.537  12.254  -4.588  1.00  0.00           O  
ATOM   3585  N   LYS B 223      -1.414  12.437  -2.351  1.00  0.00           N  
ATOM   3586  H   LYS B 223      -1.866  12.809  -1.527  1.00  0.00           H  
ATOM   3587  CA  LYS B 223      -0.393  11.406  -2.115  1.00  0.00           C  
ATOM   3588  HA  LYS B 223       0.102  11.109  -3.038  1.00  0.00           H  
ATOM   3589  CB  LYS B 223       0.678  11.938  -1.162  1.00  0.00           C  
ATOM   3590  HB2 LYS B 223       0.176  12.429  -0.326  1.00  0.00           H  
ATOM   3591  HB3 LYS B 223       1.236  11.084  -0.770  1.00  0.00           H  
ATOM   3592  CG  LYS B 223       1.688  12.905  -1.796  1.00  0.00           C  
ATOM   3593  HG2 LYS B 223       2.304  12.367  -2.514  1.00  0.00           H  
ATOM   3594  HG3 LYS B 223       1.173  13.733  -2.282  1.00  0.00           H  
ATOM   3595  CD  LYS B 223       2.557  13.429  -0.652  1.00  0.00           C  
ATOM   3596  HD2 LYS B 223       1.941  14.080  -0.033  1.00  0.00           H  
ATOM   3597  HD3 LYS B 223       2.881  12.570  -0.062  1.00  0.00           H  
ATOM   3598  CE  LYS B 223       3.819  14.189  -1.034  1.00  0.00           C  
ATOM   3599  HE2 LYS B 223       4.487  13.499  -1.559  1.00  0.00           H  
ATOM   3600  HE3 LYS B 223       3.574  15.016  -1.706  1.00  0.00           H  
ATOM   3601  NZ  LYS B 223       4.449  14.683   0.215  1.00  0.00           N  
ATOM   3602  HZ1 LYS B 223       3.966  15.494   0.569  1.00  0.00           H  
ATOM   3603  HZ2 LYS B 223       4.325  13.985   0.963  1.00  0.00           H  
ATOM   3604  HZ3 LYS B 223       5.428  14.883   0.093  1.00  0.00           H  
ATOM   3605  C   LYS B 223      -1.070  10.195  -1.455  1.00  0.00           C  
ATOM   3606  O   LYS B 223      -1.619  10.377  -0.369  1.00  0.00           O  
ATOM   3607  N   PRO B 224      -1.030   8.989  -2.047  1.00  0.00           N  
ATOM   3608  CD  PRO B 224      -0.518   8.692  -3.375  1.00  0.00           C  
ATOM   3609  HD2 PRO B 224       0.553   8.489  -3.317  1.00  0.00           H  
ATOM   3610  HD3 PRO B 224      -0.717   9.497  -4.084  1.00  0.00           H  
ATOM   3611  CG  PRO B 224      -1.264   7.441  -3.815  1.00  0.00           C  
ATOM   3612  HG2 PRO B 224      -0.689   6.866  -4.539  1.00  0.00           H  
ATOM   3613  HG3 PRO B 224      -2.232   7.723  -4.226  1.00  0.00           H  
ATOM   3614  CB  PRO B 224      -1.460   6.693  -2.498  1.00  0.00           C  
ATOM   3615  HB2 PRO B 224      -0.548   6.145  -2.257  1.00  0.00           H  
ATOM   3616  HB3 PRO B 224      -2.311   6.014  -2.547  1.00  0.00           H  
ATOM   3617  CA  PRO B 224      -1.680   7.808  -1.473  1.00  0.00           C  
ATOM   3618  HA  PRO B 224      -2.746   8.007  -1.382  1.00  0.00           H  
ATOM   3619  C   PRO B 224      -1.140   7.396  -0.095  1.00  0.00           C  
ATOM   3620  O   PRO B 224      -1.899   6.897   0.730  1.00  0.00           O  
ATOM   3621  N   SER B 225       0.152   7.620   0.160  1.00  0.00           N  
ATOM   3622  H   SER B 225       0.723   8.047  -0.555  1.00  0.00           H  
ATOM   3623  CA  SER B 225       0.848   7.228   1.396  1.00  0.00           C  
ATOM   3624  HA  SER B 225       0.597   6.193   1.632  1.00  0.00           H  
ATOM   3625  CB  SER B 225       2.356   7.304   1.141  1.00  0.00           C  
ATOM   3626  HB2 SER B 225       2.892   7.151   2.081  1.00  0.00           H  
ATOM   3627  HB3 SER B 225       2.634   6.507   0.449  1.00  0.00           H  
ATOM   3628  OG  SER B 225       2.699   8.569   0.579  1.00  0.00           O  
ATOM   3629  HG  SER B 225       3.654   8.688   0.644  1.00  0.00           H  
ATOM   3630  C   SER B 225       0.488   8.076   2.624  1.00  0.00           C  
ATOM   3631  O   SER B 225       0.386   7.540   3.723  1.00  0.00           O  
ATOM   3632  N   GLU B 226       0.264   9.385   2.454  1.00  0.00           N  
ATOM   3633  H   GLU B 226       0.365   9.754   1.524  1.00  0.00           H  
ATOM   3634  CA  GLU B 226      -0.098  10.321   3.542  1.00  0.00           C  
ATOM   3635  HA  GLU B 226       0.494  10.085   4.432  1.00  0.00           H  
ATOM   3636  CB  GLU B 226       0.203  11.790   3.153  1.00  0.00           C  
ATOM   3637  HB2 GLU B 226      -0.650  12.131   2.568  1.00  0.00           H  
ATOM   3638  HB3 GLU B 226       0.202  12.408   4.051  1.00  0.00           H  
ATOM   3639  CG  GLU B 226       1.441  12.139   2.299  1.00  0.00           C  
ATOM   3640  HG2 GLU B 226       1.696  11.312   1.637  1.00  0.00           H  
ATOM   3641  HG3 GLU B 226       1.116  12.963   1.665  1.00  0.00           H  
ATOM   3642  CD  GLU B 226       2.705  12.630   3.026  1.00  0.00           C  
ATOM   3643  OE1 GLU B 226       2.877  12.369   4.231  1.00  0.00           O  
ATOM   3644  OE2 GLU B 226       3.530  13.279   2.327  1.00  0.00           O  
ATOM   3645  C   GLU B 226      -1.594  10.212   3.937  1.00  0.00           C  
ATOM   3646  O   GLU B 226      -2.056  10.925   4.823  1.00  0.00           O  
ATOM   3647  N   HIE B 227      -2.367   9.365   3.244  1.00  0.00           N  
ATOM   3648  H   HIE B 227      -1.900   8.784   2.563  1.00  0.00           H  
ATOM   3649  CA  HIE B 227      -3.833   9.274   3.325  1.00  0.00           C  
ATOM   3650  HA  HIE B 227      -4.161   9.709   4.272  1.00  0.00           H  
ATOM   3651  CB  HIE B 227      -4.476  10.106   2.198  1.00  0.00           C  
ATOM   3652  HB2 HIE B 227      -4.030   9.821   1.244  1.00  0.00           H  
ATOM   3653  HB3 HIE B 227      -5.543   9.891   2.152  1.00  0.00           H  
ATOM   3654  CG  HIE B 227      -4.359  11.595   2.388  1.00  0.00           C  
ATOM   3655  ND1 HIE B 227      -5.206  12.371   3.179  1.00  0.00           N  
ATOM   3656  CE1 HIE B 227      -4.713  13.614   3.134  1.00  0.00           C  
ATOM   3657  HE1 HIE B 227      -5.136  14.456   3.667  1.00  0.00           H  
ATOM   3658  NE2 HIE B 227      -3.620  13.661   2.354  1.00  0.00           N  
ATOM   3659  HE2 HIE B 227      -3.048  14.479   2.210  1.00  0.00           H  
ATOM   3660  CD2 HIE B 227      -3.385  12.394   1.867  1.00  0.00           C  
ATOM   3661  HD2 HIE B 227      -2.568  12.060   1.248  1.00  0.00           H  
ATOM   3662  C   HIE B 227      -4.316   7.815   3.331  1.00  0.00           C  
ATOM   3663  O   HIE B 227      -5.372   7.491   2.788  1.00  0.00           O  
ATOM   3664  N   VAL B 228      -3.549   6.887   3.905  1.00  0.00           N  
ATOM   3665  H   VAL B 228      -2.659   7.165   4.300  1.00  0.00           H  
ATOM   3666  CA  VAL B 228      -3.966   5.477   3.992  1.00  0.00           C  
ATOM   3667  HA  VAL B 228      -4.315   5.183   3.005  1.00  0.00           H  
ATOM   3668  CB  VAL B 228      -2.770   4.565   4.322  1.00  0.00           C  
ATOM   3669  HB  VAL B 228      -2.323   4.922   5.243  1.00  0.00           H  
ATOM   3670  CG1 VAL B 228      -3.179   3.097   4.504  1.00  0.00           C  
ATOM   3671 HG11 VAL B 228      -3.675   2.728   3.605  1.00  0.00           H  
ATOM   3672 HG12 VAL B 228      -2.290   2.496   4.693  1.00  0.00           H  
ATOM   3673 HG13 VAL B 228      -3.845   2.989   5.358  1.00  0.00           H  
ATOM   3674  CG2 VAL B 228      -1.705   4.608   3.219  1.00  0.00           C  
ATOM   3675 HG21 VAL B 228      -2.124   4.272   2.272  1.00  0.00           H  
ATOM   3676 HG22 VAL B 228      -1.335   5.624   3.101  1.00  0.00           H  
ATOM   3677 HG23 VAL B 228      -0.860   3.973   3.488  1.00  0.00           H  
ATOM   3678  C   VAL B 228      -5.138   5.294   4.978  1.00  0.00           C  
ATOM   3679  O   VAL B 228      -5.118   5.819   6.096  1.00  0.00           O  
ATOM   3680  N   LYS B 229      -6.135   4.494   4.577  1.00  0.00           N  
ATOM   3681  H   LYS B 229      -6.075   4.136   3.626  1.00  0.00           H  
ATOM   3682  CA  LYS B 229      -7.208   3.926   5.413  1.00  0.00           C  
ATOM   3683  HA  LYS B 229      -6.974   4.096   6.460  1.00  0.00           H  
ATOM   3684  CB  LYS B 229      -8.552   4.632   5.125  1.00  0.00           C  
ATOM   3685  HB2 LYS B 229      -8.447   5.699   5.331  1.00  0.00           H  
ATOM   3686  HB3 LYS B 229      -8.824   4.506   4.075  1.00  0.00           H  
ATOM   3687  CG  LYS B 229      -9.665   4.053   6.020  1.00  0.00           C  
ATOM   3688  HG2 LYS B 229      -9.788   2.991   5.801  1.00  0.00           H  
ATOM   3689  HG3 LYS B 229      -9.345   4.153   7.055  1.00  0.00           H  
ATOM   3690  CD  LYS B 229     -11.032   4.735   5.855  1.00  0.00           C  
ATOM   3691  HD2 LYS B 229     -10.945   5.790   6.119  1.00  0.00           H  
ATOM   3692  HD3 LYS B 229     -11.359   4.646   4.817  1.00  0.00           H  
ATOM   3693  CE  LYS B 229     -12.038   4.038   6.786  1.00  0.00           C  
ATOM   3694  HE2 LYS B 229     -12.075   2.976   6.529  1.00  0.00           H  
ATOM   3695  HE3 LYS B 229     -11.669   4.108   7.814  1.00  0.00           H  
ATOM   3696  NZ  LYS B 229     -13.405   4.611   6.707  1.00  0.00           N  
ATOM   3697  HZ1 LYS B 229     -13.430   5.574   7.007  1.00  0.00           H  
ATOM   3698  HZ2 LYS B 229     -13.805   4.523   5.785  1.00  0.00           H  
ATOM   3699  HZ3 LYS B 229     -14.036   4.106   7.343  1.00  0.00           H  
ATOM   3700  C   LYS B 229      -7.277   2.410   5.149  1.00  0.00           C  
ATOM   3701  O   LYS B 229      -7.787   2.024   4.096  1.00  0.00           O  
ATOM   3702  N   PRO B 230      -6.749   1.544   6.037  1.00  0.00           N  
ATOM   3703  CD  PRO B 230      -5.982   1.847   7.235  1.00  0.00           C  
ATOM   3704  HD2 PRO B 230      -6.651   1.852   8.096  1.00  0.00           H  
ATOM   3705  HD3 PRO B 230      -5.448   2.793   7.156  1.00  0.00           H  
ATOM   3706  CG  PRO B 230      -4.985   0.702   7.385  1.00  0.00           C  
ATOM   3707  HG2 PRO B 230      -4.664   0.571   8.417  1.00  0.00           H  
ATOM   3708  HG3 PRO B 230      -4.130   0.864   6.728  1.00  0.00           H  
ATOM   3709  CB  PRO B 230      -5.804  -0.482   6.890  1.00  0.00           C  
ATOM   3710  HB2 PRO B 230      -6.466  -0.825   7.686  1.00  0.00           H  
ATOM   3711  HB3 PRO B 230      -5.165  -1.294   6.547  1.00  0.00           H  
ATOM   3712  CA  PRO B 230      -6.623   0.121   5.743  1.00  0.00           C  
ATOM   3713  HA  PRO B 230      -6.041   0.050   4.828  1.00  0.00           H  
ATOM   3714  C   PRO B 230      -7.950  -0.622   5.543  1.00  0.00           C  
ATOM   3715  O   PRO B 230      -9.024  -0.177   5.949  1.00  0.00           O  
ATOM   3716  N   ARG B 231      -7.860  -1.812   4.948  1.00  0.00           N  
ATOM   3717  H   ARG B 231      -6.947  -2.081   4.598  1.00  0.00           H  
ATOM   3718  CA  ARG B 231      -8.963  -2.774   4.815  1.00  0.00           C  
ATOM   3719  HA  ARG B 231      -9.836  -2.239   4.438  1.00  0.00           H  
ATOM   3720  CB  ARG B 231      -8.545  -3.847   3.795  1.00  0.00           C  
ATOM   3721  HB2 ARG B 231      -7.586  -4.272   4.097  1.00  0.00           H  
ATOM   3722  HB3 ARG B 231      -9.291  -4.645   3.783  1.00  0.00           H  
ATOM   3723  CG  ARG B 231      -8.417  -3.266   2.369  1.00  0.00           C  
ATOM   3724  HG2 ARG B 231      -9.402  -2.932   2.040  1.00  0.00           H  
ATOM   3725  HG3 ARG B 231      -7.747  -2.405   2.376  1.00  0.00           H  
ATOM   3726  CD  ARG B 231      -7.872  -4.293   1.373  1.00  0.00           C  
ATOM   3727  HD2 ARG B 231      -6.819  -4.481   1.596  1.00  0.00           H  
ATOM   3728  HD3 ARG B 231      -8.420  -5.228   1.512  1.00  0.00           H  
ATOM   3729  NE  ARG B 231      -8.002  -3.814  -0.025  1.00  0.00           N  
ATOM   3730  HE  ARG B 231      -7.765  -2.843  -0.222  1.00  0.00           H  
ATOM   3731  CZ  ARG B 231      -8.380  -4.503  -1.085  1.00  0.00           C  
ATOM   3732  NH1 ARG B 231      -8.660  -5.774  -1.036  1.00  0.00           N  
ATOM   3733 HH11 ARG B 231      -8.505  -6.250  -0.163  1.00  0.00           H  
ATOM   3734 HH12 ARG B 231      -8.877  -6.283  -1.868  1.00  0.00           H  
ATOM   3735  NH2 ARG B 231      -8.465  -3.893  -2.230  1.00  0.00           N  
ATOM   3736 HH21 ARG B 231      -8.188  -2.901  -2.250  1.00  0.00           H  
ATOM   3737 HH22 ARG B 231      -8.786  -4.346  -3.061  1.00  0.00           H  
ATOM   3738  C   ARG B 231      -9.349  -3.364   6.185  1.00  0.00           C  
ATOM   3739  O   ARG B 231      -8.499  -3.494   7.065  1.00  0.00           O  
ATOM   3740  N   ALA B 232     -10.625  -3.704   6.383  1.00  0.00           N  
ATOM   3741  H   ALA B 232     -11.278  -3.611   5.625  1.00  0.00           H  
ATOM   3742  CA  ALA B 232     -11.130  -4.227   7.658  1.00  0.00           C  
ATOM   3743  HA  ALA B 232     -10.751  -3.581   8.447  1.00  0.00           H  
ATOM   3744  CB  ALA B 232     -12.658  -4.115   7.669  1.00  0.00           C  
ATOM   3745  HB1 ALA B 232     -13.042  -4.450   8.634  1.00  0.00           H  
ATOM   3746  HB2 ALA B 232     -12.956  -3.078   7.516  1.00  0.00           H  
ATOM   3747  HB3 ALA B 232     -13.083  -4.738   6.882  1.00  0.00           H  
ATOM   3748  C   ALA B 232     -10.684  -5.687   7.925  1.00  0.00           C  
ATOM   3749  O   ALA B 232     -10.601  -6.466   6.971  1.00  0.00           O  
ATOM   3750  N   PRO B 233     -10.428  -6.093   9.189  1.00  0.00           N  
ATOM   3751  CD  PRO B 233     -10.268  -5.241  10.359  1.00  0.00           C  
ATOM   3752  HD2 PRO B 233     -11.234  -5.104  10.847  1.00  0.00           H  
ATOM   3753  HD3 PRO B 233      -9.822  -4.278  10.113  1.00  0.00           H  
ATOM   3754  CG  PRO B 233      -9.316  -6.002  11.274  1.00  0.00           C  
ATOM   3755  HG2 PRO B 233      -9.450  -5.719  12.314  1.00  0.00           H  
ATOM   3756  HG3 PRO B 233      -8.286  -5.833  10.956  1.00  0.00           H  
ATOM   3757  CB  PRO B 233      -9.699  -7.458  11.021  1.00  0.00           C  
ATOM   3758  HB2 PRO B 233     -10.567  -7.715  11.630  1.00  0.00           H  
ATOM   3759  HB3 PRO B 233      -8.870  -8.134  11.235  1.00  0.00           H  
ATOM   3760  CA  PRO B 233     -10.068  -7.473   9.533  1.00  0.00           C  
ATOM   3761  HA  PRO B 233      -9.181  -7.741   8.959  1.00  0.00           H  
ATOM   3762  C   PRO B 233     -11.175  -8.504   9.245  1.00  0.00           C  
ATOM   3763  O   PRO B 233     -12.367  -8.216   9.355  1.00  0.00           O  
ATOM   3764  N   GLY B 234     -10.767  -9.733   8.920  1.00  0.00           N  
ATOM   3765  H   GLY B 234      -9.774  -9.922   8.938  1.00  0.00           H  
ATOM   3766  CA  GLY B 234     -11.665 -10.841   8.574  1.00  0.00           C  
ATOM   3767  HA2 GLY B 234     -12.698 -10.495   8.552  1.00  0.00           H  
ATOM   3768  HA3 GLY B 234     -11.419 -11.194   7.571  1.00  0.00           H  
ATOM   3769  C   GLY B 234     -11.578 -12.034   9.530  1.00  0.00           C  
ATOM   3770  O   GLY B 234     -10.695 -12.103  10.384  1.00  0.00           O  
ATOM   3771  N   ASN B 235     -12.481 -13.005   9.345  1.00  0.00           N  
ATOM   3772  H   ASN B 235     -13.116 -12.888   8.569  1.00  0.00           H  
ATOM   3773  CA  ASN B 235     -12.421 -14.347   9.951  1.00  0.00           C  
ATOM   3774  HA  ASN B 235     -13.358 -14.845   9.699  1.00  0.00           H  
ATOM   3775  CB  ASN B 235     -11.290 -15.173   9.294  1.00  0.00           C  
ATOM   3776  HB2 ASN B 235     -10.327 -14.715   9.522  1.00  0.00           H  
ATOM   3777  HB3 ASN B 235     -11.284 -16.169   9.736  1.00  0.00           H  
ATOM   3778  CG  ASN B 235     -11.396 -15.312   7.782  1.00  0.00           C  
ATOM   3779  OD1 ASN B 235     -11.452 -14.352   7.035  1.00  0.00           O  
ATOM   3780  ND2 ASN B 235     -11.404 -16.522   7.279  1.00  0.00           N  
ATOM   3781 HD21 ASN B 235     -11.406 -16.587   6.275  1.00  0.00           H  
ATOM   3782 HD22 ASN B 235     -11.318 -17.320   7.882  1.00  0.00           H  
ATOM   3783  C   ASN B 235     -12.373 -14.372  11.498  1.00  0.00           C  
ATOM   3784  O   ASN B 235     -11.779 -15.276  12.078  1.00  0.00           O  
ATOM   3785  N   LEU B 236     -12.974 -13.381  12.166  1.00  0.00           N  
ATOM   3786  H   LEU B 236     -13.436 -12.665  11.634  1.00  0.00           H  
ATOM   3787  CA  LEU B 236     -12.926 -13.227  13.623  1.00  0.00           C  
ATOM   3788  HA  LEU B 236     -11.875 -13.182  13.912  1.00  0.00           H  
ATOM   3789  CB  LEU B 236     -13.581 -11.884  13.995  1.00  0.00           C  
ATOM   3790  HB2 LEU B 236     -13.031 -11.075  13.509  1.00  0.00           H  
ATOM   3791  HB3 LEU B 236     -14.599 -11.883  13.598  1.00  0.00           H  
ATOM   3792  CG  LEU B 236     -13.659 -11.598  15.507  1.00  0.00           C  
ATOM   3793  HG  LEU B 236     -14.183 -12.407  16.007  1.00  0.00           H  
ATOM   3794  CD1 LEU B 236     -12.289 -11.438  16.160  1.00  0.00           C  
ATOM   3795 HD11 LEU B 236     -12.404 -11.117  17.195  1.00  0.00           H  
ATOM   3796 HD12 LEU B 236     -11.770 -12.393  16.166  1.00  0.00           H  
ATOM   3797 HD13 LEU B 236     -11.696 -10.708  15.615  1.00  0.00           H  
ATOM   3798  CD2 LEU B 236     -14.452 -10.314  15.731  1.00  0.00           C  
ATOM   3799 HD21 LEU B 236     -13.950  -9.484  15.240  1.00  0.00           H  
ATOM   3800 HD22 LEU B 236     -15.449 -10.418  15.308  1.00  0.00           H  
ATOM   3801 HD23 LEU B 236     -14.534 -10.115  16.798  1.00  0.00           H  
ATOM   3802  C   LEU B 236     -13.570 -14.415  14.367  1.00  0.00           C  
ATOM   3803  O   LEU B 236     -14.738 -14.744  14.150  1.00  0.00           O  
ATOM   3804  N   THR B 237     -12.821 -15.004  15.300  1.00  0.00           N  
ATOM   3805  H   THR B 237     -11.884 -14.640  15.453  1.00  0.00           H  
ATOM   3806  CA  THR B 237     -13.238 -16.134  16.150  1.00  0.00           C  
ATOM   3807  HA  THR B 237     -14.323 -16.216  16.117  1.00  0.00           H  
ATOM   3808  CB  THR B 237     -12.664 -17.472  15.645  1.00  0.00           C  
ATOM   3809  HB  THR B 237     -12.968 -18.255  16.340  1.00  0.00           H  
ATOM   3810  CG2 THR B 237     -13.177 -17.869  14.264  1.00  0.00           C  
ATOM   3811 HG21 THR B 237     -12.841 -17.154  13.514  1.00  0.00           H  
ATOM   3812 HG22 THR B 237     -12.799 -18.859  14.008  1.00  0.00           H  
ATOM   3813 HG23 THR B 237     -14.266 -17.895  14.271  1.00  0.00           H  
ATOM   3814  OG1 THR B 237     -11.254 -17.451  15.599  1.00  0.00           O  
ATOM   3815  HG1 THR B 237     -10.991 -16.737  15.005  1.00  0.00           H  
ATOM   3816  C   THR B 237     -12.860 -15.908  17.619  1.00  0.00           C  
ATOM   3817  O   THR B 237     -12.038 -15.045  17.937  1.00  0.00           O  
ATOM   3818  N   VAL B 238     -13.491 -16.664  18.521  1.00  0.00           N  
ATOM   3819  H   VAL B 238     -14.109 -17.399  18.202  1.00  0.00           H  
ATOM   3820  CA  VAL B 238     -13.301 -16.574  19.978  1.00  0.00           C  
ATOM   3821  HA  VAL B 238     -12.327 -16.123  20.157  1.00  0.00           H  
ATOM   3822  CB  VAL B 238     -14.358 -15.658  20.633  1.00  0.00           C  
ATOM   3823  HB  VAL B 238     -14.298 -14.687  20.146  1.00  0.00           H  
ATOM   3824  CG1 VAL B 238     -15.798 -16.158  20.474  1.00  0.00           C  
ATOM   3825 HG11 VAL B 238     -16.038 -16.287  19.418  1.00  0.00           H  
ATOM   3826 HG12 VAL B 238     -15.940 -17.106  20.991  1.00  0.00           H  
ATOM   3827 HG13 VAL B 238     -16.484 -15.428  20.893  1.00  0.00           H  
ATOM   3828  CG2 VAL B 238     -14.087 -15.443  22.130  1.00  0.00           C  
ATOM   3829 HG21 VAL B 238     -14.746 -14.662  22.511  1.00  0.00           H  
ATOM   3830 HG22 VAL B 238     -14.273 -16.360  22.691  1.00  0.00           H  
ATOM   3831 HG23 VAL B 238     -13.053 -15.135  22.277  1.00  0.00           H  
ATOM   3832  C   VAL B 238     -13.272 -17.973  20.592  1.00  0.00           C  
ATOM   3833  O   VAL B 238     -14.059 -18.832  20.202  1.00  0.00           O  
ATOM   3834  N   HIE B 239     -12.352 -18.199  21.534  1.00  0.00           N  
ATOM   3835  H   HIE B 239     -11.722 -17.438  21.759  1.00  0.00           H  
ATOM   3836  CA  HIE B 239     -11.988 -19.529  22.038  1.00  0.00           C  
ATOM   3837  HA  HIE B 239     -12.775 -20.241  21.779  1.00  0.00           H  
ATOM   3838  CB  HIE B 239     -10.684 -19.987  21.360  1.00  0.00           C  
ATOM   3839  HB2 HIE B 239     -10.473 -21.013  21.662  1.00  0.00           H  
ATOM   3840  HB3 HIE B 239      -9.863 -19.359  21.708  1.00  0.00           H  
ATOM   3841  CG  HIE B 239     -10.709 -19.932  19.852  1.00  0.00           C  
ATOM   3842  ND1 HIE B 239     -11.186 -20.941  19.014  1.00  0.00           N  
ATOM   3843  CE1 HIE B 239     -11.103 -20.451  17.770  1.00  0.00           C  
ATOM   3844  HE1 HIE B 239     -11.416 -20.982  16.881  1.00  0.00           H  
ATOM   3845  NE2 HIE B 239     -10.610 -19.201  17.786  1.00  0.00           N  
ATOM   3846  HE2 HIE B 239     -10.527 -18.596  16.970  1.00  0.00           H  
ATOM   3847  CD2 HIE B 239     -10.354 -18.854  19.092  1.00  0.00           C  
ATOM   3848  HD2 HIE B 239      -9.993 -17.902  19.457  1.00  0.00           H  
ATOM   3849  C   HIE B 239     -11.804 -19.523  23.560  1.00  0.00           C  
ATOM   3850  O   HIE B 239     -11.164 -18.618  24.100  1.00  0.00           O  
ATOM   3851  N   THR B 240     -12.308 -20.543  24.255  1.00  0.00           N  
ATOM   3852  H   THR B 240     -12.872 -21.234  23.782  1.00  0.00           H  
ATOM   3853  CA  THR B 240     -12.096 -20.722  25.702  1.00  0.00           C  
ATOM   3854  HA  THR B 240     -12.381 -19.799  26.208  1.00  0.00           H  
ATOM   3855  CB  THR B 240     -12.968 -21.864  26.249  1.00  0.00           C  
ATOM   3856  HB  THR B 240     -12.579 -22.819  25.895  1.00  0.00           H  
ATOM   3857  CG2 THR B 240     -13.016 -21.880  27.776  1.00  0.00           C  
ATOM   3858 HG21 THR B 240     -13.349 -20.909  28.151  1.00  0.00           H  
ATOM   3859 HG22 THR B 240     -13.702 -22.653  28.120  1.00  0.00           H  
ATOM   3860 HG23 THR B 240     -12.028 -22.099  28.181  1.00  0.00           H  
ATOM   3861  OG1 THR B 240     -14.296 -21.733  25.795  1.00  0.00           O  
ATOM   3862  HG1 THR B 240     -14.869 -22.228  26.389  1.00  0.00           H  
ATOM   3863  C   THR B 240     -10.622 -21.009  26.010  1.00  0.00           C  
ATOM   3864  O   THR B 240      -9.969 -21.764  25.288  1.00  0.00           O  
ATOM   3865  N   GLN B 241     -10.085 -20.436  27.089  1.00  0.00           N  
ATOM   3866  H   GLN B 241     -10.656 -19.806  27.647  1.00  0.00           H  
ATOM   3867  CA  GLN B 241      -8.674 -20.530  27.466  1.00  0.00           C  
ATOM   3868  HA  GLN B 241      -8.242 -21.419  27.003  1.00  0.00           H  
ATOM   3869  CB  GLN B 241      -7.926 -19.289  26.951  1.00  0.00           C  
ATOM   3870  HB2 GLN B 241      -8.589 -18.424  26.966  1.00  0.00           H  
ATOM   3871  HB3 GLN B 241      -7.093 -19.070  27.613  1.00  0.00           H  
ATOM   3872  CG  GLN B 241      -7.367 -19.469  25.536  1.00  0.00           C  
ATOM   3873  HG2 GLN B 241      -8.155 -19.801  24.860  1.00  0.00           H  
ATOM   3874  HG3 GLN B 241      -7.008 -18.504  25.198  1.00  0.00           H  
ATOM   3875  CD  GLN B 241      -6.180 -20.425  25.474  1.00  0.00           C  
ATOM   3876  OE1 GLN B 241      -5.521 -20.714  26.465  1.00  0.00           O  
ATOM   3877  NE2 GLN B 241      -5.846 -20.927  24.307  1.00  0.00           N  
ATOM   3878 HE21 GLN B 241      -5.081 -21.576  24.287  1.00  0.00           H  
ATOM   3879 HE22 GLN B 241      -6.415 -20.743  23.498  1.00  0.00           H  
ATOM   3880  C   GLN B 241      -8.486 -20.696  28.977  1.00  0.00           C  
ATOM   3881  O   GLN B 241      -9.276 -20.212  29.788  1.00  0.00           O  
ATOM   3882  N   VAL B 242      -7.397 -21.378  29.349  1.00  0.00           N  
ATOM   3883  H   VAL B 242      -6.779 -21.712  28.623  1.00  0.00           H  
ATOM   3884  CA  VAL B 242      -7.073 -21.713  30.747  1.00  0.00           C  
ATOM   3885  HA  VAL B 242      -7.898 -22.311  31.137  1.00  0.00           H  
ATOM   3886  CB  VAL B 242      -5.793 -22.569  30.859  1.00  0.00           C  
ATOM   3887  HB  VAL B 242      -5.653 -22.828  31.909  1.00  0.00           H  
ATOM   3888  CG1 VAL B 242      -5.932 -23.882  30.079  1.00  0.00           C  
ATOM   3889 HG11 VAL B 242      -6.834 -24.406  30.398  1.00  0.00           H  
ATOM   3890 HG12 VAL B 242      -5.984 -23.694  29.007  1.00  0.00           H  
ATOM   3891 HG13 VAL B 242      -5.072 -24.520  30.285  1.00  0.00           H  
ATOM   3892  CG2 VAL B 242      -4.530 -21.840  30.380  1.00  0.00           C  
ATOM   3893 HG21 VAL B 242      -4.623 -21.571  29.329  1.00  0.00           H  
ATOM   3894 HG22 VAL B 242      -3.667 -22.494  30.507  1.00  0.00           H  
ATOM   3895 HG23 VAL B 242      -4.366 -20.947  30.984  1.00  0.00           H  
ATOM   3896  C   VAL B 242      -6.968 -20.473  31.641  1.00  0.00           C  
ATOM   3897  O   VAL B 242      -6.658 -19.376  31.163  1.00  0.00           O  
ATOM   3898  N   SER B 243      -7.210 -20.675  32.940  1.00  0.00           N  
ATOM   3899  H   SER B 243      -7.443 -21.606  33.244  1.00  0.00           H  
ATOM   3900  CA  SER B 243      -7.270 -19.614  33.956  1.00  0.00           C  
ATOM   3901  HA  SER B 243      -7.618 -20.070  34.882  1.00  0.00           H  
ATOM   3902  CB  SER B 243      -5.878 -19.031  34.238  1.00  0.00           C  
ATOM   3903  HB2 SER B 243      -5.515 -18.503  33.354  1.00  0.00           H  
ATOM   3904  HB3 SER B 243      -5.939 -18.325  35.068  1.00  0.00           H  
ATOM   3905  OG  SER B 243      -4.974 -20.072  34.570  1.00  0.00           O  
ATOM   3906  HG  SER B 243      -5.185 -20.374  35.458  1.00  0.00           H  
ATOM   3907  C   SER B 243      -8.315 -18.552  33.605  1.00  0.00           C  
ATOM   3908  O   SER B 243      -8.025 -17.360  33.590  1.00  0.00           O  
ATOM   3909  N   ASP B 244      -9.520 -19.028  33.286  1.00  0.00           N  
ATOM   3910  H   ASP B 244      -9.688 -20.003  33.503  1.00  0.00           H  
ATOM   3911  CA  ASP B 244     -10.752 -18.248  33.161  1.00  0.00           C  
ATOM   3912  HA  ASP B 244     -11.490 -18.926  32.731  1.00  0.00           H  
ATOM   3913  CB  ASP B 244     -11.298 -17.879  34.552  1.00  0.00           C  
ATOM   3914  HB2 ASP B 244     -10.680 -17.082  34.970  1.00  0.00           H  
ATOM   3915  HB3 ASP B 244     -12.312 -17.493  34.436  1.00  0.00           H  
ATOM   3916  CG  ASP B 244     -11.326 -19.052  35.550  1.00  0.00           C  
ATOM   3917  OD1 ASP B 244     -11.096 -20.220  35.142  1.00  0.00           O  
ATOM   3918  OD2 ASP B 244     -11.551 -18.756  36.742  1.00  0.00           O  
ATOM   3919  C   ASP B 244     -10.625 -17.093  32.159  1.00  0.00           C  
ATOM   3920  O   ASP B 244     -10.986 -15.939  32.412  1.00  0.00           O  
ATOM   3921  N   THR B 245     -10.079 -17.419  30.984  1.00  0.00           N  
ATOM   3922  H   THR B 245      -9.874 -18.399  30.812  1.00  0.00           H  
ATOM   3923  CA  THR B 245      -9.868 -16.473  29.890  1.00  0.00           C  
ATOM   3924  HA  THR B 245     -10.318 -15.525  30.171  1.00  0.00           H  
ATOM   3925  CB  THR B 245      -8.376 -16.186  29.633  1.00  0.00           C  
ATOM   3926  HB  THR B 245      -8.291 -15.616  28.708  1.00  0.00           H  
ATOM   3927  CG2 THR B 245      -7.688 -15.371  30.722  1.00  0.00           C  
ATOM   3928 HG21 THR B 245      -8.151 -14.394  30.801  1.00  0.00           H  
ATOM   3929 HG22 THR B 245      -6.634 -15.236  30.483  1.00  0.00           H  
ATOM   3930 HG23 THR B 245      -7.770 -15.878  31.679  1.00  0.00           H  
ATOM   3931  OG1 THR B 245      -7.608 -17.355  29.484  1.00  0.00           O  
ATOM   3932  HG1 THR B 245      -7.744 -17.883  30.293  1.00  0.00           H  
ATOM   3933  C   THR B 245     -10.572 -16.896  28.604  1.00  0.00           C  
ATOM   3934  O   THR B 245     -10.914 -18.053  28.374  1.00  0.00           O  
ATOM   3935  N   LEU B 246     -10.762 -15.911  27.737  1.00  0.00           N  
ATOM   3936  H   LEU B 246     -10.474 -14.984  28.030  1.00  0.00           H  
ATOM   3937  CA  LEU B 246     -11.084 -16.064  26.327  1.00  0.00           C  
ATOM   3938  HA  LEU B 246     -11.282 -17.112  26.099  1.00  0.00           H  
ATOM   3939  CB  LEU B 246     -12.338 -15.229  25.988  1.00  0.00           C  
ATOM   3940  HB2 LEU B 246     -12.096 -14.176  26.136  1.00  0.00           H  
ATOM   3941  HB3 LEU B 246     -12.582 -15.368  24.934  1.00  0.00           H  
ATOM   3942  CG  LEU B 246     -13.585 -15.560  26.833  1.00  0.00           C  
ATOM   3943  HG  LEU B 246     -13.346 -15.468  27.891  1.00  0.00           H  
ATOM   3944  CD1 LEU B 246     -14.700 -14.560  26.531  1.00  0.00           C  
ATOM   3945 HD11 LEU B 246     -15.000 -14.640  25.486  1.00  0.00           H  
ATOM   3946 HD12 LEU B 246     -15.557 -14.777  27.169  1.00  0.00           H  
ATOM   3947 HD13 LEU B 246     -14.358 -13.548  26.738  1.00  0.00           H  
ATOM   3948  CD2 LEU B 246     -14.092 -16.977  26.562  1.00  0.00           C  
ATOM   3949 HD21 LEU B 246     -15.007 -17.151  27.130  1.00  0.00           H  
ATOM   3950 HD22 LEU B 246     -14.305 -17.106  25.501  1.00  0.00           H  
ATOM   3951 HD23 LEU B 246     -13.350 -17.706  26.883  1.00  0.00           H  
ATOM   3952  C   LEU B 246      -9.865 -15.619  25.512  1.00  0.00           C  
ATOM   3953  O   LEU B 246      -9.095 -14.763  25.957  1.00  0.00           O  
ATOM   3954  N   LEU B 247      -9.723 -16.150  24.301  1.00  0.00           N  
ATOM   3955  H   LEU B 247     -10.354 -16.904  24.043  1.00  0.00           H  
ATOM   3956  CA  LEU B 247      -8.812 -15.659  23.270  1.00  0.00           C  
ATOM   3957  HA  LEU B 247      -8.318 -14.750  23.612  1.00  0.00           H  
ATOM   3958  CB  LEU B 247      -7.739 -16.726  23.007  1.00  0.00           C  
ATOM   3959  HB2 LEU B 247      -7.152 -16.835  23.914  1.00  0.00           H  
ATOM   3960  HB3 LEU B 247      -8.247 -17.670  22.800  1.00  0.00           H  
ATOM   3961  CG  LEU B 247      -6.772 -16.430  21.845  1.00  0.00           C  
ATOM   3962  HG  LEU B 247      -7.328 -16.207  20.935  1.00  0.00           H  
ATOM   3963  CD1 LEU B 247      -5.850 -15.258  22.184  1.00  0.00           C  
ATOM   3964 HD11 LEU B 247      -5.095 -15.159  21.405  1.00  0.00           H  
ATOM   3965 HD12 LEU B 247      -6.428 -14.336  22.217  1.00  0.00           H  
ATOM   3966 HD13 LEU B 247      -5.354 -15.424  23.139  1.00  0.00           H  
ATOM   3967  CD2 LEU B 247      -5.916 -17.672  21.595  1.00  0.00           C  
ATOM   3968 HD21 LEU B 247      -5.234 -17.478  20.765  1.00  0.00           H  
ATOM   3969 HD22 LEU B 247      -5.340 -17.928  22.483  1.00  0.00           H  
ATOM   3970 HD23 LEU B 247      -6.557 -18.508  21.313  1.00  0.00           H  
ATOM   3971  C   LEU B 247      -9.623 -15.319  22.022  1.00  0.00           C  
ATOM   3972  O   LEU B 247     -10.280 -16.192  21.458  1.00  0.00           O  
ATOM   3973  N   LEU B 248      -9.587 -14.054  21.615  1.00  0.00           N  
ATOM   3974  H   LEU B 248      -9.008 -13.402  22.135  1.00  0.00           H  
ATOM   3975  CA  LEU B 248     -10.072 -13.589  20.320  1.00  0.00           C  
ATOM   3976  HA  LEU B 248     -10.863 -14.248  19.962  1.00  0.00           H  
ATOM   3977  CB  LEU B 248     -10.637 -12.169  20.482  1.00  0.00           C  
ATOM   3978  HB2 LEU B 248      -9.870 -11.547  20.946  1.00  0.00           H  
ATOM   3979  HB3 LEU B 248     -10.841 -11.749  19.495  1.00  0.00           H  
ATOM   3980  CG  LEU B 248     -11.923 -12.145  21.337  1.00  0.00           C  
ATOM   3981  HG  LEU B 248     -12.019 -13.063  21.915  1.00  0.00           H  
ATOM   3982  CD1 LEU B 248     -11.903 -10.977  22.323  1.00  0.00           C  
ATOM   3983 HD11 LEU B 248     -11.786 -10.036  21.785  1.00  0.00           H  
ATOM   3984 HD12 LEU B 248     -12.832 -10.964  22.893  1.00  0.00           H  
ATOM   3985 HD13 LEU B 248     -11.065 -11.108  23.008  1.00  0.00           H  
ATOM   3986  CD2 LEU B 248     -13.155 -12.001  20.446  1.00  0.00           C  
ATOM   3987 HD21 LEU B 248     -14.061 -12.076  21.048  1.00  0.00           H  
ATOM   3988 HD22 LEU B 248     -13.123 -11.041  19.933  1.00  0.00           H  
ATOM   3989 HD23 LEU B 248     -13.152 -12.792  19.696  1.00  0.00           H  
ATOM   3990  C   LEU B 248      -8.914 -13.627  19.318  1.00  0.00           C  
ATOM   3991  O   LEU B 248      -7.779 -13.332  19.696  1.00  0.00           O  
ATOM   3992  N   THR B 249      -9.192 -13.978  18.063  1.00  0.00           N  
ATOM   3993  H   THR B 249     -10.143 -14.253  17.836  1.00  0.00           H  
ATOM   3994  CA  THR B 249      -8.199 -14.004  16.972  1.00  0.00           C  
ATOM   3995  HA  THR B 249      -7.507 -13.174  17.118  1.00  0.00           H  
ATOM   3996  CB  THR B 249      -7.356 -15.291  17.033  1.00  0.00           C  
ATOM   3997  HB  THR B 249      -6.904 -15.373  18.022  1.00  0.00           H  
ATOM   3998  CG2 THR B 249      -8.152 -16.568  16.758  1.00  0.00           C  
ATOM   3999 HG21 THR B 249      -8.964 -16.659  17.477  1.00  0.00           H  
ATOM   4000 HG22 THR B 249      -8.554 -16.550  15.746  1.00  0.00           H  
ATOM   4001 HG23 THR B 249      -7.491 -17.428  16.859  1.00  0.00           H  
ATOM   4002  OG1 THR B 249      -6.323 -15.236  16.089  1.00  0.00           O  
ATOM   4003  HG1 THR B 249      -5.588 -14.733  16.491  1.00  0.00           H  
ATOM   4004  C   THR B 249      -8.856 -13.789  15.601  1.00  0.00           C  
ATOM   4005  O   THR B 249     -10.048 -14.070  15.423  1.00  0.00           O  
ATOM   4006  N   TRP B 250      -8.116 -13.222  14.648  1.00  0.00           N  
ATOM   4007  H   TRP B 250      -7.127 -13.067  14.842  1.00  0.00           H  
ATOM   4008  CA  TRP B 250      -8.609 -12.755  13.346  1.00  0.00           C  
ATOM   4009  HA  TRP B 250      -9.426 -13.400  13.018  1.00  0.00           H  
ATOM   4010  CB  TRP B 250      -9.152 -11.318  13.487  1.00  0.00           C  
ATOM   4011  HB2 TRP B 250      -9.474 -10.957  12.510  1.00  0.00           H  
ATOM   4012  HB3 TRP B 250     -10.043 -11.360  14.109  1.00  0.00           H  
ATOM   4013  CG  TRP B 250      -8.223 -10.301  14.088  1.00  0.00           C  
ATOM   4014  CD1 TRP B 250      -7.367  -9.510  13.400  1.00  0.00           C  
ATOM   4015  HD1 TRP B 250      -7.247  -9.516  12.323  1.00  0.00           H  
ATOM   4016  NE1 TRP B 250      -6.635  -8.737  14.282  1.00  0.00           N  
ATOM   4017  HE1 TRP B 250      -5.925  -8.072  13.994  1.00  0.00           H  
ATOM   4018  CE2 TRP B 250      -6.967  -9.011  15.591  1.00  0.00           C  
ATOM   4019  CZ2 TRP B 250      -6.496  -8.521  16.817  1.00  0.00           C  
ATOM   4020  HZ2 TRP B 250      -5.678  -7.823  16.844  1.00  0.00           H  
ATOM   4021  CH2 TRP B 250      -7.073  -8.985  18.009  1.00  0.00           C  
ATOM   4022  HH2 TRP B 250      -6.708  -8.616  18.957  1.00  0.00           H  
ATOM   4023  CZ3 TRP B 250      -8.102  -9.941  17.961  1.00  0.00           C  
ATOM   4024  HZ3 TRP B 250      -8.521 -10.320  18.881  1.00  0.00           H  
ATOM   4025  CE3 TRP B 250      -8.554 -10.441  16.723  1.00  0.00           C  
ATOM   4026  HE3 TRP B 250      -9.330 -11.189  16.697  1.00  0.00           H  
ATOM   4027  CD2 TRP B 250      -7.998  -9.992  15.503  1.00  0.00           C  
ATOM   4028  C   TRP B 250      -7.514 -12.837  12.271  1.00  0.00           C  
ATOM   4029  O   TRP B 250      -6.350 -13.092  12.563  1.00  0.00           O  
ATOM   4030  N   SER B 251      -7.882 -12.636  11.003  1.00  0.00           N  
ATOM   4031  H   SER B 251      -8.850 -12.399  10.811  1.00  0.00           H  
ATOM   4032  CA  SER B 251      -6.912 -12.592   9.898  1.00  0.00           C  
ATOM   4033  HA  SER B 251      -6.060 -13.217  10.168  1.00  0.00           H  
ATOM   4034  CB  SER B 251      -7.508 -13.207   8.630  1.00  0.00           C  
ATOM   4035  HB2 SER B 251      -7.947 -14.178   8.866  1.00  0.00           H  
ATOM   4036  HB3 SER B 251      -8.282 -12.549   8.229  1.00  0.00           H  
ATOM   4037  OG  SER B 251      -6.486 -13.387   7.669  1.00  0.00           O  
ATOM   4038  HG  SER B 251      -6.882 -13.427   6.794  1.00  0.00           H  
ATOM   4039  C   SER B 251      -6.370 -11.178   9.630  1.00  0.00           C  
ATOM   4040  O   SER B 251      -7.082 -10.180   9.786  1.00  0.00           O  
ATOM   4041  N   ASN B 252      -5.118 -11.108   9.168  1.00  0.00           N  
ATOM   4042  H   ASN B 252      -4.644 -11.985   9.019  1.00  0.00           H  
ATOM   4043  CA  ASN B 252      -4.510  -9.908   8.597  1.00  0.00           C  
ATOM   4044  HA  ASN B 252      -4.694  -9.078   9.278  1.00  0.00           H  
ATOM   4045  CB  ASN B 252      -2.986 -10.132   8.525  1.00  0.00           C  
ATOM   4046  HB2 ASN B 252      -2.640 -10.476   9.500  1.00  0.00           H  
ATOM   4047  HB3 ASN B 252      -2.756 -10.898   7.784  1.00  0.00           H  
ATOM   4048  CG  ASN B 252      -2.226  -8.871   8.151  1.00  0.00           C  
ATOM   4049  OD1 ASN B 252      -2.654  -8.071   7.337  1.00  0.00           O  
ATOM   4050  ND2 ASN B 252      -1.084  -8.626   8.750  1.00  0.00           N  
ATOM   4051 HD21 ASN B 252      -0.579  -7.808   8.457  1.00  0.00           H  
ATOM   4052 HD22 ASN B 252      -0.663  -9.303   9.363  1.00  0.00           H  
ATOM   4053  C   ASN B 252      -5.132  -9.609   7.208  1.00  0.00           C  
ATOM   4054  O   ASN B 252      -5.090 -10.478   6.333  1.00  0.00           O  
ATOM   4055  N   PRO B 253      -5.706  -8.415   6.962  1.00  0.00           N  
ATOM   4056  CD  PRO B 253      -5.899  -7.344   7.933  1.00  0.00           C  
ATOM   4057  HD2 PRO B 253      -4.945  -6.967   8.305  1.00  0.00           H  
ATOM   4058  HD3 PRO B 253      -6.506  -7.709   8.763  1.00  0.00           H  
ATOM   4059  CG  PRO B 253      -6.656  -6.237   7.205  1.00  0.00           C  
ATOM   4060  HG2 PRO B 253      -5.951  -5.529   6.773  1.00  0.00           H  
ATOM   4061  HG3 PRO B 253      -7.351  -5.728   7.873  1.00  0.00           H  
ATOM   4062  CB  PRO B 253      -7.387  -6.984   6.092  1.00  0.00           C  
ATOM   4063  HB2 PRO B 253      -7.623  -6.334   5.251  1.00  0.00           H  
ATOM   4064  HB3 PRO B 253      -8.302  -7.418   6.495  1.00  0.00           H  
ATOM   4065  CA  PRO B 253      -6.435  -8.125   5.723  1.00  0.00           C  
ATOM   4066  HA  PRO B 253      -7.041  -8.996   5.473  1.00  0.00           H  
ATOM   4067  C   PRO B 253      -5.564  -7.836   4.477  1.00  0.00           C  
ATOM   4068  O   PRO B 253      -6.097  -7.360   3.473  1.00  0.00           O  
ATOM   4069  N   TYR B 254      -4.257  -8.130   4.511  1.00  0.00           N  
ATOM   4070  H   TYR B 254      -3.883  -8.548   5.354  1.00  0.00           H  
ATOM   4071  CA  TYR B 254      -3.320  -7.929   3.397  1.00  0.00           C  
ATOM   4072  HA  TYR B 254      -3.895  -7.704   2.499  1.00  0.00           H  
ATOM   4073  CB  TYR B 254      -2.421  -6.724   3.695  1.00  0.00           C  
ATOM   4074  HB2 TYR B 254      -1.945  -6.857   4.669  1.00  0.00           H  
ATOM   4075  HB3 TYR B 254      -1.629  -6.686   2.951  1.00  0.00           H  
ATOM   4076  CG  TYR B 254      -3.161  -5.407   3.670  1.00  0.00           C  
ATOM   4077  CD1 TYR B 254      -3.200  -4.653   2.483  1.00  0.00           C  
ATOM   4078  HD1 TYR B 254      -2.691  -4.999   1.597  1.00  0.00           H  
ATOM   4079  CE1 TYR B 254      -3.907  -3.441   2.453  1.00  0.00           C  
ATOM   4080  HE1 TYR B 254      -3.929  -2.844   1.558  1.00  0.00           H  
ATOM   4081  CZ  TYR B 254      -4.596  -2.999   3.597  1.00  0.00           C  
ATOM   4082  OH  TYR B 254      -5.285  -1.835   3.536  1.00  0.00           O  
ATOM   4083  HH  TYR B 254      -4.983  -1.320   2.759  1.00  0.00           H  
ATOM   4084  CE2 TYR B 254      -4.573  -3.760   4.784  1.00  0.00           C  
ATOM   4085  HE2 TYR B 254      -5.103  -3.422   5.659  1.00  0.00           H  
ATOM   4086  CD2 TYR B 254      -3.843  -4.962   4.817  1.00  0.00           C  
ATOM   4087  HD2 TYR B 254      -3.811  -5.558   5.719  1.00  0.00           H  
ATOM   4088  C   TYR B 254      -2.457  -9.173   3.110  1.00  0.00           C  
ATOM   4089  O   TYR B 254      -2.127  -9.907   4.041  1.00  0.00           O  
ATOM   4090  N   PRO B 255      -2.048  -9.416   1.846  1.00  0.00           N  
ATOM   4091  CD  PRO B 255      -2.385  -8.655   0.650  1.00  0.00           C  
ATOM   4092  HD2 PRO B 255      -2.245  -7.584   0.800  1.00  0.00           H  
ATOM   4093  HD3 PRO B 255      -3.420  -8.864   0.376  1.00  0.00           H  
ATOM   4094  CG  PRO B 255      -1.449  -9.161  -0.450  1.00  0.00           C  
ATOM   4095  HG2 PRO B 255      -0.516  -8.597  -0.439  1.00  0.00           H  
ATOM   4096  HG3 PRO B 255      -1.915  -9.110  -1.434  1.00  0.00           H  
ATOM   4097  CB  PRO B 255      -1.174 -10.604  -0.030  1.00  0.00           C  
ATOM   4098  HB2 PRO B 255      -0.234 -10.973  -0.444  1.00  0.00           H  
ATOM   4099  HB3 PRO B 255      -2.002 -11.239  -0.348  1.00  0.00           H  
ATOM   4100  CA  PRO B 255      -1.152 -10.522   1.501  1.00  0.00           C  
ATOM   4101  HA  PRO B 255      -1.561 -11.441   1.916  1.00  0.00           H  
ATOM   4102  C   PRO B 255       0.276 -10.298   2.041  1.00  0.00           C  
ATOM   4103  O   PRO B 255       0.673  -9.147   2.259  1.00  0.00           O  
ATOM   4104  N   PRO B 256       1.085 -11.362   2.227  1.00  0.00           N  
ATOM   4105  CD  PRO B 256       0.743 -12.769   2.057  1.00  0.00           C  
ATOM   4106  HD2 PRO B 256       0.892 -13.054   1.015  1.00  0.00           H  
ATOM   4107  HD3 PRO B 256      -0.278 -12.989   2.367  1.00  0.00           H  
ATOM   4108  CG  PRO B 256       1.715 -13.538   2.950  1.00  0.00           C  
ATOM   4109  HG2 PRO B 256       1.894 -14.547   2.581  1.00  0.00           H  
ATOM   4110  HG3 PRO B 256       1.336 -13.559   3.974  1.00  0.00           H  
ATOM   4111  CB  PRO B 256       2.971 -12.676   2.884  1.00  0.00           C  
ATOM   4112  HB2 PRO B 256       3.509 -12.891   1.958  1.00  0.00           H  
ATOM   4113  HB3 PRO B 256       3.615 -12.833   3.750  1.00  0.00           H  
ATOM   4114  CA  PRO B 256       2.404 -11.254   2.854  1.00  0.00           C  
ATOM   4115  HA  PRO B 256       2.260 -10.917   3.881  1.00  0.00           H  
ATOM   4116  C   PRO B 256       3.376 -10.284   2.176  1.00  0.00           C  
ATOM   4117  O   PRO B 256       4.159  -9.637   2.865  1.00  0.00           O  
ATOM   4118  N   ASP B 257       3.343 -10.132   0.850  1.00  0.00           N  
ATOM   4119  H   ASP B 257       2.751 -10.745   0.296  1.00  0.00           H  
ATOM   4120  CA  ASP B 257       4.187  -9.170   0.121  1.00  0.00           C  
ATOM   4121  HA  ASP B 257       5.197  -9.252   0.522  1.00  0.00           H  
ATOM   4122  CB  ASP B 257       4.283  -9.514  -1.384  1.00  0.00           C  
ATOM   4123  HB2 ASP B 257       4.438  -8.605  -1.965  1.00  0.00           H  
ATOM   4124  HB3 ASP B 257       5.171 -10.133  -1.531  1.00  0.00           H  
ATOM   4125  CG  ASP B 257       3.082 -10.280  -1.942  1.00  0.00           C  
ATOM   4126  OD1 ASP B 257       3.067 -11.515  -1.751  1.00  0.00           O  
ATOM   4127  OD2 ASP B 257       2.191  -9.623  -2.520  1.00  0.00           O  
ATOM   4128  C   ASP B 257       3.795  -7.690   0.322  1.00  0.00           C  
ATOM   4129  O   ASP B 257       4.605  -6.812   0.022  1.00  0.00           O  
ATOM   4130  N   ASN B 258       2.610  -7.374   0.861  1.00  0.00           N  
ATOM   4131  H   ASN B 258       1.994  -8.116   1.182  1.00  0.00           H  
ATOM   4132  CA  ASN B 258       2.158  -5.983   0.970  1.00  0.00           C  
ATOM   4133  HA  ASN B 258       2.297  -5.532  -0.014  1.00  0.00           H  
ATOM   4134  CB  ASN B 258       0.655  -5.938   1.289  1.00  0.00           C  
ATOM   4135  HB2 ASN B 258       0.106  -6.556   0.581  1.00  0.00           H  
ATOM   4136  HB3 ASN B 258       0.495  -6.331   2.292  1.00  0.00           H  
ATOM   4137  CG  ASN B 258       0.128  -4.516   1.240  1.00  0.00           C  
ATOM   4138  OD1 ASN B 258       0.334  -3.740   2.155  1.00  0.00           O  
ATOM   4139  ND2 ASN B 258      -0.491  -4.101   0.158  1.00  0.00           N  
ATOM   4140 HD21 ASN B 258      -0.748  -3.113   0.118  1.00  0.00           H  
ATOM   4141 HD22 ASN B 258      -0.656  -4.708  -0.620  1.00  0.00           H  
ATOM   4142  C   ASN B 258       2.993  -5.155   1.969  1.00  0.00           C  
ATOM   4143  O   ASN B 258       3.366  -5.627   3.048  1.00  0.00           O  
ATOM   4144  N   TYR B 259       3.261  -3.891   1.626  1.00  0.00           N  
ATOM   4145  H   TYR B 259       2.890  -3.535   0.756  1.00  0.00           H  
ATOM   4146  CA  TYR B 259       4.090  -2.983   2.422  1.00  0.00           C  
ATOM   4147  HA  TYR B 259       5.072  -3.430   2.555  1.00  0.00           H  
ATOM   4148  CB  TYR B 259       4.270  -1.666   1.646  1.00  0.00           C  
ATOM   4149  HB2 TYR B 259       3.283  -1.243   1.450  1.00  0.00           H  
ATOM   4150  HB3 TYR B 259       4.789  -0.971   2.304  1.00  0.00           H  
ATOM   4151  CG  TYR B 259       5.053  -1.686   0.332  1.00  0.00           C  
ATOM   4152  CD1 TYR B 259       5.750  -2.824  -0.134  1.00  0.00           C  
ATOM   4153  HD1 TYR B 259       5.687  -3.764   0.394  1.00  0.00           H  
ATOM   4154  CE1 TYR B 259       6.552  -2.746  -1.293  1.00  0.00           C  
ATOM   4155  HE1 TYR B 259       7.092  -3.614  -1.638  1.00  0.00           H  
ATOM   4156  CZ  TYR B 259       6.655  -1.527  -2.003  1.00  0.00           C  
ATOM   4157  OH  TYR B 259       7.469  -1.407  -3.085  1.00  0.00           O  
ATOM   4158  HH  TYR B 259       8.183  -2.063  -3.060  1.00  0.00           H  
ATOM   4159  CE2 TYR B 259       5.928  -0.407  -1.562  1.00  0.00           C  
ATOM   4160  HE2 TYR B 259       6.014   0.533  -2.081  1.00  0.00           H  
ATOM   4161  CD2 TYR B 259       5.135  -0.489  -0.406  1.00  0.00           C  
ATOM   4162  HD2 TYR B 259       4.616   0.396  -0.063  1.00  0.00           H  
ATOM   4163  C   TYR B 259       3.549  -2.735   3.846  1.00  0.00           C  
ATOM   4164  O   TYR B 259       4.346  -2.645   4.780  1.00  0.00           O  
ATOM   4165  N   LEU B 260       2.224  -2.717   4.052  1.00  0.00           N  
ATOM   4166  H   LEU B 260       1.615  -2.852   3.249  1.00  0.00           H  
ATOM   4167  CA  LEU B 260       1.596  -2.565   5.376  1.00  0.00           C  
ATOM   4168  HA  LEU B 260       2.096  -1.757   5.911  1.00  0.00           H  
ATOM   4169  CB  LEU B 260       0.104  -2.205   5.218  1.00  0.00           C  
ATOM   4170  HB2 LEU B 260      -0.401  -3.038   4.726  1.00  0.00           H  
ATOM   4171  HB3 LEU B 260      -0.320  -2.109   6.218  1.00  0.00           H  
ATOM   4172  CG  LEU B 260      -0.228  -0.919   4.438  1.00  0.00           C  
ATOM   4173  HG  LEU B 260       0.095  -1.032   3.404  1.00  0.00           H  
ATOM   4174  CD1 LEU B 260      -1.745  -0.712   4.455  1.00  0.00           C  
ATOM   4175 HD11 LEU B 260      -2.003   0.206   3.932  1.00  0.00           H  
ATOM   4176 HD12 LEU B 260      -2.115  -0.657   5.478  1.00  0.00           H  
ATOM   4177 HD13 LEU B 260      -2.220  -1.546   3.940  1.00  0.00           H  
ATOM   4178  CD2 LEU B 260       0.436   0.324   5.030  1.00  0.00           C  
ATOM   4179 HD21 LEU B 260       0.172   0.432   6.081  1.00  0.00           H  
ATOM   4180 HD22 LEU B 260       1.516   0.251   4.927  1.00  0.00           H  
ATOM   4181 HD23 LEU B 260       0.110   1.215   4.492  1.00  0.00           H  
ATOM   4182  C   LEU B 260       1.707  -3.819   6.265  1.00  0.00           C  
ATOM   4183  O   LEU B 260       1.578  -3.716   7.484  1.00  0.00           O  
ATOM   4184  N   TYR B 261       1.938  -5.005   5.692  1.00  0.00           N  
ATOM   4185  H   TYR B 261       2.115  -5.021   4.695  1.00  0.00           H  
ATOM   4186  CA  TYR B 261       1.813  -6.302   6.375  1.00  0.00           C  
ATOM   4187  HA  TYR B 261       0.770  -6.445   6.658  1.00  0.00           H  
ATOM   4188  CB  TYR B 261       2.188  -7.402   5.369  1.00  0.00           C  
ATOM   4189  HB2 TYR B 261       1.612  -7.253   4.454  1.00  0.00           H  
ATOM   4190  HB3 TYR B 261       3.243  -7.304   5.110  1.00  0.00           H  
ATOM   4191  CG  TYR B 261       1.941  -8.818   5.847  1.00  0.00           C  
ATOM   4192  CD1 TYR B 261       2.973  -9.565   6.449  1.00  0.00           C  
ATOM   4193  HD1 TYR B 261       3.946  -9.122   6.598  1.00  0.00           H  
ATOM   4194  CE1 TYR B 261       2.727 -10.886   6.873  1.00  0.00           C  
ATOM   4195  HE1 TYR B 261       3.503 -11.471   7.345  1.00  0.00           H  
ATOM   4196  CZ  TYR B 261       1.451 -11.459   6.698  1.00  0.00           C  
ATOM   4197  OH  TYR B 261       1.211 -12.726   7.123  1.00  0.00           O  
ATOM   4198  HH  TYR B 261       0.277 -12.939   7.090  1.00  0.00           H  
ATOM   4199  CE2 TYR B 261       0.420 -10.712   6.090  1.00  0.00           C  
ATOM   4200  HE2 TYR B 261      -0.560 -11.141   5.939  1.00  0.00           H  
ATOM   4201  CD2 TYR B 261       0.670  -9.394   5.667  1.00  0.00           C  
ATOM   4202  HD2 TYR B 261      -0.119  -8.825   5.196  1.00  0.00           H  
ATOM   4203  C   TYR B 261       2.659  -6.414   7.658  1.00  0.00           C  
ATOM   4204  O   TYR B 261       2.226  -7.007   8.645  1.00  0.00           O  
ATOM   4205  N   ASN B 262       3.852  -5.807   7.659  1.00  0.00           N  
ATOM   4206  H   ASN B 262       4.104  -5.297   6.826  1.00  0.00           H  
ATOM   4207  CA  ASN B 262       4.799  -5.811   8.785  1.00  0.00           C  
ATOM   4208  HA  ASN B 262       4.631  -6.718   9.369  1.00  0.00           H  
ATOM   4209  CB  ASN B 262       6.237  -5.869   8.233  1.00  0.00           C  
ATOM   4210  HB2 ASN B 262       6.409  -5.026   7.562  1.00  0.00           H  
ATOM   4211  HB3 ASN B 262       6.943  -5.784   9.058  1.00  0.00           H  
ATOM   4212  CG  ASN B 262       6.517  -7.160   7.492  1.00  0.00           C  
ATOM   4213  OD1 ASN B 262       6.209  -7.319   6.322  1.00  0.00           O  
ATOM   4214  ND2 ASN B 262       7.102  -8.147   8.133  1.00  0.00           N  
ATOM   4215 HD21 ASN B 262       7.168  -9.024   7.647  1.00  0.00           H  
ATOM   4216 HD22 ASN B 262       7.343  -8.051   9.105  1.00  0.00           H  
ATOM   4217  C   ASN B 262       4.616  -4.651   9.789  1.00  0.00           C  
ATOM   4218  O   ASN B 262       5.465  -4.491  10.661  1.00  0.00           O  
ATOM   4219  N   HIE B 263       3.549  -3.849   9.666  1.00  0.00           N  
ATOM   4220  H   HIE B 263       2.906  -4.025   8.902  1.00  0.00           H  
ATOM   4221  CA  HIE B 263       3.320  -2.632  10.463  1.00  0.00           C  
ATOM   4222  HA  HIE B 263       3.961  -2.655  11.348  1.00  0.00           H  
ATOM   4223  CB  HIE B 263       3.717  -1.405   9.630  1.00  0.00           C  
ATOM   4224  HB2 HIE B 263       3.033  -1.322   8.784  1.00  0.00           H  
ATOM   4225  HB3 HIE B 263       3.587  -0.517  10.246  1.00  0.00           H  
ATOM   4226  CG  HIE B 263       5.136  -1.405   9.113  1.00  0.00           C  
ATOM   4227  ND1 HIE B 263       6.279  -1.103   9.858  1.00  0.00           N  
ATOM   4228  CE1 HIE B 263       7.303  -1.147   8.991  1.00  0.00           C  
ATOM   4229  HE1 HIE B 263       8.335  -0.955   9.251  1.00  0.00           H  
ATOM   4230  NE2 HIE B 263       6.862  -1.429   7.753  1.00  0.00           N  
ATOM   4231  HE2 HIE B 263       7.430  -1.467   6.916  1.00  0.00           H  
ATOM   4232  CD2 HIE B 263       5.498  -1.601   7.814  1.00  0.00           C  
ATOM   4233  HD2 HIE B 263       4.826  -1.814   6.996  1.00  0.00           H  
ATOM   4234  C   HIE B 263       1.872  -2.467  10.963  1.00  0.00           C  
ATOM   4235  O   HIE B 263       1.562  -1.461  11.601  1.00  0.00           O  
ATOM   4236  N   LEU B 264       0.978  -3.411  10.652  1.00  0.00           N  
ATOM   4237  H   LEU B 264       1.302  -4.206  10.125  1.00  0.00           H  
ATOM   4238  CA  LEU B 264      -0.434  -3.411  11.053  1.00  0.00           C  
ATOM   4239  HA  LEU B 264      -0.826  -2.401  10.937  1.00  0.00           H  
ATOM   4240  CB  LEU B 264      -1.202  -4.362  10.114  1.00  0.00           C  
ATOM   4241  HB2 LEU B 264      -0.546  -5.190   9.835  1.00  0.00           H  
ATOM   4242  HB3 LEU B 264      -2.060  -4.794  10.634  1.00  0.00           H  
ATOM   4243  CG  LEU B 264      -1.688  -3.626   8.855  1.00  0.00           C  
ATOM   4244  HG  LEU B 264      -0.981  -2.840   8.587  1.00  0.00           H  
ATOM   4245  CD1 LEU B 264      -1.813  -4.573   7.664  1.00  0.00           C  
ATOM   4246 HD11 LEU B 264      -0.839  -4.991   7.425  1.00  0.00           H  
ATOM   4247 HD12 LEU B 264      -2.174  -4.016   6.800  1.00  0.00           H  
ATOM   4248 HD13 LEU B 264      -2.508  -5.381   7.897  1.00  0.00           H  
ATOM   4249  CD2 LEU B 264      -3.059  -2.999   9.109  1.00  0.00           C  
ATOM   4250 HD21 LEU B 264      -3.792  -3.789   9.280  1.00  0.00           H  
ATOM   4251 HD22 LEU B 264      -3.017  -2.353   9.984  1.00  0.00           H  
ATOM   4252 HD23 LEU B 264      -3.364  -2.409   8.246  1.00  0.00           H  
ATOM   4253  C   LEU B 264      -0.638  -3.814  12.522  1.00  0.00           C  
ATOM   4254  O   LEU B 264      -0.074  -4.798  12.979  1.00  0.00           O  
ATOM   4255  N   THR B 265      -1.493  -3.084  13.241  1.00  0.00           N  
ATOM   4256  H   THR B 265      -1.930  -2.286  12.791  1.00  0.00           H  
ATOM   4257  CA  THR B 265      -1.779  -3.266  14.673  1.00  0.00           C  
ATOM   4258  HA  THR B 265      -1.652  -4.321  14.920  1.00  0.00           H  
ATOM   4259  CB  THR B 265      -0.742  -2.488  15.501  1.00  0.00           C  
ATOM   4260  HB  THR B 265       0.256  -2.793  15.187  1.00  0.00           H  
ATOM   4261  CG2 THR B 265      -0.851  -0.969  15.395  1.00  0.00           C  
ATOM   4262 HG21 THR B 265      -1.106  -0.670  14.380  1.00  0.00           H  
ATOM   4263 HG22 THR B 265      -1.612  -0.613  16.084  1.00  0.00           H  
ATOM   4264 HG23 THR B 265       0.109  -0.525  15.657  1.00  0.00           H  
ATOM   4265  OG1 THR B 265      -0.896  -2.796  16.859  1.00  0.00           O  
ATOM   4266  HG1 THR B 265      -0.587  -3.717  16.976  1.00  0.00           H  
ATOM   4267  C   THR B 265      -3.240  -2.897  14.994  1.00  0.00           C  
ATOM   4268  O   THR B 265      -3.907  -2.237  14.187  1.00  0.00           O  
ATOM   4269  N   TYR B 266      -3.786  -3.365  16.124  1.00  0.00           N  
ATOM   4270  H   TYR B 266      -3.171  -3.761  16.824  1.00  0.00           H  
ATOM   4271  CA  TYR B 266      -5.230  -3.619  16.250  1.00  0.00           C  
ATOM   4272  HA  TYR B 266      -5.738  -3.158  15.403  1.00  0.00           H  
ATOM   4273  CB  TYR B 266      -5.499  -5.128  16.138  1.00  0.00           C  
ATOM   4274  HB2 TYR B 266      -5.032  -5.621  16.992  1.00  0.00           H  
ATOM   4275  HB3 TYR B 266      -6.574  -5.300  16.213  1.00  0.00           H  
ATOM   4276  CG  TYR B 266      -5.008  -5.781  14.855  1.00  0.00           C  
ATOM   4277  CD1 TYR B 266      -5.742  -5.627  13.661  1.00  0.00           C  
ATOM   4278  HD1 TYR B 266      -6.652  -5.044  13.663  1.00  0.00           H  
ATOM   4279  CE1 TYR B 266      -5.286  -6.221  12.467  1.00  0.00           C  
ATOM   4280  HE1 TYR B 266      -5.831  -6.102  11.543  1.00  0.00           H  
ATOM   4281  CZ  TYR B 266      -4.091  -6.968  12.462  1.00  0.00           C  
ATOM   4282  OH  TYR B 266      -3.651  -7.525  11.306  1.00  0.00           O  
ATOM   4283  HH  TYR B 266      -2.759  -7.861  11.428  1.00  0.00           H  
ATOM   4284  CE2 TYR B 266      -3.361  -7.133  13.660  1.00  0.00           C  
ATOM   4285  HE2 TYR B 266      -2.439  -7.701  13.668  1.00  0.00           H  
ATOM   4286  CD2 TYR B 266      -3.824  -6.546  14.853  1.00  0.00           C  
ATOM   4287  HD2 TYR B 266      -3.258  -6.682  15.769  1.00  0.00           H  
ATOM   4288  C   TYR B 266      -5.902  -3.049  17.512  1.00  0.00           C  
ATOM   4289  O   TYR B 266      -5.373  -3.088  18.627  1.00  0.00           O  
ATOM   4290  N   ALA B 267      -7.142  -2.589  17.319  1.00  0.00           N  
ATOM   4291  H   ALA B 267      -7.516  -2.637  16.376  1.00  0.00           H  
ATOM   4292  CA  ALA B 267      -8.093  -2.279  18.381  1.00  0.00           C  
ATOM   4293  HA  ALA B 267      -7.631  -2.478  19.349  1.00  0.00           H  
ATOM   4294  CB  ALA B 267      -8.459  -0.792  18.336  1.00  0.00           C  
ATOM   4295  HB1 ALA B 267      -8.899  -0.546  17.370  1.00  0.00           H  
ATOM   4296  HB2 ALA B 267      -9.174  -0.572  19.130  1.00  0.00           H  
ATOM   4297  HB3 ALA B 267      -7.566  -0.189  18.497  1.00  0.00           H  
ATOM   4298  C   ALA B 267      -9.332  -3.176  18.263  1.00  0.00           C  
ATOM   4299  O   ALA B 267      -9.829  -3.427  17.161  1.00  0.00           O  
ATOM   4300  N   VAL B 268      -9.855  -3.612  19.410  1.00  0.00           N  
ATOM   4301  H   VAL B 268      -9.425  -3.273  20.267  1.00  0.00           H  
ATOM   4302  CA  VAL B 268     -10.996  -4.532  19.554  1.00  0.00           C  
ATOM   4303  HA  VAL B 268     -11.395  -4.758  18.566  1.00  0.00           H  
ATOM   4304  CB  VAL B 268     -10.566  -5.872  20.199  1.00  0.00           C  
ATOM   4305  HB  VAL B 268     -10.281  -5.684  21.235  1.00  0.00           H  
ATOM   4306  CG1 VAL B 268     -11.718  -6.890  20.208  1.00  0.00           C  
ATOM   4307 HG11 VAL B 268     -12.077  -7.061  19.194  1.00  0.00           H  
ATOM   4308 HG12 VAL B 268     -11.375  -7.835  20.630  1.00  0.00           H  
ATOM   4309 HG13 VAL B 268     -12.540  -6.525  20.823  1.00  0.00           H  
ATOM   4310  CG2 VAL B 268      -9.356  -6.507  19.499  1.00  0.00           C  
ATOM   4311 HG21 VAL B 268      -9.139  -7.483  19.932  1.00  0.00           H  
ATOM   4312 HG22 VAL B 268      -9.555  -6.627  18.438  1.00  0.00           H  
ATOM   4313 HG23 VAL B 268      -8.474  -5.880  19.625  1.00  0.00           H  
ATOM   4314  C   VAL B 268     -12.095  -3.860  20.383  1.00  0.00           C  
ATOM   4315  O   VAL B 268     -11.838  -3.351  21.472  1.00  0.00           O  
ATOM   4316  N   ASN B 269     -13.333  -3.874  19.890  1.00  0.00           N  
ATOM   4317  H   ASN B 269     -13.473  -4.345  19.001  1.00  0.00           H  
ATOM   4318  CA  ASN B 269     -14.544  -3.446  20.598  1.00  0.00           C  
ATOM   4319  HA  ASN B 269     -14.269  -2.918  21.510  1.00  0.00           H  
ATOM   4320  CB  ASN B 269     -15.298  -2.469  19.667  1.00  0.00           C  
ATOM   4321  HB2 ASN B 269     -14.730  -1.545  19.612  1.00  0.00           H  
ATOM   4322  HB3 ASN B 269     -15.336  -2.903  18.668  1.00  0.00           H  
ATOM   4323  CG  ASN B 269     -16.725  -2.092  20.038  1.00  0.00           C  
ATOM   4324  OD1 ASN B 269     -17.539  -1.813  19.169  1.00  0.00           O  
ATOM   4325  ND2 ASN B 269     -17.111  -2.078  21.290  1.00  0.00           N  
ATOM   4326 HD21 ASN B 269     -18.085  -1.925  21.483  1.00  0.00           H  
ATOM   4327 HD22 ASN B 269     -16.463  -2.201  22.062  1.00  0.00           H  
ATOM   4328  C   ASN B 269     -15.359  -4.691  20.994  1.00  0.00           C  
ATOM   4329  O   ASN B 269     -15.591  -5.554  20.148  1.00  0.00           O  
ATOM   4330  N   ILE B 270     -15.786  -4.776  22.257  1.00  0.00           N  
ATOM   4331  H   ILE B 270     -15.595  -3.990  22.869  1.00  0.00           H  
ATOM   4332  CA  ILE B 270     -16.624  -5.854  22.823  1.00  0.00           C  
ATOM   4333  HA  ILE B 270     -16.891  -6.557  22.037  1.00  0.00           H  
ATOM   4334  CB  ILE B 270     -15.838  -6.626  23.916  1.00  0.00           C  
ATOM   4335  HB  ILE B 270     -15.450  -5.897  24.625  1.00  0.00           H  
ATOM   4336  CG2 ILE B 270     -16.730  -7.593  24.721  1.00  0.00           C  
ATOM   4337 HG21 ILE B 270     -16.150  -8.119  25.478  1.00  0.00           H  
ATOM   4338 HG22 ILE B 270     -17.509  -7.044  25.251  1.00  0.00           H  
ATOM   4339 HG23 ILE B 270     -17.195  -8.318  24.054  1.00  0.00           H  
ATOM   4340  CG1 ILE B 270     -14.631  -7.348  23.270  1.00  0.00           C  
ATOM   4341 HG12 ILE B 270     -14.982  -7.934  22.423  1.00  0.00           H  
ATOM   4342 HG13 ILE B 270     -13.941  -6.594  22.889  1.00  0.00           H  
ATOM   4343  CD1 ILE B 270     -13.826  -8.275  24.191  1.00  0.00           C  
ATOM   4344 HD11 ILE B 270     -14.387  -9.187  24.393  1.00  0.00           H  
ATOM   4345 HD12 ILE B 270     -12.891  -8.543  23.699  1.00  0.00           H  
ATOM   4346 HD13 ILE B 270     -13.598  -7.776  25.131  1.00  0.00           H  
ATOM   4347  C   ILE B 270     -17.930  -5.247  23.355  1.00  0.00           C  
ATOM   4348  O   ILE B 270     -17.904  -4.122  23.854  1.00  0.00           O  
ATOM   4349  N   TRP B 271     -19.057  -5.960  23.273  1.00  0.00           N  
ATOM   4350  H   TRP B 271     -19.027  -6.881  22.843  1.00  0.00           H  
ATOM   4351  CA  TRP B 271     -20.333  -5.542  23.875  1.00  0.00           C  
ATOM   4352  HA  TRP B 271     -20.115  -5.110  24.850  1.00  0.00           H  
ATOM   4353  CB  TRP B 271     -21.007  -4.456  23.024  1.00  0.00           C  
ATOM   4354  HB2 TRP B 271     -21.746  -3.957  23.653  1.00  0.00           H  
ATOM   4355  HB3 TRP B 271     -20.266  -3.704  22.751  1.00  0.00           H  
ATOM   4356  CG  TRP B 271     -21.697  -4.895  21.768  1.00  0.00           C  
ATOM   4357  CD1 TRP B 271     -23.039  -4.953  21.616  1.00  0.00           C  
ATOM   4358  HD1 TRP B 271     -23.765  -4.721  22.392  1.00  0.00           H  
ATOM   4359  NE1 TRP B 271     -23.348  -5.334  20.328  1.00  0.00           N  
ATOM   4360  HE1 TRP B 271     -24.302  -5.454  20.018  1.00  0.00           H  
ATOM   4361  CE2 TRP B 271     -22.212  -5.538  19.574  1.00  0.00           C  
ATOM   4362  CZ2 TRP B 271     -22.004  -5.892  18.233  1.00  0.00           C  
ATOM   4363  HZ2 TRP B 271     -22.849  -6.013  17.570  1.00  0.00           H  
ATOM   4364  CH2 TRP B 271     -20.695  -6.106  17.773  1.00  0.00           C  
ATOM   4365  HH2 TRP B 271     -20.521  -6.391  16.747  1.00  0.00           H  
ATOM   4366  CZ3 TRP B 271     -19.613  -5.959  18.658  1.00  0.00           C  
ATOM   4367  HZ3 TRP B 271     -18.609  -6.160  18.321  1.00  0.00           H  
ATOM   4368  CE3 TRP B 271     -19.829  -5.547  19.987  1.00  0.00           C  
ATOM   4369  HE3 TRP B 271     -18.986  -5.412  20.644  1.00  0.00           H  
ATOM   4370  CD2 TRP B 271     -21.133  -5.322  20.485  1.00  0.00           C  
ATOM   4371  C   TRP B 271     -21.291  -6.717  24.112  1.00  0.00           C  
ATOM   4372  O   TRP B 271     -21.122  -7.781  23.514  1.00  0.00           O  
ATOM   4373  N   SER B 272     -22.272  -6.545  25.003  1.00  0.00           N  
ATOM   4374  H   SER B 272     -22.343  -5.646  25.467  1.00  0.00           H  
ATOM   4375  CA  SER B 272     -23.278  -7.568  25.341  1.00  0.00           C  
ATOM   4376  HA  SER B 272     -22.785  -8.536  25.342  1.00  0.00           H  
ATOM   4377  CB  SER B 272     -23.785  -7.329  26.766  1.00  0.00           C  
ATOM   4378  HB2 SER B 272     -22.944  -7.307  27.460  1.00  0.00           H  
ATOM   4379  HB3 SER B 272     -24.300  -6.370  26.811  1.00  0.00           H  
ATOM   4380  OG  SER B 272     -24.672  -8.361  27.147  1.00  0.00           O  
ATOM   4381  HG  SER B 272     -24.166  -9.189  27.166  1.00  0.00           H  
ATOM   4382  C   SER B 272     -24.456  -7.639  24.347  1.00  0.00           C  
ATOM   4383  O   SER B 272     -24.849  -6.632  23.767  1.00  0.00           O  
ATOM   4384  N   GLU B 273     -25.056  -8.825  24.185  1.00  0.00           N  
ATOM   4385  H   GLU B 273     -24.669  -9.607  24.702  1.00  0.00           H  
ATOM   4386  CA  GLU B 273     -26.370  -9.039  23.541  1.00  0.00           C  
ATOM   4387  HA  GLU B 273     -26.499  -8.334  22.716  1.00  0.00           H  
ATOM   4388  CB  GLU B 273     -26.444 -10.475  22.983  1.00  0.00           C  
ATOM   4389  HB2 GLU B 273     -26.162 -11.150  23.790  1.00  0.00           H  
ATOM   4390  HB3 GLU B 273     -27.472 -10.717  22.707  1.00  0.00           H  
ATOM   4391  CG  GLU B 273     -25.538 -10.759  21.774  1.00  0.00           C  
ATOM   4392  HG2 GLU B 273     -24.715 -10.041  21.753  1.00  0.00           H  
ATOM   4393  HG3 GLU B 273     -25.096 -11.750  21.889  1.00  0.00           H  
ATOM   4394  CD  GLU B 273     -26.299 -10.711  20.440  1.00  0.00           C  
ATOM   4395  OE1 GLU B 273     -26.612 -11.776  19.854  1.00  0.00           O  
ATOM   4396  OE2 GLU B 273     -26.435  -9.619  19.860  1.00  0.00           O  
ATOM   4397  C   GLU B 273     -27.561  -8.821  24.504  1.00  0.00           C  
ATOM   4398  O   GLU B 273     -28.710  -8.852  24.066  1.00  0.00           O  
ATOM   4399  N   ASN B 274     -27.312  -8.635  25.808  1.00  0.00           N  
ATOM   4400  H   ASN B 274     -26.346  -8.631  26.111  1.00  0.00           H  
ATOM   4401  CA  ASN B 274     -28.351  -8.447  26.832  1.00  0.00           C  
ATOM   4402  HA  ASN B 274     -29.336  -8.592  26.385  1.00  0.00           H  
ATOM   4403  CB  ASN B 274     -28.154  -9.501  27.935  1.00  0.00           C  
ATOM   4404  HB2 ASN B 274     -27.158  -9.383  28.355  1.00  0.00           H  
ATOM   4405  HB3 ASN B 274     -28.875  -9.314  28.731  1.00  0.00           H  
ATOM   4406  CG  ASN B 274     -28.328 -10.934  27.466  1.00  0.00           C  
ATOM   4407  OD1 ASN B 274     -27.381 -11.677  27.251  1.00  0.00           O  
ATOM   4408  ND2 ASN B 274     -29.551 -11.385  27.309  1.00  0.00           N  
ATOM   4409 HD21 ASN B 274     -29.639 -12.343  27.026  1.00  0.00           H  
ATOM   4410 HD22 ASN B 274     -30.338 -10.779  27.461  1.00  0.00           H  
ATOM   4411  C   ASN B 274     -28.366  -7.041  27.462  1.00  0.00           C  
ATOM   4412  O   ASN B 274     -29.392  -6.634  28.002  1.00  0.00           O  
ATOM   4413  N   ASP B 275     -27.240  -6.321  27.428  1.00  0.00           N  
ATOM   4414  H   ASP B 275     -26.430  -6.721  26.975  1.00  0.00           H  
ATOM   4415  CA  ASP B 275     -27.044  -5.056  28.147  1.00  0.00           C  
ATOM   4416  HA  ASP B 275     -28.005  -4.661  28.476  1.00  0.00           H  
ATOM   4417  CB  ASP B 275     -26.248  -5.344  29.430  1.00  0.00           C  
ATOM   4418  HB2 ASP B 275     -26.817  -6.049  30.040  1.00  0.00           H  
ATOM   4419  HB3 ASP B 275     -25.304  -5.824  29.165  1.00  0.00           H  
ATOM   4420  CG  ASP B 275     -25.935  -4.112  30.288  1.00  0.00           C  
ATOM   4421  OD1 ASP B 275     -26.220  -2.967  29.861  1.00  0.00           O  
ATOM   4422  OD2 ASP B 275     -25.365  -4.344  31.376  1.00  0.00           O  
ATOM   4423  C   ASP B 275     -26.362  -4.004  27.247  1.00  0.00           C  
ATOM   4424  O   ASP B 275     -25.143  -4.059  27.061  1.00  0.00           O  
ATOM   4425  N   PRO B 276     -27.116  -3.032  26.697  1.00  0.00           N  
ATOM   4426  CD  PRO B 276     -28.570  -2.968  26.692  1.00  0.00           C  
ATOM   4427  HD2 PRO B 276     -28.913  -2.429  27.577  1.00  0.00           H  
ATOM   4428  HD3 PRO B 276     -29.022  -3.960  26.652  1.00  0.00           H  
ATOM   4429  CG  PRO B 276     -28.932  -2.190  25.431  1.00  0.00           C  
ATOM   4430  HG2 PRO B 276     -29.893  -1.684  25.529  1.00  0.00           H  
ATOM   4431  HG3 PRO B 276     -28.932  -2.862  24.571  1.00  0.00           H  
ATOM   4432  CB  PRO B 276     -27.774  -1.202  25.318  1.00  0.00           C  
ATOM   4433  HB2 PRO B 276     -27.960  -0.355  25.982  1.00  0.00           H  
ATOM   4434  HB3 PRO B 276     -27.635  -0.858  24.292  1.00  0.00           H  
ATOM   4435  CA  PRO B 276     -26.564  -2.004  25.814  1.00  0.00           C  
ATOM   4436  HA  PRO B 276     -26.098  -2.503  24.964  1.00  0.00           H  
ATOM   4437  C   PRO B 276     -25.520  -1.075  26.454  1.00  0.00           C  
ATOM   4438  O   PRO B 276     -24.806  -0.398  25.717  1.00  0.00           O  
ATOM   4439  N   ALA B 277     -25.435  -1.000  27.789  1.00  0.00           N  
ATOM   4440  H   ALA B 277     -25.989  -1.639  28.357  1.00  0.00           H  
ATOM   4441  CA  ALA B 277     -24.439  -0.183  28.486  1.00  0.00           C  
ATOM   4442  HA  ALA B 277     -24.222   0.702  27.885  1.00  0.00           H  
ATOM   4443  CB  ALA B 277     -25.044   0.285  29.815  1.00  0.00           C  
ATOM   4444  HB1 ALA B 277     -24.345   0.952  30.318  1.00  0.00           H  
ATOM   4445  HB2 ALA B 277     -25.976   0.819  29.629  1.00  0.00           H  
ATOM   4446  HB3 ALA B 277     -25.245  -0.574  30.458  1.00  0.00           H  
ATOM   4447  C   ALA B 277     -23.103  -0.921  28.702  1.00  0.00           C  
ATOM   4448  O   ALA B 277     -22.060  -0.280  28.842  1.00  0.00           O  
ATOM   4449  N   ASP B 278     -23.103  -2.260  28.710  1.00  0.00           N  
ATOM   4450  H   ASP B 278     -23.996  -2.723  28.582  1.00  0.00           H  
ATOM   4451  CA  ASP B 278     -21.906  -3.101  28.862  1.00  0.00           C  
ATOM   4452  HA  ASP B 278     -21.254  -2.618  29.592  1.00  0.00           H  
ATOM   4453  CB  ASP B 278     -22.315  -4.462  29.435  1.00  0.00           C  
ATOM   4454  HB2 ASP B 278     -23.026  -4.274  30.236  1.00  0.00           H  
ATOM   4455  HB3 ASP B 278     -22.827  -5.049  28.671  1.00  0.00           H  
ATOM   4456  CG  ASP B 278     -21.168  -5.283  30.035  1.00  0.00           C  
ATOM   4457  OD1 ASP B 278     -21.481  -6.352  30.607  1.00  0.00           O  
ATOM   4458  OD2 ASP B 278     -19.997  -4.846  30.103  1.00  0.00           O  
ATOM   4459  C   ASP B 278     -21.106  -3.209  27.552  1.00  0.00           C  
ATOM   4460  O   ASP B 278     -20.941  -4.286  26.971  1.00  0.00           O  
ATOM   4461  N   PHE B 279     -20.627  -2.061  27.070  1.00  0.00           N  
ATOM   4462  H   PHE B 279     -20.820  -1.221  27.611  1.00  0.00           H  
ATOM   4463  CA  PHE B 279     -19.831  -1.910  25.856  1.00  0.00           C  
ATOM   4464  HA  PHE B 279     -19.674  -2.906  25.445  1.00  0.00           H  
ATOM   4465  CB  PHE B 279     -20.628  -1.130  24.793  1.00  0.00           C  
ATOM   4466  HB2 PHE B 279     -20.657  -1.735  23.890  1.00  0.00           H  
ATOM   4467  HB3 PHE B 279     -21.667  -1.021  25.115  1.00  0.00           H  
ATOM   4468  CG  PHE B 279     -20.099   0.238  24.416  1.00  0.00           C  
ATOM   4469  CD1 PHE B 279     -20.310   1.334  25.271  1.00  0.00           C  
ATOM   4470  HD1 PHE B 279     -20.831   1.194  26.210  1.00  0.00           H  
ATOM   4471  CE1 PHE B 279     -19.844   2.609  24.907  1.00  0.00           C  
ATOM   4472  HE1 PHE B 279     -20.006   3.447  25.570  1.00  0.00           H  
ATOM   4473  CZ  PHE B 279     -19.171   2.792  23.686  1.00  0.00           C  
ATOM   4474  HZ  PHE B 279     -18.819   3.775  23.410  1.00  0.00           H  
ATOM   4475  CE2 PHE B 279     -18.959   1.698  22.828  1.00  0.00           C  
ATOM   4476  HE2 PHE B 279     -18.446   1.841  21.889  1.00  0.00           H  
ATOM   4477  CD2 PHE B 279     -19.423   0.422  23.195  1.00  0.00           C  
ATOM   4478  HD2 PHE B 279     -19.275  -0.415  22.533  1.00  0.00           H  
ATOM   4479  C   PHE B 279     -18.433  -1.362  26.188  1.00  0.00           C  
ATOM   4480  O   PHE B 279     -18.243  -0.579  27.120  1.00  0.00           O  
ATOM   4481  N   ARG B 280     -17.424  -1.894  25.491  1.00  0.00           N  
ATOM   4482  H   ARG B 280     -17.672  -2.531  24.741  1.00  0.00           H  
ATOM   4483  CA  ARG B 280     -16.021  -1.910  25.929  1.00  0.00           C  
ATOM   4484  HA  ARG B 280     -15.851  -1.062  26.598  1.00  0.00           H  
ATOM   4485  CB  ARG B 280     -15.733  -3.218  26.694  1.00  0.00           C  
ATOM   4486  HB2 ARG B 280     -15.772  -4.051  25.992  1.00  0.00           H  
ATOM   4487  HB3 ARG B 280     -14.721  -3.167  27.102  1.00  0.00           H  
ATOM   4488  CG  ARG B 280     -16.715  -3.509  27.841  1.00  0.00           C  
ATOM   4489  HG2 ARG B 280     -16.746  -2.658  28.524  1.00  0.00           H  
ATOM   4490  HG3 ARG B 280     -17.714  -3.688  27.441  1.00  0.00           H  
ATOM   4491  CD  ARG B 280     -16.278  -4.759  28.603  1.00  0.00           C  
ATOM   4492  HD2 ARG B 280     -16.196  -5.595  27.906  1.00  0.00           H  
ATOM   4493  HD3 ARG B 280     -15.299  -4.565  29.041  1.00  0.00           H  
ATOM   4494  NE  ARG B 280     -17.247  -5.102  29.655  1.00  0.00           N  
ATOM   4495  HE  ARG B 280     -18.224  -4.828  29.534  1.00  0.00           H  
ATOM   4496  CZ  ARG B 280     -16.999  -5.755  30.769  1.00  0.00           C  
ATOM   4497  NH1 ARG B 280     -15.812  -6.193  31.075  1.00  0.00           N  
ATOM   4498 HH11 ARG B 280     -15.066  -6.094  30.416  1.00  0.00           H  
ATOM   4499 HH12 ARG B 280     -15.713  -6.749  31.916  1.00  0.00           H  
ATOM   4500  NH2 ARG B 280     -17.958  -5.999  31.604  1.00  0.00           N  
ATOM   4501 HH21 ARG B 280     -18.889  -5.685  31.314  1.00  0.00           H  
ATOM   4502 HH22 ARG B 280     -17.779  -6.508  32.456  1.00  0.00           H  
ATOM   4503  C   ARG B 280     -15.068  -1.779  24.747  1.00  0.00           C  
ATOM   4504  O   ARG B 280     -15.413  -2.129  23.611  1.00  0.00           O  
ATOM   4505  N   ILE B 281     -13.840  -1.344  25.014  1.00  0.00           N  
ATOM   4506  H   ILE B 281     -13.580  -1.154  25.972  1.00  0.00           H  
ATOM   4507  CA  ILE B 281     -12.787  -1.235  24.002  1.00  0.00           C  
ATOM   4508  HA  ILE B 281     -13.002  -1.978  23.235  1.00  0.00           H  
ATOM   4509  CB  ILE B 281     -12.819   0.172  23.341  1.00  0.00           C  
ATOM   4510  HB  ILE B 281     -13.778   0.636  23.587  1.00  0.00           H  
ATOM   4511  CG2 ILE B 281     -11.721   1.131  23.840  1.00  0.00           C  
ATOM   4512 HG21 ILE B 281     -11.719   1.156  24.931  1.00  0.00           H  
ATOM   4513 HG22 ILE B 281     -10.739   0.814  23.486  1.00  0.00           H  
ATOM   4514 HG23 ILE B 281     -11.916   2.142  23.488  1.00  0.00           H  
ATOM   4515  CG1 ILE B 281     -12.788   0.018  21.804  1.00  0.00           C  
ATOM   4516 HG12 ILE B 281     -11.815  -0.369  21.489  1.00  0.00           H  
ATOM   4517 HG13 ILE B 281     -13.556  -0.701  21.517  1.00  0.00           H  
ATOM   4518  CD1 ILE B 281     -13.086   1.319  21.046  1.00  0.00           C  
ATOM   4519 HD11 ILE B 281     -12.281   2.037  21.190  1.00  0.00           H  
ATOM   4520 HD12 ILE B 281     -13.176   1.106  19.983  1.00  0.00           H  
ATOM   4521 HD13 ILE B 281     -14.024   1.749  21.398  1.00  0.00           H  
ATOM   4522  C   ILE B 281     -11.430  -1.630  24.584  1.00  0.00           C  
ATOM   4523  O   ILE B 281     -11.178  -1.462  25.776  1.00  0.00           O  
ATOM   4524  N   TYR B 282     -10.571  -2.152  23.715  1.00  0.00           N  
ATOM   4525  H   TYR B 282     -10.896  -2.311  22.768  1.00  0.00           H  
ATOM   4526  CA  TYR B 282      -9.218  -2.607  24.006  1.00  0.00           C  
ATOM   4527  HA  TYR B 282      -8.845  -2.099  24.898  1.00  0.00           H  
ATOM   4528  CB  TYR B 282      -9.230  -4.126  24.256  1.00  0.00           C  
ATOM   4529  HB2 TYR B 282      -9.457  -4.627  23.316  1.00  0.00           H  
ATOM   4530  HB3 TYR B 282      -8.227  -4.433  24.553  1.00  0.00           H  
ATOM   4531  CG  TYR B 282     -10.221  -4.611  25.304  1.00  0.00           C  
ATOM   4532  CD1 TYR B 282      -9.826  -4.726  26.651  1.00  0.00           C  
ATOM   4533  HD1 TYR B 282      -8.812  -4.478  26.935  1.00  0.00           H  
ATOM   4534  CE1 TYR B 282     -10.749  -5.140  27.630  1.00  0.00           C  
ATOM   4535  HE1 TYR B 282     -10.436  -5.216  28.660  1.00  0.00           H  
ATOM   4536  CZ  TYR B 282     -12.083  -5.426  27.264  1.00  0.00           C  
ATOM   4537  OH  TYR B 282     -12.981  -5.836  28.201  1.00  0.00           O  
ATOM   4538  HH  TYR B 282     -12.532  -6.033  29.025  1.00  0.00           H  
ATOM   4539  CE2 TYR B 282     -12.480  -5.306  25.918  1.00  0.00           C  
ATOM   4540  HE2 TYR B 282     -13.501  -5.516  25.654  1.00  0.00           H  
ATOM   4541  CD2 TYR B 282     -11.547  -4.922  24.937  1.00  0.00           C  
ATOM   4542  HD2 TYR B 282     -11.851  -4.836  23.903  1.00  0.00           H  
ATOM   4543  C   TYR B 282      -8.312  -2.266  22.814  1.00  0.00           C  
ATOM   4544  O   TYR B 282      -8.772  -2.245  21.672  1.00  0.00           O  
ATOM   4545  N   GLN B 283      -7.021  -2.045  23.044  1.00  0.00           N  
ATOM   4546  H   GLN B 283      -6.668  -2.049  23.992  1.00  0.00           H  
ATOM   4547  CA  GLN B 283      -6.029  -1.866  21.982  1.00  0.00           C  
ATOM   4548  HA  GLN B 283      -6.304  -2.484  21.128  1.00  0.00           H  
ATOM   4549  CB  GLN B 283      -6.008  -0.394  21.529  1.00  0.00           C  
ATOM   4550  HB2 GLN B 283      -6.974  -0.167  21.073  1.00  0.00           H  
ATOM   4551  HB3 GLN B 283      -5.880   0.252  22.400  1.00  0.00           H  
ATOM   4552  CG  GLN B 283      -4.883  -0.090  20.522  1.00  0.00           C  
ATOM   4553  HG2 GLN B 283      -3.924  -0.129  21.040  1.00  0.00           H  
ATOM   4554  HG3 GLN B 283      -4.880  -0.847  19.741  1.00  0.00           H  
ATOM   4555  CD  GLN B 283      -5.015   1.270  19.840  1.00  0.00           C  
ATOM   4556  OE1 GLN B 283      -6.088   1.825  19.668  1.00  0.00           O  
ATOM   4557  NE2 GLN B 283      -3.917   1.864  19.418  1.00  0.00           N  
ATOM   4558 HE21 GLN B 283      -4.036   2.760  18.975  1.00  0.00           H  
ATOM   4559 HE22 GLN B 283      -3.014   1.475  19.619  1.00  0.00           H  
ATOM   4560  C   GLN B 283      -4.669  -2.352  22.478  1.00  0.00           C  
ATOM   4561  O   GLN B 283      -4.299  -2.072  23.618  1.00  0.00           O  
ATOM   4562  N   VAL B 284      -3.929  -3.064  21.626  1.00  0.00           N  
ATOM   4563  H   VAL B 284      -4.281  -3.234  20.688  1.00  0.00           H  
ATOM   4564  CA  VAL B 284      -2.584  -3.558  21.945  1.00  0.00           C  
ATOM   4565  HA  VAL B 284      -2.200  -2.989  22.793  1.00  0.00           H  
ATOM   4566  CB  VAL B 284      -2.581  -5.042  22.362  1.00  0.00           C  
ATOM   4567  HB  VAL B 284      -2.853  -5.663  21.508  1.00  0.00           H  
ATOM   4568  CG1 VAL B 284      -1.187  -5.446  22.856  1.00  0.00           C  
ATOM   4569 HG11 VAL B 284      -0.880  -4.809  23.686  1.00  0.00           H  
ATOM   4570 HG12 VAL B 284      -0.463  -5.375  22.048  1.00  0.00           H  
ATOM   4571 HG13 VAL B 284      -1.209  -6.479  23.198  1.00  0.00           H  
ATOM   4572  CG2 VAL B 284      -3.566  -5.324  23.506  1.00  0.00           C  
ATOM   4573 HG21 VAL B 284      -3.375  -4.647  24.339  1.00  0.00           H  
ATOM   4574 HG22 VAL B 284      -4.590  -5.189  23.161  1.00  0.00           H  
ATOM   4575 HG23 VAL B 284      -3.451  -6.352  23.849  1.00  0.00           H  
ATOM   4576  C   VAL B 284      -1.660  -3.298  20.762  1.00  0.00           C  
ATOM   4577  O   VAL B 284      -1.930  -3.708  19.638  1.00  0.00           O  
ATOM   4578  N   THR B 285      -0.563  -2.587  21.023  1.00  0.00           N  
ATOM   4579  H   THR B 285      -0.375  -2.329  21.982  1.00  0.00           H  
ATOM   4580  CA  THR B 285       0.370  -2.043  20.020  1.00  0.00           C  
ATOM   4581  HA  THR B 285      -0.210  -1.576  19.224  1.00  0.00           H  
ATOM   4582  CB  THR B 285       1.251  -0.960  20.671  1.00  0.00           C  
ATOM   4583  HB  THR B 285       1.947  -0.555  19.936  1.00  0.00           H  
ATOM   4584  CG2 THR B 285       0.438   0.202  21.247  1.00  0.00           C  
ATOM   4585 HG21 THR B 285      -0.197  -0.139  22.065  1.00  0.00           H  
ATOM   4586 HG22 THR B 285       1.124   0.959  21.628  1.00  0.00           H  
ATOM   4587 HG23 THR B 285      -0.175   0.644  20.463  1.00  0.00           H  
ATOM   4588  OG1 THR B 285       1.977  -1.526  21.740  1.00  0.00           O  
ATOM   4589  HG1 THR B 285       2.725  -1.994  21.354  1.00  0.00           H  
ATOM   4590  C   THR B 285       1.264  -3.090  19.342  1.00  0.00           C  
ATOM   4591  O   THR B 285       2.235  -2.717  18.689  1.00  0.00           O  
ATOM   4592  N   TYR B 286       1.007  -4.390  19.519  1.00  0.00           N  
ATOM   4593  H   TYR B 286       0.153  -4.647  19.995  1.00  0.00           H  
ATOM   4594  CA  TYR B 286       1.723  -5.441  18.792  1.00  0.00           C  
ATOM   4595  HA  TYR B 286       2.730  -5.076  18.586  1.00  0.00           H  
ATOM   4596  CB  TYR B 286       1.914  -6.687  19.678  1.00  0.00           C  
ATOM   4597  HB2 TYR B 286       2.449  -7.441  19.099  1.00  0.00           H  
ATOM   4598  HB3 TYR B 286       2.588  -6.389  20.482  1.00  0.00           H  
ATOM   4599  CG  TYR B 286       0.714  -7.374  20.321  1.00  0.00           C  
ATOM   4600  CD1 TYR B 286      -0.555  -7.445  19.704  1.00  0.00           C  
ATOM   4601  HD1 TYR B 286      -0.752  -6.974  18.753  1.00  0.00           H  
ATOM   4602  CE1 TYR B 286      -1.590  -8.197  20.294  1.00  0.00           C  
ATOM   4603  HE1 TYR B 286      -2.545  -8.281  19.793  1.00  0.00           H  
ATOM   4604  CZ  TYR B 286      -1.370  -8.881  21.506  1.00  0.00           C  
ATOM   4605  OH  TYR B 286      -2.355  -9.637  22.055  1.00  0.00           O  
ATOM   4606  HH  TYR B 286      -3.003  -9.876  21.365  1.00  0.00           H  
ATOM   4607  CE2 TYR B 286      -0.114  -8.794  22.138  1.00  0.00           C  
ATOM   4608  HE2 TYR B 286       0.052  -9.327  23.061  1.00  0.00           H  
ATOM   4609  CD2 TYR B 286       0.921  -8.047  21.544  1.00  0.00           C  
ATOM   4610  HD2 TYR B 286       1.891  -8.015  22.020  1.00  0.00           H  
ATOM   4611  C   TYR B 286       1.109  -5.730  17.412  1.00  0.00           C  
ATOM   4612  O   TYR B 286       0.003  -5.292  17.096  1.00  0.00           O  
ATOM   4613  N   LEU B 287       1.846  -6.469  16.580  1.00  0.00           N  
ATOM   4614  H   LEU B 287       2.755  -6.774  16.884  1.00  0.00           H  
ATOM   4615  CA  LEU B 287       1.412  -6.887  15.240  1.00  0.00           C  
ATOM   4616  HA  LEU B 287       0.756  -6.121  14.827  1.00  0.00           H  
ATOM   4617  CB  LEU B 287       2.652  -7.008  14.331  1.00  0.00           C  
ATOM   4618  HB2 LEU B 287       3.218  -7.883  14.652  1.00  0.00           H  
ATOM   4619  HB3 LEU B 287       2.308  -7.193  13.312  1.00  0.00           H  
ATOM   4620  CG  LEU B 287       3.608  -5.794  14.315  1.00  0.00           C  
ATOM   4621  HG  LEU B 287       3.959  -5.585  15.326  1.00  0.00           H  
ATOM   4622  CD1 LEU B 287       4.828  -6.128  13.461  1.00  0.00           C  
ATOM   4623 HD11 LEU B 287       5.516  -5.282  13.455  1.00  0.00           H  
ATOM   4624 HD12 LEU B 287       4.517  -6.339  12.438  1.00  0.00           H  
ATOM   4625 HD13 LEU B 287       5.343  -6.996  13.872  1.00  0.00           H  
ATOM   4626  CD2 LEU B 287       2.965  -4.529  13.748  1.00  0.00           C  
ATOM   4627 HD21 LEU B 287       3.696  -3.722  13.708  1.00  0.00           H  
ATOM   4628 HD22 LEU B 287       2.138  -4.217  14.385  1.00  0.00           H  
ATOM   4629 HD23 LEU B 287       2.587  -4.732  12.747  1.00  0.00           H  
ATOM   4630  C   LEU B 287       0.597  -8.201  15.248  1.00  0.00           C  
ATOM   4631  O   LEU B 287       0.054  -8.598  14.221  1.00  0.00           O  
ATOM   4632  N   GLU B 288       0.522  -8.876  16.400  1.00  0.00           N  
ATOM   4633  H   GLU B 288       0.921  -8.452  17.219  1.00  0.00           H  
ATOM   4634  CA  GLU B 288      -0.199 -10.140  16.593  1.00  0.00           C  
ATOM   4635  HA  GLU B 288       0.153 -10.856  15.850  1.00  0.00           H  
ATOM   4636  CB  GLU B 288       0.164 -10.705  17.983  1.00  0.00           C  
ATOM   4637  HB2 GLU B 288       1.218 -10.986  17.975  1.00  0.00           H  
ATOM   4638  HB3 GLU B 288       0.058  -9.917  18.725  1.00  0.00           H  
ATOM   4639  CG  GLU B 288      -0.668 -11.907  18.464  1.00  0.00           C  
ATOM   4640  HG2 GLU B 288      -0.238 -12.272  19.400  1.00  0.00           H  
ATOM   4641  HG3 GLU B 288      -1.679 -11.560  18.687  1.00  0.00           H  
ATOM   4642  CD  GLU B 288      -0.732 -13.063  17.457  1.00  0.00           C  
ATOM   4643  OE1 GLU B 288      -1.785 -13.739  17.425  1.00  0.00           O  
ATOM   4644  OE2 GLU B 288       0.254 -13.247  16.712  1.00  0.00           O  
ATOM   4645  C   GLU B 288      -1.721  -9.935  16.440  1.00  0.00           C  
ATOM   4646  O   GLU B 288      -2.304  -9.150  17.197  1.00  0.00           O  
ATOM   4647  N   PRO B 289      -2.402 -10.618  15.497  1.00  0.00           N  
ATOM   4648  CD  PRO B 289      -1.840 -11.504  14.482  1.00  0.00           C  
ATOM   4649  HD2 PRO B 289      -1.310 -12.344  14.928  1.00  0.00           H  
ATOM   4650  HD3 PRO B 289      -1.167 -10.939  13.836  1.00  0.00           H  
ATOM   4651  CG  PRO B 289      -3.020 -12.023  13.659  1.00  0.00           C  
ATOM   4652  HG2 PRO B 289      -3.407 -12.942  14.103  1.00  0.00           H  
ATOM   4653  HG3 PRO B 289      -2.750 -12.184  12.616  1.00  0.00           H  
ATOM   4654  CB  PRO B 289      -4.040 -10.901  13.816  1.00  0.00           C  
ATOM   4655  HB2 PRO B 289      -5.054 -11.225  13.601  1.00  0.00           H  
ATOM   4656  HB3 PRO B 289      -3.770 -10.073  13.160  1.00  0.00           H  
ATOM   4657  CA  PRO B 289      -3.841 -10.485  15.276  1.00  0.00           C  
ATOM   4658  HA  PRO B 289      -4.123  -9.439  15.382  1.00  0.00           H  
ATOM   4659  C   PRO B 289      -4.682 -11.296  16.287  1.00  0.00           C  
ATOM   4660  O   PRO B 289      -5.651 -11.958  15.911  1.00  0.00           O  
ATOM   4661  N   SER B 290      -4.333 -11.241  17.577  1.00  0.00           N  
ATOM   4662  H   SER B 290      -3.553 -10.644  17.827  1.00  0.00           H  
ATOM   4663  CA  SER B 290      -5.052 -11.937  18.655  1.00  0.00           C  
ATOM   4664  HA  SER B 290      -6.085 -12.069  18.342  1.00  0.00           H  
ATOM   4665  CB  SER B 290      -4.463 -13.333  18.927  1.00  0.00           C  
ATOM   4666  HB2 SER B 290      -3.493 -13.222  19.413  1.00  0.00           H  
ATOM   4667  HB3 SER B 290      -5.128 -13.859  19.609  1.00  0.00           H  
ATOM   4668  OG  SER B 290      -4.300 -14.128  17.768  1.00  0.00           O  
ATOM   4669  HG  SER B 290      -3.338 -14.041  17.517  1.00  0.00           H  
ATOM   4670  C   SER B 290      -5.069 -11.127  19.961  1.00  0.00           C  
ATOM   4671  O   SER B 290      -4.177 -10.318  20.222  1.00  0.00           O  
ATOM   4672  N   LEU B 291      -6.069 -11.348  20.824  1.00  0.00           N  
ATOM   4673  H   LEU B 291      -6.781 -12.015  20.541  1.00  0.00           H  
ATOM   4674  CA  LEU B 291      -6.212 -10.684  22.129  1.00  0.00           C  
ATOM   4675  HA  LEU B 291      -5.213 -10.425  22.483  1.00  0.00           H  
ATOM   4676  CB  LEU B 291      -7.007  -9.376  21.947  1.00  0.00           C  
ATOM   4677  HB2 LEU B 291      -6.466  -8.737  21.248  1.00  0.00           H  
ATOM   4678  HB3 LEU B 291      -7.977  -9.618  21.508  1.00  0.00           H  
ATOM   4679  CG  LEU B 291      -7.245  -8.586  23.250  1.00  0.00           C  
ATOM   4680  HG  LEU B 291      -7.824  -9.186  23.951  1.00  0.00           H  
ATOM   4681  CD1 LEU B 291      -5.929  -8.170  23.910  1.00  0.00           C  
ATOM   4682 HD11 LEU B 291      -6.125  -7.486  24.735  1.00  0.00           H  
ATOM   4683 HD12 LEU B 291      -5.417  -9.041  24.311  1.00  0.00           H  
ATOM   4684 HD13 LEU B 291      -5.289  -7.683  23.174  1.00  0.00           H  
ATOM   4685  CD2 LEU B 291      -8.036  -7.315  22.947  1.00  0.00           C  
ATOM   4686 HD21 LEU B 291      -7.478  -6.678  22.260  1.00  0.00           H  
ATOM   4687 HD22 LEU B 291      -8.995  -7.580  22.503  1.00  0.00           H  
ATOM   4688 HD23 LEU B 291      -8.221  -6.778  23.875  1.00  0.00           H  
ATOM   4689  C   LEU B 291      -6.862 -11.595  23.182  1.00  0.00           C  
ATOM   4690  O   LEU B 291      -7.976 -12.085  22.991  1.00  0.00           O  
ATOM   4691  N   ARG B 292      -6.185 -11.791  24.319  1.00  0.00           N  
ATOM   4692  H   ARG B 292      -5.311 -11.298  24.430  1.00  0.00           H  
ATOM   4693  CA  ARG B 292      -6.715 -12.528  25.477  1.00  0.00           C  
ATOM   4694  HA  ARG B 292      -7.390 -13.296  25.099  1.00  0.00           H  
ATOM   4695  CB  ARG B 292      -5.555 -13.222  26.214  1.00  0.00           C  
ATOM   4696  HB2 ARG B 292      -4.840 -13.582  25.471  1.00  0.00           H  
ATOM   4697  HB3 ARG B 292      -5.045 -12.502  26.857  1.00  0.00           H  
ATOM   4698  CG  ARG B 292      -6.006 -14.434  27.047  1.00  0.00           C  
ATOM   4699  HG2 ARG B 292      -6.683 -14.112  27.838  1.00  0.00           H  
ATOM   4700  HG3 ARG B 292      -6.527 -15.138  26.397  1.00  0.00           H  
ATOM   4701  CD  ARG B 292      -4.788 -15.136  27.659  1.00  0.00           C  
ATOM   4702  HD2 ARG B 292      -4.063 -15.306  26.861  1.00  0.00           H  
ATOM   4703  HD3 ARG B 292      -4.336 -14.478  28.404  1.00  0.00           H  
ATOM   4704  NE  ARG B 292      -5.142 -16.422  28.295  1.00  0.00           N  
ATOM   4705  HE  ARG B 292      -6.059 -16.507  28.729  1.00  0.00           H  
ATOM   4706  CZ  ARG B 292      -4.410 -17.518  28.359  1.00  0.00           C  
ATOM   4707  NH1 ARG B 292      -3.229 -17.604  27.806  1.00  0.00           N  
ATOM   4708 HH11 ARG B 292      -2.851 -16.802  27.338  1.00  0.00           H  
ATOM   4709 HH12 ARG B 292      -2.696 -18.451  27.892  1.00  0.00           H  
ATOM   4710  NH2 ARG B 292      -4.859 -18.563  28.983  1.00  0.00           N  
ATOM   4711 HH21 ARG B 292      -5.727 -18.507  29.515  1.00  0.00           H  
ATOM   4712 HH22 ARG B 292      -4.378 -19.440  28.948  1.00  0.00           H  
ATOM   4713  C   ARG B 292      -7.537 -11.601  26.380  1.00  0.00           C  
ATOM   4714  O   ARG B 292      -7.161 -10.453  26.590  1.00  0.00           O  
ATOM   4715  N   ILE B 293      -8.631 -12.109  26.943  1.00  0.00           N  
ATOM   4716  H   ILE B 293      -8.862 -13.071  26.715  1.00  0.00           H  
ATOM   4717  CA  ILE B 293      -9.563 -11.390  27.832  1.00  0.00           C  
ATOM   4718  HA  ILE B 293      -9.111 -10.454  28.160  1.00  0.00           H  
ATOM   4719  CB  ILE B 293     -10.880 -11.073  27.074  1.00  0.00           C  
ATOM   4720  HB  ILE B 293     -11.237 -12.009  26.639  1.00  0.00           H  
ATOM   4721  CG2 ILE B 293     -12.002 -10.573  28.008  1.00  0.00           C  
ATOM   4722 HG21 ILE B 293     -11.660  -9.728  28.606  1.00  0.00           H  
ATOM   4723 HG22 ILE B 293     -12.864 -10.261  27.417  1.00  0.00           H  
ATOM   4724 HG23 ILE B 293     -12.333 -11.374  28.672  1.00  0.00           H  
ATOM   4725  CG1 ILE B 293     -10.682 -10.090  25.895  1.00  0.00           C  
ATOM   4726 HG12 ILE B 293      -9.939 -10.497  25.208  1.00  0.00           H  
ATOM   4727 HG13 ILE B 293     -11.621 -10.029  25.343  1.00  0.00           H  
ATOM   4728  CD1 ILE B 293     -10.262  -8.661  26.269  1.00  0.00           C  
ATOM   4729 HD11 ILE B 293     -10.158  -8.069  25.360  1.00  0.00           H  
ATOM   4730 HD12 ILE B 293     -11.020  -8.196  26.898  1.00  0.00           H  
ATOM   4731 HD13 ILE B 293      -9.307  -8.668  26.791  1.00  0.00           H  
ATOM   4732  C   ILE B 293      -9.822 -12.253  29.070  1.00  0.00           C  
ATOM   4733  O   ILE B 293     -10.016 -13.458  28.937  1.00  0.00           O  
ATOM   4734  N   ALA B 294      -9.838 -11.666  30.270  1.00  0.00           N  
ATOM   4735  H   ALA B 294      -9.684 -10.673  30.330  1.00  0.00           H  
ATOM   4736  CA  ALA B 294     -10.277 -12.361  31.484  1.00  0.00           C  
ATOM   4737  HA  ALA B 294      -9.882 -13.375  31.497  1.00  0.00           H  
ATOM   4738  CB  ALA B 294      -9.716 -11.625  32.706  1.00  0.00           C  
ATOM   4739  HB1 ALA B 294     -10.070 -12.110  33.617  1.00  0.00           H  
ATOM   4740  HB2 ALA B 294      -8.626 -11.658  32.692  1.00  0.00           H  
ATOM   4741  HB3 ALA B 294     -10.043 -10.587  32.702  1.00  0.00           H  
ATOM   4742  C   ALA B 294     -11.811 -12.456  31.501  1.00  0.00           C  
ATOM   4743  O   ALA B 294     -12.494 -11.430  31.571  1.00  0.00           O  
ATOM   4744  N   ALA B 295     -12.354 -13.673  31.425  1.00  0.00           N  
ATOM   4745  H   ALA B 295     -11.748 -14.487  31.492  1.00  0.00           H  
ATOM   4746  CA  ALA B 295     -13.796 -13.912  31.347  1.00  0.00           C  
ATOM   4747  HA  ALA B 295     -14.198 -13.365  30.492  1.00  0.00           H  
ATOM   4748  CB  ALA B 295     -14.034 -15.410  31.118  1.00  0.00           C  
ATOM   4749  HB1 ALA B 295     -13.704 -15.981  31.987  1.00  0.00           H  
ATOM   4750  HB2 ALA B 295     -15.099 -15.589  30.962  1.00  0.00           H  
ATOM   4751  HB3 ALA B 295     -13.488 -15.750  30.239  1.00  0.00           H  
ATOM   4752  C   ALA B 295     -14.532 -13.414  32.602  1.00  0.00           C  
ATOM   4753  O   ALA B 295     -15.625 -12.868  32.497  1.00  0.00           O  
ATOM   4754  N   SER B 296     -13.885 -13.484  33.766  1.00  0.00           N  
ATOM   4755  H   SER B 296     -12.979 -13.930  33.772  1.00  0.00           H  
ATOM   4756  CA  SER B 296     -14.359 -12.933  35.044  1.00  0.00           C  
ATOM   4757  HA  SER B 296     -15.345 -13.348  35.256  1.00  0.00           H  
ATOM   4758  CB  SER B 296     -13.401 -13.401  36.143  1.00  0.00           C  
ATOM   4759  HB2 SER B 296     -13.692 -12.968  37.103  1.00  0.00           H  
ATOM   4760  HB3 SER B 296     -13.451 -14.488  36.218  1.00  0.00           H  
ATOM   4761  OG  SER B 296     -12.074 -13.021  35.822  1.00  0.00           O  
ATOM   4762  HG  SER B 296     -11.480 -13.538  36.377  1.00  0.00           H  
ATOM   4763  C   SER B 296     -14.505 -11.399  35.077  1.00  0.00           C  
ATOM   4764  O   SER B 296     -15.012 -10.861  36.057  1.00  0.00           O  
ATOM   4765  N   THR B 297     -14.101 -10.671  34.024  1.00  0.00           N  
ATOM   4766  H   THR B 297     -13.669 -11.161  33.251  1.00  0.00           H  
ATOM   4767  CA  THR B 297     -14.435  -9.238  33.857  1.00  0.00           C  
ATOM   4768  HA  THR B 297     -14.487  -8.774  34.842  1.00  0.00           H  
ATOM   4769  CB  THR B 297     -13.375  -8.480  33.042  1.00  0.00           C  
ATOM   4770  HB  THR B 297     -13.653  -7.425  33.040  1.00  0.00           H  
ATOM   4771  CG2 THR B 297     -11.962  -8.563  33.619  1.00  0.00           C  
ATOM   4772 HG21 THR B 297     -11.895  -7.916  34.494  1.00  0.00           H  
ATOM   4773 HG22 THR B 297     -11.725  -9.582  33.920  1.00  0.00           H  
ATOM   4774 HG23 THR B 297     -11.239  -8.226  32.876  1.00  0.00           H  
ATOM   4775  OG1 THR B 297     -13.368  -8.892  31.694  1.00  0.00           O  
ATOM   4776  HG1 THR B 297     -13.053  -9.816  31.652  1.00  0.00           H  
ATOM   4777  C   THR B 297     -15.795  -9.012  33.185  1.00  0.00           C  
ATOM   4778  O   THR B 297     -16.315  -7.892  33.219  1.00  0.00           O  
ATOM   4779  N   LEU B 298     -16.351 -10.032  32.527  1.00  0.00           N  
ATOM   4780  H   LEU B 298     -15.910 -10.942  32.618  1.00  0.00           H  
ATOM   4781  CA  LEU B 298     -17.653 -10.041  31.859  1.00  0.00           C  
ATOM   4782  HA  LEU B 298     -17.931  -9.026  31.578  1.00  0.00           H  
ATOM   4783  CB  LEU B 298     -17.563 -10.906  30.582  1.00  0.00           C  
ATOM   4784  HB2 LEU B 298     -17.442 -11.944  30.893  1.00  0.00           H  
ATOM   4785  HB3 LEU B 298     -18.509 -10.835  30.048  1.00  0.00           H  
ATOM   4786  CG  LEU B 298     -16.420 -10.563  29.604  1.00  0.00           C  
ATOM   4787  HG  LEU B 298     -15.471 -10.512  30.136  1.00  0.00           H  
ATOM   4788  CD1 LEU B 298     -16.287 -11.648  28.536  1.00  0.00           C  
ATOM   4789 HD11 LEU B 298     -16.094 -12.612  29.011  1.00  0.00           H  
ATOM   4790 HD12 LEU B 298     -17.208 -11.717  27.958  1.00  0.00           H  
ATOM   4791 HD13 LEU B 298     -15.456 -11.410  27.872  1.00  0.00           H  
ATOM   4792  CD2 LEU B 298     -16.664  -9.227  28.900  1.00  0.00           C  
ATOM   4793 HD21 LEU B 298     -16.724  -8.435  29.641  1.00  0.00           H  
ATOM   4794 HD22 LEU B 298     -15.841  -9.014  28.218  1.00  0.00           H  
ATOM   4795 HD23 LEU B 298     -17.598  -9.264  28.338  1.00  0.00           H  
ATOM   4796  C   LEU B 298     -18.731 -10.586  32.815  1.00  0.00           C  
ATOM   4797  O   LEU B 298     -18.429 -11.154  33.862  1.00  0.00           O  
ATOM   4798  N   LYS B 299     -20.008 -10.438  32.461  1.00  0.00           N  
ATOM   4799  H   LYS B 299     -20.219  -9.969  31.587  1.00  0.00           H  
ATOM   4800  CA  LYS B 299     -21.116 -11.091  33.172  1.00  0.00           C  
ATOM   4801  HA  LYS B 299     -20.906 -11.084  34.243  1.00  0.00           H  
ATOM   4802  CB  LYS B 299     -22.421 -10.321  32.916  1.00  0.00           C  
ATOM   4803  HB2 LYS B 299     -22.605 -10.285  31.842  1.00  0.00           H  
ATOM   4804  HB3 LYS B 299     -23.244 -10.856  33.393  1.00  0.00           H  
ATOM   4805  CG  LYS B 299     -22.367  -8.889  33.474  1.00  0.00           C  
ATOM   4806  HG2 LYS B 299     -22.327  -8.934  34.563  1.00  0.00           H  
ATOM   4807  HG3 LYS B 299     -21.470  -8.383  33.115  1.00  0.00           H  
ATOM   4808  CD  LYS B 299     -23.583  -8.057  33.043  1.00  0.00           C  
ATOM   4809  HD2 LYS B 299     -23.637  -8.041  31.951  1.00  0.00           H  
ATOM   4810  HD3 LYS B 299     -24.494  -8.513  33.432  1.00  0.00           H  
ATOM   4811  CE  LYS B 299     -23.445  -6.631  33.598  1.00  0.00           C  
ATOM   4812  HE2 LYS B 299     -24.305  -6.408  34.236  1.00  0.00           H  
ATOM   4813  HE3 LYS B 299     -22.542  -6.585  34.214  1.00  0.00           H  
ATOM   4814  NZ  LYS B 299     -23.348  -5.629  32.516  1.00  0.00           N  
ATOM   4815  HZ1 LYS B 299     -23.087  -4.715  32.850  1.00  0.00           H  
ATOM   4816  HZ2 LYS B 299     -22.689  -5.926  31.796  1.00  0.00           H  
ATOM   4817  HZ3 LYS B 299     -24.246  -5.455  32.053  1.00  0.00           H  
ATOM   4818  C   LYS B 299     -21.228 -12.553  32.724  1.00  0.00           C  
ATOM   4819  O   LYS B 299     -21.218 -12.823  31.523  1.00  0.00           O  
ATOM   4820  N   SER B 300     -21.345 -13.482  33.674  1.00  0.00           N  
ATOM   4821  H   SER B 300     -21.344 -13.181  34.633  1.00  0.00           H  
ATOM   4822  CA  SER B 300     -21.730 -14.877  33.392  1.00  0.00           C  
ATOM   4823  HA  SER B 300     -21.255 -15.168  32.463  1.00  0.00           H  
ATOM   4824  CB  SER B 300     -21.199 -15.837  34.463  1.00  0.00           C  
ATOM   4825  HB2 SER B 300     -20.111 -15.768  34.497  1.00  0.00           H  
ATOM   4826  HB3 SER B 300     -21.601 -15.556  35.437  1.00  0.00           H  
ATOM   4827  OG  SER B 300     -21.568 -17.173  34.183  1.00  0.00           O  
ATOM   4828  HG  SER B 300     -21.385 -17.362  33.229  1.00  0.00           H  
ATOM   4829  C   SER B 300     -23.248 -15.005  33.196  1.00  0.00           C  
ATOM   4830  O   SER B 300     -24.002 -14.144  33.654  1.00  0.00           O  
ATOM   4831  N   GLY B 301     -23.701 -16.031  32.469  1.00  0.00           N  
ATOM   4832  H   GLY B 301     -23.015 -16.713  32.137  1.00  0.00           H  
ATOM   4833  CA  GLY B 301     -25.107 -16.221  32.088  1.00  0.00           C  
ATOM   4834  HA2 GLY B 301     -25.222 -17.218  31.665  1.00  0.00           H  
ATOM   4835  HA3 GLY B 301     -25.731 -16.142  32.977  1.00  0.00           H  
ATOM   4836  C   GLY B 301     -25.610 -15.205  31.056  1.00  0.00           C  
ATOM   4837  O   GLY B 301     -26.817 -15.045  30.882  1.00  0.00           O  
ATOM   4838  N   ILE B 302     -24.687 -14.498  30.398  1.00  0.00           N  
ATOM   4839  H   ILE B 302     -23.720 -14.733  30.573  1.00  0.00           H  
ATOM   4840  CA  ILE B 302     -24.940 -13.376  29.488  1.00  0.00           C  
ATOM   4841  HA  ILE B 302     -26.002 -13.346  29.241  1.00  0.00           H  
ATOM   4842  CB  ILE B 302     -24.557 -12.047  30.186  1.00  0.00           C  
ATOM   4843  HB  ILE B 302     -23.551 -12.172  30.582  1.00  0.00           H  
ATOM   4844  CG2 ILE B 302     -24.498 -10.848  29.224  1.00  0.00           C  
ATOM   4845 HG21 ILE B 302     -23.705 -10.990  28.494  1.00  0.00           H  
ATOM   4846 HG22 ILE B 302     -25.440 -10.751  28.693  1.00  0.00           H  
ATOM   4847 HG23 ILE B 302     -24.294  -9.930  29.776  1.00  0.00           H  
ATOM   4848  CG1 ILE B 302     -25.474 -11.710  31.389  1.00  0.00           C  
ATOM   4849 HG12 ILE B 302     -25.435 -12.528  32.107  1.00  0.00           H  
ATOM   4850 HG13 ILE B 302     -25.077 -10.829  31.890  1.00  0.00           H  
ATOM   4851  CD1 ILE B 302     -26.947 -11.428  31.065  1.00  0.00           C  
ATOM   4852 HD11 ILE B 302     -27.033 -10.537  30.446  1.00  0.00           H  
ATOM   4853 HD12 ILE B 302     -27.400 -12.276  30.554  1.00  0.00           H  
ATOM   4854 HD13 ILE B 302     -27.488 -11.254  31.995  1.00  0.00           H  
ATOM   4855  C   ILE B 302     -24.182 -13.603  28.175  1.00  0.00           C  
ATOM   4856  O   ILE B 302     -23.059 -14.115  28.161  1.00  0.00           O  
ATOM   4857  N   SER B 303     -24.799 -13.214  27.058  1.00  0.00           N  
ATOM   4858  H   SER B 303     -25.704 -12.758  27.147  1.00  0.00           H  
ATOM   4859  CA  SER B 303     -24.199 -13.309  25.725  1.00  0.00           C  
ATOM   4860  HA  SER B 303     -23.432 -14.074  25.757  1.00  0.00           H  
ATOM   4861  CB  SER B 303     -25.246 -13.812  24.730  1.00  0.00           C  
ATOM   4862  HB2 SER B 303     -25.620 -14.777  25.076  1.00  0.00           H  
ATOM   4863  HB3 SER B 303     -26.084 -13.117  24.692  1.00  0.00           H  
ATOM   4864  OG  SER B 303     -24.697 -13.973  23.438  1.00  0.00           O  
ATOM   4865  HG  SER B 303     -23.871 -14.493  23.516  1.00  0.00           H  
ATOM   4866  C   SER B 303     -23.482 -12.017  25.309  1.00  0.00           C  
ATOM   4867  O   SER B 303     -23.848 -10.914  25.722  1.00  0.00           O  
ATOM   4868  N   TYR B 304     -22.425 -12.158  24.505  1.00  0.00           N  
ATOM   4869  H   TYR B 304     -22.208 -13.085  24.161  1.00  0.00           H  
ATOM   4870  CA  TYR B 304     -21.526 -11.076  24.089  1.00  0.00           C  
ATOM   4871  HA  TYR B 304     -22.053 -10.126  24.147  1.00  0.00           H  
ATOM   4872  CB  TYR B 304     -20.296 -11.014  25.011  1.00  0.00           C  
ATOM   4873  HB2 TYR B 304     -19.907 -12.025  25.130  1.00  0.00           H  
ATOM   4874  HB3 TYR B 304     -19.518 -10.427  24.522  1.00  0.00           H  
ATOM   4875  CG  TYR B 304     -20.515 -10.415  26.388  1.00  0.00           C  
ATOM   4876  CD1 TYR B 304     -20.256  -9.046  26.613  1.00  0.00           C  
ATOM   4877  HD1 TYR B 304     -19.922  -8.423  25.797  1.00  0.00           H  
ATOM   4878  CE1 TYR B 304     -20.422  -8.489  27.896  1.00  0.00           C  
ATOM   4879  HE1 TYR B 304     -20.231  -7.438  28.069  1.00  0.00           H  
ATOM   4880  CZ  TYR B 304     -20.824  -9.315  28.965  1.00  0.00           C  
ATOM   4881  OH  TYR B 304     -20.937  -8.828  30.225  1.00  0.00           O  
ATOM   4882  HH  TYR B 304     -21.119  -7.859  30.258  1.00  0.00           H  
ATOM   4883  CE2 TYR B 304     -21.069 -10.684  28.741  1.00  0.00           C  
ATOM   4884  HE2 TYR B 304     -21.389 -11.305  29.561  1.00  0.00           H  
ATOM   4885  CD2 TYR B 304     -20.922 -11.235  27.456  1.00  0.00           C  
ATOM   4886  HD2 TYR B 304     -21.125 -12.287  27.293  1.00  0.00           H  
ATOM   4887  C   TYR B 304     -21.069 -11.242  22.635  1.00  0.00           C  
ATOM   4888  O   TYR B 304     -21.090 -12.341  22.074  1.00  0.00           O  
ATOM   4889  N   ARG B 305     -20.628 -10.125  22.045  1.00  0.00           N  
ATOM   4890  H   ARG B 305     -20.669  -9.271  22.598  1.00  0.00           H  
ATOM   4891  CA  ARG B 305     -20.004 -10.002  20.722  1.00  0.00           C  
ATOM   4892  HA  ARG B 305     -19.798 -10.997  20.329  1.00  0.00           H  
ATOM   4893  CB  ARG B 305     -20.934  -9.243  19.766  1.00  0.00           C  
ATOM   4894  HB2 ARG B 305     -21.197  -8.287  20.221  1.00  0.00           H  
ATOM   4895  HB3 ARG B 305     -20.396  -9.036  18.840  1.00  0.00           H  
ATOM   4896  CG  ARG B 305     -22.212  -9.997  19.407  1.00  0.00           C  
ATOM   4897  HG2 ARG B 305     -21.963 -10.968  18.983  1.00  0.00           H  
ATOM   4898  HG3 ARG B 305     -22.819 -10.133  20.302  1.00  0.00           H  
ATOM   4899  CD  ARG B 305     -22.982  -9.163  18.379  1.00  0.00           C  
ATOM   4900  HD2 ARG B 305     -23.105  -8.157  18.780  1.00  0.00           H  
ATOM   4901  HD3 ARG B 305     -22.411  -9.103  17.451  1.00  0.00           H  
ATOM   4902  NE  ARG B 305     -24.322  -9.706  18.150  1.00  0.00           N  
ATOM   4903  HE  ARG B 305     -25.013  -9.533  18.883  1.00  0.00           H  
ATOM   4904  CZ  ARG B 305     -24.819 -10.345  17.116  1.00  0.00           C  
ATOM   4905  NH1 ARG B 305     -24.155 -10.522  16.005  1.00  0.00           N  
ATOM   4906 HH11 ARG B 305     -23.240 -10.104  15.916  1.00  0.00           H  
ATOM   4907 HH12 ARG B 305     -24.584 -11.001  15.239  1.00  0.00           H  
ATOM   4908  NH2 ARG B 305     -26.027 -10.812  17.209  1.00  0.00           N  
ATOM   4909 HH21 ARG B 305     -26.483 -10.735  18.131  1.00  0.00           H  
ATOM   4910 HH22 ARG B 305     -26.499 -11.231  16.438  1.00  0.00           H  
ATOM   4911  C   ARG B 305     -18.682  -9.244  20.794  1.00  0.00           C  
ATOM   4912  O   ARG B 305     -18.438  -8.479  21.727  1.00  0.00           O  
ATOM   4913  N   ALA B 306     -17.877  -9.397  19.744  1.00  0.00           N  
ATOM   4914  H   ALA B 306     -18.185 -10.016  19.004  1.00  0.00           H  
ATOM   4915  CA  ALA B 306     -16.664  -8.618  19.503  1.00  0.00           C  
ATOM   4916  HA  ALA B 306     -16.725  -7.692  20.074  1.00  0.00           H  
ATOM   4917  CB  ALA B 306     -15.451  -9.411  20.002  1.00  0.00           C  
ATOM   4918  HB1 ALA B 306     -14.547  -8.813  19.889  1.00  0.00           H  
ATOM   4919  HB2 ALA B 306     -15.574  -9.666  21.054  1.00  0.00           H  
ATOM   4920  HB3 ALA B 306     -15.347 -10.328  19.423  1.00  0.00           H  
ATOM   4921  C   ALA B 306     -16.507  -8.247  18.018  1.00  0.00           C  
ATOM   4922  O   ALA B 306     -16.991  -8.967  17.143  1.00  0.00           O  
ATOM   4923  N   ARG B 307     -15.787  -7.152  17.739  1.00  0.00           N  
ATOM   4924  H   ARG B 307     -15.480  -6.591  18.533  1.00  0.00           H  
ATOM   4925  CA  ARG B 307     -15.350  -6.704  16.403  1.00  0.00           C  
ATOM   4926  HA  ARG B 307     -15.189  -7.588  15.785  1.00  0.00           H  
ATOM   4927  CB  ARG B 307     -16.447  -5.870  15.713  1.00  0.00           C  
ATOM   4928  HB2 ARG B 307     -16.119  -5.631  14.700  1.00  0.00           H  
ATOM   4929  HB3 ARG B 307     -17.352  -6.476  15.636  1.00  0.00           H  
ATOM   4930  CG  ARG B 307     -16.778  -4.564  16.452  1.00  0.00           C  
ATOM   4931  HG2 ARG B 307     -17.053  -4.783  17.483  1.00  0.00           H  
ATOM   4932  HG3 ARG B 307     -15.899  -3.925  16.471  1.00  0.00           H  
ATOM   4933  CD  ARG B 307     -17.926  -3.804  15.780  1.00  0.00           C  
ATOM   4934  HD2 ARG B 307     -17.638  -3.533  14.766  1.00  0.00           H  
ATOM   4935  HD3 ARG B 307     -18.803  -4.451  15.737  1.00  0.00           H  
ATOM   4936  NE  ARG B 307     -18.246  -2.600  16.557  1.00  0.00           N  
ATOM   4937  HE  ARG B 307     -17.898  -2.574  17.508  1.00  0.00           H
[truncated: 31,429 more chars]
