# Supplementary material for: Insights into receptor structure and dynamics at the surface of living cells
Source: Nat Commun. 2023 Mar 22;14:1596. doi: 10.1038/s41467-023-37284-4 (PMC10033668; doi:10.1038/s41467-023-37284-4)
Supplement: Supplementary file 15 — Source Data [file 41467_2023_37284_MOESM15_ESM.zip › Source data/Main/Figure 5/b/Average structures of MD sub-trajectories/S44B/MD_sub-average_3bpn_S44B_4.pdb]

ATOM      1  N   CYS A   1       3.234   9.845   9.457  1.00  0.00           N  
ATOM      2  H1  CYS A   1       3.345   9.492   8.516  1.00  0.00           H  
ATOM      3  H2  CYS A   1       4.025  10.430   9.680  1.00  0.00           H  
ATOM      4  H3  CYS A   1       2.372  10.375   9.443  1.00  0.00           H  
ATOM      5  CA  CYS A   1       3.159   8.712  10.389  1.00  0.00           C  
ATOM      6  HA  CYS A   1       3.192   9.097  11.411  1.00  0.00           H  
ATOM      7  CB  CYS A   1       1.866   7.901  10.180  1.00  0.00           C  
ATOM      8  HB2 CYS A   1       1.833   7.072  10.890  1.00  0.00           H  
ATOM      9  HB3 CYS A   1       0.993   8.537  10.345  1.00  0.00           H  
ATOM     10  SG  CYS A   1       1.800   7.239   8.487  1.00  0.00           S  
ATOM     11  HG  CYS A   1       1.050   8.233   7.967  1.00  0.00           H  
ATOM     12  C   CYS A   1       4.394   7.836  10.222  1.00  0.00           C  
ATOM     13  O   CYS A   1       5.045   7.867   9.183  1.00  0.00           O  
ATOM     14  N   ASP A   2       4.702   7.064  11.260  1.00  0.00           N  
ATOM     15  H   ASP A   2       4.191   7.240  12.113  1.00  0.00           H  
ATOM     16  CA  ASP A   2       6.041   6.506  11.497  1.00  0.00           C  
ATOM     17  HA  ASP A   2       6.717   6.854  10.713  1.00  0.00           H  
ATOM     18  CB  ASP A   2       6.588   7.066  12.829  1.00  0.00           C  
ATOM     19  HB2 ASP A   2       6.053   6.581  13.647  1.00  0.00           H  
ATOM     20  HB3 ASP A   2       7.635   6.772  12.915  1.00  0.00           H  
ATOM     21  CG  ASP A   2       6.473   8.601  13.022  1.00  0.00           C  
ATOM     22  OD1 ASP A   2       5.408   9.196  12.705  1.00  0.00           O  
ATOM     23  OD2 ASP A   2       7.466   9.178  13.508  1.00  0.00           O  
ATOM     24  C   ASP A   2       6.029   4.962  11.420  1.00  0.00           C  
ATOM     25  O   ASP A   2       6.938   4.262  11.862  1.00  0.00           O  
ATOM     26  N   ILE A   3       4.951   4.425  10.842  1.00  0.00           N  
ATOM     27  H   ILE A   3       4.273   5.090  10.509  1.00  0.00           H  
ATOM     28  CA  ILE A   3       4.640   3.002  10.623  1.00  0.00           C  
ATOM     29  HA  ILE A   3       4.625   2.529  11.604  1.00  0.00           H  
ATOM     30  CB  ILE A   3       3.213   2.921  10.028  1.00  0.00           C  
ATOM     31  HB  ILE A   3       2.581   3.557  10.650  1.00  0.00           H  
ATOM     32  CG2 ILE A   3       3.155   3.470   8.590  1.00  0.00           C  
ATOM     33 HG21 ILE A   3       3.677   2.800   7.905  1.00  0.00           H  
ATOM     34 HG22 ILE A   3       2.117   3.556   8.270  1.00  0.00           H  
ATOM     35 HG23 ILE A   3       3.606   4.461   8.534  1.00  0.00           H  
ATOM     36  CG1 ILE A   3       2.627   1.495  10.088  1.00  0.00           C  
ATOM     37 HG12 ILE A   3       2.974   0.910   9.235  1.00  0.00           H  
ATOM     38 HG13 ILE A   3       2.967   1.007  11.001  1.00  0.00           H  
ATOM     39  CD1 ILE A   3       1.092   1.493  10.114  1.00  0.00           C  
ATOM     40 HD11 ILE A   3       0.693   2.017   9.247  1.00  0.00           H  
ATOM     41 HD12 ILE A   3       0.729   0.465  10.105  1.00  0.00           H  
ATOM     42 HD13 ILE A   3       0.739   1.988  11.020  1.00  0.00           H  
ATOM     43  C   ILE A   3       5.687   2.246   9.780  1.00  0.00           C  
ATOM     44  O   ILE A   3       5.680   1.018   9.722  1.00  0.00           O  
ATOM     45  N   THR A   4       6.649   2.969   9.204  1.00  0.00           N  
ATOM     46  H   THR A   4       6.568   3.975   9.282  1.00  0.00           H  
ATOM     47  CA  THR A   4       7.864   2.490   8.525  1.00  0.00           C  
ATOM     48  HA  THR A   4       7.615   2.182   7.510  1.00  0.00           H  
ATOM     49  CB  THR A   4       8.857   3.668   8.444  1.00  0.00           C  
ATOM     50  HB  THR A   4       9.261   3.842   9.441  1.00  0.00           H  
ATOM     51  CG2 THR A   4      10.032   3.422   7.499  1.00  0.00           C  
ATOM     52 HG21 THR A   4      10.696   4.286   7.508  1.00  0.00           H  
ATOM     53 HG22 THR A   4      10.596   2.546   7.817  1.00  0.00           H  
ATOM     54 HG23 THR A   4       9.663   3.268   6.487  1.00  0.00           H  
ATOM     55  OG1 THR A   4       8.205   4.862   8.048  1.00  0.00           O  
ATOM     56  HG1 THR A   4       7.625   4.660   7.291  1.00  0.00           H  
ATOM     57  C   THR A   4       8.530   1.299   9.235  1.00  0.00           C  
ATOM     58  O   THR A   4       8.931   0.338   8.586  1.00  0.00           O  
ATOM     59  N   LEU A   5       8.587   1.292  10.575  1.00  0.00           N  
ATOM     60  H   LEU A   5       8.215   2.097  11.066  1.00  0.00           H  
ATOM     61  CA  LEU A   5       9.129   0.160  11.354  1.00  0.00           C  
ATOM     62  HA  LEU A   5      10.152  -0.031  11.031  1.00  0.00           H  
ATOM     63  CB  LEU A   5       9.130   0.519  12.855  1.00  0.00           C  
ATOM     64  HB2 LEU A   5       8.116   0.811  13.131  1.00  0.00           H  
ATOM     65  HB3 LEU A   5       9.384  -0.374  13.430  1.00  0.00           H  
ATOM     66  CG  LEU A   5      10.097   1.651  13.258  1.00  0.00           C  
ATOM     67  HG  LEU A   5       9.974   2.499  12.586  1.00  0.00           H  
ATOM     68  CD1 LEU A   5       9.779   2.112  14.681  1.00  0.00           C  
ATOM     69 HD11 LEU A   5      10.462   2.907  14.977  1.00  0.00           H  
ATOM     70 HD12 LEU A   5       8.765   2.512  14.715  1.00  0.00           H  
ATOM     71 HD13 LEU A   5       9.866   1.283  15.383  1.00  0.00           H  
ATOM     72  CD2 LEU A   5      11.557   1.193  13.221  1.00  0.00           C  
ATOM     73 HD21 LEU A   5      11.705   0.353  13.900  1.00  0.00           H  
ATOM     74 HD22 LEU A   5      11.821   0.884  12.212  1.00  0.00           H  
ATOM     75 HD23 LEU A   5      12.207   2.018  13.509  1.00  0.00           H  
ATOM     76  C   LEU A   5       8.343  -1.151  11.133  1.00  0.00           C  
ATOM     77  O   LEU A   5       8.931  -2.223  10.974  1.00  0.00           O  
ATOM     78  N   GLN A   6       7.011  -1.071  11.100  1.00  0.00           N  
ATOM     79  H   GLN A   6       6.598  -0.149  11.133  1.00  0.00           H  
ATOM     80  CA  GLN A   6       6.109  -2.196  10.841  1.00  0.00           C  
ATOM     81  HA  GLN A   6       6.483  -3.067  11.373  1.00  0.00           H  
ATOM     82  CB  GLN A   6       4.727  -1.853  11.425  1.00  0.00           C  
ATOM     83  HB2 GLN A   6       4.852  -1.696  12.499  1.00  0.00           H  
ATOM     84  HB3 GLN A   6       4.361  -0.927  10.985  1.00  0.00           H  
ATOM     85  CG  GLN A   6       3.679  -2.954  11.192  1.00  0.00           C  
ATOM     86  HG2 GLN A   6       3.142  -2.747  10.265  1.00  0.00           H  
ATOM     87  HG3 GLN A   6       4.182  -3.917  11.097  1.00  0.00           H  
ATOM     88  CD  GLN A   6       2.675  -3.078  12.334  1.00  0.00           C  
ATOM     89  OE1 GLN A   6       2.430  -4.157  12.844  1.00  0.00           O  
ATOM     90  NE2 GLN A   6       2.049  -2.016  12.790  1.00  0.00           N  
ATOM     91 HE21 GLN A   6       1.536  -2.145  13.649  1.00  0.00           H  
ATOM     92 HE22 GLN A   6       2.219  -1.104  12.412  1.00  0.00           H  
ATOM     93  C   GLN A   6       6.056  -2.573   9.352  1.00  0.00           C  
ATOM     94  O   GLN A   6       5.950  -3.757   9.026  1.00  0.00           O  
ATOM     95  N   GLU A   7       6.198  -1.601   8.446  1.00  0.00           N  
ATOM     96  H   GLU A   7       6.238  -0.642   8.778  1.00  0.00           H  
ATOM     97  CA  GLU A   7       6.365  -1.850   7.006  1.00  0.00           C  
ATOM     98  HA  GLU A   7       5.543  -2.472   6.645  1.00  0.00           H  
ATOM     99  CB  GLU A   7       6.339  -0.529   6.215  1.00  0.00           C  
ATOM    100  HB2 GLU A   7       7.088   0.157   6.607  1.00  0.00           H  
ATOM    101  HB3 GLU A   7       6.589  -0.748   5.177  1.00  0.00           H  
ATOM    102  CG  GLU A   7       4.952   0.132   6.260  1.00  0.00           C  
ATOM    103  HG2 GLU A   7       4.209  -0.621   5.992  1.00  0.00           H  
ATOM    104  HG3 GLU A   7       4.743   0.456   7.279  1.00  0.00           H  
ATOM    105  CD  GLU A   7       4.799   1.340   5.323  1.00  0.00           C  
ATOM    106  OE1 GLU A   7       3.642   1.701   4.996  1.00  0.00           O  
ATOM    107  OE2 GLU A   7       5.809   1.976   4.943  1.00  0.00           O  
ATOM    108  C   GLU A   7       7.664  -2.624   6.735  1.00  0.00           C  
ATOM    109  O   GLU A   7       7.667  -3.559   5.930  1.00  0.00           O  
ATOM    110  N   ILE A   8       8.746  -2.325   7.467  1.00  0.00           N  
ATOM    111  H   ILE A   8       8.707  -1.508   8.076  1.00  0.00           H  
ATOM    112  CA  ILE A   8       9.991  -3.104   7.429  1.00  0.00           C  
ATOM    113  HA  ILE A   8      10.309  -3.199   6.390  1.00  0.00           H  
ATOM    114  CB  ILE A   8      11.118  -2.375   8.200  1.00  0.00           C  
ATOM    115  HB  ILE A   8      10.705  -1.966   9.121  1.00  0.00           H  
ATOM    116  CG2 ILE A   8      12.268  -3.322   8.579  1.00  0.00           C  
ATOM    117 HG21 ILE A   8      12.619  -3.853   7.696  1.00  0.00           H  
ATOM    118 HG22 ILE A   8      13.096  -2.764   9.011  1.00  0.00           H  
ATOM    119 HG23 ILE A   8      11.934  -4.032   9.335  1.00  0.00           H  
ATOM    120  CG1 ILE A   8      11.650  -1.211   7.340  1.00  0.00           C  
ATOM    121 HG12 ILE A   8      12.220  -1.603   6.497  1.00  0.00           H  
ATOM    122 HG13 ILE A   8      10.800  -0.658   6.944  1.00  0.00           H  
ATOM    123  CD1 ILE A   8      12.519  -0.222   8.125  1.00  0.00           C  
ATOM    124 HD11 ILE A   8      12.769   0.630   7.496  1.00  0.00           H  
ATOM    125 HD12 ILE A   8      11.964   0.131   8.994  1.00  0.00           H  
ATOM    126 HD13 ILE A   8      13.451  -0.687   8.444  1.00  0.00           H  
ATOM    127  C   ILE A   8       9.742  -4.529   7.931  1.00  0.00           C  
ATOM    128  O   ILE A   8      10.024  -5.476   7.199  1.00  0.00           O  
ATOM    129  N   ILE A   9       9.171  -4.712   9.130  1.00  0.00           N  
ATOM    130  H   ILE A   9       8.981  -3.893   9.703  1.00  0.00           H  
ATOM    131  CA  ILE A   9       8.897  -6.049   9.694  1.00  0.00           C  
ATOM    132  HA  ILE A   9       9.841  -6.579   9.808  1.00  0.00           H  
ATOM    133  CB  ILE A   9       8.263  -5.902  11.101  1.00  0.00           C  
ATOM    134  HB  ILE A   9       7.410  -5.227  11.017  1.00  0.00           H  
ATOM    135  CG2 ILE A   9       7.751  -7.251  11.643  1.00  0.00           C  
ATOM    136 HG21 ILE A   9       6.929  -7.617  11.028  1.00  0.00           H  
ATOM    137 HG22 ILE A   9       8.558  -7.983  11.645  1.00  0.00           H  
ATOM    138 HG23 ILE A   9       7.373  -7.130  12.658  1.00  0.00           H  
ATOM    139  CG1 ILE A   9       9.274  -5.303  12.111  1.00  0.00           C  
ATOM    140 HG12 ILE A   9       9.937  -6.085  12.484  1.00  0.00           H  
ATOM    141 HG13 ILE A   9       9.903  -4.562  11.618  1.00  0.00           H  
ATOM    142  CD1 ILE A   9       8.595  -4.601  13.296  1.00  0.00           C  
ATOM    143 HD11 ILE A   9       9.356  -4.182  13.953  1.00  0.00           H  
ATOM    144 HD12 ILE A   9       7.964  -3.789  12.942  1.00  0.00           H  
ATOM    145 HD13 ILE A   9       7.984  -5.301  13.862  1.00  0.00           H  
ATOM    146  C   ILE A   9       8.037  -6.892   8.727  1.00  0.00           C  
ATOM    147  O   ILE A   9       8.342  -8.060   8.471  1.00  0.00           O  
ATOM    148  N   LYS A  10       7.004  -6.291   8.124  1.00  0.00           N  
ATOM    149  H   LYS A  10       6.806  -5.326   8.383  1.00  0.00           H  
ATOM    150  CA  LYS A  10       6.169  -6.919   7.089  1.00  0.00           C  
ATOM    151  HA  LYS A  10       5.778  -7.855   7.487  1.00  0.00           H  
ATOM    152  CB  LYS A  10       4.993  -5.980   6.771  1.00  0.00           C  
ATOM    153  HB2 LYS A  10       4.404  -5.829   7.678  1.00  0.00           H  
ATOM    154  HB3 LYS A  10       5.385  -5.007   6.467  1.00  0.00           H  
ATOM    155  CG  LYS A  10       4.065  -6.482   5.656  1.00  0.00           C  
ATOM    156  HG2 LYS A  10       3.296  -5.726   5.512  1.00  0.00           H  
ATOM    157  HG3 LYS A  10       4.627  -6.568   4.725  1.00  0.00           H  
ATOM    158  CD  LYS A  10       3.366  -7.814   5.956  1.00  0.00           C  
ATOM    159  HD2 LYS A  10       4.099  -8.613   6.075  1.00  0.00           H  
ATOM    160  HD3 LYS A  10       2.772  -7.710   6.866  1.00  0.00           H  
ATOM    161  CE  LYS A  10       2.455  -8.128   4.769  1.00  0.00           C  
ATOM    162  HE2 LYS A  10       1.890  -7.227   4.524  1.00  0.00           H  
ATOM    163  HE3 LYS A  10       3.070  -8.379   3.899  1.00  0.00           H  
ATOM    164  NZ  LYS A  10       1.510  -9.222   5.061  1.00  0.00           N  
ATOM    165  HZ1 LYS A  10       1.986 -10.098   5.199  1.00  0.00           H  
ATOM    166  HZ2 LYS A  10       0.927  -9.006   5.867  1.00  0.00           H  
ATOM    167  HZ3 LYS A  10       0.888  -9.369   4.265  1.00  0.00           H  
ATOM    168  C   LYS A  10       6.975  -7.278   5.834  1.00  0.00           C  
ATOM    169  O   LYS A  10       6.893  -8.418   5.387  1.00  0.00           O  
ATOM    170  N   THR A  11       7.775  -6.344   5.306  1.00  0.00           N  
ATOM    171  H   THR A  11       7.795  -5.433   5.754  1.00  0.00           H  
ATOM    172  CA  THR A  11       8.635  -6.554   4.119  1.00  0.00           C  
ATOM    173  HA  THR A  11       8.004  -6.824   3.273  1.00  0.00           H  
ATOM    174  CB  THR A  11       9.412  -5.275   3.739  1.00  0.00           C  
ATOM    175  HB  THR A  11      10.060  -4.978   4.566  1.00  0.00           H  
ATOM    176  CG2 THR A  11      10.260  -5.417   2.476  1.00  0.00           C  
ATOM    177 HG21 THR A  11      10.671  -4.445   2.202  1.00  0.00           H  
ATOM    178 HG22 THR A  11      11.089  -6.104   2.644  1.00  0.00           H  
ATOM    179 HG23 THR A  11       9.642  -5.788   1.659  1.00  0.00           H  
ATOM    180  OG1 THR A  11       8.523  -4.220   3.467  1.00  0.00           O  
ATOM    181  HG1 THR A  11       8.192  -3.903   4.331  1.00  0.00           H  
ATOM    182  C   THR A  11       9.624  -7.699   4.340  1.00  0.00           C  
ATOM    183  O   THR A  11       9.815  -8.518   3.448  1.00  0.00           O  
ATOM    184  N   LEU A  12      10.192  -7.800   5.548  1.00  0.00           N  
ATOM    185  H   LEU A  12       9.971  -7.080   6.228  1.00  0.00           H  
ATOM    186  CA  LEU A  12      11.101  -8.866   5.971  1.00  0.00           C  
ATOM    187  HA  LEU A  12      11.890  -8.967   5.226  1.00  0.00           H  
ATOM    188  CB  LEU A  12      11.734  -8.480   7.323  1.00  0.00           C  
ATOM    189  HB2 LEU A  12      10.933  -8.223   8.018  1.00  0.00           H  
ATOM    190  HB3 LEU A  12      12.261  -9.347   7.726  1.00  0.00           H  
ATOM    191  CG  LEU A  12      12.725  -7.303   7.245  1.00  0.00           C  
ATOM    192  HG  LEU A  12      12.327  -6.516   6.607  1.00  0.00           H  
ATOM    193  CD1 LEU A  12      13.010  -6.715   8.624  1.00  0.00           C  
ATOM    194 HD11 LEU A  12      13.524  -7.448   9.237  1.00  0.00           H  
ATOM    195 HD12 LEU A  12      13.650  -5.840   8.518  1.00  0.00           H  
ATOM    196 HD13 LEU A  12      12.077  -6.422   9.099  1.00  0.00           H  
ATOM    197  CD2 LEU A  12      14.064  -7.764   6.681  1.00  0.00           C  
ATOM    198 HD21 LEU A  12      13.914  -8.169   5.683  1.00  0.00           H  
ATOM    199 HD22 LEU A  12      14.741  -6.916   6.620  1.00  0.00           H  
ATOM    200 HD23 LEU A  12      14.503  -8.530   7.323  1.00  0.00           H  
ATOM    201  C   LEU A  12      10.409 -10.237   6.058  1.00  0.00           C  
ATOM    202  O   LEU A  12      11.006 -11.229   5.642  1.00  0.00           O  
ATOM    203  N   ASN A  13       9.159 -10.317   6.538  1.00  0.00           N  
ATOM    204  H   ASN A  13       8.727  -9.486   6.922  1.00  0.00           H  
ATOM    205  CA  ASN A  13       8.393 -11.568   6.478  1.00  0.00           C  
ATOM    206  HA  ASN A  13       9.000 -12.365   6.911  1.00  0.00           H  
ATOM    207  CB  ASN A  13       7.101 -11.444   7.308  1.00  0.00           C  
ATOM    208  HB2 ASN A  13       6.558 -10.561   6.983  1.00  0.00           H  
ATOM    209  HB3 ASN A  13       6.477 -12.315   7.110  1.00  0.00           H  
ATOM    210  CG  ASN A  13       7.315 -11.378   8.816  1.00  0.00           C  
ATOM    211  OD1 ASN A  13       8.298 -11.845   9.377  1.00  0.00           O  
ATOM    212  ND2 ASN A  13       6.370 -10.807   9.536  1.00  0.00           N  
ATOM    213 HD21 ASN A  13       6.516 -10.779  10.527  1.00  0.00           H  
ATOM    214 HD22 ASN A  13       5.567 -10.407   9.087  1.00  0.00           H  
ATOM    215  C   ASN A  13       8.091 -11.998   5.025  1.00  0.00           C  
ATOM    216  O   ASN A  13       8.288 -13.167   4.682  1.00  0.00           O  
ATOM    217  N   SER A  14       7.660 -11.074   4.155  1.00  0.00           N  
ATOM    218  H   SER A  14       7.475 -10.132   4.480  1.00  0.00           H  
ATOM    219  CA  SER A  14       7.400 -11.366   2.735  1.00  0.00           C  
ATOM    220  HA  SER A  14       6.665 -12.166   2.673  1.00  0.00           H  
ATOM    221  CB  SER A  14       6.829 -10.135   2.029  1.00  0.00           C  
ATOM    222  HB2 SER A  14       7.575  -9.340   2.023  1.00  0.00           H  
ATOM    223  HB3 SER A  14       6.580 -10.393   1.000  1.00  0.00           H  
ATOM    224  OG  SER A  14       5.663  -9.678   2.689  1.00  0.00           O  
ATOM    225  HG  SER A  14       5.319  -8.921   2.201  1.00  0.00           H  
ATOM    226  C   SER A  14       8.656 -11.825   1.987  1.00  0.00           C  
ATOM    227  O   SER A  14       8.546 -12.600   1.036  1.00  0.00           O  
ATOM    228  N   LEU A  15       9.837 -11.374   2.430  1.00  0.00           N  
ATOM    229  H   LEU A  15       9.811 -10.662   3.151  1.00  0.00           H  
ATOM    230  CA  LEU A  15      11.156 -11.800   1.961  1.00  0.00           C  
ATOM    231  HA  LEU A  15      11.176 -11.705   0.874  1.00  0.00           H  
ATOM    232  CB  LEU A  15      12.227 -10.871   2.588  1.00  0.00           C  
ATOM    233  HB2 LEU A  15      11.730 -10.097   3.166  1.00  0.00           H  
ATOM    234  HB3 LEU A  15      12.856 -11.420   3.291  1.00  0.00           H  
ATOM    235  CG  LEU A  15      13.104 -10.181   1.531  1.00  0.00           C  
ATOM    236  HG  LEU A  15      12.525 -10.026   0.625  1.00  0.00           H  
ATOM    237  CD1 LEU A  15      13.582  -8.812   2.022  1.00  0.00           C  
ATOM    238 HD11 LEU A  15      14.170  -8.336   1.240  1.00  0.00           H  
ATOM    239 HD12 LEU A  15      12.720  -8.182   2.245  1.00  0.00           H  
ATOM    240 HD13 LEU A  15      14.187  -8.926   2.922  1.00  0.00           H  
ATOM    241  CD2 LEU A  15      14.318 -11.041   1.198  1.00  0.00           C  
ATOM    242 HD21 LEU A  15      14.780 -10.692   0.277  1.00  0.00           H  
ATOM    243 HD22 LEU A  15      15.043 -11.003   2.006  1.00  0.00           H  
ATOM    244 HD23 LEU A  15      14.000 -12.073   1.081  1.00  0.00           H  
ATOM    245  C   LEU A  15      11.414 -13.279   2.280  1.00  0.00           C  
ATOM    246  O   LEU A  15      11.701 -14.051   1.365  1.00  0.00           O  
ATOM    247  N   THR A  16      11.237 -13.704   3.538  1.00  0.00           N  
ATOM    248  H   THR A  16      11.033 -13.029   4.268  1.00  0.00           H  
ATOM    249  CA  THR A  16      11.329 -15.133   3.901  1.00  0.00           C  
ATOM    250  HA  THR A  16      12.308 -15.504   3.593  1.00  0.00           H  
ATOM    251  CB  THR A  16      11.190 -15.379   5.417  1.00  0.00           C  
ATOM    252  HB  THR A  16      10.795 -16.385   5.576  1.00  0.00           H  
ATOM    253  CG2 THR A  16      12.543 -15.300   6.116  1.00  0.00           C  
ATOM    254 HG21 THR A  16      12.414 -15.483   7.183  1.00  0.00           H  
ATOM    255 HG22 THR A  16      13.204 -16.072   5.716  1.00  0.00           H  
ATOM    256 HG23 THR A  16      12.995 -14.322   5.959  1.00  0.00           H  
ATOM    257  OG1 THR A  16      10.325 -14.460   6.059  1.00  0.00           O  
ATOM    258  HG1 THR A  16       9.525 -14.344   5.524  1.00  0.00           H  
ATOM    259  C   THR A  16      10.295 -15.995   3.175  1.00  0.00           C  
ATOM    260  O   THR A  16      10.588 -17.138   2.836  1.00  0.00           O  
ATOM    261  N   GLU A  17       9.091 -15.492   2.888  1.00  0.00           N  
ATOM    262  H   GLU A  17       8.843 -14.573   3.244  1.00  0.00           H  
ATOM    263  CA  GLU A  17       8.034 -16.320   2.280  1.00  0.00           C  
ATOM    264  HA  GLU A  17       8.073 -17.274   2.800  1.00  0.00           H  
ATOM    265  CB  GLU A  17       6.660 -15.680   2.558  1.00  0.00           C  
ATOM    266  HB2 GLU A  17       6.678 -15.243   3.558  1.00  0.00           H  
ATOM    267  HB3 GLU A  17       6.482 -14.870   1.848  1.00  0.00           H  
ATOM    268  CG  GLU A  17       5.482 -16.669   2.520  1.00  0.00           C  
ATOM    269  HG2 GLU A  17       4.591 -16.164   2.897  1.00  0.00           H  
ATOM    270  HG3 GLU A  17       5.291 -16.937   1.478  1.00  0.00           H  
ATOM    271  CD  GLU A  17       5.732 -17.947   3.342  1.00  0.00           C  
ATOM    272  OE1 GLU A  17       5.356 -19.040   2.873  1.00  0.00           O  
ATOM    273  OE2 GLU A  17       6.410 -17.898   4.399  1.00  0.00           O  
ATOM    274  C   GLU A  17       8.266 -16.678   0.791  1.00  0.00           C  
ATOM    275  O   GLU A  17       7.722 -17.665   0.276  1.00  0.00           O  
ATOM    276  N   GLN A  18       9.189 -15.974   0.117  1.00  0.00           N  
ATOM    277  H   GLN A  18       9.644 -15.199   0.588  1.00  0.00           H  
ATOM    278  CA  GLN A  18       9.680 -16.383  -1.206  1.00  0.00           C  
ATOM    279  HA  GLN A  18       8.811 -16.630  -1.819  1.00  0.00           H  
ATOM    280  CB  GLN A  18      10.428 -15.232  -1.909  1.00  0.00           C  
ATOM    281  HB2 GLN A  18      11.374 -15.050  -1.397  1.00  0.00           H  
ATOM    282  HB3 GLN A  18      10.652 -15.550  -2.927  1.00  0.00           H  
ATOM    283  CG  GLN A  18       9.653 -13.906  -1.990  1.00  0.00           C  
ATOM    284  HG2 GLN A  18       9.757 -13.390  -1.037  1.00  0.00           H  
ATOM    285  HG3 GLN A  18      10.108 -13.269  -2.749  1.00  0.00           H  
ATOM    286  CD  GLN A  18       8.169 -14.079  -2.315  1.00  0.00           C  
ATOM    287  OE1 GLN A  18       7.785 -14.636  -3.334  1.00  0.00           O  
ATOM    288  NE2 GLN A  18       7.290 -13.635  -1.442  1.00  0.00           N  
ATOM    289 HE21 GLN A  18       6.312 -13.749  -1.653  1.00  0.00           H  
ATOM    290 HE22 GLN A  18       7.612 -13.223  -0.569  1.00  0.00           H  
ATOM    291  C   GLN A  18      10.550 -17.655  -1.152  1.00  0.00           C  
ATOM    292  O   GLN A  18      10.634 -18.353  -2.166  1.00  0.00           O  
ATOM    293  N   LYS A  19      11.135 -18.002   0.010  1.00  0.00           N  
ATOM    294  H   LYS A  19      10.976 -17.388   0.806  1.00  0.00           H  
ATOM    295  CA  LYS A  19      11.869 -19.260   0.294  1.00  0.00           C  
ATOM    296  HA  LYS A  19      12.466 -19.080   1.193  1.00  0.00           H  
ATOM    297  CB  LYS A  19      10.893 -20.409   0.633  1.00  0.00           C  
ATOM    298  HB2 LYS A  19      10.282 -20.630  -0.244  1.00  0.00           H  
ATOM    299  HB3 LYS A  19      11.470 -21.300   0.888  1.00  0.00           H  
ATOM    300  CG  LYS A  19       9.978 -20.070   1.821  1.00  0.00           C  
ATOM    301  HG2 LYS A  19      10.587 -19.838   2.696  1.00  0.00           H  
ATOM    302  HG3 LYS A  19       9.392 -19.191   1.565  1.00  0.00           H  
ATOM    303  CD  LYS A  19       9.008 -21.206   2.175  1.00  0.00           C  
ATOM    304  HD2 LYS A  19       8.683 -21.698   1.258  1.00  0.00           H  
ATOM    305  HD3 LYS A  19       9.504 -21.943   2.808  1.00  0.00           H  
ATOM    306  CE  LYS A  19       7.761 -20.639   2.865  1.00  0.00           C  
ATOM    307  HE2 LYS A  19       7.347 -19.858   2.218  1.00  0.00           H  
ATOM    308  HE3 LYS A  19       6.992 -21.410   2.953  1.00  0.00           H  
ATOM    309  NZ  LYS A  19       8.028 -20.045   4.197  1.00  0.00           N  
ATOM    310  HZ1 LYS A  19       8.827 -19.429   4.171  1.00  0.00           H  
ATOM    311  HZ2 LYS A  19       7.230 -19.436   4.431  1.00  0.00           H  
ATOM    312  HZ3 LYS A  19       8.134 -20.740   4.918  1.00  0.00           H  
ATOM    313  C   LYS A  19      12.902 -19.635  -0.784  1.00  0.00           C  
ATOM    314  O   LYS A  19      12.996 -20.781  -1.218  1.00  0.00           O  
ATOM    315  N   THR A  20      13.634 -18.630  -1.264  1.00  0.00           N  
ATOM    316  H   THR A  20      13.522 -17.729  -0.824  1.00  0.00           H  
ATOM    317  CA  THR A  20      14.663 -18.775  -2.305  1.00  0.00           C  
ATOM    318  HA  THR A  20      14.343 -19.527  -3.026  1.00  0.00           H  
ATOM    319  CB  THR A  20      14.897 -17.449  -3.045  1.00  0.00           C  
ATOM    320  HB  THR A  20      15.650 -17.615  -3.816  1.00  0.00           H  
ATOM    321  CG2 THR A  20      13.646 -16.884  -3.714  1.00  0.00           C  
ATOM    322 HG21 THR A  20      13.239 -17.620  -4.406  1.00  0.00           H  
ATOM    323 HG22 THR A  20      12.895 -16.635  -2.966  1.00  0.00           H  
ATOM    324 HG23 THR A  20      13.907 -15.981  -4.266  1.00  0.00           H  
ATOM    325  OG1 THR A  20      15.384 -16.483  -2.142  1.00  0.00           O  
ATOM    326  HG1 THR A  20      15.672 -16.935  -1.329  1.00  0.00           H  
ATOM    327  C   THR A  20      16.009 -19.183  -1.713  1.00  0.00           C  
ATOM    328  O   THR A  20      16.427 -18.600  -0.720  1.00  0.00           O  
ATOM    329  N   LEU A  21      16.791 -19.990  -2.435  1.00  0.00           N  
ATOM    330  H   LEU A  21      16.401 -20.417  -3.258  1.00  0.00           H  
ATOM    331  CA  LEU A  21      18.204 -20.292  -2.117  1.00  0.00           C  
ATOM    332  HA  LEU A  21      18.250 -20.683  -1.098  1.00  0.00           H  
ATOM    333  CB  LEU A  21      18.720 -21.376  -3.087  1.00  0.00           C  
ATOM    334  HB2 LEU A  21      18.751 -20.946  -4.090  1.00  0.00           H  
ATOM    335  HB3 LEU A  21      19.744 -21.627  -2.804  1.00  0.00           H  
ATOM    336  CG  LEU A  21      17.913 -22.685  -3.143  1.00  0.00           C  
ATOM    337  HG  LEU A  21      16.890 -22.470  -3.456  1.00  0.00           H  
ATOM    338  CD1 LEU A  21      18.538 -23.615  -4.184  1.00  0.00           C  
ATOM    339 HD11 LEU A  21      17.963 -24.540  -4.242  1.00  0.00           H  
ATOM    340 HD12 LEU A  21      19.564 -23.850  -3.903  1.00  0.00           H  
ATOM    341 HD13 LEU A  21      18.532 -23.133  -5.162  1.00  0.00           H  
ATOM    342  CD2 LEU A  21      17.879 -23.414  -1.804  1.00  0.00           C  
ATOM    343 HD21 LEU A  21      17.355 -22.811  -1.061  1.00  0.00           H  
ATOM    344 HD22 LEU A  21      18.894 -23.601  -1.450  1.00  0.00           H  
ATOM    345 HD23 LEU A  21      17.352 -24.362  -1.906  1.00  0.00           H  
ATOM    346  C   LEU A  21      19.156 -19.066  -2.151  1.00  0.00           C  
ATOM    347  O   LEU A  21      20.368 -19.217  -2.039  1.00  0.00           O  
ATOM    348  N   CYS A  22      18.636 -17.853  -2.357  1.00  0.00           N  
ATOM    349  H   CYS A  22      17.633 -17.779  -2.387  1.00  0.00           H  
ATOM    350  CA  CYS A  22      19.401 -16.613  -2.290  1.00  0.00           C  
ATOM    351  HA  CYS A  22      20.369 -16.770  -2.764  1.00  0.00           H  
ATOM    352  CB  CYS A  22      18.620 -15.561  -3.091  1.00  0.00           C  
ATOM    353  HB2 CYS A  22      18.283 -15.972  -4.045  1.00  0.00           H  
ATOM    354  HB3 CYS A  22      17.743 -15.272  -2.511  1.00  0.00           H  
ATOM    355  SG  CYS A  22      19.625 -14.089  -3.418  1.00  0.00           S  
ATOM    356  HG  CYS A  22      20.328 -14.531  -4.470  1.00  0.00           H  
ATOM    357  C   CYS A  22      19.671 -16.172  -0.832  1.00  0.00           C  
ATOM    358  O   CYS A  22      20.677 -15.520  -0.565  1.00  0.00           O  
ATOM    359  N   THR A  23      18.810 -16.533   0.129  1.00  0.00           N  
ATOM    360  H   THR A  23      18.016 -17.128  -0.080  1.00  0.00           H  
ATOM    361  CA  THR A  23      18.966 -16.114   1.538  1.00  0.00           C  
ATOM    362  HA  THR A  23      19.336 -15.093   1.545  1.00  0.00           H  
ATOM    363  CB  THR A  23      17.621 -16.102   2.270  1.00  0.00           C  
ATOM    364  HB  THR A  23      17.806 -15.827   3.307  1.00  0.00           H  
ATOM    365  CG2 THR A  23      16.638 -15.090   1.683  1.00  0.00           C  
ATOM    366 HG21 THR A  23      16.397 -15.353   0.652  1.00  0.00           H  
ATOM    367 HG22 THR A  23      17.069 -14.090   1.719  1.00  0.00           H  
ATOM    368 HG23 THR A  23      15.723 -15.106   2.279  1.00  0.00           H  
ATOM    369  OG1 THR A  23      17.006 -17.363   2.228  1.00  0.00           O  
ATOM    370  HG1 THR A  23      16.530 -17.420   3.091  1.00  0.00           H  
ATOM    371  C   THR A  23      19.998 -16.937   2.321  1.00  0.00           C  
ATOM    372  O   THR A  23      20.563 -16.435   3.294  1.00  0.00           O  
ATOM    373  N   GLU A  24      20.348 -18.134   1.841  1.00  0.00           N  
ATOM    374  H   GLU A  24      19.782 -18.527   1.108  1.00  0.00           H  
ATOM    375  CA  GLU A  24      21.539 -18.894   2.253  1.00  0.00           C  
ATOM    376  HA  GLU A  24      21.467 -19.199   3.300  1.00  0.00           H  
ATOM    377  CB  GLU A  24      21.653 -20.145   1.358  1.00  0.00           C  
ATOM    378  HB2 GLU A  24      21.660 -19.820   0.316  1.00  0.00           H  
ATOM    379  HB3 GLU A  24      22.611 -20.637   1.538  1.00  0.00           H  
ATOM    380  CG  GLU A  24      20.529 -21.181   1.522  1.00  0.00           C  
ATOM    381  HG2 GLU A  24      19.561 -20.688   1.399  1.00  0.00           H  
ATOM    382  HG3 GLU A  24      20.627 -21.906   0.709  1.00  0.00           H  
ATOM    383  CD  GLU A  24      20.569 -21.941   2.857  1.00  0.00           C  
ATOM    384  OE1 GLU A  24      21.502 -21.702   3.660  1.00  0.00           O  
ATOM    385  OE2 GLU A  24      19.666 -22.784   3.048  1.00  0.00           O  
ATOM    386  C   GLU A  24      22.838 -18.091   2.072  1.00  0.00           C  
ATOM    387  O   GLU A  24      23.813 -18.280   2.799  1.00  0.00           O  
ATOM    388  N   LEU A  25      22.889 -17.206   1.071  1.00  0.00           N  
ATOM    389  H   LEU A  25      22.032 -16.979   0.586  1.00  0.00           H  
ATOM    390  CA  LEU A  25      24.137 -16.611   0.611  1.00  0.00           C  
ATOM    391  HA  LEU A  25      24.880 -17.409   0.580  1.00  0.00           H  
ATOM    392  CB  LEU A  25      23.969 -16.067  -0.818  1.00  0.00           C  
ATOM    393  HB2 LEU A  25      23.220 -15.277  -0.793  1.00  0.00           H  
ATOM    394  HB3 LEU A  25      24.909 -15.618  -1.139  1.00  0.00           H  
ATOM    395  CG  LEU A  25      23.548 -17.142  -1.841  1.00  0.00           C  
ATOM    396  HG  LEU A  25      22.646 -17.650  -1.506  1.00  0.00           H  
ATOM    397  CD1 LEU A  25      23.246 -16.488  -3.187  1.00  0.00           C  
ATOM    398 HD11 LEU A  25      24.140 -16.000  -3.570  1.00  0.00           H  
ATOM    399 HD12 LEU A  25      22.904 -17.248  -3.890  1.00  0.00           H  
ATOM    400 HD13 LEU A  25      22.451 -15.754  -3.052  1.00  0.00           H  
ATOM    401  CD2 LEU A  25      24.654 -18.176  -2.069  1.00  0.00           C  
ATOM    402 HD21 LEU A  25      25.580 -17.680  -2.358  1.00  0.00           H  
ATOM    403 HD22 LEU A  25      24.817 -18.754  -1.160  1.00  0.00           H  
ATOM    404 HD23 LEU A  25      24.347 -18.871  -2.851  1.00  0.00           H  
ATOM    405  C   LEU A  25      24.686 -15.557   1.582  1.00  0.00           C  
ATOM    406  O   LEU A  25      23.950 -14.823   2.246  1.00  0.00           O  
ATOM    407  N   THR A  26      26.017 -15.470   1.614  1.00  0.00           N  
ATOM    408  H   THR A  26      26.549 -16.156   1.104  1.00  0.00           H  
ATOM    409  CA  THR A  26      26.765 -14.553   2.477  1.00  0.00           C  
ATOM    410  HA  THR A  26      26.485 -14.781   3.501  1.00  0.00           H  
ATOM    411  CB  THR A  26      28.277 -14.808   2.358  1.00  0.00           C  
ATOM    412  HB  THR A  26      28.573 -14.774   1.309  1.00  0.00           H  
ATOM    413  CG2 THR A  26      29.152 -13.831   3.143  1.00  0.00           C  
ATOM    414 HG21 THR A  26      29.120 -12.848   2.674  1.00  0.00           H  
ATOM    415 HG22 THR A  26      28.803 -13.748   4.173  1.00  0.00           H  
ATOM    416 HG23 THR A  26      30.189 -14.165   3.139  1.00  0.00           H  
ATOM    417  OG1 THR A  26      28.563 -16.088   2.870  1.00  0.00           O  
ATOM    418  HG1 THR A  26      29.491 -16.109   3.117  1.00  0.00           H  
ATOM    419  C   THR A  26      26.447 -13.079   2.211  1.00  0.00           C  
ATOM    420  O   THR A  26      26.416 -12.630   1.062  1.00  0.00           O  
ATOM    421  N   VAL A  27      26.317 -12.313   3.293  1.00  0.00           N  
ATOM    422  H   VAL A  27      26.357 -12.783   4.193  1.00  0.00           H  
ATOM    423  CA  VAL A  27      26.296 -10.847   3.340  1.00  0.00           C  
ATOM    424  HA  VAL A  27      26.682 -10.479   2.389  1.00  0.00           H  
ATOM    425  CB  VAL A  27      24.841 -10.343   3.476  1.00  0.00           C  
ATOM    426  HB  VAL A  27      24.230 -10.876   2.746  1.00  0.00           H  
ATOM    427  CG1 VAL A  27      24.239 -10.585   4.867  1.00  0.00           C  
ATOM    428 HG11 VAL A  27      23.190 -10.292   4.870  1.00  0.00           H  
ATOM    429 HG12 VAL A  27      24.307 -11.643   5.121  1.00  0.00           H  
ATOM    430 HG13 VAL A  27      24.768 -10.002   5.622  1.00  0.00           H  
ATOM    431  CG2 VAL A  27      24.728  -8.848   3.155  1.00  0.00           C  
ATOM    432 HG21 VAL A  27      23.675  -8.564   3.129  1.00  0.00           H  
ATOM    433 HG22 VAL A  27      25.163  -8.642   2.177  1.00  0.00           H  
ATOM    434 HG23 VAL A  27      25.231  -8.250   3.916  1.00  0.00           H  
ATOM    435  C   VAL A  27      27.241 -10.347   4.450  1.00  0.00           C  
ATOM    436  O   VAL A  27      27.466 -11.030   5.452  1.00  0.00           O  
ATOM    437  N   THR A  28      27.824  -9.159   4.263  1.00  0.00           N  
ATOM    438  H   THR A  28      27.563  -8.621   3.452  1.00  0.00           H  
ATOM    439  CA  THR A  28      28.672  -8.506   5.277  1.00  0.00           C  
ATOM    440  HA  THR A  28      29.392  -9.234   5.658  1.00  0.00           H  
ATOM    441  CB  THR A  28      29.464  -7.357   4.641  1.00  0.00           C  
ATOM    442  HB  THR A  28      28.777  -6.706   4.099  1.00  0.00           H  
ATOM    443  CG2 THR A  28      30.250  -6.510   5.643  1.00  0.00           C  
ATOM    444 HG21 THR A  28      29.561  -5.980   6.302  1.00  0.00           H  
ATOM    445 HG22 THR A  28      30.905  -7.145   6.241  1.00  0.00           H  
ATOM    446 HG23 THR A  28      30.850  -5.774   5.110  1.00  0.00           H  
ATOM    447  OG1 THR A  28      30.381  -7.911   3.726  1.00  0.00           O  
ATOM    448  HG1 THR A  28      29.983  -8.692   3.335  1.00  0.00           H  
ATOM    449  C   THR A  28      27.822  -8.019   6.454  1.00  0.00           C  
ATOM    450  O   THR A  28      26.880  -7.248   6.279  1.00  0.00           O  
ATOM    451  N   ASP A  29      28.153  -8.469   7.662  1.00  0.00           N  
ATOM    452  H   ASP A  29      29.003  -9.016   7.741  1.00  0.00           H  
ATOM    453  CA  ASP A  29      27.328  -8.332   8.856  1.00  0.00           C  
ATOM    454  HA  ASP A  29      26.290  -8.232   8.536  1.00  0.00           H  
ATOM    455  CB  ASP A  29      27.403  -9.627   9.669  1.00  0.00           C  
ATOM    456  HB2 ASP A  29      27.182 -10.463   9.004  1.00  0.00           H  
ATOM    457  HB3 ASP A  29      28.416  -9.752  10.048  1.00  0.00           H  
ATOM    458  CG  ASP A  29      26.418  -9.659  10.840  1.00  0.00           C  
ATOM    459  OD1 ASP A  29      25.792  -8.633  11.176  1.00  0.00           O  
ATOM    460  OD2 ASP A  29      26.240 -10.746  11.421  1.00  0.00           O  
ATOM    461  C   ASP A  29      27.682  -7.092   9.686  1.00  0.00           C  
ATOM    462  O   ASP A  29      28.661  -7.057  10.438  1.00  0.00           O  
ATOM    463  N   ILE A  30      26.818  -6.085   9.562  1.00  0.00           N  
ATOM    464  H   ILE A  30      26.092  -6.205   8.870  1.00  0.00           H  
ATOM    465  CA  ILE A  30      26.846  -4.816  10.302  1.00  0.00           C  
ATOM    466  HA  ILE A  30      27.836  -4.372  10.197  1.00  0.00           H  
ATOM    467  CB  ILE A  30      25.788  -3.868   9.680  1.00  0.00           C  
ATOM    468  HB  ILE A  30      24.802  -4.301   9.866  1.00  0.00           H  
ATOM    469  CG2 ILE A  30      25.787  -2.470  10.325  1.00  0.00           C  
ATOM    470 HG21 ILE A  30      25.500  -2.550  11.374  1.00  0.00           H  
ATOM    471 HG22 ILE A  30      26.780  -2.025  10.271  1.00  0.00           H  
ATOM    472 HG23 ILE A  30      25.063  -1.823   9.828  1.00  0.00           H  
ATOM    473  CG1 ILE A  30      25.930  -3.725   8.147  1.00  0.00           C  
ATOM    474 HG12 ILE A  30      25.628  -4.655   7.664  1.00  0.00           H  
ATOM    475 HG13 ILE A  30      25.239  -2.959   7.804  1.00  0.00           H  
ATOM    476  CD1 ILE A  30      27.335  -3.362   7.656  1.00  0.00           C  
ATOM    477 HD11 ILE A  30      27.711  -2.491   8.187  1.00  0.00           H  
ATOM    478 HD12 ILE A  30      28.016  -4.199   7.809  1.00  0.00           H  
ATOM    479 HD13 ILE A  30      27.288  -3.141   6.592  1.00  0.00           H  
ATOM    480  C   ILE A  30      26.587  -4.989  11.810  1.00  0.00           C  
ATOM    481  O   ILE A  30      27.087  -4.208  12.613  1.00  0.00           O  
ATOM    482  N   PHE A  31      25.802  -5.996  12.201  1.00  0.00           N  
ATOM    483  H   PHE A  31      25.561  -6.716  11.525  1.00  0.00           H  
ATOM    484  CA  PHE A  31      25.341  -6.212  13.577  1.00  0.00           C  
ATOM    485  HA  PHE A  31      25.229  -5.243  14.065  1.00  0.00           H  
ATOM    486  CB  PHE A  31      23.965  -6.899  13.546  1.00  0.00           C  
ATOM    487  HB2 PHE A  31      24.123  -7.955  13.338  1.00  0.00           H  
ATOM    488  HB3 PHE A  31      23.517  -6.825  14.538  1.00  0.00           H  
ATOM    489  CG  PHE A  31      22.972  -6.355  12.528  1.00  0.00           C  
ATOM    490  CD1 PHE A  31      22.622  -4.991  12.529  1.00  0.00           C  
ATOM    491  HD1 PHE A  31      23.048  -4.326  13.268  1.00  0.00           H  
ATOM    492  CE1 PHE A  31      21.728  -4.488  11.566  1.00  0.00           C  
ATOM    493  HE1 PHE A  31      21.469  -3.440  11.565  1.00  0.00           H  
ATOM    494  CZ  PHE A  31      21.165  -5.353  10.612  1.00  0.00           C  
ATOM    495  HZ  PHE A  31      20.479  -4.968   9.872  1.00  0.00           H  
ATOM    496  CE2 PHE A  31      21.497  -6.719  10.619  1.00  0.00           C  
ATOM    497  HE2 PHE A  31      21.067  -7.385   9.883  1.00  0.00           H  
ATOM    498  CD2 PHE A  31      22.408  -7.217  11.567  1.00  0.00           C  
ATOM    499  HD2 PHE A  31      22.684  -8.262  11.544  1.00  0.00           H  
ATOM    500  C   PHE A  31      26.332  -7.030  14.422  1.00  0.00           C  
ATOM    501  O   PHE A  31      26.175  -7.104  15.638  1.00  0.00           O  
ATOM    502  N   ALA A  32      27.326  -7.662  13.789  1.00  0.00           N  
ATOM    503  H   ALA A  32      27.308  -7.647  12.776  1.00  0.00           H  
ATOM    504  CA  ALA A  32      28.408  -8.408  14.442  1.00  0.00           C  
ATOM    505  HA  ALA A  32      28.207  -8.440  15.515  1.00  0.00           H  
ATOM    506  CB  ALA A  32      28.377  -9.855  13.933  1.00  0.00           C  
ATOM    507  HB1 ALA A  32      28.556  -9.876  12.860  1.00  0.00           H  
ATOM    508  HB2 ALA A  32      29.141 -10.446  14.440  1.00  0.00           H  
ATOM    509  HB3 ALA A  32      27.402 -10.298  14.135  1.00  0.00           H  
ATOM    510  C   ALA A  32      29.787  -7.719  14.299  1.00  0.00           C  
ATOM    511  O   ALA A  32      30.830  -8.370  14.417  1.00  0.00           O  
ATOM    512  N   ALA A  33      29.782  -6.412  14.012  1.00  0.00           N  
ATOM    513  H   ALA A  33      28.888  -5.950  13.953  1.00  0.00           H  
ATOM    514  CA  ALA A  33      30.971  -5.573  13.884  1.00  0.00           C  
ATOM    515  HA  ALA A  33      31.704  -6.124  13.298  1.00  0.00           H  
ATOM    516  CB  ALA A  33      30.590  -4.293  13.127  1.00  0.00           C  
ATOM    517  HB1 ALA A  33      30.109  -4.544  12.181  1.00  0.00           H  
ATOM    518  HB2 ALA A  33      29.900  -3.697  13.727  1.00  0.00           H  
ATOM    519  HB3 ALA A  33      31.485  -3.704  12.924  1.00  0.00           H  
ATOM    520  C   ALA A  33      31.597  -5.245  15.252  1.00  0.00           C  
ATOM    521  O   ALA A  33      30.895  -4.955  16.218  1.00  0.00           O  
ATOM    522  N   SER A  34      32.929  -5.241  15.341  1.00  0.00           N  
ATOM    523  H   SER A  34      33.453  -5.435  14.494  1.00  0.00           H  
ATOM    524  CA  SER A  34      33.657  -5.098  16.621  1.00  0.00           C  
ATOM    525  HA  SER A  34      33.085  -5.647  17.369  1.00  0.00           H  
ATOM    526  CB  SER A  34      35.028  -5.783  16.545  1.00  0.00           C  
ATOM    527  HB2 SER A  34      35.509  -5.724  17.523  1.00  0.00           H  
ATOM    528  HB3 SER A  34      34.887  -6.837  16.298  1.00  0.00           H  
ATOM    529  OG  SER A  34      35.867  -5.181  15.577  1.00  0.00           O  
ATOM    530  HG  SER A  34      35.644  -5.536  14.710  1.00  0.00           H  
ATOM    531  C   SER A  34      33.764  -3.663  17.182  1.00  0.00           C  
ATOM    532  O   SER A  34      34.510  -3.429  18.134  1.00  0.00           O  
ATOM    533  N   LYS A  35      33.009  -2.692  16.645  1.00  0.00           N  
ATOM    534  H   LYS A  35      32.342  -2.967  15.934  1.00  0.00           H  
ATOM    535  CA  LYS A  35      32.933  -1.306  17.153  1.00  0.00           C  
ATOM    536  HA  LYS A  35      33.221  -1.316  18.205  1.00  0.00           H  
ATOM    537  CB  LYS A  35      33.900  -0.369  16.400  1.00  0.00           C  
ATOM    538  HB2 LYS A  35      33.791  -0.522  15.325  1.00  0.00           H  
ATOM    539  HB3 LYS A  35      33.633   0.666  16.623  1.00  0.00           H  
ATOM    540  CG  LYS A  35      35.361  -0.592  16.818  1.00  0.00           C  
ATOM    541  HG2 LYS A  35      35.436  -0.524  17.905  1.00  0.00           H  
ATOM    542  HG3 LYS A  35      35.666  -1.592  16.507  1.00  0.00           H  
ATOM    543  CD  LYS A  35      36.324   0.432  16.197  1.00  0.00           C  
ATOM    544  HD2 LYS A  35      36.188   0.449  15.117  1.00  0.00           H  
ATOM    545  HD3 LYS A  35      36.105   1.429  16.583  1.00  0.00           H  
ATOM    546  CE  LYS A  35      37.766   0.037  16.552  1.00  0.00           C  
ATOM    547  HE2 LYS A  35      38.078   0.588  17.444  1.00  0.00           H  
ATOM    548  HE3 LYS A  35      37.775  -1.029  16.799  1.00  0.00           H  
ATOM    549  NZ  LYS A  35      38.707   0.270  15.429  1.00  0.00           N  
ATOM    550  HZ1 LYS A  35      39.639  -0.055  15.638  1.00  0.00           H  
ATOM    551  HZ2 LYS A  35      38.401  -0.253  14.599  1.00  0.00           H  
ATOM    552  HZ3 LYS A  35      38.724   1.231  15.129  1.00  0.00           H  
ATOM    553  C   LYS A  35      31.508  -0.757  17.095  1.00  0.00           C  
ATOM    554  O   LYS A  35      30.771  -1.018  16.149  1.00  0.00           O  
ATOM    555  N   ASN A  36      31.157   0.047  18.101  1.00  0.00           N  
ATOM    556  H   ASN A  36      31.844   0.233  18.810  1.00  0.00           H  
ATOM    557  CA  ASN A  36      29.876   0.757  18.190  1.00  0.00           C  
ATOM    558  HA  ASN A  36      29.077   0.017  18.103  1.00  0.00           H  
ATOM    559  CB  ASN A  36      29.799   1.412  19.586  1.00  0.00           C  
ATOM    560  HB2 ASN A  36      30.300   0.769  20.308  1.00  0.00           H  
ATOM    561  HB3 ASN A  36      30.312   2.374  19.574  1.00  0.00           H  
ATOM    562  CG  ASN A  36      28.377   1.621  20.084  1.00  0.00           C  
ATOM    563  OD1 ASN A  36      27.444   1.804  19.330  1.00  0.00           O  
ATOM    564  ND2 ASN A  36      28.160   1.587  21.380  1.00  0.00           N  
ATOM    565 HD21 ASN A  36      27.206   1.726  21.664  1.00  0.00           H  
ATOM    566 HD22 ASN A  36      28.903   1.429  22.034  1.00  0.00           H  
ATOM    567  C   ASN A  36      29.703   1.766  17.028  1.00  0.00           C  
ATOM    568  O   ASN A  36      30.678   2.169  16.391  1.00  0.00           O  
ATOM    569  N   THR A  37      28.465   2.148  16.711  1.00  0.00           N  
ATOM    570  H   THR A  37      27.705   1.852  17.323  1.00  0.00           H  
ATOM    571  CA  THR A  37      28.076   2.990  15.563  1.00  0.00           C  
ATOM    572  HA  THR A  37      28.773   3.823  15.461  1.00  0.00           H  
ATOM    573  CB  THR A  37      28.127   2.146  14.278  1.00  0.00           C  
ATOM    574  HB  THR A  37      27.692   1.164  14.473  1.00  0.00           H  
ATOM    575  CG2 THR A  37      27.441   2.747  13.055  1.00  0.00           C  
ATOM    576 HG21 THR A  37      27.497   2.049  12.224  1.00  0.00           H  
ATOM    577 HG22 THR A  37      26.389   2.932  13.254  1.00  0.00           H  
ATOM    578 HG23 THR A  37      27.926   3.683  12.793  1.00  0.00           H  
ATOM    579  OG1 THR A  37      29.491   2.003  13.928  1.00  0.00           O  
ATOM    580  HG1 THR A  37      29.970   1.867  14.767  1.00  0.00           H  
ATOM    581  C   THR A  37      26.682   3.576  15.805  1.00  0.00           C  
ATOM    582  O   THR A  37      25.854   2.944  16.459  1.00  0.00           O  
ATOM    583  N   THR A  38      26.410   4.793  15.324  1.00  0.00           N  
ATOM    584  H   THR A  38      27.064   5.244  14.691  1.00  0.00           H  
ATOM    585  CA  THR A  38      25.133   5.473  15.612  1.00  0.00           C  
ATOM    586  HA  THR A  38      24.961   5.399  16.686  1.00  0.00           H  
ATOM    587  CB  THR A  38      25.196   6.968  15.269  1.00  0.00           C  
ATOM    588  HB  THR A  38      24.246   7.413  15.568  1.00  0.00           H  
ATOM    589  CG2 THR A  38      26.305   7.707  16.015  1.00  0.00           C  
ATOM    590 HG21 THR A  38      27.284   7.346  15.701  1.00  0.00           H  
ATOM    591 HG22 THR A  38      26.235   8.773  15.798  1.00  0.00           H  
ATOM    592 HG23 THR A  38      26.190   7.557  17.089  1.00  0.00           H  
ATOM    593  OG1 THR A  38      25.357   7.198  13.894  1.00  0.00           O  
ATOM    594  HG1 THR A  38      26.255   6.915  13.610  1.00  0.00           H  
ATOM    595  C   THR A  38      23.940   4.785  14.927  1.00  0.00           C  
ATOM    596  O   THR A  38      24.090   4.114  13.911  1.00  0.00           O  
ATOM    597  N   GLU A  39      22.720   4.903  15.465  1.00  0.00           N  
ATOM    598  H   GLU A  39      22.618   5.406  16.331  1.00  0.00           H  
ATOM    599  CA  GLU A  39      21.579   4.081  15.009  1.00  0.00           C  
ATOM    600  HA  GLU A  39      21.864   3.031  15.091  1.00  0.00           H  
ATOM    601  CB  GLU A  39      20.390   4.315  15.958  1.00  0.00           C  
ATOM    602  HB2 GLU A  39      20.701   4.083  16.977  1.00  0.00           H  
ATOM    603  HB3 GLU A  39      20.095   5.364  15.917  1.00  0.00           H  
ATOM    604  CG  GLU A  39      19.194   3.429  15.594  1.00  0.00           C  
ATOM    605  HG2 GLU A  39      18.826   3.737  14.616  1.00  0.00           H  
ATOM    606  HG3 GLU A  39      19.530   2.392  15.528  1.00  0.00           H  
ATOM    607  CD  GLU A  39      18.035   3.534  16.590  1.00  0.00           C  
ATOM    608  OE1 GLU A  39      17.500   2.483  17.012  1.00  0.00           O  
ATOM    609  OE2 GLU A  39      17.548   4.653  16.870  1.00  0.00           O  
ATOM    610  C   GLU A  39      21.189   4.312  13.531  1.00  0.00           C  
ATOM    611  O   GLU A  39      21.074   3.368  12.746  1.00  0.00           O  
ATOM    612  N   LYS A  40      21.042   5.576  13.114  1.00  0.00           N  
ATOM    613  H   LYS A  40      21.167   6.310  13.794  1.00  0.00           H  
ATOM    614  CA  LYS A  40      20.723   5.935  11.718  1.00  0.00           C  
ATOM    615  HA  LYS A  40      19.847   5.366  11.402  1.00  0.00           H  
ATOM    616  CB  LYS A  40      20.408   7.438  11.629  1.00  0.00           C  
ATOM    617  HB2 LYS A  40      21.199   8.021  12.107  1.00  0.00           H  
ATOM    618  HB3 LYS A  40      20.376   7.719  10.577  1.00  0.00           H  
ATOM    619  CG  LYS A  40      19.050   7.756  12.279  1.00  0.00           C  
ATOM    620  HG2 LYS A  40      18.320   7.020  11.941  1.00  0.00           H  
ATOM    621  HG3 LYS A  40      19.140   7.684  13.363  1.00  0.00           H  
ATOM    622  CD  LYS A  40      18.537   9.153  11.901  1.00  0.00           C  
ATOM    623  HD2 LYS A  40      19.204   9.914  12.309  1.00  0.00           H  
ATOM    624  HD3 LYS A  40      18.521   9.241  10.817  1.00  0.00           H  
ATOM    625  CE  LYS A  40      17.112   9.346  12.434  1.00  0.00           C  
ATOM    626  HE2 LYS A  40      16.526   8.457  12.177  1.00  0.00           H  
ATOM    627  HE3 LYS A  40      17.153   9.420  13.525  1.00  0.00           H  
ATOM    628  NZ  LYS A  40      16.458  10.542  11.846  1.00  0.00           N  
ATOM    629  HZ1 LYS A  40      17.049  11.357  11.936  1.00  0.00           H  
ATOM    630  HZ2 LYS A  40      16.267  10.382  10.863  1.00  0.00           H  
ATOM    631  HZ3 LYS A  40      15.572  10.722  12.302  1.00  0.00           H  
ATOM    632  C   LYS A  40      21.833   5.545  10.737  1.00  0.00           C  
ATOM    633  O   LYS A  40      21.565   5.120   9.617  1.00  0.00           O  
ATOM    634  N   GLU A  41      23.079   5.651  11.180  1.00  0.00           N  
ATOM    635  H   GLU A  41      23.222   5.976  12.126  1.00  0.00           H  
ATOM    636  CA  GLU A  41      24.261   5.207  10.444  1.00  0.00           C  
ATOM    637  HA  GLU A  41      24.264   5.631   9.439  1.00  0.00           H  
ATOM    638  CB  GLU A  41      25.457   5.759  11.210  1.00  0.00           C  
ATOM    639  HB2 GLU A  41      25.317   6.834  11.334  1.00  0.00           H  
ATOM    640  HB3 GLU A  41      25.470   5.277  12.183  1.00  0.00           H  
ATOM    641  CG  GLU A  41      26.821   5.553  10.570  1.00  0.00           C  
ATOM    642  HG2 GLU A  41      26.964   4.493  10.348  1.00  0.00           H  
ATOM    643  HG3 GLU A  41      26.851   6.112   9.633  1.00  0.00           H  
ATOM    644  CD  GLU A  41      27.945   6.027  11.503  1.00  0.00           C  
ATOM    645  OE1 GLU A  41      29.091   6.032  10.999  1.00  0.00           O  
ATOM    646  OE2 GLU A  41      27.701   6.251  12.719  1.00  0.00           O  
ATOM    647  C   GLU A  41      24.299   3.677  10.321  1.00  0.00           C  
ATOM    648  O   GLU A  41      24.591   3.155   9.250  1.00  0.00           O  
ATOM    649  N   THR A  42      23.911   2.954  11.376  1.00  0.00           N  
ATOM    650  H   THR A  42      23.711   3.452  12.238  1.00  0.00           H  
ATOM    651  CA  THR A  42      23.758   1.490  11.379  1.00  0.00           C  
ATOM    652  HA  THR A  42      24.710   1.032  11.106  1.00  0.00           H  
ATOM    653  CB  THR A  42      23.375   0.975  12.781  1.00  0.00           C  
ATOM    654  HB  THR A  42      22.437   1.420  13.105  1.00  0.00           H  
ATOM    655  CG2 THR A  42      23.227  -0.544  12.842  1.00  0.00           C  
ATOM    656 HG21 THR A  42      22.394  -0.872  12.222  1.00  0.00           H  
ATOM    657 HG22 THR A  42      24.147  -1.021  12.508  1.00  0.00           H  
ATOM    658 HG23 THR A  42      23.031  -0.844  13.872  1.00  0.00           H  
ATOM    659  OG1 THR A  42      24.381   1.310  13.709  1.00  0.00           O  
ATOM    660  HG1 THR A  42      24.335   2.263  13.888  1.00  0.00           H  
ATOM    661  C   THR A  42      22.720   1.060  10.342  1.00  0.00           C  
ATOM    662  O   THR A  42      23.008   0.192   9.516  1.00  0.00           O  
ATOM    663  N   PHE A  43      21.547   1.706  10.316  1.00  0.00           N  
ATOM    664  H   PHE A  43      21.357   2.397  11.037  1.00  0.00           H  
ATOM    665  CA  PHE A  43      20.523   1.454   9.296  1.00  0.00           C  
ATOM    666  HA  PHE A  43      20.273   0.395   9.300  1.00  0.00           H  
ATOM    667  CB  PHE A  43      19.252   2.257   9.626  1.00  0.00           C  
ATOM    668  HB2 PHE A  43      19.499   3.318   9.578  1.00  0.00           H  
ATOM    669  HB3 PHE A  43      18.509   2.066   8.850  1.00  0.00           H  
ATOM    670  CG  PHE A  43      18.594   1.992  10.975  1.00  0.00           C  
ATOM    671  CD1 PHE A  43      17.733   2.969  11.508  1.00  0.00           C  
ATOM    672  HD1 PHE A  43      17.571   3.890  10.968  1.00  0.00           H  
ATOM    673  CE1 PHE A  43      17.097   2.761  12.744  1.00  0.00           C  
ATOM    674  HE1 PHE A  43      16.446   3.520  13.154  1.00  0.00           H  
ATOM    675  CZ  PHE A  43      17.339   1.583  13.471  1.00  0.00           C  
ATOM    676  HZ  PHE A  43      16.889   1.440  14.443  1.00  0.00           H  
ATOM    677  CE2 PHE A  43      18.206   0.607  12.953  1.00  0.00           C  
ATOM    678  HE2 PHE A  43      18.410  -0.289  13.524  1.00  0.00           H  
ATOM    679  CD2 PHE A  43      18.819   0.802  11.703  1.00  0.00           C  
ATOM    680  HD2 PHE A  43      19.478   0.036  11.325  1.00  0.00           H  
ATOM    681  C   PHE A  43      21.045   1.769   7.885  1.00  0.00           C  
ATOM    682  O   PHE A  43      20.848   0.976   6.967  1.00  0.00           O  
ATOM    683  N   CYS A  44      21.779   2.873   7.722  1.00  0.00           N  
ATOM    684  H   CYS A  44      21.870   3.503   8.512  1.00  0.00           H  
ATOM    685  CA  CYS A  44      22.406   3.265   6.461  1.00  0.00           C  
ATOM    686  HA  CYS A  44      21.634   3.328   5.693  1.00  0.00           H  
ATOM    687  CB  CYS A  44      23.018   4.655   6.661  1.00  0.00           C  
ATOM    688  HB2 CYS A  44      22.290   5.328   7.112  1.00  0.00           H  
ATOM    689  HB3 CYS A  44      23.889   4.586   7.313  1.00  0.00           H  
ATOM    690  SG  CYS A  44      23.528   5.312   5.059  1.00  0.00           S  
ATOM    691  HG  CYS A  44      22.329   5.787   4.667  1.00  0.00           H  
ATOM    692  C   CYS A  44      23.463   2.252   5.975  1.00  0.00           C  
ATOM    693  O   CYS A  44      23.494   1.903   4.793  1.00  0.00           O  
ATOM    694  N   ARG A  45      24.303   1.720   6.875  1.00  0.00           N  
ATOM    695  H   ARG A  45      24.258   2.069   7.831  1.00  0.00           H  
ATOM    696  CA  ARG A  45      25.270   0.651   6.568  1.00  0.00           C  
ATOM    697  HA  ARG A  45      25.859   0.941   5.696  1.00  0.00           H  
ATOM    698  CB  ARG A  45      26.233   0.442   7.750  1.00  0.00           C  
ATOM    699  HB2 ARG A  45      25.659   0.340   8.673  1.00  0.00           H  
ATOM    700  HB3 ARG A  45      26.776  -0.487   7.590  1.00  0.00           H  
ATOM    701  CG  ARG A  45      27.262   1.575   7.910  1.00  0.00           C  
ATOM    702  HG2 ARG A  45      27.844   1.679   6.993  1.00  0.00           H  
ATOM    703  HG3 ARG A  45      26.741   2.508   8.112  1.00  0.00           H  
ATOM    704  CD  ARG A  45      28.210   1.266   9.074  1.00  0.00           C  
ATOM    705  HD2 ARG A  45      27.609   0.945   9.928  1.00  0.00           H  
ATOM    706  HD3 ARG A  45      28.868   0.445   8.787  1.00  0.00           H  
ATOM    707  NE  ARG A  45      29.019   2.431   9.489  1.00  0.00           N  
ATOM    708  HE  ARG A  45      28.902   3.301   8.983  1.00  0.00           H  
ATOM    709  CZ  ARG A  45      29.750   2.475  10.590  1.00  0.00           C  
ATOM    710  NH1 ARG A  45      30.031   1.395  11.261  1.00  0.00           N  
ATOM    711 HH11 ARG A  45      29.693   0.513  10.933  1.00  0.00           H  
ATOM    712 HH12 ARG A  45      30.239   1.504  12.248  1.00  0.00           H  
ATOM    713  NH2 ARG A  45      30.198   3.586  11.088  1.00  0.00           N  
ATOM    714 HH21 ARG A  45      29.845   4.495  10.761  1.00  0.00           H  
ATOM    715 HH22 ARG A  45      30.628   3.595  11.992  1.00  0.00           H  
ATOM    716  C   ARG A  45      24.559  -0.653   6.194  1.00  0.00           C  
ATOM    717  O   ARG A  45      24.954  -1.288   5.220  1.00  0.00           O  
ATOM    718  N   ALA A  46      23.483  -1.019   6.897  1.00  0.00           N  
ATOM    719  H   ALA A  46      23.233  -0.468   7.712  1.00  0.00           H  
ATOM    720  CA  ALA A  46      22.647  -2.174   6.556  1.00  0.00           C  
ATOM    721  HA  ALA A  46      23.279  -3.061   6.515  1.00  0.00           H  
ATOM    722  CB  ALA A  46      21.618  -2.388   7.674  1.00  0.00           C  
ATOM    723  HB1 ALA A  46      20.954  -1.527   7.751  1.00  0.00           H  
ATOM    724  HB2 ALA A  46      21.026  -3.278   7.457  1.00  0.00           H  
ATOM    725  HB3 ALA A  46      22.132  -2.527   8.626  1.00  0.00           H  
ATOM    726  C   ALA A  46      21.980  -2.022   5.172  1.00  0.00           C  
ATOM    727  O   ALA A  46      22.037  -2.941   4.357  1.00  0.00           O  
ATOM    728  N   ALA A  47      21.431  -0.841   4.871  1.00  0.00           N  
ATOM    729  H   ALA A  47      21.371  -0.131   5.595  1.00  0.00           H  
ATOM    730  CA  ALA A  47      20.916  -0.502   3.546  1.00  0.00           C  
ATOM    731  HA  ALA A  47      20.124  -1.206   3.284  1.00  0.00           H  
ATOM    732  CB  ALA A  47      20.316   0.908   3.600  1.00  0.00           C  
ATOM    733  HB1 ALA A  47      19.569   0.967   4.388  1.00  0.00           H  
ATOM    734  HB2 ALA A  47      21.091   1.649   3.791  1.00  0.00           H  
ATOM    735  HB3 ALA A  47      19.837   1.137   2.648  1.00  0.00           H  
ATOM    736  C   ALA A  47      22.017  -0.602   2.475  1.00  0.00           C  
ATOM    737  O   ALA A  47      21.798  -1.186   1.423  1.00  0.00           O  
ATOM    738  N   THR A  48      23.225  -0.115   2.774  1.00  0.00           N  
ATOM    739  H   THR A  48      23.327   0.362   3.661  1.00  0.00           H  
ATOM    740  CA  THR A  48      24.378  -0.128   1.860  1.00  0.00           C  
ATOM    741  HA  THR A  48      24.082   0.369   0.938  1.00  0.00           H  
ATOM    742  CB  THR A  48      25.543   0.681   2.463  1.00  0.00           C  
ATOM    743  HB  THR A  48      25.830   0.245   3.418  1.00  0.00           H  
ATOM    744  CG2 THR A  48      26.782   0.739   1.573  1.00  0.00           C  
ATOM    745 HG21 THR A  48      27.220  -0.253   1.472  1.00  0.00           H  
ATOM    746 HG22 THR A  48      26.509   1.124   0.591  1.00  0.00           H  
ATOM    747 HG23 THR A  48      27.517   1.403   2.025  1.00  0.00           H  
ATOM    748  OG1 THR A  48      25.143   2.020   2.678  1.00  0.00           O  
ATOM    749  HG1 THR A  48      24.508   2.011   3.417  1.00  0.00           H  
ATOM    750  C   THR A  48      24.805  -1.553   1.474  1.00  0.00           C  
ATOM    751  O   THR A  48      24.994  -1.822   0.285  1.00  0.00           O  
ATOM    752  N   VAL A  49      24.896  -2.494   2.426  1.00  0.00           N  
ATOM    753  H   VAL A  49      24.735  -2.237   3.394  1.00  0.00           H  
ATOM    754  CA  VAL A  49      25.220  -3.901   2.094  1.00  0.00           C  
ATOM    755  HA  VAL A  49      26.053  -3.884   1.388  1.00  0.00           H  
ATOM    756  CB  VAL A  49      25.697  -4.733   3.302  1.00  0.00           C  
ATOM    757  HB  VAL A  49      25.914  -5.741   2.946  1.00  0.00           H  
ATOM    758  CG1 VAL A  49      27.001  -4.149   3.848  1.00  0.00           C  
ATOM    759 HG11 VAL A  49      27.750  -4.107   3.055  1.00  0.00           H  
ATOM    760 HG12 VAL A  49      26.821  -3.146   4.230  1.00  0.00           H  
ATOM    761 HG13 VAL A  49      27.373  -4.782   4.654  1.00  0.00           H  
ATOM    762  CG2 VAL A  49      24.690  -4.852   4.450  1.00  0.00           C  
ATOM    763 HG21 VAL A  49      23.768  -5.319   4.104  1.00  0.00           H  
ATOM    764 HG22 VAL A  49      24.477  -3.867   4.852  1.00  0.00           H  
ATOM    765 HG23 VAL A  49      25.112  -5.475   5.239  1.00  0.00           H  
ATOM    766  C   VAL A  49      24.076  -4.609   1.364  1.00  0.00           C  
ATOM    767  O   VAL A  49      24.343  -5.367   0.434  1.00  0.00           O  
ATOM    768  N   LEU A  50      22.815  -4.321   1.708  1.00  0.00           N  
ATOM    769  H   LEU A  50      22.653  -3.708   2.502  1.00  0.00           H  
ATOM    770  CA  LEU A  50      21.659  -4.860   0.982  1.00  0.00           C  
ATOM    771  HA  LEU A  50      21.775  -5.940   0.900  1.00  0.00           H  
ATOM    772  CB  LEU A  50      20.364  -4.550   1.754  1.00  0.00           C  
ATOM    773  HB2 LEU A  50      20.316  -3.475   1.934  1.00  0.00           H  
ATOM    774  HB3 LEU A  50      19.510  -4.816   1.130  1.00  0.00           H  
ATOM    775  CG  LEU A  50      20.232  -5.292   3.100  1.00  0.00           C  
ATOM    776  HG  LEU A  50      21.139  -5.176   3.686  1.00  0.00           H  
ATOM    777  CD1 LEU A  50      19.059  -4.702   3.886  1.00  0.00           C  
ATOM    778 HD11 LEU A  50      19.268  -3.656   4.108  1.00  0.00           H  
ATOM    779 HD12 LEU A  50      18.147  -4.770   3.296  1.00  0.00           H  
ATOM    780 HD13 LEU A  50      18.933  -5.241   4.824  1.00  0.00           H  
ATOM    781  CD2 LEU A  50      19.989  -6.790   2.912  1.00  0.00           C  
ATOM    782 HD21 LEU A  50      19.892  -7.269   3.885  1.00  0.00           H  
ATOM    783 HD22 LEU A  50      20.831  -7.248   2.395  1.00  0.00           H  
ATOM    784 HD23 LEU A  50      19.076  -6.952   2.344  1.00  0.00           H  
ATOM    785  C   LEU A  50      21.587  -4.325  -0.459  1.00  0.00           C  
ATOM    786  O   LEU A  50      21.293  -5.084  -1.378  1.00  0.00           O  
ATOM    787  N   ARG A  51      21.919  -3.047  -0.674  1.00  0.00           N  
ATOM    788  H   ARG A  51      22.073  -2.472   0.150  1.00  0.00           H  
ATOM    789  CA  ARG A  51      21.989  -2.384  -1.986  1.00  0.00           C  
ATOM    790  HA  ARG A  51      21.057  -2.563  -2.512  1.00  0.00           H  
ATOM    791  CB  ARG A  51      22.124  -0.874  -1.730  1.00  0.00           C  
ATOM    792  HB2 ARG A  51      21.401  -0.603  -0.962  1.00  0.00           H  
ATOM    793  HB3 ARG A  51      23.125  -0.652  -1.356  1.00  0.00           H  
ATOM    794  CG  ARG A  51      21.827  -0.000  -2.953  1.00  0.00           C  
ATOM    795  HG2 ARG A  51      22.519  -0.249  -3.758  1.00  0.00           H  
ATOM    796  HG3 ARG A  51      20.816  -0.194  -3.295  1.00  0.00           H  
ATOM    797  CD  ARG A  51      21.966   1.493  -2.622  1.00  0.00           C  
ATOM    798  HD2 ARG A  51      23.013   1.683  -2.381  1.00  0.00           H  
ATOM    799  HD3 ARG A  51      21.710   2.068  -3.514  1.00  0.00           H  
ATOM    800  NE  ARG A  51      21.093   1.936  -1.510  1.00  0.00           N  
ATOM    801  HE  ARG A  51      20.191   1.465  -1.403  1.00  0.00           H  
ATOM    802  CZ  ARG A  51      21.348   2.889  -0.634  1.00  0.00           C  
ATOM    803  NH1 ARG A  51      22.487   3.507  -0.616  1.00  0.00           N  
ATOM    804 HH11 ARG A  51      23.186   3.262  -1.280  1.00  0.00           H  
ATOM    805 HH12 ARG A  51      22.618   4.241   0.068  1.00  0.00           H  
ATOM    806  NH2 ARG A  51      20.483   3.260   0.256  1.00  0.00           N  
ATOM    807 HH21 ARG A  51      19.633   2.693   0.350  1.00  0.00           H  
ATOM    808 HH22 ARG A  51      20.659   4.032   0.870  1.00  0.00           H  
ATOM    809  C   ARG A  51      23.094  -2.951  -2.880  1.00  0.00           C  
ATOM    810  O   ARG A  51      22.858  -3.191  -4.065  1.00  0.00           O  
ATOM    811  N   GLN A  52      24.266  -3.246  -2.310  1.00  0.00           N  
ATOM    812  H   GLN A  52      24.401  -2.991  -1.338  1.00  0.00           H  
ATOM    813  CA  GLN A  52      25.283  -4.065  -2.987  1.00  0.00           C  
ATOM    814  HA  GLN A  52      25.549  -3.593  -3.933  1.00  0.00           H  
ATOM    815  CB  GLN A  52      26.553  -4.184  -2.123  1.00  0.00           C  
ATOM    816  HB2 GLN A  52      26.285  -4.333  -1.076  1.00  0.00           H  
ATOM    817  HB3 GLN A  52      27.111  -5.062  -2.454  1.00  0.00           H  
ATOM    818  CG  GLN A  52      27.489  -2.972  -2.247  1.00  0.00           C  
ATOM    819  HG2 GLN A  52      27.653  -2.760  -3.304  1.00  0.00           H  
ATOM    820  HG3 GLN A  52      27.030  -2.097  -1.787  1.00  0.00           H  
ATOM    821  CD  GLN A  52      28.845  -3.229  -1.587  1.00  0.00           C  
ATOM    822  OE1 GLN A  52      28.959  -3.868  -0.556  1.00  0.00           O  
ATOM    823  NE2 GLN A  52      29.934  -2.750  -2.154  1.00  0.00           N  
ATOM    824 HE21 GLN A  52      30.797  -2.991  -1.694  1.00  0.00           H  
ATOM    825 HE22 GLN A  52      29.891  -2.212  -2.999  1.00  0.00           H  
ATOM    826  C   GLN A  52      24.739  -5.462  -3.338  1.00  0.00           C  
ATOM    827  O   GLN A  52      24.873  -5.890  -4.485  1.00  0.00           O  
ATOM    828  N   PHE A  53      24.085  -6.146  -2.394  1.00  0.00           N  
ATOM    829  H   PHE A  53      24.017  -5.741  -1.462  1.00  0.00           H  
ATOM    830  CA  PHE A  53      23.602  -7.517  -2.584  1.00  0.00           C  
ATOM    831  HA  PHE A  53      24.450  -8.137  -2.879  1.00  0.00           H  
ATOM    832  CB  PHE A  53      23.078  -8.061  -1.247  1.00  0.00           C  
ATOM    833  HB2 PHE A  53      23.842  -7.909  -0.483  1.00  0.00           H  
ATOM    834  HB3 PHE A  53      22.199  -7.494  -0.945  1.00  0.00           H  
ATOM    835  CG  PHE A  53      22.714  -9.533  -1.274  1.00  0.00           C  
ATOM    836  CD1 PHE A  53      21.460  -9.941  -1.767  1.00  0.00           C  
ATOM    837  HD1 PHE A  53      20.752  -9.211  -2.125  1.00  0.00           H  
ATOM    838  CE1 PHE A  53      21.121 -11.304  -1.790  1.00  0.00           C  
ATOM    839  HE1 PHE A  53      20.154 -11.612  -2.160  1.00  0.00           H  
ATOM    840  CZ  PHE A  53      22.032 -12.265  -1.315  1.00  0.00           C  
ATOM    841  HZ  PHE A  53      21.759 -13.310  -1.310  1.00  0.00           H  
ATOM    842  CE2 PHE A  53      23.283 -11.861  -0.818  1.00  0.00           C  
ATOM    843  HE2 PHE A  53      23.978 -12.597  -0.435  1.00  0.00           H  
ATOM    844  CD2 PHE A  53      23.624 -10.497  -0.799  1.00  0.00           C  
ATOM    845  HD2 PHE A  53      24.585 -10.195  -0.406  1.00  0.00           H  
ATOM    846  C   PHE A  53      22.562  -7.632  -3.712  1.00  0.00           C  
ATOM    847  O   PHE A  53      22.728  -8.468  -4.603  1.00  0.00           O  
ATOM    848  N   TYR A  54      21.519  -6.787  -3.724  1.00  0.00           N  
ATOM    849  H   TYR A  54      21.420  -6.113  -2.968  1.00  0.00           H  
ATOM    850  CA  TYR A  54      20.518  -6.831  -4.798  1.00  0.00           C  
ATOM    851  HA  TYR A  54      20.311  -7.885  -4.996  1.00  0.00           H  
ATOM    852  CB  TYR A  54      19.173  -6.214  -4.371  1.00  0.00           C  
ATOM    853  HB2 TYR A  54      18.423  -6.540  -5.092  1.00  0.00           H  
ATOM    854  HB3 TYR A  54      18.885  -6.659  -3.419  1.00  0.00           H  
ATOM    855  CG  TYR A  54      19.055  -4.698  -4.269  1.00  0.00           C  
ATOM    856  CD1 TYR A  54      18.808  -4.100  -3.017  1.00  0.00           C  
ATOM    857  HD1 TYR A  54      18.790  -4.706  -2.124  1.00  0.00           H  
ATOM    858  CE1 TYR A  54      18.585  -2.714  -2.916  1.00  0.00           C  
ATOM    859  HE1 TYR A  54      18.381  -2.268  -1.956  1.00  0.00           H  
ATOM    860  CZ  TYR A  54      18.638  -1.902  -4.068  1.00  0.00           C  
ATOM    861  OH  TYR A  54      18.392  -0.565  -3.993  1.00  0.00           O  
ATOM    862  HH  TYR A  54      18.452  -0.220  -3.072  1.00  0.00           H  
ATOM    863  CE2 TYR A  54      18.902  -2.494  -5.321  1.00  0.00           C  
ATOM    864  HE2 TYR A  54      18.944  -1.868  -6.199  1.00  0.00           H  
ATOM    865  CD2 TYR A  54      19.080  -3.888  -5.425  1.00  0.00           C  
ATOM    866  HD2 TYR A  54      19.232  -4.334  -6.399  1.00  0.00           H  
ATOM    867  C   TYR A  54      21.045  -6.264  -6.122  1.00  0.00           C  
ATOM    868  O   TYR A  54      20.646  -6.747  -7.176  1.00  0.00           O  
ATOM    869  N   SER A  55      21.981  -5.309  -6.112  1.00  0.00           N  
ATOM    870  H   SER A  55      22.249  -4.892  -5.226  1.00  0.00           H  
ATOM    871  CA  SER A  55      22.649  -4.868  -7.348  1.00  0.00           C  
ATOM    872  HA  SER A  55      21.885  -4.560  -8.062  1.00  0.00           H  
ATOM    873  CB  SER A  55      23.528  -3.653  -7.047  1.00  0.00           C  
ATOM    874  HB2 SER A  55      22.908  -2.867  -6.616  1.00  0.00           H  
ATOM    875  HB3 SER A  55      24.299  -3.929  -6.326  1.00  0.00           H  
ATOM    876  OG  SER A  55      24.143  -3.151  -8.219  1.00  0.00           O  
ATOM    877  HG  SER A  55      24.626  -2.358  -7.968  1.00  0.00           H  
ATOM    878  C   SER A  55      23.461  -5.998  -8.005  1.00  0.00           C  
ATOM    879  O   SER A  55      23.544  -6.067  -9.233  1.00  0.00           O  
ATOM    880  N   HIE A  56      24.032  -6.908  -7.213  1.00  0.00           N  
ATOM    881  H   HIE A  56      23.997  -6.771  -6.208  1.00  0.00           H  
ATOM    882  CA  HIE A  56      24.705  -8.106  -7.722  1.00  0.00           C  
ATOM    883  HA  HIE A  56      25.309  -7.835  -8.590  1.00  0.00           H  
ATOM    884  CB  HIE A  56      25.665  -8.613  -6.636  1.00  0.00           C  
ATOM    885  HB2 HIE A  56      26.171  -7.757  -6.186  1.00  0.00           H  
ATOM    886  HB3 HIE A  56      25.099  -9.118  -5.852  1.00  0.00           H  
ATOM    887  CG  HIE A  56      26.740  -9.530  -7.151  1.00  0.00           C  
ATOM    888  ND1 HIE A  56      27.616  -9.234  -8.198  1.00  0.00           N  
ATOM    889  CE1 HIE A  56      28.505 -10.236  -8.231  1.00  0.00           C  
ATOM    890  HE1 HIE A  56      29.329 -10.300  -8.931  1.00  0.00           H  
ATOM    891  NE2 HIE A  56      28.245 -11.124  -7.255  1.00  0.00           N  
ATOM    892  HE2 HIE A  56      28.800 -11.941  -7.050  1.00  0.00           H  
ATOM    893  CD2 HIE A  56      27.139 -10.691  -6.556  1.00  0.00           C  
ATOM    894  HD2 HIE A  56      26.697 -11.138  -5.676  1.00  0.00           H  
ATOM    895  C   HIE A  56      23.704  -9.172  -8.203  1.00  0.00           C  
ATOM    896  O   HIE A  56      23.783  -9.629  -9.341  1.00  0.00           O  
ATOM    897  N   HIE A  57      22.700  -9.517  -7.386  1.00  0.00           N  
ATOM    898  H   HIE A  57      22.674  -9.097  -6.463  1.00  0.00           H  
ATOM    899  CA  HIE A  57      21.697 -10.555  -7.709  1.00  0.00           C  
ATOM    900  HA  HIE A  57      22.223 -11.412  -8.138  1.00  0.00           H  
ATOM    901  CB  HIE A  57      21.015 -11.047  -6.427  1.00  0.00           C  
ATOM    902  HB2 HIE A  57      20.862 -10.226  -5.727  1.00  0.00           H  
ATOM    903  HB3 HIE A  57      20.046 -11.475  -6.675  1.00  0.00           H  
ATOM    904  CG  HIE A  57      21.790 -12.153  -5.785  1.00  0.00           C  
ATOM    905  ND1 HIE A  57      21.821 -13.457  -6.273  1.00  0.00           N  
ATOM    906  CE1 HIE A  57      22.670 -14.121  -5.483  1.00  0.00           C  
ATOM    907  HE1 HIE A  57      22.921 -15.166  -5.609  1.00  0.00           H  
ATOM    908  NE2 HIE A  57      23.139 -13.311  -4.514  1.00  0.00           N  
ATOM    909  HE2 HIE A  57      23.745 -13.589  -3.756  1.00  0.00           H  
ATOM    910  CD2 HIE A  57      22.606 -12.055  -4.700  1.00  0.00           C  
ATOM    911  HD2 HIE A  57      22.789 -11.163  -4.110  1.00  0.00           H  
ATOM    912  C   HIE A  57      20.656 -10.178  -8.772  1.00  0.00           C  
ATOM    913  O   HIE A  57      20.034 -11.071  -9.348  1.00  0.00           O  
ATOM    914  N   GLU A  58      20.502  -8.894  -9.104  1.00  0.00           N  
ATOM    915  H   GLU A  58      20.932  -8.183  -8.522  1.00  0.00           H  
ATOM    916  CA  GLU A  58      19.775  -8.455 -10.309  1.00  0.00           C  
ATOM    917  HA  GLU A  58      18.866  -9.053 -10.378  1.00  0.00           H  
ATOM    918  CB  GLU A  58      19.341  -6.985 -10.143  1.00  0.00           C  
ATOM    919  HB2 GLU A  58      18.920  -6.881  -9.142  1.00  0.00           H  
ATOM    920  HB3 GLU A  58      20.210  -6.329 -10.222  1.00  0.00           H  
ATOM    921  CG  GLU A  58      18.257  -6.542 -11.142  1.00  0.00           C  
ATOM    922  HG2 GLU A  58      18.726  -6.229 -12.078  1.00  0.00           H  
ATOM    923  HG3 GLU A  58      17.596  -7.387 -11.349  1.00  0.00           H  
ATOM    924  CD  GLU A  58      17.421  -5.387 -10.581  1.00  0.00           C  
ATOM    925  OE1 GLU A  58      17.989  -4.325 -10.235  1.00  0.00           O  
ATOM    926  OE2 GLU A  58      16.179  -5.523 -10.443  1.00  0.00           O  
ATOM    927  C   GLU A  58      20.562  -8.728 -11.615  1.00  0.00           C  
ATOM    928  O   GLU A  58      20.095  -8.410 -12.708  1.00  0.00           O  
ATOM    929  N   LYS A  59      21.750  -9.349 -11.515  1.00  0.00           N  
ATOM    930  H   LYS A  59      22.119  -9.501 -10.583  1.00  0.00           H  
ATOM    931  CA  LYS A  59      22.585  -9.804 -12.641  1.00  0.00           C  
ATOM    932  HA  LYS A  59      22.039  -9.646 -13.573  1.00  0.00           H  
ATOM    933  CB  LYS A  59      23.886  -8.976 -12.698  1.00  0.00           C  
ATOM    934  HB2 LYS A  59      24.497  -9.218 -11.827  1.00  0.00           H  
ATOM    935  HB3 LYS A  59      24.447  -9.265 -13.589  1.00  0.00           H  
ATOM    936  CG  LYS A  59      23.657  -7.458 -12.743  1.00  0.00           C  
ATOM    937  HG2 LYS A  59      23.088  -7.203 -13.639  1.00  0.00           H  
ATOM    938  HG3 LYS A  59      23.087  -7.155 -11.865  1.00  0.00           H  
ATOM    939  CD  LYS A  59      24.996  -6.704 -12.751  1.00  0.00           C  
ATOM    940  HD2 LYS A  59      25.591  -7.011 -11.888  1.00  0.00           H  
ATOM    941  HD3 LYS A  59      25.543  -6.972 -13.657  1.00  0.00           H  
ATOM    942  CE  LYS A  59      24.797  -5.182 -12.723  1.00  0.00           C  
ATOM    943  HE2 LYS A  59      24.191  -4.898 -13.589  1.00  0.00           H  
ATOM    944  HE3 LYS A  59      25.775  -4.703 -12.820  1.00  0.00           H  
ATOM    945  NZ  LYS A  59      24.133  -4.741 -11.470  1.00  0.00           N  
ATOM    946  HZ1 LYS A  59      23.997  -3.743 -11.409  1.00  0.00           H  
ATOM    947  HZ2 LYS A  59      24.634  -5.054 -10.642  1.00  0.00           H  
ATOM    948  HZ3 LYS A  59      23.238  -5.205 -11.361  1.00  0.00           H  
ATOM    949  C   LYS A  59      22.918 -11.307 -12.604  1.00  0.00           C  
ATOM    950  O   LYS A  59      23.627 -11.769 -13.496  1.00  0.00           O  
ATOM    951  N   ASP A  60      22.466 -12.080 -11.607  1.00  0.00           N  
ATOM    952  H   ASP A  60      21.816 -11.694 -10.939  1.00  0.00           H  
ATOM    953  CA  ASP A  60      22.828 -13.504 -11.509  1.00  0.00           C  
ATOM    954  HA  ASP A  60      23.892 -13.589 -11.738  1.00  0.00           H  
ATOM    955  CB  ASP A  60      22.654 -14.042 -10.077  1.00  0.00           C  
ATOM    956  HB2 ASP A  60      23.159 -13.362  -9.388  1.00  0.00           H  
ATOM    957  HB3 ASP A  60      21.595 -14.058  -9.820  1.00  0.00           H  
ATOM    958  CG  ASP A  60      23.237 -15.454  -9.874  1.00  0.00           C  
ATOM    959  OD1 ASP A  60      23.547 -16.169 -10.852  1.00  0.00           O  
ATOM    960  OD2 ASP A  60      23.436 -15.866  -8.710  1.00  0.00           O  
ATOM    961  C   ASP A  60      22.070 -14.339 -12.553  1.00  0.00           C  
ATOM    962  O   ASP A  60      20.876 -14.623 -12.419  1.00  0.00           O  
ATOM    963  N   THR A  61      22.778 -14.755 -13.605  1.00  0.00           N  
ATOM    964  H   THR A  61      23.761 -14.526 -13.640  1.00  0.00           H  
ATOM    965  CA  THR A  61      22.218 -15.499 -14.744  1.00  0.00           C  
ATOM    966  HA  THR A  61      21.436 -14.894 -15.201  1.00  0.00           H  
ATOM    967  CB  THR A  61      23.298 -15.773 -15.800  1.00  0.00           C  
ATOM    968  HB  THR A  61      22.869 -16.388 -16.593  1.00  0.00           H  
ATOM    969  CG2 THR A  61      23.851 -14.496 -16.429  1.00  0.00           C  
ATOM    970 HG21 THR A  61      24.336 -13.877 -15.674  1.00  0.00           H  
ATOM    971 HG22 THR A  61      24.573 -14.751 -17.203  1.00  0.00           H  
ATOM    972 HG23 THR A  61      23.035 -13.932 -16.881  1.00  0.00           H  
ATOM    973  OG1 THR A  61      24.382 -16.464 -15.222  1.00  0.00           O  
ATOM    974  HG1 THR A  61      25.026 -16.624 -15.915  1.00  0.00           H  
ATOM    975  C   THR A  61      21.584 -16.831 -14.347  1.00  0.00           C  
ATOM    976  O   THR A  61      20.764 -17.358 -15.100  1.00  0.00           O  
ATOM    977  N   ARG A  62      21.887 -17.365 -13.156  1.00  0.00           N  
ATOM    978  H   ARG A  62      22.545 -16.857 -12.565  1.00  0.00           H  
ATOM    979  CA  ARG A  62      21.285 -18.603 -12.635  1.00  0.00           C  
ATOM    980  HA  ARG A  62      21.452 -19.403 -13.357  1.00  0.00           H  
ATOM    981  CB  ARG A  62      21.968 -18.984 -11.309  1.00  0.00           C  
ATOM    982  HB2 ARG A  62      21.894 -18.154 -10.605  1.00  0.00           H  
ATOM    983  HB3 ARG A  62      21.453 -19.844 -10.877  1.00  0.00           H  
ATOM    984  CG  ARG A  62      23.444 -19.360 -11.544  1.00  0.00           C  
ATOM    985  HG2 ARG A  62      23.472 -20.222 -12.212  1.00  0.00           H  
ATOM    986  HG3 ARG A  62      23.974 -18.542 -12.031  1.00  0.00           H  
ATOM    987  CD  ARG A  62      24.192 -19.729 -10.257  1.00  0.00           C  
ATOM    988  HD2 ARG A  62      23.600 -20.458  -9.700  1.00  0.00           H  
ATOM    989  HD3 ARG A  62      25.136 -20.190 -10.547  1.00  0.00           H  
ATOM    990  NE  ARG A  62      24.464 -18.556  -9.407  1.00  0.00           N  
ATOM    991  HE  ARG A  62      24.015 -17.669  -9.674  1.00  0.00           H  
ATOM    992  CZ  ARG A  62      25.275 -18.499  -8.366  1.00  0.00           C  
ATOM    993  NH1 ARG A  62      26.008 -19.519  -8.005  1.00  0.00           N  
ATOM    994 HH11 ARG A  62      25.932 -20.361  -8.538  1.00  0.00           H  
ATOM    995 HH12 ARG A  62      26.638 -19.432  -7.235  1.00  0.00           H  
ATOM    996  NH2 ARG A  62      25.361 -17.415  -7.660  1.00  0.00           N  
ATOM    997 HH21 ARG A  62      24.713 -16.661  -7.935  1.00  0.00           H  
ATOM    998 HH22 ARG A  62      25.948 -17.317  -6.861  1.00  0.00           H  
ATOM    999  C   ARG A  62      19.762 -18.511 -12.485  1.00  0.00           C  
ATOM   1000  O   ARG A  62      19.087 -19.531 -12.612  1.00  0.00           O  
ATOM   1001  N   CYS A  63      19.203 -17.311 -12.279  1.00  0.00           N  
ATOM   1002  H   CYS A  63      19.809 -16.501 -12.207  1.00  0.00           H  
ATOM   1003  CA  CYS A  63      17.748 -17.110 -12.239  1.00  0.00           C  
ATOM   1004  HA  CYS A  63      17.323 -17.888 -11.603  1.00  0.00           H  
ATOM   1005  CB  CYS A  63      17.424 -15.754 -11.582  1.00  0.00           C  
ATOM   1006  HB2 CYS A  63      16.365 -15.742 -11.320  1.00  0.00           H  
ATOM   1007  HB3 CYS A  63      18.002 -15.630 -10.662  1.00  0.00           H  
ATOM   1008  SG  CYS A  63      17.744 -14.358 -12.701  1.00  0.00           S  
ATOM   1009  HG  CYS A  63      19.087 -14.361 -12.605  1.00  0.00           H  
ATOM   1010  C   CYS A  63      17.061 -17.261 -13.614  1.00  0.00           C  
ATOM   1011  O   CYS A  63      15.867 -17.550 -13.659  1.00  0.00           O  
ATOM   1012  N   LEU A  64      17.790 -17.115 -14.730  1.00  0.00           N  
ATOM   1013  H   LEU A  64      18.781 -16.923 -14.639  1.00  0.00           H  
ATOM   1014  CA  LEU A  64      17.237 -17.213 -16.092  1.00  0.00           C  
ATOM   1015  HA  LEU A  64      16.276 -16.699 -16.119  1.00  0.00           H  
ATOM   1016  CB  LEU A  64      18.194 -16.527 -17.088  1.00  0.00           C  
ATOM   1017  HB2 LEU A  64      19.143 -17.065 -17.080  1.00  0.00           H  
ATOM   1018  HB3 LEU A  64      17.777 -16.626 -18.092  1.00  0.00           H  
ATOM   1019  CG  LEU A  64      18.463 -15.034 -16.811  1.00  0.00           C  
ATOM   1020  HG  LEU A  64      18.790 -14.900 -15.781  1.00  0.00           H  
ATOM   1021  CD1 LEU A  64      19.582 -14.530 -17.724  1.00  0.00           C  
ATOM   1022 HD11 LEU A  64      19.791 -13.483 -17.509  1.00  0.00           H  
ATOM   1023 HD12 LEU A  64      19.289 -14.636 -18.768  1.00  0.00           H  
ATOM   1024 HD13 LEU A  64      20.485 -15.113 -17.546  1.00  0.00           H  
ATOM   1025  CD2 LEU A  64      17.220 -14.175 -17.056  1.00  0.00           C  
ATOM   1026 HD21 LEU A  64      16.865 -14.314 -18.078  1.00  0.00           H  
ATOM   1027 HD22 LEU A  64      16.435 -14.459 -16.357  1.00  0.00           H  
ATOM   1028 HD23 LEU A  64      17.464 -13.126 -16.895  1.00  0.00           H  
ATOM   1029  C   LEU A  64      16.963 -18.662 -16.529  1.00  0.00           C  
ATOM   1030  O   LEU A  64      16.062 -18.896 -17.328  1.00  0.00           O  
ATOM   1031  N   GLY A  65      17.716 -19.629 -15.993  1.00  0.00           N  
ATOM   1032  H   GLY A  65      18.445 -19.356 -15.350  1.00  0.00           H  
ATOM   1033  CA  GLY A  65      17.480 -21.065 -16.193  1.00  0.00           C  
ATOM   1034  HA2 GLY A  65      17.112 -21.238 -17.204  1.00  0.00           H  
ATOM   1035  HA3 GLY A  65      18.425 -21.596 -16.079  1.00  0.00           H  
ATOM   1036  C   GLY A  65      16.471 -21.681 -15.214  1.00  0.00           C  
ATOM   1037  O   GLY A  65      16.182 -22.874 -15.306  1.00  0.00           O  
ATOM   1038  N   ALA A  66      15.970 -20.902 -14.251  1.00  0.00           N  
ATOM   1039  H   ALA A  66      16.184 -19.915 -14.277  1.00  0.00           H  
ATOM   1040  CA  ALA A  66      14.989 -21.355 -13.274  1.00  0.00           C  
ATOM   1041  HA  ALA A  66      15.250 -22.373 -12.978  1.00  0.00           H  
ATOM   1042  CB  ALA A  66      15.090 -20.456 -12.037  1.00  0.00           C  
ATOM   1043  HB1 ALA A  66      16.135 -20.343 -11.743  1.00  0.00           H  
ATOM   1044  HB2 ALA A  66      14.667 -19.474 -12.255  1.00  0.00           H  
ATOM   1045  HB3 ALA A  66      14.548 -20.910 -11.210  1.00  0.00           H  
ATOM   1046  C   ALA A  66      13.565 -21.385 -13.865  1.00  0.00           C  
ATOM   1047  O   ALA A  66      13.252 -20.686 -14.828  1.00  0.00           O  
ATOM   1048  N   THR A  67      12.665 -22.176 -13.271  1.00  0.00           N  
ATOM   1049  H   THR A  67      12.931 -22.693 -12.450  1.00  0.00           H  
ATOM   1050  CA  THR A  67      11.259 -22.213 -13.713  1.00  0.00           C  
ATOM   1051  HA  THR A  67      11.257 -22.378 -14.792  1.00  0.00           H  
ATOM   1052  CB  THR A  67      10.458 -23.358 -13.068  1.00  0.00           C  
ATOM   1053  HB  THR A  67       9.467 -23.377 -13.522  1.00  0.00           H  
ATOM   1054  CG2 THR A  67      11.103 -24.726 -13.282  1.00  0.00           C  
ATOM   1055 HG21 THR A  67      12.058 -24.787 -12.759  1.00  0.00           H  
ATOM   1056 HG22 THR A  67      10.442 -25.511 -12.914  1.00  0.00           H  
ATOM   1057 HG23 THR A  67      11.273 -24.887 -14.347  1.00  0.00           H  
ATOM   1058  OG1 THR A  67      10.298 -23.178 -11.681  1.00  0.00           O  
ATOM   1059  HG1 THR A  67       9.839 -23.957 -11.352  1.00  0.00           H  
ATOM   1060  C   THR A  67      10.573 -20.868 -13.455  1.00  0.00           C  
ATOM   1061  O   THR A  67      10.940 -20.138 -12.533  1.00  0.00           O  
ATOM   1062  N   ALA A  68       9.535 -20.540 -14.232  1.00  0.00           N  
ATOM   1063  H   ALA A  68       9.292 -21.149 -14.998  1.00  0.00           H  
ATOM   1064  CA  ALA A  68       8.881 -19.226 -14.176  1.00  0.00           C  
ATOM   1065  HA  ALA A  68       9.594 -18.475 -14.520  1.00  0.00           H  
ATOM   1066  CB  ALA A  68       7.695 -19.248 -15.147  1.00  0.00           C  
ATOM   1067  HB1 ALA A  68       8.045 -19.468 -16.157  1.00  0.00           H  
ATOM   1068  HB2 ALA A  68       6.970 -20.004 -14.843  1.00  0.00           H  
ATOM   1069  HB3 ALA A  68       7.208 -18.271 -15.152  1.00  0.00           H  
ATOM   1070  C   ALA A  68       8.432 -18.819 -12.757  1.00  0.00           C  
ATOM   1071  O   ALA A  68       8.570 -17.660 -12.371  1.00  0.00           O  
ATOM   1072  N   GLN A  69       7.970 -19.777 -11.944  1.00  0.00           N  
ATOM   1073  H   GLN A  69       7.902 -20.715 -12.310  1.00  0.00           H  
ATOM   1074  CA  GLN A  69       7.606 -19.541 -10.546  1.00  0.00           C  
ATOM   1075  HA  GLN A  69       6.949 -18.670 -10.512  1.00  0.00           H  
ATOM   1076  CB  GLN A  69       6.812 -20.756 -10.046  1.00  0.00           C  
ATOM   1077  HB2 GLN A  69       6.006 -20.954 -10.754  1.00  0.00           H  
ATOM   1078  HB3 GLN A  69       7.461 -21.633 -10.008  1.00  0.00           H  
ATOM   1079  CG  GLN A  69       6.186 -20.523  -8.664  1.00  0.00           C  
ATOM   1080  HG2 GLN A  69       6.959 -20.553  -7.896  1.00  0.00           H  
ATOM   1081  HG3 GLN A  69       5.718 -19.538  -8.645  1.00  0.00           H  
ATOM   1082  CD  GLN A  69       5.135 -21.582  -8.348  1.00  0.00           C  
ATOM   1083  OE1 GLN A  69       5.327 -22.764  -8.555  1.00  0.00           O  
ATOM   1084  NE2 GLN A  69       3.986 -21.202  -7.831  1.00  0.00           N  
ATOM   1085 HE21 GLN A  69       3.321 -21.939  -7.669  1.00  0.00           H  
ATOM   1086 HE22 GLN A  69       3.751 -20.231  -7.741  1.00  0.00           H  
ATOM   1087  C   GLN A  69       8.816 -19.234  -9.640  1.00  0.00           C  
ATOM   1088  O   GLN A  69       8.701 -18.408  -8.737  1.00  0.00           O  
ATOM   1089  N   GLN A  70       9.979 -19.848  -9.879  1.00  0.00           N  
ATOM   1090  H   GLN A  70      10.046 -20.464 -10.681  1.00  0.00           H  
ATOM   1091  CA  GLN A  70      11.228 -19.528  -9.173  1.00  0.00           C  
ATOM   1092  HA  GLN A  70      11.028 -19.464  -8.103  1.00  0.00           H  
ATOM   1093  CB  GLN A  70      12.270 -20.632  -9.418  1.00  0.00           C  
ATOM   1094  HB2 GLN A  70      12.419 -20.730 -10.492  1.00  0.00           H  
ATOM   1095  HB3 GLN A  70      13.222 -20.329  -8.979  1.00  0.00           H  
ATOM   1096  CG  GLN A  70      11.889 -22.015  -8.865  1.00  0.00           C  
ATOM   1097  HG2 GLN A  70      10.887 -22.286  -9.193  1.00  0.00           H  
ATOM   1098  HG3 GLN A  70      12.581 -22.745  -9.288  1.00  0.00           H  
ATOM   1099  CD  GLN A  70      11.953 -22.128  -7.344  1.00  0.00           C  
ATOM   1100  OE1 GLN A  70      12.031 -21.163  -6.603  1.00  0.00           O  
ATOM   1101  NE2 GLN A  70      11.910 -23.332  -6.816  1.00  0.00           N  
ATOM   1102 HE21 GLN A  70      11.980 -23.378  -5.814  1.00  0.00           H  
ATOM   1103 HE22 GLN A  70      11.871 -24.150  -7.396  1.00  0.00           H  
ATOM   1104  C   GLN A  70      11.794 -18.168  -9.611  1.00  0.00           C  
ATOM   1105  O   GLN A  70      12.155 -17.353  -8.765  1.00  0.00           O  
ATOM   1106  N   PHE A  71      11.795 -17.880 -10.917  1.00  0.00           N  
ATOM   1107  H   PHE A  71      11.519 -18.612 -11.564  1.00  0.00           H  
ATOM   1108  CA  PHE A  71      12.154 -16.568 -11.470  1.00  0.00           C  
ATOM   1109  HA  PHE A  71      13.177 -16.332 -11.176  1.00  0.00           H  
ATOM   1110  CB  PHE A  71      12.098 -16.676 -13.002  1.00  0.00           C  
ATOM   1111  HB2 PHE A  71      12.802 -17.449 -13.320  1.00  0.00           H  
ATOM   1112  HB3 PHE A  71      11.102 -17.014 -13.290  1.00  0.00           H  
ATOM   1113  CG  PHE A  71      12.427 -15.410 -13.774  1.00  0.00           C  
ATOM   1114  CD1 PHE A  71      13.708 -14.835 -13.675  1.00  0.00           C  
ATOM   1115  HD1 PHE A  71      14.448 -15.268 -13.015  1.00  0.00           H  
ATOM   1116  CE1 PHE A  71      14.053 -13.732 -14.476  1.00  0.00           C  
ATOM   1117  HE1 PHE A  71      15.053 -13.323 -14.416  1.00  0.00           H  
ATOM   1118  CZ  PHE A  71      13.123 -13.205 -15.390  1.00  0.00           C  
ATOM   1119  HZ  PHE A  71      13.416 -12.393 -16.041  1.00  0.00           H  
ATOM   1120  CE2 PHE A  71      11.835 -13.765 -15.480  1.00  0.00           C  
ATOM   1121  HE2 PHE A  71      11.134 -13.398 -16.216  1.00  0.00           H  
ATOM   1122  CD2 PHE A  71      11.487 -14.861 -14.668  1.00  0.00           C  
ATOM   1123  HD2 PHE A  71      10.514 -15.321 -14.771  1.00  0.00           H  
ATOM   1124  C   PHE A  71      11.246 -15.444 -10.930  1.00  0.00           C  
ATOM   1125  O   PHE A  71      11.729 -14.363 -10.591  1.00  0.00           O  
ATOM   1126  N   HIE A  72       9.945 -15.713 -10.759  1.00  0.00           N  
ATOM   1127  H   HIE A  72       9.586 -16.583 -11.140  1.00  0.00           H  
ATOM   1128  CA  HIE A  72       9.005 -14.814 -10.074  1.00  0.00           C  
ATOM   1129  HA  HIE A  72       9.020 -13.842 -10.565  1.00  0.00           H  
ATOM   1130  CB  HIE A  72       7.576 -15.366 -10.188  1.00  0.00           C  
ATOM   1131  HB2 HIE A  72       7.328 -15.494 -11.243  1.00  0.00           H  
ATOM   1132  HB3 HIE A  72       7.515 -16.340  -9.705  1.00  0.00           H  
ATOM   1133  CG  HIE A  72       6.541 -14.458  -9.578  1.00  0.00           C  
ATOM   1134  ND1 HIE A  72       6.083 -13.277 -10.156  1.00  0.00           N  
ATOM   1135  CE1 HIE A  72       5.199 -12.761  -9.287  1.00  0.00           C  
ATOM   1136  HE1 HIE A  72       4.662 -11.832  -9.434  1.00  0.00           H  
ATOM   1137  NE2 HIE A  72       5.084 -13.551  -8.205  1.00  0.00           N  
ATOM   1138  HE2 HIE A  72       4.484 -13.366  -7.410  1.00  0.00           H  
ATOM   1139  CD2 HIE A  72       5.929 -14.628  -8.369  1.00  0.00           C  
ATOM   1140  HD2 HIE A  72       6.096 -15.443  -7.679  1.00  0.00           H  
ATOM   1141  C   HIE A  72       9.401 -14.568  -8.611  1.00  0.00           C  
ATOM   1142  O   HIE A  72       9.527 -13.417  -8.203  1.00  0.00           O  
ATOM   1143  N   ARG A  73       9.663 -15.633  -7.839  1.00  0.00           N  
ATOM   1144  H   ARG A  73       9.541 -16.552  -8.250  1.00  0.00           H  
ATOM   1145  CA  ARG A  73      10.114 -15.545  -6.434  1.00  0.00           C  
ATOM   1146  HA  ARG A  73       9.383 -14.970  -5.860  1.00  0.00           H  
ATOM   1147  CB  ARG A  73      10.208 -16.956  -5.819  1.00  0.00           C  
ATOM   1148  HB2 ARG A  73      10.692 -17.633  -6.524  1.00  0.00           H  
ATOM   1149  HB3 ARG A  73      10.817 -16.917  -4.915  1.00  0.00           H  
ATOM   1150  CG  ARG A  73       8.826 -17.507  -5.432  1.00  0.00           C  
ATOM   1151  HG2 ARG A  73       8.441 -16.930  -4.590  1.00  0.00           H  
ATOM   1152  HG3 ARG A  73       8.134 -17.404  -6.269  1.00  0.00           H  
ATOM   1153  CD  ARG A  73       8.903 -18.989  -5.034  1.00  0.00           C  
ATOM   1154  HD2 ARG A  73       9.176 -19.570  -5.917  1.00  0.00           H  
ATOM   1155  HD3 ARG A  73       9.695 -19.129  -4.300  1.00  0.00           H  
ATOM   1156  NE  ARG A  73       7.606 -19.472  -4.509  1.00  0.00           N  
ATOM   1157  HE  ARG A  73       6.900 -19.663  -5.194  1.00  0.00           H  
ATOM   1158  CZ  ARG A  73       7.242 -19.586  -3.240  1.00  0.00           C  
ATOM   1159  NH1 ARG A  73       8.047 -19.359  -2.248  1.00  0.00           N  
ATOM   1160 HH11 ARG A  73       9.008 -19.105  -2.450  1.00  0.00           H  
ATOM   1161 HH12 ARG A  73       7.699 -19.195  -1.313  1.00  0.00           H  
ATOM   1162  NH2 ARG A  73       6.033 -19.956  -2.934  1.00  0.00           N  
ATOM   1163 HH21 ARG A  73       5.357 -20.151  -3.646  1.00  0.00           H  
ATOM   1164 HH22 ARG A  73       5.790 -20.059  -1.964  1.00  0.00           H  
ATOM   1165  C   ARG A  73      11.434 -14.775  -6.292  1.00  0.00           C  
ATOM   1166  O   ARG A  73      11.519 -13.901  -5.437  1.00  0.00           O  
ATOM   1167  N   HIE A  74      12.424 -15.006  -7.160  1.00  0.00           N  
ATOM   1168  H   HIE A  74      12.297 -15.759  -7.828  1.00  0.00           H  
ATOM   1169  CA  HIE A  74      13.683 -14.235  -7.199  1.00  0.00           C  
ATOM   1170  HA  HIE A  74      14.173 -14.287  -6.224  1.00  0.00           H  
ATOM   1171  CB  HIE A  74      14.645 -14.843  -8.234  1.00  0.00           C  
ATOM   1172  HB2 HIE A  74      14.751 -15.909  -8.034  1.00  0.00           H  
ATOM   1173  HB3 HIE A  74      14.231 -14.729  -9.237  1.00  0.00           H  
ATOM   1174  CG  HIE A  74      16.027 -14.228  -8.198  1.00  0.00           C  
ATOM   1175  ND1 HIE A  74      16.983 -14.480  -7.211  1.00  0.00           N  
ATOM   1176  CE1 HIE A  74      18.059 -13.744  -7.544  1.00  0.00           C  
ATOM   1177  HE1 HIE A  74      18.988 -13.717  -6.987  1.00  0.00           H  
ATOM   1178  NE2 HIE A  74      17.825 -13.050  -8.672  1.00  0.00           N  
ATOM   1179  HE2 HIE A  74      18.494 -12.420  -9.115  1.00  0.00           H  
ATOM   1180  CD2 HIE A  74      16.546 -13.343  -9.101  1.00  0.00           C  
ATOM   1181  HD2 HIE A  74      16.051 -12.958  -9.982  1.00  0.00           H  
ATOM   1182  C   HIE A  74      13.437 -12.748  -7.494  1.00  0.00           C  
ATOM   1183  O   HIE A  74      14.020 -11.877  -6.852  1.00  0.00           O  
ATOM   1184  N   LYS A  75      12.518 -12.426  -8.413  1.00  0.00           N  
ATOM   1185  H   LYS A  75      12.064 -13.174  -8.928  1.00  0.00           H  
ATOM   1186  CA  LYS A  75      12.164 -11.031  -8.725  1.00  0.00           C  
ATOM   1187  HA  LYS A  75      13.087 -10.459  -8.839  1.00  0.00           H  
ATOM   1188  CB  LYS A  75      11.396 -10.978 -10.052  1.00  0.00           C  
ATOM   1189  HB2 LYS A  75      10.607 -11.732 -10.057  1.00  0.00           H  
ATOM   1190  HB3 LYS A  75      10.942  -9.992 -10.164  1.00  0.00           H  
ATOM   1191  CG  LYS A  75      12.374 -11.215 -11.216  1.00  0.00           C  
ATOM   1192  HG2 LYS A  75      13.050 -10.362 -11.294  1.00  0.00           H  
ATOM   1193  HG3 LYS A  75      12.981 -12.099 -11.015  1.00  0.00           H  
ATOM   1194  CD  LYS A  75      11.679 -11.428 -12.562  1.00  0.00           C  
ATOM   1195  HD2 LYS A  75      12.455 -11.655 -13.292  1.00  0.00           H  
ATOM   1196  HD3 LYS A  75      11.009 -12.286 -12.489  1.00  0.00           H  
ATOM   1197  CE  LYS A  75      10.904 -10.189 -13.018  1.00  0.00           C  
ATOM   1198  HE2 LYS A  75      10.063 -10.028 -12.336  1.00  0.00           H  
ATOM   1199  HE3 LYS A  75      11.566  -9.320 -12.949  1.00  0.00           H  
ATOM   1200  NZ  LYS A  75      10.424 -10.357 -14.410  1.00  0.00           N  
ATOM   1201  HZ1 LYS A  75      11.210 -10.503 -15.032  1.00  0.00           H  
ATOM   1202  HZ2 LYS A  75       9.917  -9.536 -14.715  1.00  0.00           H  
ATOM   1203  HZ3 LYS A  75       9.819 -11.166 -14.473  1.00  0.00           H  
ATOM   1204  C   LYS A  75      11.414 -10.351  -7.574  1.00  0.00           C  
ATOM   1205  O   LYS A  75      11.735  -9.211  -7.252  1.00  0.00           O  
ATOM   1206  N   GLN A  76      10.479 -11.049  -6.925  1.00  0.00           N  
ATOM   1207  H   GLN A  76      10.248 -11.976  -7.267  1.00  0.00           H  
ATOM   1208  CA  GLN A  76       9.837 -10.580  -5.693  1.00  0.00           C  
ATOM   1209  HA  GLN A  76       9.395  -9.602  -5.880  1.00  0.00           H  
ATOM   1210  CB  GLN A  76       8.719 -11.546  -5.260  1.00  0.00           C  
ATOM   1211  HB2 GLN A  76       9.104 -12.566  -5.261  1.00  0.00           H  
ATOM   1212  HB3 GLN A  76       8.416 -11.309  -4.240  1.00  0.00           H  
ATOM   1213  CG  GLN A  76       7.470 -11.483  -6.157  1.00  0.00           C  
ATOM   1214  HG2 GLN A  76       7.753 -11.616  -7.201  1.00  0.00           H  
ATOM   1215  HG3 GLN A  76       6.805 -12.303  -5.881  1.00  0.00           H  
ATOM   1216  CD  GLN A  76       6.711 -10.164  -6.010  1.00  0.00           C  
ATOM   1217  OE1 GLN A  76       6.963  -9.188  -6.706  1.00  0.00           O  
ATOM   1218  NE2 GLN A  76       5.753 -10.074  -5.111  1.00  0.00           N  
ATOM   1219 HE21 GLN A  76       5.270  -9.197  -5.020  1.00  0.00           H  
ATOM   1220 HE22 GLN A  76       5.523 -10.820  -4.468  1.00  0.00           H  
ATOM   1221  C   GLN A  76      10.864 -10.387  -4.568  1.00  0.00           C  
ATOM   1222  O   GLN A  76      10.797  -9.399  -3.848  1.00  0.00           O  
ATOM   1223  N   LEU A  77      11.866 -11.263  -4.460  1.00  0.00           N  
ATOM   1224  H   LEU A  77      11.860 -12.084  -5.054  1.00  0.00           H  
ATOM   1225  CA  LEU A  77      12.958 -11.139  -3.493  1.00  0.00           C  
ATOM   1226  HA  LEU A  77      12.526 -11.055  -2.496  1.00  0.00           H  
ATOM   1227  CB  LEU A  77      13.790 -12.430  -3.549  1.00  0.00           C  
ATOM   1228  HB2 LEU A  77      13.131 -13.293  -3.446  1.00  0.00           H  
ATOM   1229  HB3 LEU A  77      14.256 -12.504  -4.527  1.00  0.00           H  
ATOM   1230  CG  LEU A  77      14.884 -12.492  -2.475  1.00  0.00           C  
ATOM   1231  HG  LEU A  77      15.128 -11.495  -2.113  1.00  0.00           H  
ATOM   1232  CD1 LEU A  77      14.400 -13.340  -1.305  1.00  0.00           C  
ATOM   1233 HD11 LEU A  77      15.166 -13.371  -0.531  1.00  0.00           H  
ATOM   1234 HD12 LEU A  77      13.477 -12.920  -0.905  1.00  0.00           H  
ATOM   1235 HD13 LEU A  77      14.191 -14.353  -1.636  1.00  0.00           H  
ATOM   1236  CD2 LEU A  77      16.153 -13.102  -3.056  1.00  0.00           C  
ATOM   1237 HD21 LEU A  77      16.521 -12.483  -3.876  1.00  0.00           H  
ATOM   1238 HD22 LEU A  77      16.920 -13.142  -2.284  1.00  0.00           H  
ATOM   1239 HD23 LEU A  77      15.948 -14.103  -3.433  1.00  0.00           H  
ATOM   1240  C   LEU A  77      13.798  -9.871  -3.737  1.00  0.00           C  
ATOM   1241  O   LEU A  77      13.939  -9.054  -2.828  1.00  0.00           O  
ATOM   1242  N   ILE A  78      14.278  -9.651  -4.969  1.00  0.00           N  
ATOM   1243  H   ILE A  78      14.125 -10.377  -5.665  1.00  0.00           H  
ATOM   1244  CA  ILE A  78      14.979  -8.422  -5.388  1.00  0.00           C  
ATOM   1245  HA  ILE A  78      15.893  -8.313  -4.804  1.00  0.00           H  
ATOM   1246  CB  ILE A  78      15.346  -8.525  -6.891  1.00  0.00           C  
ATOM   1247  HB  ILE A  78      14.462  -8.876  -7.427  1.00  0.00           H  
ATOM   1248  CG2 ILE A  78      15.724  -7.168  -7.514  1.00  0.00           C  
ATOM   1249 HG21 ILE A  78      14.843  -6.531  -7.596  1.00  0.00           H  
ATOM   1250 HG22 ILE A  78      16.480  -6.663  -6.912  1.00  0.00           H  
ATOM   1251 HG23 ILE A  78      16.115  -7.322  -8.521  1.00  0.00           H  
ATOM   1252  CG1 ILE A  78      16.467  -9.554  -7.157  1.00  0.00           C  
ATOM   1253 HG12 ILE A  78      16.194 -10.514  -6.719  1.00  0.00           H  
ATOM   1254 HG13 ILE A  78      16.550  -9.706  -8.234  1.00  0.00           H  
ATOM   1255  CD1 ILE A  78      17.849  -9.167  -6.624  1.00  0.00           C  
ATOM   1256 HD11 ILE A  78      17.836  -9.084  -5.538  1.00  0.00           H  
ATOM   1257 HD12 ILE A  78      18.543  -9.948  -6.906  1.00  0.00           H  
ATOM   1258 HD13 ILE A  78      18.192  -8.233  -7.067  1.00  0.00           H  
ATOM   1259  C   ILE A  78      14.128  -7.176  -5.098  1.00  0.00           C  
ATOM   1260  O   ILE A  78      14.630  -6.193  -4.547  1.00  0.00           O  
ATOM   1261  N   ARG A  79      12.832  -7.227  -5.432  1.00  0.00           N  
ATOM   1262  H   ARG A  79      12.510  -8.056  -5.924  1.00  0.00           H  
ATOM   1263  CA  ARG A  79      11.850  -6.164  -5.177  1.00  0.00           C  
ATOM   1264  HA  ARG A  79      12.184  -5.245  -5.661  1.00  0.00           H  
ATOM   1265  CB  ARG A  79      10.516  -6.598  -5.802  1.00  0.00           C  
ATOM   1266  HB2 ARG A  79      10.674  -6.816  -6.859  1.00  0.00           H  
ATOM   1267  HB3 ARG A  79      10.161  -7.503  -5.317  1.00  0.00           H  
ATOM   1268  CG  ARG A  79       9.423  -5.537  -5.697  1.00  0.00           C  
ATOM   1269  HG2 ARG A  79       9.292  -5.225  -4.660  1.00  0.00           H  
ATOM   1270  HG3 ARG A  79       9.715  -4.672  -6.294  1.00  0.00           H  
ATOM   1271  CD  ARG A  79       8.093  -6.091  -6.211  1.00  0.00           C  
ATOM   1272  HD2 ARG A  79       8.231  -6.460  -7.229  1.00  0.00           H  
ATOM   1273  HD3 ARG A  79       7.772  -6.918  -5.574  1.00  0.00           H  
ATOM   1274  NE  ARG A  79       7.091  -5.022  -6.171  1.00  0.00           N  
ATOM   1275  HE  ARG A  79       7.237  -4.305  -5.457  1.00  0.00           H  
ATOM   1276  CZ  ARG A  79       6.292  -4.624  -7.137  1.00  0.00           C  
ATOM   1277  NH1 ARG A  79       6.050  -5.322  -8.211  1.00  0.00           N  
ATOM   1278 HH11 ARG A  79       6.387  -6.264  -8.258  1.00  0.00           H  
ATOM   1279 HH12 ARG A  79       5.435  -4.921  -8.897  1.00  0.00           H  
ATOM   1280  NH2 ARG A  79       5.721  -3.476  -7.023  1.00  0.00           N  
ATOM   1281 HH21 ARG A  79       5.978  -2.927  -6.221  1.00  0.00           H  
ATOM   1282 HH22 ARG A  79       5.281  -3.008  -7.820  1.00  0.00           H  
ATOM   1283  C   ARG A  79      11.707  -5.850  -3.683  1.00  0.00           C  
ATOM   1284  O   ARG A  79      11.813  -4.688  -3.293  1.00  0.00           O  
ATOM   1285  N   PHE A  80      11.534  -6.852  -2.824  1.00  0.00           N  
ATOM   1286  H   PHE A  80      11.400  -7.791  -3.189  1.00  0.00           H  
ATOM   1287  CA  PHE A  80      11.459  -6.628  -1.377  1.00  0.00           C  
ATOM   1288  HA  PHE A  80      10.757  -5.815  -1.196  1.00  0.00           H  
ATOM   1289  CB  PHE A  80      10.930  -7.884  -0.671  1.00  0.00           C  
ATOM   1290  HB2 PHE A  80      11.600  -8.708  -0.915  1.00  0.00           H  
ATOM   1291  HB3 PHE A  80      10.970  -7.724   0.406  1.00  0.00           H  
ATOM   1292  CG  PHE A  80       9.508  -8.285  -1.030  1.00  0.00           C  
ATOM   1293  CD1 PHE A  80       9.189  -9.647  -1.189  1.00  0.00           C  
ATOM   1294  HD1 PHE A  80       9.948 -10.403  -1.048  1.00  0.00           H  
ATOM   1295  CE1 PHE A  80       7.890 -10.027  -1.568  1.00  0.00           C  
ATOM   1296  HE1 PHE A  80       7.651 -11.067  -1.716  1.00  0.00           H  
ATOM   1297  CZ  PHE A  80       6.901  -9.054  -1.776  1.00  0.00           C  
ATOM   1298  HZ  PHE A  80       5.909  -9.352  -2.084  1.00  0.00           H  
ATOM   1299  CE2 PHE A  80       7.201  -7.697  -1.586  1.00  0.00           C  
ATOM   1300  HE2 PHE A  80       6.436  -6.950  -1.739  1.00  0.00           H  
ATOM   1301  CD2 PHE A  80       8.499  -7.314  -1.208  1.00  0.00           C  
ATOM   1302  HD2 PHE A  80       8.709  -6.266  -1.069  1.00  0.00           H  
ATOM   1303  C   PHE A  80      12.786  -6.142  -0.783  1.00  0.00           C  
ATOM   1304  O   PHE A  80      12.748  -5.242   0.053  1.00  0.00           O  
ATOM   1305  N   LEU A  81      13.943  -6.629  -1.248  1.00  0.00           N  
ATOM   1306  H   LEU A  81      13.913  -7.416  -1.894  1.00  0.00           H  
ATOM   1307  CA  LEU A  81      15.257  -6.082  -0.868  1.00  0.00           C  
ATOM   1308  HA  LEU A  81      15.350  -6.141   0.215  1.00  0.00           H  
ATOM   1309  CB  LEU A  81      16.382  -6.914  -1.511  1.00  0.00           C  
ATOM   1310  HB2 LEU A  81      16.177  -7.002  -2.578  1.00  0.00           H  
ATOM   1311  HB3 LEU A  81      17.322  -6.376  -1.398  1.00  0.00           H  
ATOM   1312  CG  LEU A  81      16.554  -8.324  -0.914  1.00  0.00           C  
ATOM   1313  HG  LEU A  81      15.586  -8.812  -0.840  1.00  0.00           H  
ATOM   1314  CD1 LEU A  81      17.463  -9.178  -1.800  1.00  0.00           C  
ATOM   1315 HD11 LEU A  81      17.021  -9.269  -2.792  1.00  0.00           H  
ATOM   1316 HD12 LEU A  81      18.449  -8.722  -1.883  1.00  0.00           H  
ATOM   1317 HD13 LEU A  81      17.560 -10.177  -1.374  1.00  0.00           H  
ATOM   1318  CD2 LEU A  81      17.195  -8.281   0.474  1.00  0.00           C  
ATOM   1319 HD21 LEU A  81      18.176  -7.809   0.408  1.00  0.00           H  
ATOM   1320 HD22 LEU A  81      16.569  -7.725   1.168  1.00  0.00           H  
ATOM   1321 HD23 LEU A  81      17.310  -9.295   0.856  1.00  0.00           H  
ATOM   1322  C   LEU A  81      15.404  -4.590  -1.233  1.00  0.00           C  
ATOM   1323  O   LEU A  81      15.810  -3.790  -0.388  1.00  0.00           O  
ATOM   1324  N   LYS A  82      15.007  -4.183  -2.448  1.00  0.00           N  
ATOM   1325  H   LYS A  82      14.760  -4.903  -3.125  1.00  0.00           H  
ATOM   1326  CA  LYS A  82      14.953  -2.763  -2.875  1.00  0.00           C  
ATOM   1327  HA  LYS A  82      15.947  -2.322  -2.813  1.00  0.00           H  
ATOM   1328  CB  LYS A  82      14.439  -2.671  -4.320  1.00  0.00           C  
ATOM   1329  HB2 LYS A  82      13.606  -3.354  -4.470  1.00  0.00           H  
ATOM   1330  HB3 LYS A  82      14.087  -1.657  -4.519  1.00  0.00           H  
ATOM   1331  CG  LYS A  82      15.550  -2.987  -5.313  1.00  0.00           C  
ATOM   1332  HG2 LYS A  82      16.264  -2.168  -5.271  1.00  0.00           H  
ATOM   1333  HG3 LYS A  82      16.045  -3.921  -5.044  1.00  0.00           H  
ATOM   1334  CD  LYS A  82      15.020  -3.090  -6.743  1.00  0.00           C  
ATOM   1335  HD2 LYS A  82      14.373  -3.965  -6.836  1.00  0.00           H  
ATOM   1336  HD3 LYS A  82      14.461  -2.187  -6.995  1.00  0.00           H  
ATOM   1337  CE  LYS A  82      16.231  -3.223  -7.663  1.00  0.00           C  
ATOM   1338  HE2 LYS A  82      16.897  -2.374  -7.490  1.00  0.00           H  
ATOM   1339  HE3 LYS A  82      16.782  -4.133  -7.406  1.00  0.00           H  
ATOM   1340  NZ  LYS A  82      15.849  -3.264  -9.087  1.00  0.00           N  
ATOM   1341  HZ1 LYS A  82      15.262  -2.507  -9.389  1.00  0.00           H  
ATOM   1342  HZ2 LYS A  82      16.704  -3.300  -9.652  1.00  0.00           H  
ATOM   1343  HZ3 LYS A  82      15.477  -4.178  -9.358  1.00  0.00           H  
ATOM   1344  C   LYS A  82      14.058  -1.900  -1.985  1.00  0.00           C  
ATOM   1345  O   LYS A  82      14.414  -0.784  -1.613  1.00  0.00           O  
ATOM   1346  N   ARG A  83      12.875  -2.416  -1.645  1.00  0.00           N  
ATOM   1347  H   ARG A  83      12.647  -3.324  -2.043  1.00  0.00           H  
ATOM   1348  CA  ARG A  83      11.874  -1.730  -0.809  1.00  0.00           C  
ATOM   1349  HA  ARG A  83      11.788  -0.696  -1.153  1.00  0.00           H  
ATOM   1350  CB  ARG A  83      10.528  -2.436  -1.027  1.00  0.00           C  
ATOM   1351  HB2 ARG A  83      10.454  -2.721  -2.079  1.00  0.00           H  
ATOM   1352  HB3 ARG A  83      10.483  -3.345  -0.425  1.00  0.00           H  
ATOM   1353  CG  ARG A  83       9.321  -1.545  -0.717  1.00  0.00           C  
ATOM   1354  HG2 ARG A  83       9.280  -1.323   0.348  1.00  0.00           H  
ATOM   1355  HG3 ARG A  83       9.393  -0.611  -1.278  1.00  0.00           H  
ATOM   1356  CD  ARG A  83       8.063  -2.300  -1.154  1.00  0.00           C  
ATOM   1357  HD2 ARG A  83       8.160  -2.550  -2.210  1.00  0.00           H  
ATOM   1358  HD3 ARG A  83       7.989  -3.226  -0.579  1.00  0.00           H  
ATOM   1359  NE  ARG A  83       6.843  -1.508  -0.953  1.00  0.00           N  
ATOM   1360  HE  ARG A  83       6.947  -0.553  -0.640  1.00  0.00           H  
ATOM   1361  CZ  ARG A  83       5.610  -1.911  -1.194  1.00  0.00           C  
ATOM   1362  NH1 ARG A  83       5.333  -2.979  -1.889  1.00  0.00           N  
ATOM   1363 HH11 ARG A  83       6.039  -3.219  -2.588  1.00  0.00           H  
ATOM   1364 HH12 ARG A  83       4.378  -3.138  -2.142  1.00  0.00           H  
ATOM   1365  NH2 ARG A  83       4.603  -1.186  -0.811  1.00  0.00           N  
ATOM   1366 HH21 ARG A  83       4.770  -0.259  -0.421  1.00  0.00           H  
ATOM   1367 HH22 ARG A  83       3.678  -1.384  -1.137  1.00  0.00           H  
ATOM   1368  C   ARG A  83      12.285  -1.674   0.667  1.00  0.00           C  
ATOM   1369  O   ARG A  83      11.962  -0.710   1.360  1.00  0.00           O  
ATOM   1370  N   LEU A  84      13.051  -2.658   1.139  1.00  0.00           N  
ATOM   1371  H   LEU A  84      13.220  -3.459   0.538  1.00  0.00           H  
ATOM   1372  CA  LEU A  84      13.652  -2.673   2.473  1.00  0.00           C  
ATOM   1373  HA  LEU A  84      12.884  -2.431   3.207  1.00  0.00           H  
ATOM   1374  CB  LEU A  84      14.151  -4.102   2.735  1.00  0.00           C  
ATOM   1375  HB2 LEU A  84      13.289  -4.773   2.763  1.00  0.00           H  
ATOM   1376  HB3 LEU A  84      14.773  -4.401   1.894  1.00  0.00           H  
ATOM   1377  CG  LEU A  84      14.977  -4.297   4.013  1.00  0.00           C  
ATOM   1378  HG  LEU A  84      15.853  -3.649   3.994  1.00  0.00           H  
ATOM   1379  CD1 LEU A  84      14.164  -4.003   5.276  1.00  0.00           C  
ATOM   1380 HD11 LEU A  84      13.898  -2.947   5.301  1.00  0.00           H  
ATOM   1381 HD12 LEU A  84      13.254  -4.603   5.285  1.00  0.00           H  
ATOM   1382 HD13 LEU A  84      14.757  -4.232   6.159  1.00  0.00           H  
ATOM   1383  CD2 LEU A  84      15.454  -5.745   4.045  1.00  0.00           C  
ATOM   1384 HD21 LEU A  84      14.602  -6.424   4.059  1.00  0.00           H  
ATOM   1385 HD22 LEU A  84      16.058  -5.956   3.164  1.00  0.00           H  
ATOM   1386 HD23 LEU A  84      16.070  -5.907   4.928  1.00  0.00           H  
ATOM   1387  C   LEU A  84      14.763  -1.617   2.593  1.00  0.00           C  
ATOM   1388  O   LEU A  84      14.767  -0.835   3.538  1.00  0.00           O  
ATOM   1389  N   ASP A  85      15.643  -1.547   1.591  1.00  0.00           N  
ATOM   1390  H   ASP A  85      15.613  -2.267   0.871  1.00  0.00           H  
ATOM   1391  CA  ASP A  85      16.617  -0.465   1.414  1.00  0.00           C  
ATOM   1392  HA  ASP A  85      17.322  -0.472   2.246  1.00  0.00           H  
ATOM   1393  CB  ASP A  85      17.410  -0.743   0.123  1.00  0.00           C  
ATOM   1394  HB2 ASP A  85      18.036  -1.618   0.300  1.00  0.00           H  
ATOM   1395  HB3 ASP A  85      16.716  -0.997  -0.675  1.00  0.00           H  
ATOM   1396  CG  ASP A  85      18.309   0.390  -0.383  1.00  0.00           C  
ATOM   1397  OD1 ASP A  85      18.712   0.329  -1.567  1.00  0.00           O  
ATOM   1398  OD2 ASP A  85      18.643   1.319   0.378  1.00  0.00           O  
ATOM   1399  C   ASP A  85      15.917   0.905   1.431  1.00  0.00           C  
ATOM   1400  O   ASP A  85      16.249   1.742   2.269  1.00  0.00           O  
ATOM   1401  N   ARG A  86      14.856   1.100   0.629  1.00  0.00           N  
ATOM   1402  H   ARG A  86      14.650   0.385  -0.063  1.00  0.00           H  
ATOM   1403  CA  ARG A  86      14.066   2.350   0.649  1.00  0.00           C  
ATOM   1404  HA  ARG A  86      14.718   3.165   0.332  1.00  0.00           H  
ATOM   1405  CB  ARG A  86      12.881   2.246  -0.331  1.00  0.00           C  
ATOM   1406  HB2 ARG A  86      13.237   1.840  -1.278  1.00  0.00           H  
ATOM   1407  HB3 ARG A  86      12.136   1.562   0.073  1.00  0.00           H  
ATOM   1408  CG  ARG A  86      12.215   3.608  -0.608  1.00  0.00           C  
ATOM   1409  HG2 ARG A  86      11.922   4.082   0.328  1.00  0.00           H  
ATOM   1410  HG3 ARG A  86      12.930   4.251  -1.123  1.00  0.00           H  
ATOM   1411  CD  ARG A  86      10.959   3.431  -1.475  1.00  0.00           C  
ATOM   1412  HD2 ARG A  86      11.192   2.790  -2.327  1.00  0.00           H  
ATOM   1413  HD3 ARG A  86      10.194   2.923  -0.886  1.00  0.00           H  
ATOM   1414  NE  ARG A  86      10.415   4.715  -1.958  1.00  0.00           N  
ATOM   1415  HE  ARG A  86       9.652   5.150  -1.436  1.00  0.00           H  
ATOM   1416  CZ  ARG A  86      10.707   5.320  -3.090  1.00  0.00           C  
ATOM   1417  NH1 ARG A  86      11.676   4.929  -3.871  1.00  0.00           N  
ATOM   1418 HH11 ARG A  86      12.242   4.162  -3.563  1.00  0.00           H  
ATOM   1419 HH12 ARG A  86      11.859   5.411  -4.730  1.00  0.00           H  
ATOM   1420  NH2 ARG A  86      10.014   6.345  -3.469  1.00  0.00           N  
ATOM   1421 HH21 ARG A  86       9.278   6.640  -2.821  1.00  0.00           H  
ATOM   1422 HH22 ARG A  86      10.201   6.841  -4.313  1.00  0.00           H  
ATOM   1423  C   ARG A  86      13.584   2.723   2.060  1.00  0.00           C  
ATOM   1424  O   ARG A  86      13.673   3.887   2.434  1.00  0.00           O  
ATOM   1425  N   ASN A  87      13.085   1.771   2.854  1.00  0.00           N  
ATOM   1426  H   ASN A  87      13.056   0.821   2.509  1.00  0.00           H  
ATOM   1427  CA  ASN A  87      12.595   2.062   4.207  1.00  0.00           C  
ATOM   1428  HA  ASN A  87      12.069   3.022   4.191  1.00  0.00           H  
ATOM   1429  CB  ASN A  87      11.574   0.992   4.622  1.00  0.00           C  
ATOM   1430  HB2 ASN A  87      11.972  -0.008   4.446  1.00  0.00           H  
ATOM   1431  HB3 ASN A  87      11.390   1.109   5.687  1.00  0.00           H  
ATOM   1432  CG  ASN A  87      10.219   1.150   3.953  1.00  0.00           C  
ATOM   1433  OD1 ASN A  87       9.437   2.016   4.297  1.00  0.00           O  
ATOM   1434  ND2 ASN A  87       9.871   0.311   3.007  1.00  0.00           N  
ATOM   1435 HD21 ASN A  87       8.931   0.388   2.662  1.00  0.00           H  
ATOM   1436 HD22 ASN A  87      10.555  -0.309   2.594  1.00  0.00           H  
ATOM   1437  C   ASN A  87      13.716   2.224   5.260  1.00  0.00           C  
ATOM   1438  O   ASN A  87      13.561   3.031   6.176  1.00  0.00           O  
ATOM   1439  N   LEU A  88      14.845   1.512   5.150  1.00  0.00           N  
ATOM   1440  H   LEU A  88      14.928   0.857   4.379  1.00  0.00           H  
ATOM   1441  CA  LEU A  88      16.028   1.752   5.997  1.00  0.00           C  
ATOM   1442  HA  LEU A  88      15.734   1.720   7.047  1.00  0.00           H  
ATOM   1443  CB  LEU A  88      17.104   0.683   5.736  1.00  0.00           C  
ATOM   1444  HB2 LEU A  88      17.201   0.547   4.657  1.00  0.00           H  
ATOM   1445  HB3 LEU A  88      18.058   1.052   6.113  1.00  0.00           H  
ATOM   1446  CG  LEU A  88      16.840  -0.682   6.393  1.00  0.00           C  
ATOM   1447  HG  LEU A  88      15.826  -1.012   6.174  1.00  0.00           H  
ATOM   1448  CD1 LEU A  88      17.825  -1.711   5.838  1.00  0.00           C  
ATOM   1449 HD11 LEU A  88      17.715  -1.766   4.754  1.00  0.00           H  
ATOM   1450 HD12 LEU A  88      18.849  -1.424   6.079  1.00  0.00           H  
ATOM   1451 HD13 LEU A  88      17.612  -2.694   6.256  1.00  0.00           H  
ATOM   1452  CD2 LEU A  88      17.048  -0.640   7.909  1.00  0.00           C  
ATOM   1453 HD21 LEU A  88      18.047  -0.271   8.142  1.00  0.00           H  
ATOM   1454 HD22 LEU A  88      16.301   0.005   8.369  1.00  0.00           H  
ATOM   1455 HD23 LEU A  88      16.940  -1.643   8.312  1.00  0.00           H  
ATOM   1456  C   LEU A  88      16.602   3.149   5.735  1.00  0.00           C  
ATOM   1457  O   LEU A  88      16.900   3.877   6.681  1.00  0.00           O  
ATOM   1458  N   TRP A  89      16.673   3.553   4.465  1.00  0.00           N  
ATOM   1459  H   TRP A  89      16.437   2.881   3.736  1.00  0.00           H  
ATOM   1460  CA  TRP A  89      17.017   4.909   4.039  1.00  0.00           C  
ATOM   1461  HA  TRP A  89      18.012   5.148   4.409  1.00  0.00           H  
ATOM   1462  CB  TRP A  89      17.065   4.900   2.506  1.00  0.00           C  
ATOM   1463  HB2 TRP A  89      17.653   4.034   2.195  1.00  0.00           H  
ATOM   1464  HB3 TRP A  89      16.054   4.744   2.137  1.00  0.00           H  
ATOM   1465  CG  TRP A  89      17.633   6.069   1.763  1.00  0.00           C  
ATOM   1466  CD1 TRP A  89      18.073   7.255   2.253  1.00  0.00           C  
ATOM   1467  HD1 TRP A  89      18.087   7.544   3.297  1.00  0.00           H  
ATOM   1468  NE1 TRP A  89      18.521   8.047   1.213  1.00  0.00           N  
ATOM   1469  HE1 TRP A  89      18.935   8.971   1.345  1.00  0.00           H  
ATOM   1470  CE2 TRP A  89      18.437   7.391   0.005  1.00  0.00           C  
ATOM   1471  CZ2 TRP A  89      18.813   7.732  -1.301  1.00  0.00           C  
ATOM   1472  HZ2 TRP A  89      19.280   8.681  -1.488  1.00  0.00           H  
ATOM   1473  CH2 TRP A  89      18.574   6.824  -2.346  1.00  0.00           C  
ATOM   1474  HH2 TRP A  89      18.846   7.078  -3.363  1.00  0.00           H  
ATOM   1475  CZ3 TRP A  89      17.983   5.579  -2.065  1.00  0.00           C  
ATOM   1476  HZ3 TRP A  89      17.804   4.875  -2.867  1.00  0.00           H  
ATOM   1477  CE3 TRP A  89      17.637   5.234  -0.744  1.00  0.00           C  
ATOM   1478  HE3 TRP A  89      17.213   4.262  -0.529  1.00  0.00           H  
ATOM   1479  CD2 TRP A  89      17.854   6.133   0.323  1.00  0.00           C  
ATOM   1480  C   TRP A  89      16.038   5.953   4.610  1.00  0.00           C  
ATOM   1481  O   TRP A  89      16.485   7.000   5.077  1.00  0.00           O  
ATOM   1482  N   GLY A  90      14.735   5.653   4.691  1.00  0.00           N  
ATOM   1483  H   GLY A  90      14.398   4.843   4.182  1.00  0.00           H  
ATOM   1484  CA  GLY A  90      13.742   6.486   5.387  1.00  0.00           C  
ATOM   1485  HA2 GLY A  90      13.712   7.471   4.930  1.00  0.00           H  
ATOM   1486  HA3 GLY A  90      12.763   6.025   5.278  1.00  0.00           H  
ATOM   1487  C   GLY A  90      14.000   6.679   6.886  1.00  0.00           C  
ATOM   1488  O   GLY A  90      13.952   7.806   7.376  1.00  0.00           O  
ATOM   1489  N   LEU A  91      14.335   5.609   7.616  1.00  0.00           N  
ATOM   1490  H   LEU A  91      14.327   4.702   7.159  1.00  0.00           H  
ATOM   1491  CA  LEU A  91      14.755   5.704   9.026  1.00  0.00           C  
ATOM   1492  HA  LEU A  91      13.991   6.243   9.585  1.00  0.00           H  
ATOM   1493  CB  LEU A  91      14.932   4.294   9.625  1.00  0.00           C  
ATOM   1494  HB2 LEU A  91      15.694   3.765   9.049  1.00  0.00           H  
ATOM   1495  HB3 LEU A  91      15.313   4.414  10.640  1.00  0.00           H  
ATOM   1496  CG  LEU A  91      13.683   3.398   9.707  1.00  0.00           C  
ATOM   1497  HG  LEU A  91      13.242   3.273   8.722  1.00  0.00           H  
ATOM   1498  CD1 LEU A  91      14.119   2.031  10.233  1.00  0.00           C  
ATOM   1499 HD11 LEU A  91      14.788   1.559   9.515  1.00  0.00           H  
ATOM   1500 HD12 LEU A  91      14.625   2.139  11.193  1.00  0.00           H  
ATOM   1501 HD13 LEU A  91      13.249   1.394  10.374  1.00  0.00           H  
ATOM   1502  CD2 LEU A  91      12.623   3.953  10.658  1.00  0.00           C  
ATOM   1503 HD21 LEU A  91      11.777   3.267  10.706  1.00  0.00           H  
ATOM   1504 HD22 LEU A  91      13.041   4.082  11.655  1.00  0.00           H  
ATOM   1505 HD23 LEU A  91      12.263   4.911  10.286  1.00  0.00           H  
ATOM   1506  C   LEU A  91      16.076   6.484   9.197  1.00  0.00           C  
ATOM   1507  O   LEU A  91      16.254   7.234  10.164  1.00  0.00           O  
ATOM   1508  N   ALA A  92      17.031   6.262   8.286  1.00  0.00           N  
ATOM   1509  H   ALA A  92      16.814   5.612   7.536  1.00  0.00           H  
ATOM   1510  CA  ALA A  92      18.409   6.756   8.363  1.00  0.00           C  
ATOM   1511  HA  ALA A  92      18.763   6.641   9.386  1.00  0.00           H  
ATOM   1512  CB  ALA A  92      19.284   5.882   7.456  1.00  0.00           C  
ATOM   1513  HB1 ALA A  92      18.948   5.958   6.421  1.00  0.00           H  
ATOM   1514  HB2 ALA A  92      20.315   6.228   7.513  1.00  0.00           H  
ATOM   1515  HB3 ALA A  92      19.239   4.841   7.773  1.00  0.00           H  
ATOM   1516  C   ALA A  92      18.587   8.230   7.961  1.00  0.00           C  
ATOM   1517  O   ALA A  92      19.433   8.927   8.524  1.00  0.00           O  
ATOM   1518  N   GLY A  93      17.859   8.697   6.945  1.00  0.00           N  
ATOM   1519  H   GLY A  93      17.196   8.058   6.515  1.00  0.00           H  
ATOM   1520  CA  GLY A  93      18.109   9.956   6.229  1.00  0.00           C  
ATOM   1521  HA2 GLY A  93      17.259  10.168   5.580  1.00  0.00           H  
ATOM   1522  HA3 GLY A  93      18.206  10.765   6.953  1.00  0.00           H  
ATOM   1523  C   GLY A  93      19.380   9.936   5.362  1.00  0.00           C  
ATOM   1524  O   GLY A  93      19.350  10.366   4.213  1.00  0.00           O  
ATOM   1525  N   LEU A  94      20.487   9.403   5.889  1.00  0.00           N  
ATOM   1526  H   LEU A  94      20.431   9.087   6.849  1.00  0.00           H  
ATOM   1527  CA  LEU A  94      21.759   9.213   5.186  1.00  0.00           C  
ATOM   1528  HA  LEU A  94      22.127  10.183   4.850  1.00  0.00           H  
ATOM   1529  CB  LEU A  94      22.778   8.588   6.158  1.00  0.00           C  
ATOM   1530  HB2 LEU A  94      22.360   7.643   6.505  1.00  0.00           H  
ATOM   1531  HB3 LEU A  94      23.694   8.361   5.610  1.00  0.00           H  
ATOM   1532  CG  LEU A  94      23.142   9.426   7.393  1.00  0.00           C  
ATOM   1533  HG  LEU A  94      22.237   9.753   7.904  1.00  0.00           H  
ATOM   1534  CD1 LEU A  94      23.950   8.563   8.363  1.00  0.00           C  
ATOM   1535 HD11 LEU A  94      24.858   8.202   7.879  1.00  0.00           H  
ATOM   1536 HD12 LEU A  94      24.225   9.150   9.239  1.00  0.00           H  
ATOM   1537 HD13 LEU A  94      23.346   7.715   8.686  1.00  0.00           H  
ATOM   1538  CD2 LEU A  94      23.971  10.654   7.014  1.00  0.00           C  
ATOM   1539 HD21 LEU A  94      24.873  10.350   6.482  1.00  0.00           H  
ATOM   1540 HD22 LEU A  94      23.386  11.322   6.383  1.00  0.00           H  
ATOM   1541 HD23 LEU A  94      24.256  11.196   7.915  1.00  0.00           H  
ATOM   1542  C   LEU A  94      21.610   8.294   3.962  1.00  0.00           C  
ATOM   1543  O   LEU A  94      21.141   7.165   4.090  1.00  0.00           O  
ATOM   1544  N   ASN A  95      22.087   8.744   2.797  1.00  0.00           N  
ATOM   1545  H   ASN A  95      22.391   9.703   2.751  1.00  0.00           H  
ATOM   1546  CA  ASN A  95      22.023   7.963   1.556  1.00  0.00           C  
ATOM   1547  HA  ASN A  95      21.007   7.591   1.435  1.00  0.00           H  
ATOM   1548  CB  ASN A  95      22.367   8.849   0.339  1.00  0.00           C  
ATOM   1549  HB2 ASN A  95      23.339   9.317   0.489  1.00  0.00           H  
ATOM   1550  HB3 ASN A  95      22.438   8.205  -0.538  1.00  0.00           H  
ATOM   1551  CG  ASN A  95      21.356   9.934   0.002  1.00  0.00           C  
ATOM   1552  OD1 ASN A  95      20.378  10.179   0.682  1.00  0.00           O  
ATOM   1553  ND2 ASN A  95      21.559  10.631  -1.089  1.00  0.00           N  
ATOM   1554 HD21 ASN A  95      20.886  11.353  -1.280  1.00  0.00           H  
ATOM   1555 HD22 ASN A  95      22.355  10.470  -1.677  1.00  0.00           H  
ATOM   1556  C   ASN A  95      22.932   6.722   1.565  1.00  0.00           C  
ATOM   1557  O   ASN A  95      22.540   5.683   1.042  1.00  0.00           O  
ATOM   1558  N   SER A  96      24.159   6.821   2.087  1.00  0.00           N  
ATOM   1559  H   SER A  96      24.417   7.671   2.569  1.00  0.00           H  
ATOM   1560  CA  SER A  96      25.156   5.736   2.088  1.00  0.00           C  
ATOM   1561  HA  SER A  96      24.650   4.788   2.276  1.00  0.00           H  
ATOM   1562  CB  SER A  96      25.834   5.658   0.714  1.00  0.00           C  
ATOM   1563  HB2 SER A  96      25.070   5.572  -0.059  1.00  0.00           H  
ATOM   1564  HB3 SER A  96      26.409   6.569   0.543  1.00  0.00           H  
ATOM   1565  OG  SER A  96      26.691   4.538   0.632  1.00  0.00           O  
ATOM   1566  HG  SER A  96      27.120   4.525  -0.228  1.00  0.00           H  
ATOM   1567  C   SER A  96      26.200   5.943   3.194  1.00  0.00           C  
ATOM   1568  O   SER A  96      26.464   7.083   3.581  1.00  0.00           O  
ATOM   1569  N   CYS A  97      26.794   4.858   3.702  1.00  0.00           N  
ATOM   1570  H   CYS A  97      26.549   3.950   3.321  1.00  0.00           H  
ATOM   1571  CA  CYS A  97      27.819   4.911   4.746  1.00  0.00           C  
ATOM   1572  HA  CYS A  97      28.310   5.880   4.686  1.00  0.00           H  
ATOM   1573  CB  CYS A  97      27.126   4.826   6.114  1.00  0.00           C  
ATOM   1574  HB2 CYS A  97      26.416   5.649   6.222  1.00  0.00           H  
ATOM   1575  HB3 CYS A  97      26.579   3.884   6.175  1.00  0.00           H  
ATOM   1576  SG  CYS A  97      28.357   4.899   7.448  1.00  0.00           S  
ATOM   1577  HG  CYS A  97      28.385   6.231   7.608  1.00  0.00           H  
ATOM   1578  C   CYS A  97      28.868   3.791   4.558  1.00  0.00           C  
ATOM   1579  O   CYS A  97      28.483   2.624   4.427  1.00  0.00           O  
ATOM   1580  N   PRO A  98      30.183   4.097   4.554  1.00  0.00           N  
ATOM   1581  CD  PRO A  98      30.774   5.424   4.672  1.00  0.00           C  
ATOM   1582  HD2 PRO A  98      30.369   5.971   5.524  1.00  0.00           H  
ATOM   1583  HD3 PRO A  98      30.597   5.979   3.749  1.00  0.00           H  
ATOM   1584  CG  PRO A  98      32.273   5.206   4.865  1.00  0.00           C  
ATOM   1585  HG2 PRO A  98      32.494   5.098   5.928  1.00  0.00           H  
ATOM   1586  HG3 PRO A  98      32.857   6.018   4.431  1.00  0.00           H  
ATOM   1587  CB  PRO A  98      32.525   3.881   4.147  1.00  0.00           C  
ATOM   1588  HB2 PRO A  98      33.404   3.366   4.538  1.00  0.00           H  
ATOM   1589  HB3 PRO A  98      32.639   4.064   3.077  1.00  0.00           H  
ATOM   1590  CA  PRO A  98      31.234   3.093   4.392  1.00  0.00           C  
ATOM   1591  HA  PRO A  98      31.021   2.489   3.509  1.00  0.00           H  
ATOM   1592  C   PRO A  98      31.342   2.165   5.614  1.00  0.00           C  
ATOM   1593  O   PRO A  98      31.649   2.593   6.726  1.00  0.00           O  
ATOM   1594  N   VAL A  99      31.118   0.874   5.381  1.00  0.00           N  
ATOM   1595  H   VAL A  99      30.848   0.614   4.446  1.00  0.00           H  
ATOM   1596  CA  VAL A  99      31.223  -0.204   6.374  1.00  0.00           C  
ATOM   1597  HA  VAL A  99      30.640   0.081   7.249  1.00  0.00           H  
ATOM   1598  CB  VAL A  99      30.634  -1.508   5.799  1.00  0.00           C  
ATOM   1599  HB  VAL A  99      31.229  -1.818   4.938  1.00  0.00           H  
ATOM   1600  CG1 VAL A  99      30.642  -2.647   6.826  1.00  0.00           C  
ATOM   1601 HG11 VAL A  99      31.666  -2.944   7.049  1.00  0.00           H  
ATOM   1602 HG12 VAL A  99      30.134  -3.519   6.414  1.00  0.00           H  
ATOM   1603 HG13 VAL A  99      30.142  -2.341   7.744  1.00  0.00           H  
ATOM   1604  CG2 VAL A  99      29.189  -1.307   5.326  1.00  0.00           C  
ATOM   1605 HG21 VAL A  99      28.564  -0.980   6.154  1.00  0.00           H  
ATOM   1606 HG22 VAL A  99      28.810  -2.248   4.933  1.00  0.00           H  
ATOM   1607 HG23 VAL A  99      29.135  -0.573   4.524  1.00  0.00           H  
ATOM   1608  C   VAL A  99      32.675  -0.426   6.816  1.00  0.00           C  
ATOM   1609  O   VAL A  99      33.588  -0.398   5.992  1.00  0.00           O  
ATOM   1610  N   LYS A 100      32.884  -0.684   8.114  1.00  0.00           N  
ATOM   1611  H   LYS A 100      32.078  -0.751   8.720  1.00  0.00           H  
ATOM   1612  CA  LYS A 100      34.176  -1.031   8.733  1.00  0.00           C  
ATOM   1613  HA  LYS A 100      34.804  -1.530   7.992  1.00  0.00           H  
ATOM   1614  CB  LYS A 100      34.909   0.232   9.229  1.00  0.00           C  
ATOM   1615  HB2 LYS A 100      34.303   0.735   9.984  1.00  0.00           H  
ATOM   1616  HB3 LYS A 100      35.846  -0.076   9.695  1.00  0.00           H  
ATOM   1617  CG  LYS A 100      35.235   1.217   8.096  1.00  0.00           C  
ATOM   1618  HG2 LYS A 100      35.721   0.674   7.283  1.00  0.00           H  
ATOM   1619  HG3 LYS A 100      34.309   1.660   7.728  1.00  0.00           H  
ATOM   1620  CD  LYS A 100      36.167   2.341   8.557  1.00  0.00           C  
ATOM   1621  HD2 LYS A 100      35.701   2.884   9.381  1.00  0.00           H  
ATOM   1622  HD3 LYS A 100      37.111   1.906   8.892  1.00  0.00           H  
ATOM   1623  CE  LYS A 100      36.409   3.282   7.371  1.00  0.00           C  
ATOM   1624  HE2 LYS A 100      36.766   2.685   6.526  1.00  0.00           H  
ATOM   1625  HE3 LYS A 100      35.451   3.727   7.080  1.00  0.00           H  
ATOM   1626  NZ  LYS A 100      37.394   4.341   7.702  1.00  0.00           N  
ATOM   1627  HZ1 LYS A 100      38.269   3.922   7.991  1.00  0.00           H  
ATOM   1628  HZ2 LYS A 100      37.046   4.917   8.456  1.00  0.00           H  
ATOM   1629  HZ3 LYS A 100      37.565   4.931   6.897  1.00  0.00           H  
ATOM   1630  C   LYS A 100      33.965  -2.017   9.885  1.00  0.00           C  
ATOM   1631  O   LYS A 100      32.861  -2.102  10.418  1.00  0.00           O  
ATOM   1632  N   GLU A 101      35.026  -2.728  10.264  1.00  0.00           N  
ATOM   1633  H   GLU A 101      35.925  -2.455   9.882  1.00  0.00           H  
ATOM   1634  CA  GLU A 101      35.108  -3.657  11.407  1.00  0.00           C  
ATOM   1635  HA  GLU A 101      36.076  -4.151  11.320  1.00  0.00           H  
ATOM   1636  CB  GLU A 101      35.129  -2.898  12.750  1.00  0.00           C  
ATOM   1637  HB2 GLU A 101      34.103  -2.829  13.115  1.00  0.00           H  
ATOM   1638  HB3 GLU A 101      35.682  -3.506  13.466  1.00  0.00           H  
ATOM   1639  CG  GLU A 101      35.697  -1.470  12.799  1.00  0.00           C  
ATOM   1640  HG2 GLU A 101      35.045  -0.803  12.233  1.00  0.00           H  
ATOM   1641  HG3 GLU A 101      35.630  -1.160  13.838  1.00  0.00           H  
ATOM   1642  CD  GLU A 101      37.142  -1.274  12.313  1.00  0.00           C  
ATOM   1643  OE1 GLU A 101      37.900  -0.603  13.056  1.00  0.00           O  
ATOM   1644  OE2 GLU A 101      37.473  -1.694  11.185  1.00  0.00           O  
ATOM   1645  C   GLU A 101      34.069  -4.802  11.432  1.00  0.00           C  
ATOM   1646  O   GLU A 101      33.888  -5.437  12.474  1.00  0.00           O  
ATOM   1647  N   ALA A 102      33.374  -5.024  10.313  1.00  0.00           N  
ATOM   1648  H   ALA A 102      33.601  -4.450   9.521  1.00  0.00           H  
ATOM   1649  CA  ALA A 102      32.215  -5.904  10.159  1.00  0.00           C  
ATOM   1650  HA  ALA A 102      31.604  -5.837  11.058  1.00  0.00           H  
ATOM   1651  CB  ALA A 102      31.378  -5.371   8.989  1.00  0.00           C  
ATOM   1652  HB1 ALA A 102      30.485  -5.981   8.854  1.00  0.00           H  
ATOM   1653  HB2 ALA A 102      31.068  -4.347   9.198  1.00  0.00           H  
ATOM   1654  HB3 ALA A 102      31.960  -5.397   8.066  1.00  0.00           H  
ATOM   1655  C   ALA A 102      32.568  -7.391   9.976  1.00  0.00           C  
ATOM   1656  O   ALA A 102      33.694  -7.757   9.637  1.00  0.00           O  
ATOM   1657  N   ASN A 103      31.570  -8.247  10.196  1.00  0.00           N  
ATOM   1658  H   ASN A 103      30.653  -7.864  10.392  1.00  0.00           H  
ATOM   1659  CA  ASN A 103      31.696  -9.704  10.126  1.00  0.00           C  
ATOM   1660  HA  ASN A 103      32.758  -9.963  10.125  1.00  0.00           H  
ATOM   1661  CB  ASN A 103      31.051 -10.284  11.404  1.00  0.00           C  
ATOM   1662  HB2 ASN A 103      30.856  -9.483  12.116  1.00  0.00           H  
ATOM   1663  HB3 ASN A 103      30.101 -10.769  11.181  1.00  0.00           H  
ATOM   1664  CG  ASN A 103      31.954 -11.297  12.071  1.00  0.00           C  
ATOM   1665  OD1 ASN A 103      32.453 -12.209  11.435  1.00  0.00           O  
ATOM   1666  ND2 ASN A 103      32.208 -11.150  13.351  1.00  0.00           N  
ATOM   1667 HD21 ASN A 103      32.843 -11.803  13.768  1.00  0.00           H  
ATOM   1668 HD22 ASN A 103      31.852 -10.335  13.835  1.00  0.00           H  
ATOM   1669  C   ASN A 103      31.100 -10.276   8.822  1.00  0.00           C  
ATOM   1670  O   ASN A 103      30.722  -9.532   7.916  1.00  0.00           O  
ATOM   1671  N   GLN A 104      30.976 -11.603   8.737  1.00  0.00           N  
ATOM   1672  H   GLN A 104      31.298 -12.153   9.526  1.00  0.00           H  
ATOM   1673  CA  GLN A 104      30.213 -12.321   7.701  1.00  0.00           C  
ATOM   1674  HA  GLN A 104      29.873 -11.625   6.929  1.00  0.00           H  
ATOM   1675  CB  GLN A 104      31.104 -13.391   7.036  1.00  0.00           C  
ATOM   1676  HB2 GLN A 104      31.364 -14.122   7.804  1.00  0.00           H  
ATOM   1677  HB3 GLN A 104      30.525 -13.920   6.277  1.00  0.00           H  
ATOM   1678  CG  GLN A 104      32.424 -12.892   6.410  1.00  0.00           C  
ATOM   1679  HG2 GLN A 104      32.894 -12.142   7.046  1.00  0.00           H  
ATOM   1680  HG3 GLN A 104      33.101 -13.746   6.360  1.00  0.00           H  
ATOM   1681  CD  GLN A 104      32.291 -12.341   4.992  1.00  0.00           C  
ATOM   1682  OE1 GLN A 104      31.239 -11.956   4.518  1.00  0.00           O  
ATOM   1683  NE2 GLN A 104      33.359 -12.301   4.226  1.00  0.00           N  
ATOM   1684 HE21 GLN A 104      33.217 -11.916   3.309  1.00  0.00           H  
ATOM   1685 HE22 GLN A 104      34.251 -12.609   4.568  1.00  0.00           H  
ATOM   1686  C   GLN A 104      28.975 -13.002   8.319  1.00  0.00           C  
ATOM   1687  O   GLN A 104      29.054 -13.522   9.430  1.00  0.00           O  
ATOM   1688  N   SER A 105      27.856 -13.073   7.590  1.00  0.00           N  
ATOM   1689  H   SER A 105      27.825 -12.576   6.702  1.00  0.00           H  
ATOM   1690  CA  SER A 105      26.651 -13.847   7.962  1.00  0.00           C  
ATOM   1691  HA  SER A 105      26.939 -14.682   8.601  1.00  0.00           H  
ATOM   1692  CB  SER A 105      25.686 -12.948   8.749  1.00  0.00           C  
ATOM   1693  HB2 SER A 105      26.182 -12.635   9.668  1.00  0.00           H  
ATOM   1694  HB3 SER A 105      25.450 -12.061   8.160  1.00  0.00           H  
ATOM   1695  OG  SER A 105      24.478 -13.614   9.085  1.00  0.00           O  
ATOM   1696  HG  SER A 105      23.889 -13.617   8.305  1.00  0.00           H  
ATOM   1697  C   SER A 105      25.950 -14.406   6.720  1.00  0.00           C  
ATOM   1698  O   SER A 105      26.142 -13.873   5.631  1.00  0.00           O  
ATOM   1699  N   THR A 106      25.079 -15.412   6.860  1.00  0.00           N  
ATOM   1700  H   THR A 106      24.925 -15.802   7.779  1.00  0.00           H  
ATOM   1701  CA  THR A 106      24.038 -15.662   5.841  1.00  0.00           C  
ATOM   1702  HA  THR A 106      24.502 -15.676   4.853  1.00  0.00           H  
ATOM   1703  CB  THR A 106      23.313 -17.009   6.012  1.00  0.00           C  
ATOM   1704  HB  THR A 106      22.686 -17.170   5.133  1.00  0.00           H  
ATOM   1705  CG2 THR A 106      24.270 -18.192   6.144  1.00  0.00           C  
ATOM   1706 HG21 THR A 106      23.703 -19.123   6.114  1.00  0.00           H  
ATOM   1707 HG22 THR A 106      24.829 -18.137   7.077  1.00  0.00           H  
ATOM   1708 HG23 THR A 106      24.965 -18.191   5.304  1.00  0.00           H  
ATOM   1709  OG1 THR A 106      22.478 -17.017   7.151  1.00  0.00           O  
ATOM   1710  HG1 THR A 106      21.977 -17.839   7.081  1.00  0.00           H  
ATOM   1711  C   THR A 106      23.012 -14.523   5.862  1.00  0.00           C  
ATOM   1712  O   THR A 106      22.786 -13.896   6.910  1.00  0.00           O  
ATOM   1713  N   LEU A 107      22.399 -14.240   4.711  1.00  0.00           N  
ATOM   1714  H   LEU A 107      22.672 -14.744   3.872  1.00  0.00           H  
ATOM   1715  CA  LEU A 107      21.380 -13.199   4.587  1.00  0.00           C  
ATOM   1716  HA  LEU A 107      21.795 -12.284   5.006  1.00  0.00           H  
ATOM   1717  CB  LEU A 107      21.106 -12.939   3.094  1.00  0.00           C  
ATOM   1718  HB2 LEU A 107      22.027 -12.583   2.626  1.00  0.00           H  
ATOM   1719  HB3 LEU A 107      20.843 -13.883   2.619  1.00  0.00           H  
ATOM   1720  CG  LEU A 107      19.980 -11.922   2.822  1.00  0.00           C  
ATOM   1721  HG  LEU A 107      19.052 -12.282   3.262  1.00  0.00           H  
ATOM   1722  CD1 LEU A 107      20.297 -10.526   3.368  1.00  0.00           C  
ATOM   1723 HD11 LEU A 107      20.402 -10.561   4.450  1.00  0.00           H  
ATOM   1724 HD12 LEU A 107      21.230 -10.162   2.939  1.00  0.00           H  
ATOM   1725 HD13 LEU A 107      19.491  -9.839   3.114  1.00  0.00           H  
ATOM   1726  CD2 LEU A 107      19.767 -11.772   1.321  1.00  0.00           C  
ATOM   1727 HD21 LEU A 107      20.661 -11.337   0.878  1.00  0.00           H  
ATOM   1728 HD22 LEU A 107      19.583 -12.746   0.867  1.00  0.00           H  
ATOM   1729 HD23 LEU A 107      18.914 -11.127   1.124  1.00  0.00           H  
ATOM   1730  C   LEU A 107      20.117 -13.530   5.402  1.00  0.00           C  
ATOM   1731  O   LEU A 107      19.595 -12.641   6.062  1.00  0.00           O  
ATOM   1732  N   GLU A 108      19.673 -14.788   5.444  1.00  0.00           N  
ATOM   1733  H   GLU A 108      20.133 -15.469   4.844  1.00  0.00           H  
ATOM   1734  CA  GLU A 108      18.529 -15.246   6.262  1.00  0.00           C  
ATOM   1735  HA  GLU A 108      17.607 -14.803   5.884  1.00  0.00           H  
ATOM   1736  CB  GLU A 108      18.416 -16.781   6.134  1.00  0.00           C  
ATOM   1737  HB2 GLU A 108      18.494 -17.081   5.090  1.00  0.00           H  
ATOM   1738  HB3 GLU A 108      19.276 -17.225   6.637  1.00  0.00           H  
ATOM   1739  CG  GLU A 108      17.140 -17.386   6.754  1.00  0.00           C  
ATOM   1740  HG2 GLU A 108      17.412 -18.354   7.182  1.00  0.00           H  
ATOM   1741  HG3 GLU A 108      16.800 -16.759   7.580  1.00  0.00           H  
ATOM   1742  CD  GLU A 108      15.980 -17.604   5.763  1.00  0.00           C  
ATOM   1743  OE1 GLU A 108      16.005 -17.030   4.648  1.00  0.00           O  
ATOM   1744  OE2 GLU A 108      15.036 -18.330   6.138  1.00  0.00           O  
ATOM   1745  C   GLU A 108      18.693 -14.837   7.742  1.00  0.00           C  
ATOM   1746  O   GLU A 108      17.826 -14.197   8.344  1.00  0.00           O  
ATOM   1747  N   ASN A 109      19.861 -15.136   8.321  1.00  0.00           N  
ATOM   1748  H   ASN A 109      20.565 -15.597   7.755  1.00  0.00           H  
ATOM   1749  CA  ASN A 109      20.169 -14.835   9.719  1.00  0.00           C  
ATOM   1750  HA  ASN A 109      19.327 -15.155  10.336  1.00  0.00           H  
ATOM   1751  CB  ASN A 109      21.404 -15.667  10.087  1.00  0.00           C  
ATOM   1752  HB2 ASN A 109      21.224 -16.715   9.844  1.00  0.00           H  
ATOM   1753  HB3 ASN A 109      22.264 -15.329   9.509  1.00  0.00           H  
ATOM   1754  CG  ASN A 109      21.740 -15.550  11.556  1.00  0.00           C  
ATOM   1755  OD1 ASN A 109      22.355 -14.601  12.008  1.00  0.00           O  
ATOM   1756  ND2 ASN A 109      21.335 -16.502  12.360  1.00  0.00           N  
ATOM   1757 HD21 ASN A 109      21.585 -16.416  13.327  1.00  0.00           H  
ATOM   1758 HD22 ASN A 109      20.853 -17.302  11.989  1.00  0.00           H  
ATOM   1759  C   ASN A 109      20.379 -13.329   9.980  1.00  0.00           C  
ATOM   1760  O   ASN A 109      20.037 -12.816  11.051  1.00  0.00           O  
ATOM   1761  N   PHE A 110      20.918 -12.612   8.991  1.00  0.00           N  
ATOM   1762  H   PHE A 110      21.181 -13.100   8.141  1.00  0.00           H  
ATOM   1763  CA  PHE A 110      21.062 -11.157   9.021  1.00  0.00           C  
ATOM   1764  HA  PHE A 110      21.550 -10.865   9.952  1.00  0.00           H  
ATOM   1765  CB  PHE A 110      21.971 -10.756   7.850  1.00  0.00           C  
ATOM   1766  HB2 PHE A 110      22.943 -11.231   7.987  1.00  0.00           H  
ATOM   1767  HB3 PHE A 110      21.549 -11.150   6.927  1.00  0.00           H  
ATOM   1768  CG  PHE A 110      22.185  -9.269   7.664  1.00  0.00           C  
ATOM   1769  CD1 PHE A 110      23.265  -8.624   8.295  1.00  0.00           C  
ATOM   1770  HD1 PHE A 110      23.936  -9.181   8.935  1.00  0.00           H  
ATOM   1771  CE1 PHE A 110      23.481  -7.250   8.085  1.00  0.00           C  
ATOM   1772  HE1 PHE A 110      24.303  -6.758   8.579  1.00  0.00           H  
ATOM   1773  CZ  PHE A 110      22.624  -6.519   7.246  1.00  0.00           C  
ATOM   1774  HZ  PHE A 110      22.796  -5.465   7.080  1.00  0.00           H  
ATOM   1775  CE2 PHE A 110      21.543  -7.161   6.620  1.00  0.00           C  
ATOM   1776  HE2 PHE A 110      20.888  -6.599   5.973  1.00  0.00           H  
ATOM   1777  CD2 PHE A 110      21.324  -8.534   6.827  1.00  0.00           C  
ATOM   1778  HD2 PHE A 110      20.499  -9.030   6.336  1.00  0.00           H  
ATOM   1779  C   PHE A 110      19.689 -10.456   8.978  1.00  0.00           C  
ATOM   1780  O   PHE A 110      19.455  -9.513   9.734  1.00  0.00           O  
ATOM   1781  N   LEU A 111      18.761 -10.945   8.147  1.00  0.00           N  
ATOM   1782  H   LEU A 111      19.018 -11.722   7.542  1.00  0.00           H  
ATOM   1783  CA  LEU A 111      17.390 -10.444   8.065  1.00  0.00           C  
ATOM   1784  HA  LEU A 111      17.429  -9.360   7.986  1.00  0.00           H  
ATOM   1785  CB  LEU A 111      16.692 -11.002   6.815  1.00  0.00           C  
ATOM   1786  HB2 LEU A 111      16.769 -12.091   6.842  1.00  0.00           H  
ATOM   1787  HB3 LEU A 111      15.633 -10.744   6.859  1.00  0.00           H  
ATOM   1788  CG  LEU A 111      17.261 -10.496   5.476  1.00  0.00           C  
ATOM   1789  HG  LEU A 111      18.325 -10.689   5.437  1.00  0.00           H  
ATOM   1790  CD1 LEU A 111      16.580 -11.256   4.339  1.00  0.00           C  
ATOM   1791 HD11 LEU A 111      15.504 -11.089   4.371  1.00  0.00           H  
ATOM   1792 HD12 LEU A 111      16.976 -10.924   3.380  1.00  0.00           H  
ATOM   1793 HD13 LEU A 111      16.775 -12.324   4.446  1.00  0.00           H  
ATOM   1794  CD2 LEU A 111      17.075  -8.999   5.232  1.00  0.00           C  
ATOM   1795 HD21 LEU A 111      16.018  -8.766   5.180  1.00  0.00           H  
ATOM   1796 HD22 LEU A 111      17.555  -8.424   6.021  1.00  0.00           H  
ATOM   1797 HD23 LEU A 111      17.538  -8.729   4.284  1.00  0.00           H  
ATOM   1798  C   LEU A 111      16.584 -10.755   9.328  1.00  0.00           C  
ATOM   1799  O   LEU A 111      15.886  -9.865   9.803  1.00  0.00           O  
ATOM   1800  N   GLU A 112      16.705 -11.939   9.937  1.00  0.00           N  
ATOM   1801  H   GLU A 112      17.211 -12.689   9.469  1.00  0.00           H  
ATOM   1802  CA  GLU A 112      16.024 -12.215  11.215  1.00  0.00           C  
ATOM   1803  HA  GLU A 112      14.988 -11.896  11.108  1.00  0.00           H  
ATOM   1804  CB  GLU A 112      15.988 -13.724  11.507  1.00  0.00           C  
ATOM   1805  HB2 GLU A 112      15.629 -14.246  10.621  1.00  0.00           H  
ATOM   1806  HB3 GLU A 112      17.003 -14.073  11.700  1.00  0.00           H  
ATOM   1807  CG  GLU A 112      15.089 -14.109  12.701  1.00  0.00           C  
ATOM   1808  HG2 GLU A 112      15.111 -15.193  12.804  1.00  0.00           H  
ATOM   1809  HG3 GLU A 112      15.517 -13.694  13.616  1.00  0.00           H  
ATOM   1810  CD  GLU A 112      13.625 -13.657  12.535  1.00  0.00           C  
ATOM   1811  OE1 GLU A 112      13.199 -12.713  13.244  1.00  0.00           O  
ATOM   1812  OE2 GLU A 112      12.908 -14.191  11.660  1.00  0.00           O  
ATOM   1813  C   GLU A 112      16.602 -11.408  12.397  1.00  0.00           C  
ATOM   1814  O   GLU A 112      15.840 -10.964  13.258  1.00  0.00           O  
ATOM   1815  N   ARG A 113      17.912 -11.112  12.437  1.00  0.00           N  
ATOM   1816  H   ARG A 113      18.528 -11.514  11.733  1.00  0.00           H  
ATOM   1817  CA  ARG A 113      18.470 -10.172  13.437  1.00  0.00           C  
ATOM   1818  HA  ARG A 113      18.033 -10.413  14.407  1.00  0.00           H  
ATOM   1819  CB  ARG A 113      19.994 -10.322  13.548  1.00  0.00           C  
ATOM   1820  HB2 ARG A 113      20.433 -10.446  12.556  1.00  0.00           H  
ATOM   1821  HB3 ARG A 113      20.411  -9.420  14.003  1.00  0.00           H  
ATOM   1822  CG  ARG A 113      20.334 -11.522  14.450  1.00  0.00           C  
ATOM   1823  HG2 ARG A 113      19.865 -11.374  15.424  1.00  0.00           H  
ATOM   1824  HG3 ARG A 113      19.937 -12.439  14.012  1.00  0.00           H  
ATOM   1825  CD  ARG A 113      21.839 -11.677  14.670  1.00  0.00           C  
ATOM   1826  HD2 ARG A 113      22.254 -10.723  14.997  1.00  0.00           H  
ATOM   1827  HD3 ARG A 113      22.003 -12.407  15.465  1.00  0.00           H  
ATOM   1828  NE  ARG A 113      22.495 -12.160  13.447  1.00  0.00           N  
ATOM   1829  HE  ARG A 113      22.092 -12.971  12.989  1.00  0.00           H  
ATOM   1830  CZ  ARG A 113      23.561 -11.681  12.848  1.00  0.00           C  
ATOM   1831  NH1 ARG A 113      24.239 -10.660  13.274  1.00  0.00           N  
ATOM   1832 HH11 ARG A 113      24.009 -10.187  14.122  1.00  0.00           H  
ATOM   1833 HH12 ARG A 113      25.063 -10.395  12.720  1.00  0.00           H  
ATOM   1834  NH2 ARG A 113      23.992 -12.246  11.772  1.00  0.00           N  
ATOM   1835 HH21 ARG A 113      23.597 -13.121  11.454  1.00  0.00           H  
ATOM   1836 HH22 ARG A 113      24.860 -11.875  11.382  1.00  0.00           H  
ATOM   1837  C   ARG A 113      18.051  -8.722  13.189  1.00  0.00           C  
ATOM   1838  O   ARG A 113      17.664  -8.047  14.137  1.00  0.00           O  
ATOM   1839  N   LEU A 114      18.014  -8.274  11.935  1.00  0.00           N  
ATOM   1840  H   LEU A 114      18.405  -8.860  11.203  1.00  0.00           H  
ATOM   1841  CA  LEU A 114      17.425  -6.983  11.560  1.00  0.00           C  
ATOM   1842  HA  LEU A 114      17.952  -6.191  12.094  1.00  0.00           H  
ATOM   1843  CB  LEU A 114      17.639  -6.790  10.047  1.00  0.00           C  
ATOM   1844  HB2 LEU A 114      18.703  -6.655   9.867  1.00  0.00           H  
ATOM   1845  HB3 LEU A 114      17.337  -7.706   9.541  1.00  0.00           H  
ATOM   1846  CG  LEU A 114      16.864  -5.635   9.393  1.00  0.00           C  
ATOM   1847  HG  LEU A 114      15.797  -5.823   9.490  1.00  0.00           H  
ATOM   1848  CD1 LEU A 114      17.167  -4.259   9.986  1.00  0.00           C  
ATOM   1849 HD11 LEU A 114      16.948  -4.249  11.053  1.00  0.00           H  
ATOM   1850 HD12 LEU A 114      18.216  -4.007   9.834  1.00  0.00           H  
ATOM   1851 HD13 LEU A 114      16.533  -3.519   9.502  1.00  0.00           H  
ATOM   1852  CD2 LEU A 114      17.210  -5.603   7.904  1.00  0.00           C  
ATOM   1853 HD21 LEU A 114      16.650  -4.808   7.414  1.00  0.00           H  
ATOM   1854 HD22 LEU A 114      18.277  -5.424   7.770  1.00  0.00           H  
ATOM   1855 HD23 LEU A 114      16.947  -6.556   7.446  1.00  0.00           H  
ATOM   1856  C   LEU A 114      15.940  -6.900  11.962  1.00  0.00           C  
ATOM   1857  O   LEU A 114      15.518  -5.929  12.585  1.00  0.00           O  
ATOM   1858  N   LYS A 115      15.149  -7.935  11.658  1.00  0.00           N  
ATOM   1859  H   LYS A 115      15.559  -8.679  11.100  1.00  0.00           H  
ATOM   1860  CA  LYS A 115      13.727  -8.044  12.022  1.00  0.00           C  
ATOM   1861  HA  LYS A 115      13.203  -7.167  11.640  1.00  0.00           H  
ATOM   1862  CB  LYS A 115      13.128  -9.309  11.382  1.00  0.00           C  
ATOM   1863  HB2 LYS A 115      13.413  -9.357  10.333  1.00  0.00           H  
ATOM   1864  HB3 LYS A 115      13.543 -10.185  11.883  1.00  0.00           H  
ATOM   1865  CG  LYS A 115      11.591  -9.346  11.460  1.00  0.00           C  
ATOM   1866  HG2 LYS A 115      11.292  -9.499  12.498  1.00  0.00           H  
ATOM   1867  HG3 LYS A 115      11.193  -8.388  11.126  1.00  0.00           H  
ATOM   1868  CD  LYS A 115      10.971 -10.452  10.589  1.00  0.00           C  
ATOM   1869  HD2 LYS A 115       9.896 -10.464  10.763  1.00  0.00           H  
ATOM   1870  HD3 LYS A 115      11.159 -10.239   9.538  1.00  0.00           H  
ATOM   1871  CE  LYS A 115      11.560 -11.816  10.946  1.00  0.00           C  
ATOM   1872  HE2 LYS A 115      12.650 -11.763  10.899  1.00  0.00           H  
ATOM   1873  HE3 LYS A 115      11.322 -12.052  11.989  1.00  0.00           H  
ATOM   1874  NZ  LYS A 115      11.131 -12.936  10.077  1.00  0.00           N  
ATOM   1875  HZ1 LYS A 115      10.127 -13.040  10.061  1.00  0.00           H  
ATOM   1876  HZ2 LYS A 115      11.479 -12.847   9.133  1.00  0.00           H  
ATOM   1877  HZ3 LYS A 115      11.573 -13.772  10.485  1.00  0.00           H  
ATOM   1878  C   LYS A 115      13.544  -8.047  13.537  1.00  0.00           C  
ATOM   1879  O   LYS A 115      12.684  -7.332  14.035  1.00  0.00           O  
ATOM   1880  N   THR A 116      14.386  -8.781  14.264  1.00  0.00           N  
ATOM   1881  H   THR A 116      15.021  -9.395  13.765  1.00  0.00           H  
ATOM   1882  CA  THR A 116      14.446  -8.771  15.734  1.00  0.00           C  
ATOM   1883  HA  THR A 116      13.477  -9.080  16.128  1.00  0.00           H  
ATOM   1884  CB  THR A 116      15.498  -9.766  16.258  1.00  0.00           C  
ATOM   1885  HB  THR A 116      16.465  -9.564  15.801  1.00  0.00           H  
ATOM   1886  CG2 THR A 116      15.660  -9.728  17.779  1.00  0.00           C  
ATOM   1887 HG21 THR A 116      16.087  -8.776  18.094  1.00  0.00           H  
ATOM   1888 HG22 THR A 116      14.693  -9.871  18.262  1.00  0.00           H  
ATOM   1889 HG23 THR A 116      16.335 -10.526  18.091  1.00  0.00           H  
ATOM   1890  OG1 THR A 116      15.101 -11.078  15.940  1.00  0.00           O  
ATOM   1891  HG1 THR A 116      15.207 -11.210  14.980  1.00  0.00           H  
ATOM   1892  C   THR A 116      14.716  -7.361  16.257  1.00  0.00           C  
ATOM   1893  O   THR A 116      13.917  -6.852  17.038  1.00  0.00           O  
ATOM   1894  N   ILE A 117      15.771  -6.689  15.775  1.00  0.00           N  
ATOM   1895  H   ILE A 117      16.387  -7.165  15.120  1.00  0.00           H  
ATOM   1896  CA  ILE A 117      16.128  -5.306  16.150  1.00  0.00           C  
ATOM   1897  HA  ILE A 117      16.309  -5.270  17.225  1.00  0.00           H  
ATOM   1898  CB  ILE A 117      17.435  -4.881  15.429  1.00  0.00           C  
ATOM   1899  HB  ILE A 117      17.346  -5.154  14.377  1.00  0.00           H  
ATOM   1900  CG2 ILE A 117      17.684  -3.360  15.494  1.00  0.00           C  
ATOM   1901 HG21 ILE A 117      18.634  -3.107  15.026  1.00  0.00           H  
ATOM   1902 HG22 ILE A 117      16.906  -2.820  14.953  1.00  0.00           H  
ATOM   1903 HG23 ILE A 117      17.700  -3.023  16.531  1.00  0.00           H  
ATOM   1904  CG1 ILE A 117      18.651  -5.628  16.031  1.00  0.00           C  
ATOM   1905 HG12 ILE A 117      18.923  -5.177  16.987  1.00  0.00           H  
ATOM   1906 HG13 ILE A 117      18.384  -6.665  16.228  1.00  0.00           H  
ATOM   1907  CD1 ILE A 117      19.883  -5.643  15.111  1.00  0.00           C  
ATOM   1908 HD11 ILE A 117      20.656  -6.270  15.556  1.00  0.00           H  
ATOM   1909 HD12 ILE A 117      19.619  -6.051  14.135  1.00  0.00           H  
ATOM   1910 HD13 ILE A 117      20.283  -4.638  14.986  1.00  0.00           H  
ATOM   1911  C   ILE A 117      14.971  -4.336  15.863  1.00  0.00           C  
ATOM   1912  O   ILE A 117      14.652  -3.492  16.696  1.00  0.00           O  
ATOM   1913  N   MET A 118      14.290  -4.474  14.724  1.00  0.00           N  
ATOM   1914  H   MET A 118      14.614  -5.168  14.058  1.00  0.00           H  
ATOM   1915  CA  MET A 118      13.151  -3.624  14.356  1.00  0.00           C  
ATOM   1916  HA  MET A 118      13.429  -2.583  14.527  1.00  0.00           H  
ATOM   1917  CB  MET A 118      12.840  -3.795  12.861  1.00  0.00           C  
ATOM   1918  HB2 MET A 118      12.753  -4.857  12.629  1.00  0.00           H  
ATOM   1919  HB3 MET A 118      11.894  -3.306  12.622  1.00  0.00           H  
ATOM   1920  CG  MET A 118      13.946  -3.176  11.997  1.00  0.00           C  
ATOM   1921  HG2 MET A 118      14.916  -3.487  12.381  1.00  0.00           H  
ATOM   1922  HG3 MET A 118      13.859  -3.561  10.983  1.00  0.00           H  
ATOM   1923  SD  MET A 118      13.908  -1.363  11.933  1.00  0.00           S  
ATOM   1924  CE  MET A 118      15.603  -1.053  11.378  1.00  0.00           C  
ATOM   1925  HE1 MET A 118      15.759  -1.511  10.404  1.00  0.00           H  
ATOM   1926  HE2 MET A 118      15.775   0.020  11.301  1.00  0.00           H  
ATOM   1927  HE3 MET A 118      16.308  -1.472  12.096  1.00  0.00           H  
ATOM   1928  C   MET A 118      11.910  -3.890  15.217  1.00  0.00           C  
ATOM   1929  O   MET A 118      11.182  -2.951  15.529  1.00  0.00           O  
ATOM   1930  N   ARG A 119      11.676  -5.137  15.652  1.00  0.00           N  
ATOM   1931  H   ARG A 119      12.312  -5.869  15.349  1.00  0.00           H  
ATOM   1932  CA  ARG A 119      10.599  -5.490  16.600  1.00  0.00           C  
ATOM   1933  HA  ARG A 119       9.692  -4.974  16.282  1.00  0.00           H  
ATOM   1934  CB  ARG A 119      10.358  -7.014  16.589  1.00  0.00           C  
ATOM   1935  HB2 ARG A 119      10.928  -7.478  15.786  1.00  0.00           H  
ATOM   1936  HB3 ARG A 119      10.688  -7.457  17.529  1.00  0.00           H  
ATOM   1937  CG  ARG A 119       8.875  -7.331  16.359  1.00  0.00           C  
ATOM   1938  HG2 ARG A 119       8.276  -6.940  17.183  1.00  0.00           H  
ATOM   1939  HG3 ARG A 119       8.557  -6.844  15.440  1.00  0.00           H  
ATOM   1940  CD  ARG A 119       8.634  -8.836  16.199  1.00  0.00           C  
ATOM   1941  HD2 ARG A 119       7.659  -8.973  15.724  1.00  0.00           H  
ATOM   1942  HD3 ARG A 119       9.391  -9.246  15.528  1.00  0.00           H  
ATOM   1943  NE  ARG A 119       8.623  -9.535  17.499  1.00  0.00           N  
ATOM   1944  HE  ARG A 119       8.107  -9.083  18.235  1.00  0.00           H  
ATOM   1945  CZ  ARG A 119       9.161 -10.707  17.800  1.00  0.00           C  
ATOM   1946  NH1 ARG A 119       9.955 -11.344  16.983  1.00  0.00           N  
ATOM   1947 HH11 ARG A 119      10.229 -10.916  16.117  1.00  0.00           H  
ATOM   1948 HH12 ARG A 119      10.373 -12.222  17.235  1.00  0.00           H  
ATOM   1949  NH2 ARG A 119       8.898 -11.280  18.943  1.00  0.00           N  
ATOM   1950 HH21 ARG A 119       8.291 -10.833  19.610  1.00  0.00           H  
ATOM   1951 HH22 ARG A 119       9.325 -12.162  19.166  1.00  0.00           H  
ATOM   1952  C   ARG A 119      10.894  -4.984  18.010  1.00  0.00           C  
ATOM   1953  O   ARG A 119      10.006  -4.454  18.670  1.00  0.00           O  
ATOM   1954  N   GLU A 120      12.142  -5.108  18.448  1.00  0.00           N  
ATOM   1955  H   GLU A 120      12.800  -5.603  17.853  1.00  0.00           H  
ATOM   1956  CA  GLU A 120      12.667  -4.538  19.692  1.00  0.00           C  
ATOM   1957  HA  GLU A 120      12.115  -4.934  20.546  1.00  0.00           H  
ATOM   1958  CB  GLU A 120      14.134  -4.997  19.805  1.00  0.00           C  
ATOM   1959  HB2 GLU A 120      14.147  -6.064  20.035  1.00  0.00           H  
ATOM   1960  HB3 GLU A 120      14.610  -4.876  18.835  1.00  0.00           H  
ATOM   1961  CG  GLU A 120      15.025  -4.262  20.811  1.00  0.00           C  
ATOM   1962  HG2 GLU A 120      16.032  -4.677  20.731  1.00  0.00           H  
ATOM   1963  HG3 GLU A 120      15.088  -3.209  20.526  1.00  0.00           H  
ATOM   1964  CD  GLU A 120      14.571  -4.361  22.269  1.00  0.00           C  
ATOM   1965  OE1 GLU A 120      13.566  -5.037  22.571  1.00  0.00           O  
ATOM   1966  OE2 GLU A 120      15.235  -3.694  23.095  1.00  0.00           O  
ATOM   1967  C   GLU A 120      12.497  -3.009  19.709  1.00  0.00           C  
ATOM   1968  O   GLU A 120      11.976  -2.445  20.670  1.00  0.00           O  
ATOM   1969  N   LYS A 121      12.824  -2.327  18.602  1.00  0.00           N  
ATOM   1970  H   LYS A 121      13.304  -2.829  17.859  1.00  0.00           H  
ATOM   1971  CA  LYS A 121      12.601  -0.882  18.457  1.00  0.00           C  
ATOM   1972  HA  LYS A 121      12.995  -0.400  19.352  1.00  0.00           H  
ATOM   1973  CB  LYS A 121      13.369  -0.350  17.237  1.00  0.00           C  
ATOM   1974  HB2 LYS A 121      14.406  -0.686  17.301  1.00  0.00           H  
ATOM   1975  HB3 LYS A 121      12.931  -0.736  16.314  1.00  0.00           H  
ATOM   1976  CG  LYS A 121      13.339   1.186  17.232  1.00  0.00           C  
ATOM   1977  HG2 LYS A 121      12.325   1.537  17.034  1.00  0.00           H  
ATOM   1978  HG3 LYS A 121      13.644   1.538  18.218  1.00  0.00           H  
ATOM   1979  CD  LYS A 121      14.276   1.771  16.172  1.00  0.00           C  
ATOM   1980  HD2 LYS A 121      15.262   1.309  16.260  1.00  0.00           H  
ATOM   1981  HD3 LYS A 121      13.884   1.542  15.181  1.00  0.00           H  
ATOM   1982  CE  LYS A 121      14.414   3.291  16.328  1.00  0.00           C  
ATOM   1983  HE2 LYS A 121      14.984   3.662  15.471  1.00  0.00           H  
ATOM   1984  HE3 LYS A 121      13.425   3.760  16.322  1.00  0.00           H  
ATOM   1985  NZ  LYS A 121      15.157   3.632  17.563  1.00  0.00           N  
ATOM   1986  HZ1 LYS A 121      14.616   3.544  18.406  1.00  0.00           H  
ATOM   1987  HZ2 LYS A 121      15.976   3.015  17.617  1.00  0.00           H  
ATOM   1988  HZ3 LYS A 121      15.638   4.528  17.481  1.00  0.00           H  
ATOM   1989  C   LYS A 121      11.118  -0.513  18.400  1.00  0.00           C  
ATOM   1990  O   LYS A 121      10.716   0.442  19.053  1.00  0.00           O  
ATOM   1991  N   TYR A 122      10.299  -1.252  17.654  1.00  0.00           N  
ATOM   1992  H   TYR A 122      10.700  -1.992  17.088  1.00  0.00           H  
ATOM   1993  CA  TYR A 122       8.853  -1.009  17.552  1.00  0.00           C  
ATOM   1994  HA  TYR A 122       8.692   0.022  17.234  1.00  0.00           H  
ATOM   1995  CB  TYR A 122       8.281  -1.940  16.472  1.00  0.00           C  
ATOM   1996  HB2 TYR A 122       8.779  -1.726  15.526  1.00  0.00           H  
ATOM   1997  HB3 TYR A 122       8.508  -2.971  16.741  1.00  0.00           H  
ATOM   1998  CG  TYR A 122       6.791  -1.807  16.251  1.00  0.00           C  
ATOM   1999  CD1 TYR A 122       6.265  -0.606  15.738  1.00  0.00           C  
ATOM   2000  HD1 TYR A 122       6.921   0.218  15.490  1.00  0.00           H  
ATOM   2001  CE1 TYR A 122       4.873  -0.455  15.600  1.00  0.00           C  
ATOM   2002  HE1 TYR A 122       4.462   0.484  15.266  1.00  0.00           H  
ATOM   2003  CZ  TYR A 122       4.010  -1.518  15.940  1.00  0.00           C  
ATOM   2004  OH  TYR A 122       2.665  -1.359  15.858  1.00  0.00           O  
ATOM   2005  HH  TYR A 122       2.401  -0.605  16.395  1.00  0.00           H  
ATOM   2006  CE2 TYR A 122       4.542  -2.732  16.417  1.00  0.00           C  
ATOM   2007  HE2 TYR A 122       3.865  -3.521  16.704  1.00  0.00           H  
ATOM   2008  CD2 TYR A 122       5.932  -2.872  16.588  1.00  0.00           C  
ATOM   2009  HD2 TYR A 122       6.329  -3.783  17.011  1.00  0.00           H  
ATOM   2010  C   TYR A 122       8.138  -1.173  18.909  1.00  0.00           C  
ATOM   2011  O   TYR A 122       7.289  -0.360  19.265  1.00  0.00           O  
ATOM   2012  N   SER A 123       8.584  -2.141  19.718  1.00  0.00           N  
ATOM   2013  H   SER A 123       9.291  -2.768  19.357  1.00  0.00           H  
ATOM   2014  CA  SER A 123       8.153  -2.336  21.115  1.00  0.00           C  
ATOM   2015  HA  SER A 123       7.062  -2.370  21.138  1.00  0.00           H  
ATOM   2016  CB  SER A 123       8.684  -3.670  21.661  1.00  0.00           C  
ATOM   2017  HB2 SER A 123       9.765  -3.605  21.792  1.00  0.00           H  
ATOM   2018  HB3 SER A 123       8.225  -3.861  22.632  1.00  0.00           H  
ATOM   2019  OG  SER A 123       8.386  -4.746  20.785  1.00  0.00           O  
ATOM   2020  HG  SER A 123       8.999  -4.678  20.031  1.00  0.00           H  
ATOM   2021  C   SER A 123       8.593  -1.204  22.061  1.00  0.00           C  
ATOM   2022  O   SER A 123       8.179  -1.175  23.216  1.00  0.00           O  
ATOM   2023  N   LYS A 124       9.424  -0.269  21.582  1.00  0.00           N  
ATOM   2024  H   LYS A 124       9.771  -0.409  20.642  1.00  0.00           H  
ATOM   2025  CA  LYS A 124       9.827   0.988  22.239  1.00  0.00           C  
ATOM   2026  HA  LYS A 124       9.394   1.021  23.240  1.00  0.00           H  
ATOM   2027  CB  LYS A 124      11.363   1.002  22.366  1.00  0.00           C  
ATOM   2028  HB2 LYS A 124      11.809   0.737  21.407  1.00  0.00           H  
ATOM   2029  HB3 LYS A 124      11.706   2.002  22.636  1.00  0.00           H  
ATOM   2030  CG  LYS A 124      11.845   0.027  23.451  1.00  0.00           C  
ATOM   2031  HG2 LYS A 124      11.589   0.443  24.427  1.00  0.00           H  
ATOM   2032  HG3 LYS A 124      11.346  -0.937  23.341  1.00  0.00           H  
ATOM   2033  CD  LYS A 124      13.357  -0.207  23.371  1.00  0.00           C  
ATOM   2034  HD2 LYS A 124      13.572  -0.804  22.480  1.00  0.00           H  
ATOM   2035  HD3 LYS A 124      13.881   0.748  23.305  1.00  0.00           H  
ATOM   2036  CE  LYS A 124      13.808  -0.961  24.626  1.00  0.00           C  
ATOM   2037  HE2 LYS A 124      13.722  -0.293  25.487  1.00  0.00           H  
ATOM   2038  HE3 LYS A 124      13.130  -1.808  24.779  1.00  0.00           H  
ATOM   2039  NZ  LYS A 124      15.190  -1.470  24.496  1.00  0.00           N  
ATOM   2040  HZ1 LYS A 124      15.854  -0.758  24.243  1.00  0.00           H  
ATOM   2041  HZ2 LYS A 124      15.484  -1.967  25.323  1.00  0.00           H  
ATOM   2042  HZ3 LYS A 124      15.205  -2.195  23.769  1.00  0.00           H  
ATOM   2043  C   LYS A 124       9.269   2.233  21.519  1.00  0.00           C  
ATOM   2044  O   LYS A 124       9.722   3.344  21.783  1.00  0.00           O  
ATOM   2045  N   CYS A 125       8.306   2.042  20.611  1.00  0.00           N  
ATOM   2046  H   CYS A 125       7.998   1.091  20.459  1.00  0.00           H  
ATOM   2047  CA  CYS A 125       7.627   3.070  19.812  1.00  0.00           C  
ATOM   2048  HA  CYS A 125       7.743   4.034  20.308  1.00  0.00           H  
ATOM   2049  CB  CYS A 125       8.250   3.158  18.402  1.00  0.00           C  
ATOM   2050  HB2 CYS A 125       8.028   2.234  17.867  1.00  0.00           H  
ATOM   2051  HB3 CYS A 125       7.767   3.978  17.867  1.00  0.00           H  
ATOM   2052  SG  CYS A 125      10.048   3.438  18.406  1.00  0.00           S  
ATOM   2053  HG  CYS A 125      10.358   2.261  18.976  1.00  0.00           H  
ATOM   2054  C   CYS A 125       6.109   2.786  19.729  1.00  0.00           C  
ATOM   2055  O   CYS A 125       5.535   2.802  18.638  1.00  0.00           O  
ATOM   2056  N   SER A 126       5.490   2.447  20.869  1.00  0.00           N  
ATOM   2057  H   SER A 126       5.999   2.522  21.742  1.00  0.00           H  
ATOM   2058  CA  SER A 126       4.066   2.097  21.050  1.00  0.00           C  
ATOM   2059  HA  SER A 126       3.461   2.553  20.271  1.00  0.00           H  
ATOM   2060  CB  SER A 126       3.851   0.581  21.041  1.00  0.00           C  
ATOM   2061  HB2 SER A 126       4.426   0.135  21.856  1.00  0.00           H  
ATOM   2062  HB3 SER A 126       2.790   0.375  21.211  1.00  0.00           H  
ATOM   2063  OG  SER A 126       4.255   0.028  19.801  1.00  0.00           O  
ATOM   2064  HG  SER A 126       5.134   0.377  19.604  1.00  0.00           H  
ATOM   2065  C   SER A 126       3.552   2.643  22.381  1.00  0.00           C  
ATOM   2066  O   SER A 126       4.390   2.698  23.311  1.00  0.00           O  
ATOM   2067  OXT SER A 126       2.349   2.976  22.434  1.00  0.00           O  
TER    2068      SER   126                                                      
ATOM   2068  N   MET B 127      -6.242  29.262 -28.233  1.00  0.00           N  
ATOM   2069  H1  MET B 127      -6.878  28.733 -28.813  1.00  0.00           H  
ATOM   2070  H2  MET B 127      -5.683  28.625 -27.678  1.00  0.00           H  
ATOM   2071  H3  MET B 127      -5.610  29.797 -28.811  1.00  0.00           H  
ATOM   2072  CA  MET B 127      -6.984  30.166 -27.319  1.00  0.00           C  
ATOM   2073  HA  MET B 127      -7.538  30.902 -27.900  1.00  0.00           H  
ATOM   2074  CB  MET B 127      -7.986  29.345 -26.488  1.00  0.00           C  
ATOM   2075  HB2 MET B 127      -8.685  28.864 -27.175  1.00  0.00           H  
ATOM   2076  HB3 MET B 127      -7.444  28.562 -25.953  1.00  0.00           H  
ATOM   2077  CG  MET B 127      -8.788  30.156 -25.466  1.00  0.00           C  
ATOM   2078  HG2 MET B 127      -8.097  30.598 -24.753  1.00  0.00           H  
ATOM   2079  HG3 MET B 127      -9.329  30.956 -25.971  1.00  0.00           H  
ATOM   2080  SD  MET B 127      -9.960  29.162 -24.518  1.00  0.00           S  
ATOM   2081  CE  MET B 127     -11.272  28.868 -25.733  1.00  0.00           C  
ATOM   2082  HE1 MET B 127     -11.642  29.822 -26.108  1.00  0.00           H  
ATOM   2083  HE2 MET B 127     -10.887  28.266 -26.556  1.00  0.00           H  
ATOM   2084  HE3 MET B 127     -12.091  28.331 -25.251  1.00  0.00           H  
ATOM   2085  C   MET B 127      -5.976  30.914 -26.452  1.00  0.00           C  
ATOM   2086  O   MET B 127      -4.886  30.388 -26.276  1.00  0.00           O  
ATOM   2087  N   HIE B 128      -6.279  32.122 -25.962  1.00  0.00           N  
ATOM   2088  H   HIE B 128      -7.199  32.517 -26.104  1.00  0.00           H  
ATOM   2089  CA  HIE B 128      -5.415  32.806 -24.986  1.00  0.00           C  
ATOM   2090  HA  HIE B 128      -4.369  32.659 -25.265  1.00  0.00           H  
ATOM   2091  CB  HIE B 128      -5.702  34.319 -25.014  1.00  0.00           C  
ATOM   2092  HB2 HIE B 128      -6.700  34.506 -24.616  1.00  0.00           H  
ATOM   2093  HB3 HIE B 128      -5.683  34.664 -26.048  1.00  0.00           H  
ATOM   2094  CG  HIE B 128      -4.710  35.142 -24.227  1.00  0.00           C  
ATOM   2095  ND1 HIE B 128      -4.549  35.091 -22.844  1.00  0.00           N  
ATOM   2096  CE1 HIE B 128      -3.574  35.964 -22.547  1.00  0.00           C  
ATOM   2097  HE1 HIE B 128      -3.207  36.159 -21.546  1.00  0.00           H  
ATOM   2098  NE2 HIE B 128      -3.123  36.556 -23.666  1.00  0.00           N  
ATOM   2099  HE2 HIE B 128      -2.393  37.256 -23.702  1.00  0.00           H  
ATOM   2100  CD2 HIE B 128      -3.828  36.050 -24.738  1.00  0.00           C  
ATOM   2101  HD2 HIE B 128      -3.713  36.321 -25.778  1.00  0.00           H  
ATOM   2102  C   HIE B 128      -5.612  32.205 -23.582  1.00  0.00           C  
ATOM   2103  O   HIE B 128      -6.746  31.979 -23.167  1.00  0.00           O  
ATOM   2104  N   HIE B 129      -4.527  31.944 -22.850  1.00  0.00           N  
ATOM   2105  H   HIE B 129      -3.619  32.123 -23.258  1.00  0.00           H  
ATOM   2106  CA  HIE B 129      -4.544  31.337 -21.507  1.00  0.00           C  
ATOM   2107  HA  HIE B 129      -4.978  30.341 -21.585  1.00  0.00           H  
ATOM   2108  CB  HIE B 129      -3.082  31.154 -21.058  1.00  0.00           C  
ATOM   2109  HB2 HIE B 129      -2.439  31.827 -21.628  1.00  0.00           H  
ATOM   2110  HB3 HIE B 129      -2.777  30.139 -21.305  1.00  0.00           H  
ATOM   2111  CG  HIE B 129      -2.779  31.412 -19.608  1.00  0.00           C  
ATOM   2112  ND1 HIE B 129      -2.604  32.681 -19.053  1.00  0.00           N  
ATOM   2113  CE1 HIE B 129      -2.186  32.471 -17.795  1.00  0.00           C  
ATOM   2114  HE1 HIE B 129      -1.906  33.256 -17.104  1.00  0.00           H  
ATOM   2115  NE2 HIE B 129      -2.106  31.153 -17.539  1.00  0.00           N  
ATOM   2116  HE2 HIE B 129      -1.692  30.750 -16.706  1.00  0.00           H  
ATOM   2117  CD2 HIE B 129      -2.485  30.465 -18.671  1.00  0.00           C  
ATOM   2118  HD2 HIE B 129      -2.486  29.393 -18.816  1.00  0.00           H  
ATOM   2119  C   HIE B 129      -5.419  32.078 -20.476  1.00  0.00           C  
ATOM   2120  O   HIE B 129      -6.033  31.429 -19.625  1.00  0.00           O  
ATOM   2121  N   HIE B 130      -5.600  33.398 -20.603  1.00  0.00           N  
ATOM   2122  H   HIE B 130      -5.086  33.886 -21.328  1.00  0.00           H  
ATOM   2123  CA  HIE B 130      -6.561  34.156 -19.790  1.00  0.00           C  
ATOM   2124  HA  HIE B 130      -6.310  34.030 -18.736  1.00  0.00           H  
ATOM   2125  CB  HIE B 130      -6.447  35.652 -20.118  1.00  0.00           C  
ATOM   2126  HB2 HIE B 130      -6.751  35.822 -21.151  1.00  0.00           H  
ATOM   2127  HB3 HIE B 130      -5.406  35.959 -20.012  1.00  0.00           H  
ATOM   2128  CG  HIE B 130      -7.277  36.524 -19.211  1.00  0.00           C  
ATOM   2129  ND1 HIE B 130      -7.128  36.603 -17.827  1.00  0.00           N  
ATOM   2130  CE1 HIE B 130      -7.995  37.537 -17.413  1.00  0.00           C  
ATOM   2131  HE1 HIE B 130      -8.112  37.852 -16.382  1.00  0.00           H  
ATOM   2132  NE2 HIE B 130      -8.680  38.039 -18.456  1.00  0.00           N  
ATOM   2133  HE2 HIE B 130      -9.374  38.772 -18.397  1.00  0.00           H  
ATOM   2134  CD2 HIE B 130      -8.236  37.414 -19.603  1.00  0.00           C  
ATOM   2135  HD2 HIE B 130      -8.551  37.608 -20.618  1.00  0.00           H  
ATOM   2136  C   HIE B 130      -7.994  33.641 -19.987  1.00  0.00           C  
ATOM   2137  O   HIE B 130      -8.671  33.318 -19.013  1.00  0.00           O  
ATOM   2138  N   HIE B 131      -8.411  33.459 -21.246  1.00  0.00           N  
ATOM   2139  H   HIE B 131      -7.740  33.633 -21.983  1.00  0.00           H  
ATOM   2140  CA  HIE B 131      -9.726  32.931 -21.652  1.00  0.00           C  
ATOM   2141  HA  HIE B 131     -10.512  33.422 -21.076  1.00  0.00           H  
ATOM   2142  CB  HIE B 131      -9.944  33.217 -23.150  1.00  0.00           C  
ATOM   2143  HB2 HIE B 131     -10.952  32.896 -23.418  1.00  0.00           H  
ATOM   2144  HB3 HIE B 131      -9.248  32.610 -23.728  1.00  0.00           H  
ATOM   2145  CG  HIE B 131      -9.787  34.651 -23.595  1.00  0.00           C  
ATOM   2146  ND1 HIE B 131      -9.535  35.047 -24.911  1.00  0.00           N  
ATOM   2147  CE1 HIE B 131      -9.585  36.387 -24.906  1.00  0.00           C  
ATOM   2148  HE1 HIE B 131      -9.470  37.008 -25.786  1.00  0.00           H  
ATOM   2149  NE2 HIE B 131      -9.839  36.847 -23.670  1.00  0.00           N  
ATOM   2150  HE2 HIE B 131      -9.971  37.818 -23.425  1.00  0.00           H  
ATOM   2151  CD2 HIE B 131      -9.980  35.765 -22.828  1.00  0.00           C  
ATOM   2152  HD2 HIE B 131     -10.243  35.782 -21.780  1.00  0.00           H  
ATOM   2153  C   HIE B 131      -9.898  31.422 -21.426  1.00  0.00           C  
ATOM   2154  O   HIE B 131     -11.025  30.937 -21.444  1.00  0.00           O  
ATOM   2155  N   HIE B 132      -8.800  30.678 -21.252  1.00  0.00           N  
ATOM   2156  H   HIE B 132      -7.908  31.147 -21.294  1.00  0.00           H  
ATOM   2157  CA  HIE B 132      -8.821  29.224 -21.041  1.00  0.00           C  
ATOM   2158  HA  HIE B 132      -9.438  28.780 -21.823  1.00  0.00           H  
ATOM   2159  CB  HIE B 132      -7.393  28.671 -21.190  1.00  0.00           C  
ATOM   2160  HB2 HIE B 132      -6.815  28.909 -20.297  1.00  0.00           H  
ATOM   2161  HB3 HIE B 132      -6.917  29.158 -22.042  1.00  0.00           H  
ATOM   2162  CG  HIE B 132      -7.322  27.183 -21.431  1.00  0.00           C  
ATOM   2163  ND1 HIE B 132      -7.152  26.198 -20.456  1.00  0.00           N  
ATOM   2164  CE1 HIE B 132      -7.181  25.024 -21.105  1.00  0.00           C  
ATOM   2165  HE1 HIE B 132      -7.073  24.050 -20.641  1.00  0.00           H  
ATOM   2166  NE2 HIE B 132      -7.373  25.228 -22.416  1.00  0.00           N  
ATOM   2167  HE2 HIE B 132      -7.463  24.486 -23.125  1.00  0.00           H  
ATOM   2168  CD2 HIE B 132      -7.475  26.579 -22.642  1.00  0.00           C  
ATOM   2169  HD2 HIE B 132      -7.659  27.062 -23.590  1.00  0.00           H  
ATOM   2170  C   HIE B 132      -9.487  28.832 -19.711  1.00  0.00           C  
ATOM   2171  O   HIE B 132      -9.764  29.680 -18.858  1.00  0.00           O  
ATOM   2172  N   HIE B 133      -9.756  27.546 -19.522  1.00  0.00           N  
ATOM   2173  H   HIE B 133      -9.397  26.873 -20.187  1.00  0.00           H  
ATOM   2174  CA  HIE B 133     -10.472  27.039 -18.355  1.00  0.00           C  
ATOM   2175  HA  HIE B 133     -11.415  27.586 -18.280  1.00  0.00           H  
ATOM   2176  CB  HIE B 133     -10.825  25.565 -18.598  1.00  0.00           C  
ATOM   2177  HB2 HIE B 133     -11.459  25.210 -17.787  1.00  0.00           H  
ATOM   2178  HB3 HIE B 133      -9.910  24.973 -18.616  1.00  0.00           H  
ATOM   2179  CG  HIE B 133     -11.568  25.358 -19.896  1.00  0.00           C  
ATOM   2180  ND1 HIE B 133     -12.815  25.909 -20.190  1.00  0.00           N  
ATOM   2181  CE1 HIE B 133     -13.122  25.488 -21.425  1.00  0.00           C  
ATOM   2182  HE1 HIE B 133     -14.046  25.720 -21.940  1.00  0.00           H  
ATOM   2183  NE2 HIE B 133     -12.128  24.731 -21.925  1.00  0.00           N  
ATOM   2184  HE2 HIE B 133     -12.129  24.293 -22.834  1.00  0.00           H  
ATOM   2185  CD2 HIE B 133     -11.135  24.640 -20.974  1.00  0.00           C  
ATOM   2186  HD2 HIE B 133     -10.202  24.100 -21.052  1.00  0.00           H  
ATOM   2187  C   HIE B 133      -9.701  27.287 -17.046  1.00  0.00           C  
ATOM   2188  O   HIE B 133      -8.482  27.475 -17.021  1.00  0.00           O  
ATOM   2189  N   LYS B 134     -10.430  27.322 -15.930  1.00  0.00           N  
ATOM   2190  H   LYS B 134     -11.433  27.181 -16.031  1.00  0.00           H  
ATOM   2191  CA  LYS B 134      -9.925  27.606 -14.578  1.00  0.00           C  
ATOM   2192  HA  LYS B 134      -8.838  27.556 -14.580  1.00  0.00           H  
ATOM   2193  CB  LYS B 134     -10.367  29.019 -14.142  1.00  0.00           C  
ATOM   2194  HB2 LYS B 134     -11.457  29.035 -14.082  1.00  0.00           H  
ATOM   2195  HB3 LYS B 134      -9.984  29.220 -13.141  1.00  0.00           H  
ATOM   2196  CG  LYS B 134      -9.928  30.163 -15.081  1.00  0.00           C  
ATOM   2197  HG2 LYS B 134     -10.280  29.964 -16.094  1.00  0.00           H  
ATOM   2198  HG3 LYS B 134     -10.417  31.078 -14.745  1.00  0.00           H  
ATOM   2199  CD  LYS B 134      -8.409  30.407 -15.094  1.00  0.00           C  
ATOM   2200  HD2 LYS B 134      -8.102  30.697 -14.088  1.00  0.00           H  
ATOM   2201  HD3 LYS B 134      -7.878  29.496 -15.369  1.00  0.00           H  
ATOM   2202  CE  LYS B 134      -8.038  31.537 -16.065  1.00  0.00           C  
ATOM   2203  HE2 LYS B 134      -8.809  32.311 -16.018  1.00  0.00           H  
ATOM   2204  HE3 LYS B 134      -7.094  31.987 -15.748  1.00  0.00           H  
ATOM   2205  NZ  LYS B 134      -7.906  31.055 -17.459  1.00  0.00           N  
ATOM   2206  HZ1 LYS B 134      -7.081  30.492 -17.607  1.00  0.00           H  
ATOM   2207  HZ2 LYS B 134      -8.710  30.497 -17.740  1.00  0.00           H  
ATOM   2208  HZ3 LYS B 134      -7.876  31.830 -18.115  1.00  0.00           H  
ATOM   2209  C   LYS B 134     -10.427  26.532 -13.615  1.00  0.00           C  
ATOM   2210  O   LYS B 134     -11.492  25.963 -13.839  1.00  0.00           O  
ATOM   2211  N   VAL B 135      -9.678  26.247 -12.550  1.00  0.00           N  
ATOM   2212  H   VAL B 135      -8.829  26.766 -12.401  1.00  0.00           H  
ATOM   2213  CA  VAL B 135     -10.097  25.294 -11.505  1.00  0.00           C  
ATOM   2214  HA  VAL B 135     -10.410  24.368 -11.988  1.00  0.00           H  
ATOM   2215  CB  VAL B 135      -8.923  24.959 -10.561  1.00  0.00           C  
ATOM   2216  HB  VAL B 135      -8.455  25.886 -10.230  1.00  0.00           H  
ATOM   2217  CG1 VAL B 135      -9.335  24.160  -9.319  1.00  0.00           C  
ATOM   2218 HG11 VAL B 135      -8.449  23.911  -8.737  1.00  0.00           H  
ATOM   2219 HG12 VAL B 135      -9.990  24.755  -8.681  1.00  0.00           H  
ATOM   2220 HG13 VAL B 135      -9.840  23.242  -9.616  1.00  0.00           H  
ATOM   2221  CG2 VAL B 135      -7.879  24.119 -11.305  1.00  0.00           C  
ATOM   2222 HG21 VAL B 135      -8.317  23.173 -11.626  1.00  0.00           H  
ATOM   2223 HG22 VAL B 135      -7.518  24.656 -12.178  1.00  0.00           H  
ATOM   2224 HG23 VAL B 135      -7.032  23.918 -10.649  1.00  0.00           H  
ATOM   2225  C   VAL B 135     -11.300  25.843 -10.729  1.00  0.00           C  
ATOM   2226  O   VAL B 135     -11.283  26.987 -10.285  1.00  0.00           O  
ATOM   2227  N   LEU B 136     -12.329  25.012 -10.550  1.00  0.00           N  
ATOM   2228  H   LEU B 136     -12.247  24.092 -10.969  1.00  0.00           H  
ATOM   2229  CA  LEU B 136     -13.528  25.286  -9.738  1.00  0.00           C  
ATOM   2230  HA  LEU B 136     -13.546  26.348  -9.488  1.00  0.00           H  
ATOM   2231  CB  LEU B 136     -14.763  24.969 -10.605  1.00  0.00           C  
ATOM   2232  HB2 LEU B 136     -14.720  25.604 -11.488  1.00  0.00           H  
ATOM   2233  HB3 LEU B 136     -14.694  23.932 -10.933  1.00  0.00           H  
ATOM   2234  CG  LEU B 136     -16.138  25.167  -9.936  1.00  0.00           C  
ATOM   2235  HG  LEU B 136     -16.208  24.540  -9.049  1.00  0.00           H  
ATOM   2236  CD1 LEU B 136     -16.393  26.623  -9.544  1.00  0.00           C  
ATOM   2237 HD11 LEU B 136     -17.382  26.718  -9.095  1.00  0.00           H  
ATOM   2238 HD12 LEU B 136     -15.659  26.941  -8.803  1.00  0.00           H  
ATOM   2239 HD13 LEU B 136     -16.329  27.272 -10.417  1.00  0.00           H  
ATOM   2240  CD2 LEU B 136     -17.262  24.732 -10.879  1.00  0.00           C  
ATOM   2241 HD21 LEU B 136     -18.221  24.812 -10.368  1.00  0.00           H  
ATOM   2242 HD22 LEU B 136     -17.275  25.361 -11.768  1.00  0.00           H  
ATOM   2243 HD23 LEU B 136     -17.105  23.697 -11.184  1.00  0.00           H  
ATOM   2244  C   LEU B 136     -13.535  24.523  -8.396  1.00  0.00           C  
ATOM   2245  O   LEU B 136     -14.233  24.920  -7.468  1.00  0.00           O  
ATOM   2246  N   GLN B 137     -12.772  23.433  -8.296  1.00  0.00           N  
ATOM   2247  H   GLN B 137     -12.219  23.166  -9.098  1.00  0.00           H  
ATOM   2248  CA  GLN B 137     -12.541  22.656  -7.073  1.00  0.00           C  
ATOM   2249  HA  GLN B 137     -12.431  23.342  -6.228  1.00  0.00           H  
ATOM   2250  CB  GLN B 137     -13.740  21.719  -6.816  1.00  0.00           C  
ATOM   2251  HB2 GLN B 137     -14.663  22.296  -6.892  1.00  0.00           H  
ATOM   2252  HB3 GLN B 137     -13.761  20.935  -7.574  1.00  0.00           H  
ATOM   2253  CG  GLN B 137     -13.687  21.077  -5.421  1.00  0.00           C  
ATOM   2254  HG2 GLN B 137     -12.820  20.419  -5.357  1.00  0.00           H  
ATOM   2255  HG3 GLN B 137     -13.569  21.870  -4.680  1.00  0.00           H  
ATOM   2256  CD  GLN B 137     -14.935  20.268  -5.058  1.00  0.00           C  
ATOM   2257  OE1 GLN B 137     -15.828  19.989  -5.855  1.00  0.00           O  
ATOM   2258  NE2 GLN B 137     -15.055  19.844  -3.818  1.00  0.00           N  
ATOM   2259 HE21 GLN B 137     -15.852  19.284  -3.579  1.00  0.00           H  
ATOM   2260 HE22 GLN B 137     -14.321  20.043  -3.156  1.00  0.00           H  
ATOM   2261  C   GLN B 137     -11.229  21.880  -7.255  1.00  0.00           C  
ATOM   2262  O   GLN B 137     -11.039  21.292  -8.318  1.00  0.00           O  
ATOM   2263  N   GLU B 138     -10.316  21.937  -6.288  1.00  0.00           N  
ATOM   2264  H   GLU B 138     -10.546  22.470  -5.445  1.00  0.00           H  
ATOM   2265  CA  GLU B 138      -8.896  21.567  -6.431  1.00  0.00           C  
ATOM   2266  HA  GLU B 138      -8.517  22.131  -7.275  1.00  0.00           H  
ATOM   2267  CB  GLU B 138      -8.095  22.011  -5.191  1.00  0.00           C  
ATOM   2268  HB2 GLU B 138      -8.472  21.506  -4.300  1.00  0.00           H  
ATOM   2269  HB3 GLU B 138      -7.064  21.686  -5.328  1.00  0.00           H  
ATOM   2270  CG  GLU B 138      -8.052  23.528  -4.955  1.00  0.00           C  
ATOM   2271  HG2 GLU B 138      -7.059  23.778  -4.574  1.00  0.00           H  
ATOM   2272  HG3 GLU B 138      -8.172  24.053  -5.906  1.00  0.00           H  
ATOM   2273  CD  GLU B 138      -9.109  24.004  -3.949  1.00  0.00           C  
ATOM   2274  OE1 GLU B 138      -8.726  24.773  -3.042  1.00  0.00           O  
ATOM   2275  OE2 GLU B 138     -10.286  23.597  -4.100  1.00  0.00           O  
ATOM   2276  C   GLU B 138      -8.595  20.068  -6.674  1.00  0.00           C  
ATOM   2277  O   GLU B 138      -9.353  19.211  -6.217  1.00  0.00           O  
ATOM   2278  N   PRO B 139      -7.437  19.748  -7.302  1.00  0.00           N  
ATOM   2279  CD  PRO B 139      -6.670  20.653  -8.152  1.00  0.00           C  
ATOM   2280  HD2 PRO B 139      -5.997  21.247  -7.537  1.00  0.00           H  
ATOM   2281  HD3 PRO B 139      -7.318  21.304  -8.738  1.00  0.00           H  
ATOM   2282  CG  PRO B 139      -5.872  19.768  -9.103  1.00  0.00           C  
ATOM   2283  HG2 PRO B 139      -4.959  20.254  -9.439  1.00  0.00           H  
ATOM   2284  HG3 PRO B 139      -6.491  19.484  -9.955  1.00  0.00           H  
ATOM   2285  CB  PRO B 139      -5.586  18.545  -8.240  1.00  0.00           C  
ATOM   2286  HB2 PRO B 139      -4.729  18.755  -7.605  1.00  0.00           H  
ATOM   2287  HB3 PRO B 139      -5.403  17.664  -8.854  1.00  0.00           H  
ATOM   2288  CA  PRO B 139      -6.860  18.398  -7.395  1.00  0.00           C  
ATOM   2289  HA  PRO B 139      -7.542  17.779  -7.964  1.00  0.00           H  
ATOM   2290  C   PRO B 139      -6.624  17.692  -6.044  1.00  0.00           C  
ATOM   2291  O   PRO B 139      -5.518  17.671  -5.498  1.00  0.00           O  
ATOM   2292  N   THR B 140      -7.673  17.068  -5.512  1.00  0.00           N  
ATOM   2293  H   THR B 140      -8.538  17.097  -6.053  1.00  0.00           H  
ATOM   2294  CA  THR B 140      -7.626  16.208  -4.317  1.00  0.00           C  
ATOM   2295  HA  THR B 140      -6.923  16.636  -3.602  1.00  0.00           H  
ATOM   2296  CB  THR B 140      -9.005  16.150  -3.647  1.00  0.00           C  
ATOM   2297  HB  THR B 140      -9.745  15.802  -4.368  1.00  0.00           H  
ATOM   2298  CG2 THR B 140      -9.049  15.247  -2.413  1.00  0.00           C  
ATOM   2299 HG21 THR B 140      -8.936  14.203  -2.704  1.00  0.00           H  
ATOM   2300 HG22 THR B 140      -8.258  15.526  -1.716  1.00  0.00           H  
ATOM   2301 HG23 THR B 140     -10.014  15.362  -1.918  1.00  0.00           H  
ATOM   2302  OG1 THR B 140      -9.352  17.450  -3.227  1.00  0.00           O  
ATOM   2303  HG1 THR B 140      -9.320  18.016  -4.011  1.00  0.00           H  
ATOM   2304  C   THR B 140      -7.131  14.816  -4.714  1.00  0.00           C  
ATOM   2305  O   THR B 140      -7.454  14.355  -5.807  1.00  0.00           O  
ATOM   2306  N   CYS B 141      -6.340  14.140  -3.870  1.00  0.00           N  
ATOM   2307  H   CYS B 141      -6.152  14.529  -2.957  1.00  0.00           H  
ATOM   2308  CA  CYS B 141      -5.612  12.917  -4.240  1.00  0.00           C  
ATOM   2309  HA  CYS B 141      -6.103  12.456  -5.094  1.00  0.00           H  
ATOM   2310  CB  CYS B 141      -4.197  13.335  -4.670  1.00  0.00           C  
ATOM   2311  HB2 CYS B 141      -4.273  14.155  -5.388  1.00  0.00           H  
ATOM   2312  HB3 CYS B 141      -3.641  13.690  -3.803  1.00  0.00           H  
ATOM   2313  SG  CYS B 141      -3.296  11.973  -5.459  1.00  0.00           S  
ATOM   2314  HG  CYS B 141      -2.978  11.274  -4.367  1.00  0.00           H  
ATOM   2315  C   CYS B 141      -5.604  11.885  -3.098  1.00  0.00           C  
ATOM   2316  O   CYS B 141      -5.385  12.259  -1.948  1.00  0.00           O  
ATOM   2317  N   VAL B 142      -5.870  10.608  -3.405  1.00  0.00           N  
ATOM   2318  H   VAL B 142      -6.044  10.388  -4.383  1.00  0.00           H  
ATOM   2319  CA  VAL B 142      -6.010   9.494  -2.438  1.00  0.00           C  
ATOM   2320  HA  VAL B 142      -5.492   9.769  -1.522  1.00  0.00           H  
ATOM   2321  CB  VAL B 142      -7.482   9.203  -2.068  1.00  0.00           C  
ATOM   2322  HB  VAL B 142      -7.487   8.381  -1.351  1.00  0.00           H  
ATOM   2323  CG1 VAL B 142      -8.158  10.400  -1.391  1.00  0.00           C  
ATOM   2324 HG11 VAL B 142      -8.262  11.227  -2.094  1.00  0.00           H  
ATOM   2325 HG12 VAL B 142      -7.558  10.727  -0.541  1.00  0.00           H  
ATOM   2326 HG13 VAL B 142      -9.147  10.110  -1.033  1.00  0.00           H  
ATOM   2327  CG2 VAL B 142      -8.344   8.772  -3.265  1.00  0.00           C  
ATOM   2328 HG21 VAL B 142      -8.354   9.554  -4.027  1.00  0.00           H  
ATOM   2329 HG22 VAL B 142      -7.959   7.852  -3.703  1.00  0.00           H  
ATOM   2330 HG23 VAL B 142      -9.366   8.590  -2.933  1.00  0.00           H  
ATOM   2331  C   VAL B 142      -5.354   8.223  -2.974  1.00  0.00           C  
ATOM   2332  O   VAL B 142      -5.329   8.013  -4.189  1.00  0.00           O  
ATOM   2333  N   SER B 143      -4.780   7.381  -2.113  1.00  0.00           N  
ATOM   2334  H   SER B 143      -4.866   7.571  -1.117  1.00  0.00           H  
ATOM   2335  CA  SER B 143      -4.017   6.190  -2.529  1.00  0.00           C  
ATOM   2336  HA  SER B 143      -3.804   6.247  -3.592  1.00  0.00           H  
ATOM   2337  CB  SER B 143      -2.668   6.165  -1.815  1.00  0.00           C  
ATOM   2338  HB2 SER B 143      -2.129   7.091  -2.017  1.00  0.00           H  
ATOM   2339  HB3 SER B 143      -2.824   6.068  -0.738  1.00  0.00           H  
ATOM   2340  OG  SER B 143      -1.908   5.073  -2.290  1.00  0.00           O  
ATOM   2341  HG  SER B 143      -1.561   5.291  -3.162  1.00  0.00           H  
ATOM   2342  C   SER B 143      -4.762   4.877  -2.279  1.00  0.00           C  
ATOM   2343  O   SER B 143      -5.394   4.735  -1.236  1.00  0.00           O  
ATOM   2344  N   ASP B 144      -4.631   3.890  -3.177  1.00  0.00           N  
ATOM   2345  H   ASP B 144      -4.155   4.053  -4.062  1.00  0.00           H  
ATOM   2346  CA  ASP B 144      -5.028   2.503  -2.868  1.00  0.00           C  
ATOM   2347  HA  ASP B 144      -5.917   2.540  -2.235  1.00  0.00           H  
ATOM   2348  CB  ASP B 144      -5.429   1.738  -4.144  1.00  0.00           C  
ATOM   2349  HB2 ASP B 144      -6.001   0.861  -3.835  1.00  0.00           H  
ATOM   2350  HB3 ASP B 144      -6.094   2.368  -4.738  1.00  0.00           H  
ATOM   2351  CG  ASP B 144      -4.284   1.245  -5.037  1.00  0.00           C  
ATOM   2352  OD1 ASP B 144      -3.097   1.558  -4.810  1.00  0.00           O  
ATOM   2353  OD2 ASP B 144      -4.577   0.468  -5.974  1.00  0.00           O  
ATOM   2354  C   ASP B 144      -3.958   1.725  -2.068  1.00  0.00           C  
ATOM   2355  O   ASP B 144      -4.252   0.653  -1.540  1.00  0.00           O  
ATOM   2356  N   TYR B 145      -2.736   2.256  -1.959  1.00  0.00           N  
ATOM   2357  H   TYR B 145      -2.588   3.161  -2.388  1.00  0.00           H  
ATOM   2358  CA  TYR B 145      -1.580   1.647  -1.289  1.00  0.00           C  
ATOM   2359  HA  TYR B 145      -0.743   2.304  -1.520  1.00  0.00           H  
ATOM   2360  CB  TYR B 145      -1.783   1.705   0.238  1.00  0.00           C  
ATOM   2361  HB2 TYR B 145      -2.567   2.428   0.470  1.00  0.00           H  
ATOM   2362  HB3 TYR B 145      -2.137   0.736   0.585  1.00  0.00           H  
ATOM   2363  CG  TYR B 145      -0.564   2.129   1.037  1.00  0.00           C  
ATOM   2364  CD1 TYR B 145      -0.026   3.419   0.851  1.00  0.00           C  
ATOM   2365  HD1 TYR B 145      -0.459   4.081   0.114  1.00  0.00           H  
ATOM   2366  CE1 TYR B 145       1.065   3.848   1.629  1.00  0.00           C  
ATOM   2367  HE1 TYR B 145       1.486   4.830   1.488  1.00  0.00           H  
ATOM   2368  CZ  TYR B 145       1.615   2.994   2.608  1.00  0.00           C  
ATOM   2369  OH  TYR B 145       2.666   3.429   3.352  1.00  0.00           O  
ATOM   2370  HH  TYR B 145       3.033   2.725   3.937  1.00  0.00           H  
ATOM   2371  CE2 TYR B 145       1.068   1.707   2.803  1.00  0.00           C  
ATOM   2372  HE2 TYR B 145       1.471   1.067   3.570  1.00  0.00           H  
ATOM   2373  CD2 TYR B 145      -0.014   1.273   2.011  1.00  0.00           C  
ATOM   2374  HD2 TYR B 145      -0.439   0.291   2.164  1.00  0.00           H  
ATOM   2375  C   TYR B 145      -1.155   0.265  -1.849  1.00  0.00           C  
ATOM   2376  O   TYR B 145      -0.628  -0.584  -1.123  1.00  0.00           O  
ATOM   2377  N   MET B 146      -1.380   0.015  -3.144  1.00  0.00           N  
ATOM   2378  H   MET B 146      -1.883   0.718  -3.678  1.00  0.00           H  
ATOM   2379  CA  MET B 146      -0.919  -1.205  -3.826  1.00  0.00           C  
ATOM   2380  HA  MET B 146       0.048  -1.477  -3.396  1.00  0.00           H  
ATOM   2381  CB  MET B 146      -1.892  -2.367  -3.567  1.00  0.00           C  
ATOM   2382  HB2 MET B 146      -1.430  -3.280  -3.939  1.00  0.00           H  
ATOM   2383  HB3 MET B 146      -2.035  -2.490  -2.496  1.00  0.00           H  
ATOM   2384  CG  MET B 146      -3.258  -2.189  -4.248  1.00  0.00           C  
ATOM   2385  HG2 MET B 146      -3.774  -1.354  -3.772  1.00  0.00           H  
ATOM   2386  HG3 MET B 146      -3.118  -1.940  -5.299  1.00  0.00           H  
ATOM   2387  SD  MET B 146      -4.337  -3.644  -4.171  1.00  0.00           S  
ATOM   2388  CE  MET B 146      -3.469  -4.792  -5.274  1.00  0.00           C  
ATOM   2389  HE1 MET B 146      -3.314  -4.324  -6.247  1.00  0.00           H  
ATOM   2390  HE2 MET B 146      -2.505  -5.064  -4.845  1.00  0.00           H  
ATOM   2391  HE3 MET B 146      -4.070  -5.693  -5.398  1.00  0.00           H  
ATOM   2392  C   MET B 146      -0.681  -1.082  -5.336  1.00  0.00           C  
ATOM   2393  O   MET B 146      -0.078  -1.994  -5.896  1.00  0.00           O  
ATOM   2394  N   SER B 147      -1.166  -0.033  -6.013  1.00  0.00           N  
ATOM   2395  H   SER B 147      -1.687   0.679  -5.507  1.00  0.00           H  
ATOM   2396  CA  SER B 147      -0.923   0.175  -7.447  1.00  0.00           C  
ATOM   2397  HA  SER B 147       0.119  -0.046  -7.653  1.00  0.00           H  
ATOM   2398  CB  SER B 147      -1.772  -0.799  -8.273  1.00  0.00           C  
ATOM   2399  HB2 SER B 147      -1.473  -0.726  -9.318  1.00  0.00           H  
ATOM   2400  HB3 SER B 147      -1.593  -1.822  -7.943  1.00  0.00           H  
ATOM   2401  OG  SER B 147      -3.155  -0.508  -8.179  1.00  0.00           O  
ATOM   2402  HG  SER B 147      -3.373  -0.257  -7.260  1.00  0.00           H  
ATOM   2403  C   SER B 147      -1.175   1.597  -7.952  1.00  0.00           C  
ATOM   2404  O   SER B 147      -0.444   2.046  -8.835  1.00  0.00           O  
ATOM   2405  N   ILE B 148      -2.200   2.300  -7.455  1.00  0.00           N  
ATOM   2406  H   ILE B 148      -2.697   1.939  -6.644  1.00  0.00           H  
ATOM   2407  CA  ILE B 148      -2.697   3.544  -8.052  1.00  0.00           C  
ATOM   2408  HA  ILE B 148      -1.874   4.007  -8.586  1.00  0.00           H  
ATOM   2409  CB  ILE B 148      -3.822   3.268  -9.093  1.00  0.00           C  
ATOM   2410  HB  ILE B 148      -4.574   2.629  -8.627  1.00  0.00           H  
ATOM   2411  CG2 ILE B 148      -4.523   4.570  -9.535  1.00  0.00           C  
ATOM   2412 HG21 ILE B 148      -4.998   5.056  -8.686  1.00  0.00           H  
ATOM   2413 HG22 ILE B 148      -3.800   5.248  -9.990  1.00  0.00           H  
ATOM   2414 HG23 ILE B 148      -5.319   4.357 -10.247  1.00  0.00           H  
ATOM   2415  CG1 ILE B 148      -3.251   2.529 -10.330  1.00  0.00           C  
ATOM   2416 HG12 ILE B 148      -2.417   3.106 -10.730  1.00  0.00           H  
ATOM   2417 HG13 ILE B 148      -2.868   1.560 -10.016  1.00  0.00           H  
ATOM   2418  CD1 ILE B 148      -4.237   2.255 -11.474  1.00  0.00           C  
ATOM   2419 HD11 ILE B 148      -4.502   3.182 -11.981  1.00  0.00           H  
ATOM   2420 HD12 ILE B 148      -3.765   1.593 -12.201  1.00  0.00           H  
ATOM   2421 HD13 ILE B 148      -5.135   1.774 -11.085  1.00  0.00           H  
ATOM   2422  C   ILE B 148      -3.134   4.530  -6.965  1.00  0.00           C  
ATOM   2423  O   ILE B 148      -3.938   4.213  -6.084  1.00  0.00           O  
ATOM   2424  N   SER B 149      -2.690   5.780  -7.086  1.00  0.00           N  
ATOM   2425  H   SER B 149      -2.060   5.978  -7.858  1.00  0.00           H  
ATOM   2426  CA  SER B 149      -3.354   6.919  -6.457  1.00  0.00           C  
ATOM   2427  HA  SER B 149      -3.935   6.562  -5.613  1.00  0.00           H  
ATOM   2428  CB  SER B 149      -2.309   7.899  -5.926  1.00  0.00           C  
ATOM   2429  HB2 SER B 149      -1.534   7.349  -5.392  1.00  0.00           H  
ATOM   2430  HB3 SER B 149      -1.841   8.431  -6.753  1.00  0.00           H  
ATOM   2431  OG  SER B 149      -2.897   8.838  -5.051  1.00  0.00           O  
ATOM   2432  HG  SER B 149      -3.809   8.572  -4.839  1.00  0.00           H  
ATOM   2433  C   SER B 149      -4.316   7.567  -7.456  1.00  0.00           C  
ATOM   2434  O   SER B 149      -3.942   7.809  -8.604  1.00  0.00           O  
ATOM   2435  N   THR B 150      -5.564   7.820  -7.055  1.00  0.00           N  
ATOM   2436  H   THR B 150      -5.792   7.679  -6.076  1.00  0.00           H  
ATOM   2437  CA  THR B 150      -6.524   8.584  -7.868  1.00  0.00           C  
ATOM   2438  HA  THR B 150      -6.218   8.574  -8.918  1.00  0.00           H  
ATOM   2439  CB  THR B 150      -7.932   7.972  -7.802  1.00  0.00           C  
ATOM   2440  HB  THR B 150      -8.245   7.894  -6.759  1.00  0.00           H  
ATOM   2441  CG2 THR B 150      -8.985   8.765  -8.580  1.00  0.00           C  
ATOM   2442 HG21 THR B 150      -9.933   8.227  -8.568  1.00  0.00           H  
ATOM   2443 HG22 THR B 150      -9.142   9.739  -8.116  1.00  0.00           H  
ATOM   2444 HG23 THR B 150      -8.663   8.906  -9.613  1.00  0.00           H  
ATOM   2445  OG1 THR B 150      -7.898   6.681  -8.371  1.00  0.00           O  
ATOM   2446  HG1 THR B 150      -7.008   6.334  -8.258  1.00  0.00           H  
ATOM   2447  C   THR B 150      -6.541  10.034  -7.397  1.00  0.00           C  
ATOM   2448  O   THR B 150      -6.617  10.300  -6.195  1.00  0.00           O  
ATOM   2449  N   CYS B 151      -6.504  10.952  -8.359  1.00  0.00           N  
ATOM   2450  H   CYS B 151      -6.433  10.638  -9.322  1.00  0.00           H  
ATOM   2451  CA  CYS B 151      -6.635  12.387  -8.163  1.00  0.00           C  
ATOM   2452  HA  CYS B 151      -6.882  12.572  -7.124  1.00  0.00           H  
ATOM   2453  CB  CYS B 151      -5.282  13.033  -8.486  1.00  0.00           C  
ATOM   2454  HB2 CYS B 151      -4.509  12.596  -7.854  1.00  0.00           H  
ATOM   2455  HB3 CYS B 151      -5.032  12.834  -9.530  1.00  0.00           H  
ATOM   2456  SG  CYS B 151      -5.344  14.824  -8.213  1.00  0.00           S  
ATOM   2457  HG  CYS B 151      -5.860  14.786  -6.973  1.00  0.00           H  
ATOM   2458  C   CYS B 151      -7.779  12.929  -9.030  1.00  0.00           C  
ATOM   2459  O   CYS B 151      -7.940  12.474 -10.163  1.00  0.00           O  
ATOM   2460  N   GLU B 152      -8.567  13.884  -8.535  1.00  0.00           N  
ATOM   2461  H   GLU B 152      -8.372  14.248  -7.607  1.00  0.00           H  
ATOM   2462  CA  GLU B 152      -9.635  14.538  -9.307  1.00  0.00           C  
ATOM   2463  HA  GLU B 152      -9.316  14.540 -10.349  1.00  0.00           H  
ATOM   2464  CB  GLU B 152     -10.957  13.746  -9.248  1.00  0.00           C  
ATOM   2465  HB2 GLU B 152     -11.571  14.128 -10.063  1.00  0.00           H  
ATOM   2466  HB3 GLU B 152     -10.762  12.692  -9.451  1.00  0.00           H  
ATOM   2467  CG  GLU B 152     -11.759  13.864  -7.933  1.00  0.00           C  
ATOM   2468  HG2 GLU B 152     -11.253  13.281  -7.160  1.00  0.00           H  
ATOM   2469  HG3 GLU B 152     -11.778  14.905  -7.607  1.00  0.00           H  
ATOM   2470  CD  GLU B 152     -13.223  13.403  -8.067  1.00  0.00           C  
ATOM   2471  OE1 GLU B 152     -13.895  13.288  -7.018  1.00  0.00           O  
ATOM   2472  OE2 GLU B 152     -13.696  13.194  -9.211  1.00  0.00           O  
ATOM   2473  C   GLU B 152      -9.845  16.011  -8.926  1.00  0.00           C  
ATOM   2474  O   GLU B 152      -9.462  16.443  -7.840  1.00  0.00           O  
ATOM   2475  N   TRP B 153     -10.455  16.771  -9.839  1.00  0.00           N  
ATOM   2476  H   TRP B 153     -10.734  16.317 -10.705  1.00  0.00           H  
ATOM   2477  CA  TRP B 153     -10.770  18.200  -9.716  1.00  0.00           C  
ATOM   2478  HA  TRP B 153     -11.023  18.423  -8.677  1.00  0.00           H  
ATOM   2479  CB  TRP B 153      -9.527  19.024 -10.093  1.00  0.00           C  
ATOM   2480  HB2 TRP B 153      -9.702  20.076  -9.891  1.00  0.00           H  
ATOM   2481  HB3 TRP B 153      -8.722  18.713  -9.439  1.00  0.00           H  
ATOM   2482  CG  TRP B 153      -9.023  18.917 -11.495  1.00  0.00           C  
ATOM   2483  CD1 TRP B 153      -9.346  19.749 -12.509  1.00  0.00           C  
ATOM   2484  HD1 TRP B 153     -10.019  20.596 -12.427  1.00  0.00           H  
ATOM   2485  NE1 TRP B 153      -8.696  19.347 -13.659  1.00  0.00           N  
ATOM   2486  HE1 TRP B 153      -8.852  19.786 -14.559  1.00  0.00           H  
ATOM   2487  CE2 TRP B 153      -7.888  18.251 -13.429  1.00  0.00           C  
ATOM   2488  CZ2 TRP B 153      -7.024  17.500 -14.243  1.00  0.00           C  
ATOM   2489  HZ2 TRP B 153      -6.899  17.752 -15.285  1.00  0.00           H  
ATOM   2490  CH2 TRP B 153      -6.300  16.440 -13.672  1.00  0.00           C  
ATOM   2491  HH2 TRP B 153      -5.603  15.879 -14.271  1.00  0.00           H  
ATOM   2492  CZ3 TRP B 153      -6.472  16.118 -12.314  1.00  0.00           C  
ATOM   2493  HZ3 TRP B 153      -5.921  15.297 -11.875  1.00  0.00           H  
ATOM   2494  CE3 TRP B 153      -7.355  16.864 -11.513  1.00  0.00           C  
ATOM   2495  HE3 TRP B 153      -7.477  16.614 -10.469  1.00  0.00           H  
ATOM   2496  CD2 TRP B 153      -8.083  17.949 -12.048  1.00  0.00           C  
ATOM   2497  C   TRP B 153     -11.975  18.590 -10.594  1.00  0.00           C  
ATOM   2498  O   TRP B 153     -12.545  17.762 -11.312  1.00  0.00           O  
ATOM   2499  N   LYS B 154     -12.366  19.870 -10.566  1.00  0.00           N  
ATOM   2500  H   LYS B 154     -11.850  20.494  -9.950  1.00  0.00           H  
ATOM   2501  CA  LYS B 154     -13.391  20.453 -11.456  1.00  0.00           C  
ATOM   2502  HA  LYS B 154     -13.625  19.737 -12.243  1.00  0.00           H  
ATOM   2503  CB  LYS B 154     -14.677  20.770 -10.682  1.00  0.00           C  
ATOM   2504  HB2 LYS B 154     -14.419  21.357  -9.800  1.00  0.00           H  
ATOM   2505  HB3 LYS B 154     -15.340  21.372 -11.307  1.00  0.00           H  
ATOM   2506  CG  LYS B 154     -15.429  19.500 -10.274  1.00  0.00           C  
ATOM   2507  HG2 LYS B 154     -15.841  19.017 -11.161  1.00  0.00           H  
ATOM   2508  HG3 LYS B 154     -14.746  18.811  -9.776  1.00  0.00           H  
ATOM   2509  CD  LYS B 154     -16.559  19.849  -9.305  1.00  0.00           C  
ATOM   2510  HD2 LYS B 154     -16.136  20.423  -8.478  1.00  0.00           H  
ATOM   2511  HD3 LYS B 154     -17.315  20.456  -9.809  1.00  0.00           H  
ATOM   2512  CE  LYS B 154     -17.180  18.554  -8.772  1.00  0.00           C  
ATOM   2513  HE2 LYS B 154     -17.936  18.198  -9.477  1.00  0.00           H  
ATOM   2514  HE3 LYS B 154     -16.393  17.795  -8.708  1.00  0.00           H  
ATOM   2515  NZ  LYS B 154     -17.755  18.771  -7.428  1.00  0.00           N  
ATOM   2516  HZ1 LYS B 154     -18.100  17.907  -7.034  1.00  0.00           H  
ATOM   2517  HZ2 LYS B 154     -17.021  19.132  -6.813  1.00  0.00           H  
ATOM   2518  HZ3 LYS B 154     -18.486  19.466  -7.450  1.00  0.00           H  
ATOM   2519  C   LYS B 154     -12.889  21.709 -12.152  1.00  0.00           C  
ATOM   2520  O   LYS B 154     -12.048  22.424 -11.611  1.00  0.00           O  
ATOM   2521  N   MET B 155     -13.471  22.010 -13.309  1.00  0.00           N  
ATOM   2522  H   MET B 155     -14.145  21.347 -13.679  1.00  0.00           H  
ATOM   2523  CA  MET B 155     -13.244  23.230 -14.089  1.00  0.00           C  
ATOM   2524  HA  MET B 155     -12.391  23.758 -13.668  1.00  0.00           H  
ATOM   2525  CB  MET B 155     -12.890  22.860 -15.538  1.00  0.00           C  
ATOM   2526  HB2 MET B 155     -13.764  22.416 -16.017  1.00  0.00           H  
ATOM   2527  HB3 MET B 155     -12.625  23.764 -16.087  1.00  0.00           H  
ATOM   2528  CG  MET B 155     -11.733  21.851 -15.626  1.00  0.00           C  
ATOM   2529  HG2 MET B 155     -12.066  20.910 -15.191  1.00  0.00           H  
ATOM   2530  HG3 MET B 155     -11.522  21.660 -16.676  1.00  0.00           H  
ATOM   2531  SD  MET B 155     -10.180  22.324 -14.809  1.00  0.00           S  
ATOM   2532  CE  MET B 155      -9.676  23.681 -15.892  1.00  0.00           C  
ATOM   2533  HE1 MET B 155      -9.667  23.337 -16.925  1.00  0.00           H  
ATOM   2534  HE2 MET B 155     -10.379  24.506 -15.793  1.00  0.00           H  
ATOM   2535  HE3 MET B 155      -8.679  24.020 -15.617  1.00  0.00           H  
ATOM   2536  C   MET B 155     -14.455  24.176 -14.017  1.00  0.00           C  
ATOM   2537  O   MET B 155     -15.566  23.747 -13.708  1.00  0.00           O  
ATOM   2538  N   ASN B 156     -14.252  25.468 -14.297  1.00  0.00           N  
ATOM   2539  H   ASN B 156     -13.304  25.759 -14.517  1.00  0.00           H  
ATOM   2540  CA  ASN B 156     -15.286  26.520 -14.242  1.00  0.00           C  
ATOM   2541  HA  ASN B 156     -15.815  26.415 -13.295  1.00  0.00           H  
ATOM   2542  CB  ASN B 156     -14.613  27.909 -14.257  1.00  0.00           C  
ATOM   2543  HB2 ASN B 156     -15.367  28.655 -14.005  1.00  0.00           H  
ATOM   2544  HB3 ASN B 156     -13.838  27.950 -13.492  1.00  0.00           H  
ATOM   2545  CG  ASN B 156     -13.991  28.276 -15.599  1.00  0.00           C  
ATOM   2546  OD1 ASN B 156     -13.231  27.521 -16.179  1.00  0.00           O  
ATOM   2547  ND2 ASN B 156     -14.261  29.445 -16.135  1.00  0.00           N  
ATOM   2548 HD21 ASN B 156     -13.853  29.622 -17.037  1.00  0.00           H  
ATOM   2549 HD22 ASN B 156     -14.932  30.061 -15.715  1.00  0.00           H  
ATOM   2550  C   ASN B 156     -16.373  26.423 -15.333  1.00  0.00           C  
ATOM   2551  O   ASN B 156     -17.315  27.212 -15.337  1.00  0.00           O  
ATOM   2552  N   GLY B 157     -16.230  25.484 -16.264  1.00  0.00           N  
ATOM   2553  H   GLY B 157     -15.434  24.870 -16.187  1.00  0.00           H  
ATOM   2554  CA  GLY B 157     -17.161  25.189 -17.345  1.00  0.00           C  
ATOM   2555  HA2 GLY B 157     -18.181  25.173 -16.961  1.00  0.00           H  
ATOM   2556  HA3 GLY B 157     -17.080  25.959 -18.112  1.00  0.00           H  
ATOM   2557  C   GLY B 157     -16.831  23.827 -17.967  1.00  0.00           C  
ATOM   2558  O   GLY B 157     -15.931  23.136 -17.478  1.00  0.00           O  
ATOM   2559  N   PRO B 158     -17.531  23.410 -19.036  1.00  0.00           N  
ATOM   2560  CD  PRO B 158     -18.700  24.041 -19.624  1.00  0.00           C  
ATOM   2561  HD2 PRO B 158     -18.380  24.820 -20.317  1.00  0.00           H  
ATOM   2562  HD3 PRO B 158     -19.364  24.455 -18.865  1.00  0.00           H  
ATOM   2563  CG  PRO B 158     -19.404  22.920 -20.387  1.00  0.00           C  
ATOM   2564  HG2 PRO B 158     -19.999  23.304 -21.215  1.00  0.00           H  
ATOM   2565  HG3 PRO B 158     -20.026  22.343 -19.699  1.00  0.00           H  
ATOM   2566  CB  PRO B 158     -18.240  22.056 -20.875  1.00  0.00           C  
ATOM   2567  HB2 PRO B 158     -17.841  22.477 -21.800  1.00  0.00           H  
ATOM   2568  HB3 PRO B 158     -18.543  21.019 -21.028  1.00  0.00           H  
ATOM   2569  CA  PRO B 158     -17.207  22.179 -19.749  1.00  0.00           C  
ATOM   2570  HA  PRO B 158     -17.338  21.358 -19.052  1.00  0.00           H  
ATOM   2571  C   PRO B 158     -15.765  22.190 -20.279  1.00  0.00           C  
ATOM   2572  O   PRO B 158     -15.307  23.202 -20.806  1.00  0.00           O  
ATOM   2573  N   THR B 159     -15.039  21.079 -20.152  1.00  0.00           N  
ATOM   2574  H   THR B 159     -15.468  20.265 -19.717  1.00  0.00           H  
ATOM   2575  CA  THR B 159     -13.623  20.975 -20.549  1.00  0.00           C  
ATOM   2576  HA  THR B 159     -13.390  21.714 -21.315  1.00  0.00           H  
ATOM   2577  CB  THR B 159     -12.712  21.236 -19.337  1.00  0.00           C  
ATOM   2578  HB  THR B 159     -13.011  20.583 -18.515  1.00  0.00           H  
ATOM   2579  CG2 THR B 159     -11.229  21.002 -19.637  1.00  0.00           C  
ATOM   2580 HG21 THR B 159     -10.622  21.406 -18.828  1.00  0.00           H  
ATOM   2581 HG22 THR B 159     -11.027  19.935 -19.718  1.00  0.00           H  
ATOM   2582 HG23 THR B 159     -10.953  21.500 -20.566  1.00  0.00           H  
ATOM   2583  OG1 THR B 159     -12.821  22.571 -18.908  1.00  0.00           O  
ATOM   2584  HG1 THR B 159     -13.723  22.875 -19.066  1.00  0.00           H  
ATOM   2585  C   THR B 159     -13.338  19.588 -21.111  1.00  0.00           C  
ATOM   2586  O   THR B 159     -13.534  18.609 -20.401  1.00  0.00           O  
ATOM   2587  N   GLN B 160     -12.867  19.480 -22.359  1.00  0.00           N  
ATOM   2588  H   GLN B 160     -12.694  20.318 -22.891  1.00  0.00           H  
ATOM   2589  CA  GLN B 160     -12.504  18.194 -22.971  1.00  0.00           C  
ATOM   2590  HA  GLN B 160     -13.239  17.452 -22.648  1.00  0.00           H  
ATOM   2591  CB  GLN B 160     -12.616  18.312 -24.504  1.00  0.00           C  
ATOM   2592  HB2 GLN B 160     -13.554  18.825 -24.724  1.00  0.00           H  
ATOM   2593  HB3 GLN B 160     -11.799  18.918 -24.898  1.00  0.00           H  
ATOM   2594  CG  GLN B 160     -12.645  16.940 -25.207  1.00  0.00           C  
ATOM   2595  HG2 GLN B 160     -11.649  16.501 -25.186  1.00  0.00           H  
ATOM   2596  HG3 GLN B 160     -13.309  16.272 -24.659  1.00  0.00           H  
ATOM   2597  CD  GLN B 160     -13.152  16.986 -26.655  1.00  0.00           C  
ATOM   2598  OE1 GLN B 160     -13.844  17.889 -27.100  1.00  0.00           O  
ATOM   2599  NE2 GLN B 160     -12.875  15.972 -27.449  1.00  0.00           N  
ATOM   2600 HE21 GLN B 160     -13.229  16.034 -28.385  1.00  0.00           H  
ATOM   2601 HE22 GLN B 160     -12.313  15.211 -27.111  1.00  0.00           H  
ATOM   2602  C   GLN B 160     -11.128  17.738 -22.446  1.00  0.00           C  
ATOM   2603  O   GLN B 160     -10.075  18.179 -22.912  1.00  0.00           O  
ATOM   2604  N   CYS B 161     -11.153  16.926 -21.391  1.00  0.00           N  
ATOM   2605  H   CYS B 161     -12.061  16.567 -21.103  1.00  0.00           H  
ATOM   2606  CA  CYS B 161     -10.073  16.824 -20.410  1.00  0.00           C  
ATOM   2607  HA  CYS B 161      -9.825  17.825 -20.053  1.00  0.00           H  
ATOM   2608  CB  CYS B 161     -10.655  16.023 -19.238  1.00  0.00           C  
ATOM   2609  HB2 CYS B 161     -11.553  16.523 -18.870  1.00  0.00           H  
ATOM   2610  HB3 CYS B 161     -10.927  15.025 -19.586  1.00  0.00           H  
ATOM   2611  SG  CYS B 161      -9.478  15.890 -17.876  1.00  0.00           S  
ATOM   2612  HG  CYS B 161     -10.155  14.957 -17.188  1.00  0.00           H  
ATOM   2613  C   CYS B 161      -8.772  16.224 -20.975  1.00  0.00           C  
ATOM   2614  O   CYS B 161      -7.704  16.825 -20.838  1.00  0.00           O  
ATOM   2615  N   SER B 162      -8.857  15.094 -21.682  1.00  0.00           N  
ATOM   2616  H   SER B 162      -9.761  14.659 -21.817  1.00  0.00           H  
ATOM   2617  CA  SER B 162      -7.704  14.405 -22.285  1.00  0.00           C  
ATOM   2618  HA  SER B 162      -6.940  14.286 -21.516  1.00  0.00           H  
ATOM   2619  CB  SER B 162      -8.115  12.997 -22.731  1.00  0.00           C  
ATOM   2620  HB2 SER B 162      -7.374  12.589 -23.420  1.00  0.00           H  
ATOM   2621  HB3 SER B 162      -8.158  12.348 -21.857  1.00  0.00           H  
ATOM   2622  OG  SER B 162      -9.390  12.998 -23.344  1.00  0.00           O  
ATOM   2623  HG  SER B 162      -9.913  12.303 -22.858  1.00  0.00           H  
ATOM   2624  C   SER B 162      -7.039  15.183 -23.429  1.00  0.00           C  
ATOM   2625  O   SER B 162      -5.868  14.934 -23.742  1.00  0.00           O  
ATOM   2626  N   THR B 163      -7.703  16.189 -24.003  1.00  0.00           N  
ATOM   2627  H   THR B 163      -8.676  16.319 -23.758  1.00  0.00           H  
ATOM   2628  CA  THR B 163      -7.055  17.222 -24.830  1.00  0.00           C  
ATOM   2629  HA  THR B 163      -6.226  16.764 -25.366  1.00  0.00           H  
ATOM   2630  CB  THR B 163      -8.001  17.819 -25.894  1.00  0.00           C  
ATOM   2631  HB  THR B 163      -7.795  18.883 -26.022  1.00  0.00           H  
ATOM   2632  CG2 THR B 163      -7.797  17.126 -27.240  1.00  0.00           C  
ATOM   2633 HG21 THR B 163      -6.773  17.277 -27.578  1.00  0.00           H  
ATOM   2634 HG22 THR B 163      -7.997  16.058 -27.142  1.00  0.00           H  
ATOM   2635 HG23 THR B 163      -8.477  17.555 -27.976  1.00  0.00           H  
ATOM   2636  OG1 THR B 163      -9.360  17.642 -25.563  1.00  0.00           O  
ATOM   2637  HG1 THR B 163      -9.552  18.152 -24.764  1.00  0.00           H  
ATOM   2638  C   THR B 163      -6.420  18.331 -23.985  1.00  0.00           C  
ATOM   2639  O   THR B 163      -5.211  18.528 -24.071  1.00  0.00           O  
ATOM   2640  N   GLU B 164      -7.201  19.046 -23.170  1.00  0.00           N  
ATOM   2641  H   GLU B 164      -8.168  18.760 -23.059  1.00  0.00           H  
ATOM   2642  CA  GLU B 164      -6.841  20.389 -22.673  1.00  0.00           C  
ATOM   2643  HA  GLU B 164      -6.332  20.943 -23.464  1.00  0.00           H  
ATOM   2644  CB  GLU B 164      -8.150  21.128 -22.327  1.00  0.00           C  
ATOM   2645  HB2 GLU B 164      -8.710  20.548 -21.594  1.00  0.00           H  
ATOM   2646  HB3 GLU B 164      -7.912  22.086 -21.864  1.00  0.00           H  
ATOM   2647  CG  GLU B 164      -9.058  21.390 -23.543  1.00  0.00           C  
ATOM   2648  HG2 GLU B 164      -9.399  20.444 -23.967  1.00  0.00           H  
ATOM   2649  HG3 GLU B 164      -9.945  21.932 -23.206  1.00  0.00           H  
ATOM   2650  CD  GLU B 164      -8.345  22.216 -24.619  1.00  0.00           C  
ATOM   2651  OE1 GLU B 164      -7.768  23.263 -24.249  1.00  0.00           O  
ATOM   2652  OE2 GLU B 164      -8.364  21.814 -25.799  1.00  0.00           O  
ATOM   2653  C   GLU B 164      -5.890  20.412 -21.460  1.00  0.00           C  
ATOM   2654  O   GLU B 164      -5.175  21.401 -21.241  1.00  0.00           O  
ATOM   2655  N   LEU B 165      -5.886  19.344 -20.654  1.00  0.00           N  
ATOM   2656  H   LEU B 165      -6.437  18.539 -20.936  1.00  0.00           H  
ATOM   2657  CA  LEU B 165      -5.262  19.299 -19.325  1.00  0.00           C  
ATOM   2658  HA  LEU B 165      -4.774  20.252 -19.121  1.00  0.00           H  
ATOM   2659  CB  LEU B 165      -6.354  19.079 -18.258  1.00  0.00           C  
ATOM   2660  HB2 LEU B 165      -6.801  18.099 -18.432  1.00  0.00           H  
ATOM   2661  HB3 LEU B 165      -5.876  19.059 -17.278  1.00  0.00           H  
ATOM   2662  CG  LEU B 165      -7.494  20.116 -18.226  1.00  0.00           C  
ATOM   2663  HG  LEU B 165      -8.011  20.144 -19.184  1.00  0.00           H  
ATOM   2664  CD1 LEU B 165      -8.493  19.717 -17.143  1.00  0.00           C  
ATOM   2665 HD11 LEU B 165      -9.304  20.442 -17.101  1.00  0.00           H  
ATOM   2666 HD12 LEU B 165      -8.912  18.739 -17.377  1.00  0.00           H  
ATOM   2667 HD13 LEU B 165      -7.982  19.680 -16.186  1.00  0.00           H  
ATOM   2668  CD2 LEU B 165      -6.990  21.516 -17.884  1.00  0.00           C  
ATOM   2669 HD21 LEU B 165      -6.451  21.501 -16.936  1.00  0.00           H  
ATOM   2670 HD22 LEU B 165      -6.325  21.859 -18.673  1.00  0.00           H  
ATOM   2671 HD23 LEU B 165      -7.827  22.208 -17.820  1.00  0.00           H  
ATOM   2672  C   LEU B 165      -4.182  18.213 -19.218  1.00  0.00           C  
ATOM   2673  O   LEU B 165      -4.249  17.183 -19.885  1.00  0.00           O  
ATOM   2674  N   ARG B 166      -3.199  18.401 -18.335  1.00  0.00           N  
ATOM   2675  H   ARG B 166      -3.204  19.272 -17.803  1.00  0.00           H  
ATOM   2676  CA  ARG B 166      -2.186  17.395 -17.964  1.00  0.00           C  
ATOM   2677  HA  ARG B 166      -2.578  16.397 -18.151  1.00  0.00           H  
ATOM   2678  CB  ARG B 166      -0.888  17.576 -18.779  1.00  0.00           C  
ATOM   2679  HB2 ARG B 166      -0.504  18.579 -18.610  1.00  0.00           H  
ATOM   2680  HB3 ARG B 166      -0.142  16.875 -18.402  1.00  0.00           H  
ATOM   2681  CG  ARG B 166      -1.013  17.375 -20.299  1.00  0.00           C  
ATOM   2682  HG2 ARG B 166      -1.760  18.058 -20.703  1.00  0.00           H  
ATOM   2683  HG3 ARG B 166      -0.053  17.623 -20.755  1.00  0.00           H  
ATOM   2684  CD  ARG B 166      -1.370  15.932 -20.682  1.00  0.00           C  
ATOM   2685  HD2 ARG B 166      -0.591  15.264 -20.307  1.00  0.00           H  
ATOM   2686  HD3 ARG B 166      -2.304  15.639 -20.202  1.00  0.00           H  
ATOM   2687  NE  ARG B 166      -1.488  15.768 -22.146  1.00  0.00           N  
ATOM   2688  HE  ARG B 166      -0.643  15.544 -22.642  1.00  0.00           H  
ATOM   2689  CZ  ARG B 166      -2.606  15.812 -22.855  1.00  0.00           C  
ATOM   2690  NH1 ARG B 166      -3.760  16.132 -22.365  1.00  0.00           N  
ATOM   2691 HH11 ARG B 166      -3.857  16.483 -21.418  1.00  0.00           H  
ATOM   2692 HH12 ARG B 166      -4.593  16.066 -22.936  1.00  0.00           H  
ATOM   2693  NH2 ARG B 166      -2.610  15.499 -24.116  1.00  0.00           N  
ATOM   2694 HH21 ARG B 166      -1.774  15.248 -24.604  1.00  0.00           H  
ATOM   2695 HH22 ARG B 166      -3.510  15.493 -24.572  1.00  0.00           H  
ATOM   2696  C   ARG B 166      -1.916  17.485 -16.465  1.00  0.00           C  
ATOM   2697  O   ARG B 166      -2.056  18.562 -15.891  1.00  0.00           O  
ATOM   2698  N   LEU B 167      -1.536  16.375 -15.839  1.00  0.00           N  
ATOM   2699  H   LEU B 167      -1.398  15.530 -16.384  1.00  0.00           H  
ATOM   2700  CA  LEU B 167      -1.205  16.312 -14.411  1.00  0.00           C  
ATOM   2701  HA  LEU B 167      -1.240  17.314 -13.981  1.00  0.00           H  
ATOM   2702  CB  LEU B 167      -2.248  15.430 -13.693  1.00  0.00           C  
ATOM   2703  HB2 LEU B 167      -3.233  15.670 -14.093  1.00  0.00           H  
ATOM   2704  HB3 LEU B 167      -2.050  14.390 -13.950  1.00  0.00           H  
ATOM   2705  CG  LEU B 167      -2.345  15.534 -12.156  1.00  0.00           C  
ATOM   2706  HG  LEU B 167      -3.073  14.789 -11.835  1.00  0.00           H  
ATOM   2707  CD1 LEU B 167      -1.038  15.242 -11.420  1.00  0.00           C  
ATOM   2708 HD11 LEU B 167      -0.360  16.091 -11.497  1.00  0.00           H  
ATOM   2709 HD12 LEU B 167      -1.248  15.063 -10.368  1.00  0.00           H  
ATOM   2710 HD13 LEU B 167      -0.559  14.360 -11.842  1.00  0.00           H  
ATOM   2711  CD2 LEU B 167      -2.858  16.904 -11.709  1.00  0.00           C  
ATOM   2712 HD21 LEU B 167      -3.040  16.891 -10.635  1.00  0.00           H  
ATOM   2713 HD22 LEU B 167      -2.126  17.679 -11.931  1.00  0.00           H  
ATOM   2714 HD23 LEU B 167      -3.792  17.134 -12.218  1.00  0.00           H  
ATOM   2715  C   LEU B 167       0.224  15.786 -14.284  1.00  0.00           C  
ATOM   2716  O   LEU B 167       0.512  14.673 -14.726  1.00  0.00           O  
ATOM   2717  N   LEU B 168       1.124  16.594 -13.729  1.00  0.00           N  
ATOM   2718  H   LEU B 168       0.807  17.480 -13.347  1.00  0.00           H  
ATOM   2719  CA  LEU B 168       2.521  16.231 -13.518  1.00  0.00           C  
ATOM   2720  HA  LEU B 168       2.729  15.356 -14.121  1.00  0.00           H  
ATOM   2721  CB  LEU B 168       3.463  17.355 -13.992  1.00  0.00           C  
ATOM   2722  HB2 LEU B 168       3.278  18.261 -13.415  1.00  0.00           H  
ATOM   2723  HB3 LEU B 168       4.480  17.027 -13.771  1.00  0.00           H  
ATOM   2724  CG  LEU B 168       3.365  17.667 -15.501  1.00  0.00           C  
ATOM   2725  HG  LEU B 168       3.041  16.776 -16.038  1.00  0.00           H  
ATOM   2726  CD1 LEU B 168       2.388  18.812 -15.804  1.00  0.00           C  
ATOM   2727 HD11 LEU B 168       2.347  18.985 -16.880  1.00  0.00           H  
ATOM   2728 HD12 LEU B 168       2.718  19.721 -15.302  1.00  0.00           H  
ATOM   2729 HD13 LEU B 168       1.388  18.563 -15.454  1.00  0.00           H  
ATOM   2730  CD2 LEU B 168       4.733  18.080 -16.046  1.00  0.00           C  
ATOM   2731 HD21 LEU B 168       4.655  18.297 -17.112  1.00  0.00           H  
ATOM   2732 HD22 LEU B 168       5.103  18.959 -15.519  1.00  0.00           H  
ATOM   2733 HD23 LEU B 168       5.438  17.258 -15.920  1.00  0.00           H  
ATOM   2734  C   LEU B 168       2.779  15.840 -12.058  1.00  0.00           C  
ATOM   2735  O   LEU B 168       2.240  16.474 -11.148  1.00  0.00           O  
ATOM   2736  N   TYR B 169       3.626  14.828 -11.834  1.00  0.00           N  
ATOM   2737  H   TYR B 169       4.065  14.377 -12.631  1.00  0.00           H  
ATOM   2738  CA  TYR B 169       4.043  14.414 -10.489  1.00  0.00           C  
ATOM   2739  HA  TYR B 169       3.993  15.301  -9.854  1.00  0.00           H  
ATOM   2740  CB  TYR B 169       3.061  13.391  -9.880  1.00  0.00           C  
ATOM   2741  HB2 TYR B 169       3.177  13.457  -8.799  1.00  0.00           H  
ATOM   2742  HB3 TYR B 169       2.042  13.714 -10.097  1.00  0.00           H  
ATOM   2743  CG  TYR B 169       3.183  11.917 -10.259  1.00  0.00           C  
ATOM   2744  CD1 TYR B 169       2.884  11.485 -11.567  1.00  0.00           C  
ATOM   2745  HD1 TYR B 169       2.637  12.210 -12.331  1.00  0.00           H  
ATOM   2746  CE1 TYR B 169       2.853  10.105 -11.868  1.00  0.00           C  
ATOM   2747  HE1 TYR B 169       2.605   9.769 -12.863  1.00  0.00           H  
ATOM   2748  CZ  TYR B 169       3.113   9.147 -10.863  1.00  0.00           C  
ATOM   2749  OH  TYR B 169       3.011   7.819 -11.148  1.00  0.00           O  
ATOM   2750  HH  TYR B 169       3.122   7.241 -10.377  1.00  0.00           H  
ATOM   2751  CE2 TYR B 169       3.437   9.580  -9.559  1.00  0.00           C  
ATOM   2752  HE2 TYR B 169       3.643   8.849  -8.792  1.00  0.00           H  
ATOM   2753  CD2 TYR B 169       3.468  10.958  -9.261  1.00  0.00           C  
ATOM   2754  HD2 TYR B 169       3.679  11.282  -8.251  1.00  0.00           H  
ATOM   2755  C   TYR B 169       5.497  13.932 -10.437  1.00  0.00           C  
ATOM   2756  O   TYR B 169       5.990  13.276 -11.357  1.00  0.00           O  
ATOM   2757  N   GLN B 170       6.180  14.245  -9.332  1.00  0.00           N  
ATOM   2758  H   GLN B 170       5.721  14.810  -8.625  1.00  0.00           H  
ATOM   2759  CA  GLN B 170       7.546  13.790  -9.053  1.00  0.00           C  
ATOM   2760  HA  GLN B 170       7.686  12.840  -9.575  1.00  0.00           H  
ATOM   2761  CB  GLN B 170       8.586  14.773  -9.636  1.00  0.00           C  
ATOM   2762  HB2 GLN B 170       9.431  14.184  -9.986  1.00  0.00           H  
ATOM   2763  HB3 GLN B 170       8.157  15.260 -10.513  1.00  0.00           H  
ATOM   2764  CG  GLN B 170       9.127  15.846  -8.667  1.00  0.00           C  
ATOM   2765  HG2 GLN B 170       8.411  16.030  -7.873  1.00  0.00           H  
ATOM   2766  HG3 GLN B 170      10.049  15.485  -8.213  1.00  0.00           H  
ATOM   2767  CD  GLN B 170       9.399  17.187  -9.344  1.00  0.00           C  
ATOM   2768  OE1 GLN B 170       8.747  18.184  -9.058  1.00  0.00           O  
ATOM   2769  NE2 GLN B 170      10.347  17.252 -10.250  1.00  0.00           N  
ATOM   2770 HE21 GLN B 170      10.481  18.122 -10.733  1.00  0.00           H  
ATOM   2771 HE22 GLN B 170      10.914  16.427 -10.454  1.00  0.00           H  
ATOM   2772  C   GLN B 170       7.745  13.517  -7.554  1.00  0.00           C  
ATOM   2773  O   GLN B 170       7.097  14.135  -6.704  1.00  0.00           O  
ATOM   2774  N   LEU B 171       8.640  12.586  -7.216  1.00  0.00           N  
ATOM   2775  H   LEU B 171       9.173  12.156  -7.955  1.00  0.00           H  
ATOM   2776  CA  LEU B 171       9.042  12.333  -5.830  1.00  0.00           C  
ATOM   2777  HA  LEU B 171       8.147  12.241  -5.210  1.00  0.00           H  
ATOM   2778  CB  LEU B 171       9.831  11.012  -5.766  1.00  0.00           C  
ATOM   2779  HB2 LEU B 171       9.252  10.218  -6.239  1.00  0.00           H  
ATOM   2780  HB3 LEU B 171      10.735  11.151  -6.354  1.00  0.00           H  
ATOM   2781  CG  LEU B 171      10.238  10.568  -4.345  1.00  0.00           C  
ATOM   2782  HG  LEU B 171      10.533  11.430  -3.748  1.00  0.00           H  
ATOM   2783  CD1 LEU B 171       9.092   9.839  -3.641  1.00  0.00           C  
ATOM   2784 HD11 LEU B 171       8.232  10.502  -3.552  1.00  0.00           H  
ATOM   2785 HD12 LEU B 171       8.798   8.961  -4.214  1.00  0.00           H  
ATOM   2786 HD13 LEU B 171       9.404   9.523  -2.645  1.00  0.00           H  
ATOM   2787  CD2 LEU B 171      11.424   9.611  -4.422  1.00  0.00           C  
ATOM   2788 HD21 LEU B 171      12.283  10.155  -4.818  1.00  0.00           H  
ATOM   2789 HD22 LEU B 171      11.686   9.255  -3.426  1.00  0.00           H  
ATOM   2790 HD23 LEU B 171      11.199   8.770  -5.074  1.00  0.00           H  
ATOM   2791  C   LEU B 171       9.870  13.526  -5.333  1.00  0.00           C  
ATOM   2792  O   LEU B 171      10.880  13.872  -5.948  1.00  0.00           O  
ATOM   2793  N   VAL B 172       9.460  14.147  -4.221  1.00  0.00           N  
ATOM   2794  H   VAL B 172       8.636  13.797  -3.745  1.00  0.00           H  
ATOM   2795  CA  VAL B 172      10.099  15.382  -3.722  1.00  0.00           C  
ATOM   2796  HA  VAL B 172      10.114  16.097  -4.546  1.00  0.00           H  
ATOM   2797  CB  VAL B 172       9.254  15.992  -2.581  1.00  0.00           C  
ATOM   2798  HB  VAL B 172       8.207  15.970  -2.892  1.00  0.00           H  
ATOM   2799  CG1 VAL B 172       9.366  15.242  -1.245  1.00  0.00           C  
ATOM   2800 HG11 VAL B 172      10.363  15.355  -0.817  1.00  0.00           H  
ATOM   2801 HG12 VAL B 172       9.167  14.182  -1.384  1.00  0.00           H  
ATOM   2802 HG13 VAL B 172       8.639  15.642  -0.539  1.00  0.00           H  
ATOM   2803  CG2 VAL B 172       9.619  17.460  -2.330  1.00  0.00           C  
ATOM   2804 HG21 VAL B 172      10.642  17.541  -1.961  1.00  0.00           H  
ATOM   2805 HG22 VAL B 172       9.529  18.026  -3.256  1.00  0.00           H  
ATOM   2806 HG23 VAL B 172       8.939  17.888  -1.593  1.00  0.00           H  
ATOM   2807  C   VAL B 172      11.561  15.154  -3.309  1.00  0.00           C  
ATOM   2808  O   VAL B 172      12.414  16.027  -3.469  1.00  0.00           O  
ATOM   2809  N   PHE B 173      11.862  13.955  -2.811  1.00  0.00           N  
ATOM   2810  H   PHE B 173      11.121  13.279  -2.747  1.00  0.00           H  
ATOM   2811  CA  PHE B 173      13.179  13.556  -2.337  1.00  0.00           C  
ATOM   2812  HA  PHE B 173      13.570  14.358  -1.711  1.00  0.00           H  
ATOM   2813  CB  PHE B 173      13.036  12.307  -1.465  1.00  0.00           C  
ATOM   2814  HB2 PHE B 173      12.681  11.487  -2.089  1.00  0.00           H  
ATOM   2815  HB3 PHE B 173      14.018  12.036  -1.075  1.00  0.00           H  
ATOM   2816  CG  PHE B 173      12.086  12.492  -0.297  1.00  0.00           C  
ATOM   2817  CD1 PHE B 173      10.844  11.829  -0.278  1.00  0.00           C  
ATOM   2818  HD1 PHE B 173      10.567  11.163  -1.082  1.00  0.00           H  
ATOM   2819  CE1 PHE B 173       9.970  12.009   0.807  1.00  0.00           C  
ATOM   2820  HE1 PHE B 173       9.034  11.475   0.849  1.00  0.00           H  
ATOM   2821  CZ  PHE B 173      10.322  12.863   1.864  1.00  0.00           C  
ATOM   2822  HZ  PHE B 173       9.651  12.986   2.703  1.00  0.00           H  
ATOM   2823  CE2 PHE B 173      11.553  13.539   1.841  1.00  0.00           C  
ATOM   2824  HE2 PHE B 173      11.827  14.187   2.661  1.00  0.00           H  
ATOM   2825  CD2 PHE B 173      12.437  13.349   0.764  1.00  0.00           C  
ATOM   2826  HD2 PHE B 173      13.387  13.862   0.757  1.00  0.00           H  
ATOM   2827  C   PHE B 173      14.156  13.328  -3.495  1.00  0.00           C  
ATOM   2828  O   PHE B 173      13.907  12.524  -4.396  1.00  0.00           O  
ATOM   2829  N   LEU B 174      15.290  14.036  -3.427  1.00  0.00           N  
ATOM   2830  H   LEU B 174      15.392  14.662  -2.644  1.00  0.00           H  
ATOM   2831  CA  LEU B 174      16.328  14.083  -4.465  1.00  0.00           C  
ATOM   2832  HA  LEU B 174      17.063  14.819  -4.141  1.00  0.00           H  
ATOM   2833  CB  LEU B 174      17.068  12.728  -4.581  1.00  0.00           C  
ATOM   2834  HB2 LEU B 174      16.366  11.992  -4.972  1.00  0.00           H  
ATOM   2835  HB3 LEU B 174      17.870  12.824  -5.314  1.00  0.00           H  
ATOM   2836  CG  LEU B 174      17.672  12.189  -3.273  1.00  0.00           C  
ATOM   2837  HG  LEU B 174      16.921  12.195  -2.483  1.00  0.00           H  
ATOM   2838  CD1 LEU B 174      18.127  10.747  -3.474  1.00  0.00           C  
ATOM   2839 HD11 LEU B 174      18.874  10.691  -4.266  1.00  0.00           H  
ATOM   2840 HD12 LEU B 174      17.272  10.127  -3.742  1.00  0.00           H  
ATOM   2841 HD13 LEU B 174      18.546  10.381  -2.542  1.00  0.00           H  
ATOM   2842  CD2 LEU B 174      18.883  13.005  -2.812  1.00  0.00           C  
ATOM   2843 HD21 LEU B 174      18.593  14.041  -2.641  1.00  0.00           H  
ATOM   2844 HD22 LEU B 174      19.663  12.976  -3.574  1.00  0.00           H  
ATOM   2845 HD23 LEU B 174      19.263  12.596  -1.878  1.00  0.00           H  
ATOM   2846  C   LEU B 174      15.825  14.617  -5.821  1.00  0.00           C  
ATOM   2847  O   LEU B 174      16.448  14.324  -6.834  1.00  0.00           O  
ATOM   2848  N   LEU B 175      14.733  15.401  -5.833  1.00  0.00           N  
ATOM   2849  H   LEU B 175      14.264  15.556  -4.953  1.00  0.00           H  
ATOM   2850  CA  LEU B 175      14.164  16.068  -7.019  1.00  0.00           C  
ATOM   2851  HA  LEU B 175      13.121  16.296  -6.804  1.00  0.00           H  
ATOM   2852  CB  LEU B 175      14.906  17.397  -7.291  1.00  0.00           C  
ATOM   2853  HB2 LEU B 175      15.980  17.210  -7.238  1.00  0.00           H  
ATOM   2854  HB3 LEU B 175      14.689  17.729  -8.308  1.00  0.00           H  
ATOM   2855  CG  LEU B 175      14.533  18.546  -6.339  1.00  0.00           C  
ATOM   2856  HG  LEU B 175      14.557  18.195  -5.308  1.00  0.00           H  
ATOM   2857  CD1 LEU B 175      15.543  19.684  -6.489  1.00  0.00           C  
ATOM   2858 HD11 LEU B 175      15.280  20.506  -5.825  1.00  0.00           H  
ATOM   2859 HD12 LEU B 175      15.551  20.040  -7.521  1.00  0.00           H  
ATOM   2860 HD13 LEU B 175      16.539  19.325  -6.230  1.00  0.00           H  
ATOM   2861  CD2 LEU B 175      13.141  19.108  -6.651  1.00  0.00           C  
ATOM   2862 HD21 LEU B 175      13.092  19.427  -7.694  1.00  0.00           H  
ATOM   2863 HD22 LEU B 175      12.380  18.348  -6.481  1.00  0.00           H  
ATOM   2864 HD23 LEU B 175      12.933  19.961  -6.007  1.00  0.00           H  
ATOM   2865  C   LEU B 175      14.125  15.156  -8.258  1.00  0.00           C  
ATOM   2866  O   LEU B 175      14.812  15.393  -9.251  1.00  0.00           O  
ATOM   2867  N   BCN B 176      13.297  14.112  -8.201  1.00  0.00           N  
ATOM   2868  H27 BCN B 176      12.764  13.963  -7.356  1.00  0.00           H  
ATOM   2869  C2  BCN B 176      13.155  13.211  -9.323  1.00  0.00           C  
ATOM   2870  H   BCN B 176      14.169  12.927  -9.605  1.00  0.00           H  
ATOM   2871  C4  BCN B 176      12.414  11.923  -8.943  1.00  0.00           C  
ATOM   2872  H1  BCN B 176      11.388  12.173  -8.642  1.00  0.00           H  
ATOM   2873  H2  BCN B 176      12.324  11.280  -9.829  1.00  0.00           H  
ATOM   2874  C5  BCN B 176      13.088  11.106  -7.814  1.00  0.00           C  
ATOM   2875  H3  BCN B 176      13.006  11.650  -6.863  1.00  0.00           H  
ATOM   2876  H4  BCN B 176      12.526  10.171  -7.690  1.00  0.00           H  
ATOM   2877  C6  BCN B 176      14.577  10.777  -8.080  1.00  0.00           C  
ATOM   2878  H8  BCN B 176      15.197  11.647  -7.822  1.00  0.00           H  
ATOM   2879  H9  BCN B 176      14.733  10.580  -9.149  1.00  0.00           H  
ATOM   2880  C7  BCN B 176      15.065   9.550  -7.289  1.00  0.00           C  
ATOM   2881  H5  BCN B 176      16.144   9.422  -7.443  1.00  0.00           H  
ATOM   2882  H6  BCN B 176      14.568   8.648  -7.671  1.00  0.00           H  
ATOM   2883  N2  BCN B 176      14.799   9.662  -5.855  1.00  0.00           N  
ATOM   2884  H7  BCN B 176      14.541  10.555  -5.446  1.00  0.00           H  
ATOM   2885  C8  BCN B 176      14.940   8.606  -5.001  1.00  0.00           C  
ATOM   2886  O1  BCN B 176      15.243   7.475  -5.332  1.00  0.00           O  
ATOM   2887  O2  BCN B 176      14.675   9.019  -3.744  1.00  0.00           O  
ATOM   2888  C9  BCN B 176      14.985   8.126  -2.663  1.00  0.00           C  
ATOM   2889  H21 BCN B 176      14.673   7.098  -2.889  1.00  0.00           H  
ATOM   2890  H22 BCN B 176      16.065   8.128  -2.469  1.00  0.00           H  
ATOM   2891  C10 BCN B 176      14.232   8.640  -1.447  1.00  0.00           C  
ATOM   2892  H23 BCN B 176      13.928   9.676  -1.544  1.00  0.00           H  
ATOM   2893  C11 BCN B 176      14.629   8.208  -0.054  1.00  0.00           C  
ATOM   2894  H12 BCN B 176      15.405   7.450   0.025  1.00  0.00           H  
ATOM   2895  C12 BCN B 176      14.800   9.291   1.045  1.00  0.00           C  
ATOM   2896  H13 BCN B 176      14.115  10.127   0.852  1.00  0.00           H  
ATOM   2897  H14 BCN B 176      15.813   9.708   0.982  1.00  0.00           H  
ATOM   2898  C13 BCN B 176      14.562   8.771   2.494  1.00  0.00           C  
ATOM   2899  H19 BCN B 176      15.302   8.008   2.760  1.00  0.00           H  
ATOM   2900  H20 BCN B 176      14.615   9.587   3.225  1.00  0.00           H  
ATOM   2901  C14 BCN B 176      13.231   8.193   2.461  1.00  0.00           C  
ATOM   2902  C15 BCN B 176      12.215   7.794   1.984  1.00  0.00           C  
ATOM   2903  C16 BCN B 176      11.267   7.493   0.929  1.00  0.00           C  
ATOM   2904  H17 BCN B 176      10.282   7.912   1.163  1.00  0.00           H  
ATOM   2905  H18 BCN B 176      11.172   6.408   0.798  1.00  0.00           H  
ATOM   2906  C17 BCN B 176      11.875   8.170  -0.337  1.00  0.00           C  
ATOM   2907  H15 BCN B 176      11.221   7.969  -1.193  1.00  0.00           H  
ATOM   2908  H16 BCN B 176      11.865   9.257  -0.193  1.00  0.00           H  
ATOM   2909  C18 BCN B 176      13.317   7.712  -0.678  1.00  0.00           C  
ATOM   2910  H11 BCN B 176      13.332   6.662  -0.957  1.00  0.00           H  
ATOM   2911  C3  BCN B 176      12.549  13.855 -10.563  1.00  0.00           C  
ATOM   2912  O3  BCN B 176      11.810  14.828 -10.513  1.00  0.00           O  
ATOM   2913  N   GLU B 177      12.833  13.242 -11.714  1.00  0.00           N  
ATOM   2914  H   GLU B 177      13.516  12.505 -11.707  1.00  0.00           H  
ATOM   2915  CA  GLU B 177      12.211  13.550 -13.004  1.00  0.00           C  
ATOM   2916  HA  GLU B 177      12.485  14.574 -13.265  1.00  0.00           H  
ATOM   2917  CB  GLU B 177      12.781  12.592 -14.068  1.00  0.00           C  
ATOM   2918  HB2 GLU B 177      13.819  12.354 -13.828  1.00  0.00           H  
ATOM   2919  HB3 GLU B 177      12.221  11.656 -14.045  1.00  0.00           H  
ATOM   2920  CG  GLU B 177      12.732  13.172 -15.487  1.00  0.00           C  
ATOM   2921  HG2 GLU B 177      13.063  12.402 -16.188  1.00  0.00           H  
ATOM   2922  HG3 GLU B 177      11.698  13.425 -15.735  1.00  0.00           H  
ATOM   2923  CD  GLU B 177      13.638  14.403 -15.627  1.00  0.00           C  
ATOM   2924  OE1 GLU B 177      13.091  15.468 -15.987  1.00  0.00           O  
ATOM   2925  OE2 GLU B 177      14.846  14.271 -15.331  1.00  0.00           O  
ATOM   2926  C   GLU B 177      10.671  13.455 -12.936  1.00  0.00           C  
ATOM   2927  O   GLU B 177      10.117  12.591 -12.245  1.00  0.00           O  
ATOM   2928  N   ALA B 178       9.980  14.352 -13.645  1.00  0.00           N  
ATOM   2929  H   ALA B 178      10.484  14.979 -14.258  1.00  0.00           H  
ATOM   2930  CA  ALA B 178       8.525  14.486 -13.569  1.00  0.00           C  
ATOM   2931  HA  ALA B 178       8.200  14.156 -12.582  1.00  0.00           H  
ATOM   2932  CB  ALA B 178       8.155  15.969 -13.693  1.00  0.00           C  
ATOM   2933  HB1 ALA B 178       8.450  16.349 -14.672  1.00  0.00           H  
ATOM   2934  HB2 ALA B 178       7.078  16.088 -13.572  1.00  0.00           H  
ATOM   2935  HB3 ALA B 178       8.661  16.541 -12.914  1.00  0.00           H  
ATOM   2936  C   ALA B 178       7.788  13.622 -14.610  1.00  0.00           C  
ATOM   2937  O   ALA B 178       7.970  13.773 -15.821  1.00  0.00           O  
ATOM   2938  N   HIE B 179       6.883  12.759 -14.144  1.00  0.00           N  
ATOM   2939  H   HIE B 179       6.736  12.737 -13.139  1.00  0.00           H  
ATOM   2940  CA  HIE B 179       5.892  12.094 -14.999  1.00  0.00           C  
ATOM   2941  HA  HIE B 179       6.396  11.721 -15.894  1.00  0.00           H  
ATOM   2942  CB  HIE B 179       5.272  10.902 -14.260  1.00  0.00           C  
ATOM   2943  HB2 HIE B 179       5.270  11.081 -13.183  1.00  0.00           H  
ATOM   2944  HB3 HIE B 179       4.236  10.777 -14.576  1.00  0.00           H  
ATOM   2945  CG  HIE B 179       5.990   9.617 -14.563  1.00  0.00           C  
ATOM   2946  ND1 HIE B 179       5.749   8.816 -15.682  1.00  0.00           N  
ATOM   2947  CE1 HIE B 179       6.653   7.831 -15.623  1.00  0.00           C  
ATOM   2948  HE1 HIE B 179       6.735   7.033 -16.348  1.00  0.00           H  
ATOM   2949  NE2 HIE B 179       7.449   7.982 -14.550  1.00  0.00           N  
ATOM   2950  HE2 HIE B 179       8.224   7.381 -14.310  1.00  0.00           H  
ATOM   2951  CD2 HIE B 179       7.051   9.113 -13.871  1.00  0.00           C  
ATOM   2952  HD2 HIE B 179       7.507   9.557 -12.996  1.00  0.00           H  
ATOM   2953  C   HIE B 179       4.808  13.076 -15.454  1.00  0.00           C  
ATOM   2954  O   HIE B 179       4.466  13.998 -14.720  1.00  0.00           O  
ATOM   2955  N   THR B 180       4.238  12.854 -16.643  1.00  0.00           N  
ATOM   2956  H   THR B 180       4.568  12.064 -17.180  1.00  0.00           H  
ATOM   2957  CA  THR B 180       3.147  13.666 -17.216  1.00  0.00           C  
ATOM   2958  HA  THR B 180       2.798  14.387 -16.476  1.00  0.00           H  
ATOM   2959  CB  THR B 180       3.638  14.469 -18.433  1.00  0.00           C  
ATOM   2960  HB  THR B 180       4.065  13.787 -19.170  1.00  0.00           H  
ATOM   2961  CG2 THR B 180       2.536  15.301 -19.092  1.00  0.00           C  
ATOM   2962 HG21 THR B 180       1.774  14.656 -19.526  1.00  0.00           H  
ATOM   2963 HG22 THR B 180       2.084  15.957 -18.349  1.00  0.00           H  
ATOM   2964 HG23 THR B 180       2.973  15.905 -19.887  1.00  0.00           H  
ATOM   2965  OG1 THR B 180       4.619  15.399 -18.042  1.00  0.00           O  
ATOM   2966  HG1 THR B 180       5.292  14.949 -17.521  1.00  0.00           H  
ATOM   2967  C   THR B 180       1.956  12.779 -17.581  1.00  0.00           C  
ATOM   2968  O   THR B 180       1.904  12.192 -18.662  1.00  0.00           O  
ATOM   2969  N   CYS B 181       0.989  12.668 -16.673  1.00  0.00           N  
ATOM   2970  H   CYS B 181       1.043  13.219 -15.821  1.00  0.00           H  
ATOM   2971  CA  CYS B 181      -0.230  11.901 -16.903  1.00  0.00           C  
ATOM   2972  HA  CYS B 181       0.044  10.975 -17.412  1.00  0.00           H  
ATOM   2973  CB  CYS B 181      -0.864  11.516 -15.561  1.00  0.00           C  
ATOM   2974  HB2 CYS B 181      -1.029  12.409 -14.954  1.00  0.00           H  
ATOM   2975  HB3 CYS B 181      -1.822  11.029 -15.750  1.00  0.00           H  
ATOM   2976  SG  CYS B 181       0.190  10.343 -14.662  1.00  0.00           S  
ATOM   2977  HG  CYS B 181      -0.799   9.772 -13.948  1.00  0.00           H  
ATOM   2978  C   CYS B 181      -1.224  12.656 -17.805  1.00  0.00           C  
ATOM   2979  O   CYS B 181      -1.365  13.885 -17.745  1.00  0.00           O  
ATOM   2980  N   ILE B 182      -1.955  11.888 -18.616  1.00  0.00           N  
ATOM   2981  H   ILE B 182      -1.801  10.890 -18.587  1.00  0.00           H  
ATOM   2982  CA  ILE B 182      -3.138  12.343 -19.352  1.00  0.00           C  
ATOM   2983  HA  ILE B 182      -3.030  13.403 -19.573  1.00  0.00           H  
ATOM   2984  CB  ILE B 182      -3.253  11.610 -20.712  1.00  0.00           C  
ATOM   2985  HB  ILE B 182      -3.319  10.537 -20.519  1.00  0.00           H  
ATOM   2986  CG2 ILE B 182      -4.527  12.045 -21.461  1.00  0.00           C  
ATOM   2987 HG21 ILE B 182      -5.414  11.803 -20.875  1.00  0.00           H  
ATOM   2988 HG22 ILE B 182      -4.511  13.118 -21.654  1.00  0.00           H  
ATOM   2989 HG23 ILE B 182      -4.620  11.512 -22.407  1.00  0.00           H  
ATOM   2990  CG1 ILE B 182      -2.001  11.875 -21.585  1.00  0.00           C  
ATOM   2991 HG12 ILE B 182      -1.980  12.923 -21.881  1.00  0.00           H  
ATOM   2992 HG13 ILE B 182      -1.099  11.676 -21.007  1.00  0.00           H  
ATOM   2993  CD1 ILE B 182      -1.913  10.999 -22.842  1.00  0.00           C  
ATOM   2994 HD11 ILE B 182      -2.702  11.256 -23.548  1.00  0.00           H  
ATOM   2995 HD12 ILE B 182      -0.949  11.162 -23.326  1.00  0.00           H  
ATOM   2996 HD13 ILE B 182      -1.995   9.946 -22.567  1.00  0.00           H  
ATOM   2997  C   ILE B 182      -4.369  12.111 -18.447  1.00  0.00           C  
ATOM   2998  O   ILE B 182      -4.565  10.985 -17.987  1.00  0.00           O  
ATOM   2999  N   PRO B 183      -5.157  13.147 -18.116  1.00  0.00           N  
ATOM   3000  CD  PRO B 183      -4.874  14.549 -18.370  1.00  0.00           C  
ATOM   3001  HD2 PRO B 183      -4.886  14.759 -19.440  1.00  0.00           H  
ATOM   3002  HD3 PRO B 183      -3.907  14.797 -17.939  1.00  0.00           H  
ATOM   3003  CG  PRO B 183      -5.967  15.348 -17.665  1.00  0.00           C  
ATOM   3004  HG2 PRO B 183      -6.734  15.610 -18.392  1.00  0.00           H  
ATOM   3005  HG3 PRO B 183      -5.567  16.241 -17.184  1.00  0.00           H  
ATOM   3006  CB  PRO B 183      -6.516  14.353 -16.641  1.00  0.00           C  
ATOM   3007  HB2 PRO B 183      -7.531  14.585 -16.321  1.00  0.00           H  
ATOM   3008  HB3 PRO B 183      -5.849  14.322 -15.783  1.00  0.00           H  
ATOM   3009  CA  PRO B 183      -6.412  13.019 -17.375  1.00  0.00           C  
ATOM   3010  HA  PRO B 183      -6.359  12.208 -16.651  1.00  0.00           H  
ATOM   3011  C   PRO B 183      -7.606  12.761 -18.313  1.00  0.00           C  
ATOM   3012  O   PRO B 183      -7.464  12.828 -19.529  1.00  0.00           O  
ATOM   3013  N   GLU B 184      -8.787  12.497 -17.752  1.00  0.00           N  
ATOM   3014  H   GLU B 184      -8.832  12.444 -16.738  1.00  0.00           H  
ATOM   3015  CA  GLU B 184     -10.035  12.233 -18.490  1.00  0.00           C  
ATOM   3016  HA  GLU B 184      -9.971  12.732 -19.458  1.00  0.00           H  
ATOM   3017  CB  GLU B 184     -10.134  10.713 -18.745  1.00  0.00           C  
ATOM   3018  HB2 GLU B 184      -9.183  10.381 -19.167  1.00  0.00           H  
ATOM   3019  HB3 GLU B 184     -10.260  10.199 -17.790  1.00  0.00           H  
ATOM   3020  CG  GLU B 184     -11.244  10.252 -19.704  1.00  0.00           C  
ATOM   3021  HG2 GLU B 184     -11.031   9.228 -20.020  1.00  0.00           H  
ATOM   3022  HG3 GLU B 184     -12.184  10.233 -19.149  1.00  0.00           H  
ATOM   3023  CD  GLU B 184     -11.394  11.160 -20.934  1.00  0.00           C  
ATOM   3024  OE1 GLU B 184     -10.455  11.235 -21.756  1.00  0.00           O  
ATOM   3025  OE2 GLU B 184     -12.420  11.867 -20.999  1.00  0.00           O  
ATOM   3026  C   GLU B 184     -11.261  12.826 -17.749  1.00  0.00           C  
ATOM   3027  O   GLU B 184     -11.142  13.257 -16.600  1.00  0.00           O  
ATOM   3028  N   ASN B 185     -12.423  12.949 -18.393  1.00  0.00           N  
ATOM   3029  H   ASN B 185     -12.496  12.595 -19.350  1.00  0.00           H  
ATOM   3030  CA  ASN B 185     -13.605  13.620 -17.843  1.00  0.00           C  
ATOM   3031  HA  ASN B 185     -13.276  14.528 -17.336  1.00  0.00           H  
ATOM   3032  CB  ASN B 185     -14.510  14.027 -19.021  1.00  0.00           C  
ATOM   3033  HB2 ASN B 185     -14.457  13.281 -19.816  1.00  0.00           H  
ATOM   3034  HB3 ASN B 185     -15.544  14.079 -18.690  1.00  0.00           H  
ATOM   3035  CG  ASN B 185     -14.133  15.381 -19.581  1.00  0.00           C  
ATOM   3036  OD1 ASN B 185     -13.568  15.520 -20.654  1.00  0.00           O  
ATOM   3037  ND2 ASN B 185     -14.388  16.432 -18.841  1.00  0.00           N  
ATOM   3038 HD21 ASN B 185     -14.156  17.328 -19.259  1.00  0.00           H  
ATOM   3039 HD22 ASN B 185     -14.866  16.338 -17.955  1.00  0.00           H  
ATOM   3040  C   ASN B 185     -14.392  12.792 -16.804  1.00  0.00           C  
ATOM   3041  O   ASN B 185     -15.053  11.809 -17.140  1.00  0.00           O  
ATOM   3042  N   ASN B 186     -14.459  13.269 -15.553  1.00  0.00           N  
ATOM   3043  H   ASN B 186     -13.970  14.134 -15.367  1.00  0.00           H  
ATOM   3044  CA  ASN B 186     -15.507  12.874 -14.599  1.00  0.00           C  
ATOM   3045  HA  ASN B 186     -15.767  11.831 -14.793  1.00  0.00           H  
ATOM   3046  CB  ASN B 186     -14.989  12.940 -13.145  1.00  0.00           C  
ATOM   3047  HB2 ASN B 186     -14.038  12.414 -13.079  1.00  0.00           H  
ATOM   3048  HB3 ASN B 186     -14.838  13.973 -12.836  1.00  0.00           H  
ATOM   3049  CG  ASN B 186     -15.949  12.265 -12.168  1.00  0.00           C  
ATOM   3050  OD1 ASN B 186     -16.991  11.738 -12.537  1.00  0.00           O  
ATOM   3051  ND2 ASN B 186     -15.638  12.218 -10.897  1.00  0.00           N  
ATOM   3052 HD21 ASN B 186     -16.265  11.742 -10.281  1.00  0.00           H  
ATOM   3053 HD22 ASN B 186     -14.796  12.655 -10.502  1.00  0.00           H  
ATOM   3054  C   ASN B 186     -16.781  13.712 -14.857  1.00  0.00           C  
ATOM   3055  O   ASN B 186     -17.077  14.692 -14.168  1.00  0.00           O  
ATOM   3056  N   GLY B 187     -17.493  13.377 -15.936  1.00  0.00           N  
ATOM   3057  H   GLY B 187     -17.151  12.598 -16.485  1.00  0.00           H  
ATOM   3058  CA  GLY B 187     -18.547  14.228 -16.494  1.00  0.00           C  
ATOM   3059  HA2 GLY B 187     -19.093  13.667 -17.252  1.00  0.00           H  
ATOM   3060  HA3 GLY B 187     -19.243  14.501 -15.700  1.00  0.00           H  
ATOM   3061  C   GLY B 187     -17.999  15.517 -17.132  1.00  0.00           C  
ATOM   3062  O   GLY B 187     -16.796  15.751 -17.177  1.00  0.00           O  
ATOM   3063  N   GLY B 188     -18.882  16.384 -17.641  1.00  0.00           N  
ATOM   3064  H   GLY B 188     -19.864  16.158 -17.571  1.00  0.00           H  
ATOM   3065  CA  GLY B 188     -18.487  17.471 -18.557  1.00  0.00           C  
ATOM   3066  HA2 GLY B 188     -18.047  17.029 -19.453  1.00  0.00           H  
ATOM   3067  HA3 GLY B 188     -19.385  18.013 -18.855  1.00  0.00           H  
ATOM   3068  C   GLY B 188     -17.486  18.507 -18.016  1.00  0.00           C  
ATOM   3069  O   GLY B 188     -16.752  19.096 -18.805  1.00  0.00           O  
ATOM   3070  N   ALA B 189     -17.443  18.728 -16.697  1.00  0.00           N  
ATOM   3071  H   ALA B 189     -18.075  18.202 -16.121  1.00  0.00           H  
ATOM   3072  CA  ALA B 189     -16.540  19.685 -16.041  1.00  0.00           C  
ATOM   3073  HA  ALA B 189     -15.824  20.068 -16.771  1.00  0.00           H  
ATOM   3074  CB  ALA B 189     -17.379  20.874 -15.551  1.00  0.00           C  
ATOM   3075  HB1 ALA B 189     -16.721  21.643 -15.140  1.00  0.00           H  
ATOM   3076  HB2 ALA B 189     -17.934  21.306 -16.384  1.00  0.00           H  
ATOM   3077  HB3 ALA B 189     -18.076  20.554 -14.776  1.00  0.00           H  
ATOM   3078  C   ALA B 189     -15.697  19.074 -14.901  1.00  0.00           C  
ATOM   3079  O   ALA B 189     -14.750  19.711 -14.439  1.00  0.00           O  
ATOM   3080  N   GLY B 190     -16.008  17.855 -14.443  1.00  0.00           N  
ATOM   3081  H   GLY B 190     -16.697  17.310 -14.937  1.00  0.00           H  
ATOM   3082  CA  GLY B 190     -15.125  17.099 -13.554  1.00  0.00           C  
ATOM   3083  HA2 GLY B 190     -14.672  17.764 -12.821  1.00  0.00           H  
ATOM   3084  HA3 GLY B 190     -15.686  16.341 -13.011  1.00  0.00           H  
ATOM   3085  C   GLY B 190     -14.018  16.417 -14.354  1.00  0.00           C  
ATOM   3086  O   GLY B 190     -14.190  16.098 -15.529  1.00  0.00           O  
ATOM   3087  N   CYS B 191     -12.858  16.232 -13.732  1.00  0.00           N  
ATOM   3088  H   CYS B 191     -12.773  16.538 -12.764  1.00  0.00           H  
ATOM   3089  CA  CYS B 191     -11.625  15.796 -14.384  1.00  0.00           C  
ATOM   3090  HA  CYS B 191     -11.848  15.269 -15.311  1.00  0.00           H  
ATOM   3091  CB  CYS B 191     -10.781  17.038 -14.698  1.00  0.00           C  
ATOM   3092  HB2 CYS B 191     -10.588  17.558 -13.759  1.00  0.00           H  
ATOM   3093  HB3 CYS B 191      -9.825  16.727 -15.122  1.00  0.00           H  
ATOM   3094  SG  CYS B 191     -11.610  18.173 -15.852  1.00  0.00           S  
ATOM   3095  HG  CYS B 191     -12.666  18.445 -15.073  1.00  0.00           H  
ATOM   3096  C   CYS B 191     -10.860  14.862 -13.442  1.00  0.00           C  
ATOM   3097  O   CYS B 191     -10.586  15.250 -12.310  1.00  0.00           O  
ATOM   3098  N   VAL B 192     -10.513  13.658 -13.892  1.00  0.00           N  
ATOM   3099  H   VAL B 192     -10.711  13.427 -14.863  1.00  0.00           H  
ATOM   3100  CA  VAL B 192      -9.904  12.599 -13.075  1.00  0.00           C  
ATOM   3101  HA  VAL B 192      -9.647  13.021 -12.104  1.00  0.00           H  
ATOM   3102  CB  VAL B 192     -10.919  11.467 -12.809  1.00  0.00           C  
ATOM   3103  HB  VAL B 192     -11.792  11.915 -12.333  1.00  0.00           H  
ATOM   3104  CG1 VAL B 192     -11.393  10.758 -14.088  1.00  0.00           C  
ATOM   3105 HG11 VAL B 192     -12.118   9.986 -13.831  1.00  0.00           H  
ATOM   3106 HG12 VAL B 192     -11.881  11.473 -14.751  1.00  0.00           H  
ATOM   3107 HG13 VAL B 192     -10.552  10.303 -14.612  1.00  0.00           H  
ATOM   3108  CG2 VAL B 192     -10.371  10.410 -11.842  1.00  0.00           C  
ATOM   3109 HG21 VAL B 192     -10.017  10.894 -10.932  1.00  0.00           H  
ATOM   3110 HG22 VAL B 192     -11.170   9.720 -11.572  1.00  0.00           H  
ATOM   3111 HG23 VAL B 192      -9.555   9.850 -12.297  1.00  0.00           H  
ATOM   3112  C   VAL B 192      -8.602  12.109 -13.702  1.00  0.00           C  
ATOM   3113  O   VAL B 192      -8.465  12.048 -14.927  1.00  0.00           O  
ATOM   3114  N   CYS B 193      -7.633  11.748 -12.862  1.00  0.00           N  
ATOM   3115  H   CYS B 193      -7.804  11.844 -11.864  1.00  0.00           H  
ATOM   3116  CA  CYS B 193      -6.305  11.322 -13.275  1.00  0.00           C  
ATOM   3117  HA  CYS B 193      -6.376  10.921 -14.287  1.00  0.00           H  
ATOM   3118  CB  CYS B 193      -5.399  12.557 -13.308  1.00  0.00           C  
ATOM   3119  HB2 CYS B 193      -5.939  13.404 -13.733  1.00  0.00           H  
ATOM   3120  HB3 CYS B 193      -5.101  12.812 -12.288  1.00  0.00           H  
ATOM   3121  SG  CYS B 193      -3.938  12.204 -14.316  1.00  0.00           S  
ATOM   3122  HG  CYS B 193      -4.542  12.105 -15.507  1.00  0.00           H  
ATOM   3123  C   CYS B 193      -5.753  10.211 -12.364  1.00  0.00           C  
ATOM   3124  O   CYS B 193      -5.853  10.275 -11.137  1.00  0.00           O  
ATOM   3125  N   HIE B 194      -5.157   9.192 -12.981  1.00  0.00           N  
ATOM   3126  H   HIE B 194      -5.057   9.239 -13.983  1.00  0.00           H  
ATOM   3127  CA  HIE B 194      -4.568   8.028 -12.315  1.00  0.00           C  
ATOM   3128  HA  HIE B 194      -4.920   7.987 -11.281  1.00  0.00           H  
ATOM   3129  CB  HIE B 194      -5.060   6.750 -13.013  1.00  0.00           C  
ATOM   3130  HB2 HIE B 194      -4.818   6.792 -14.076  1.00  0.00           H  
ATOM   3131  HB3 HIE B 194      -4.546   5.890 -12.582  1.00  0.00           H  
ATOM   3132  CG  HIE B 194      -6.548   6.544 -12.847  1.00  0.00           C  
ATOM   3133  ND1 HIE B 194      -7.137   5.859 -11.784  1.00  0.00           N  
ATOM   3134  CE1 HIE B 194      -8.461   6.020 -11.923  1.00  0.00           C  
ATOM   3135  HE1 HIE B 194      -9.200   5.623 -11.237  1.00  0.00           H  
ATOM   3136  NE2 HIE B 194      -8.731   6.757 -13.015  1.00  0.00           N  
ATOM   3137  HE2 HIE B 194      -9.655   7.037 -13.319  1.00  0.00           H  
ATOM   3138  CD2 HIE B 194      -7.536   7.105 -13.609  1.00  0.00           C  
ATOM   3139  HD2 HIE B 194      -7.400   7.740 -14.474  1.00  0.00           H  
ATOM   3140  C   HIE B 194      -3.039   8.135 -12.274  1.00  0.00           C  
ATOM   3141  O   HIE B 194      -2.407   8.539 -13.252  1.00  0.00           O  
ATOM   3142  N   LEU B 195      -2.456   7.770 -11.132  1.00  0.00           N  
ATOM   3143  H   LEU B 195      -3.058   7.503 -10.358  1.00  0.00           H  
ATOM   3144  CA  LEU B 195      -1.035   7.922 -10.819  1.00  0.00           C  
ATOM   3145  HA  LEU B 195      -0.475   8.222 -11.706  1.00  0.00           H  
ATOM   3146  CB  LEU B 195      -0.887   9.008  -9.733  1.00  0.00           C  
ATOM   3147  HB2 LEU B 195      -1.421   8.652  -8.855  1.00  0.00           H  
ATOM   3148  HB3 LEU B 195       0.163   9.094  -9.453  1.00  0.00           H  
ATOM   3149  CG  LEU B 195      -1.440  10.400 -10.099  1.00  0.00           C  
ATOM   3150  HG  LEU B 195      -2.273  10.324 -10.796  1.00  0.00           H  
ATOM   3151  CD1 LEU B 195      -1.950  11.123  -8.853  1.00  0.00           C  
ATOM   3152 HD11 LEU B 195      -2.289  12.124  -9.117  1.00  0.00           H  
ATOM   3153 HD12 LEU B 195      -1.163  11.191  -8.103  1.00  0.00           H  
ATOM   3154 HD13 LEU B 195      -2.794  10.571  -8.436  1.00  0.00           H  
ATOM   3155  CD2 LEU B 195      -0.353  11.255 -10.737  1.00  0.00           C  
ATOM   3156 HD21 LEU B 195       0.046  10.740 -11.609  1.00  0.00           H  
ATOM   3157 HD22 LEU B 195       0.449  11.439 -10.021  1.00  0.00           H  
ATOM   3158 HD23 LEU B 195      -0.776  12.204 -11.057  1.00  0.00           H  
ATOM   3159  C   LEU B 195      -0.501   6.578 -10.315  1.00  0.00           C  
ATOM   3160  O   LEU B 195      -1.012   6.057  -9.328  1.00  0.00           O  
ATOM   3161  N   LEU B 196       0.515   6.013 -10.965  1.00  0.00           N  
ATOM   3162  H   LEU B 196       0.951   6.524 -11.719  1.00  0.00           H  
ATOM   3163  CA  LEU B 196       1.089   4.714 -10.588  1.00  0.00           C  
ATOM   3164  HA  LEU B 196       0.268   4.022 -10.388  1.00  0.00           H  
ATOM   3165  CB  LEU B 196       1.922   4.146 -11.753  1.00  0.00           C  
ATOM   3166  HB2 LEU B 196       2.769   4.812 -11.925  1.00  0.00           H  
ATOM   3167  HB3 LEU B 196       2.319   3.176 -11.451  1.00  0.00           H  
ATOM   3168  CG  LEU B 196       1.162   3.974 -13.084  1.00  0.00           C  
ATOM   3169  HG  LEU B 196       0.782   4.941 -13.418  1.00  0.00           H  
ATOM   3170  CD1 LEU B 196       2.116   3.448 -14.155  1.00  0.00           C  
ATOM   3171 HD11 LEU B 196       1.591   3.367 -15.106  1.00  0.00           H  
ATOM   3172 HD12 LEU B 196       2.950   4.140 -14.274  1.00  0.00           H  
ATOM   3173 HD13 LEU B 196       2.498   2.467 -13.870  1.00  0.00           H  
ATOM   3174  CD2 LEU B 196      -0.010   2.999 -12.969  1.00  0.00           C  
ATOM   3175 HD21 LEU B 196      -0.773   3.417 -12.315  1.00  0.00           H  
ATOM   3176 HD22 LEU B 196      -0.456   2.838 -13.950  1.00  0.00           H  
ATOM   3177 HD23 LEU B 196       0.332   2.045 -12.568  1.00  0.00           H  
ATOM   3178  C   LEU B 196       1.924   4.829  -9.300  1.00  0.00           C  
ATOM   3179  O   LEU B 196       2.807   5.691  -9.224  1.00  0.00           O  
ATOM   3180  N   MET B 197       1.626   3.975  -8.308  1.00  0.00           N  
ATOM   3181  H   MET B 197       0.884   3.310  -8.495  1.00  0.00           H  
ATOM   3182  CA  MET B 197       2.230   3.919  -6.960  1.00  0.00           C  
ATOM   3183  HA  MET B 197       3.302   4.092  -7.051  1.00  0.00           H  
ATOM   3184  CB  MET B 197       1.628   5.017  -6.052  1.00  0.00           C  
ATOM   3185  HB2 MET B 197       0.545   4.892  -6.002  1.00  0.00           H  
ATOM   3186  HB3 MET B 197       2.030   4.883  -5.049  1.00  0.00           H  
ATOM   3187  CG  MET B 197       1.932   6.458  -6.474  1.00  0.00           C  
ATOM   3188  HG2 MET B 197       2.992   6.536  -6.715  1.00  0.00           H  
ATOM   3189  HG3 MET B 197       1.353   6.690  -7.368  1.00  0.00           H  
ATOM   3190  SD  MET B 197       1.542   7.696  -5.210  1.00  0.00           S  
ATOM   3191  CE  MET B 197       1.968   9.193  -6.141  1.00  0.00           C  
ATOM   3192  HE1 MET B 197       1.771  10.072  -5.529  1.00  0.00           H  
ATOM   3193  HE2 MET B 197       3.026   9.171  -6.407  1.00  0.00           H  
ATOM   3194  HE3 MET B 197       1.366   9.243  -7.049  1.00  0.00           H  
ATOM   3195  C   MET B 197       2.033   2.532  -6.290  1.00  0.00           C  
ATOM   3196  O   MET B 197       1.208   2.381  -5.389  1.00  0.00           O  
ATOM   3197  N   ASP B 198       2.762   1.499  -6.734  1.00  0.00           N  
ATOM   3198  H   ASP B 198       3.461   1.644  -7.457  1.00  0.00           H  
ATOM   3199  CA  ASP B 198       2.643   0.110  -6.238  1.00  0.00           C  
ATOM   3200  HA  ASP B 198       1.635  -0.027  -5.863  1.00  0.00           H  
ATOM   3201  CB  ASP B 198       2.837  -0.899  -7.391  1.00  0.00           C  
ATOM   3202  HB2 ASP B 198       2.728  -1.905  -6.983  1.00  0.00           H  
ATOM   3203  HB3 ASP B 198       2.047  -0.761  -8.127  1.00  0.00           H  
ATOM   3204  CG  ASP B 198       4.175  -0.808  -8.135  1.00  0.00           C  
ATOM   3205  OD1 ASP B 198       4.532  -1.816  -8.786  1.00  0.00           O  
ATOM   3206  OD2 ASP B 198       4.879   0.219  -7.997  1.00  0.00           O  
ATOM   3207  C   ASP B 198       3.582  -0.226  -5.058  1.00  0.00           C  
ATOM   3208  O   ASP B 198       3.122  -0.612  -3.980  1.00  0.00           O  
ATOM   3209  N   ASP B 199       4.897  -0.037  -5.224  1.00  0.00           N  
ATOM   3210  H   ASP B 199       5.206   0.231  -6.161  1.00  0.00           H  
ATOM   3211  CA  ASP B 199       5.918  -0.202  -4.173  1.00  0.00           C  
ATOM   3212  HA  ASP B 199       5.590  -1.046  -3.583  1.00  0.00           H  
ATOM   3213  CB  ASP B 199       7.299  -0.548  -4.773  1.00  0.00           C  
ATOM   3214  HB2 ASP B 199       7.406  -0.065  -5.745  1.00  0.00           H  
ATOM   3215  HB3 ASP B 199       8.100  -0.171  -4.138  1.00  0.00           H  
ATOM   3216  CG  ASP B 199       7.537  -2.050  -4.913  1.00  0.00           C  
ATOM   3217  OD1 ASP B 199       8.399  -2.444  -5.717  1.00  0.00           O  
ATOM   3218  OD2 ASP B 199       6.850  -2.868  -4.255  1.00  0.00           O  
ATOM   3219  C   ASP B 199       5.981   0.952  -3.160  1.00  0.00           C  
ATOM   3220  O   ASP B 199       6.947   1.084  -2.407  1.00  0.00           O  
ATOM   3221  N   VAL B 200       4.922   1.758  -3.095  1.00  0.00           N  
ATOM   3222  H   VAL B 200       4.131   1.506  -3.674  1.00  0.00           H  
ATOM   3223  CA  VAL B 200       4.798   2.936  -2.227  1.00  0.00           C  
ATOM   3224  HA  VAL B 200       5.551   3.659  -2.547  1.00  0.00           H  
ATOM   3225  CB  VAL B 200       3.417   3.587  -2.448  1.00  0.00           C  
ATOM   3226  HB  VAL B 200       3.339   3.809  -3.512  1.00  0.00           H  
ATOM   3227  CG1 VAL B 200       2.223   2.696  -2.076  1.00  0.00           C  
ATOM   3228 HG11 VAL B 200       1.294   3.201  -2.341  1.00  0.00           H  
ATOM   3229 HG12 VAL B 200       2.263   1.759  -2.630  1.00  0.00           H  
ATOM   3230 HG13 VAL B 200       2.225   2.480  -1.007  1.00  0.00           H  
ATOM   3231  CG2 VAL B 200       3.270   4.915  -1.701  1.00  0.00           C  
ATOM   3232 HG21 VAL B 200       4.112   5.567  -1.939  1.00  0.00           H  
ATOM   3233 HG22 VAL B 200       3.237   4.746  -0.624  1.00  0.00           H  
ATOM   3234 HG23 VAL B 200       2.347   5.398  -2.016  1.00  0.00           H  
ATOM   3235  C   VAL B 200       5.084   2.613  -0.753  1.00  0.00           C  
ATOM   3236  O   VAL B 200       4.747   1.530  -0.257  1.00  0.00           O  
ATOM   3237  N   VAL B 201       5.742   3.543  -0.056  1.00  0.00           N  
ATOM   3238  H   VAL B 201       6.045   4.382  -0.548  1.00  0.00           H  
ATOM   3239  CA  VAL B 201       6.105   3.397   1.367  1.00  0.00           C  
ATOM   3240  HA  VAL B 201       5.553   2.548   1.776  1.00  0.00           H  
ATOM   3241  CB  VAL B 201       7.605   3.080   1.559  1.00  0.00           C  
ATOM   3242  HB  VAL B 201       7.737   2.810   2.603  1.00  0.00           H  
ATOM   3243  CG1 VAL B 201       8.070   1.889   0.713  1.00  0.00           C  
ATOM   3244 HG11 VAL B 201       7.463   1.015   0.941  1.00  0.00           H  
ATOM   3245 HG12 VAL B 201       7.976   2.129  -0.345  1.00  0.00           H  
ATOM   3246 HG13 VAL B 201       9.116   1.673   0.917  1.00  0.00           H  
ATOM   3247  CG2 VAL B 201       8.545   4.258   1.266  1.00  0.00           C  
ATOM   3248 HG21 VAL B 201       9.576   3.964   1.461  1.00  0.00           H  
ATOM   3249 HG22 VAL B 201       8.440   4.558   0.226  1.00  0.00           H  
ATOM   3250 HG23 VAL B 201       8.311   5.104   1.909  1.00  0.00           H  
ATOM   3251  C   VAL B 201       5.685   4.602   2.208  1.00  0.00           C  
ATOM   3252  O   VAL B 201       5.511   5.710   1.704  1.00  0.00           O  
ATOM   3253  N   SER B 202       5.593   4.403   3.522  1.00  0.00           N  
ATOM   3254  H   SER B 202       5.744   3.457   3.873  1.00  0.00           H  
ATOM   3255  CA  SER B 202       5.111   5.397   4.488  1.00  0.00           C  
ATOM   3256  HA  SER B 202       4.092   5.639   4.219  1.00  0.00           H  
ATOM   3257  CB  SER B 202       5.080   4.799   5.897  1.00  0.00           C  
ATOM   3258  HB2 SER B 202       4.879   5.586   6.625  1.00  0.00           H  
ATOM   3259  HB3 SER B 202       4.275   4.067   5.951  1.00  0.00           H  
ATOM   3260  OG  SER B 202       6.308   4.165   6.201  1.00  0.00           O  
ATOM   3261  HG  SER B 202       6.271   3.293   5.726  1.00  0.00           H  
ATOM   3262  C   SER B 202       5.894   6.709   4.503  1.00  0.00           C  
ATOM   3263  O   SER B 202       5.290   7.746   4.788  1.00  0.00           O  
ATOM   3264  N   ALA B 203       7.184   6.687   4.171  1.00  0.00           N  
ATOM   3265  H   ALA B 203       7.602   5.783   4.022  1.00  0.00           H  
ATOM   3266  CA  ALA B 203       8.041   7.864   4.036  1.00  0.00           C  
ATOM   3267  HA  ALA B 203       7.793   8.566   4.832  1.00  0.00           H  
ATOM   3268  CB  ALA B 203       9.486   7.402   4.253  1.00  0.00           C  
ATOM   3269  HB1 ALA B 203      10.158   8.260   4.200  1.00  0.00           H  
ATOM   3270  HB2 ALA B 203       9.585   6.936   5.234  1.00  0.00           H  
ATOM   3271  HB3 ALA B 203       9.769   6.683   3.484  1.00  0.00           H  
ATOM   3272  C   ALA B 203       7.891   8.633   2.701  1.00  0.00           C  
ATOM   3273  O   ALA B 203       8.353   9.768   2.617  1.00  0.00           O  
ATOM   3274  N   ASP B 204       7.261   8.066   1.662  1.00  0.00           N  
ATOM   3275  H   ASP B 204       6.808   7.166   1.780  1.00  0.00           H  
ATOM   3276  CA  ASP B 204       7.120   8.737   0.361  1.00  0.00           C  
ATOM   3277  HA  ASP B 204       8.118   9.007   0.008  1.00  0.00           H  
ATOM   3278  CB  ASP B 204       6.476   7.816  -0.690  1.00  0.00           C  
ATOM   3279  HB2 ASP B 204       5.560   7.381  -0.291  1.00  0.00           H  
ATOM   3280  HB3 ASP B 204       6.188   8.435  -1.538  1.00  0.00           H  
ATOM   3281  CG  ASP B 204       7.378   6.715  -1.245  1.00  0.00           C  
ATOM   3282  OD1 ASP B 204       6.844   5.771  -1.861  1.00  0.00           O  
ATOM   3283  OD2 ASP B 204       8.621   6.844  -1.210  1.00  0.00           O  
ATOM   3284  C   ASP B 204       6.289  10.026   0.446  1.00  0.00           C  
ATOM   3285  O   ASP B 204       5.268  10.082   1.130  1.00  0.00           O  
ATOM   3286  N   GLN B 205       6.687  11.036  -0.333  1.00  0.00           N  
ATOM   3287  H   GLN B 205       7.538  10.924  -0.864  1.00  0.00           H  
ATOM   3288  CA  GLN B 205       5.933  12.266  -0.582  1.00  0.00           C  
ATOM   3289  HA  GLN B 205       4.870  12.021  -0.566  1.00  0.00           H  
ATOM   3290  CB  GLN B 205       6.204  13.304   0.523  1.00  0.00           C  
ATOM   3291  HB2 GLN B 205       5.939  12.856   1.481  1.00  0.00           H  
ATOM   3292  HB3 GLN B 205       7.267  13.550   0.540  1.00  0.00           H  
ATOM   3293  CG  GLN B 205       5.391  14.602   0.334  1.00  0.00           C  
ATOM   3294  HG2 GLN B 205       5.780  15.153  -0.522  1.00  0.00           H  
ATOM   3295  HG3 GLN B 205       4.353  14.349   0.132  1.00  0.00           H  
ATOM   3296  CD  GLN B 205       5.397  15.527   1.548  1.00  0.00           C  
ATOM   3297  OE1 GLN B 205       5.788  15.180   2.648  1.00  0.00           O  
ATOM   3298  NE2 GLN B 205       4.926  16.747   1.406  1.00  0.00           N  
ATOM   3299 HE21 GLN B 205       4.944  17.334   2.221  1.00  0.00           H  
ATOM   3300 HE22 GLN B 205       4.572  17.069   0.510  1.00  0.00           H  
ATOM   3301  C   GLN B 205       6.268  12.810  -1.979  1.00  0.00           C  
ATOM   3302  O   GLN B 205       7.410  12.729  -2.437  1.00  0.00           O  
ATOM   3303  N   TYR B 206       5.263  13.364  -2.651  1.00  0.00           N  
ATOM   3304  H   TYR B 206       4.359  13.411  -2.191  1.00  0.00           H  
ATOM   3305  CA  TYR B 206       5.312  13.833  -4.034  1.00  0.00           C  
ATOM   3306  HA  TYR B 206       6.332  13.754  -4.407  1.00  0.00           H  
ATOM   3307  CB  TYR B 206       4.417  12.926  -4.905  1.00  0.00           C  
ATOM   3308  HB2 TYR B 206       3.409  12.911  -4.487  1.00  0.00           H  
ATOM   3309  HB3 TYR B 206       4.339  13.368  -5.900  1.00  0.00           H  
ATOM   3310  CG  TYR B 206       4.917  11.492  -5.054  1.00  0.00           C  
ATOM   3311  CD1 TYR B 206       4.672  10.531  -4.051  1.00  0.00           C  
ATOM   3312  HD1 TYR B 206       4.084  10.798  -3.185  1.00  0.00           H  
ATOM   3313  CE1 TYR B 206       5.204   9.229  -4.169  1.00  0.00           C  
ATOM   3314  HE1 TYR B 206       5.016   8.494  -3.404  1.00  0.00           H  
ATOM   3315  CZ  TYR B 206       5.999   8.884  -5.284  1.00  0.00           C  
ATOM   3316  OH  TYR B 206       6.591   7.661  -5.364  1.00  0.00           O  
ATOM   3317  HH  TYR B 206       6.341   7.072  -4.643  1.00  0.00           H  
ATOM   3318  CE2 TYR B 206       6.198   9.829  -6.310  1.00  0.00           C  
ATOM   3319  HE2 TYR B 206       6.784   9.556  -7.174  1.00  0.00           H  
ATOM   3320  CD2 TYR B 206       5.647  11.121  -6.199  1.00  0.00           C  
ATOM   3321  HD2 TYR B 206       5.795  11.838  -6.991  1.00  0.00           H  
ATOM   3322  C   TYR B 206       4.902  15.311  -4.134  1.00  0.00           C  
ATOM   3323  O   TYR B 206       4.163  15.833  -3.291  1.00  0.00           O  
ATOM   3324  N   THR B 207       5.355  15.996  -5.180  1.00  0.00           N  
ATOM   3325  H   THR B 207       5.975  15.522  -5.833  1.00  0.00           H  
ATOM   3326  CA  THR B 207       4.703  17.207  -5.704  1.00  0.00           C  
ATOM   3327  HA  THR B 207       4.232  17.756  -4.891  1.00  0.00           H  
ATOM   3328  CB  THR B 207       5.717  18.149  -6.374  1.00  0.00           C  
ATOM   3329  HB  THR B 207       5.187  19.003  -6.799  1.00  0.00           H  
ATOM   3330  CG2 THR B 207       6.756  18.654  -5.374  1.00  0.00           C  
ATOM   3331 HG21 THR B 207       6.253  19.128  -4.531  1.00  0.00           H  
ATOM   3332 HG22 THR B 207       7.363  17.826  -5.012  1.00  0.00           H  
ATOM   3333 HG23 THR B 207       7.403  19.383  -5.857  1.00  0.00           H  
ATOM   3334  OG1 THR B 207       6.394  17.463  -7.397  1.00  0.00           O  
ATOM   3335  HG1 THR B 207       7.023  18.053  -7.843  1.00  0.00           H  
ATOM   3336  C   THR B 207       3.611  16.811  -6.702  1.00  0.00           C  
ATOM   3337  O   THR B 207       3.700  15.759  -7.339  1.00  0.00           O  
ATOM   3338  N   LEU B 208       2.585  17.652  -6.832  1.00  0.00           N  
ATOM   3339  H   LEU B 208       2.580  18.497  -6.270  1.00  0.00           H  
ATOM   3340  CA  LEU B 208       1.543  17.552  -7.857  1.00  0.00           C  
ATOM   3341  HA  LEU B 208       1.839  16.835  -8.623  1.00  0.00           H  
ATOM   3342  CB  LEU B 208       0.193  17.117  -7.244  1.00  0.00           C  
ATOM   3343  HB2 LEU B 208      -0.114  17.884  -6.530  1.00  0.00           H  
ATOM   3344  HB3 LEU B 208      -0.544  17.104  -8.050  1.00  0.00           H  
ATOM   3345  CG  LEU B 208       0.132  15.759  -6.526  1.00  0.00           C  
ATOM   3346  HG  LEU B 208       0.849  15.745  -5.705  1.00  0.00           H  
ATOM   3347  CD1 LEU B 208      -1.274  15.550  -5.956  1.00  0.00           C  
ATOM   3348 HD11 LEU B 208      -1.495  16.316  -5.214  1.00  0.00           H  
ATOM   3349 HD12 LEU B 208      -2.013  15.610  -6.756  1.00  0.00           H  
ATOM   3350 HD13 LEU B 208      -1.348  14.567  -5.491  1.00  0.00           H  
ATOM   3351  CD2 LEU B 208       0.423  14.590  -7.465  1.00  0.00           C  
ATOM   3352 HD21 LEU B 208      -0.288  14.583  -8.289  1.00  0.00           H  
ATOM   3353 HD22 LEU B 208       0.352  13.649  -6.922  1.00  0.00           H  
ATOM   3354 HD23 LEU B 208       1.429  14.689  -7.866  1.00  0.00           H  
ATOM   3355  C   LEU B 208       1.369  18.921  -8.521  1.00  0.00           C  
ATOM   3356  O   LEU B 208       1.110  19.897  -7.818  1.00  0.00           O  
ATOM   3357  N   ASP B 209       1.431  18.976  -9.852  1.00  0.00           N  
ATOM   3358  H   ASP B 209       1.639  18.120 -10.360  1.00  0.00           H  
ATOM   3359  CA  ASP B 209       1.183  20.184 -10.643  1.00  0.00           C  
ATOM   3360  HA  ASP B 209       0.814  20.974  -9.990  1.00  0.00           H  
ATOM   3361  CB  ASP B 209       2.479  20.695 -11.296  1.00  0.00           C  
ATOM   3362  HB2 ASP B 209       3.021  19.856 -11.733  1.00  0.00           H  
ATOM   3363  HB3 ASP B 209       2.206  21.372 -12.103  1.00  0.00           H  
ATOM   3364  CG  ASP B 209       3.410  21.463 -10.357  1.00  0.00           C  
ATOM   3365  OD1 ASP B 209       4.425  22.021 -10.849  1.00  0.00           O  
ATOM   3366  OD2 ASP B 209       3.130  21.645  -9.155  1.00  0.00           O  
ATOM   3367  C   ASP B 209       0.106  19.939 -11.708  1.00  0.00           C  
ATOM   3368  O   ASP B 209       0.201  19.007 -12.509  1.00  0.00           O  
ATOM   3369  N   LEU B 210      -0.903  20.810 -11.755  1.00  0.00           N  
ATOM   3370  H   LEU B 210      -0.882  21.604 -11.123  1.00  0.00           H  
ATOM   3371  CA  LEU B 210      -1.862  20.839 -12.855  1.00  0.00           C  
ATOM   3372  HA  LEU B 210      -1.961  19.832 -13.264  1.00  0.00           H  
ATOM   3373  CB  LEU B 210      -3.230  21.269 -12.305  1.00  0.00           C  
ATOM   3374  HB2 LEU B 210      -3.516  20.579 -11.509  1.00  0.00           H  
ATOM   3375  HB3 LEU B 210      -3.107  22.260 -11.875  1.00  0.00           H  
ATOM   3376  CG  LEU B 210      -4.368  21.332 -13.341  1.00  0.00           C  
ATOM   3377  HG  LEU B 210      -4.095  22.007 -14.151  1.00  0.00           H  
ATOM   3378  CD1 LEU B 210      -4.696  19.958 -13.919  1.00  0.00           C  
ATOM   3379 HD11 LEU B 210      -5.527  20.037 -14.617  1.00  0.00           H  
ATOM   3380 HD12 LEU B 210      -3.840  19.564 -14.458  1.00  0.00           H  
ATOM   3381 HD13 LEU B 210      -4.958  19.267 -13.117  1.00  0.00           H  
ATOM   3382  CD2 LEU B 210      -5.634  21.864 -12.672  1.00  0.00           C  
ATOM   3383 HD21 LEU B 210      -6.442  21.923 -13.399  1.00  0.00           H  
ATOM   3384 HD22 LEU B 210      -5.936  21.198 -11.863  1.00  0.00           H  
ATOM   3385 HD23 LEU B 210      -5.443  22.858 -12.271  1.00  0.00           H  
ATOM   3386  C   LEU B 210      -1.358  21.760 -13.973  1.00  0.00           C  
ATOM   3387  O   LEU B 210      -0.998  22.912 -13.722  1.00  0.00           O  
ATOM   3388  N   TRP B 211      -1.416  21.276 -15.212  1.00  0.00           N  
ATOM   3389  H   TRP B 211      -1.739  20.319 -15.335  1.00  0.00           H  
ATOM   3390  CA  TRP B 211      -1.149  22.031 -16.438  1.00  0.00           C  
ATOM   3391  HA  TRP B 211      -0.864  23.050 -16.187  1.00  0.00           H  
ATOM   3392  CB  TRP B 211       0.033  21.387 -17.176  1.00  0.00           C  
ATOM   3393  HB2 TRP B 211       0.898  21.393 -16.514  1.00  0.00           H  
ATOM   3394  HB3 TRP B 211      -0.211  20.343 -17.358  1.00  0.00           H  
ATOM   3395  CG  TRP B 211       0.432  22.001 -18.487  1.00  0.00           C  
ATOM   3396  CD1 TRP B 211       1.489  22.823 -18.683  1.00  0.00           C  
ATOM   3397  HD1 TRP B 211       2.177  23.139 -17.910  1.00  0.00           H  
ATOM   3398  NE1 TRP B 211       1.560  23.190 -20.013  1.00  0.00           N  
ATOM   3399  HE1 TRP B 211       2.275  23.801 -20.385  1.00  0.00           H  
ATOM   3400  CE2 TRP B 211       0.545  22.616 -20.749  1.00  0.00           C  
ATOM   3401  CZ2 TRP B 211       0.197  22.667 -22.107  1.00  0.00           C  
ATOM   3402  HZ2 TRP B 211       0.795  23.224 -22.810  1.00  0.00           H  
ATOM   3403  CH2 TRP B 211      -0.947  21.978 -22.547  1.00  0.00           C  
ATOM   3404  HH2 TRP B 211      -1.247  22.031 -23.585  1.00  0.00           H  
ATOM   3405  CZ3 TRP B 211      -1.709  21.229 -21.636  1.00  0.00           C  
ATOM   3406  HZ3 TRP B 211      -2.596  20.709 -21.978  1.00  0.00           H  
ATOM   3407  CE3 TRP B 211      -1.332  21.159 -20.282  1.00  0.00           C  
ATOM   3408  HE3 TRP B 211      -1.928  20.581 -19.596  1.00  0.00           H  
ATOM   3409  CD2 TRP B 211      -0.202  21.857 -19.799  1.00  0.00           C  
ATOM   3410  C   TRP B 211      -2.416  22.115 -17.298  1.00  0.00           C  
ATOM   3411  O   TRP B 211      -3.210  21.171 -17.342  1.00  0.00           O  
ATOM   3412  N   ALA B 212      -2.603  23.242 -17.984  1.00  0.00           N  
ATOM   3413  H   ALA B 212      -1.906  23.975 -17.895  1.00  0.00           H  
ATOM   3414  CA  ALA B 212      -3.757  23.532 -18.827  1.00  0.00           C  
ATOM   3415  HA  ALA B 212      -4.159  22.598 -19.223  1.00  0.00           H  
ATOM   3416  CB  ALA B 212      -4.820  24.198 -17.944  1.00  0.00           C  
ATOM   3417  HB1 ALA B 212      -4.446  25.154 -17.574  1.00  0.00           H  
ATOM   3418  HB2 ALA B 212      -5.725  24.377 -18.524  1.00  0.00           H  
ATOM   3419  HB3 ALA B 212      -5.055  23.555 -17.095  1.00  0.00           H  
ATOM   3420  C   ALA B 212      -3.388  24.445 -20.011  1.00  0.00           C  
ATOM   3421  O   ALA B 212      -2.837  25.532 -19.814  1.00  0.00           O  
ATOM   3422  N   GLY B 213      -3.733  24.031 -21.235  1.00  0.00           N  
ATOM   3423  H   GLY B 213      -4.155  23.107 -21.305  1.00  0.00           H  
ATOM   3424  CA  GLY B 213      -3.671  24.827 -22.471  1.00  0.00           C  
ATOM   3425  HA2 GLY B 213      -4.168  24.269 -23.267  1.00  0.00           H  
ATOM   3426  HA3 GLY B 213      -4.231  25.750 -22.313  1.00  0.00           H  
ATOM   3427  C   GLY B 213      -2.262  25.196 -22.962  1.00  0.00           C  
ATOM   3428  O   GLY B 213      -1.883  24.832 -24.072  1.00  0.00           O  
ATOM   3429  N   GLN B 214      -1.485  25.919 -22.149  1.00  0.00           N  
ATOM   3430  H   GLN B 214      -1.886  26.135 -21.245  1.00  0.00           H  
ATOM   3431  CA  GLN B 214      -0.066  26.215 -22.380  1.00  0.00           C  
ATOM   3432  HA  GLN B 214       0.372  25.339 -22.851  1.00  0.00           H  
ATOM   3433  CB  GLN B 214       0.079  27.370 -23.396  1.00  0.00           C  
ATOM   3434  HB2 GLN B 214       1.112  27.401 -23.747  1.00  0.00           H  
ATOM   3435  HB3 GLN B 214      -0.555  27.161 -24.258  1.00  0.00           H  
ATOM   3436  CG  GLN B 214      -0.289  28.753 -22.835  1.00  0.00           C  
ATOM   3437  HG2 GLN B 214      -1.179  28.670 -22.212  1.00  0.00           H  
ATOM   3438  HG3 GLN B 214       0.540  29.108 -22.228  1.00  0.00           H  
ATOM   3439  CD  GLN B 214      -0.553  29.796 -23.915  1.00  0.00           C  
ATOM   3440  OE1 GLN B 214      -1.546  30.504 -23.903  1.00  0.00           O  
ATOM   3441  NE2 GLN B 214       0.323  29.948 -24.884  1.00  0.00           N  
ATOM   3442 HE21 GLN B 214       0.101  30.643 -25.573  1.00  0.00           H  
ATOM   3443 HE22 GLN B 214       1.176  29.414 -24.908  1.00  0.00           H  
ATOM   3444  C   GLN B 214       0.755  26.466 -21.095  1.00  0.00           C  
ATOM   3445  O   GLN B 214       1.957  26.689 -21.211  1.00  0.00           O  
ATOM   3446  N   GLN B 215       0.159  26.460 -19.891  1.00  0.00           N  
ATOM   3447  H   GLN B 215      -0.812  26.177 -19.819  1.00  0.00           H  
ATOM   3448  CA  GLN B 215       0.844  26.803 -18.627  1.00  0.00           C  
ATOM   3449  HA  GLN B 215       1.917  26.661 -18.753  1.00  0.00           H  
ATOM   3450  CB  GLN B 215       0.599  28.273 -18.228  1.00  0.00           C  
ATOM   3451  HB2 GLN B 215      -0.437  28.388 -17.910  1.00  0.00           H  
ATOM   3452  HB3 GLN B 215       1.238  28.492 -17.371  1.00  0.00           H  
ATOM   3453  CG  GLN B 215       0.890  29.313 -19.317  1.00  0.00           C  
ATOM   3454  HG2 GLN B 215       1.851  29.099 -19.784  1.00  0.00           H  
ATOM   3455  HG3 GLN B 215       0.105  29.248 -20.066  1.00  0.00           H  
ATOM   3456  CD  GLN B 215       0.923  30.747 -18.793  1.00  0.00           C  
ATOM   3457  OE1 GLN B 215       1.020  31.026 -17.611  1.00  0.00           O  
ATOM   3458  NE2 GLN B 215       0.810  31.723 -19.664  1.00  0.00           N  
ATOM   3459 HE21 GLN B 215       0.770  32.647 -19.272  1.00  0.00           H  
ATOM   3460 HE22 GLN B 215       0.656  31.534 -20.634  1.00  0.00           H  
ATOM   3461  C   GLN B 215       0.397  25.916 -17.456  1.00  0.00           C  
ATOM   3462  O   GLN B 215      -0.617  25.226 -17.536  1.00  0.00           O  
ATOM   3463  N   LEU B 216       1.112  25.986 -16.326  1.00  0.00           N  
ATOM   3464  H   LEU B 216       1.916  26.594 -16.302  1.00  0.00           H  
ATOM   3465  CA  LEU B 216       0.576  25.526 -15.041  1.00  0.00           C  
ATOM   3466  HA  LEU B 216       0.234  24.505 -15.169  1.00  0.00           H  
ATOM   3467  CB  LEU B 216       1.656  25.529 -13.942  1.00  0.00           C  
ATOM   3468  HB2 LEU B 216       2.016  26.550 -13.810  1.00  0.00           H  
ATOM   3469  HB3 LEU B 216       1.181  25.217 -13.008  1.00  0.00           H  
ATOM   3470  CG  LEU B 216       2.862  24.605 -14.197  1.00  0.00           C  
ATOM   3471  HG  LEU B 216       3.447  24.990 -15.035  1.00  0.00           H  
ATOM   3472  CD1 LEU B 216       3.746  24.586 -12.952  1.00  0.00           C  
ATOM   3473 HD11 LEU B 216       3.187  24.189 -12.104  1.00  0.00           H  
ATOM   3474 HD12 LEU B 216       4.612  23.945 -13.122  1.00  0.00           H  
ATOM   3475 HD13 LEU B 216       4.089  25.594 -12.729  1.00  0.00           H  
ATOM   3476  CD2 LEU B 216       2.443  23.168 -14.508  1.00  0.00           C  
ATOM   3477 HD21 LEU B 216       1.985  23.128 -15.492  1.00  0.00           H  
ATOM   3478 HD22 LEU B 216       3.313  22.512 -14.503  1.00  0.00           H  
ATOM   3479 HD23 LEU B 216       1.727  22.818 -13.765  1.00  0.00           H  
ATOM   3480  C   LEU B 216      -0.650  26.348 -14.604  1.00  0.00           C  
ATOM   3481  O   LEU B 216      -0.771  27.529 -14.932  1.00  0.00           O  
ATOM   3482  N   LEU B 217      -1.541  25.708 -13.844  1.00  0.00           N  
ATOM   3483  H   LEU B 217      -1.358  24.725 -13.665  1.00  0.00           H  
ATOM   3484  CA  LEU B 217      -2.811  26.274 -13.367  1.00  0.00           C  
ATOM   3485  HA  LEU B 217      -2.815  27.347 -13.564  1.00  0.00           H  
ATOM   3486  CB  LEU B 217      -3.937  25.625 -14.198  1.00  0.00           C  
ATOM   3487  HB2 LEU B 217      -3.742  25.822 -15.253  1.00  0.00           H  
ATOM   3488  HB3 LEU B 217      -3.888  24.545 -14.051  1.00  0.00           H  
ATOM   3489  CG  LEU B 217      -5.370  26.087 -13.871  1.00  0.00           C  
ATOM   3490  HG  LEU B 217      -5.595  25.860 -12.830  1.00  0.00           H  
ATOM   3491  CD1 LEU B 217      -5.576  27.585 -14.109  1.00  0.00           C  
ATOM   3492 HD11 LEU B 217      -6.610  27.852 -13.903  1.00  0.00           H  
ATOM   3493 HD12 LEU B 217      -5.334  27.835 -15.144  1.00  0.00           H  
ATOM   3494 HD13 LEU B 217      -4.935  28.157 -13.438  1.00  0.00           H  
ATOM   3495  CD2 LEU B 217      -6.370  25.335 -14.750  1.00  0.00           C  
ATOM   3496 HD21 LEU B 217      -6.242  24.260 -14.624  1.00  0.00           H  
ATOM   3497 HD22 LEU B 217      -7.384  25.605 -14.465  1.00  0.00           H  
ATOM   3498 HD23 LEU B 217      -6.221  25.598 -15.798  1.00  0.00           H  
ATOM   3499  C   LEU B 217      -3.016  26.113 -11.846  1.00  0.00           C  
ATOM   3500  O   LEU B 217      -3.724  26.911 -11.238  1.00  0.00           O  
ATOM   3501  N   TRP B 218      -2.401  25.101 -11.229  1.00  0.00           N  
ATOM   3502  H   TRP B 218      -1.817  24.486 -11.779  1.00  0.00           H  
ATOM   3503  CA  TRP B 218      -2.459  24.811  -9.790  1.00  0.00           C  
ATOM   3504  HA  TRP B 218      -2.422  25.748  -9.234  1.00  0.00           H  
ATOM   3505  CB  TRP B 218      -3.796  24.118  -9.464  1.00  0.00           C  
ATOM   3506  HB2 TRP B 218      -4.599  24.849  -9.573  1.00  0.00           H  
ATOM   3507  HB3 TRP B 218      -3.981  23.338 -10.197  1.00  0.00           H  
ATOM   3508  CG  TRP B 218      -3.912  23.480  -8.115  1.00  0.00           C  
ATOM   3509  CD1 TRP B 218      -4.573  23.990  -7.053  1.00  0.00           C  
ATOM   3510  HD1 TRP B 218      -5.112  24.930  -7.044  1.00  0.00           H  
ATOM   3511  NE1 TRP B 218      -4.467  23.124  -5.982  1.00  0.00           N  
ATOM   3512  HE1 TRP B 218      -4.902  23.299  -5.084  1.00  0.00           H  
ATOM   3513  CE2 TRP B 218      -3.747  21.994  -6.308  1.00  0.00           C  
ATOM   3514  CZ2 TRP B 218      -3.413  20.829  -5.603  1.00  0.00           C  
ATOM   3515  HZ2 TRP B 218      -3.756  20.686  -4.589  1.00  0.00           H  
ATOM   3516  CH2 TRP B 218      -2.661  19.832  -6.247  1.00  0.00           C  
ATOM   3517  HH2 TRP B 218      -2.428  18.911  -5.732  1.00  0.00           H  
ATOM   3518  CZ3 TRP B 218      -2.250  20.016  -7.579  1.00  0.00           C  
ATOM   3519  HZ3 TRP B 218      -1.675  19.247  -8.074  1.00  0.00           H  
ATOM   3520  CE3 TRP B 218      -2.606  21.180  -8.284  1.00  0.00           C  
ATOM   3521  HE3 TRP B 218      -2.301  21.290  -9.313  1.00  0.00           H  
ATOM   3522  CD2 TRP B 218      -3.369  22.197  -7.669  1.00  0.00           C  
ATOM   3523  C   TRP B 218      -1.236  23.971  -9.379  1.00  0.00           C  
ATOM   3524  O   TRP B 218      -0.680  23.253 -10.215  1.00  0.00           O  
ATOM   3525  N   LYS B 219      -0.808  24.063  -8.111  1.00  0.00           N  
ATOM   3526  H   LYS B 219      -1.367  24.591  -7.453  1.00  0.00           H  
ATOM   3527  CA  LYS B 219       0.353  23.343  -7.557  1.00  0.00           C  
ATOM   3528  HA  LYS B 219       0.545  22.442  -8.147  1.00  0.00           H  
ATOM   3529  CB  LYS B 219       1.617  24.228  -7.592  1.00  0.00           C  
ATOM   3530  HB2 LYS B 219       1.459  25.097  -6.952  1.00  0.00           H  
ATOM   3531  HB3 LYS B 219       2.437  23.641  -7.174  1.00  0.00           H  
ATOM   3532  CG  LYS B 219       2.015  24.717  -8.999  1.00  0.00           C  
ATOM   3533  HG2 LYS B 219       2.120  23.864  -9.665  1.00  0.00           H  
ATOM   3534  HG3 LYS B 219       1.214  25.337  -9.402  1.00  0.00           H  
ATOM   3535  CD  LYS B 219       3.305  25.556  -9.040  1.00  0.00           C  
ATOM   3536  HD2 LYS B 219       3.563  25.731 -10.086  1.00  0.00           H  
ATOM   3537  HD3 LYS B 219       3.088  26.526  -8.590  1.00  0.00           H  
ATOM   3538  CE  LYS B 219       4.530  24.972  -8.315  1.00  0.00           C  
ATOM   3539  HE2 LYS B 219       5.378  25.638  -8.488  1.00  0.00           H  
ATOM   3540  HE3 LYS B 219       4.325  24.953  -7.240  1.00  0.00           H  
ATOM   3541  NZ  LYS B 219       4.877  23.606  -8.768  1.00  0.00           N  
ATOM   3542  HZ1 LYS B 219       5.713  23.231  -8.356  1.00  0.00           H  
ATOM   3543  HZ2 LYS B 219       4.124  22.935  -8.585  1.00  0.00           H  
ATOM   3544  HZ3 LYS B 219       4.933  23.488  -9.785  1.00  0.00           H  
ATOM   3545  C   LYS B 219       0.074  22.898  -6.120  1.00  0.00           C  
ATOM   3546  O   LYS B 219      -0.476  23.672  -5.337  1.00  0.00           O  
ATOM   3547  N   GLY B 220       0.525  21.703  -5.751  1.00  0.00           N  
ATOM   3548  H   GLY B 220       0.946  21.118  -6.470  1.00  0.00           H  
ATOM   3549  CA  GLY B 220       0.361  21.125  -4.417  1.00  0.00           C  
ATOM   3550  HA2 GLY B 220       0.440  21.907  -3.662  1.00  0.00           H  
ATOM   3551  HA3 GLY B 220      -0.637  20.692  -4.344  1.00  0.00           H  
ATOM   3552  C   GLY B 220       1.388  20.034  -4.091  1.00  0.00           C  
ATOM   3553  O   GLY B 220       2.347  19.795  -4.823  1.00  0.00           O  
ATOM   3554  N   SER B 221       1.191  19.351  -2.965  1.00  0.00           N  
ATOM   3555  H   SER B 221       0.365  19.541  -2.410  1.00  0.00           H  
ATOM   3556  CA  SER B 221       2.033  18.226  -2.541  1.00  0.00           C  
ATOM   3557  HA  SER B 221       2.445  17.754  -3.432  1.00  0.00           H  
ATOM   3558  CB  SER B 221       3.213  18.706  -1.683  1.00  0.00           C  
ATOM   3559  HB2 SER B 221       3.822  19.397  -2.267  1.00  0.00           H  
ATOM   3560  HB3 SER B 221       2.830  19.232  -0.806  1.00  0.00           H  
ATOM   3561  OG  SER B 221       4.021  17.622  -1.251  1.00  0.00           O  
ATOM   3562  HG  SER B 221       4.267  17.088  -2.032  1.00  0.00           H  
ATOM   3563  C   SER B 221       1.188  17.176  -1.830  1.00  0.00           C  
ATOM   3564  O   SER B 221       0.204  17.502  -1.169  1.00  0.00           O  
ATOM   3565  N   PHE B 222       1.556  15.911  -2.008  1.00  0.00           N  
ATOM   3566  H   PHE B 222       2.415  15.738  -2.518  1.00  0.00           H  
ATOM   3567  CA  PHE B 222       0.745  14.750  -1.664  1.00  0.00           C  
ATOM   3568  HA  PHE B 222      -0.021  15.049  -0.946  1.00  0.00           H  
ATOM   3569  CB  PHE B 222       0.037  14.271  -2.935  1.00  0.00           C  
ATOM   3570  HB2 PHE B 222      -0.716  15.011  -3.206  1.00  0.00           H  
ATOM   3571  HB3 PHE B 222       0.767  14.220  -3.745  1.00  0.00           H  
ATOM   3572  CG  PHE B 222      -0.634  12.922  -2.804  1.00  0.00           C  
ATOM   3573  CD1 PHE B 222      -1.731  12.767  -1.938  1.00  0.00           C  
ATOM   3574  HD1 PHE B 222      -2.128  13.611  -1.391  1.00  0.00           H  
ATOM   3575  CE1 PHE B 222      -2.333  11.509  -1.796  1.00  0.00           C  
ATOM   3576  HE1 PHE B 222      -3.188  11.400  -1.147  1.00  0.00           H  
ATOM   3577  CZ  PHE B 222      -1.853  10.407  -2.519  1.00  0.00           C  
ATOM   3578  HZ  PHE B 222      -2.333   9.445  -2.417  1.00  0.00           H  
ATOM   3579  CE2 PHE B 222      -0.768  10.564  -3.398  1.00  0.00           C  
ATOM   3580  HE2 PHE B 222      -0.429   9.724  -3.988  1.00  0.00           H  
ATOM   3581  CD2 PHE B 222      -0.154  11.820  -3.537  1.00  0.00           C  
ATOM   3582  HD2 PHE B 222       0.675  11.940  -4.220  1.00  0.00           H  
ATOM   3583  C   PHE B 222       1.583  13.640  -1.019  1.00  0.00           C  
ATOM   3584  O   PHE B 222       2.657  13.278  -1.507  1.00  0.00           O  
ATOM   3585  N   LYS B 223       1.069  13.079   0.080  1.00  0.00           N  
ATOM   3586  H   LYS B 223       0.156  13.386   0.385  1.00  0.00           H  
ATOM   3587  CA  LYS B 223       1.740  12.059   0.890  1.00  0.00           C  
ATOM   3588  HA  LYS B 223       2.679  11.786   0.414  1.00  0.00           H  
ATOM   3589  CB  LYS B 223       2.105  12.689   2.249  1.00  0.00           C  
ATOM   3590  HB2 LYS B 223       2.529  13.682   2.086  1.00  0.00           H  
ATOM   3591  HB3 LYS B 223       1.225  12.781   2.888  1.00  0.00           H  
ATOM   3592  CG  LYS B 223       3.164  11.822   2.925  1.00  0.00           C  
ATOM   3593  HG2 LYS B 223       2.735  10.842   3.134  1.00  0.00           H  
ATOM   3594  HG3 LYS B 223       3.977  11.711   2.220  1.00  0.00           H  
ATOM   3595  CD  LYS B 223       3.772  12.427   4.193  1.00  0.00           C  
ATOM   3596  HD2 LYS B 223       4.237  13.384   3.948  1.00  0.00           H  
ATOM   3597  HD3 LYS B 223       3.006  12.594   4.950  1.00  0.00           H  
ATOM   3598  CE  LYS B 223       4.852  11.475   4.721  1.00  0.00           C  
ATOM   3599  HE2 LYS B 223       5.559  11.262   3.912  1.00  0.00           H  
ATOM   3600  HE3 LYS B 223       5.390  11.961   5.539  1.00  0.00           H  
ATOM   3601  NZ  LYS B 223       4.247  10.214   5.196  1.00  0.00           N  
ATOM   3602  HZ1 LYS B 223       3.646  10.391   6.000  1.00  0.00           H  
ATOM   3603  HZ2 LYS B 223       3.659   9.796   4.486  1.00  0.00           H  
ATOM   3604  HZ3 LYS B 223       4.942   9.513   5.440  1.00  0.00           H  
ATOM   3605  C   LYS B 223       0.858  10.798   0.991  1.00  0.00           C  
ATOM   3606  O   LYS B 223      -0.072  10.804   1.799  1.00  0.00           O  
ATOM   3607  N   PRO B 224       1.113   9.733   0.200  1.00  0.00           N  
ATOM   3608  CD  PRO B 224       2.239   9.589  -0.715  1.00  0.00           C  
ATOM   3609  HD2 PRO B 224       3.117   9.263  -0.157  1.00  0.00           H  
ATOM   3610  HD3 PRO B 224       2.453  10.513  -1.253  1.00  0.00           H  
ATOM   3611  CG  PRO B 224       1.840   8.514  -1.718  1.00  0.00           C  
ATOM   3612  HG2 PRO B 224       2.705   7.953  -2.073  1.00  0.00           H  
ATOM   3613  HG3 PRO B 224       1.314   8.976  -2.552  1.00  0.00           H  
ATOM   3614  CB  PRO B 224       0.879   7.638  -0.923  1.00  0.00           C  
ATOM   3615  HB2 PRO B 224       1.452   6.923  -0.331  1.00  0.00           H  
ATOM   3616  HB3 PRO B 224       0.181   7.114  -1.577  1.00  0.00           H  
ATOM   3617  CA  PRO B 224       0.163   8.629   0.002  1.00  0.00           C  
ATOM   3618  HA  PRO B 224      -0.716   9.019  -0.509  1.00  0.00           H  
ATOM   3619  C   PRO B 224      -0.303   7.927   1.283  1.00  0.00           C  
ATOM   3620  O   PRO B 224      -1.474   7.579   1.402  1.00  0.00           O  
ATOM   3621  N   SER B 225       0.605   7.741   2.243  1.00  0.00           N  
ATOM   3622  H   SER B 225       1.543   8.080   2.095  1.00  0.00           H  
ATOM   3623  CA  SER B 225       0.362   7.034   3.506  1.00  0.00           C  
ATOM   3624  HA  SER B 225      -0.104   6.072   3.291  1.00  0.00           H  
ATOM   3625  CB  SER B 225       1.714   6.771   4.165  1.00  0.00           C  
ATOM   3626  HB2 SER B 225       1.567   6.341   5.158  1.00  0.00           H  
ATOM   3627  HB3 SER B 225       2.233   6.046   3.544  1.00  0.00           H  
ATOM   3628  OG  SER B 225       2.507   7.952   4.250  1.00  0.00           O  
ATOM   3629  HG  SER B 225       3.412   7.673   4.468  1.00  0.00           H  
ATOM   3630  C   SER B 225      -0.554   7.763   4.489  1.00  0.00           C  
ATOM   3631  O   SER B 225      -1.071   7.137   5.409  1.00  0.00           O  
ATOM   3632  N   GLU B 226      -0.776   9.068   4.305  1.00  0.00           N  
ATOM   3633  H   GLU B 226      -0.359   9.518   3.502  1.00  0.00           H  
ATOM   3634  CA  GLU B 226      -1.673   9.874   5.149  1.00  0.00           C  
ATOM   3635  HA  GLU B 226      -1.873   9.330   6.074  1.00  0.00           H  
ATOM   3636  CB  GLU B 226      -1.008  11.212   5.551  1.00  0.00           C  
ATOM   3637  HB2 GLU B 226      -1.244  11.925   4.758  1.00  0.00           H  
ATOM   3638  HB3 GLU B 226      -1.484  11.584   6.459  1.00  0.00           H  
ATOM   3639  CG  GLU B 226       0.529  11.286   5.719  1.00  0.00           C  
ATOM   3640  HG2 GLU B 226       1.006  10.875   4.827  1.00  0.00           H  
ATOM   3641  HG3 GLU B 226       0.777  12.349   5.722  1.00  0.00           H  
ATOM   3642  CD  GLU B 226       1.199  10.673   6.969  1.00  0.00           C  
ATOM   3643  OE1 GLU B 226       0.581  10.047   7.852  1.00  0.00           O  
ATOM   3644  OE2 GLU B 226       2.441  10.822   7.083  1.00  0.00           O  
ATOM   3645  C   GLU B 226      -3.048  10.109   4.467  1.00  0.00           C  
ATOM   3646  O   GLU B 226      -3.864  10.877   4.969  1.00  0.00           O  
ATOM   3647  N   HIE B 227      -3.293   9.482   3.302  1.00  0.00           N  
ATOM   3648  H   HIE B 227      -2.572   8.857   2.965  1.00  0.00           H  
ATOM   3649  CA  HIE B 227      -4.443   9.713   2.401  1.00  0.00           C  
ATOM   3650  HA  HIE B 227      -5.283  10.092   2.989  1.00  0.00           H  
ATOM   3651  CB  HIE B 227      -4.078  10.789   1.363  1.00  0.00           C  
ATOM   3652  HB2 HIE B 227      -3.107  10.545   0.930  1.00  0.00           H  
ATOM   3653  HB3 HIE B 227      -4.817  10.790   0.563  1.00  0.00           H  
ATOM   3654  CG  HIE B 227      -4.054  12.196   1.897  1.00  0.00           C  
ATOM   3655  ND1 HIE B 227      -5.178  13.008   2.044  1.00  0.00           N  
ATOM   3656  CE1 HIE B 227      -4.732  14.160   2.557  1.00  0.00           C  
ATOM   3657  HE1 HIE B 227      -5.366  15.001   2.805  1.00  0.00           H  
ATOM   3658  NE2 HIE B 227      -3.398  14.117   2.725  1.00  0.00           N  
ATOM   3659  HE2 HIE B 227      -2.841  14.854   3.129  1.00  0.00           H  
ATOM   3660  CD2 HIE B 227      -2.951  12.883   2.309  1.00  0.00           C  
ATOM   3661  HD2 HIE B 227      -1.942  12.501   2.330  1.00  0.00           H  
ATOM   3662  C   HIE B 227      -4.926   8.411   1.724  1.00  0.00           C  
ATOM   3663  O   HIE B 227      -5.232   8.370   0.530  1.00  0.00           O  
ATOM   3664  N   VAL B 228      -4.943   7.299   2.461  1.00  0.00           N  
ATOM   3665  H   VAL B 228      -4.656   7.365   3.428  1.00  0.00           H  
ATOM   3666  CA  VAL B 228      -5.345   5.983   1.923  1.00  0.00           C  
ATOM   3667  HA  VAL B 228      -4.959   5.910   0.907  1.00  0.00           H  
ATOM   3668  CB  VAL B 228      -4.685   4.838   2.719  1.00  0.00           C  
ATOM   3669  HB  VAL B 228      -4.938   4.967   3.768  1.00  0.00           H  
ATOM   3670  CG1 VAL B 228      -5.142   3.440   2.275  1.00  0.00           C  
ATOM   3671 HG11 VAL B 228      -4.607   2.687   2.853  1.00  0.00           H  
ATOM   3672 HG12 VAL B 228      -6.206   3.305   2.460  1.00  0.00           H  
ATOM   3673 HG13 VAL B 228      -4.931   3.295   1.214  1.00  0.00           H  
ATOM   3674  CG2 VAL B 228      -3.156   4.875   2.584  1.00  0.00           C  
ATOM   3675 HG21 VAL B 228      -2.869   4.790   1.536  1.00  0.00           H  
ATOM   3676 HG22 VAL B 228      -2.767   5.808   2.989  1.00  0.00           H  
ATOM   3677 HG23 VAL B 228      -2.708   4.053   3.146  1.00  0.00           H  
ATOM   3678  C   VAL B 228      -6.877   5.828   1.837  1.00  0.00           C  
ATOM   3679  O   VAL B 228      -7.621   6.239   2.737  1.00  0.00           O  
ATOM   3680  N   LYS B 229      -7.347   5.174   0.765  1.00  0.00           N  
ATOM   3681  H   LYS B 229      -6.670   4.930   0.042  1.00  0.00           H  
ATOM   3682  CA  LYS B 229      -8.713   4.662   0.577  1.00  0.00           C  
ATOM   3683  HA  LYS B 229      -9.242   4.704   1.526  1.00  0.00           H  
ATOM   3684  CB  LYS B 229      -9.487   5.567  -0.400  1.00  0.00           C  
ATOM   3685  HB2 LYS B 229      -9.455   6.594  -0.032  1.00  0.00           H  
ATOM   3686  HB3 LYS B 229      -9.025   5.542  -1.389  1.00  0.00           H  
ATOM   3687  CG  LYS B 229     -10.952   5.107  -0.498  1.00  0.00           C  
ATOM   3688  HG2 LYS B 229     -11.000   4.181  -1.073  1.00  0.00           H  
ATOM   3689  HG3 LYS B 229     -11.329   4.906   0.505  1.00  0.00           H  
ATOM   3690  CD  LYS B 229     -11.859   6.156  -1.153  1.00  0.00           C  
ATOM   3691  HD2 LYS B 229     -11.854   7.059  -0.539  1.00  0.00           H  
ATOM   3692  HD3 LYS B 229     -11.484   6.392  -2.151  1.00  0.00           H  
ATOM   3693  CE  LYS B 229     -13.283   5.589  -1.241  1.00  0.00           C  
ATOM   3694  HE2 LYS B 229     -13.261   4.703  -1.880  1.00  0.00           H  
ATOM   3695  HE3 LYS B 229     -13.597   5.266  -0.242  1.00  0.00           H  
ATOM   3696  NZ  LYS B 229     -14.261   6.563  -1.787  1.00  0.00           N  
ATOM   3697  HZ1 LYS B 229     -14.413   7.332  -1.155  1.00  0.00           H  
ATOM   3698  HZ2 LYS B 229     -13.993   6.909  -2.697  1.00  0.00           H  
ATOM   3699  HZ3 LYS B 229     -15.170   6.095  -1.909  1.00  0.00           H  
ATOM   3700  C   LYS B 229      -8.648   3.198   0.097  1.00  0.00           C  
ATOM   3701  O   LYS B 229      -8.283   2.962  -1.056  1.00  0.00           O  
ATOM   3702  N   PRO B 230      -8.973   2.203   0.946  1.00  0.00           N  
ATOM   3703  CD  PRO B 230      -9.301   2.304   2.354  1.00  0.00           C  
ATOM   3704  HD2 PRO B 230     -10.383   2.406   2.457  1.00  0.00           H  
ATOM   3705  HD3 PRO B 230      -8.785   3.132   2.834  1.00  0.00           H  
ATOM   3706  CG  PRO B 230      -8.845   0.988   2.974  1.00  0.00           C  
ATOM   3707  HG2 PRO B 230      -9.412   0.747   3.868  1.00  0.00           H  
ATOM   3708  HG3 PRO B 230      -7.776   1.026   3.191  1.00  0.00           H  
ATOM   3709  CB  PRO B 230      -9.118  -0.011   1.857  1.00  0.00           C  
ATOM   3710  HB2 PRO B 230     -10.166  -0.308   1.889  1.00  0.00           H  
ATOM   3711  HB3 PRO B 230      -8.474  -0.885   1.939  1.00  0.00           H  
ATOM   3712  CA  PRO B 230      -8.827   0.799   0.588  1.00  0.00           C  
ATOM   3713  HA  PRO B 230      -7.787   0.656   0.318  1.00  0.00           H  
ATOM   3714  C   PRO B 230      -9.715   0.363  -0.581  1.00  0.00           C  
ATOM   3715  O   PRO B 230     -10.782   0.930  -0.828  1.00  0.00           O  
ATOM   3716  N   ARG B 231      -9.308  -0.700  -1.281  1.00  0.00           N  
ATOM   3717  H   ARG B 231      -8.404  -1.102  -1.054  1.00  0.00           H  
ATOM   3718  CA  ARG B 231     -10.180  -1.388  -2.251  1.00  0.00           C  
ATOM   3719  HA  ARG B 231     -10.653  -0.628  -2.874  1.00  0.00           H  
ATOM   3720  CB  ARG B 231      -9.339  -2.306  -3.152  1.00  0.00           C  
ATOM   3721  HB2 ARG B 231      -8.775  -3.010  -2.542  1.00  0.00           H  
ATOM   3722  HB3 ARG B 231     -10.008  -2.868  -3.806  1.00  0.00           H  
ATOM   3723  CG  ARG B 231      -8.360  -1.490  -4.013  1.00  0.00           C  
ATOM   3724  HG2 ARG B 231      -8.915  -0.729  -4.565  1.00  0.00           H  
ATOM   3725  HG3 ARG B 231      -7.626  -0.997  -3.374  1.00  0.00           H  
ATOM   3726  CD  ARG B 231      -7.626  -2.395  -5.006  1.00  0.00           C  
ATOM   3727  HD2 ARG B 231      -7.029  -3.115  -4.444  1.00  0.00           H  
ATOM   3728  HD3 ARG B 231      -8.373  -2.944  -5.582  1.00  0.00           H  
ATOM   3729  NE  ARG B 231      -6.764  -1.604  -5.909  1.00  0.00           N  
ATOM   3730  HE  ARG B 231      -6.242  -0.828  -5.511  1.00  0.00           H  
ATOM   3731  CZ  ARG B 231      -6.573  -1.784  -7.201  1.00  0.00           C  
ATOM   3732  NH1 ARG B 231      -7.028  -2.813  -7.856  1.00  0.00           N  
ATOM   3733 HH11 ARG B 231      -7.510  -3.520  -7.334  1.00  0.00           H  
ATOM   3734 HH12 ARG B 231      -6.886  -2.878  -8.844  1.00  0.00           H  
ATOM   3735  NH2 ARG B 231      -5.920  -0.887  -7.864  1.00  0.00           N  
ATOM   3736 HH21 ARG B 231      -5.454  -0.167  -7.308  1.00  0.00           H  
ATOM   3737 HH22 ARG B 231      -5.532  -1.061  -8.769  1.00  0.00           H  
ATOM   3738  C   ARG B 231     -11.326  -2.129  -1.541  1.00  0.00           C  
ATOM   3739  O   ARG B 231     -11.199  -2.507  -0.377  1.00  0.00           O  
ATOM   3740  N   ALA B 232     -12.457  -2.308  -2.230  1.00  0.00           N  
ATOM   3741  H   ALA B 232     -12.488  -2.009  -3.188  1.00  0.00           H  
ATOM   3742  CA  ALA B 232     -13.658  -2.952  -1.694  1.00  0.00           C  
ATOM   3743  HA  ALA B 232     -13.878  -2.491  -0.733  1.00  0.00           H  
ATOM   3744  CB  ALA B 232     -14.836  -2.654  -2.629  1.00  0.00           C  
ATOM   3745  HB1 ALA B 232     -14.966  -1.577  -2.736  1.00  0.00           H  
ATOM   3746  HB2 ALA B 232     -14.661  -3.098  -3.609  1.00  0.00           H  
ATOM   3747  HB3 ALA B 232     -15.753  -3.074  -2.212  1.00  0.00           H  
ATOM   3748  C   ALA B 232     -13.477  -4.477  -1.505  1.00  0.00           C  
ATOM   3749  O   ALA B 232     -12.784  -5.098  -2.316  1.00  0.00           O  
ATOM   3750  N   PRO B 233     -14.106  -5.101  -0.487  1.00  0.00           N  
ATOM   3751  CD  PRO B 233     -14.769  -4.468   0.643  1.00  0.00           C  
ATOM   3752  HD2 PRO B 233     -15.807  -4.251   0.385  1.00  0.00           H  
ATOM   3753  HD3 PRO B 233     -14.254  -3.563   0.965  1.00  0.00           H  
ATOM   3754  CG  PRO B 233     -14.703  -5.498   1.766  1.00  0.00           C  
ATOM   3755  HG2 PRO B 233     -15.507  -5.357   2.484  1.00  0.00           H  
ATOM   3756  HG3 PRO B 233     -13.731  -5.444   2.257  1.00  0.00           H  
ATOM   3757  CB  PRO B 233     -14.827  -6.821   1.016  1.00  0.00           C  
ATOM   3758  HB2 PRO B 233     -15.879  -7.023   0.808  1.00  0.00           H  
ATOM   3759  HB3 PRO B 233     -14.385  -7.645   1.578  1.00  0.00           H  
ATOM   3760  CA  PRO B 233     -14.067  -6.552  -0.289  1.00  0.00           C  
ATOM   3761  HA  PRO B 233     -13.025  -6.849  -0.156  1.00  0.00           H  
ATOM   3762  C   PRO B 233     -14.672  -7.343  -1.459  1.00  0.00           C  
ATOM   3763  O   PRO B 233     -15.667  -6.932  -2.061  1.00  0.00           O  
ATOM   3764  N   GLY B 234     -14.088  -8.505  -1.748  1.00  0.00           N  
ATOM   3765  H   GLY B 234     -13.314  -8.802  -1.170  1.00  0.00           H  
ATOM   3766  CA  GLY B 234     -14.532  -9.408  -2.812  1.00  0.00           C  
ATOM   3767  HA2 GLY B 234     -15.166  -8.870  -3.518  1.00  0.00           H  
ATOM   3768  HA3 GLY B 234     -13.661  -9.763  -3.363  1.00  0.00           H  
ATOM   3769  C   GLY B 234     -15.296 -10.631  -2.302  1.00  0.00           C  
ATOM   3770  O   GLY B 234     -15.311 -10.929  -1.107  1.00  0.00           O  
ATOM   3771  N   ASN B 235     -15.875 -11.380  -3.245  1.00  0.00           N  
ATOM   3772  H   ASN B 235     -15.744 -11.071  -4.199  1.00  0.00           H  
ATOM   3773  CA  ASN B 235     -16.285 -12.782  -3.080  1.00  0.00           C  
ATOM   3774  HA  ASN B 235     -16.876 -13.041  -3.958  1.00  0.00           H  
ATOM   3775  CB  ASN B 235     -15.032 -13.693  -3.108  1.00  0.00           C  
ATOM   3776  HB2 ASN B 235     -14.423 -13.487  -2.232  1.00  0.00           H  
ATOM   3777  HB3 ASN B 235     -15.360 -14.729  -3.032  1.00  0.00           H  
ATOM   3778  CG  ASN B 235     -14.142 -13.553  -4.340  1.00  0.00           C  
ATOM   3779  OD1 ASN B 235     -13.829 -12.473  -4.812  1.00  0.00           O  
ATOM   3780  ND2 ASN B 235     -13.679 -14.649  -4.891  1.00  0.00           N  
ATOM   3781 HD21 ASN B 235     -13.090 -14.534  -5.697  1.00  0.00           H  
ATOM   3782 HD22 ASN B 235     -13.861 -15.543  -4.475  1.00  0.00           H  
ATOM   3783  C   ASN B 235     -17.224 -13.050  -1.880  1.00  0.00           C  
ATOM   3784  O   ASN B 235     -17.053 -14.041  -1.173  1.00  0.00           O  
ATOM   3785  N   LEU B 236     -18.187 -12.154  -1.629  1.00  0.00           N  
ATOM   3786  H   LEU B 236     -18.241 -11.344  -2.223  1.00  0.00           H  
ATOM   3787  CA  LEU B 236     -19.141 -12.255  -0.520  1.00  0.00           C  
ATOM   3788  HA  LEU B 236     -18.570 -12.440   0.387  1.00  0.00           H  
ATOM   3789  CB  LEU B 236     -19.852 -10.901  -0.360  1.00  0.00           C  
ATOM   3790  HB2 LEU B 236     -19.107 -10.134  -0.143  1.00  0.00           H  
ATOM   3791  HB3 LEU B 236     -20.322 -10.649  -1.313  1.00  0.00           H  
ATOM   3792  CG  LEU B 236     -20.939 -10.867   0.734  1.00  0.00           C  
ATOM   3793  HG  LEU B 236     -21.684 -11.632   0.536  1.00  0.00           H  
ATOM   3794  CD1 LEU B 236     -20.388 -11.071   2.145  1.00  0.00           C  
ATOM   3795 HD11 LEU B 236     -20.048 -12.095   2.263  1.00  0.00           H  
ATOM   3796 HD12 LEU B 236     -19.560 -10.388   2.328  1.00  0.00           H  
ATOM   3797 HD13 LEU B 236     -21.172 -10.896   2.880  1.00  0.00           H  
ATOM   3798  CD2 LEU B 236     -21.631  -9.511   0.687  1.00  0.00           C  
ATOM   3799 HD21 LEU B 236     -22.068  -9.355  -0.298  1.00  0.00           H  
ATOM   3800 HD22 LEU B 236     -22.417  -9.476   1.438  1.00  0.00           H  
ATOM   3801 HD23 LEU B 236     -20.904  -8.724   0.876  1.00  0.00           H  
ATOM   3802  C   LEU B 236     -20.146 -13.411  -0.704  1.00  0.00           C  
ATOM   3803  O   LEU B 236     -20.854 -13.478  -1.710  1.00  0.00           O  
ATOM   3804  N   THR B 237     -20.255 -14.274   0.305  1.00  0.00           N  
ATOM   3805  H   THR B 237     -19.676 -14.115   1.127  1.00  0.00           H  
ATOM   3806  CA  THR B 237     -21.184 -15.417   0.350  1.00  0.00           C  
ATOM   3807  HA  THR B 237     -21.964 -15.262  -0.394  1.00  0.00           H  
ATOM   3808  CB  THR B 237     -20.479 -16.739  -0.005  1.00  0.00           C  
ATOM   3809  HB  THR B 237     -21.228 -17.531  -0.016  1.00  0.00           H  
ATOM   3810  CG2 THR B 237     -19.795 -16.730  -1.373  1.00  0.00           C  
ATOM   3811 HG21 THR B 237     -20.518 -16.460  -2.143  1.00  0.00           H  
ATOM   3812 HG22 THR B 237     -18.971 -16.016  -1.386  1.00  0.00           H  
ATOM   3813 HG23 THR B 237     -19.405 -17.724  -1.586  1.00  0.00           H  
ATOM   3814  OG1 THR B 237     -19.510 -17.072   0.956  1.00  0.00           O  
ATOM   3815  HG1 THR B 237     -18.891 -16.333   1.024  1.00  0.00           H  
ATOM   3816  C   THR B 237     -21.892 -15.500   1.707  1.00  0.00           C  
ATOM   3817  O   THR B 237     -21.538 -14.782   2.646  1.00  0.00           O  
ATOM   3818  N   VAL B 238     -22.927 -16.338   1.808  1.00  0.00           N  
ATOM   3819  H   VAL B 238     -23.130 -16.967   1.045  1.00  0.00           H  
ATOM   3820  CA  VAL B 238     -23.824 -16.419   2.973  1.00  0.00           C  
ATOM   3821  HA  VAL B 238     -23.257 -16.126   3.855  1.00  0.00           H  
ATOM   3822  CB  VAL B 238     -24.992 -15.420   2.818  1.00  0.00           C  
ATOM   3823  HB  VAL B 238     -24.566 -14.435   2.641  1.00  0.00           H  
ATOM   3824  CG1 VAL B 238     -25.935 -15.734   1.648  1.00  0.00           C  
ATOM   3825 HG11 VAL B 238     -25.374 -15.791   0.715  1.00  0.00           H  
ATOM   3826 HG12 VAL B 238     -26.449 -16.681   1.812  1.00  0.00           H  
ATOM   3827 HG13 VAL B 238     -26.674 -14.943   1.550  1.00  0.00           H  
ATOM   3828  CG2 VAL B 238     -25.829 -15.334   4.095  1.00  0.00           C  
ATOM   3829 HG21 VAL B 238     -26.554 -14.525   4.006  1.00  0.00           H  
ATOM   3830 HG22 VAL B 238     -26.363 -16.270   4.257  1.00  0.00           H  
ATOM   3831 HG23 VAL B 238     -25.183 -15.131   4.949  1.00  0.00           H  
ATOM   3832  C   VAL B 238     -24.295 -17.859   3.196  1.00  0.00           C  
ATOM   3833  O   VAL B 238     -24.565 -18.573   2.234  1.00  0.00           O  
ATOM   3834  N   HIE B 239     -24.376 -18.294   4.459  1.00  0.00           N  
ATOM   3835  H   HIE B 239     -24.146 -17.633   5.194  1.00  0.00           H  
ATOM   3836  CA  HIE B 239     -24.451 -19.708   4.856  1.00  0.00           C  
ATOM   3837  HA  HIE B 239     -24.851 -20.285   4.021  1.00  0.00           H  
ATOM   3838  CB  HIE B 239     -23.036 -20.234   5.158  1.00  0.00           C  
ATOM   3839  HB2 HIE B 239     -23.090 -21.306   5.345  1.00  0.00           H  
ATOM   3840  HB3 HIE B 239     -22.664 -19.758   6.063  1.00  0.00           H  
ATOM   3841  CG  HIE B 239     -22.030 -19.996   4.062  1.00  0.00           C  
ATOM   3842  ND1 HIE B 239     -21.868 -20.790   2.927  1.00  0.00           N  
ATOM   3843  CE1 HIE B 239     -20.944 -20.169   2.180  1.00  0.00           C  
ATOM   3844  HE1 HIE B 239     -20.601 -20.519   1.216  1.00  0.00           H  
ATOM   3845  NE2 HIE B 239     -20.525 -19.044   2.783  1.00  0.00           N  
ATOM   3846  HE2 HIE B 239     -19.881 -18.368   2.374  1.00  0.00           H  
ATOM   3847  CD2 HIE B 239     -21.199 -18.917   3.976  1.00  0.00           C  
ATOM   3848  HD2 HIE B 239     -21.135 -18.099   4.680  1.00  0.00           H  
ATOM   3849  C   HIE B 239     -25.339 -19.927   6.089  1.00  0.00           C  
ATOM   3850  O   HIE B 239     -25.226 -19.215   7.088  1.00  0.00           O  
ATOM   3851  N   THR B 240     -26.190 -20.951   6.042  1.00  0.00           N  
ATOM   3852  H   THR B 240     -26.182 -21.527   5.214  1.00  0.00           H  
ATOM   3853  CA  THR B 240     -26.944 -21.457   7.206  1.00  0.00           C  
ATOM   3854  HA  THR B 240     -27.469 -20.635   7.695  1.00  0.00           H  
ATOM   3855  CB  THR B 240     -27.974 -22.486   6.717  1.00  0.00           C  
ATOM   3856  HB  THR B 240     -27.471 -23.207   6.069  1.00  0.00           H  
ATOM   3857  CG2 THR B 240     -28.721 -23.254   7.804  1.00  0.00           C  
ATOM   3858 HG21 THR B 240     -29.149 -22.560   8.526  1.00  0.00           H  
ATOM   3859 HG22 THR B 240     -29.523 -23.833   7.348  1.00  0.00           H  
ATOM   3860 HG23 THR B 240     -28.047 -23.944   8.310  1.00  0.00           H  
ATOM   3861  OG1 THR B 240     -28.948 -21.817   5.960  1.00  0.00           O  
ATOM   3862  HG1 THR B 240     -28.522 -21.132   5.441  1.00  0.00           H  
ATOM   3863  C   THR B 240     -26.008 -22.108   8.228  1.00  0.00           C  
ATOM   3864  O   THR B 240     -25.037 -22.750   7.835  1.00  0.00           O  
ATOM   3865  N   GLN B 241     -26.301 -22.007   9.528  1.00  0.00           N  
ATOM   3866  H   GLN B 241     -27.062 -21.402   9.822  1.00  0.00           H  
ATOM   3867  CA  GLN B 241     -25.604 -22.739  10.594  1.00  0.00           C  
ATOM   3868  HA  GLN B 241     -25.111 -23.606  10.153  1.00  0.00           H  
ATOM   3869  CB  GLN B 241     -24.523 -21.855  11.242  1.00  0.00           C  
ATOM   3870  HB2 GLN B 241     -24.974 -20.938  11.615  1.00  0.00           H  
ATOM   3871  HB3 GLN B 241     -24.111 -22.400  12.092  1.00  0.00           H  
ATOM   3872  CG  GLN B 241     -23.368 -21.502  10.291  1.00  0.00           C  
ATOM   3873  HG2 GLN B 241     -23.240 -22.311   9.573  1.00  0.00           H  
ATOM   3874  HG3 GLN B 241     -23.608 -20.595   9.735  1.00  0.00           H  
ATOM   3875  CD  GLN B 241     -22.038 -21.325  11.015  1.00  0.00           C  
ATOM   3876  OE1 GLN B 241     -21.941 -20.848  12.140  1.00  0.00           O  
ATOM   3877  NE2 GLN B 241     -20.945 -21.734  10.414  1.00  0.00           N  
ATOM   3878 HE21 GLN B 241     -20.065 -21.591  10.873  1.00  0.00           H  
ATOM   3879 HE22 GLN B 241     -21.006 -22.141   9.493  1.00  0.00           H  
ATOM   3880  C   GLN B 241     -26.561 -23.289  11.665  1.00  0.00           C  
ATOM   3881  O   GLN B 241     -27.691 -22.830  11.821  1.00  0.00           O  
ATOM   3882  N   VAL B 242     -26.070 -24.282  12.415  1.00  0.00           N  
ATOM   3883  H   VAL B 242     -25.129 -24.582  12.222  1.00  0.00           H  
ATOM   3884  CA  VAL B 242     -26.747 -24.915  13.563  1.00  0.00           C  
ATOM   3885  HA  VAL B 242     -27.610 -25.469  13.193  1.00  0.00           H  
ATOM   3886  CB  VAL B 242     -25.780 -25.908  14.250  1.00  0.00           C  
ATOM   3887  HB  VAL B 242     -24.872 -25.369  14.527  1.00  0.00           H  
ATOM   3888  CG1 VAL B 242     -25.382 -27.043  13.294  1.00  0.00           C  
ATOM   3889 HG11 VAL B 242     -24.895 -26.648  12.404  1.00  0.00           H  
ATOM   3890 HG12 VAL B 242     -26.268 -27.607  12.998  1.00  0.00           H  
ATOM   3891 HG13 VAL B 242     -24.684 -27.716  13.792  1.00  0.00           H  
ATOM   3892  CG2 VAL B 242     -26.345 -26.557  15.519  1.00  0.00           C  
ATOM   3893 HG21 VAL B 242     -26.495 -25.803  16.291  1.00  0.00           H  
ATOM   3894 HG22 VAL B 242     -27.292 -27.053  15.305  1.00  0.00           H  
ATOM   3895 HG23 VAL B 242     -25.638 -27.288  15.910  1.00  0.00           H  
ATOM   3896  C   VAL B 242     -27.250 -23.866  14.566  1.00  0.00           C  
ATOM   3897  O   VAL B 242     -26.558 -22.880  14.814  1.00  0.00           O  
ATOM   3898  N   SER B 243     -28.427 -24.110  15.156  1.00  0.00           N  
ATOM   3899  H   SER B 243     -28.920 -24.948  14.899  1.00  0.00           H  
ATOM   3900  CA  SER B 243     -29.076 -23.232  16.145  1.00  0.00           C  
ATOM   3901  HA  SER B 243     -30.062 -23.646  16.356  1.00  0.00           H  
ATOM   3902  CB  SER B 243     -28.300 -23.218  17.468  1.00  0.00           C  
ATOM   3903  HB2 SER B 243     -27.301 -22.812  17.305  1.00  0.00           H  
ATOM   3904  HB3 SER B 243     -28.821 -22.583  18.186  1.00  0.00           H  
ATOM   3905  OG  SER B 243     -28.195 -24.532  17.990  1.00  0.00           O  
ATOM   3906  HG  SER B 243     -29.039 -24.768  18.385  1.00  0.00           H  
ATOM   3907  C   SER B 243     -29.326 -21.824  15.600  1.00  0.00           C  
ATOM   3908  O   SER B 243     -28.724 -20.850  16.051  1.00  0.00           O  
ATOM   3909  N   ASP B 244     -30.203 -21.753  14.596  1.00  0.00           N  
ATOM   3910  H   ASP B 244     -30.760 -22.581  14.412  1.00  0.00           H  
ATOM   3911  CA  ASP B 244     -30.800 -20.530  14.045  1.00  0.00           C  
ATOM   3912  HA  ASP B 244     -31.211 -20.806  13.074  1.00  0.00           H  
ATOM   3913  CB  ASP B 244     -32.002 -20.079  14.896  1.00  0.00           C  
ATOM   3914  HB2 ASP B 244     -31.634 -19.699  15.851  1.00  0.00           H  
ATOM   3915  HB3 ASP B 244     -32.502 -19.259  14.376  1.00  0.00           H  
ATOM   3916  CG  ASP B 244     -33.045 -21.177  15.169  1.00  0.00           C  
ATOM   3917  OD1 ASP B 244     -32.859 -22.329  14.705  1.00  0.00           O  
ATOM   3918  OD2 ASP B 244     -34.038 -20.836  15.846  1.00  0.00           O  
ATOM   3919  C   ASP B 244     -29.771 -19.429  13.758  1.00  0.00           C  
ATOM   3920  O   ASP B 244     -30.002 -18.240  13.988  1.00  0.00           O  
ATOM   3921  N   THR B 245     -28.594 -19.838  13.285  1.00  0.00           N  
ATOM   3922  H   THR B 245     -28.486 -20.829  13.099  1.00  0.00           H  
ATOM   3923  CA  THR B 245     -27.430 -18.976  13.090  1.00  0.00           C  
ATOM   3924  HA  THR B 245     -27.653 -17.985  13.484  1.00  0.00           H  
ATOM   3925  CB  THR B 245     -26.229 -19.499  13.895  1.00  0.00           C  
ATOM   3926  HB  THR B 245     -26.071 -20.555  13.677  1.00  0.00           H  
ATOM   3927  CG2 THR B 245     -24.921 -18.736  13.656  1.00  0.00           C  
ATOM   3928 HG21 THR B 245     -24.160 -19.118  14.335  1.00  0.00           H  
ATOM   3929 HG22 THR B 245     -25.076 -17.674  13.851  1.00  0.00           H  
ATOM   3930 HG23 THR B 245     -24.579 -18.873  12.633  1.00  0.00           H  
ATOM   3931  OG1 THR B 245     -26.492 -19.333  15.268  1.00  0.00           O  
ATOM   3932  HG1 THR B 245     -27.258 -19.894  15.501  1.00  0.00           H  
ATOM   3933  C   THR B 245     -27.141 -18.810  11.603  1.00  0.00           C  
ATOM   3934  O   THR B 245     -27.323 -19.716  10.793  1.00  0.00           O  
ATOM   3935  N   LEU B 246     -26.684 -17.619  11.246  1.00  0.00           N  
ATOM   3936  H   LEU B 246     -26.567 -16.928  11.979  1.00  0.00           H  
ATOM   3937  CA  LEU B 246     -26.336 -17.189   9.904  1.00  0.00           C  
ATOM   3938  HA  LEU B 246     -26.490 -18.008   9.199  1.00  0.00           H  
ATOM   3939  CB  LEU B 246     -27.281 -16.027   9.546  1.00  0.00           C  
ATOM   3940  HB2 LEU B 246     -28.309 -16.362   9.685  1.00  0.00           H  
ATOM   3941  HB3 LEU B 246     -27.102 -15.214  10.250  1.00  0.00           H  
ATOM   3942  CG  LEU B 246     -27.144 -15.476   8.119  1.00  0.00           C  
ATOM   3943  HG  LEU B 246     -26.113 -15.181   7.927  1.00  0.00           H  
ATOM   3944  CD1 LEU B 246     -27.590 -16.501   7.077  1.00  0.00           C  
ATOM   3945 HD11 LEU B 246     -26.842 -17.284   6.983  1.00  0.00           H  
ATOM   3946 HD12 LEU B 246     -28.546 -16.940   7.363  1.00  0.00           H  
ATOM   3947 HD13 LEU B 246     -27.717 -16.016   6.110  1.00  0.00           H  
ATOM   3948  CD2 LEU B 246     -28.034 -14.243   7.987  1.00  0.00           C  
ATOM   3949 HD21 LEU B 246     -27.749 -13.492   8.723  1.00  0.00           H  
ATOM   3950 HD22 LEU B 246     -29.078 -14.523   8.137  1.00  0.00           H  
ATOM   3951 HD23 LEU B 246     -27.922 -13.818   6.990  1.00  0.00           H  
ATOM   3952  C   LEU B 246     -24.859 -16.789   9.896  1.00  0.00           C  
ATOM   3953  O   LEU B 246     -24.395 -16.097  10.804  1.00  0.00           O  
ATOM   3954  N   LEU B 247     -24.124 -17.212   8.872  1.00  0.00           N  
ATOM   3955  H   LEU B 247     -24.571 -17.794   8.168  1.00  0.00           H  
ATOM   3956  CA  LEU B 247     -22.730 -16.834   8.653  1.00  0.00           C  
ATOM   3957  HA  LEU B 247     -22.422 -16.126   9.422  1.00  0.00           H  
ATOM   3958  CB  LEU B 247     -21.845 -18.088   8.781  1.00  0.00           C  
ATOM   3959  HB2 LEU B 247     -21.945 -18.491   9.790  1.00  0.00           H  
ATOM   3960  HB3 LEU B 247     -22.224 -18.834   8.085  1.00  0.00           H  
ATOM   3961  CG  LEU B 247     -20.351 -17.854   8.476  1.00  0.00           C  
ATOM   3962  HG  LEU B 247     -20.245 -17.352   7.517  1.00  0.00           H  
ATOM   3963  CD1 LEU B 247     -19.667 -17.020   9.562  1.00  0.00           C  
ATOM   3964 HD11 LEU B 247     -18.607 -16.918   9.331  1.00  0.00           H  
ATOM   3965 HD12 LEU B 247     -20.102 -16.024   9.593  1.00  0.00           H  
ATOM   3966 HD13 LEU B 247     -19.774 -17.502  10.532  1.00  0.00           H  
ATOM   3967  CD2 LEU B 247     -19.622 -19.194   8.387  1.00  0.00           C  
ATOM   3968 HD21 LEU B 247     -19.649 -19.697   9.351  1.00  0.00           H  
ATOM   3969 HD22 LEU B 247     -20.087 -19.818   7.623  1.00  0.00           H  
ATOM   3970 HD23 LEU B 247     -18.584 -19.022   8.103  1.00  0.00           H  
ATOM   3971  C   LEU B 247     -22.594 -16.133   7.300  1.00  0.00           C  
ATOM   3972  O   LEU B 247     -23.059 -16.644   6.284  1.00  0.00           O  
ATOM   3973  N   LEU B 248     -21.927 -14.984   7.289  1.00  0.00           N  
ATOM   3974  H   LEU B 248     -21.614 -14.613   8.180  1.00  0.00           H  
ATOM   3975  CA  LEU B 248     -21.474 -14.275   6.090  1.00  0.00           C  
ATOM   3976  HA  LEU B 248     -21.906 -14.722   5.194  1.00  0.00           H  
ATOM   3977  CB  LEU B 248     -21.914 -12.806   6.189  1.00  0.00           C  
ATOM   3978  HB2 LEU B 248     -21.514 -12.405   7.122  1.00  0.00           H  
ATOM   3979  HB3 LEU B 248     -21.460 -12.240   5.373  1.00  0.00           H  
ATOM   3980  CG  LEU B 248     -23.446 -12.632   6.160  1.00  0.00           C  
ATOM   3981  HG  LEU B 248     -23.949 -13.573   6.382  1.00  0.00           H  
ATOM   3982  CD1 LEU B 248     -23.882 -11.608   7.204  1.00  0.00           C  
ATOM   3983 HD11 LEU B 248     -24.965 -11.495   7.163  1.00  0.00           H  
ATOM   3984 HD12 LEU B 248     -23.606 -11.964   8.198  1.00  0.00           H  
ATOM   3985 HD13 LEU B 248     -23.400 -10.651   7.011  1.00  0.00           H  
ATOM   3986  CD2 LEU B 248     -23.904 -12.149   4.787  1.00  0.00           C  
ATOM   3987 HD21 LEU B 248     -23.478 -11.169   4.582  1.00  0.00           H  
ATOM   3988 HD22 LEU B 248     -23.562 -12.847   4.024  1.00  0.00           H  
ATOM   3989 HD23 LEU B 248     -24.993 -12.093   4.757  1.00  0.00           H  
ATOM   3990  C   LEU B 248     -19.950 -14.372   6.011  1.00  0.00           C  
ATOM   3991  O   LEU B 248     -19.300 -14.272   7.050  1.00  0.00           O  
ATOM   3992  N   THR B 249     -19.378 -14.516   4.812  1.00  0.00           N  
ATOM   3993  H   THR B 249     -19.975 -14.604   3.995  1.00  0.00           H  
ATOM   3994  CA  THR B 249     -17.913 -14.553   4.598  1.00  0.00           C  
ATOM   3995  HA  THR B 249     -17.428 -14.039   5.428  1.00  0.00           H  
ATOM   3996  CB  THR B 249     -17.334 -15.985   4.562  1.00  0.00           C  
ATOM   3997  HB  THR B 249     -16.252 -15.912   4.686  1.00  0.00           H  
ATOM   3998  CG2 THR B 249     -17.869 -16.924   5.643  1.00  0.00           C  
ATOM   3999 HG21 THR B 249     -18.927 -17.120   5.477  1.00  0.00           H  
ATOM   4000 HG22 THR B 249     -17.324 -17.867   5.601  1.00  0.00           H  
ATOM   4001 HG23 THR B 249     -17.723 -16.480   6.626  1.00  0.00           H  
ATOM   4002  OG1 THR B 249     -17.586 -16.624   3.329  1.00  0.00           O  
ATOM   4003  HG1 THR B 249     -16.788 -16.540   2.799  1.00  0.00           H  
ATOM   4004  C   THR B 249     -17.519 -13.805   3.323  1.00  0.00           C  
ATOM   4005  O   THR B 249     -18.273 -13.801   2.349  1.00  0.00           O  
ATOM   4006  N   TRP B 250     -16.338 -13.185   3.310  1.00  0.00           N  
ATOM   4007  H   TRP B 250     -15.758 -13.221   4.149  1.00  0.00           H  
ATOM   4008  CA  TRP B 250     -15.797 -12.419   2.172  1.00  0.00           C  
ATOM   4009  HA  TRP B 250     -16.221 -12.801   1.242  1.00  0.00           H  
ATOM   4010  CB  TRP B 250     -16.203 -10.939   2.306  1.00  0.00           C  
ATOM   4011  HB2 TRP B 250     -15.770 -10.365   1.485  1.00  0.00           H  
ATOM   4012  HB3 TRP B 250     -17.285 -10.877   2.187  1.00  0.00           H  
ATOM   4013  CG  TRP B 250     -15.851 -10.261   3.598  1.00  0.00           C  
ATOM   4014  CD1 TRP B 250     -14.721  -9.555   3.843  1.00  0.00           C  
ATOM   4015  HD1 TRP B 250     -13.924  -9.392   3.126  1.00  0.00           H  
ATOM   4016  NE1 TRP B 250     -14.728  -9.102   5.148  1.00  0.00           N  
ATOM   4017  HE1 TRP B 250     -13.985  -8.537   5.548  1.00  0.00           H  
ATOM   4018  CE2 TRP B 250     -15.865  -9.503   5.816  1.00  0.00           C  
ATOM   4019  CZ2 TRP B 250     -16.332  -9.298   7.121  1.00  0.00           C  
ATOM   4020  HZ2 TRP B 250     -15.733  -8.758   7.835  1.00  0.00           H  
ATOM   4021  CH2 TRP B 250     -17.579  -9.827   7.493  1.00  0.00           C  
ATOM   4022  HH2 TRP B 250     -17.944  -9.689   8.500  1.00  0.00           H  
ATOM   4023  CZ3 TRP B 250     -18.337 -10.560   6.565  1.00  0.00           C  
ATOM   4024  HZ3 TRP B 250     -19.284 -10.985   6.865  1.00  0.00           H  
ATOM   4025  CE3 TRP B 250     -17.853 -10.772   5.262  1.00  0.00           C  
ATOM   4026  HE3 TRP B 250     -18.437 -11.343   4.559  1.00  0.00           H  
ATOM   4027  CD2 TRP B 250     -16.607 -10.246   4.850  1.00  0.00           C  
ATOM   4028  C   TRP B 250     -14.272 -12.589   2.056  1.00  0.00           C  
ATOM   4029  O   TRP B 250     -13.651 -13.232   2.898  1.00  0.00           O  
ATOM   4030  N   SER B 251     -13.667 -12.036   1.000  1.00  0.00           N  
ATOM   4031  H   SER B 251     -14.239 -11.519   0.343  1.00  0.00           H  
ATOM   4032  CA  SER B 251     -12.209 -12.029   0.801  1.00  0.00           C  
ATOM   4033  HA  SER B 251     -11.768 -12.766   1.475  1.00  0.00           H  
ATOM   4034  CB  SER B 251     -11.862 -12.477  -0.623  1.00  0.00           C  
ATOM   4035  HB2 SER B 251     -12.427 -13.379  -0.862  1.00  0.00           H  
ATOM   4036  HB3 SER B 251     -12.128 -11.688  -1.328  1.00  0.00           H  
ATOM   4037  OG  SER B 251     -10.480 -12.767  -0.724  1.00  0.00           O  
ATOM   4038  HG  SER B 251     -10.237 -12.831  -1.653  1.00  0.00           H  
ATOM   4039  C   SER B 251     -11.561 -10.678   1.142  1.00  0.00           C  
ATOM   4040  O   SER B 251     -12.179  -9.616   1.005  1.00  0.00           O  
ATOM   4041  N   ASN B 252     -10.288 -10.729   1.551  1.00  0.00           N  
ATOM   4042  H   ASN B 252      -9.834 -11.629   1.506  1.00  0.00           H  
ATOM   4043  CA  ASN B 252      -9.440  -9.565   1.830  1.00  0.00           C  
ATOM   4044  HA  ASN B 252      -9.976  -8.917   2.524  1.00  0.00           H  
ATOM   4045  CB  ASN B 252      -8.152 -10.054   2.520  1.00  0.00           C  
ATOM   4046  HB2 ASN B 252      -8.425 -10.749   3.313  1.00  0.00           H  
ATOM   4047  HB3 ASN B 252      -7.530 -10.593   1.806  1.00  0.00           H  
ATOM   4048  CG  ASN B 252      -7.319  -8.935   3.128  1.00  0.00           C  
ATOM   4049  OD1 ASN B 252      -7.063  -7.900   2.531  1.00  0.00           O  
ATOM   4050  ND2 ASN B 252      -6.896  -9.112   4.359  1.00  0.00           N  
ATOM   4051 HD21 ASN B 252      -6.304  -8.404   4.777  1.00  0.00           H  
ATOM   4052 HD22 ASN B 252      -7.017  -9.993   4.822  1.00  0.00           H  
ATOM   4053  C   ASN B 252      -9.116  -8.816   0.516  1.00  0.00           C  
ATOM   4054  O   ASN B 252      -8.679  -9.465  -0.437  1.00  0.00           O  
ATOM   4055  N   PRO B 253      -9.325  -7.486   0.428  1.00  0.00           N  
ATOM   4056  CD  PRO B 253      -9.965  -6.665   1.446  1.00  0.00           C  
ATOM   4057  HD2 PRO B 253      -9.486  -6.780   2.418  1.00  0.00           H  
ATOM   4058  HD3 PRO B 253     -11.019  -6.941   1.516  1.00  0.00           H  
ATOM   4059  CG  PRO B 253      -9.846  -5.221   0.981  1.00  0.00           C  
ATOM   4060  HG2 PRO B 253      -8.946  -4.773   1.395  1.00  0.00           H  
ATOM   4061  HG3 PRO B 253     -10.722  -4.640   1.268  1.00  0.00           H  
ATOM   4062  CB  PRO B 253      -9.714  -5.334  -0.534  1.00  0.00           C  
ATOM   4063  HB2 PRO B 253      -9.084  -4.536  -0.921  1.00  0.00           H  
ATOM   4064  HB3 PRO B 253     -10.702  -5.272  -0.980  1.00  0.00           H  
ATOM   4065  CA  PRO B 253      -9.130  -6.725  -0.813  1.00  0.00           C  
ATOM   4066  HA  PRO B 253      -9.724  -7.193  -1.598  1.00  0.00           H  
ATOM   4067  C   PRO B 253      -7.685  -6.641  -1.343  1.00  0.00           C  
ATOM   4068  O   PRO B 253      -7.485  -6.106  -2.434  1.00  0.00           O  
ATOM   4069  N   TYR B 254      -6.688  -7.144  -0.607  1.00  0.00           N  
ATOM   4070  H   TYR B 254      -6.924  -7.612   0.258  1.00  0.00           H  
ATOM   4071  CA  TYR B 254      -5.263  -7.057  -0.948  1.00  0.00           C  
ATOM   4072  HA  TYR B 254      -5.162  -6.553  -1.909  1.00  0.00           H  
ATOM   4073  CB  TYR B 254      -4.538  -6.213   0.108  1.00  0.00           C  
ATOM   4074  HB2 TYR B 254      -4.766  -6.598   1.103  1.00  0.00           H  
ATOM   4075  HB3 TYR B 254      -3.464  -6.307  -0.038  1.00  0.00           H  
ATOM   4076  CG  TYR B 254      -4.908  -4.750   0.038  1.00  0.00           C  
ATOM   4077  CD1 TYR B 254      -4.099  -3.855  -0.685  1.00  0.00           C  
ATOM   4078  HD1 TYR B 254      -3.189  -4.198  -1.153  1.00  0.00           H  
ATOM   4079  CE1 TYR B 254      -4.499  -2.516  -0.833  1.00  0.00           C  
ATOM   4080  HE1 TYR B 254      -3.888  -1.824  -1.390  1.00  0.00           H  
ATOM   4081  CZ  TYR B 254      -5.725  -2.087  -0.286  1.00  0.00           C  
ATOM   4082  OH  TYR B 254      -6.158  -0.823  -0.508  1.00  0.00           O  
ATOM   4083  HH  TYR B 254      -5.421  -0.267  -0.836  1.00  0.00           H  
ATOM   4084  CE2 TYR B 254      -6.526  -2.980   0.453  1.00  0.00           C  
ATOM   4085  HE2 TYR B 254      -7.462  -2.645   0.868  1.00  0.00           H  
ATOM   4086  CD2 TYR B 254      -6.106  -4.310   0.625  1.00  0.00           C  
ATOM   4087  HD2 TYR B 254      -6.719  -5.013   1.171  1.00  0.00           H  
ATOM   4088  C   TYR B 254      -4.593  -8.433  -1.062  1.00  0.00           C  
ATOM   4089  O   TYR B 254      -5.011  -9.376  -0.388  1.00  0.00           O  
ATOM   4090  N   PRO B 255      -3.504  -8.560  -1.847  1.00  0.00           N  
ATOM   4091  CD  PRO B 255      -2.919  -7.557  -2.729  1.00  0.00           C  
ATOM   4092  HD2 PRO B 255      -2.885  -6.570  -2.267  1.00  0.00           H  
ATOM   4093  HD3 PRO B 255      -3.496  -7.518  -3.654  1.00  0.00           H  
ATOM   4094  CG  PRO B 255      -1.499  -8.041  -3.024  1.00  0.00           C  
ATOM   4095  HG2 PRO B 255      -0.816  -7.678  -2.255  1.00  0.00           H  
ATOM   4096  HG3 PRO B 255      -1.163  -7.731  -4.014  1.00  0.00           H  
ATOM   4097  CB  PRO B 255      -1.627  -9.561  -2.920  1.00  0.00           C  
ATOM   4098  HB2 PRO B 255      -0.670 -10.034  -2.692  1.00  0.00           H  
ATOM   4099  HB3 PRO B 255      -2.034  -9.959  -3.851  1.00  0.00           H  
ATOM   4100  CA  PRO B 255      -2.651  -9.745  -1.796  1.00  0.00           C  
ATOM   4101  HA  PRO B 255      -3.262 -10.621  -2.002  1.00  0.00           H  
ATOM   4102  C   PRO B 255      -1.964  -9.890  -0.420  1.00  0.00           C  
ATOM   4103  O   PRO B 255      -1.726  -8.875   0.249  1.00  0.00           O  
ATOM   4104  N   PRO B 256      -1.566 -11.115  -0.012  1.00  0.00           N  
ATOM   4105  CD  PRO B 256      -1.808 -12.381  -0.692  1.00  0.00           C  
ATOM   4106  HD2 PRO B 256      -1.046 -12.528  -1.459  1.00  0.00           H  
ATOM   4107  HD3 PRO B 256      -2.806 -12.434  -1.129  1.00  0.00           H  
ATOM   4108  CG  PRO B 256      -1.677 -13.457   0.383  1.00  0.00           C  
ATOM   4109  HG2 PRO B 256      -1.362 -14.413  -0.035  1.00  0.00           H  
ATOM   4110  HG3 PRO B 256      -2.622 -13.559   0.920  1.00  0.00           H  
ATOM   4111  CB  PRO B 256      -0.621 -12.867   1.311  1.00  0.00           C  
ATOM   4112  HB2 PRO B 256       0.371 -13.043   0.889  1.00  0.00           H  
ATOM   4113  HB3 PRO B 256      -0.688 -13.280   2.317  1.00  0.00           H  
ATOM   4114  CA  PRO B 256      -0.946 -11.373   1.294  1.00  0.00           C  
ATOM   4115  HA  PRO B 256      -1.682 -11.168   2.066  1.00  0.00           H  
ATOM   4116  C   PRO B 256       0.306 -10.545   1.600  1.00  0.00           C  
ATOM   4117  O   PRO B 256       0.561 -10.242   2.766  1.00  0.00           O  
ATOM   4118  N   ASP B 257       1.068 -10.151   0.582  1.00  0.00           N  
ATOM   4119  H   ASP B 257       0.950 -10.650  -0.297  1.00  0.00           H  
ATOM   4120  CA  ASP B 257       2.308  -9.382   0.703  1.00  0.00           C  
ATOM   4121  HA  ASP B 257       2.975  -9.925   1.371  1.00  0.00           H  
ATOM   4122  CB  ASP B 257       3.003  -9.248  -0.671  1.00  0.00           C  
ATOM   4123  HB2 ASP B 257       2.492  -8.461  -1.230  1.00  0.00           H  
ATOM   4124  HB3 ASP B 257       4.023  -8.901  -0.492  1.00  0.00           H  
ATOM   4125  CG  ASP B 257       3.063 -10.479  -1.590  1.00  0.00           C  
ATOM   4126  OD1 ASP B 257       3.729 -10.342  -2.637  1.00  0.00           O  
ATOM   4127  OD2 ASP B 257       2.428 -11.514  -1.298  1.00  0.00           O  
ATOM   4128  C   ASP B 257       2.107  -7.958   1.257  1.00  0.00           C  
ATOM   4129  O   ASP B 257       3.048  -7.366   1.787  1.00  0.00           O  
ATOM   4130  N   ASN B 258       0.908  -7.381   1.092  1.00  0.00           N  
ATOM   4131  H   ASN B 258       0.146  -7.958   0.743  1.00  0.00           H  
ATOM   4132  CA  ASN B 258       0.667  -5.944   1.250  1.00  0.00           C  
ATOM   4133  HA  ASN B 258       1.476  -5.418   0.736  1.00  0.00           H  
ATOM   4134  CB  ASN B 258      -0.648  -5.566   0.555  1.00  0.00           C  
ATOM   4135  HB2 ASN B 258      -0.644  -5.911  -0.478  1.00  0.00           H  
ATOM   4136  HB3 ASN B 258      -1.486  -6.034   1.073  1.00  0.00           H  
ATOM   4137  CG  ASN B 258      -0.843  -4.064   0.573  1.00  0.00           C  
ATOM   4138  OD1 ASN B 258      -1.373  -3.498   1.505  1.00  0.00           O  
ATOM   4139  ND2 ASN B 258      -0.321  -3.372  -0.405  1.00  0.00           N  
ATOM   4140 HD21 ASN B 258      -0.488  -2.363  -0.414  1.00  0.00           H  
ATOM   4141 HD22 ASN B 258       0.204  -3.812  -1.136  1.00  0.00           H  
ATOM   4142  C   ASN B 258       0.679  -5.466   2.715  1.00  0.00           C  
ATOM   4143  O   ASN B 258       0.238  -6.171   3.623  1.00  0.00           O  
ATOM   4144  N   TYR B 259       1.133  -4.230   2.937  1.00  0.00           N  
ATOM   4145  H   TYR B 259       1.411  -3.673   2.144  1.00  0.00           H  
ATOM   4146  CA  TYR B 259       1.248  -3.606   4.257  1.00  0.00           C  
ATOM   4147  HA  TYR B 259       1.858  -4.244   4.893  1.00  0.00           H  
ATOM   4148  CB  TYR B 259       1.985  -2.264   4.095  1.00  0.00           C  
ATOM   4149  HB2 TYR B 259       1.365  -1.600   3.492  1.00  0.00           H  
ATOM   4150  HB3 TYR B 259       2.071  -1.816   5.084  1.00  0.00           H  
ATOM   4151  CG  TYR B 259       3.390  -2.289   3.486  1.00  0.00           C  
ATOM   4152  CD1 TYR B 259       4.134  -3.482   3.341  1.00  0.00           C  
ATOM   4153  HD1 TYR B 259       3.710  -4.435   3.612  1.00  0.00           H  
ATOM   4154  CE1 TYR B 259       5.448  -3.449   2.834  1.00  0.00           C  
ATOM   4155  HE1 TYR B 259       6.005  -4.366   2.723  1.00  0.00           H  
ATOM   4156  CZ  TYR B 259       6.046  -2.218   2.486  1.00  0.00           C  
ATOM   4157  OH  TYR B 259       7.341  -2.175   2.074  1.00  0.00           O  
ATOM   4158  HH  TYR B 259       7.831  -2.937   2.424  1.00  0.00           H  
ATOM   4159  CE2 TYR B 259       5.301  -1.029   2.608  1.00  0.00           C  
ATOM   4160  HE2 TYR B 259       5.753  -0.082   2.356  1.00  0.00           H  
ATOM   4161  CD2 TYR B 259       3.982  -1.070   3.098  1.00  0.00           C  
ATOM   4162  HD2 TYR B 259       3.438  -0.142   3.207  1.00  0.00           H  
ATOM   4163  C   TYR B 259      -0.094  -3.444   5.002  1.00  0.00           C  
ATOM   4164  O   TYR B 259      -0.120  -3.619   6.216  1.00  0.00           O  
ATOM   4165  N   LEU B 260      -1.214  -3.194   4.310  1.00  0.00           N  
ATOM   4166  H   LEU B 260      -1.138  -3.073   3.305  1.00  0.00           H  
ATOM   4167  CA  LEU B 260      -2.566  -3.145   4.891  1.00  0.00           C  
ATOM   4168  HA  LEU B 260      -2.541  -2.558   5.809  1.00  0.00           H  
ATOM   4169  CB  LEU B 260      -3.545  -2.485   3.894  1.00  0.00           C  
ATOM   4170  HB2 LEU B 260      -3.469  -3.006   2.939  1.00  0.00           H  
ATOM   4171  HB3 LEU B 260      -4.567  -2.634   4.249  1.00  0.00           H  
ATOM   4172  CG  LEU B 260      -3.338  -0.977   3.673  1.00  0.00           C  
ATOM   4173  HG  LEU B 260      -2.273  -0.757   3.600  1.00  0.00           H  
ATOM   4174  CD1 LEU B 260      -4.017  -0.538   2.378  1.00  0.00           C  
ATOM   4175 HD11 LEU B 260      -5.087  -0.742   2.420  1.00  0.00           H  
ATOM   4176 HD12 LEU B 260      -3.578  -1.077   1.539  1.00  0.00           H  
ATOM   4177 HD13 LEU B 260      -3.855   0.528   2.226  1.00  0.00           H  
ATOM   4178  CD2 LEU B 260      -3.950  -0.160   4.810  1.00  0.00           C  
ATOM   4179 HD21 LEU B 260      -5.030  -0.300   4.825  1.00  0.00           H  
ATOM   4180 HD22 LEU B 260      -3.525  -0.470   5.763  1.00  0.00           H  
ATOM   4181 HD23 LEU B 260      -3.722   0.895   4.659  1.00  0.00           H  
ATOM   4182  C   LEU B 260      -3.127  -4.528   5.258  1.00  0.00           C  
ATOM   4183  O   LEU B 260      -4.009  -4.617   6.107  1.00  0.00           O  
ATOM   4184  N   TYR B 261      -2.660  -5.609   4.626  1.00  0.00           N  
ATOM   4185  H   TYR B 261      -1.878  -5.482   3.997  1.00  0.00           H  
ATOM   4186  CA  TYR B 261      -3.334  -6.918   4.599  1.00  0.00           C  
ATOM   4187  HA  TYR B 261      -4.267  -6.816   4.040  1.00  0.00           H  
ATOM   4188  CB  TYR B 261      -2.428  -7.905   3.849  1.00  0.00           C  
ATOM   4189  HB2 TYR B 261      -2.239  -7.519   2.847  1.00  0.00           H  
ATOM   4190  HB3 TYR B 261      -1.470  -7.967   4.368  1.00  0.00           H  
ATOM   4191  CG  TYR B 261      -2.984  -9.308   3.724  1.00  0.00           C  
ATOM   4192  CD1 TYR B 261      -2.630 -10.302   4.659  1.00  0.00           C  
ATOM   4193  HD1 TYR B 261      -1.984 -10.055   5.486  1.00  0.00           H  
ATOM   4194  CE1 TYR B 261      -3.126 -11.612   4.519  1.00  0.00           C  
ATOM   4195  HE1 TYR B 261      -2.857 -12.375   5.233  1.00  0.00           H  
ATOM   4196  CZ  TYR B 261      -3.974 -11.929   3.435  1.00  0.00           C  
ATOM   4197  OH  TYR B 261      -4.420 -13.200   3.267  1.00  0.00           O  
ATOM   4198  HH  TYR B 261      -4.181 -13.773   3.995  1.00  0.00           H  
ATOM   4199  CE2 TYR B 261      -4.336 -10.932   2.509  1.00  0.00           C  
ATOM   4200  HE2 TYR B 261      -4.978 -11.179   1.676  1.00  0.00           H  
ATOM   4201  CD2 TYR B 261      -3.846  -9.622   2.660  1.00  0.00           C  
ATOM   4202  HD2 TYR B 261      -4.123  -8.859   1.946  1.00  0.00           H  
ATOM   4203  C   TYR B 261      -3.693  -7.489   5.981  1.00  0.00           C  
ATOM   4204  O   TYR B 261      -4.766  -8.067   6.142  1.00  0.00           O  
ATOM   4205  N   ASN B 262      -2.816  -7.315   6.977  1.00  0.00           N  
ATOM   4206  H   ASN B 262      -1.974  -6.792   6.781  1.00  0.00           H  
ATOM   4207  CA  ASN B 262      -3.032  -7.812   8.343  1.00  0.00           C  
ATOM   4208  HA  ASN B 262      -3.668  -8.699   8.292  1.00  0.00           H  
ATOM   4209  CB  ASN B 262      -1.678  -8.240   8.945  1.00  0.00           C  
ATOM   4210  HB2 ASN B 262      -1.028  -7.369   9.016  1.00  0.00           H  
ATOM   4211  HB3 ASN B 262      -1.842  -8.602   9.960  1.00  0.00           H  
ATOM   4212  CG  ASN B 262      -0.954  -9.318   8.154  1.00  0.00           C  
ATOM   4213  OD1 ASN B 262      -0.244  -9.054   7.192  1.00  0.00           O  
ATOM   4214  ND2 ASN B 262      -1.057 -10.573   8.534  1.00  0.00           N  
ATOM   4215 HD21 ASN B 262      -0.552 -11.265   8.012  1.00  0.00           H  
ATOM   4216 HD22 ASN B 262      -1.636 -10.814   9.322  1.00  0.00           H  
ATOM   4217  C   ASN B 262      -3.774  -6.822   9.272  1.00  0.00           C  
ATOM   4218  O   ASN B 262      -4.060  -7.181  10.409  1.00  0.00           O  
ATOM   4219  N   HIE B 263      -4.068  -5.598   8.815  1.00  0.00           N  
ATOM   4220  H   HIE B 263      -3.870  -5.393   7.843  1.00  0.00           H  
ATOM   4221  CA  HIE B 263      -4.593  -4.487   9.634  1.00  0.00           C  
ATOM   4222  HA  HIE B 263      -4.730  -4.833  10.660  1.00  0.00           H  
ATOM   4223  CB  HIE B 263      -3.572  -3.341   9.673  1.00  0.00           C  
ATOM   4224  HB2 HIE B 263      -3.441  -2.941   8.667  1.00  0.00           H  
ATOM   4225  HB3 HIE B 263      -3.983  -2.549  10.297  1.00  0.00           H  
ATOM   4226  CG  HIE B 263      -2.224  -3.701  10.245  1.00  0.00           C  
ATOM   4227  ND1 HIE B 263      -1.942  -3.857  11.603  1.00  0.00           N  
ATOM   4228  CE1 HIE B 263      -0.634  -4.142  11.681  1.00  0.00           C  
ATOM   4229  HE1 HIE B 263      -0.097  -4.344  12.601  1.00  0.00           H  
ATOM   4230  NE2 HIE B 263      -0.083  -4.134  10.456  1.00  0.00           N  
ATOM   4231  HE2 HIE B 263       0.896  -4.287  10.263  1.00  0.00           H  
ATOM   4232  CD2 HIE B 263      -1.070  -3.854   9.536  1.00  0.00           C  
ATOM   4233  HD2 HIE B 263      -0.962  -3.743   8.467  1.00  0.00           H  
ATOM   4234  C   HIE B 263      -5.966  -3.956   9.184  1.00  0.00           C  
ATOM   4235  O   HIE B 263      -6.408  -2.913   9.662  1.00  0.00           O  
ATOM   4236  N   LEU B 264      -6.635  -4.633   8.248  1.00  0.00           N  
ATOM   4237  H   LEU B 264      -6.223  -5.481   7.889  1.00  0.00           H  
ATOM   4238  CA  LEU B 264      -7.986  -4.287   7.803  1.00  0.00           C  
ATOM   4239  HA  LEU B 264      -8.082  -3.203   7.797  1.00  0.00           H  
ATOM   4240  CB  LEU B 264      -8.197  -4.802   6.365  1.00  0.00           C  
ATOM   4241  HB2 LEU B 264      -7.854  -5.838   6.316  1.00  0.00           H  
ATOM   4242  HB3 LEU B 264      -9.262  -4.798   6.125  1.00  0.00           H  
ATOM   4243  CG  LEU B 264      -7.447  -3.956   5.317  1.00  0.00           C  
ATOM   4244  HG  LEU B 264      -6.479  -3.652   5.709  1.00  0.00           H  
ATOM   4245  CD1 LEU B 264      -7.207  -4.765   4.045  1.00  0.00           C  
ATOM   4246 HD11 LEU B 264      -8.159  -5.098   3.634  1.00  0.00           H  
ATOM   4247 HD12 LEU B 264      -6.595  -5.638   4.272  1.00  0.00           H  
ATOM   4248 HD13 LEU B 264      -6.685  -4.146   3.319  1.00  0.00           H  
ATOM   4249  CD2 LEU B 264      -8.237  -2.698   4.944  1.00  0.00           C  
ATOM   4250 HD21 LEU B 264      -8.467  -2.129   5.840  1.00  0.00           H  
ATOM   4251 HD22 LEU B 264      -9.163  -2.972   4.443  1.00  0.00           H  
ATOM   4252 HD23 LEU B 264      -7.641  -2.074   4.280  1.00  0.00           H  
ATOM   4253  C   LEU B 264      -9.053  -4.839   8.761  1.00  0.00           C  
ATOM   4254  O   LEU B 264      -9.030  -6.019   9.102  1.00  0.00           O  
ATOM   4255  N   THR B 265     -10.028  -4.004   9.125  1.00  0.00           N  
ATOM   4256  H   THR B 265      -9.987  -3.045   8.792  1.00  0.00           H  
ATOM   4257  CA  THR B 265     -11.268  -4.428   9.799  1.00  0.00           C  
ATOM   4258  HA  THR B 265     -11.320  -5.517   9.756  1.00  0.00           H  
ATOM   4259  CB  THR B 265     -11.326  -4.075  11.298  1.00  0.00           C  
ATOM   4260  HB  THR B 265     -12.061  -4.735  11.758  1.00  0.00           H  
ATOM   4261  CG2 THR B 265     -10.004  -4.272  12.044  1.00  0.00           C  
ATOM   4262 HG21 THR B 265      -9.646  -5.288  11.879  1.00  0.00           H  
ATOM   4263 HG22 THR B 265      -9.253  -3.566  11.683  1.00  0.00           H  
ATOM   4264 HG23 THR B 265     -10.152  -4.124  13.113  1.00  0.00           H  
ATOM   4265  OG1 THR B 265     -11.743  -2.743  11.516  1.00  0.00           O  
ATOM   4266  HG1 THR B 265     -11.785  -2.641  12.470  1.00  0.00           H  
ATOM   4267  C   THR B 265     -12.487  -3.910   9.032  1.00  0.00           C  
ATOM   4268  O   THR B 265     -12.368  -3.070   8.128  1.00  0.00           O  
ATOM   4269  N   TYR B 266     -13.664  -4.466   9.327  1.00  0.00           N  
ATOM   4270  H   TYR B 266     -13.741  -5.034  10.161  1.00  0.00           H  
ATOM   4271  CA  TYR B 266     -14.800  -4.445   8.404  1.00  0.00           C  
ATOM   4272  HA  TYR B 266     -14.548  -3.809   7.557  1.00  0.00           H  
ATOM   4273  CB  TYR B 266     -15.027  -5.859   7.834  1.00  0.00           C  
ATOM   4274  HB2 TYR B 266     -15.317  -6.523   8.646  1.00  0.00           H  
ATOM   4275  HB3 TYR B 266     -15.858  -5.828   7.128  1.00  0.00           H  
ATOM   4276  CG  TYR B 266     -13.827  -6.460   7.116  1.00  0.00           C  
ATOM   4277  CD1 TYR B 266     -13.514  -6.039   5.810  1.00  0.00           C  
ATOM   4278  HD1 TYR B 266     -14.122  -5.286   5.329  1.00  0.00           H  
ATOM   4279  CE1 TYR B 266     -12.400  -6.582   5.139  1.00  0.00           C  
ATOM   4280  HE1 TYR B 266     -12.144  -6.264   4.140  1.00  0.00           H  
ATOM   4281  CZ  TYR B 266     -11.584  -7.537   5.779  1.00  0.00           C  
ATOM   4282  OH  TYR B 266     -10.509  -8.036   5.119  1.00  0.00           O  
ATOM   4283  HH  TYR B 266      -9.928  -8.513   5.716  1.00  0.00           H  
ATOM   4284  CE2 TYR B 266     -11.908  -7.975   7.084  1.00  0.00           C  
ATOM   4285  HE2 TYR B 266     -11.292  -8.712   7.586  1.00  0.00           H  
ATOM   4286  CD2 TYR B 266     -13.027  -7.435   7.749  1.00  0.00           C  
ATOM   4287  HD2 TYR B 266     -13.260  -7.767   8.756  1.00  0.00           H  
ATOM   4288  C   TYR B 266     -16.076  -3.860   9.021  1.00  0.00           C  
ATOM   4289  O   TYR B 266     -16.295  -3.896  10.235  1.00  0.00           O  
ATOM   4290  N   ALA B 267     -16.952  -3.374   8.143  1.00  0.00           N  
ATOM   4291  H   ALA B 267     -16.670  -3.342   7.168  1.00  0.00           H  
ATOM   4292  CA  ALA B 267     -18.350  -3.096   8.439  1.00  0.00           C  
ATOM   4293  HA  ALA B 267     -18.607  -3.537   9.403  1.00  0.00           H  
ATOM   4294  CB  ALA B 267     -18.579  -1.585   8.541  1.00  0.00           C  
ATOM   4295  HB1 ALA B 267     -17.973  -1.180   9.352  1.00  0.00           H  
ATOM   4296  HB2 ALA B 267     -18.305  -1.101   7.604  1.00  0.00           H  
ATOM   4297  HB3 ALA B 267     -19.631  -1.391   8.758  1.00  0.00           H  
ATOM   4298  C   ALA B 267     -19.241  -3.755   7.378  1.00  0.00           C  
ATOM   4299  O   ALA B 267     -18.976  -3.659   6.178  1.00  0.00           O  
ATOM   4300  N   VAL B 268     -20.311  -4.399   7.839  1.00  0.00           N  
ATOM   4301  H   VAL B 268     -20.482  -4.365   8.841  1.00  0.00           H  
ATOM   4302  CA  VAL B 268     -21.329  -5.072   7.027  1.00  0.00           C  
ATOM   4303  HA  VAL B 268     -20.978  -5.149   6.000  1.00  0.00           H  
ATOM   4304  CB  VAL B 268     -21.586  -6.508   7.544  1.00  0.00           C  
ATOM   4305  HB  VAL B 268     -22.055  -6.443   8.525  1.00  0.00           H  
ATOM   4306  CG1 VAL B 268     -22.531  -7.290   6.622  1.00  0.00           C  
ATOM   4307 HG11 VAL B 268     -23.486  -6.776   6.537  1.00  0.00           H  
ATOM   4308 HG12 VAL B 268     -22.088  -7.391   5.631  1.00  0.00           H  
ATOM   4309 HG13 VAL B 268     -22.712  -8.282   7.036  1.00  0.00           H  
ATOM   4310  CG2 VAL B 268     -20.290  -7.319   7.700  1.00  0.00           C  
ATOM   4311 HG21 VAL B 268     -19.742  -7.343   6.760  1.00  0.00           H  
ATOM   4312 HG22 VAL B 268     -19.657  -6.877   8.468  1.00  0.00           H  
ATOM   4313 HG23 VAL B 268     -20.521  -8.341   8.002  1.00  0.00           H  
ATOM   4314  C   VAL B 268     -22.609  -4.230   7.046  1.00  0.00           C  
ATOM   4315  O   VAL B 268     -23.037  -3.771   8.104  1.00  0.00           O  
ATOM   4316  N   ASN B 269     -23.240  -4.034   5.890  1.00  0.00           N  
ATOM   4317  H   ASN B 269     -22.831  -4.450   5.058  1.00  0.00           H  
ATOM   4318  CA  ASN B 269     -24.607  -3.519   5.772  1.00  0.00           C  
ATOM   4319  HA  ASN B 269     -24.966  -3.199   6.752  1.00  0.00           H  
ATOM   4320  CB  ASN B 269     -24.610  -2.297   4.834  1.00  0.00           C  
ATOM   4321  HB2 ASN B 269     -24.160  -1.458   5.356  1.00  0.00           H  
ATOM   4322  HB3 ASN B 269     -24.003  -2.522   3.959  1.00  0.00           H  
ATOM   4323  CG  ASN B 269     -25.983  -1.860   4.338  1.00  0.00           C  
ATOM   4324  OD1 ASN B 269     -26.159  -1.536   3.173  1.00  0.00           O  
ATOM   4325  ND2 ASN B 269     -27.006  -1.850   5.154  1.00  0.00           N  
ATOM   4326 HD21 ASN B 269     -27.902  -1.564   4.793  1.00  0.00           H  
ATOM   4327 HD22 ASN B 269     -26.924  -2.086   6.137  1.00  0.00           H  
ATOM   4328  C   ASN B 269     -25.523  -4.645   5.277  1.00  0.00           C  
ATOM   4329  O   ASN B 269     -25.205  -5.282   4.272  1.00  0.00           O  
ATOM   4330  N   ILE B 270     -26.650  -4.863   5.958  1.00  0.00           N  
ATOM   4331  H   ILE B 270     -26.865  -4.237   6.728  1.00  0.00           H  
ATOM   4332  CA  ILE B 270     -27.709  -5.817   5.587  1.00  0.00           C  
ATOM   4333  HA  ILE B 270     -27.440  -6.308   4.655  1.00  0.00           H  
ATOM   4334  CB  ILE B 270     -27.864  -6.902   6.682  1.00  0.00           C  
ATOM   4335  HB  ILE B 270     -27.936  -6.397   7.645  1.00  0.00           H  
ATOM   4336  CG2 ILE B 270     -29.135  -7.764   6.533  1.00  0.00           C  
ATOM   4337 HG21 ILE B 270     -29.199  -8.505   7.330  1.00  0.00           H  
ATOM   4338 HG22 ILE B 270     -30.029  -7.144   6.612  1.00  0.00           H  
ATOM   4339 HG23 ILE B 270     -29.137  -8.277   5.572  1.00  0.00           H  
ATOM   4340  CG1 ILE B 270     -26.586  -7.767   6.689  1.00  0.00           C  
ATOM   4341 HG12 ILE B 270     -26.435  -8.185   5.697  1.00  0.00           H  
ATOM   4342 HG13 ILE B 270     -25.734  -7.129   6.921  1.00  0.00           H  
ATOM   4343  CD1 ILE B 270     -26.579  -8.909   7.704  1.00  0.00           C  
ATOM   4344 HD11 ILE B 270     -25.563  -9.286   7.802  1.00  0.00           H  
ATOM   4345 HD12 ILE B 270     -26.919  -8.541   8.669  1.00  0.00           H  
ATOM   4346 HD13 ILE B 270     -27.227  -9.719   7.372  1.00  0.00           H  
ATOM   4347  C   ILE B 270     -29.005  -5.046   5.340  1.00  0.00           C  
ATOM   4348  O   ILE B 270     -29.247  -4.040   6.007  1.00  0.00           O  
ATOM   4349  N   TRP B 271     -29.838  -5.512   4.410  1.00  0.00           N  
ATOM   4350  H   TRP B 271     -29.580  -6.345   3.890  1.00  0.00           H  
ATOM   4351  CA  TRP B 271     -31.189  -4.985   4.194  1.00  0.00           C  
ATOM   4352  HA  TRP B 271     -31.614  -4.764   5.172  1.00  0.00           H  
ATOM   4353  CB  TRP B 271     -31.138  -3.674   3.394  1.00  0.00           C  
ATOM   4354  HB2 TRP B 271     -32.091  -3.164   3.538  1.00  0.00           H  
ATOM   4355  HB3 TRP B 271     -30.376  -3.027   3.822  1.00  0.00           H  
ATOM   4356  CG  TRP B 271     -30.892  -3.775   1.919  1.00  0.00           C  
ATOM   4357  CD1 TRP B 271     -31.839  -3.582   0.975  1.00  0.00           C  
ATOM   4358  HD1 TRP B 271     -32.885  -3.362   1.182  1.00  0.00           H  
ATOM   4359  NE1 TRP B 271     -31.289  -3.724  -0.281  1.00  0.00           N  
ATOM   4360  HE1 TRP B 271     -31.847  -3.654  -1.120  1.00  0.00           H  
ATOM   4361  CE2 TRP B 271     -29.945  -4.027  -0.213  1.00  0.00           C  
ATOM   4362  CZ2 TRP B 271     -28.968  -4.263  -1.193  1.00  0.00           C  
ATOM   4363  HZ2 TRP B 271     -29.220  -4.186  -2.240  1.00  0.00           H  
ATOM   4364  CH2 TRP B 271     -27.670  -4.625  -0.794  1.00  0.00           C  
ATOM   4365  HH2 TRP B 271     -26.914  -4.836  -1.537  1.00  0.00           H  
ATOM   4366  CZ3 TRP B 271     -27.366  -4.729   0.574  1.00  0.00           C  
ATOM   4367  HZ3 TRP B 271     -26.381  -5.043   0.883  1.00  0.00           H  
ATOM   4368  CE3 TRP B 271     -28.341  -4.442   1.549  1.00  0.00           C  
ATOM   4369  HE3 TRP B 271     -28.086  -4.510   2.595  1.00  0.00           H  
ATOM   4370  CD2 TRP B 271     -29.663  -4.094   1.187  1.00  0.00           C  
ATOM   4371  C   TRP B 271     -32.113  -6.018   3.527  1.00  0.00           C  
ATOM   4372  O   TRP B 271     -31.632  -6.991   2.941  1.00  0.00           O  
ATOM   4373  N   SER B 272     -33.431  -5.841   3.646  1.00  0.00           N  
ATOM   4374  H   SER B 272     -33.754  -5.025   4.164  1.00  0.00           H  
ATOM   4375  CA  SER B 272     -34.437  -6.732   3.043  1.00  0.00           C  
ATOM   4376  HA  SER B 272     -34.101  -7.757   3.181  1.00  0.00           H  
ATOM   4377  CB  SER B 272     -35.768  -6.602   3.790  1.00  0.00           C  
ATOM   4378  HB2 SER B 272     -35.615  -6.812   4.850  1.00  0.00           H  
ATOM   4379  HB3 SER B 272     -36.142  -5.583   3.685  1.00  0.00           H  
ATOM   4380  OG  SER B 272     -36.726  -7.509   3.274  1.00  0.00           O  
ATOM   4381  HG  SER B 272     -36.431  -8.405   3.499  1.00  0.00           H  
ATOM   4382  C   SER B 272     -34.637  -6.501   1.536  1.00  0.00           C  
ATOM   4383  O   SER B 272     -34.511  -5.388   1.038  1.00  0.00           O  
ATOM   4384  N   GLU B 273     -34.989  -7.563   0.808  1.00  0.00           N  
ATOM   4385  H   GLU B 273     -35.070  -8.446   1.301  1.00  0.00           H  
ATOM   4386  CA  GLU B 273     -35.506  -7.528  -0.575  1.00  0.00           C  
ATOM   4387  HA  GLU B 273     -34.994  -6.745  -1.138  1.00  0.00           H  
ATOM   4388  CB  GLU B 273     -35.173  -8.899  -1.205  1.00  0.00           C  
ATOM   4389  HB2 GLU B 273     -34.113  -9.119  -1.046  1.00  0.00           H  
ATOM   4390  HB3 GLU B 273     -35.736  -9.633  -0.629  1.00  0.00           H  
ATOM   4391  CG  GLU B 273     -35.491  -9.150  -2.695  1.00  0.00           C  
ATOM   4392  HG2 GLU B 273     -35.563 -10.230  -2.822  1.00  0.00           H  
ATOM   4393  HG3 GLU B 273     -36.464  -8.759  -2.969  1.00  0.00           H  
ATOM   4394  CD  GLU B 273     -34.419  -8.623  -3.655  1.00  0.00           C  
ATOM   4395  OE1 GLU B 273     -33.818  -7.564  -3.405  1.00  0.00           O  
ATOM   4396  OE2 GLU B 273     -34.072  -9.330  -4.633  1.00  0.00           O  
ATOM   4397  C   GLU B 273     -37.029  -7.239  -0.630  1.00  0.00           C  
ATOM   4398  O   GLU B 273     -37.588  -7.024  -1.705  1.00  0.00           O  
ATOM   4399  N   ASN B 274     -37.730  -7.262   0.510  1.00  0.00           N  
ATOM   4400  H   ASN B 274     -37.228  -7.429   1.375  1.00  0.00           H  
ATOM   4401  CA  ASN B 274     -39.190  -7.114   0.579  1.00  0.00           C  
ATOM   4402  HA  ASN B 274     -39.586  -6.926  -0.419  1.00  0.00           H  
ATOM   4403  CB  ASN B 274     -39.809  -8.424   1.101  1.00  0.00           C  
ATOM   4404  HB2 ASN B 274     -39.521  -8.550   2.143  1.00  0.00           H  
ATOM   4405  HB3 ASN B 274     -40.896  -8.332   1.062  1.00  0.00           H  
ATOM   4406  CG  ASN B 274     -39.425  -9.680   0.340  1.00  0.00           C  
ATOM   4407  OD1 ASN B 274     -39.014 -10.679   0.906  1.00  0.00           O  
ATOM   4408  ND2 ASN B 274     -39.533  -9.695  -0.966  1.00  0.00           N  
ATOM   4409 HD21 ASN B 274     -39.333 -10.562  -1.425  1.00  0.00           H  
ATOM   4410 HD22 ASN B 274     -39.776  -8.852  -1.459  1.00  0.00           H  
ATOM   4411  C   ASN B 274     -39.669  -5.927   1.433  1.00  0.00           C  
ATOM   4412  O   ASN B 274     -40.767  -5.429   1.195  1.00  0.00           O  
ATOM   4413  N   ASP B 275     -38.877  -5.474   2.412  1.00  0.00           N  
ATOM   4414  H   ASP B 275     -38.004  -5.956   2.591  1.00  0.00           H  
ATOM   4415  CA  ASP B 275     -39.224  -4.351   3.298  1.00  0.00           C  
ATOM   4416  HA  ASP B 275     -40.226  -3.996   3.061  1.00  0.00           H  
ATOM   4417  CB  ASP B 275     -39.312  -4.854   4.743  1.00  0.00           C  
ATOM   4418  HB2 ASP B 275     -40.041  -5.665   4.786  1.00  0.00           H  
ATOM   4419  HB3 ASP B 275     -38.346  -5.263   5.044  1.00  0.00           H  
ATOM   4420  CG  ASP B 275     -39.731  -3.774   5.748  1.00  0.00           C  
ATOM   4421  OD1 ASP B 275     -39.909  -2.592   5.367  1.00  0.00           O  
ATOM   4422  OD2 ASP B 275     -39.904  -4.163   6.920  1.00  0.00           O  
ATOM   4423  C   ASP B 275     -38.236  -3.174   3.158  1.00  0.00           C  
ATOM   4424  O   ASP B 275     -37.113  -3.268   3.665  1.00  0.00           O  
ATOM   4425  N   PRO B 276     -38.640  -2.051   2.527  1.00  0.00           N  
ATOM   4426  CD  PRO B 276     -39.876  -1.891   1.776  1.00  0.00           C  
ATOM   4427  HD2 PRO B 276     -40.673  -1.584   2.455  1.00  0.00           H  
ATOM   4428  HD3 PRO B 276     -40.154  -2.804   1.248  1.00  0.00           H  
ATOM   4429  CG  PRO B 276     -39.598  -0.786   0.764  1.00  0.00           C  
ATOM   4430  HG2 PRO B 276     -40.509  -0.258   0.479  1.00  0.00           H  
ATOM   4431  HG3 PRO B 276     -39.102  -1.205  -0.113  1.00  0.00           H  
ATOM   4432  CB  PRO B 276     -38.631   0.114   1.527  1.00  0.00           C  
ATOM   4433  HB2 PRO B 276     -39.202   0.775   2.181  1.00  0.00           H  
ATOM   4434  HB3 PRO B 276     -38.007   0.700   0.851  1.00  0.00           H  
ATOM   4435  CA  PRO B 276     -37.796  -0.863   2.364  1.00  0.00           C  
ATOM   4436  HA  PRO B 276     -36.911  -1.151   1.798  1.00  0.00           H  
ATOM   4437  C   PRO B 276     -37.332  -0.187   3.668  1.00  0.00           C  
ATOM   4438  O   PRO B 276     -36.450   0.669   3.611  1.00  0.00           O  
ATOM   4439  N   ALA B 277     -37.926  -0.514   4.823  1.00  0.00           N  
ATOM   4440  H   ALA B 277     -38.665  -1.216   4.816  1.00  0.00           H  
ATOM   4441  CA  ALA B 277     -37.514   0.003   6.131  1.00  0.00           C  
ATOM   4442  HA  ALA B 277     -36.990   0.949   5.992  1.00  0.00           H  
ATOM   4443  CB  ALA B 277     -38.783   0.285   6.945  1.00  0.00           C  
ATOM   4444  HB1 ALA B 277     -38.514   0.744   7.896  1.00  0.00           H  
ATOM   4445  HB2 ALA B 277     -39.432   0.964   6.392  1.00  0.00           H  
ATOM   4446  HB3 ALA B 277     -39.318  -0.647   7.135  1.00  0.00           H  
ATOM   4447  C   ALA B 277     -36.548  -0.931   6.893  1.00  0.00           C  
ATOM   4448  O   ALA B 277     -35.914  -0.499   7.857  1.00  0.00           O  
ATOM   4449  N   ASP B 278     -36.420  -2.202   6.496  1.00  0.00           N  
ATOM   4450  H   ASP B 278     -36.902  -2.501   5.654  1.00  0.00           H  
ATOM   4451  CA  ASP B 278     -35.544  -3.157   7.175  1.00  0.00           C  
ATOM   4452  HA  ASP B 278     -35.515  -2.890   8.234  1.00  0.00           H  
ATOM   4453  CB  ASP B 278     -36.153  -4.566   7.115  1.00  0.00           C  
ATOM   4454  HB2 ASP B 278     -37.211  -4.500   7.372  1.00  0.00           H  
ATOM   4455  HB3 ASP B 278     -36.073  -4.959   6.103  1.00  0.00           H  
ATOM   4456  CG  ASP B 278     -35.487  -5.530   8.100  1.00  0.00           C  
ATOM   4457  OD1 ASP B 278     -36.083  -6.572   8.450  1.00  0.00           O  
ATOM   4458  OD2 ASP B 278     -34.375  -5.264   8.597  1.00  0.00           O  
ATOM   4459  C   ASP B 278     -34.100  -3.050   6.650  1.00  0.00           C  
ATOM   4460  O   ASP B 278     -33.680  -3.780   5.748  1.00  0.00           O  
ATOM   4461  N   PHE B 279     -33.355  -2.095   7.219  1.00  0.00           N  
ATOM   4462  H   PHE B 279     -33.819  -1.516   7.909  1.00  0.00           H  
ATOM   4463  CA  PHE B 279     -31.977  -1.734   6.873  1.00  0.00           C  
ATOM   4464  HA  PHE B 279     -31.567  -2.501   6.215  1.00  0.00           H  
ATOM   4465  CB  PHE B 279     -31.992  -0.403   6.106  1.00  0.00           C  
ATOM   4466  HB2 PHE B 279     -32.678  -0.497   5.262  1.00  0.00           H  
ATOM   4467  HB3 PHE B 279     -32.395   0.373   6.760  1.00  0.00           H  
ATOM   4468  CG  PHE B 279     -30.641   0.057   5.587  1.00  0.00           C  
ATOM   4469  CD1 PHE B 279     -29.740   0.732   6.434  1.00  0.00           C  
ATOM   4470  HD1 PHE B 279     -30.009   0.920   7.465  1.00  0.00           H  
ATOM   4471  CE1 PHE B 279     -28.504   1.185   5.937  1.00  0.00           C  
ATOM   4472  HE1 PHE B 279     -27.823   1.708   6.594  1.00  0.00           H  
ATOM   4473  CZ  PHE B 279     -28.170   0.980   4.587  1.00  0.00           C  
ATOM   4474  HZ  PHE B 279     -27.225   1.340   4.203  1.00  0.00           H  
ATOM   4475  CE2 PHE B 279     -29.067   0.304   3.740  1.00  0.00           C  
ATOM   4476  HE2 PHE B 279     -28.828   0.154   2.699  1.00  0.00           H  
ATOM   4477  CD2 PHE B 279     -30.297  -0.157   4.239  1.00  0.00           C  
ATOM   4478  HD2 PHE B 279     -30.995  -0.655   3.580  1.00  0.00           H  
ATOM   4479  C   PHE B 279     -31.097  -1.657   8.133  1.00  0.00           C  
ATOM   4480  O   PHE B 279     -31.501  -1.107   9.158  1.00  0.00           O  
ATOM   4481  N   ARG B 280     -29.891  -2.240   8.077  1.00  0.00           N  
ATOM   4482  H   ARG B 280     -29.621  -2.666   7.195  1.00  0.00           H  
ATOM   4483  CA  ARG B 280     -29.063  -2.556   9.256  1.00  0.00           C  
ATOM   4484  HA  ARG B 280     -29.324  -1.867  10.063  1.00  0.00           H  
ATOM   4485  CB  ARG B 280     -29.348  -3.997   9.723  1.00  0.00           C  
ATOM   4486  HB2 ARG B 280     -28.924  -4.691   8.995  1.00  0.00           H  
ATOM   4487  HB3 ARG B 280     -28.855  -4.162  10.682  1.00  0.00           H  
ATOM   4488  CG  ARG B 280     -30.842  -4.316   9.870  1.00  0.00           C  
ATOM   4489  HG2 ARG B 280     -31.316  -3.592  10.535  1.00  0.00           H  
ATOM   4490  HG3 ARG B 280     -31.324  -4.272   8.892  1.00  0.00           H  
ATOM   4491  CD  ARG B 280     -31.047  -5.720  10.426  1.00  0.00           C  
ATOM   4492  HD2 ARG B 280     -30.445  -6.428   9.853  1.00  0.00           H  
ATOM   4493  HD3 ARG B 280     -30.722  -5.732  11.467  1.00  0.00           H  
ATOM   4494  NE  ARG B 280     -32.461  -6.095  10.306  1.00  0.00           N  
ATOM   4495  HE  ARG B 280     -33.009  -5.662   9.558  1.00  0.00           H  
ATOM   4496  CZ  ARG B 280     -33.149  -6.931  11.046  1.00  0.00           C  
ATOM   4497  NH1 ARG B 280     -32.614  -7.515  12.077  1.00  0.00           N  
ATOM   4498 HH11 ARG B 280     -31.639  -7.373  12.248  1.00  0.00           H  
ATOM   4499 HH12 ARG B 280     -33.142  -8.236  12.556  1.00  0.00           H  
ATOM   4500  NH2 ARG B 280     -34.380  -7.221  10.747  1.00  0.00           N  
ATOM   4501 HH21 ARG B 280     -34.798  -6.773   9.920  1.00  0.00           H  
ATOM   4502 HH22 ARG B 280     -34.902  -7.887  11.283  1.00  0.00           H  
ATOM   4503  C   ARG B 280     -27.571  -2.406   8.972  1.00  0.00           C  
ATOM   4504  O   ARG B 280     -27.122  -2.602   7.840  1.00  0.00           O  
ATOM   4505  N   ILE B 281     -26.773  -2.126  10.001  1.00  0.00           N  
ATOM   4506  H   ILE B 281     -27.179  -2.052  10.924  1.00  0.00           H  
ATOM   4507  CA  ILE B 281     -25.304  -2.106   9.933  1.00  0.00           C  
ATOM   4508  HA  ILE B 281     -24.986  -2.637   9.036  1.00  0.00           H  
ATOM   4509  CB  ILE B 281     -24.772  -0.652   9.824  1.00  0.00           C  
ATOM   4510  HB  ILE B 281     -25.262  -0.045  10.588  1.00  0.00           H  
ATOM   4511  CG2 ILE B 281     -23.250  -0.564  10.060  1.00  0.00           C  
ATOM   4512 HG21 ILE B 281     -23.002  -0.903  11.067  1.00  0.00           H  
ATOM   4513 HG22 ILE B 281     -22.716  -1.174   9.330  1.00  0.00           H  
ATOM   4514 HG23 ILE B 281     -22.909   0.468   9.993  1.00  0.00           H  
ATOM   4515  CG1 ILE B 281     -25.133  -0.080   8.430  1.00  0.00           C  
ATOM   4516 HG12 ILE B 281     -24.669  -0.698   7.660  1.00  0.00           H  
ATOM   4517 HG13 ILE B 281     -26.213  -0.129   8.295  1.00  0.00           H  
ATOM   4518  CD1 ILE B 281     -24.734   1.381   8.190  1.00  0.00           C  
ATOM   4519 HD11 ILE B 281     -23.650   1.479   8.140  1.00  0.00           H  
ATOM   4520 HD12 ILE B 281     -25.154   1.713   7.240  1.00  0.00           H  
ATOM   4521 HD13 ILE B 281     -25.127   2.008   8.991  1.00  0.00           H  
ATOM   4522  C   ILE B 281     -24.746  -2.891  11.125  1.00  0.00           C  
ATOM   4523  O   ILE B 281     -25.312  -2.843  12.212  1.00  0.00           O  
ATOM   4524  N   TYR B 282     -23.646  -3.605  10.903  1.00  0.00           N  
ATOM   4525  H   TYR B 282     -23.266  -3.596   9.961  1.00  0.00           H  
ATOM   4526  CA  TYR B 282     -22.910  -4.388  11.894  1.00  0.00           C  
ATOM   4527  HA  TYR B 282     -23.222  -4.096  12.898  1.00  0.00           H  
ATOM   4528  CB  TYR B 282     -23.206  -5.885  11.702  1.00  0.00           C  
ATOM   4529  HB2 TYR B 282     -22.827  -6.190  10.727  1.00  0.00           H  
ATOM   4530  HB3 TYR B 282     -22.647  -6.447  12.452  1.00  0.00           H  
ATOM   4531  CG  TYR B 282     -24.671  -6.285  11.788  1.00  0.00           C  
ATOM   4532  CD1 TYR B 282     -25.206  -6.743  13.008  1.00  0.00           C  
ATOM   4533  HD1 TYR B 282     -24.579  -6.785  13.887  1.00  0.00           H  
ATOM   4534  CE1 TYR B 282     -26.554  -7.146  13.088  1.00  0.00           C  
ATOM   4535  HE1 TYR B 282     -26.954  -7.504  14.024  1.00  0.00           H  
ATOM   4536  CZ  TYR B 282     -27.379  -7.074  11.945  1.00  0.00           C  
ATOM   4537  OH  TYR B 282     -28.672  -7.493  12.004  1.00  0.00           O  
ATOM   4538  HH  TYR B 282     -28.799  -8.100  12.736  1.00  0.00           H  
ATOM   4539  CE2 TYR B 282     -26.848  -6.603  10.728  1.00  0.00           C  
ATOM   4540  HE2 TYR B 282     -27.486  -6.562   9.862  1.00  0.00           H  
ATOM   4541  CD2 TYR B 282     -25.494  -6.225  10.644  1.00  0.00           C  
ATOM   4542  HD2 TYR B 282     -25.082  -5.889   9.702  1.00  0.00           H  
ATOM   4543  C   TYR B 282     -21.413  -4.093  11.735  1.00  0.00           C  
ATOM   4544  O   TYR B 282     -20.914  -4.023  10.610  1.00  0.00           O  
ATOM   4545  N   GLN B 283     -20.683  -3.922  12.838  1.00  0.00           N  
ATOM   4546  H   GLN B 283     -21.122  -4.028  13.740  1.00  0.00           H  
ATOM   4547  CA  GLN B 283     -19.241  -3.646  12.821  1.00  0.00           C  
ATOM   4548  HA  GLN B 283     -18.933  -3.438  11.796  1.00  0.00           H  
ATOM   4549  CB  GLN B 283     -18.963  -2.376  13.641  1.00  0.00           C  
ATOM   4550  HB2 GLN B 283     -19.715  -1.634  13.365  1.00  0.00           H  
ATOM   4551  HB3 GLN B 283     -19.084  -2.584  14.706  1.00  0.00           H  
ATOM   4552  CG  GLN B 283     -17.560  -1.789  13.390  1.00  0.00           C  
ATOM   4553  HG2 GLN B 283     -16.869  -2.177  14.138  1.00  0.00           H  
ATOM   4554  HG3 GLN B 283     -17.199  -2.100  12.409  1.00  0.00           H  
ATOM   4555  CD  GLN B 283     -17.555  -0.259  13.410  1.00  0.00           C  
ATOM   4556  OE1 GLN B 283     -18.322   0.407  12.734  1.00  0.00           O  
ATOM   4557  NE2 GLN B 283     -16.685   0.376  14.169  1.00  0.00           N  
ATOM   4558 HE21 GLN B 283     -16.760   1.378  14.179  1.00  0.00           H  
ATOM   4559 HE22 GLN B 283     -16.051  -0.128  14.760  1.00  0.00           H  
ATOM   4560  C   GLN B 283     -18.450  -4.874  13.293  1.00  0.00           C  
ATOM   4561  O   GLN B 283     -18.869  -5.556  14.230  1.00  0.00           O  
ATOM   4562  N   VAL B 284     -17.329  -5.174  12.633  1.00  0.00           N  
ATOM   4563  H   VAL B 284     -17.022  -4.568  11.878  1.00  0.00           H  
ATOM   4564  CA  VAL B 284     -16.540  -6.390  12.868  1.00  0.00           C  
ATOM   4565  HA  VAL B 284     -17.099  -7.059  13.524  1.00  0.00           H  
ATOM   4566  CB  VAL B 284     -16.305  -7.159  11.553  1.00  0.00           C  
ATOM   4567  HB  VAL B 284     -15.680  -6.558  10.894  1.00  0.00           H  
ATOM   4568  CG1 VAL B 284     -15.595  -8.492  11.813  1.00  0.00           C  
ATOM   4569 HG11 VAL B 284     -14.585  -8.314  12.181  1.00  0.00           H  
ATOM   4570 HG12 VAL B 284     -16.156  -9.090  12.532  1.00  0.00           H  
ATOM   4571 HG13 VAL B 284     -15.509  -9.061  10.885  1.00  0.00           H  
ATOM   4572  CG2 VAL B 284     -17.627  -7.453  10.827  1.00  0.00           C  
ATOM   4573 HG21 VAL B 284     -17.421  -8.030   9.928  1.00  0.00           H  
ATOM   4574 HG22 VAL B 284     -18.290  -8.025  11.476  1.00  0.00           H  
ATOM   4575 HG23 VAL B 284     -18.116  -6.525  10.531  1.00  0.00           H  
ATOM   4576  C   VAL B 284     -15.225  -6.037  13.561  1.00  0.00           C  
ATOM   4577  O   VAL B 284     -14.339  -5.419  12.972  1.00  0.00           O  
ATOM   4578  N   THR B 285     -15.104  -6.427  14.830  1.00  0.00           N  
ATOM   4579  H   THR B 285     -15.891  -6.876  15.279  1.00  0.00           H  
ATOM   4580  CA  THR B 285     -13.884  -6.249  15.640  1.00  0.00           C  
ATOM   4581  HA  THR B 285     -13.401  -5.316  15.354  1.00  0.00           H  
ATOM   4582  CB  THR B 285     -14.238  -6.159  17.134  1.00  0.00           C  
ATOM   4583  HB  THR B 285     -13.324  -6.036  17.716  1.00  0.00           H  
ATOM   4584  CG2 THR B 285     -15.168  -4.984  17.445  1.00  0.00           C  
ATOM   4585 HG21 THR B 285     -14.718  -4.056  17.095  1.00  0.00           H  
ATOM   4586 HG22 THR B 285     -16.133  -5.125  16.959  1.00  0.00           H  
ATOM   4587 HG23 THR B 285     -15.322  -4.923  18.522  1.00  0.00           H  
ATOM   4588  OG1 THR B 285     -14.896  -7.333  17.551  1.00  0.00           O  
ATOM   4589  HG1 THR B 285     -14.229  -7.990  17.770  1.00  0.00           H  
ATOM   4590  C   THR B 285     -12.851  -7.360  15.424  1.00  0.00           C  
ATOM   4591  O   THR B 285     -11.750  -7.276  15.961  1.00  0.00           O  
ATOM   4592  N   TYR B 286     -13.201  -8.419  14.691  1.00  0.00           N  
ATOM   4593  H   TYR B 286     -14.117  -8.420  14.273  1.00  0.00           H  
ATOM   4594  CA  TYR B 286     -12.299  -9.512  14.325  1.00  0.00           C  
ATOM   4595  HA  TYR B 286     -11.652  -9.724  15.176  1.00  0.00           H  
ATOM   4596  CB  TYR B 286     -13.114 -10.779  14.007  1.00  0.00           C  
ATOM   4597  HB2 TYR B 286     -13.654 -10.613  13.073  1.00  0.00           H  
ATOM   4598  HB3 TYR B 286     -12.421 -11.603  13.836  1.00  0.00           H  
ATOM   4599  CG  TYR B 286     -14.104 -11.221  15.076  1.00  0.00           C  
ATOM   4600  CD1 TYR B 286     -13.719 -11.265  16.433  1.00  0.00           C  
ATOM   4601  HD1 TYR B 286     -12.715 -10.991  16.722  1.00  0.00           H  
ATOM   4602  CE1 TYR B 286     -14.634 -11.683  17.418  1.00  0.00           C  
ATOM   4603  HE1 TYR B 286     -14.333 -11.716  18.453  1.00  0.00           H  
ATOM   4604  CZ  TYR B 286     -15.937 -12.078  17.046  1.00  0.00           C  
ATOM   4605  OH  TYR B 286     -16.817 -12.496  17.994  1.00  0.00           O  
ATOM   4606  HH  TYR B 286     -16.449 -12.417  18.875  1.00  0.00           H  
ATOM   4607  CE2 TYR B 286     -16.321 -12.046  15.689  1.00  0.00           C  
ATOM   4608  HE2 TYR B 286     -17.315 -12.360  15.415  1.00  0.00           H  
ATOM   4609  CD2 TYR B 286     -15.407 -11.618  14.705  1.00  0.00           C  
ATOM   4610  HD2 TYR B 286     -15.699 -11.614  13.661  1.00  0.00           H  
ATOM   4611  C   TYR B 286     -11.399  -9.152  13.131  1.00  0.00           C  
ATOM   4612  O   TYR B 286     -11.792  -8.393  12.249  1.00  0.00           O  
ATOM   4613  N   LEU B 287     -10.208  -9.760  13.093  1.00  0.00           N  
ATOM   4614  H   LEU B 287      -9.938 -10.327  13.879  1.00  0.00           H  
ATOM   4615  CA  LEU B 287      -9.330  -9.795  11.910  1.00  0.00           C  
ATOM   4616  HA  LEU B 287      -9.296  -8.806  11.449  1.00  0.00           H  
ATOM   4617  CB  LEU B 287      -7.909 -10.200  12.360  1.00  0.00           C  
ATOM   4618  HB2 LEU B 287      -7.949 -11.230  12.716  1.00  0.00           H  
ATOM   4619  HB3 LEU B 287      -7.251 -10.180  11.490  1.00  0.00           H  
ATOM   4620  CG  LEU B 287      -7.286  -9.325  13.468  1.00  0.00           C  
ATOM   4621  HG  LEU B 287      -7.955  -9.295  14.327  1.00  0.00           H  
ATOM   4622  CD1 LEU B 287      -5.968  -9.942  13.942  1.00  0.00           C  
ATOM   4623 HD11 LEU B 287      -5.254  -9.967  13.118  1.00  0.00           H  
ATOM   4624 HD12 LEU B 287      -6.142 -10.955  14.305  1.00  0.00           H  
ATOM   4625 HD13 LEU B 287      -5.555  -9.344  14.754  1.00  0.00           H  
ATOM   4626  CD2 LEU B 287      -7.029  -7.890  13.001  1.00  0.00           C  
ATOM   4627 HD21 LEU B 287      -6.584  -7.313  13.811  1.00  0.00           H  
ATOM   4628 HD22 LEU B 287      -6.351  -7.888  12.147  1.00  0.00           H  
ATOM   4629 HD23 LEU B 287      -7.968  -7.417  12.714  1.00  0.00           H  
ATOM   4630  C   LEU B 287      -9.857 -10.771  10.835  1.00  0.00           C  
ATOM   4631  O   LEU B 287      -9.476 -10.701   9.669  1.00  0.00           O  
ATOM   4632  N   GLU B 288     -10.740 -11.685  11.241  1.00  0.00           N  
ATOM   4633  H   GLU B 288     -11.030 -11.654  12.199  1.00  0.00           H  
ATOM   4634  CA  GLU B 288     -11.401 -12.666  10.385  1.00  0.00           C  
ATOM   4635  HA  GLU B 288     -10.632 -13.201   9.827  1.00  0.00           H  
ATOM   4636  CB  GLU B 288     -12.126 -13.664  11.307  1.00  0.00           C  
ATOM   4637  HB2 GLU B 288     -11.463 -13.953  12.124  1.00  0.00           H  
ATOM   4638  HB3 GLU B 288     -12.990 -13.172  11.757  1.00  0.00           H  
ATOM   4639  CG  GLU B 288     -12.602 -14.929  10.586  1.00  0.00           C  
ATOM   4640  HG2 GLU B 288     -13.179 -15.533  11.289  1.00  0.00           H  
ATOM   4641  HG3 GLU B 288     -13.273 -14.639   9.772  1.00  0.00           H  
ATOM   4642  CD  GLU B 288     -11.430 -15.759  10.038  1.00  0.00           C  
ATOM   4643  OE1 GLU B 288     -11.594 -16.266   8.909  1.00  0.00           O  
ATOM   4644  OE2 GLU B 288     -10.390 -15.844  10.728  1.00  0.00           O  
ATOM   4645  C   GLU B 288     -12.405 -11.987   9.422  1.00  0.00           C  
ATOM   4646  O   GLU B 288     -13.271 -11.240   9.893  1.00  0.00           O  
ATOM   4647  N   PRO B 289     -12.366 -12.248   8.099  1.00  0.00           N  
ATOM   4648  CD  PRO B 289     -11.356 -13.039   7.405  1.00  0.00           C  
ATOM   4649  HD2 PRO B 289     -11.325 -14.062   7.776  1.00  0.00           H  
ATOM   4650  HD3 PRO B 289     -10.379 -12.569   7.529  1.00  0.00           H  
ATOM   4651  CG  PRO B 289     -11.748 -13.035   5.926  1.00  0.00           C  
ATOM   4652  HG2 PRO B 289     -12.393 -13.889   5.713  1.00  0.00           H  
ATOM   4653  HG3 PRO B 289     -10.873 -13.042   5.275  1.00  0.00           H  
ATOM   4654  CB  PRO B 289     -12.543 -11.739   5.795  1.00  0.00           C  
ATOM   4655  HB2 PRO B 289     -13.203 -11.740   4.931  1.00  0.00           H  
ATOM   4656  HB3 PRO B 289     -11.853 -10.896   5.732  1.00  0.00           H  
ATOM   4657  CA  PRO B 289     -13.299 -11.678   7.126  1.00  0.00           C  
ATOM   4658  HA  PRO B 289     -13.485 -10.633   7.375  1.00  0.00           H  
ATOM   4659  C   PRO B 289     -14.664 -12.403   7.124  1.00  0.00           C  
ATOM   4660  O   PRO B 289     -15.139 -12.888   6.092  1.00  0.00           O  
ATOM   4661  N   SER B 290     -15.312 -12.488   8.290  1.00  0.00           N  
ATOM   4662  H   SER B 290     -14.892 -12.048   9.106  1.00  0.00           H  
ATOM   4663  CA  SER B 290     -16.651 -13.068   8.432  1.00  0.00           C  
ATOM   4664  HA  SER B 290     -17.190 -12.888   7.504  1.00  0.00           H  
ATOM   4665  CB  SER B 290     -16.564 -14.591   8.607  1.00  0.00           C  
ATOM   4666  HB2 SER B 290     -17.563 -15.011   8.543  1.00  0.00           H  
ATOM   4667  HB3 SER B 290     -15.964 -15.019   7.802  1.00  0.00           H  
ATOM   4668  OG  SER B 290     -16.028 -14.966   9.856  1.00  0.00           O  
ATOM   4669  HG  SER B 290     -15.066 -14.897   9.797  1.00  0.00           H  
ATOM   4670  C   SER B 290     -17.486 -12.416   9.543  1.00  0.00           C  
ATOM   4671  O   SER B 290     -16.979 -11.701  10.412  1.00  0.00           O  
ATOM   4672  N   LEU B 291     -18.801 -12.659   9.511  1.00  0.00           N  
ATOM   4673  H   LEU B 291     -19.148 -13.238   8.752  1.00  0.00           H  
ATOM   4674  CA  LEU B 291     -19.750 -12.216  10.533  1.00  0.00           C  
ATOM   4675  HA  LEU B 291     -19.200 -12.046  11.460  1.00  0.00           H  
ATOM   4676  CB  LEU B 291     -20.397 -10.878  10.110  1.00  0.00           C  
ATOM   4677  HB2 LEU B 291     -19.619 -10.117  10.047  1.00  0.00           H  
ATOM   4678  HB3 LEU B 291     -20.826 -11.009   9.116  1.00  0.00           H  
ATOM   4679  CG  LEU B 291     -21.512 -10.378  11.055  1.00  0.00           C  
ATOM   4680  HG  LEU B 291     -22.271 -11.150  11.162  1.00  0.00           H  
ATOM   4681  CD1 LEU B 291     -20.974 -10.006  12.439  1.00  0.00           C  
ATOM   4682 HD11 LEU B 291     -21.790  -9.640  13.063  1.00  0.00           H  
ATOM   4683 HD12 LEU B 291     -20.552 -10.882  12.926  1.00  0.00           H  
ATOM   4684 HD13 LEU B 291     -20.208  -9.236  12.356  1.00  0.00           H  
ATOM   4685  CD2 LEU B 291     -22.192  -9.144  10.467  1.00  0.00           C  
ATOM   4686 HD21 LEU B 291     -22.622  -9.390   9.497  1.00  0.00           H  
ATOM   4687 HD22 LEU B 291     -22.991  -8.819  11.133  1.00  0.00           H  
ATOM   4688 HD23 LEU B 291     -21.466  -8.340  10.356  1.00  0.00           H  
ATOM   4689  C   LEU B 291     -20.796 -13.303  10.795  1.00  0.00           C  
ATOM   4690  O   LEU B 291     -21.490 -13.739   9.874  1.00  0.00           O  
ATOM   4691  N   ARG B 292     -20.954 -13.687  12.065  1.00  0.00           N  
ATOM   4692  H   ARG B 292     -20.363 -13.248  12.756  1.00  0.00           H  
ATOM   4693  CA  ARG B 292     -22.139 -14.408  12.541  1.00  0.00           C  
ATOM   4694  HA  ARG B 292     -22.526 -15.018  11.724  1.00  0.00           H  
ATOM   4695  CB  ARG B 292     -21.801 -15.317  13.729  1.00  0.00           C  
ATOM   4696  HB2 ARG B 292     -20.956 -14.909  14.287  1.00  0.00           H  
ATOM   4697  HB3 ARG B 292     -22.659 -15.357  14.404  1.00  0.00           H  
ATOM   4698  CG  ARG B 292     -21.502 -16.746  13.272  1.00  0.00           C  
ATOM   4699  HG2 ARG B 292     -22.373 -17.150  12.753  1.00  0.00           H  
ATOM   4700  HG3 ARG B 292     -20.642 -16.749  12.602  1.00  0.00           H  
ATOM   4701  CD  ARG B 292     -21.201 -17.586  14.513  1.00  0.00           C  
ATOM   4702  HD2 ARG B 292     -20.252 -17.244  14.929  1.00  0.00           H  
ATOM   4703  HD3 ARG B 292     -21.989 -17.424  15.253  1.00  0.00           H  
ATOM   4704  NE  ARG B 292     -21.138 -19.025  14.211  1.00  0.00           N  
ATOM   4705  HE  ARG B 292     -21.601 -19.362  13.370  1.00  0.00           H  
ATOM   4706  CZ  ARG B 292     -20.601 -19.952  14.976  1.00  0.00           C  
ATOM   4707  NH1 ARG B 292     -19.944 -19.662  16.064  1.00  0.00           N  
ATOM   4708 HH11 ARG B 292     -19.832 -18.697  16.315  1.00  0.00           H  
ATOM   4709 HH12 ARG B 292     -19.506 -20.385  16.599  1.00  0.00           H  
ATOM   4710  NH2 ARG B 292     -20.722 -21.205  14.650  1.00  0.00           N  
ATOM   4711 HH21 ARG B 292     -21.247 -21.407  13.802  1.00  0.00           H  
ATOM   4712 HH22 ARG B 292     -20.386 -21.938  15.244  1.00  0.00           H  
ATOM   4713  C   ARG B 292     -23.247 -13.442  12.944  1.00  0.00           C  
ATOM   4714  O   ARG B 292     -22.976 -12.405  13.540  1.00  0.00           O  
ATOM   4715  N   ILE B 293     -24.490 -13.854  12.705  1.00  0.00           N  
ATOM   4716  H   ILE B 293     -24.585 -14.723  12.187  1.00  0.00           H  
ATOM   4717  CA  ILE B 293     -25.752 -13.235  13.145  1.00  0.00           C  
ATOM   4718  HA  ILE B 293     -25.571 -12.599  14.013  1.00  0.00           H  
ATOM   4719  CB  ILE B 293     -26.321 -12.366  11.985  1.00  0.00           C  
ATOM   4720  HB  ILE B 293     -26.108 -12.879  11.045  1.00  0.00           H  
ATOM   4721  CG2 ILE B 293     -27.848 -12.164  12.034  1.00  0.00           C  
ATOM   4722 HG21 ILE B 293     -28.148 -11.699  12.974  1.00  0.00           H  
ATOM   4723 HG22 ILE B 293     -28.350 -13.124  11.916  1.00  0.00           H  
ATOM   4724 HG23 ILE B 293     -28.189 -11.546  11.205  1.00  0.00           H  
ATOM   4725  CG1 ILE B 293     -25.599 -11.000  11.959  1.00  0.00           C  
ATOM   4726 HG12 ILE B 293     -25.842 -10.437  12.861  1.00  0.00           H  
ATOM   4727 HG13 ILE B 293     -24.525 -11.166  11.946  1.00  0.00           H  
ATOM   4728  CD1 ILE B 293     -25.921 -10.141  10.733  1.00  0.00           C  
ATOM   4729 HD11 ILE B 293     -26.949  -9.785  10.774  1.00  0.00           H  
ATOM   4730 HD12 ILE B 293     -25.263  -9.274  10.716  1.00  0.00           H  
ATOM   4731 HD13 ILE B 293     -25.766 -10.724   9.825  1.00  0.00           H  
ATOM   4732  C   ILE B 293     -26.696 -14.370  13.581  1.00  0.00           C  
ATOM   4733  O   ILE B 293     -26.643 -15.454  13.008  1.00  0.00           O  
ATOM   4734  N   ALA B 294     -27.577 -14.160  14.562  1.00  0.00           N  
ATOM   4735  H   ALA B 294     -27.594 -13.271  15.033  1.00  0.00           H  
ATOM   4736  CA  ALA B 294     -28.718 -15.058  14.761  1.00  0.00           C  
ATOM   4737  HA  ALA B 294     -28.400 -16.093  14.624  1.00  0.00           H  
ATOM   4738  CB  ALA B 294     -29.224 -14.928  16.202  1.00  0.00           C  
ATOM   4739  HB1 ALA B 294     -29.487 -13.896  16.424  1.00  0.00           H  
ATOM   4740  HB2 ALA B 294     -30.102 -15.560  16.339  1.00  0.00           H  
ATOM   4741  HB3 ALA B 294     -28.446 -15.256  16.893  1.00  0.00           H  
ATOM   4742  C   ALA B 294     -29.798 -14.743  13.708  1.00  0.00           C  
ATOM   4743  O   ALA B 294     -30.282 -13.609  13.632  1.00  0.00           O  
ATOM   4744  N   ALA B 295     -30.174 -15.729  12.893  1.00  0.00           N  
ATOM   4745  H   ALA B 295     -29.828 -16.663  13.091  1.00  0.00           H  
ATOM   4746  CA  ALA B 295     -31.176 -15.604  11.833  1.00  0.00           C  
ATOM   4747  HA  ALA B 295     -30.869 -14.814  11.147  1.00  0.00           H  
ATOM   4748  CB  ALA B 295     -31.230 -16.929  11.063  1.00  0.00           C  
ATOM   4749  HB1 ALA B 295     -31.907 -16.828  10.213  1.00  0.00           H  
ATOM   4750  HB2 ALA B 295     -30.239 -17.195  10.698  1.00  0.00           H  
ATOM   4751  HB3 ALA B 295     -31.595 -17.725  11.713  1.00  0.00           H  
ATOM   4752  C   ALA B 295     -32.564 -15.232  12.380  1.00  0.00           C  
ATOM   4753  O   ALA B 295     -33.322 -14.540  11.711  1.00  0.00           O  
ATOM   4754  N   SER B 296     -32.864 -15.596  13.629  1.00  0.00           N  
ATOM   4755  H   SER B 296     -32.196 -16.167  14.127  1.00  0.00           H  
ATOM   4756  CA  SER B 296     -34.065 -15.179  14.372  1.00  0.00           C  
ATOM   4757  HA  SER B 296     -34.944 -15.424  13.773  1.00  0.00           H  
ATOM   4758  CB  SER B 296     -34.135 -15.989  15.670  1.00  0.00           C  
ATOM   4759  HB2 SER B 296     -35.005 -15.680  16.252  1.00  0.00           H  
ATOM   4760  HB3 SER B 296     -34.235 -17.048  15.423  1.00  0.00           H  
ATOM   4761  OG  SER B 296     -32.953 -15.797  16.430  1.00  0.00           O  
ATOM   4762  HG  SER B 296     -32.923 -16.485  17.106  1.00  0.00           H  
ATOM   4763  C   SER B 296     -34.141 -13.670  14.676  1.00  0.00           C  
ATOM   4764  O   SER B 296     -35.174 -13.191  15.141  1.00  0.00           O  
ATOM   4765  N   THR B 297     -33.082 -12.892  14.403  1.00  0.00           N  
ATOM   4766  H   THR B 297     -32.241 -13.342  14.063  1.00  0.00           H  
ATOM   4767  CA  THR B 297     -33.146 -11.414  14.394  1.00  0.00           C  
ATOM   4768  HA  THR B 297     -33.824 -11.098  15.187  1.00  0.00           H  
ATOM   4769  CB  THR B 297     -31.781 -10.758  14.675  1.00  0.00           C  
ATOM   4770  HB  THR B 297     -31.944  -9.683  14.751  1.00  0.00           H  
ATOM   4771  CG2 THR B 297     -31.160 -11.216  15.991  1.00  0.00           C  
ATOM   4772 HG21 THR B 297     -30.224 -10.683  16.158  1.00  0.00           H  
ATOM   4773 HG22 THR B 297     -31.844 -10.997  16.811  1.00  0.00           H  
ATOM   4774 HG23 THR B 297     -30.972 -12.286  15.967  1.00  0.00           H  
ATOM   4775  OG1 THR B 297     -30.848 -10.967  13.635  1.00  0.00           O  
ATOM   4776  HG1 THR B 297     -30.628 -11.919  13.607  1.00  0.00           H  
ATOM   4777  C   THR B 297     -33.710 -10.839  13.087  1.00  0.00           C  
ATOM   4778  O   THR B 297     -34.061  -9.657  13.038  1.00  0.00           O  
ATOM   4779  N   LEU B 298     -33.785 -11.637  12.021  1.00  0.00           N  
ATOM   4780  H   LEU B 298     -33.568 -12.621  12.145  1.00  0.00           H  
ATOM   4781  CA  LEU B 298     -34.342 -11.272  10.719  1.00  0.00           C  
ATOM   4782  HA  LEU B 298     -34.306 -10.191  10.595  1.00  0.00           H  
ATOM   4783  CB  LEU B 298     -33.479 -11.910   9.608  1.00  0.00           C  
ATOM   4784  HB2 LEU B 298     -33.617 -12.991   9.641  1.00  0.00           H  
ATOM   4785  HB3 LEU B 298     -33.841 -11.568   8.640  1.00  0.00           H  
ATOM   4786  CG  LEU B 298     -31.968 -11.603   9.713  1.00  0.00           C  
ATOM   4787  HG  LEU B 298     -31.585 -11.933  10.678  1.00  0.00           H  
ATOM   4788  CD1 LEU B 298     -31.189 -12.354   8.639  1.00  0.00           C  
ATOM   4789 HD11 LEU B 298     -31.300 -13.425   8.806  1.00  0.00           H  
ATOM   4790 HD12 LEU B 298     -31.593 -12.107   7.657  1.00  0.00           H  
ATOM   4791 HD13 LEU B 298     -30.132 -12.097   8.690  1.00  0.00           H  
ATOM   4792  CD2 LEU B 298     -31.663 -10.110   9.557  1.00  0.00           C  
ATOM   4793 HD21 LEU B 298     -32.145  -9.558  10.358  1.00  0.00           H  
ATOM   4794 HD22 LEU B 298     -30.589  -9.942   9.615  1.00  0.00           H  
ATOM   4795 HD23 LEU B 298     -32.034  -9.757   8.594  1.00  0.00           H  
ATOM   4796  C   LEU B 298     -35.823 -11.683  10.648  1.00  0.00           C  
ATOM   4797  O   LEU B 298     -36.297 -12.502  11.434  1.00  0.00           O  
ATOM   4798  N   LYS B 299     -36.591 -11.092   9.730  1.00  0.00           N  
ATOM   4799  H   LYS B 299     -36.160 -10.457   9.068  1.00  0.00           H  
ATOM   4800  CA  LYS B 299     -37.986 -11.484   9.500  1.00  0.00           C  
ATOM   4801  HA  LYS B 299     -38.483 -11.595  10.465  1.00  0.00           H  
ATOM   4802  CB  LYS B 299     -38.724 -10.414   8.678  1.00  0.00           C  
ATOM   4803  HB2 LYS B 299     -38.196 -10.242   7.739  1.00  0.00           H  
ATOM   4804  HB3 LYS B 299     -39.725 -10.781   8.447  1.00  0.00           H  
ATOM   4805  CG  LYS B 299     -38.847  -9.093   9.455  1.00  0.00           C  
ATOM   4806  HG2 LYS B 299     -39.396  -9.282  10.378  1.00  0.00           H  
ATOM   4807  HG3 LYS B 299     -37.855  -8.722   9.714  1.00  0.00           H  
ATOM   4808  CD  LYS B 299     -39.579  -8.009   8.653  1.00  0.00           C  
ATOM   4809  HD2 LYS B 299     -39.005  -7.765   7.755  1.00  0.00           H  
ATOM   4810  HD3 LYS B 299     -40.567  -8.374   8.368  1.00  0.00           H  
ATOM   4811  CE  LYS B 299     -39.711  -6.763   9.537  1.00  0.00           C  
ATOM   4812  HE2 LYS B 299     -40.141  -7.063  10.495  1.00  0.00           H  
ATOM   4813  HE3 LYS B 299     -38.707  -6.362   9.720  1.00  0.00           H  
ATOM   4814  NZ  LYS B 299     -40.562  -5.724   8.914  1.00  0.00           N  
ATOM   4815  HZ1 LYS B 299     -40.110  -5.344   8.076  1.00  0.00           H  
ATOM   4816  HZ2 LYS B 299     -41.460  -6.072   8.618  1.00  0.00           H  
ATOM   4817  HZ3 LYS B 299     -40.674  -4.908   9.496  1.00  0.00           H  
ATOM   4818  C   LYS B 299     -38.013 -12.846   8.808  1.00  0.00           C  
ATOM   4819  O   LYS B 299     -37.380 -13.021   7.771  1.00  0.00           O  
ATOM   4820  N   SER B 300     -38.755 -13.799   9.373  1.00  0.00           N  
ATOM   4821  H   SER B 300     -39.240 -13.602  10.230  1.00  0.00           H  
ATOM   4822  CA  SER B 300     -38.946 -15.097   8.726  1.00  0.00           C  
ATOM   4823  HA  SER B 300     -37.975 -15.380   8.340  1.00  0.00           H  
ATOM   4824  CB  SER B 300     -39.368 -16.181   9.719  1.00  0.00           C  
ATOM   4825  HB2 SER B 300     -38.652 -16.221  10.542  1.00  0.00           H  
ATOM   4826  HB3 SER B 300     -40.358 -15.947  10.115  1.00  0.00           H  
ATOM   4827  OG  SER B 300     -39.407 -17.435   9.068  1.00  0.00           O  
ATOM   4828  HG  SER B 300     -38.577 -17.554   8.572  1.00  0.00           H  
ATOM   4829  C   SER B 300     -39.913 -15.002   7.542  1.00  0.00           C  
ATOM   4830  O   SER B 300     -40.825 -14.173   7.549  1.00  0.00           O  
ATOM   4831  N   GLY B 301     -39.711 -15.829   6.517  1.00  0.00           N  
ATOM   4832  H   GLY B 301     -38.912 -16.467   6.548  1.00  0.00           H  
ATOM   4833  CA  GLY B 301     -40.487 -15.821   5.277  1.00  0.00           C  
ATOM   4834  HA2 GLY B 301     -40.296 -16.760   4.757  1.00  0.00           H  
ATOM   4835  HA3 GLY B 301     -41.549 -15.757   5.511  1.00  0.00           H  
ATOM   4836  C   GLY B 301     -40.129 -14.675   4.323  1.00  0.00           C  
ATOM   4837  O   GLY B 301     -40.859 -14.443   3.360  1.00  0.00           O  
ATOM   4838  N   ILE B 302     -39.027 -13.959   4.567  1.00  0.00           N  
ATOM   4839  H   ILE B 302     -38.421 -14.282   5.311  1.00  0.00           H  
ATOM   4840  CA  ILE B 302     -38.627 -12.724   3.874  1.00  0.00           C  
ATOM   4841  HA  ILE B 302     -39.302 -12.543   3.039  1.00  0.00           H  
ATOM   4842  CB  ILE B 302     -38.736 -11.529   4.857  1.00  0.00           C  
ATOM   4843  HB  ILE B 302     -38.229 -11.824   5.771  1.00  0.00           H  
ATOM   4844  CG2 ILE B 302     -38.020 -10.255   4.378  1.00  0.00           C  
ATOM   4845 HG21 ILE B 302     -38.223  -9.430   5.063  1.00  0.00           H  
ATOM   4846 HG22 ILE B 302     -36.944 -10.421   4.361  1.00  0.00           H  
ATOM   4847 HG23 ILE B 302     -38.352  -9.991   3.378  1.00  0.00           H  
ATOM   4848  CG1 ILE B 302     -40.201 -11.213   5.245  1.00  0.00           C  
ATOM   4849 HG12 ILE B 302     -40.671 -12.114   5.637  1.00  0.00           H  
ATOM   4850 HG13 ILE B 302     -40.194 -10.483   6.054  1.00  0.00           H  
ATOM   4851  CD1 ILE B 302     -41.087 -10.655   4.122  1.00  0.00           C  
ATOM   4852 HD11 ILE B 302     -40.720  -9.680   3.804  1.00  0.00           H  
ATOM   4853 HD12 ILE B 302     -41.109 -11.336   3.272  1.00  0.00           H  
ATOM   4854 HD13 ILE B 302     -42.104 -10.534   4.497  1.00  0.00           H  
ATOM   4855  C   ILE B 302     -37.224 -12.877   3.275  1.00  0.00           C  
ATOM   4856  O   ILE B 302     -36.343 -13.501   3.861  1.00  0.00           O  
ATOM   4857  N   SER B 303     -36.985 -12.291   2.103  1.00  0.00           N  
ATOM   4858  H   SER B 303     -37.734 -11.754   1.677  1.00  0.00           H  
ATOM   4859  CA  SER B 303     -35.665 -12.278   1.469  1.00  0.00           C  
ATOM   4860  HA  SER B 303     -35.134 -13.165   1.795  1.00  0.00           H  
ATOM   4861  CB  SER B 303     -35.823 -12.405  -0.045  1.00  0.00           C  
ATOM   4862  HB2 SER B 303     -36.324 -13.343  -0.275  1.00  0.00           H  
ATOM   4863  HB3 SER B 303     -36.444 -11.595  -0.423  1.00  0.00           H  
ATOM   4864  OG  SER B 303     -34.564 -12.394  -0.687  1.00  0.00           O  
ATOM   4865  HG  SER B 303     -33.994 -13.053  -0.238  1.00  0.00           H  
ATOM   4866  C   SER B 303     -34.802 -11.088   1.912  1.00  0.00           C  
ATOM   4867  O   SER B 303     -35.305 -10.009   2.238  1.00  0.00           O  
ATOM   4868  N   TYR B 304     -33.479 -11.288   1.925  1.00  0.00           N  
ATOM   4869  H   TYR B 304     -33.132 -12.185   1.607  1.00  0.00           H  
ATOM   4870  CA  TYR B 304     -32.478 -10.339   2.423  1.00  0.00           C  
ATOM   4871  HA  TYR B 304     -32.889  -9.331   2.408  1.00  0.00           H  
ATOM   4872  CB  TYR B 304     -32.109 -10.686   3.874  1.00  0.00           C  
ATOM   4873  HB2 TYR B 304     -31.970 -11.764   3.953  1.00  0.00           H  
ATOM   4874  HB3 TYR B 304     -31.157 -10.217   4.127  1.00  0.00           H  
ATOM   4875  CG  TYR B 304     -33.112 -10.244   4.915  1.00  0.00           C  
ATOM   4876  CD1 TYR B 304     -33.014  -8.953   5.473  1.00  0.00           C  
ATOM   4877  HD1 TYR B 304     -32.231  -8.286   5.148  1.00  0.00           H  
ATOM   4878  CE1 TYR B 304     -33.927  -8.533   6.457  1.00  0.00           C  
ATOM   4879  HE1 TYR B 304     -33.854  -7.544   6.888  1.00  0.00           H  
ATOM   4880  CZ  TYR B 304     -34.933  -9.419   6.893  1.00  0.00           C  
ATOM   4881  OH  TYR B 304     -35.793  -9.052   7.873  1.00  0.00           O  
ATOM   4882  HH  TYR B 304     -35.849  -8.076   8.004  1.00  0.00           H  
ATOM   4883  CE2 TYR B 304     -35.025 -10.713   6.340  1.00  0.00           C  
ATOM   4884  HE2 TYR B 304     -35.793 -11.392   6.679  1.00  0.00           H  
ATOM   4885  CD2 TYR B 304     -34.117 -11.126   5.351  1.00  0.00           C  
ATOM   4886  HD2 TYR B 304     -34.196 -12.121   4.932  1.00  0.00           H  
ATOM   4887  C   TYR B 304     -31.215 -10.302   1.555  1.00  0.00           C  
ATOM   4888  O   TYR B 304     -30.946 -11.205   0.756  1.00  0.00           O  
ATOM   4889  N   ARG B 305     -30.427  -9.238   1.741  1.00  0.00           N  
ATOM   4890  H   ARG B 305     -30.758  -8.534   2.397  1.00  0.00           H  
ATOM   4891  CA  ARG B 305     -29.142  -8.960   1.088  1.00  0.00           C  
ATOM   4892  HA  ARG B 305     -28.758  -9.877   0.644  1.00  0.00           H  
ATOM   4893  CB  ARG B 305     -29.333  -7.890   0.009  1.00  0.00           C  
ATOM   4894  HB2 ARG B 305     -29.778  -7.004   0.469  1.00  0.00           H  
ATOM   4895  HB3 ARG B 305     -28.353  -7.615  -0.387  1.00  0.00           H  
ATOM   4896  CG  ARG B 305     -30.207  -8.339  -1.162  1.00  0.00           C  
ATOM   4897  HG2 ARG B 305     -29.762  -9.211  -1.639  1.00  0.00           H  
ATOM   4898  HG3 ARG B 305     -31.210  -8.587  -0.812  1.00  0.00           H  
ATOM   4899  CD  ARG B 305     -30.285  -7.181  -2.155  1.00  0.00           C  
ATOM   4900  HD2 ARG B 305     -30.734  -6.328  -1.647  1.00  0.00           H  
ATOM   4901  HD3 ARG B 305     -29.279  -6.901  -2.471  1.00  0.00           H  
ATOM   4902  NE  ARG B 305     -31.129  -7.518  -3.304  1.00  0.00           N  
ATOM   4903  HE  ARG B 305     -32.141  -7.449  -3.165  1.00  0.00           H  
ATOM   4904  CZ  ARG B 305     -30.785  -7.802  -4.538  1.00  0.00           C  
ATOM   4905  NH1 ARG B 305     -29.538  -7.839  -4.929  1.00  0.00           N  
ATOM   4906 HH11 ARG B 305     -28.816  -7.666  -4.251  1.00  0.00           H  
ATOM   4907 HH12 ARG B 305     -29.314  -8.023  -5.887  1.00  0.00           H  
ATOM   4908  NH2 ARG B 305     -31.715  -8.054  -5.405  1.00  0.00           N  
ATOM   4909 HH21 ARG B 305     -32.681  -8.129  -5.047  1.00  0.00           H  
ATOM   4910 HH22 ARG B 305     -31.527  -8.241  -6.366  1.00  0.00           H  
ATOM   4911  C   ARG B 305     -28.103  -8.447   2.078  1.00  0.00           C  
ATOM   4912  O   ARG B 305     -28.446  -7.864   3.105  1.00  0.00           O  
ATOM   4913  N   ALA B 306     -26.828  -8.587   1.714  1.00  0.00           N  
ATOM   4914  H   ALA B 306     -26.635  -9.030   0.825  1.00  0.00           H  
ATOM   4915  CA  ALA B 306     -25.697  -8.057   2.474  1.00  0.00           C  
ATOM   4916  HA  ALA B 306     -26.053  -7.237   3.096  1.00  0.00           H  
ATOM   4917  CB  ALA B 306     -25.142  -9.152   3.392  1.00  0.00           C  
ATOM   4918  HB1 ALA B 306     -25.934  -9.563   4.015  1.00  0.00           H  
ATOM   4919  HB2 ALA B 306     -24.709  -9.954   2.798  1.00  0.00           H  
ATOM   4920  HB3 ALA B 306     -24.370  -8.732   4.039  1.00  0.00           H  
ATOM   4921  C   ALA B 306     -24.591  -7.504   1.561  1.00  0.00           C  
ATOM   4922  O   ALA B 306     -24.429  -7.959   0.430  1.00  0.00           O  
ATOM   4923  N   ARG B 307     -23.803  -6.556   2.079  1.00  0.00           N  
ATOM   4924  H   ARG B 307     -24.067  -6.199   2.997  1.00  0.00           H  
ATOM   4925  CA  ARG B 307     -22.563  -6.008   1.488  1.00  0.00           C  
ATOM   4926  HA  ARG B 307     -22.072  -6.800   0.925  1.00  0.00           H  
ATOM   4927  CB  ARG B 307     -22.883  -4.884   0.487  1.00  0.00           C  
ATOM   4928  HB2 ARG B 307     -21.955  -4.517   0.045  1.00  0.00           H  
ATOM   4929  HB3 ARG B 307     -23.488  -5.309  -0.317  1.00  0.00           H  
ATOM   4930  CG  ARG B 307     -23.642  -3.704   1.113  1.00  0.00           C  
ATOM   4931  HG2 ARG B 307     -24.512  -4.075   1.651  1.00  0.00           H  
ATOM   4932  HG3 ARG B 307     -23.000  -3.188   1.825  1.00  0.00           H  
ATOM   4933  CD  ARG B 307     -24.114  -2.718   0.041  1.00  0.00           C  
ATOM   4934  HD2 ARG B 307     -23.261  -2.142  -0.319  1.00  0.00           H  
ATOM   4935  HD3 ARG B 307     -24.541  -3.276  -0.795  1.00  0.00           H  
ATOM   4936  NE  ARG B 307     -25.137  -1.819   0.597  1.00  0.00           N  
ATOM   4937  HE  ARG B 307     -25.408  -1.974   1.563  1.00  0.00           H
[truncated: 31,429 more chars]
