# Supplementary material for: Insights into receptor structure and dynamics at the surface of living cells
Source: Nat Commun. 2023 Mar 22;14:1596. doi: 10.1038/s41467-023-37284-4 (PMC10033668; doi:10.1038/s41467-023-37284-4)
Supplement: Supplementary file 15 — Source Data [file 41467_2023_37284_MOESM15_ESM.zip › Source data/Main/Figure 5/b/Average structures of MD sub-trajectories/S44B/MD_sub-average_3bpn_S44B_5.pdb]

ATOM      1  N   CYS A   1       2.917   6.606  11.461  1.00  0.00           N  
ATOM      2  H1  CYS A   1       3.216   6.864  10.525  1.00  0.00           H  
ATOM      3  H2  CYS A   1       3.377   7.210  12.124  1.00  0.00           H  
ATOM      4  H3  CYS A   1       1.921   6.787  11.457  1.00  0.00           H  
ATOM      5  CA  CYS A   1       3.225   5.184  11.699  1.00  0.00           C  
ATOM      6  HA  CYS A   1       2.996   4.947  12.736  1.00  0.00           H  
ATOM      7  CB  CYS A   1       2.375   4.267  10.790  1.00  0.00           C  
ATOM      8  HB2 CYS A   1       2.625   3.221  10.981  1.00  0.00           H  
ATOM      9  HB3 CYS A   1       1.309   4.406  10.996  1.00  0.00           H  
ATOM     10  SG  CYS A   1       2.679   4.624   9.034  1.00  0.00           S  
ATOM     11  HG  CYS A   1       1.750   5.586   8.859  1.00  0.00           H  
ATOM     12  C   CYS A   1       4.725   4.986  11.503  1.00  0.00           C  
ATOM     13  O   CYS A   1       5.327   5.758  10.767  1.00  0.00           O  
ATOM     14  N   ASP A   2       5.331   3.989  12.154  1.00  0.00           N  
ATOM     15  H   ASP A   2       4.802   3.389  12.768  1.00  0.00           H  
ATOM     16  CA  ASP A   2       6.780   3.698  12.101  1.00  0.00           C  
ATOM     17  HA  ASP A   2       7.259   4.388  11.407  1.00  0.00           H  
ATOM     18  CB  ASP A   2       7.393   3.949  13.488  1.00  0.00           C  
ATOM     19  HB2 ASP A   2       6.987   4.882  13.882  1.00  0.00           H  
ATOM     20  HB3 ASP A   2       7.104   3.146  14.168  1.00  0.00           H  
ATOM     21  CG  ASP A   2       8.920   4.095  13.462  1.00  0.00           C  
ATOM     22  OD1 ASP A   2       9.481   4.241  14.565  1.00  0.00           O  
ATOM     23  OD2 ASP A   2       9.495   4.180  12.354  1.00  0.00           O  
ATOM     24  C   ASP A   2       7.037   2.277  11.552  1.00  0.00           C  
ATOM     25  O   ASP A   2       7.645   1.413  12.177  1.00  0.00           O  
ATOM     26  N   ILE A   3       6.406   1.980  10.411  1.00  0.00           N  
ATOM     27  H   ILE A   3       5.974   2.738   9.906  1.00  0.00           H  
ATOM     28  CA  ILE A   3       6.197   0.605   9.921  1.00  0.00           C  
ATOM     29  HA  ILE A   3       6.368  -0.069  10.760  1.00  0.00           H  
ATOM     30  CB  ILE A   3       4.708   0.441   9.540  1.00  0.00           C  
ATOM     31  HB  ILE A   3       4.129   0.854  10.369  1.00  0.00           H  
ATOM     32  CG2 ILE A   3       4.355   1.244   8.284  1.00  0.00           C  
ATOM     33 HG21 ILE A   3       4.864   0.829   7.413  1.00  0.00           H  
ATOM     34 HG22 ILE A   3       3.280   1.211   8.116  1.00  0.00           H  
ATOM     35 HG23 ILE A   3       4.642   2.285   8.412  1.00  0.00           H  
ATOM     36  CG1 ILE A   3       4.285  -1.032   9.383  1.00  0.00           C  
ATOM     37 HG12 ILE A   3       4.514  -1.384   8.377  1.00  0.00           H  
ATOM     38 HG13 ILE A   3       4.840  -1.638  10.098  1.00  0.00           H  
ATOM     39  CD1 ILE A   3       2.795  -1.246   9.669  1.00  0.00           C  
ATOM     40 HD11 ILE A   3       2.579  -0.973  10.701  1.00  0.00           H  
ATOM     41 HD12 ILE A   3       2.187  -0.633   9.006  1.00  0.00           H  
ATOM     42 HD13 ILE A   3       2.545  -2.296   9.514  1.00  0.00           H  
ATOM     43  C   ILE A   3       7.217   0.174   8.847  1.00  0.00           C  
ATOM     44  O   ILE A   3       7.177  -0.947   8.340  1.00  0.00           O  
ATOM     45  N   THR A   4       8.189   1.029   8.525  1.00  0.00           N  
ATOM     46  H   THR A   4       8.208   1.932   8.981  1.00  0.00           H  
ATOM     47  CA  THR A   4       9.199   0.802   7.478  1.00  0.00           C  
ATOM     48  HA  THR A   4       8.698   0.726   6.514  1.00  0.00           H  
ATOM     49  CB  THR A   4      10.129   2.027   7.427  1.00  0.00           C  
ATOM     50  HB  THR A   4      10.734   2.051   8.333  1.00  0.00           H  
ATOM     51  CG2 THR A   4      11.067   2.028   6.224  1.00  0.00           C  
ATOM     52 HG21 THR A   4      11.654   2.947   6.219  1.00  0.00           H  
ATOM     53 HG22 THR A   4      11.747   1.181   6.280  1.00  0.00           H  
ATOM     54 HG23 THR A   4      10.485   1.968   5.305  1.00  0.00           H  
ATOM     55  OG1 THR A   4       9.370   3.223   7.385  1.00  0.00           O  
ATOM     56  HG1 THR A   4       8.594   3.102   6.811  1.00  0.00           H  
ATOM     57  C   THR A   4       9.986  -0.508   7.677  1.00  0.00           C  
ATOM     58  O   THR A   4      10.322  -1.188   6.708  1.00  0.00           O  
ATOM     59  N   LEU A   5      10.212  -0.942   8.926  1.00  0.00           N  
ATOM     60  H   LEU A   5       9.907  -0.355   9.691  1.00  0.00           H  
ATOM     61  CA  LEU A   5      10.844  -2.237   9.242  1.00  0.00           C  
ATOM     62  HA  LEU A   5      11.806  -2.295   8.731  1.00  0.00           H  
ATOM     63  CB  LEU A   5      11.069  -2.353  10.764  1.00  0.00           C  
ATOM     64  HB2 LEU A   5      10.108  -2.218  11.267  1.00  0.00           H  
ATOM     65  HB3 LEU A   5      11.418  -3.363  10.985  1.00  0.00           H  
ATOM     66  CG  LEU A   5      12.078  -1.356  11.366  1.00  0.00           C  
ATOM     67  HG  LEU A   5      11.775  -0.336  11.133  1.00  0.00           H  
ATOM     68  CD1 LEU A   5      12.110  -1.522  12.887  1.00  0.00           C  
ATOM     69 HD11 LEU A   5      12.436  -2.526  13.155  1.00  0.00           H  
ATOM     70 HD12 LEU A   5      12.787  -0.790  13.327  1.00  0.00           H  
ATOM     71 HD13 LEU A   5      11.115  -1.342  13.296  1.00  0.00           H  
ATOM     72  CD2 LEU A   5      13.497  -1.590  10.840  1.00  0.00           C  
ATOM     73 HD21 LEU A   5      13.809  -2.616  11.042  1.00  0.00           H  
ATOM     74 HD22 LEU A   5      13.536  -1.403   9.769  1.00  0.00           H  
ATOM     75 HD23 LEU A   5      14.184  -0.900  11.329  1.00  0.00           H  
ATOM     76  C   LEU A   5      10.017  -3.444   8.758  1.00  0.00           C  
ATOM     77  O   LEU A   5      10.572  -4.396   8.205  1.00  0.00           O  
ATOM     78  N   GLN A   6       8.691  -3.393   8.923  1.00  0.00           N  
ATOM     79  H   GLN A   6       8.295  -2.529   9.271  1.00  0.00           H  
ATOM     80  CA  GLN A   6       7.769  -4.423   8.429  1.00  0.00           C  
ATOM     81  HA  GLN A   6       8.138  -5.410   8.712  1.00  0.00           H  
ATOM     82  CB  GLN A   6       6.375  -4.218   9.040  1.00  0.00           C  
ATOM     83  HB2 GLN A   6       6.074  -3.186   8.882  1.00  0.00           H  
ATOM     84  HB3 GLN A   6       5.649  -4.843   8.516  1.00  0.00           H  
ATOM     85  CG  GLN A   6       6.309  -4.532  10.543  1.00  0.00           C  
ATOM     86  HG2 GLN A   6       7.223  -4.222  11.050  1.00  0.00           H  
ATOM     87  HG3 GLN A   6       5.483  -3.961  10.967  1.00  0.00           H  
ATOM     88  CD  GLN A   6       6.050  -6.014  10.814  1.00  0.00           C  
ATOM     89  OE1 GLN A   6       6.505  -6.907  10.118  1.00  0.00           O  
ATOM     90  NE2 GLN A   6       5.226  -6.331  11.787  1.00  0.00           N  
ATOM     91 HE21 GLN A   6       5.135  -7.310  11.984  1.00  0.00           H  
ATOM     92 HE22 GLN A   6       4.982  -5.651  12.488  1.00  0.00           H  
ATOM     93  C   GLN A   6       7.664  -4.387   6.902  1.00  0.00           C  
ATOM     94  O   GLN A   6       7.657  -5.438   6.264  1.00  0.00           O  
ATOM     95  N   GLU A   7       7.629  -3.195   6.305  1.00  0.00           N  
ATOM     96  H   GLU A   7       7.611  -2.366   6.889  1.00  0.00           H  
ATOM     97  CA  GLU A   7       7.639  -3.024   4.849  1.00  0.00           C  
ATOM     98  HA  GLU A   7       6.823  -3.610   4.426  1.00  0.00           H  
ATOM     99  CB  GLU A   7       7.384  -1.546   4.489  1.00  0.00           C  
ATOM    100  HB2 GLU A   7       8.123  -0.913   4.979  1.00  0.00           H  
ATOM    101  HB3 GLU A   7       7.474  -1.424   3.409  1.00  0.00           H  
ATOM    102  CG  GLU A   7       5.960  -1.143   4.925  1.00  0.00           C  
ATOM    103  HG2 GLU A   7       5.261  -1.867   4.503  1.00  0.00           H  
ATOM    104  HG3 GLU A   7       5.880  -1.213   6.010  1.00  0.00           H  
ATOM    105  CD  GLU A   7       5.510   0.264   4.507  1.00  0.00           C  
ATOM    106  OE1 GLU A   7       4.281   0.475   4.354  1.00  0.00           O  
ATOM    107  OE2 GLU A   7       6.352   1.181   4.386  1.00  0.00           O  
ATOM    108  C   GLU A   7       8.931  -3.594   4.242  1.00  0.00           C  
ATOM    109  O   GLU A   7       8.873  -4.295   3.227  1.00  0.00           O  
ATOM    110  N   ILE A   8      10.083  -3.428   4.909  1.00  0.00           N  
ATOM    111  H   ILE A   8      10.096  -2.820   5.727  1.00  0.00           H  
ATOM    112  CA  ILE A   8      11.330  -4.109   4.527  1.00  0.00           C  
ATOM    113  HA  ILE A   8      11.495  -3.932   3.464  1.00  0.00           H  
ATOM    114  CB  ILE A   8      12.545  -3.526   5.287  1.00  0.00           C  
ATOM    115  HB  ILE A   8      12.250  -3.278   6.307  1.00  0.00           H  
ATOM    116  CG2 ILE A   8      13.728  -4.506   5.346  1.00  0.00           C  
ATOM    117 HG21 ILE A   8      14.605  -4.003   5.740  1.00  0.00           H  
ATOM    118 HG22 ILE A   8      13.497  -5.336   6.015  1.00  0.00           H  
ATOM    119 HG23 ILE A   8      13.960  -4.876   4.348  1.00  0.00           H  
ATOM    120  CG1 ILE A   8      12.978  -2.248   4.549  1.00  0.00           C  
ATOM    121 HG12 ILE A   8      13.460  -2.520   3.610  1.00  0.00           H  
ATOM    122 HG13 ILE A   8      12.080  -1.682   4.318  1.00  0.00           H  
ATOM    123  CD1 ILE A   8      13.914  -1.333   5.343  1.00  0.00           C  
ATOM    124 HD11 ILE A   8      13.391  -0.954   6.220  1.00  0.00           H  
ATOM    125 HD12 ILE A   8      14.216  -0.494   4.719  1.00  0.00           H  
ATOM    126 HD13 ILE A   8      14.817  -1.857   5.651  1.00  0.00           H  
ATOM    127  C   ILE A   8      11.207  -5.625   4.673  1.00  0.00           C  
ATOM    128  O   ILE A   8      11.478  -6.330   3.704  1.00  0.00           O  
ATOM    129  N   ILE A   9      10.788  -6.160   5.828  1.00  0.00           N  
ATOM    130  H   ILE A   9      10.563  -5.537   6.602  1.00  0.00           H  
ATOM    131  CA  ILE A   9      10.701  -7.620   6.041  1.00  0.00           C  
ATOM    132  HA  ILE A   9      11.685  -8.053   5.857  1.00  0.00           H  
ATOM    133  CB  ILE A   9      10.327  -7.919   7.516  1.00  0.00           C  
ATOM    134  HB  ILE A   9       9.470  -7.299   7.788  1.00  0.00           H  
ATOM    135  CG2 ILE A   9       9.935  -9.395   7.726  1.00  0.00           C  
ATOM    136 HG21 ILE A   9       9.048  -9.638   7.141  1.00  0.00           H  
ATOM    137 HG22 ILE A   9      10.754 -10.052   7.427  1.00  0.00           H  
ATOM    138 HG23 ILE A   9       9.690  -9.578   8.772  1.00  0.00           H  
ATOM    139  CG1 ILE A   9      11.522  -7.565   8.438  1.00  0.00           C  
ATOM    140 HG12 ILE A   9      12.308  -8.314   8.328  1.00  0.00           H  
ATOM    141 HG13 ILE A   9      11.945  -6.607   8.137  1.00  0.00           H  
ATOM    142  CD1 ILE A   9      11.146  -7.444   9.921  1.00  0.00           C  
ATOM    143 HD11 ILE A   9      10.857  -8.413  10.325  1.00  0.00           H  
ATOM    144 HD12 ILE A   9      12.005  -7.078  10.481  1.00  0.00           H  
ATOM    145 HD13 ILE A   9      10.325  -6.737  10.041  1.00  0.00           H  
ATOM    146  C   ILE A   9       9.752  -8.265   5.009  1.00  0.00           C  
ATOM    147  O   ILE A   9      10.082  -9.290   4.408  1.00  0.00           O  
ATOM    148  N   LYS A  10       8.621  -7.615   4.704  1.00  0.00           N  
ATOM    149  H   LYS A  10       8.395  -6.778   5.240  1.00  0.00           H  
ATOM    150  CA  LYS A  10       7.722  -8.002   3.608  1.00  0.00           C  
ATOM    151  HA  LYS A  10       7.438  -9.039   3.767  1.00  0.00           H  
ATOM    152  CB  LYS A  10       6.465  -7.119   3.670  1.00  0.00           C  
ATOM    153  HB2 LYS A  10       5.978  -7.261   4.638  1.00  0.00           H  
ATOM    154  HB3 LYS A  10       6.765  -6.071   3.600  1.00  0.00           H  
ATOM    155  CG  LYS A  10       5.446  -7.394   2.555  1.00  0.00           C  
ATOM    156  HG2 LYS A  10       4.618  -6.706   2.700  1.00  0.00           H  
ATOM    157  HG3 LYS A  10       5.898  -7.182   1.585  1.00  0.00           H  
ATOM    158  CD  LYS A  10       4.876  -8.816   2.551  1.00  0.00           C  
ATOM    159  HD2 LYS A  10       5.669  -9.548   2.393  1.00  0.00           H  
ATOM    160  HD3 LYS A  10       4.380  -9.006   3.504  1.00  0.00           H  
ATOM    161  CE  LYS A  10       3.868  -8.912   1.407  1.00  0.00           C  
ATOM    162  HE2 LYS A  10       3.234  -8.026   1.432  1.00  0.00           H  
ATOM    163  HE3 LYS A  10       4.406  -8.898   0.454  1.00  0.00           H  
ATOM    164  NZ  LYS A  10       3.024 -10.120   1.518  1.00  0.00           N  
ATOM    165  HZ1 LYS A  10       3.574 -10.963   1.486  1.00  0.00           H  
ATOM    166  HZ2 LYS A  10       2.474 -10.113   2.374  1.00  0.00           H  
ATOM    167  HZ3 LYS A  10       2.372 -10.183   0.736  1.00  0.00           H  
ATOM    168  C   LYS A  10       8.406  -7.941   2.237  1.00  0.00           C  
ATOM    169  O   LYS A  10       8.330  -8.913   1.491  1.00  0.00           O  
ATOM    170  N   THR A  11       9.096  -6.844   1.913  1.00  0.00           N  
ATOM    171  H   THR A  11       9.121  -6.083   2.584  1.00  0.00           H  
ATOM    172  CA  THR A  11       9.823  -6.666   0.639  1.00  0.00           C  
ATOM    173  HA  THR A  11       9.121  -6.822  -0.180  1.00  0.00           H  
ATOM    174  CB  THR A  11      10.384  -5.234   0.500  1.00  0.00           C  
ATOM    175  HB  THR A  11      11.116  -5.057   1.288  1.00  0.00           H  
ATOM    176  CG2 THR A  11      11.046  -4.976  -0.853  1.00  0.00           C  
ATOM    177 HG21 THR A  11      11.932  -5.596  -0.968  1.00  0.00           H  
ATOM    178 HG22 THR A  11      10.345  -5.197  -1.659  1.00  0.00           H  
ATOM    179 HG23 THR A  11      11.349  -3.931  -0.918  1.00  0.00           H  
ATOM    180  OG1 THR A  11       9.360  -4.265   0.609  1.00  0.00           O  
ATOM    181  HG1 THR A  11       9.115  -4.221   1.558  1.00  0.00           H  
ATOM    182  C   THR A  11      10.950  -7.695   0.467  1.00  0.00           C  
ATOM    183  O   THR A  11      11.129  -8.217  -0.628  1.00  0.00           O  
ATOM    184  N   LEU A  12      11.667  -8.064   1.533  1.00  0.00           N  
ATOM    185  H   LEU A  12      11.491  -7.590   2.413  1.00  0.00           H  
ATOM    186  CA  LEU A  12      12.702  -9.106   1.519  1.00  0.00           C  
ATOM    187  HA  LEU A  12      13.372  -8.921   0.682  1.00  0.00           H  
ATOM    188  CB  LEU A  12      13.521  -9.024   2.820  1.00  0.00           C  
ATOM    189  HB2 LEU A  12      12.837  -9.132   3.664  1.00  0.00           H  
ATOM    190  HB3 LEU A  12      14.218  -9.859   2.839  1.00  0.00           H  
ATOM    191  CG  LEU A  12      14.341  -7.731   3.002  1.00  0.00           C  
ATOM    192  HG  LEU A  12      13.725  -6.854   2.815  1.00  0.00           H  
ATOM    193  CD1 LEU A  12      14.885  -7.663   4.427  1.00  0.00           C  
ATOM    194 HD11 LEU A  12      15.425  -6.729   4.570  1.00  0.00           H  
ATOM    195 HD12 LEU A  12      14.064  -7.710   5.141  1.00  0.00           H  
ATOM    196 HD13 LEU A  12      15.568  -8.492   4.589  1.00  0.00           H  
ATOM    197  CD2 LEU A  12      15.543  -7.677   2.063  1.00  0.00           C  
ATOM    198 HD21 LEU A  12      16.220  -8.512   2.256  1.00  0.00           H  
ATOM    199 HD22 LEU A  12      15.203  -7.716   1.031  1.00  0.00           H  
ATOM    200 HD23 LEU A  12      16.076  -6.740   2.211  1.00  0.00           H  
ATOM    201  C   LEU A  12      12.113 -10.517   1.310  1.00  0.00           C  
ATOM    202  O   LEU A  12      12.701 -11.331   0.592  1.00  0.00           O  
ATOM    203  N   ASN A  13      10.926 -10.805   1.855  1.00  0.00           N  
ATOM    204  H   ASN A  13      10.507 -10.135   2.489  1.00  0.00           H  
ATOM    205  CA  ASN A  13      10.173 -12.020   1.524  1.00  0.00           C  
ATOM    206  HA  ASN A  13      10.823 -12.887   1.659  1.00  0.00           H  
ATOM    207  CB  ASN A  13       8.958 -12.172   2.460  1.00  0.00           C  
ATOM    208  HB2 ASN A  13       8.364 -11.262   2.430  1.00  0.00           H  
ATOM    209  HB3 ASN A  13       8.333 -12.986   2.091  1.00  0.00           H  
ATOM    210  CG  ASN A  13       9.287 -12.486   3.911  1.00  0.00           C  
ATOM    211  OD1 ASN A  13      10.382 -12.882   4.278  1.00  0.00           O  
ATOM    212  ND2 ASN A  13       8.308 -12.357   4.781  1.00  0.00           N  
ATOM    213 HD21 ASN A  13       8.527 -12.573   5.737  1.00  0.00           H  
ATOM    214 HD22 ASN A  13       7.413 -12.012   4.490  1.00  0.00           H  
ATOM    215  C   ASN A  13       9.737 -12.016   0.045  1.00  0.00           C  
ATOM    216  O   ASN A  13       9.979 -12.990  -0.663  1.00  0.00           O  
ATOM    217  N   SER A  14       9.164 -10.914  -0.457  1.00  0.00           N  
ATOM    218  H   SER A  14       8.972 -10.134   0.163  1.00  0.00           H  
ATOM    219  CA  SER A  14       8.753 -10.800  -1.867  1.00  0.00           C  
ATOM    220  HA  SER A  14       8.119 -11.657  -2.103  1.00  0.00           H  
ATOM    221  CB  SER A  14       7.935  -9.524  -2.097  1.00  0.00           C  
ATOM    222  HB2 SER A  14       8.483  -8.669  -1.700  1.00  0.00           H  
ATOM    223  HB3 SER A  14       7.783  -9.375  -3.167  1.00  0.00           H  
ATOM    224  OG  SER A  14       6.670  -9.613  -1.458  1.00  0.00           O  
ATOM    225  HG  SER A  14       6.079 -10.117  -2.026  1.00  0.00           H  
ATOM    226  C   SER A  14       9.933 -10.849  -2.851  1.00  0.00           C  
ATOM    227  O   SER A  14       9.749 -11.317  -3.974  1.00  0.00           O  
ATOM    228  N   LEU A  15      11.143 -10.455  -2.434  1.00  0.00           N  
ATOM    229  H   LEU A  15      11.195  -9.955  -1.555  1.00  0.00           H  
ATOM    230  CA  LEU A  15      12.400 -10.722  -3.145  1.00  0.00           C  
ATOM    231  HA  LEU A  15      12.301 -10.394  -4.183  1.00  0.00           H  
ATOM    232  CB  LEU A  15      13.537  -9.934  -2.454  1.00  0.00           C  
ATOM    233  HB2 LEU A  15      13.249  -9.705  -1.432  1.00  0.00           H  
ATOM    234  HB3 LEU A  15      14.445 -10.539  -2.406  1.00  0.00           H  
ATOM    235  CG  LEU A  15      13.835  -8.630  -3.206  1.00  0.00           C  
ATOM    236  HG  LEU A  15      12.919  -8.257  -3.653  1.00  0.00           H  
ATOM    237  CD1 LEU A  15      14.401  -7.535  -2.306  1.00  0.00           C  
ATOM    238 HD11 LEU A  15      15.326  -7.876  -1.840  1.00  0.00           H  
ATOM    239 HD12 LEU A  15      13.676  -7.290  -1.532  1.00  0.00           H  
ATOM    240 HD13 LEU A  15      14.592  -6.642  -2.899  1.00  0.00           H  
ATOM    241  CD2 LEU A  15      14.853  -8.908  -4.306  1.00  0.00           C  
ATOM    242 HD21 LEU A  15      14.540  -9.782  -4.870  1.00  0.00           H  
ATOM    243 HD22 LEU A  15      14.904  -8.053  -4.973  1.00  0.00           H  
ATOM    244 HD23 LEU A  15      15.834  -9.109  -3.874  1.00  0.00           H  
ATOM    245  C   LEU A  15      12.711 -12.226  -3.194  1.00  0.00           C  
ATOM    246  O   LEU A  15      12.906 -12.773  -4.280  1.00  0.00           O  
ATOM    247  N   THR A  16      12.687 -12.893  -2.035  1.00  0.00           N  
ATOM    248  H   THR A  16      12.499 -12.357  -1.200  1.00  0.00           H  
ATOM    249  CA  THR A  16      12.929 -14.346  -1.891  1.00  0.00           C  
ATOM    250  HA  THR A  16      13.948 -14.567  -2.213  1.00  0.00           H  
ATOM    251  CB  THR A  16      12.779 -14.764  -0.409  1.00  0.00           C  
ATOM    252  HB  THR A  16      11.733 -14.675  -0.127  1.00  0.00           H  
ATOM    253  CG2 THR A  16      13.212 -16.207  -0.153  1.00  0.00           C  
ATOM    254 HG21 THR A  16      13.147 -16.428   0.913  1.00  0.00           H  
ATOM    255 HG22 THR A  16      12.563 -16.897  -0.691  1.00  0.00           H  
ATOM    256 HG23 THR A  16      14.243 -16.345  -0.487  1.00  0.00           H  
ATOM    257  OG1 THR A  16      13.538 -13.966   0.490  1.00  0.00           O  
ATOM    258  HG1 THR A  16      13.271 -13.039   0.372  1.00  0.00           H  
ATOM    259  C   THR A  16      11.970 -15.182  -2.771  1.00  0.00           C  
ATOM    260  O   THR A  16      12.317 -16.253  -3.274  1.00  0.00           O  
ATOM    261  N   GLU A  17      10.749 -14.691  -2.992  1.00  0.00           N  
ATOM    262  H   GLU A  17      10.493 -13.849  -2.490  1.00  0.00           H  
ATOM    263  CA  GLU A  17       9.699 -15.360  -3.772  1.00  0.00           C  
ATOM    264  HA  GLU A  17       9.667 -16.403  -3.463  1.00  0.00           H  
ATOM    265  CB  GLU A  17       8.353 -14.714  -3.388  1.00  0.00           C  
ATOM    266  HB2 GLU A  17       8.241 -14.774  -2.304  1.00  0.00           H  
ATOM    267  HB3 GLU A  17       8.389 -13.657  -3.655  1.00  0.00           H  
ATOM    268  CG  GLU A  17       7.093 -15.315  -4.036  1.00  0.00           C  
ATOM    269  HG2 GLU A  17       6.219 -14.859  -3.564  1.00  0.00           H  
ATOM    270  HG3 GLU A  17       7.080 -15.016  -5.088  1.00  0.00           H  
ATOM    271  CD  GLU A  17       6.969 -16.848  -3.960  1.00  0.00           C  
ATOM    272  OE1 GLU A  17       7.537 -17.459  -3.021  1.00  0.00           O  
ATOM    273  OE2 GLU A  17       6.317 -17.399  -4.878  1.00  0.00           O  
ATOM    274  C   GLU A  17       9.929 -15.372  -5.301  1.00  0.00           C  
ATOM    275  O   GLU A  17       9.321 -16.175  -6.007  1.00  0.00           O  
ATOM    276  N   GLN A  18      10.808 -14.529  -5.864  1.00  0.00           N  
ATOM    277  H   GLN A  18      11.332 -13.891  -5.272  1.00  0.00           H  
ATOM    278  CA  GLN A  18      11.017 -14.507  -7.327  1.00  0.00           C  
ATOM    279  HA  GLN A  18      10.050 -14.676  -7.797  1.00  0.00           H  
ATOM    280  CB  GLN A  18      11.504 -13.124  -7.800  1.00  0.00           C  
ATOM    281  HB2 GLN A  18      12.526 -12.960  -7.455  1.00  0.00           H  
ATOM    282  HB3 GLN A  18      11.511 -13.119  -8.891  1.00  0.00           H  
ATOM    283  CG  GLN A  18      10.630 -11.945  -7.328  1.00  0.00           C  
ATOM    284  HG2 GLN A  18      10.881 -11.731  -6.289  1.00  0.00           H  
ATOM    285  HG3 GLN A  18      10.880 -11.058  -7.910  1.00  0.00           H  
ATOM    286  CD  GLN A  18       9.120 -12.187  -7.437  1.00  0.00           C  
ATOM    287  OE1 GLN A  18       8.586 -12.655  -8.435  1.00  0.00           O  
ATOM    288  NE2 GLN A  18       8.368 -11.891  -6.401  1.00  0.00           N  
ATOM    289 HE21 GLN A  18       7.382 -12.063  -6.460  1.00  0.00           H  
ATOM    290 HE22 GLN A  18       8.816 -11.596  -5.534  1.00  0.00           H  
ATOM    291  C   GLN A  18      11.907 -15.649  -7.858  1.00  0.00           C  
ATOM    292  O   GLN A  18      11.880 -15.923  -9.059  1.00  0.00           O  
ATOM    293  N   LYS A  19      12.662 -16.326  -6.974  1.00  0.00           N  
ATOM    294  H   LYS A  19      12.583 -16.039  -6.005  1.00  0.00           H  
ATOM    295  CA  LYS A  19      13.499 -17.511  -7.272  1.00  0.00           C  
ATOM    296  HA  LYS A  19      14.106 -17.714  -6.388  1.00  0.00           H  
ATOM    297  CB  LYS A  19      12.608 -18.750  -7.535  1.00  0.00           C  
ATOM    298  HB2 LYS A  19      12.118 -18.616  -8.502  1.00  0.00           H  
ATOM    299  HB3 LYS A  19      13.245 -19.633  -7.617  1.00  0.00           H  
ATOM    300  CG  LYS A  19      11.510 -19.043  -6.499  1.00  0.00           C  
ATOM    301  HG2 LYS A  19      10.867 -18.173  -6.390  1.00  0.00           H  
ATOM    302  HG3 LYS A  19      10.895 -19.857  -6.884  1.00  0.00           H  
ATOM    303  CD  LYS A  19      12.043 -19.452  -5.123  1.00  0.00           C  
ATOM    304  HD2 LYS A  19      12.644 -20.357  -5.228  1.00  0.00           H  
ATOM    305  HD3 LYS A  19      12.661 -18.653  -4.710  1.00  0.00           H  
ATOM    306  CE  LYS A  19      10.849 -19.711  -4.196  1.00  0.00           C  
ATOM    307  HE2 LYS A  19      10.284 -18.779  -4.074  1.00  0.00           H  
ATOM    308  HE3 LYS A  19      10.185 -20.439  -4.673  1.00  0.00           H  
ATOM    309  NZ  LYS A  19      11.289 -20.210  -2.873  1.00  0.00           N  
ATOM    310  HZ1 LYS A  19      10.479 -20.368  -2.284  1.00  0.00           H  
ATOM    311  HZ2 LYS A  19      11.805 -21.074  -2.974  1.00  0.00           H  
ATOM    312  HZ3 LYS A  19      11.884 -19.520  -2.430  1.00  0.00           H  
ATOM    313  C   LYS A  19      14.513 -17.302  -8.417  1.00  0.00           C  
ATOM    314  O   LYS A  19      14.892 -18.250  -9.096  1.00  0.00           O  
ATOM    315  N   THR A  20      14.923 -16.070  -8.705  1.00  0.00           N  
ATOM    316  H   THR A  20      14.639 -15.309  -8.109  1.00  0.00           H  
ATOM    317  CA  THR A  20      15.778 -15.770  -9.863  1.00  0.00           C  
ATOM    318  HA  THR A  20      15.441 -16.360 -10.716  1.00  0.00           H  
ATOM    319  CB  THR A  20      15.695 -14.285 -10.227  1.00  0.00           C  
ATOM    320  HB  THR A  20      16.428 -14.078 -11.009  1.00  0.00           H  
ATOM    321  CG2 THR A  20      14.323 -13.843 -10.727  1.00  0.00           C  
ATOM    322 HG21 THR A  20      13.577 -13.990  -9.948  1.00  0.00           H  
ATOM    323 HG22 THR A  20      14.359 -12.785 -10.984  1.00  0.00           H  
ATOM    324 HG23 THR A  20      14.043 -14.418 -11.608  1.00  0.00           H  
ATOM    325  OG1 THR A  20      16.012 -13.508  -9.100  1.00  0.00           O  
ATOM    326  HG1 THR A  20      16.684 -13.980  -8.581  1.00  0.00           H  
ATOM    327  C   THR A  20      17.251 -16.084  -9.601  1.00  0.00           C  
ATOM    328  O   THR A  20      17.796 -15.603  -8.614  1.00  0.00           O  
ATOM    329  N   LEU A  21      17.950 -16.672 -10.580  1.00  0.00           N  
ATOM    330  H   LEU A  21      17.434 -17.067 -11.348  1.00  0.00           H  
ATOM    331  CA  LEU A  21      19.422 -16.837 -10.614  1.00  0.00           C  
ATOM    332  HA  LEU A  21      19.726 -17.415  -9.738  1.00  0.00           H  
ATOM    333  CB  LEU A  21      19.795 -17.625 -11.888  1.00  0.00           C  
ATOM    334  HB2 LEU A  21      19.468 -17.039 -12.747  1.00  0.00           H  
ATOM    335  HB3 LEU A  21      20.882 -17.711 -11.947  1.00  0.00           H  
ATOM    336  CG  LEU A  21      19.199 -19.042 -11.996  1.00  0.00           C  
ATOM    337  HG  LEU A  21      18.124 -19.012 -11.816  1.00  0.00           H  
ATOM    338  CD1 LEU A  21      19.423 -19.564 -13.415  1.00  0.00           C  
ATOM    339 HD11 LEU A  21      18.926 -18.915 -14.133  1.00  0.00           H  
ATOM    340 HD12 LEU A  21      20.491 -19.595 -13.635  1.00  0.00           H  
ATOM    341 HD13 LEU A  21      19.012 -20.569 -13.506  1.00  0.00           H  
ATOM    342  CD2 LEU A  21      19.845 -20.017 -11.017  1.00  0.00           C  
ATOM    343 HD21 LEU A  21      19.442 -21.019 -11.165  1.00  0.00           H  
ATOM    344 HD22 LEU A  21      20.926 -20.040 -11.160  1.00  0.00           H  
ATOM    345 HD23 LEU A  21      19.635 -19.713  -9.991  1.00  0.00           H  
ATOM    346  C   LEU A  21      20.233 -15.514 -10.557  1.00  0.00           C  
ATOM    347  O   LEU A  21      21.454 -15.516 -10.663  1.00  0.00           O  
ATOM    348  N   CYS A  22      19.562 -14.370 -10.416  1.00  0.00           N  
ATOM    349  H   CYS A  22      18.575 -14.454 -10.250  1.00  0.00           H  
ATOM    350  CA  CYS A  22      20.177 -13.080 -10.130  1.00  0.00           C  
ATOM    351  HA  CYS A  22      20.992 -12.909 -10.833  1.00  0.00           H  
ATOM    352  CB  CYS A  22      19.085 -12.016 -10.335  1.00  0.00           C  
ATOM    353  HB2 CYS A  22      18.577 -12.167 -11.288  1.00  0.00           H  
ATOM    354  HB3 CYS A  22      18.352 -12.115  -9.532  1.00  0.00           H  
ATOM    355  SG  CYS A  22      19.759 -10.331 -10.286  1.00  0.00           S  
ATOM    356  HG  CYS A  22      20.141 -10.192 -11.564  1.00  0.00           H  
ATOM    357  C   CYS A  22      20.773 -13.016  -8.707  1.00  0.00           C  
ATOM    358  O   CYS A  22      21.737 -12.286  -8.495  1.00  0.00           O  
ATOM    359  N   THR A  23      20.230 -13.763  -7.735  1.00  0.00           N  
ATOM    360  H   THR A  23      19.467 -14.402  -7.939  1.00  0.00           H  
ATOM    361  CA  THR A  23      20.660 -13.689  -6.323  1.00  0.00           C  
ATOM    362  HA  THR A  23      20.844 -12.645  -6.090  1.00  0.00           H  
ATOM    363  CB  THR A  23      19.553 -14.164  -5.379  1.00  0.00           C  
ATOM    364  HB  THR A  23      19.946 -14.173  -4.365  1.00  0.00           H  
ATOM    365  CG2 THR A  23      18.342 -13.230  -5.398  1.00  0.00           C  
ATOM    366 HG21 THR A  23      17.619 -13.577  -4.659  1.00  0.00           H  
ATOM    367 HG22 THR A  23      17.877 -13.224  -6.384  1.00  0.00           H  
ATOM    368 HG23 THR A  23      18.656 -12.221  -5.133  1.00  0.00           H  
ATOM    369  OG1 THR A  23      19.136 -15.457  -5.727  1.00  0.00           O  
ATOM    370  HG1 THR A  23      18.855 -15.875  -4.873  1.00  0.00           H  
ATOM    371  C   THR A  23      21.972 -14.422  -6.012  1.00  0.00           C  
ATOM    372  O   THR A  23      22.619 -14.103  -5.015  1.00  0.00           O  
ATOM    373  N   GLU A  24      22.436 -15.304  -6.899  1.00  0.00           N  
ATOM    374  H   GLU A  24      21.812 -15.615  -7.626  1.00  0.00           H  
ATOM    375  CA  GLU A  24      23.814 -15.827  -6.910  1.00  0.00           C  
ATOM    376  HA  GLU A  24      24.050 -16.300  -5.953  1.00  0.00           H  
ATOM    377  CB  GLU A  24      23.948 -16.859  -8.044  1.00  0.00           C  
ATOM    378  HB2 GLU A  24      23.598 -16.409  -8.973  1.00  0.00           H  
ATOM    379  HB3 GLU A  24      25.000 -17.106  -8.183  1.00  0.00           H  
ATOM    380  CG  GLU A  24      23.174 -18.161  -7.808  1.00  0.00           C  
ATOM    381  HG2 GLU A  24      22.110 -17.932  -7.713  1.00  0.00           H  
ATOM    382  HG3 GLU A  24      23.293 -18.791  -8.692  1.00  0.00           H  
ATOM    383  CD  GLU A  24      23.662 -18.938  -6.574  1.00  0.00           C  
ATOM    384  OE1 GLU A  24      24.808 -18.702  -6.129  1.00  0.00           O  
ATOM    385  OE2 GLU A  24      22.887 -19.789  -6.094  1.00  0.00           O  
ATOM    386  C   GLU A  24      24.866 -14.735  -7.166  1.00  0.00           C  
ATOM    387  O   GLU A  24      26.007 -14.827  -6.713  1.00  0.00           O  
ATOM    388  N   LEU A  25      24.509 -13.695  -7.929  1.00  0.00           N  
ATOM    389  H   LEU A  25      23.539 -13.606  -8.195  1.00  0.00           H  
ATOM    390  CA  LEU A  25      25.456 -12.671  -8.372  1.00  0.00           C  
ATOM    391  HA  LEU A  25      26.346 -13.185  -8.736  1.00  0.00           H  
ATOM    392  CB  LEU A  25      24.870 -11.849  -9.531  1.00  0.00           C  
ATOM    393  HB2 LEU A  25      23.989 -11.326  -9.162  1.00  0.00           H  
ATOM    394  HB3 LEU A  25      25.594 -11.091  -9.830  1.00  0.00           H  
ATOM    395  CG  LEU A  25      24.485 -12.688 -10.768  1.00  0.00           C  
ATOM    396  HG  LEU A  25      23.859 -13.528 -10.471  1.00  0.00           H  
ATOM    397  CD1 LEU A  25      23.674 -11.822 -11.730  1.00  0.00           C  
ATOM    398 HD11 LEU A  25      22.786 -11.474 -11.202  1.00  0.00           H  
ATOM    399 HD12 LEU A  25      24.275 -10.972 -12.052  1.00  0.00           H  
ATOM    400 HD13 LEU A  25      23.368 -12.422 -12.588  1.00  0.00           H  
ATOM    401  CD2 LEU A  25      25.712 -13.223 -11.515  1.00  0.00           C  
ATOM    402 HD21 LEU A  25      25.388 -13.791 -12.386  1.00  0.00           H  
ATOM    403 HD22 LEU A  25      26.353 -12.399 -11.826  1.00  0.00           H  
ATOM    404 HD23 LEU A  25      26.273 -13.896 -10.866  1.00  0.00           H  
ATOM    405  C   LEU A  25      25.910 -11.789  -7.202  1.00  0.00           C  
ATOM    406  O   LEU A  25      25.176 -11.545  -6.241  1.00  0.00           O  
ATOM    407  N   THR A  26      27.152 -11.314  -7.285  1.00  0.00           N  
ATOM    408  H   THR A  26      27.715 -11.517  -8.096  1.00  0.00           H  
ATOM    409  CA  THR A  26      27.810 -10.697  -6.137  1.00  0.00           C  
ATOM    410  HA  THR A  26      27.472 -11.262  -5.276  1.00  0.00           H  
ATOM    411  CB  THR A  26      29.338 -10.842  -6.191  1.00  0.00           C  
ATOM    412  HB  THR A  26      29.760 -10.442  -5.268  1.00  0.00           H  
ATOM    413  CG2 THR A  26      29.782 -12.298  -6.335  1.00  0.00           C  
ATOM    414 HG21 THR A  26      29.308 -12.914  -5.569  1.00  0.00           H  
ATOM    415 HG22 THR A  26      29.513 -12.678  -7.319  1.00  0.00           H  
ATOM    416 HG23 THR A  26      30.864 -12.355  -6.221  1.00  0.00           H  
ATOM    417  OG1 THR A  26      29.870 -10.139  -7.289  1.00  0.00           O  
ATOM    418  HG1 THR A  26      29.730  -9.198  -7.143  1.00  0.00           H  
ATOM    419  C   THR A  26      27.415  -9.240  -5.898  1.00  0.00           C  
ATOM    420  O   THR A  26      27.078  -8.493  -6.819  1.00  0.00           O  
ATOM    421  N   VAL A  27      27.545  -8.824  -4.639  1.00  0.00           N  
ATOM    422  H   VAL A  27      27.820  -9.518  -3.952  1.00  0.00           H  
ATOM    423  CA  VAL A  27      27.372  -7.460  -4.126  1.00  0.00           C  
ATOM    424  HA  VAL A  27      27.567  -6.759  -4.937  1.00  0.00           H  
ATOM    425  CB  VAL A  27      25.910  -7.259  -3.659  1.00  0.00           C  
ATOM    426  HB  VAL A  27      25.258  -7.446  -4.512  1.00  0.00           H  
ATOM    427  CG1 VAL A  27      25.507  -8.220  -2.531  1.00  0.00           C  
ATOM    428 HG11 VAL A  27      25.585  -9.252  -2.876  1.00  0.00           H  
ATOM    429 HG12 VAL A  27      26.151  -8.081  -1.663  1.00  0.00           H  
ATOM    430 HG13 VAL A  27      24.474  -8.031  -2.241  1.00  0.00           H  
ATOM    431  CG2 VAL A  27      25.643  -5.823  -3.187  1.00  0.00           C  
ATOM    432 HG21 VAL A  27      24.571  -5.681  -3.054  1.00  0.00           H  
ATOM    433 HG22 VAL A  27      25.993  -5.114  -3.938  1.00  0.00           H  
ATOM    434 HG23 VAL A  27      26.137  -5.635  -2.233  1.00  0.00           H  
ATOM    435  C   VAL A  27      28.411  -7.202  -3.022  1.00  0.00           C  
ATOM    436  O   VAL A  27      28.881  -8.148  -2.381  1.00  0.00           O  
ATOM    437  N   THR A  28      28.792  -5.940  -2.788  1.00  0.00           N  
ATOM    438  H   THR A  28      28.349  -5.196  -3.303  1.00  0.00           H  
ATOM    439  CA  THR A  28      29.733  -5.588  -1.706  1.00  0.00           C  
ATOM    440  HA  THR A  28      30.602  -6.240  -1.778  1.00  0.00           H  
ATOM    441  CB  THR A  28      30.233  -4.144  -1.820  1.00  0.00           C  
ATOM    442  HB  THR A  28      29.383  -3.464  -1.815  1.00  0.00           H  
ATOM    443  CG2 THR A  28      31.214  -3.750  -0.715  1.00  0.00           C  
ATOM    444 HG21 THR A  28      32.017  -4.484  -0.651  1.00  0.00           H  
ATOM    445 HG22 THR A  28      31.645  -2.776  -0.942  1.00  0.00           H  
ATOM    446 HG23 THR A  28      30.703  -3.692   0.244  1.00  0.00           H  
ATOM    447  OG1 THR A  28      30.946  -3.988  -3.019  1.00  0.00           O  
ATOM    448  HG1 THR A  28      30.625  -4.650  -3.646  1.00  0.00           H  
ATOM    449  C   THR A  28      29.107  -5.818  -0.334  1.00  0.00           C  
ATOM    450  O   THR A  28      28.003  -5.349  -0.060  1.00  0.00           O  
ATOM    451  N   ASP A  29      29.828  -6.520   0.531  1.00  0.00           N  
ATOM    452  H   ASP A  29      30.758  -6.811   0.247  1.00  0.00           H  
ATOM    453  CA  ASP A  29      29.395  -6.873   1.874  1.00  0.00           C  
ATOM    454  HA  ASP A  29      28.332  -7.120   1.818  1.00  0.00           H  
ATOM    455  CB  ASP A  29      30.118  -8.140   2.330  1.00  0.00           C  
ATOM    456  HB2 ASP A  29      30.104  -8.870   1.518  1.00  0.00           H  
ATOM    457  HB3 ASP A  29      31.159  -7.915   2.562  1.00  0.00           H  
ATOM    458  CG  ASP A  29      29.424  -8.750   3.547  1.00  0.00           C  
ATOM    459  OD1 ASP A  29      29.580  -9.962   3.769  1.00  0.00           O  
ATOM    460  OD2 ASP A  29      28.611  -8.085   4.230  1.00  0.00           O  
ATOM    461  C   ASP A  29      29.550  -5.710   2.865  1.00  0.00           C  
ATOM    462  O   ASP A  29      30.557  -5.553   3.559  1.00  0.00           O  
ATOM    463  N   ILE A  30      28.497  -4.898   2.933  1.00  0.00           N  
ATOM    464  H   ILE A  30      27.770  -5.044   2.248  1.00  0.00           H  
ATOM    465  CA  ILE A  30      28.349  -3.786   3.878  1.00  0.00           C  
ATOM    466  HA  ILE A  30      29.235  -3.156   3.817  1.00  0.00           H  
ATOM    467  CB  ILE A  30      27.108  -2.962   3.450  1.00  0.00           C  
ATOM    468  HB  ILE A  30      26.242  -3.629   3.462  1.00  0.00           H  
ATOM    469  CG2 ILE A  30      26.782  -1.813   4.414  1.00  0.00           C  
ATOM    470 HG21 ILE A  30      26.424  -2.219   5.360  1.00  0.00           H  
ATOM    471 HG22 ILE A  30      27.665  -1.201   4.598  1.00  0.00           H  
ATOM    472 HG23 ILE A  30      25.984  -1.196   4.005  1.00  0.00           H  
ATOM    473  CG1 ILE A  30      27.227  -2.401   2.014  1.00  0.00           C  
ATOM    474 HG12 ILE A  30      27.143  -3.218   1.297  1.00  0.00           H  
ATOM    475 HG13 ILE A  30      26.388  -1.735   1.823  1.00  0.00           H  
ATOM    476  CD1 ILE A  30      28.522  -1.638   1.717  1.00  0.00           C  
ATOM    477 HD11 ILE A  30      29.349  -2.339   1.613  1.00  0.00           H  
ATOM    478 HD12 ILE A  30      28.402  -1.089   0.783  1.00  0.00           H  
ATOM    479 HD13 ILE A  30      28.752  -0.939   2.517  1.00  0.00           H  
ATOM    480  C   ILE A  30      28.256  -4.249   5.347  1.00  0.00           C  
ATOM    481  O   ILE A  30      28.518  -3.454   6.247  1.00  0.00           O  
ATOM    482  N   PHE A  31      27.880  -5.509   5.608  1.00  0.00           N  
ATOM    483  H   PHE A  31      27.826  -6.167   4.838  1.00  0.00           H  
ATOM    484  CA  PHE A  31      27.545  -5.992   6.954  1.00  0.00           C  
ATOM    485  HA  PHE A  31      27.380  -5.130   7.605  1.00  0.00           H  
ATOM    486  CB  PHE A  31      26.218  -6.764   6.892  1.00  0.00           C  
ATOM    487  HB2 PHE A  31      26.362  -7.667   6.299  1.00  0.00           H  
ATOM    488  HB3 PHE A  31      25.941  -7.070   7.902  1.00  0.00           H  
ATOM    489  CG  PHE A  31      25.069  -5.957   6.307  1.00  0.00           C  
ATOM    490  CD1 PHE A  31      24.558  -4.847   7.008  1.00  0.00           C  
ATOM    491  HD1 PHE A  31      24.966  -4.580   7.973  1.00  0.00           H  
ATOM    492  CE1 PHE A  31      23.521  -4.076   6.453  1.00  0.00           C  
ATOM    493  HE1 PHE A  31      23.130  -3.227   6.995  1.00  0.00           H  
ATOM    494  CZ  PHE A  31      22.993  -4.409   5.194  1.00  0.00           C  
ATOM    495  HZ  PHE A  31      22.204  -3.809   4.763  1.00  0.00           H  
ATOM    496  CE2 PHE A  31      23.492  -5.523   4.496  1.00  0.00           C  
ATOM    497  HE2 PHE A  31      23.082  -5.790   3.531  1.00  0.00           H  
ATOM    498  CD2 PHE A  31      24.529  -6.293   5.050  1.00  0.00           C  
ATOM    499  HD2 PHE A  31      24.913  -7.142   4.502  1.00  0.00           H  
ATOM    500  C   PHE A  31      28.670  -6.798   7.623  1.00  0.00           C  
ATOM    501  O   PHE A  31      28.707  -6.881   8.847  1.00  0.00           O  
ATOM    502  N   ALA A  32      29.612  -7.345   6.848  1.00  0.00           N  
ATOM    503  H   ALA A  32      29.463  -7.325   5.843  1.00  0.00           H  
ATOM    504  CA  ALA A  32      30.872  -7.921   7.337  1.00  0.00           C  
ATOM    505  HA  ALA A  32      30.731  -8.230   8.374  1.00  0.00           H  
ATOM    506  CB  ALA A  32      31.183  -9.184   6.523  1.00  0.00           C  
ATOM    507  HB1 ALA A  32      32.030  -9.710   6.965  1.00  0.00           H  
ATOM    508  HB2 ALA A  32      30.319  -9.849   6.518  1.00  0.00           H  
ATOM    509  HB3 ALA A  32      31.433  -8.911   5.498  1.00  0.00           H  
ATOM    510  C   ALA A  32      32.046  -6.909   7.346  1.00  0.00           C  
ATOM    511  O   ALA A  32      33.213  -7.302   7.301  1.00  0.00           O  
ATOM    512  N   ALA A  33      31.759  -5.602   7.347  1.00  0.00           N  
ATOM    513  H   ALA A  33      30.791  -5.322   7.401  1.00  0.00           H  
ATOM    514  CA  ALA A  33      32.766  -4.549   7.259  1.00  0.00           C  
ATOM    515  HA  ALA A  33      33.433  -4.787   6.427  1.00  0.00           H  
ATOM    516  CB  ALA A  33      32.059  -3.227   6.929  1.00  0.00           C  
ATOM    517  HB1 ALA A  33      31.493  -3.331   6.001  1.00  0.00           H  
ATOM    518  HB2 ALA A  33      31.375  -2.960   7.737  1.00  0.00           H  
ATOM    519  HB3 ALA A  33      32.797  -2.435   6.812  1.00  0.00           H  
ATOM    520  C   ALA A  33      33.616  -4.439   8.543  1.00  0.00           C  
ATOM    521  O   ALA A  33      33.105  -4.145   9.622  1.00  0.00           O  
ATOM    522  N   SER A  34      34.940  -4.570   8.418  1.00  0.00           N  
ATOM    523  H   SER A  34      35.312  -4.779   7.504  1.00  0.00           H  
ATOM    524  CA  SER A  34      35.918  -4.512   9.525  1.00  0.00           C  
ATOM    525  HA  SER A  34      35.525  -5.118  10.341  1.00  0.00           H  
ATOM    526  CB  SER A  34      37.229  -5.158   9.065  1.00  0.00           C  
ATOM    527  HB2 SER A  34      37.962  -5.124   9.873  1.00  0.00           H  
ATOM    528  HB3 SER A  34      37.041  -6.203   8.814  1.00  0.00           H  
ATOM    529  OG  SER A  34      37.733  -4.486   7.925  1.00  0.00           O  
ATOM    530  HG  SER A  34      38.476  -4.988   7.571  1.00  0.00           H  
ATOM    531  C   SER A  34      36.163  -3.107  10.118  1.00  0.00           C  
ATOM    532  O   SER A  34      37.166  -2.878  10.799  1.00  0.00           O  
ATOM    533  N   LYS A  35      35.240  -2.160   9.897  1.00  0.00           N  
ATOM    534  H   LYS A  35      34.390  -2.465   9.435  1.00  0.00           H  
ATOM    535  CA  LYS A  35      35.239  -0.820  10.498  1.00  0.00           C  
ATOM    536  HA  LYS A  35      35.932  -0.814  11.341  1.00  0.00           H  
ATOM    537  CB  LYS A  35      35.697   0.251   9.491  1.00  0.00           C  
ATOM    538  HB2 LYS A  35      35.250   0.063   8.512  1.00  0.00           H  
ATOM    539  HB3 LYS A  35      35.346   1.224   9.843  1.00  0.00           H  
ATOM    540  CG  LYS A  35      37.227   0.308   9.372  1.00  0.00           C  
ATOM    541  HG2 LYS A  35      37.655   0.367  10.374  1.00  0.00           H  
ATOM    542  HG3 LYS A  35      37.593  -0.598   8.888  1.00  0.00           H  
ATOM    543  CD  LYS A  35      37.675   1.540   8.573  1.00  0.00           C  
ATOM    544  HD2 LYS A  35      37.361   1.433   7.533  1.00  0.00           H  
ATOM    545  HD3 LYS A  35      37.205   2.428   9.001  1.00  0.00           H  
ATOM    546  CE  LYS A  35      39.200   1.682   8.657  1.00  0.00           C  
ATOM    547  HE2 LYS A  35      39.488   1.644   9.713  1.00  0.00           H  
ATOM    548  HE3 LYS A  35      39.661   0.825   8.155  1.00  0.00           H  
ATOM    549  NZ  LYS A  35      39.670   2.955   8.053  1.00  0.00           N  
ATOM    550  HZ1 LYS A  35      40.663   3.076   8.210  1.00  0.00           H  
ATOM    551  HZ2 LYS A  35      39.501   2.960   7.055  1.00  0.00           H  
ATOM    552  HZ3 LYS A  35      39.181   3.741   8.464  1.00  0.00           H  
ATOM    553  C   LYS A  35      33.857  -0.477  11.051  1.00  0.00           C  
ATOM    554  O   LYS A  35      32.865  -0.496  10.321  1.00  0.00           O  
ATOM    555  N   ASN A  36      33.844  -0.080  12.325  1.00  0.00           N  
ATOM    556  H   ASN A  36      34.712  -0.116  12.827  1.00  0.00           H  
ATOM    557  CA  ASN A  36      32.688   0.510  13.000  1.00  0.00           C  
ATOM    558  HA  ASN A  36      31.913  -0.256  13.088  1.00  0.00           H  
ATOM    559  CB  ASN A  36      33.109   0.946  14.421  1.00  0.00           C  
ATOM    560  HB2 ASN A  36      33.607   0.114  14.917  1.00  0.00           H  
ATOM    561  HB3 ASN A  36      33.807   1.781  14.357  1.00  0.00           H  
ATOM    562  CG  ASN A  36      31.940   1.369  15.298  1.00  0.00           C  
ATOM    563  OD1 ASN A  36      30.814   1.504  14.863  1.00  0.00           O  
ATOM    564  ND2 ASN A  36      32.157   1.574  16.576  1.00  0.00           N  
ATOM    565 HD21 ASN A  36      31.352   1.846  17.114  1.00  0.00           H  
ATOM    566 HD22 ASN A  36      33.070   1.470  16.977  1.00  0.00           H  
ATOM    567  C   ASN A  36      32.125   1.670  12.152  1.00  0.00           C  
ATOM    568  O   ASN A  36      32.873   2.548  11.723  1.00  0.00           O  
ATOM    569  N   THR A  37      30.822   1.617  11.882  1.00  0.00           N  
ATOM    570  H   THR A  37      30.260   0.957  12.408  1.00  0.00           H  
ATOM    571  CA  THR A  37      30.083   2.432  10.909  1.00  0.00           C  
ATOM    572  HA  THR A  37      30.595   3.379  10.734  1.00  0.00           H  
ATOM    573  CB  THR A  37      29.951   1.668   9.579  1.00  0.00           C  
ATOM    574  HB  THR A  37      29.464   0.711   9.765  1.00  0.00           H  
ATOM    575  CG2 THR A  37      29.134   2.435   8.544  1.00  0.00           C  
ATOM    576 HG21 THR A  37      29.652   3.354   8.281  1.00  0.00           H  
ATOM    577 HG22 THR A  37      28.983   1.814   7.664  1.00  0.00           H  
ATOM    578 HG23 THR A  37      28.149   2.686   8.929  1.00  0.00           H  
ATOM    579  OG1 THR A  37      31.225   1.430   8.999  1.00  0.00           O  
ATOM    580  HG1 THR A  37      31.689   0.809   9.588  1.00  0.00           H  
ATOM    581  C   THR A  37      28.701   2.704  11.500  1.00  0.00           C  
ATOM    582  O   THR A  37      28.118   1.805  12.105  1.00  0.00           O  
ATOM    583  N   THR A  38      28.168   3.923  11.373  1.00  0.00           N  
ATOM    584  H   THR A  38      28.632   4.617  10.794  1.00  0.00           H  
ATOM    585  CA  THR A  38      26.879   4.239  12.022  1.00  0.00           C  
ATOM    586  HA  THR A  38      26.935   3.871  13.047  1.00  0.00           H  
ATOM    587  CB  THR A  38      26.585   5.743  12.111  1.00  0.00           C  
ATOM    588  HB  THR A  38      25.718   5.867  12.763  1.00  0.00           H  
ATOM    589  CG2 THR A  38      27.734   6.555  12.704  1.00  0.00           C  
ATOM    590 HG21 THR A  38      28.008   6.145  13.676  1.00  0.00           H  
ATOM    591 HG22 THR A  38      28.603   6.530  12.045  1.00  0.00           H  
ATOM    592 HG23 THR A  38      27.416   7.589  12.836  1.00  0.00           H  
ATOM    593  OG1 THR A  38      26.254   6.287  10.859  1.00  0.00           O  
ATOM    594  HG1 THR A  38      27.065   6.311  10.329  1.00  0.00           H  
ATOM    595  C   THR A  38      25.714   3.507  11.352  1.00  0.00           C  
ATOM    596  O   THR A  38      25.757   3.202  10.163  1.00  0.00           O  
ATOM    597  N   GLU A  39      24.635   3.232  12.090  1.00  0.00           N  
ATOM    598  H   GLU A  39      24.668   3.428  13.079  1.00  0.00           H  
ATOM    599  CA  GLU A  39      23.497   2.441  11.584  1.00  0.00           C  
ATOM    600  HA  GLU A  39      23.865   1.449  11.311  1.00  0.00           H  
ATOM    601  CB  GLU A  39      22.478   2.289  12.730  1.00  0.00           C  
ATOM    602  HB2 GLU A  39      23.006   2.075  13.662  1.00  0.00           H  
ATOM    603  HB3 GLU A  39      21.931   3.228  12.841  1.00  0.00           H  
ATOM    604  CG  GLU A  39      21.494   1.143  12.469  1.00  0.00           C  
ATOM    605  HG2 GLU A  39      21.097   1.262  11.466  1.00  0.00           H  
ATOM    606  HG3 GLU A  39      22.048   0.202  12.498  1.00  0.00           H  
ATOM    607  CD  GLU A  39      20.328   1.081  13.467  1.00  0.00           C  
ATOM    608  OE1 GLU A  39      19.519   0.124  13.390  1.00  0.00           O  
ATOM    609  OE2 GLU A  39      20.166   1.951  14.349  1.00  0.00           O  
ATOM    610  C   GLU A  39      22.861   3.057  10.315  1.00  0.00           C  
ATOM    611  O   GLU A  39      22.677   2.382   9.302  1.00  0.00           O  
ATOM    612  N   LYS A  40      22.623   4.376  10.328  1.00  0.00           N  
ATOM    613  H   LYS A  40      22.848   4.870  11.177  1.00  0.00           H  
ATOM    614  CA  LYS A  40      22.092   5.139   9.183  1.00  0.00           C  
ATOM    615  HA  LYS A  40      21.182   4.654   8.827  1.00  0.00           H  
ATOM    616  CB  LYS A  40      21.766   6.574   9.622  1.00  0.00           C  
ATOM    617  HB2 LYS A  40      22.625   7.017  10.131  1.00  0.00           H  
ATOM    618  HB3 LYS A  40      21.551   7.166   8.731  1.00  0.00           H  
ATOM    619  CG  LYS A  40      20.539   6.597  10.540  1.00  0.00           C  
ATOM    620  HG2 LYS A  40      19.744   6.026  10.064  1.00  0.00           H  
ATOM    621  HG3 LYS A  40      20.777   6.129  11.496  1.00  0.00           H  
ATOM    622  CD  LYS A  40      20.038   8.024  10.787  1.00  0.00           C  
ATOM    623  HD2 LYS A  40      20.725   8.546  11.459  1.00  0.00           H  
ATOM    624  HD3 LYS A  40      20.002   8.563   9.840  1.00  0.00           H  
ATOM    625  CE  LYS A  40      18.628   7.965  11.390  1.00  0.00           C  
ATOM    626  HE2 LYS A  40      18.705   7.593  12.416  1.00  0.00           H  
ATOM    627  HE3 LYS A  40      18.037   7.243  10.814  1.00  0.00           H  
ATOM    628  NZ  LYS A  40      17.963   9.291  11.359  1.00  0.00           N  
ATOM    629  HZ1 LYS A  40      17.077   9.250  11.844  1.00  0.00           H  
ATOM    630  HZ2 LYS A  40      18.547   9.994  11.789  1.00  0.00           H  
ATOM    631  HZ3 LYS A  40      17.776   9.558  10.401  1.00  0.00           H  
ATOM    632  C   LYS A  40      23.040   5.167   7.982  1.00  0.00           C  
ATOM    633  O   LYS A  40      22.592   5.082   6.840  1.00  0.00           O  
ATOM    634  N   GLU A  41      24.341   5.280   8.227  1.00  0.00           N  
ATOM    635  H   GLU A  41      24.650   5.326   9.189  1.00  0.00           H  
ATOM    636  CA  GLU A  41      25.364   5.208   7.182  1.00  0.00           C  
ATOM    637  HA  GLU A  41      25.113   5.901   6.379  1.00  0.00           H  
ATOM    638  CB  GLU A  41      26.688   5.635   7.813  1.00  0.00           C  
ATOM    639  HB2 GLU A  41      26.555   6.617   8.268  1.00  0.00           H  
ATOM    640  HB3 GLU A  41      26.934   4.907   8.584  1.00  0.00           H  
ATOM    641  CG  GLU A  41      27.857   5.732   6.832  1.00  0.00           C  
ATOM    642  HG2 GLU A  41      27.923   4.812   6.250  1.00  0.00           H  
ATOM    643  HG3 GLU A  41      27.667   6.561   6.144  1.00  0.00           H  
ATOM    644  CD  GLU A  41      29.202   5.933   7.548  1.00  0.00           C  
ATOM    645  OE1 GLU A  41      29.238   5.852   8.802  1.00  0.00           O  
ATOM    646  OE2 GLU A  41      30.219   6.051   6.823  1.00  0.00           O  
ATOM    647  C   GLU A  41      25.438   3.796   6.577  1.00  0.00           C  
ATOM    648  O   GLU A  41      25.523   3.643   5.362  1.00  0.00           O  
ATOM    649  N   THR A  42      25.309   2.764   7.412  1.00  0.00           N  
ATOM    650  H   THR A  42      25.237   2.975   8.401  1.00  0.00           H  
ATOM    651  CA  THR A  42      25.287   1.350   7.009  1.00  0.00           C  
ATOM    652  HA  THR A  42      26.201   1.129   6.457  1.00  0.00           H  
ATOM    653  CB  THR A  42      25.247   0.435   8.245  1.00  0.00           C  
ATOM    654  HB  THR A  42      24.315   0.581   8.785  1.00  0.00           H  
ATOM    655  CG2 THR A  42      25.384  -1.045   7.895  1.00  0.00           C  
ATOM    656 HG21 THR A  42      26.363  -1.230   7.450  1.00  0.00           H  
ATOM    657 HG22 THR A  42      25.299  -1.636   8.807  1.00  0.00           H  
ATOM    658 HG23 THR A  42      24.601  -1.351   7.202  1.00  0.00           H  
ATOM    659  OG1 THR A  42      26.327   0.726   9.100  1.00  0.00           O  
ATOM    660  HG1 THR A  42      26.170   1.592   9.507  1.00  0.00           H  
ATOM    661  C   THR A  42      24.101   1.060   6.084  1.00  0.00           C  
ATOM    662  O   THR A  42      24.282   0.449   5.030  1.00  0.00           O  
ATOM    663  N   PHE A  43      22.900   1.555   6.406  1.00  0.00           N  
ATOM    664  H   PHE A  43      22.781   1.994   7.316  1.00  0.00           H  
ATOM    665  CA  PHE A  43      21.747   1.468   5.503  1.00  0.00           C  
ATOM    666  HA  PHE A  43      21.623   0.432   5.195  1.00  0.00           H  
ATOM    667  CB  PHE A  43      20.475   1.919   6.233  1.00  0.00           C  
ATOM    668  HB2 PHE A  43      20.581   2.977   6.475  1.00  0.00           H  
ATOM    669  HB3 PHE A  43      19.631   1.823   5.547  1.00  0.00           H  
ATOM    670  CG  PHE A  43      20.123   1.171   7.509  1.00  0.00           C  
ATOM    671  CD1 PHE A  43      20.428  -0.197   7.676  1.00  0.00           C  
ATOM    672  HD1 PHE A  43      20.933  -0.751   6.900  1.00  0.00           H  
ATOM    673  CE1 PHE A  43      20.092  -0.856   8.871  1.00  0.00           C  
ATOM    674  HE1 PHE A  43      20.355  -1.896   9.009  1.00  0.00           H  
ATOM    675  CZ  PHE A  43      19.416  -0.164   9.890  1.00  0.00           C  
ATOM    676  HZ  PHE A  43      19.159  -0.666  10.813  1.00  0.00           H  
ATOM    677  CE2 PHE A  43      19.098   1.194   9.724  1.00  0.00           C  
ATOM    678  HE2 PHE A  43      18.600   1.730  10.519  1.00  0.00           H  
ATOM    679  CD2 PHE A  43      19.465   1.863   8.544  1.00  0.00           C  
ATOM    680  HD2 PHE A  43      19.235   2.913   8.433  1.00  0.00           H  
ATOM    681  C   PHE A  43      21.958   2.276   4.216  1.00  0.00           C  
ATOM    682  O   PHE A  43      21.653   1.784   3.131  1.00  0.00           O  
ATOM    683  N   CYS A  44      22.544   3.472   4.307  1.00  0.00           N  
ATOM    684  H   CYS A  44      22.747   3.841   5.231  1.00  0.00           H  
ATOM    685  CA  CYS A  44      22.858   4.304   3.145  1.00  0.00           C  
ATOM    686  HA  CYS A  44      21.939   4.468   2.578  1.00  0.00           H  
ATOM    687  CB  CYS A  44      23.371   5.655   3.654  1.00  0.00           C  
ATOM    688  HB2 CYS A  44      22.732   6.023   4.454  1.00  0.00           H  
ATOM    689  HB3 CYS A  44      24.385   5.542   4.040  1.00  0.00           H  
ATOM    690  SG  CYS A  44      23.366   6.843   2.292  1.00  0.00           S  
ATOM    691  HG  CYS A  44      22.059   7.167   2.324  1.00  0.00           H  
ATOM    692  C   CYS A  44      23.870   3.634   2.195  1.00  0.00           C  
ATOM    693  O   CYS A  44      23.679   3.655   0.978  1.00  0.00           O  
ATOM    694  N   ARG A  45      24.907   2.980   2.736  1.00  0.00           N  
ATOM    695  H   ARG A  45      25.023   3.040   3.744  1.00  0.00           H  
ATOM    696  CA  ARG A  45      25.866   2.158   1.983  1.00  0.00           C  
ATOM    697  HA  ARG A  45      26.285   2.744   1.164  1.00  0.00           H  
ATOM    698  CB  ARG A  45      27.023   1.700   2.890  1.00  0.00           C  
ATOM    699  HB2 ARG A  45      26.610   1.227   3.783  1.00  0.00           H  
ATOM    700  HB3 ARG A  45      27.591   0.953   2.341  1.00  0.00           H  
ATOM    701  CG  ARG A  45      28.020   2.796   3.315  1.00  0.00           C  
ATOM    702  HG2 ARG A  45      28.512   3.214   2.435  1.00  0.00           H  
ATOM    703  HG3 ARG A  45      27.495   3.590   3.838  1.00  0.00           H  
ATOM    704  CD  ARG A  45      29.070   2.184   4.253  1.00  0.00           C  
ATOM    705  HD2 ARG A  45      28.543   1.652   5.052  1.00  0.00           H  
ATOM    706  HD3 ARG A  45      29.656   1.465   3.684  1.00  0.00           H  
ATOM    707  NE  ARG A  45      29.996   3.169   4.852  1.00  0.00           N  
ATOM    708  HE  ARG A  45      29.851   4.154   4.650  1.00  0.00           H  
ATOM    709  CZ  ARG A  45      30.915   2.872   5.760  1.00  0.00           C  
ATOM    710  NH1 ARG A  45      31.166   1.644   6.120  1.00  0.00           N  
ATOM    711 HH11 ARG A  45      30.618   0.913   5.720  1.00  0.00           H  
ATOM    712 HH12 ARG A  45      31.575   1.496   7.034  1.00  0.00           H  
ATOM    713  NH2 ARG A  45      31.589   3.794   6.378  1.00  0.00           N  
ATOM    714 HH21 ARG A  45      31.236   4.765   6.340  1.00  0.00           H  
ATOM    715 HH22 ARG A  45      32.165   3.554   7.162  1.00  0.00           H  
ATOM    716  C   ARG A  45      25.173   0.952   1.351  1.00  0.00           C  
ATOM    717  O   ARG A  45      25.364   0.711   0.164  1.00  0.00           O  
ATOM    718  N   ALA A  46      24.310   0.245   2.089  1.00  0.00           N  
ATOM    719  H   ALA A  46      24.214   0.466   3.073  1.00  0.00           H  
ATOM    720  CA  ALA A  46      23.534  -0.879   1.559  1.00  0.00           C  
ATOM    721  HA  ALA A  46      24.223  -1.615   1.147  1.00  0.00           H  
ATOM    722  CB  ALA A  46      22.775  -1.546   2.714  1.00  0.00           C  
ATOM    723  HB1 ALA A  46      22.061  -0.850   3.150  1.00  0.00           H  
ATOM    724  HB2 ALA A  46      22.241  -2.422   2.346  1.00  0.00           H  
ATOM    725  HB3 ALA A  46      23.480  -1.861   3.484  1.00  0.00           H  
ATOM    726  C   ALA A  46      22.605  -0.447   0.407  1.00  0.00           C  
ATOM    727  O   ALA A  46      22.575  -1.101  -0.634  1.00  0.00           O  
ATOM    728  N   ALA A  47      21.912   0.683   0.555  1.00  0.00           N  
ATOM    729  H   ALA A  47      21.935   1.153   1.456  1.00  0.00           H  
ATOM    730  CA  ALA A  47      21.094   1.285  -0.496  1.00  0.00           C  
ATOM    731  HA  ALA A  47      20.368   0.550  -0.837  1.00  0.00           H  
ATOM    732  CB  ALA A  47      20.333   2.459   0.125  1.00  0.00           C  
ATOM    733  HB1 ALA A  47      19.778   2.125   1.001  1.00  0.00           H  
ATOM    734  HB2 ALA A  47      21.028   3.244   0.422  1.00  0.00           H  
ATOM    735  HB3 ALA A  47      19.628   2.857  -0.602  1.00  0.00           H  
ATOM    736  C   ALA A  47      21.933   1.727  -1.710  1.00  0.00           C  
ATOM    737  O   ALA A  47      21.556   1.480  -2.851  1.00  0.00           O  
ATOM    738  N   THR A  48      23.113   2.309  -1.480  1.00  0.00           N  
ATOM    739  H   THR A  48      23.365   2.492  -0.515  1.00  0.00           H  
ATOM    740  CA  THR A  48      24.036   2.766  -2.533  1.00  0.00           C  
ATOM    741  HA  THR A  48      23.491   3.429  -3.203  1.00  0.00           H  
ATOM    742  CB  THR A  48      25.189   3.580  -1.917  1.00  0.00           C  
ATOM    743  HB  THR A  48      25.718   2.964  -1.189  1.00  0.00           H  
ATOM    744  CG2 THR A  48      26.195   4.091  -2.945  1.00  0.00           C  
ATOM    745 HG21 THR A  48      26.738   3.258  -3.389  1.00  0.00           H  
ATOM    746 HG22 THR A  48      25.673   4.649  -3.722  1.00  0.00           H  
ATOM    747 HG23 THR A  48      26.907   4.753  -2.453  1.00  0.00           H  
ATOM    748  OG1 THR A  48      24.672   4.721  -1.264  1.00  0.00           O  
ATOM    749  HG1 THR A  48      24.217   4.396  -0.466  1.00  0.00           H  
ATOM    750  C   THR A  48      24.561   1.604  -3.391  1.00  0.00           C  
ATOM    751  O   THR A  48      24.516   1.691  -4.619  1.00  0.00           O  
ATOM    752  N   VAL A  49      24.980   0.485  -2.782  1.00  0.00           N  
ATOM    753  H   VAL A  49      25.008   0.464  -1.766  1.00  0.00           H  
ATOM    754  CA  VAL A  49      25.401  -0.709  -3.544  1.00  0.00           C  
ATOM    755  HA  VAL A  49      26.025  -0.365  -4.371  1.00  0.00           H  
ATOM    756  CB  VAL A  49      26.287  -1.678  -2.736  1.00  0.00           C  
ATOM    757  HB  VAL A  49      26.644  -2.446  -3.423  1.00  0.00           H  
ATOM    758  CG1 VAL A  49      27.521  -0.949  -2.189  1.00  0.00           C  
ATOM    759 HG11 VAL A  49      28.166  -1.658  -1.671  1.00  0.00           H  
ATOM    760 HG12 VAL A  49      28.083  -0.509  -3.014  1.00  0.00           H  
ATOM    761 HG13 VAL A  49      27.234  -0.165  -1.490  1.00  0.00           H  
ATOM    762  CG2 VAL A  49      25.565  -2.398  -1.593  1.00  0.00           C  
ATOM    763 HG21 VAL A  49      26.250  -3.097  -1.110  1.00  0.00           H  
ATOM    764 HG22 VAL A  49      24.714  -2.963  -1.975  1.00  0.00           H  
ATOM    765 HG23 VAL A  49      25.219  -1.675  -0.861  1.00  0.00           H  
ATOM    766  C   VAL A  49      24.210  -1.424  -4.195  1.00  0.00           C  
ATOM    767  O   VAL A  49      24.371  -1.964  -5.285  1.00  0.00           O  
ATOM    768  N   LEU A  50      23.007  -1.368  -3.607  1.00  0.00           N  
ATOM    769  H   LEU A  50      22.945  -0.967  -2.677  1.00  0.00           H  
ATOM    770  CA  LEU A  50      21.766  -1.828  -4.247  1.00  0.00           C  
ATOM    771  HA  LEU A  50      21.901  -2.864  -4.563  1.00  0.00           H  
ATOM    772  CB  LEU A  50      20.590  -1.746  -3.250  1.00  0.00           C  
ATOM    773  HB2 LEU A  50      20.823  -1.019  -2.476  1.00  0.00           H  
ATOM    774  HB3 LEU A  50      19.695  -1.381  -3.755  1.00  0.00           H  
ATOM    775  CG  LEU A  50      20.275  -3.103  -2.602  1.00  0.00           C  
ATOM    776  HG  LEU A  50      21.194  -3.677  -2.470  1.00  0.00           H  
ATOM    777  CD1 LEU A  50      19.611  -2.936  -1.237  1.00  0.00           C  
ATOM    778 HD11 LEU A  50      18.716  -2.322  -1.329  1.00  0.00           H  
ATOM    779 HD12 LEU A  50      19.345  -3.913  -0.831  1.00  0.00           H  
ATOM    780 HD13 LEU A  50      20.311  -2.454  -0.555  1.00  0.00           H  
ATOM    781  CD2 LEU A  50      19.299  -3.895  -3.476  1.00  0.00           C  
ATOM    782 HD21 LEU A  50      19.701  -3.990  -4.484  1.00  0.00           H  
ATOM    783 HD22 LEU A  50      18.333  -3.388  -3.520  1.00  0.00           H  
ATOM    784 HD23 LEU A  50      19.163  -4.891  -3.054  1.00  0.00           H  
ATOM    785  C   LEU A  50      21.462  -1.029  -5.521  1.00  0.00           C  
ATOM    786  O   LEU A  50      21.115  -1.642  -6.530  1.00  0.00           O  
ATOM    787  N   ARG A  51      21.628   0.302  -5.517  1.00  0.00           N  
ATOM    788  H   ARG A  51      21.855   0.749  -4.632  1.00  0.00           H  
ATOM    789  CA  ARG A  51      21.459   1.136  -6.727  1.00  0.00           C  
ATOM    790  HA  ARG A  51      20.465   0.971  -7.144  1.00  0.00           H  
ATOM    791  CB  ARG A  51      21.627   2.623  -6.391  1.00  0.00           C  
ATOM    792  HB2 ARG A  51      22.559   2.763  -5.845  1.00  0.00           H  
ATOM    793  HB3 ARG A  51      21.678   3.205  -7.315  1.00  0.00           H  
ATOM    794  CG  ARG A  51      20.458   3.141  -5.560  1.00  0.00           C  
ATOM    795  HG2 ARG A  51      19.584   3.241  -6.200  1.00  0.00           H  
ATOM    796  HG3 ARG A  51      20.231   2.429  -4.769  1.00  0.00           H  
ATOM    797  CD  ARG A  51      20.783   4.498  -4.937  1.00  0.00           C  
ATOM    798  HD2 ARG A  51      21.836   4.516  -4.659  1.00  0.00           H  
ATOM    799  HD3 ARG A  51      20.586   5.285  -5.667  1.00  0.00           H  
ATOM    800  NE  ARG A  51      19.970   4.703  -3.736  1.00  0.00           N  
ATOM    801  HE  ARG A  51      19.138   4.118  -3.635  1.00  0.00           H  
ATOM    802  CZ  ARG A  51      20.215   5.508  -2.732  1.00  0.00           C  
ATOM    803  NH1 ARG A  51      21.201   6.346  -2.774  1.00  0.00           N  
ATOM    804 HH11 ARG A  51      21.738   6.418  -3.609  1.00  0.00           H  
ATOM    805 HH12 ARG A  51      21.302   7.018  -2.023  1.00  0.00           H  
ATOM    806  NH2 ARG A  51      19.468   5.464  -1.677  1.00  0.00           N  
ATOM    807 HH21 ARG A  51      18.724   4.758  -1.691  1.00  0.00           H  
ATOM    808 HH22 ARG A  51      19.520   6.168  -0.966  1.00  0.00           H  
ATOM    809  C   ARG A  51      22.449   0.755  -7.814  1.00  0.00           C  
ATOM    810  O   ARG A  51      22.054   0.580  -8.969  1.00  0.00           O  
ATOM    811  N   GLN A  52      23.722   0.595  -7.442  1.00  0.00           N  
ATOM    812  H   GLN A  52      23.966   0.765  -6.473  1.00  0.00           H  
ATOM    813  CA  GLN A  52      24.757   0.115  -8.361  1.00  0.00           C  
ATOM    814  HA  GLN A  52      24.829   0.806  -9.202  1.00  0.00           H  
ATOM    815  CB  GLN A  52      26.124   0.057  -7.659  1.00  0.00           C  
ATOM    816  HB2 GLN A  52      26.032  -0.503  -6.729  1.00  0.00           H  
ATOM    817  HB3 GLN A  52      26.825  -0.474  -8.306  1.00  0.00           H  
ATOM    818  CG  GLN A  52      26.705   1.450  -7.368  1.00  0.00           C  
ATOM    819  HG2 GLN A  52      26.799   1.992  -8.311  1.00  0.00           H  
ATOM    820  HG3 GLN A  52      26.030   2.010  -6.722  1.00  0.00           H  
ATOM    821  CD  GLN A  52      28.077   1.396  -6.698  1.00  0.00           C  
ATOM    822  OE1 GLN A  52      28.484   0.426  -6.086  1.00  0.00           O  
ATOM    823  NE2 GLN A  52      28.860   2.451  -6.780  1.00  0.00           N  
ATOM    824 HE21 GLN A  52      29.770   2.348  -6.366  1.00  0.00           H  
ATOM    825 HE22 GLN A  52      28.580   3.248  -7.323  1.00  0.00           H  
ATOM    826  C   GLN A  52      24.386  -1.252  -8.952  1.00  0.00           C  
ATOM    827  O   GLN A  52      24.527  -1.440 -10.158  1.00  0.00           O  
ATOM    828  N   PHE A  53      23.831  -2.166  -8.150  1.00  0.00           N  
ATOM    829  H   PHE A  53      23.793  -1.980  -7.152  1.00  0.00           H  
ATOM    830  CA  PHE A  53      23.367  -3.464  -8.632  1.00  0.00           C  
ATOM    831  HA  PHE A  53      24.180  -3.914  -9.203  1.00  0.00           H  
ATOM    832  CB  PHE A  53      23.091  -4.382  -7.432  1.00  0.00           C  
ATOM    833  HB2 PHE A  53      23.951  -4.345  -6.760  1.00  0.00           H  
ATOM    834  HB3 PHE A  53      22.231  -4.008  -6.876  1.00  0.00           H  
ATOM    835  CG  PHE A  53      22.840  -5.831  -7.801  1.00  0.00           C  
ATOM    836  CD1 PHE A  53      21.554  -6.253  -8.186  1.00  0.00           C  
ATOM    837  HD1 PHE A  53      20.742  -5.543  -8.226  1.00  0.00           H  
ATOM    838  CE1 PHE A  53      21.318  -7.602  -8.504  1.00  0.00           C  
ATOM    839  HE1 PHE A  53      20.324  -7.923  -8.784  1.00  0.00           H  
ATOM    840  CZ  PHE A  53      22.367  -8.538  -8.431  1.00  0.00           C  
ATOM    841  HZ  PHE A  53      22.180  -9.582  -8.642  1.00  0.00           H  
ATOM    842  CE2 PHE A  53      23.653  -8.119  -8.053  1.00  0.00           C  
ATOM    843  HE2 PHE A  53      24.462  -8.836  -7.984  1.00  0.00           H  
ATOM    844  CD2 PHE A  53      23.891  -6.768  -7.745  1.00  0.00           C  
ATOM    845  HD2 PHE A  53      24.885  -6.458  -7.453  1.00  0.00           H  
ATOM    846  C   PHE A  53      22.166  -3.346  -9.588  1.00  0.00           C  
ATOM    847  O   PHE A  53      22.259  -3.787 -10.735  1.00  0.00           O  
ATOM    848  N   TYR A  54      21.041  -2.745  -9.170  1.00  0.00           N  
ATOM    849  H   TYR A  54      21.014  -2.341  -8.236  1.00  0.00           H  
ATOM    850  CA  TYR A  54      19.809  -2.783  -9.971  1.00  0.00           C  
ATOM    851  HA  TYR A  54      19.721  -3.802 -10.350  1.00  0.00           H  
ATOM    852  CB  TYR A  54      18.544  -2.546  -9.116  1.00  0.00           C  
ATOM    853  HB2 TYR A  54      17.686  -2.851  -9.716  1.00  0.00           H  
ATOM    854  HB3 TYR A  54      18.581  -3.235  -8.272  1.00  0.00           H  
ATOM    855  CG  TYR A  54      18.252  -1.142  -8.595  1.00  0.00           C  
ATOM    856  CD1 TYR A  54      18.225  -0.898  -7.206  1.00  0.00           C  
ATOM    857  HD1 TYR A  54      18.468  -1.693  -6.517  1.00  0.00           H  
ATOM    858  CE1 TYR A  54      17.889   0.374  -6.705  1.00  0.00           C  
ATOM    859  HE1 TYR A  54      17.868   0.552  -5.642  1.00  0.00           H  
ATOM    860  CZ  TYR A  54      17.587   1.426  -7.593  1.00  0.00           C  
ATOM    861  OH  TYR A  54      17.233   2.654  -7.125  1.00  0.00           O  
ATOM    862  HH  TYR A  54      17.353   2.753  -6.151  1.00  0.00           H  
ATOM    863  CE2 TYR A  54      17.599   1.185  -8.983  1.00  0.00           C  
ATOM    864  HE2 TYR A  54      17.356   1.992  -9.656  1.00  0.00           H  
ATOM    865  CD2 TYR A  54      17.903  -0.098  -9.480  1.00  0.00           C  
ATOM    866  HD2 TYR A  54      17.861  -0.279 -10.545  1.00  0.00           H  
ATOM    867  C   TYR A  54      19.863  -1.896 -11.223  1.00  0.00           C  
ATOM    868  O   TYR A  54      19.288  -2.269 -12.239  1.00  0.00           O  
ATOM    869  N   SER A  55      20.549  -0.748 -11.194  1.00  0.00           N  
ATOM    870  H   SER A  55      21.007  -0.480 -10.331  1.00  0.00           H  
ATOM    871  CA  SER A  55      20.646   0.142 -12.371  1.00  0.00           C  
ATOM    872  HA  SER A  55      19.656   0.214 -12.822  1.00  0.00           H  
ATOM    873  CB  SER A  55      21.054   1.554 -11.947  1.00  0.00           C  
ATOM    874  HB2 SER A  55      21.020   2.205 -12.821  1.00  0.00           H  
ATOM    875  HB3 SER A  55      20.351   1.929 -11.203  1.00  0.00           H  
ATOM    876  OG  SER A  55      22.361   1.576 -11.411  1.00  0.00           O  
ATOM    877  HG  SER A  55      22.323   1.189 -10.515  1.00  0.00           H  
ATOM    878  C   SER A  55      21.584  -0.391 -13.469  1.00  0.00           C  
ATOM    879  O   SER A  55      21.435  -0.022 -14.638  1.00  0.00           O  
ATOM    880  N   HIE A  56      22.508  -1.289 -13.107  1.00  0.00           N  
ATOM    881  H   HIE A  56      22.627  -1.479 -12.121  1.00  0.00           H  
ATOM    882  CA  HIE A  56      23.202  -2.162 -14.053  1.00  0.00           C  
ATOM    883  HA  HIE A  56      23.514  -1.589 -14.927  1.00  0.00           H  
ATOM    884  CB  HIE A  56      24.460  -2.730 -13.380  1.00  0.00           C  
ATOM    885  HB2 HIE A  56      25.107  -1.906 -13.080  1.00  0.00           H  
ATOM    886  HB3 HIE A  56      24.184  -3.282 -12.479  1.00  0.00           H  
ATOM    887  CG  HIE A  56      25.242  -3.644 -14.283  1.00  0.00           C  
ATOM    888  ND1 HIE A  56      26.122  -3.228 -15.281  1.00  0.00           N  
ATOM    889  CE1 HIE A  56      26.547  -4.346 -15.884  1.00  0.00           C  
ATOM    890  HE1 HIE A  56      27.246  -4.367 -16.710  1.00  0.00           H  
ATOM    891  NE2 HIE A  56      25.976  -5.428 -15.326  1.00  0.00           N  
ATOM    892  HE2 HIE A  56      26.120  -6.382 -15.620  1.00  0.00           H  
ATOM    893  CD2 HIE A  56      25.145  -5.004 -14.313  1.00  0.00           C  
ATOM    894  HD2 HIE A  56      24.509  -5.609 -13.683  1.00  0.00           H  
ATOM    895  C   HIE A  56      22.273  -3.281 -14.548  1.00  0.00           C  
ATOM    896  O   HIE A  56      22.104  -3.462 -15.752  1.00  0.00           O  
ATOM    897  N   HIE A  57      21.632  -4.019 -13.629  1.00  0.00           N  
ATOM    898  H   HIE A  57      21.818  -3.824 -12.650  1.00  0.00           H  
ATOM    899  CA  HIE A  57      20.811  -5.199 -13.960  1.00  0.00           C  
ATOM    900  HA  HIE A  57      21.403  -5.827 -14.629  1.00  0.00           H  
ATOM    901  CB  HIE A  57      20.515  -6.022 -12.692  1.00  0.00           C  
ATOM    902  HB2 HIE A  57      21.109  -5.660 -11.856  1.00  0.00           H  
ATOM    903  HB3 HIE A  57      19.472  -5.925 -12.407  1.00  0.00           H  
ATOM    904  CG  HIE A  57      20.842  -7.478 -12.883  1.00  0.00           C  
ATOM    905  ND1 HIE A  57      20.312  -8.307 -13.873  1.00  0.00           N  
ATOM    906  CE1 HIE A  57      21.012  -9.447 -13.800  1.00  0.00           C  
ATOM    907  HE1 HIE A  57      20.899 -10.278 -14.483  1.00  0.00           H  
ATOM    908  NE2 HIE A  57      21.893  -9.399 -12.786  1.00  0.00           N  
ATOM    909  HE2 HIE A  57      22.538 -10.136 -12.531  1.00  0.00           H  
ATOM    910  CD2 HIE A  57      21.806  -8.158 -12.200  1.00  0.00           C  
ATOM    911  HD2 HIE A  57      22.412  -7.763 -11.395  1.00  0.00           H  
ATOM    912  C   HIE A  57      19.523  -4.894 -14.742  1.00  0.00           C  
ATOM    913  O   HIE A  57      19.065  -5.740 -15.504  1.00  0.00           O  
ATOM    914  N   GLU A  58      18.986  -3.673 -14.657  1.00  0.00           N  
ATOM    915  H   GLU A  58      19.371  -3.041 -13.961  1.00  0.00           H  
ATOM    916  CA  GLU A  58      17.873  -3.175 -15.485  1.00  0.00           C  
ATOM    917  HA  GLU A  58      17.068  -3.908 -15.430  1.00  0.00           H  
ATOM    918  CB  GLU A  58      17.345  -1.860 -14.866  1.00  0.00           C  
ATOM    919  HB2 GLU A  58      17.192  -2.043 -13.800  1.00  0.00           H  
ATOM    920  HB3 GLU A  58      18.100  -1.078 -14.975  1.00  0.00           H  
ATOM    921  CG  GLU A  58      16.006  -1.368 -15.443  1.00  0.00           C  
ATOM    922  HG2 GLU A  58      16.183  -0.843 -16.385  1.00  0.00           H  
ATOM    923  HG3 GLU A  58      15.372  -2.236 -15.639  1.00  0.00           H  
ATOM    924  CD  GLU A  58      15.276  -0.429 -14.472  1.00  0.00           C  
ATOM    925  OE1 GLU A  58      14.094  -0.679 -14.128  1.00  0.00           O  
ATOM    926  OE2 GLU A  58      15.881   0.562 -13.997  1.00  0.00           O  
ATOM    927  C   GLU A  58      18.233  -3.051 -16.988  1.00  0.00           C  
ATOM    928  O   GLU A  58      17.410  -2.633 -17.805  1.00  0.00           O  
ATOM    929  N   LYS A  59      19.463  -3.427 -17.372  1.00  0.00           N  
ATOM    930  H   LYS A  59      20.111  -3.685 -16.637  1.00  0.00           H  
ATOM    931  CA  LYS A  59      19.995  -3.379 -18.744  1.00  0.00           C  
ATOM    932  HA  LYS A  59      19.168  -3.216 -19.436  1.00  0.00           H  
ATOM    933  CB  LYS A  59      20.974  -2.196 -18.866  1.00  0.00           C  
ATOM    934  HB2 LYS A  59      21.866  -2.413 -18.275  1.00  0.00           H  
ATOM    935  HB3 LYS A  59      21.271  -2.089 -19.910  1.00  0.00           H  
ATOM    936  CG  LYS A  59      20.367  -0.871 -18.384  1.00  0.00           C  
ATOM    937  HG2 LYS A  59      19.456  -0.663 -18.946  1.00  0.00           H  
ATOM    938  HG3 LYS A  59      20.122  -0.943 -17.323  1.00  0.00           H  
ATOM    939  CD  LYS A  59      21.348   0.285 -18.560  1.00  0.00           C  
ATOM    940  HD2 LYS A  59      22.294   0.035 -18.076  1.00  0.00           H  
ATOM    941  HD3 LYS A  59      21.511   0.463 -19.625  1.00  0.00           H  
ATOM    942  CE  LYS A  59      20.731   1.512 -17.888  1.00  0.00           C  
ATOM    943  HE2 LYS A  59      19.737   1.677 -18.314  1.00  0.00           H  
ATOM    944  HE3 LYS A  59      20.608   1.289 -16.821  1.00  0.00           H  
ATOM    945  NZ  LYS A  59      21.581   2.709 -18.072  1.00  0.00           N  
ATOM    946  HZ1 LYS A  59      22.485   2.555 -17.644  1.00  0.00           H  
ATOM    947  HZ2 LYS A  59      21.152   3.512 -17.630  1.00  0.00           H  
ATOM    948  HZ3 LYS A  59      21.708   2.898 -19.057  1.00  0.00           H  
ATOM    949  C   LYS A  59      20.665  -4.686 -19.197  1.00  0.00           C  
ATOM    950  O   LYS A  59      21.252  -4.707 -20.276  1.00  0.00           O  
ATOM    951  N   ASP A  60      20.636  -5.754 -18.395  1.00  0.00           N  
ATOM    952  H   ASP A  60      20.100  -5.708 -17.539  1.00  0.00           H  
ATOM    953  CA  ASP A  60      21.330  -7.007 -18.723  1.00  0.00           C  
ATOM    954  HA  ASP A  60      22.362  -6.756 -18.967  1.00  0.00           H  
ATOM    955  CB  ASP A  60      21.384  -7.937 -17.499  1.00  0.00           C  
ATOM    956  HB2 ASP A  60      21.759  -7.363 -16.650  1.00  0.00           H  
ATOM    957  HB3 ASP A  60      20.374  -8.271 -17.257  1.00  0.00           H  
ATOM    958  CG  ASP A  60      22.296  -9.164 -17.685  1.00  0.00           C  
ATOM    959  OD1 ASP A  60      22.607  -9.831 -16.673  1.00  0.00           O  
ATOM    960  OD2 ASP A  60      22.767  -9.466 -18.807  1.00  0.00           O  
ATOM    961  C   ASP A  60      20.718  -7.690 -19.958  1.00  0.00           C  
ATOM    962  O   ASP A  60      19.610  -8.229 -19.928  1.00  0.00           O  
ATOM    963  N   THR A  61      21.468  -7.691 -21.063  1.00  0.00           N  
ATOM    964  H   THR A  61      22.384  -7.269 -21.022  1.00  0.00           H  
ATOM    965  CA  THR A  61      21.035  -8.241 -22.356  1.00  0.00           C  
ATOM    966  HA  THR A  61      20.121  -7.732 -22.651  1.00  0.00           H  
ATOM    967  CB  THR A  61      22.088  -7.987 -23.443  1.00  0.00           C  
ATOM    968  HB  THR A  61      21.776  -8.487 -24.361  1.00  0.00           H  
ATOM    969  CG2 THR A  61      22.271  -6.500 -23.746  1.00  0.00           C  
ATOM    970 HG21 THR A  61      21.318  -6.071 -24.054  1.00  0.00           H  
ATOM    971 HG22 THR A  61      22.627  -5.972 -22.861  1.00  0.00           H  
ATOM    972 HG23 THR A  61      22.990  -6.375 -24.556  1.00  0.00           H  
ATOM    973  OG1 THR A  61      23.341  -8.496 -23.049  1.00  0.00           O  
ATOM    974  HG1 THR A  61      23.971  -8.280 -23.739  1.00  0.00           H  
ATOM    975  C   THR A  61      20.717  -9.735 -22.298  1.00  0.00           C  
ATOM    976  O   THR A  61      19.932 -10.218 -23.115  1.00  0.00           O  
ATOM    977  N   ARG A  62      21.236 -10.468 -21.302  1.00  0.00           N  
ATOM    978  H   ARG A  62      21.836  -9.989 -20.629  1.00  0.00           H  
ATOM    979  CA  ARG A  62      20.887 -11.881 -21.056  1.00  0.00           C  
ATOM    980  HA  ARG A  62      21.045 -12.450 -21.973  1.00  0.00           H  
ATOM    981  CB  ARG A  62      21.794 -12.449 -19.952  1.00  0.00           C  
ATOM    982  HB2 ARG A  62      21.665 -11.860 -19.043  1.00  0.00           H  
ATOM    983  HB3 ARG A  62      21.493 -13.476 -19.739  1.00  0.00           H  
ATOM    984  CG  ARG A  62      23.274 -12.452 -20.382  1.00  0.00           C  
ATOM    985  HG2 ARG A  62      23.388 -13.133 -21.226  1.00  0.00           H  
ATOM    986  HG3 ARG A  62      23.579 -11.457 -20.707  1.00  0.00           H  
ATOM    987  CD  ARG A  62      24.218 -12.900 -19.261  1.00  0.00           C  
ATOM    988  HD2 ARG A  62      23.867 -13.851 -18.857  1.00  0.00           H  
ATOM    989  HD3 ARG A  62      25.210 -13.044 -19.692  1.00  0.00           H  
ATOM    990  NE  ARG A  62      24.299 -11.891 -18.190  1.00  0.00           N  
ATOM    991  HE  ARG A  62      23.688 -11.070 -18.282  1.00  0.00           H  
ATOM    992  CZ  ARG A  62      25.099 -11.901 -17.141  1.00  0.00           C  
ATOM    993  NH1 ARG A  62      25.986 -12.836 -16.929  1.00  0.00           N  
ATOM    994 HH11 ARG A  62      26.051 -13.591 -17.584  1.00  0.00           H  
ATOM    995 HH12 ARG A  62      26.586 -12.780 -16.130  1.00  0.00           H  
ATOM    996  NH2 ARG A  62      25.022 -10.956 -16.257  1.00  0.00           N  
ATOM    997 HH21 ARG A  62      24.208 -10.334 -16.354  1.00  0.00           H  
ATOM    998 HH22 ARG A  62      25.580 -10.939 -15.432  1.00  0.00           H  
ATOM    999  C   ARG A  62      19.405 -12.067 -20.706  1.00  0.00           C  
ATOM   1000  O   ARG A  62      18.861 -13.144 -20.938  1.00  0.00           O  
ATOM   1001  N   CYS A  63      18.735 -11.029 -20.203  1.00  0.00           N  
ATOM   1002  H   CYS A  63      19.246 -10.174 -20.003  1.00  0.00           H  
ATOM   1003  CA  CYS A  63      17.294 -11.028 -19.941  1.00  0.00           C  
ATOM   1004  HA  CYS A  63      17.007 -12.015 -19.578  1.00  0.00           H  
ATOM   1005  CB  CYS A  63      16.999 -10.017 -18.823  1.00  0.00           C  
ATOM   1006  HB2 CYS A  63      17.332  -9.021 -19.124  1.00  0.00           H  
ATOM   1007  HB3 CYS A  63      15.925  -9.981 -18.632  1.00  0.00           H  
ATOM   1008  SG  CYS A  63      17.860 -10.516 -17.302  1.00  0.00           S  
ATOM   1009  HG  CYS A  63      17.530  -9.429 -16.586  1.00  0.00           H  
ATOM   1010  C   CYS A  63      16.426 -10.757 -21.188  1.00  0.00           C  
ATOM   1011  O   CYS A  63      15.229 -11.034 -21.144  1.00  0.00           O  
ATOM   1012  N   LEU A  64      16.985 -10.249 -22.297  1.00  0.00           N  
ATOM   1013  H   LEU A  64      17.982 -10.066 -22.300  1.00  0.00           H  
ATOM   1014  CA  LEU A  64      16.221  -9.937 -23.523  1.00  0.00           C  
ATOM   1015  HA  LEU A  64      15.289  -9.444 -23.239  1.00  0.00           H  
ATOM   1016  CB  LEU A  64      17.032  -8.983 -24.420  1.00  0.00           C  
ATOM   1017  HB2 LEU A  64      17.952  -9.488 -24.710  1.00  0.00           H  
ATOM   1018  HB3 LEU A  64      16.460  -8.797 -25.330  1.00  0.00           H  
ATOM   1019  CG  LEU A  64      17.391  -7.626 -23.786  1.00  0.00           C  
ATOM   1020  HG  LEU A  64      17.932  -7.787 -22.857  1.00  0.00           H  
ATOM   1021  CD1 LEU A  64      18.295  -6.844 -24.742  1.00  0.00           C  
ATOM   1022 HD11 LEU A  64      18.595  -5.905 -24.278  1.00  0.00           H  
ATOM   1023 HD12 LEU A  64      19.184  -7.430 -24.969  1.00  0.00           H  
ATOM   1024 HD13 LEU A  64      17.760  -6.632 -25.670  1.00  0.00           H  
ATOM   1025  CD2 LEU A  64      16.157  -6.771 -23.488  1.00  0.00           C  
ATOM   1026 HD21 LEU A  64      15.574  -6.624 -24.399  1.00  0.00           H  
ATOM   1027 HD22 LEU A  64      15.539  -7.261 -22.738  1.00  0.00           H  
ATOM   1028 HD23 LEU A  64      16.466  -5.803 -23.095  1.00  0.00           H  
ATOM   1029  C   LEU A  64      15.812 -11.183 -24.329  1.00  0.00           C  
ATOM   1030  O   LEU A  64      14.850 -11.133 -25.090  1.00  0.00           O  
ATOM   1031  N   GLY A  65      16.534 -12.295 -24.153  1.00  0.00           N  
ATOM   1032  H   GLY A  65      17.326 -12.235 -23.531  1.00  0.00           H  
ATOM   1033  CA  GLY A  65      16.174 -13.615 -24.684  1.00  0.00           C  
ATOM   1034  HA2 GLY A  65      15.554 -13.494 -25.572  1.00  0.00           H  
ATOM   1035  HA3 GLY A  65      17.083 -14.140 -24.974  1.00  0.00           H  
ATOM   1036  C   GLY A  65      15.409 -14.501 -23.692  1.00  0.00           C  
ATOM   1037  O   GLY A  65      15.169 -15.669 -23.991  1.00  0.00           O  
ATOM   1038  N   ALA A  66      15.056 -13.989 -22.506  1.00  0.00           N  
ATOM   1039  H   ALA A  66      15.208 -13.005 -22.334  1.00  0.00           H  
ATOM   1040  CA  ALA A  66      14.308 -14.739 -21.501  1.00  0.00           C  
ATOM   1041  HA  ALA A  66      14.730 -15.742 -21.441  1.00  0.00           H  
ATOM   1042  CB  ALA A  66      14.500 -14.059 -20.142  1.00  0.00           C  
ATOM   1043  HB1 ALA A  66      14.101 -14.695 -19.357  1.00  0.00           H  
ATOM   1044  HB2 ALA A  66      15.563 -13.900 -19.957  1.00  0.00           H  
ATOM   1045  HB3 ALA A  66      13.976 -13.101 -20.129  1.00  0.00           H  
ATOM   1046  C   ALA A  66      12.820 -14.880 -21.874  1.00  0.00           C  
ATOM   1047  O   ALA A  66      12.258 -14.055 -22.594  1.00  0.00           O  
ATOM   1048  N   THR A  67      12.147 -15.915 -21.359  1.00  0.00           N  
ATOM   1049  H   THR A  67      12.623 -16.557 -20.739  1.00  0.00           H  
ATOM   1050  CA  THR A  67      10.696 -16.060 -21.583  1.00  0.00           C  
ATOM   1051  HA  THR A  67      10.507 -15.915 -22.648  1.00  0.00           H  
ATOM   1052  CB  THR A  67      10.167 -17.453 -21.207  1.00  0.00           C  
ATOM   1053  HB  THR A  67       9.132 -17.522 -21.549  1.00  0.00           H  
ATOM   1054  CG2 THR A  67      10.958 -18.592 -21.845  1.00  0.00           C  
ATOM   1055 HG21 THR A  67      10.465 -19.540 -21.632  1.00  0.00           H  
ATOM   1056 HG22 THR A  67      11.002 -18.452 -22.925  1.00  0.00           H  
ATOM   1057 HG23 THR A  67      11.976 -18.624 -21.454  1.00  0.00           H  
ATOM   1058  OG1 THR A  67      10.195 -17.653 -19.812  1.00  0.00           O  
ATOM   1059  HG1 THR A  67      11.078 -17.992 -19.611  1.00  0.00           H  
ATOM   1060  C   THR A  67       9.905 -14.985 -20.829  1.00  0.00           C  
ATOM   1061  O   THR A  67      10.377 -14.441 -19.832  1.00  0.00           O  
ATOM   1062  N   ALA A  68       8.657 -14.718 -21.233  1.00  0.00           N  
ATOM   1063  H   ALA A  68       8.315 -15.159 -22.074  1.00  0.00           H  
ATOM   1064  CA  ALA A  68       7.807 -13.704 -20.594  1.00  0.00           C  
ATOM   1065  HA  ALA A  68       8.285 -12.732 -20.720  1.00  0.00           H  
ATOM   1066  CB  ALA A  68       6.465 -13.669 -21.336  1.00  0.00           C  
ATOM   1067  HB1 ALA A  68       5.959 -14.631 -21.251  1.00  0.00           H  
ATOM   1068  HB2 ALA A  68       5.830 -12.895 -20.904  1.00  0.00           H  
ATOM   1069  HB3 ALA A  68       6.626 -13.436 -22.390  1.00  0.00           H  
ATOM   1070  C   ALA A  68       7.607 -13.921 -19.074  1.00  0.00           C  
ATOM   1071  O   ALA A  68       7.516 -12.954 -18.321  1.00  0.00           O  
ATOM   1072  N   GLN A  69       7.595 -15.176 -18.602  1.00  0.00           N  
ATOM   1073  H   GLN A  69       7.720 -15.926 -19.264  1.00  0.00           H  
ATOM   1074  CA  GLN A  69       7.588 -15.516 -17.171  1.00  0.00           C  
ATOM   1075  HA  GLN A  69       6.746 -15.020 -16.686  1.00  0.00           H  
ATOM   1076  CB  GLN A  69       7.461 -17.048 -17.006  1.00  0.00           C  
ATOM   1077  HB2 GLN A  69       7.650 -17.536 -17.964  1.00  0.00           H  
ATOM   1078  HB3 GLN A  69       8.217 -17.419 -16.311  1.00  0.00           H  
ATOM   1079  CG  GLN A  69       6.078 -17.488 -16.501  1.00  0.00           C  
ATOM   1080  HG2 GLN A  69       5.993 -18.567 -16.637  1.00  0.00           H  
ATOM   1081  HG3 GLN A  69       5.305 -17.013 -17.106  1.00  0.00           H  
ATOM   1082  CD  GLN A  69       5.822 -17.186 -15.023  1.00  0.00           C  
ATOM   1083  OE1 GLN A  69       6.678 -16.759 -14.259  1.00  0.00           O  
ATOM   1084  NE2 GLN A  69       4.616 -17.406 -14.550  1.00  0.00           N  
ATOM   1085 HE21 GLN A  69       4.468 -17.189 -13.582  1.00  0.00           H  
ATOM   1086 HE22 GLN A  69       3.890 -17.769 -15.142  1.00  0.00           H  
ATOM   1087  C   GLN A  69       8.863 -15.020 -16.477  1.00  0.00           C  
ATOM   1088  O   GLN A  69       8.803 -14.338 -15.455  1.00  0.00           O  
ATOM   1089  N   GLN A  70      10.026 -15.325 -17.052  1.00  0.00           N  
ATOM   1090  H   GLN A  70      10.009 -15.804 -17.945  1.00  0.00           H  
ATOM   1091  CA  GLN A  70      11.329 -14.943 -16.501  1.00  0.00           C  
ATOM   1092  HA  GLN A  70      11.362 -15.214 -15.445  1.00  0.00           H  
ATOM   1093  CB  GLN A  70      12.421 -15.723 -17.238  1.00  0.00           C  
ATOM   1094  HB2 GLN A  70      12.287 -15.577 -18.309  1.00  0.00           H  
ATOM   1095  HB3 GLN A  70      13.402 -15.338 -16.955  1.00  0.00           H  
ATOM   1096  CG  GLN A  70      12.362 -17.223 -16.906  1.00  0.00           C  
ATOM   1097  HG2 GLN A  70      12.667 -17.371 -15.870  1.00  0.00           H  
ATOM   1098  HG3 GLN A  70      11.343 -17.594 -17.015  1.00  0.00           H  
ATOM   1099  CD  GLN A  70      13.234 -18.052 -17.837  1.00  0.00           C  
ATOM   1100  OE1 GLN A  70      13.229 -17.867 -19.046  1.00  0.00           O  
ATOM   1101  NE2 GLN A  70      13.947 -19.031 -17.319  1.00  0.00           N  
ATOM   1102 HE21 GLN A  70      14.515 -19.565 -17.956  1.00  0.00           H  
ATOM   1103 HE22 GLN A  70      13.902 -19.243 -16.337  1.00  0.00           H  
ATOM   1104  C   GLN A  70      11.571 -13.430 -16.582  1.00  0.00           C  
ATOM   1105  O   GLN A  70      12.045 -12.839 -15.616  1.00  0.00           O  
ATOM   1106  N   PHE A  71      11.171 -12.789 -17.682  1.00  0.00           N  
ATOM   1107  H   PHE A  71      10.847 -13.344 -18.470  1.00  0.00           H  
ATOM   1108  CA  PHE A  71      11.169 -11.334 -17.840  1.00  0.00           C  
ATOM   1109  HA  PHE A  71      12.183 -10.961 -17.691  1.00  0.00           H  
ATOM   1110  CB  PHE A  71      10.751 -11.038 -19.286  1.00  0.00           C  
ATOM   1111  HB2 PHE A  71      11.428 -11.570 -19.959  1.00  0.00           H  
ATOM   1112  HB3 PHE A  71       9.753 -11.441 -19.452  1.00  0.00           H  
ATOM   1113  CG  PHE A  71      10.759  -9.575 -19.680  1.00  0.00           C  
ATOM   1114  CD1 PHE A  71      11.975  -8.940 -19.995  1.00  0.00           C  
ATOM   1115  HD1 PHE A  71      12.907  -9.488 -19.935  1.00  0.00           H  
ATOM   1116  CE1 PHE A  71      11.979  -7.602 -20.428  1.00  0.00           C  
ATOM   1117  HE1 PHE A  71      12.916  -7.125 -20.686  1.00  0.00           H  
ATOM   1118  CZ  PHE A  71      10.768  -6.902 -20.565  1.00  0.00           C  
ATOM   1119  HZ  PHE A  71      10.779  -5.886 -20.934  1.00  0.00           H  
ATOM   1120  CE2 PHE A  71       9.551  -7.535 -20.253  1.00  0.00           C  
ATOM   1121  HE2 PHE A  71       8.617  -7.014 -20.399  1.00  0.00           H  
ATOM   1122  CD2 PHE A  71       9.548  -8.866 -19.799  1.00  0.00           C  
ATOM   1123  HD2 PHE A  71       8.615  -9.361 -19.574  1.00  0.00           H  
ATOM   1124  C   PHE A  71      10.262 -10.638 -16.804  1.00  0.00           C  
ATOM   1125  O   PHE A  71      10.651  -9.634 -16.208  1.00  0.00           O  
ATOM   1126  N   HIE A  72       9.086 -11.207 -16.503  1.00  0.00           N  
ATOM   1127  H   HIE A  72       8.783 -12.015 -17.035  1.00  0.00           H  
ATOM   1128  CA  HIE A  72       8.219 -10.728 -15.418  1.00  0.00           C  
ATOM   1129  HA  HIE A  72       8.048  -9.659 -15.548  1.00  0.00           H  
ATOM   1130  CB  HIE A  72       6.856 -11.429 -15.488  1.00  0.00           C  
ATOM   1131  HB2 HIE A  72       6.397 -11.221 -16.456  1.00  0.00           H  
ATOM   1132  HB3 HIE A  72       6.986 -12.507 -15.398  1.00  0.00           H  
ATOM   1133  CG  HIE A  72       5.913 -10.961 -14.413  1.00  0.00           C  
ATOM   1134  ND1 HIE A  72       5.313  -9.704 -14.375  1.00  0.00           N  
ATOM   1135  CE1 HIE A  72       4.581  -9.683 -13.250  1.00  0.00           C  
ATOM   1136  HE1 HIE A  72       3.986  -8.839 -12.920  1.00  0.00           H  
ATOM   1137  NE2 HIE A  72       4.699 -10.847 -12.586  1.00  0.00           N  
ATOM   1138  HE2 HIE A  72       4.232 -11.077 -11.719  1.00  0.00           H  
ATOM   1139  CD2 HIE A  72       5.545 -11.665 -13.304  1.00  0.00           C  
ATOM   1140  HD2 HIE A  72       5.869 -12.666 -13.049  1.00  0.00           H  
ATOM   1141  C   HIE A  72       8.867 -10.896 -14.036  1.00  0.00           C  
ATOM   1142  O   HIE A  72       8.891  -9.944 -13.257  1.00  0.00           O  
ATOM   1143  N   ARG A  73       9.442 -12.071 -13.739  1.00  0.00           N  
ATOM   1144  H   ARG A  73       9.350 -12.828 -14.412  1.00  0.00           H  
ATOM   1145  CA  ARG A  73      10.198 -12.311 -12.495  1.00  0.00           C  
ATOM   1146  HA  ARG A  73       9.550 -12.096 -11.645  1.00  0.00           H  
ATOM   1147  CB  ARG A  73      10.663 -13.779 -12.411  1.00  0.00           C  
ATOM   1148  HB2 ARG A  73      11.199 -14.031 -13.327  1.00  0.00           H  
ATOM   1149  HB3 ARG A  73      11.371 -13.875 -11.587  1.00  0.00           H  
ATOM   1150  CG  ARG A  73       9.537 -14.811 -12.198  1.00  0.00           C  
ATOM   1151  HG2 ARG A  73       8.774 -14.694 -12.965  1.00  0.00           H  
ATOM   1152  HG3 ARG A  73       9.971 -15.807 -12.293  1.00  0.00           H  
ATOM   1153  CD  ARG A  73       8.869 -14.694 -10.818  1.00  0.00           C  
ATOM   1154  HD2 ARG A  73       9.650 -14.733 -10.057  1.00  0.00           H  
ATOM   1155  HD3 ARG A  73       8.363 -13.731 -10.752  1.00  0.00           H  
ATOM   1156  NE  ARG A  73       7.895 -15.780 -10.567  1.00  0.00           N  
ATOM   1157  HE  ARG A  73       7.733 -16.428 -11.321  1.00  0.00           H  
ATOM   1158  CZ  ARG A  73       7.274 -16.008  -9.415  1.00  0.00           C  
ATOM   1159  NH1 ARG A  73       7.354 -15.190  -8.407  1.00  0.00           N  
ATOM   1160 HH11 ARG A  73       7.878 -14.329  -8.519  1.00  0.00           H  
ATOM   1161 HH12 ARG A  73       7.050 -15.471  -7.487  1.00  0.00           H  
ATOM   1162  NH2 ARG A  73       6.550 -17.079  -9.240  1.00  0.00           N  
ATOM   1163 HH21 ARG A  73       6.475 -17.764  -9.965  1.00  0.00           H  
ATOM   1164 HH22 ARG A  73       6.132 -17.245  -8.336  1.00  0.00           H  
ATOM   1165  C   ARG A  73      11.380 -11.343 -12.349  1.00  0.00           C  
ATOM   1166  O   ARG A  73      11.570 -10.817 -11.258  1.00  0.00           O  
ATOM   1167  N   HIE A  74      12.107 -11.024 -13.424  1.00  0.00           N  
ATOM   1168  H   HIE A  74      11.932 -11.535 -14.282  1.00  0.00           H  
ATOM   1169  CA  HIE A  74      13.150  -9.979 -13.430  1.00  0.00           C  
ATOM   1170  HA  HIE A  74      13.844 -10.174 -12.612  1.00  0.00           H  
ATOM   1171  CB  HIE A  74      13.964 -10.027 -14.738  1.00  0.00           C  
ATOM   1172  HB2 HIE A  74      14.358 -11.035 -14.874  1.00  0.00           H  
ATOM   1173  HB3 HIE A  74      13.305  -9.818 -15.581  1.00  0.00           H  
ATOM   1174  CG  HIE A  74      15.121  -9.049 -14.793  1.00  0.00           C  
ATOM   1175  ND1 HIE A  74      15.027  -7.712 -15.182  1.00  0.00           N  
ATOM   1176  CE1 HIE A  74      16.281  -7.229 -15.168  1.00  0.00           C  
ATOM   1177  HE1 HIE A  74      16.559  -6.223 -15.454  1.00  0.00           H  
ATOM   1178  NE2 HIE A  74      17.147  -8.176 -14.770  1.00  0.00           N  
ATOM   1179  HE2 HIE A  74      18.157  -8.043 -14.703  1.00  0.00           H  
ATOM   1180  CD2 HIE A  74      16.432  -9.332 -14.524  1.00  0.00           C  
ATOM   1181  HD2 HIE A  74      16.833 -10.291 -14.232  1.00  0.00           H  
ATOM   1182  C   HIE A  74      12.569  -8.582 -13.167  1.00  0.00           C  
ATOM   1183  O   HIE A  74      13.060  -7.890 -12.285  1.00  0.00           O  
ATOM   1184  N   LYS A  75      11.466  -8.182 -13.809  1.00  0.00           N  
ATOM   1185  H   LYS A  75      11.095  -8.776 -14.546  1.00  0.00           H  
ATOM   1186  CA  LYS A  75      10.819  -6.881 -13.540  1.00  0.00           C  
ATOM   1187  HA  LYS A  75      11.588  -6.108 -13.605  1.00  0.00           H  
ATOM   1188  CB  LYS A  75       9.762  -6.601 -14.616  1.00  0.00           C  
ATOM   1189  HB2 LYS A  75       9.207  -7.514 -14.837  1.00  0.00           H  
ATOM   1190  HB3 LYS A  75       9.066  -5.849 -14.240  1.00  0.00           H  
ATOM   1191  CG  LYS A  75      10.445  -6.065 -15.886  1.00  0.00           C  
ATOM   1192  HG2 LYS A  75      10.875  -5.087 -15.663  1.00  0.00           H  
ATOM   1193  HG3 LYS A  75      11.260  -6.732 -16.170  1.00  0.00           H  
ATOM   1194  CD  LYS A  75       9.508  -5.925 -17.091  1.00  0.00           C  
ATOM   1195  HD2 LYS A  75      10.081  -5.469 -17.900  1.00  0.00           H  
ATOM   1196  HD3 LYS A  75       9.193  -6.921 -17.407  1.00  0.00           H  
ATOM   1197  CE  LYS A  75       8.276  -5.066 -16.777  1.00  0.00           C  
ATOM   1198  HE2 LYS A  75       7.629  -5.626 -16.095  1.00  0.00           H  
ATOM   1199  HE3 LYS A  75       8.605  -4.161 -16.256  1.00  0.00           H  
ATOM   1200  NZ  LYS A  75       7.541  -4.703 -18.014  1.00  0.00           N  
ATOM   1201  HZ1 LYS A  75       7.277  -5.534 -18.527  1.00  0.00           H  
ATOM   1202  HZ2 LYS A  75       8.130  -4.130 -18.604  1.00  0.00           H  
ATOM   1203  HZ3 LYS A  75       6.702  -4.181 -17.796  1.00  0.00           H  
ATOM   1204  C   LYS A  75      10.261  -6.745 -12.114  1.00  0.00           C  
ATOM   1205  O   LYS A  75      10.437  -5.691 -11.509  1.00  0.00           O  
ATOM   1206  N   GLN A  76       9.654  -7.791 -11.546  1.00  0.00           N  
ATOM   1207  H   GLN A  76       9.494  -8.619 -12.109  1.00  0.00           H  
ATOM   1208  CA  GLN A  76       9.275  -7.812 -10.125  1.00  0.00           C  
ATOM   1209  HA  GLN A  76       8.705  -6.909  -9.903  1.00  0.00           H  
ATOM   1210  CB  GLN A  76       8.388  -9.034  -9.821  1.00  0.00           C  
ATOM   1211  HB2 GLN A  76       8.844  -9.915 -10.275  1.00  0.00           H  
ATOM   1212  HB3 GLN A  76       8.355  -9.196  -8.743  1.00  0.00           H  
ATOM   1213  CG  GLN A  76       6.939  -8.905 -10.331  1.00  0.00           C  
ATOM   1214  HG2 GLN A  76       6.935  -8.510 -11.347  1.00  0.00           H  
ATOM   1215  HG3 GLN A  76       6.506  -9.904 -10.372  1.00  0.00           H  
ATOM   1216  CD  GLN A  76       6.050  -8.026  -9.443  1.00  0.00           C  
ATOM   1217  OE1 GLN A  76       6.018  -6.811  -9.575  1.00  0.00           O  
ATOM   1218  NE2 GLN A  76       5.287  -8.606  -8.533  1.00  0.00           N  
ATOM   1219 HE21 GLN A  76       4.716  -8.050  -7.900  1.00  0.00           H  
ATOM   1220 HE22 GLN A  76       5.319  -9.595  -8.386  1.00  0.00           H  
ATOM   1221  C   GLN A  76      10.511  -7.787  -9.205  1.00  0.00           C  
ATOM   1222  O   GLN A  76      10.502  -7.091  -8.195  1.00  0.00           O  
ATOM   1223  N   LEU A  77      11.607  -8.462  -9.569  1.00  0.00           N  
ATOM   1224  H   LEU A  77      11.565  -9.048 -10.395  1.00  0.00           H  
ATOM   1225  CA  LEU A  77      12.871  -8.420  -8.825  1.00  0.00           C  
ATOM   1226  HA  LEU A  77      12.663  -8.700  -7.791  1.00  0.00           H  
ATOM   1227  CB  LEU A  77      13.849  -9.449  -9.419  1.00  0.00           C  
ATOM   1228  HB2 LEU A  77      13.358 -10.419  -9.510  1.00  0.00           H  
ATOM   1229  HB3 LEU A  77      14.124  -9.125 -10.418  1.00  0.00           H  
ATOM   1230  CG  LEU A  77      15.132  -9.620  -8.588  1.00  0.00           C  
ATOM   1231  HG  LEU A  77      15.403  -8.685  -8.101  1.00  0.00           H  
ATOM   1232  CD1 LEU A  77      14.913 -10.692  -7.524  1.00  0.00           C  
ATOM   1233 HD11 LEU A  77      15.800 -10.781  -6.898  1.00  0.00           H  
ATOM   1234 HD12 LEU A  77      14.056 -10.430  -6.910  1.00  0.00           H  
ATOM   1235 HD13 LEU A  77      14.709 -11.650  -7.996  1.00  0.00           H  
ATOM   1236  CD2 LEU A  77      16.295 -10.038  -9.481  1.00  0.00           C  
ATOM   1237 HD21 LEU A  77      16.491  -9.260 -10.220  1.00  0.00           H  
ATOM   1238 HD22 LEU A  77      17.185 -10.168  -8.867  1.00  0.00           H  
ATOM   1239 HD23 LEU A  77      16.059 -10.971  -9.991  1.00  0.00           H  
ATOM   1240  C   LEU A  77      13.476  -7.005  -8.802  1.00  0.00           C  
ATOM   1241  O   LEU A  77      13.722  -6.461  -7.731  1.00  0.00           O  
ATOM   1242  N   ILE A  78      13.660  -6.378  -9.968  1.00  0.00           N  
ATOM   1243  H   ILE A  78      13.447  -6.897 -10.818  1.00  0.00           H  
ATOM   1244  CA  ILE A  78      14.161  -4.996 -10.112  1.00  0.00           C  
ATOM   1245  HA  ILE A  78      15.163  -4.932  -9.688  1.00  0.00           H  
ATOM   1246  CB  ILE A  78      14.233  -4.621 -11.615  1.00  0.00           C  
ATOM   1247  HB  ILE A  78      13.256  -4.828 -12.057  1.00  0.00           H  
ATOM   1248  CG2 ILE A  78      14.513  -3.125 -11.839  1.00  0.00           C  
ATOM   1249 HG21 ILE A  78      15.396  -2.807 -11.281  1.00  0.00           H  
ATOM   1250 HG22 ILE A  78      14.682  -2.943 -12.902  1.00  0.00           H  
ATOM   1251 HG23 ILE A  78      13.654  -2.528 -11.535  1.00  0.00           H  
ATOM   1252  CG1 ILE A  78      15.265  -5.457 -12.403  1.00  0.00           C  
ATOM   1253 HG12 ILE A  78      15.066  -6.516 -12.262  1.00  0.00           H  
ATOM   1254 HG13 ILE A  78      15.134  -5.246 -13.465  1.00  0.00           H  
ATOM   1255  CD1 ILE A  78      16.739  -5.233 -12.056  1.00  0.00           C  
ATOM   1256 HD11 ILE A  78      16.923  -5.451 -11.005  1.00  0.00           H  
ATOM   1257 HD12 ILE A  78      17.328  -5.915 -12.665  1.00  0.00           H  
ATOM   1258 HD13 ILE A  78      17.040  -4.211 -12.283  1.00  0.00           H  
ATOM   1259  C   ILE A  78      13.286  -4.005  -9.329  1.00  0.00           C  
ATOM   1260  O   ILE A  78      13.807  -3.170  -8.587  1.00  0.00           O  
ATOM   1261  N   ARG A  79      11.954  -4.146  -9.421  1.00  0.00           N  
ATOM   1262  H   ARG A  79      11.595  -4.834 -10.079  1.00  0.00           H  
ATOM   1263  CA  ARG A  79      10.975  -3.369  -8.650  1.00  0.00           C  
ATOM   1264  HA  ARG A  79      11.109  -2.306  -8.853  1.00  0.00           H  
ATOM   1265  CB  ARG A  79       9.584  -3.781  -9.142  1.00  0.00           C  
ATOM   1266  HB2 ARG A  79       9.537  -3.615 -10.220  1.00  0.00           H  
ATOM   1267  HB3 ARG A  79       9.437  -4.844  -8.952  1.00  0.00           H  
ATOM   1268  CG  ARG A  79       8.437  -3.005  -8.497  1.00  0.00           C  
ATOM   1269  HG2 ARG A  79       8.448  -3.146  -7.415  1.00  0.00           H  
ATOM   1270  HG3 ARG A  79       8.529  -1.945  -8.731  1.00  0.00           H  
ATOM   1271  CD  ARG A  79       7.125  -3.550  -9.063  1.00  0.00           C  
ATOM   1272  HD2 ARG A  79       7.074  -3.339 -10.134  1.00  0.00           H  
ATOM   1273  HD3 ARG A  79       7.111  -4.629  -8.915  1.00  0.00           H  
ATOM   1274  NE  ARG A  79       5.977  -2.942  -8.387  1.00  0.00           N  
ATOM   1275  HE  ARG A  79       6.112  -1.991  -8.024  1.00  0.00           H  
ATOM   1276  CZ  ARG A  79       4.797  -3.491  -8.181  1.00  0.00           C  
ATOM   1277  NH1 ARG A  79       4.489  -4.698  -8.572  1.00  0.00           N  
ATOM   1278 HH11 ARG A  79       5.204  -5.275  -9.008  1.00  0.00           H  
ATOM   1279 HH12 ARG A  79       3.586  -5.085  -8.393  1.00  0.00           H  
ATOM   1280  NH2 ARG A  79       3.885  -2.814  -7.556  1.00  0.00           N  
ATOM   1281 HH21 ARG A  79       4.187  -1.927  -7.156  1.00  0.00           H  
ATOM   1282 HH22 ARG A  79       2.967  -3.171  -7.407  1.00  0.00           H  
ATOM   1283  C   ARG A  79      11.150  -3.549  -7.138  1.00  0.00           C  
ATOM   1284  O   ARG A  79      11.249  -2.548  -6.430  1.00  0.00           O  
ATOM   1285  N   PHE A  80      11.255  -4.775  -6.626  1.00  0.00           N  
ATOM   1286  H   PHE A  80      11.130  -5.579  -7.234  1.00  0.00           H  
ATOM   1287  CA  PHE A  80      11.465  -4.980  -5.188  1.00  0.00           C  
ATOM   1288  HA  PHE A  80      10.771  -4.326  -4.659  1.00  0.00           H  
ATOM   1289  CB  PHE A  80      11.127  -6.423  -4.792  1.00  0.00           C  
ATOM   1290  HB2 PHE A  80      11.778  -7.095  -5.354  1.00  0.00           H  
ATOM   1291  HB3 PHE A  80      11.350  -6.545  -3.732  1.00  0.00           H  
ATOM   1292  CG  PHE A  80       9.677  -6.835  -5.000  1.00  0.00           C  
ATOM   1293  CD1 PHE A  80       9.377  -8.068  -5.610  1.00  0.00           C  
ATOM   1294  HD1 PHE A  80      10.176  -8.722  -5.932  1.00  0.00           H  
ATOM   1295  CE1 PHE A  80       8.040  -8.435  -5.849  1.00  0.00           C  
ATOM   1296  HE1 PHE A  80       7.814  -9.363  -6.348  1.00  0.00           H  
ATOM   1297  CZ  PHE A  80       6.993  -7.587  -5.457  1.00  0.00           C  
ATOM   1298  HZ  PHE A  80       5.966  -7.863  -5.652  1.00  0.00           H  
ATOM   1299  CE2 PHE A  80       7.282  -6.376  -4.808  1.00  0.00           C  
ATOM   1300  HE2 PHE A  80       6.475  -5.730  -4.491  1.00  0.00           H  
ATOM   1301  CD2 PHE A  80       8.619  -6.002  -4.578  1.00  0.00           C  
ATOM   1302  HD2 PHE A  80       8.821  -5.066  -4.081  1.00  0.00           H  
ATOM   1303  C   PHE A  80      12.860  -4.552  -4.699  1.00  0.00           C  
ATOM   1304  O   PHE A  80      12.955  -4.076  -3.570  1.00  0.00           O  
ATOM   1305  N   LEU A  81      13.917  -4.637  -5.522  1.00  0.00           N  
ATOM   1306  H   LEU A  81      13.791  -5.100  -6.418  1.00  0.00           H  
ATOM   1307  CA  LEU A  81      15.240  -4.060  -5.214  1.00  0.00           C  
ATOM   1308  HA  LEU A  81      15.556  -4.419  -4.236  1.00  0.00           H  
ATOM   1309  CB  LEU A  81      16.291  -4.489  -6.262  1.00  0.00           C  
ATOM   1310  HB2 LEU A  81      15.931  -4.200  -7.250  1.00  0.00           H  
ATOM   1311  HB3 LEU A  81      17.214  -3.938  -6.076  1.00  0.00           H  
ATOM   1312  CG  LEU A  81      16.633  -5.994  -6.288  1.00  0.00           C  
ATOM   1313  HG  LEU A  81      15.724  -6.574  -6.367  1.00  0.00           H  
ATOM   1314  CD1 LEU A  81      17.508  -6.306  -7.503  1.00  0.00           C  
ATOM   1315 HD11 LEU A  81      18.434  -5.733  -7.458  1.00  0.00           H  
ATOM   1316 HD12 LEU A  81      17.743  -7.371  -7.529  1.00  0.00           H  
ATOM   1317 HD13 LEU A  81      16.969  -6.049  -8.415  1.00  0.00           H  
ATOM   1318  CD2 LEU A  81      17.394  -6.469  -5.053  1.00  0.00           C  
ATOM   1319 HD21 LEU A  81      17.541  -7.548  -5.111  1.00  0.00           H  
ATOM   1320 HD22 LEU A  81      18.368  -5.987  -5.011  1.00  0.00           H  
ATOM   1321 HD23 LEU A  81      16.832  -6.247  -4.147  1.00  0.00           H  
ATOM   1322  C   LEU A  81      15.163  -2.526  -5.110  1.00  0.00           C  
ATOM   1323  O   LEU A  81      15.618  -1.946  -4.124  1.00  0.00           O  
ATOM   1324  N   LYS A  82      14.502  -1.860  -6.066  1.00  0.00           N  
ATOM   1325  H   LYS A  82      14.197  -2.392  -6.878  1.00  0.00           H  
ATOM   1326  CA  LYS A  82      14.206  -0.412  -6.017  1.00  0.00           C  
ATOM   1327  HA  LYS A  82      15.141   0.148  -5.969  1.00  0.00           H  
ATOM   1328  CB  LYS A  82      13.433  -0.002  -7.285  1.00  0.00           C  
ATOM   1329  HB2 LYS A  82      12.660  -0.739  -7.510  1.00  0.00           H  
ATOM   1330  HB3 LYS A  82      12.953   0.966  -7.117  1.00  0.00           H  
ATOM   1331  CG  LYS A  82      14.375   0.138  -8.480  1.00  0.00           C  
ATOM   1332  HG2 LYS A  82      15.014   0.997  -8.292  1.00  0.00           H  
ATOM   1333  HG3 LYS A  82      14.993  -0.755  -8.585  1.00  0.00           H  
ATOM   1334  CD  LYS A  82      13.609   0.379  -9.780  1.00  0.00           C  
ATOM   1335  HD2 LYS A  82      13.021  -0.500 -10.033  1.00  0.00           H  
ATOM   1336  HD3 LYS A  82      12.949   1.235  -9.661  1.00  0.00           H  
ATOM   1337  CE  LYS A  82      14.643   0.666 -10.867  1.00  0.00           C  
ATOM   1338  HE2 LYS A  82      15.296   1.474 -10.522  1.00  0.00           H  
ATOM   1339  HE3 LYS A  82      15.257  -0.229 -11.023  1.00  0.00           H  
ATOM   1340  NZ  LYS A  82      14.012   1.048 -12.145  1.00  0.00           N  
ATOM   1341  HZ1 LYS A  82      14.746   1.276 -12.827  1.00  0.00           H  
ATOM   1342  HZ2 LYS A  82      13.607   0.242 -12.631  1.00  0.00           H  
ATOM   1343  HZ3 LYS A  82      13.354   1.804 -12.075  1.00  0.00           H  
ATOM   1344  C   LYS A  82      13.407   0.000  -4.781  1.00  0.00           C  
ATOM   1345  O   LYS A  82      13.714   1.005  -4.142  1.00  0.00           O  
ATOM   1346  N   ARG A  83      12.379  -0.769  -4.416  1.00  0.00           N  
ATOM   1347  H   ARG A  83      12.124  -1.532  -5.036  1.00  0.00           H  
ATOM   1348  CA  ARG A  83      11.548  -0.506  -3.225  1.00  0.00           C  
ATOM   1349  HA  ARG A  83      11.293   0.556  -3.225  1.00  0.00           H  
ATOM   1350  CB  ARG A  83      10.248  -1.329  -3.318  1.00  0.00           C  
ATOM   1351  HB2 ARG A  83      10.093  -1.660  -4.345  1.00  0.00           H  
ATOM   1352  HB3 ARG A  83      10.312  -2.219  -2.685  1.00  0.00           H  
ATOM   1353  CG  ARG A  83       9.016  -0.503  -2.915  1.00  0.00           C  
ATOM   1354  HG2 ARG A  83       9.061  -0.288  -1.847  1.00  0.00           H  
ATOM   1355  HG3 ARG A  83       9.012   0.440  -3.464  1.00  0.00           H  
ATOM   1356  CD  ARG A  83       7.731  -1.267  -3.255  1.00  0.00           C  
ATOM   1357  HD2 ARG A  83       7.620  -1.314  -4.343  1.00  0.00           H  
ATOM   1358  HD3 ARG A  83       7.813  -2.282  -2.865  1.00  0.00           H  
ATOM   1359  NE  ARG A  83       6.551  -0.639  -2.644  1.00  0.00           N  
ATOM   1360  HE  ARG A  83       6.682   0.239  -2.155  1.00  0.00           H  
ATOM   1361  CZ  ARG A  83       5.313  -1.092  -2.683  1.00  0.00           C  
ATOM   1362  NH1 ARG A  83       4.908  -2.003  -3.516  1.00  0.00           N  
ATOM   1363 HH11 ARG A  83       5.398  -1.948  -4.416  1.00  0.00           H  
ATOM   1364 HH12 ARG A  83       3.922  -2.163  -3.591  1.00  0.00           H  
ATOM   1365  NH2 ARG A  83       4.405  -0.562  -1.925  1.00  0.00           N  
ATOM   1366 HH21 ARG A  83       4.650   0.233  -1.337  1.00  0.00           H  
ATOM   1367 HH22 ARG A  83       3.437  -0.791  -2.038  1.00  0.00           H  
ATOM   1368  C   ARG A  83      12.317  -0.747  -1.918  1.00  0.00           C  
ATOM   1369  O   ARG A  83      12.142  -0.000  -0.959  1.00  0.00           O  
ATOM   1370  N   LEU A  84      13.222  -1.729  -1.900  1.00  0.00           N  
ATOM   1371  H   LEU A  84      13.293  -2.324  -2.719  1.00  0.00           H  
ATOM   1372  CA  LEU A  84      14.121  -1.993  -0.771  1.00  0.00           C  
ATOM   1373  HA  LEU A  84      13.527  -2.060   0.141  1.00  0.00           H  
ATOM   1374  CB  LEU A  84      14.810  -3.350  -0.998  1.00  0.00           C  
ATOM   1375  HB2 LEU A  84      14.048  -4.130  -1.025  1.00  0.00           H  
ATOM   1376  HB3 LEU A  84      15.301  -3.341  -1.970  1.00  0.00           H  
ATOM   1377  CG  LEU A  84      15.861  -3.728   0.060  1.00  0.00           C  
ATOM   1378  HG  LEU A  84      16.658  -2.987   0.069  1.00  0.00           H  
ATOM   1379  CD1 LEU A  84      15.262  -3.836   1.467  1.00  0.00           C  
ATOM   1380 HD11 LEU A  84      14.913  -2.858   1.793  1.00  0.00           H  
ATOM   1381 HD12 LEU A  84      14.427  -4.536   1.471  1.00  0.00           H  
ATOM   1382 HD13 LEU A  84      16.021  -4.175   2.168  1.00  0.00           H  
ATOM   1383  CD2 LEU A  84      16.465  -5.077  -0.318  1.00  0.00           C  
ATOM   1384 HD21 LEU A  84      17.234  -5.354   0.404  1.00  0.00           H  
ATOM   1385 HD22 LEU A  84      15.691  -5.843  -0.334  1.00  0.00           H  
ATOM   1386 HD23 LEU A  84      16.921  -5.015  -1.306  1.00  0.00           H  
ATOM   1387  C   LEU A  84      15.115  -0.838  -0.578  1.00  0.00           C  
ATOM   1388  O   LEU A  84      15.300  -0.382   0.545  1.00  0.00           O  
ATOM   1389  N   ASP A  85      15.686  -0.318  -1.666  1.00  0.00           N  
ATOM   1390  H   ASP A  85      15.523  -0.765  -2.564  1.00  0.00           H  
ATOM   1391  CA  ASP A  85      16.472   0.918  -1.658  1.00  0.00           C  
ATOM   1392  HA  ASP A  85      17.340   0.798  -1.005  1.00  0.00           H  
ATOM   1393  CB  ASP A  85      16.987   1.174  -3.082  1.00  0.00           C  
ATOM   1394  HB2 ASP A  85      17.781   0.453  -3.286  1.00  0.00           H  
ATOM   1395  HB3 ASP A  85      16.188   0.984  -3.794  1.00  0.00           H  
ATOM   1396  CG  ASP A  85      17.527   2.581  -3.351  1.00  0.00           C  
ATOM   1397  OD1 ASP A  85      17.912   3.315  -2.413  1.00  0.00           O  
ATOM   1398  OD2 ASP A  85      17.617   2.936  -4.545  1.00  0.00           O  
ATOM   1399  C   ASP A  85      15.642   2.079  -1.091  1.00  0.00           C  
ATOM   1400  O   ASP A  85      16.049   2.659  -0.088  1.00  0.00           O  
ATOM   1401  N   ARG A  86      14.437   2.349  -1.620  1.00  0.00           N  
ATOM   1402  H   ARG A  86      14.151   1.837  -2.453  1.00  0.00           H  
ATOM   1403  CA  ARG A  86      13.562   3.406  -1.076  1.00  0.00           C  
ATOM   1404  HA  ARG A  86      14.080   4.356  -1.212  1.00  0.00           H  
ATOM   1405  CB  ARG A  86      12.228   3.443  -1.842  1.00  0.00           C  
ATOM   1406  HB2 ARG A  86      12.426   3.327  -2.909  1.00  0.00           H  
ATOM   1407  HB3 ARG A  86      11.598   2.615  -1.516  1.00  0.00           H  
ATOM   1408  CG  ARG A  86      11.479   4.771  -1.634  1.00  0.00           C  
ATOM   1409  HG2 ARG A  86      11.320   4.950  -0.570  1.00  0.00           H  
ATOM   1410  HG3 ARG A  86      12.083   5.583  -2.039  1.00  0.00           H  
ATOM   1411  CD  ARG A  86      10.115   4.747  -2.339  1.00  0.00           C  
ATOM   1412  HD2 ARG A  86      10.231   4.361  -3.353  1.00  0.00           H  
ATOM   1413  HD3 ARG A  86       9.451   4.065  -1.806  1.00  0.00           H  
ATOM   1414  NE  ARG A  86       9.487   6.080  -2.392  1.00  0.00           N  
ATOM   1415  HE  ARG A  86       8.793   6.316  -1.681  1.00  0.00           H  
ATOM   1416  CZ  ARG A  86       9.601   6.977  -3.348  1.00  0.00           C  
ATOM   1417  NH1 ARG A  86      10.454   6.864  -4.332  1.00  0.00           N  
ATOM   1418 HH11 ARG A  86      11.039   6.050  -4.345  1.00  0.00           H  
ATOM   1419 HH12 ARG A  86      10.552   7.598  -5.010  1.00  0.00           H  
ATOM   1420  NH2 ARG A  86       8.837   8.020  -3.309  1.00  0.00           N  
ATOM   1421 HH21 ARG A  86       8.255   8.100  -2.469  1.00  0.00           H  
ATOM   1422 HH22 ARG A  86       8.813   8.715  -4.021  1.00  0.00           H  
ATOM   1423  C   ARG A  86      13.341   3.265   0.438  1.00  0.00           C  
ATOM   1424  O   ARG A  86      13.405   4.265   1.143  1.00  0.00           O  
ATOM   1425  N   ASN A  87      13.113   2.055   0.954  1.00  0.00           N  
ATOM   1426  H   ASN A  87      13.056   1.267   0.323  1.00  0.00           H  
ATOM   1427  CA  ASN A  87      12.953   1.848   2.397  1.00  0.00           C  
ATOM   1428  HA  ASN A  87      12.312   2.642   2.786  1.00  0.00           H  
ATOM   1429  CB  ASN A  87      12.239   0.516   2.650  1.00  0.00           C  
ATOM   1430  HB2 ASN A  87      12.781  -0.302   2.175  1.00  0.00           H  
ATOM   1431  HB3 ASN A  87      12.250   0.374   3.727  1.00  0.00           H  
ATOM   1432  CG  ASN A  87      10.769   0.492   2.256  1.00  0.00           C  
ATOM   1433  OD1 ASN A  87       9.931   1.067   2.922  1.00  0.00           O  
ATOM   1434  ND2 ASN A  87      10.385  -0.181   1.193  1.00  0.00           N  
ATOM   1435 HD21 ASN A  87       9.398  -0.208   1.005  1.00  0.00           H  
ATOM   1436 HD22 ASN A  87      11.073  -0.513   0.531  1.00  0.00           H  
ATOM   1437  C   ASN A  87      14.272   1.941   3.208  1.00  0.00           C  
ATOM   1438  O   ASN A  87      14.256   2.480   4.314  1.00  0.00           O  
ATOM   1439  N   LEU A  88      15.416   1.454   2.704  1.00  0.00           N  
ATOM   1440  H   LEU A  88      15.393   1.029   1.783  1.00  0.00           H  
ATOM   1441  CA  LEU A  88      16.729   1.628   3.358  1.00  0.00           C  
ATOM   1442  HA  LEU A  88      16.652   1.301   4.394  1.00  0.00           H  
ATOM   1443  CB  LEU A  88      17.808   0.800   2.639  1.00  0.00           C  
ATOM   1444  HB2 LEU A  88      17.718   0.979   1.567  1.00  0.00           H  
ATOM   1445  HB3 LEU A  88      18.791   1.155   2.957  1.00  0.00           H  
ATOM   1446  CG  LEU A  88      17.749  -0.713   2.899  1.00  0.00           C  
ATOM   1447  HG  LEU A  88      16.742  -1.088   2.712  1.00  0.00           H  
ATOM   1448  CD1 LEU A  88      18.725  -1.422   1.958  1.00  0.00           C  
ATOM   1449 HD11 LEU A  88      18.676  -2.499   2.108  1.00  0.00           H  
ATOM   1450 HD12 LEU A  88      18.445  -1.201   0.928  1.00  0.00           H  
ATOM   1451 HD13 LEU A  88      19.743  -1.071   2.131  1.00  0.00           H  
ATOM   1452  CD2 LEU A  88      18.153  -1.066   4.332  1.00  0.00           C  
ATOM   1453 HD21 LEU A  88      17.446  -0.638   5.038  1.00  0.00           H  
ATOM   1454 HD22 LEU A  88      19.153  -0.690   4.550  1.00  0.00           H  
ATOM   1455 HD23 LEU A  88      18.140  -2.147   4.452  1.00  0.00           H  
ATOM   1456  C   LEU A  88      17.169   3.098   3.391  1.00  0.00           C  
ATOM   1457  O   LEU A  88      17.722   3.554   4.390  1.00  0.00           O  
ATOM   1458  N   TRP A  89      16.876   3.846   2.325  1.00  0.00           N  
ATOM   1459  H   TRP A  89      16.493   3.367   1.513  1.00  0.00           H  
ATOM   1460  CA  TRP A  89      16.998   5.302   2.249  1.00  0.00           C  
ATOM   1461  HA  TRP A  89      18.025   5.578   2.487  1.00  0.00           H  
ATOM   1462  CB  TRP A  89      16.711   5.719   0.797  1.00  0.00           C  
ATOM   1463  HB2 TRP A  89      17.248   5.031   0.143  1.00  0.00           H  
ATOM   1464  HB3 TRP A  89      15.649   5.574   0.599  1.00  0.00           H  
ATOM   1465  CG  TRP A  89      17.075   7.099   0.327  1.00  0.00           C  
ATOM   1466  CD1 TRP A  89      17.522   8.145   1.064  1.00  0.00           C  
ATOM   1467  HD1 TRP A  89      17.693   8.136   2.134  1.00  0.00           H  
ATOM   1468  NE1 TRP A  89      17.730   9.239   0.243  1.00  0.00           N  
ATOM   1469  HE1 TRP A  89      18.029  10.151   0.580  1.00  0.00           H  
ATOM   1470  CE2 TRP A  89      17.524   8.921  -1.080  1.00  0.00           C  
ATOM   1471  CZ2 TRP A  89      17.697   9.632  -2.274  1.00  0.00           C  
ATOM   1472  HZ2 TRP A  89      18.085  10.636  -2.244  1.00  0.00           H  
ATOM   1473  CH2 TRP A  89      17.360   9.022  -3.494  1.00  0.00           C  
ATOM   1474  HH2 TRP A  89      17.477   9.559  -4.426  1.00  0.00           H  
ATOM   1475  CZ3 TRP A  89      16.862   7.706  -3.500  1.00  0.00           C  
ATOM   1476  HZ3 TRP A  89      16.604   7.233  -4.438  1.00  0.00           H  
ATOM   1477  CE3 TRP A  89      16.716   6.991  -2.295  1.00  0.00           C  
ATOM   1478  HE3 TRP A  89      16.368   5.967  -2.316  1.00  0.00           H  
ATOM   1479  CD2 TRP A  89      17.051   7.577  -1.054  1.00  0.00           C  
ATOM   1480  C   TRP A  89      16.075   5.988   3.271  1.00  0.00           C  
ATOM   1481  O   TRP A  89      16.518   6.919   3.937  1.00  0.00           O  
ATOM   1482  N   GLY A  90      14.860   5.475   3.495  1.00  0.00           N  
ATOM   1483  H   GLY A  90      14.519   4.767   2.856  1.00  0.00           H  
ATOM   1484  CA  GLY A  90      13.967   5.900   4.585  1.00  0.00           C  
ATOM   1485  HA2 GLY A  90      13.727   6.956   4.474  1.00  0.00           H  
ATOM   1486  HA3 GLY A  90      13.041   5.329   4.524  1.00  0.00           H  
ATOM   1487  C   GLY A  90      14.559   5.705   5.986  1.00  0.00           C  
ATOM   1488  O   GLY A  90      14.542   6.635   6.790  1.00  0.00           O  
ATOM   1489  N   LEU A  91      15.171   4.547   6.263  1.00  0.00           N  
ATOM   1490  H   LEU A  91      15.126   3.805   5.570  1.00  0.00           H  
ATOM   1491  CA  LEU A  91      15.891   4.302   7.522  1.00  0.00           C  
ATOM   1492  HA  LEU A  91      15.244   4.566   8.360  1.00  0.00           H  
ATOM   1493  CB  LEU A  91      16.265   2.814   7.621  1.00  0.00           C  
ATOM   1494  HB2 LEU A  91      16.849   2.546   6.739  1.00  0.00           H  
ATOM   1495  HB3 LEU A  91      16.905   2.694   8.493  1.00  0.00           H  
ATOM   1496  CG  LEU A  91      15.100   1.823   7.770  1.00  0.00           C  
ATOM   1497  HG  LEU A  91      14.373   1.963   6.971  1.00  0.00           H  
ATOM   1498  CD1 LEU A  91      15.678   0.413   7.678  1.00  0.00           C  
ATOM   1499 HD11 LEU A  91      16.064   0.244   6.676  1.00  0.00           H  
ATOM   1500 HD12 LEU A  91      16.486   0.295   8.399  1.00  0.00           H  
ATOM   1501 HD13 LEU A  91      14.905  -0.322   7.891  1.00  0.00           H  
ATOM   1502  CD2 LEU A  91      14.402   1.950   9.124  1.00  0.00           C  
ATOM   1503 HD21 LEU A  91      15.118   1.816   9.935  1.00  0.00           H  
ATOM   1504 HD22 LEU A  91      13.938   2.932   9.211  1.00  0.00           H  
ATOM   1505 HD23 LEU A  91      13.619   1.197   9.205  1.00  0.00           H  
ATOM   1506  C   LEU A  91      17.165   5.155   7.665  1.00  0.00           C  
ATOM   1507  O   LEU A  91      17.552   5.510   8.780  1.00  0.00           O  
ATOM   1508  N   ALA A  92      17.845   5.474   6.561  1.00  0.00           N  
ATOM   1509  H   ALA A  92      17.520   5.102   5.674  1.00  0.00           H  
ATOM   1510  CA  ALA A  92      19.072   6.269   6.573  1.00  0.00           C  
ATOM   1511  HA  ALA A  92      19.687   5.965   7.418  1.00  0.00           H  
ATOM   1512  CB  ALA A  92      19.852   5.983   5.286  1.00  0.00           C  
ATOM   1513  HB1 ALA A  92      20.103   4.925   5.225  1.00  0.00           H  
ATOM   1514  HB2 ALA A  92      19.259   6.262   4.412  1.00  0.00           H  
ATOM   1515  HB3 ALA A  92      20.769   6.569   5.288  1.00  0.00           H  
ATOM   1516  C   ALA A  92      18.817   7.781   6.697  1.00  0.00           C  
ATOM   1517  O   ALA A  92      19.564   8.479   7.385  1.00  0.00           O  
ATOM   1518  N   GLY A  93      17.842   8.311   5.954  1.00  0.00           N  
ATOM   1519  H   GLY A  93      17.272   7.663   5.414  1.00  0.00           H  
ATOM   1520  CA  GLY A  93      17.696   9.732   5.620  1.00  0.00           C  
ATOM   1521  HA2 GLY A  93      16.739   9.876   5.118  1.00  0.00           H  
ATOM   1522  HA3 GLY A  93      17.696  10.318   6.540  1.00  0.00           H  
ATOM   1523  C   GLY A  93      18.805  10.272   4.699  1.00  0.00           C  
ATOM   1524  O   GLY A  93      18.534  11.079   3.816  1.00  0.00           O  
ATOM   1525  N   LEU A  94      20.046   9.808   4.871  1.00  0.00           N  
ATOM   1526  H   LEU A  94      20.189   9.172   5.643  1.00  0.00           H  
ATOM   1527  CA  LEU A  94      21.206  10.139   4.043  1.00  0.00           C  
ATOM   1528  HA  LEU A  94      21.353  11.218   4.068  1.00  0.00           H  
ATOM   1529  CB  LEU A  94      22.457   9.441   4.612  1.00  0.00           C  
ATOM   1530  HB2 LEU A  94      22.276   8.368   4.581  1.00  0.00           H  
ATOM   1531  HB3 LEU A  94      23.305   9.652   3.957  1.00  0.00           H  
ATOM   1532  CG  LEU A  94      22.843   9.813   6.055  1.00  0.00           C  
ATOM   1533  HG  LEU A  94      21.993   9.664   6.720  1.00  0.00           H  
ATOM   1534  CD1 LEU A  94      23.980   8.906   6.528  1.00  0.00           C  
ATOM   1535 HD11 LEU A  94      23.660   7.865   6.482  1.00  0.00           H  
ATOM   1536 HD12 LEU A  94      24.861   9.044   5.900  1.00  0.00           H  
ATOM   1537 HD13 LEU A  94      24.241   9.145   7.559  1.00  0.00           H  
ATOM   1538  CD2 LEU A  94      23.305  11.267   6.159  1.00  0.00           C  
ATOM   1539 HD21 LEU A  94      24.133  11.452   5.474  1.00  0.00           H  
ATOM   1540 HD22 LEU A  94      22.484  11.941   5.923  1.00  0.00           H  
ATOM   1541 HD23 LEU A  94      23.637  11.475   7.176  1.00  0.00           H  
ATOM   1542  C   LEU A  94      21.000   9.718   2.578  1.00  0.00           C  
ATOM   1543  O   LEU A  94      20.629   8.576   2.306  1.00  0.00           O  
ATOM   1544  N   ASN A  95      21.317  10.618   1.641  1.00  0.00           N  
ATOM   1545  H   ASN A  95      21.579  11.541   1.944  1.00  0.00           H  
ATOM   1546  CA  ASN A  95      21.136  10.376   0.207  1.00  0.00           C  
ATOM   1547  HA  ASN A  95      20.115  10.037   0.045  1.00  0.00           H  
ATOM   1548  CB  ASN A  95      21.354  11.672  -0.599  1.00  0.00           C  
ATOM   1549  HB2 ASN A  95      22.146  12.276  -0.160  1.00  0.00           H  
ATOM   1550  HB3 ASN A  95      21.660  11.408  -1.612  1.00  0.00           H  
ATOM   1551  CG  ASN A  95      20.096  12.507  -0.742  1.00  0.00           C  
ATOM   1552  OD1 ASN A  95      19.049  12.215  -0.195  1.00  0.00           O  
ATOM   1553  ND2 ASN A  95      20.149  13.549  -1.533  1.00  0.00           N  
ATOM   1554 HD21 ASN A  95      19.288  14.060  -1.635  1.00  0.00           H  
ATOM   1555 HD22 ASN A  95      20.983  13.789  -2.035  1.00  0.00           H  
ATOM   1556  C   ASN A  95      22.008   9.255  -0.354  1.00  0.00           C  
ATOM   1557  O   ASN A  95      21.488   8.419  -1.080  1.00  0.00           O  
ATOM   1558  N   SER A  96      23.319   9.250  -0.109  1.00  0.00           N  
ATOM   1559  H   SER A  96      23.708   9.920   0.539  1.00  0.00           H  
ATOM   1560  CA  SER A  96      24.247   8.271  -0.694  1.00  0.00           C  
ATOM   1561  HA  SER A  96      23.774   7.289  -0.690  1.00  0.00           H  
ATOM   1562  CB  SER A  96      24.560   8.648  -2.147  1.00  0.00           C  
ATOM   1563  HB2 SER A  96      23.628   8.733  -2.708  1.00  0.00           H  
ATOM   1564  HB3 SER A  96      25.075   9.610  -2.168  1.00  0.00           H  
ATOM   1565  OG  SER A  96      25.371   7.664  -2.752  1.00  0.00           O  
ATOM   1566  HG  SER A  96      25.584   7.936  -3.650  1.00  0.00           H  
ATOM   1567  C   SER A  96      25.534   8.177   0.127  1.00  0.00           C  
ATOM   1568  O   SER A  96      25.964   9.173   0.711  1.00  0.00           O  
ATOM   1569  N   CYS A  97      26.143   6.991   0.168  1.00  0.00           N  
ATOM   1570  H   CYS A  97      25.745   6.226  -0.369  1.00  0.00           H  
ATOM   1571  CA  CYS A  97      27.399   6.742   0.868  1.00  0.00           C  
ATOM   1572  HA  CYS A  97      27.979   7.662   0.881  1.00  0.00           H  
ATOM   1573  CB  CYS A  97      27.092   6.373   2.328  1.00  0.00           C  
ATOM   1574  HB2 CYS A  97      26.481   7.151   2.788  1.00  0.00           H  
ATOM   1575  HB3 CYS A  97      26.543   5.430   2.351  1.00  0.00           H  
ATOM   1576  SG  CYS A  97      28.641   6.191   3.260  1.00  0.00           S  
ATOM   1577  HG  CYS A  97      28.917   7.490   3.425  1.00  0.00           H  
ATOM   1578  C   CYS A  97      28.183   5.637   0.133  1.00  0.00           C  
ATOM   1579  O   CYS A  97      27.769   4.476   0.175  1.00  0.00           O  
ATOM   1580  N   PRO A  98      29.273   5.959  -0.592  1.00  0.00           N  
ATOM   1581  CD  PRO A  98      29.817   7.291  -0.822  1.00  0.00           C  
ATOM   1582  HD2 PRO A  98      29.946   7.837   0.112  1.00  0.00           H  
ATOM   1583  HD3 PRO A  98      29.160   7.844  -1.498  1.00  0.00           H  
ATOM   1584  CG  PRO A  98      31.181   7.082  -1.479  1.00  0.00           C  
ATOM   1585  HG2 PRO A  98      31.952   7.012  -0.709  1.00  0.00           H  
ATOM   1586  HG3 PRO A  98      31.417   7.880  -2.183  1.00  0.00           H  
ATOM   1587  CB  PRO A  98      31.028   5.734  -2.181  1.00  0.00           C  
ATOM   1588  HB2 PRO A  98      31.992   5.248  -2.337  1.00  0.00           H  
ATOM   1589  HB3 PRO A  98      30.515   5.876  -3.134  1.00  0.00           H  
ATOM   1590  CA  PRO A  98      30.121   4.951  -1.226  1.00  0.00           C  
ATOM   1591  HA  PRO A  98      29.511   4.252  -1.798  1.00  0.00           H  
ATOM   1592  C   PRO A  98      30.929   4.157  -0.188  1.00  0.00           C  
ATOM   1593  O   PRO A  98      31.064   4.559   0.966  1.00  0.00           O  
ATOM   1594  N   VAL A  99      31.526   3.046  -0.619  1.00  0.00           N  
ATOM   1595  H   VAL A  99      31.464   2.810  -1.600  1.00  0.00           H  
ATOM   1596  CA  VAL A  99      32.368   2.169   0.209  1.00  0.00           C  
ATOM   1597  HA  VAL A  99      32.683   2.723   1.095  1.00  0.00           H  
ATOM   1598  CB  VAL A  99      31.539   0.960   0.699  1.00  0.00           C  
ATOM   1599  HB  VAL A  99      30.637   1.347   1.178  1.00  0.00           H  
ATOM   1600  CG1 VAL A  99      31.104   0.051  -0.456  1.00  0.00           C  
ATOM   1601 HG11 VAL A  99      30.466   0.600  -1.148  1.00  0.00           H  
ATOM   1602 HG12 VAL A  99      30.541  -0.794  -0.068  1.00  0.00           H  
ATOM   1603 HG13 VAL A  99      31.973  -0.331  -0.992  1.00  0.00           H  
ATOM   1604  CG2 VAL A  99      32.271   0.114   1.750  1.00  0.00           C  
ATOM   1605 HG21 VAL A  99      31.573  -0.600   2.189  1.00  0.00           H  
ATOM   1606 HG22 VAL A  99      33.089  -0.448   1.298  1.00  0.00           H  
ATOM   1607 HG23 VAL A  99      32.656   0.755   2.544  1.00  0.00           H  
ATOM   1608  C   VAL A  99      33.641   1.791  -0.561  1.00  0.00           C  
ATOM   1609  O   VAL A  99      33.697   1.942  -1.782  1.00  0.00           O  
ATOM   1610  N   LYS A 100      34.676   1.339   0.153  1.00  0.00           N  
ATOM   1611  H   LYS A 100      34.543   1.203   1.144  1.00  0.00           H  
ATOM   1612  CA  LYS A 100      35.989   0.944  -0.371  1.00  0.00           C  
ATOM   1613  HA  LYS A 100      35.880   0.570  -1.390  1.00  0.00           H  
ATOM   1614  CB  LYS A 100      36.932   2.157  -0.365  1.00  0.00           C  
ATOM   1615  HB2 LYS A 100      36.766   2.765   0.525  1.00  0.00           H  
ATOM   1616  HB3 LYS A 100      37.954   1.792  -0.306  1.00  0.00           H  
ATOM   1617  CG  LYS A 100      36.787   3.014  -1.629  1.00  0.00           C  
ATOM   1618  HG2 LYS A 100      36.684   2.357  -2.495  1.00  0.00           H  
ATOM   1619  HG3 LYS A 100      35.901   3.646  -1.547  1.00  0.00           H  
ATOM   1620  CD  LYS A 100      38.034   3.882  -1.825  1.00  0.00           C  
ATOM   1621  HD2 LYS A 100      38.119   4.607  -1.015  1.00  0.00           H  
ATOM   1622  HD3 LYS A 100      38.911   3.236  -1.811  1.00  0.00           H  
ATOM   1623  CE  LYS A 100      37.979   4.589  -3.178  1.00  0.00           C  
ATOM   1624  HE2 LYS A 100      37.615   3.875  -3.923  1.00  0.00           H  
ATOM   1625  HE3 LYS A 100      37.264   5.415  -3.119  1.00  0.00           H  
ATOM   1626  NZ  LYS A 100      39.326   5.069  -3.567  1.00  0.00           N  
ATOM   1627  HZ1 LYS A 100      39.963   4.279  -3.597  1.00  0.00           H  
ATOM   1628  HZ2 LYS A 100      39.678   5.725  -2.883  1.00  0.00           H  
ATOM   1629  HZ3 LYS A 100      39.304   5.507  -4.477  1.00  0.00           H  
ATOM   1630  C   LYS A 100      36.592  -0.190   0.457  1.00  0.00           C  
ATOM   1631  O   LYS A 100      36.231  -0.344   1.621  1.00  0.00           O  
ATOM   1632  N   GLU A 101      37.510  -0.943  -0.150  1.00  0.00           N  
ATOM   1633  H   GLU A 101      37.802  -0.679  -1.084  1.00  0.00           H  
ATOM   1634  CA  GLU A 101      38.350  -1.966   0.497  1.00  0.00           C  
ATOM   1635  HA  GLU A 101      38.815  -2.543  -0.302  1.00  0.00           H  
ATOM   1636  CB  GLU A 101      39.510  -1.315   1.283  1.00  0.00           C  
ATOM   1637  HB2 GLU A 101      39.134  -0.965   2.242  1.00  0.00           H  
ATOM   1638  HB3 GLU A 101      40.234  -2.098   1.498  1.00  0.00           H  
ATOM   1639  CG  GLU A 101      40.272  -0.136   0.632  1.00  0.00           C  
ATOM   1640  HG2 GLU A 101      39.857   0.786   1.046  1.00  0.00           H  
ATOM   1641  HG3 GLU A 101      41.316  -0.173   0.952  1.00  0.00           H  
ATOM   1642  CD  GLU A 101      40.215  -0.039  -0.906  1.00  0.00           C  
ATOM   1643  OE1 GLU A 101      40.025   1.095  -1.410  1.00  0.00           O  
ATOM   1644  OE2 GLU A 101      40.279  -1.089  -1.579  1.00  0.00           O  
ATOM   1645  C   GLU A 101      37.534  -2.997   1.306  1.00  0.00           C  
ATOM   1646  O   GLU A 101      37.825  -3.286   2.466  1.00  0.00           O  
ATOM   1647  N   ALA A 102      36.462  -3.517   0.691  1.00  0.00           N  
ATOM   1648  H   ALA A 102      36.310  -3.278  -0.277  1.00  0.00           H  
ATOM   1649  CA  ALA A 102      35.439  -4.340   1.339  1.00  0.00           C  
ATOM   1650  HA  ALA A 102      35.788  -4.610   2.337  1.00  0.00           H  
ATOM   1651  CB  ALA A 102      34.167  -3.497   1.503  1.00  0.00           C  
ATOM   1652  HB1 ALA A 102      33.387  -4.092   1.976  1.00  0.00           H  
ATOM   1653  HB2 ALA A 102      34.378  -2.626   2.125  1.00  0.00           H  
ATOM   1654  HB3 ALA A 102      33.819  -3.163   0.526  1.00  0.00           H  
ATOM   1655  C   ALA A 102      35.157  -5.647   0.577  1.00  0.00           C  
ATOM   1656  O   ALA A 102      35.174  -5.694  -0.657  1.00  0.00           O  
ATOM   1657  N   ASN A 103      34.853  -6.701   1.341  1.00  0.00           N  
ATOM   1658  H   ASN A 103      34.831  -6.562   2.337  1.00  0.00           H  
ATOM   1659  CA  ASN A 103      34.543  -8.038   0.832  1.00  0.00           C  
ATOM   1660  HA  ASN A 103      35.400  -8.388   0.254  1.00  0.00           H  
ATOM   1661  CB  ASN A 103      34.319  -9.004   2.015  1.00  0.00           C  
ATOM   1662  HB2 ASN A 103      33.470  -8.653   2.602  1.00  0.00           H  
ATOM   1663  HB3 ASN A 103      34.075  -9.998   1.635  1.00  0.00           H  
ATOM   1664  CG  ASN A 103      35.525  -9.156   2.925  1.00  0.00           C  
ATOM   1665  OD1 ASN A 103      36.663  -9.108   2.504  1.00  0.00           O  
ATOM   1666  ND2 ASN A 103      35.312  -9.344   4.206  1.00  0.00           N  
ATOM   1667 HD21 ASN A 103      36.130  -9.439   4.780  1.00  0.00           H  
ATOM   1668 HD22 ASN A 103      34.380  -9.370   4.576  1.00  0.00           H  
ATOM   1669  C   ASN A 103      33.321  -8.041  -0.103  1.00  0.00           C  
ATOM   1670  O   ASN A 103      32.495  -7.131  -0.080  1.00  0.00           O  
ATOM   1671  N   GLN A 104      33.169  -9.109  -0.889  1.00  0.00           N  
ATOM   1672  H   GLN A 104      33.827  -9.869  -0.800  1.00  0.00           H  
ATOM   1673  CA  GLN A 104      32.000  -9.346  -1.739  1.00  0.00           C  
ATOM   1674  HA  GLN A 104      31.303  -8.512  -1.644  1.00  0.00           H  
ATOM   1675  CB  GLN A 104      32.421  -9.433  -3.219  1.00  0.00           C  
ATOM   1676  HB2 GLN A 104      32.999 -10.348  -3.366  1.00  0.00           H  
ATOM   1677  HB3 GLN A 104      31.523  -9.503  -3.834  1.00  0.00           H  
ATOM   1678  CG  GLN A 104      33.272  -8.247  -3.717  1.00  0.00           C  
ATOM   1679  HG2 GLN A 104      34.206  -8.201  -3.158  1.00  0.00           H  
ATOM   1680  HG3 GLN A 104      33.536  -8.424  -4.759  1.00  0.00           H  
ATOM   1681  CD  GLN A 104      32.563  -6.895  -3.641  1.00  0.00           C  
ATOM   1682  OE1 GLN A 104      31.485  -6.698  -4.187  1.00  0.00           O  
ATOM   1683  NE2 GLN A 104      33.130  -5.906  -2.981  1.00  0.00           N  
ATOM   1684 HE21 GLN A 104      32.633  -5.026  -2.968  1.00  0.00           H  
ATOM   1685 HE22 GLN A 104      33.975  -6.026  -2.434  1.00  0.00           H  
ATOM   1686  C   GLN A 104      31.264 -10.614  -1.270  1.00  0.00           C  
ATOM   1687  O   GLN A 104      31.891 -11.568  -0.810  1.00  0.00           O  
ATOM   1688  N   SER A 105      29.940 -10.617  -1.394  1.00  0.00           N  
ATOM   1689  H   SER A 105      29.514  -9.789  -1.806  1.00  0.00           H  
ATOM   1690  CA  SER A 105      29.019 -11.700  -1.015  1.00  0.00           C  
ATOM   1691  HA  SER A 105      29.576 -12.602  -0.751  1.00  0.00           H  
ATOM   1692  CB  SER A 105      28.199 -11.237   0.201  1.00  0.00           C  
ATOM   1693  HB2 SER A 105      28.869 -11.137   1.055  1.00  0.00           H  
ATOM   1694  HB3 SER A 105      27.760 -10.259  -0.010  1.00  0.00           H  
ATOM   1695  OG  SER A 105      27.153 -12.136   0.538  1.00  0.00           O  
ATOM   1696  HG  SER A 105      26.427 -12.032  -0.110  1.00  0.00           H  
ATOM   1697  C   SER A 105      28.095 -12.010  -2.196  1.00  0.00           C  
ATOM   1698  O   SER A 105      27.900 -11.135  -3.033  1.00  0.00           O  
ATOM   1699  N   THR A 106      27.453 -13.181  -2.243  1.00  0.00           N  
ATOM   1700  H   THR A 106      27.609 -13.855  -1.508  1.00  0.00           H  
ATOM   1701  CA  THR A 106      26.245 -13.355  -3.077  1.00  0.00           C  
ATOM   1702  HA  THR A 106      26.466 -13.043  -4.101  1.00  0.00           H  
ATOM   1703  CB  THR A 106      25.769 -14.818  -3.148  1.00  0.00           C  
ATOM   1704  HB  THR A 106      24.945 -14.878  -3.857  1.00  0.00           H  
ATOM   1705  CG2 THR A 106      26.865 -15.784  -3.597  1.00  0.00           C  
ATOM   1706 HG21 THR A 106      27.333 -15.409  -4.507  1.00  0.00           H  
ATOM   1707 HG22 THR A 106      26.427 -16.760  -3.818  1.00  0.00           H  
ATOM   1708 HG23 THR A 106      27.624 -15.894  -2.823  1.00  0.00           H  
ATOM   1709  OG1 THR A 106      25.311 -15.275  -1.895  1.00  0.00           O  
ATOM   1710  HG1 THR A 106      24.957 -16.155  -2.069  1.00  0.00           H  
ATOM   1711  C   THR A 106      25.118 -12.459  -2.540  1.00  0.00           C  
ATOM   1712  O   THR A 106      25.095 -12.126  -1.342  1.00  0.00           O  
ATOM   1713  N   LEU A 107      24.194 -12.052  -3.412  1.00  0.00           N  
ATOM   1714  H   LEU A 107      24.298 -12.313  -4.388  1.00  0.00           H  
ATOM   1715  CA  LEU A 107      23.033 -11.234  -3.052  1.00  0.00           C  
ATOM   1716  HA  LEU A 107      23.391 -10.400  -2.448  1.00  0.00           H  
ATOM   1717  CB  LEU A 107      22.426 -10.641  -4.341  1.00  0.00           C  
ATOM   1718  HB2 LEU A 107      23.164  -9.988  -4.810  1.00  0.00           H  
ATOM   1719  HB3 LEU A 107      22.232 -11.455  -5.033  1.00  0.00           H  
ATOM   1720  CG  LEU A 107      21.119  -9.849  -4.132  1.00  0.00           C  
ATOM   1721  HG  LEU A 107      20.386 -10.482  -3.640  1.00  0.00           H  
ATOM   1722  CD1 LEU A 107      21.343  -8.580  -3.301  1.00  0.00           C  
ATOM   1723 HD11 LEU A 107      20.406  -8.034  -3.198  1.00  0.00           H  
ATOM   1724 HD12 LEU A 107      21.703  -8.845  -2.309  1.00  0.00           H  
ATOM   1725 HD13 LEU A 107      22.085  -7.945  -3.785  1.00  0.00           H  
ATOM   1726  CD2 LEU A 107      20.528  -9.421  -5.472  1.00  0.00           C  
ATOM   1727 HD21 LEU A 107      20.430 -10.281  -6.132  1.00  0.00           H  
ATOM   1728 HD22 LEU A 107      19.545  -8.979  -5.321  1.00  0.00           H  
ATOM   1729 HD23 LEU A 107      21.186  -8.691  -5.944  1.00  0.00           H  
ATOM   1730  C   LEU A 107      22.016 -12.002  -2.186  1.00  0.00           C  
ATOM   1731  O   LEU A 107      21.444 -11.400  -1.282  1.00  0.00           O  
ATOM   1732  N   GLU A 108      21.836 -13.314  -2.383  1.00  0.00           N  
ATOM   1733  H   GLU A 108      22.302 -13.739  -3.182  1.00  0.00           H  
ATOM   1734  CA  GLU A 108      20.997 -14.173  -1.526  1.00  0.00           C  
ATOM   1735  HA  GLU A 108      19.955 -13.847  -1.579  1.00  0.00           H  
ATOM   1736  CB  GLU A 108      21.093 -15.628  -2.035  1.00  0.00           C  
ATOM   1737  HB2 GLU A 108      21.035 -15.653  -3.121  1.00  0.00           H  
ATOM   1738  HB3 GLU A 108      22.076 -16.020  -1.773  1.00  0.00           H  
ATOM   1739  CG  GLU A 108      20.032 -16.572  -1.439  1.00  0.00           C  
ATOM   1740  HG2 GLU A 108      20.369 -17.599  -1.591  1.00  0.00           H  
ATOM   1741  HG3 GLU A 108      19.972 -16.405  -0.363  1.00  0.00           H  
ATOM   1742  CD  GLU A 108      18.637 -16.426  -2.075  1.00  0.00           C  
ATOM   1743  OE1 GLU A 108      18.565 -16.238  -3.313  1.00  0.00           O  
ATOM   1744  OE2 GLU A 108      17.637 -16.481  -1.325  1.00  0.00           O  
ATOM   1745  C   GLU A 108      21.457 -14.086  -0.057  1.00  0.00           C  
ATOM   1746  O   GLU A 108      20.680 -13.821   0.860  1.00  0.00           O  
ATOM   1747  N   ASN A 109      22.769 -14.222   0.162  1.00  0.00           N  
ATOM   1748  H   ASN A 109      23.365 -14.376  -0.643  1.00  0.00           H  
ATOM   1749  CA  ASN A 109      23.389 -14.192   1.485  1.00  0.00           C  
ATOM   1750  HA  ASN A 109      22.816 -14.842   2.150  1.00  0.00           H  
ATOM   1751  CB  ASN A 109      24.797 -14.773   1.310  1.00  0.00           C  
ATOM   1752  HB2 ASN A 109      24.729 -15.732   0.794  1.00  0.00           H  
ATOM   1753  HB3 ASN A 109      25.401 -14.108   0.696  1.00  0.00           H  
ATOM   1754  CG  ASN A 109      25.495 -14.980   2.631  1.00  0.00           C  
ATOM   1755  OD1 ASN A 109      26.026 -14.063   3.238  1.00  0.00           O  
ATOM   1756  ND2 ASN A 109      25.489 -16.188   3.138  1.00  0.00           N  
ATOM   1757 HD21 ASN A 109      25.969 -16.320   4.009  1.00  0.00           H  
ATOM   1758 HD22 ASN A 109      25.054 -16.946   2.637  1.00  0.00           H  
ATOM   1759  C   ASN A 109      23.398 -12.785   2.124  1.00  0.00           C  
ATOM   1760  O   ASN A 109      23.187 -12.647   3.334  1.00  0.00           O  
ATOM   1761  N   PHE A 110      23.597 -11.746   1.306  1.00  0.00           N  
ATOM   1762  H   PHE A 110      23.760 -11.943   0.325  1.00  0.00           H  
ATOM   1763  CA  PHE A 110      23.483 -10.341   1.715  1.00  0.00           C  
ATOM   1764  HA  PHE A 110      24.145 -10.161   2.562  1.00  0.00           H  
ATOM   1765  CB  PHE A 110      23.941  -9.464   0.535  1.00  0.00           C  
ATOM   1766  HB2 PHE A 110      24.986  -9.697   0.316  1.00  0.00           H  
ATOM   1767  HB3 PHE A 110      23.361  -9.744  -0.342  1.00  0.00           H  
ATOM   1768  CG  PHE A 110      23.803  -7.959   0.708  1.00  0.00           C  
ATOM   1769  CD1 PHE A 110      24.933  -7.167   0.997  1.00  0.00           C  
ATOM   1770  HD1 PHE A 110      25.899  -7.629   1.139  1.00  0.00           H  
ATOM   1771  CE1 PHE A 110      24.821  -5.766   1.050  1.00  0.00           C  
ATOM   1772  HE1 PHE A 110      25.697  -5.162   1.239  1.00  0.00           H  
ATOM   1773  CZ  PHE A 110      23.577  -5.149   0.825  1.00  0.00           C  
ATOM   1774  HZ  PHE A 110      23.496  -4.071   0.844  1.00  0.00           H  
ATOM   1775  CE2 PHE A 110      22.444  -5.934   0.552  1.00  0.00           C  
ATOM   1776  HE2 PHE A 110      21.490  -5.459   0.364  1.00  0.00           H  
ATOM   1777  CD2 PHE A 110      22.560  -7.334   0.483  1.00  0.00           C  
ATOM   1778  HD2 PHE A 110      21.694  -7.930   0.233  1.00  0.00           H  
ATOM   1779  C   PHE A 110      22.049 -10.017   2.159  1.00  0.00           C  
ATOM   1780  O   PHE A 110      21.841  -9.405   3.209  1.00  0.00           O  
ATOM   1781  N   LEU A 111      21.053 -10.474   1.390  1.00  0.00           N  
ATOM   1782  H   LEU A 111      21.291 -10.979   0.540  1.00  0.00           H  
ATOM   1783  CA  LEU A 111      19.635 -10.317   1.702  1.00  0.00           C  
ATOM   1784  HA  LEU A 111      19.458  -9.276   1.964  1.00  0.00           H  
ATOM   1785  CB  LEU A 111      18.762 -10.675   0.486  1.00  0.00           C  
ATOM   1786  HB2 LEU A 111      19.062 -11.661   0.126  1.00  0.00           H  
ATOM   1787  HB3 LEU A 111      17.722 -10.746   0.807  1.00  0.00           H  
ATOM   1788  CG  LEU A 111      18.844  -9.664  -0.672  1.00  0.00           C  
ATOM   1789  HG  LEU A 111      19.882  -9.480  -0.934  1.00  0.00           H  
ATOM   1790  CD1 LEU A 111      18.110 -10.228  -1.890  1.00  0.00           C  
ATOM   1791 HD11 LEU A 111      18.189  -9.536  -2.727  1.00  0.00           H  
ATOM   1792 HD12 LEU A 111      18.564 -11.178  -2.179  1.00  0.00           H  
ATOM   1793 HD13 LEU A 111      17.060 -10.402  -1.656  1.00  0.00           H  
ATOM   1794  CD2 LEU A 111      18.203  -8.318  -0.326  1.00  0.00           C  
ATOM   1795 HD21 LEU A 111      18.720  -7.853   0.510  1.00  0.00           H  
ATOM   1796 HD22 LEU A 111      18.281  -7.653  -1.186  1.00  0.00           H  
ATOM   1797 HD23 LEU A 111      17.154  -8.466  -0.080  1.00  0.00           H  
ATOM   1798  C   LEU A 111      19.216 -11.129   2.928  1.00  0.00           C  
ATOM   1799  O   LEU A 111      18.527 -10.566   3.769  1.00  0.00           O  
ATOM   1800  N   GLU A 112      19.627 -12.389   3.106  1.00  0.00           N  
ATOM   1801  H   GLU A 112      20.121 -12.870   2.354  1.00  0.00           H  
ATOM   1802  CA  GLU A 112      19.253 -13.144   4.315  1.00  0.00           C  
ATOM   1803  HA  GLU A 112      18.175 -13.046   4.442  1.00  0.00           H  
ATOM   1804  CB  GLU A 112      19.566 -14.640   4.157  1.00  0.00           C  
ATOM   1805  HB2 GLU A 112      19.145 -14.993   3.216  1.00  0.00           H  
ATOM   1806  HB3 GLU A 112      20.646 -14.780   4.117  1.00  0.00           H  
ATOM   1807  CG  GLU A 112      18.987 -15.486   5.308  1.00  0.00           C  
ATOM   1808  HG2 GLU A 112      19.226 -16.534   5.120  1.00  0.00           H  
ATOM   1809  HG3 GLU A 112      19.476 -15.208   6.245  1.00  0.00           H  
ATOM   1810  CD  GLU A 112      17.461 -15.328   5.437  1.00  0.00           C  
ATOM   1811  OE1 GLU A 112      16.743 -15.753   4.502  1.00  0.00           O  
ATOM   1812  OE2 GLU A 112      16.983 -14.711   6.420  1.00  0.00           O  
ATOM   1813  C   GLU A 112      19.896 -12.563   5.586  1.00  0.00           C  
ATOM   1814  O   GLU A 112      19.244 -12.482   6.628  1.00  0.00           O  
ATOM   1815  N   ARG A 113      21.136 -12.059   5.515  1.00  0.00           N  
ATOM   1816  H   ARG A 113      21.648 -12.142   4.640  1.00  0.00           H  
ATOM   1817  CA  ARG A 113      21.725 -11.305   6.637  1.00  0.00           C  
ATOM   1818  HA  ARG A 113      21.592 -11.891   7.547  1.00  0.00           H  
ATOM   1819  CB  ARG A 113      23.227 -11.084   6.423  1.00  0.00           C  
ATOM   1820  HB2 ARG A 113      23.421 -10.773   5.395  1.00  0.00           H  
ATOM   1821  HB3 ARG A 113      23.571 -10.298   7.099  1.00  0.00           H  
ATOM   1822  CG  ARG A 113      23.981 -12.381   6.755  1.00  0.00           C  
ATOM   1823  HG2 ARG A 113      23.726 -12.686   7.771  1.00  0.00           H  
ATOM   1824  HG3 ARG A 113      23.680 -13.177   6.072  1.00  0.00           H  
ATOM   1825  CD  ARG A 113      25.497 -12.196   6.691  1.00  0.00           C  
ATOM   1826  HD2 ARG A 113      25.771 -11.306   7.258  1.00  0.00           H  
ATOM   1827  HD3 ARG A 113      25.970 -13.057   7.167  1.00  0.00           H  
ATOM   1828  NE  ARG A 113      25.974 -12.117   5.303  1.00  0.00           N  
ATOM   1829  HE  ARG A 113      25.656 -12.835   4.660  1.00  0.00           H  
ATOM   1830  CZ  ARG A 113      26.870 -11.291   4.804  1.00  0.00           C  
ATOM   1831  NH1 ARG A 113      27.367 -10.293   5.475  1.00  0.00           N  
ATOM   1832 HH11 ARG A 113      27.072 -10.102   6.406  1.00  0.00           H  
ATOM   1833 HH12 ARG A 113      28.070  -9.703   5.010  1.00  0.00           H  
ATOM   1834  NH2 ARG A 113      27.304 -11.470   3.597  1.00  0.00           N  
ATOM   1835 HH21 ARG A 113      26.995 -12.269   3.056  1.00  0.00           H  
ATOM   1836 HH22 ARG A 113      28.142 -10.943   3.350  1.00  0.00           H  
ATOM   1837  C   ARG A 113      20.978 -10.001   6.913  1.00  0.00           C  
ATOM   1838  O   ARG A 113      20.695  -9.726   8.074  1.00  0.00           O  
ATOM   1839  N   LEU A 114      20.570  -9.253   5.887  1.00  0.00           N  
ATOM   1840  H   LEU A 114      20.874  -9.516   4.955  1.00  0.00           H  
ATOM   1841  CA  LEU A 114      19.722  -8.061   6.040  1.00  0.00           C  
ATOM   1842  HA  LEU A 114      20.208  -7.398   6.756  1.00  0.00           H  
ATOM   1843  CB  LEU A 114      19.644  -7.331   4.684  1.00  0.00           C  
ATOM   1844  HB2 LEU A 114      20.653  -7.026   4.400  1.00  0.00           H  
ATOM   1845  HB3 LEU A 114      19.286  -8.036   3.937  1.00  0.00           H  
ATOM   1846  CG  LEU A 114      18.720  -6.099   4.649  1.00  0.00           C  
ATOM   1847  HG  LEU A 114      17.699  -6.407   4.867  1.00  0.00           H  
ATOM   1848  CD1 LEU A 114      19.120  -5.011   5.650  1.00  0.00           C  
ATOM   1849 HD11 LEU A 114      19.068  -5.398   6.665  1.00  0.00           H  
ATOM   1850 HD12 LEU A 114      20.137  -4.679   5.451  1.00  0.00           H  
ATOM   1851 HD13 LEU A 114      18.436  -4.168   5.576  1.00  0.00           H  
ATOM   1852  CD2 LEU A 114      18.743  -5.493   3.244  1.00  0.00           C  
ATOM   1853 HD21 LEU A 114      19.753  -5.169   2.991  1.00  0.00           H  
ATOM   1854 HD22 LEU A 114      18.410  -6.234   2.518  1.00  0.00           H  
ATOM   1855 HD23 LEU A 114      18.073  -4.635   3.205  1.00  0.00           H  
ATOM   1856  C   LEU A 114      18.330  -8.397   6.609  1.00  0.00           C  
ATOM   1857  O   LEU A 114      17.825  -7.681   7.467  1.00  0.00           O  
ATOM   1858  N   LYS A 115      17.722  -9.512   6.193  1.00  0.00           N  
ATOM   1859  H   LYS A 115      18.178 -10.030   5.446  1.00  0.00           H  
ATOM   1860  CA  LYS A 115      16.435 -10.034   6.697  1.00  0.00           C  
ATOM   1861  HA  LYS A 115      15.706  -9.226   6.696  1.00  0.00           H  
ATOM   1862  CB  LYS A 115      15.972 -11.147   5.731  1.00  0.00           C  
ATOM   1863  HB2 LYS A 115      16.199 -10.830   4.713  1.00  0.00           H  
ATOM   1864  HB3 LYS A 115      16.549 -12.048   5.942  1.00  0.00           H  
ATOM   1865  CG  LYS A 115      14.465 -11.472   5.758  1.00  0.00           C  
ATOM   1866  HG2 LYS A 115      14.217 -11.969   6.696  1.00  0.00           H  
ATOM   1867  HG3 LYS A 115      13.901 -10.540   5.703  1.00  0.00           H  
ATOM   1868  CD  LYS A 115      14.038 -12.367   4.572  1.00  0.00           C  
ATOM   1869  HD2 LYS A 115      12.965 -12.549   4.621  1.00  0.00           H  
ATOM   1870  HD3 LYS A 115      14.260 -11.862   3.635  1.00  0.00           H  
ATOM   1871  CE  LYS A 115      14.787 -13.697   4.599  1.00  0.00           C  
ATOM   1872  HE2 LYS A 115      15.854 -13.487   4.705  1.00  0.00           H  
ATOM   1873  HE3 LYS A 115      14.501 -14.263   5.490  1.00  0.00           H  
ATOM   1874  NZ  LYS A 115      14.625 -14.541   3.388  1.00  0.00           N  
ATOM   1875  HZ1 LYS A 115      15.328 -15.288   3.489  1.00  0.00           H  
ATOM   1876  HZ2 LYS A 115      13.711 -14.957   3.328  1.00  0.00           H  
ATOM   1877  HZ3 LYS A 115      14.834 -14.056   2.524  1.00  0.00           H  
ATOM   1878  C   LYS A 115      16.547 -10.508   8.151  1.00  0.00           C  
ATOM   1879  O   LYS A 115      15.624 -10.307   8.939  1.00  0.00           O  
ATOM   1880  N   THR A 116      17.710 -11.043   8.532  1.00  0.00           N  
ATOM   1881  H   THR A 116      18.389 -11.250   7.805  1.00  0.00           H  
ATOM   1882  CA  THR A 116      18.071 -11.349   9.925  1.00  0.00           C  
ATOM   1883  HA  THR A 116      17.259 -11.913  10.382  1.00  0.00           H  
ATOM   1884  CB  THR A 116      19.330 -12.231   9.978  1.00  0.00           C  
ATOM   1885  HB  THR A 116      20.158 -11.732   9.479  1.00  0.00           H  
ATOM   1886  CG2 THR A 116      19.757 -12.573  11.405  1.00  0.00           C  
ATOM   1887 HG21 THR A 116      18.934 -13.043  11.942  1.00  0.00           H  
ATOM   1888 HG22 THR A 116      20.604 -13.259  11.376  1.00  0.00           H  
ATOM   1889 HG23 THR A 116      20.067 -11.672  11.937  1.00  0.00           H  
ATOM   1890  OG1 THR A 116      19.062 -13.450   9.322  1.00  0.00           O  
ATOM   1891  HG1 THR A 116      19.062 -13.290   8.360  1.00  0.00           H  
ATOM   1892  C   THR A 116      18.247 -10.073  10.754  1.00  0.00           C  
ATOM   1893  O   THR A 116      17.588  -9.931  11.780  1.00  0.00           O  
ATOM   1894  N   ILE A 117      19.065  -9.117  10.295  1.00  0.00           N  
ATOM   1895  H   ILE A 117      19.585  -9.308   9.442  1.00  0.00           H  
ATOM   1896  CA  ILE A 117      19.319  -7.830  10.970  1.00  0.00           C  
ATOM   1897  HA  ILE A 117      19.709  -8.030  11.970  1.00  0.00           H  
ATOM   1898  CB  ILE A 117      20.382  -7.012  10.193  1.00  0.00           C  
ATOM   1899  HB  ILE A 117      20.111  -7.026   9.136  1.00  0.00           H  
ATOM   1900  CG2 ILE A 117      20.438  -5.536  10.640  1.00  0.00           C  
ATOM   1901 HG21 ILE A 117      20.624  -5.476  11.713  1.00  0.00           H  
ATOM   1902 HG22 ILE A 117      21.228  -5.001  10.114  1.00  0.00           H  
ATOM   1903 HG23 ILE A 117      19.502  -5.025  10.411  1.00  0.00           H  
ATOM   1904  CG1 ILE A 117      21.780  -7.655  10.358  1.00  0.00           C  
ATOM   1905 HG12 ILE A 117      22.168  -7.436  11.354  1.00  0.00           H  
ATOM   1906 HG13 ILE A 117      21.698  -8.738  10.270  1.00  0.00           H  
ATOM   1907  CD1 ILE A 117      22.799  -7.190   9.308  1.00  0.00           C  
ATOM   1908 HD11 ILE A 117      22.405  -7.349   8.303  1.00  0.00           H  
ATOM   1909 HD12 ILE A 117      23.038  -6.135   9.440  1.00  0.00           H  
ATOM   1910 HD13 ILE A 117      23.718  -7.767   9.420  1.00  0.00           H  
ATOM   1911  C   ILE A 117      18.020  -7.037  11.154  1.00  0.00           C  
ATOM   1912  O   ILE A 117      17.757  -6.537  12.244  1.00  0.00           O  
ATOM   1913  N   MET A 118      17.168  -6.944  10.131  1.00  0.00           N  
ATOM   1914  H   MET A 118      17.438  -7.334   9.233  1.00  0.00           H  
ATOM   1915  CA  MET A 118      15.886  -6.233  10.219  1.00  0.00           C  
ATOM   1916  HA  MET A 118      16.068  -5.231  10.611  1.00  0.00           H  
ATOM   1917  CB  MET A 118      15.281  -6.103   8.816  1.00  0.00           C  
ATOM   1918  HB2 MET A 118      15.300  -7.074   8.319  1.00  0.00           H  
ATOM   1919  HB3 MET A 118      14.244  -5.770   8.887  1.00  0.00           H  
ATOM   1920  CG  MET A 118      16.073  -5.084   7.992  1.00  0.00           C  
ATOM   1921  HG2 MET A 118      17.142  -5.237   8.143  1.00  0.00           H  
ATOM   1922  HG3 MET A 118      15.872  -5.259   6.938  1.00  0.00           H  
ATOM   1923  SD  MET A 118      15.648  -3.368   8.402  1.00  0.00           S  
ATOM   1924  CE  MET A 118      17.289  -2.719   8.805  1.00  0.00           C  
ATOM   1925  HE1 MET A 118      17.763  -3.347   9.558  1.00  0.00           H  
ATOM   1926  HE2 MET A 118      17.905  -2.690   7.906  1.00  0.00           H  
ATOM   1927  HE3 MET A 118      17.187  -1.709   9.199  1.00  0.00           H  
ATOM   1928  C   MET A 118      14.902  -6.903  11.182  1.00  0.00           C  
ATOM   1929  O   MET A 118      14.207  -6.210  11.921  1.00  0.00           O  
ATOM   1930  N   ARG A 119      14.877  -8.242  11.241  1.00  0.00           N  
ATOM   1931  H   ARG A 119      15.457  -8.769  10.597  1.00  0.00           H  
ATOM   1932  CA  ARG A 119      14.105  -8.981  12.251  1.00  0.00           C  
ATOM   1933  HA  ARG A 119      13.081  -8.604  12.251  1.00  0.00           H  
ATOM   1934  CB  ARG A 119      14.080 -10.461  11.846  1.00  0.00           C  
ATOM   1935  HB2 ARG A 119      13.757 -10.529  10.806  1.00  0.00           H  
ATOM   1936  HB3 ARG A 119      15.088 -10.870  11.920  1.00  0.00           H  
ATOM   1937  CG  ARG A 119      13.117 -11.306  12.692  1.00  0.00           C  
ATOM   1938  HG2 ARG A 119      13.443 -11.312  13.734  1.00  0.00           H  
ATOM   1939  HG3 ARG A 119      12.120 -10.863  12.643  1.00  0.00           H  
ATOM   1940  CD  ARG A 119      13.041 -12.749  12.171  1.00  0.00           C  
ATOM   1941  HD2 ARG A 119      12.289 -13.279  12.760  1.00  0.00           H  
ATOM   1942  HD3 ARG A 119      12.698 -12.740  11.135  1.00  0.00           H  
ATOM   1943  NE  ARG A 119      14.331 -13.461  12.304  1.00  0.00           N  
ATOM   1944  HE  ARG A 119      14.612 -13.662  13.251  1.00  0.00           H  
ATOM   1945  CZ  ARG A 119      15.158 -13.862  11.347  1.00  0.00           C  
ATOM   1946  NH1 ARG A 119      14.959 -13.626  10.077  1.00  0.00           N  
ATOM   1947 HH11 ARG A 119      14.180 -13.063   9.796  1.00  0.00           H  
ATOM   1948 HH12 ARG A 119      15.593 -13.995   9.380  1.00  0.00           H  
ATOM   1949  NH2 ARG A 119      16.226 -14.528  11.670  1.00  0.00           N  
ATOM   1950 HH21 ARG A 119      16.425 -14.732  12.633  1.00  0.00           H  
ATOM   1951 HH22 ARG A 119      16.876 -14.813  10.952  1.00  0.00           H  
ATOM   1952  C   ARG A 119      14.651  -8.752  13.667  1.00  0.00           C  
ATOM   1953  O   ARG A 119      13.866  -8.549  14.585  1.00  0.00           O  
ATOM   1954  N   GLU A 120      15.970  -8.692  13.850  1.00  0.00           N  
ATOM   1955  H   GLU A 120      16.568  -8.904  13.059  1.00  0.00           H  
ATOM   1956  CA  GLU A 120      16.611  -8.353  15.135  1.00  0.00           C  
ATOM   1957  HA  GLU A 120      16.149  -8.951  15.925  1.00  0.00           H  
ATOM   1958  CB  GLU A 120      18.116  -8.682  15.070  1.00  0.00           C  
ATOM   1959  HB2 GLU A 120      18.475  -8.585  14.046  1.00  0.00           H  
ATOM   1960  HB3 GLU A 120      18.673  -7.967  15.677  1.00  0.00           H  
ATOM   1961  CG  GLU A 120      18.423 -10.093  15.590  1.00  0.00           C  
ATOM   1962  HG2 GLU A 120      17.829 -10.823  15.034  1.00  0.00           H  
ATOM   1963  HG3 GLU A 120      19.478 -10.310  15.409  1.00  0.00           H  
ATOM   1964  CD  GLU A 120      18.134 -10.188  17.096  1.00  0.00           C  
ATOM   1965  OE1 GLU A 120      17.118 -10.813  17.464  1.00  0.00           O  
ATOM   1966  OE2 GLU A 120      18.853  -9.513  17.872  1.00  0.00           O  
ATOM   1967  C   GLU A 120      16.419  -6.883  15.552  1.00  0.00           C  
ATOM   1968  O   GLU A 120      16.418  -6.590  16.751  1.00  0.00           O  
ATOM   1969  N   LYS A 121      16.233  -5.961  14.593  1.00  0.00           N  
ATOM   1970  H   LYS A 121      16.387  -6.254  13.631  1.00  0.00           H  
ATOM   1971  CA  LYS A 121      15.846  -4.563  14.845  1.00  0.00           C  
ATOM   1972  HA  LYS A 121      16.423  -4.191  15.692  1.00  0.00           H  
ATOM   1973  CB  LYS A 121      16.160  -3.699  13.608  1.00  0.00           C  
ATOM   1974  HB2 LYS A 121      17.204  -3.846  13.325  1.00  0.00           H  
ATOM   1975  HB3 LYS A 121      15.544  -4.039  12.775  1.00  0.00           H  
ATOM   1976  CG  LYS A 121      15.909  -2.190  13.798  1.00  0.00           C  
ATOM   1977  HG2 LYS A 121      16.012  -1.714  12.822  1.00  0.00           H  
ATOM   1978  HG3 LYS A 121      14.888  -2.024  14.143  1.00  0.00           H  
ATOM   1979  CD  LYS A 121      16.893  -1.512  14.764  1.00  0.00           C  
ATOM   1980  HD2 LYS A 121      16.782  -1.926  15.767  1.00  0.00           H  
ATOM   1981  HD3 LYS A 121      17.908  -1.696  14.407  1.00  0.00           H  
ATOM   1982  CE  LYS A 121      16.631   0.002  14.806  1.00  0.00           C  
ATOM   1983  HE2 LYS A 121      16.473   0.347  13.781  1.00  0.00           H  
ATOM   1984  HE3 LYS A 121      15.714   0.192  15.374  1.00  0.00           H  
ATOM   1985  NZ  LYS A 121      17.783   0.743  15.377  1.00  0.00           N  
ATOM   1986  HZ1 LYS A 121      18.001   0.460  16.317  1.00  0.00           H  
ATOM   1987  HZ2 LYS A 121      18.612   0.581  14.788  1.00  0.00           H  
ATOM   1988  HZ3 LYS A 121      17.658   1.743  15.335  1.00  0.00           H  
ATOM   1989  C   LYS A 121      14.374  -4.463  15.246  1.00  0.00           C  
ATOM   1990  O   LYS A 121      14.079  -3.852  16.262  1.00  0.00           O  
ATOM   1991  N   TYR A 122      13.471  -5.098  14.495  1.00  0.00           N  
ATOM   1992  H   TYR A 122      13.789  -5.545  13.643  1.00  0.00           H  
ATOM   1993  CA  TYR A 122      12.032  -5.138  14.788  1.00  0.00           C  
ATOM   1994  HA  TYR A 122      11.661  -4.116  14.863  1.00  0.00           H  
ATOM   1995  CB  TYR A 122      11.323  -5.822  13.610  1.00  0.00           C  
ATOM   1996  HB2 TYR A 122      11.482  -5.229  12.708  1.00  0.00           H  
ATOM   1997  HB3 TYR A 122      11.775  -6.800  13.447  1.00  0.00           H  
ATOM   1998  CG  TYR A 122       9.834  -5.994  13.818  1.00  0.00           C  
ATOM   1999  CD1 TYR A 122       9.011  -4.856  13.920  1.00  0.00           C  
ATOM   2000  HD1 TYR A 122       9.429  -3.865  13.813  1.00  0.00           H  
ATOM   2001  CE1 TYR A 122       7.647  -5.002  14.227  1.00  0.00           C  
ATOM   2002  HE1 TYR A 122       7.026  -4.127  14.348  1.00  0.00           H  
ATOM   2003  CZ  TYR A 122       7.104  -6.289  14.414  1.00  0.00           C  
ATOM   2004  OH  TYR A 122       5.795  -6.419  14.746  1.00  0.00           O  
ATOM   2005  HH  TYR A 122       5.621  -5.943  15.565  1.00  0.00           H  
ATOM   2006  CE2 TYR A 122       7.915  -7.432  14.265  1.00  0.00           C  
ATOM   2007  HE2 TYR A 122       7.485  -8.408  14.422  1.00  0.00           H  
ATOM   2008  CD2 TYR A 122       9.286  -7.283  13.982  1.00  0.00           C  
ATOM   2009  HD2 TYR A 122       9.919  -8.157  13.934  1.00  0.00           H  
ATOM   2010  C   TYR A 122      11.710  -5.828  16.129  1.00  0.00           C  
ATOM   2011  O   TYR A 122      10.890  -5.343  16.903  1.00  0.00           O  
ATOM   2012  N   SER A 123      12.447  -6.896  16.451  1.00  0.00           N  
ATOM   2013  H   SER A 123      13.043  -7.291  15.733  1.00  0.00           H  
ATOM   2014  CA  SER A 123      12.458  -7.550  17.773  1.00  0.00           C  
ATOM   2015  HA  SER A 123      11.466  -7.954  17.984  1.00  0.00           H  
ATOM   2016  CB  SER A 123      13.461  -8.713  17.715  1.00  0.00           C  
ATOM   2017  HB2 SER A 123      13.126  -9.433  16.967  1.00  0.00           H  
ATOM   2018  HB3 SER A 123      14.436  -8.330  17.417  1.00  0.00           H  
ATOM   2019  OG  SER A 123      13.603  -9.378  18.950  1.00  0.00           O  
ATOM   2020  HG  SER A 123      14.295 -10.045  18.876  1.00  0.00           H  
ATOM   2021  C   SER A 123      12.812  -6.579  18.914  1.00  0.00           C  
ATOM   2022  O   SER A 123      12.326  -6.726  20.028  1.00  0.00           O  
ATOM   2023  N   LYS A 124      13.610  -5.535  18.636  1.00  0.00           N  
ATOM   2024  H   LYS A 124      13.948  -5.452  17.687  1.00  0.00           H  
ATOM   2025  CA  LYS A 124      13.936  -4.425  19.559  1.00  0.00           C  
ATOM   2026  HA  LYS A 124      13.713  -4.744  20.579  1.00  0.00           H  
ATOM   2027  CB  LYS A 124      15.442  -4.107  19.481  1.00  0.00           C  
ATOM   2028  HB2 LYS A 124      15.708  -3.861  18.450  1.00  0.00           H  
ATOM   2029  HB3 LYS A 124      15.669  -3.246  20.112  1.00  0.00           H  
ATOM   2030  CG  LYS A 124      16.286  -5.291  19.966  1.00  0.00           C  
ATOM   2031  HG2 LYS A 124      16.027  -5.521  21.001  1.00  0.00           H  
ATOM   2032  HG3 LYS A 124      16.054  -6.161  19.354  1.00  0.00           H  
ATOM   2033  CD  LYS A 124      17.788  -4.981  19.881  1.00  0.00           C  
ATOM   2034  HD2 LYS A 124      18.026  -4.580  18.894  1.00  0.00           H  
ATOM   2035  HD3 LYS A 124      18.040  -4.232  20.632  1.00  0.00           H  
ATOM   2036  CE  LYS A 124      18.604  -6.255  20.124  1.00  0.00           C  
ATOM   2037  HE2 LYS A 124      19.661  -5.989  20.214  1.00  0.00           H  
ATOM   2038  HE3 LYS A 124      18.283  -6.705  21.068  1.00  0.00           H  
ATOM   2039  NZ  LYS A 124      18.407  -7.207  19.004  1.00  0.00           N  
ATOM   2040  HZ1 LYS A 124      18.755  -6.850  18.130  1.00  0.00           H  
ATOM   2041  HZ2 LYS A 124      18.850  -8.125  19.112  1.00  0.00           H  
ATOM   2042  HZ3 LYS A 124      17.430  -7.415  18.841  1.00  0.00           H  
ATOM   2043  C   LYS A 124      13.073  -3.167  19.349  1.00  0.00           C  
ATOM   2044  O   LYS A 124      13.410  -2.110  19.876  1.00  0.00           O  
ATOM   2045  N   CYS A 125      11.992  -3.272  18.578  1.00  0.00           N  
ATOM   2046  H   CYS A 125      11.784  -4.183  18.190  1.00  0.00           H  
ATOM   2047  CA  CYS A 125      11.019  -2.211  18.290  1.00  0.00           C  
ATOM   2048  HA  CYS A 125      11.118  -1.425  19.041  1.00  0.00           H  
ATOM   2049  CB  CYS A 125      11.284  -1.589  16.901  1.00  0.00           C  
ATOM   2050  HB2 CYS A 125      11.077  -2.338  16.137  1.00  0.00           H  
ATOM   2051  HB3 CYS A 125      10.587  -0.761  16.754  1.00  0.00           H  
ATOM   2052  SG  CYS A 125      12.984  -0.971  16.701  1.00  0.00           S  
ATOM   2053  HG  CYS A 125      13.565  -2.174  16.837  1.00  0.00           H  
ATOM   2054  C   CYS A 125       9.579  -2.759  18.418  1.00  0.00           C  
ATOM   2055  O   CYS A 125       8.760  -2.579  17.514  1.00  0.00           O  
ATOM   2056  N   SER A 126       9.306  -3.482  19.510  1.00  0.00           N  
ATOM   2057  H   SER A 126       9.997  -3.529  20.248  1.00  0.00           H  
ATOM   2058  CA  SER A 126       8.020  -4.111  19.861  1.00  0.00           C  
ATOM   2059  HA  SER A 126       7.207  -3.667  19.291  1.00  0.00           H  
ATOM   2060  CB  SER A 126       8.060  -5.616  19.591  1.00  0.00           C  
ATOM   2061  HB2 SER A 126       8.879  -6.062  20.162  1.00  0.00           H  
ATOM   2062  HB3 SER A 126       7.123  -6.059  19.933  1.00  0.00           H  
ATOM   2063  OG  SER A 126       8.227  -5.871  18.204  1.00  0.00           O  
ATOM   2064  HG  SER A 126       9.038  -5.423  17.921  1.00  0.00           H  
ATOM   2065  C   SER A 126       7.707  -3.870  21.336  1.00  0.00           C  
ATOM   2066  O   SER A 126       8.678  -3.921  22.125  1.00  0.00           O  
ATOM   2067  OXT SER A 126       6.517  -3.634  21.630  1.00  0.00           O  
TER    2068      SER   126                                                      
ATOM   2068  N   MET B 127     -12.664  35.805 -16.482  1.00  0.00           N  
ATOM   2069  H1  MET B 127     -12.342  36.664 -16.907  1.00  0.00           H  
ATOM   2070  H2  MET B 127     -13.453  35.445 -17.001  1.00  0.00           H  
ATOM   2071  H3  MET B 127     -11.903  35.137 -16.513  1.00  0.00           H  
ATOM   2072  CA  MET B 127     -13.039  36.052 -15.070  1.00  0.00           C  
ATOM   2073  HA  MET B 127     -13.809  36.824 -15.047  1.00  0.00           H  
ATOM   2074  CB  MET B 127     -13.626  34.772 -14.438  1.00  0.00           C  
ATOM   2075  HB2 MET B 127     -14.424  34.402 -15.082  1.00  0.00           H  
ATOM   2076  HB3 MET B 127     -12.852  34.005 -14.373  1.00  0.00           H  
ATOM   2077  CG  MET B 127     -14.215  35.005 -13.044  1.00  0.00           C  
ATOM   2078  HG2 MET B 127     -14.740  34.106 -12.719  1.00  0.00           H  
ATOM   2079  HG3 MET B 127     -13.401  35.171 -12.341  1.00  0.00           H  
ATOM   2080  SD  MET B 127     -15.347  36.420 -12.968  1.00  0.00           S  
ATOM   2081  CE  MET B 127     -16.920  35.604 -13.357  1.00  0.00           C  
ATOM   2082  HE1 MET B 127     -17.129  34.839 -12.607  1.00  0.00           H  
ATOM   2083  HE2 MET B 127     -17.725  36.340 -13.344  1.00  0.00           H  
ATOM   2084  HE3 MET B 127     -16.869  35.143 -14.343  1.00  0.00           H  
ATOM   2085  C   MET B 127     -11.829  36.599 -14.309  1.00  0.00           C  
ATOM   2086  O   MET B 127     -10.718  36.472 -14.820  1.00  0.00           O  
ATOM   2087  N   HIE B 128     -12.036  37.239 -13.154  1.00  0.00           N  
ATOM   2088  H   HIE B 128     -12.985  37.308 -12.803  1.00  0.00           H  
ATOM   2089  CA  HIE B 128     -10.984  37.573 -12.178  1.00  0.00           C  
ATOM   2090  HA  HIE B 128     -10.000  37.353 -12.599  1.00  0.00           H  
ATOM   2091  CB  HIE B 128     -11.044  39.076 -11.847  1.00  0.00           C  
ATOM   2092  HB2 HIE B 128     -12.035  39.316 -11.464  1.00  0.00           H  
ATOM   2093  HB3 HIE B 128     -10.900  39.643 -12.768  1.00  0.00           H  
ATOM   2094  CG  HIE B 128     -10.027  39.548 -10.832  1.00  0.00           C  
ATOM   2095  ND1 HIE B 128      -9.969  39.141  -9.499  1.00  0.00           N  
ATOM   2096  CE1 HIE B 128      -8.962  39.829  -8.939  1.00  0.00           C  
ATOM   2097  HE1 HIE B 128      -8.660  39.743  -7.903  1.00  0.00           H  
ATOM   2098  NE2 HIE B 128      -8.397  40.647  -9.843  1.00  0.00           N  
ATOM   2099  HE2 HIE B 128      -7.643  41.296  -9.655  1.00  0.00           H  
ATOM   2100  CD2 HIE B 128      -9.059  40.488 -11.042  1.00  0.00           C  
ATOM   2101  HD2 HIE B 128      -8.871  41.023 -11.963  1.00  0.00           H  
ATOM   2102  C   HIE B 128     -11.161  36.695 -10.928  1.00  0.00           C  
ATOM   2103  O   HIE B 128     -12.286  36.499 -10.472  1.00  0.00           O  
ATOM   2104  N   HIE B 129     -10.065  36.163 -10.384  1.00  0.00           N  
ATOM   2105  H   HIE B 129      -9.193  36.324 -10.867  1.00  0.00           H  
ATOM   2106  CA  HIE B 129     -10.064  35.097  -9.373  1.00  0.00           C  
ATOM   2107  HA  HIE B 129     -10.588  34.240  -9.791  1.00  0.00           H  
ATOM   2108  CB  HIE B 129      -8.614  34.657  -9.132  1.00  0.00           C  
ATOM   2109  HB2 HIE B 129      -8.150  34.390 -10.082  1.00  0.00           H  
ATOM   2110  HB3 HIE B 129      -8.623  33.761  -8.511  1.00  0.00           H  
ATOM   2111  CG  HIE B 129      -7.765  35.693  -8.446  1.00  0.00           C  
ATOM   2112  ND1 HIE B 129      -7.697  35.862  -7.068  1.00  0.00           N  
ATOM   2113  CE1 HIE B 129      -6.854  36.881  -6.852  1.00  0.00           C  
ATOM   2114  HE1 HIE B 129      -6.584  37.257  -5.872  1.00  0.00           H  
ATOM   2115  NE2 HIE B 129      -6.390  37.350  -8.024  1.00  0.00           N  
ATOM   2116  HE2 HIE B 129      -5.711  38.092  -8.123  1.00  0.00           H  
ATOM   2117  CD2 HIE B 129      -6.956  36.616  -9.045  1.00  0.00           C  
ATOM   2118  HD2 HIE B 129      -6.792  36.739 -10.108  1.00  0.00           H  
ATOM   2119  C   HIE B 129     -10.784  35.456  -8.060  1.00  0.00           C  
ATOM   2120  O   HIE B 129     -11.313  34.568  -7.388  1.00  0.00           O  
ATOM   2121  N   HIE B 130     -10.914  36.750  -7.736  1.00  0.00           N  
ATOM   2122  H   HIE B 130     -10.459  37.434  -8.331  1.00  0.00           H  
ATOM   2123  CA  HIE B 130     -11.729  37.238  -6.613  1.00  0.00           C  
ATOM   2124  HA  HIE B 130     -11.390  36.768  -5.689  1.00  0.00           H  
ATOM   2125  CB  HIE B 130     -11.534  38.751  -6.465  1.00  0.00           C  
ATOM   2126  HB2 HIE B 130     -11.911  39.261  -7.352  1.00  0.00           H  
ATOM   2127  HB3 HIE B 130     -10.469  38.965  -6.371  1.00  0.00           H  
ATOM   2128  CG  HIE B 130     -12.227  39.302  -5.247  1.00  0.00           C  
ATOM   2129  ND1 HIE B 130     -11.782  39.128  -3.939  1.00  0.00           N  
ATOM   2130  CE1 HIE B 130     -12.689  39.734  -3.159  1.00  0.00           C  
ATOM   2131  HE1 HIE B 130     -12.631  39.785  -2.079  1.00  0.00           H  
ATOM   2132  NE2 HIE B 130     -13.675  40.262  -3.906  1.00  0.00           N  
ATOM   2133  HE2 HIE B 130     -14.477  40.762  -3.546  1.00  0.00           H  
ATOM   2134  CD2 HIE B 130     -13.405  39.991  -5.230  1.00  0.00           C  
ATOM   2135  HD2 HIE B 130     -14.014  40.241  -6.090  1.00  0.00           H  
ATOM   2136  C   HIE B 130     -13.220  36.910  -6.786  1.00  0.00           C  
ATOM   2137  O   HIE B 130     -13.877  36.495  -5.835  1.00  0.00           O  
ATOM   2138  N   HIE B 131     -13.726  37.001  -8.016  1.00  0.00           N  
ATOM   2139  H   HIE B 131     -13.095  37.262  -8.763  1.00  0.00           H  
ATOM   2140  CA  HIE B 131     -15.109  36.676  -8.400  1.00  0.00           C  
ATOM   2141  HA  HIE B 131     -15.780  36.848  -7.555  1.00  0.00           H  
ATOM   2142  CB  HIE B 131     -15.522  37.618  -9.538  1.00  0.00           C  
ATOM   2143  HB2 HIE B 131     -16.525  37.349  -9.871  1.00  0.00           H  
ATOM   2144  HB3 HIE B 131     -14.843  37.480 -10.378  1.00  0.00           H  
ATOM   2145  CG  HIE B 131     -15.531  39.080  -9.166  1.00  0.00           C  
ATOM   2146  ND1 HIE B 131     -16.610  39.752  -8.598  1.00  0.00           N  
ATOM   2147  CE1 HIE B 131     -16.230  41.030  -8.472  1.00  0.00           C  
ATOM   2148  HE1 HIE B 131     -16.863  41.819  -8.086  1.00  0.00           H  
ATOM   2149  NE2 HIE B 131     -14.968  41.189  -8.910  1.00  0.00           N  
ATOM   2150  HE2 HIE B 131     -14.471  42.068  -8.942  1.00  0.00           H  
ATOM   2151  CD2 HIE B 131     -14.507  39.965  -9.347  1.00  0.00           C  
ATOM   2152  HD2 HIE B 131     -13.538  39.741  -9.764  1.00  0.00           H  
ATOM   2153  C   HIE B 131     -15.299  35.212  -8.835  1.00  0.00           C  
ATOM   2154  O   HIE B 131     -16.427  34.736  -8.895  1.00  0.00           O  
ATOM   2155  N   HIE B 132     -14.213  34.494  -9.146  1.00  0.00           N  
ATOM   2156  H   HIE B 132     -13.322  34.963  -9.105  1.00  0.00           H  
ATOM   2157  CA  HIE B 132     -14.246  33.077  -9.539  1.00  0.00           C  
ATOM   2158  HA  HIE B 132     -14.991  32.957 -10.328  1.00  0.00           H  
ATOM   2159  CB  HIE B 132     -12.874  32.678 -10.105  1.00  0.00           C  
ATOM   2160  HB2 HIE B 132     -12.163  32.572  -9.286  1.00  0.00           H  
ATOM   2161  HB3 HIE B 132     -12.522  33.470 -10.766  1.00  0.00           H  
ATOM   2162  CG  HIE B 132     -12.892  31.407 -10.914  1.00  0.00           C  
ATOM   2163  ND1 HIE B 132     -13.382  31.305 -12.217  1.00  0.00           N  
ATOM   2164  CE1 HIE B 132     -13.234  30.015 -12.564  1.00  0.00           C  
ATOM   2165  HE1 HIE B 132     -13.526  29.588 -13.520  1.00  0.00           H  
ATOM   2166  NE2 HIE B 132     -12.680  29.320 -11.554  1.00  0.00           N  
ATOM   2167  HE2 HIE B 132     -12.484  28.328 -11.574  1.00  0.00           H  
ATOM   2168  CD2 HIE B 132     -12.461  30.180 -10.500  1.00  0.00           C  
ATOM   2169  HD2 HIE B 132     -12.048  29.940  -9.526  1.00  0.00           H  
ATOM   2170  C   HIE B 132     -14.659  32.153  -8.379  1.00  0.00           C  
ATOM   2171  O   HIE B 132     -14.573  32.532  -7.205  1.00  0.00           O  
ATOM   2172  N   HIE B 133     -15.074  30.925  -8.694  1.00  0.00           N  
ATOM   2173  H   HIE B 133     -15.159  30.678  -9.673  1.00  0.00           H  
ATOM   2174  CA  HIE B 133     -15.512  29.924  -7.714  1.00  0.00           C  
ATOM   2175  HA  HIE B 133     -16.383  30.340  -7.206  1.00  0.00           H  
ATOM   2176  CB  HIE B 133     -15.966  28.609  -8.397  1.00  0.00           C  
ATOM   2177  HB2 HIE B 133     -16.925  28.318  -7.967  1.00  0.00           H  
ATOM   2178  HB3 HIE B 133     -15.253  27.828  -8.148  1.00  0.00           H  
ATOM   2179  CG  HIE B 133     -16.106  28.620  -9.908  1.00  0.00           C  
ATOM   2180  ND1 HIE B 133     -16.872  29.522 -10.649  1.00  0.00           N  
ATOM   2181  CE1 HIE B 133     -16.705  29.188 -11.937  1.00  0.00           C  
ATOM   2182  HE1 HIE B 133     -17.159  29.711 -12.770  1.00  0.00           H  
ATOM   2183  NE2 HIE B 133     -15.879  28.133 -12.048  1.00  0.00           N  
ATOM   2184  HE2 HIE B 133     -15.544  27.743 -12.927  1.00  0.00           H  
ATOM   2185  CD2 HIE B 133     -15.504  27.750 -10.775  1.00  0.00           C  
ATOM   2186  HD2 HIE B 133     -14.857  26.924 -10.506  1.00  0.00           H  
ATOM   2187  C   HIE B 133     -14.438  29.665  -6.640  1.00  0.00           C  
ATOM   2188  O   HIE B 133     -13.237  29.684  -6.911  1.00  0.00           O  
ATOM   2189  N   LYS B 134     -14.874  29.414  -5.404  1.00  0.00           N  
ATOM   2190  H   LYS B 134     -15.880  29.345  -5.281  1.00  0.00           H  
ATOM   2191  CA  LYS B 134     -14.041  29.193  -4.210  1.00  0.00           C  
ATOM   2192  HA  LYS B 134     -12.992  29.341  -4.461  1.00  0.00           H  
ATOM   2193  CB  LYS B 134     -14.439  30.176  -3.090  1.00  0.00           C  
ATOM   2194  HB2 LYS B 134     -15.478  29.989  -2.815  1.00  0.00           H  
ATOM   2195  HB3 LYS B 134     -13.833  29.975  -2.203  1.00  0.00           H  
ATOM   2196  CG  LYS B 134     -14.300  31.664  -3.448  1.00  0.00           C  
ATOM   2197  HG2 LYS B 134     -14.862  31.877  -4.357  1.00  0.00           H  
ATOM   2198  HG3 LYS B 134     -14.746  32.247  -2.641  1.00  0.00           H  
ATOM   2199  CD  LYS B 134     -12.839  32.108  -3.618  1.00  0.00           C  
ATOM   2200  HD2 LYS B 134     -12.308  31.927  -2.680  1.00  0.00           H  
ATOM   2201  HD3 LYS B 134     -12.356  31.544  -4.417  1.00  0.00           H  
ATOM   2202  CE  LYS B 134     -12.779  33.606  -3.932  1.00  0.00           C  
ATOM   2203  HE2 LYS B 134     -13.497  34.122  -3.288  1.00  0.00           H  
ATOM   2204  HE3 LYS B 134     -11.782  33.988  -3.693  1.00  0.00           H  
ATOM   2205  NZ  LYS B 134     -13.088  33.887  -5.351  1.00  0.00           N  
ATOM   2206  HZ1 LYS B 134     -13.807  33.277  -5.738  1.00  0.00           H  
ATOM   2207  HZ2 LYS B 134     -13.422  34.840  -5.456  1.00  0.00           H  
ATOM   2208  HZ3 LYS B 134     -12.275  33.786  -5.955  1.00  0.00           H  
ATOM   2209  C   LYS B 134     -14.203  27.761  -3.709  1.00  0.00           C  
ATOM   2210  O   LYS B 134     -15.268  27.166  -3.885  1.00  0.00           O  
ATOM   2211  N   VAL B 135     -13.190  27.234  -3.022  1.00  0.00           N  
ATOM   2212  H   VAL B 135     -12.346  27.768  -2.896  1.00  0.00           H  
ATOM   2213  CA  VAL B 135     -13.386  26.031  -2.197  1.00  0.00           C  
ATOM   2214  HA  VAL B 135     -13.831  25.267  -2.835  1.00  0.00           H  
ATOM   2215  CB  VAL B 135     -12.074  25.458  -1.617  1.00  0.00           C  
ATOM   2216  HB  VAL B 135     -11.837  25.973  -0.685  1.00  0.00           H  
ATOM   2217  CG1 VAL B 135     -12.250  23.966  -1.320  1.00  0.00           C  
ATOM   2218 HG11 VAL B 135     -12.408  23.407  -2.244  1.00  0.00           H  
ATOM   2219 HG12 VAL B 135     -11.364  23.582  -0.817  1.00  0.00           H  
ATOM   2220 HG13 VAL B 135     -13.098  23.812  -0.661  1.00  0.00           H  
ATOM   2221  CG2 VAL B 135     -10.868  25.597  -2.551  1.00  0.00           C  
ATOM   2222 HG21 VAL B 135     -10.552  26.638  -2.561  1.00  0.00           H  
ATOM   2223 HG22 VAL B 135     -11.122  25.263  -3.558  1.00  0.00           H  
ATOM   2224 HG23 VAL B 135     -10.034  25.005  -2.173  1.00  0.00           H  
ATOM   2225  C   VAL B 135     -14.378  26.348  -1.066  1.00  0.00           C  
ATOM   2226  O   VAL B 135     -14.330  27.426  -0.477  1.00  0.00           O  
ATOM   2227  N   LEU B 136     -15.297  25.422  -0.800  1.00  0.00           N  
ATOM   2228  H   LEU B 136     -15.284  24.594  -1.385  1.00  0.00           H  
ATOM   2229  CA  LEU B 136     -16.307  25.461   0.264  1.00  0.00           C  
ATOM   2230  HA  LEU B 136     -16.343  26.464   0.694  1.00  0.00           H  
ATOM   2231  CB  LEU B 136     -17.663  25.141  -0.398  1.00  0.00           C  
ATOM   2232  HB2 LEU B 136     -17.808  25.832  -1.226  1.00  0.00           H  
ATOM   2233  HB3 LEU B 136     -17.604  24.135  -0.810  1.00  0.00           H  
ATOM   2234  CG  LEU B 136     -18.909  25.211   0.505  1.00  0.00           C  
ATOM   2235  HG  LEU B 136     -18.750  24.636   1.415  1.00  0.00           H  
ATOM   2236  CD1 LEU B 136     -19.248  26.656   0.872  1.00  0.00           C  
ATOM   2237 HD11 LEU B 136     -18.430  27.088   1.447  1.00  0.00           H  
ATOM   2238 HD12 LEU B 136     -20.145  26.676   1.491  1.00  0.00           H  
ATOM   2239 HD13 LEU B 136     -19.418  27.250  -0.025  1.00  0.00           H  
ATOM   2240  CD2 LEU B 136     -20.111  24.597  -0.218  1.00  0.00           C  
ATOM   2241 HD21 LEU B 136     -20.985  24.631   0.432  1.00  0.00           H  
ATOM   2242 HD22 LEU B 136     -20.326  25.148  -1.134  1.00  0.00           H  
ATOM   2243 HD23 LEU B 136     -19.897  23.559  -0.471  1.00  0.00           H  
ATOM   2244  C   LEU B 136     -15.975  24.480   1.407  1.00  0.00           C  
ATOM   2245  O   LEU B 136     -16.461  24.646   2.519  1.00  0.00           O  
ATOM   2246  N   GLN B 137     -15.169  23.449   1.125  1.00  0.00           N  
ATOM   2247  H   GLN B 137     -14.809  23.377   0.185  1.00  0.00           H  
ATOM   2248  CA  GLN B 137     -14.761  22.392   2.056  1.00  0.00           C  
ATOM   2249  HA  GLN B 137     -14.645  22.814   3.056  1.00  0.00           H  
ATOM   2250  CB  GLN B 137     -15.869  21.324   2.091  1.00  0.00           C  
ATOM   2251  HB2 GLN B 137     -16.763  21.772   2.529  1.00  0.00           H  
ATOM   2252  HB3 GLN B 137     -16.099  21.030   1.069  1.00  0.00           H  
ATOM   2253  CG  GLN B 137     -15.508  20.054   2.878  1.00  0.00           C  
ATOM   2254  HG2 GLN B 137     -14.667  19.554   2.395  1.00  0.00           H  
ATOM   2255  HG3 GLN B 137     -15.205  20.333   3.888  1.00  0.00           H  
ATOM   2256  CD  GLN B 137     -16.662  19.050   2.969  1.00  0.00           C  
ATOM   2257  OE1 GLN B 137     -17.770  19.250   2.481  1.00  0.00           O  
ATOM   2258  NE2 GLN B 137     -16.442  17.914   3.592  1.00  0.00           N  
ATOM   2259 HE21 GLN B 137     -17.197  17.257   3.621  1.00  0.00           H  
ATOM   2260 HE22 GLN B 137     -15.514  17.685   3.908  1.00  0.00           H  
ATOM   2261  C   GLN B 137     -13.411  21.805   1.610  1.00  0.00           C  
ATOM   2262  O   GLN B 137     -13.254  21.458   0.439  1.00  0.00           O  
ATOM   2263  N   GLU B 138     -12.450  21.711   2.532  1.00  0.00           N  
ATOM   2264  H   GLU B 138     -12.657  21.979   3.483  1.00  0.00           H  
ATOM   2265  CA  GLU B 138     -11.047  21.374   2.246  1.00  0.00           C  
ATOM   2266  HA  GLU B 138     -10.677  22.160   1.597  1.00  0.00           H  
ATOM   2267  CB  GLU B 138     -10.232  21.421   3.556  1.00  0.00           C  
ATOM   2268  HB2 GLU B 138     -10.925  21.362   4.397  1.00  0.00           H  
ATOM   2269  HB3 GLU B 138      -9.576  20.551   3.619  1.00  0.00           H  
ATOM   2270  CG  GLU B 138      -9.361  22.688   3.678  1.00  0.00           C  
ATOM   2271  HG2 GLU B 138      -8.334  22.422   3.423  1.00  0.00           H  
ATOM   2272  HG3 GLU B 138      -9.691  23.439   2.956  1.00  0.00           H  
ATOM   2273  CD  GLU B 138      -9.384  23.313   5.080  1.00  0.00           C  
ATOM   2274  OE1 GLU B 138      -9.365  24.562   5.144  1.00  0.00           O  
ATOM   2275  OE2 GLU B 138      -9.408  22.545   6.067  1.00  0.00           O  
ATOM   2276  C   GLU B 138     -10.846  20.012   1.535  1.00  0.00           C  
ATOM   2277  O   GLU B 138     -11.508  19.035   1.899  1.00  0.00           O  
ATOM   2278  N   PRO B 139      -9.910  19.920   0.560  1.00  0.00           N  
ATOM   2279  CD  PRO B 139      -9.269  21.040  -0.117  1.00  0.00           C  
ATOM   2280  HD2 PRO B 139      -8.400  21.345   0.458  1.00  0.00           H  
ATOM   2281  HD3 PRO B 139      -9.945  21.880  -0.261  1.00  0.00           H  
ATOM   2282  CG  PRO B 139      -8.843  20.522  -1.486  1.00  0.00           C  
ATOM   2283  HG2 PRO B 139      -7.982  21.060  -1.878  1.00  0.00           H  
ATOM   2284  HG3 PRO B 139      -9.678  20.594  -2.183  1.00  0.00           H  
ATOM   2285  CB  PRO B 139      -8.522  19.059  -1.199  1.00  0.00           C  
ATOM   2286  HB2 PRO B 139      -7.506  18.987  -0.810  1.00  0.00           H  
ATOM   2287  HB3 PRO B 139      -8.635  18.449  -2.095  1.00  0.00           H  
ATOM   2288  CA  PRO B 139      -9.547  18.676  -0.121  1.00  0.00           C  
ATOM   2289  HA  PRO B 139     -10.435  18.306  -0.621  1.00  0.00           H  
ATOM   2290  C   PRO B 139      -9.057  17.570   0.825  1.00  0.00           C  
ATOM   2291  O   PRO B 139      -7.896  17.509   1.235  1.00  0.00           O  
ATOM   2292  N   THR B 140      -9.972  16.664   1.160  1.00  0.00           N  
ATOM   2293  H   THR B 140     -10.884  16.753   0.722  1.00  0.00           H  
ATOM   2294  CA  THR B 140      -9.710  15.469   1.966  1.00  0.00           C  
ATOM   2295  HA  THR B 140      -8.994  15.713   2.754  1.00  0.00           H  
ATOM   2296  CB  THR B 140     -11.022  15.015   2.620  1.00  0.00           C  
ATOM   2297  HB  THR B 140     -11.760  14.813   1.843  1.00  0.00           H  
ATOM   2298  CG2 THR B 140     -10.857  13.764   3.485  1.00  0.00           C  
ATOM   2299 HG21 THR B 140     -11.792  13.562   4.008  1.00  0.00           H  
ATOM   2300 HG22 THR B 140     -10.620  12.906   2.859  1.00  0.00           H  
ATOM   2301 HG23 THR B 140     -10.065  13.919   4.218  1.00  0.00           H  
ATOM   2302  OG1 THR B 140     -11.511  16.050   3.449  1.00  0.00           O  
ATOM   2303  HG1 THR B 140     -11.458  16.879   2.953  1.00  0.00           H  
ATOM   2304  C   THR B 140      -9.111  14.388   1.061  1.00  0.00           C  
ATOM   2305  O   THR B 140      -9.535  14.267  -0.087  1.00  0.00           O  
ATOM   2306  N   CYS B 141      -8.130  13.604   1.524  1.00  0.00           N  
ATOM   2307  H   CYS B 141      -7.825  13.707   2.481  1.00  0.00           H  
ATOM   2308  CA  CYS B 141      -7.405  12.642   0.680  1.00  0.00           C  
ATOM   2309  HA  CYS B 141      -8.032  12.375  -0.167  1.00  0.00           H  
ATOM   2310  CB  CYS B 141      -6.140  13.328   0.135  1.00  0.00           C  
ATOM   2311  HB2 CYS B 141      -6.423  14.269  -0.338  1.00  0.00           H  
ATOM   2312  HB3 CYS B 141      -5.456  13.542   0.958  1.00  0.00           H  
ATOM   2313  SG  CYS B 141      -5.301  12.290  -1.100  1.00  0.00           S  
ATOM   2314  HG  CYS B 141      -4.697  11.457  -0.234  1.00  0.00           H  
ATOM   2315  C   CYS B 141      -7.085  11.347   1.441  1.00  0.00           C  
ATOM   2316  O   CYS B 141      -6.561  11.415   2.549  1.00  0.00           O  
ATOM   2317  N   VAL B 142      -7.382  10.185   0.851  1.00  0.00           N  
ATOM   2318  H   VAL B 142      -7.776  10.218  -0.086  1.00  0.00           H  
ATOM   2319  CA  VAL B 142      -7.170   8.850   1.444  1.00  0.00           C  
ATOM   2320  HA  VAL B 142      -6.498   8.956   2.294  1.00  0.00           H  
ATOM   2321  CB  VAL B 142      -8.478   8.217   1.968  1.00  0.00           C  
ATOM   2322  HB  VAL B 142      -8.226   7.264   2.434  1.00  0.00           H  
ATOM   2323  CG1 VAL B 142      -9.141   9.091   3.038  1.00  0.00           C  
ATOM   2324 HG11 VAL B 142      -9.971   8.550   3.493  1.00  0.00           H  
ATOM   2325 HG12 VAL B 142      -8.414   9.336   3.813  1.00  0.00           H  
ATOM   2326 HG13 VAL B 142      -9.515  10.014   2.595  1.00  0.00           H  
ATOM   2327  CG2 VAL B 142      -9.505   7.927   0.860  1.00  0.00           C  
ATOM   2328 HG21 VAL B 142      -9.113   7.176   0.174  1.00  0.00           H  
ATOM   2329 HG22 VAL B 142      -9.735   8.838   0.306  1.00  0.00           H  
ATOM   2330 HG23 VAL B 142     -10.421   7.537   1.303  1.00  0.00           H  
ATOM   2331  C   VAL B 142      -6.493   7.915   0.444  1.00  0.00           C  
ATOM   2332  O   VAL B 142      -6.715   8.037  -0.758  1.00  0.00           O  
ATOM   2333  N   SER B 143      -5.670   6.980   0.922  1.00  0.00           N  
ATOM   2334  H   SER B 143      -5.594   6.892   1.932  1.00  0.00           H  
ATOM   2335  CA  SER B 143      -4.893   6.040   0.092  1.00  0.00           C  
ATOM   2336  HA  SER B 143      -4.826   6.415  -0.925  1.00  0.00           H  
ATOM   2337  CB  SER B 143      -3.468   5.937   0.642  1.00  0.00           C  
ATOM   2338  HB2 SER B 143      -3.035   6.934   0.725  1.00  0.00           H  
ATOM   2339  HB3 SER B 143      -3.494   5.486   1.636  1.00  0.00           H  
ATOM   2340  OG  SER B 143      -2.663   5.147  -0.213  1.00  0.00           O  
ATOM   2341  HG  SER B 143      -2.383   5.701  -0.950  1.00  0.00           H  
ATOM   2342  C   SER B 143      -5.517   4.643   0.054  1.00  0.00           C  
ATOM   2343  O   SER B 143      -5.927   4.156   1.104  1.00  0.00           O  
ATOM   2344  N   ASP B 144      -5.537   3.956  -1.096  1.00  0.00           N  
ATOM   2345  H   ASP B 144      -5.266   4.403  -1.968  1.00  0.00           H  
ATOM   2346  CA  ASP B 144      -5.793   2.502  -1.109  1.00  0.00           C  
ATOM   2347  HA  ASP B 144      -6.496   2.276  -0.308  1.00  0.00           H  
ATOM   2348  CB  ASP B 144      -6.498   2.070  -2.402  1.00  0.00           C  
ATOM   2349  HB2 ASP B 144      -6.927   1.086  -2.221  1.00  0.00           H  
ATOM   2350  HB3 ASP B 144      -7.322   2.757  -2.593  1.00  0.00           H  
ATOM   2351  CG  ASP B 144      -5.669   1.953  -3.680  1.00  0.00           C  
ATOM   2352  OD1 ASP B 144      -4.425   2.070  -3.683  1.00  0.00           O  
ATOM   2353  OD2 ASP B 144      -6.299   1.651  -4.715  1.00  0.00           O  
ATOM   2354  C   ASP B 144      -4.533   1.660  -0.818  1.00  0.00           C  
ATOM   2355  O   ASP B 144      -4.643   0.479  -0.483  1.00  0.00           O  
ATOM   2356  N   TYR B 145      -3.353   2.288  -0.891  1.00  0.00           N  
ATOM   2357  H   TYR B 145      -3.377   3.274  -1.114  1.00  0.00           H  
ATOM   2358  CA  TYR B 145      -2.031   1.706  -0.644  1.00  0.00           C  
ATOM   2359  HA  TYR B 145      -1.320   2.497  -0.878  1.00  0.00           H  
ATOM   2360  CB  TYR B 145      -1.878   1.413   0.855  1.00  0.00           C  
ATOM   2361  HB2 TYR B 145      -2.594   2.015   1.416  1.00  0.00           H  
ATOM   2362  HB3 TYR B 145      -2.146   0.374   1.032  1.00  0.00           H  
ATOM   2363  CG  TYR B 145      -0.511   1.708   1.440  1.00  0.00           C  
ATOM   2364  CD1 TYR B 145      -0.148   3.042   1.704  1.00  0.00           C  
ATOM   2365  HD1 TYR B 145      -0.813   3.847   1.421  1.00  0.00           H  
ATOM   2366  CE1 TYR B 145       1.060   3.326   2.369  1.00  0.00           C  
ATOM   2367  HE1 TYR B 145       1.342   4.345   2.574  1.00  0.00           H  
ATOM   2368  CZ  TYR B 145       1.886   2.272   2.812  1.00  0.00           C  
ATOM   2369  OH  TYR B 145       3.003   2.556   3.530  1.00  0.00           O  
ATOM   2370  HH  TYR B 145       3.493   1.741   3.787  1.00  0.00           H  
ATOM   2371  CE2 TYR B 145       1.530   0.937   2.531  1.00  0.00           C  
ATOM   2372  HE2 TYR B 145       2.149   0.132   2.894  1.00  0.00           H  
ATOM   2373  CD2 TYR B 145       0.354   0.660   1.809  1.00  0.00           C  
ATOM   2374  HD2 TYR B 145       0.092  -0.359   1.568  1.00  0.00           H  
ATOM   2375  C   TYR B 145      -1.656   0.534  -1.579  1.00  0.00           C  
ATOM   2376  O   TYR B 145      -0.909  -0.378  -1.205  1.00  0.00           O  
ATOM   2377  N   MET B 146      -2.180   0.529  -2.808  1.00  0.00           N  
ATOM   2378  H   MET B 146      -2.886   1.230  -3.021  1.00  0.00           H  
ATOM   2379  CA  MET B 146      -1.816  -0.454  -3.839  1.00  0.00           C  
ATOM   2380  HA  MET B 146      -0.767  -0.721  -3.699  1.00  0.00           H  
ATOM   2381  CB  MET B 146      -2.662  -1.724  -3.657  1.00  0.00           C  
ATOM   2382  HB2 MET B 146      -2.286  -2.482  -4.345  1.00  0.00           H  
ATOM   2383  HB3 MET B 146      -2.527  -2.109  -2.650  1.00  0.00           H  
ATOM   2384  CG  MET B 146      -4.161  -1.511  -3.913  1.00  0.00           C  
ATOM   2385  HG2 MET B 146      -4.575  -0.940  -3.083  1.00  0.00           H  
ATOM   2386  HG3 MET B 146      -4.305  -0.925  -4.820  1.00  0.00           H  
ATOM   2387  SD  MET B 146      -5.103  -3.050  -4.083  1.00  0.00           S  
ATOM   2388  CE  MET B 146      -4.581  -3.578  -5.739  1.00  0.00           C  
ATOM   2389  HE1 MET B 146      -5.092  -4.504  -6.000  1.00  0.00           H  
ATOM   2390  HE2 MET B 146      -4.834  -2.810  -6.470  1.00  0.00           H  
ATOM   2391  HE3 MET B 146      -3.505  -3.751  -5.761  1.00  0.00           H  
ATOM   2392  C   MET B 146      -1.934   0.032  -5.289  1.00  0.00           C  
ATOM   2393  O   MET B 146      -1.542  -0.708  -6.190  1.00  0.00           O  
ATOM   2394  N   SER B 147      -2.531   1.201  -5.546  1.00  0.00           N  
ATOM   2395  H   SER B 147      -2.891   1.747  -4.766  1.00  0.00           H  
ATOM   2396  CA  SER B 147      -2.817   1.700  -6.896  1.00  0.00           C  
ATOM   2397  HA  SER B 147      -1.932   1.561  -7.518  1.00  0.00           H  
ATOM   2398  CB  SER B 147      -3.951   0.839  -7.468  1.00  0.00           C  
ATOM   2399  HB2 SER B 147      -3.544  -0.125  -7.773  1.00  0.00           H  
ATOM   2400  HB3 SER B 147      -4.672   0.659  -6.673  1.00  0.00           H  
ATOM   2401  OG  SER B 147      -4.626   1.421  -8.568  1.00  0.00           O  
ATOM   2402  HG  SER B 147      -3.955   1.748  -9.181  1.00  0.00           H  
ATOM   2403  C   SER B 147      -3.182   3.192  -6.948  1.00  0.00           C  
ATOM   2404  O   SER B 147      -2.697   3.885  -7.844  1.00  0.00           O  
ATOM   2405  N   ILE B 148      -4.016   3.709  -6.039  1.00  0.00           N  
ATOM   2406  H   ILE B 148      -4.336   3.118  -5.272  1.00  0.00           H  
ATOM   2407  CA  ILE B 148      -4.484   5.109  -6.066  1.00  0.00           C  
ATOM   2408  HA  ILE B 148      -3.677   5.723  -6.468  1.00  0.00           H  
ATOM   2409  CB  ILE B 148      -5.743   5.323  -6.954  1.00  0.00           C  
ATOM   2410  HB  ILE B 148      -6.262   6.208  -6.580  1.00  0.00           H  
ATOM   2411  CG2 ILE B 148      -5.348   5.660  -8.398  1.00  0.00           C  
ATOM   2412 HG21 ILE B 148      -4.662   6.506  -8.402  1.00  0.00           H  
ATOM   2413 HG22 ILE B 148      -4.871   4.802  -8.869  1.00  0.00           H  
ATOM   2414 HG23 ILE B 148      -6.225   5.940  -8.981  1.00  0.00           H  
ATOM   2415  CG1 ILE B 148      -6.746   4.148  -6.894  1.00  0.00           C  
ATOM   2416 HG12 ILE B 148      -6.320   3.280  -7.396  1.00  0.00           H  
ATOM   2417 HG13 ILE B 148      -6.922   3.897  -5.849  1.00  0.00           H  
ATOM   2418  CD1 ILE B 148      -8.111   4.449  -7.525  1.00  0.00           C  
ATOM   2419 HD11 ILE B 148      -8.013   4.614  -8.599  1.00  0.00           H  
ATOM   2420 HD12 ILE B 148      -8.773   3.595  -7.372  1.00  0.00           H  
ATOM   2421 HD13 ILE B 148      -8.558   5.330  -7.060  1.00  0.00           H  
ATOM   2422  C   ILE B 148      -4.781   5.662  -4.672  1.00  0.00           C  
ATOM   2423  O   ILE B 148      -5.412   5.018  -3.833  1.00  0.00           O  
ATOM   2424  N   SER B 149      -4.465   6.940  -4.474  1.00  0.00           N  
ATOM   2425  H   SER B 149      -3.984   7.419  -5.230  1.00  0.00           H  
ATOM   2426  CA  SER B 149      -5.185   7.763  -3.501  1.00  0.00           C  
ATOM   2427  HA  SER B 149      -5.571   7.124  -2.710  1.00  0.00           H  
ATOM   2428  CB  SER B 149      -4.259   8.780  -2.833  1.00  0.00           C  
ATOM   2429  HB2 SER B 149      -3.849   9.468  -3.572  1.00  0.00           H  
ATOM   2430  HB3 SER B 149      -4.817   9.356  -2.098  1.00  0.00           H  
ATOM   2431  OG  SER B 149      -3.208   8.096  -2.184  1.00  0.00           O  
ATOM   2432  HG  SER B 149      -2.548   7.921  -2.866  1.00  0.00           H  
ATOM   2433  C   SER B 149      -6.386   8.440  -4.164  1.00  0.00           C  
ATOM   2434  O   SER B 149      -6.335   8.791  -5.345  1.00  0.00           O  
ATOM   2435  N   THR B 150      -7.472   8.632  -3.419  1.00  0.00           N  
ATOM   2436  H   THR B 150      -7.431   8.351  -2.442  1.00  0.00           H  
ATOM   2437  CA  THR B 150      -8.619   9.451  -3.842  1.00  0.00           C  
ATOM   2438  HA  THR B 150      -8.500   9.737  -4.885  1.00  0.00           H  
ATOM   2439  CB  THR B 150      -9.940   8.677  -3.723  1.00  0.00           C  
ATOM   2440  HB  THR B 150     -10.090   8.374  -2.686  1.00  0.00           H  
ATOM   2441  CG2 THR B 150     -11.154   9.477  -4.197  1.00  0.00           C  
ATOM   2442 HG21 THR B 150     -12.029   8.827  -4.223  1.00  0.00           H  
ATOM   2443 HG22 THR B 150     -11.356  10.296  -3.507  1.00  0.00           H  
ATOM   2444 HG23 THR B 150     -10.973   9.882  -5.193  1.00  0.00           H  
ATOM   2445  OG1 THR B 150      -9.878   7.524  -4.535  1.00  0.00           O  
ATOM   2446  HG1 THR B 150      -9.059   7.069  -4.324  1.00  0.00           H  
ATOM   2447  C   THR B 150      -8.665  10.732  -3.021  1.00  0.00           C  
ATOM   2448  O   THR B 150      -8.490  10.690  -1.802  1.00  0.00           O  
ATOM   2449  N   CYS B 151      -8.931  11.854  -3.682  1.00  0.00           N  
ATOM   2450  H   CYS B 151      -9.082  11.816  -4.686  1.00  0.00           H  
ATOM   2451  CA  CYS B 151      -9.107  13.150  -3.050  1.00  0.00           C  
ATOM   2452  HA  CYS B 151      -9.178  13.004  -1.980  1.00  0.00           H  
ATOM   2453  CB  CYS B 151      -7.870  14.004  -3.350  1.00  0.00           C  
ATOM   2454  HB2 CYS B 151      -6.980  13.475  -3.008  1.00  0.00           H  
ATOM   2455  HB3 CYS B 151      -7.797  14.154  -4.427  1.00  0.00           H  
ATOM   2456  SG  CYS B 151      -7.963  15.620  -2.532  1.00  0.00           S  
ATOM   2457  HG  CYS B 151      -8.284  15.170  -1.304  1.00  0.00           H  
ATOM   2458  C   CYS B 151     -10.420  13.783  -3.512  1.00  0.00           C  
ATOM   2459  O   CYS B 151     -10.764  13.686  -4.691  1.00  0.00           O  
ATOM   2460  N   GLU B 152     -11.152  14.433  -2.609  1.00  0.00           N  
ATOM   2461  H   GLU B 152     -10.811  14.529  -1.657  1.00  0.00           H  
ATOM   2462  CA  GLU B 152     -12.363  15.169  -2.974  1.00  0.00           C  
ATOM   2463  HA  GLU B 152     -12.217  15.526  -3.991  1.00  0.00           H  
ATOM   2464  CB  GLU B 152     -13.612  14.267  -3.006  1.00  0.00           C  
ATOM   2465  HB2 GLU B 152     -14.405  14.844  -3.479  1.00  0.00           H  
ATOM   2466  HB3 GLU B 152     -13.416  13.407  -3.644  1.00  0.00           H  
ATOM   2467  CG  GLU B 152     -14.132  13.769  -1.647  1.00  0.00           C  
ATOM   2468  HG2 GLU B 152     -13.490  12.957  -1.297  1.00  0.00           H  
ATOM   2469  HG3 GLU B 152     -14.076  14.584  -0.923  1.00  0.00           H  
ATOM   2470  CD  GLU B 152     -15.592  13.281  -1.717  1.00  0.00           C  
ATOM   2471  OE1 GLU B 152     -16.073  12.974  -2.835  1.00  0.00           O  
ATOM   2472  OE2 GLU B 152     -16.236  13.224  -0.645  1.00  0.00           O  
ATOM   2473  C   GLU B 152     -12.569  16.426  -2.129  1.00  0.00           C  
ATOM   2474  O   GLU B 152     -12.067  16.546  -1.010  1.00  0.00           O  
ATOM   2475  N   TRP B 153     -13.280  17.386  -2.714  1.00  0.00           N  
ATOM   2476  H   TRP B 153     -13.660  17.188  -3.638  1.00  0.00           H  
ATOM   2477  CA  TRP B 153     -13.594  18.688  -2.130  1.00  0.00           C  
ATOM   2478  HA  TRP B 153     -13.646  18.587  -1.044  1.00  0.00           H  
ATOM   2479  CB  TRP B 153     -12.479  19.693  -2.463  1.00  0.00           C  
ATOM   2480  HB2 TRP B 153     -12.647  20.614  -1.908  1.00  0.00           H  
ATOM   2481  HB3 TRP B 153     -11.546  19.277  -2.098  1.00  0.00           H  
ATOM   2482  CG  TRP B 153     -12.268  20.046  -3.904  1.00  0.00           C  
ATOM   2483  CD1 TRP B 153     -12.820  21.096  -4.553  1.00  0.00           C  
ATOM   2484  HD1 TRP B 153     -13.499  21.814  -4.107  1.00  0.00           H  
ATOM   2485  NE1 TRP B 153     -12.390  21.108  -5.867  1.00  0.00           N  
ATOM   2486  HE1 TRP B 153     -12.717  21.783  -6.545  1.00  0.00           H  
ATOM   2487  CE2 TRP B 153     -11.526  20.063  -6.127  1.00  0.00           C  
ATOM   2488  CZ2 TRP B 153     -10.832  19.650  -7.274  1.00  0.00           C  
ATOM   2489  HZ2 TRP B 153     -10.923  20.206  -8.194  1.00  0.00           H  
ATOM   2490  CH2 TRP B 153     -10.001  18.517  -7.198  1.00  0.00           C  
ATOM   2491  HH2 TRP B 153      -9.428  18.203  -8.057  1.00  0.00           H  
ATOM   2492  CZ3 TRP B 153      -9.918  17.786  -6.001  1.00  0.00           C  
ATOM   2493  HZ3 TRP B 153      -9.320  16.887  -5.949  1.00  0.00           H  
ATOM   2494  CE3 TRP B 153     -10.622  18.209  -4.859  1.00  0.00           C  
ATOM   2495  HE3 TRP B 153     -10.543  17.644  -3.941  1.00  0.00           H  
ATOM   2496  CD2 TRP B 153     -11.440  19.357  -4.890  1.00  0.00           C  
ATOM   2497  C   TRP B 153     -14.955  19.190  -2.619  1.00  0.00           C  
ATOM   2498  O   TRP B 153     -15.652  18.536  -3.399  1.00  0.00           O  
ATOM   2499  N   LYS B 154     -15.343  20.381  -2.163  1.00  0.00           N  
ATOM   2500  H   LYS B 154     -14.716  20.868  -1.531  1.00  0.00           H  
ATOM   2501  CA  LYS B 154     -16.624  21.012  -2.507  1.00  0.00           C  
ATOM   2502  HA  LYS B 154     -17.027  20.522  -3.395  1.00  0.00           H  
ATOM   2503  CB  LYS B 154     -17.591  20.818  -1.329  1.00  0.00           C  
ATOM   2504  HB2 LYS B 154     -17.218  19.998  -0.710  1.00  0.00           H  
ATOM   2505  HB3 LYS B 154     -17.617  21.716  -0.710  1.00  0.00           H  
ATOM   2506  CG  LYS B 154     -19.008  20.448  -1.776  1.00  0.00           C  
ATOM   2507  HG2 LYS B 154     -19.490  21.303  -2.253  1.00  0.00           H  
ATOM   2508  HG3 LYS B 154     -18.951  19.621  -2.486  1.00  0.00           H  
ATOM   2509  CD  LYS B 154     -19.812  19.997  -0.550  1.00  0.00           C  
ATOM   2510  HD2 LYS B 154     -19.204  19.302   0.033  1.00  0.00           H  
ATOM   2511  HD3 LYS B 154     -20.048  20.861   0.074  1.00  0.00           H  
ATOM   2512  CE  LYS B 154     -21.093  19.278  -0.976  1.00  0.00           C  
ATOM   2513  HE2 LYS B 154     -21.794  20.010  -1.388  1.00  0.00           H  
ATOM   2514  HE3 LYS B 154     -20.840  18.562  -1.765  1.00  0.00           H  
ATOM   2515  NZ  LYS B 154     -21.681  18.561   0.181  1.00  0.00           N  
ATOM   2516  HZ1 LYS B 154     -21.901  19.215   0.921  1.00  0.00           H  
ATOM   2517  HZ2 LYS B 154     -22.517  18.059  -0.087  1.00  0.00           H  
ATOM   2518  HZ3 LYS B 154     -21.007  17.896   0.542  1.00  0.00           H  
ATOM   2519  C   LYS B 154     -16.411  22.472  -2.867  1.00  0.00           C  
ATOM   2520  O   LYS B 154     -15.536  23.113  -2.288  1.00  0.00           O  
ATOM   2521  N   MET B 155     -17.188  22.990  -3.815  1.00  0.00           N  
ATOM   2522  H   MET B 155     -17.899  22.393  -4.226  1.00  0.00           H  
ATOM   2523  CA  MET B 155     -17.089  24.364  -4.325  1.00  0.00           C  
ATOM   2524  HA  MET B 155     -16.216  24.846  -3.889  1.00  0.00           H  
ATOM   2525  CB  MET B 155     -16.896  24.355  -5.851  1.00  0.00           C  
ATOM   2526  HB2 MET B 155     -17.768  23.888  -6.314  1.00  0.00           H  
ATOM   2527  HB3 MET B 155     -16.824  25.381  -6.214  1.00  0.00           H  
ATOM   2528  CG  MET B 155     -15.641  23.579  -6.279  1.00  0.00           C  
ATOM   2529  HG2 MET B 155     -15.721  22.557  -5.911  1.00  0.00           H  
ATOM   2530  HG3 MET B 155     -15.628  23.525  -7.366  1.00  0.00           H  
ATOM   2531  SD  MET B 155     -14.044  24.246  -5.729  1.00  0.00           S  
ATOM   2532  CE  MET B 155     -13.965  25.757  -6.724  1.00  0.00           C  
ATOM   2533  HE1 MET B 155     -14.713  26.467  -6.374  1.00  0.00           H  
ATOM   2534  HE2 MET B 155     -12.977  26.202  -6.629  1.00  0.00           H  
ATOM   2535  HE3 MET B 155     -14.149  25.519  -7.772  1.00  0.00           H  
ATOM   2536  C   MET B 155     -18.311  25.196  -3.921  1.00  0.00           C  
ATOM   2537  O   MET B 155     -19.396  24.656  -3.711  1.00  0.00           O  
ATOM   2538  N   ASN B 156     -18.146  26.517  -3.806  1.00  0.00           N  
ATOM   2539  H   ASN B 156     -17.225  26.902  -3.992  1.00  0.00           H  
ATOM   2540  CA  ASN B 156     -19.213  27.437  -3.374  1.00  0.00           C  
ATOM   2541  HA  ASN B 156     -19.729  26.962  -2.539  1.00  0.00           H  
ATOM   2542  CB  ASN B 156     -18.588  28.745  -2.853  1.00  0.00           C  
ATOM   2543  HB2 ASN B 156     -19.346  29.261  -2.264  1.00  0.00           H  
ATOM   2544  HB3 ASN B 156     -17.744  28.528  -2.198  1.00  0.00           H  
ATOM   2545  CG  ASN B 156     -18.131  29.678  -3.964  1.00  0.00           C  
ATOM   2546  OD1 ASN B 156     -17.656  29.266  -5.009  1.00  0.00           O  
ATOM   2547  ND2 ASN B 156     -18.243  30.972  -3.780  1.00  0.00           N  
ATOM   2548 HD21 ASN B 156     -18.037  31.552  -4.574  1.00  0.00           H  
ATOM   2549 HD22 ASN B 156     -18.708  31.328  -2.965  1.00  0.00           H  
ATOM   2550  C   ASN B 156     -20.310  27.707  -4.432  1.00  0.00           C  
ATOM   2551  O   ASN B 156     -21.225  28.485  -4.178  1.00  0.00           O  
ATOM   2552  N   GLY B 157     -20.214  27.082  -5.604  1.00  0.00           N  
ATOM   2553  H   GLY B 157     -19.431  26.459  -5.737  1.00  0.00           H  
ATOM   2554  CA  GLY B 157     -21.166  27.144  -6.709  1.00  0.00           C  
ATOM   2555  HA2 GLY B 157     -22.179  27.063  -6.315  1.00  0.00           H  
ATOM   2556  HA3 GLY B 157     -21.064  28.092  -7.237  1.00  0.00           H  
ATOM   2557  C   GLY B 157     -20.905  25.993  -7.689  1.00  0.00           C  
ATOM   2558  O   GLY B 157     -19.841  25.365  -7.610  1.00  0.00           O  
ATOM   2559  N   PRO B 158     -21.861  25.654  -8.571  1.00  0.00           N  
ATOM   2560  CD  PRO B 158     -23.154  26.293  -8.753  1.00  0.00           C  
ATOM   2561  HD2 PRO B 158     -23.059  27.379  -8.813  1.00  0.00           H  
ATOM   2562  HD3 PRO B 158     -23.814  26.013  -7.931  1.00  0.00           H  
ATOM   2563  CG  PRO B 158     -23.705  25.739 -10.069  1.00  0.00           C  
ATOM   2564  HG2 PRO B 158     -23.360  26.356 -10.901  1.00  0.00           H  
ATOM   2565  HG3 PRO B 158     -24.794  25.684 -10.060  1.00  0.00           H  
ATOM   2566  CB  PRO B 158     -23.068  24.352 -10.160  1.00  0.00           C  
ATOM   2567  HB2 PRO B 158     -23.002  24.000 -11.191  1.00  0.00           H  
ATOM   2568  HB3 PRO B 158     -23.640  23.647  -9.554  1.00  0.00           H  
ATOM   2569  CA  PRO B 158     -21.691  24.569  -9.529  1.00  0.00           C  
ATOM   2570  HA  PRO B 158     -21.393  23.676  -8.989  1.00  0.00           H  
ATOM   2571  C   PRO B 158     -20.607  24.881 -10.568  1.00  0.00           C  
ATOM   2572  O   PRO B 158     -20.442  26.025 -10.988  1.00  0.00           O  
ATOM   2573  N   THR B 159     -19.866  23.855 -10.989  1.00  0.00           N  
ATOM   2574  H   THR B 159     -20.085  22.923 -10.651  1.00  0.00           H  
ATOM   2575  CA  THR B 159     -18.707  24.003 -11.882  1.00  0.00           C  
ATOM   2576  HA  THR B 159     -18.935  24.772 -12.620  1.00  0.00           H  
ATOM   2577  CB  THR B 159     -17.486  24.478 -11.071  1.00  0.00           C  
ATOM   2578  HB  THR B 159     -17.746  25.405 -10.559  1.00  0.00           H  
ATOM   2579  CG2 THR B 159     -16.980  23.481 -10.029  1.00  0.00           C  
ATOM   2580 HG21 THR B 159     -16.129  23.921  -9.513  1.00  0.00           H  
ATOM   2581 HG22 THR B 159     -17.765  23.271  -9.303  1.00  0.00           H  
ATOM   2582 HG23 THR B 159     -16.664  22.553 -10.506  1.00  0.00           H  
ATOM   2583  OG1 THR B 159     -16.395  24.734 -11.913  1.00  0.00           O  
ATOM   2584  HG1 THR B 159     -16.551  25.564 -12.371  1.00  0.00           H  
ATOM   2585  C   THR B 159     -18.434  22.701 -12.638  1.00  0.00           C  
ATOM   2586  O   THR B 159     -18.663  21.625 -12.087  1.00  0.00           O  
ATOM   2587  N   GLN B 160     -17.989  22.785 -13.897  1.00  0.00           N  
ATOM   2588  H   GLN B 160     -17.792  23.694 -14.287  1.00  0.00           H  
ATOM   2589  CA  GLN B 160     -17.694  21.623 -14.742  1.00  0.00           C  
ATOM   2590  HA  GLN B 160     -18.328  20.796 -14.419  1.00  0.00           H  
ATOM   2591  CB  GLN B 160     -18.059  21.963 -16.204  1.00  0.00           C  
ATOM   2592  HB2 GLN B 160     -18.802  22.762 -16.200  1.00  0.00           H  
ATOM   2593  HB3 GLN B 160     -17.190  22.330 -16.750  1.00  0.00           H  
ATOM   2594  CG  GLN B 160     -18.672  20.766 -16.949  1.00  0.00           C  
ATOM   2595  HG2 GLN B 160     -17.889  20.047 -17.195  1.00  0.00           H  
ATOM   2596  HG3 GLN B 160     -19.401  20.272 -16.306  1.00  0.00           H  
ATOM   2597  CD  GLN B 160     -19.414  21.200 -18.212  1.00  0.00           C  
ATOM   2598  OE1 GLN B 160     -20.421  21.887 -18.180  1.00  0.00           O  
ATOM   2599  NE2 GLN B 160     -18.966  20.809 -19.384  1.00  0.00           N  
ATOM   2600 HE21 GLN B 160     -19.477  21.142 -20.180  1.00  0.00           H  
ATOM   2601 HE22 GLN B 160     -18.133  20.253 -19.444  1.00  0.00           H  
ATOM   2602  C   GLN B 160     -16.228  21.199 -14.536  1.00  0.00           C  
ATOM   2603  O   GLN B 160     -15.307  21.769 -15.119  1.00  0.00           O  
ATOM   2604  N   CYS B 161     -15.992  20.236 -13.644  1.00  0.00           N  
ATOM   2605  H   CYS B 161     -16.792  19.753 -13.244  1.00  0.00           H  
ATOM   2606  CA  CYS B 161     -14.666  19.982 -13.060  1.00  0.00           C  
ATOM   2607  HA  CYS B 161     -14.340  20.878 -12.531  1.00  0.00           H  
ATOM   2608  CB  CYS B 161     -14.791  18.825 -12.063  1.00  0.00           C  
ATOM   2609  HB2 CYS B 161     -15.169  17.942 -12.580  1.00  0.00           H  
ATOM   2610  HB3 CYS B 161     -13.813  18.593 -11.641  1.00  0.00           H  
ATOM   2611  SG  CYS B 161     -15.923  19.279 -10.729  1.00  0.00           S  
ATOM   2612  HG  CYS B 161     -17.051  19.246 -11.462  1.00  0.00           H  
ATOM   2613  C   CYS B 161     -13.585  19.663 -14.101  1.00  0.00           C  
ATOM   2614  O   CYS B 161     -12.458  20.160 -14.014  1.00  0.00           O  
ATOM   2615  N   SER B 162     -13.948  18.885 -15.118  1.00  0.00           N  
ATOM   2616  H   SER B 162     -14.899  18.540 -15.157  1.00  0.00           H  
ATOM   2617  CA  SER B 162     -13.049  18.446 -16.179  1.00  0.00           C  
ATOM   2618  HA  SER B 162     -12.168  18.030 -15.694  1.00  0.00           H  
ATOM   2619  CB  SER B 162     -13.696  17.288 -16.952  1.00  0.00           C  
ATOM   2620  HB2 SER B 162     -13.167  17.124 -17.892  1.00  0.00           H  
ATOM   2621  HB3 SER B 162     -13.604  16.385 -16.347  1.00  0.00           H  
ATOM   2622  OG  SER B 162     -15.072  17.508 -17.200  1.00  0.00           O  
ATOM   2623  HG  SER B 162     -15.537  16.721 -16.853  1.00  0.00           H  
ATOM   2624  C   SER B 162     -12.547  19.593 -17.075  1.00  0.00           C  
ATOM   2625  O   SER B 162     -11.468  19.446 -17.663  1.00  0.00           O  
ATOM   2626  N   THR B 163     -13.185  20.776 -17.090  1.00  0.00           N  
ATOM   2627  H   THR B 163     -14.050  20.871 -16.566  1.00  0.00           H  
ATOM   2628  CA  THR B 163     -12.563  22.025 -17.592  1.00  0.00           C  
ATOM   2629  HA  THR B 163     -11.717  21.762 -18.223  1.00  0.00           H  
ATOM   2630  CB  THR B 163     -13.491  22.869 -18.493  1.00  0.00           C  
ATOM   2631  HB  THR B 163     -12.924  23.728 -18.854  1.00  0.00           H  
ATOM   2632  CG2 THR B 163     -13.963  22.070 -19.709  1.00  0.00           C  
ATOM   2633 HG21 THR B 163     -14.580  21.230 -19.390  1.00  0.00           H  
ATOM   2634 HG22 THR B 163     -13.101  21.699 -20.263  1.00  0.00           H  
ATOM   2635 HG23 THR B 163     -14.551  22.719 -20.357  1.00  0.00           H  
ATOM   2636  OG1 THR B 163     -14.641  23.350 -17.840  1.00  0.00           O  
ATOM   2637  HG1 THR B 163     -14.486  24.291 -17.594  1.00  0.00           H  
ATOM   2638  C   THR B 163     -11.982  22.884 -16.468  1.00  0.00           C  
ATOM   2639  O   THR B 163     -10.793  23.197 -16.511  1.00  0.00           O  
ATOM   2640  N   GLU B 164     -12.784  23.242 -15.464  1.00  0.00           N  
ATOM   2641  H   GLU B 164     -13.742  22.895 -15.497  1.00  0.00           H  
ATOM   2642  CA  GLU B 164     -12.518  24.400 -14.597  1.00  0.00           C  
ATOM   2643  HA  GLU B 164     -12.190  25.233 -15.222  1.00  0.00           H  
ATOM   2644  CB  GLU B 164     -13.824  24.797 -13.883  1.00  0.00           C  
ATOM   2645  HB2 GLU B 164     -14.180  23.953 -13.292  1.00  0.00           H  
ATOM   2646  HB3 GLU B 164     -13.611  25.615 -13.194  1.00  0.00           H  
ATOM   2647  CG  GLU B 164     -14.946  25.258 -14.824  1.00  0.00           C  
ATOM   2648  HG2 GLU B 164     -15.356  24.399 -15.359  1.00  0.00           H  
ATOM   2649  HG3 GLU B 164     -15.757  25.693 -14.238  1.00  0.00           H  
ATOM   2650  CD  GLU B 164     -14.436  26.303 -15.813  1.00  0.00           C  
ATOM   2651  OE1 GLU B 164     -14.217  25.911 -16.985  1.00  0.00           O  
ATOM   2652  OE2 GLU B 164     -14.226  27.453 -15.355  1.00  0.00           O  
ATOM   2653  C   GLU B 164     -11.423  24.207 -13.542  1.00  0.00           C  
ATOM   2654  O   GLU B 164     -10.895  25.199 -13.035  1.00  0.00           O  
ATOM   2655  N   LEU B 165     -11.102  22.964 -13.173  1.00  0.00           N  
ATOM   2656  H   LEU B 165     -11.519  22.204 -13.703  1.00  0.00           H  
ATOM   2657  CA  LEU B 165     -10.279  22.611 -12.009  1.00  0.00           C  
ATOM   2658  HA  LEU B 165      -9.834  23.513 -11.587  1.00  0.00           H  
ATOM   2659  CB  LEU B 165     -11.191  21.966 -10.945  1.00  0.00           C  
ATOM   2660  HB2 LEU B 165     -11.807  21.217 -11.443  1.00  0.00           H  
ATOM   2661  HB3 LEU B 165     -10.574  21.450 -10.211  1.00  0.00           H  
ATOM   2662  CG  LEU B 165     -12.109  22.958 -10.204  1.00  0.00           C  
ATOM   2663  HG  LEU B 165     -12.386  23.787 -10.854  1.00  0.00           H  
ATOM   2664  CD1 LEU B 165     -13.383  22.262  -9.729  1.00  0.00           C  
ATOM   2665 HD11 LEU B 165     -13.144  21.360  -9.167  1.00  0.00           H  
ATOM   2666 HD12 LEU B 165     -13.962  22.939  -9.104  1.00  0.00           H  
ATOM   2667 HD13 LEU B 165     -13.992  21.996 -10.592  1.00  0.00           H  
ATOM   2668  CD2 LEU B 165     -11.409  23.501  -8.960  1.00  0.00           C  
ATOM   2669 HD21 LEU B 165     -11.285  22.713  -8.222  1.00  0.00           H  
ATOM   2670 HD22 LEU B 165     -10.430  23.883  -9.237  1.00  0.00           H  
ATOM   2671 HD23 LEU B 165     -12.002  24.307  -8.530  1.00  0.00           H  
ATOM   2672  C   LEU B 165      -9.124  21.677 -12.400  1.00  0.00           C  
ATOM   2673  O   LEU B 165      -9.253  20.847 -13.300  1.00  0.00           O  
ATOM   2674  N   ARG B 166      -7.993  21.759 -11.693  1.00  0.00           N  
ATOM   2675  H   ARG B 166      -7.946  22.463 -10.957  1.00  0.00           H  
ATOM   2676  CA  ARG B 166      -6.833  20.856 -11.838  1.00  0.00           C  
ATOM   2677  HA  ARG B 166      -7.173  19.874 -12.169  1.00  0.00           H  
ATOM   2678  CB  ARG B 166      -5.807  21.405 -12.854  1.00  0.00           C  
ATOM   2679  HB2 ARG B 166      -5.513  22.409 -12.552  1.00  0.00           H  
ATOM   2680  HB3 ARG B 166      -4.909  20.785 -12.814  1.00  0.00           H  
ATOM   2681  CG  ARG B 166      -6.280  21.466 -14.316  1.00  0.00           C  
ATOM   2682  HG2 ARG B 166      -7.175  22.087 -14.387  1.00  0.00           H  
ATOM   2683  HG3 ARG B 166      -5.497  21.941 -14.909  1.00  0.00           H  
ATOM   2684  CD  ARG B 166      -6.559  20.073 -14.901  1.00  0.00           C  
ATOM   2685  HD2 ARG B 166      -5.639  19.486 -14.863  1.00  0.00           H  
ATOM   2686  HD3 ARG B 166      -7.297  19.555 -14.290  1.00  0.00           H  
ATOM   2687  NE  ARG B 166      -7.028  20.146 -16.299  1.00  0.00           N  
ATOM   2688  HE  ARG B 166      -6.321  20.208 -17.008  1.00  0.00           H  
ATOM   2689  CZ  ARG B 166      -8.280  20.053 -16.714  1.00  0.00           C  
ATOM   2690  NH1 ARG B 166      -9.302  20.002 -15.921  1.00  0.00           N  
ATOM   2691 HH11 ARG B 166      -9.205  20.222 -14.934  1.00  0.00           H  
ATOM   2692 HH12 ARG B 166     -10.228  19.980 -16.319  1.00  0.00           H  
ATOM   2693  NH2 ARG B 166      -8.563  19.982 -17.981  1.00  0.00           N  
ATOM   2694 HH21 ARG B 166      -7.855  20.069 -18.682  1.00  0.00           H  
ATOM   2695 HH22 ARG B 166      -9.538  19.848 -18.226  1.00  0.00           H  
ATOM   2696  C   ARG B 166      -6.169  20.652 -10.483  1.00  0.00           C  
ATOM   2697  O   ARG B 166      -6.076  21.591  -9.699  1.00  0.00           O  
ATOM   2698  N   LEU B 167      -5.712  19.431 -10.217  1.00  0.00           N  
ATOM   2699  H   LEU B 167      -5.772  18.720 -10.937  1.00  0.00           H  
ATOM   2700  CA  LEU B 167      -5.025  19.065  -8.977  1.00  0.00           C  
ATOM   2701  HA  LEU B 167      -4.944  19.944  -8.336  1.00  0.00           H  
ATOM   2702  CB  LEU B 167      -5.861  18.010  -8.232  1.00  0.00           C  
ATOM   2703  HB2 LEU B 167      -6.835  18.445  -7.999  1.00  0.00           H  
ATOM   2704  HB3 LEU B 167      -6.016  17.162  -8.901  1.00  0.00           H  
ATOM   2705  CG  LEU B 167      -5.223  17.485  -6.931  1.00  0.00           C  
ATOM   2706  HG  LEU B 167      -4.268  17.007  -7.152  1.00  0.00           H  
ATOM   2707  CD1 LEU B 167      -5.000  18.589  -5.895  1.00  0.00           C  
ATOM   2708 HD11 LEU B 167      -4.210  19.254  -6.230  1.00  0.00           H  
ATOM   2709 HD12 LEU B 167      -5.916  19.157  -5.734  1.00  0.00           H  
ATOM   2710 HD13 LEU B 167      -4.679  18.150  -4.950  1.00  0.00           H  
ATOM   2711  CD2 LEU B 167      -6.152  16.444  -6.310  1.00  0.00           C  
ATOM   2712 HD21 LEU B 167      -5.707  16.046  -5.400  1.00  0.00           H  
ATOM   2713 HD22 LEU B 167      -7.105  16.902  -6.056  1.00  0.00           H  
ATOM   2714 HD23 LEU B 167      -6.308  15.624  -7.009  1.00  0.00           H  
ATOM   2715  C   LEU B 167      -3.606  18.602  -9.305  1.00  0.00           C  
ATOM   2716  O   LEU B 167      -3.428  17.691 -10.118  1.00  0.00           O  
ATOM   2717  N   LEU B 168      -2.618  19.241  -8.682  1.00  0.00           N  
ATOM   2718  H   LEU B 168      -2.854  19.969  -8.012  1.00  0.00           H  
ATOM   2719  CA  LEU B 168      -1.198  18.981  -8.882  1.00  0.00           C  
ATOM   2720  HA  LEU B 168      -1.097  18.245  -9.673  1.00  0.00           H  
ATOM   2721  CB  LEU B 168      -0.463  20.257  -9.334  1.00  0.00           C  
ATOM   2722  HB2 LEU B 168      -0.502  21.007  -8.544  1.00  0.00           H  
ATOM   2723  HB3 LEU B 168       0.585  19.985  -9.470  1.00  0.00           H  
ATOM   2724  CG  LEU B 168      -0.986  20.866 -10.654  1.00  0.00           C  
ATOM   2725  HG  LEU B 168      -1.425  20.082 -11.272  1.00  0.00           H  
ATOM   2726  CD1 LEU B 168      -2.031  21.966 -10.420  1.00  0.00           C  
ATOM   2727 HD11 LEU B 168      -2.364  22.368 -11.377  1.00  0.00           H  
ATOM   2728 HD12 LEU B 168      -1.601  22.769  -9.820  1.00  0.00           H  
ATOM   2729 HD13 LEU B 168      -2.895  21.566  -9.893  1.00  0.00           H  
ATOM   2730  CD2 LEU B 168       0.165  21.505 -11.435  1.00  0.00           C  
ATOM   2731 HD21 LEU B 168       0.618  22.306 -10.850  1.00  0.00           H  
ATOM   2732 HD22 LEU B 168       0.922  20.749 -11.655  1.00  0.00           H  
ATOM   2733 HD23 LEU B 168      -0.204  21.903 -12.380  1.00  0.00           H  
ATOM   2734  C   LEU B 168      -0.569  18.381  -7.621  1.00  0.00           C  
ATOM   2735  O   LEU B 168      -0.953  18.728  -6.502  1.00  0.00           O  
ATOM   2736  N   TYR B 169       0.392  17.474  -7.798  1.00  0.00           N  
ATOM   2737  H   TYR B 169       0.690  17.256  -8.746  1.00  0.00           H  
ATOM   2738  CA  TYR B 169       1.021  16.754  -6.690  1.00  0.00           C  
ATOM   2739  HA  TYR B 169       1.024  17.417  -5.824  1.00  0.00           H  
ATOM   2740  CB  TYR B 169       0.192  15.512  -6.309  1.00  0.00           C  
ATOM   2741  HB2 TYR B 169       0.602  15.108  -5.382  1.00  0.00           H  
ATOM   2742  HB3 TYR B 169      -0.824  15.839  -6.085  1.00  0.00           H  
ATOM   2743  CG  TYR B 169       0.097  14.387  -7.329  1.00  0.00           C  
ATOM   2744  CD1 TYR B 169      -0.685  14.556  -8.489  1.00  0.00           C  
ATOM   2745  HD1 TYR B 169      -1.176  15.500  -8.681  1.00  0.00           H  
ATOM   2746  CE1 TYR B 169      -0.845  13.497  -9.399  1.00  0.00           C  
ATOM   2747  HE1 TYR B 169      -1.431  13.640 -10.291  1.00  0.00           H  
ATOM   2748  CZ  TYR B 169      -0.245  12.248  -9.146  1.00  0.00           C  
ATOM   2749  OH  TYR B 169      -0.421  11.237 -10.039  1.00  0.00           O  
ATOM   2750  HH  TYR B 169      -0.573  11.575 -10.925  1.00  0.00           H  
ATOM   2751  CE2 TYR B 169       0.532  12.068  -7.982  1.00  0.00           C  
ATOM   2752  HE2 TYR B 169       0.993  11.105  -7.805  1.00  0.00           H  
ATOM   2753  CD2 TYR B 169       0.708  13.139  -7.079  1.00  0.00           C  
ATOM   2754  HD2 TYR B 169       1.307  12.999  -6.190  1.00  0.00           H  
ATOM   2755  C   TYR B 169       2.479  16.402  -6.985  1.00  0.00           C  
ATOM   2756  O   TYR B 169       2.841  16.064  -8.111  1.00  0.00           O  
ATOM   2757  N   GLN B 170       3.321  16.453  -5.951  1.00  0.00           N  
ATOM   2758  H   GLN B 170       2.959  16.755  -5.054  1.00  0.00           H  
ATOM   2759  CA  GLN B 170       4.748  16.126  -6.043  1.00  0.00           C  
ATOM   2760  HA  GLN B 170       4.888  15.416  -6.861  1.00  0.00           H  
ATOM   2761  CB  GLN B 170       5.561  17.388  -6.383  1.00  0.00           C  
ATOM   2762  HB2 GLN B 170       6.508  17.053  -6.790  1.00  0.00           H  
ATOM   2763  HB3 GLN B 170       5.039  17.955  -7.155  1.00  0.00           H  
ATOM   2764  CG  GLN B 170       5.839  18.302  -5.174  1.00  0.00           C  
ATOM   2765  HG2 GLN B 170       4.936  18.354  -4.570  1.00  0.00           H  
ATOM   2766  HG3 GLN B 170       6.634  17.861  -4.572  1.00  0.00           H  
ATOM   2767  CD  GLN B 170       6.240  19.737  -5.515  1.00  0.00           C  
ATOM   2768  OE1 GLN B 170       5.812  20.667  -4.844  1.00  0.00           O  
ATOM   2769  NE2 GLN B 170       7.060  19.977  -6.517  1.00  0.00           N  
ATOM   2770 HE21 GLN B 170       7.262  20.933  -6.739  1.00  0.00           H  
ATOM   2771 HE22 GLN B 170       7.495  19.216  -7.042  1.00  0.00           H  
ATOM   2772  C   GLN B 170       5.245  15.466  -4.752  1.00  0.00           C  
ATOM   2773  O   GLN B 170       4.746  15.781  -3.670  1.00  0.00           O  
ATOM   2774  N   LEU B 171       6.229  14.565  -4.834  1.00  0.00           N  
ATOM   2775  H   LEU B 171       6.654  14.400  -5.733  1.00  0.00           H  
ATOM   2776  CA  LEU B 171       6.893  14.026  -3.641  1.00  0.00           C  
ATOM   2777  HA  LEU B 171       6.133  13.711  -2.922  1.00  0.00           H  
ATOM   2778  CB  LEU B 171       7.748  12.805  -4.024  1.00  0.00           C  
ATOM   2779  HB2 LEU B 171       7.134  12.085  -4.566  1.00  0.00           H  
ATOM   2780  HB3 LEU B 171       8.519  13.156  -4.705  1.00  0.00           H  
ATOM   2781  CG  LEU B 171       8.427  12.103  -2.828  1.00  0.00           C  
ATOM   2782  HG  LEU B 171       8.715  12.833  -2.073  1.00  0.00           H  
ATOM   2783  CD1 LEU B 171       7.493  11.078  -2.184  1.00  0.00           C  
ATOM   2784 HD11 LEU B 171       7.179  10.338  -2.918  1.00  0.00           H  
ATOM   2785 HD12 LEU B 171       8.001  10.569  -1.362  1.00  0.00           H  
ATOM   2786 HD13 LEU B 171       6.607  11.579  -1.797  1.00  0.00           H  
ATOM   2787  CD2 LEU B 171       9.698  11.394  -3.289  1.00  0.00           C  
ATOM   2788 HD21 LEU B 171       9.482  10.724  -4.117  1.00  0.00           H  
ATOM   2789 HD22 LEU B 171      10.421  12.142  -3.615  1.00  0.00           H  
ATOM   2790 HD23 LEU B 171      10.143  10.839  -2.463  1.00  0.00           H  
ATOM   2791  C   LEU B 171       7.739  15.140  -3.013  1.00  0.00           C  
ATOM   2792  O   LEU B 171       8.560  15.748  -3.700  1.00  0.00           O  
ATOM   2793  N   VAL B 172       7.566  15.400  -1.714  1.00  0.00           N  
ATOM   2794  H   VAL B 172       6.896  14.846  -1.189  1.00  0.00           H  
ATOM   2795  CA  VAL B 172       8.218  16.537  -1.039  1.00  0.00           C  
ATOM   2796  HA  VAL B 172       8.036  17.425  -1.646  1.00  0.00           H  
ATOM   2797  CB  VAL B 172       7.557  16.768   0.339  1.00  0.00           C  
ATOM   2798  HB  VAL B 172       6.479  16.651   0.217  1.00  0.00           H  
ATOM   2799  CG1 VAL B 172       8.013  15.781   1.425  1.00  0.00           C  
ATOM   2800 HG11 VAL B 172       7.903  14.755   1.078  1.00  0.00           H  
ATOM   2801 HG12 VAL B 172       9.057  15.954   1.689  1.00  0.00           H  
ATOM   2802 HG13 VAL B 172       7.402  15.912   2.318  1.00  0.00           H  
ATOM   2803  CG2 VAL B 172       7.795  18.195   0.842  1.00  0.00           C  
ATOM   2804 HG21 VAL B 172       7.264  18.349   1.782  1.00  0.00           H  
ATOM   2805 HG22 VAL B 172       8.859  18.373   0.995  1.00  0.00           H  
ATOM   2806 HG23 VAL B 172       7.414  18.909   0.111  1.00  0.00           H  
ATOM   2807  C   VAL B 172       9.744  16.363  -0.951  1.00  0.00           C  
ATOM   2808  O   VAL B 172      10.502  17.331  -0.983  1.00  0.00           O  
ATOM   2809  N   PHE B 173      10.206  15.113  -0.884  1.00  0.00           N  
ATOM   2810  H   PHE B 173       9.534  14.368  -0.944  1.00  0.00           H  
ATOM   2811  CA  PHE B 173      11.608  14.753  -0.700  1.00  0.00           C  
ATOM   2812  HA  PHE B 173      12.040  15.439   0.029  1.00  0.00           H  
ATOM   2813  CB  PHE B 173      11.693  13.344  -0.113  1.00  0.00           C  
ATOM   2814  HB2 PHE B 173      11.271  12.640  -0.831  1.00  0.00           H  
ATOM   2815  HB3 PHE B 173      12.743  13.089   0.039  1.00  0.00           H  
ATOM   2816  CG  PHE B 173      10.971  13.202   1.212  1.00  0.00           C  
ATOM   2817  CD1 PHE B 173       9.809  12.414   1.311  1.00  0.00           C  
ATOM   2818  HD1 PHE B 173       9.434  11.881   0.450  1.00  0.00           H  
ATOM   2819  CE1 PHE B 173       9.143  12.301   2.544  1.00  0.00           C  
ATOM   2820  HE1 PHE B 173       8.272  11.672   2.637  1.00  0.00           H  
ATOM   2821  CZ  PHE B 173       9.620  12.988   3.671  1.00  0.00           C  
ATOM   2822  HZ  PHE B 173       9.110  12.889   4.619  1.00  0.00           H  
ATOM   2823  CE2 PHE B 173      10.771  13.788   3.571  1.00  0.00           C  
ATOM   2824  HE2 PHE B 173      11.141  14.312   4.441  1.00  0.00           H  
ATOM   2825  CD2 PHE B 173      11.450  13.889   2.344  1.00  0.00           C  
ATOM   2826  HD2 PHE B 173      12.338  14.500   2.275  1.00  0.00           H  
ATOM   2827  C   PHE B 173      12.404  14.882  -2.002  1.00  0.00           C  
ATOM   2828  O   PHE B 173      12.095  14.245  -3.011  1.00  0.00           O  
ATOM   2829  N   LEU B 174      13.444  15.722  -1.952  1.00  0.00           N  
ATOM   2830  H   LEU B 174      13.605  16.194  -1.076  1.00  0.00           H  
ATOM   2831  CA  LEU B 174      14.209  16.197  -3.113  1.00  0.00           C  
ATOM   2832  HA  LEU B 174      14.931  16.918  -2.732  1.00  0.00           H  
ATOM   2833  CB  LEU B 174      15.024  15.062  -3.776  1.00  0.00           C  
ATOM   2834  HB2 LEU B 174      14.335  14.430  -4.338  1.00  0.00           H  
ATOM   2835  HB3 LEU B 174      15.711  15.510  -4.497  1.00  0.00           H  
ATOM   2836  CG  LEU B 174      15.831  14.167  -2.820  1.00  0.00           C  
ATOM   2837  HG  LEU B 174      15.162  13.695  -2.101  1.00  0.00           H  
ATOM   2838  CD1 LEU B 174      16.514  13.061  -3.617  1.00  0.00           C  
ATOM   2839 HD11 LEU B 174      17.084  12.433  -2.939  1.00  0.00           H  
ATOM   2840 HD12 LEU B 174      17.177  13.485  -4.370  1.00  0.00           H  
ATOM   2841 HD13 LEU B 174      15.757  12.447  -4.107  1.00  0.00           H  
ATOM   2842  CD2 LEU B 174      16.906  14.944  -2.053  1.00  0.00           C  
ATOM   2843 HD21 LEU B 174      16.443  15.730  -1.460  1.00  0.00           H  
ATOM   2844 HD22 LEU B 174      17.621  15.387  -2.747  1.00  0.00           H  
ATOM   2845 HD23 LEU B 174      17.408  14.263  -1.366  1.00  0.00           H  
ATOM   2846  C   LEU B 174      13.363  17.002  -4.119  1.00  0.00           C  
ATOM   2847  O   LEU B 174      13.789  17.172  -5.255  1.00  0.00           O  
ATOM   2848  N   LEU B 175      12.198  17.507  -3.687  1.00  0.00           N  
ATOM   2849  H   LEU B 175      11.929  17.301  -2.735  1.00  0.00           H  
ATOM   2850  CA  LEU B 175      11.299  18.397  -4.432  1.00  0.00           C  
ATOM   2851  HA  LEU B 175      10.328  18.325  -3.944  1.00  0.00           H  
ATOM   2852  CB  LEU B 175      11.807  19.855  -4.295  1.00  0.00           C  
ATOM   2853  HB2 LEU B 175      12.548  19.924  -3.496  1.00  0.00           H  
ATOM   2854  HB3 LEU B 175      12.315  20.157  -5.211  1.00  0.00           H  
ATOM   2855  CG  LEU B 175      10.674  20.848  -3.985  1.00  0.00           C  
ATOM   2856  HG  LEU B 175       9.824  20.656  -4.640  1.00  0.00           H  
ATOM   2857  CD1 LEU B 175      10.228  20.729  -2.522  1.00  0.00           C  
ATOM   2858 HD11 LEU B 175      11.072  20.913  -1.858  1.00  0.00           H  
ATOM   2859 HD12 LEU B 175       9.442  21.454  -2.316  1.00  0.00           H  
ATOM   2860 HD13 LEU B 175       9.838  19.732  -2.325  1.00  0.00           H  
ATOM   2861  CD2 LEU B 175      11.148  22.284  -4.207  1.00  0.00           C  
ATOM   2862 HD21 LEU B 175      12.013  22.499  -3.578  1.00  0.00           H  
ATOM   2863 HD22 LEU B 175      11.424  22.415  -5.254  1.00  0.00           H  
ATOM   2864 HD23 LEU B 175      10.343  22.979  -3.971  1.00  0.00           H  
ATOM   2865  C   LEU B 175      11.062  17.923  -5.880  1.00  0.00           C  
ATOM   2866  O   LEU B 175      11.448  18.575  -6.849  1.00  0.00           O  
ATOM   2867  N   BCN B 176      10.422  16.759  -6.017  1.00  0.00           N  
ATOM   2868  H27 BCN B 176      10.085  16.297  -5.183  1.00  0.00           H  
ATOM   2869  C2  BCN B 176      10.169  16.178  -7.318  1.00  0.00           C  
ATOM   2870  H   BCN B 176      11.137  16.134  -7.817  1.00  0.00           H  
ATOM   2871  C4  BCN B 176       9.642  14.741  -7.208  1.00  0.00           C  
ATOM   2872  H1  BCN B 176       8.660  14.759  -6.719  1.00  0.00           H  
ATOM   2873  H2  BCN B 176       9.473  14.336  -8.215  1.00  0.00           H  
ATOM   2874  C5  BCN B 176      10.573  13.771  -6.437  1.00  0.00           C  
ATOM   2875  H3  BCN B 176      10.614  14.055  -5.377  1.00  0.00           H  
ATOM   2876  H4  BCN B 176      10.123  12.770  -6.475  1.00  0.00           H  
ATOM   2877  C6  BCN B 176      12.014  13.702  -6.998  1.00  0.00           C  
ATOM   2878  H8  BCN B 176      12.598  14.552  -6.619  1.00  0.00           H  
ATOM   2879  H9  BCN B 176      11.990  13.797  -8.091  1.00  0.00           H  
ATOM   2880  C7  BCN B 176      12.727  12.379  -6.651  1.00  0.00           C  
ATOM   2881  H5  BCN B 176      13.753  12.410  -7.046  1.00  0.00           H  
ATOM   2882  H6  BCN B 176      12.207  11.548  -7.145  1.00  0.00           H  
ATOM   2883  N2  BCN B 176      12.782  12.111  -5.211  1.00  0.00           N  
ATOM   2884  H7  BCN B 176      12.594  12.848  -4.536  1.00  0.00           H  
ATOM   2885  C8  BCN B 176      13.178  10.908  -4.699  1.00  0.00           C  
ATOM   2886  O1  BCN B 176      13.424   9.911  -5.353  1.00  0.00           O  
ATOM   2887  O2  BCN B 176      13.232  11.009  -3.355  1.00  0.00           O  
ATOM   2888  C9  BCN B 176      13.829   9.938  -2.610  1.00  0.00           C  
ATOM   2889  H21 BCN B 176      13.613   8.959  -3.056  1.00  0.00           H  
ATOM   2890  H22 BCN B 176      14.916  10.073  -2.562  1.00  0.00           H  
ATOM   2891  C10 BCN B 176      13.216  10.020  -1.222  1.00  0.00           C  
ATOM   2892  H23 BCN B 176      12.820  11.002  -0.998  1.00  0.00           H  
ATOM   2893  C11 BCN B 176      13.829   9.288  -0.052  1.00  0.00           C  
ATOM   2894  H12 BCN B 176      14.661   8.624  -0.266  1.00  0.00           H  
ATOM   2895  C12 BCN B 176      14.063  10.070   1.267  1.00  0.00           C  
ATOM   2896  H13 BCN B 176      13.294  10.846   1.378  1.00  0.00           H  
ATOM   2897  H14 BCN B 176      15.021  10.602   1.202  1.00  0.00           H  
ATOM   2898  C13 BCN B 176      14.067   9.180   2.544  1.00  0.00           C  
ATOM   2899  H19 BCN B 176      14.898   8.467   2.516  1.00  0.00           H  
ATOM   2900  H20 BCN B 176      14.148   9.787   3.454  1.00  0.00           H  
ATOM   2901  C14 BCN B 176      12.795   8.482   2.504  1.00  0.00           C  
ATOM   2902  C15 BCN B 176      11.760   8.110   2.051  1.00  0.00           C  
ATOM   2903  C16 BCN B 176      10.698   7.986   1.069  1.00  0.00           C  
ATOM   2904  H17 BCN B 176       9.727   8.222   1.517  1.00  0.00           H  
ATOM   2905  H18 BCN B 176      10.667   6.967   0.666  1.00  0.00           H  
ATOM   2906  C17 BCN B 176      11.074   9.022  -0.034  1.00  0.00           C  
ATOM   2907  H15 BCN B 176      10.327   8.969  -0.834  1.00  0.00           H  
ATOM   2908  H16 BCN B 176      10.997  10.031   0.389  1.00  0.00           H  
ATOM   2909  C18 BCN B 176      12.488   8.828  -0.641  1.00  0.00           C  
ATOM   2910  H11 BCN B 176      12.548   7.894  -1.193  1.00  0.00           H  
ATOM   2911  C3  BCN B 176       9.276  17.035  -8.208  1.00  0.00           C  
ATOM   2912  O3  BCN B 176       8.518  17.877  -7.756  1.00  0.00           O  
ATOM   2913  N   GLU B 177       9.342  16.791  -9.520  1.00  0.00           N  
ATOM   2914  H   GLU B 177      10.019  16.132  -9.861  1.00  0.00           H  
ATOM   2915  CA  GLU B 177       8.479  17.440 -10.515  1.00  0.00           C  
ATOM   2916  HA  GLU B 177       8.641  18.517 -10.428  1.00  0.00           H  
ATOM   2917  CB  GLU B 177       8.921  16.999 -11.924  1.00  0.00           C  
ATOM   2918  HB2 GLU B 177       9.999  17.146 -12.008  1.00  0.00           H  
ATOM   2919  HB3 GLU B 177       8.726  15.932 -12.044  1.00  0.00           H  
ATOM   2920  CG  GLU B 177       8.251  17.757 -13.080  1.00  0.00           C  
ATOM   2921  HG2 GLU B 177       8.708  17.437 -14.018  1.00  0.00           H  
ATOM   2922  HG3 GLU B 177       7.192  17.487 -13.126  1.00  0.00           H  
ATOM   2923  CD  GLU B 177       8.414  19.274 -12.911  1.00  0.00           C  
ATOM   2924  OE1 GLU B 177       9.470  19.794 -13.328  1.00  0.00           O  
ATOM   2925  OE2 GLU B 177       7.510  19.880 -12.292  1.00  0.00           O  
ATOM   2926  C   GLU B 177       6.978  17.180 -10.257  1.00  0.00           C  
ATOM   2927  O   GLU B 177       6.589  16.122  -9.739  1.00  0.00           O  
ATOM   2928  N   ALA B 178       6.141  18.160 -10.597  1.00  0.00           N  
ATOM   2929  H   ALA B 178       6.518  18.953 -11.123  1.00  0.00           H  
ATOM   2930  CA  ALA B 178       4.715  18.162 -10.320  1.00  0.00           C  
ATOM   2931  HA  ALA B 178       4.556  17.675  -9.360  1.00  0.00           H  
ATOM   2932  CB  ALA B 178       4.248  19.615 -10.185  1.00  0.00           C  
ATOM   2933  HB1 ALA B 178       4.804  20.107  -9.387  1.00  0.00           H  
ATOM   2934  HB2 ALA B 178       4.424  20.146 -11.123  1.00  0.00           H  
ATOM   2935  HB3 ALA B 178       3.185  19.639  -9.949  1.00  0.00           H  
ATOM   2936  C   ALA B 178       3.916  17.390 -11.381  1.00  0.00           C  
ATOM   2937  O   ALA B 178       3.818  17.781 -12.545  1.00  0.00           O  
ATOM   2938  N   HIE B 179       3.262  16.310 -10.951  1.00  0.00           N  
ATOM   2939  H   HIE B 179       3.351  16.075  -9.968  1.00  0.00           H  
ATOM   2940  CA  HIE B 179       2.204  15.646 -11.715  1.00  0.00           C  
ATOM   2941  HA  HIE B 179       2.542  15.502 -12.744  1.00  0.00           H  
ATOM   2942  CB  HIE B 179       1.911  14.275 -11.100  1.00  0.00           C  
ATOM   2943  HB2 HIE B 179       1.773  14.378 -10.024  1.00  0.00           H  
ATOM   2944  HB3 HIE B 179       0.982  13.891 -11.521  1.00  0.00           H  
ATOM   2945  CG  HIE B 179       2.976  13.249 -11.360  1.00  0.00           C  
ATOM   2946  ND1 HIE B 179       2.861  12.197 -12.267  1.00  0.00           N  
ATOM   2947  CE1 HIE B 179       4.021  11.533 -12.204  1.00  0.00           C  
ATOM   2948  HE1 HIE B 179       4.251  10.646 -12.779  1.00  0.00           H  
ATOM   2949  NE2 HIE B 179       4.853  12.121 -11.329  1.00  0.00           N  
ATOM   2950  HE2 HIE B 179       5.792  11.819 -11.122  1.00  0.00           H  
ATOM   2951  CD2 HIE B 179       4.212  13.212 -10.787  1.00  0.00           C  
ATOM   2952  HD2 HIE B 179       4.610  13.924 -10.077  1.00  0.00           H  
ATOM   2953  C   HIE B 179       0.930  16.499 -11.740  1.00  0.00           C  
ATOM   2954  O   HIE B 179       0.680  17.282 -10.826  1.00  0.00           O  
ATOM   2955  N   THR B 180       0.085  16.303 -12.755  1.00  0.00           N  
ATOM   2956  H   THR B 180       0.329  15.610 -13.447  1.00  0.00           H  
ATOM   2957  CA  THR B 180      -1.214  16.983 -12.912  1.00  0.00           C  
ATOM   2958  HA  THR B 180      -1.477  17.505 -11.990  1.00  0.00           H  
ATOM   2959  CB  THR B 180      -1.146  18.027 -14.042  1.00  0.00           C  
ATOM   2960  HB  THR B 180      -0.766  17.553 -14.947  1.00  0.00           H  
ATOM   2961  CG2 THR B 180      -2.499  18.673 -14.356  1.00  0.00           C  
ATOM   2962 HG21 THR B 180      -3.168  17.942 -14.808  1.00  0.00           H  
ATOM   2963 HG22 THR B 180      -2.944  19.066 -13.441  1.00  0.00           H  
ATOM   2964 HG23 THR B 180      -2.350  19.489 -15.065  1.00  0.00           H  
ATOM   2965  OG1 THR B 180      -0.287  19.082 -13.687  1.00  0.00           O  
ATOM   2966  HG1 THR B 180       0.568  18.717 -13.430  1.00  0.00           H  
ATOM   2967  C   THR B 180      -2.312  15.964 -13.211  1.00  0.00           C  
ATOM   2968  O   THR B 180      -2.179  15.187 -14.156  1.00  0.00           O  
ATOM   2969  N   CYS B 181      -3.410  16.008 -12.452  1.00  0.00           N  
ATOM   2970  H   CYS B 181      -3.429  16.675 -11.685  1.00  0.00           H  
ATOM   2971  CA  CYS B 181      -4.624  15.225 -12.681  1.00  0.00           C  
ATOM   2972  HA  CYS B 181      -4.464  14.572 -13.541  1.00  0.00           H  
ATOM   2973  CB  CYS B 181      -4.911  14.323 -11.472  1.00  0.00           C  
ATOM   2974  HB2 CYS B 181      -4.833  14.891 -10.543  1.00  0.00           H  
ATOM   2975  HB3 CYS B 181      -5.922  13.921 -11.552  1.00  0.00           H  
ATOM   2976  SG  CYS B 181      -3.763  12.919 -11.453  1.00  0.00           S  
ATOM   2977  HG  CYS B 181      -4.474  12.167 -10.582  1.00  0.00           H  
ATOM   2978  C   CYS B 181      -5.836  16.115 -13.014  1.00  0.00           C  
ATOM   2979  O   CYS B 181      -5.917  17.291 -12.635  1.00  0.00           O  
ATOM   2980  N   ILE B 182      -6.796  15.510 -13.718  1.00  0.00           N  
ATOM   2981  H   ILE B 182      -6.667  14.534 -13.943  1.00  0.00           H  
ATOM   2982  CA  ILE B 182      -8.106  16.081 -14.056  1.00  0.00           C  
ATOM   2983  HA  ILE B 182      -8.035  17.165 -14.014  1.00  0.00           H  
ATOM   2984  CB  ILE B 182      -8.490  15.702 -15.510  1.00  0.00           C  
ATOM   2985  HB  ILE B 182      -8.514  14.613 -15.588  1.00  0.00           H  
ATOM   2986  CG2 ILE B 182      -9.890  16.233 -15.868  1.00  0.00           C  
ATOM   2987 HG21 ILE B 182      -9.916  17.319 -15.790  1.00  0.00           H  
ATOM   2988 HG22 ILE B 182     -10.172  15.935 -16.877  1.00  0.00           H  
ATOM   2989 HG23 ILE B 182     -10.644  15.813 -15.199  1.00  0.00           H  
ATOM   2990  CG1 ILE B 182      -7.431  16.241 -16.505  1.00  0.00           C  
ATOM   2991 HG12 ILE B 182      -7.400  17.328 -16.447  1.00  0.00           H  
ATOM   2992 HG13 ILE B 182      -6.447  15.864 -16.226  1.00  0.00           H  
ATOM   2993  CD1 ILE B 182      -7.652  15.833 -17.968  1.00  0.00           C  
ATOM   2994 HD11 ILE B 182      -8.533  16.326 -18.378  1.00  0.00           H  
ATOM   2995 HD12 ILE B 182      -6.786  16.133 -18.559  1.00  0.00           H  
ATOM   2996 HD13 ILE B 182      -7.769  14.751 -18.041  1.00  0.00           H  
ATOM   2997  C   ILE B 182      -9.142  15.587 -13.020  1.00  0.00           C  
ATOM   2998  O   ILE B 182      -9.219  14.378 -12.790  1.00  0.00           O  
ATOM   2999  N   PRO B 183      -9.903  16.477 -12.356  1.00  0.00           N  
ATOM   3000  CD  PRO B 183      -9.717  17.919 -12.344  1.00  0.00           C  
ATOM   3001  HD2 PRO B 183      -9.956  18.343 -13.321  1.00  0.00           H  
ATOM   3002  HD3 PRO B 183      -8.691  18.154 -12.062  1.00  0.00           H  
ATOM   3003  CG  PRO B 183     -10.677  18.472 -11.290  1.00  0.00           C  
ATOM   3004  HG2 PRO B 183     -11.553  18.889 -11.783  1.00  0.00           H  
ATOM   3005  HG3 PRO B 183     -10.188  19.220 -10.669  1.00  0.00           H  
ATOM   3006  CB  PRO B 183     -11.080  17.252 -10.465  1.00  0.00           C  
ATOM   3007  HB2 PRO B 183     -12.067  17.364 -10.014  1.00  0.00           H  
ATOM   3008  HB3 PRO B 183     -10.330  17.078  -9.701  1.00  0.00           H  
ATOM   3009  CA  PRO B 183     -11.017  16.115 -11.481  1.00  0.00           C  
ATOM   3010  HA  PRO B 183     -10.822  15.174 -10.966  1.00  0.00           H  
ATOM   3011  C   PRO B 183     -12.343  15.995 -12.246  1.00  0.00           C  
ATOM   3012  O   PRO B 183     -12.493  16.570 -13.324  1.00  0.00           O  
ATOM   3013  N   GLU B 184     -13.324  15.327 -11.641  1.00  0.00           N  
ATOM   3014  H   GLU B 184     -13.135  14.895 -10.739  1.00  0.00           H  
ATOM   3015  CA  GLU B 184     -14.667  15.132 -12.198  1.00  0.00           C  
ATOM   3016  HA  GLU B 184     -14.800  15.859 -12.998  1.00  0.00           H  
ATOM   3017  CB  GLU B 184     -14.753  13.726 -12.829  1.00  0.00           C  
ATOM   3018  HB2 GLU B 184     -13.835  13.548 -13.392  1.00  0.00           H  
ATOM   3019  HB3 GLU B 184     -14.800  12.979 -12.035  1.00  0.00           H  
ATOM   3020  CG  GLU B 184     -15.927  13.509 -13.800  1.00  0.00           C  
ATOM   3021  HG2 GLU B 184     -15.780  12.561 -14.323  1.00  0.00           H  
ATOM   3022  HG3 GLU B 184     -16.844  13.411 -13.215  1.00  0.00           H  
ATOM   3023  CD  GLU B 184     -16.079  14.663 -14.810  1.00  0.00           C  
ATOM   3024  OE1 GLU B 184     -15.404  14.663 -15.864  1.00  0.00           O  
ATOM   3025  OE2 GLU B 184     -16.821  15.615 -14.476  1.00  0.00           O  
ATOM   3026  C   GLU B 184     -15.770  15.415 -11.153  1.00  0.00           C  
ATOM   3027  O   GLU B 184     -15.527  15.398  -9.942  1.00  0.00           O  
ATOM   3028  N   ASN B 185     -16.981  15.730 -11.614  1.00  0.00           N  
ATOM   3029  H   ASN B 185     -17.120  15.740 -12.628  1.00  0.00           H  
ATOM   3030  CA  ASN B 185     -18.094  16.163 -10.769  1.00  0.00           C  
ATOM   3031  HA  ASN B 185     -17.736  16.955 -10.109  1.00  0.00           H  
ATOM   3032  CB  ASN B 185     -19.181  16.761 -11.682  1.00  0.00           C  
ATOM   3033  HB2 ASN B 185     -19.207  16.240 -12.638  1.00  0.00           H  
ATOM   3034  HB3 ASN B 185     -20.159  16.643 -11.219  1.00  0.00           H  
ATOM   3035  CG  ASN B 185     -18.958  18.237 -11.924  1.00  0.00           C  
ATOM   3036  OD1 ASN B 185     -18.351  18.667 -12.891  1.00  0.00           O  
ATOM   3037  ND2 ASN B 185     -19.390  19.069 -11.012  1.00  0.00           N  
ATOM   3038 HD21 ASN B 185     -19.261  20.057 -11.211  1.00  0.00           H  
ATOM   3039 HD22 ASN B 185     -19.846  18.724 -10.177  1.00  0.00           H  
ATOM   3040  C   ASN B 185     -18.666  15.055  -9.857  1.00  0.00           C  
ATOM   3041  O   ASN B 185     -19.458  14.219 -10.296  1.00  0.00           O  
ATOM   3042  N   ASN B 186     -18.394  15.132  -8.547  1.00  0.00           N  
ATOM   3043  H   ASN B 186     -17.786  15.883  -8.253  1.00  0.00           H  
ATOM   3044  CA  ASN B 186     -19.205  14.464  -7.517  1.00  0.00           C  
ATOM   3045  HA  ASN B 186     -19.492  13.482  -7.898  1.00  0.00           H  
ATOM   3046  CB  ASN B 186     -18.382  14.226  -6.228  1.00  0.00           C  
ATOM   3047  HB2 ASN B 186     -17.439  13.752  -6.493  1.00  0.00           H  
ATOM   3048  HB3 ASN B 186     -18.172  15.171  -5.732  1.00  0.00           H  
ATOM   3049  CG  ASN B 186     -19.100  13.307  -5.241  1.00  0.00           C  
ATOM   3050  OD1 ASN B 186     -20.242  12.917  -5.424  1.00  0.00           O  
ATOM   3051  ND2 ASN B 186     -18.468  12.895  -4.170  1.00  0.00           N  
ATOM   3052 HD21 ASN B 186     -18.950  12.276  -3.549  1.00  0.00           H  
ATOM   3053 HD22 ASN B 186     -17.502  13.147  -3.930  1.00  0.00           H  
ATOM   3054  C   ASN B 186     -20.515  15.260  -7.302  1.00  0.00           C  
ATOM   3055  O   ASN B 186     -20.695  15.986  -6.320  1.00  0.00           O  
ATOM   3056  N   GLY B 187     -21.403  15.199  -8.299  1.00  0.00           N  
ATOM   3057  H   GLY B 187     -21.134  14.648  -9.107  1.00  0.00           H  
ATOM   3058  CA  GLY B 187     -22.559  16.092  -8.412  1.00  0.00           C  
ATOM   3059  HA2 GLY B 187     -23.228  15.707  -9.181  1.00  0.00           H  
ATOM   3060  HA3 GLY B 187     -23.096  16.105  -7.462  1.00  0.00           H  
ATOM   3061  C   GLY B 187     -22.170  17.533  -8.778  1.00  0.00           C  
ATOM   3062  O   GLY B 187     -21.001  17.858  -8.969  1.00  0.00           O  
ATOM   3063  N   GLY B 188     -23.159  18.426  -8.889  1.00  0.00           N  
ATOM   3064  H   GLY B 188     -24.101  18.113  -8.713  1.00  0.00           H  
ATOM   3065  CA  GLY B 188     -22.976  19.730  -9.551  1.00  0.00           C  
ATOM   3066  HA2 GLY B 188     -22.723  19.556 -10.599  1.00  0.00           H  
ATOM   3067  HA3 GLY B 188     -23.920  20.274  -9.515  1.00  0.00           H  
ATOM   3068  C   GLY B 188     -21.893  20.651  -8.963  1.00  0.00           C  
ATOM   3069  O   GLY B 188     -21.311  21.432  -9.710  1.00  0.00           O  
ATOM   3070  N   ALA B 189     -21.608  20.556  -7.658  1.00  0.00           N  
ATOM   3071  H   ALA B 189     -22.111  19.862  -7.130  1.00  0.00           H  
ATOM   3072  CA  ALA B 189     -20.624  21.385  -6.938  1.00  0.00           C  
ATOM   3073  HA  ALA B 189     -19.958  21.843  -7.672  1.00  0.00           H  
ATOM   3074  CB  ALA B 189     -21.366  22.518  -6.212  1.00  0.00           C  
ATOM   3075  HB1 ALA B 189     -21.957  22.111  -5.392  1.00  0.00           H  
ATOM   3076  HB2 ALA B 189     -20.641  23.228  -5.807  1.00  0.00           H  
ATOM   3077  HB3 ALA B 189     -22.023  23.046  -6.901  1.00  0.00           H  
ATOM   3078  C   ALA B 189     -19.710  20.583  -5.979  1.00  0.00           C  
ATOM   3079  O   ALA B 189     -19.051  21.162  -5.111  1.00  0.00           O  
ATOM   3080  N   GLY B 190     -19.690  19.252  -6.109  1.00  0.00           N  
ATOM   3081  H   GLY B 190     -20.178  18.845  -6.899  1.00  0.00           H  
ATOM   3082  CA  GLY B 190     -18.675  18.386  -5.503  1.00  0.00           C  
ATOM   3083  HA2 GLY B 190     -18.151  18.900  -4.699  1.00  0.00           H  
ATOM   3084  HA3 GLY B 190     -19.140  17.493  -5.089  1.00  0.00           H  
ATOM   3085  C   GLY B 190     -17.656  17.960  -6.558  1.00  0.00           C  
ATOM   3086  O   GLY B 190     -17.983  17.882  -7.744  1.00  0.00           O  
ATOM   3087  N   CYS B 191     -16.420  17.704  -6.144  1.00  0.00           N  
ATOM   3088  H   CYS B 191     -16.197  17.812  -5.158  1.00  0.00           H  
ATOM   3089  CA  CYS B 191     -15.298  17.513  -7.060  1.00  0.00           C  
ATOM   3090  HA  CYS B 191     -15.657  17.241  -8.054  1.00  0.00           H  
ATOM   3091  CB  CYS B 191     -14.506  18.828  -7.160  1.00  0.00           C  
ATOM   3092  HB2 CYS B 191     -14.009  18.990  -6.203  1.00  0.00           H  
ATOM   3093  HB3 CYS B 191     -13.744  18.732  -7.935  1.00  0.00           H  
ATOM   3094  SG  CYS B 191     -15.557  20.273  -7.509  1.00  0.00           S  
ATOM   3095  HG  CYS B 191     -16.066  19.810  -8.662  1.00  0.00           H  
ATOM   3096  C   CYS B 191     -14.404  16.387  -6.541  1.00  0.00           C  
ATOM   3097  O   CYS B 191     -13.884  16.499  -5.433  1.00  0.00           O  
ATOM   3098  N   VAL B 192     -14.215  15.327  -7.330  1.00  0.00           N  
ATOM   3099  H   VAL B 192     -14.661  15.312  -8.245  1.00  0.00           H  
ATOM   3100  CA  VAL B 192     -13.416  14.148  -6.966  1.00  0.00           C  
ATOM   3101  HA  VAL B 192     -12.945  14.335  -6.003  1.00  0.00           H  
ATOM   3102  CB  VAL B 192     -14.328  12.916  -6.775  1.00  0.00           C  
ATOM   3103  HB  VAL B 192     -15.063  13.165  -6.009  1.00  0.00           H  
ATOM   3104  CG1 VAL B 192     -15.087  12.517  -8.049  1.00  0.00           C  
ATOM   3105 HG11 VAL B 192     -14.390  12.270  -8.849  1.00  0.00           H  
ATOM   3106 HG12 VAL B 192     -15.719  11.652  -7.845  1.00  0.00           H  
ATOM   3107 HG13 VAL B 192     -15.729  13.334  -8.375  1.00  0.00           H  
ATOM   3108  CG2 VAL B 192     -13.550  11.690  -6.281  1.00  0.00           C  
ATOM   3109 HG21 VAL B 192     -12.964  11.955  -5.401  1.00  0.00           H  
ATOM   3110 HG22 VAL B 192     -14.253  10.905  -6.001  1.00  0.00           H  
ATOM   3111 HG23 VAL B 192     -12.886  11.314  -7.059  1.00  0.00           H  
ATOM   3112  C   VAL B 192     -12.282  13.926  -7.969  1.00  0.00           C  
ATOM   3113  O   VAL B 192     -12.428  14.190  -9.162  1.00  0.00           O  
ATOM   3114  N   CYS B 193     -11.127  13.457  -7.496  1.00  0.00           N  
ATOM   3115  H   CYS B 193     -11.038  13.322  -6.492  1.00  0.00           H  
ATOM   3116  CA  CYS B 193      -9.938  13.235  -8.313  1.00  0.00           C  
ATOM   3117  HA  CYS B 193     -10.253  12.983  -9.328  1.00  0.00           H  
ATOM   3118  CB  CYS B 193      -9.154  14.553  -8.354  1.00  0.00           C  
ATOM   3119  HB2 CYS B 193      -9.853  15.378  -8.487  1.00  0.00           H  
ATOM   3120  HB3 CYS B 193      -8.641  14.692  -7.401  1.00  0.00           H  
ATOM   3121  SG  CYS B 193      -7.948  14.555  -9.711  1.00  0.00           S  
ATOM   3122  HG  CYS B 193      -8.803  14.443 -10.750  1.00  0.00           H  
ATOM   3123  C   CYS B 193      -9.093  12.065  -7.781  1.00  0.00           C  
ATOM   3124  O   CYS B 193      -9.029  11.823  -6.573  1.00  0.00           O  
ATOM   3125  N   HIE B 194      -8.420  11.349  -8.682  1.00  0.00           N  
ATOM   3126  H   HIE B 194      -8.490  11.611  -9.653  1.00  0.00           H  
ATOM   3127  CA  HIE B 194      -7.551  10.213  -8.359  1.00  0.00           C  
ATOM   3128  HA  HIE B 194      -7.660   9.971  -7.301  1.00  0.00           H  
ATOM   3129  CB  HIE B 194      -7.997   8.978  -9.157  1.00  0.00           C  
ATOM   3130  HB2 HIE B 194      -7.804   9.148 -10.218  1.00  0.00           H  
ATOM   3131  HB3 HIE B 194      -7.411   8.117  -8.838  1.00  0.00           H  
ATOM   3132  CG  HIE B 194      -9.463   8.658  -8.980  1.00  0.00           C  
ATOM   3133  ND1 HIE B 194     -10.422   8.650  -9.993  1.00  0.00           N  
ATOM   3134  CE1 HIE B 194     -11.600   8.442  -9.385  1.00  0.00           C  
ATOM   3135  HE1 HIE B 194     -12.554   8.401  -9.896  1.00  0.00           H  
ATOM   3136  NE2 HIE B 194     -11.429   8.318  -8.057  1.00  0.00           N  
ATOM   3137  HE2 HIE B 194     -12.171   8.203  -7.379  1.00  0.00           H  
ATOM   3138  CD2 HIE B 194     -10.085   8.446  -7.785  1.00  0.00           C  
ATOM   3139  HD2 HIE B 194      -9.610   8.440  -6.815  1.00  0.00           H  
ATOM   3140  C   HIE B 194      -6.079  10.559  -8.591  1.00  0.00           C  
ATOM   3141  O   HIE B 194      -5.738  11.280  -9.529  1.00  0.00           O  
ATOM   3142  N   LEU B 195      -5.210  10.022  -7.734  1.00  0.00           N  
ATOM   3143  H   LEU B 195      -5.576   9.438  -6.987  1.00  0.00           H  
ATOM   3144  CA  LEU B 195      -3.770  10.273  -7.725  1.00  0.00           C  
ATOM   3145  HA  LEU B 195      -3.480  10.784  -8.645  1.00  0.00           H  
ATOM   3146  CB  LEU B 195      -3.385  11.174  -6.531  1.00  0.00           C  
ATOM   3147  HB2 LEU B 195      -3.519  10.622  -5.599  1.00  0.00           H  
ATOM   3148  HB3 LEU B 195      -2.319  11.384  -6.633  1.00  0.00           H  
ATOM   3149  CG  LEU B 195      -4.150  12.513  -6.442  1.00  0.00           C  
ATOM   3150  HG  LEU B 195      -4.461  12.829  -7.439  1.00  0.00           H  
ATOM   3151  CD1 LEU B 195      -5.375  12.435  -5.523  1.00  0.00           C  
ATOM   3152 HD11 LEU B 195      -6.080  11.691  -5.888  1.00  0.00           H  
ATOM   3153 HD12 LEU B 195      -5.079  12.178  -4.506  1.00  0.00           H  
ATOM   3154 HD13 LEU B 195      -5.882  13.399  -5.519  1.00  0.00           H  
ATOM   3155  CD2 LEU B 195      -3.258  13.608  -5.859  1.00  0.00           C  
ATOM   3156 HD21 LEU B 195      -2.937  13.347  -4.851  1.00  0.00           H  
ATOM   3157 HD22 LEU B 195      -3.797  14.555  -5.837  1.00  0.00           H  
ATOM   3158 HD23 LEU B 195      -2.384  13.733  -6.493  1.00  0.00           H  
ATOM   3159  C   LEU B 195      -3.045   8.926  -7.671  1.00  0.00           C  
ATOM   3160  O   LEU B 195      -3.222   8.172  -6.715  1.00  0.00           O  
ATOM   3161  N   LEU B 196      -2.262   8.613  -8.704  1.00  0.00           N  
ATOM   3162  H   LEU B 196      -2.061   9.323  -9.393  1.00  0.00           H  
ATOM   3163  CA  LEU B 196      -1.616   7.306  -8.868  1.00  0.00           C  
ATOM   3164  HA  LEU B 196      -2.366   6.524  -8.753  1.00  0.00           H  
ATOM   3165  CB  LEU B 196      -1.024   7.202 -10.287  1.00  0.00           C  
ATOM   3166  HB2 LEU B 196      -0.285   7.997 -10.403  1.00  0.00           H  
ATOM   3167  HB3 LEU B 196      -0.504   6.247 -10.383  1.00  0.00           H  
ATOM   3168  CG  LEU B 196      -2.061   7.319 -11.425  1.00  0.00           C  
ATOM   3169  HG  LEU B 196      -2.640   8.235 -11.302  1.00  0.00           H  
ATOM   3170  CD1 LEU B 196      -1.348   7.411 -12.774  1.00  0.00           C  
ATOM   3171 HD11 LEU B 196      -0.668   8.263 -12.768  1.00  0.00           H  
ATOM   3172 HD12 LEU B 196      -0.780   6.499 -12.961  1.00  0.00           H  
ATOM   3173 HD13 LEU B 196      -2.080   7.554 -13.569  1.00  0.00           H  
ATOM   3174  CD2 LEU B 196      -3.028   6.135 -11.481  1.00  0.00           C  
ATOM   3175 HD21 LEU B 196      -3.635   6.114 -10.580  1.00  0.00           H  
ATOM   3176 HD22 LEU B 196      -3.692   6.241 -12.338  1.00  0.00           H  
ATOM   3177 HD23 LEU B 196      -2.474   5.200 -11.567  1.00  0.00           H  
ATOM   3178  C   LEU B 196      -0.554   7.084  -7.778  1.00  0.00           C  
ATOM   3179  O   LEU B 196       0.378   7.877  -7.650  1.00  0.00           O  
ATOM   3180  N   MET B 197      -0.729   6.025  -6.979  1.00  0.00           N  
ATOM   3181  H   MET B 197      -1.496   5.397  -7.193  1.00  0.00           H  
ATOM   3182  CA  MET B 197       0.126   5.669  -5.838  1.00  0.00           C  
ATOM   3183  HA  MET B 197       1.159   5.926  -6.081  1.00  0.00           H  
ATOM   3184  CB  MET B 197      -0.285   6.450  -4.573  1.00  0.00           C  
ATOM   3185  HB2 MET B 197      -1.338   6.271  -4.352  1.00  0.00           H  
ATOM   3186  HB3 MET B 197       0.310   6.079  -3.738  1.00  0.00           H  
ATOM   3187  CG  MET B 197      -0.046   7.958  -4.691  1.00  0.00           C  
ATOM   3188  HG2 MET B 197       0.951   8.121  -5.103  1.00  0.00           H  
ATOM   3189  HG3 MET B 197      -0.774   8.375  -5.387  1.00  0.00           H  
ATOM   3190  SD  MET B 197      -0.165   8.875  -3.137  1.00  0.00           S  
ATOM   3191  CE  MET B 197       0.135  10.541  -3.794  1.00  0.00           C  
ATOM   3192  HE1 MET B 197       0.120  11.267  -2.981  1.00  0.00           H  
ATOM   3193  HE2 MET B 197       1.110  10.574  -4.285  1.00  0.00           H  
ATOM   3194  HE3 MET B 197      -0.640  10.794  -4.519  1.00  0.00           H  
ATOM   3195  C   MET B 197       0.074   4.155  -5.570  1.00  0.00           C  
ATOM   3196  O   MET B 197      -0.790   3.660  -4.845  1.00  0.00           O  
ATOM   3197  N   ASP B 198       1.007   3.422  -6.176  1.00  0.00           N  
ATOM   3198  H   ASP B 198       1.688   3.882  -6.779  1.00  0.00           H  
ATOM   3199  CA  ASP B 198       1.089   1.957  -6.199  1.00  0.00           C  
ATOM   3200  HA  ASP B 198       0.173   1.540  -5.787  1.00  0.00           H  
ATOM   3201  CB  ASP B 198       1.214   1.470  -7.661  1.00  0.00           C  
ATOM   3202  HB2 ASP B 198       1.298   0.382  -7.648  1.00  0.00           H  
ATOM   3203  HB3 ASP B 198       0.291   1.723  -8.184  1.00  0.00           H  
ATOM   3204  CG  ASP B 198       2.394   2.056  -8.465  1.00  0.00           C  
ATOM   3205  OD1 ASP B 198       2.745   1.436  -9.491  1.00  0.00           O  
ATOM   3206  OD2 ASP B 198       2.962   3.093  -8.035  1.00  0.00           O  
ATOM   3207  C   ASP B 198       2.251   1.412  -5.346  1.00  0.00           C  
ATOM   3208  O   ASP B 198       2.035   0.644  -4.403  1.00  0.00           O  
ATOM   3209  N   ASP B 199       3.486   1.830  -5.638  1.00  0.00           N  
ATOM   3210  H   ASP B 199       3.588   2.404  -6.478  1.00  0.00           H  
ATOM   3211  CA  ASP B 199       4.709   1.398  -4.948  1.00  0.00           C  
ATOM   3212  HA  ASP B 199       4.477   0.417  -4.560  1.00  0.00           H  
ATOM   3213  CB  ASP B 199       5.890   1.235  -5.933  1.00  0.00           C  
ATOM   3214  HB2 ASP B 199       5.786   1.949  -6.753  1.00  0.00           H  
ATOM   3215  HB3 ASP B 199       6.829   1.470  -5.428  1.00  0.00           H  
ATOM   3216  CG  ASP B 199       6.029  -0.188  -6.501  1.00  0.00           C  
ATOM   3217  OD1 ASP B 199       5.441  -1.153  -5.963  1.00  0.00           O  
ATOM   3218  OD2 ASP B 199       6.790  -0.386  -7.464  1.00  0.00           O  
ATOM   3219  C   ASP B 199       5.038   2.205  -3.680  1.00  0.00           C  
ATOM   3220  O   ASP B 199       6.174   2.215  -3.203  1.00  0.00           O  
ATOM   3221  N   VAL B 200       4.016   2.830  -3.092  1.00  0.00           N  
ATOM   3222  H   VAL B 200       3.106   2.682  -3.509  1.00  0.00           H  
ATOM   3223  CA  VAL B 200       4.093   3.677  -1.888  1.00  0.00           C  
ATOM   3224  HA  VAL B 200       4.650   4.575  -2.162  1.00  0.00           H  
ATOM   3225  CB  VAL B 200       2.690   4.100  -1.375  1.00  0.00           C  
ATOM   3226  HB  VAL B 200       2.622   3.885  -0.308  1.00  0.00           H  
ATOM   3227  CG1 VAL B 200       2.507   5.613  -1.536  1.00  0.00           C  
ATOM   3228 HG11 VAL B 200       1.527   5.906  -1.164  1.00  0.00           H  
ATOM   3229 HG12 VAL B 200       2.596   5.892  -2.586  1.00  0.00           H  
ATOM   3230 HG13 VAL B 200       3.274   6.132  -0.959  1.00  0.00           H  
ATOM   3231  CG2 VAL B 200       1.490   3.411  -2.044  1.00  0.00           C  
ATOM   3232 HG21 VAL B 200       0.565   3.749  -1.579  1.00  0.00           H  
ATOM   3233 HG22 VAL B 200       1.561   2.330  -1.918  1.00  0.00           H  
ATOM   3234 HG23 VAL B 200       1.452   3.652  -3.106  1.00  0.00           H  
ATOM   3235  C   VAL B 200       4.866   3.026  -0.735  1.00  0.00           C  
ATOM   3236  O   VAL B 200       4.820   1.804  -0.540  1.00  0.00           O  
ATOM   3237  N   VAL B 201       5.543   3.860   0.055  1.00  0.00           N  
ATOM   3238  H   VAL B 201       5.614   4.837  -0.231  1.00  0.00           H  
ATOM   3239  CA  VAL B 201       6.160   3.461   1.330  1.00  0.00           C  
ATOM   3240  HA  VAL B 201       5.794   2.467   1.592  1.00  0.00           H  
ATOM   3241  CB  VAL B 201       7.697   3.363   1.245  1.00  0.00           C  
ATOM   3242  HB  VAL B 201       8.060   3.026   2.217  1.00  0.00           H  
ATOM   3243  CG1 VAL B 201       8.147   2.338   0.197  1.00  0.00           C  
ATOM   3244 HG11 VAL B 201       7.812   2.631  -0.798  1.00  0.00           H  
ATOM   3245 HG12 VAL B 201       9.233   2.258   0.204  1.00  0.00           H  
ATOM   3246 HG13 VAL B 201       7.724   1.367   0.442  1.00  0.00           H  
ATOM   3247  CG2 VAL B 201       8.386   4.696   0.934  1.00  0.00           C  
ATOM   3248 HG21 VAL B 201       9.465   4.564   0.976  1.00  0.00           H  
ATOM   3249 HG22 VAL B 201       8.093   5.042  -0.056  1.00  0.00           H  
ATOM   3250 HG23 VAL B 201       8.108   5.449   1.669  1.00  0.00           H  
ATOM   3251  C   VAL B 201       5.727   4.375   2.473  1.00  0.00           C  
ATOM   3252  O   VAL B 201       5.373   5.539   2.285  1.00  0.00           O  
ATOM   3253  N   SER B 202       5.815   3.854   3.692  1.00  0.00           N  
ATOM   3254  H   SER B 202       6.105   2.880   3.777  1.00  0.00           H  
ATOM   3255  CA  SER B 202       5.399   4.528   4.925  1.00  0.00           C  
ATOM   3256  HA  SER B 202       4.342   4.733   4.840  1.00  0.00           H  
ATOM   3257  CB  SER B 202       5.588   3.596   6.122  1.00  0.00           C  
ATOM   3258  HB2 SER B 202       5.439   4.157   7.045  1.00  0.00           H  
ATOM   3259  HB3 SER B 202       4.837   2.807   6.065  1.00  0.00           H  
ATOM   3260  OG  SER B 202       6.876   3.006   6.114  1.00  0.00           O  
ATOM   3261  HG  SER B 202       6.815   2.272   5.447  1.00  0.00           H  
ATOM   3262  C   SER B 202       6.100   5.863   5.164  1.00  0.00           C  
ATOM   3263  O   SER B 202       5.482   6.768   5.732  1.00  0.00           O  
ATOM   3264  N   ALA B 203       7.337   6.003   4.690  1.00  0.00           N  
ATOM   3265  H   ALA B 203       7.764   5.178   4.299  1.00  0.00           H  
ATOM   3266  CA  ALA B 203       8.124   7.230   4.707  1.00  0.00           C  
ATOM   3267  HA  ALA B 203       8.034   7.694   5.690  1.00  0.00           H  
ATOM   3268  CB  ALA B 203       9.589   6.826   4.505  1.00  0.00           C  
ATOM   3269  HB1 ALA B 203       9.722   6.354   3.530  1.00  0.00           H  
ATOM   3270  HB2 ALA B 203      10.223   7.713   4.557  1.00  0.00           H  
ATOM   3271  HB3 ALA B 203       9.897   6.128   5.286  1.00  0.00           H  
ATOM   3272  C   ALA B 203       7.695   8.289   3.666  1.00  0.00           C  
ATOM   3273  O   ALA B 203       8.048   9.450   3.838  1.00  0.00           O  
ATOM   3274  N   ASP B 204       6.955   7.939   2.602  1.00  0.00           N  
ATOM   3275  H   ASP B 204       6.610   6.987   2.527  1.00  0.00           H  
ATOM   3276  CA  ASP B 204       6.539   8.898   1.563  1.00  0.00           C  
ATOM   3277  HA  ASP B 204       7.438   9.374   1.162  1.00  0.00           H  
ATOM   3278  CB  ASP B 204       5.795   8.224   0.396  1.00  0.00           C  
ATOM   3279  HB2 ASP B 204       4.987   7.602   0.780  1.00  0.00           H  
ATOM   3280  HB3 ASP B 204       5.332   9.011  -0.198  1.00  0.00           H  
ATOM   3281  CG  ASP B 204       6.656   7.424  -0.570  1.00  0.00           C  
ATOM   3282  OD1 ASP B 204       6.135   6.451  -1.149  1.00  0.00           O  
ATOM   3283  OD2 ASP B 204       7.809   7.830  -0.839  1.00  0.00           O  
ATOM   3284  C   ASP B 204       5.609  10.000   2.091  1.00  0.00           C  
ATOM   3285  O   ASP B 204       4.657   9.747   2.830  1.00  0.00           O  
ATOM   3286  N   GLN B 205       5.820  11.223   1.595  1.00  0.00           N  
ATOM   3287  H   GLN B 205       6.618  11.364   0.995  1.00  0.00           H  
ATOM   3288  CA  GLN B 205       4.939  12.373   1.798  1.00  0.00           C  
ATOM   3289  HA  GLN B 205       3.923  12.001   1.932  1.00  0.00           H  
ATOM   3290  CB  GLN B 205       5.348  13.116   3.080  1.00  0.00           C  
ATOM   3291  HB2 GLN B 205       5.323  12.402   3.904  1.00  0.00           H  
ATOM   3292  HB3 GLN B 205       6.369  13.490   2.981  1.00  0.00           H  
ATOM   3293  CG  GLN B 205       4.410  14.291   3.403  1.00  0.00           C  
ATOM   3294  HG2 GLN B 205       4.595  15.102   2.698  1.00  0.00           H  
ATOM   3295  HG3 GLN B 205       3.377  13.969   3.289  1.00  0.00           H  
ATOM   3296  CD  GLN B 205       4.563  14.828   4.822  1.00  0.00           C  
ATOM   3297  OE1 GLN B 205       5.050  14.183   5.736  1.00  0.00           O  
ATOM   3298  NE2 GLN B 205       4.122  16.040   5.069  1.00  0.00           N  
ATOM   3299 HE21 GLN B 205       4.252  16.386   6.002  1.00  0.00           H  
ATOM   3300 HE22 GLN B 205       3.675  16.583   4.338  1.00  0.00           H  
ATOM   3301  C   GLN B 205       4.941  13.284   0.561  1.00  0.00           C  
ATOM   3302  O   GLN B 205       5.977  13.490  -0.075  1.00  0.00           O  
ATOM   3303  N   TYR B 206       3.775  13.834   0.226  1.00  0.00           N  
ATOM   3304  H   TYR B 206       2.968  13.631   0.807  1.00  0.00           H  
ATOM   3305  CA  TYR B 206       3.527  14.621  -0.983  1.00  0.00           C  
ATOM   3306  HA  TYR B 206       4.459  14.729  -1.531  1.00  0.00           H  
ATOM   3307  CB  TYR B 206       2.535  13.863  -1.893  1.00  0.00           C  
ATOM   3308  HB2 TYR B 206       1.627  13.646  -1.328  1.00  0.00           H  
ATOM   3309  HB3 TYR B 206       2.247  14.524  -2.713  1.00  0.00           H  
ATOM   3310  CG  TYR B 206       3.068  12.563  -2.491  1.00  0.00           C  
ATOM   3311  CD1 TYR B 206       3.070  11.366  -1.742  1.00  0.00           C  
ATOM   3312  HD1 TYR B 206       2.656  11.359  -0.743  1.00  0.00           H  
ATOM   3313  CE1 TYR B 206       3.624  10.184  -2.285  1.00  0.00           C  
ATOM   3314  HE1 TYR B 206       3.636   9.272  -1.708  1.00  0.00           H  
ATOM   3315  CZ  TYR B 206       4.186  10.194  -3.582  1.00  0.00           C  
ATOM   3316  OH  TYR B 206       4.801   9.091  -4.092  1.00  0.00           O  
ATOM   3317  HH  TYR B 206       4.670   8.295  -3.566  1.00  0.00           H  
ATOM   3318  CE2 TYR B 206       4.133  11.377  -4.349  1.00  0.00           C  
ATOM   3319  HE2 TYR B 206       4.531  11.375  -5.351  1.00  0.00           H  
ATOM   3320  CD2 TYR B 206       3.567  12.550  -3.808  1.00  0.00           C  
ATOM   3321  HD2 TYR B 206       3.528  13.449  -4.404  1.00  0.00           H  
ATOM   3322  C   TYR B 206       3.036  16.039  -0.638  1.00  0.00           C  
ATOM   3323  O   TYR B 206       2.324  16.239   0.352  1.00  0.00           O  
ATOM   3324  N   THR B 207       3.397  17.028  -1.456  1.00  0.00           N  
ATOM   3325  H   THR B 207       4.004  16.798  -2.236  1.00  0.00           H  
ATOM   3326  CA  THR B 207       2.717  18.337  -1.518  1.00  0.00           C  
ATOM   3327  HA  THR B 207       2.399  18.629  -0.519  1.00  0.00           H  
ATOM   3328  CB  THR B 207       3.620  19.445  -2.094  1.00  0.00           C  
ATOM   3329  HB  THR B 207       3.578  19.408  -3.181  1.00  0.00           H  
ATOM   3330  CG2 THR B 207       3.198  20.838  -1.628  1.00  0.00           C  
ATOM   3331 HG21 THR B 207       3.199  20.879  -0.538  1.00  0.00           H  
ATOM   3332 HG22 THR B 207       3.898  21.576  -2.019  1.00  0.00           H  
ATOM   3333 HG23 THR B 207       2.201  21.076  -2.001  1.00  0.00           H  
ATOM   3334  OG1 THR B 207       4.965  19.301  -1.702  1.00  0.00           O  
ATOM   3335  HG1 THR B 207       5.480  19.850  -2.306  1.00  0.00           H  
ATOM   3336  C   THR B 207       1.483  18.221  -2.421  1.00  0.00           C  
ATOM   3337  O   THR B 207       1.507  17.429  -3.366  1.00  0.00           O  
ATOM   3338  N   LEU B 208       0.431  19.008  -2.158  1.00  0.00           N  
ATOM   3339  H   LEU B 208       0.488  19.648  -1.371  1.00  0.00           H  
ATOM   3340  CA  LEU B 208      -0.791  19.086  -2.973  1.00  0.00           C  
ATOM   3341  HA  LEU B 208      -0.619  18.601  -3.935  1.00  0.00           H  
ATOM   3342  CB  LEU B 208      -1.963  18.385  -2.255  1.00  0.00           C  
ATOM   3343  HB2 LEU B 208      -2.134  18.900  -1.308  1.00  0.00           H  
ATOM   3344  HB3 LEU B 208      -2.855  18.516  -2.869  1.00  0.00           H  
ATOM   3345  CG  LEU B 208      -1.801  16.884  -1.959  1.00  0.00           C  
ATOM   3346  HG  LEU B 208      -0.906  16.715  -1.358  1.00  0.00           H  
ATOM   3347  CD1 LEU B 208      -3.014  16.385  -1.171  1.00  0.00           C  
ATOM   3348 HD11 LEU B 208      -3.934  16.591  -1.720  1.00  0.00           H  
ATOM   3349 HD12 LEU B 208      -2.939  15.310  -1.014  1.00  0.00           H  
ATOM   3350 HD13 LEU B 208      -3.059  16.883  -0.204  1.00  0.00           H  
ATOM   3351  CD2 LEU B 208      -1.708  16.060  -3.242  1.00  0.00           C  
ATOM   3352 HD21 LEU B 208      -2.581  16.238  -3.872  1.00  0.00           H  
ATOM   3353 HD22 LEU B 208      -0.812  16.347  -3.785  1.00  0.00           H  
ATOM   3354 HD23 LEU B 208      -1.643  15.000  -3.001  1.00  0.00           H  
ATOM   3355  C   LEU B 208      -1.188  20.545  -3.257  1.00  0.00           C  
ATOM   3356  O   LEU B 208      -1.344  21.323  -2.314  1.00  0.00           O  
ATOM   3357  N   ASP B 209      -1.434  20.874  -4.528  1.00  0.00           N  
ATOM   3358  H   ASP B 209      -1.280  20.164  -5.239  1.00  0.00           H  
ATOM   3359  CA  ASP B 209      -1.874  22.197  -4.995  1.00  0.00           C  
ATOM   3360  HA  ASP B 209      -2.102  22.825  -4.133  1.00  0.00           H  
ATOM   3361  CB  ASP B 209      -0.782  22.916  -5.810  1.00  0.00           C  
ATOM   3362  HB2 ASP B 209      -0.413  22.249  -6.589  1.00  0.00           H  
ATOM   3363  HB3 ASP B 209      -1.234  23.780  -6.299  1.00  0.00           H  
ATOM   3364  CG  ASP B 209       0.403  23.407  -4.984  1.00  0.00           C  
ATOM   3365  OD1 ASP B 209       0.877  22.697  -4.068  1.00  0.00           O  
ATOM   3366  OD2 ASP B 209       0.846  24.563  -5.183  1.00  0.00           O  
ATOM   3367  C   ASP B 209      -3.148  22.097  -5.842  1.00  0.00           C  
ATOM   3368  O   ASP B 209      -3.176  21.424  -6.877  1.00  0.00           O  
ATOM   3369  N   LEU B 210      -4.196  22.817  -5.434  1.00  0.00           N  
ATOM   3370  H   LEU B 210      -4.078  23.407  -4.616  1.00  0.00           H  
ATOM   3371  CA  LEU B 210      -5.419  22.974  -6.221  1.00  0.00           C  
ATOM   3372  HA  LEU B 210      -5.503  22.122  -6.900  1.00  0.00           H  
ATOM   3373  CB  LEU B 210      -6.628  22.936  -5.269  1.00  0.00           C  
ATOM   3374  HB2 LEU B 210      -6.601  21.998  -4.712  1.00  0.00           H  
ATOM   3375  HB3 LEU B 210      -6.516  23.758  -4.565  1.00  0.00           H  
ATOM   3376  CG  LEU B 210      -8.009  23.066  -5.942  1.00  0.00           C  
ATOM   3377  HG  LEU B 210      -8.064  24.009  -6.485  1.00  0.00           H  
ATOM   3378  CD1 LEU B 210      -8.294  21.917  -6.907  1.00  0.00           C  
ATOM   3379 HD11 LEU B 210      -7.581  21.928  -7.725  1.00  0.00           H  
ATOM   3380 HD12 LEU B 210      -8.231  20.959  -6.387  1.00  0.00           H  
ATOM   3381 HD13 LEU B 210      -9.288  22.034  -7.328  1.00  0.00           H  
ATOM   3382  CD2 LEU B 210      -9.105  23.054  -4.875  1.00  0.00           C  
ATOM   3383 HD21 LEU B 210      -9.091  22.107  -4.334  1.00  0.00           H  
ATOM   3384 HD22 LEU B 210      -8.946  23.872  -4.173  1.00  0.00           H  
ATOM   3385 HD23 LEU B 210     -10.081  23.176  -5.342  1.00  0.00           H  
ATOM   3386  C   LEU B 210      -5.358  24.254  -7.071  1.00  0.00           C  
ATOM   3387  O   LEU B 210      -5.141  25.348  -6.547  1.00  0.00           O  
ATOM   3388  N   TRP B 211      -5.625  24.104  -8.369  1.00  0.00           N  
ATOM   3389  H   TRP B 211      -5.796  23.159  -8.702  1.00  0.00           H  
ATOM   3390  CA  TRP B 211      -5.777  25.165  -9.370  1.00  0.00           C  
ATOM   3391  HA  TRP B 211      -5.526  26.129  -8.935  1.00  0.00           H  
ATOM   3392  CB  TRP B 211      -4.806  24.881 -10.527  1.00  0.00           C  
ATOM   3393  HB2 TRP B 211      -3.790  24.847 -10.137  1.00  0.00           H  
ATOM   3394  HB3 TRP B 211      -5.023  23.886 -10.913  1.00  0.00           H  
ATOM   3395  CG  TRP B 211      -4.843  25.831 -11.690  1.00  0.00           C  
ATOM   3396  CD1 TRP B 211      -3.976  26.849 -11.897  1.00  0.00           C  
ATOM   3397  HD1 TRP B 211      -3.151  27.098 -11.241  1.00  0.00           H  
ATOM   3398  NE1 TRP B 211      -4.307  27.516 -13.062  1.00  0.00           N  
ATOM   3399  HE1 TRP B 211      -3.816  28.335 -13.403  1.00  0.00           H  
ATOM   3400  CE2 TRP B 211      -5.403  26.949 -13.674  1.00  0.00           C  
ATOM   3401  CZ2 TRP B 211      -6.098  27.246 -14.855  1.00  0.00           C  
ATOM   3402  HZ2 TRP B 211      -5.782  28.061 -15.487  1.00  0.00           H  
ATOM   3403  CH2 TRP B 211      -7.212  26.466 -15.209  1.00  0.00           C  
ATOM   3404  HH2 TRP B 211      -7.765  26.689 -16.113  1.00  0.00           H  
ATOM   3405  CZ3 TRP B 211      -7.612  25.398 -14.387  1.00  0.00           C  
ATOM   3406  HZ3 TRP B 211      -8.475  24.805 -14.664  1.00  0.00           H  
ATOM   3407  CE3 TRP B 211      -6.898  25.103 -13.209  1.00  0.00           C  
ATOM   3408  HE3 TRP B 211      -7.213  24.280 -12.589  1.00  0.00           H  
ATOM   3409  CD2 TRP B 211      -5.777  25.871 -12.817  1.00  0.00           C  
ATOM   3410  C   TRP B 211      -7.228  25.238  -9.866  1.00  0.00           C  
ATOM   3411  O   TRP B 211      -7.883  24.201 -10.022  1.00  0.00           O  
ATOM   3412  N   ALA B 212      -7.726  26.443 -10.163  1.00  0.00           N  
ATOM   3413  H   ALA B 212      -7.138  27.260 -10.026  1.00  0.00           H  
ATOM   3414  CA  ALA B 212      -9.050  26.649 -10.749  1.00  0.00           C  
ATOM   3415  HA  ALA B 212      -9.305  25.765 -11.331  1.00  0.00           H  
ATOM   3416  CB  ALA B 212     -10.077  26.803  -9.621  1.00  0.00           C  
ATOM   3417  HB1 ALA B 212     -11.085  26.743 -10.034  1.00  0.00           H  
ATOM   3418  HB2 ALA B 212      -9.942  26.022  -8.876  1.00  0.00           H  
ATOM   3419  HB3 ALA B 212      -9.943  27.772  -9.143  1.00  0.00           H  
ATOM   3420  C   ALA B 212      -9.104  27.872 -11.679  1.00  0.00           C  
ATOM   3421  O   ALA B 212      -8.726  28.974 -11.276  1.00  0.00           O  
ATOM   3422  N   GLY B 213      -9.630  27.692 -12.894  1.00  0.00           N  
ATOM   3423  H   GLY B 213      -9.918  26.744 -13.118  1.00  0.00           H  
ATOM   3424  CA  GLY B 213      -9.951  28.717 -13.902  1.00  0.00           C  
ATOM   3425  HA2 GLY B 213     -10.507  28.245 -14.713  1.00  0.00           H  
ATOM   3426  HA3 GLY B 213     -10.600  29.460 -13.441  1.00  0.00           H  
ATOM   3427  C   GLY B 213      -8.760  29.464 -14.518  1.00  0.00           C  
ATOM   3428  O   GLY B 213      -8.712  29.658 -15.729  1.00  0.00           O  
ATOM   3429  N   GLN B 214      -7.806  29.903 -13.694  1.00  0.00           N  
ATOM   3430  H   GLN B 214      -7.929  29.681 -12.713  1.00  0.00           H  
ATOM   3431  CA  GLN B 214      -6.624  30.669 -14.100  1.00  0.00           C  
ATOM   3432  HA  GLN B 214      -6.273  30.266 -15.050  1.00  0.00           H  
ATOM   3433  CB  GLN B 214      -7.028  32.137 -14.347  1.00  0.00           C  
ATOM   3434  HB2 GLN B 214      -6.171  32.676 -14.753  1.00  0.00           H  
ATOM   3435  HB3 GLN B 214      -7.806  32.134 -15.110  1.00  0.00           H  
ATOM   3436  CG  GLN B 214      -7.549  32.895 -13.107  1.00  0.00           C  
ATOM   3437  HG2 GLN B 214      -8.173  32.233 -12.505  1.00  0.00           H  
ATOM   3438  HG3 GLN B 214      -6.697  33.201 -12.499  1.00  0.00           H  
ATOM   3439  CD  GLN B 214      -8.389  34.137 -13.427  1.00  0.00           C  
ATOM   3440  OE1 GLN B 214      -9.090  34.672 -12.587  1.00  0.00           O  
ATOM   3441  NE2 GLN B 214      -8.373  34.682 -14.622  1.00  0.00           N  
ATOM   3442 HE21 GLN B 214      -8.977  35.482 -14.749  1.00  0.00           H  
ATOM   3443 HE22 GLN B 214      -7.815  34.282 -15.354  1.00  0.00           H  
ATOM   3444  C   GLN B 214      -5.441  30.571 -13.118  1.00  0.00           C  
ATOM   3445  O   GLN B 214      -4.305  30.723 -13.563  1.00  0.00           O  
ATOM   3446  N   GLN B 215      -5.657  30.317 -11.817  1.00  0.00           N  
ATOM   3447  H   GLN B 215      -6.592  30.104 -11.494  1.00  0.00           H  
ATOM   3448  CA  GLN B 215      -4.569  30.260 -10.825  1.00  0.00           C  
ATOM   3449  HA  GLN B 215      -3.687  29.854 -11.322  1.00  0.00           H  
ATOM   3450  CB  GLN B 215      -4.195  31.688 -10.375  1.00  0.00           C  
ATOM   3451  HB2 GLN B 215      -3.179  31.619  -9.989  1.00  0.00           H  
ATOM   3452  HB3 GLN B 215      -4.134  32.344 -11.245  1.00  0.00           H  
ATOM   3453  CG  GLN B 215      -5.111  32.354  -9.318  1.00  0.00           C  
ATOM   3454  HG2 GLN B 215      -5.793  33.036  -9.827  1.00  0.00           H  
ATOM   3455  HG3 GLN B 215      -5.721  31.614  -8.803  1.00  0.00           H  
ATOM   3456  CD  GLN B 215      -4.324  33.120  -8.249  1.00  0.00           C  
ATOM   3457  OE1 GLN B 215      -3.212  32.782  -7.880  1.00  0.00           O  
ATOM   3458  NE2 GLN B 215      -4.836  34.207  -7.714  1.00  0.00           N  
ATOM   3459 HE21 GLN B 215      -4.276  34.612  -6.987  1.00  0.00           H  
ATOM   3460 HE22 GLN B 215      -5.779  34.505  -7.893  1.00  0.00           H  
ATOM   3461  C   GLN B 215      -4.851  29.310  -9.644  1.00  0.00           C  
ATOM   3462  O   GLN B 215      -5.872  28.623  -9.618  1.00  0.00           O  
ATOM   3463  N   LEU B 216      -3.933  29.261  -8.671  1.00  0.00           N  
ATOM   3464  H   LEU B 216      -3.188  29.940  -8.691  1.00  0.00           H  
ATOM   3465  CA  LEU B 216      -4.067  28.442  -7.461  1.00  0.00           C  
ATOM   3466  HA  LEU B 216      -4.374  27.444  -7.762  1.00  0.00           H  
ATOM   3467  CB  LEU B 216      -2.717  28.320  -6.730  1.00  0.00           C  
ATOM   3468  HB2 LEU B 216      -2.382  29.319  -6.446  1.00  0.00           H  
ATOM   3469  HB3 LEU B 216      -2.874  27.746  -5.814  1.00  0.00           H  
ATOM   3470  CG  LEU B 216      -1.605  27.630  -7.543  1.00  0.00           C  
ATOM   3471  HG  LEU B 216      -1.366  28.233  -8.420  1.00  0.00           H  
ATOM   3472  CD1 LEU B 216      -0.346  27.500  -6.687  1.00  0.00           C  
ATOM   3473 HD11 LEU B 216      -0.544  26.861  -5.824  1.00  0.00           H  
ATOM   3474 HD12 LEU B 216       0.458  27.052  -7.271  1.00  0.00           H  
ATOM   3475 HD13 LEU B 216      -0.028  28.484  -6.346  1.00  0.00           H  
ATOM   3476  CD2 LEU B 216      -2.006  26.227  -8.003  1.00  0.00           C  
ATOM   3477 HD21 LEU B 216      -2.368  25.646  -7.154  1.00  0.00           H  
ATOM   3478 HD22 LEU B 216      -2.789  26.299  -8.751  1.00  0.00           H  
ATOM   3479 HD23 LEU B 216      -1.149  25.719  -8.445  1.00  0.00           H  
ATOM   3480  C   LEU B 216      -5.169  28.954  -6.520  1.00  0.00           C  
ATOM   3481  O   LEU B 216      -5.488  30.142  -6.489  1.00  0.00           O  
ATOM   3482  N   LEU B 217      -5.744  28.026  -5.751  1.00  0.00           N  
ATOM   3483  H   LEU B 217      -5.439  27.069  -5.898  1.00  0.00           H  
ATOM   3484  CA  LEU B 217      -6.942  28.251  -4.929  1.00  0.00           C  
ATOM   3485  HA  LEU B 217      -7.010  29.320  -4.720  1.00  0.00           H  
ATOM   3486  CB  LEU B 217      -8.148  27.849  -5.806  1.00  0.00           C  
ATOM   3487  HB2 LEU B 217      -8.080  28.390  -6.752  1.00  0.00           H  
ATOM   3488  HB3 LEU B 217      -8.076  26.783  -6.030  1.00  0.00           H  
ATOM   3489  CG  LEU B 217      -9.533  28.126  -5.200  1.00  0.00           C  
ATOM   3490  HG  LEU B 217      -9.649  27.524  -4.307  1.00  0.00           H  
ATOM   3491  CD1 LEU B 217      -9.744  29.597  -4.842  1.00  0.00           C  
ATOM   3492 HD11 LEU B 217      -9.071  29.880  -4.033  1.00  0.00           H  
ATOM   3493 HD12 LEU B 217     -10.765  29.751  -4.507  1.00  0.00           H  
ATOM   3494 HD13 LEU B 217      -9.547  30.224  -5.712  1.00  0.00           H  
ATOM   3495  CD2 LEU B 217     -10.629  27.717  -6.182  1.00  0.00           C  
ATOM   3496 HD21 LEU B 217     -10.489  26.681  -6.486  1.00  0.00           H  
ATOM   3497 HD22 LEU B 217     -10.605  28.367  -7.056  1.00  0.00           H  
ATOM   3498 HD23 LEU B 217     -11.602  27.817  -5.707  1.00  0.00           H  
ATOM   3499  C   LEU B 217      -6.912  27.546  -3.550  1.00  0.00           C  
ATOM   3500  O   LEU B 217      -7.653  27.936  -2.650  1.00  0.00           O  
ATOM   3501  N   TRP B 218      -6.042  26.544  -3.369  1.00  0.00           N  
ATOM   3502  H   TRP B 218      -5.473  26.264  -4.157  1.00  0.00           H  
ATOM   3503  CA  TRP B 218      -5.734  25.880  -2.088  1.00  0.00           C  
ATOM   3504  HA  TRP B 218      -5.637  26.641  -1.312  1.00  0.00           H  
ATOM   3505  CB  TRP B 218      -6.892  24.946  -1.687  1.00  0.00           C  
ATOM   3506  HB2 TRP B 218      -7.752  25.560  -1.420  1.00  0.00           H  
ATOM   3507  HB3 TRP B 218      -7.183  24.350  -2.547  1.00  0.00           H  
ATOM   3508  CG  TRP B 218      -6.630  23.991  -0.561  1.00  0.00           C  
ATOM   3509  CD1 TRP B 218      -6.969  24.182   0.734  1.00  0.00           C  
ATOM   3510  HD1 TRP B 218      -7.486  25.052   1.126  1.00  0.00           H  
ATOM   3511  NE1 TRP B 218      -6.563  23.096   1.484  1.00  0.00           N  
ATOM   3512  HE1 TRP B 218      -6.724  23.023   2.483  1.00  0.00           H  
ATOM   3513  CE2 TRP B 218      -5.972  22.127   0.703  1.00  0.00           C  
ATOM   3514  CZ2 TRP B 218      -5.482  20.841   0.976  1.00  0.00           C  
ATOM   3515  HZ2 TRP B 218      -5.550  20.435   1.975  1.00  0.00           H  
ATOM   3516  CH2 TRP B 218      -4.949  20.076  -0.076  1.00  0.00           C  
ATOM   3517  HH2 TRP B 218      -4.601  19.068   0.107  1.00  0.00           H  
ATOM   3518  CZ3 TRP B 218      -4.895  20.615  -1.374  1.00  0.00           C  
ATOM   3519  HZ3 TRP B 218      -4.489  20.024  -2.181  1.00  0.00           H  
ATOM   3520  CE3 TRP B 218      -5.393  21.905  -1.637  1.00  0.00           C  
ATOM   3521  HE3 TRP B 218      -5.358  22.294  -2.643  1.00  0.00           H  
ATOM   3522  CD2 TRP B 218      -5.972  22.684  -0.611  1.00  0.00           C  
ATOM   3523  C   TRP B 218      -4.389  25.126  -2.164  1.00  0.00           C  
ATOM   3524  O   TRP B 218      -3.957  24.741  -3.254  1.00  0.00           O  
ATOM   3525  N   LYS B 219      -3.732  24.897  -1.018  1.00  0.00           N  
ATOM   3526  H   LYS B 219      -4.179  25.175  -0.153  1.00  0.00           H  
ATOM   3527  CA  LYS B 219      -2.531  24.052  -0.882  1.00  0.00           C  
ATOM   3528  HA  LYS B 219      -2.493  23.349  -1.716  1.00  0.00           H  
ATOM   3529  CB  LYS B 219      -1.243  24.901  -0.880  1.00  0.00           C  
ATOM   3530  HB2 LYS B 219      -1.350  25.711  -0.155  1.00  0.00           H  
ATOM   3531  HB3 LYS B 219      -0.416  24.267  -0.560  1.00  0.00           H  
ATOM   3532  CG  LYS B 219      -0.884  25.488  -2.253  1.00  0.00           C  
ATOM   3533  HG2 LYS B 219      -0.769  24.674  -2.964  1.00  0.00           H  
ATOM   3534  HG3 LYS B 219      -1.703  26.120  -2.595  1.00  0.00           H  
ATOM   3535  CD  LYS B 219       0.392  26.351  -2.232  1.00  0.00           C  
ATOM   3536  HD2 LYS B 219       0.522  26.793  -3.222  1.00  0.00           H  
ATOM   3537  HD3 LYS B 219       0.232  27.168  -1.528  1.00  0.00           H  
ATOM   3538  CE  LYS B 219       1.696  25.633  -1.838  1.00  0.00           C  
ATOM   3539  HE2 LYS B 219       2.465  26.396  -1.695  1.00  0.00           H  
ATOM   3540  HE3 LYS B 219       1.557  25.112  -0.888  1.00  0.00           H  
ATOM   3541  NZ  LYS B 219       2.150  24.685  -2.883  1.00  0.00           N  
ATOM   3542  HZ1 LYS B 219       1.562  23.847  -2.939  1.00  0.00           H  
ATOM   3543  HZ2 LYS B 219       1.969  25.032  -3.830  1.00  0.00           H  
ATOM   3544  HZ3 LYS B 219       3.105  24.377  -2.809  1.00  0.00           H  
ATOM   3545  C   LYS B 219      -2.588  23.220   0.401  1.00  0.00           C  
ATOM   3546  O   LYS B 219      -3.091  23.689   1.419  1.00  0.00           O  
ATOM   3547  N   GLY B 220      -1.969  22.042   0.377  1.00  0.00           N  
ATOM   3548  H   GLY B 220      -1.594  21.730  -0.514  1.00  0.00           H  
ATOM   3549  CA  GLY B 220      -1.796  21.169   1.541  1.00  0.00           C  
ATOM   3550  HA2 GLY B 220      -1.610  21.777   2.428  1.00  0.00           H  
ATOM   3551  HA3 GLY B 220      -2.722  20.616   1.703  1.00  0.00           H  
ATOM   3552  C   GLY B 220      -0.643  20.172   1.388  1.00  0.00           C  
ATOM   3553  O   GLY B 220       0.206  20.297   0.503  1.00  0.00           O  
ATOM   3554  N   SER B 221      -0.602  19.155   2.252  1.00  0.00           N  
ATOM   3555  H   SER B 221      -1.324  19.075   2.955  1.00  0.00           H  
ATOM   3556  CA  SER B 221       0.368  18.052   2.175  1.00  0.00           C  
ATOM   3557  HA  SER B 221       0.594  17.875   1.124  1.00  0.00           H  
ATOM   3558  CB  SER B 221       1.680  18.421   2.883  1.00  0.00           C  
ATOM   3559  HB2 SER B 221       2.115  19.297   2.398  1.00  0.00           H  
ATOM   3560  HB3 SER B 221       1.469  18.671   3.924  1.00  0.00           H  
ATOM   3561  OG  SER B 221       2.615  17.352   2.850  1.00  0.00           O  
ATOM   3562  HG  SER B 221       2.703  17.052   1.926  1.00  0.00           H  
ATOM   3563  C   SER B 221      -0.239  16.766   2.732  1.00  0.00           C  
ATOM   3564  O   SER B 221      -1.093  16.805   3.615  1.00  0.00           O  
ATOM   3565  N   PHE B 222       0.172  15.628   2.178  1.00  0.00           N  
ATOM   3566  H   PHE B 222       0.906  15.688   1.482  1.00  0.00           H  
ATOM   3567  CA  PHE B 222      -0.475  14.332   2.348  1.00  0.00           C  
ATOM   3568  HA  PHE B 222      -1.094  14.352   3.246  1.00  0.00           H  
ATOM   3569  CB  PHE B 222      -1.401  14.123   1.143  1.00  0.00           C  
ATOM   3570  HB2 PHE B 222      -2.228  14.828   1.226  1.00  0.00           H  
ATOM   3571  HB3 PHE B 222      -0.849  14.372   0.234  1.00  0.00           H  
ATOM   3572  CG  PHE B 222      -1.978  12.732   0.985  1.00  0.00           C  
ATOM   3573  CD1 PHE B 222      -2.931  12.250   1.901  1.00  0.00           C  
ATOM   3574  HD1 PHE B 222      -3.257  12.864   2.731  1.00  0.00           H  
ATOM   3575  CE1 PHE B 222      -3.488  10.973   1.721  1.00  0.00           C  
ATOM   3576  HE1 PHE B 222      -4.230  10.612   2.417  1.00  0.00           H  
ATOM   3577  CZ  PHE B 222      -3.112  10.181   0.624  1.00  0.00           C  
ATOM   3578  HZ  PHE B 222      -3.559   9.208   0.476  1.00  0.00           H  
ATOM   3579  CE2 PHE B 222      -2.163  10.665  -0.291  1.00  0.00           C  
ATOM   3580  HE2 PHE B 222      -1.881  10.065  -1.143  1.00  0.00           H  
ATOM   3581  CD2 PHE B 222      -1.590  11.935  -0.108  1.00  0.00           C  
ATOM   3582  HD2 PHE B 222      -0.867  12.304  -0.821  1.00  0.00           H  
ATOM   3583  C   PHE B 222       0.559  13.211   2.510  1.00  0.00           C  
ATOM   3584  O   PHE B 222       1.494  13.083   1.716  1.00  0.00           O  
ATOM   3585  N   LYS B 223       0.386  12.389   3.552  1.00  0.00           N  
ATOM   3586  H   LYS B 223      -0.427  12.544   4.134  1.00  0.00           H  
ATOM   3587  CA  LYS B 223       1.255  11.256   3.912  1.00  0.00           C  
ATOM   3588  HA  LYS B 223       2.102  11.201   3.228  1.00  0.00           H  
ATOM   3589  CB  LYS B 223       1.840  11.525   5.316  1.00  0.00           C  
ATOM   3590  HB2 LYS B 223       2.188  12.560   5.354  1.00  0.00           H  
ATOM   3591  HB3 LYS B 223       1.066  11.403   6.076  1.00  0.00           H  
ATOM   3592  CG  LYS B 223       3.036  10.618   5.643  1.00  0.00           C  
ATOM   3593  HG2 LYS B 223       2.712   9.576   5.647  1.00  0.00           H  
ATOM   3594  HG3 LYS B 223       3.788  10.754   4.873  1.00  0.00           H  
ATOM   3595  CD  LYS B 223       3.678  10.982   6.991  1.00  0.00           C  
ATOM   3596  HD2 LYS B 223       3.972  12.032   6.963  1.00  0.00           H  
ATOM   3597  HD3 LYS B 223       2.956  10.859   7.797  1.00  0.00           H  
ATOM   3598  CE  LYS B 223       4.930  10.147   7.294  1.00  0.00           C  
ATOM   3599  HE2 LYS B 223       5.645  10.274   6.474  1.00  0.00           H  
ATOM   3600  HE3 LYS B 223       5.387  10.538   8.207  1.00  0.00           H  
ATOM   3601  NZ  LYS B 223       4.617   8.710   7.475  1.00  0.00           N  
ATOM   3602  HZ1 LYS B 223       4.337   8.287   6.598  1.00  0.00           H  
ATOM   3603  HZ2 LYS B 223       5.417   8.176   7.787  1.00  0.00           H  
ATOM   3604  HZ3 LYS B 223       3.863   8.563   8.150  1.00  0.00           H  
ATOM   3605  C   LYS B 223       0.434   9.954   3.799  1.00  0.00           C  
ATOM   3606  O   LYS B 223      -0.331   9.672   4.724  1.00  0.00           O  
ATOM   3607  N   PRO B 224       0.517   9.198   2.682  1.00  0.00           N  
ATOM   3608  CD  PRO B 224       1.446   9.399   1.575  1.00  0.00           C  
ATOM   3609  HD2 PRO B 224       2.409   8.957   1.831  1.00  0.00           H  
ATOM   3610  HD3 PRO B 224       1.567  10.453   1.327  1.00  0.00           H  
ATOM   3611  CG  PRO B 224       0.851   8.670   0.377  1.00  0.00           C  
ATOM   3612  HG2 PRO B 224       1.628   8.285  -0.284  1.00  0.00           H  
ATOM   3613  HG3 PRO B 224       0.192   9.345  -0.165  1.00  0.00           H  
ATOM   3614  CB  PRO B 224       0.038   7.550   1.017  1.00  0.00           C  
ATOM   3615  HB2 PRO B 224       0.698   6.706   1.225  1.00  0.00           H  
ATOM   3616  HB3 PRO B 224      -0.779   7.240   0.368  1.00  0.00           H  
ATOM   3617  CA  PRO B 224      -0.471   8.167   2.328  1.00  0.00           C  
ATOM   3618  HA  PRO B 224      -1.429   8.653   2.145  1.00  0.00           H  
ATOM   3619  C   PRO B 224      -0.676   7.085   3.397  1.00  0.00           C  
ATOM   3620  O   PRO B 224      -1.793   6.631   3.623  1.00  0.00           O  
ATOM   3621  N   SER B 225       0.404   6.722   4.084  1.00  0.00           N  
ATOM   3622  H   SER B 225       1.273   7.188   3.872  1.00  0.00           H  
ATOM   3623  CA  SER B 225       0.466   5.710   5.139  1.00  0.00           C  
ATOM   3624  HA  SER B 225       0.014   4.783   4.779  1.00  0.00           H  
ATOM   3625  CB  SER B 225       1.944   5.464   5.412  1.00  0.00           C  
ATOM   3626  HB2 SER B 225       2.060   4.752   6.231  1.00  0.00           H  
ATOM   3627  HB3 SER B 225       2.373   5.034   4.509  1.00  0.00           H  
ATOM   3628  OG  SER B 225       2.614   6.684   5.710  1.00  0.00           O  
ATOM   3629  HG  SER B 225       3.568   6.542   5.609  1.00  0.00           H  
ATOM   3630  C   SER B 225      -0.231   6.084   6.449  1.00  0.00           C  
ATOM   3631  O   SER B 225      -0.423   5.214   7.294  1.00  0.00           O  
ATOM   3632  N   GLU B 226      -0.598   7.355   6.646  1.00  0.00           N  
ATOM   3633  H   GLU B 226      -0.387   8.030   5.920  1.00  0.00           H  
ATOM   3634  CA  GLU B 226      -1.384   7.824   7.805  1.00  0.00           C  
ATOM   3635  HA  GLU B 226      -1.315   7.093   8.612  1.00  0.00           H  
ATOM   3636  CB  GLU B 226      -0.832   9.163   8.333  1.00  0.00           C  
ATOM   3637  HB2 GLU B 226      -1.164   9.954   7.659  1.00  0.00           H  
ATOM   3638  HB3 GLU B 226      -1.271   9.358   9.313  1.00  0.00           H  
ATOM   3639  CG  GLU B 226       0.694   9.294   8.447  1.00  0.00           C  
ATOM   3640  HG2 GLU B 226       1.128   9.209   7.449  1.00  0.00           H  
ATOM   3641  HG3 GLU B 226       0.908  10.301   8.810  1.00  0.00           H  
ATOM   3642  CD  GLU B 226       1.397   8.295   9.377  1.00  0.00           C  
ATOM   3643  OE1 GLU B 226       0.786   7.690  10.280  1.00  0.00           O  
ATOM   3644  OE2 GLU B 226       2.639   8.153   9.252  1.00  0.00           O  
ATOM   3645  C   GLU B 226      -2.883   7.995   7.477  1.00  0.00           C  
ATOM   3646  O   GLU B 226      -3.653   8.429   8.328  1.00  0.00           O  
ATOM   3647  N   HIE B 227      -3.292   7.703   6.233  1.00  0.00           N  
ATOM   3648  H   HIE B 227      -2.593   7.341   5.598  1.00  0.00           H  
ATOM   3649  CA  HIE B 227      -4.614   8.028   5.664  1.00  0.00           C  
ATOM   3650  HA  HIE B 227      -5.324   8.171   6.479  1.00  0.00           H  
ATOM   3651  CB  HIE B 227      -4.527   9.360   4.897  1.00  0.00           C  
ATOM   3652  HB2 HIE B 227      -3.685   9.314   4.206  1.00  0.00           H  
ATOM   3653  HB3 HIE B 227      -5.438   9.502   4.317  1.00  0.00           H  
ATOM   3654  CG  HIE B 227      -4.391  10.580   5.772  1.00  0.00           C  
ATOM   3655  ND1 HIE B 227      -5.450  11.234   6.401  1.00  0.00           N  
ATOM   3656  CE1 HIE B 227      -4.913  12.279   7.042  1.00  0.00           C  
ATOM   3657  HE1 HIE B 227      -5.480  12.996   7.619  1.00  0.00           H  
ATOM   3658  NE2 HIE B 227      -3.583  12.313   6.856  1.00  0.00           N  
ATOM   3659  HE2 HIE B 227      -2.962  12.994   7.265  1.00  0.00           H  
ATOM   3660  CD2 HIE B 227      -3.235  11.250   6.049  1.00  0.00           C  
ATOM   3661  HD2 HIE B 227      -2.249  10.975   5.706  1.00  0.00           H  
ATOM   3662  C   HIE B 227      -5.177   6.883   4.799  1.00  0.00           C  
ATOM   3663  O   HIE B 227      -5.865   7.100   3.801  1.00  0.00           O  
ATOM   3664  N   VAL B 228      -4.850   5.634   5.130  1.00  0.00           N  
ATOM   3665  H   VAL B 228      -4.283   5.491   5.954  1.00  0.00           H  
ATOM   3666  CA  VAL B 228      -5.274   4.466   4.337  1.00  0.00           C  
ATOM   3667  HA  VAL B 228      -5.117   4.714   3.290  1.00  0.00           H  
ATOM   3668  CB  VAL B 228      -4.392   3.235   4.626  1.00  0.00           C  
ATOM   3669  HB  VAL B 228      -4.472   3.000   5.683  1.00  0.00           H  
ATOM   3670  CG1 VAL B 228      -4.828   2.005   3.814  1.00  0.00           C  
ATOM   3671 HG11 VAL B 228      -4.135   1.182   3.989  1.00  0.00           H  
ATOM   3672 HG12 VAL B 228      -5.820   1.678   4.121  1.00  0.00           H  
ATOM   3673 HG13 VAL B 228      -4.833   2.241   2.749  1.00  0.00           H  
ATOM   3674  CG2 VAL B 228      -2.913   3.504   4.314  1.00  0.00           C  
ATOM   3675 HG21 VAL B 228      -2.798   3.786   3.268  1.00  0.00           H  
ATOM   3676 HG22 VAL B 228      -2.535   4.307   4.945  1.00  0.00           H  
ATOM   3677 HG23 VAL B 228      -2.318   2.610   4.510  1.00  0.00           H  
ATOM   3678  C   VAL B 228      -6.772   4.157   4.522  1.00  0.00           C  
ATOM   3679  O   VAL B 228      -7.280   4.160   5.647  1.00  0.00           O  
ATOM   3680  N   LYS B 229      -7.468   3.843   3.419  1.00  0.00           N  
ATOM   3681  H   LYS B 229      -6.973   3.910   2.531  1.00  0.00           H  
ATOM   3682  CA  LYS B 229      -8.810   3.245   3.370  1.00  0.00           C  
ATOM   3683  HA  LYS B 229      -9.079   2.888   4.363  1.00  0.00           H  
ATOM   3684  CB  LYS B 229      -9.854   4.309   2.969  1.00  0.00           C  
ATOM   3685  HB2 LYS B 229      -9.798   5.143   3.672  1.00  0.00           H  
ATOM   3686  HB3 LYS B 229      -9.633   4.685   1.967  1.00  0.00           H  
ATOM   3687  CG  LYS B 229     -11.278   3.720   3.002  1.00  0.00           C  
ATOM   3688  HG2 LYS B 229     -11.346   2.902   2.284  1.00  0.00           H  
ATOM   3689  HG3 LYS B 229     -11.455   3.317   3.998  1.00  0.00           H  
ATOM   3690  CD  LYS B 229     -12.380   4.744   2.679  1.00  0.00           C  
ATOM   3691  HD2 LYS B 229     -12.341   5.555   3.408  1.00  0.00           H  
ATOM   3692  HD3 LYS B 229     -12.213   5.152   1.682  1.00  0.00           H  
ATOM   3693  CE  LYS B 229     -13.756   4.057   2.733  1.00  0.00           C  
ATOM   3694  HE2 LYS B 229     -13.769   3.229   2.015  1.00  0.00           H  
ATOM   3695  HE3 LYS B 229     -13.891   3.627   3.728  1.00  0.00           H  
ATOM   3696  NZ  LYS B 229     -14.888   4.978   2.456  1.00  0.00           N  
ATOM   3697  HZ1 LYS B 229     -14.952   5.731   3.124  1.00  0.00           H  
ATOM   3698  HZ2 LYS B 229     -14.874   5.340   1.515  1.00  0.00           H  
ATOM   3699  HZ3 LYS B 229     -15.775   4.462   2.510  1.00  0.00           H  
ATOM   3700  C   LYS B 229      -8.768   2.051   2.394  1.00  0.00           C  
ATOM   3701  O   LYS B 229      -8.683   2.277   1.186  1.00  0.00           O  
ATOM   3702  N   PRO B 230      -8.808   0.790   2.873  1.00  0.00           N  
ATOM   3703  CD  PRO B 230      -8.727   0.368   4.265  1.00  0.00           C  
ATOM   3704  HD2 PRO B 230      -9.737   0.286   4.668  1.00  0.00           H  
ATOM   3705  HD3 PRO B 230      -8.127   1.048   4.867  1.00  0.00           H  
ATOM   3706  CG  PRO B 230      -8.080  -1.014   4.242  1.00  0.00           C  
ATOM   3707  HG2 PRO B 230      -8.360  -1.607   5.112  1.00  0.00           H  
ATOM   3708  HG3 PRO B 230      -6.996  -0.916   4.164  1.00  0.00           H  
ATOM   3709  CB  PRO B 230      -8.645  -1.594   2.949  1.00  0.00           C  
ATOM   3710  HB2 PRO B 230      -9.653  -1.964   3.135  1.00  0.00           H  
ATOM   3711  HB3 PRO B 230      -8.021  -2.392   2.552  1.00  0.00           H  
ATOM   3712  CA  PRO B 230      -8.688  -0.384   2.010  1.00  0.00           C  
ATOM   3713  HA  PRO B 230      -7.738  -0.310   1.483  1.00  0.00           H  
ATOM   3714  C   PRO B 230      -9.805  -0.530   0.975  1.00  0.00           C  
ATOM   3715  O   PRO B 230     -10.912  -0.011   1.140  1.00  0.00           O  
ATOM   3716  N   ARG B 231      -9.539  -1.306  -0.082  1.00  0.00           N  
ATOM   3717  H   ARG B 231      -8.629  -1.746  -0.125  1.00  0.00           H  
ATOM   3718  CA  ARG B 231     -10.570  -1.734  -1.044  1.00  0.00           C  
ATOM   3719  HA  ARG B 231     -11.176  -0.863  -1.300  1.00  0.00           H  
ATOM   3720  CB  ARG B 231      -9.906  -2.269  -2.328  1.00  0.00           C  
ATOM   3721  HB2 ARG B 231      -9.234  -3.087  -2.068  1.00  0.00           H  
ATOM   3722  HB3 ARG B 231     -10.682  -2.656  -2.991  1.00  0.00           H  
ATOM   3723  CG  ARG B 231      -9.105  -1.184  -3.077  1.00  0.00           C  
ATOM   3724  HG2 ARG B 231      -9.762  -0.341  -3.298  1.00  0.00           H  
ATOM   3725  HG3 ARG B 231      -8.285  -0.836  -2.449  1.00  0.00           H  
ATOM   3726  CD  ARG B 231      -8.524  -1.719  -4.391  1.00  0.00           C  
ATOM   3727  HD2 ARG B 231      -7.832  -2.530  -4.163  1.00  0.00           H  
ATOM   3728  HD3 ARG B 231      -9.341  -2.125  -4.990  1.00  0.00           H  
ATOM   3729  NE  ARG B 231      -7.821  -0.662  -5.151  1.00  0.00           N  
ATOM   3730  HE  ARG B 231      -7.365   0.091  -4.632  1.00  0.00           H  
ATOM   3731  CZ  ARG B 231      -7.698  -0.554  -6.460  1.00  0.00           C  
ATOM   3732  NH1 ARG B 231      -8.128  -1.464  -7.285  1.00  0.00           N  
ATOM   3733 HH11 ARG B 231      -8.515  -2.304  -6.899  1.00  0.00           H  
ATOM   3734 HH12 ARG B 231      -8.014  -1.325  -8.268  1.00  0.00           H  
ATOM   3735  NH2 ARG B 231      -7.149   0.506  -6.964  1.00  0.00           N  
ATOM   3736 HH21 ARG B 231      -6.755   1.170  -6.285  1.00  0.00           H  
ATOM   3737 HH22 ARG B 231      -6.903   0.612  -7.931  1.00  0.00           H  
ATOM   3738  C   ARG B 231     -11.516  -2.755  -0.388  1.00  0.00           C  
ATOM   3739  O   ARG B 231     -11.126  -3.444   0.552  1.00  0.00           O  
ATOM   3740  N   ALA B 232     -12.765  -2.834  -0.850  1.00  0.00           N  
ATOM   3741  H   ALA B 232     -13.022  -2.283  -1.648  1.00  0.00           H  
ATOM   3742  CA  ALA B 232     -13.795  -3.708  -0.274  1.00  0.00           C  
ATOM   3743  HA  ALA B 232     -13.802  -3.542   0.800  1.00  0.00           H  
ATOM   3744  CB  ALA B 232     -15.165  -3.283  -0.816  1.00  0.00           C  
ATOM   3745  HB1 ALA B 232     -15.204  -3.423  -1.897  1.00  0.00           H  
ATOM   3746  HB2 ALA B 232     -15.945  -3.891  -0.356  1.00  0.00           H  
ATOM   3747  HB3 ALA B 232     -15.355  -2.237  -0.577  1.00  0.00           H  
ATOM   3748  C   ALA B 232     -13.534  -5.209  -0.561  1.00  0.00           C  
ATOM   3749  O   ALA B 232     -13.030  -5.531  -1.640  1.00  0.00           O  
ATOM   3750  N   PRO B 233     -13.893  -6.138   0.350  1.00  0.00           N  
ATOM   3751  CD  PRO B 233     -14.319  -5.903   1.720  1.00  0.00           C  
ATOM   3752  HD2 PRO B 233     -15.401  -5.762   1.747  1.00  0.00           H  
ATOM   3753  HD3 PRO B 233     -13.807  -5.055   2.172  1.00  0.00           H  
ATOM   3754  CG  PRO B 233     -13.932  -7.172   2.472  1.00  0.00           C  
ATOM   3755  HG2 PRO B 233     -14.555  -7.320   3.349  1.00  0.00           H  
ATOM   3756  HG3 PRO B 233     -12.877  -7.131   2.747  1.00  0.00           H  
ATOM   3757  CB  PRO B 233     -14.147  -8.266   1.429  1.00  0.00           C  
ATOM   3758  HB2 PRO B 233     -15.202  -8.549   1.413  1.00  0.00           H  
ATOM   3759  HB3 PRO B 233     -13.523  -9.138   1.625  1.00  0.00           H  
ATOM   3760  CA  PRO B 233     -13.759  -7.579   0.115  1.00  0.00           C  
ATOM   3761  HA  PRO B 233     -12.710  -7.792  -0.097  1.00  0.00           H  
ATOM   3762  C   PRO B 233     -14.624  -8.085  -1.049  1.00  0.00           C  
ATOM   3763  O   PRO B 233     -15.757  -7.639  -1.242  1.00  0.00           O  
ATOM   3764  N   GLY B 234     -14.099  -9.057  -1.797  1.00  0.00           N  
ATOM   3765  H   GLY B 234     -13.189  -9.407  -1.535  1.00  0.00           H  
ATOM   3766  CA  GLY B 234     -14.758  -9.674  -2.954  1.00  0.00           C  
ATOM   3767  HA2 GLY B 234     -15.641  -9.098  -3.233  1.00  0.00           H  
ATOM   3768  HA3 GLY B 234     -14.074  -9.653  -3.802  1.00  0.00           H  
ATOM   3769  C   GLY B 234     -15.179 -11.130  -2.731  1.00  0.00           C  
ATOM   3770  O   GLY B 234     -14.790 -11.762  -1.750  1.00  0.00           O  
ATOM   3771  N   ASN B 235     -15.933 -11.672  -3.693  1.00  0.00           N  
ATOM   3772  H   ASN B 235     -16.119 -11.098  -4.505  1.00  0.00           H  
ATOM   3773  CA  ASN B 235     -16.260 -13.100  -3.834  1.00  0.00           C  
ATOM   3774  HA  ASN B 235     -17.003 -13.169  -4.631  1.00  0.00           H  
ATOM   3775  CB  ASN B 235     -15.021 -13.884  -4.328  1.00  0.00           C  
ATOM   3776  HB2 ASN B 235     -14.254 -13.869  -3.554  1.00  0.00           H  
ATOM   3777  HB3 ASN B 235     -15.310 -14.924  -4.481  1.00  0.00           H  
ATOM   3778  CG  ASN B 235     -14.409 -13.380  -5.627  1.00  0.00           C  
ATOM   3779  OD1 ASN B 235     -14.713 -12.322  -6.150  1.00  0.00           O  
ATOM   3780  ND2 ASN B 235     -13.509 -14.139  -6.201  1.00  0.00           N  
ATOM   3781 HD21 ASN B 235     -13.154 -13.809  -7.083  1.00  0.00           H  
ATOM   3782 HD22 ASN B 235     -13.289 -15.045  -5.829  1.00  0.00           H  
ATOM   3783  C   ASN B 235     -16.946 -13.739  -2.606  1.00  0.00           C  
ATOM   3784  O   ASN B 235     -16.739 -14.918  -2.328  1.00  0.00           O  
ATOM   3785  N   LEU B 236     -17.746 -12.967  -1.862  1.00  0.00           N  
ATOM   3786  H   LEU B 236     -17.860 -12.003  -2.125  1.00  0.00           H  
ATOM   3787  CA  LEU B 236     -18.449 -13.436  -0.668  1.00  0.00           C  
ATOM   3788  HA  LEU B 236     -17.705 -13.849   0.012  1.00  0.00           H  
ATOM   3789  CB  LEU B 236     -19.120 -12.234   0.020  1.00  0.00           C  
ATOM   3790  HB2 LEU B 236     -18.352 -11.511   0.299  1.00  0.00           H  
ATOM   3791  HB3 LEU B 236     -19.788 -11.758  -0.700  1.00  0.00           H  
ATOM   3792  CG  LEU B 236     -19.944 -12.606   1.268  1.00  0.00           C  
ATOM   3793  HG  LEU B 236     -20.702 -13.342   1.009  1.00  0.00           H  
ATOM   3794  CD1 LEU B 236     -19.083 -13.169   2.397  1.00  0.00           C  
ATOM   3795 HD11 LEU B 236     -18.672 -14.133   2.110  1.00  0.00           H  
ATOM   3796 HD12 LEU B 236     -18.274 -12.478   2.626  1.00  0.00           H  
ATOM   3797 HD13 LEU B 236     -19.692 -13.317   3.288  1.00  0.00           H  
ATOM   3798  CD2 LEU B 236     -20.661 -11.365   1.787  1.00  0.00           C  
ATOM   3799 HD21 LEU B 236     -21.335 -10.986   1.021  1.00  0.00           H  
ATOM   3800 HD22 LEU B 236     -21.235 -11.615   2.678  1.00  0.00           H  
ATOM   3801 HD23 LEU B 236     -19.931 -10.593   2.024  1.00  0.00           H  
ATOM   3802  C   LEU B 236     -19.468 -14.544  -0.996  1.00  0.00           C  
ATOM   3803  O   LEU B 236     -20.405 -14.336  -1.765  1.00  0.00           O  
ATOM   3804  N   THR B 237     -19.330 -15.690  -0.337  1.00  0.00           N  
ATOM   3805  H   THR B 237     -18.550 -15.775   0.309  1.00  0.00           H  
ATOM   3806  CA  THR B 237     -20.223 -16.852  -0.456  1.00  0.00           C  
ATOM   3807  HA  THR B 237     -21.204 -16.499  -0.767  1.00  0.00           H  
ATOM   3808  CB  THR B 237     -19.729 -17.803  -1.564  1.00  0.00           C  
ATOM   3809  HB  THR B 237     -19.592 -17.223  -2.475  1.00  0.00           H  
ATOM   3810  CG2 THR B 237     -18.418 -18.515  -1.240  1.00  0.00           C  
ATOM   3811 HG21 THR B 237     -18.537 -19.132  -0.351  1.00  0.00           H  
ATOM   3812 HG22 THR B 237     -17.633 -17.777  -1.071  1.00  0.00           H  
ATOM   3813 HG23 THR B 237     -18.126 -19.142  -2.083  1.00  0.00           H  
ATOM   3814  OG1 THR B 237     -20.686 -18.802  -1.828  1.00  0.00           O  
ATOM   3815  HG1 THR B 237     -20.527 -19.556  -1.249  1.00  0.00           H  
ATOM   3816  C   THR B 237     -20.414 -17.533   0.905  1.00  0.00           C  
ATOM   3817  O   THR B 237     -19.673 -17.260   1.855  1.00  0.00           O  
ATOM   3818  N   VAL B 238     -21.436 -18.384   1.015  1.00  0.00           N  
ATOM   3819  H   VAL B 238     -21.969 -18.600   0.183  1.00  0.00           H  
ATOM   3820  CA  VAL B 238     -21.877 -19.023   2.263  1.00  0.00           C  
ATOM   3821  HA  VAL B 238     -21.064 -18.957   2.984  1.00  0.00           H  
ATOM   3822  CB  VAL B 238     -23.086 -18.261   2.855  1.00  0.00           C  
ATOM   3823  HB  VAL B 238     -22.805 -17.213   2.930  1.00  0.00           H  
ATOM   3824  CG1 VAL B 238     -24.350 -18.324   1.986  1.00  0.00           C  
ATOM   3825 HG11 VAL B 238     -24.138 -17.948   0.985  1.00  0.00           H  
ATOM   3826 HG12 VAL B 238     -24.719 -19.348   1.912  1.00  0.00           H  
ATOM   3827 HG13 VAL B 238     -25.123 -17.703   2.426  1.00  0.00           H  
ATOM   3828  CG2 VAL B 238     -23.434 -18.745   4.271  1.00  0.00           C  
ATOM   3829 HG21 VAL B 238     -22.548 -18.709   4.901  1.00  0.00           H  
ATOM   3830 HG22 VAL B 238     -24.196 -18.094   4.701  1.00  0.00           H  
ATOM   3831 HG23 VAL B 238     -23.819 -19.766   4.248  1.00  0.00           H  
ATOM   3832  C   VAL B 238     -22.157 -20.512   2.044  1.00  0.00           C  
ATOM   3833  O   VAL B 238     -22.686 -20.899   1.006  1.00  0.00           O  
ATOM   3834  N   HIE B 239     -21.802 -21.339   3.029  1.00  0.00           N  
ATOM   3835  H   HIE B 239     -21.329 -20.933   3.830  1.00  0.00           H  
ATOM   3836  CA  HIE B 239     -21.881 -22.805   2.983  1.00  0.00           C  
ATOM   3837  HA  HIE B 239     -22.436 -23.107   2.092  1.00  0.00           H  
ATOM   3838  CB  HIE B 239     -20.467 -23.408   2.905  1.00  0.00           C  
ATOM   3839  HB2 HIE B 239     -20.550 -24.459   2.624  1.00  0.00           H  
ATOM   3840  HB3 HIE B 239     -20.013 -23.370   3.895  1.00  0.00           H  
ATOM   3841  CG  HIE B 239     -19.521 -22.732   1.945  1.00  0.00           C  
ATOM   3842  ND1 HIE B 239     -19.441 -22.962   0.571  1.00  0.00           N  
ATOM   3843  CE1 HIE B 239     -18.483 -22.137   0.120  1.00  0.00           C  
ATOM   3844  HE1 HIE B 239     -18.171 -22.069  -0.914  1.00  0.00           H  
ATOM   3845  NE2 HIE B 239     -17.974 -21.407   1.129  1.00  0.00           N  
ATOM   3846  HE2 HIE B 239     -17.272 -20.673   1.052  1.00  0.00           H  
ATOM   3847  CD2 HIE B 239     -18.615 -21.772   2.287  1.00  0.00           C  
ATOM   3848  HD2 HIE B 239     -18.452 -21.359   3.272  1.00  0.00           H  
ATOM   3849  C   HIE B 239     -22.589 -23.361   4.225  1.00  0.00           C  
ATOM   3850  O   HIE B 239     -22.492 -22.780   5.308  1.00  0.00           O  
ATOM   3851  N   THR B 240     -23.241 -24.517   4.100  1.00  0.00           N  
ATOM   3852  H   THR B 240     -23.317 -24.945   3.188  1.00  0.00           H  
ATOM   3853  CA  THR B 240     -23.723 -25.301   5.251  1.00  0.00           C  
ATOM   3854  HA  THR B 240     -24.030 -24.616   6.042  1.00  0.00           H  
ATOM   3855  CB  THR B 240     -24.928 -26.187   4.875  1.00  0.00           C  
ATOM   3856  HB  THR B 240     -24.566 -27.159   4.533  1.00  0.00           H  
ATOM   3857  CG2 THR B 240     -25.876 -26.391   6.056  1.00  0.00           C  
ATOM   3858 HG21 THR B 240     -25.360 -26.895   6.873  1.00  0.00           H  
ATOM   3859 HG22 THR B 240     -26.254 -25.430   6.410  1.00  0.00           H  
ATOM   3860 HG23 THR B 240     -26.717 -27.010   5.744  1.00  0.00           H  
ATOM   3861  OG1 THR B 240     -25.707 -25.627   3.840  1.00  0.00           O  
ATOM   3862  HG1 THR B 240     -26.214 -24.896   4.205  1.00  0.00           H  
ATOM   3863  C   THR B 240     -22.599 -26.194   5.797  1.00  0.00           C  
ATOM   3864  O   THR B 240     -21.761 -26.687   5.040  1.00  0.00           O  
ATOM   3865  N   GLN B 241     -22.582 -26.451   7.103  1.00  0.00           N  
ATOM   3866  H   GLN B 241     -23.252 -25.973   7.701  1.00  0.00           H  
ATOM   3867  CA  GLN B 241     -21.683 -27.383   7.791  1.00  0.00           C  
ATOM   3868  HA  GLN B 241     -21.226 -28.046   7.054  1.00  0.00           H  
ATOM   3869  CB  GLN B 241     -20.555 -26.637   8.540  1.00  0.00           C  
ATOM   3870  HB2 GLN B 241     -20.998 -26.114   9.387  1.00  0.00           H  
ATOM   3871  HB3 GLN B 241     -19.877 -27.383   8.956  1.00  0.00           H  
ATOM   3872  CG  GLN B 241     -19.734 -25.611   7.728  1.00  0.00           C  
ATOM   3873  HG2 GLN B 241     -20.092 -25.551   6.704  1.00  0.00           H  
ATOM   3874  HG3 GLN B 241     -19.866 -24.626   8.175  1.00  0.00           H  
ATOM   3875  CD  GLN B 241     -18.240 -25.931   7.686  1.00  0.00           C  
ATOM   3876  OE1 GLN B 241     -17.438 -25.470   8.494  1.00  0.00           O  
ATOM   3877  NE2 GLN B 241     -17.795 -26.715   6.727  1.00  0.00           N  
ATOM   3878 HE21 GLN B 241     -16.809 -26.892   6.675  1.00  0.00           H  
ATOM   3879 HE22 GLN B 241     -18.433 -27.041   6.017  1.00  0.00           H  
ATOM   3880  C   GLN B 241     -22.490 -28.257   8.770  1.00  0.00           C  
ATOM   3881  O   GLN B 241     -23.578 -27.881   9.209  1.00  0.00           O  
ATOM   3882  N   VAL B 242     -21.950 -29.430   9.115  1.00  0.00           N  
ATOM   3883  H   VAL B 242     -21.044 -29.665   8.746  1.00  0.00           H  
ATOM   3884  CA  VAL B 242     -22.538 -30.346  10.113  1.00  0.00           C  
ATOM   3885  HA  VAL B 242     -23.559 -30.543   9.785  1.00  0.00           H  
ATOM   3886  CB  VAL B 242     -21.818 -31.730  10.167  1.00  0.00           C  
ATOM   3887  HB  VAL B 242     -22.565 -32.475   9.890  1.00  0.00           H  
ATOM   3888  CG1 VAL B 242     -20.659 -31.888   9.164  1.00  0.00           C  
ATOM   3889 HG11 VAL B 242     -21.012 -31.713   8.148  1.00  0.00           H  
ATOM   3890 HG12 VAL B 242     -20.270 -32.906   9.210  1.00  0.00           H  
ATOM   3891 HG13 VAL B 242     -19.853 -31.196   9.410  1.00  0.00           H  
ATOM   3892  CG2 VAL B 242     -21.274 -32.152  11.539  1.00  0.00           C  
ATOM   3893 HG21 VAL B 242     -20.540 -31.428  11.897  1.00  0.00           H  
ATOM   3894 HG22 VAL B 242     -20.803 -33.133  11.472  1.00  0.00           H  
ATOM   3895 HG23 VAL B 242     -22.085 -32.228  12.263  1.00  0.00           H  
ATOM   3896  C   VAL B 242     -22.661 -29.653  11.481  1.00  0.00           C  
ATOM   3897  O   VAL B 242     -21.844 -28.790  11.803  1.00  0.00           O  
ATOM   3898  N   SER B 243     -23.674 -30.037  12.267  1.00  0.00           N  
ATOM   3899  H   SER B 243     -24.283 -30.764  11.931  1.00  0.00           H  
ATOM   3900  CA  SER B 243     -24.024 -29.423  13.559  1.00  0.00           C  
ATOM   3901  HA  SER B 243     -24.926 -29.918  13.918  1.00  0.00           H  
ATOM   3902  CB  SER B 243     -22.941 -29.676  14.617  1.00  0.00           C  
ATOM   3903  HB2 SER B 243     -22.000 -29.226  14.300  1.00  0.00           H  
ATOM   3904  HB3 SER B 243     -23.241 -29.221  15.562  1.00  0.00           H  
ATOM   3905  OG  SER B 243     -22.759 -31.070  14.804  1.00  0.00           O  
ATOM   3906  HG  SER B 243     -23.474 -31.396  15.356  1.00  0.00           H  
ATOM   3907  C   SER B 243     -24.401 -27.945  13.418  1.00  0.00           C  
ATOM   3908  O   SER B 243     -23.716 -27.052  13.914  1.00  0.00           O  
ATOM   3909  N   ASP B 244     -25.507 -27.717  12.704  1.00  0.00           N  
ATOM   3910  H   ASP B 244     -26.065 -28.532  12.467  1.00  0.00           H  
ATOM   3911  CA  ASP B 244     -26.295 -26.480  12.681  1.00  0.00           C  
ATOM   3912  HA  ASP B 244     -26.924 -26.539  11.791  1.00  0.00           H  
ATOM   3913  CB  ASP B 244     -27.267 -26.433  13.878  1.00  0.00           C  
ATOM   3914  HB2 ASP B 244     -26.687 -26.276  14.790  1.00  0.00           H  
ATOM   3915  HB3 ASP B 244     -27.931 -25.577  13.750  1.00  0.00           H  
ATOM   3916  CG  ASP B 244     -28.131 -27.693  14.067  1.00  0.00           C  
ATOM   3917  OD1 ASP B 244     -28.932 -27.672  15.025  1.00  0.00           O  
ATOM   3918  OD2 ASP B 244     -27.988 -28.663  13.283  1.00  0.00           O  
ATOM   3919  C   ASP B 244     -25.451 -25.209  12.498  1.00  0.00           C  
ATOM   3920  O   ASP B 244     -25.644 -24.197  13.172  1.00  0.00           O  
ATOM   3921  N   THR B 245     -24.476 -25.276  11.589  1.00  0.00           N  
ATOM   3922  H   THR B 245     -24.371 -26.150  11.088  1.00  0.00           H  
ATOM   3923  CA  THR B 245     -23.425 -24.268  11.420  1.00  0.00           C  
ATOM   3924  HA  THR B 245     -23.664 -23.392  12.021  1.00  0.00           H  
ATOM   3925  CB  THR B 245     -22.087 -24.815  11.949  1.00  0.00           C  
ATOM   3926  HB  THR B 245     -21.908 -25.810  11.539  1.00  0.00           H  
ATOM   3927  CG2 THR B 245     -20.882 -23.926  11.637  1.00  0.00           C  
ATOM   3928 HG21 THR B 245     -21.073 -22.911  11.984  1.00  0.00           H  
ATOM   3929 HG22 THR B 245     -20.687 -23.917  10.566  1.00  0.00           H  
ATOM   3930 HG23 THR B 245     -20.005 -24.327  12.147  1.00  0.00           H  
ATOM   3931  OG1 THR B 245     -22.138 -24.897  13.353  1.00  0.00           O  
ATOM   3932  HG1 THR B 245     -22.735 -25.638  13.583  1.00  0.00           H  
ATOM   3933  C   THR B 245     -23.328 -23.817   9.966  1.00  0.00           C  
ATOM   3934  O   THR B 245     -23.218 -24.625   9.050  1.00  0.00           O  
ATOM   3935  N   LEU B 246     -23.343 -22.507   9.744  1.00  0.00           N  
ATOM   3936  H   LEU B 246     -23.441 -21.899  10.549  1.00  0.00           H  
ATOM   3937  CA  LEU B 246     -22.944 -21.875   8.491  1.00  0.00           C  
ATOM   3938  HA  LEU B 246     -23.151 -22.554   7.665  1.00  0.00           H  
ATOM   3939  CB  LEU B 246     -23.731 -20.570   8.270  1.00  0.00           C  
ATOM   3940  HB2 LEU B 246     -23.432 -19.866   9.044  1.00  0.00           H  
ATOM   3941  HB3 LEU B 246     -23.443 -20.147   7.305  1.00  0.00           H  
ATOM   3942  CG  LEU B 246     -25.264 -20.704   8.313  1.00  0.00           C  
ATOM   3943  HG  LEU B 246     -25.570 -21.122   9.272  1.00  0.00           H  
ATOM   3944  CD1 LEU B 246     -25.890 -19.317   8.185  1.00  0.00           C  
ATOM   3945 HD11 LEU B 246     -25.543 -18.676   8.995  1.00  0.00           H  
ATOM   3946 HD12 LEU B 246     -25.630 -18.867   7.226  1.00  0.00           H  
ATOM   3947 HD13 LEU B 246     -26.973 -19.408   8.253  1.00  0.00           H  
ATOM   3948  CD2 LEU B 246     -25.799 -21.589   7.187  1.00  0.00           C  
ATOM   3949 HD21 LEU B 246     -26.888 -21.623   7.236  1.00  0.00           H  
ATOM   3950 HD22 LEU B 246     -25.419 -22.603   7.297  1.00  0.00           H  
ATOM   3951 HD23 LEU B 246     -25.502 -21.185   6.218  1.00  0.00           H  
ATOM   3952  C   LEU B 246     -21.440 -21.581   8.512  1.00  0.00           C  
ATOM   3953  O   LEU B 246     -20.861 -21.325   9.572  1.00  0.00           O  
ATOM   3954  N   LEU B 247     -20.836 -21.514   7.328  1.00  0.00           N  
ATOM   3955  H   LEU B 247     -21.378 -21.780   6.509  1.00  0.00           H  
ATOM   3956  CA  LEU B 247     -19.515 -20.937   7.099  1.00  0.00           C  
ATOM   3957  HA  LEU B 247     -19.165 -20.449   8.010  1.00  0.00           H  
ATOM   3958  CB  LEU B 247     -18.539 -22.077   6.756  1.00  0.00           C  
ATOM   3959  HB2 LEU B 247     -18.457 -22.740   7.618  1.00  0.00           H  
ATOM   3960  HB3 LEU B 247     -18.964 -22.648   5.930  1.00  0.00           H  
ATOM   3961  CG  LEU B 247     -17.130 -21.618   6.344  1.00  0.00           C  
ATOM   3962  HG  LEU B 247     -17.207 -20.928   5.510  1.00  0.00           H  
ATOM   3963  CD1 LEU B 247     -16.388 -20.940   7.496  1.00  0.00           C  
ATOM   3964 HD11 LEU B 247     -15.377 -20.684   7.177  1.00  0.00           H  
ATOM   3965 HD12 LEU B 247     -16.894 -20.017   7.776  1.00  0.00           H  
ATOM   3966 HD13 LEU B 247     -16.330 -21.610   8.350  1.00  0.00           H  
ATOM   3967  CD2 LEU B 247     -16.319 -22.832   5.892  1.00  0.00           C  
ATOM   3968 HD21 LEU B 247     -16.805 -23.296   5.034  1.00  0.00           H  
ATOM   3969 HD22 LEU B 247     -15.322 -22.510   5.589  1.00  0.00           H  
ATOM   3970 HD23 LEU B 247     -16.237 -23.555   6.703  1.00  0.00           H  
ATOM   3971  C   LEU B 247     -19.618 -19.866   6.006  1.00  0.00           C  
ATOM   3972  O   LEU B 247     -19.945 -20.180   4.864  1.00  0.00           O  
ATOM   3973  N   LEU B 248     -19.348 -18.611   6.361  1.00  0.00           N  
ATOM   3974  H   LEU B 248     -19.097 -18.439   7.329  1.00  0.00           H  
ATOM   3975  CA  LEU B 248     -19.166 -17.491   5.433  1.00  0.00           C  
ATOM   3976  HA  LEU B 248     -19.765 -17.650   4.535  1.00  0.00           H  
ATOM   3977  CB  LEU B 248     -19.619 -16.190   6.125  1.00  0.00           C  
ATOM   3978  HB2 LEU B 248     -19.096 -16.120   7.080  1.00  0.00           H  
ATOM   3979  HB3 LEU B 248     -19.315 -15.331   5.524  1.00  0.00           H  
ATOM   3980  CG  LEU B 248     -21.142 -16.132   6.367  1.00  0.00           C  
ATOM   3981  HG  LEU B 248     -21.539 -17.134   6.531  1.00  0.00           H  
ATOM   3982  CD1 LEU B 248     -21.466 -15.291   7.598  1.00  0.00           C  
ATOM   3983 HD11 LEU B 248     -22.547 -15.261   7.738  1.00  0.00           H  
ATOM   3984 HD12 LEU B 248     -21.006 -15.743   8.477  1.00  0.00           H  
ATOM   3985 HD13 LEU B 248     -21.082 -14.280   7.468  1.00  0.00           H  
ATOM   3986  CD2 LEU B 248     -21.852 -15.502   5.168  1.00  0.00           C  
ATOM   3987 HD21 LEU B 248     -22.932 -15.621   5.274  1.00  0.00           H  
ATOM   3988 HD22 LEU B 248     -21.601 -14.445   5.099  1.00  0.00           H  
ATOM   3989 HD23 LEU B 248     -21.521 -15.993   4.255  1.00  0.00           H  
ATOM   3990  C   LEU B 248     -17.689 -17.409   5.023  1.00  0.00           C  
ATOM   3991  O   LEU B 248     -16.821 -17.565   5.878  1.00  0.00           O  
ATOM   3992  N   THR B 249     -17.409 -17.138   3.745  1.00  0.00           N  
ATOM   3993  H   THR B 249     -18.195 -17.065   3.103  1.00  0.00           H  
ATOM   3994  CA  THR B 249     -16.054 -17.058   3.149  1.00  0.00           C  
ATOM   3995  HA  THR B 249     -15.318 -16.834   3.924  1.00  0.00           H  
ATOM   3996  CB  THR B 249     -15.656 -18.374   2.456  1.00  0.00           C  
ATOM   3997  HB  THR B 249     -14.776 -18.188   1.840  1.00  0.00           H  
ATOM   3998  CG2 THR B 249     -15.312 -19.499   3.421  1.00  0.00           C  
ATOM   3999 HG21 THR B 249     -14.402 -19.246   3.965  1.00  0.00           H  
ATOM   4000 HG22 THR B 249     -16.128 -19.640   4.123  1.00  0.00           H  
ATOM   4001 HG23 THR B 249     -15.144 -20.422   2.865  1.00  0.00           H  
ATOM   4002  OG1 THR B 249     -16.694 -18.836   1.616  1.00  0.00           O  
ATOM   4003  HG1 THR B 249     -17.145 -18.051   1.279  1.00  0.00           H  
ATOM   4004  C   THR B 249     -15.977 -15.960   2.086  1.00  0.00           C  
ATOM   4005  O   THR B 249     -16.917 -15.813   1.301  1.00  0.00           O  
ATOM   4006  N   TRP B 250     -14.858 -15.234   2.020  1.00  0.00           N  
ATOM   4007  H   TRP B 250     -14.110 -15.429   2.686  1.00  0.00           H  
ATOM   4008  CA  TRP B 250     -14.597 -14.151   1.056  1.00  0.00           C  
ATOM   4009  HA  TRP B 250     -15.157 -14.338   0.137  1.00  0.00           H  
ATOM   4010  CB  TRP B 250     -15.081 -12.814   1.649  1.00  0.00           C  
ATOM   4011  HB2 TRP B 250     -14.885 -12.010   0.940  1.00  0.00           H  
ATOM   4012  HB3 TRP B 250     -16.162 -12.869   1.761  1.00  0.00           H  
ATOM   4013  CG  TRP B 250     -14.499 -12.432   2.977  1.00  0.00           C  
ATOM   4014  CD1 TRP B 250     -13.382 -11.693   3.165  1.00  0.00           C  
ATOM   4015  HD1 TRP B 250     -12.771 -11.279   2.371  1.00  0.00           H  
ATOM   4016  NE1 TRP B 250     -13.106 -11.602   4.516  1.00  0.00           N  
ATOM   4017  HE1 TRP B 250     -12.296 -11.121   4.893  1.00  0.00           H  
ATOM   4018  CE2 TRP B 250     -14.035 -12.286   5.271  1.00  0.00           C  
ATOM   4019  CZ2 TRP B 250     -14.182 -12.497   6.648  1.00  0.00           C  
ATOM   4020  HZ2 TRP B 250     -13.448 -12.116   7.338  1.00  0.00           H  
ATOM   4021  CH2 TRP B 250     -15.280 -13.236   7.117  1.00  0.00           C  
ATOM   4022  HH2 TRP B 250     -15.394 -13.411   8.178  1.00  0.00           H  
ATOM   4023  CZ3 TRP B 250     -16.207 -13.766   6.203  1.00  0.00           C  
ATOM   4024  HZ3 TRP B 250     -17.039 -14.351   6.566  1.00  0.00           H  
ATOM   4025  CE3 TRP B 250     -16.039 -13.567   4.818  1.00  0.00           C  
ATOM   4026  HE3 TRP B 250     -16.743 -13.996   4.124  1.00  0.00           H  
ATOM   4027  CD2 TRP B 250     -14.950 -12.819   4.315  1.00  0.00           C  
ATOM   4028  C   TRP B 250     -13.105 -14.104   0.668  1.00  0.00           C  
ATOM   4029  O   TRP B 250     -12.317 -14.924   1.129  1.00  0.00           O  
ATOM   4030  N   SER B 251     -12.712 -13.179  -0.216  1.00  0.00           N  
ATOM   4031  H   SER B 251     -13.413 -12.550  -0.591  1.00  0.00           H  
ATOM   4032  CA  SER B 251     -11.314 -13.005  -0.653  1.00  0.00           C  
ATOM   4033  HA  SER B 251     -10.738 -13.871  -0.322  1.00  0.00           H  
ATOM   4034  CB  SER B 251     -11.250 -13.001  -2.182  1.00  0.00           C  
ATOM   4035  HB2 SER B 251     -11.822 -13.848  -2.568  1.00  0.00           H  
ATOM   4036  HB3 SER B 251     -11.678 -12.072  -2.564  1.00  0.00           H  
ATOM   4037  OG  SER B 251      -9.910 -13.125  -2.615  1.00  0.00           O  
ATOM   4038  HG  SER B 251      -9.889 -13.094  -3.575  1.00  0.00           H  
ATOM   4039  C   SER B 251     -10.627 -11.762  -0.057  1.00  0.00           C  
ATOM   4040  O   SER B 251     -11.281 -10.756   0.231  1.00  0.00           O  
ATOM   4041  N   ASN B 252      -9.297 -11.825   0.090  1.00  0.00           N  
ATOM   4042  H   ASN B 252      -8.841 -12.652  -0.269  1.00  0.00           H  
ATOM   4043  CA  ASN B 252      -8.440 -10.700   0.484  1.00  0.00           C  
ATOM   4044  HA  ASN B 252      -8.898 -10.216   1.346  1.00  0.00           H  
ATOM   4045  CB  ASN B 252      -7.059 -11.233   0.918  1.00  0.00           C  
ATOM   4046  HB2 ASN B 252      -7.215 -12.035   1.637  1.00  0.00           H  
ATOM   4047  HB3 ASN B 252      -6.530 -11.644   0.057  1.00  0.00           H  
ATOM   4048  CG  ASN B 252      -6.161 -10.180   1.563  1.00  0.00           C  
ATOM   4049  OD1 ASN B 252      -6.156  -9.006   1.219  1.00  0.00           O  
ATOM   4050  ND2 ASN B 252      -5.393 -10.574   2.552  1.00  0.00           N  
ATOM   4051 HD21 ASN B 252      -4.800  -9.897   2.997  1.00  0.00           H  
ATOM   4052 HD22 ASN B 252      -5.347 -11.543   2.817  1.00  0.00           H  
ATOM   4053  C   ASN B 252      -8.316  -9.704  -0.688  1.00  0.00           C  
ATOM   4054  O   ASN B 252      -7.868 -10.105  -1.767  1.00  0.00           O  
ATOM   4055  N   PRO B 253      -8.706  -8.424  -0.523  1.00  0.00           N  
ATOM   4056  CD  PRO B 253      -9.245  -7.832   0.692  1.00  0.00           C  
ATOM   4057  HD2 PRO B 253      -8.612  -8.051   1.550  1.00  0.00           H  
ATOM   4058  HD3 PRO B 253     -10.255  -8.208   0.865  1.00  0.00           H  
ATOM   4059  CG  PRO B 253      -9.291  -6.328   0.440  1.00  0.00           C  
ATOM   4060  HG2 PRO B 253      -8.328  -5.881   0.691  1.00  0.00           H  
ATOM   4061  HG3 PRO B 253     -10.098  -5.856   1.000  1.00  0.00           H  
ATOM   4062  CB  PRO B 253      -9.520  -6.258  -1.067  1.00  0.00           C  
ATOM   4063  HB2 PRO B 253      -9.182  -5.309  -1.479  1.00  0.00           H  
ATOM   4064  HB3 PRO B 253     -10.579  -6.405  -1.276  1.00  0.00           H  
ATOM   4065  CA  PRO B 253      -8.726  -7.449  -1.616  1.00  0.00           C  
ATOM   4066  HA  PRO B 253      -9.269  -7.873  -2.462  1.00  0.00           H  
ATOM   4067  C   PRO B 253      -7.342  -7.011  -2.133  1.00  0.00           C  
ATOM   4068  O   PRO B 253      -7.285  -6.313  -3.145  1.00  0.00           O  
ATOM   4069  N   TYR B 254      -6.245  -7.402  -1.475  1.00  0.00           N  
ATOM   4070  H   TYR B 254      -6.357  -7.996  -0.662  1.00  0.00           H  
ATOM   4071  CA  TYR B 254      -4.876  -7.090  -1.900  1.00  0.00           C  
ATOM   4072  HA  TYR B 254      -4.919  -6.258  -2.603  1.00  0.00           H  
ATOM   4073  CB  TYR B 254      -4.059  -6.634  -0.688  1.00  0.00           C  
ATOM   4074  HB2 TYR B 254      -4.153  -7.372   0.110  1.00  0.00           H  
ATOM   4075  HB3 TYR B 254      -3.013  -6.603  -0.975  1.00  0.00           H  
ATOM   4076  CG  TYR B 254      -4.444  -5.266  -0.173  1.00  0.00           C  
ATOM   4077  CD1 TYR B 254      -3.993  -4.118  -0.851  1.00  0.00           C  
ATOM   4078  HD1 TYR B 254      -3.375  -4.217  -1.731  1.00  0.00           H  
ATOM   4079  CE1 TYR B 254      -4.358  -2.840  -0.395  1.00  0.00           C  
ATOM   4080  HE1 TYR B 254      -4.013  -1.957  -0.910  1.00  0.00           H  
ATOM   4081  CZ  TYR B 254      -5.184  -2.710   0.739  1.00  0.00           C  
ATOM   4082  OH  TYR B 254      -5.562  -1.474   1.155  1.00  0.00           O  
ATOM   4083  HH  TYR B 254      -5.181  -0.785   0.577  1.00  0.00           H  
ATOM   4084  CE2 TYR B 254      -5.627  -3.860   1.426  1.00  0.00           C  
ATOM   4085  HE2 TYR B 254      -6.239  -3.750   2.304  1.00  0.00           H  
ATOM   4086  CD2 TYR B 254      -5.258  -5.139   0.967  1.00  0.00           C  
ATOM   4087  HD2 TYR B 254      -5.604  -6.027   1.478  1.00  0.00           H  
ATOM   4088  C   TYR B 254      -4.169  -8.274  -2.588  1.00  0.00           C  
ATOM   4089  O   TYR B 254      -4.401  -9.427  -2.221  1.00  0.00           O  
ATOM   4090  N   PRO B 255      -3.241  -8.021  -3.535  1.00  0.00           N  
ATOM   4091  CD  PRO B 255      -2.884  -6.724  -4.098  1.00  0.00           C  
ATOM   4092  HD2 PRO B 255      -2.691  -5.989  -3.319  1.00  0.00           H  
ATOM   4093  HD3 PRO B 255      -3.688  -6.378  -4.750  1.00  0.00           H  
ATOM   4094  CG  PRO B 255      -1.614  -6.957  -4.920  1.00  0.00           C  
ATOM   4095  HG2 PRO B 255      -0.732  -6.817  -4.294  1.00  0.00           H  
ATOM   4096  HG3 PRO B 255      -1.568  -6.303  -5.791  1.00  0.00           H  
ATOM   4097  CB  PRO B 255      -1.724  -8.429  -5.321  1.00  0.00           C  
ATOM   4098  HB2 PRO B 255      -0.753  -8.869  -5.549  1.00  0.00           H  
ATOM   4099  HB3 PRO B 255      -2.390  -8.522  -6.180  1.00  0.00           H  
ATOM   4100  CA  PRO B 255      -2.384  -9.067  -4.095  1.00  0.00           C  
ATOM   4101  HA  PRO B 255      -3.018  -9.888  -4.423  1.00  0.00           H  
ATOM   4102  C   PRO B 255      -1.350  -9.572  -3.060  1.00  0.00           C  
ATOM   4103  O   PRO B 255      -0.957  -8.804  -2.174  1.00  0.00           O  
ATOM   4104  N   PRO B 256      -0.872 -10.833  -3.151  1.00  0.00           N  
ATOM   4105  CD  PRO B 256      -1.273 -11.850  -4.118  1.00  0.00           C  
ATOM   4106  HD2 PRO B 256      -0.646 -11.768  -5.007  1.00  0.00           H  
ATOM   4107  HD3 PRO B 256      -2.325 -11.783  -4.389  1.00  0.00           H  
ATOM   4108  CG  PRO B 256      -1.028 -13.190  -3.430  1.00  0.00           C  
ATOM   4109  HG2 PRO B 256      -0.833 -13.987  -4.148  1.00  0.00           H  
ATOM   4110  HG3 PRO B 256      -1.879 -13.441  -2.796  1.00  0.00           H  
ATOM   4111  CB  PRO B 256       0.190 -12.897  -2.563  1.00  0.00           C  
ATOM   4112  HB2 PRO B 256       1.093 -12.958  -3.173  1.00  0.00           H  
ATOM   4113  HB3 PRO B 256       0.254 -13.578  -1.713  1.00  0.00           H  
ATOM   4114  CA  PRO B 256      -0.045 -11.454  -2.108  1.00  0.00           C  
ATOM   4115  HA  PRO B 256      -0.628 -11.476  -1.191  1.00  0.00           H  
ATOM   4116  C   PRO B 256       1.287 -10.768  -1.790  1.00  0.00           C  
ATOM   4117  O   PRO B 256       1.867 -11.033  -0.738  1.00  0.00           O  
ATOM   4118  N   ASP B 257       1.799  -9.899  -2.659  1.00  0.00           N  
ATOM   4119  H   ASP B 257       1.268  -9.666  -3.495  1.00  0.00           H  
ATOM   4120  CA  ASP B 257       3.008  -9.099  -2.441  1.00  0.00           C  
ATOM   4121  HA  ASP B 257       3.694  -9.667  -1.814  1.00  0.00           H  
ATOM   4122  CB  ASP B 257       3.731  -8.857  -3.783  1.00  0.00           C  
ATOM   4123  HB2 ASP B 257       4.520  -8.119  -3.633  1.00  0.00           H  
ATOM   4124  HB3 ASP B 257       4.219  -9.792  -4.064  1.00  0.00           H  
ATOM   4125  CG  ASP B 257       2.859  -8.415  -4.970  1.00  0.00           C  
ATOM   4126  OD1 ASP B 257       1.651  -8.149  -4.773  1.00  0.00           O  
ATOM   4127  OD2 ASP B 257       3.413  -8.383  -6.093  1.00  0.00           O  
ATOM   4128  C   ASP B 257       2.752  -7.779  -1.688  1.00  0.00           C  
ATOM   4129  O   ASP B 257       3.705  -7.189  -1.183  1.00  0.00           O  
ATOM   4130  N   ASN B 258       1.506  -7.311  -1.549  1.00  0.00           N  
ATOM   4131  H   ASN B 258       0.742  -7.841  -1.959  1.00  0.00           H  
ATOM   4132  CA  ASN B 258       1.218  -6.020  -0.913  1.00  0.00           C  
ATOM   4133  HA  ASN B 258       1.867  -5.280  -1.386  1.00  0.00           H  
ATOM   4134  CB  ASN B 258      -0.237  -5.618  -1.189  1.00  0.00           C  
ATOM   4135  HB2 ASN B 258      -0.432  -5.668  -2.257  1.00  0.00           H  
ATOM   4136  HB3 ASN B 258      -0.892  -6.314  -0.673  1.00  0.00           H  
ATOM   4137  CG  ASN B 258      -0.539  -4.212  -0.697  1.00  0.00           C  
ATOM   4138  OD1 ASN B 258      -0.925  -4.007   0.440  1.00  0.00           O  
ATOM   4139  ND2 ASN B 258      -0.293  -3.209  -1.508  1.00  0.00           N  
ATOM   4140 HD21 ASN B 258      -0.509  -2.266  -1.181  1.00  0.00           H  
ATOM   4141 HD22 ASN B 258       0.018  -3.367  -2.447  1.00  0.00           H  
ATOM   4142  C   ASN B 258       1.533  -5.988   0.600  1.00  0.00           C  
ATOM   4143  O   ASN B 258       1.386  -6.976   1.320  1.00  0.00           O  
ATOM   4144  N   TYR B 259       1.916  -4.810   1.092  1.00  0.00           N  
ATOM   4145  H   TYR B 259       1.992  -4.024   0.463  1.00  0.00           H  
ATOM   4146  CA  TYR B 259       2.262  -4.570   2.495  1.00  0.00           C  
ATOM   4147  HA  TYR B 259       3.023  -5.287   2.792  1.00  0.00           H  
ATOM   4148  CB  TYR B 259       2.887  -3.170   2.606  1.00  0.00           C  
ATOM   4149  HB2 TYR B 259       2.134  -2.432   2.325  1.00  0.00           H  
ATOM   4150  HB3 TYR B 259       3.129  -3.002   3.654  1.00  0.00           H  
ATOM   4151  CG  TYR B 259       4.161  -2.890   1.801  1.00  0.00           C  
ATOM   4152  CD1 TYR B 259       4.945  -3.918   1.229  1.00  0.00           C  
ATOM   4153  HD1 TYR B 259       4.629  -4.947   1.276  1.00  0.00           H  
ATOM   4154  CE1 TYR B 259       6.170  -3.621   0.598  1.00  0.00           C  
ATOM   4155  HE1 TYR B 259       6.771  -4.417   0.187  1.00  0.00           H  
ATOM   4156  CZ  TYR B 259       6.621  -2.285   0.515  1.00  0.00           C  
ATOM   4157  OH  TYR B 259       7.836  -2.001  -0.027  1.00  0.00           O  
ATOM   4158  HH  TYR B 259       8.408  -2.785   0.002  1.00  0.00           H  
ATOM   4159  CE2 TYR B 259       5.821  -1.252   1.040  1.00  0.00           C  
ATOM   4160  HE2 TYR B 259       6.155  -0.227   0.991  1.00  0.00           H  
ATOM   4161  CD2 TYR B 259       4.603  -1.557   1.675  1.00  0.00           C  
ATOM   4162  HD2 TYR B 259       4.026  -0.752   2.104  1.00  0.00           H  
ATOM   4163  C   TYR B 259       1.099  -4.778   3.491  1.00  0.00           C  
ATOM   4164  O   TYR B 259       1.347  -5.329   4.561  1.00  0.00           O  
ATOM   4165  N   LEU B 260      -0.166  -4.469   3.165  1.00  0.00           N  
ATOM   4166  H   LEU B 260      -0.351  -4.045   2.259  1.00  0.00           H  
ATOM   4167  CA  LEU B 260      -1.323  -4.772   4.033  1.00  0.00           C  
ATOM   4168  HA  LEU B 260      -1.054  -4.537   5.067  1.00  0.00           H  
ATOM   4169  CB  LEU B 260      -2.546  -3.917   3.646  1.00  0.00           C  
ATOM   4170  HB2 LEU B 260      -2.728  -3.985   2.572  1.00  0.00           H  
ATOM   4171  HB3 LEU B 260      -3.417  -4.346   4.142  1.00  0.00           H  
ATOM   4172  CG  LEU B 260      -2.431  -2.448   4.092  1.00  0.00           C  
ATOM   4173  HG  LEU B 260      -1.699  -2.365   4.896  1.00  0.00           H  
ATOM   4174  CD1 LEU B 260      -1.994  -1.563   2.934  1.00  0.00           C  
ATOM   4175 HD11 LEU B 260      -1.838  -0.546   3.293  1.00  0.00           H  
ATOM   4176 HD12 LEU B 260      -2.759  -1.563   2.155  1.00  0.00           H  
ATOM   4177 HD13 LEU B 260      -1.067  -1.945   2.517  1.00  0.00           H  
ATOM   4178  CD2 LEU B 260      -3.763  -1.905   4.611  1.00  0.00           C  
ATOM   4179 HD21 LEU B 260      -4.504  -1.881   3.811  1.00  0.00           H  
ATOM   4180 HD22 LEU B 260      -4.124  -2.537   5.418  1.00  0.00           H  
ATOM   4181 HD23 LEU B 260      -3.606  -0.899   4.996  1.00  0.00           H  
ATOM   4182  C   LEU B 260      -1.739  -6.252   4.024  1.00  0.00           C  
ATOM   4183  O   LEU B 260      -2.492  -6.670   4.904  1.00  0.00           O  
ATOM   4184  N   TYR B 261      -1.276  -7.064   3.068  1.00  0.00           N  
ATOM   4185  H   TYR B 261      -0.602  -6.690   2.412  1.00  0.00           H  
ATOM   4186  CA  TYR B 261      -1.805  -8.413   2.811  1.00  0.00           C  
ATOM   4187  HA  TYR B 261      -2.851  -8.323   2.517  1.00  0.00           H  
ATOM   4188  CB  TYR B 261      -1.030  -9.029   1.636  1.00  0.00           C  
ATOM   4189  HB2 TYR B 261      -1.076  -8.349   0.783  1.00  0.00           H  
ATOM   4190  HB3 TYR B 261       0.016  -9.135   1.921  1.00  0.00           H  
ATOM   4191  CG  TYR B 261      -1.546 -10.384   1.193  1.00  0.00           C  
ATOM   4192  CD1 TYR B 261      -0.985 -11.573   1.702  1.00  0.00           C  
ATOM   4193  HD1 TYR B 261      -0.190 -11.529   2.429  1.00  0.00           H  
ATOM   4194  CE1 TYR B 261      -1.485 -12.824   1.287  1.00  0.00           C  
ATOM   4195  HE1 TYR B 261      -1.076 -13.742   1.678  1.00  0.00           H  
ATOM   4196  CZ  TYR B 261      -2.546 -12.886   0.360  1.00  0.00           C  
ATOM   4197  OH  TYR B 261      -3.030 -14.091  -0.037  1.00  0.00           O  
ATOM   4198  HH  TYR B 261      -3.784 -13.993  -0.621  1.00  0.00           H  
ATOM   4199  CE2 TYR B 261      -3.104 -11.697  -0.153  1.00  0.00           C  
ATOM   4200  HE2 TYR B 261      -3.911 -11.729  -0.869  1.00  0.00           H  
ATOM   4201  CD2 TYR B 261      -2.605 -10.452   0.271  1.00  0.00           C  
ATOM   4202  HD2 TYR B 261      -3.035  -9.541  -0.120  1.00  0.00           H  
ATOM   4203  C   TYR B 261      -1.749  -9.345   4.034  1.00  0.00           C  
ATOM   4204  O   TYR B 261      -2.637 -10.173   4.224  1.00  0.00           O  
ATOM   4205  N   ASN B 262      -0.716  -9.195   4.873  1.00  0.00           N  
ATOM   4206  H   ASN B 262      -0.055  -8.465   4.656  1.00  0.00           H  
ATOM   4207  CA  ASN B 262      -0.494  -9.992   6.089  1.00  0.00           C  
ATOM   4208  HA  ASN B 262      -1.051 -10.927   5.997  1.00  0.00           H  
ATOM   4209  CB  ASN B 262       1.004 -10.345   6.187  1.00  0.00           C  
ATOM   4210  HB2 ASN B 262       1.588  -9.425   6.228  1.00  0.00           H  
ATOM   4211  HB3 ASN B 262       1.186 -10.888   7.116  1.00  0.00           H  
ATOM   4212  CG  ASN B 262       1.502 -11.185   5.026  1.00  0.00           C  
ATOM   4213  OD1 ASN B 262       1.795 -10.694   3.946  1.00  0.00           O  
ATOM   4214  ND2 ASN B 262       1.654 -12.478   5.193  1.00  0.00           N  
ATOM   4215 HD21 ASN B 262       1.963 -13.020   4.408  1.00  0.00           H  
ATOM   4216 HD22 ASN B 262       1.426 -12.898   6.076  1.00  0.00           H  
ATOM   4217  C   ASN B 262      -1.015  -9.328   7.385  1.00  0.00           C  
ATOM   4218  O   ASN B 262      -0.749  -9.842   8.466  1.00  0.00           O  
ATOM   4219  N   HIE B 263      -1.727  -8.198   7.293  1.00  0.00           N  
ATOM   4220  H   HIE B 263      -1.916  -7.823   6.367  1.00  0.00           H  
ATOM   4221  CA  HIE B 263      -2.185  -7.400   8.448  1.00  0.00           C  
ATOM   4222  HA  HIE B 263      -2.027  -7.962   9.372  1.00  0.00           H  
ATOM   4223  CB  HIE B 263      -1.354  -6.114   8.529  1.00  0.00           C  
ATOM   4224  HB2 HIE B 263      -1.488  -5.543   7.608  1.00  0.00           H  
ATOM   4225  HB3 HIE B 263      -1.746  -5.512   9.347  1.00  0.00           H  
ATOM   4226  CG  HIE B 263       0.121  -6.316   8.775  1.00  0.00           C  
ATOM   4227  ND1 HIE B 263       0.719  -6.499  10.025  1.00  0.00           N  
ATOM   4228  CE1 HIE B 263       2.039  -6.578   9.795  1.00  0.00           C  
ATOM   4229  HE1 HIE B 263       2.791  -6.716  10.562  1.00  0.00           H  
ATOM   4230  NE2 HIE B 263       2.297  -6.435   8.483  1.00  0.00           N  
ATOM   4231  HE2 HIE B 263       3.216  -6.404   8.061  1.00  0.00           H  
ATOM   4232  CD2 HIE B 263       1.097  -6.269   7.826  1.00  0.00           C  
ATOM   4233  HD2 HIE B 263       0.948  -6.097   6.772  1.00  0.00           H  
ATOM   4234  C   HIE B 263      -3.680  -7.037   8.413  1.00  0.00           C  
ATOM   4235  O   HIE B 263      -4.190  -6.402   9.337  1.00  0.00           O  
ATOM   4236  N   LEU B 264      -4.381  -7.402   7.339  1.00  0.00           N  
ATOM   4237  H   LEU B 264      -3.903  -7.885   6.595  1.00  0.00           H  
ATOM   4238  CA  LEU B 264      -5.797  -7.094   7.150  1.00  0.00           C  
ATOM   4239  HA  LEU B 264      -5.954  -6.069   7.484  1.00  0.00           H  
ATOM   4240  CB  LEU B 264      -6.097  -7.181   5.643  1.00  0.00           C  
ATOM   4241  HB2 LEU B 264      -5.262  -6.762   5.079  1.00  0.00           H  
ATOM   4242  HB3 LEU B 264      -6.183  -8.236   5.377  1.00  0.00           H  
ATOM   4243  CG  LEU B 264      -7.380  -6.444   5.228  1.00  0.00           C  
ATOM   4244  HG  LEU B 264      -8.187  -6.700   5.914  1.00  0.00           H  
ATOM   4245  CD1 LEU B 264      -7.175  -4.927   5.215  1.00  0.00           C  
ATOM   4246 HD11 LEU B 264      -6.332  -4.667   4.576  1.00  0.00           H  
ATOM   4247 HD12 LEU B 264      -8.072  -4.428   4.846  1.00  0.00           H  
ATOM   4248 HD13 LEU B 264      -6.974  -4.572   6.222  1.00  0.00           H  
ATOM   4249  CD2 LEU B 264      -7.782  -6.871   3.820  1.00  0.00           C  
ATOM   4250 HD21 LEU B 264      -8.680  -6.342   3.508  1.00  0.00           H  
ATOM   4251 HD22 LEU B 264      -6.974  -6.665   3.121  1.00  0.00           H  
ATOM   4252 HD23 LEU B 264      -7.985  -7.945   3.819  1.00  0.00           H  
ATOM   4253  C   LEU B 264      -6.709  -8.016   7.985  1.00  0.00           C  
ATOM   4254  O   LEU B 264      -6.566  -9.233   7.939  1.00  0.00           O  
ATOM   4255  N   THR B 265      -7.676  -7.433   8.698  1.00  0.00           N  
ATOM   4256  H   THR B 265      -7.768  -6.425   8.622  1.00  0.00           H  
ATOM   4257  CA  THR B 265      -8.711  -8.135   9.486  1.00  0.00           C  
ATOM   4258  HA  THR B 265      -8.696  -9.193   9.222  1.00  0.00           H  
ATOM   4259  CB  THR B 265      -8.458  -8.054  11.003  1.00  0.00           C  
ATOM   4260  HB  THR B 265      -9.181  -8.693  11.500  1.00  0.00           H  
ATOM   4261  CG2 THR B 265      -7.065  -8.506  11.434  1.00  0.00           C  
ATOM   4262 HG21 THR B 265      -6.896  -9.524  11.084  1.00  0.00           H  
ATOM   4263 HG22 THR B 265      -6.304  -7.850  11.013  1.00  0.00           H  
ATOM   4264 HG23 THR B 265      -7.000  -8.489  12.522  1.00  0.00           H  
ATOM   4265  OG1 THR B 265      -8.634  -6.743  11.485  1.00  0.00           O  
ATOM   4266  HG1 THR B 265      -7.990  -6.192  11.026  1.00  0.00           H  
ATOM   4267  C   THR B 265     -10.111  -7.609   9.136  1.00  0.00           C  
ATOM   4268  O   THR B 265     -10.243  -6.590   8.445  1.00  0.00           O  
ATOM   4269  N   TYR B 266     -11.170  -8.299   9.576  1.00  0.00           N  
ATOM   4270  H   TYR B 266     -11.021  -9.050  10.240  1.00  0.00           H  
ATOM   4271  CA  TYR B 266     -12.503  -8.177   8.969  1.00  0.00           C  
ATOM   4272  HA  TYR B 266     -12.502  -7.324   8.293  1.00  0.00           H  
ATOM   4273  CB  TYR B 266     -12.793  -9.419   8.107  1.00  0.00           C  
ATOM   4274  HB2 TYR B 266     -12.924 -10.273   8.772  1.00  0.00           H  
ATOM   4275  HB3 TYR B 266     -13.739  -9.273   7.584  1.00  0.00           H  
ATOM   4276  CG  TYR B 266     -11.728  -9.761   7.074  1.00  0.00           C  
ATOM   4277  CD1 TYR B 266     -11.627  -9.021   5.877  1.00  0.00           C  
ATOM   4278  HD1 TYR B 266     -12.310  -8.202   5.698  1.00  0.00           H  
ATOM   4279  CE1 TYR B 266     -10.636  -9.339   4.923  1.00  0.00           C  
ATOM   4280  HE1 TYR B 266     -10.546  -8.770   4.011  1.00  0.00           H  
ATOM   4281  CZ  TYR B 266      -9.730 -10.395   5.170  1.00  0.00           C  
ATOM   4282  OH  TYR B 266      -8.777 -10.710   4.254  1.00  0.00           O  
ATOM   4283  HH  TYR B 266      -8.162 -11.353   4.624  1.00  0.00           H  
ATOM   4284  CE2 TYR B 266      -9.840 -11.139   6.363  1.00  0.00           C  
ATOM   4285  HE2 TYR B 266      -9.160 -11.954   6.560  1.00  0.00           H  
ATOM   4286  CD2 TYR B 266     -10.837 -10.828   7.306  1.00  0.00           C  
ATOM   4287  HD2 TYR B 266     -10.904 -11.419   8.213  1.00  0.00           H  
ATOM   4288  C   TYR B 266     -13.644  -7.932   9.970  1.00  0.00           C  
ATOM   4289  O   TYR B 266     -13.611  -8.359  11.126  1.00  0.00           O  
ATOM   4290  N   ALA B 267     -14.702  -7.285   9.482  1.00  0.00           N  
ATOM   4291  H   ALA B 267     -14.655  -6.964   8.518  1.00  0.00           H  
ATOM   4292  CA  ALA B 267     -16.001  -7.207  10.134  1.00  0.00           C  
ATOM   4293  HA  ALA B 267     -16.020  -7.904  10.971  1.00  0.00           H  
ATOM   4294  CB  ALA B 267     -16.234  -5.801  10.698  1.00  0.00           C  
ATOM   4295  HB1 ALA B 267     -15.480  -5.587  11.455  1.00  0.00           H  
ATOM   4296  HB2 ALA B 267     -16.175  -5.062   9.899  1.00  0.00           H  
ATOM   4297  HB3 ALA B 267     -17.218  -5.754  11.168  1.00  0.00           H  
ATOM   4298  C   ALA B 267     -17.095  -7.648   9.155  1.00  0.00           C  
ATOM   4299  O   ALA B 267     -17.078  -7.293   7.974  1.00  0.00           O  
ATOM   4300  N   VAL B 268     -18.055  -8.414   9.671  1.00  0.00           N  
ATOM   4301  H   VAL B 268     -18.030  -8.581  10.674  1.00  0.00           H  
ATOM   4302  CA  VAL B 268     -19.152  -9.041   8.923  1.00  0.00           C  
ATOM   4303  HA  VAL B 268     -19.056  -8.807   7.861  1.00  0.00           H  
ATOM   4304  CB  VAL B 268     -19.107 -10.579   9.074  1.00  0.00           C  
ATOM   4305  HB  VAL B 268     -19.269 -10.827  10.122  1.00  0.00           H  
ATOM   4306  CG1 VAL B 268     -20.202 -11.279   8.260  1.00  0.00           C  
ATOM   4307 HG11 VAL B 268     -20.095 -12.359   8.358  1.00  0.00           H  
ATOM   4308 HG12 VAL B 268     -21.187 -10.999   8.632  1.00  0.00           H  
ATOM   4309 HG13 VAL B 268     -20.124 -11.006   7.208  1.00  0.00           H  
ATOM   4310  CG2 VAL B 268     -17.745 -11.163   8.673  1.00  0.00           C  
ATOM   4311 HG21 VAL B 268     -17.491 -10.876   7.654  1.00  0.00           H  
ATOM   4312 HG22 VAL B 268     -16.965 -10.805   9.345  1.00  0.00           H  
ATOM   4313 HG23 VAL B 268     -17.767 -12.251   8.739  1.00  0.00           H  
ATOM   4314  C   VAL B 268     -20.478  -8.479   9.431  1.00  0.00           C  
ATOM   4315  O   VAL B 268     -20.704  -8.434  10.638  1.00  0.00           O  
ATOM   4316  N   ASN B 269     -21.363  -8.063   8.529  1.00  0.00           N  
ATOM   4317  H   ASN B 269     -21.110  -8.155   7.550  1.00  0.00           H  
ATOM   4318  CA  ASN B 269     -22.757  -7.712   8.820  1.00  0.00           C  
ATOM   4319  HA  ASN B 269     -22.920  -7.711   9.898  1.00  0.00           H  
ATOM   4320  CB  ASN B 269     -23.026  -6.290   8.287  1.00  0.00           C  
ATOM   4321  HB2 ASN B 269     -22.602  -5.565   8.977  1.00  0.00           H  
ATOM   4322  HB3 ASN B 269     -22.520  -6.170   7.337  1.00  0.00           H  
ATOM   4323  CG  ASN B 269     -24.487  -5.937   8.068  1.00  0.00           C  
ATOM   4324  OD1 ASN B 269     -24.880  -5.498   6.998  1.00  0.00           O  
ATOM   4325  ND2 ASN B 269     -25.337  -6.119   9.044  1.00  0.00           N  
ATOM   4326 HD21 ASN B 269     -26.302  -5.862   8.899  1.00  0.00           H  
ATOM   4327 HD22 ASN B 269     -25.056  -6.474   9.952  1.00  0.00           H  
ATOM   4328  C   ASN B 269     -23.684  -8.777   8.214  1.00  0.00           C  
ATOM   4329  O   ASN B 269     -23.503  -9.168   7.062  1.00  0.00           O  
ATOM   4330  N   ILE B 270     -24.686  -9.209   8.982  1.00  0.00           N  
ATOM   4331  H   ILE B 270     -24.815  -8.756   9.881  1.00  0.00           H  
ATOM   4332  CA  ILE B 270     -25.749 -10.142   8.577  1.00  0.00           C  
ATOM   4333  HA  ILE B 270     -25.659 -10.353   7.513  1.00  0.00           H  
ATOM   4334  CB  ILE B 270     -25.633 -11.486   9.346  1.00  0.00           C  
ATOM   4335  HB  ILE B 270     -25.618 -11.267  10.413  1.00  0.00           H  
ATOM   4336  CG2 ILE B 270     -26.838 -12.419   9.101  1.00  0.00           C  
ATOM   4337 HG21 ILE B 270     -26.724 -13.359   9.642  1.00  0.00           H  
ATOM   4338 HG22 ILE B 270     -27.757 -11.960   9.467  1.00  0.00           H  
ATOM   4339 HG23 ILE B 270     -26.945 -12.633   8.038  1.00  0.00           H  
ATOM   4340  CG1 ILE B 270     -24.295 -12.173   8.984  1.00  0.00           C  
ATOM   4341 HG12 ILE B 270     -24.232 -12.298   7.904  1.00  0.00           H  
ATOM   4342 HG13 ILE B 270     -23.476 -11.526   9.297  1.00  0.00           H  
ATOM   4343  CD1 ILE B 270     -24.062 -13.536   9.646  1.00  0.00           C  
ATOM   4344 HD11 ILE B 270     -24.654 -14.305   9.149  1.00  0.00           H  
ATOM   4345 HD12 ILE B 270     -23.006 -13.794   9.562  1.00  0.00           H  
ATOM   4346 HD13 ILE B 270     -24.330 -13.502  10.702  1.00  0.00           H  
ATOM   4347  C   ILE B 270     -27.096  -9.451   8.801  1.00  0.00           C  
ATOM   4348  O   ILE B 270     -27.230  -8.685   9.757  1.00  0.00           O  
ATOM   4349  N   TRP B 271     -28.083  -9.706   7.944  1.00  0.00           N  
ATOM   4350  H   TRP B 271     -27.908 -10.336   7.165  1.00  0.00           H  
ATOM   4351  CA  TRP B 271     -29.470  -9.268   8.152  1.00  0.00           C  
ATOM   4352  HA  TRP B 271     -29.690  -9.374   9.214  1.00  0.00           H  
ATOM   4353  CB  TRP B 271     -29.629  -7.784   7.784  1.00  0.00           C  
ATOM   4354  HB2 TRP B 271     -30.533  -7.423   8.277  1.00  0.00           H  
ATOM   4355  HB3 TRP B 271     -28.795  -7.219   8.201  1.00  0.00           H  
ATOM   4356  CG  TRP B 271     -29.738  -7.454   6.325  1.00  0.00           C  
ATOM   4357  CD1 TRP B 271     -30.887  -7.093   5.712  1.00  0.00           C  
ATOM   4358  HD1 TRP B 271     -31.856  -7.023   6.202  1.00  0.00           H  
ATOM   4359  NE1 TRP B 271     -30.657  -6.862   4.374  1.00  0.00           N  
ATOM   4360  HE1 TRP B 271     -31.409  -6.649   3.732  1.00  0.00           H  
ATOM   4361  CE2 TRP B 271     -29.335  -7.071   4.047  1.00  0.00           C  
ATOM   4362  CZ2 TRP B 271     -28.625  -6.973   2.841  1.00  0.00           C  
ATOM   4363  HZ2 TRP B 271     -29.132  -6.665   1.938  1.00  0.00           H  
ATOM   4364  CH2 TRP B 271     -27.267  -7.333   2.814  1.00  0.00           C  
ATOM   4365  HH2 TRP B 271     -26.714  -7.294   1.887  1.00  0.00           H  
ATOM   4366  CZ3 TRP B 271     -26.632  -7.748   3.998  1.00  0.00           C  
ATOM   4367  HZ3 TRP B 271     -25.591  -8.037   3.978  1.00  0.00           H  
ATOM   4368  CE3 TRP B 271     -27.343  -7.796   5.213  1.00  0.00           C  
ATOM   4369  HE3 TRP B 271     -26.838  -8.107   6.116  1.00  0.00           H  
ATOM   4370  CD2 TRP B 271     -28.719  -7.474   5.273  1.00  0.00           C  
ATOM   4371  C   TRP B 271     -30.477 -10.143   7.390  1.00  0.00           C  
ATOM   4372  O   TRP B 271     -30.101 -10.852   6.454  1.00  0.00           O  
ATOM   4373  N   SER B 272     -31.748 -10.124   7.802  1.00  0.00           N  
ATOM   4374  H   SER B 272     -31.983  -9.531   8.593  1.00  0.00           H  
ATOM   4375  CA  SER B 272     -32.830 -10.897   7.167  1.00  0.00           C  
ATOM   4376  HA  SER B 272     -32.444 -11.887   6.935  1.00  0.00           H  
ATOM   4377  CB  SER B 272     -33.979 -11.087   8.165  1.00  0.00           C  
ATOM   4378  HB2 SER B 272     -33.596 -11.533   9.083  1.00  0.00           H  
ATOM   4379  HB3 SER B 272     -34.402 -10.112   8.404  1.00  0.00           H  
ATOM   4380  OG  SER B 272     -34.999 -11.914   7.624  1.00  0.00           O  
ATOM   4381  HG  SER B 272     -34.661 -12.821   7.563  1.00  0.00           H  
ATOM   4382  C   SER B 272     -33.341 -10.280   5.851  1.00  0.00           C  
ATOM   4383  O   SER B 272     -33.365  -9.066   5.685  1.00  0.00           O  
ATOM   4384  N   GLU B 273     -33.799 -11.128   4.923  1.00  0.00           N  
ATOM   4385  H   GLU B 273     -33.746 -12.116   5.148  1.00  0.00           H  
ATOM   4386  CA  GLU B 273     -34.599 -10.770   3.731  1.00  0.00           C  
ATOM   4387  HA  GLU B 273     -34.236  -9.828   3.315  1.00  0.00           H  
ATOM   4388  CB  GLU B 273     -34.383 -11.898   2.696  1.00  0.00           C  
ATOM   4389  HB2 GLU B 273     -33.312 -12.084   2.593  1.00  0.00           H  
ATOM   4390  HB3 GLU B 273     -34.813 -12.788   3.145  1.00  0.00           H  
ATOM   4391  CG  GLU B 273     -34.985 -11.780   1.275  1.00  0.00           C  
ATOM   4392  HG2 GLU B 273     -35.068 -12.795   0.879  1.00  0.00           H  
ATOM   4393  HG3 GLU B 273     -35.995 -11.381   1.296  1.00  0.00           H  
ATOM   4394  CD  GLU B 273     -34.129 -10.962   0.299  1.00  0.00           C  
ATOM   4395  OE1 GLU B 273     -33.479  -9.980   0.700  1.00  0.00           O  
ATOM   4396  OE2 GLU B 273     -33.997 -11.360  -0.884  1.00  0.00           O  
ATOM   4397  C   GLU B 273     -36.103 -10.594   4.070  1.00  0.00           C  
ATOM   4398  O   GLU B 273     -36.907 -10.233   3.211  1.00  0.00           O  
ATOM   4399  N   ASN B 274     -36.522 -10.896   5.306  1.00  0.00           N  
ATOM   4400  H   ASN B 274     -35.832 -11.217   5.975  1.00  0.00           H  
ATOM   4401  CA  ASN B 274     -37.934 -10.921   5.716  1.00  0.00           C  
ATOM   4402  HA  ASN B 274     -38.555 -10.511   4.918  1.00  0.00           H  
ATOM   4403  CB  ASN B 274     -38.350 -12.386   5.953  1.00  0.00           C  
ATOM   4404  HB2 ASN B 274     -37.812 -12.759   6.822  1.00  0.00           H  
ATOM   4405  HB3 ASN B 274     -39.414 -12.411   6.180  1.00  0.00           H  
ATOM   4406  CG  ASN B 274     -38.105 -13.337   4.789  1.00  0.00           C  
ATOM   4407  OD1 ASN B 274     -37.621 -14.444   4.948  1.00  0.00           O  
ATOM   4408  ND2 ASN B 274     -38.415 -12.961   3.571  1.00  0.00           N  
ATOM   4409 HD21 ASN B 274     -38.267 -13.631   2.843  1.00  0.00           H  
ATOM   4410 HD22 ASN B 274     -38.705 -12.013   3.391  1.00  0.00           H  
ATOM   4411  C   ASN B 274     -38.248 -10.063   6.956  1.00  0.00           C  
ATOM   4412  O   ASN B 274     -39.377  -9.595   7.088  1.00  0.00           O  
ATOM   4413  N   ASP B 275     -37.279  -9.855   7.855  1.00  0.00           N  
ATOM   4414  H   ASP B 275     -36.385 -10.309   7.717  1.00  0.00           H  
ATOM   4415  CA  ASP B 275     -37.451  -9.072   9.089  1.00  0.00           C  
ATOM   4416  HA  ASP B 275     -38.487  -8.751   9.174  1.00  0.00           H  
ATOM   4417  CB  ASP B 275     -37.215  -9.980  10.303  1.00  0.00           C  
ATOM   4418  HB2 ASP B 275     -37.900 -10.828  10.239  1.00  0.00           H  
ATOM   4419  HB3 ASP B 275     -36.198 -10.372  10.269  1.00  0.00           H  
ATOM   4420  CG  ASP B 275     -37.435  -9.284  11.652  1.00  0.00           C  
ATOM   4421  OD1 ASP B 275     -37.369 -10.018  12.659  1.00  0.00           O  
ATOM   4422  OD2 ASP B 275     -37.684  -8.056  11.694  1.00  0.00           O  
ATOM   4423  C   ASP B 275     -36.543  -7.822   9.121  1.00  0.00           C  
ATOM   4424  O   ASP B 275     -35.336  -7.958   9.347  1.00  0.00           O  
ATOM   4425  N   PRO B 276     -37.101  -6.604   8.946  1.00  0.00           N  
ATOM   4426  CD  PRO B 276     -38.472  -6.344   8.527  1.00  0.00           C  
ATOM   4427  HD2 PRO B 276     -39.117  -6.299   9.406  1.00  0.00           H  
ATOM   4428  HD3 PRO B 276     -38.836  -7.098   7.829  1.00  0.00           H  
ATOM   4429  CG  PRO B 276     -38.436  -4.988   7.833  1.00  0.00           C  
ATOM   4430  HG2 PRO B 276     -39.399  -4.480   7.888  1.00  0.00           H  
ATOM   4431  HG3 PRO B 276     -38.121  -5.114   6.795  1.00  0.00           H  
ATOM   4432  CB  PRO B 276     -37.355  -4.251   8.619  1.00  0.00           C  
ATOM   4433  HB2 PRO B 276     -37.798  -3.836   9.527  1.00  0.00           H  
ATOM   4434  HB3 PRO B 276     -36.894  -3.461   8.025  1.00  0.00           H  
ATOM   4435  CA  PRO B 276     -36.344  -5.348   8.981  1.00  0.00           C  
ATOM   4436  HA  PRO B 276     -35.578  -5.395   8.206  1.00  0.00           H  
ATOM   4437  C   PRO B 276     -35.655  -5.015  10.317  1.00  0.00           C  
ATOM   4438  O   PRO B 276     -34.861  -4.075  10.356  1.00  0.00           O  
ATOM   4439  N   ALA B 277     -35.963  -5.729  11.406  1.00  0.00           N  
ATOM   4440  H   ALA B 277     -36.636  -6.490  11.322  1.00  0.00           H  
ATOM   4441  CA  ALA B 277     -35.321  -5.550  12.710  1.00  0.00           C  
ATOM   4442  HA  ALA B 277     -34.863  -4.561  12.752  1.00  0.00           H  
ATOM   4443  CB  ALA B 277     -36.413  -5.608  13.784  1.00  0.00           C  
ATOM   4444  HB1 ALA B 277     -36.878  -6.595  13.792  1.00  0.00           H  
ATOM   4445  HB2 ALA B 277     -35.973  -5.411  14.762  1.00  0.00           H  
ATOM   4446  HB3 ALA B 277     -37.174  -4.855  13.577  1.00  0.00           H  
ATOM   4447  C   ALA B 277     -34.198  -6.571  12.985  1.00  0.00           C  
ATOM   4448  O   ALA B 277     -33.348  -6.326  13.843  1.00  0.00           O  
ATOM   4449  N   ASP B 278     -34.161  -7.709  12.280  1.00  0.00           N  
ATOM   4450  H   ASP B 278     -34.848  -7.842  11.548  1.00  0.00           H  
ATOM   4451  CA  ASP B 278     -33.132  -8.741  12.466  1.00  0.00           C  
ATOM   4452  HA  ASP B 278     -32.865  -8.739  13.524  1.00  0.00           H  
ATOM   4453  CB  ASP B 278     -33.700 -10.140  12.173  1.00  0.00           C  
ATOM   4454  HB2 ASP B 278     -34.687 -10.218  12.628  1.00  0.00           H  
ATOM   4455  HB3 ASP B 278     -33.810 -10.278  11.098  1.00  0.00           H  
ATOM   4456  CG  ASP B 278     -32.835 -11.263  12.757  1.00  0.00           C  
ATOM   4457  OD1 ASP B 278     -31.750 -11.009  13.321  1.00  0.00           O  
ATOM   4458  OD2 ASP B 278     -33.246 -12.443  12.706  1.00  0.00           O  
ATOM   4459  C   ASP B 278     -31.843  -8.403  11.693  1.00  0.00           C  
ATOM   4460  O   ASP B 278     -31.549  -8.958  10.631  1.00  0.00           O  
ATOM   4461  N   PHE B 279     -31.090  -7.447  12.244  1.00  0.00           N  
ATOM   4462  H   PHE B 279     -31.447  -7.036  13.101  1.00  0.00           H  
ATOM   4463  CA  PHE B 279     -29.821  -6.914  11.743  1.00  0.00           C  
ATOM   4464  HA  PHE B 279     -29.542  -7.445  10.833  1.00  0.00           H  
ATOM   4465  CB  PHE B 279     -30.017  -5.430  11.392  1.00  0.00           C  
ATOM   4466  HB2 PHE B 279     -30.838  -5.349  10.677  1.00  0.00           H  
ATOM   4467  HB3 PHE B 279     -30.323  -4.897  12.293  1.00  0.00           H  
ATOM   4468  CG  PHE B 279     -28.798  -4.731  10.814  1.00  0.00           C  
ATOM   4469  CD1 PHE B 279     -27.792  -4.236  11.667  1.00  0.00           C  
ATOM   4470  HD1 PHE B 279     -27.886  -4.360  12.738  1.00  0.00           H  
ATOM   4471  CE1 PHE B 279     -26.675  -3.568  11.134  1.00  0.00           C  
ATOM   4472  HE1 PHE B 279     -25.910  -3.191  11.798  1.00  0.00           H  
ATOM   4473  CZ  PHE B 279     -26.570  -3.372   9.746  1.00  0.00           C  
ATOM   4474  HZ  PHE B 279     -25.718  -2.849   9.337  1.00  0.00           H  
ATOM   4475  CE2 PHE B 279     -27.574  -3.862   8.890  1.00  0.00           C  
ATOM   4476  HE2 PHE B 279     -27.500  -3.706   7.825  1.00  0.00           H  
ATOM   4477  CD2 PHE B 279     -28.684  -4.541   9.424  1.00  0.00           C  
ATOM   4478  HD2 PHE B 279     -29.466  -4.900   8.768  1.00  0.00           H  
ATOM   4479  C   PHE B 279     -28.706  -7.123  12.783  1.00  0.00           C  
ATOM   4480  O   PHE B 279     -28.919  -6.961  13.987  1.00  0.00           O  
ATOM   4481  N   ARG B 280     -27.510  -7.520  12.325  1.00  0.00           N  
ATOM   4482  H   ARG B 280     -27.408  -7.622  11.320  1.00  0.00           H  
ATOM   4483  CA  ARG B 280     -26.437  -8.080  13.169  1.00  0.00           C  
ATOM   4484  HA  ARG B 280     -26.560  -7.703  14.187  1.00  0.00           H  
ATOM   4485  CB  ARG B 280     -26.537  -9.615  13.187  1.00  0.00           C  
ATOM   4486  HB2 ARG B 280     -26.242 -10.002  12.212  1.00  0.00           H  
ATOM   4487  HB3 ARG B 280     -25.842 -10.005  13.933  1.00  0.00           H  
ATOM   4488  CG  ARG B 280     -27.944 -10.135  13.503  1.00  0.00           C  
ATOM   4489  HG2 ARG B 280     -28.294  -9.711  14.446  1.00  0.00           H  
ATOM   4490  HG3 ARG B 280     -28.631  -9.854  12.704  1.00  0.00           H  
ATOM   4491  CD  ARG B 280     -27.936 -11.654  13.602  1.00  0.00           C  
ATOM   4492  HD2 ARG B 280     -27.495 -12.075  12.696  1.00  0.00           H  
ATOM   4493  HD3 ARG B 280     -27.332 -11.941  14.463  1.00  0.00           H  
ATOM   4494  NE  ARG B 280     -29.310 -12.144  13.747  1.00  0.00           N  
ATOM   4495  HE  ARG B 280     -30.075 -11.528  13.459  1.00  0.00           H  
ATOM   4496  CZ  ARG B 280     -29.706 -13.263  14.303  1.00  0.00           C  
ATOM   4497  NH1 ARG B 280     -28.860 -14.107  14.815  1.00  0.00           N  
ATOM   4498 HH11 ARG B 280     -27.884 -13.914  14.742  1.00  0.00           H  
ATOM   4499 HH12 ARG B 280     -29.216 -14.977  15.191  1.00  0.00           H  
ATOM   4500  NH2 ARG B 280     -30.969 -13.561  14.353  1.00  0.00           N  
ATOM   4501 HH21 ARG B 280     -31.634 -12.888  13.955  1.00  0.00           H  
ATOM   4502 HH22 ARG B 280     -31.266 -14.432  14.757  1.00  0.00           H  
ATOM   4503  C   ARG B 280     -25.045  -7.682  12.684  1.00  0.00           C  
ATOM   4504  O   ARG B 280     -24.849  -7.381  11.503  1.00  0.00           O  
ATOM   4505  N   ILE B 281     -24.054  -7.753  13.570  1.00  0.00           N  
ATOM   4506  H   ILE B 281     -24.264  -8.064  14.509  1.00  0.00           H  
ATOM   4507  CA  ILE B 281     -22.646  -7.486  13.248  1.00  0.00           C  
ATOM   4508  HA  ILE B 281     -22.499  -7.767  12.206  1.00  0.00           H  
ATOM   4509  CB  ILE B 281     -22.344  -5.965  13.398  1.00  0.00           C  
ATOM   4510  HB  ILE B 281     -23.288  -5.457  13.616  1.00  0.00           H  
ATOM   4511  CG2 ILE B 281     -21.386  -5.608  14.550  1.00  0.00           C  
ATOM   4512 HG21 ILE B 281     -21.749  -6.046  15.482  1.00  0.00           H  
ATOM   4513 HG22 ILE B 281     -21.350  -4.528  14.690  1.00  0.00           H  
ATOM   4514 HG23 ILE B 281     -20.378  -5.972  14.348  1.00  0.00           H  
ATOM   4515  CG1 ILE B 281     -21.845  -5.406  12.048  1.00  0.00           C  
ATOM   4516 HG12 ILE B 281     -20.847  -5.793  11.834  1.00  0.00           H  
ATOM   4517 HG13 ILE B 281     -22.521  -5.751  11.268  1.00  0.00           H  
ATOM   4518  CD1 ILE B 281     -21.821  -3.874  11.973  1.00  0.00           C  
ATOM   4519 HD11 ILE B 281     -21.562  -3.565  10.961  1.00  0.00           H  
ATOM   4520 HD12 ILE B 281     -22.805  -3.473  12.219  1.00  0.00           H  
ATOM   4521 HD13 ILE B 281     -21.080  -3.468  12.660  1.00  0.00           H  
ATOM   4522  C   ILE B 281     -21.708  -8.401  14.046  1.00  0.00           C  
ATOM   4523  O   ILE B 281     -22.019  -8.801  15.164  1.00  0.00           O  
ATOM   4524  N   TYR B 282     -20.551  -8.700  13.460  1.00  0.00           N  
ATOM   4525  H   TYR B 282     -20.404  -8.362  12.514  1.00  0.00           H  
ATOM   4526  CA  TYR B 282     -19.493  -9.540  14.018  1.00  0.00           C  
ATOM   4527  HA  TYR B 282     -19.589  -9.558  15.105  1.00  0.00           H  
ATOM   4528  CB  TYR B 282     -19.636 -10.979  13.486  1.00  0.00           C  
ATOM   4529  HB2 TYR B 282     -19.373 -10.987  12.428  1.00  0.00           H  
ATOM   4530  HB3 TYR B 282     -18.913 -11.613  14.001  1.00  0.00           H  
ATOM   4531  CG  TYR B 282     -21.022 -11.591  13.634  1.00  0.00           C  
ATOM   4532  CD1 TYR B 282     -21.348 -12.352  14.774  1.00  0.00           C  
ATOM   4533  HD1 TYR B 282     -20.602 -12.523  15.537  1.00  0.00           H  
ATOM   4534  CE1 TYR B 282     -22.649 -12.868  14.937  1.00  0.00           C  
ATOM   4535  HE1 TYR B 282     -22.893 -13.444  15.817  1.00  0.00           H  
ATOM   4536  CZ  TYR B 282     -23.637 -12.609  13.962  1.00  0.00           C  
ATOM   4537  OH  TYR B 282     -24.896 -13.100  14.114  1.00  0.00           O  
ATOM   4538  HH  TYR B 282     -24.914 -13.764  14.807  1.00  0.00           H  
ATOM   4539  CE2 TYR B 282     -23.309 -11.854  12.817  1.00  0.00           C  
ATOM   4540  HE2 TYR B 282     -24.070 -11.656  12.082  1.00  0.00           H  
ATOM   4541  CD2 TYR B 282     -22.001 -11.364  12.645  1.00  0.00           C  
ATOM   4542  HD2 TYR B 282     -21.752 -10.778  11.771  1.00  0.00           H  
ATOM   4543  C   TYR B 282     -18.124  -8.947  13.652  1.00  0.00           C  
ATOM   4544  O   TYR B 282     -17.982  -8.328  12.594  1.00  0.00           O  
ATOM   4545  N   GLN B 283     -17.101  -9.145  14.483  1.00  0.00           N  
ATOM   4546  H   GLN B 283     -17.229  -9.698  15.320  1.00  0.00           H  
ATOM   4547  CA  GLN B 283     -15.735  -8.693  14.200  1.00  0.00           C  
ATOM   4548  HA  GLN B 283     -15.664  -8.398  13.154  1.00  0.00           H  
ATOM   4549  CB  GLN B 283     -15.407  -7.445  15.041  1.00  0.00           C  
ATOM   4550  HB2 GLN B 283     -16.112  -6.665  14.749  1.00  0.00           H  
ATOM   4551  HB3 GLN B 283     -15.559  -7.664  16.099  1.00  0.00           H  
ATOM   4552  CG  GLN B 283     -13.966  -6.935  14.842  1.00  0.00           C  
ATOM   4553  HG2 GLN B 283     -13.285  -7.585  15.392  1.00  0.00           H  
ATOM   4554  HG3 GLN B 283     -13.705  -6.986  13.783  1.00  0.00           H  
ATOM   4555  CD  GLN B 283     -13.757  -5.487  15.300  1.00  0.00           C  
ATOM   4556  OE1 GLN B 283     -14.638  -4.645  15.247  1.00  0.00           O  
ATOM   4557  NE2 GLN B 283     -12.569  -5.119  15.735  1.00  0.00           N  
ATOM   4558 HE21 GLN B 283     -12.477  -4.160  16.024  1.00  0.00           H  
ATOM   4559 HE22 GLN B 283     -11.834  -5.792  15.840  1.00  0.00           H  
ATOM   4560  C   GLN B 283     -14.761  -9.855  14.390  1.00  0.00           C  
ATOM   4561  O   GLN B 283     -14.907 -10.648  15.319  1.00  0.00           O  
ATOM   4562  N   VAL B 284     -13.785  -9.963  13.491  1.00  0.00           N  
ATOM   4563  H   VAL B 284     -13.725  -9.269  12.750  1.00  0.00           H  
ATOM   4564  CA  VAL B 284     -12.894 -11.117  13.381  1.00  0.00           C  
ATOM   4565  HA  VAL B 284     -13.109 -11.822  14.185  1.00  0.00           H  
ATOM   4566  CB  VAL B 284     -13.122 -11.851  12.039  1.00  0.00           C  
ATOM   4567  HB  VAL B 284     -12.748 -11.238  11.219  1.00  0.00           H  
ATOM   4568  CG1 VAL B 284     -12.375 -13.185  12.027  1.00  0.00           C  
ATOM   4569 HG11 VAL B 284     -11.310 -13.015  12.156  1.00  0.00           H  
ATOM   4570 HG12 VAL B 284     -12.742 -13.829  12.828  1.00  0.00           H  
ATOM   4571 HG13 VAL B 284     -12.526 -13.689  11.070  1.00  0.00           H  
ATOM   4572  CG2 VAL B 284     -14.608 -12.140  11.763  1.00  0.00           C  
ATOM   4573 HG21 VAL B 284     -15.053 -12.660  12.611  1.00  0.00           H  
ATOM   4574 HG22 VAL B 284     -15.143 -11.208  11.585  1.00  0.00           H  
ATOM   4575 HG23 VAL B 284     -14.704 -12.760  10.871  1.00  0.00           H  
ATOM   4576  C   VAL B 284     -11.458 -10.633  13.537  1.00  0.00           C  
ATOM   4577  O   VAL B 284     -10.908 -10.005  12.637  1.00  0.00           O  
ATOM   4578  N   THR B 285     -10.834 -10.899  14.687  1.00  0.00           N  
ATOM   4579  H   THR B 285     -11.328 -11.408  15.410  1.00  0.00           H  
ATOM   4580  CA  THR B 285      -9.424 -10.554  14.958  1.00  0.00           C  
ATOM   4581  HA  THR B 285      -9.207  -9.600  14.477  1.00  0.00           H  
ATOM   4582  CB  THR B 285      -9.170 -10.373  16.463  1.00  0.00           C  
ATOM   4583  HB  THR B 285      -8.141 -10.045  16.612  1.00  0.00           H  
ATOM   4584  CG2 THR B 285     -10.095  -9.336  17.103  1.00  0.00           C  
ATOM   4585 HG21 THR B 285     -11.132  -9.669  17.058  1.00  0.00           H  
ATOM   4586 HG22 THR B 285      -9.813  -9.205  18.148  1.00  0.00           H  
ATOM   4587 HG23 THR B 285      -9.993  -8.383  16.585  1.00  0.00           H  
ATOM   4588  OG1 THR B 285      -9.353 -11.599  17.126  1.00  0.00           O  
ATOM   4589  HG1 THR B 285      -8.587 -12.137  16.889  1.00  0.00           H  
ATOM   4590  C   THR B 285      -8.449 -11.576  14.352  1.00  0.00           C  
ATOM   4591  O   THR B 285      -7.376 -11.822  14.904  1.00  0.00           O  
ATOM   4592  N   TYR B 286      -8.842 -12.215  13.248  1.00  0.00           N  
ATOM   4593  H   TYR B 286      -9.711 -11.921  12.825  1.00  0.00           H  
ATOM   4594  CA  TYR B 286      -8.013 -13.116  12.454  1.00  0.00           C  
ATOM   4595  HA  TYR B 286      -7.072 -13.292  12.976  1.00  0.00           H  
ATOM   4596  CB  TYR B 286      -8.710 -14.476  12.253  1.00  0.00           C  
ATOM   4597  HB2 TYR B 286      -9.489 -14.340  11.501  1.00  0.00           H  
ATOM   4598  HB3 TYR B 286      -7.983 -15.175  11.837  1.00  0.00           H  
ATOM   4599  CG  TYR B 286      -9.339 -15.138  13.473  1.00  0.00           C  
ATOM   4600  CD1 TYR B 286      -8.677 -15.158  14.719  1.00  0.00           C  
ATOM   4601  HD1 TYR B 286      -7.705 -14.693  14.824  1.00  0.00           H  
ATOM   4602  CE1 TYR B 286      -9.278 -15.781  15.831  1.00  0.00           C  
ATOM   4603  HE1 TYR B 286      -8.771 -15.791  16.784  1.00  0.00           H  
ATOM   4604  CZ  TYR B 286     -10.543 -16.393  15.698  1.00  0.00           C  
ATOM   4605  OH  TYR B 286     -11.132 -16.993  16.766  1.00  0.00           O  
ATOM   4606  HH  TYR B 286     -10.558 -17.005  17.533  1.00  0.00           H  
ATOM   4607  CE2 TYR B 286     -11.198 -16.388  14.452  1.00  0.00           C  
ATOM   4608  HE2 TYR B 286     -12.160 -16.867  14.357  1.00  0.00           H  
ATOM   4609  CD2 TYR B 286     -10.592 -15.770  13.342  1.00  0.00           C  
ATOM   4610  HD2 TYR B 286     -11.094 -15.783  12.382  1.00  0.00           H  
ATOM   4611  C   TYR B 286      -7.695 -12.475  11.097  1.00  0.00           C  
ATOM   4612  O   TYR B 286      -8.456 -11.656  10.584  1.00  0.00           O  
ATOM   4613  N   LEU B 287      -6.587 -12.911  10.495  1.00  0.00           N  
ATOM   4614  H   LEU B 287      -6.003 -13.561  10.993  1.00  0.00           H  
ATOM   4615  CA  LEU B 287      -6.247 -12.658   9.088  1.00  0.00           C  
ATOM   4616  HA  LEU B 287      -6.502 -11.628   8.830  1.00  0.00           H  
ATOM   4617  CB  LEU B 287      -4.729 -12.868   8.917  1.00  0.00           C  
ATOM   4618  HB2 LEU B 287      -4.516 -13.928   9.058  1.00  0.00           H  
ATOM   4619  HB3 LEU B 287      -4.458 -12.611   7.891  1.00  0.00           H  
ATOM   4620  CG  LEU B 287      -3.836 -12.062   9.886  1.00  0.00           C  
ATOM   4621  HG  LEU B 287      -4.114 -12.279  10.918  1.00  0.00           H  
ATOM   4622  CD1 LEU B 287      -2.376 -12.472   9.713  1.00  0.00           C  
ATOM   4623 HD11 LEU B 287      -2.048 -12.265   8.695  1.00  0.00           H  
ATOM   4624 HD12 LEU B 287      -2.261 -13.534   9.928  1.00  0.00           H  
ATOM   4625 HD13 LEU B 287      -1.752 -11.907  10.406  1.00  0.00           H  
ATOM   4626  CD2 LEU B 287      -3.943 -10.555   9.659  1.00  0.00           C  
ATOM   4627 HD21 LEU B 287      -3.263 -10.026  10.328  1.00  0.00           H  
ATOM   4628 HD22 LEU B 287      -3.700 -10.312   8.625  1.00  0.00           H  
ATOM   4629 HD23 LEU B 287      -4.959 -10.224   9.866  1.00  0.00           H  
ATOM   4630  C   LEU B 287      -7.047 -13.573   8.130  1.00  0.00           C  
ATOM   4631  O   LEU B 287      -7.102 -13.340   6.925  1.00  0.00           O  
ATOM   4632  N   GLU B 288      -7.670 -14.616   8.683  1.00  0.00           N  
ATOM   4633  H   GLU B 288      -7.590 -14.724   9.677  1.00  0.00           H  
ATOM   4634  CA  GLU B 288      -8.532 -15.580   7.998  1.00  0.00           C  
ATOM   4635  HA  GLU B 288      -7.964 -16.036   7.191  1.00  0.00           H  
ATOM   4636  CB  GLU B 288      -8.877 -16.682   9.019  1.00  0.00           C  
ATOM   4637  HB2 GLU B 288      -7.958 -17.214   9.269  1.00  0.00           H  
ATOM   4638  HB3 GLU B 288      -9.243 -16.212   9.933  1.00  0.00           H  
ATOM   4639  CG  GLU B 288      -9.937 -17.704   8.585  1.00  0.00           C  
ATOM   4640  HG2 GLU B 288     -10.002 -18.475   9.356  1.00  0.00           H  
ATOM   4641  HG3 GLU B 288     -10.904 -17.197   8.544  1.00  0.00           H  
ATOM   4642  CD  GLU B 288      -9.657 -18.376   7.235  1.00  0.00           C  
ATOM   4643  OE1 GLU B 288     -10.652 -18.790   6.599  1.00  0.00           O  
ATOM   4644  OE2 GLU B 288      -8.471 -18.467   6.853  1.00  0.00           O  
ATOM   4645  C   GLU B 288      -9.802 -14.906   7.430  1.00  0.00           C  
ATOM   4646  O   GLU B 288     -10.575 -14.321   8.198  1.00  0.00           O  
ATOM   4647  N   PRO B 289     -10.053 -14.970   6.106  1.00  0.00           N  
ATOM   4648  CD  PRO B 289      -9.169 -15.504   5.073  1.00  0.00           C  
ATOM   4649  HD2 PRO B 289      -9.015 -16.575   5.198  1.00  0.00           H  
ATOM   4650  HD3 PRO B 289      -8.210 -14.986   5.104  1.00  0.00           H  
ATOM   4651  CG  PRO B 289      -9.853 -15.234   3.731  1.00  0.00           C  
ATOM   4652  HG2 PRO B 289     -10.460 -16.095   3.447  1.00  0.00           H  
ATOM   4653  HG3 PRO B 289      -9.131 -14.999   2.948  1.00  0.00           H  
ATOM   4654  CB  PRO B 289     -10.752 -14.044   4.049  1.00  0.00           C  
ATOM   4655  HB2 PRO B 289     -11.572 -13.939   3.343  1.00  0.00           H  
ATOM   4656  HB3 PRO B 289     -10.153 -13.134   4.060  1.00  0.00           H  
ATOM   4657  CA  PRO B 289     -11.220 -14.361   5.472  1.00  0.00           C  
ATOM   4658  HA  PRO B 289     -11.463 -13.427   5.977  1.00  0.00           H  
ATOM   4659  C   PRO B 289     -12.473 -15.257   5.543  1.00  0.00           C  
ATOM   4660  O   PRO B 289     -13.153 -15.480   4.537  1.00  0.00           O  
ATOM   4661  N   SER B 290     -12.796 -15.780   6.729  1.00  0.00           N  
ATOM   4662  H   SER B 290     -12.232 -15.537   7.538  1.00  0.00           H  
ATOM   4663  CA  SER B 290     -14.015 -16.567   6.949  1.00  0.00           C  
ATOM   4664  HA  SER B 290     -14.772 -16.191   6.263  1.00  0.00           H  
ATOM   4665  CB  SER B 290     -13.783 -18.043   6.584  1.00  0.00           C  
ATOM   4666  HB2 SER B 290     -14.739 -18.550   6.496  1.00  0.00           H  
ATOM   4667  HB3 SER B 290     -13.277 -18.104   5.619  1.00  0.00           H  
ATOM   4668  OG  SER B 290     -13.025 -18.733   7.547  1.00  0.00           O  
ATOM   4669  HG  SER B 290     -12.091 -18.749   7.198  1.00  0.00           H  
ATOM   4670  C   SER B 290     -14.595 -16.399   8.360  1.00  0.00           C  
ATOM   4671  O   SER B 290     -13.960 -15.857   9.269  1.00  0.00           O  
ATOM   4672  N   LEU B 291     -15.853 -16.823   8.539  1.00  0.00           N  
ATOM   4673  H   LEU B 291     -16.329 -17.207   7.727  1.00  0.00           H  
ATOM   4674  CA  LEU B 291     -16.570 -16.781   9.819  1.00  0.00           C  
ATOM   4675  HA  LEU B 291     -15.837 -16.943  10.611  1.00  0.00           H  
ATOM   4676  CB  LEU B 291     -17.182 -15.376  10.004  1.00  0.00           C  
ATOM   4677  HB2 LEU B 291     -16.374 -14.643   9.998  1.00  0.00           H  
ATOM   4678  HB3 LEU B 291     -17.833 -15.171   9.152  1.00  0.00           H  
ATOM   4679  CG  LEU B 291     -18.001 -15.191  11.297  1.00  0.00           C  
ATOM   4680  HG  LEU B 291     -18.854 -15.867  11.292  1.00  0.00           H  
ATOM   4681  CD1 LEU B 291     -17.163 -15.449  12.553  1.00  0.00           C  
ATOM   4682 HD11 LEU B 291     -16.888 -16.499  12.613  1.00  0.00           H  
ATOM   4683 HD12 LEU B 291     -16.261 -14.837  12.533  1.00  0.00           H  
ATOM   4684 HD13 LEU B 291     -17.748 -15.207  13.441  1.00  0.00           H  
ATOM   4685  CD2 LEU B 291     -18.531 -13.758  11.358  1.00  0.00           C  
ATOM   4686 HD21 LEU B 291     -19.171 -13.569  10.497  1.00  0.00           H  
ATOM   4687 HD22 LEU B 291     -19.120 -13.626  12.264  1.00  0.00           H  
ATOM   4688 HD23 LEU B 291     -17.702 -13.050  11.359  1.00  0.00           H  
ATOM   4689  C   LEU B 291     -17.640 -17.881   9.914  1.00  0.00           C  
ATOM   4690  O   LEU B 291     -18.522 -17.972   9.057  1.00  0.00           O  
ATOM   4691  N   ARG B 292     -17.603 -18.690  10.980  1.00  0.00           N  
ATOM   4692  H   ARG B 292     -16.904 -18.506  11.683  1.00  0.00           H  
ATOM   4693  CA  ARG B 292     -18.684 -19.629  11.311  1.00  0.00           C  
ATOM   4694  HA  ARG B 292     -19.132 -19.967  10.378  1.00  0.00           H  
ATOM   4695  CB  ARG B 292     -18.154 -20.858  12.065  1.00  0.00           C  
ATOM   4696  HB2 ARG B 292     -17.504 -20.546  12.885  1.00  0.00           H  
ATOM   4697  HB3 ARG B 292     -18.996 -21.411  12.482  1.00  0.00           H  
ATOM   4698  CG  ARG B 292     -17.396 -21.778  11.100  1.00  0.00           C  
ATOM   4699  HG2 ARG B 292     -18.056 -22.031  10.268  1.00  0.00           H  
ATOM   4700  HG3 ARG B 292     -16.523 -21.254  10.712  1.00  0.00           H  
ATOM   4701  CD  ARG B 292     -16.941 -23.074  11.775  1.00  0.00           C  
ATOM   4702  HD2 ARG B 292     -16.216 -22.843  12.557  1.00  0.00           H  
ATOM   4703  HD3 ARG B 292     -17.803 -23.551  12.247  1.00  0.00           H  
ATOM   4704  NE  ARG B 292     -16.375 -24.001  10.775  1.00  0.00           N  
ATOM   4705  HE  ARG B 292     -17.034 -24.466  10.158  1.00  0.00           H  
ATOM   4706  CZ  ARG B 292     -15.105 -24.250  10.516  1.00  0.00           C  
ATOM   4707  NH1 ARG B 292     -14.120 -23.734  11.197  1.00  0.00           N  
ATOM   4708 HH11 ARG B 292     -14.334 -23.105  11.948  1.00  0.00           H  
ATOM   4709 HH12 ARG B 292     -13.169 -23.894  10.923  1.00  0.00           H  
ATOM   4710  NH2 ARG B 292     -14.822 -25.038   9.522  1.00  0.00           N  
ATOM   4711 HH21 ARG B 292     -15.604 -25.390   8.975  1.00  0.00           H  
ATOM   4712 HH22 ARG B 292     -13.875 -25.283   9.308  1.00  0.00           H  
ATOM   4713  C   ARG B 292     -19.800 -18.936  12.089  1.00  0.00           C  
ATOM   4714  O   ARG B 292     -19.524 -18.072  12.917  1.00  0.00           O  
ATOM   4715  N   ILE B 293     -21.044 -19.344  11.843  1.00  0.00           N  
ATOM   4716  H   ILE B 293     -21.161 -20.086  11.160  1.00  0.00           H  
ATOM   4717  CA  ILE B 293     -22.257 -18.821  12.492  1.00  0.00           C  
ATOM   4718  HA  ILE B 293     -21.988 -18.329  13.428  1.00  0.00           H  
ATOM   4719  CB  ILE B 293     -22.975 -17.796  11.575  1.00  0.00           C  
ATOM   4720  HB  ILE B 293     -23.125 -18.273  10.607  1.00  0.00           H  
ATOM   4721  CG2 ILE B 293     -24.377 -17.428  12.101  1.00  0.00           C  
ATOM   4722 HG21 ILE B 293     -24.330 -17.093  13.138  1.00  0.00           H  
ATOM   4723 HG22 ILE B 293     -24.803 -16.631  11.491  1.00  0.00           H  
ATOM   4724 HG23 ILE B 293     -25.050 -18.286  12.036  1.00  0.00           H  
ATOM   4725  CG1 ILE B 293     -22.152 -16.515  11.303  1.00  0.00           C  
ATOM   4726 HG12 ILE B 293     -21.180 -16.790  10.894  1.00  0.00           H  
ATOM   4727 HG13 ILE B 293     -22.669 -15.942  10.534  1.00  0.00           H  
ATOM   4728  CD1 ILE B 293     -21.932 -15.591  12.509  1.00  0.00           C  
ATOM   4729 HD11 ILE B 293     -22.886 -15.231  12.892  1.00  0.00           H  
ATOM   4730 HD12 ILE B 293     -21.395 -16.111  13.301  1.00  0.00           H  
ATOM   4731 HD13 ILE B 293     -21.344 -14.728  12.195  1.00  0.00           H  
ATOM   4732  C   ILE B 293     -23.173 -20.002  12.817  1.00  0.00           C  
ATOM   4733  O   ILE B 293     -23.519 -20.769  11.924  1.00  0.00           O  
ATOM   4734  N   ALA B 294     -23.594 -20.148  14.073  1.00  0.00           N  
ATOM   4735  H   ALA B 294     -23.289 -19.499  14.778  1.00  0.00           H  
ATOM   4736  CA  ALA B 294     -24.592 -21.148  14.446  1.00  0.00           C  
ATOM   4737  HA  ALA B 294     -24.295 -22.120  14.041  1.00  0.00           H  
ATOM   4738  CB  ALA B 294     -24.625 -21.270  15.974  1.00  0.00           C  
ATOM   4739  HB1 ALA B 294     -25.424 -21.953  16.269  1.00  0.00           H  
ATOM   4740  HB2 ALA B 294     -23.675 -21.668  16.331  1.00  0.00           H  
ATOM   4741  HB3 ALA B 294     -24.797 -20.296  16.430  1.00  0.00           H  
ATOM   4742  C   ALA B 294     -25.957 -20.765  13.844  1.00  0.00           C  
ATOM   4743  O   ALA B 294     -26.533 -19.729  14.193  1.00  0.00           O  
ATOM   4744  N   ALA B 295     -26.466 -21.593  12.931  1.00  0.00           N  
ATOM   4745  H   ALA B 295     -25.975 -22.466  12.770  1.00  0.00           H  
ATOM   4746  CA  ALA B 295     -27.713 -21.387  12.195  1.00  0.00           C  
ATOM   4747  HA  ALA B 295     -27.661 -20.432  11.672  1.00  0.00           H  
ATOM   4748  CB  ALA B 295     -27.843 -22.509  11.156  1.00  0.00           C  
ATOM   4749  HB1 ALA B 295     -27.948 -23.474  11.655  1.00  0.00           H  
ATOM   4750  HB2 ALA B 295     -28.724 -22.334  10.536  1.00  0.00           H  
ATOM   4751  HB3 ALA B 295     -26.961 -22.536  10.516  1.00  0.00           H  
ATOM   4752  C   ALA B 295     -28.939 -21.348  13.121  1.00  0.00           C  
ATOM   4753  O   ALA B 295     -29.885 -20.618  12.854  1.00  0.00           O  
ATOM   4754  N   SER B 296     -28.886 -22.046  14.255  1.00  0.00           N  
ATOM   4755  H   SER B 296     -28.067 -22.616  14.418  1.00  0.00           H  
ATOM   4756  CA  SER B 296     -29.882 -22.002  15.334  1.00  0.00           C  
ATOM   4757  HA  SER B 296     -30.871 -22.181  14.907  1.00  0.00           H  
ATOM   4758  CB  SER B 296     -29.573 -23.136  16.314  1.00  0.00           C  
ATOM   4759  HB2 SER B 296     -30.264 -23.101  17.157  1.00  0.00           H  
ATOM   4760  HB3 SER B 296     -29.693 -24.093  15.800  1.00  0.00           H  
ATOM   4761  OG  SER B 296     -28.238 -23.023  16.775  1.00  0.00           O  
ATOM   4762  HG  SER B 296     -27.985 -23.873  17.156  1.00  0.00           H  
ATOM   4763  C   SER B 296     -29.953 -20.653  16.076  1.00  0.00           C  
ATOM   4764  O   SER B 296     -30.827 -20.464  16.920  1.00  0.00           O  
ATOM   4765  N   THR B 297     -29.068 -19.691  15.771  1.00  0.00           N  
ATOM   4766  H   THR B 297     -28.342 -19.917  15.100  1.00  0.00           H  
ATOM   4767  CA  THR B 297     -29.221 -18.284  16.202  1.00  0.00           C  
ATOM   4768  HA  THR B 297     -29.789 -18.269  17.132  1.00  0.00           H  
ATOM   4769  CB  THR B 297     -27.876 -17.597  16.493  1.00  0.00           C  
ATOM   4770  HB  THR B 297     -28.086 -16.632  16.956  1.00  0.00           H  
ATOM   4771  CG2 THR B 297     -26.984 -18.385  17.446  1.00  0.00           C  
ATOM   4772 HG21 THR B 297     -26.775 -19.372  17.039  1.00  0.00           H  
ATOM   4773 HG22 THR B 297     -26.048 -17.849  17.596  1.00  0.00           H  
ATOM   4774 HG23 THR B 297     -27.490 -18.498  18.405  1.00  0.00           H  
ATOM   4775  OG1 THR B 297     -27.146 -17.352  15.315  1.00  0.00           O  
ATOM   4776  HG1 THR B 297     -26.886 -18.216  14.941  1.00  0.00           H  
ATOM   4777  C   THR B 297     -30.007 -17.431  15.200  1.00  0.00           C  
ATOM   4778  O   THR B 297     -30.397 -16.307  15.529  1.00  0.00           O  
ATOM   4779  N   LEU B 298     -30.229 -17.914  13.976  1.00  0.00           N  
ATOM   4780  H   LEU B 298     -29.966 -18.876  13.789  1.00  0.00           H  
ATOM   4781  CA  LEU B 298     -31.065 -17.285  12.954  1.00  0.00           C  
ATOM   4782  HA  LEU B 298     -31.122 -16.212  13.129  1.00  0.00           H  
ATOM   4783  CB  LEU B 298     -30.425 -17.520  11.569  1.00  0.00           C  
ATOM   4784  HB2 LEU B 298     -30.425 -18.592  11.375  1.00  0.00           H  
ATOM   4785  HB3 LEU B 298     -31.042 -17.055  10.801  1.00  0.00           H  
ATOM   4786  CG  LEU B 298     -28.978 -16.994  11.434  1.00  0.00           C  
ATOM   4787  HG  LEU B 298     -28.376 -17.329  12.278  1.00  0.00           H  
ATOM   4788  CD1 LEU B 298     -28.318 -17.528  10.170  1.00  0.00           C  
ATOM   4789 HD11 LEU B 298     -28.301 -18.617  10.209  1.00  0.00           H  
ATOM   4790 HD12 LEU B 298     -28.898 -17.221   9.299  1.00  0.00           H  
ATOM   4791 HD13 LEU B 298     -27.296 -17.161  10.097  1.00  0.00           H  
ATOM   4792  CD2 LEU B 298     -28.926 -15.466  11.375  1.00  0.00           C  
ATOM   4793 HD21 LEU B 298     -29.458 -15.115  10.490  1.00  0.00           H  
ATOM   4794 HD22 LEU B 298     -29.394 -15.050  12.260  1.00  0.00           H  
ATOM   4795 HD23 LEU B 298     -27.889 -15.136  11.328  1.00  0.00           H  
ATOM   4796  C   LEU B 298     -32.497 -17.843  13.051  1.00  0.00           C  
ATOM   4797  O   LEU B 298     -32.731 -18.899  13.637  1.00  0.00           O  
ATOM   4798  N   LYS B 299     -33.484 -17.131  12.507  1.00  0.00           N  
ATOM   4799  H   LYS B 299     -33.255 -16.286  11.995  1.00  0.00           H  
ATOM   4800  CA  LYS B 299     -34.869 -17.617  12.441  1.00  0.00           C  
ATOM   4801  HA  LYS B 299     -35.130 -18.071  13.398  1.00  0.00           H  
ATOM   4802  CB  LYS B 299     -35.829 -16.451  12.159  1.00  0.00           C  
ATOM   4803  HB2 LYS B 299     -35.525 -15.942  11.243  1.00  0.00           H  
ATOM   4804  HB3 LYS B 299     -36.835 -16.848  12.012  1.00  0.00           H  
ATOM   4805  CG  LYS B 299     -35.852 -15.457  13.332  1.00  0.00           C  
ATOM   4806  HG2 LYS B 299     -36.286 -15.958  14.199  1.00  0.00           H  
ATOM   4807  HG3 LYS B 299     -34.837 -15.150  13.584  1.00  0.00           H  
ATOM   4808  CD  LYS B 299     -36.666 -14.198  13.015  1.00  0.00           C  
ATOM   4809  HD2 LYS B 299     -36.167 -13.632  12.224  1.00  0.00           H  
ATOM   4810  HD3 LYS B 299     -37.665 -14.484  12.683  1.00  0.00           H  
ATOM   4811  CE  LYS B 299     -36.755 -13.347  14.287  1.00  0.00           C  
ATOM   4812  HE2 LYS B 299     -37.143 -13.976  15.093  1.00  0.00           H  
ATOM   4813  HE3 LYS B 299     -35.745 -13.022  14.558  1.00  0.00           H  
ATOM   4814  NZ  LYS B 299     -37.632 -12.168  14.106  1.00  0.00           N  
ATOM   4815  HZ1 LYS B 299     -38.524 -12.401  13.700  1.00  0.00           H  
ATOM   4816  HZ2 LYS B 299     -37.768 -11.639  14.954  1.00  0.00           H  
ATOM   4817  HZ3 LYS B 299     -37.216 -11.487  13.460  1.00  0.00           H  
ATOM   4818  C   LYS B 299     -34.958 -18.702  11.369  1.00  0.00           C  
ATOM   4819  O   LYS B 299     -34.542 -18.475  10.237  1.00  0.00           O  
ATOM   4820  N   SER B 300     -35.493 -19.873  11.714  1.00  0.00           N  
ATOM   4821  H   SER B 300     -35.805 -20.018  12.657  1.00  0.00           H  
ATOM   4822  CA  SER B 300     -35.696 -20.931  10.719  1.00  0.00           C  
ATOM   4823  HA  SER B 300     -34.830 -20.889  10.067  1.00  0.00           H  
ATOM   4824  CB  SER B 300     -35.702 -22.326  11.345  1.00  0.00           C  
ATOM   4825  HB2 SER B 300     -34.831 -22.438  11.992  1.00  0.00           H  
ATOM   4826  HB3 SER B 300     -36.608 -22.454  11.941  1.00  0.00           H  
ATOM   4827  OG  SER B 300     -35.660 -23.313  10.333  1.00  0.00           O  
ATOM   4828  HG  SER B 300     -34.971 -23.070   9.672  1.00  0.00           H  
ATOM   4829  C   SER B 300     -36.929 -20.670   9.847  1.00  0.00           C  
ATOM   4830  O   SER B 300     -37.859 -19.982  10.272  1.00  0.00           O  
ATOM   4831  N   GLY B 301     -36.924 -21.170   8.611  1.00  0.00           N  
ATOM   4832  H   GLY B 301     -36.113 -21.717   8.311  1.00  0.00           H  
ATOM   4833  CA  GLY B 301     -37.926 -20.895   7.579  1.00  0.00           C  
ATOM   4834  HA2 GLY B 301     -37.806 -21.642   6.794  1.00  0.00           H  
ATOM   4835  HA3 GLY B 301     -38.922 -20.991   8.008  1.00  0.00           H  
ATOM   4836  C   GLY B 301     -37.811 -19.511   6.926  1.00  0.00           C  
ATOM   4837  O   GLY B 301     -38.671 -19.150   6.123  1.00  0.00           O  
ATOM   4838  N   ILE B 302     -36.773 -18.733   7.251  1.00  0.00           N  
ATOM   4839  H   ILE B 302     -36.055 -19.149   7.828  1.00  0.00           H  
ATOM   4840  CA  ILE B 302     -36.580 -17.321   6.875  1.00  0.00           C  
ATOM   4841  HA  ILE B 302     -37.424 -16.984   6.274  1.00  0.00           H  
ATOM   4842  CB  ILE B 302     -36.518 -16.465   8.167  1.00  0.00           C  
ATOM   4843  HB  ILE B 302     -35.829 -16.963   8.841  1.00  0.00           H  
ATOM   4844  CG2 ILE B 302     -35.946 -15.049   7.979  1.00  0.00           C  
ATOM   4845 HG21 ILE B 302     -35.994 -14.499   8.920  1.00  0.00           H  
ATOM   4846 HG22 ILE B 302     -34.903 -15.108   7.673  1.00  0.00           H  
ATOM   4847 HG23 ILE B 302     -36.502 -14.516   7.217  1.00  0.00           H  
ATOM   4848  CG1 ILE B 302     -37.880 -16.404   8.899  1.00  0.00           C  
ATOM   4849 HG12 ILE B 302     -38.242 -17.419   9.067  1.00  0.00           H  
ATOM   4850 HG13 ILE B 302     -37.725 -15.957   9.880  1.00  0.00           H  
ATOM   4851  CD1 ILE B 302     -38.983 -15.606   8.191  1.00  0.00           C  
ATOM   4852 HD11 ILE B 302     -38.709 -14.554   8.134  1.00  0.00           H  
ATOM   4853 HD12 ILE B 302     -39.157 -15.995   7.189  1.00  0.00           H  
ATOM   4854 HD13 ILE B 302     -39.907 -15.691   8.763  1.00  0.00           H  
ATOM   4855  C   ILE B 302     -35.324 -17.168   6.005  1.00  0.00           C  
ATOM   4856  O   ILE B 302     -34.325 -17.856   6.203  1.00  0.00           O  
ATOM   4857  N   SER B 303     -35.338 -16.243   5.045  1.00  0.00           N  
ATOM   4858  H   SER B 303     -36.150 -15.638   4.974  1.00  0.00           H  
ATOM   4859  CA  SER B 303     -34.159 -15.935   4.229  1.00  0.00           C  
ATOM   4860  HA  SER B 303     -33.543 -16.828   4.184  1.00  0.00           H  
ATOM   4861  CB  SER B 303     -34.585 -15.641   2.791  1.00  0.00           C  
ATOM   4862  HB2 SER B 303     -35.100 -16.509   2.382  1.00  0.00           H  
ATOM   4863  HB3 SER B 303     -35.278 -14.802   2.782  1.00  0.00           H  
ATOM   4864  OG  SER B 303     -33.462 -15.355   1.982  1.00  0.00           O  
ATOM   4865  HG  SER B 303     -32.799 -16.062   2.125  1.00  0.00           H  
ATOM   4866  C   SER B 303     -33.283 -14.839   4.856  1.00  0.00           C  
ATOM   4867  O   SER B 303     -33.780 -13.932   5.529  1.00  0.00           O  
ATOM   4868  N   TYR B 304     -31.968 -14.921   4.624  1.00  0.00           N  
ATOM   4869  H   TYR B 304     -31.646 -15.669   4.023  1.00  0.00           H  
ATOM   4870  CA  TYR B 304     -30.938 -14.033   5.184  1.00  0.00           C  
ATOM   4871  HA  TYR B 304     -31.396 -13.095   5.494  1.00  0.00           H  
ATOM   4872  CB  TYR B 304     -30.296 -14.682   6.421  1.00  0.00           C  
ATOM   4873  HB2 TYR B 304     -30.074 -15.721   6.188  1.00  0.00           H  
ATOM   4874  HB3 TYR B 304     -29.344 -14.192   6.628  1.00  0.00           H  
ATOM   4875  CG  TYR B 304     -31.119 -14.629   7.690  1.00  0.00           C  
ATOM   4876  CD1 TYR B 304     -30.961 -13.550   8.584  1.00  0.00           C  
ATOM   4877  HD1 TYR B 304     -30.257 -12.762   8.357  1.00  0.00           H  
ATOM   4878  CE1 TYR B 304     -31.712 -13.497   9.773  1.00  0.00           C  
ATOM   4879  HE1 TYR B 304     -31.599 -12.669  10.458  1.00  0.00           H  
ATOM   4880  CZ  TYR B 304     -32.610 -14.541  10.075  1.00  0.00           C  
ATOM   4881  OH  TYR B 304     -33.322 -14.527  11.229  1.00  0.00           O  
ATOM   4882  HH  TYR B 304     -33.255 -13.676  11.728  1.00  0.00           H  
ATOM   4883  CE2 TYR B 304     -32.749 -15.629   9.190  1.00  0.00           C  
ATOM   4884  HE2 TYR B 304     -33.428 -16.431   9.428  1.00  0.00           H  
ATOM   4885  CD2 TYR B 304     -32.011 -15.671   7.995  1.00  0.00           C  
ATOM   4886  HD2 TYR B 304     -32.137 -16.507   7.317  1.00  0.00           H  
ATOM   4887  C   TYR B 304     -29.851 -13.674   4.161  1.00  0.00           C  
ATOM   4888  O   TYR B 304     -29.673 -14.346   3.140  1.00  0.00           O  
ATOM   4889  N   ARG B 305     -29.110 -12.601   4.457  1.00  0.00           N  
ATOM   4890  H   ARG B 305     -29.343 -12.107   5.317  1.00  0.00           H  
ATOM   4891  CA  ARG B 305     -27.999 -12.042   3.672  1.00  0.00           C  
ATOM   4892  HA  ARG B 305     -27.668 -12.771   2.935  1.00  0.00           H  
ATOM   4893  CB  ARG B 305     -28.451 -10.758   2.964  1.00  0.00           C  
ATOM   4894  HB2 ARG B 305     -28.834 -10.059   3.709  1.00  0.00           H  
ATOM   4895  HB3 ARG B 305     -27.586 -10.300   2.480  1.00  0.00           H  
ATOM   4896  CG  ARG B 305     -29.519 -10.991   1.899  1.00  0.00           C  
ATOM   4897  HG2 ARG B 305     -29.156 -11.707   1.163  1.00  0.00           H  
ATOM   4898  HG3 ARG B 305     -30.435 -11.366   2.357  1.00  0.00           H  
ATOM   4899  CD  ARG B 305     -29.797  -9.650   1.223  1.00  0.00           C  
ATOM   4900  HD2 ARG B 305     -30.152  -8.952   1.983  1.00  0.00           H  
ATOM   4901  HD3 ARG B 305     -28.878  -9.259   0.787  1.00  0.00           H  
ATOM   4902  NE  ARG B 305     -30.846  -9.785   0.213  1.00  0.00           N  
ATOM   4903  HE  ARG B 305     -31.798  -9.884   0.569  1.00  0.00           H  
ATOM   4904  CZ  ARG B 305     -30.783  -9.643  -1.090  1.00  0.00           C  
ATOM   4905  NH1 ARG B 305     -29.673  -9.369  -1.718  1.00  0.00           N  
ATOM   4906 HH11 ARG B 305     -28.827  -9.264  -1.183  1.00  0.00           H  
ATOM   4907 HH12 ARG B 305     -29.681  -9.238  -2.711  1.00  0.00           H  
ATOM   4908  NH2 ARG B 305     -31.871  -9.775  -1.791  1.00  0.00           N  
ATOM   4909 HH21 ARG B 305     -32.730 -10.037  -1.286  1.00  0.00           H  
ATOM   4910 HH22 ARG B 305     -31.901  -9.611  -2.772  1.00  0.00           H  
ATOM   4911  C   ARG B 305     -26.799 -11.697   4.547  1.00  0.00           C  
ATOM   4912  O   ARG B 305     -26.946 -11.455   5.744  1.00  0.00           O  
ATOM   4913  N   ALA B 306     -25.629 -11.564   3.919  1.00  0.00           N  
ATOM   4914  H   ALA B 306     -25.606 -11.727   2.921  1.00  0.00           H  
ATOM   4915  CA  ALA B 306     -24.407 -11.070   4.560  1.00  0.00           C  
ATOM   4916  HA  ALA B 306     -24.690 -10.496   5.440  1.00  0.00           H  
ATOM   4917  CB  ALA B 306     -23.567 -12.265   5.029  1.00  0.00           C  
ATOM   4918  HB1 ALA B 306     -23.228 -12.846   4.173  1.00  0.00           H  
ATOM   4919  HB2 ALA B 306     -22.699 -11.908   5.584  1.00  0.00           H  
ATOM   4920  HB3 ALA B 306     -24.158 -12.904   5.684  1.00  0.00           H  
ATOM   4921  C   ALA B 306     -23.588 -10.130   3.654  1.00  0.00           C  
ATOM   4922  O   ALA B 306     -23.659 -10.228   2.429  1.00  0.00           O  
ATOM   4923  N   ARG B 307     -22.785  -9.252   4.267  1.00  0.00           N  
ATOM   4924  H   ARG B 307     -22.822  -9.246   5.286  1.00  0.00           H  
ATOM   4925  CA  ARG B 307     -21.775  -8.370   3.646  1.00  0.00           C  
ATOM   4926  HA  ARG B 307     -21.408  -8.836   2.729  1.00  0.00           H  
ATOM   4927  CB  ARG B 307     -22.400  -7.013   3.255  1.00  0.00           C  
ATOM   4928  HB2 ARG B 307     -21.636  -6.405   2.767  1.00  0.00           H  
ATOM   4929  HB3 ARG B 307     -23.202  -7.182   2.535  1.00  0.00           H  
ATOM   4930  CG  ARG B 307     -22.960  -6.241   4.462  1.00  0.00           C  
ATOM   4931  HG2 ARG B 307     -23.813  -6.775   4.878  1.00  0.00           H  
ATOM   4932  HG3 ARG B 307     -22.182  -6.202   5.220  1.00  0.00           H  
ATOM   4933  CD  ARG B 307     -23.355  -4.787   4.168  1.00  0.00           C  
ATOM   4934  HD2 ARG B 307     -23.604  -4.292   5.109  1.00  0.00           H  
ATOM   4935  HD3 ARG B 307     -22.487  -4.275   3.764  1.00  0.00           H  
ATOM   4936  NE  ARG B 307     -24.462  -4.640   3.204  1.00  0.00           N  
ATOM   4937  HE  ARG B 307     -24.193  -4.550   2.238  1.00  0.00           H
[truncated: 31,429 more chars]
