# Supplementary material for: Insights into receptor structure and dynamics at the surface of living cells
Source: Nat Commun. 2023 Mar 22;14:1596. doi: 10.1038/s41467-023-37284-4 (PMC10033668; doi:10.1038/s41467-023-37284-4)
Supplement: Supplementary file 15 — Source Data [file 41467_2023_37284_MOESM15_ESM.zip › Source data/Main/Figure 5/b/Average structures of MD sub-trajectories/S44B/MD_sub-average_3bpn_S44B_6.pdb]

ATOM      1  N   CYS A   1       7.415  -2.344  11.437  1.00  0.00           N  
ATOM      2  H1  CYS A   1       6.516  -2.413  11.898  1.00  0.00           H  
ATOM      3  H2  CYS A   1       7.308  -1.576  10.776  1.00  0.00           H  
ATOM      4  H3  CYS A   1       8.119  -2.072  12.102  1.00  0.00           H  
ATOM      5  CA  CYS A   1       7.788  -3.572  10.722  1.00  0.00           C  
ATOM      6  HA  CYS A   1       8.191  -4.292  11.433  1.00  0.00           H  
ATOM      7  CB  CYS A   1       6.558  -4.206  10.046  1.00  0.00           C  
ATOM      8  HB2 CYS A   1       5.664  -4.103  10.669  1.00  0.00           H  
ATOM      9  HB3 CYS A   1       6.368  -3.740   9.073  1.00  0.00           H  
ATOM     10  SG  CYS A   1       6.931  -5.963   9.833  1.00  0.00           S  
ATOM     11  HG  CYS A   1       5.924  -6.303   9.007  1.00  0.00           H  
ATOM     12  C   CYS A   1       8.880  -3.230   9.707  1.00  0.00           C  
ATOM     13  O   CYS A   1       8.833  -2.135   9.152  1.00  0.00           O  
ATOM     14  N   ASP A   2       9.836  -4.129   9.459  1.00  0.00           N  
ATOM     15  H   ASP A   2       9.757  -5.048   9.875  1.00  0.00           H  
ATOM     16  CA  ASP A   2      10.624  -4.108   8.218  1.00  0.00           C  
ATOM     17  HA  ASP A   2      10.592  -3.106   7.781  1.00  0.00           H  
ATOM     18  CB  ASP A   2      12.109  -4.431   8.468  1.00  0.00           C  
ATOM     19  HB2 ASP A   2      12.468  -3.785   9.271  1.00  0.00           H  
ATOM     20  HB3 ASP A   2      12.193  -5.465   8.810  1.00  0.00           H  
ATOM     21  CG  ASP A   2      13.025  -4.232   7.239  1.00  0.00           C  
ATOM     22  OD1 ASP A   2      14.255  -4.269   7.452  1.00  0.00           O  
ATOM     23  OD2 ASP A   2      12.514  -4.043   6.106  1.00  0.00           O  
ATOM     24  C   ASP A   2       9.968  -5.079   7.227  1.00  0.00           C  
ATOM     25  O   ASP A   2       9.511  -6.156   7.607  1.00  0.00           O  
ATOM     26  N   ILE A   3       9.873  -4.645   5.978  1.00  0.00           N  
ATOM     27  H   ILE A   3      10.415  -3.817   5.781  1.00  0.00           H  
ATOM     28  CA  ILE A   3       9.300  -5.364   4.842  1.00  0.00           C  
ATOM     29  HA  ILE A   3       9.589  -6.410   4.945  1.00  0.00           H  
ATOM     30  CB  ILE A   3       7.755  -5.276   4.937  1.00  0.00           C  
ATOM     31  HB  ILE A   3       7.489  -5.509   5.970  1.00  0.00           H  
ATOM     32  CG2 ILE A   3       7.224  -3.863   4.641  1.00  0.00           C  
ATOM     33 HG21 ILE A   3       7.406  -3.593   3.601  1.00  0.00           H  
ATOM     34 HG22 ILE A   3       6.153  -3.828   4.832  1.00  0.00           H  
ATOM     35 HG23 ILE A   3       7.715  -3.140   5.290  1.00  0.00           H  
ATOM     36  CG1 ILE A   3       7.055  -6.325   4.052  1.00  0.00           C  
ATOM     37 HG12 ILE A   3       6.880  -5.921   3.053  1.00  0.00           H  
ATOM     38 HG13 ILE A   3       7.692  -7.205   3.968  1.00  0.00           H  
ATOM     39  CD1 ILE A   3       5.728  -6.790   4.658  1.00  0.00           C  
ATOM     40 HD11 ILE A   3       5.240  -7.478   3.969  1.00  0.00           H  
ATOM     41 HD12 ILE A   3       5.076  -5.939   4.842  1.00  0.00           H  
ATOM     42 HD13 ILE A   3       5.920  -7.299   5.602  1.00  0.00           H  
ATOM     43  C   ILE A   3       9.896  -4.860   3.511  1.00  0.00           C  
ATOM     44  O   ILE A   3       9.462  -5.258   2.429  1.00  0.00           O  
ATOM     45  N   THR A   4      10.910  -3.984   3.553  1.00  0.00           N  
ATOM     46  H   THR A   4      11.357  -3.770   4.446  1.00  0.00           H  
ATOM     47  CA  THR A   4      11.385  -3.253   2.365  1.00  0.00           C  
ATOM     48  HA  THR A   4      10.540  -2.722   1.925  1.00  0.00           H  
ATOM     49  CB  THR A   4      12.433  -2.201   2.772  1.00  0.00           C  
ATOM     50  HB  THR A   4      13.302  -2.705   3.199  1.00  0.00           H  
ATOM     51  CG2 THR A   4      12.896  -1.327   1.606  1.00  0.00           C  
ATOM     52 HG21 THR A   4      13.439  -1.925   0.876  1.00  0.00           H  
ATOM     53 HG22 THR A   4      12.033  -0.869   1.127  1.00  0.00           H  
ATOM     54 HG23 THR A   4      13.559  -0.546   1.977  1.00  0.00           H  
ATOM     55  OG1 THR A   4      11.891  -1.327   3.737  1.00  0.00           O  
ATOM     56  HG1 THR A   4      11.018  -1.038   3.437  1.00  0.00           H  
ATOM     57  C   THR A   4      11.934  -4.197   1.289  1.00  0.00           C  
ATOM     58  O   THR A   4      11.736  -3.956   0.101  1.00  0.00           O  
ATOM     59  N   LEU A   5      12.537  -5.326   1.683  1.00  0.00           N  
ATOM     60  H   LEU A   5      12.655  -5.462   2.680  1.00  0.00           H  
ATOM     61  CA  LEU A   5      13.010  -6.369   0.760  1.00  0.00           C  
ATOM     62  HA  LEU A   5      13.673  -5.916   0.021  1.00  0.00           H  
ATOM     63  CB  LEU A   5      13.796  -7.433   1.555  1.00  0.00           C  
ATOM     64  HB2 LEU A   5      13.132  -7.856   2.311  1.00  0.00           H  
ATOM     65  HB3 LEU A   5      14.076  -8.239   0.876  1.00  0.00           H  
ATOM     66  CG  LEU A   5      15.071  -6.914   2.249  1.00  0.00           C  
ATOM     67  HG  LEU A   5      14.841  -6.018   2.824  1.00  0.00           H  
ATOM     68  CD1 LEU A   5      15.604  -7.969   3.213  1.00  0.00           C  
ATOM     69 HD11 LEU A   5      15.882  -8.869   2.670  1.00  0.00           H  
ATOM     70 HD12 LEU A   5      16.472  -7.579   3.744  1.00  0.00           H  
ATOM     71 HD13 LEU A   5      14.840  -8.210   3.954  1.00  0.00           H  
ATOM     72  CD2 LEU A   5      16.174  -6.592   1.239  1.00  0.00           C  
ATOM     73 HD21 LEU A   5      16.380  -7.460   0.611  1.00  0.00           H  
ATOM     74 HD22 LEU A   5      15.862  -5.757   0.612  1.00  0.00           H  
ATOM     75 HD23 LEU A   5      17.080  -6.301   1.767  1.00  0.00           H  
ATOM     76  C   LEU A   5      11.856  -7.028  -0.018  1.00  0.00           C  
ATOM     77  O   LEU A   5      11.969  -7.247  -1.226  1.00  0.00           O  
ATOM     78  N   GLN A   6      10.735  -7.314   0.656  1.00  0.00           N  
ATOM     79  H   GLN A   6      10.662  -6.983   1.607  1.00  0.00           H  
ATOM     80  CA  GLN A   6       9.520  -7.861   0.037  1.00  0.00           C  
ATOM     81  HA  GLN A   6       9.774  -8.737  -0.557  1.00  0.00           H  
ATOM     82  CB  GLN A   6       8.507  -8.278   1.119  1.00  0.00           C  
ATOM     83  HB2 GLN A   6       8.431  -7.471   1.839  1.00  0.00           H  
ATOM     84  HB3 GLN A   6       7.516  -8.389   0.675  1.00  0.00           H  
ATOM     85  CG  GLN A   6       8.881  -9.571   1.869  1.00  0.00           C  
ATOM     86  HG2 GLN A   6       9.964  -9.660   1.958  1.00  0.00           H  
ATOM     87  HG3 GLN A   6       8.470  -9.505   2.876  1.00  0.00           H  
ATOM     88  CD  GLN A   6       8.314 -10.840   1.230  1.00  0.00           C  
ATOM     89  OE1 GLN A   6       7.740 -10.849   0.152  1.00  0.00           O  
ATOM     90  NE2 GLN A   6       8.426 -11.972   1.887  1.00  0.00           N  
ATOM     91 HE21 GLN A   6       8.043 -12.794   1.456  1.00  0.00           H  
ATOM     92 HE22 GLN A   6       8.917 -12.020   2.767  1.00  0.00           H  
ATOM     93  C   GLN A   6       8.878  -6.838  -0.905  1.00  0.00           C  
ATOM     94  O   GLN A   6       8.462  -7.191  -2.008  1.00  0.00           O  
ATOM     95  N   GLU A   7       8.826  -5.564  -0.503  1.00  0.00           N  
ATOM     96  H   GLU A   7       9.152  -5.342   0.433  1.00  0.00           H  
ATOM     97  CA  GLU A   7       8.323  -4.472  -1.344  1.00  0.00           C  
ATOM     98  HA  GLU A   7       7.329  -4.737  -1.707  1.00  0.00           H  
ATOM     99  CB  GLU A   7       8.198  -3.161  -0.549  1.00  0.00           C  
ATOM    100  HB2 GLU A   7       9.134  -2.949  -0.027  1.00  0.00           H  
ATOM    101  HB3 GLU A   7       7.995  -2.352  -1.253  1.00  0.00           H  
ATOM    102  CG  GLU A   7       7.032  -3.273   0.447  1.00  0.00           C  
ATOM    103  HG2 GLU A   7       6.166  -3.664  -0.094  1.00  0.00           H  
ATOM    104  HG3 GLU A   7       7.299  -3.991   1.224  1.00  0.00           H  
ATOM    105  CD  GLU A   7       6.620  -1.954   1.109  1.00  0.00           C  
ATOM    106  OE1 GLU A   7       5.518  -1.933   1.712  1.00  0.00           O  
ATOM    107  OE2 GLU A   7       7.387  -0.961   1.041  1.00  0.00           O  
ATOM    108  C   GLU A   7       9.195  -4.271  -2.583  1.00  0.00           C  
ATOM    109  O   GLU A   7       8.657  -4.097  -3.677  1.00  0.00           O  
ATOM    110  N   ILE A   8      10.526  -4.370  -2.463  1.00  0.00           N  
ATOM    111  H   ILE A   8      10.925  -4.457  -1.528  1.00  0.00           H  
ATOM    112  CA  ILE A   8      11.434  -4.357  -3.618  1.00  0.00           C  
ATOM    113  HA  ILE A   8      11.236  -3.454  -4.199  1.00  0.00           H  
ATOM    114  CB  ILE A   8      12.915  -4.300  -3.168  1.00  0.00           C  
ATOM    115  HB  ILE A   8      13.080  -5.046  -2.390  1.00  0.00           H  
ATOM    116  CG2 ILE A   8      13.854  -4.611  -4.345  1.00  0.00           C  
ATOM    117 HG21 ILE A   8      14.886  -4.390  -4.084  1.00  0.00           H  
ATOM    118 HG22 ILE A   8      13.794  -5.670  -4.590  1.00  0.00           H  
ATOM    119 HG23 ILE A   8      13.578  -4.018  -5.214  1.00  0.00           H  
ATOM    120  CG1 ILE A   8      13.246  -2.905  -2.597  1.00  0.00           C  
ATOM    121 HG12 ILE A   8      13.329  -2.183  -3.411  1.00  0.00           H  
ATOM    122 HG13 ILE A   8      12.428  -2.583  -1.955  1.00  0.00           H  
ATOM    123  CD1 ILE A   8      14.530  -2.868  -1.755  1.00  0.00           C  
ATOM    124 HD11 ILE A   8      15.401  -3.090  -2.369  1.00  0.00           H  
ATOM    125 HD12 ILE A   8      14.460  -3.596  -0.945  1.00  0.00           H  
ATOM    126 HD13 ILE A   8      14.659  -1.874  -1.327  1.00  0.00           H  
ATOM    127  C   ILE A   8      11.128  -5.545  -4.539  1.00  0.00           C  
ATOM    128  O   ILE A   8      10.836  -5.320  -5.712  1.00  0.00           O  
ATOM    129  N   ILE A   9      11.126  -6.786  -4.031  1.00  0.00           N  
ATOM    130  H   ILE A   9      11.349  -6.889  -3.043  1.00  0.00           H  
ATOM    131  CA  ILE A   9      10.846  -8.005  -4.825  1.00  0.00           C  
ATOM    132  HA  ILE A   9      11.604  -8.107  -5.601  1.00  0.00           H  
ATOM    133  CB  ILE A   9      10.894  -9.263  -3.922  1.00  0.00           C  
ATOM    134  HB  ILE A   9      10.301  -9.060  -3.027  1.00  0.00           H  
ATOM    135  CG2 ILE A   9      10.289 -10.502  -4.616  1.00  0.00           C  
ATOM    136 HG21 ILE A   9      10.380 -11.378  -3.977  1.00  0.00           H  
ATOM    137 HG22 ILE A   9       9.225 -10.357  -4.804  1.00  0.00           H  
ATOM    138 HG23 ILE A   9      10.799 -10.692  -5.561  1.00  0.00           H  
ATOM    139  CG1 ILE A   9      12.347  -9.567  -3.494  1.00  0.00           C  
ATOM    140 HG12 ILE A   9      12.896 -10.019  -4.322  1.00  0.00           H  
ATOM    141 HG13 ILE A   9      12.851  -8.636  -3.241  1.00  0.00           H  
ATOM    142  CD1 ILE A   9      12.428 -10.482  -2.264  1.00  0.00           C  
ATOM    143 HD11 ILE A   9      11.803 -10.087  -1.463  1.00  0.00           H  
ATOM    144 HD12 ILE A   9      12.106 -11.491  -2.516  1.00  0.00           H  
ATOM    145 HD13 ILE A   9      13.456 -10.518  -1.911  1.00  0.00           H  
ATOM    146  C   ILE A   9       9.491  -7.894  -5.537  1.00  0.00           C  
ATOM    147  O   ILE A   9       9.366  -8.213  -6.719  1.00  0.00           O  
ATOM    148  N   LYS A  10       8.472  -7.385  -4.837  1.00  0.00           N  
ATOM    149  H   LYS A  10       8.627  -7.205  -3.847  1.00  0.00           H  
ATOM    150  CA  LYS A  10       7.161  -7.069  -5.407  1.00  0.00           C  
ATOM    151  HA  LYS A  10       6.767  -7.975  -5.862  1.00  0.00           H  
ATOM    152  CB  LYS A  10       6.230  -6.629  -4.268  1.00  0.00           C  
ATOM    153  HB2 LYS A  10       6.127  -7.446  -3.551  1.00  0.00           H  
ATOM    154  HB3 LYS A  10       6.678  -5.784  -3.745  1.00  0.00           H  
ATOM    155  CG  LYS A  10       4.838  -6.195  -4.731  1.00  0.00           C  
ATOM    156  HG2 LYS A  10       4.286  -5.900  -3.843  1.00  0.00           H  
ATOM    157  HG3 LYS A  10       4.919  -5.328  -5.389  1.00  0.00           H  
ATOM    158  CD  LYS A  10       4.050  -7.299  -5.440  1.00  0.00           C  
ATOM    159  HD2 LYS A  10       4.557  -7.608  -6.355  1.00  0.00           H  
ATOM    160  HD3 LYS A  10       3.939  -8.155  -4.770  1.00  0.00           H  
ATOM    161  CE  LYS A  10       2.679  -6.732  -5.794  1.00  0.00           C  
ATOM    162  HE2 LYS A  10       2.243  -6.296  -4.893  1.00  0.00           H  
ATOM    163  HE3 LYS A  10       2.803  -5.932  -6.533  1.00  0.00           H  
ATOM    164  NZ  LYS A  10       1.784  -7.778  -6.318  1.00  0.00           N  
ATOM    165  HZ1 LYS A  10       2.138  -8.173  -7.174  1.00  0.00           H  
ATOM    166  HZ2 LYS A  10       1.636  -8.528  -5.644  1.00  0.00           H  
ATOM    167  HZ3 LYS A  10       0.872  -7.396  -6.569  1.00  0.00           H  
ATOM    168  C   LYS A  10       7.252  -6.023  -6.520  1.00  0.00           C  
ATOM    169  O   LYS A  10       6.742  -6.273  -7.605  1.00  0.00           O  
ATOM    170  N   THR A  11       7.930  -4.901  -6.287  1.00  0.00           N  
ATOM    171  H   THR A  11       8.342  -4.786  -5.369  1.00  0.00           H  
ATOM    172  CA  THR A  11       8.143  -3.837  -7.284  1.00  0.00           C  
ATOM    173  HA  THR A  11       7.175  -3.448  -7.602  1.00  0.00           H  
ATOM    174  CB  THR A  11       8.956  -2.678  -6.677  1.00  0.00           C  
ATOM    175  HB  THR A  11       9.974  -3.008  -6.477  1.00  0.00           H  
ATOM    176  CG2 THR A  11       9.001  -1.462  -7.598  1.00  0.00           C  
ATOM    177 HG21 THR A  11       9.482  -0.632  -7.081  1.00  0.00           H  
ATOM    178 HG22 THR A  11       9.567  -1.689  -8.500  1.00  0.00           H  
ATOM    179 HG23 THR A  11       7.988  -1.168  -7.872  1.00  0.00           H  
ATOM    180  OG1 THR A  11       8.384  -2.217  -5.472  1.00  0.00           O  
ATOM    181  HG1 THR A  11       8.507  -2.902  -4.779  1.00  0.00           H  
ATOM    182  C   THR A  11       8.853  -4.372  -8.533  1.00  0.00           C  
ATOM    183  O   THR A  11       8.482  -4.025  -9.650  1.00  0.00           O  
ATOM    184  N   LEU A  12       9.828  -5.269  -8.360  1.00  0.00           N  
ATOM    185  H   LEU A  12      10.095  -5.493  -7.405  1.00  0.00           H  
ATOM    186  CA  LEU A  12      10.543  -5.949  -9.445  1.00  0.00           C  
ATOM    187  HA  LEU A  12      10.860  -5.204 -10.175  1.00  0.00           H  
ATOM    188  CB  LEU A  12      11.794  -6.625  -8.857  1.00  0.00           C  
ATOM    189  HB2 LEU A  12      11.471  -7.311  -8.074  1.00  0.00           H  
ATOM    190  HB3 LEU A  12      12.281  -7.209  -9.638  1.00  0.00           H  
ATOM    191  CG  LEU A  12      12.827  -5.647  -8.265  1.00  0.00           C  
ATOM    192  HG  LEU A  12      12.339  -4.903  -7.644  1.00  0.00           H  
ATOM    193  CD1 LEU A  12      13.850  -6.390  -7.413  1.00  0.00           C  
ATOM    194 HD11 LEU A  12      13.346  -7.001  -6.667  1.00  0.00           H  
ATOM    195 HD12 LEU A  12      14.464  -7.012  -8.057  1.00  0.00           H  
ATOM    196 HD13 LEU A  12      14.492  -5.669  -6.912  1.00  0.00           H  
ATOM    197  CD2 LEU A  12      13.598  -4.919  -9.357  1.00  0.00           C  
ATOM    198 HD21 LEU A  12      12.908  -4.331  -9.956  1.00  0.00           H  
ATOM    199 HD22 LEU A  12      14.325  -4.249  -8.904  1.00  0.00           H  
ATOM    200 HD23 LEU A  12      14.113  -5.636  -9.999  1.00  0.00           H  
ATOM    201  C   LEU A  12       9.674  -6.958 -10.221  1.00  0.00           C  
ATOM    202  O   LEU A  12      10.022  -7.288 -11.350  1.00  0.00           O  
ATOM    203  N   ASN A  13       8.550  -7.427  -9.669  1.00  0.00           N  
ATOM    204  H   ASN A  13       8.347  -7.179  -8.709  1.00  0.00           H  
ATOM    205  CA  ASN A  13       7.519  -8.135 -10.445  1.00  0.00           C  
ATOM    206  HA  ASN A  13       7.991  -8.672 -11.271  1.00  0.00           H  
ATOM    207  CB  ASN A  13       6.809  -9.168  -9.555  1.00  0.00           C  
ATOM    208  HB2 ASN A  13       6.364  -8.659  -8.701  1.00  0.00           H  
ATOM    209  HB3 ASN A  13       6.007  -9.633 -10.128  1.00  0.00           H  
ATOM    210  CG  ASN A  13       7.721 -10.282  -9.064  1.00  0.00           C  
ATOM    211  OD1 ASN A  13       8.665 -10.704  -9.718  1.00  0.00           O  
ATOM    212  ND2 ASN A  13       7.439 -10.824  -7.900  1.00  0.00           N  
ATOM    213 HD21 ASN A  13       8.090 -11.506  -7.552  1.00  0.00           H  
ATOM    214 HD22 ASN A  13       6.670 -10.479  -7.360  1.00  0.00           H  
ATOM    215  C   ASN A  13       6.505  -7.173 -11.093  1.00  0.00           C  
ATOM    216  O   ASN A  13       6.035  -7.433 -12.197  1.00  0.00           O  
ATOM    217  N   SER A  14       6.174  -6.048 -10.452  1.00  0.00           N  
ATOM    218  H   SER A  14       6.488  -5.911  -9.497  1.00  0.00           H  
ATOM    219  CA  SER A  14       5.297  -5.032 -11.057  1.00  0.00           C  
ATOM    220  HA  SER A  14       4.381  -5.520 -11.398  1.00  0.00           H  
ATOM    221  CB  SER A  14       4.916  -3.955 -10.039  1.00  0.00           C  
ATOM    222  HB2 SER A  14       5.808  -3.411  -9.720  1.00  0.00           H  
ATOM    223  HB3 SER A  14       4.218  -3.263 -10.514  1.00  0.00           H  
ATOM    224  OG  SER A  14       4.286  -4.547  -8.916  1.00  0.00           O  
ATOM    225  HG  SER A  14       3.716  -3.888  -8.502  1.00  0.00           H  
ATOM    226  C   SER A  14       5.930  -4.355 -12.277  1.00  0.00           C  
ATOM    227  O   SER A  14       5.207  -3.880 -13.151  1.00  0.00           O  
ATOM    228  N   LEU A  15       7.268  -4.313 -12.359  1.00  0.00           N  
ATOM    229  H   LEU A  15       7.793  -4.639 -11.558  1.00  0.00           H  
ATOM    230  CA  LEU A  15       8.003  -3.807 -13.524  1.00  0.00           C  
ATOM    231  HA  LEU A  15       7.546  -2.871 -13.840  1.00  0.00           H  
ATOM    232  CB  LEU A  15       9.472  -3.538 -13.144  1.00  0.00           C  
ATOM    233  HB2 LEU A  15       9.853  -4.386 -12.574  1.00  0.00           H  
ATOM    234  HB3 LEU A  15      10.075  -3.449 -14.051  1.00  0.00           H  
ATOM    235  CG  LEU A  15       9.628  -2.247 -12.321  1.00  0.00           C  
ATOM    236  HG  LEU A  15       8.856  -2.208 -11.555  1.00  0.00           H  
ATOM    237  CD1 LEU A  15      10.987  -2.189 -11.627  1.00  0.00           C  
ATOM    238 HD11 LEU A  15      11.089  -3.042 -10.960  1.00  0.00           H  
ATOM    239 HD12 LEU A  15      11.790  -2.208 -12.364  1.00  0.00           H  
ATOM    240 HD13 LEU A  15      11.053  -1.275 -11.036  1.00  0.00           H  
ATOM    241  CD2 LEU A  15       9.520  -1.002 -13.199  1.00  0.00           C  
ATOM    242 HD21 LEU A  15       8.535  -0.948 -13.655  1.00  0.00           H  
ATOM    243 HD22 LEU A  15       9.670  -0.113 -12.593  1.00  0.00           H  
ATOM    244 HD23 LEU A  15      10.276  -1.025 -13.984  1.00  0.00           H  
ATOM    245  C   LEU A  15       7.903  -4.739 -14.739  1.00  0.00           C  
ATOM    246  O   LEU A  15       7.531  -4.277 -15.815  1.00  0.00           O  
ATOM    247  N   THR A  16       8.193  -6.035 -14.591  1.00  0.00           N  
ATOM    248  H   THR A  16       8.478  -6.393 -13.689  1.00  0.00           H  
ATOM    249  CA  THR A  16       8.184  -6.975 -15.728  1.00  0.00           C  
ATOM    250  HA  THR A  16       8.782  -6.542 -16.534  1.00  0.00           H  
ATOM    251  CB  THR A  16       8.827  -8.320 -15.371  1.00  0.00           C  
ATOM    252  HB  THR A  16       8.620  -9.032 -16.173  1.00  0.00           H  
ATOM    253  CG2 THR A  16      10.339  -8.214 -15.202  1.00  0.00           C  
ATOM    254 HG21 THR A  16      10.776  -7.843 -16.130  1.00  0.00           H  
ATOM    255 HG22 THR A  16      10.590  -7.535 -14.389  1.00  0.00           H  
ATOM    256 HG23 THR A  16      10.757  -9.202 -15.008  1.00  0.00           H  
ATOM    257  OG1 THR A  16       8.303  -8.829 -14.167  1.00  0.00           O  
ATOM    258  HG1 THR A  16       8.616  -9.732 -14.107  1.00  0.00           H  
ATOM    259  C   THR A  16       6.793  -7.221 -16.312  1.00  0.00           C  
ATOM    260  O   THR A  16       6.688  -7.488 -17.507  1.00  0.00           O  
ATOM    261  N   GLU A  17       5.696  -7.084 -15.553  1.00  0.00           N  
ATOM    262  H   GLU A  17       5.801  -6.977 -14.550  1.00  0.00           H  
ATOM    263  CA  GLU A  17       4.351  -7.142 -16.155  1.00  0.00           C  
ATOM    264  HA  GLU A  17       4.314  -8.046 -16.755  1.00  0.00           H  
ATOM    265  CB  GLU A  17       3.245  -7.294 -15.092  1.00  0.00           C  
ATOM    266  HB2 GLU A  17       3.417  -8.234 -14.563  1.00  0.00           H  
ATOM    267  HB3 GLU A  17       3.341  -6.485 -14.365  1.00  0.00           H  
ATOM    268  CG  GLU A  17       1.788  -7.292 -15.624  1.00  0.00           C  
ATOM    269  HG2 GLU A  17       1.131  -7.596 -14.806  1.00  0.00           H  
ATOM    270  HG3 GLU A  17       1.527  -6.262 -15.878  1.00  0.00           H  
ATOM    271  CD  GLU A  17       1.497  -8.192 -16.847  1.00  0.00           C  
ATOM    272  OE1 GLU A  17       0.776  -7.732 -17.772  1.00  0.00           O  
ATOM    273  OE2 GLU A  17       1.990  -9.348 -16.887  1.00  0.00           O  
ATOM    274  C   GLU A  17       4.093  -5.972 -17.124  1.00  0.00           C  
ATOM    275  O   GLU A  17       3.377  -6.162 -18.102  1.00  0.00           O  
ATOM    276  N   GLN A  18       4.719  -4.795 -16.963  1.00  0.00           N  
ATOM    277  H   GLN A  18       5.393  -4.687 -16.215  1.00  0.00           H  
ATOM    278  CA  GLN A  18       4.482  -3.663 -17.874  1.00  0.00           C  
ATOM    279  HA  GLN A  18       3.410  -3.476 -17.863  1.00  0.00           H  
ATOM    280  CB  GLN A  18       5.177  -2.374 -17.393  1.00  0.00           C  
ATOM    281  HB2 GLN A  18       6.259  -2.490 -17.468  1.00  0.00           H  
ATOM    282  HB3 GLN A  18       4.882  -1.561 -18.054  1.00  0.00           H  
ATOM    283  CG  GLN A  18       4.821  -1.948 -15.965  1.00  0.00           C  
ATOM    284  HG2 GLN A  18       5.398  -2.563 -15.276  1.00  0.00           H  
ATOM    285  HG3 GLN A  18       5.134  -0.915 -15.807  1.00  0.00           H  
ATOM    286  CD  GLN A  18       3.337  -2.056 -15.629  1.00  0.00           C  
ATOM    287  OE1 GLN A  18       2.453  -1.687 -16.387  1.00  0.00           O  
ATOM    288  NE2 GLN A  18       3.041  -2.575 -14.458  1.00  0.00           N  
ATOM    289 HE21 GLN A  18       2.077  -2.647 -14.176  1.00  0.00           H  
ATOM    290 HE22 GLN A  18       3.794  -2.946 -13.883  1.00  0.00           H  
ATOM    291  C   GLN A  18       4.849  -3.960 -19.341  1.00  0.00           C  
ATOM    292  O   GLN A  18       4.219  -3.406 -20.241  1.00  0.00           O  
ATOM    293  N   LYS A  19       5.820  -4.854 -19.590  1.00  0.00           N  
ATOM    294  H   LYS A  19       6.250  -5.292 -18.782  1.00  0.00           H  
ATOM    295  CA  LYS A  19       6.198  -5.382 -20.928  1.00  0.00           C  
ATOM    296  HA  LYS A  19       7.181  -5.847 -20.817  1.00  0.00           H  
ATOM    297  CB  LYS A  19       5.226  -6.490 -21.382  1.00  0.00           C  
ATOM    298  HB2 LYS A  19       4.211  -6.090 -21.407  1.00  0.00           H  
ATOM    299  HB3 LYS A  19       5.497  -6.843 -22.378  1.00  0.00           H  
ATOM    300  CG  LYS A  19       5.305  -7.668 -20.404  1.00  0.00           C  
ATOM    301  HG2 LYS A  19       6.293  -8.128 -20.457  1.00  0.00           H  
ATOM    302  HG3 LYS A  19       5.181  -7.266 -19.408  1.00  0.00           H  
ATOM    303  CD  LYS A  19       4.231  -8.740 -20.594  1.00  0.00           C  
ATOM    304  HD2 LYS A  19       3.284  -8.272 -20.865  1.00  0.00           H  
ATOM    305  HD3 LYS A  19       4.537  -9.453 -21.360  1.00  0.00           H  
ATOM    306  CE  LYS A  19       4.092  -9.405 -19.223  1.00  0.00           C  
ATOM    307  HE2 LYS A  19       5.038  -9.868 -18.928  1.00  0.00           H  
ATOM    308  HE3 LYS A  19       3.882  -8.604 -18.510  1.00  0.00           H  
ATOM    309  NZ  LYS A  19       2.973 -10.362 -19.147  1.00  0.00           N  
ATOM    310  HZ1 LYS A  19       2.171 -10.007 -19.643  1.00  0.00           H  
ATOM    311  HZ2 LYS A  19       2.658 -10.367 -18.169  1.00  0.00           H  
ATOM    312  HZ3 LYS A  19       3.237 -11.286 -19.446  1.00  0.00           H  
ATOM    313  C   LYS A  19       6.421  -4.284 -21.975  1.00  0.00           C  
ATOM    314  O   LYS A  19       6.039  -4.387 -23.139  1.00  0.00           O  
ATOM    315  N   THR A  20       7.040  -3.203 -21.512  1.00  0.00           N  
ATOM    316  H   THR A  20       7.302  -3.211 -20.537  1.00  0.00           H  
ATOM    317  CA  THR A  20       7.502  -2.075 -22.315  1.00  0.00           C  
ATOM    318  HA  THR A  20       6.738  -1.800 -23.043  1.00  0.00           H  
ATOM    319  CB  THR A  20       7.797  -0.877 -21.398  1.00  0.00           C  
ATOM    320  HB  THR A  20       8.151  -0.043 -22.007  1.00  0.00           H  
ATOM    321  CG2 THR A  20       6.586  -0.420 -20.591  1.00  0.00           C  
ATOM    322 HG21 THR A  20       6.221  -1.228 -19.961  1.00  0.00           H  
ATOM    323 HG22 THR A  20       6.886   0.402 -19.948  1.00  0.00           H  
ATOM    324 HG23 THR A  20       5.793  -0.094 -21.262  1.00  0.00           H  
ATOM    325  OG1 THR A  20       8.804  -1.222 -20.467  1.00  0.00           O  
ATOM    326  HG1 THR A  20       9.319  -1.960 -20.836  1.00  0.00           H  
ATOM    327  C   THR A  20       8.805  -2.424 -23.029  1.00  0.00           C  
ATOM    328  O   THR A  20       9.719  -2.944 -22.397  1.00  0.00           O  
ATOM    329  N   LEU A  21       8.989  -1.950 -24.260  1.00  0.00           N  
ATOM    330  H   LEU A  21       8.198  -1.539 -24.733  1.00  0.00           H  
ATOM    331  CA  LEU A  21      10.282  -1.984 -24.972  1.00  0.00           C  
ATOM    332  HA  LEU A  21      10.609  -3.024 -25.041  1.00  0.00           H  
ATOM    333  CB  LEU A  21      10.076  -1.429 -26.394  1.00  0.00           C  
ATOM    334  HB2 LEU A  21       9.729  -0.398 -26.304  1.00  0.00           H  
ATOM    335  HB3 LEU A  21      11.038  -1.408 -26.910  1.00  0.00           H  
ATOM    336  CG  LEU A  21       9.077  -2.218 -27.264  1.00  0.00           C  
ATOM    337  HG  LEU A  21       8.135  -2.339 -26.730  1.00  0.00           H  
ATOM    338  CD1 LEU A  21       8.790  -1.434 -28.544  1.00  0.00           C  
ATOM    339 HD11 LEU A  21       8.370  -0.459 -28.296  1.00  0.00           H  
ATOM    340 HD12 LEU A  21       9.712  -1.297 -29.111  1.00  0.00           H  
ATOM    341 HD13 LEU A  21       8.074  -1.982 -29.155  1.00  0.00           H  
ATOM    342  CD2 LEU A  21       9.609  -3.597 -27.654  1.00  0.00           C  
ATOM    343 HD21 LEU A  21      10.571  -3.503 -28.158  1.00  0.00           H  
ATOM    344 HD22 LEU A  21       9.739  -4.213 -26.764  1.00  0.00           H  
ATOM    345 HD23 LEU A  21       8.902  -4.097 -28.315  1.00  0.00           H  
ATOM    346  C   LEU A  21      11.427  -1.216 -24.259  1.00  0.00           C  
ATOM    347  O   LEU A  21      12.546  -1.165 -24.757  1.00  0.00           O  
ATOM    348  N   CYS A  22      11.150  -0.584 -23.113  1.00  0.00           N  
ATOM    349  H   CYS A  22      10.227  -0.697 -22.737  1.00  0.00           H  
ATOM    350  CA  CYS A  22      12.144   0.060 -22.265  1.00  0.00           C  
ATOM    351  HA  CYS A  22      12.828   0.620 -22.904  1.00  0.00           H  
ATOM    352  CB  CYS A  22      11.400   1.050 -21.353  1.00  0.00           C  
ATOM    353  HB2 CYS A  22      10.636   1.590 -21.916  1.00  0.00           H  
ATOM    354  HB3 CYS A  22      10.915   0.498 -20.549  1.00  0.00           H  
ATOM    355  SG  CYS A  22      12.556   2.254 -20.641  1.00  0.00           S  
ATOM    356  HG  CYS A  22      12.889   2.878 -21.779  1.00  0.00           H  
ATOM    357  C   CYS A  22      12.996  -0.951 -21.463  1.00  0.00           C  
ATOM    358  O   CYS A  22      14.144  -0.638 -21.154  1.00  0.00           O  
ATOM    359  N   THR A  23      12.505  -2.163 -21.147  1.00  0.00           N  
ATOM    360  H   THR A  23      11.586  -2.452 -21.462  1.00  0.00           H  
ATOM    361  CA  THR A  23      13.317  -3.173 -20.420  1.00  0.00           C  
ATOM    362  HA  THR A  23      13.895  -2.646 -19.668  1.00  0.00           H  
ATOM    363  CB  THR A  23      12.474  -4.200 -19.649  1.00  0.00           C  
ATOM    364  HB  THR A  23      13.166  -4.833 -19.094  1.00  0.00           H  
ATOM    365  CG2 THR A  23      11.532  -3.550 -18.638  1.00  0.00           C  
ATOM    366 HG21 THR A  23      10.752  -2.993 -19.157  1.00  0.00           H  
ATOM    367 HG22 THR A  23      12.095  -2.882 -17.988  1.00  0.00           H  
ATOM    368 HG23 THR A  23      11.070  -4.333 -18.035  1.00  0.00           H  
ATOM    369  OG1 THR A  23      11.699  -5.025 -20.477  1.00  0.00           O  
ATOM    370  HG1 THR A  23      11.657  -5.877 -19.977  1.00  0.00           H  
ATOM    371  C   THR A  23      14.364  -3.881 -21.287  1.00  0.00           C  
ATOM    372  O   THR A  23      15.327  -4.427 -20.747  1.00  0.00           O  
ATOM    373  N   GLU A  24      14.245  -3.772 -22.614  1.00  0.00           N  
ATOM    374  H   GLU A  24      13.395  -3.361 -22.963  1.00  0.00           H  
ATOM    375  CA  GLU A  24      15.259  -4.154 -23.613  1.00  0.00           C  
ATOM    376  HA  GLU A  24      15.669  -5.134 -23.360  1.00  0.00           H  
ATOM    377  CB  GLU A  24      14.594  -4.223 -25.003  1.00  0.00           C  
ATOM    378  HB2 GLU A  24      14.011  -3.314 -25.153  1.00  0.00           H  
ATOM    379  HB3 GLU A  24      15.359  -4.241 -25.781  1.00  0.00           H  
ATOM    380  CG  GLU A  24      13.680  -5.436 -25.219  1.00  0.00           C  
ATOM    381  HG2 GLU A  24      13.037  -5.582 -24.347  1.00  0.00           H  
ATOM    382  HG3 GLU A  24      13.032  -5.216 -26.071  1.00  0.00           H  
ATOM    383  CD  GLU A  24      14.498  -6.704 -25.512  1.00  0.00           C  
ATOM    384  OE1 GLU A  24      14.416  -7.189 -26.663  1.00  0.00           O  
ATOM    385  OE2 GLU A  24      15.224  -7.156 -24.598  1.00  0.00           O  
ATOM    386  C   GLU A  24      16.446  -3.176 -23.696  1.00  0.00           C  
ATOM    387  O   GLU A  24      17.408  -3.432 -24.422  1.00  0.00           O  
ATOM    388  N   LEU A  25      16.391  -2.023 -23.018  1.00  0.00           N  
ATOM    389  H   LEU A  25      15.598  -1.860 -22.411  1.00  0.00           H  
ATOM    390  CA  LEU A  25      17.464  -1.028 -23.064  1.00  0.00           C  
ATOM    391  HA  LEU A  25      17.941  -1.093 -24.042  1.00  0.00           H  
ATOM    392  CB  LEU A  25      16.881   0.392 -22.934  1.00  0.00           C  
ATOM    393  HB2 LEU A  25      16.406   0.478 -21.957  1.00  0.00           H  
ATOM    394  HB3 LEU A  25      17.702   1.109 -22.963  1.00  0.00           H  
ATOM    395  CG  LEU A  25      15.853   0.760 -24.026  1.00  0.00           C  
ATOM    396  HG  LEU A  25      15.028   0.050 -24.012  1.00  0.00           H  
ATOM    397  CD1 LEU A  25      15.286   2.153 -23.757  1.00  0.00           C  
ATOM    398 HD11 LEU A  25      16.076   2.895 -23.819  1.00  0.00           H  
ATOM    399 HD12 LEU A  25      14.509   2.380 -24.487  1.00  0.00           H  
ATOM    400 HD13 LEU A  25      14.845   2.180 -22.762  1.00  0.00           H  
ATOM    401  CD2 LEU A  25      16.464   0.792 -25.431  1.00  0.00           C  
ATOM    402 HD21 LEU A  25      16.776  -0.213 -25.719  1.00  0.00           H  
ATOM    403 HD22 LEU A  25      15.711   1.121 -26.146  1.00  0.00           H  
ATOM    404 HD23 LEU A  25      17.321   1.464 -25.457  1.00  0.00           H  
ATOM    405  C   LEU A  25      18.562  -1.324 -22.027  1.00  0.00           C  
ATOM    406  O   LEU A  25      18.296  -1.693 -20.883  1.00  0.00           O  
ATOM    407  N   THR A  26      19.818  -1.097 -22.414  1.00  0.00           N  
ATOM    408  H   THR A  26      19.991  -0.790 -23.358  1.00  0.00           H  
ATOM    409  CA  THR A  26      20.984  -1.288 -21.538  1.00  0.00           C  
ATOM    410  HA  THR A  26      20.934  -2.292 -21.135  1.00  0.00           H  
ATOM    411  CB  THR A  26      22.305  -1.166 -22.311  1.00  0.00           C  
ATOM    412  HB  THR A  26      23.132  -1.144 -21.600  1.00  0.00           H  
ATOM    413  CG2 THR A  26      22.524  -2.344 -23.257  1.00  0.00           C  
ATOM    414 HG21 THR A  26      21.710  -2.409 -23.980  1.00  0.00           H  
ATOM    415 HG22 THR A  26      23.466  -2.211 -23.790  1.00  0.00           H  
ATOM    416 HG23 THR A  26      22.567  -3.269 -22.682  1.00  0.00           H  
ATOM    417  OG1 THR A  26      22.323   0.021 -23.076  1.00  0.00           O  
ATOM    418  HG1 THR A  26      22.143   0.753 -22.474  1.00  0.00           H  
ATOM    419  C   THR A  26      21.015  -0.323 -20.354  1.00  0.00           C  
ATOM    420  O   THR A  26      20.705   0.862 -20.492  1.00  0.00           O  
ATOM    421  N   VAL A  27      21.516  -0.817 -19.221  1.00  0.00           N  
ATOM    422  H   VAL A  27      21.737  -1.810 -19.198  1.00  0.00           H  
ATOM    423  CA  VAL A  27      21.909  -0.058 -18.028  1.00  0.00           C  
ATOM    424  HA  VAL A  27      21.945   1.000 -18.291  1.00  0.00           H  
ATOM    425  CB  VAL A  27      20.838  -0.235 -16.926  1.00  0.00           C  
ATOM    426  HB  VAL A  27      19.862  -0.045 -17.376  1.00  0.00           H  
ATOM    427  CG1 VAL A  27      20.815  -1.648 -16.324  1.00  0.00           C  
ATOM    428 HG11 VAL A  27      21.744  -1.851 -15.790  1.00  0.00           H  
ATOM    429 HG12 VAL A  27      19.983  -1.737 -15.625  1.00  0.00           H  
ATOM    430 HG13 VAL A  27      20.687  -2.389 -17.113  1.00  0.00           H  
ATOM    431  CG2 VAL A  27      21.007   0.773 -15.782  1.00  0.00           C  
ATOM    432 HG21 VAL A  27      21.894   0.541 -15.192  1.00  0.00           H  
ATOM    433 HG22 VAL A  27      20.137   0.720 -15.127  1.00  0.00           H  
ATOM    434 HG23 VAL A  27      21.080   1.786 -16.177  1.00  0.00           H  
ATOM    435  C   VAL A  27      23.330  -0.474 -17.604  1.00  0.00           C  
ATOM    436  O   VAL A  27      23.794  -1.568 -17.935  1.00  0.00           O  
ATOM    437  N   THR A  28      24.038   0.390 -16.872  1.00  0.00           N  
ATOM    438  H   THR A  28      23.605   1.261 -16.615  1.00  0.00           H  
ATOM    439  CA  THR A  28      25.345   0.041 -16.279  1.00  0.00           C  
ATOM    440  HA  THR A  28      25.999  -0.340 -17.062  1.00  0.00           H  
ATOM    441  CB  THR A  28      26.027   1.267 -15.655  1.00  0.00           C  
ATOM    442  HB  THR A  28      25.349   1.743 -14.945  1.00  0.00           H  
ATOM    443  CG2 THR A  28      27.337   0.928 -14.935  1.00  0.00           C  
ATOM    444 HG21 THR A  28      27.838   1.847 -14.631  1.00  0.00           H  
ATOM    445 HG22 THR A  28      27.131   0.337 -14.043  1.00  0.00           H  
ATOM    446 HG23 THR A  28      27.996   0.362 -15.597  1.00  0.00           H  
ATOM    447  OG1 THR A  28      26.353   2.188 -16.673  1.00  0.00           O  
ATOM    448  HG1 THR A  28      25.549   2.407 -17.158  1.00  0.00           H  
ATOM    449  C   THR A  28      25.176  -1.064 -15.237  1.00  0.00           C  
ATOM    450  O   THR A  28      24.456  -0.888 -14.256  1.00  0.00           O  
ATOM    451  N   ASP A  29      25.838  -2.199 -15.441  1.00  0.00           N  
ATOM    452  H   ASP A  29      26.509  -2.222 -16.202  1.00  0.00           H  
ATOM    453  CA  ASP A  29      25.775  -3.377 -14.584  1.00  0.00           C  
ATOM    454  HA  ASP A  29      24.752  -3.473 -14.215  1.00  0.00           H  
ATOM    455  CB  ASP A  29      26.075  -4.630 -15.408  1.00  0.00           C  
ATOM    456  HB2 ASP A  29      25.481  -4.584 -16.320  1.00  0.00           H  
ATOM    457  HB3 ASP A  29      27.128  -4.647 -15.693  1.00  0.00           H  
ATOM    458  CG  ASP A  29      25.711  -5.920 -14.671  1.00  0.00           C  
ATOM    459  OD1 ASP A  29      25.554  -6.945 -15.366  1.00  0.00           O  
ATOM    460  OD2 ASP A  29      25.459  -5.927 -13.443  1.00  0.00           O  
ATOM    461  C   ASP A  29      26.692  -3.228 -13.369  1.00  0.00           C  
ATOM    462  O   ASP A  29      27.835  -3.693 -13.335  1.00  0.00           O  
ATOM    463  N   ILE A  30      26.153  -2.571 -12.340  1.00  0.00           N  
ATOM    464  H   ILE A  30      25.262  -2.118 -12.500  1.00  0.00           H  
ATOM    465  CA  ILE A  30      26.829  -2.343 -11.057  1.00  0.00           C  
ATOM    466  HA  ILE A  30      27.771  -1.845 -11.284  1.00  0.00           H  
ATOM    467  CB  ILE A  30      26.008  -1.383 -10.159  1.00  0.00           C  
ATOM    468  HB  ILE A  30      26.692  -0.995  -9.401  1.00  0.00           H  
ATOM    469  CG2 ILE A  30      25.515  -0.169 -10.966  1.00  0.00           C  
ATOM    470 HG21 ILE A  30      24.676  -0.452 -11.600  1.00  0.00           H  
ATOM    471 HG22 ILE A  30      25.192   0.623 -10.291  1.00  0.00           H  
ATOM    472 HG23 ILE A  30      26.319   0.202 -11.598  1.00  0.00           H  
ATOM    473  CG1 ILE A  30      24.801  -2.027  -9.437  1.00  0.00           C  
ATOM    474 HG12 ILE A  30      23.995  -1.297  -9.359  1.00  0.00           H  
ATOM    475 HG13 ILE A  30      24.423  -2.874 -10.011  1.00  0.00           H  
ATOM    476  CD1 ILE A  30      25.121  -2.483  -8.011  1.00  0.00           C  
ATOM    477 HD11 ILE A  30      24.203  -2.800  -7.521  1.00  0.00           H  
ATOM    478 HD12 ILE A  30      25.553  -1.661  -7.444  1.00  0.00           H  
ATOM    479 HD13 ILE A  30      25.815  -3.320  -8.025  1.00  0.00           H  
ATOM    480  C   ILE A  30      27.206  -3.643 -10.325  1.00  0.00           C  
ATOM    481  O   ILE A  30      28.061  -3.597  -9.447  1.00  0.00           O  
ATOM    482  N   PHE A  31      26.613  -4.790 -10.688  1.00  0.00           N  
ATOM    483  H   PHE A  31      25.971  -4.771 -11.471  1.00  0.00           H  
ATOM    484  CA  PHE A  31      26.926  -6.114 -10.135  1.00  0.00           C  
ATOM    485  HA  PHE A  31      27.327  -5.983  -9.129  1.00  0.00           H  
ATOM    486  CB  PHE A  31      25.640  -6.946 -10.032  1.00  0.00           C  
ATOM    487  HB2 PHE A  31      25.303  -7.191 -11.039  1.00  0.00           H  
ATOM    488  HB3 PHE A  31      25.875  -7.887  -9.531  1.00  0.00           H  
ATOM    489  CG  PHE A  31      24.503  -6.280  -9.281  1.00  0.00           C  
ATOM    490  CD1 PHE A  31      24.537  -6.200  -7.877  1.00  0.00           C  
ATOM    491  HD1 PHE A  31      25.379  -6.607  -7.333  1.00  0.00           H  
ATOM    492  CE1 PHE A  31      23.479  -5.591  -7.179  1.00  0.00           C  
ATOM    493  HE1 PHE A  31      23.512  -5.525  -6.101  1.00  0.00           H  
ATOM    494  CZ  PHE A  31      22.389  -5.053  -7.887  1.00  0.00           C  
ATOM    495  HZ  PHE A  31      21.587  -4.571  -7.351  1.00  0.00           H  
ATOM    496  CE2 PHE A  31      22.350  -5.133  -9.290  1.00  0.00           C  
ATOM    497  HE2 PHE A  31      21.511  -4.725  -9.837  1.00  0.00           H  
ATOM    498  CD2 PHE A  31      23.408  -5.744  -9.986  1.00  0.00           C  
ATOM    499  HD2 PHE A  31      23.381  -5.800 -11.066  1.00  0.00           H  
ATOM    500  C   PHE A  31      27.987  -6.889 -10.942  1.00  0.00           C  
ATOM    501  O   PHE A  31      28.501  -7.896 -10.459  1.00  0.00           O  
ATOM    502  N   ALA A  32      28.326  -6.418 -12.149  1.00  0.00           N  
ATOM    503  H   ALA A  32      27.809  -5.620 -12.500  1.00  0.00           H  
ATOM    504  CA  ALA A  32      29.433  -6.894 -12.987  1.00  0.00           C  
ATOM    505  HA  ALA A  32      29.873  -7.771 -12.510  1.00  0.00           H  
ATOM    506  CB  ALA A  32      28.877  -7.344 -14.345  1.00  0.00           C  
ATOM    507  HB1 ALA A  32      28.053  -8.042 -14.194  1.00  0.00           H  
ATOM    508  HB2 ALA A  32      28.517  -6.481 -14.903  1.00  0.00           H  
ATOM    509  HB3 ALA A  32      29.662  -7.841 -14.916  1.00  0.00           H  
ATOM    510  C   ALA A  32      30.572  -5.851 -13.092  1.00  0.00           C  
ATOM    511  O   ALA A  32      31.265  -5.762 -14.111  1.00  0.00           O  
ATOM    512  N   ALA A  33      30.731  -5.032 -12.048  1.00  0.00           N  
ATOM    513  H   ALA A  33      30.107  -5.155 -11.266  1.00  0.00           H  
ATOM    514  CA  ALA A  33      31.824  -4.079 -11.886  1.00  0.00           C  
ATOM    515  HA  ALA A  33      31.998  -3.591 -12.843  1.00  0.00           H  
ATOM    516  CB  ALA A  33      31.400  -3.009 -10.873  1.00  0.00           C  
ATOM    517  HB1 ALA A  33      30.469  -2.544 -11.199  1.00  0.00           H  
ATOM    518  HB2 ALA A  33      31.248  -3.463  -9.891  1.00  0.00           H  
ATOM    519  HB3 ALA A  33      32.173  -2.244 -10.798  1.00  0.00           H  
ATOM    520  C   ALA A  33      33.140  -4.763 -11.472  1.00  0.00           C  
ATOM    521  O   ALA A  33      33.160  -5.793 -10.802  1.00  0.00           O  
ATOM    522  N   SER A  34      34.269  -4.151 -11.827  1.00  0.00           N  
ATOM    523  H   SER A  34      34.205  -3.293 -12.358  1.00  0.00           H  
ATOM    524  CA  SER A  34      35.622  -4.683 -11.588  1.00  0.00           C  
ATOM    525  HA  SER A  34      35.592  -5.755 -11.784  1.00  0.00           H  
ATOM    526  CB  SER A  34      36.572  -4.059 -12.618  1.00  0.00           C  
ATOM    527  HB2 SER A  34      37.586  -4.413 -12.440  1.00  0.00           H  
ATOM    528  HB3 SER A  34      36.279  -4.381 -13.618  1.00  0.00           H  
ATOM    529  OG  SER A  34      36.542  -2.642 -12.550  1.00  0.00           O  
ATOM    530  HG  SER A  34      35.913  -2.299 -13.214  1.00  0.00           H  
ATOM    531  C   SER A  34      36.157  -4.542 -10.141  1.00  0.00           C  
ATOM    532  O   SER A  34      37.369  -4.610  -9.922  1.00  0.00           O  
ATOM    533  N   LYS A  35      35.289  -4.357  -9.134  1.00  0.00           N  
ATOM    534  H   LYS A  35      34.302  -4.427  -9.358  1.00  0.00           H  
ATOM    535  CA  LYS A  35      35.656  -4.180  -7.714  1.00  0.00           C  
ATOM    536  HA  LYS A  35      36.513  -4.817  -7.493  1.00  0.00           H  
ATOM    537  CB  LYS A  35      36.012  -2.704  -7.435  1.00  0.00           C  
ATOM    538  HB2 LYS A  35      35.516  -2.059  -8.162  1.00  0.00           H  
ATOM    539  HB3 LYS A  35      35.640  -2.429  -6.445  1.00  0.00           H  
ATOM    540  CG  LYS A  35      37.523  -2.443  -7.454  1.00  0.00           C  
ATOM    541  HG2 LYS A  35      38.015  -3.147  -6.781  1.00  0.00           H  
ATOM    542  HG3 LYS A  35      37.912  -2.579  -8.463  1.00  0.00           H  
ATOM    543  CD  LYS A  35      37.820  -1.014  -6.989  1.00  0.00           C  
ATOM    544  HD2 LYS A  35      37.372  -0.308  -7.691  1.00  0.00           H  
ATOM    545  HD3 LYS A  35      37.385  -0.863  -5.998  1.00  0.00           H  
ATOM    546  CE  LYS A  35      39.335  -0.802  -6.924  1.00  0.00           C  
ATOM    547  HE2 LYS A  35      39.765  -1.584  -6.290  1.00  0.00           H  
ATOM    548  HE3 LYS A  35      39.745  -0.925  -7.931  1.00  0.00           H  
ATOM    549  NZ  LYS A  35      39.672   0.538  -6.384  1.00  0.00           N  
ATOM    550  HZ1 LYS A  35      40.675   0.672  -6.375  1.00  0.00           H  
ATOM    551  HZ2 LYS A  35      39.254   1.262  -6.953  1.00  0.00           H  
ATOM    552  HZ3 LYS A  35      39.329   0.629  -5.436  1.00  0.00           H  
ATOM    553  C   LYS A  35      34.525  -4.581  -6.767  1.00  0.00           C  
ATOM    554  O   LYS A  35      33.375  -4.243  -7.022  1.00  0.00           O  
ATOM    555  N   ASN A  36      34.876  -5.160  -5.618  1.00  0.00           N  
ATOM    556  H   ASN A  36      35.830  -5.447  -5.494  1.00  0.00           H  
ATOM    557  CA  ASN A  36      33.950  -5.303  -4.490  1.00  0.00           C  
ATOM    558  HA  ASN A  36      33.055  -5.825  -4.841  1.00  0.00           H  
ATOM    559  CB  ASN A  36      34.597  -6.140  -3.369  1.00  0.00           C  
ATOM    560  HB2 ASN A  36      35.465  -5.602  -2.989  1.00  0.00           H  
ATOM    561  HB3 ASN A  36      33.888  -6.245  -2.547  1.00  0.00           H  
ATOM    562  CG  ASN A  36      35.027  -7.531  -3.789  1.00  0.00           C  
ATOM    563  OD1 ASN A  36      34.605  -8.080  -4.785  1.00  0.00           O  
ATOM    564  ND2 ASN A  36      35.913  -8.144  -3.044  1.00  0.00           N  
ATOM    565 HD21 ASN A  36      36.153  -9.076  -3.332  1.00  0.00           H  
ATOM    566 HD22 ASN A  36      36.252  -7.730  -2.198  1.00  0.00           H  
ATOM    567  C   ASN A  36      33.524  -3.933  -3.928  1.00  0.00           C  
ATOM    568  O   ASN A  36      34.359  -3.044  -3.756  1.00  0.00           O  
ATOM    569  N   THR A  37      32.249  -3.824  -3.557  1.00  0.00           N  
ATOM    570  H   THR A  37      31.626  -4.591  -3.775  1.00  0.00           H  
ATOM    571  CA  THR A  37      31.604  -2.693  -2.861  1.00  0.00           C  
ATOM    572  HA  THR A  37      32.361  -2.004  -2.486  1.00  0.00           H  
ATOM    573  CB  THR A  37      30.689  -1.912  -3.817  1.00  0.00           C  
ATOM    574  HB  THR A  37      30.046  -1.240  -3.249  1.00  0.00           H  
ATOM    575  CG2 THR A  37      31.508  -1.087  -4.796  1.00  0.00           C  
ATOM    576 HG21 THR A  37      30.809  -0.612  -5.472  1.00  0.00           H  
ATOM    577 HG22 THR A  37      32.080  -0.336  -4.252  1.00  0.00           H  
ATOM    578 HG23 THR A  37      32.177  -1.730  -5.366  1.00  0.00           H  
ATOM    579  OG1 THR A  37      29.876  -2.743  -4.618  1.00  0.00           O  
ATOM    580  HG1 THR A  37      29.093  -3.021  -4.106  1.00  0.00           H  
ATOM    581  C   THR A  37      30.803  -3.191  -1.656  1.00  0.00           C  
ATOM    582  O   THR A  37      30.432  -4.365  -1.598  1.00  0.00           O  
ATOM    583  N   THR A  38      30.550  -2.334  -0.661  1.00  0.00           N  
ATOM    584  H   THR A  38      30.804  -1.354  -0.789  1.00  0.00           H  
ATOM    585  CA  THR A  38      29.781  -2.763   0.531  1.00  0.00           C  
ATOM    586  HA  THR A  38      30.175  -3.731   0.845  1.00  0.00           H  
ATOM    587  CB  THR A  38      29.929  -1.819   1.733  1.00  0.00           C  
ATOM    588  HB  THR A  38      29.464  -2.304   2.593  1.00  0.00           H  
ATOM    589  CG2 THR A  38      31.382  -1.523   2.099  1.00  0.00           C  
ATOM    590 HG21 THR A  38      31.909  -2.460   2.278  1.00  0.00           H  
ATOM    591 HG22 THR A  38      31.879  -0.979   1.295  1.00  0.00           H  
ATOM    592 HG23 THR A  38      31.413  -0.925   3.009  1.00  0.00           H  
ATOM    593  OG1 THR A  38      29.256  -0.602   1.523  1.00  0.00           O  
ATOM    594  HG1 THR A  38      29.757  -0.115   0.856  1.00  0.00           H  
ATOM    595  C   THR A  38      28.297  -2.969   0.201  1.00  0.00           C  
ATOM    596  O   THR A  38      27.785  -2.388  -0.750  1.00  0.00           O  
ATOM    597  N   GLU A  39      27.565  -3.768   0.987  1.00  0.00           N  
ATOM    598  H   GLU A  39      28.037  -4.260   1.729  1.00  0.00           H  
ATOM    599  CA  GLU A  39      26.166  -4.150   0.701  1.00  0.00           C  
ATOM    600  HA  GLU A  39      26.158  -4.748  -0.214  1.00  0.00           H  
ATOM    601  CB  GLU A  39      25.666  -5.037   1.868  1.00  0.00           C  
ATOM    602  HB2 GLU A  39      26.481  -5.684   2.194  1.00  0.00           H  
ATOM    603  HB3 GLU A  39      25.394  -4.396   2.707  1.00  0.00           H  
ATOM    604  CG  GLU A  39      24.481  -5.946   1.509  1.00  0.00           C  
ATOM    605  HG2 GLU A  39      23.691  -5.332   1.082  1.00  0.00           H  
ATOM    606  HG3 GLU A  39      24.805  -6.654   0.744  1.00  0.00           H  
ATOM    607  CD  GLU A  39      23.914  -6.713   2.724  1.00  0.00           C  
ATOM    608  OE1 GLU A  39      23.909  -7.970   2.725  1.00  0.00           O  
ATOM    609  OE2 GLU A  39      23.397  -6.084   3.671  1.00  0.00           O  
ATOM    610  C   GLU A  39      25.250  -2.925   0.454  1.00  0.00           C  
ATOM    611  O   GLU A  39      24.604  -2.810  -0.590  1.00  0.00           O  
ATOM    612  N   LYS A  40      25.282  -1.947   1.372  1.00  0.00           N  
ATOM    613  H   LYS A  40      25.872  -2.101   2.174  1.00  0.00           H  
ATOM    614  CA  LYS A  40      24.503  -0.695   1.295  1.00  0.00           C  
ATOM    615  HA  LYS A  40      23.478  -0.942   1.011  1.00  0.00           H  
ATOM    616  CB  LYS A  40      24.482  -0.008   2.670  1.00  0.00           C  
ATOM    617  HB2 LYS A  40      25.498   0.135   3.042  1.00  0.00           H  
ATOM    618  HB3 LYS A  40      24.024   0.976   2.554  1.00  0.00           H  
ATOM    619  CG  LYS A  40      23.659  -0.828   3.674  1.00  0.00           C  
ATOM    620  HG2 LYS A  40      22.716  -1.110   3.202  1.00  0.00           H  
ATOM    621  HG3 LYS A  40      24.202  -1.736   3.942  1.00  0.00           H  
ATOM    622  CD  LYS A  40      23.343  -0.029   4.944  1.00  0.00           C  
ATOM    623  HD2 LYS A  40      24.258   0.150   5.512  1.00  0.00           H  
ATOM    624  HD3 LYS A  40      22.917   0.928   4.653  1.00  0.00           H  
ATOM    625  CE  LYS A  40      22.320  -0.792   5.794  1.00  0.00           C  
ATOM    626  HE2 LYS A  40      21.667  -1.362   5.124  1.00  0.00           H  
ATOM    627  HE3 LYS A  40      22.853  -1.504   6.432  1.00  0.00           H  
ATOM    628  NZ  LYS A  40      21.481   0.131   6.595  1.00  0.00           N  
ATOM    629  HZ1 LYS A  40      20.913   0.700   5.974  1.00  0.00           H  
ATOM    630  HZ2 LYS A  40      20.848  -0.389   7.188  1.00  0.00           H  
ATOM    631  HZ3 LYS A  40      22.053   0.738   7.166  1.00  0.00           H  
ATOM    632  C   LYS A  40      24.992   0.275   0.216  1.00  0.00           C  
ATOM    633  O   LYS A  40      24.173   0.920  -0.432  1.00  0.00           O  
ATOM    634  N   GLU A  41      26.302   0.363  -0.004  1.00  0.00           N  
ATOM    635  H   GLU A  41      26.929  -0.196   0.558  1.00  0.00           H  
ATOM    636  CA  GLU A  41      26.872   1.115  -1.132  1.00  0.00           C  
ATOM    637  HA  GLU A  41      26.562   2.158  -1.082  1.00  0.00           H  
ATOM    638  CB  GLU A  41      28.402   1.052  -1.040  1.00  0.00           C  
ATOM    639  HB2 GLU A  41      28.721   1.476  -0.086  1.00  0.00           H  
ATOM    640  HB3 GLU A  41      28.685   0.002  -1.071  1.00  0.00           H  
ATOM    641  CG  GLU A  41      29.130   1.792  -2.169  1.00  0.00           C  
ATOM    642  HG2 GLU A  41      28.674   1.548  -3.129  1.00  0.00           H  
ATOM    643  HG3 GLU A  41      29.019   2.865  -2.003  1.00  0.00           H  
ATOM    644  CD  GLU A  41      30.617   1.430  -2.265  1.00  0.00           C  
ATOM    645  OE1 GLU A  41      31.054   0.449  -1.613  1.00  0.00           O  
ATOM    646  OE2 GLU A  41      31.299   2.117  -3.060  1.00  0.00           O  
ATOM    647  C   GLU A  41      26.378   0.550  -2.470  1.00  0.00           C  
ATOM    648  O   GLU A  41      25.945   1.296  -3.340  1.00  0.00           O  
ATOM    649  N   THR A  42      26.386  -0.776  -2.607  1.00  0.00           N  
ATOM    650  H   THR A  42      26.783  -1.321  -1.849  1.00  0.00           H  
ATOM    651  CA  THR A  42      25.935  -1.504  -3.800  1.00  0.00           C  
ATOM    652  HA  THR A  42      26.511  -1.153  -4.656  1.00  0.00           H  
ATOM    653  CB  THR A  42      26.212  -3.010  -3.638  1.00  0.00           C  
ATOM    654  HB  THR A  42      25.569  -3.424  -2.862  1.00  0.00           H  
ATOM    655  CG2 THR A  42      25.990  -3.788  -4.932  1.00  0.00           C  
ATOM    656 HG21 THR A  42      26.198  -4.844  -4.759  1.00  0.00           H  
ATOM    657 HG22 THR A  42      24.958  -3.685  -5.258  1.00  0.00           H  
ATOM    658 HG23 THR A  42      26.665  -3.423  -5.707  1.00  0.00           H  
ATOM    659  OG1 THR A  42      27.561  -3.215  -3.272  1.00  0.00           O  
ATOM    660  HG1 THR A  42      27.638  -2.995  -2.324  1.00  0.00           H  
ATOM    661  C   THR A  42      24.454  -1.231  -4.090  1.00  0.00           C  
ATOM    662  O   THR A  42      24.105  -0.888  -5.221  1.00  0.00           O  
ATOM    663  N   PHE A  43      23.582  -1.255  -3.073  1.00  0.00           N  
ATOM    664  H   PHE A  43      23.896  -1.556  -2.155  1.00  0.00           H  
ATOM    665  CA  PHE A  43      22.180  -0.844  -3.234  1.00  0.00           C  
ATOM    666  HA  PHE A  43      21.730  -1.424  -4.039  1.00  0.00           H  
ATOM    667  CB  PHE A  43      21.414  -1.135  -1.936  1.00  0.00           C  
ATOM    668  HB2 PHE A  43      21.833  -0.501  -1.154  1.00  0.00           H  
ATOM    669  HB3 PHE A  43      20.373  -0.839  -2.075  1.00  0.00           H  
ATOM    670  CG  PHE A  43      21.429  -2.572  -1.428  1.00  0.00           C  
ATOM    671  CD1 PHE A  43      21.222  -2.802  -0.055  1.00  0.00           C  
ATOM    672  HD1 PHE A  43      21.064  -1.967   0.611  1.00  0.00           H  
ATOM    673  CE1 PHE A  43      21.217  -4.112   0.454  1.00  0.00           C  
ATOM    674  HE1 PHE A  43      21.059  -4.282   1.510  1.00  0.00           H  
ATOM    675  CZ  PHE A  43      21.431  -5.203  -0.407  1.00  0.00           C  
ATOM    676  HZ  PHE A  43      21.445  -6.209  -0.011  1.00  0.00           H  
ATOM    677  CE2 PHE A  43      21.653  -4.982  -1.776  1.00  0.00           C  
ATOM    678  HE2 PHE A  43      21.829  -5.821  -2.436  1.00  0.00           H  
ATOM    679  CD2 PHE A  43      21.640  -3.672  -2.288  1.00  0.00           C  
ATOM    680  HD2 PHE A  43      21.806  -3.525  -3.344  1.00  0.00           H  
ATOM    681  C   PHE A  43      22.053   0.635  -3.644  1.00  0.00           C  
ATOM    682  O   PHE A  43      21.256   0.964  -4.522  1.00  0.00           O  
ATOM    683  N   CYS A  44      22.886   1.519  -3.083  1.00  0.00           N  
ATOM    684  H   CYS A  44      23.506   1.195  -2.349  1.00  0.00           H  
ATOM    685  CA  CYS A  44      22.944   2.933  -3.456  1.00  0.00           C  
ATOM    686  HA  CYS A  44      21.938   3.351  -3.391  1.00  0.00           H  
ATOM    687  CB  CYS A  44      23.835   3.655  -2.436  1.00  0.00           C  
ATOM    688  HB2 CYS A  44      23.546   3.374  -1.424  1.00  0.00           H  
ATOM    689  HB3 CYS A  44      24.877   3.377  -2.595  1.00  0.00           H  
ATOM    690  SG  CYS A  44      23.673   5.448  -2.625  1.00  0.00           S  
ATOM    691  HG  CYS A  44      22.529   5.612  -1.935  1.00  0.00           H  
ATOM    692  C   CYS A  44      23.432   3.152  -4.905  1.00  0.00           C  
ATOM    693  O   CYS A  44      22.904   4.016  -5.602  1.00  0.00           O  
ATOM    694  N   ARG A  45      24.384   2.350  -5.405  1.00  0.00           N  
ATOM    695  H   ARG A  45      24.824   1.696  -4.763  1.00  0.00           H  
ATOM    696  CA  ARG A  45      24.839   2.364  -6.811  1.00  0.00           C  
ATOM    697  HA  ARG A  45      25.082   3.389  -7.103  1.00  0.00           H  
ATOM    698  CB  ARG A  45      26.100   1.500  -6.978  1.00  0.00           C  
ATOM    699  HB2 ARG A  45      25.954   0.533  -6.498  1.00  0.00           H  
ATOM    700  HB3 ARG A  45      26.281   1.334  -8.041  1.00  0.00           H  
ATOM    701  CG  ARG A  45      27.338   2.184  -6.384  1.00  0.00           C  
ATOM    702  HG2 ARG A  45      27.515   3.122  -6.909  1.00  0.00           H  
ATOM    703  HG3 ARG A  45      27.172   2.396  -5.329  1.00  0.00           H  
ATOM    704  CD  ARG A  45      28.575   1.299  -6.526  1.00  0.00           C  
ATOM    705  HD2 ARG A  45      28.402   0.356  -6.003  1.00  0.00           H  
ATOM    706  HD3 ARG A  45      28.729   1.090  -7.585  1.00  0.00           H  
ATOM    707  NE  ARG A  45      29.758   1.962  -5.949  1.00  0.00           N  
ATOM    708  HE  ARG A  45      29.606   2.570  -5.154  1.00  0.00           H  
ATOM    709  CZ  ARG A  45      31.011   1.849  -6.339  1.00  0.00           C  
ATOM    710  NH1 ARG A  45      31.372   1.130  -7.364  1.00  0.00           N  
ATOM    711 HH11 ARG A  45      30.661   0.608  -7.842  1.00  0.00           H  
ATOM    712 HH12 ARG A  45      32.340   0.924  -7.501  1.00  0.00           H  
ATOM    713  NH2 ARG A  45      31.960   2.400  -5.652  1.00  0.00           N  
ATOM    714 HH21 ARG A  45      31.747   2.594  -4.661  1.00  0.00           H  
ATOM    715 HH22 ARG A  45      32.915   2.288  -5.899  1.00  0.00           H  
ATOM    716  C   ARG A  45      23.729   1.904  -7.754  1.00  0.00           C  
ATOM    717  O   ARG A  45      23.472   2.577  -8.747  1.00  0.00           O  
ATOM    718  N   ALA A  46      23.016   0.831  -7.405  1.00  0.00           N  
ATOM    719  H   ALA A  46      23.299   0.325  -6.573  1.00  0.00           H  
ATOM    720  CA  ALA A  46      21.813   0.404  -8.120  1.00  0.00           C  
ATOM    721  HA  ALA A  46      22.077   0.191  -9.158  1.00  0.00           H  
ATOM    722  CB  ALA A  46      21.284  -0.895  -7.494  1.00  0.00           C  
ATOM    723  HB1 ALA A  46      22.060  -1.660  -7.521  1.00  0.00           H  
ATOM    724  HB2 ALA A  46      20.982  -0.731  -6.461  1.00  0.00           H  
ATOM    725  HB3 ALA A  46      20.425  -1.250  -8.064  1.00  0.00           H  
ATOM    726  C   ALA A  46      20.754   1.523  -8.147  1.00  0.00           C  
ATOM    727  O   ALA A  46      20.275   1.873  -9.222  1.00  0.00           O  
ATOM    728  N   ALA A  47      20.454   2.148  -7.003  1.00  0.00           N  
ATOM    729  H   ALA A  47      20.847   1.801  -6.132  1.00  0.00           H  
ATOM    730  CA  ALA A  47      19.541   3.289  -6.935  1.00  0.00           C  
ATOM    731  HA  ALA A  47      18.557   2.972  -7.284  1.00  0.00           H  
ATOM    732  CB  ALA A  47      19.428   3.716  -5.469  1.00  0.00           C  
ATOM    733  HB1 ALA A  47      20.366   4.149  -5.129  1.00  0.00           H  
ATOM    734  HB2 ALA A  47      18.640   4.459  -5.371  1.00  0.00           H  
ATOM    735  HB3 ALA A  47      19.179   2.862  -4.846  1.00  0.00           H  
ATOM    736  C   ALA A  47      20.008   4.462  -7.820  1.00  0.00           C  
ATOM    737  O   ALA A  47      19.207   5.060  -8.534  1.00  0.00           O  
ATOM    738  N   THR A  48      21.316   4.744  -7.824  1.00  0.00           N  
ATOM    739  H   THR A  48      21.901   4.217  -7.187  1.00  0.00           H  
ATOM    740  CA  THR A  48      21.948   5.832  -8.587  1.00  0.00           C  
ATOM    741  HA  THR A  48      21.419   6.749  -8.352  1.00  0.00           H  
ATOM    742  CB  THR A  48      23.404   6.043  -8.139  1.00  0.00           C  
ATOM    743  HB  THR A  48      23.977   5.132  -8.310  1.00  0.00           H  
ATOM    744  CG2 THR A  48      24.089   7.201  -8.865  1.00  0.00           C  
ATOM    745 HG21 THR A  48      24.221   6.960  -9.919  1.00  0.00           H  
ATOM    746 HG22 THR A  48      23.487   8.105  -8.766  1.00  0.00           H  
ATOM    747 HG23 THR A  48      25.069   7.378  -8.422  1.00  0.00           H  
ATOM    748  OG1 THR A  48      23.427   6.353  -6.762  1.00  0.00           O  
ATOM    749  HG1 THR A  48      23.140   5.545  -6.294  1.00  0.00           H  
ATOM    750  C   THR A  48      21.857   5.624 -10.104  1.00  0.00           C  
ATOM    751  O   THR A  48      21.438   6.538 -10.815  1.00  0.00           O  
ATOM    752  N   VAL A  49      22.182   4.433 -10.621  1.00  0.00           N  
ATOM    753  H   VAL A  49      22.519   3.700 -10.003  1.00  0.00           H  
ATOM    754  CA  VAL A  49      22.045   4.154 -12.066  1.00  0.00           C  
ATOM    755  HA  VAL A  49      22.440   5.015 -12.608  1.00  0.00           H  
ATOM    756  CB  VAL A  49      22.869   2.942 -12.547  1.00  0.00           C  
ATOM    757  HB  VAL A  49      22.783   2.904 -13.633  1.00  0.00           H  
ATOM    758  CG1 VAL A  49      24.358   3.131 -12.219  1.00  0.00           C  
ATOM    759 HG11 VAL A  49      24.710   4.071 -12.647  1.00  0.00           H  
ATOM    760 HG12 VAL A  49      24.517   3.143 -11.142  1.00  0.00           H  
ATOM    761 HG13 VAL A  49      24.933   2.314 -12.654  1.00  0.00           H  
ATOM    762  CG2 VAL A  49      22.382   1.588 -12.014  1.00  0.00           C  
ATOM    763 HG21 VAL A  49      22.962   0.791 -12.479  1.00  0.00           H  
ATOM    764 HG22 VAL A  49      21.336   1.426 -12.270  1.00  0.00           H  
ATOM    765 HG23 VAL A  49      22.506   1.543 -10.936  1.00  0.00           H  
ATOM    766  C   VAL A  49      20.578   4.035 -12.487  1.00  0.00           C  
ATOM    767  O   VAL A  49      20.229   4.493 -13.573  1.00  0.00           O  
ATOM    768  N   LEU A  50      19.696   3.502 -11.630  1.00  0.00           N  
ATOM    769  H   LEU A  50      20.033   3.107 -10.758  1.00  0.00           H  
ATOM    770  CA  LEU A  50      18.259   3.458 -11.915  1.00  0.00           C  
ATOM    771  HA  LEU A  50      18.127   3.048 -12.916  1.00  0.00           H  
ATOM    772  CB  LEU A  50      17.539   2.546 -10.904  1.00  0.00           C  
ATOM    773  HB2 LEU A  50      17.830   2.843  -9.895  1.00  0.00           H  
ATOM    774  HB3 LEU A  50      16.464   2.701 -10.993  1.00  0.00           H  
ATOM    775  CG  LEU A  50      17.831   1.044 -11.105  1.00  0.00           C  
ATOM    776  HG  LEU A  50      18.903   0.878 -11.190  1.00  0.00           H  
ATOM    777  CD1 LEU A  50      17.303   0.236  -9.918  1.00  0.00           C  
ATOM    778 HD11 LEU A  50      17.807   0.561  -9.009  1.00  0.00           H  
ATOM    779 HD12 LEU A  50      16.230   0.395  -9.813  1.00  0.00           H  
ATOM    780 HD13 LEU A  50      17.501  -0.824 -10.076  1.00  0.00           H  
ATOM    781  CD2 LEU A  50      17.157   0.490 -12.364  1.00  0.00           C  
ATOM    782 HD21 LEU A  50      17.403  -0.563 -12.478  1.00  0.00           H  
ATOM    783 HD22 LEU A  50      16.079   0.596 -12.284  1.00  0.00           H  
ATOM    784 HD23 LEU A  50      17.511   1.014 -13.251  1.00  0.00           H  
ATOM    785  C   LEU A  50      17.641   4.862 -11.965  1.00  0.00           C  
ATOM    786  O   LEU A  50      16.816   5.111 -12.844  1.00  0.00           O  
ATOM    787  N   ARG A  51      18.060   5.805 -11.106  1.00  0.00           N  
ATOM    788  H   ARG A  51      18.673   5.532 -10.340  1.00  0.00           H  
ATOM    789  CA  ARG A  51      17.602   7.205 -11.203  1.00  0.00           C  
ATOM    790  HA  ARG A  51      16.551   7.168 -11.475  1.00  0.00           H  
ATOM    791  CB  ARG A  51      17.644   7.914  -9.843  1.00  0.00           C  
ATOM    792  HB2 ARG A  51      16.991   8.785  -9.898  1.00  0.00           H  
ATOM    793  HB3 ARG A  51      17.236   7.226  -9.108  1.00  0.00           H  
ATOM    794  CG  ARG A  51      19.018   8.383  -9.359  1.00  0.00           C  
ATOM    795  HG2 ARG A  51      19.673   7.527  -9.264  1.00  0.00           H  
ATOM    796  HG3 ARG A  51      19.439   9.071 -10.092  1.00  0.00           H  
ATOM    797  CD  ARG A  51      18.919   9.107  -8.008  1.00  0.00           C  
ATOM    798  HD2 ARG A  51      19.858   9.634  -7.845  1.00  0.00           H  
ATOM    799  HD3 ARG A  51      18.125   9.855  -8.065  1.00  0.00           H  
ATOM    800  NE  ARG A  51      18.635   8.195  -6.878  1.00  0.00           N  
ATOM    801  HE  ARG A  51      17.778   7.638  -6.921  1.00  0.00           H  
ATOM    802  CZ  ARG A  51      19.299   8.079  -5.744  1.00  0.00           C  
ATOM    803  NH1 ARG A  51      20.390   8.735  -5.498  1.00  0.00           N  
ATOM    804 HH11 ARG A  51      20.788   9.339  -6.182  1.00  0.00           H  
ATOM    805 HH12 ARG A  51      20.792   8.640  -4.575  1.00  0.00           H  
ATOM    806  NH2 ARG A  51      18.874   7.287  -4.813  1.00  0.00           N  
ATOM    807 HH21 ARG A  51      18.044   6.728  -5.037  1.00  0.00           H  
ATOM    808 HH22 ARG A  51      19.317   7.255  -3.911  1.00  0.00           H  
ATOM    809  C   ARG A  51      18.216   7.994 -12.357  1.00  0.00           C  
ATOM    810  O   ARG A  51      17.529   8.842 -12.922  1.00  0.00           O  
ATOM    811  N   GLN A  52      19.433   7.669 -12.799  1.00  0.00           N  
ATOM    812  H   GLN A  52      19.977   6.982 -12.291  1.00  0.00           H  
ATOM    813  CA  GLN A  52      19.926   8.148 -14.099  1.00  0.00           C  
ATOM    814  HA  GLN A  52      19.841   9.233 -14.133  1.00  0.00           H  
ATOM    815  CB  GLN A  52      21.406   7.780 -14.279  1.00  0.00           C  
ATOM    816  HB2 GLN A  52      21.544   6.725 -14.044  1.00  0.00           H  
ATOM    817  HB3 GLN A  52      21.689   7.935 -15.321  1.00  0.00           H  
ATOM    818  CG  GLN A  52      22.336   8.635 -13.402  1.00  0.00           C  
ATOM    819  HG2 GLN A  52      22.267   9.675 -13.725  1.00  0.00           H  
ATOM    820  HG3 GLN A  52      22.031   8.578 -12.358  1.00  0.00           H  
ATOM    821  CD  GLN A  52      23.789   8.182 -13.490  1.00  0.00           C  
ATOM    822  OE1 GLN A  52      24.113   7.054 -13.817  1.00  0.00           O  
ATOM    823  NE2 GLN A  52      24.746   9.031 -13.184  1.00  0.00           N  
ATOM    824 HE21 GLN A  52      25.678   8.667 -13.291  1.00  0.00           H  
ATOM    825 HE22 GLN A  52      24.538   9.970 -12.899  1.00  0.00           H  
ATOM    826  C   GLN A  52      19.073   7.604 -15.260  1.00  0.00           C  
ATOM    827  O   GLN A  52      18.742   8.357 -16.174  1.00  0.00           O  
ATOM    828  N   PHE A  53      18.651   6.336 -15.194  1.00  0.00           N  
ATOM    829  H   PHE A  53      18.989   5.759 -14.429  1.00  0.00           H  
ATOM    830  CA  PHE A  53      17.843   5.695 -16.234  1.00  0.00           C  
ATOM    831  HA  PHE A  53      18.325   5.878 -17.195  1.00  0.00           H  
ATOM    832  CB  PHE A  53      17.838   4.173 -16.004  1.00  0.00           C  
ATOM    833  HB2 PHE A  53      18.872   3.834 -15.919  1.00  0.00           H  
ATOM    834  HB3 PHE A  53      17.348   3.951 -15.058  1.00  0.00           H  
ATOM    835  CG  PHE A  53      17.158   3.362 -17.091  1.00  0.00           C  
ATOM    836  CD1 PHE A  53      15.760   3.192 -17.073  1.00  0.00           C  
ATOM    837  HD1 PHE A  53      15.171   3.639 -16.287  1.00  0.00           H  
ATOM    838  CE1 PHE A  53      15.127   2.445 -18.080  1.00  0.00           C  
ATOM    839  HE1 PHE A  53      14.053   2.317 -18.069  1.00  0.00           H  
ATOM    840  CZ  PHE A  53      15.890   1.848 -19.100  1.00  0.00           C  
ATOM    841  HZ  PHE A  53      15.404   1.253 -19.861  1.00  0.00           H  
ATOM    842  CE2 PHE A  53      17.287   1.999 -19.111  1.00  0.00           C  
ATOM    843  HE2 PHE A  53      17.873   1.519 -19.884  1.00  0.00           H  
ATOM    844  CD2 PHE A  53      17.920   2.761 -18.113  1.00  0.00           C  
ATOM    845  HD2 PHE A  53      18.994   2.873 -18.130  1.00  0.00           H  
ATOM    846  C   PHE A  53      16.429   6.296 -16.337  1.00  0.00           C  
ATOM    847  O   PHE A  53      16.039   6.742 -17.418  1.00  0.00           O  
ATOM    848  N   TYR A  54      15.651   6.362 -15.244  1.00  0.00           N  
ATOM    849  H   TYR A  54      15.993   5.986 -14.363  1.00  0.00           H  
ATOM    850  CA  TYR A  54      14.292   6.925 -15.326  1.00  0.00           C  
ATOM    851  HA  TYR A  54      13.817   6.474 -16.199  1.00  0.00           H  
ATOM    852  CB  TYR A  54      13.412   6.536 -14.121  1.00  0.00           C  
ATOM    853  HB2 TYR A  54      12.378   6.757 -14.385  1.00  0.00           H  
ATOM    854  HB3 TYR A  54      13.468   5.455 -13.998  1.00  0.00           H  
ATOM    855  CG  TYR A  54      13.674   7.203 -12.776  1.00  0.00           C  
ATOM    856  CD1 TYR A  54      14.061   6.417 -11.674  1.00  0.00           C  
ATOM    857  HD1 TYR A  54      14.209   5.354 -11.792  1.00  0.00           H  
ATOM    858  CE1 TYR A  54      14.270   7.012 -10.415  1.00  0.00           C  
ATOM    859  HE1 TYR A  54      14.568   6.407  -9.575  1.00  0.00           H  
ATOM    860  CZ  TYR A  54      14.129   8.406 -10.255  1.00  0.00           C  
ATOM    861  OH  TYR A  54      14.350   8.994  -9.051  1.00  0.00           O  
ATOM    862  HH  TYR A  54      14.784   8.395  -8.401  1.00  0.00           H  
ATOM    863  CE2 TYR A  54      13.724   9.192 -11.354  1.00  0.00           C  
ATOM    864  HE2 TYR A  54      13.620  10.258 -11.227  1.00  0.00           H  
ATOM    865  CD2 TYR A  54      13.460   8.587 -12.597  1.00  0.00           C  
ATOM    866  HD2 TYR A  54      13.105   9.198 -13.415  1.00  0.00           H  
ATOM    867  C   TYR A  54      14.287   8.437 -15.600  1.00  0.00           C  
ATOM    868  O   TYR A  54      13.403   8.906 -16.312  1.00  0.00           O  
ATOM    869  N   SER A  55      15.264   9.201 -15.094  1.00  0.00           N  
ATOM    870  H   SER A  55      15.951   8.773 -14.484  1.00  0.00           H  
ATOM    871  CA  SER A  55      15.354  10.651 -15.348  1.00  0.00           C  
ATOM    872  HA  SER A  55      14.429  11.122 -15.014  1.00  0.00           H  
ATOM    873  CB  SER A  55      16.507  11.235 -14.526  1.00  0.00           C  
ATOM    874  HB2 SER A  55      16.351  10.990 -13.475  1.00  0.00           H  
ATOM    875  HB3 SER A  55      17.450  10.794 -14.856  1.00  0.00           H  
ATOM    876  OG  SER A  55      16.578  12.640 -14.650  1.00  0.00           O  
ATOM    877  HG  SER A  55      17.358  12.943 -14.179  1.00  0.00           H  
ATOM    878  C   SER A  55      15.515  10.970 -16.844  1.00  0.00           C  
ATOM    879  O   SER A  55      14.970  11.961 -17.336  1.00  0.00           O  
ATOM    880  N   HIE A  56      16.208  10.092 -17.578  1.00  0.00           N  
ATOM    881  H   HIE A  56      16.640   9.312 -17.103  1.00  0.00           H  
ATOM    882  CA  HIE A  56      16.318  10.141 -19.037  1.00  0.00           C  
ATOM    883  HA  HIE A  56      16.500  11.171 -19.346  1.00  0.00           H  
ATOM    884  CB  HIE A  56      17.533   9.296 -19.450  1.00  0.00           C  
ATOM    885  HB2 HIE A  56      18.395   9.608 -18.860  1.00  0.00           H  
ATOM    886  HB3 HIE A  56      17.349   8.242 -19.236  1.00  0.00           H  
ATOM    887  CG  HIE A  56      17.899   9.441 -20.900  1.00  0.00           C  
ATOM    888  ND1 HIE A  56      18.766  10.404 -21.414  1.00  0.00           N  
ATOM    889  CE1 HIE A  56      18.786  10.210 -22.738  1.00  0.00           C  
ATOM    890  HE1 HIE A  56      19.365  10.803 -23.433  1.00  0.00           H  
ATOM    891  NE2 HIE A  56      17.974   9.194 -23.076  1.00  0.00           N  
ATOM    892  HE2 HIE A  56      17.790   8.878 -24.016  1.00  0.00           H  
ATOM    893  CD2 HIE A  56      17.401   8.698 -21.928  1.00  0.00           C  
ATOM    894  HD2 HIE A  56      16.675   7.902 -21.843  1.00  0.00           H  
ATOM    895  C   HIE A  56      15.025   9.680 -19.735  1.00  0.00           C  
ATOM    896  O   HIE A  56      14.401  10.446 -20.471  1.00  0.00           O  
ATOM    897  N   HIE A  57      14.597   8.432 -19.501  1.00  0.00           N  
ATOM    898  H   HIE A  57      15.125   7.862 -18.847  1.00  0.00           H  
ATOM    899  CA  HIE A  57      13.496   7.795 -20.255  1.00  0.00           C  
ATOM    900  HA  HIE A  57      13.624   8.061 -21.307  1.00  0.00           H  
ATOM    901  CB  HIE A  57      13.596   6.267 -20.173  1.00  0.00           C  
ATOM    902  HB2 HIE A  57      13.555   5.957 -19.129  1.00  0.00           H  
ATOM    903  HB3 HIE A  57      12.746   5.827 -20.694  1.00  0.00           H  
ATOM    904  CG  HIE A  57      14.846   5.725 -20.815  1.00  0.00           C  
ATOM    905  ND1 HIE A  57      15.145   5.772 -22.178  1.00  0.00           N  
ATOM    906  CE1 HIE A  57      16.349   5.199 -22.307  1.00  0.00           C  
ATOM    907  HE1 HIE A  57      16.869   5.081 -23.247  1.00  0.00           H  
ATOM    908  NE2 HIE A  57      16.809   4.795 -21.112  1.00  0.00           N  
ATOM    909  HE2 HIE A  57      17.680   4.315 -20.938  1.00  0.00           H  
ATOM    910  CD2 HIE A  57      15.874   5.119 -20.161  1.00  0.00           C  
ATOM    911  HD2 HIE A  57      15.928   4.928 -19.100  1.00  0.00           H  
ATOM    912  C   HIE A  57      12.081   8.271 -19.888  1.00  0.00           C  
ATOM    913  O   HIE A  57      11.122   7.935 -20.585  1.00  0.00           O  
ATOM    914  N   GLU A  58      11.923   9.103 -18.857  1.00  0.00           N  
ATOM    915  H   GLU A  58      12.719   9.269 -18.249  1.00  0.00           H  
ATOM    916  CA  GLU A  58      10.684   9.856 -18.605  1.00  0.00           C  
ATOM    917  HA  GLU A  58       9.848   9.157 -18.621  1.00  0.00           H  
ATOM    918  CB  GLU A  58      10.744  10.479 -17.192  1.00  0.00           C  
ATOM    919  HB2 GLU A  58      10.916   9.668 -16.482  1.00  0.00           H  
ATOM    920  HB3 GLU A  58      11.582  11.175 -17.132  1.00  0.00           H  
ATOM    921  CG  GLU A  58       9.453  11.202 -16.769  1.00  0.00           C  
ATOM    922  HG2 GLU A  58       9.449  12.210 -17.189  1.00  0.00           H  
ATOM    923  HG3 GLU A  58       8.596  10.661 -17.178  1.00  0.00           H  
ATOM    924  CD  GLU A  58       9.299  11.285 -15.244  1.00  0.00           C  
ATOM    925  OE1 GLU A  58       8.302  10.757 -14.695  1.00  0.00           O  
ATOM    926  OE2 GLU A  58      10.175  11.857 -14.552  1.00  0.00           O  
ATOM    927  C   GLU A  58      10.391  10.906 -19.700  1.00  0.00           C  
ATOM    928  O   GLU A  58       9.252  11.357 -19.821  1.00  0.00           O  
ATOM    929  N   LYS A  59      11.395  11.281 -20.514  1.00  0.00           N  
ATOM    930  H   LYS A  59      12.313  10.884 -20.335  1.00  0.00           H  
ATOM    931  CA  LYS A  59      11.318  12.371 -21.509  1.00  0.00           C  
ATOM    932  HA  LYS A  59      10.291  12.735 -21.545  1.00  0.00           H  
ATOM    933  CB  LYS A  59      12.212  13.541 -21.061  1.00  0.00           C  
ATOM    934  HB2 LYS A  59      13.261  13.248 -21.144  1.00  0.00           H  
ATOM    935  HB3 LYS A  59      12.035  14.392 -21.722  1.00  0.00           H  
ATOM    936  CG  LYS A  59      11.920  13.959 -19.613  1.00  0.00           C  
ATOM    937  HG2 LYS A  59      10.843  14.078 -19.483  1.00  0.00           H  
ATOM    938  HG3 LYS A  59      12.275  13.182 -18.934  1.00  0.00           H  
ATOM    939  CD  LYS A  59      12.609  15.273 -19.252  1.00  0.00           C  
ATOM    940  HD2 LYS A  59      13.681  15.191 -19.445  1.00  0.00           H  
ATOM    941  HD3 LYS A  59      12.184  16.076 -19.856  1.00  0.00           H  
ATOM    942  CE  LYS A  59      12.360  15.524 -17.763  1.00  0.00           C  
ATOM    943  HE2 LYS A  59      12.878  14.746 -17.191  1.00  0.00           H  
ATOM    944  HE3 LYS A  59      11.288  15.423 -17.570  1.00  0.00           H  
ATOM    945  NZ  LYS A  59      12.828  16.868 -17.358  1.00  0.00           N  
ATOM    946  HZ1 LYS A  59      12.627  17.025 -16.380  1.00  0.00           H  
ATOM    947  HZ2 LYS A  59      12.361  17.577 -17.908  1.00  0.00           H  
ATOM    948  HZ3 LYS A  59      13.825  16.945 -17.506  1.00  0.00           H  
ATOM    949  C   LYS A  59      11.637  11.950 -22.951  1.00  0.00           C  
ATOM    950  O   LYS A  59      11.713  12.803 -23.832  1.00  0.00           O  
ATOM    951  N   ASP A  60      11.832  10.655 -23.201  1.00  0.00           N  
ATOM    952  H   ASP A  60      11.741  10.009 -22.433  1.00  0.00           H  
ATOM    953  CA  ASP A  60      12.111  10.121 -24.539  1.00  0.00           C  
ATOM    954  HA  ASP A  60      12.938  10.693 -24.963  1.00  0.00           H  
ATOM    955  CB  ASP A  60      12.586   8.665 -24.416  1.00  0.00           C  
ATOM    956  HB2 ASP A  60      13.414   8.630 -23.706  1.00  0.00           H  
ATOM    957  HB3 ASP A  60      11.773   8.063 -24.008  1.00  0.00           H  
ATOM    958  CG  ASP A  60      13.061   8.039 -25.735  1.00  0.00           C  
ATOM    959  OD1 ASP A  60      13.630   6.929 -25.688  1.00  0.00           O  
ATOM    960  OD2 ASP A  60      12.904   8.626 -26.827  1.00  0.00           O  
ATOM    961  C   ASP A  60      10.902  10.270 -25.485  1.00  0.00           C  
ATOM    962  O   ASP A  60       9.807   9.757 -25.230  1.00  0.00           O  
ATOM    963  N   THR A  61      11.116  10.947 -26.617  1.00  0.00           N  
ATOM    964  H   THR A  61      12.061  11.237 -26.825  1.00  0.00           H  
ATOM    965  CA  THR A  61      10.100  11.172 -27.655  1.00  0.00           C  
ATOM    966  HA  THR A  61       9.223  11.621 -27.190  1.00  0.00           H  
ATOM    967  CB  THR A  61      10.606  12.131 -28.741  1.00  0.00           C  
ATOM    968  HB  THR A  61       9.853  12.203 -29.526  1.00  0.00           H  
ATOM    969  CG2 THR A  61      10.882  13.536 -28.208  1.00  0.00           C  
ATOM    970 HG21 THR A  61       9.968  13.944 -27.776  1.00  0.00           H  
ATOM    971 HG22 THR A  61      11.657  13.506 -27.442  1.00  0.00           H  
ATOM    972 HG23 THR A  61      11.203  14.183 -29.024  1.00  0.00           H  
ATOM    973  OG1 THR A  61      11.802  11.652 -29.311  1.00  0.00           O  
ATOM    974  HG1 THR A  61      12.067  12.273 -29.993  1.00  0.00           H  
ATOM    975  C   THR A  61       9.638   9.878 -28.321  1.00  0.00           C  
ATOM    976  O   THR A  61       8.503   9.825 -28.790  1.00  0.00           O  
ATOM    977  N   ARG A  62      10.437   8.802 -28.300  1.00  0.00           N  
ATOM    978  H   ARG A  62      11.357   8.902 -27.866  1.00  0.00           H  
ATOM    979  CA  ARG A  62      10.011   7.469 -28.765  1.00  0.00           C  
ATOM    980  HA  ARG A  62       9.621   7.553 -29.779  1.00  0.00           H  
ATOM    981  CB  ARG A  62      11.213   6.511 -28.763  1.00  0.00           C  
ATOM    982  HB2 ARG A  62      11.605   6.437 -27.747  1.00  0.00           H  
ATOM    983  HB3 ARG A  62      10.876   5.519 -29.069  1.00  0.00           H  
ATOM    984  CG  ARG A  62      12.320   6.978 -29.729  1.00  0.00           C  
ATOM    985  HG2 ARG A  62      11.924   6.966 -30.745  1.00  0.00           H  
ATOM    986  HG3 ARG A  62      12.624   7.999 -29.494  1.00  0.00           H  
ATOM    987  CD  ARG A  62      13.562   6.083 -29.675  1.00  0.00           C  
ATOM    988  HD2 ARG A  62      13.264   5.051 -29.866  1.00  0.00           H  
ATOM    989  HD3 ARG A  62      14.249   6.406 -30.460  1.00  0.00           H  
ATOM    990  NE  ARG A  62      14.233   6.168 -28.368  1.00  0.00           N  
ATOM    991  HE  ARG A  62      13.762   6.698 -27.626  1.00  0.00           H  
ATOM    992  CZ  ARG A  62      15.384   5.637 -28.011  1.00  0.00           C  
ATOM    993  NH1 ARG A  62      16.160   4.983 -28.834  1.00  0.00           N  
ATOM    994 HH11 ARG A  62      15.859   4.870 -29.783  1.00  0.00           H  
ATOM    995 HH12 ARG A  62      17.045   4.645 -28.513  1.00  0.00           H  
ATOM    996  NH2 ARG A  62      15.775   5.752 -26.783  1.00  0.00           N  
ATOM    997 HH21 ARG A  62      15.093   6.194 -26.150  1.00  0.00           H  
ATOM    998 HH22 ARG A  62      16.586   5.302 -26.422  1.00  0.00           H  
ATOM    999  C   ARG A  62       8.862   6.914 -27.915  1.00  0.00           C  
ATOM   1000  O   ARG A  62       7.954   6.283 -28.447  1.00  0.00           O  
ATOM   1001  N   CYS A  63       8.870   7.210 -26.617  1.00  0.00           N  
ATOM   1002  H   CYS A  63       9.651   7.740 -26.259  1.00  0.00           H  
ATOM   1003  CA  CYS A  63       7.807   6.846 -25.681  1.00  0.00           C  
ATOM   1004  HA  CYS A  63       7.489   5.827 -25.898  1.00  0.00           H  
ATOM   1005  CB  CYS A  63       8.374   6.876 -24.256  1.00  0.00           C  
ATOM   1006  HB2 CYS A  63       8.668   7.893 -23.995  1.00  0.00           H  
ATOM   1007  HB3 CYS A  63       7.607   6.540 -23.558  1.00  0.00           H  
ATOM   1008  SG  CYS A  63       9.819   5.777 -24.146  1.00  0.00           S  
ATOM   1009  HG  CYS A  63      10.122   6.053 -22.871  1.00  0.00           H  
ATOM   1010  C   CYS A  63       6.565   7.743 -25.821  1.00  0.00           C  
ATOM   1011  O   CYS A  63       5.456   7.272 -25.583  1.00  0.00           O  
ATOM   1012  N   LEU A  64       6.722   9.002 -26.252  1.00  0.00           N  
ATOM   1013  H   LEU A  64       7.664   9.344 -26.390  1.00  0.00           H  
ATOM   1014  CA  LEU A  64       5.595   9.853 -26.669  1.00  0.00           C  
ATOM   1015  HA  LEU A  64       4.795   9.764 -25.934  1.00  0.00           H  
ATOM   1016  CB  LEU A  64       6.049  11.323 -26.747  1.00  0.00           C  
ATOM   1017  HB2 LEU A  64       6.870  11.395 -27.460  1.00  0.00           H  
ATOM   1018  HB3 LEU A  64       5.224  11.918 -27.145  1.00  0.00           H  
ATOM   1019  CG  LEU A  64       6.494  11.941 -25.408  1.00  0.00           C  
ATOM   1020  HG  LEU A  64       7.268  11.323 -24.952  1.00  0.00           H  
ATOM   1021  CD1 LEU A  64       7.064  13.339 -25.648  1.00  0.00           C  
ATOM   1022 HD11 LEU A  64       6.311  13.981 -26.104  1.00  0.00           H  
ATOM   1023 HD12 LEU A  64       7.927  13.275 -26.308  1.00  0.00           H  
ATOM   1024 HD13 LEU A  64       7.387  13.767 -24.700  1.00  0.00           H  
ATOM   1025  CD2 LEU A  64       5.319  12.076 -24.438  1.00  0.00           C  
ATOM   1026 HD21 LEU A  64       5.663  12.536 -23.513  1.00  0.00           H  
ATOM   1027 HD22 LEU A  64       4.927  11.088 -24.212  1.00  0.00           H  
ATOM   1028 HD23 LEU A  64       4.533  12.685 -24.883  1.00  0.00           H  
ATOM   1029  C   LEU A  64       4.986   9.413 -28.013  1.00  0.00           C  
ATOM   1030  O   LEU A  64       3.792   9.591 -28.224  1.00  0.00           O  
ATOM   1031  N   GLY A  65       5.795   8.829 -28.902  1.00  0.00           N  
ATOM   1032  H   GLY A  65       6.785   8.807 -28.690  1.00  0.00           H  
ATOM   1033  CA  GLY A  65       5.372   8.262 -30.189  1.00  0.00           C  
ATOM   1034  HA2 GLY A  65       4.608   8.904 -30.631  1.00  0.00           H  
ATOM   1035  HA3 GLY A  65       6.231   8.239 -30.859  1.00  0.00           H  
ATOM   1036  C   GLY A  65       4.798   6.841 -30.112  1.00  0.00           C  
ATOM   1037  O   GLY A  65       4.433   6.273 -31.140  1.00  0.00           O  
ATOM   1038  N   ALA A  66       4.727   6.254 -28.913  1.00  0.00           N  
ATOM   1039  H   ALA A  66       5.026   6.788 -28.113  1.00  0.00           H  
ATOM   1040  CA  ALA A  66       4.060   4.981 -28.672  1.00  0.00           C  
ATOM   1041  HA  ALA A  66       4.324   4.296 -29.479  1.00  0.00           H  
ATOM   1042  CB  ALA A  66       4.595   4.401 -27.356  1.00  0.00           C  
ATOM   1043  HB1 ALA A  66       4.254   3.374 -27.245  1.00  0.00           H  
ATOM   1044  HB2 ALA A  66       5.687   4.408 -27.365  1.00  0.00           H  
ATOM   1045  HB3 ALA A  66       4.238   4.996 -26.514  1.00  0.00           H  
ATOM   1046  C   ALA A  66       2.526   5.141 -28.655  1.00  0.00           C  
ATOM   1047  O   ALA A  66       1.996   6.237 -28.478  1.00  0.00           O  
ATOM   1048  N   THR A  67       1.777   4.037 -28.782  1.00  0.00           N  
ATOM   1049  H   THR A  67       2.229   3.142 -28.871  1.00  0.00           H  
ATOM   1050  CA  THR A  67       0.317   4.075 -28.571  1.00  0.00           C  
ATOM   1051  HA  THR A  67      -0.094   4.856 -29.212  1.00  0.00           H  
ATOM   1052  CB  THR A  67      -0.377   2.750 -28.934  1.00  0.00           C  
ATOM   1053  HB  THR A  67      -1.451   2.884 -28.798  1.00  0.00           H  
ATOM   1054  CG2 THR A  67      -0.141   2.338 -30.385  1.00  0.00           C  
ATOM   1055 HG21 THR A  67      -0.450   3.148 -31.047  1.00  0.00           H  
ATOM   1056 HG22 THR A  67       0.914   2.124 -30.556  1.00  0.00           H  
ATOM   1057 HG23 THR A  67      -0.731   1.452 -30.621  1.00  0.00           H  
ATOM   1058  OG1 THR A  67       0.034   1.689 -28.100  1.00  0.00           O  
ATOM   1059  HG1 THR A  67      -0.388   0.890 -28.432  1.00  0.00           H  
ATOM   1060  C   THR A  67      -0.013   4.439 -27.121  1.00  0.00           C  
ATOM   1061  O   THR A  67       0.757   4.136 -26.211  1.00  0.00           O  
ATOM   1062  N   ALA A  68      -1.191   5.023 -26.869  1.00  0.00           N  
ATOM   1063  H   ALA A  68      -1.775   5.298 -27.644  1.00  0.00           H  
ATOM   1064  CA  ALA A  68      -1.590   5.456 -25.523  1.00  0.00           C  
ATOM   1065  HA  ALA A  68      -0.921   6.258 -25.206  1.00  0.00           H  
ATOM   1066  CB  ALA A  68      -3.011   6.026 -25.617  1.00  0.00           C  
ATOM   1067  HB1 ALA A  68      -3.709   5.254 -25.944  1.00  0.00           H  
ATOM   1068  HB2 ALA A  68      -3.324   6.394 -24.638  1.00  0.00           H  
ATOM   1069  HB3 ALA A  68      -3.033   6.855 -26.326  1.00  0.00           H  
ATOM   1070  C   ALA A  68      -1.505   4.337 -24.459  1.00  0.00           C  
ATOM   1071  O   ALA A  68      -1.133   4.590 -23.315  1.00  0.00           O  
ATOM   1072  N   GLN A  69      -1.787   3.088 -24.842  1.00  0.00           N  
ATOM   1073  H   GLN A  69      -2.085   2.946 -25.795  1.00  0.00           H  
ATOM   1074  CA  GLN A  69      -1.694   1.916 -23.969  1.00  0.00           C  
ATOM   1075  HA  GLN A  69      -2.176   2.161 -23.022  1.00  0.00           H  
ATOM   1076  CB  GLN A  69      -2.492   0.790 -24.639  1.00  0.00           C  
ATOM   1077  HB2 GLN A  69      -3.456   1.205 -24.942  1.00  0.00           H  
ATOM   1078  HB3 GLN A  69      -1.974   0.449 -25.538  1.00  0.00           H  
ATOM   1079  CG  GLN A  69      -2.768  -0.405 -23.718  1.00  0.00           C  
ATOM   1080  HG2 GLN A  69      -1.869  -1.012 -23.613  1.00  0.00           H  
ATOM   1081  HG3 GLN A  69      -3.057  -0.033 -22.735  1.00  0.00           H  
ATOM   1082  CD  GLN A  69      -3.906  -1.271 -24.256  1.00  0.00           C  
ATOM   1083  OE1 GLN A  69      -4.157  -1.356 -25.446  1.00  0.00           O  
ATOM   1084  NE2 GLN A  69      -4.653  -1.940 -23.404  1.00  0.00           N  
ATOM   1085 HE21 GLN A  69      -4.493  -1.890 -22.417  1.00  0.00           H  
ATOM   1086 HE22 GLN A  69      -5.391  -2.486 -23.815  1.00  0.00           H  
ATOM   1087  C   GLN A  69      -0.241   1.509 -23.647  1.00  0.00           C  
ATOM   1088  O   GLN A  69       0.052   1.163 -22.502  1.00  0.00           O  
ATOM   1089  N   GLN A  70       0.679   1.606 -24.617  1.00  0.00           N  
ATOM   1090  H   GLN A  70       0.396   1.957 -25.523  1.00  0.00           H  
ATOM   1091  CA  GLN A  70       2.120   1.441 -24.377  1.00  0.00           C  
ATOM   1092  HA  GLN A  70       2.296   0.524 -23.810  1.00  0.00           H  
ATOM   1093  CB  GLN A  70       2.861   1.343 -25.722  1.00  0.00           C  
ATOM   1094  HB2 GLN A  70       2.475   2.108 -26.394  1.00  0.00           H  
ATOM   1095  HB3 GLN A  70       3.923   1.542 -25.569  1.00  0.00           H  
ATOM   1096  CG  GLN A  70       2.714  -0.027 -26.406  1.00  0.00           C  
ATOM   1097  HG2 GLN A  70       1.671  -0.344 -26.386  1.00  0.00           H  
ATOM   1098  HG3 GLN A  70       3.003   0.082 -27.450  1.00  0.00           H  
ATOM   1099  CD  GLN A  70       3.606  -1.115 -25.809  1.00  0.00           C  
ATOM   1100  OE1 GLN A  70       4.392  -0.916 -24.898  1.00  0.00           O  
ATOM   1101  NE2 GLN A  70       3.554  -2.320 -26.335  1.00  0.00           N  
ATOM   1102 HE21 GLN A  70       4.176  -2.998 -25.922  1.00  0.00           H  
ATOM   1103 HE22 GLN A  70       3.024  -2.497 -27.168  1.00  0.00           H  
ATOM   1104  C   GLN A  70       2.676   2.601 -23.535  1.00  0.00           C  
ATOM   1105  O   GLN A  70       3.356   2.373 -22.540  1.00  0.00           O  
ATOM   1106  N   PHE A  71       2.315   3.844 -23.866  1.00  0.00           N  
ATOM   1107  H   PHE A  71       1.773   3.974 -24.715  1.00  0.00           H  
ATOM   1108  CA  PHE A  71       2.684   5.045 -23.111  1.00  0.00           C  
ATOM   1109  HA  PHE A  71       3.772   5.109 -23.088  1.00  0.00           H  
ATOM   1110  CB  PHE A  71       2.136   6.263 -23.871  1.00  0.00           C  
ATOM   1111  HB2 PHE A  71       2.551   6.252 -24.881  1.00  0.00           H  
ATOM   1112  HB3 PHE A  71       1.056   6.144 -23.965  1.00  0.00           H  
ATOM   1113  CG  PHE A  71       2.417   7.637 -23.283  1.00  0.00           C  
ATOM   1114  CD1 PHE A  71       1.406   8.619 -23.299  1.00  0.00           C  
ATOM   1115  HD1 PHE A  71       0.427   8.374 -23.689  1.00  0.00           H  
ATOM   1116  CE1 PHE A  71       1.683   9.937 -22.892  1.00  0.00           C  
ATOM   1117  HE1 PHE A  71       0.918  10.696 -22.982  1.00  0.00           H  
ATOM   1118  CZ  PHE A  71       2.976  10.277 -22.456  1.00  0.00           C  
ATOM   1119  HZ  PHE A  71       3.216  11.300 -22.202  1.00  0.00           H  
ATOM   1120  CE2 PHE A  71       3.980   9.294 -22.406  1.00  0.00           C  
ATOM   1121  HE2 PHE A  71       4.987   9.559 -22.106  1.00  0.00           H  
ATOM   1122  CD2 PHE A  71       3.706   7.982 -22.832  1.00  0.00           C  
ATOM   1123  HD2 PHE A  71       4.507   7.257 -22.866  1.00  0.00           H  
ATOM   1124  C   PHE A  71       2.189   4.994 -21.653  1.00  0.00           C  
ATOM   1125  O   PHE A  71       2.933   5.350 -20.741  1.00  0.00           O  
ATOM   1126  N   HIE A  72       0.986   4.465 -21.408  1.00  0.00           N  
ATOM   1127  H   HIE A  72       0.390   4.258 -22.202  1.00  0.00           H  
ATOM   1128  CA  HIE A  72       0.483   4.196 -20.057  1.00  0.00           C  
ATOM   1129  HA  HIE A  72       0.495   5.125 -19.486  1.00  0.00           H  
ATOM   1130  CB  HIE A  72      -0.972   3.712 -20.120  1.00  0.00           C  
ATOM   1131  HB2 HIE A  72      -1.588   4.490 -20.573  1.00  0.00           H  
ATOM   1132  HB3 HIE A  72      -1.037   2.822 -20.744  1.00  0.00           H  
ATOM   1133  CG  HIE A  72      -1.525   3.399 -18.754  1.00  0.00           C  
ATOM   1134  ND1 HIE A  72      -1.712   4.339 -17.743  1.00  0.00           N  
ATOM   1135  CE1 HIE A  72      -2.174   3.654 -16.686  1.00  0.00           C  
ATOM   1136  HE1 HIE A  72      -2.421   4.095 -15.727  1.00  0.00           H  
ATOM   1137  NE2 HIE A  72      -2.283   2.348 -16.985  1.00  0.00           N  
ATOM   1138  HE2 HIE A  72      -2.614   1.634 -16.350  1.00  0.00           H  
ATOM   1139  CD2 HIE A  72      -1.871   2.165 -18.287  1.00  0.00           C  
ATOM   1140  HD2 HIE A  72      -1.808   1.235 -18.831  1.00  0.00           H  
ATOM   1141  C   HIE A  72       1.376   3.208 -19.295  1.00  0.00           C  
ATOM   1142  O   HIE A  72       1.877   3.544 -18.224  1.00  0.00           O  
ATOM   1143  N   ARG A  73       1.642   2.018 -19.851  1.00  0.00           N  
ATOM   1144  H   ARG A  73       1.252   1.806 -20.764  1.00  0.00           H  
ATOM   1145  CA  ARG A  73       2.526   1.032 -19.195  1.00  0.00           C  
ATOM   1146  HA  ARG A  73       2.171   0.880 -18.174  1.00  0.00           H  
ATOM   1147  CB  ARG A  73       2.464  -0.327 -19.913  1.00  0.00           C  
ATOM   1148  HB2 ARG A  73       2.650  -0.201 -20.982  1.00  0.00           H  
ATOM   1149  HB3 ARG A  73       3.256  -0.953 -19.505  1.00  0.00           H  
ATOM   1150  CG  ARG A  73       1.114  -1.044 -19.690  1.00  0.00           C  
ATOM   1151  HG2 ARG A  73       0.808  -0.913 -18.651  1.00  0.00           H  
ATOM   1152  HG3 ARG A  73       0.355  -0.609 -20.340  1.00  0.00           H  
ATOM   1153  CD  ARG A  73       1.235  -2.550 -19.967  1.00  0.00           C  
ATOM   1154  HD2 ARG A  73       1.506  -2.711 -21.014  1.00  0.00           H  
ATOM   1155  HD3 ARG A  73       2.043  -2.919 -19.343  1.00  0.00           H  
ATOM   1156  NE  ARG A  73       0.011  -3.309 -19.625  1.00  0.00           N  
ATOM   1157  HE  ARG A  73      -0.858  -2.811 -19.659  1.00  0.00           H  
ATOM   1158  CZ  ARG A  73      -0.025  -4.566 -19.200  1.00  0.00           C  
ATOM   1159  NH1 ARG A  73       1.022  -5.318 -19.102  1.00  0.00           N  
ATOM   1160 HH11 ARG A  73       1.953  -4.948 -19.200  1.00  0.00           H  
ATOM   1161 HH12 ARG A  73       0.968  -6.240 -18.655  1.00  0.00           H  
ATOM   1162  NH2 ARG A  73      -1.131  -5.146 -18.842  1.00  0.00           N  
ATOM   1163 HH21 ARG A  73      -2.008  -4.667 -18.851  1.00  0.00           H  
ATOM   1164 HH22 ARG A  73      -1.047  -6.094 -18.496  1.00  0.00           H  
ATOM   1165  C   ARG A  73       3.968   1.542 -19.026  1.00  0.00           C  
ATOM   1166  O   ARG A  73       4.603   1.241 -18.021  1.00  0.00           O  
ATOM   1167  N   HIE A  74       4.455   2.410 -19.922  1.00  0.00           N  
ATOM   1168  H   HIE A  74       3.911   2.567 -20.762  1.00  0.00           H  
ATOM   1169  CA  HIE A  74       5.728   3.139 -19.764  1.00  0.00           C  
ATOM   1170  HA  HIE A  74       6.515   2.429 -19.517  1.00  0.00           H  
ATOM   1171  CB  HIE A  74       6.135   3.830 -21.075  1.00  0.00           C  
ATOM   1172  HB2 HIE A  74       6.179   3.085 -21.871  1.00  0.00           H  
ATOM   1173  HB3 HIE A  74       5.389   4.574 -21.348  1.00  0.00           H  
ATOM   1174  CG  HIE A  74       7.486   4.501 -20.982  1.00  0.00           C  
ATOM   1175  ND1 HIE A  74       8.711   3.834 -20.990  1.00  0.00           N  
ATOM   1176  CE1 HIE A  74       9.649   4.778 -20.820  1.00  0.00           C  
ATOM   1177  HE1 HIE A  74      10.713   4.588 -20.785  1.00  0.00           H  
ATOM   1178  NE2 HIE A  74       9.081   5.991 -20.719  1.00  0.00           N  
ATOM   1179  HE2 HIE A  74       9.601   6.867 -20.619  1.00  0.00           H  
ATOM   1180  CD2 HIE A  74       7.714   5.836 -20.802  1.00  0.00           C  
ATOM   1181  HD2 HIE A  74       6.965   6.609 -20.723  1.00  0.00           H  
ATOM   1182  C   HIE A  74       5.702   4.139 -18.603  1.00  0.00           C  
ATOM   1183  O   HIE A  74       6.649   4.177 -17.823  1.00  0.00           O  
ATOM   1184  N   LYS A  75       4.607   4.888 -18.400  1.00  0.00           N  
ATOM   1185  H   LYS A  75       3.847   4.828 -19.072  1.00  0.00           H  
ATOM   1186  CA  LYS A  75       4.448   5.715 -17.188  1.00  0.00           C  
ATOM   1187  HA  LYS A  75       5.327   6.353 -17.080  1.00  0.00           H  
ATOM   1188  CB  LYS A  75       3.207   6.614 -17.263  1.00  0.00           C  
ATOM   1189  HB2 LYS A  75       2.324   6.017 -17.496  1.00  0.00           H  
ATOM   1190  HB3 LYS A  75       3.057   7.075 -16.285  1.00  0.00           H  
ATOM   1191  CG  LYS A  75       3.373   7.729 -18.301  1.00  0.00           C  
ATOM   1192  HG2 LYS A  75       4.284   8.292 -18.090  1.00  0.00           H  
ATOM   1193  HG3 LYS A  75       3.463   7.292 -19.293  1.00  0.00           H  
ATOM   1194  CD  LYS A  75       2.175   8.683 -18.273  1.00  0.00           C  
ATOM   1195  HD2 LYS A  75       1.247   8.108 -18.298  1.00  0.00           H  
ATOM   1196  HD3 LYS A  75       2.213   9.279 -17.359  1.00  0.00           H  
ATOM   1197  CE  LYS A  75       2.252   9.584 -19.505  1.00  0.00           C  
ATOM   1198  HE2 LYS A  75       3.235  10.063 -19.533  1.00  0.00           H  
ATOM   1199  HE3 LYS A  75       2.173   8.948 -20.394  1.00  0.00           H  
ATOM   1200  NZ  LYS A  75       1.183  10.609 -19.518  1.00  0.00           N  
ATOM   1201  HZ1 LYS A  75       1.224  11.133 -20.383  1.00  0.00           H  
ATOM   1202  HZ2 LYS A  75       1.297  11.251 -18.745  1.00  0.00           H  
ATOM   1203  HZ3 LYS A  75       0.274  10.170 -19.457  1.00  0.00           H  
ATOM   1204  C   LYS A  75       4.410   4.850 -15.928  1.00  0.00           C  
ATOM   1205  O   LYS A  75       5.094   5.182 -14.966  1.00  0.00           O  
ATOM   1206  N   GLN A  76       3.679   3.731 -15.934  1.00  0.00           N  
ATOM   1207  H   GLN A  76       3.109   3.536 -16.750  1.00  0.00           H  
ATOM   1208  CA  GLN A  76       3.662   2.787 -14.808  1.00  0.00           C  
ATOM   1209  HA  GLN A  76       3.348   3.320 -13.910  1.00  0.00           H  
ATOM   1210  CB  GLN A  76       2.666   1.642 -15.078  1.00  0.00           C  
ATOM   1211  HB2 GLN A  76       2.931   1.147 -16.010  1.00  0.00           H  
ATOM   1212  HB3 GLN A  76       2.756   0.902 -14.281  1.00  0.00           H  
ATOM   1213  CG  GLN A  76       1.195   2.087 -15.157  1.00  0.00           C  
ATOM   1214  HG2 GLN A  76       1.065   2.848 -15.922  1.00  0.00           H  
ATOM   1215  HG3 GLN A  76       0.585   1.227 -15.439  1.00  0.00           H  
ATOM   1216  CD  GLN A  76       0.689   2.635 -13.829  1.00  0.00           C  
ATOM   1217  OE1 GLN A  76       0.769   3.823 -13.548  1.00  0.00           O  
ATOM   1218  NE2 GLN A  76       0.186   1.791 -12.951  1.00  0.00           N  
ATOM   1219 HE21 GLN A  76      -0.017   2.147 -12.034  1.00  0.00           H  
ATOM   1220 HE22 GLN A  76       0.192   0.796 -13.123  1.00  0.00           H  
ATOM   1221  C   GLN A  76       5.068   2.237 -14.516  1.00  0.00           C  
ATOM   1222  O   GLN A  76       5.487   2.195 -13.362  1.00  0.00           O  
ATOM   1223  N   LEU A  77       5.838   1.899 -15.556  1.00  0.00           N  
ATOM   1224  H   LEU A  77       5.423   1.901 -16.480  1.00  0.00           H  
ATOM   1225  CA  LEU A  77       7.232   1.474 -15.443  1.00  0.00           C  
ATOM   1226  HA  LEU A  77       7.279   0.611 -14.779  1.00  0.00           H  
ATOM   1227  CB  LEU A  77       7.721   1.033 -16.830  1.00  0.00           C  
ATOM   1228  HB2 LEU A  77       7.043   0.282 -17.235  1.00  0.00           H  
ATOM   1229  HB3 LEU A  77       7.683   1.889 -17.501  1.00  0.00           H  
ATOM   1230  CG  LEU A  77       9.153   0.469 -16.803  1.00  0.00           C  
ATOM   1231  HG  LEU A  77       9.663   0.756 -15.886  1.00  0.00           H  
ATOM   1232  CD1 LEU A  77       9.144  -1.056 -16.880  1.00  0.00           C  
ATOM   1233 HD11 LEU A  77      10.159  -1.437 -16.779  1.00  0.00           H  
ATOM   1234 HD12 LEU A  77       8.527  -1.472 -16.083  1.00  0.00           H  
ATOM   1235 HD13 LEU A  77       8.740  -1.381 -17.838  1.00  0.00           H  
ATOM   1236  CD2 LEU A  77       9.950   1.035 -17.971  1.00  0.00           C  
ATOM   1237 HD21 LEU A  77       9.420   0.850 -18.904  1.00  0.00           H  
ATOM   1238 HD22 LEU A  77      10.069   2.111 -17.843  1.00  0.00           H  
ATOM   1239 HD23 LEU A  77      10.935   0.572 -18.010  1.00  0.00           H  
ATOM   1240  C   LEU A  77       8.117   2.574 -14.829  1.00  0.00           C  
ATOM   1241  O   LEU A  77       8.789   2.318 -13.833  1.00  0.00           O  
ATOM   1242  N   ILE A  78       8.069   3.809 -15.344  1.00  0.00           N  
ATOM   1243  H   ILE A  78       7.476   3.965 -16.156  1.00  0.00           H  
ATOM   1244  CA  ILE A  78       8.814   4.957 -14.797  1.00  0.00           C  
ATOM   1245  HA  ILE A  78       9.875   4.713 -14.806  1.00  0.00           H  
ATOM   1246  CB  ILE A  78       8.595   6.212 -15.682  1.00  0.00           C  
ATOM   1247  HB  ILE A  78       7.524   6.300 -15.871  1.00  0.00           H  
ATOM   1248  CG2 ILE A  78       9.026   7.518 -14.988  1.00  0.00           C  
ATOM   1249 HG21 ILE A  78       8.957   8.346 -15.694  1.00  0.00           H  
ATOM   1250 HG22 ILE A  78       8.361   7.741 -14.153  1.00  0.00           H  
ATOM   1251 HG23 ILE A  78      10.051   7.441 -14.625  1.00  0.00           H  
ATOM   1252  CG1 ILE A  78       9.292   6.092 -17.062  1.00  0.00           C  
ATOM   1253 HG12 ILE A  78       8.990   5.160 -17.537  1.00  0.00           H  
ATOM   1254 HG13 ILE A  78       8.935   6.903 -17.698  1.00  0.00           H  
ATOM   1255  CD1 ILE A  78      10.827   6.137 -17.059  1.00  0.00           C  
ATOM   1256 HD11 ILE A  78      11.180   7.097 -16.685  1.00  0.00           H  
ATOM   1257 HD12 ILE A  78      11.187   6.012 -18.080  1.00  0.00           H  
ATOM   1258 HD13 ILE A  78      11.233   5.333 -16.447  1.00  0.00           H  
ATOM   1259  C   ILE A  78       8.449   5.204 -13.324  1.00  0.00           C  
ATOM   1260  O   ILE A  78       9.342   5.435 -12.507  1.00  0.00           O  
ATOM   1261  N   ARG A  79       7.165   5.081 -12.950  1.00  0.00           N  
ATOM   1262  H   ARG A  79       6.475   4.906 -13.676  1.00  0.00           H  
ATOM   1263  CA  ARG A  79       6.713   5.146 -11.548  1.00  0.00           C  
ATOM   1264  HA  ARG A  79       7.070   6.075 -11.102  1.00  0.00           H  
ATOM   1265  CB  ARG A  79       5.182   5.119 -11.458  1.00  0.00           C  
ATOM   1266  HB2 ARG A  79       4.787   4.279 -12.027  1.00  0.00           H  
ATOM   1267  HB3 ARG A  79       4.910   4.970 -10.411  1.00  0.00           H  
ATOM   1268  CG  ARG A  79       4.527   6.417 -11.953  1.00  0.00           C  
ATOM   1269  HG2 ARG A  79       4.932   7.268 -11.402  1.00  0.00           H  
ATOM   1270  HG3 ARG A  79       4.733   6.573 -13.007  1.00  0.00           H  
ATOM   1271  CD  ARG A  79       3.012   6.348 -11.740  1.00  0.00           C  
ATOM   1272  HD2 ARG A  79       2.546   7.183 -12.266  1.00  0.00           H  
ATOM   1273  HD3 ARG A  79       2.622   5.411 -12.144  1.00  0.00           H  
ATOM   1274  NE  ARG A  79       2.719   6.452 -10.306  1.00  0.00           N  
ATOM   1275  HE  ARG A  79       3.499   6.390  -9.648  1.00  0.00           H  
ATOM   1276  CZ  ARG A  79       1.582   6.739  -9.717  1.00  0.00           C  
ATOM   1277  NH1 ARG A  79       0.408   6.638 -10.265  1.00  0.00           N  
ATOM   1278 HH11 ARG A  79       0.309   6.164 -11.142  1.00  0.00           H  
ATOM   1279 HH12 ARG A  79      -0.377   6.862  -9.663  1.00  0.00           H  
ATOM   1280  NH2 ARG A  79       1.613   7.160  -8.504  1.00  0.00           N  
ATOM   1281 HH21 ARG A  79       2.501   7.115  -8.015  1.00  0.00           H  
ATOM   1282 HH22 ARG A  79       0.747   7.387  -8.007  1.00  0.00           H  
ATOM   1283  C   ARG A  79       7.297   4.023 -10.692  1.00  0.00           C  
ATOM   1284  O   ARG A  79       7.907   4.312  -9.666  1.00  0.00           O  
ATOM   1285  N   PHE A  80       7.185   2.761 -11.104  1.00  0.00           N  
ATOM   1286  H   PHE A  80       6.657   2.558 -11.949  1.00  0.00           H  
ATOM   1287  CA  PHE A  80       7.766   1.657 -10.331  1.00  0.00           C  
ATOM   1288  HA  PHE A  80       7.413   1.752  -9.306  1.00  0.00           H  
ATOM   1289  CB  PHE A  80       7.283   0.302 -10.865  1.00  0.00           C  
ATOM   1290  HB2 PHE A  80       7.455   0.277 -11.939  1.00  0.00           H  
ATOM   1291  HB3 PHE A  80       7.882  -0.481 -10.402  1.00  0.00           H  
ATOM   1292  CG  PHE A  80       5.824  -0.018 -10.592  1.00  0.00           C  
ATOM   1293  CD1 PHE A  80       4.963  -0.345 -11.657  1.00  0.00           C  
ATOM   1294  HD1 PHE A  80       5.338  -0.372 -12.670  1.00  0.00           H  
ATOM   1295  CE1 PHE A  80       3.603  -0.606 -11.413  1.00  0.00           C  
ATOM   1296  HE1 PHE A  80       2.935  -0.835 -12.231  1.00  0.00           H  
ATOM   1297  CZ  PHE A  80       3.102  -0.552 -10.102  1.00  0.00           C  
ATOM   1298  HZ  PHE A  80       2.049  -0.729  -9.926  1.00  0.00           H  
ATOM   1299  CE2 PHE A  80       3.964  -0.264  -9.030  1.00  0.00           C  
ATOM   1300  HE2 PHE A  80       3.577  -0.222  -8.021  1.00  0.00           H  
ATOM   1301  CD2 PHE A  80       5.325  -0.004  -9.274  1.00  0.00           C  
ATOM   1302  HD2 PHE A  80       5.977   0.224  -8.445  1.00  0.00           H  
ATOM   1303  C   PHE A  80       9.299   1.736 -10.247  1.00  0.00           C  
ATOM   1304  O   PHE A  80       9.840   1.397  -9.196  1.00  0.00           O  
ATOM   1305  N   LEU A  81      10.001   2.243 -11.270  1.00  0.00           N  
ATOM   1306  H   LEU A  81       9.508   2.435 -12.139  1.00  0.00           H  
ATOM   1307  CA  LEU A  81      11.443   2.530 -11.198  1.00  0.00           C  
ATOM   1308  HA  LEU A  81      11.954   1.623 -10.880  1.00  0.00           H  
ATOM   1309  CB  LEU A  81      11.982   2.950 -12.578  1.00  0.00           C  
ATOM   1310  HB2 LEU A  81      11.330   3.721 -12.990  1.00  0.00           H  
ATOM   1311  HB3 LEU A  81      12.969   3.396 -12.443  1.00  0.00           H  
ATOM   1312  CG  LEU A  81      12.114   1.806 -13.600  1.00  0.00           C  
ATOM   1313  HG  LEU A  81      11.168   1.280 -13.700  1.00  0.00           H  
ATOM   1314  CD1 LEU A  81      12.503   2.370 -14.964  1.00  0.00           C  
ATOM   1315 HD11 LEU A  81      11.736   3.068 -15.297  1.00  0.00           H  
ATOM   1316 HD12 LEU A  81      13.459   2.888 -14.897  1.00  0.00           H  
ATOM   1317 HD13 LEU A  81      12.576   1.562 -15.693  1.00  0.00           H  
ATOM   1318  CD2 LEU A  81      13.206   0.812 -13.204  1.00  0.00           C  
ATOM   1319 HD21 LEU A  81      14.144   1.345 -13.054  1.00  0.00           H  
ATOM   1320 HD22 LEU A  81      12.930   0.288 -12.292  1.00  0.00           H  
ATOM   1321 HD23 LEU A  81      13.337   0.070 -13.992  1.00  0.00           H  
ATOM   1322  C   LEU A  81      11.777   3.607 -10.151  1.00  0.00           C  
ATOM   1323  O   LEU A  81      12.731   3.438  -9.391  1.00  0.00           O  
ATOM   1324  N   LYS A  82      10.975   4.677 -10.047  1.00  0.00           N  
ATOM   1325  H   LYS A  82      10.250   4.795 -10.750  1.00  0.00           H  
ATOM   1326  CA  LYS A  82      11.076   5.679  -8.966  1.00  0.00           C  
ATOM   1327  HA  LYS A  82      12.097   6.061  -8.920  1.00  0.00           H  
ATOM   1328  CB  LYS A  82      10.115   6.852  -9.237  1.00  0.00           C  
ATOM   1329  HB2 LYS A  82       9.124   6.477  -9.486  1.00  0.00           H  
ATOM   1330  HB3 LYS A  82      10.029   7.462  -8.335  1.00  0.00           H  
ATOM   1331  CG  LYS A  82      10.627   7.744 -10.368  1.00  0.00           C  
ATOM   1332  HG2 LYS A  82      11.501   8.274  -9.998  1.00  0.00           H  
ATOM   1333  HG3 LYS A  82      10.914   7.139 -11.229  1.00  0.00           H  
ATOM   1334  CD  LYS A  82       9.581   8.772 -10.805  1.00  0.00           C  
ATOM   1335  HD2 LYS A  82       8.723   8.260 -11.247  1.00  0.00           H  
ATOM   1336  HD3 LYS A  82       9.258   9.353  -9.939  1.00  0.00           H  
ATOM   1337  CE  LYS A  82      10.234   9.690 -11.838  1.00  0.00           C  
ATOM   1338  HE2 LYS A  82      11.153  10.099 -11.412  1.00  0.00           H  
ATOM   1339  HE3 LYS A  82      10.510   9.100 -12.718  1.00  0.00           H  
ATOM   1340  NZ  LYS A  82       9.346  10.798 -12.243  1.00  0.00           N  
ATOM   1341  HZ1 LYS A  82       9.842  11.429 -12.881  1.00  0.00           H  
ATOM   1342  HZ2 LYS A  82       8.623  10.481 -12.894  1.00  0.00           H  
ATOM   1343  HZ3 LYS A  82       8.949  11.318 -11.479  1.00  0.00           H  
ATOM   1344  C   LYS A  82      10.797   5.078  -7.586  1.00  0.00           C  
ATOM   1345  O   LYS A  82      11.536   5.334  -6.641  1.00  0.00           O  
ATOM   1346  N   ARG A  83       9.756   4.249  -7.464  1.00  0.00           N  
ATOM   1347  H   ARG A  83       9.157   4.151  -8.280  1.00  0.00           H  
ATOM   1348  CA  ARG A  83       9.386   3.548  -6.215  1.00  0.00           C  
ATOM   1349  HA  ARG A  83       9.302   4.291  -5.419  1.00  0.00           H  
ATOM   1350  CB  ARG A  83       8.005   2.890  -6.434  1.00  0.00           C  
ATOM   1351  HB2 ARG A  83       7.428   3.517  -7.119  1.00  0.00           H  
ATOM   1352  HB3 ARG A  83       8.137   1.915  -6.907  1.00  0.00           H  
ATOM   1353  CG  ARG A  83       7.158   2.736  -5.159  1.00  0.00           C  
ATOM   1354  HG2 ARG A  83       7.677   2.087  -4.455  1.00  0.00           H  
ATOM   1355  HG3 ARG A  83       7.014   3.716  -4.702  1.00  0.00           H  
ATOM   1356  CD  ARG A  83       5.783   2.143  -5.516  1.00  0.00           C  
ATOM   1357  HD2 ARG A  83       5.354   2.747  -6.315  1.00  0.00           H  
ATOM   1358  HD3 ARG A  83       5.925   1.133  -5.901  1.00  0.00           H  
ATOM   1359  NE  ARG A  83       4.853   2.088  -4.366  1.00  0.00           N  
ATOM   1360  HE  ARG A  83       5.250   2.045  -3.437  1.00  0.00           H  
ATOM   1361  CZ  ARG A  83       3.530   2.117  -4.419  1.00  0.00           C  
ATOM   1362  NH1 ARG A  83       2.854   2.274  -5.518  1.00  0.00           N  
ATOM   1363 HH11 ARG A  83       3.332   2.783  -6.266  1.00  0.00           H  
ATOM   1364 HH12 ARG A  83       1.870   2.435  -5.438  1.00  0.00           H  
ATOM   1365  NH2 ARG A  83       2.831   2.073  -3.327  1.00  0.00           N  
ATOM   1366 HH21 ARG A  83       3.342   2.069  -2.452  1.00  0.00           H  
ATOM   1367 HH22 ARG A  83       1.897   2.468  -3.346  1.00  0.00           H  
ATOM   1368  C   ARG A  83      10.477   2.551  -5.774  1.00  0.00           C  
ATOM   1369  O   ARG A  83      10.731   2.386  -4.581  1.00  0.00           O  
ATOM   1370  N   LEU A  84      11.159   1.934  -6.741  1.00  0.00           N  
ATOM   1371  H   LEU A  84      10.850   2.081  -7.693  1.00  0.00           H  
ATOM   1372  CA  LEU A  84      12.307   1.045  -6.535  1.00  0.00           C  
ATOM   1373  HA  LEU A  84      12.051   0.332  -5.751  1.00  0.00           H  
ATOM   1374  CB  LEU A  84      12.535   0.263  -7.840  1.00  0.00           C  
ATOM   1375  HB2 LEU A  84      11.653  -0.345  -8.040  1.00  0.00           H  
ATOM   1376  HB3 LEU A  84      12.628   0.979  -8.653  1.00  0.00           H  
ATOM   1377  CG  LEU A  84      13.775  -0.643  -7.880  1.00  0.00           C  
ATOM   1378  HG  LEU A  84      14.675  -0.043  -7.747  1.00  0.00           H  
ATOM   1379  CD1 LEU A  84      13.736  -1.739  -6.814  1.00  0.00           C  
ATOM   1380 HD11 LEU A  84      13.747  -1.292  -5.822  1.00  0.00           H  
ATOM   1381 HD12 LEU A  84      12.837  -2.345  -6.931  1.00  0.00           H  
ATOM   1382 HD13 LEU A  84      14.615  -2.375  -6.913  1.00  0.00           H  
ATOM   1383  CD2 LEU A  84      13.829  -1.306  -9.255  1.00  0.00           C  
ATOM   1384 HD21 LEU A  84      14.729  -1.914  -9.335  1.00  0.00           H  
ATOM   1385 HD22 LEU A  84      12.950  -1.929  -9.413  1.00  0.00           H  
ATOM   1386 HD23 LEU A  84      13.868  -0.542 -10.031  1.00  0.00           H  
ATOM   1387  C   LEU A  84      13.558   1.808  -6.067  1.00  0.00           C  
ATOM   1388  O   LEU A  84      14.157   1.423  -5.068  1.00  0.00           O  
ATOM   1389  N   ASP A  85      13.918   2.912  -6.737  1.00  0.00           N  
ATOM   1390  H   ASP A  85      13.408   3.151  -7.583  1.00  0.00           H  
ATOM   1391  CA  ASP A  85      14.957   3.856  -6.288  1.00  0.00           C  
ATOM   1392  HA  ASP A  85      15.928   3.358  -6.289  1.00  0.00           H  
ATOM   1393  CB  ASP A  85      15.012   5.026  -7.288  1.00  0.00           C  
ATOM   1394  HB2 ASP A  85      15.406   4.648  -8.232  1.00  0.00           H  
ATOM   1395  HB3 ASP A  85      13.997   5.374  -7.470  1.00  0.00           H  
ATOM   1396  CG  ASP A  85      15.858   6.235  -6.860  1.00  0.00           C  
ATOM   1397  OD1 ASP A  85      16.838   6.075  -6.104  1.00  0.00           O  
ATOM   1398  OD2 ASP A  85      15.559   7.357  -7.322  1.00  0.00           O  
ATOM   1399  C   ASP A  85      14.692   4.339  -4.853  1.00  0.00           C  
ATOM   1400  O   ASP A  85      15.555   4.198  -3.988  1.00  0.00           O  
ATOM   1401  N   ARG A  86      13.464   4.794  -4.562  1.00  0.00           N  
ATOM   1402  H   ARG A  86      12.813   4.918  -5.335  1.00  0.00           H  
ATOM   1403  CA  ARG A  86      13.047   5.198  -3.210  1.00  0.00           C  
ATOM   1404  HA  ARG A  86      13.678   6.032  -2.900  1.00  0.00           H  
ATOM   1405  CB  ARG A  86      11.583   5.666  -3.254  1.00  0.00           C  
ATOM   1406  HB2 ARG A  86      11.451   6.317  -4.120  1.00  0.00           H  
ATOM   1407  HB3 ARG A  86      10.928   4.803  -3.377  1.00  0.00           H  
ATOM   1408  CG  ARG A  86      11.167   6.454  -2.002  1.00  0.00           C  
ATOM   1409  HG2 ARG A  86      11.305   5.838  -1.114  1.00  0.00           H  
ATOM   1410  HG3 ARG A  86      11.795   7.342  -1.914  1.00  0.00           H  
ATOM   1411  CD  ARG A  86       9.693   6.873  -2.116  1.00  0.00           C  
ATOM   1412  HD2 ARG A  86       9.543   7.427  -3.044  1.00  0.00           H  
ATOM   1413  HD3 ARG A  86       9.072   5.975  -2.171  1.00  0.00           H  
ATOM   1414  NE  ARG A  86       9.241   7.689  -0.973  1.00  0.00           N  
ATOM   1415  HE  ARG A  86       8.796   7.205  -0.187  1.00  0.00           H  
ATOM   1416  CZ  ARG A  86       9.221   9.003  -0.869  1.00  0.00           C  
ATOM   1417  NH1 ARG A  86       9.815   9.795  -1.722  1.00  0.00           N  
ATOM   1418 HH11 ARG A  86      10.351   9.370  -2.453  1.00  0.00           H  
ATOM   1419 HH12 ARG A  86       9.805  10.789  -1.588  1.00  0.00           H  
ATOM   1420  NH2 ARG A  86       8.612   9.561   0.125  1.00  0.00           N  
ATOM   1421 HH21 ARG A  86       8.224   8.918   0.822  1.00  0.00           H  
ATOM   1422 HH22 ARG A  86       8.612  10.549   0.247  1.00  0.00           H  
ATOM   1423  C   ARG A  86      13.275   4.087  -2.175  1.00  0.00           C  
ATOM   1424  O   ARG A  86      13.856   4.357  -1.129  1.00  0.00           O  
ATOM   1425  N   ASN A  87      12.881   2.844  -2.460  1.00  0.00           N  
ATOM   1426  H   ASN A  87      12.382   2.677  -3.326  1.00  0.00           H  
ATOM   1427  CA  ASN A  87      13.133   1.713  -1.558  1.00  0.00           C  
ATOM   1428  HA  ASN A  87      12.812   1.992  -0.551  1.00  0.00           H  
ATOM   1429  CB  ASN A  87      12.313   0.498  -2.014  1.00  0.00           C  
ATOM   1430  HB2 ASN A  87      12.322   0.419  -3.102  1.00  0.00           H  
ATOM   1431  HB3 ASN A  87      12.773  -0.392  -1.593  1.00  0.00           H  
ATOM   1432  CG  ASN A  87      10.892   0.507  -1.492  1.00  0.00           C  
ATOM   1433  OD1 ASN A  87      10.649   0.729  -0.323  1.00  0.00           O  
ATOM   1434  ND2 ASN A  87       9.926   0.222  -2.329  1.00  0.00           N  
ATOM   1435 HD21 ASN A  87       9.000   0.144  -1.941  1.00  0.00           H  
ATOM   1436 HD22 ASN A  87      10.113   0.156  -3.313  1.00  0.00           H  
ATOM   1437  C   ASN A  87      14.621   1.339  -1.417  1.00  0.00           C  
ATOM   1438  O   ASN A  87      15.065   1.048  -0.307  1.00  0.00           O  
ATOM   1439  N   LEU A  88      15.411   1.336  -2.495  1.00  0.00           N  
ATOM   1440  H   LEU A  88      15.009   1.572  -3.396  1.00  0.00           H  
ATOM   1441  CA  LEU A  88      16.851   1.045  -2.424  1.00  0.00           C  
ATOM   1442  HA  LEU A  88      16.995   0.119  -1.866  1.00  0.00           H  
ATOM   1443  CB  LEU A  88      17.409   0.875  -3.844  1.00  0.00           C  
ATOM   1444  HB2 LEU A  88      17.099   1.738  -4.435  1.00  0.00           H  
ATOM   1445  HB3 LEU A  88      18.500   0.871  -3.797  1.00  0.00           H  
ATOM   1446  CG  LEU A  88      16.953  -0.409  -4.557  1.00  0.00           C  
ATOM   1447  HG  LEU A  88      15.876  -0.538  -4.450  1.00  0.00           H  
ATOM   1448  CD1 LEU A  88      17.285  -0.304  -6.044  1.00  0.00           C  
ATOM   1449 HD11 LEU A  88      18.360  -0.176  -6.179  1.00  0.00           H  
ATOM   1450 HD12 LEU A  88      16.956  -1.202  -6.565  1.00  0.00           H  
ATOM   1451 HD13 LEU A  88      16.770   0.558  -6.470  1.00  0.00           H  
ATOM   1452  CD2 LEU A  88      17.656  -1.650  -4.005  1.00  0.00           C  
ATOM   1453 HD21 LEU A  88      18.733  -1.567  -4.150  1.00  0.00           H  
ATOM   1454 HD22 LEU A  88      17.442  -1.763  -2.943  1.00  0.00           H  
ATOM   1455 HD23 LEU A  88      17.288  -2.534  -4.522  1.00  0.00           H  
ATOM   1456  C   LEU A  88      17.624   2.137  -1.668  1.00  0.00           C  
ATOM   1457  O   LEU A  88      18.523   1.825  -0.889  1.00  0.00           O  
ATOM   1458  N   TRP A  89      17.232   3.401  -1.831  1.00  0.00           N  
ATOM   1459  H   TRP A  89      16.512   3.594  -2.526  1.00  0.00           H  
ATOM   1460  CA  TRP A  89      17.703   4.528  -1.026  1.00  0.00           C  
ATOM   1461  HA  TRP A  89      18.791   4.570  -1.078  1.00  0.00           H  
ATOM   1462  CB  TRP A  89      17.139   5.810  -1.657  1.00  0.00           C  
ATOM   1463  HB2 TRP A  89      17.433   5.822  -2.708  1.00  0.00           H  
ATOM   1464  HB3 TRP A  89      16.051   5.746  -1.636  1.00  0.00           H  
ATOM   1465  CG  TRP A  89      17.512   7.146  -1.086  1.00  0.00           C  
ATOM   1466  CD1 TRP A  89      18.347   7.401  -0.051  1.00  0.00           C  
ATOM   1467  HD1 TRP A  89      18.898   6.660   0.515  1.00  0.00           H  
ATOM   1468  NE1 TRP A  89      18.370   8.753   0.207  1.00  0.00           N  
ATOM   1469  HE1 TRP A  89      18.870   9.146   0.990  1.00  0.00           H  
ATOM   1470  CE2 TRP A  89      17.630   9.458  -0.715  1.00  0.00           C  
ATOM   1471  CZ2 TRP A  89      17.396  10.826  -0.911  1.00  0.00           C  
ATOM   1472  HZ2 TRP A  89      17.855  11.550  -0.260  1.00  0.00           H  
ATOM   1473  CH2 TRP A  89      16.576  11.235  -1.976  1.00  0.00           C  
ATOM   1474  HH2 TRP A  89      16.394  12.288  -2.153  1.00  0.00           H  
ATOM   1475  CZ3 TRP A  89      15.996  10.270  -2.820  1.00  0.00           C  
ATOM   1476  HZ3 TRP A  89      15.373  10.584  -3.646  1.00  0.00           H  
ATOM   1477  CE3 TRP A  89      16.236   8.897  -2.612  1.00  0.00           C  
ATOM   1478  HE3 TRP A  89      15.802   8.165  -3.281  1.00  0.00           H  
ATOM   1479  CD2 TRP A  89      17.061   8.455  -1.554  1.00  0.00           C  
ATOM   1480  C   TRP A  89      17.321   4.356   0.457  1.00  0.00           C  
ATOM   1481  O   TRP A  89      18.175   4.544   1.320  1.00  0.00           O  
ATOM   1482  N   GLY A  90      16.102   3.909   0.776  1.00  0.00           N  
ATOM   1483  H   GLY A  90      15.398   3.836   0.048  1.00  0.00           H  
ATOM   1484  CA  GLY A  90      15.714   3.567   2.154  1.00  0.00           C  
ATOM   1485  HA2 GLY A  90      15.820   4.441   2.791  1.00  0.00           H  
ATOM   1486  HA3 GLY A  90      14.670   3.257   2.160  1.00  0.00           H  
ATOM   1487  C   GLY A  90      16.563   2.445   2.760  1.00  0.00           C  
ATOM   1488  O   GLY A  90      17.108   2.591   3.853  1.00  0.00           O  
ATOM   1489  N   LEU A  91      16.758   1.352   2.022  1.00  0.00           N  
ATOM   1490  H   LEU A  91      16.258   1.288   1.138  1.00  0.00           H  
ATOM   1491  CA  LEU A  91      17.544   0.188   2.445  1.00  0.00           C  
ATOM   1492  HA  LEU A  91      17.146  -0.164   3.396  1.00  0.00           H  
ATOM   1493  CB  LEU A  91      17.316  -0.889   1.365  1.00  0.00           C  
ATOM   1494  HB2 LEU A  91      16.242  -1.022   1.221  1.00  0.00           H  
ATOM   1495  HB3 LEU A  91      17.730  -0.519   0.425  1.00  0.00           H  
ATOM   1496  CG  LEU A  91      17.937  -2.262   1.660  1.00  0.00           C  
ATOM   1497  HG  LEU A  91      19.003  -2.148   1.855  1.00  0.00           H  
ATOM   1498  CD1 LEU A  91      17.283  -2.954   2.855  1.00  0.00           C  
ATOM   1499 HD11 LEU A  91      16.211  -3.067   2.685  1.00  0.00           H  
ATOM   1500 HD12 LEU A  91      17.727  -3.937   3.002  1.00  0.00           H  
ATOM   1501 HD13 LEU A  91      17.434  -2.368   3.760  1.00  0.00           H  
ATOM   1502  CD2 LEU A  91      17.758  -3.163   0.439  1.00  0.00           C  
ATOM   1503 HD21 LEU A  91      16.700  -3.325   0.240  1.00  0.00           H  
ATOM   1504 HD22 LEU A  91      18.222  -2.698  -0.431  1.00  0.00           H  
ATOM   1505 HD23 LEU A  91      18.239  -4.123   0.619  1.00  0.00           H  
ATOM   1506  C   LEU A  91      19.039   0.518   2.653  1.00  0.00           C  
ATOM   1507  O   LEU A  91      19.678   0.067   3.614  1.00  0.00           O  
ATOM   1508  N   ALA A  92      19.607   1.328   1.754  1.00  0.00           N  
ATOM   1509  H   ALA A  92      19.037   1.644   0.973  1.00  0.00           H  
ATOM   1510  CA  ALA A  92      20.998   1.783   1.802  1.00  0.00           C  
ATOM   1511  HA  ALA A  92      21.645   0.933   2.020  1.00  0.00           H  
ATOM   1512  CB  ALA A  92      21.371   2.338   0.421  1.00  0.00           C  
ATOM   1513  HB1 ALA A  92      20.741   3.195   0.173  1.00  0.00           H  
ATOM   1514  HB2 ALA A  92      22.411   2.661   0.429  1.00  0.00           H  
ATOM   1515  HB3 ALA A  92      21.239   1.573  -0.342  1.00  0.00           H  
ATOM   1516  C   ALA A  92      21.251   2.867   2.864  1.00  0.00           C  
ATOM   1517  O   ALA A  92      22.352   2.944   3.415  1.00  0.00           O  
ATOM   1518  N   GLY A  93      20.278   3.750   3.104  1.00  0.00           N  
ATOM   1519  H   GLY A  93      19.406   3.647   2.590  1.00  0.00           H  
ATOM   1520  CA  GLY A  93      20.432   5.010   3.845  1.00  0.00           C  
ATOM   1521  HA2 GLY A  93      19.443   5.421   4.045  1.00  0.00           H  
ATOM   1522  HA3 GLY A  93      20.924   4.805   4.795  1.00  0.00           H  
ATOM   1523  C   GLY A  93      21.255   6.070   3.093  1.00  0.00           C  
ATOM   1524  O   GLY A  93      20.904   7.248   3.086  1.00  0.00           O  
ATOM   1525  N   LEU A  94      22.335   5.648   2.425  1.00  0.00           N  
ATOM   1526  H   LEU A  94      22.561   4.666   2.505  1.00  0.00           H  
ATOM   1527  CA  LEU A  94      23.192   6.467   1.568  1.00  0.00           C  
ATOM   1528  HA  LEU A  94      23.639   7.251   2.177  1.00  0.00           H  
ATOM   1529  CB  LEU A  94      24.310   5.594   0.966  1.00  0.00           C  
ATOM   1530  HB2 LEU A  94      23.833   4.809   0.380  1.00  0.00           H  
ATOM   1531  HB3 LEU A  94      24.902   6.204   0.282  1.00  0.00           H  
ATOM   1532  CG  LEU A  94      25.258   4.924   1.977  1.00  0.00           C  
ATOM   1533  HG  LEU A  94      24.684   4.344   2.699  1.00  0.00           H  
ATOM   1534  CD1 LEU A  94      26.194   3.967   1.238  1.00  0.00           C  
ATOM   1535 HD11 LEU A  94      26.847   3.462   1.950  1.00  0.00           H  
ATOM   1536 HD12 LEU A  94      25.600   3.219   0.716  1.00  0.00           H  
ATOM   1537 HD13 LEU A  94      26.806   4.515   0.519  1.00  0.00           H  
ATOM   1538  CD2 LEU A  94      26.109   5.948   2.727  1.00  0.00           C  
ATOM   1539 HD21 LEU A  94      25.478   6.586   3.342  1.00  0.00           H  
ATOM   1540 HD22 LEU A  94      26.812   5.430   3.380  1.00  0.00           H  
ATOM   1541 HD23 LEU A  94      26.671   6.562   2.021  1.00  0.00           H  
ATOM   1542  C   LEU A  94      22.389   7.129   0.440  1.00  0.00           C  
ATOM   1543  O   LEU A  94      21.625   6.467  -0.261  1.00  0.00           O  
ATOM   1544  N   ASN A  95      22.609   8.432   0.246  1.00  0.00           N  
ATOM   1545  H   ASN A  95      23.257   8.893   0.863  1.00  0.00           H  
ATOM   1546  CA  ASN A  95      21.897   9.245  -0.740  1.00  0.00           C  
ATOM   1547  HA  ASN A  95      20.826   9.107  -0.597  1.00  0.00           H  
ATOM   1548  CB  ASN A  95      22.241  10.723  -0.471  1.00  0.00           C  
ATOM   1549  HB2 ASN A  95      21.973  10.964   0.557  1.00  0.00           H  
ATOM   1550  HB3 ASN A  95      23.313  10.880  -0.583  1.00  0.00           H  
ATOM   1551  CG  ASN A  95      21.537  11.693  -1.409  1.00  0.00           C  
ATOM   1552  OD1 ASN A  95      21.673  11.650  -2.617  1.00  0.00           O  
ATOM   1553  ND2 ASN A  95      20.794  12.638  -0.881  1.00  0.00           N  
ATOM   1554 HD21 ASN A  95      20.378  13.282  -1.532  1.00  0.00           H  
ATOM   1555 HD22 ASN A  95      20.676  12.718   0.110  1.00  0.00           H  
ATOM   1556  C   ASN A  95      22.188   8.817  -2.189  1.00  0.00           C  
ATOM   1557  O   ASN A  95      21.262   8.466  -2.916  1.00  0.00           O  
ATOM   1558  N   SER A  96      23.454   8.857  -2.615  1.00  0.00           N  
ATOM   1559  H   SER A  96      24.183   9.084  -1.955  1.00  0.00           H  
ATOM   1560  CA  SER A  96      23.877   8.619  -3.999  1.00  0.00           C  
ATOM   1561  HA  SER A  96      23.250   7.844  -4.444  1.00  0.00           H  
ATOM   1562  CB  SER A  96      23.710   9.908  -4.808  1.00  0.00           C  
ATOM   1563  HB2 SER A  96      22.686  10.270  -4.714  1.00  0.00           H  
ATOM   1564  HB3 SER A  96      24.388  10.667  -4.414  1.00  0.00           H  
ATOM   1565  OG  SER A  96      23.999   9.676  -6.171  1.00  0.00           O  
ATOM   1566  HG  SER A  96      24.202  10.514  -6.595  1.00  0.00           H  
ATOM   1567  C   SER A  96      25.334   8.153  -4.053  1.00  0.00           C  
ATOM   1568  O   SER A  96      26.154   8.605  -3.250  1.00  0.00           O  
ATOM   1569  N   CYS A  97      25.660   7.261  -4.990  1.00  0.00           N  
ATOM   1570  H   CYS A  97      24.937   6.970  -5.645  1.00  0.00           H  
ATOM   1571  CA  CYS A  97      26.995   6.685  -5.143  1.00  0.00           C  
ATOM   1572  HA  CYS A  97      27.721   7.379  -4.727  1.00  0.00           H  
ATOM   1573  CB  CYS A  97      27.074   5.397  -4.310  1.00  0.00           C  
ATOM   1574  HB2 CYS A  97      26.788   5.606  -3.277  1.00  0.00           H  
ATOM   1575  HB3 CYS A  97      26.385   4.658  -4.722  1.00  0.00           H  
ATOM   1576  SG  CYS A  97      28.769   4.745  -4.353  1.00  0.00           S  
ATOM   1577  HG  CYS A  97      29.315   5.632  -3.510  1.00  0.00           H  
ATOM   1578  C   CYS A  97      27.311   6.444  -6.636  1.00  0.00           C  
ATOM   1579  O   CYS A  97      26.688   5.571  -7.249  1.00  0.00           O  
ATOM   1580  N   PRO A  98      28.218   7.221  -7.262  1.00  0.00           N  
ATOM   1581  CD  PRO A  98      28.970   8.328  -6.684  1.00  0.00           C  
ATOM   1582  HD2 PRO A  98      29.508   8.018  -5.787  1.00  0.00           H  
ATOM   1583  HD3 PRO A  98      28.288   9.150  -6.455  1.00  0.00           H  
ATOM   1584  CG  PRO A  98      29.968   8.767  -7.756  1.00  0.00           C  
ATOM   1585  HG2 PRO A  98      30.898   8.208  -7.643  1.00  0.00           H  
ATOM   1586  HG3 PRO A  98      30.158   9.839  -7.716  1.00  0.00           H  
ATOM   1587  CB  PRO A  98      29.280   8.360  -9.058  1.00  0.00           C  
ATOM   1588  HB2 PRO A  98      29.995   8.219  -9.870  1.00  0.00           H  
ATOM   1589  HB3 PRO A  98      28.543   9.117  -9.331  1.00  0.00           H  
ATOM   1590  CA  PRO A  98      28.561   7.063  -8.676  1.00  0.00           C  
ATOM   1591  HA  PRO A  98      27.649   6.973  -9.267  1.00  0.00           H  
ATOM   1592  C   PRO A  98      29.432   5.824  -8.937  1.00  0.00           C  
ATOM   1593  O   PRO A  98      30.135   5.330  -8.055  1.00  0.00           O  
ATOM   1594  N   VAL A  99      29.431   5.347 -10.184  1.00  0.00           N  
ATOM   1595  H   VAL A  99      28.875   5.815 -10.888  1.00  0.00           H  
ATOM   1596  CA  VAL A  99      30.161   4.143 -10.609  1.00  0.00           C  
ATOM   1597  HA  VAL A  99      31.024   4.023  -9.954  1.00  0.00           H  
ATOM   1598  CB  VAL A  99      29.279   2.888 -10.432  1.00  0.00           C  
ATOM   1599  HB  VAL A  99      28.986   2.832  -9.383  1.00  0.00           H  
ATOM   1600  CG1 VAL A  99      27.998   2.933 -11.274  1.00  0.00           C  
ATOM   1601 HG11 VAL A  99      27.396   2.054 -11.062  1.00  0.00           H  
ATOM   1602 HG12 VAL A  99      28.234   2.957 -12.338  1.00  0.00           H  
ATOM   1603 HG13 VAL A  99      27.406   3.812 -11.021  1.00  0.00           H  
ATOM   1604  CG2 VAL A  99      30.025   1.588 -10.766  1.00  0.00           C  
ATOM   1605 HG21 VAL A  99      30.970   1.549 -10.228  1.00  0.00           H  
ATOM   1606 HG22 VAL A  99      29.415   0.732 -10.476  1.00  0.00           H  
ATOM   1607 HG23 VAL A  99      30.216   1.520 -11.838  1.00  0.00           H  
ATOM   1608  C   VAL A  99      30.694   4.297 -12.034  1.00  0.00           C  
ATOM   1609  O   VAL A  99      30.079   4.955 -12.870  1.00  0.00           O  
ATOM   1610  N   LYS A 100      31.852   3.686 -12.296  1.00  0.00           N  
ATOM   1611  H   LYS A 100      32.265   3.134 -11.559  1.00  0.00           H  
ATOM   1612  CA  LYS A 100      32.511   3.559 -13.601  1.00  0.00           C  
ATOM   1613  HA  LYS A 100      31.750   3.393 -14.364  1.00  0.00           H  
ATOM   1614  CB  LYS A 100      33.250   4.865 -13.953  1.00  0.00           C  
ATOM   1615  HB2 LYS A 100      33.663   4.760 -14.958  1.00  0.00           H  
ATOM   1616  HB3 LYS A 100      32.527   5.681 -13.987  1.00  0.00           H  
ATOM   1617  CG  LYS A 100      34.378   5.246 -12.981  1.00  0.00           C  
ATOM   1618  HG2 LYS A 100      33.964   5.500 -12.003  1.00  0.00           H  
ATOM   1619  HG3 LYS A 100      35.054   4.401 -12.865  1.00  0.00           H  
ATOM   1620  CD  LYS A 100      35.159   6.442 -13.540  1.00  0.00           C  
ATOM   1621  HD2 LYS A 100      35.396   6.235 -14.587  1.00  0.00           H  
ATOM   1622  HD3 LYS A 100      34.540   7.340 -13.496  1.00  0.00           H  
ATOM   1623  CE  LYS A 100      36.460   6.669 -12.759  1.00  0.00           C  
ATOM   1624  HE2 LYS A 100      36.320   7.485 -12.045  1.00  0.00           H  
ATOM   1625  HE3 LYS A 100      36.689   5.756 -12.203  1.00  0.00           H  
ATOM   1626  NZ  LYS A 100      37.584   6.938 -13.687  1.00  0.00           N  
ATOM   1627  HZ1 LYS A 100      37.720   6.088 -14.253  1.00  0.00           H  
ATOM   1628  HZ2 LYS A 100      38.453   7.093 -13.200  1.00  0.00           H  
ATOM   1629  HZ3 LYS A 100      37.383   7.697 -14.318  1.00  0.00           H  
ATOM   1630  C   LYS A 100      33.414   2.317 -13.595  1.00  0.00           C  
ATOM   1631  O   LYS A 100      33.458   1.604 -12.592  1.00  0.00           O  
ATOM   1632  N   GLU A 101      34.108   2.051 -14.696  1.00  0.00           N  
ATOM   1633  H   GLU A 101      34.228   2.802 -15.370  1.00  0.00           H  
ATOM   1634  CA  GLU A 101      34.954   0.870 -14.924  1.00  0.00           C  
ATOM   1635  HA  GLU A 101      35.218   0.900 -15.982  1.00  0.00           H  
ATOM   1636  CB  GLU A 101      36.297   0.943 -14.159  1.00  0.00           C  
ATOM   1637  HB2 GLU A 101      36.157   0.448 -13.198  1.00  0.00           H  
ATOM   1638  HB3 GLU A 101      37.000   0.325 -14.717  1.00  0.00           H  
ATOM   1639  CG  GLU A 101      37.018   2.278 -13.830  1.00  0.00           C  
ATOM   1640  HG2 GLU A 101      36.622   2.618 -12.871  1.00  0.00           H  
ATOM   1641  HG3 GLU A 101      38.067   2.033 -13.649  1.00  0.00           H  
ATOM   1642  CD  GLU A 101      36.969   3.494 -14.782  1.00  0.00           C  
ATOM   1643  OE1 GLU A 101      37.775   4.422 -14.520  1.00  0.00           O  
ATOM   1644  OE2 GLU A 101      36.067   3.630 -15.636  1.00  0.00           O  
ATOM   1645  C   GLU A 101      34.174  -0.457 -14.721  1.00  0.00           C  
ATOM   1646  O   GLU A 101      34.660  -1.435 -14.140  1.00  0.00           O  
ATOM   1647  N   ALA A 102      32.914  -0.454 -15.173  1.00  0.00           N  
ATOM   1648  H   ALA A 102      32.606   0.366 -15.674  1.00  0.00           H  
ATOM   1649  CA  ALA A 102      31.917  -1.511 -15.021  1.00  0.00           C  
ATOM   1650  HA  ALA A 102      32.413  -2.435 -14.719  1.00  0.00           H  
ATOM   1651  CB  ALA A 102      30.926  -1.094 -13.923  1.00  0.00           C  
ATOM   1652  HB1 ALA A 102      30.200  -1.891 -13.756  1.00  0.00           H  
ATOM   1653  HB2 ALA A 102      31.463  -0.896 -12.996  1.00  0.00           H  
ATOM   1654  HB3 ALA A 102      30.393  -0.192 -14.225  1.00  0.00           H  
ATOM   1655  C   ALA A 102      31.197  -1.773 -16.356  1.00  0.00           C  
ATOM   1656  O   ALA A 102      31.070  -0.873 -17.189  1.00  0.00           O  
ATOM   1657  N   ASN A 103      30.727  -3.006 -16.559  1.00  0.00           N  
ATOM   1658  H   ASN A 103      30.812  -3.681 -15.812  1.00  0.00           H  
ATOM   1659  CA  ASN A 103      30.042  -3.419 -17.788  1.00  0.00           C  
ATOM   1660  HA  ASN A 103      30.659  -3.130 -18.641  1.00  0.00           H  
ATOM   1661  CB  ASN A 103      29.909  -4.953 -17.784  1.00  0.00           C  
ATOM   1662  HB2 ASN A 103      29.462  -5.276 -16.845  1.00  0.00           H  
ATOM   1663  HB3 ASN A 103      29.252  -5.275 -18.590  1.00  0.00           H  
ATOM   1664  CG  ASN A 103      31.235  -5.658 -18.000  1.00  0.00           C  
ATOM   1665  OD1 ASN A 103      31.995  -5.339 -18.895  1.00  0.00           O  
ATOM   1666  ND2 ASN A 103      31.547  -6.645 -17.194  1.00  0.00           N  
ATOM   1667 HD21 ASN A 103      32.433  -7.083 -17.354  1.00  0.00           H  
ATOM   1668 HD22 ASN A 103      30.986  -6.837 -16.381  1.00  0.00           H  
ATOM   1669  C   ASN A 103      28.672  -2.739 -17.979  1.00  0.00           C  
ATOM   1670  O   ASN A 103      28.117  -2.130 -17.068  1.00  0.00           O  
ATOM   1671  N   GLN A 104      28.091  -2.895 -19.171  1.00  0.00           N  
ATOM   1672  H   GLN A 104      28.581  -3.444 -19.860  1.00  0.00           H  
ATOM   1673  CA  GLN A 104      26.657  -2.683 -19.410  1.00  0.00           C  
ATOM   1674  HA  GLN A 104      26.223  -2.106 -18.593  1.00  0.00           H  
ATOM   1675  CB  GLN A 104      26.437  -1.899 -20.718  1.00  0.00           C  
ATOM   1676  HB2 GLN A 104      26.754  -2.520 -21.556  1.00  0.00           H  
ATOM   1677  HB3 GLN A 104      25.370  -1.705 -20.833  1.00  0.00           H  
ATOM   1678  CG  GLN A 104      27.191  -0.561 -20.802  1.00  0.00           C  
ATOM   1679  HG2 GLN A 104      28.266  -0.739 -20.769  1.00  0.00           H  
ATOM   1680  HG3 GLN A 104      26.969  -0.095 -21.763  1.00  0.00           H  
ATOM   1681  CD  GLN A 104      26.798   0.417 -19.702  1.00  0.00           C  
ATOM   1682  OE1 GLN A 104      25.686   0.910 -19.643  1.00  0.00           O  
ATOM   1683  NE2 GLN A 104      27.692   0.733 -18.791  1.00  0.00           N  
ATOM   1684 HE21 GLN A 104      27.401   1.383 -18.067  1.00  0.00           H  
ATOM   1685 HE22 GLN A 104      28.585   0.275 -18.747  1.00  0.00           H  
ATOM   1686  C   GLN A 104      25.929  -4.039 -19.457  1.00  0.00           C  
ATOM   1687  O   GLN A 104      26.528  -5.049 -19.825  1.00  0.00           O  
ATOM   1688  N   SER A 105      24.632  -4.061 -19.143  1.00  0.00           N  
ATOM   1689  H   SER A 105      24.199  -3.202 -18.805  1.00  0.00           H  
ATOM   1690  CA  SER A 105      23.742  -5.221 -19.327  1.00  0.00           C  
ATOM   1691  HA  SER A 105      24.093  -5.805 -20.178  1.00  0.00           H  
ATOM   1692  CB  SER A 105      23.783  -6.114 -18.083  1.00  0.00           C  
ATOM   1693  HB2 SER A 105      24.824  -6.310 -17.821  1.00  0.00           H  
ATOM   1694  HB3 SER A 105      23.297  -5.602 -17.250  1.00  0.00           H  
ATOM   1695  OG  SER A 105      23.139  -7.352 -18.326  1.00  0.00           O  
ATOM   1696  HG  SER A 105      23.825  -8.031 -18.315  1.00  0.00           H  
ATOM   1697  C   SER A 105      22.312  -4.753 -19.632  1.00  0.00           C  
ATOM   1698  O   SER A 105      21.981  -3.606 -19.341  1.00  0.00           O  
ATOM   1699  N   THR A 106      21.455  -5.583 -20.236  1.00  0.00           N  
ATOM   1700  H   THR A 106      21.726  -6.544 -20.378  1.00  0.00           H  
ATOM   1701  CA  THR A 106      20.060  -5.175 -20.509  1.00  0.00           C  
ATOM   1702  HA  THR A 106      20.100  -4.149 -20.875  1.00  0.00           H  
ATOM   1703  CB  THR A 106      19.398  -5.991 -21.643  1.00  0.00           C  
ATOM   1704  HB  THR A 106      20.152  -6.612 -22.129  1.00  0.00           H  
ATOM   1705  CG2 THR A 106      18.210  -6.874 -21.263  1.00  0.00           C  
ATOM   1706 HG21 THR A 106      17.379  -6.267 -20.903  1.00  0.00           H  
ATOM   1707 HG22 THR A 106      17.873  -7.425 -22.143  1.00  0.00           H  
ATOM   1708 HG23 THR A 106      18.505  -7.589 -20.496  1.00  0.00           H  
ATOM   1709  OG1 THR A 106      18.932  -5.049 -22.573  1.00  0.00           O  
ATOM   1710  HG1 THR A 106      18.314  -5.466 -23.190  1.00  0.00           H  
ATOM   1711  C   THR A 106      19.244  -5.107 -19.217  1.00  0.00           C  
ATOM   1712  O   THR A 106      19.453  -5.918 -18.307  1.00  0.00           O  
ATOM   1713  N   LEU A 107      18.333  -4.131 -19.125  1.00  0.00           N  
ATOM   1714  H   LEU A 107      18.206  -3.510 -19.918  1.00  0.00           H  
ATOM   1715  CA  LEU A 107      17.628  -3.803 -17.884  1.00  0.00           C  
ATOM   1716  HA  LEU A 107      18.382  -3.566 -17.134  1.00  0.00           H  
ATOM   1717  CB  LEU A 107      16.767  -2.538 -18.089  1.00  0.00           C  
ATOM   1718  HB2 LEU A 107      17.426  -1.699 -18.320  1.00  0.00           H  
ATOM   1719  HB3 LEU A 107      16.119  -2.694 -18.950  1.00  0.00           H  
ATOM   1720  CG  LEU A 107      15.889  -2.161 -16.878  1.00  0.00           C  
ATOM   1721  HG  LEU A 107      15.216  -2.984 -16.649  1.00  0.00           H  
ATOM   1722  CD1 LEU A 107      16.712  -1.808 -15.634  1.00  0.00           C  
ATOM   1723 HD11 LEU A 107      16.046  -1.520 -14.822  1.00  0.00           H  
ATOM   1724 HD12 LEU A 107      17.301  -2.666 -15.315  1.00  0.00           H  
ATOM   1725 HD13 LEU A 107      17.384  -0.980 -15.859  1.00  0.00           H  
ATOM   1726  CD2 LEU A 107      15.039  -0.937 -17.191  1.00  0.00           C  
ATOM   1727 HD21 LEU A 107      14.514  -1.072 -18.136  1.00  0.00           H  
ATOM   1728 HD22 LEU A 107      14.311  -0.775 -16.399  1.00  0.00           H  
ATOM   1729 HD23 LEU A 107      15.686  -0.066 -17.270  1.00  0.00           H  
ATOM   1730  C   LEU A 107      16.830  -4.993 -17.336  1.00  0.00           C  
ATOM   1731  O   LEU A 107      16.891  -5.228 -16.134  1.00  0.00           O  
ATOM   1732  N   GLU A 108      16.137  -5.779 -18.166  1.00  0.00           N  
ATOM   1733  H   GLU A 108      16.048  -5.500 -19.142  1.00  0.00           H  
ATOM   1734  CA  GLU A 108      15.393  -6.972 -17.708  1.00  0.00           C  
ATOM   1735  HA  GLU A 108      14.613  -6.659 -17.014  1.00  0.00           H  
ATOM   1736  CB  GLU A 108      14.713  -7.630 -18.927  1.00  0.00           C  
ATOM   1737  HB2 GLU A 108      14.262  -6.866 -19.559  1.00  0.00           H  
ATOM   1738  HB3 GLU A 108      15.494  -8.100 -19.529  1.00  0.00           H  
ATOM   1739  CG  GLU A 108      13.668  -8.708 -18.567  1.00  0.00           C  
ATOM   1740  HG2 GLU A 108      13.790  -9.529 -19.279  1.00  0.00           H  
ATOM   1741  HG3 GLU A 108      13.892  -9.113 -17.578  1.00  0.00           H  
ATOM   1742  CD  GLU A 108      12.193  -8.248 -18.606  1.00  0.00           C  
ATOM   1743  OE1 GLU A 108      11.921  -7.033 -18.763  1.00  0.00           O  
ATOM   1744  OE2 GLU A 108      11.324  -9.132 -18.446  1.00  0.00           O  
ATOM   1745  C   GLU A 108      16.315  -7.972 -16.967  1.00  0.00           C  
ATOM   1746  O   GLU A 108      16.016  -8.450 -15.870  1.00  0.00           O  
ATOM   1747  N   ASN A 109      17.514  -8.212 -17.509  1.00  0.00           N  
ATOM   1748  H   ASN A 109      17.759  -7.686 -18.337  1.00  0.00           H  
ATOM   1749  CA  ASN A 109      18.524  -9.088 -16.905  1.00  0.00           C  
ATOM   1750  HA  ASN A 109      18.044 -10.027 -16.623  1.00  0.00           H  
ATOM   1751  CB  ASN A 109      19.581  -9.374 -17.986  1.00  0.00           C  
ATOM   1752  HB2 ASN A 109      19.096  -9.796 -18.867  1.00  0.00           H  
ATOM   1753  HB3 ASN A 109      20.070  -8.445 -18.280  1.00  0.00           H  
ATOM   1754  CG  ASN A 109      20.653 -10.327 -17.502  1.00  0.00           C  
ATOM   1755  OD1 ASN A 109      21.596  -9.947 -16.825  1.00  0.00           O  
ATOM   1756  ND2 ASN A 109      20.553 -11.594 -17.815  1.00  0.00           N  
ATOM   1757 HD21 ASN A 109      21.278 -12.205 -17.484  1.00  0.00           H  
ATOM   1758 HD22 ASN A 109      19.771 -11.923 -18.354  1.00  0.00           H  
ATOM   1759  C   ASN A 109      19.148  -8.496 -15.620  1.00  0.00           C  
ATOM   1760  O   ASN A 109      19.493  -9.236 -14.693  1.00  0.00           O  
ATOM   1761  N   PHE A 110      19.270  -7.168 -15.549  1.00  0.00           N  
ATOM   1762  H   PHE A 110      18.994  -6.620 -16.360  1.00  0.00           H  
ATOM   1763  CA  PHE A 110      19.698  -6.452 -14.344  1.00  0.00           C  
ATOM   1764  HA  PHE A 110      20.606  -6.917 -13.957  1.00  0.00           H  
ATOM   1765  CB  PHE A 110      20.036  -5.004 -14.732  1.00  0.00           C  
ATOM   1766  HB2 PHE A 110      20.811  -5.023 -15.499  1.00  0.00           H  
ATOM   1767  HB3 PHE A 110      19.160  -4.539 -15.178  1.00  0.00           H  
ATOM   1768  CG  PHE A 110      20.508  -4.120 -13.593  1.00  0.00           C  
ATOM   1769  CD1 PHE A 110      19.582  -3.351 -12.861  1.00  0.00           C  
ATOM   1770  HD1 PHE A 110      18.529  -3.408 -13.098  1.00  0.00           H  
ATOM   1771  CE1 PHE A 110      20.026  -2.493 -11.838  1.00  0.00           C  
ATOM   1772  HE1 PHE A 110      19.316  -1.894 -11.290  1.00  0.00           H  
ATOM   1773  CZ  PHE A 110      21.397  -2.393 -11.549  1.00  0.00           C  
ATOM   1774  HZ  PHE A 110      21.740  -1.718 -10.775  1.00  0.00           H  
ATOM   1775  CE2 PHE A 110      22.322  -3.159 -12.279  1.00  0.00           C  
ATOM   1776  HE2 PHE A 110      23.376  -3.079 -12.073  1.00  0.00           H  
ATOM   1777  CD2 PHE A 110      21.880  -4.026 -13.294  1.00  0.00           C  
ATOM   1778  HD2 PHE A 110      22.601  -4.601 -13.859  1.00  0.00           H  
ATOM   1779  C   PHE A 110      18.634  -6.529 -13.231  1.00  0.00           C  
ATOM   1780  O   PHE A 110      18.971  -6.832 -12.087  1.00  0.00           O  
ATOM   1781  N   LEU A 111      17.353  -6.326 -13.562  1.00  0.00           N  
ATOM   1782  H   LEU A 111      17.146  -6.092 -14.531  1.00  0.00           H  
ATOM   1783  CA  LEU A 111      16.231  -6.431 -12.624  1.00  0.00           C  
ATOM   1784  HA  LEU A 111      16.444  -5.807 -11.758  1.00  0.00           H  
ATOM   1785  CB  LEU A 111      14.941  -5.919 -13.292  1.00  0.00           C  
ATOM   1786  HB2 LEU A 111      14.786  -6.483 -14.215  1.00  0.00           H  
ATOM   1787  HB3 LEU A 111      14.098  -6.129 -12.634  1.00  0.00           H  
ATOM   1788  CG  LEU A 111      14.934  -4.414 -13.624  1.00  0.00           C  
ATOM   1789  HG  LEU A 111      15.811  -4.162 -14.208  1.00  0.00           H  
ATOM   1790  CD1 LEU A 111      13.683  -4.076 -14.436  1.00  0.00           C  
ATOM   1791 HD11 LEU A 111      13.657  -3.011 -14.661  1.00  0.00           H  
ATOM   1792 HD12 LEU A 111      13.698  -4.631 -15.375  1.00  0.00           H  
ATOM   1793 HD13 LEU A 111      12.788  -4.352 -13.880  1.00  0.00           H  
ATOM   1794  CD2 LEU A 111      14.934  -3.516 -12.388  1.00  0.00           C  
ATOM   1795 HD21 LEU A 111      14.037  -3.698 -11.805  1.00  0.00           H  
ATOM   1796 HD22 LEU A 111      15.817  -3.703 -11.783  1.00  0.00           H  
ATOM   1797 HD23 LEU A 111      14.947  -2.472 -12.696  1.00  0.00           H  
ATOM   1798  C   LEU A 111      16.038  -7.858 -12.095  1.00  0.00           C  
ATOM   1799  O   LEU A 111      15.795  -8.024 -10.902  1.00  0.00           O  
ATOM   1800  N   GLU A 112      16.194  -8.897 -12.917  1.00  0.00           N  
ATOM   1801  H   GLU A 112      16.311  -8.723 -13.913  1.00  0.00           H  
ATOM   1802  CA  GLU A 112      16.047 -10.289 -12.467  1.00  0.00           C  
ATOM   1803  HA  GLU A 112      15.139 -10.343 -11.868  1.00  0.00           H  
ATOM   1804  CB  GLU A 112      15.860 -11.204 -13.691  1.00  0.00           C  
ATOM   1805  HB2 GLU A 112      15.142 -10.743 -14.372  1.00  0.00           H  
ATOM   1806  HB3 GLU A 112      16.810 -11.297 -14.221  1.00  0.00           H  
ATOM   1807  CG  GLU A 112      15.339 -12.605 -13.332  1.00  0.00           C  
ATOM   1808  HG2 GLU A 112      15.186 -13.169 -14.254  1.00  0.00           H  
ATOM   1809  HG3 GLU A 112      16.106 -13.126 -12.756  1.00  0.00           H  
ATOM   1810  CD  GLU A 112      14.025 -12.555 -12.538  1.00  0.00           C  
ATOM   1811  OE1 GLU A 112      13.067 -11.868 -12.960  1.00  0.00           O  
ATOM   1812  OE2 GLU A 112      13.972 -13.125 -11.427  1.00  0.00           O  
ATOM   1813  C   GLU A 112      17.209 -10.747 -11.559  1.00  0.00           C  
ATOM   1814  O   GLU A 112      16.993 -11.430 -10.552  1.00  0.00           O  
ATOM   1815  N   ARG A 113      18.448 -10.297 -11.822  1.00  0.00           N  
ATOM   1816  H   ARG A 113      18.600  -9.745 -12.664  1.00  0.00           H  
ATOM   1817  CA  ARG A 113      19.573 -10.498 -10.889  1.00  0.00           C  
ATOM   1818  HA  ARG A 113      19.576 -11.541 -10.568  1.00  0.00           H  
ATOM   1819  CB  ARG A 113      20.909 -10.197 -11.572  1.00  0.00           C  
ATOM   1820  HB2 ARG A 113      20.830  -9.264 -12.135  1.00  0.00           H  
ATOM   1821  HB3 ARG A 113      21.683 -10.083 -10.808  1.00  0.00           H  
ATOM   1822  CG  ARG A 113      21.306 -11.358 -12.496  1.00  0.00           C  
ATOM   1823  HG2 ARG A 113      21.383 -12.273 -11.908  1.00  0.00           H  
ATOM   1824  HG3 ARG A 113      20.546 -11.504 -13.267  1.00  0.00           H  
ATOM   1825  CD  ARG A 113      22.657 -11.092 -13.157  1.00  0.00           C  
ATOM   1826  HD2 ARG A 113      23.399 -10.877 -12.387  1.00  0.00           H  
ATOM   1827  HD3 ARG A 113      22.970 -11.994 -13.686  1.00  0.00           H  
ATOM   1828  NE  ARG A 113      22.554  -9.987 -14.117  1.00  0.00           N  
ATOM   1829  HE  ARG A 113      21.843 -10.065 -14.837  1.00  0.00           H  
ATOM   1830  CZ  ARG A 113      23.319  -8.920 -14.233  1.00  0.00           C  
ATOM   1831  NH1 ARG A 113      24.274  -8.597 -13.407  1.00  0.00           N  
ATOM   1832 HH11 ARG A 113      24.477  -9.156 -12.605  1.00  0.00           H  
ATOM   1833 HH12 ARG A 113      24.844  -7.768 -13.628  1.00  0.00           H  
ATOM   1834  NH2 ARG A 113      23.143  -8.148 -15.251  1.00  0.00           N  
ATOM   1835 HH21 ARG A 113      22.517  -8.442 -15.991  1.00  0.00           H  
ATOM   1836 HH22 ARG A 113      23.907  -7.497 -15.431  1.00  0.00           H  
ATOM   1837  C   ARG A 113      19.417  -9.686  -9.607  1.00  0.00           C  
ATOM   1838  O   ARG A 113      19.613 -10.241  -8.532  1.00  0.00           O  
ATOM   1839  N   LEU A 114      18.964  -8.435  -9.687  1.00  0.00           N  
ATOM   1840  H   LEU A 114      18.867  -8.016 -10.609  1.00  0.00           H  
ATOM   1841  CA  LEU A 114      18.601  -7.626  -8.515  1.00  0.00           C  
ATOM   1842  HA  LEU A 114      19.477  -7.544  -7.868  1.00  0.00           H  
ATOM   1843  CB  LEU A 114      18.237  -6.216  -9.018  1.00  0.00           C  
ATOM   1844  HB2 LEU A 114      19.135  -5.754  -9.428  1.00  0.00           H  
ATOM   1845  HB3 LEU A 114      17.528  -6.327  -9.837  1.00  0.00           H  
ATOM   1846  CG  LEU A 114      17.599  -5.256  -7.999  1.00  0.00           C  
ATOM   1847  HG  LEU A 114      16.686  -5.708  -7.619  1.00  0.00           H  
ATOM   1848  CD1 LEU A 114      18.498  -4.913  -6.810  1.00  0.00           C  
ATOM   1849 HD11 LEU A 114      19.355  -4.333  -7.148  1.00  0.00           H  
ATOM   1850 HD12 LEU A 114      17.930  -4.333  -6.084  1.00  0.00           H  
ATOM   1851 HD13 LEU A 114      18.845  -5.825  -6.325  1.00  0.00           H  
ATOM   1852  CD2 LEU A 114      17.230  -3.953  -8.710  1.00  0.00           C  
ATOM   1853 HD21 LEU A 114      18.129  -3.457  -9.078  1.00  0.00           H  
ATOM   1854 HD22 LEU A 114      16.575  -4.166  -9.553  1.00  0.00           H  
ATOM   1855 HD23 LEU A 114      16.713  -3.292  -8.015  1.00  0.00           H  
ATOM   1856  C   LEU A 114      17.485  -8.291  -7.679  1.00  0.00           C  
ATOM   1857  O   LEU A 114      17.590  -8.348  -6.457  1.00  0.00           O  
ATOM   1858  N   LYS A 115      16.452  -8.859  -8.311  1.00  0.00           N  
ATOM   1859  H   LYS A 115      16.393  -8.738  -9.319  1.00  0.00           H  
ATOM   1860  CA  LYS A 115      15.369  -9.598  -7.635  1.00  0.00           C  
ATOM   1861  HA  LYS A 115      14.969  -8.977  -6.833  1.00  0.00           H  
ATOM   1862  CB  LYS A 115      14.254  -9.885  -8.653  1.00  0.00           C  
ATOM   1863  HB2 LYS A 115      13.990  -8.959  -9.163  1.00  0.00           H  
ATOM   1864  HB3 LYS A 115      14.633 -10.585  -9.398  1.00  0.00           H  
ATOM   1865  CG  LYS A 115      12.983 -10.460  -8.003  1.00  0.00           C  
ATOM   1866  HG2 LYS A 115      13.178 -11.481  -7.670  1.00  0.00           H  
ATOM   1867  HG3 LYS A 115      12.724  -9.855  -7.132  1.00  0.00           H  
ATOM   1868  CD  LYS A 115      11.782 -10.458  -8.963  1.00  0.00           C  
ATOM   1869  HD2 LYS A 115      10.929 -10.911  -8.459  1.00  0.00           H  
ATOM   1870  HD3 LYS A 115      11.526  -9.431  -9.214  1.00  0.00           H  
ATOM   1871  CE  LYS A 115      12.082 -11.238 -10.246  1.00  0.00           C  
ATOM   1872  HE2 LYS A 115      13.070 -10.962 -10.618  1.00  0.00           H  
ATOM   1873  HE3 LYS A 115      12.134 -12.310 -10.027  1.00  0.00           H  
ATOM   1874  NZ  LYS A 115      11.121 -10.985 -11.344  1.00  0.00           N  
ATOM   1875  HZ1 LYS A 115      10.186 -11.286 -11.102  1.00  0.00           H  
ATOM   1876  HZ2 LYS A 115      11.106 -10.012 -11.611  1.00  0.00           H  
ATOM   1877  HZ3 LYS A 115      11.490 -11.496 -12.157  1.00  0.00           H  
ATOM   1878  C   LYS A 115      15.880 -10.882  -6.985  1.00  0.00           C  
ATOM   1879  O   LYS A 115      15.535 -11.165  -5.839  1.00  0.00           O  
ATOM   1880  N   THR A 116      16.758 -11.608  -7.679  1.00  0.00           N  
ATOM   1881  H   THR A 116      16.945 -11.334  -8.638  1.00  0.00           H  
ATOM   1882  CA  THR A 116      17.478 -12.760  -7.118  1.00  0.00           C  
ATOM   1883  HA  THR A 116      16.748 -13.502  -6.795  1.00  0.00           H  
ATOM   1884  CB  THR A 116      18.379 -13.413  -8.178  1.00  0.00           C  
ATOM   1885  HB  THR A 116      19.064 -12.675  -8.591  1.00  0.00           H  
ATOM   1886  CG2 THR A 116      19.197 -14.579  -7.628  1.00  0.00           C  
ATOM   1887 HG21 THR A 116      19.686 -15.102  -8.449  1.00  0.00           H  
ATOM   1888 HG22 THR A 116      19.963 -14.214  -6.945  1.00  0.00           H  
ATOM   1889 HG23 THR A 116      18.548 -15.268  -7.096  1.00  0.00           H  
ATOM   1890  OG1 THR A 116      17.584 -13.927  -9.220  1.00  0.00           O  
ATOM   1891  HG1 THR A 116      17.260 -13.179  -9.753  1.00  0.00           H  
ATOM   1892  C   THR A 116      18.293 -12.358  -5.890  1.00  0.00           C  
ATOM   1893  O   THR A 116      18.114 -12.942  -4.828  1.00  0.00           O  
ATOM   1894  N   ILE A 117      19.130 -11.322  -5.985  1.00  0.00           N  
ATOM   1895  H   ILE A 117      19.235 -10.870  -6.887  1.00  0.00           H  
ATOM   1896  CA  ILE A 117      19.946 -10.810  -4.871  1.00  0.00           C  
ATOM   1897  HA  ILE A 117      20.561 -11.626  -4.494  1.00  0.00           H  
ATOM   1898  CB  ILE A 117      20.892  -9.699  -5.394  1.00  0.00           C  
ATOM   1899  HB  ILE A 117      20.303  -9.009  -6.001  1.00  0.00           H  
ATOM   1900  CG2 ILE A 117      21.539  -8.883  -4.259  1.00  0.00           C  
ATOM   1901 HG21 ILE A 117      22.102  -9.542  -3.598  1.00  0.00           H  
ATOM   1902 HG22 ILE A 117      22.210  -8.129  -4.669  1.00  0.00           H  
ATOM   1903 HG23 ILE A 117      20.777  -8.358  -3.683  1.00  0.00           H  
ATOM   1904  CG1 ILE A 117      21.994 -10.331  -6.281  1.00  0.00           C  
ATOM   1905 HG12 ILE A 117      22.702 -10.872  -5.651  1.00  0.00           H  
ATOM   1906 HG13 ILE A 117      21.547 -11.055  -6.962  1.00  0.00           H  
ATOM   1907  CD1 ILE A 117      22.762  -9.318  -7.141  1.00  0.00           C  
ATOM   1908 HD11 ILE A 117      23.371  -8.669  -6.514  1.00  0.00           H  
ATOM   1909 HD12 ILE A 117      23.422  -9.854  -7.823  1.00  0.00           H  
ATOM   1910 HD13 ILE A 117      22.066  -8.715  -7.725  1.00  0.00           H  
ATOM   1911  C   ILE A 117      19.073 -10.352  -3.690  1.00  0.00           C  
ATOM   1912  O   ILE A 117      19.397 -10.660  -2.546  1.00  0.00           O  
ATOM   1913  N   MET A 118      17.934  -9.693  -3.938  1.00  0.00           N  
ATOM   1914  H   MET A 118      17.733  -9.426  -4.898  1.00  0.00           H  
ATOM   1915  CA  MET A 118      16.980  -9.285  -2.895  1.00  0.00           C  
ATOM   1916  HA  MET A 118      17.521  -8.755  -2.110  1.00  0.00           H  
ATOM   1917  CB  MET A 118      15.944  -8.321  -3.495  1.00  0.00           C  
ATOM   1918  HB2 MET A 118      15.540  -8.750  -4.413  1.00  0.00           H  
ATOM   1919  HB3 MET A 118      15.125  -8.174  -2.790  1.00  0.00           H  
ATOM   1920  CG  MET A 118      16.568  -6.956  -3.805  1.00  0.00           C  
ATOM   1921  HG2 MET A 118      17.546  -7.096  -4.263  1.00  0.00           H  
ATOM   1922  HG3 MET A 118      15.942  -6.446  -4.534  1.00  0.00           H  
ATOM   1923  SD  MET A 118      16.740  -5.890  -2.348  1.00  0.00           S  
ATOM   1924  CE  MET A 118      18.472  -5.399  -2.522  1.00  0.00           C  
ATOM   1925  HE1 MET A 118      18.615  -4.872  -3.465  1.00  0.00           H  
ATOM   1926  HE2 MET A 118      18.750  -4.741  -1.700  1.00  0.00           H  
ATOM   1927  HE3 MET A 118      19.105  -6.286  -2.499  1.00  0.00           H  
ATOM   1928  C   MET A 118      16.284 -10.475  -2.217  1.00  0.00           C  
ATOM   1929  O   MET A 118      16.076 -10.449  -1.004  1.00  0.00           O  
ATOM   1930  N   ARG A 119      15.968 -11.543  -2.963  1.00  0.00           N  
ATOM   1931  H   ARG A 119      16.134 -11.490  -3.964  1.00  0.00           H  
ATOM   1932  CA  ARG A 119      15.449 -12.810  -2.417  1.00  0.00           C  
ATOM   1933  HA  ARG A 119      14.598 -12.600  -1.768  1.00  0.00           H  
ATOM   1934  CB  ARG A 119      14.982 -13.705  -3.577  1.00  0.00           C  
ATOM   1935  HB2 ARG A 119      14.278 -13.149  -4.198  1.00  0.00           H  
ATOM   1936  HB3 ARG A 119      15.845 -13.956  -4.191  1.00  0.00           H  
ATOM   1937  CG  ARG A 119      14.299 -14.998  -3.096  1.00  0.00           C  
ATOM   1938  HG2 ARG A 119      14.899 -15.490  -2.330  1.00  0.00           H  
ATOM   1939  HG3 ARG A 119      13.328 -14.744  -2.666  1.00  0.00           H  
ATOM   1940  CD  ARG A 119      14.095 -15.985  -4.253  1.00  0.00           C  
ATOM   1941  HD2 ARG A 119      13.502 -16.825  -3.886  1.00  0.00           H  
ATOM   1942  HD3 ARG A 119      13.527 -15.487  -5.040  1.00  0.00           H  
ATOM   1943  NE  ARG A 119      15.382 -16.506  -4.763  1.00  0.00           N  
ATOM   1944  HE  ARG A 119      16.099 -16.767  -4.084  1.00  0.00           H  
ATOM   1945  CZ  ARG A 119      15.778 -16.637  -6.013  1.00  0.00           C  
ATOM   1946  NH1 ARG A 119      15.060 -16.252  -7.036  1.00  0.00           N  
ATOM   1947 HH11 ARG A 119      14.181 -15.803  -6.872  1.00  0.00           H  
ATOM   1948 HH12 ARG A 119      15.451 -16.277  -7.962  1.00  0.00           H  
ATOM   1949  NH2 ARG A 119      16.945 -17.148  -6.244  1.00  0.00           N  
ATOM   1950 HH21 ARG A 119      17.531 -17.301  -5.412  1.00  0.00           H  
ATOM   1951 HH22 ARG A 119      17.315 -17.241  -7.167  1.00  0.00           H  
ATOM   1952  C   ARG A 119      16.496 -13.524  -1.561  1.00  0.00           C  
ATOM   1953  O   ARG A 119      16.183 -13.949  -0.454  1.00  0.00           O  
ATOM   1954  N   GLU A 120      17.735 -13.619  -2.036  1.00  0.00           N  
ATOM   1955  H   GLU A 120      17.914 -13.294  -2.983  1.00  0.00           H  
ATOM   1956  CA  GLU A 120      18.830 -14.219  -1.259  1.00  0.00           C  
ATOM   1957  HA  GLU A 120      18.496 -15.183  -0.869  1.00  0.00           H  
ATOM   1958  CB  GLU A 120      20.065 -14.452  -2.151  1.00  0.00           C  
ATOM   1959  HB2 GLU A 120      20.409 -13.497  -2.553  1.00  0.00           H  
ATOM   1960  HB3 GLU A 120      20.861 -14.842  -1.515  1.00  0.00           H  
ATOM   1961  CG  GLU A 120      19.871 -15.447  -3.316  1.00  0.00           C  
ATOM   1962  HG2 GLU A 120      19.436 -14.916  -4.160  1.00  0.00           H  
ATOM   1963  HG3 GLU A 120      20.856 -15.790  -3.643  1.00  0.00           H  
ATOM   1964  CD  GLU A 120      18.982 -16.654  -2.969  1.00  0.00           C  
ATOM   1965  OE1 GLU A 120      19.193 -17.240  -1.885  1.00  0.00           O  
ATOM   1966  OE2 GLU A 120      18.073 -16.967  -3.783  1.00  0.00           O  
ATOM   1967  C   GLU A 120      19.198 -13.379  -0.024  1.00  0.00           C  
ATOM   1968  O   GLU A 120      19.601 -13.934   0.999  1.00  0.00           O  
ATOM   1969  N   LYS A 121      19.008 -12.052  -0.068  1.00  0.00           N  
ATOM   1970  H   LYS A 121      18.774 -11.631  -0.964  1.00  0.00           H  
ATOM   1971  CA  LYS A 121      19.097 -11.188   1.120  1.00  0.00           C  
ATOM   1972  HA  LYS A 121      20.016 -11.450   1.640  1.00  0.00           H  
ATOM   1973  CB  LYS A 121      19.164  -9.702   0.714  1.00  0.00           C  
ATOM   1974  HB2 LYS A 121      20.008  -9.559   0.038  1.00  0.00           H  
ATOM   1975  HB3 LYS A 121      18.257  -9.434   0.172  1.00  0.00           H  
ATOM   1976  CG  LYS A 121      19.320  -8.735   1.905  1.00  0.00           C  
ATOM   1977  HG2 LYS A 121      19.409  -7.721   1.509  1.00  0.00           H  
ATOM   1978  HG3 LYS A 121      18.425  -8.775   2.526  1.00  0.00           H  
ATOM   1979  CD  LYS A 121      20.549  -9.038   2.778  1.00  0.00           C  
ATOM   1980  HD2 LYS A 121      20.434 -10.011   3.257  1.00  0.00           H  
ATOM   1981  HD3 LYS A 121      21.438  -9.053   2.142  1.00  0.00           H  
ATOM   1982  CE  LYS A 121      20.728  -7.981   3.869  1.00  0.00           C  
ATOM   1983  HE2 LYS A 121      20.800  -7.000   3.388  1.00  0.00           H  
ATOM   1984  HE3 LYS A 121      19.854  -7.980   4.529  1.00  0.00           H  
ATOM   1985  NZ  LYS A 121      21.969  -8.224   4.640  1.00  0.00           N  
ATOM   1986  HZ1 LYS A 121      21.908  -9.019   5.255  1.00  0.00           H  
ATOM   1987  HZ2 LYS A 121      22.747  -8.342   3.981  1.00  0.00           H  
ATOM   1988  HZ3 LYS A 121      22.247  -7.382   5.130  1.00  0.00           H  
ATOM   1989  C   LYS A 121      17.960 -11.460   2.106  1.00  0.00           C  
ATOM   1990  O   LYS A 121      18.239 -11.649   3.284  1.00  0.00           O  
ATOM   1991  N   TYR A 122      16.714 -11.527   1.636  1.00  0.00           N  
ATOM   1992  H   TYR A 122      16.564 -11.319   0.657  1.00  0.00           H  
ATOM   1993  CA  TYR A 122      15.540 -11.838   2.460  1.00  0.00           C  
ATOM   1994  HA  TYR A 122      15.485 -11.120   3.279  1.00  0.00           H  
ATOM   1995  CB  TYR A 122      14.285 -11.669   1.591  1.00  0.00           C  
ATOM   1996  HB2 TYR A 122      14.177 -10.617   1.321  1.00  0.00           H  
ATOM   1997  HB3 TYR A 122      14.408 -12.237   0.669  1.00  0.00           H  
ATOM   1998  CG  TYR A 122      13.023 -12.127   2.283  1.00  0.00           C  
ATOM   1999  CD1 TYR A 122      12.532 -11.404   3.388  1.00  0.00           C  
ATOM   2000  HD1 TYR A 122      13.026 -10.498   3.711  1.00  0.00           H  
ATOM   2001  CE1 TYR A 122      11.436 -11.897   4.117  1.00  0.00           C  
ATOM   2002  HE1 TYR A 122      11.080 -11.366   4.988  1.00  0.00           H  
ATOM   2003  CZ  TYR A 122      10.826 -13.107   3.730  1.00  0.00           C  
ATOM   2004  OH  TYR A 122       9.757 -13.571   4.421  1.00  0.00           O  
ATOM   2005  HH  TYR A 122       9.976 -13.655   5.356  1.00  0.00           H  
ATOM   2006  CE2 TYR A 122      11.293 -13.814   2.604  1.00  0.00           C  
ATOM   2007  HE2 TYR A 122      10.822 -14.746   2.332  1.00  0.00           H  
ATOM   2008  CD2 TYR A 122      12.402 -13.329   1.887  1.00  0.00           C  
ATOM   2009  HD2 TYR A 122      12.799 -13.900   1.060  1.00  0.00           H  
ATOM   2010  C   TYR A 122      15.603 -13.237   3.109  1.00  0.00           C  
ATOM   2011  O   TYR A 122      15.286 -13.384   4.287  1.00  0.00           O  
ATOM   2012  N   SER A 123      16.103 -14.237   2.378  1.00  0.00           N  
ATOM   2013  H   SER A 123      16.286 -14.056   1.397  1.00  0.00           H  
ATOM   2014  CA  SER A 123      16.408 -15.578   2.894  1.00  0.00           C  
ATOM   2015  HA  SER A 123      15.491 -16.043   3.257  1.00  0.00           H  
ATOM   2016  CB  SER A 123      16.955 -16.415   1.729  1.00  0.00           C  
ATOM   2017  HB2 SER A 123      16.205 -16.453   0.938  1.00  0.00           H  
ATOM   2018  HB3 SER A 123      17.851 -15.937   1.333  1.00  0.00           H  
ATOM   2019  OG  SER A 123      17.279 -17.732   2.114  1.00  0.00           O  
ATOM   2020  HG  SER A 123      17.570 -18.219   1.336  1.00  0.00           H  
ATOM   2021  C   SER A 123      17.397 -15.523   4.070  1.00  0.00           C  
ATOM   2022  O   SER A 123      17.252 -16.237   5.054  1.00  0.00           O  
ATOM   2023  N   LYS A 124      18.355 -14.586   4.032  1.00  0.00           N  
ATOM   2024  H   LYS A 124      18.404 -14.015   3.200  1.00  0.00           H  
ATOM   2025  CA  LYS A 124      19.289 -14.263   5.129  1.00  0.00           C  
ATOM   2026  HA  LYS A 124      19.446 -15.165   5.725  1.00  0.00           H  
ATOM   2027  CB  LYS A 124      20.630 -13.843   4.505  1.00  0.00           C  
ATOM   2028  HB2 LYS A 124      20.445 -13.084   3.742  1.00  0.00           H  
ATOM   2029  HB3 LYS A 124      21.282 -13.414   5.267  1.00  0.00           H  
ATOM   2030  CG  LYS A 124      21.352 -15.046   3.885  1.00  0.00           C  
ATOM   2031  HG2 LYS A 124      21.727 -15.684   4.687  1.00  0.00           H  
ATOM   2032  HG3 LYS A 124      20.665 -15.628   3.269  1.00  0.00           H  
ATOM   2033  CD  LYS A 124      22.512 -14.581   3.003  1.00  0.00           C  
ATOM   2034  HD2 LYS A 124      22.102 -14.037   2.150  1.00  0.00           H  
ATOM   2035  HD3 LYS A 124      23.167 -13.920   3.575  1.00  0.00           H  
ATOM   2036  CE  LYS A 124      23.293 -15.807   2.522  1.00  0.00           C  
ATOM   2037  HE2 LYS A 124      23.831 -16.229   3.376  1.00  0.00           H  
ATOM   2038  HE3 LYS A 124      22.576 -16.558   2.171  1.00  0.00           H  
ATOM   2039  NZ  LYS A 124      24.233 -15.454   1.431  1.00  0.00           N  
ATOM   2040  HZ1 LYS A 124      23.708 -15.150   0.619  1.00  0.00           H  
ATOM   2041  HZ2 LYS A 124      24.846 -14.706   1.726  1.00  0.00           H  
ATOM   2042  HZ3 LYS A 124      24.795 -16.257   1.175  1.00  0.00           H  
ATOM   2043  C   LYS A 124      18.761 -13.221   6.137  1.00  0.00           C  
ATOM   2044  O   LYS A 124      19.549 -12.681   6.910  1.00  0.00           O  
ATOM   2045  N   CYS A 125      17.460 -12.928   6.126  1.00  0.00           N  
ATOM   2046  H   CYS A 125      16.879 -13.414   5.457  1.00  0.00           H  
ATOM   2047  CA  CYS A 125      16.757 -12.030   7.053  1.00  0.00           C  
ATOM   2048  HA  CYS A 125      17.368 -11.896   7.947  1.00  0.00           H  
ATOM   2049  CB  CYS A 125      16.531 -10.645   6.409  1.00  0.00           C  
ATOM   2050  HB2 CYS A 125      15.841 -10.756   5.571  1.00  0.00           H  
ATOM   2051  HB3 CYS A 125      16.057  -9.994   7.148  1.00  0.00           H  
ATOM   2052  SG  CYS A 125      18.071  -9.865   5.833  1.00  0.00           S  
ATOM   2053  HG  CYS A 125      18.327 -10.818   4.923  1.00  0.00           H  
ATOM   2054  C   CYS A 125      15.426 -12.664   7.521  1.00  0.00           C  
ATOM   2055  O   CYS A 125      14.412 -11.971   7.620  1.00  0.00           O  
ATOM   2056  N   SER A 126      15.423 -13.985   7.734  1.00  0.00           N  
ATOM   2057  H   SER A 126      16.304 -14.479   7.726  1.00  0.00           H  
ATOM   2058  CA  SER A 126      14.290 -14.788   8.222  1.00  0.00           C  
ATOM   2059  HA  SER A 126      13.478 -14.147   8.566  1.00  0.00           H  
ATOM   2060  CB  SER A 126      13.764 -15.695   7.112  1.00  0.00           C  
ATOM   2061  HB2 SER A 126      14.558 -16.372   6.789  1.00  0.00           H  
ATOM   2062  HB3 SER A 126      12.945 -16.298   7.507  1.00  0.00           H  
ATOM   2063  OG  SER A 126      13.304 -14.917   6.021  1.00  0.00           O  
ATOM   2064  HG  SER A 126      14.049 -14.373   5.731  1.00  0.00           H  
ATOM   2065  C   SER A 126      14.708 -15.639   9.423  1.00  0.00           C  
ATOM   2066  O   SER A 126      15.917 -15.959   9.502  1.00  0.00           O  
ATOM   2067  OXT SER A 126      13.800 -15.952  10.220  1.00  0.00           O  
TER    2068      SER   126                                                      
ATOM   2068  N   MET B 127     -14.248  36.293  16.784  1.00  0.00           N  
ATOM   2069  H1  MET B 127     -15.224  36.129  16.582  1.00  0.00           H  
ATOM   2070  H2  MET B 127     -13.684  36.003  15.993  1.00  0.00           H  
ATOM   2071  H3  MET B 127     -14.093  37.282  16.932  1.00  0.00           H  
ATOM   2072  CA  MET B 127     -13.825  35.525  17.979  1.00  0.00           C  
ATOM   2073  HA  MET B 127     -14.378  35.878  18.851  1.00  0.00           H  
ATOM   2074  CB  MET B 127     -14.119  34.027  17.779  1.00  0.00           C  
ATOM   2075  HB2 MET B 127     -15.112  33.906  17.343  1.00  0.00           H  
ATOM   2076  HB3 MET B 127     -13.388  33.605  17.088  1.00  0.00           H  
ATOM   2077  CG  MET B 127     -14.074  33.251  19.096  1.00  0.00           C  
ATOM   2078  HG2 MET B 127     -14.049  32.182  18.882  1.00  0.00           H  
ATOM   2079  HG3 MET B 127     -13.165  33.498  19.637  1.00  0.00           H  
ATOM   2080  SD  MET B 127     -15.492  33.597  20.163  1.00  0.00           S  
ATOM   2081  CE  MET B 127     -16.642  32.331  19.550  1.00  0.00           C  
ATOM   2082  HE1 MET B 127     -16.877  32.515  18.502  1.00  0.00           H  
ATOM   2083  HE2 MET B 127     -16.186  31.344  19.650  1.00  0.00           H  
ATOM   2084  HE3 MET B 127     -17.560  32.356  20.137  1.00  0.00           H  
ATOM   2085  C   MET B 127     -12.334  35.759  18.213  1.00  0.00           C  
ATOM   2086  O   MET B 127     -11.631  35.944  17.227  1.00  0.00           O  
ATOM   2087  N   HIE B 128     -11.848  35.770  19.459  1.00  0.00           N  
ATOM   2088  H   HIE B 128     -12.478  35.612  20.234  1.00  0.00           H  
ATOM   2089  CA  HIE B 128     -10.408  35.633  19.761  1.00  0.00           C  
ATOM   2090  HA  HIE B 128      -9.815  36.003  18.921  1.00  0.00           H  
ATOM   2091  CB  HIE B 128     -10.046  36.487  20.990  1.00  0.00           C  
ATOM   2092  HB2 HIE B 128     -10.660  36.182  21.836  1.00  0.00           H  
ATOM   2093  HB3 HIE B 128     -10.273  37.532  20.776  1.00  0.00           H  
ATOM   2094  CG  HIE B 128      -8.599  36.386  21.409  1.00  0.00           C  
ATOM   2095  ND1 HIE B 128      -8.021  35.272  22.015  1.00  0.00           N  
ATOM   2096  CE1 HIE B 128      -6.730  35.583  22.215  1.00  0.00           C  
ATOM   2097  HE1 HIE B 128      -6.000  34.927  22.673  1.00  0.00           H  
ATOM   2098  NE2 HIE B 128      -6.476  36.825  21.768  1.00  0.00           N  
ATOM   2099  HE2 HIE B 128      -5.578  37.290  21.816  1.00  0.00           H  
ATOM   2100  CD2 HIE B 128      -7.644  37.348  21.255  1.00  0.00           C  
ATOM   2101  HD2 HIE B 128      -7.781  38.329  20.821  1.00  0.00           H  
ATOM   2102  C   HIE B 128     -10.060  34.145  19.955  1.00  0.00           C  
ATOM   2103  O   HIE B 128     -10.866  33.412  20.529  1.00  0.00           O  
ATOM   2104  N   HIE B 129      -8.891  33.697  19.481  1.00  0.00           N  
ATOM   2105  H   HIE B 129      -8.255  34.358  19.057  1.00  0.00           H  
ATOM   2106  CA  HIE B 129      -8.512  32.275  19.428  1.00  0.00           C  
ATOM   2107  HA  HIE B 129      -9.225  31.758  18.789  1.00  0.00           H  
ATOM   2108  CB  HIE B 129      -7.140  32.152  18.759  1.00  0.00           C  
ATOM   2109  HB2 HIE B 129      -6.375  32.587  19.403  1.00  0.00           H  
ATOM   2110  HB3 HIE B 129      -7.150  32.702  17.822  1.00  0.00           H  
ATOM   2111  CG  HIE B 129      -6.775  30.727  18.448  1.00  0.00           C  
ATOM   2112  ND1 HIE B 129      -5.953  29.908  19.222  1.00  0.00           N  
ATOM   2113  CE1 HIE B 129      -5.927  28.720  18.596  1.00  0.00           C  
ATOM   2114  HE1 HIE B 129      -5.337  27.870  18.912  1.00  0.00           H  
ATOM   2115  NE2 HIE B 129      -6.700  28.757  17.498  1.00  0.00           N  
ATOM   2116  HE2 HIE B 129      -6.817  28.012  16.814  1.00  0.00           H  
ATOM   2117  CD2 HIE B 129      -7.249  30.012  17.391  1.00  0.00           C  
ATOM   2118  HD2 HIE B 129      -7.927  30.357  16.624  1.00  0.00           H  
ATOM   2119  C   HIE B 129      -8.537  31.536  20.778  1.00  0.00           C  
ATOM   2120  O   HIE B 129      -8.833  30.339  20.811  1.00  0.00           O  
ATOM   2121  N   HIE B 130      -8.363  32.242  21.902  1.00  0.00           N  
ATOM   2122  H   HIE B 130      -8.165  33.234  21.826  1.00  0.00           H  
ATOM   2123  CA  HIE B 130      -8.549  31.667  23.242  1.00  0.00           C  
ATOM   2124  HA  HIE B 130      -7.769  30.927  23.429  1.00  0.00           H  
ATOM   2125  CB  HIE B 130      -8.414  32.769  24.297  1.00  0.00           C  
ATOM   2126  HB2 HIE B 130      -9.192  33.520  24.155  1.00  0.00           H  
ATOM   2127  HB3 HIE B 130      -7.443  33.254  24.189  1.00  0.00           H  
ATOM   2128  CG  HIE B 130      -8.506  32.219  25.693  1.00  0.00           C  
ATOM   2129  ND1 HIE B 130      -7.502  31.478  26.313  1.00  0.00           N  
ATOM   2130  CE1 HIE B 130      -7.992  31.137  27.515  1.00  0.00           C  
ATOM   2131  HE1 HIE B 130      -7.452  30.563  28.257  1.00  0.00           H  
ATOM   2132  NE2 HIE B 130      -9.245  31.605  27.664  1.00  0.00           N  
ATOM   2133  HE2 HIE B 130      -9.831  31.461  28.475  1.00  0.00           H  
ATOM   2134  CD2 HIE B 130      -9.592  32.282  26.516  1.00  0.00           C  
ATOM   2135  HD2 HIE B 130     -10.545  32.741  26.287  1.00  0.00           H  
ATOM   2136  C   HIE B 130      -9.903  30.954  23.375  1.00  0.00           C  
ATOM   2137  O   HIE B 130      -9.957  29.810  23.822  1.00  0.00           O  
ATOM   2138  N   HIE B 131     -10.966  31.577  22.858  1.00  0.00           N  
ATOM   2139  H   HIE B 131     -10.803  32.472  22.413  1.00  0.00           H  
ATOM   2140  CA  HIE B 131     -12.346  31.072  22.844  1.00  0.00           C  
ATOM   2141  HA  HIE B 131     -12.500  30.436  23.718  1.00  0.00           H  
ATOM   2142  CB  HIE B 131     -13.304  32.268  22.961  1.00  0.00           C  
ATOM   2143  HB2 HIE B 131     -14.321  31.895  23.095  1.00  0.00           H  
ATOM   2144  HB3 HIE B 131     -13.275  32.831  22.029  1.00  0.00           H  
ATOM   2145  CG  HIE B 131     -12.996  33.214  24.095  1.00  0.00           C  
ATOM   2146  ND1 HIE B 131     -13.367  33.036  25.427  1.00  0.00           N  
ATOM   2147  CE1 HIE B 131     -12.914  34.110  26.087  1.00  0.00           C  
ATOM   2148  HE1 HIE B 131     -13.060  34.282  27.147  1.00  0.00           H  
ATOM   2149  NE2 HIE B 131     -12.255  34.932  25.251  1.00  0.00           N  
ATOM   2150  HE2 HIE B 131     -11.823  35.807  25.515  1.00  0.00           H  
ATOM   2151  CD2 HIE B 131     -12.296  34.380  23.988  1.00  0.00           C  
ATOM   2152  HD2 HIE B 131     -11.865  34.775  23.082  1.00  0.00           H  
ATOM   2153  C   HIE B 131     -12.709  30.226  21.605  1.00  0.00           C  
ATOM   2154  O   HIE B 131     -13.838  29.756  21.502  1.00  0.00           O  
ATOM   2155  N   HIE B 132     -11.796  30.045  20.641  1.00  0.00           N  
ATOM   2156  H   HIE B 132     -10.864  30.410  20.791  1.00  0.00           H  
ATOM   2157  CA  HIE B 132     -12.017  29.159  19.480  1.00  0.00           C  
ATOM   2158  HA  HIE B 132     -13.041  29.302  19.129  1.00  0.00           H  
ATOM   2159  CB  HIE B 132     -11.077  29.548  18.326  1.00  0.00           C  
ATOM   2160  HB2 HIE B 132     -10.066  29.206  18.553  1.00  0.00           H  
ATOM   2161  HB3 HIE B 132     -11.059  30.634  18.247  1.00  0.00           H  
ATOM   2162  CG  HIE B 132     -11.492  29.005  16.975  1.00  0.00           C  
ATOM   2163  ND1 HIE B 132     -11.088  27.788  16.426  1.00  0.00           N  
ATOM   2164  CE1 HIE B 132     -11.707  27.689  15.238  1.00  0.00           C  
ATOM   2165  HE1 HIE B 132     -11.585  26.862  14.551  1.00  0.00           H  
ATOM   2166  NE2 HIE B 132     -12.469  28.773  15.012  1.00  0.00           N  
ATOM   2167  HE2 HIE B 132     -13.039  28.931  14.166  1.00  0.00           H  
ATOM   2168  CD2 HIE B 132     -12.358  29.606  16.106  1.00  0.00           C  
ATOM   2169  HD2 HIE B 132     -12.862  30.548  16.248  1.00  0.00           H  
ATOM   2170  C   HIE B 132     -11.907  27.676  19.877  1.00  0.00           C  
ATOM   2171  O   HIE B 132     -11.418  27.351  20.966  1.00  0.00           O  
ATOM   2172  N   HIE B 133     -12.373  26.768  19.023  1.00  0.00           N  
ATOM   2173  H   HIE B 133     -12.675  27.062  18.099  1.00  0.00           H  
ATOM   2174  CA  HIE B 133     -12.487  25.349  19.347  1.00  0.00           C  
ATOM   2175  HA  HIE B 133     -13.089  25.276  20.254  1.00  0.00           H  
ATOM   2176  CB  HIE B 133     -13.254  24.626  18.237  1.00  0.00           C  
ATOM   2177  HB2 HIE B 133     -13.340  23.573  18.496  1.00  0.00           H  
ATOM   2178  HB3 HIE B 133     -12.696  24.707  17.303  1.00  0.00           H  
ATOM   2179  CG  HIE B 133     -14.640  25.176  18.022  1.00  0.00           C  
ATOM   2180  ND1 HIE B 133     -14.964  26.299  17.256  1.00  0.00           N  
ATOM   2181  CE1 HIE B 133     -16.299  26.422  17.336  1.00  0.00           C  
ATOM   2182  HE1 HIE B 133     -16.880  27.162  16.801  1.00  0.00           H  
ATOM   2183  NE2 HIE B 133     -16.819  25.434  18.083  1.00  0.00           N  
ATOM   2184  HE2 HIE B 133     -17.811  25.198  18.120  1.00  0.00           H  
ATOM   2185  CD2 HIE B 133     -15.785  24.647  18.539  1.00  0.00           C  
ATOM   2186  HD2 HIE B 133     -15.860  23.758  19.151  1.00  0.00           H  
ATOM   2187  C   HIE B 133     -11.137  24.678  19.642  1.00  0.00           C  
ATOM   2188  O   HIE B 133     -10.121  24.902  18.985  1.00  0.00           O  
ATOM   2189  N   LYS B 134     -11.142  23.817  20.658  1.00  0.00           N  
ATOM   2190  H   LYS B 134     -12.044  23.645  21.093  1.00  0.00           H  
ATOM   2191  CA  LYS B 134     -10.019  22.987  21.113  1.00  0.00           C  
ATOM   2192  HA  LYS B 134      -9.103  23.313  20.624  1.00  0.00           H  
ATOM   2193  CB  LYS B 134      -9.866  23.126  22.642  1.00  0.00           C  
ATOM   2194  HB2 LYS B 134     -10.742  22.685  23.118  1.00  0.00           H  
ATOM   2195  HB3 LYS B 134      -8.993  22.557  22.968  1.00  0.00           H  
ATOM   2196  CG  LYS B 134      -9.735  24.576  23.153  1.00  0.00           C  
ATOM   2197  HG2 LYS B 134     -10.597  25.163  22.836  1.00  0.00           H  
ATOM   2198  HG3 LYS B 134      -9.746  24.550  24.243  1.00  0.00           H  
ATOM   2199  CD  LYS B 134      -8.441  25.277  22.704  1.00  0.00           C  
ATOM   2200  HD2 LYS B 134      -7.594  24.732  23.127  1.00  0.00           H  
ATOM   2201  HD3 LYS B 134      -8.355  25.262  21.615  1.00  0.00           H  
ATOM   2202  CE  LYS B 134      -8.392  26.728  23.211  1.00  0.00           C  
ATOM   2203  HE2 LYS B 134      -8.886  26.773  24.187  1.00  0.00           H  
ATOM   2204  HE3 LYS B 134      -7.347  27.017  23.357  1.00  0.00           H  
ATOM   2205  NZ  LYS B 134      -9.037  27.678  22.274  1.00  0.00           N  
ATOM   2206  HZ1 LYS B 134      -8.498  27.836  21.434  1.00  0.00           H  
ATOM   2207  HZ2 LYS B 134      -9.959  27.360  21.986  1.00  0.00           H  
ATOM   2208  HZ3 LYS B 134      -9.193  28.577  22.720  1.00  0.00           H  
ATOM   2209  C   LYS B 134     -10.269  21.532  20.709  1.00  0.00           C  
ATOM   2210  O   LYS B 134     -11.422  21.144  20.521  1.00  0.00           O  
ATOM   2211  N   VAL B 135      -9.219  20.722  20.592  1.00  0.00           N  
ATOM   2212  H   VAL B 135      -8.301  21.087  20.783  1.00  0.00           H  
ATOM   2213  CA  VAL B 135      -9.366  19.265  20.417  1.00  0.00           C  
ATOM   2214  HA  VAL B 135     -10.031  19.089  19.571  1.00  0.00           H  
ATOM   2215  CB  VAL B 135      -8.007  18.611  20.083  1.00  0.00           C  
ATOM   2216  HB  VAL B 135      -7.297  18.845  20.876  1.00  0.00           H  
ATOM   2217  CG1 VAL B 135      -8.088  17.087  19.944  1.00  0.00           C  
ATOM   2218 HG11 VAL B 135      -7.117  16.698  19.637  1.00  0.00           H  
ATOM   2219 HG12 VAL B 135      -8.333  16.628  20.902  1.00  0.00           H  
ATOM   2220 HG13 VAL B 135      -8.831  16.812  19.195  1.00  0.00           H  
ATOM   2221  CG2 VAL B 135      -7.453  19.153  18.756  1.00  0.00           C  
ATOM   2222 HG21 VAL B 135      -8.169  18.976  17.953  1.00  0.00           H  
ATOM   2223 HG22 VAL B 135      -7.254  20.219  18.836  1.00  0.00           H  
ATOM   2224 HG23 VAL B 135      -6.515  18.653  18.512  1.00  0.00           H  
ATOM   2225  C   VAL B 135     -10.030  18.646  21.660  1.00  0.00           C  
ATOM   2226  O   VAL B 135      -9.826  19.119  22.775  1.00  0.00           O  
ATOM   2227  N   LEU B 136     -10.831  17.594  21.461  1.00  0.00           N  
ATOM   2228  H   LEU B 136     -10.990  17.329  20.495  1.00  0.00           H  
ATOM   2229  CA  LEU B 136     -11.479  16.783  22.507  1.00  0.00           C  
ATOM   2230  HA  LEU B 136     -11.144  17.126  23.487  1.00  0.00           H  
ATOM   2231  CB  LEU B 136     -13.002  16.999  22.402  1.00  0.00           C  
ATOM   2232  HB2 LEU B 136     -13.199  18.053  22.575  1.00  0.00           H  
ATOM   2233  HB3 LEU B 136     -13.308  16.758  21.384  1.00  0.00           H  
ATOM   2234  CG  LEU B 136     -13.870  16.168  23.369  1.00  0.00           C  
ATOM   2235  HG  LEU B 136     -13.649  15.110  23.248  1.00  0.00           H  
ATOM   2236  CD1 LEU B 136     -13.641  16.563  24.828  1.00  0.00           C  
ATOM   2237 HD11 LEU B 136     -12.608  16.361  25.111  1.00  0.00           H  
ATOM   2238 HD12 LEU B 136     -13.854  17.623  24.973  1.00  0.00           H  
ATOM   2239 HD13 LEU B 136     -14.290  15.975  25.478  1.00  0.00           H  
ATOM   2240  CD2 LEU B 136     -15.356  16.345  23.054  1.00  0.00           C  
ATOM   2241 HD21 LEU B 136     -15.547  16.067  22.018  1.00  0.00           H  
ATOM   2242 HD22 LEU B 136     -15.948  15.709  23.711  1.00  0.00           H  
ATOM   2243 HD23 LEU B 136     -15.650  17.384  23.199  1.00  0.00           H  
ATOM   2244  C   LEU B 136     -11.121  15.288  22.414  1.00  0.00           C  
ATOM   2245  O   LEU B 136     -11.138  14.584  23.419  1.00  0.00           O  
ATOM   2246  N   GLN B 137     -10.801  14.798  21.215  1.00  0.00           N  
ATOM   2247  H   GLN B 137     -10.789  15.428  20.424  1.00  0.00           H  
ATOM   2248  CA  GLN B 137     -10.290  13.446  20.979  1.00  0.00           C  
ATOM   2249  HA  GLN B 137      -9.727  13.141  21.863  1.00  0.00           H  
ATOM   2250  CB  GLN B 137     -11.450  12.452  20.756  1.00  0.00           C  
ATOM   2251  HB2 GLN B 137     -12.307  12.752  21.363  1.00  0.00           H  
ATOM   2252  HB3 GLN B 137     -11.745  12.466  19.706  1.00  0.00           H  
ATOM   2253  CG  GLN B 137     -11.052  11.022  21.159  1.00  0.00           C  
ATOM   2254  HG2 GLN B 137     -10.156  10.735  20.609  1.00  0.00           H  
ATOM   2255  HG3 GLN B 137     -10.813  11.014  22.224  1.00  0.00           H  
ATOM   2256  CD  GLN B 137     -12.130   9.961  20.911  1.00  0.00           C  
ATOM   2257  OE1 GLN B 137     -13.286  10.219  20.596  1.00  0.00           O  
ATOM   2258  NE2 GLN B 137     -11.789   8.699  21.058  1.00  0.00           N  
ATOM   2259 HE21 GLN B 137     -12.485   7.999  20.883  1.00  0.00           H  
ATOM   2260 HE22 GLN B 137     -10.844   8.458  21.303  1.00  0.00           H  
ATOM   2261  C   GLN B 137      -9.325  13.518  19.791  1.00  0.00           C  
ATOM   2262  O   GLN B 137      -9.646  14.168  18.799  1.00  0.00           O  
ATOM   2263  N   GLU B 138      -8.136  12.939  19.929  1.00  0.00           N  
ATOM   2264  H   GLU B 138      -7.947  12.406  20.764  1.00  0.00           H  
ATOM   2265  CA  GLU B 138      -6.949  13.318  19.146  1.00  0.00           C  
ATOM   2266  HA  GLU B 138      -6.928  14.403  19.149  1.00  0.00           H  
ATOM   2267  CB  GLU B 138      -5.714  12.809  19.912  1.00  0.00           C  
ATOM   2268  HB2 GLU B 138      -5.991  12.678  20.959  1.00  0.00           H  
ATOM   2269  HB3 GLU B 138      -5.419  11.827  19.538  1.00  0.00           H  
ATOM   2270  CG  GLU B 138      -4.527  13.780  19.814  1.00  0.00           C  
ATOM   2271  HG2 GLU B 138      -3.908  13.474  18.968  1.00  0.00           H  
ATOM   2272  HG3 GLU B 138      -4.901  14.784  19.607  1.00  0.00           H  
ATOM   2273  CD  GLU B 138      -3.684  13.883  21.092  1.00  0.00           C  
ATOM   2274  OE1 GLU B 138      -4.273  13.862  22.198  1.00  0.00           O  
ATOM   2275  OE2 GLU B 138      -2.455  14.064  20.929  1.00  0.00           O  
ATOM   2276  C   GLU B 138      -6.932  12.839  17.670  1.00  0.00           C  
ATOM   2277  O   GLU B 138      -7.533  11.803  17.375  1.00  0.00           O  
ATOM   2278  N   PRO B 139      -6.231  13.538  16.746  1.00  0.00           N  
ATOM   2279  CD  PRO B 139      -5.752  14.911  16.869  1.00  0.00           C  
ATOM   2280  HD2 PRO B 139      -4.740  14.907  17.268  1.00  0.00           H  
ATOM   2281  HD3 PRO B 139      -6.403  15.526  17.489  1.00  0.00           H  
ATOM   2282  CG  PRO B 139      -5.735  15.474  15.451  1.00  0.00           C  
ATOM   2283  HG2 PRO B 139      -5.009  16.278  15.340  1.00  0.00           H  
ATOM   2284  HG3 PRO B 139      -6.729  15.826  15.179  1.00  0.00           H  
ATOM   2285  CB  PRO B 139      -5.367  14.250  14.619  1.00  0.00           C  
ATOM   2286  HB2 PRO B 139      -4.288  14.119  14.630  1.00  0.00           H  
ATOM   2287  HB3 PRO B 139      -5.727  14.345  13.595  1.00  0.00           H  
ATOM   2288  CA  PRO B 139      -6.056  13.095  15.358  1.00  0.00           C  
ATOM   2289  HA  PRO B 139      -7.036  12.974  14.916  1.00  0.00           H  
ATOM   2290  C   PRO B 139      -5.320  11.754  15.209  1.00  0.00           C  
ATOM   2291  O   PRO B 139      -4.094  11.665  15.287  1.00  0.00           O  
ATOM   2292  N   THR B 140      -6.083  10.697  14.930  1.00  0.00           N  
ATOM   2293  H   THR B 140      -7.087  10.864  14.876  1.00  0.00           H  
ATOM   2294  CA  THR B 140      -5.565   9.375  14.527  1.00  0.00           C  
ATOM   2295  HA  THR B 140      -4.505   9.319  14.777  1.00  0.00           H  
ATOM   2296  CB  THR B 140      -6.287   8.266  15.315  1.00  0.00           C  
ATOM   2297  HB  THR B 140      -7.236   8.648  15.695  1.00  0.00           H  
ATOM   2298  CG2 THR B 140      -6.565   6.963  14.564  1.00  0.00           C  
ATOM   2299 HG21 THR B 140      -7.266   7.148  13.750  1.00  0.00           H  
ATOM   2300 HG22 THR B 140      -5.639   6.541  14.175  1.00  0.00           H  
ATOM   2301 HG23 THR B 140      -7.019   6.249  15.251  1.00  0.00           H  
ATOM   2302  OG1 THR B 140      -5.465   7.918  16.404  1.00  0.00           O  
ATOM   2303  HG1 THR B 140      -5.337   8.713  16.932  1.00  0.00           H  
ATOM   2304  C   THR B 140      -5.658   9.215  13.010  1.00  0.00           C  
ATOM   2305  O   THR B 140      -6.583   9.743  12.396  1.00  0.00           O  
ATOM   2306  N   CYS B 141      -4.701   8.512  12.386  1.00  0.00           N  
ATOM   2307  H   CYS B 141      -3.990   8.059  12.943  1.00  0.00           H  
ATOM   2308  CA  CYS B 141      -4.557   8.429  10.928  1.00  0.00           C  
ATOM   2309  HA  CYS B 141      -5.505   8.694  10.463  1.00  0.00           H  
ATOM   2310  CB  CYS B 141      -3.504   9.464  10.495  1.00  0.00           C  
ATOM   2311  HB2 CYS B 141      -3.793  10.449  10.867  1.00  0.00           H  
ATOM   2312  HB3 CYS B 141      -2.536   9.200  10.926  1.00  0.00           H  
ATOM   2313  SG  CYS B 141      -3.356   9.535   8.687  1.00  0.00           S  
ATOM   2314  HG  CYS B 141      -2.581   8.450   8.548  1.00  0.00           H  
ATOM   2315  C   CYS B 141      -4.195   7.009  10.466  1.00  0.00           C  
ATOM   2316  O   CYS B 141      -3.236   6.435  10.974  1.00  0.00           O  
ATOM   2317  N   VAL B 142      -4.931   6.465   9.488  1.00  0.00           N  
ATOM   2318  H   VAL B 142      -5.680   7.033   9.101  1.00  0.00           H  
ATOM   2319  CA  VAL B 142      -4.766   5.102   8.932  1.00  0.00           C  
ATOM   2320  HA  VAL B 142      -3.834   4.696   9.314  1.00  0.00           H  
ATOM   2321  CB  VAL B 142      -5.895   4.146   9.377  1.00  0.00           C  
ATOM   2322  HB  VAL B 142      -5.717   3.178   8.908  1.00  0.00           H  
ATOM   2323  CG1 VAL B 142      -5.885   3.924  10.893  1.00  0.00           C  
ATOM   2324 HG11 VAL B 142      -6.133   4.848  11.416  1.00  0.00           H  
ATOM   2325 HG12 VAL B 142      -6.610   3.155  11.157  1.00  0.00           H  
ATOM   2326 HG13 VAL B 142      -4.893   3.595  11.205  1.00  0.00           H  
ATOM   2327  CG2 VAL B 142      -7.296   4.611   8.950  1.00  0.00           C  
ATOM   2328 HG21 VAL B 142      -8.038   3.882   9.271  1.00  0.00           H  
ATOM   2329 HG22 VAL B 142      -7.529   5.577   9.401  1.00  0.00           H  
ATOM   2330 HG23 VAL B 142      -7.349   4.704   7.866  1.00  0.00           H  
ATOM   2331  C   VAL B 142      -4.652   5.108   7.404  1.00  0.00           C  
ATOM   2332  O   VAL B 142      -5.229   5.970   6.746  1.00  0.00           O  
ATOM   2333  N   SER B 143      -3.917   4.158   6.819  1.00  0.00           N  
ATOM   2334  H   SER B 143      -3.542   3.425   7.415  1.00  0.00           H  
ATOM   2335  CA  SER B 143      -3.648   4.078   5.369  1.00  0.00           C  
ATOM   2336  HA  SER B 143      -3.922   5.016   4.897  1.00  0.00           H  
ATOM   2337  CB  SER B 143      -2.151   3.863   5.124  1.00  0.00           C  
ATOM   2338  HB2 SER B 143      -1.573   4.608   5.667  1.00  0.00           H  
ATOM   2339  HB3 SER B 143      -1.857   2.874   5.480  1.00  0.00           H  
ATOM   2340  OG  SER B 143      -1.868   3.970   3.742  1.00  0.00           O  
ATOM   2341  HG  SER B 143      -1.961   4.902   3.502  1.00  0.00           H  
ATOM   2342  C   SER B 143      -4.428   2.954   4.685  1.00  0.00           C  
ATOM   2343  O   SER B 143      -4.521   1.863   5.247  1.00  0.00           O  
ATOM   2344  N   ASP B 144      -4.917   3.162   3.454  1.00  0.00           N  
ATOM   2345  H   ASP B 144      -4.865   4.084   3.023  1.00  0.00           H  
ATOM   2346  CA  ASP B 144      -5.398   2.051   2.616  1.00  0.00           C  
ATOM   2347  HA  ASP B 144      -5.841   1.299   3.270  1.00  0.00           H  
ATOM   2348  CB  ASP B 144      -6.508   2.518   1.659  1.00  0.00           C  
ATOM   2349  HB2 ASP B 144      -7.093   1.641   1.377  1.00  0.00           H  
ATOM   2350  HB3 ASP B 144      -7.181   3.195   2.188  1.00  0.00           H  
ATOM   2351  CG  ASP B 144      -6.013   3.188   0.374  1.00  0.00           C  
ATOM   2352  OD1 ASP B 144      -4.893   3.740   0.326  1.00  0.00           O  
ATOM   2353  OD2 ASP B 144      -6.731   3.096  -0.645  1.00  0.00           O  
ATOM   2354  C   ASP B 144      -4.262   1.348   1.840  1.00  0.00           C  
ATOM   2355  O   ASP B 144      -4.497   0.309   1.224  1.00  0.00           O  
ATOM   2356  N   TYR B 145      -3.043   1.898   1.865  1.00  0.00           N  
ATOM   2357  H   TYR B 145      -2.932   2.734   2.425  1.00  0.00           H  
ATOM   2358  CA  TYR B 145      -1.861   1.441   1.124  1.00  0.00           C  
ATOM   2359  HA  TYR B 145      -1.121   2.228   1.265  1.00  0.00           H  
ATOM   2360  CB  TYR B 145      -1.293   0.165   1.784  1.00  0.00           C  
ATOM   2361  HB2 TYR B 145      -1.747   0.033   2.767  1.00  0.00           H  
ATOM   2362  HB3 TYR B 145      -1.583  -0.701   1.190  1.00  0.00           H  
ATOM   2363  CG  TYR B 145       0.212   0.164   2.003  1.00  0.00           C  
ATOM   2364  CD1 TYR B 145       0.801   1.155   2.815  1.00  0.00           C  
ATOM   2365  HD1 TYR B 145       0.182   1.930   3.244  1.00  0.00           H  
ATOM   2366  CE1 TYR B 145       2.188   1.141   3.063  1.00  0.00           C  
ATOM   2367  HE1 TYR B 145       2.646   1.906   3.669  1.00  0.00           H  
ATOM   2368  CZ  TYR B 145       2.994   0.120   2.519  1.00  0.00           C  
ATOM   2369  OH  TYR B 145       4.336   0.121   2.758  1.00  0.00           O  
ATOM   2370  HH  TYR B 145       4.783  -0.649   2.334  1.00  0.00           H  
ATOM   2371  CE2 TYR B 145       2.400  -0.887   1.728  1.00  0.00           C  
ATOM   2372  HE2 TYR B 145       3.007  -1.687   1.337  1.00  0.00           H  
ATOM   2373  CD2 TYR B 145       1.018  -0.856   1.460  1.00  0.00           C  
ATOM   2374  HD2 TYR B 145       0.573  -1.622   0.846  1.00  0.00           H  
ATOM   2375  C   TYR B 145      -2.053   1.351  -0.413  1.00  0.00           C  
ATOM   2376  O   TYR B 145      -1.390   0.559  -1.087  1.00  0.00           O  
ATOM   2377  N   MET B 146      -2.954   2.160  -0.987  1.00  0.00           N  
ATOM   2378  H   MET B 146      -3.511   2.744  -0.366  1.00  0.00           H  
ATOM   2379  CA  MET B 146      -3.240   2.214  -2.430  1.00  0.00           C  
ATOM   2380  HA  MET B 146      -2.374   1.830  -2.970  1.00  0.00           H  
ATOM   2381  CB  MET B 146      -4.429   1.290  -2.747  1.00  0.00           C  
ATOM   2382  HB2 MET B 146      -4.102   0.266  -2.598  1.00  0.00           H  
ATOM   2383  HB3 MET B 146      -5.248   1.497  -2.059  1.00  0.00           H  
ATOM   2384  CG  MET B 146      -4.956   1.418  -4.182  1.00  0.00           C  
ATOM   2385  HG2 MET B 146      -5.406   2.404  -4.306  1.00  0.00           H  
ATOM   2386  HG3 MET B 146      -4.116   1.338  -4.871  1.00  0.00           H  
ATOM   2387  SD  MET B 146      -6.192   0.178  -4.649  1.00  0.00           S  
ATOM   2388  CE  MET B 146      -6.559   0.760  -6.325  1.00  0.00           C  
ATOM   2389  HE1 MET B 146      -5.649   0.742  -6.926  1.00  0.00           H  
ATOM   2390  HE2 MET B 146      -7.307   0.111  -6.781  1.00  0.00           H  
ATOM   2391  HE3 MET B 146      -6.942   1.779  -6.283  1.00  0.00           H  
ATOM   2392  C   MET B 146      -3.475   3.623  -2.991  1.00  0.00           C  
ATOM   2393  O   MET B 146      -3.071   3.859  -4.126  1.00  0.00           O  
ATOM   2394  N   SER B 147      -4.141   4.536  -2.275  1.00  0.00           N  
ATOM   2395  H   SER B 147      -4.484   4.274  -1.353  1.00  0.00           H  
ATOM   2396  CA  SER B 147      -4.365   5.911  -2.757  1.00  0.00           C  
ATOM   2397  HA  SER B 147      -3.448   6.252  -3.232  1.00  0.00           H  
ATOM   2398  CB  SER B 147      -5.478   5.934  -3.822  1.00  0.00           C  
ATOM   2399  HB2 SER B 147      -5.527   6.931  -4.263  1.00  0.00           H  
ATOM   2400  HB3 SER B 147      -5.224   5.238  -4.620  1.00  0.00           H  
ATOM   2401  OG  SER B 147      -6.758   5.591  -3.304  1.00  0.00           O  
ATOM   2402  HG  SER B 147      -7.023   6.281  -2.686  1.00  0.00           H  
ATOM   2403  C   SER B 147      -4.690   6.947  -1.677  1.00  0.00           C  
ATOM   2404  O   SER B 147      -4.524   8.144  -1.929  1.00  0.00           O  
ATOM   2405  N   ILE B 148      -5.210   6.539  -0.515  1.00  0.00           N  
ATOM   2406  H   ILE B 148      -5.224   5.540  -0.306  1.00  0.00           H  
ATOM   2407  CA  ILE B 148      -5.703   7.459   0.522  1.00  0.00           C  
ATOM   2408  HA  ILE B 148      -5.222   8.429   0.386  1.00  0.00           H  
ATOM   2409  CB  ILE B 148      -7.241   7.673   0.402  1.00  0.00           C  
ATOM   2410  HB  ILE B 148      -7.712   6.698   0.258  1.00  0.00           H  
ATOM   2411  CG2 ILE B 148      -7.853   8.308   1.669  1.00  0.00           C  
ATOM   2412 HG21 ILE B 148      -7.701   7.665   2.533  1.00  0.00           H  
ATOM   2413 HG22 ILE B 148      -7.402   9.283   1.855  1.00  0.00           H  
ATOM   2414 HG23 ILE B 148      -8.930   8.422   1.557  1.00  0.00           H  
ATOM   2415  CG1 ILE B 148      -7.555   8.563  -0.826  1.00  0.00           C  
ATOM   2416 HG12 ILE B 148      -7.059   9.524  -0.695  1.00  0.00           H  
ATOM   2417 HG13 ILE B 148      -7.147   8.093  -1.718  1.00  0.00           H  
ATOM   2418  CD1 ILE B 148      -9.040   8.823  -1.109  1.00  0.00           C  
ATOM   2419 HD11 ILE B 148      -9.583   7.879  -1.149  1.00  0.00           H  
ATOM   2420 HD12 ILE B 148      -9.133   9.329  -2.071  1.00  0.00           H  
ATOM   2421 HD13 ILE B 148      -9.470   9.468  -0.344  1.00  0.00           H  
ATOM   2422  C   ILE B 148      -5.301   6.962   1.909  1.00  0.00           C  
ATOM   2423  O   ILE B 148      -5.604   5.837   2.305  1.00  0.00           O  
ATOM   2424  N   SER B 149      -4.740   7.871   2.703  1.00  0.00           N  
ATOM   2425  H   SER B 149      -4.552   8.791   2.311  1.00  0.00           H  
ATOM   2426  CA  SER B 149      -4.769   7.760   4.161  1.00  0.00           C  
ATOM   2427  HA  SER B 149      -5.029   6.739   4.432  1.00  0.00           H  
ATOM   2428  CB  SER B 149      -3.388   8.045   4.756  1.00  0.00           C  
ATOM   2429  HB2 SER B 149      -3.100   9.077   4.554  1.00  0.00           H  
ATOM   2430  HB3 SER B 149      -3.437   7.898   5.835  1.00  0.00           H  
ATOM   2431  OG  SER B 149      -2.427   7.155   4.195  1.00  0.00           O  
ATOM   2432  HG  SER B 149      -2.181   7.510   3.330  1.00  0.00           H  
ATOM   2433  C   SER B 149      -5.868   8.670   4.724  1.00  0.00           C  
ATOM   2434  O   SER B 149      -6.078   9.776   4.226  1.00  0.00           O  
ATOM   2435  N   THR B 150      -6.601   8.207   5.736  1.00  0.00           N  
ATOM   2436  H   THR B 150      -6.321   7.322   6.150  1.00  0.00           H  
ATOM   2437  CA  THR B 150      -7.713   8.937   6.373  1.00  0.00           C  
ATOM   2438  HA  THR B 150      -7.895   9.877   5.851  1.00  0.00           H  
ATOM   2439  CB  THR B 150      -9.018   8.129   6.335  1.00  0.00           C  
ATOM   2440  HB  THR B 150      -8.886   7.186   6.869  1.00  0.00           H  
ATOM   2441  CG2 THR B 150     -10.211   8.881   6.931  1.00  0.00           C  
ATOM   2442 HG21 THR B 150     -11.126   8.312   6.764  1.00  0.00           H  
ATOM   2443 HG22 THR B 150     -10.081   9.005   8.008  1.00  0.00           H  
ATOM   2444 HG23 THR B 150     -10.304   9.862   6.466  1.00  0.00           H  
ATOM   2445  OG1 THR B 150      -9.338   7.851   4.993  1.00  0.00           O  
ATOM   2446  HG1 THR B 150      -8.606   7.344   4.631  1.00  0.00           H  
ATOM   2447  C   THR B 150      -7.361   9.258   7.815  1.00  0.00           C  
ATOM   2448  O   THR B 150      -6.928   8.370   8.552  1.00  0.00           O  
ATOM   2449  N   CYS B 151      -7.581  10.509   8.213  1.00  0.00           N  
ATOM   2450  H   CYS B 151      -7.959  11.182   7.552  1.00  0.00           H  
ATOM   2451  CA  CYS B 151      -7.364  11.004   9.563  1.00  0.00           C  
ATOM   2452  HA  CYS B 151      -7.078  10.166  10.186  1.00  0.00           H  
ATOM   2453  CB  CYS B 151      -6.203  12.007   9.525  1.00  0.00           C  
ATOM   2454  HB2 CYS B 151      -5.332  11.527   9.080  1.00  0.00           H  
ATOM   2455  HB3 CYS B 151      -6.482  12.864   8.909  1.00  0.00           H  
ATOM   2456  SG  CYS B 151      -5.783  12.575  11.195  1.00  0.00           S  
ATOM   2457  HG  CYS B 151      -5.771  11.365  11.777  1.00  0.00           H  
ATOM   2458  C   CYS B 151      -8.661  11.587  10.141  1.00  0.00           C  
ATOM   2459  O   CYS B 151      -9.398  12.265   9.424  1.00  0.00           O  
ATOM   2460  N   GLU B 152      -8.951  11.330  11.418  1.00  0.00           N  
ATOM   2461  H   GLU B 152      -8.292  10.803  11.982  1.00  0.00           H  
ATOM   2462  CA  GLU B 152     -10.115  11.908  12.097  1.00  0.00           C  
ATOM   2463  HA  GLU B 152     -10.315  12.860  11.611  1.00  0.00           H  
ATOM   2464  CB  GLU B 152     -11.379  11.045  11.904  1.00  0.00           C  
ATOM   2465  HB2 GLU B 152     -12.229  11.694  12.100  1.00  0.00           H  
ATOM   2466  HB3 GLU B 152     -11.447  10.725  10.863  1.00  0.00           H  
ATOM   2467  CG  GLU B 152     -11.492   9.810  12.816  1.00  0.00           C  
ATOM   2468  HG2 GLU B 152     -10.759   9.067  12.496  1.00  0.00           H  
ATOM   2469  HG3 GLU B 152     -11.259  10.091  13.845  1.00  0.00           H  
ATOM   2470  CD  GLU B 152     -12.906   9.205  12.811  1.00  0.00           C  
ATOM   2471  OE1 GLU B 152     -13.890   9.980  12.722  1.00  0.00           O  
ATOM   2472  OE2 GLU B 152     -13.010   7.965  12.933  1.00  0.00           O  
ATOM   2473  C   GLU B 152      -9.837  12.249  13.569  1.00  0.00           C  
ATOM   2474  O   GLU B 152      -8.892  11.736  14.172  1.00  0.00           O  
ATOM   2475  N   TRP B 153     -10.647  13.162  14.111  1.00  0.00           N  
ATOM   2476  H   TRP B 153     -11.393  13.519  13.520  1.00  0.00           H  
ATOM   2477  CA  TRP B 153     -10.578  13.699  15.476  1.00  0.00           C  
ATOM   2478  HA  TRP B 153     -10.296  12.892  16.158  1.00  0.00           H  
ATOM   2479  CB  TRP B 153      -9.486  14.781  15.540  1.00  0.00           C  
ATOM   2480  HB2 TRP B 153      -9.368  15.120  16.564  1.00  0.00           H  
ATOM   2481  HB3 TRP B 153      -8.550  14.311  15.270  1.00  0.00           H  
ATOM   2482  CG  TRP B 153      -9.623  15.997  14.677  1.00  0.00           C  
ATOM   2483  CD1 TRP B 153     -10.136  17.183  15.073  1.00  0.00           C  
ATOM   2484  HD1 TRP B 153     -10.534  17.387  16.061  1.00  0.00           H  
ATOM   2485  NE1 TRP B 153     -10.041  18.096  14.040  1.00  0.00           N  
ATOM   2486  HE1 TRP B 153     -10.375  19.047  14.111  1.00  0.00           H  
ATOM   2487  CE2 TRP B 153      -9.450  17.543  12.924  1.00  0.00           C  
ATOM   2488  CZ2 TRP B 153      -9.128  18.052  11.656  1.00  0.00           C  
ATOM   2489  HZ2 TRP B 153      -9.353  19.079  11.411  1.00  0.00           H  
ATOM   2490  CH2 TRP B 153      -8.551  17.196  10.702  1.00  0.00           C  
ATOM   2491  HH2 TRP B 153      -8.324  17.562   9.712  1.00  0.00           H  
ATOM   2492  CZ3 TRP B 153      -8.276  15.857  11.037  1.00  0.00           C  
ATOM   2493  HZ3 TRP B 153      -7.832  15.192  10.308  1.00  0.00           H  
ATOM   2494  CE3 TRP B 153      -8.575  15.367  12.322  1.00  0.00           C  
ATOM   2495  HE3 TRP B 153      -8.337  14.343  12.571  1.00  0.00           H  
ATOM   2496  CD2 TRP B 153      -9.190  16.188  13.293  1.00  0.00           C  
ATOM   2497  C   TRP B 153     -11.939  14.261  15.934  1.00  0.00           C  
ATOM   2498  O   TRP B 153     -12.927  14.236  15.196  1.00  0.00           O  
ATOM   2499  N   LYS B 154     -12.001  14.800  17.160  1.00  0.00           N  
ATOM   2500  H   LYS B 154     -11.143  14.778  17.707  1.00  0.00           H  
ATOM   2501  CA  LYS B 154     -13.150  15.561  17.700  1.00  0.00           C  
ATOM   2502  HA  LYS B 154     -13.835  15.794  16.885  1.00  0.00           H  
ATOM   2503  CB  LYS B 154     -13.907  14.753  18.764  1.00  0.00           C  
ATOM   2504  HB2 LYS B 154     -13.186  14.347  19.473  1.00  0.00           H  
ATOM   2505  HB3 LYS B 154     -14.581  15.415  19.313  1.00  0.00           H  
ATOM   2506  CG  LYS B 154     -14.748  13.625  18.160  1.00  0.00           C  
ATOM   2507  HG2 LYS B 154     -15.580  14.048  17.597  1.00  0.00           H  
ATOM   2508  HG3 LYS B 154     -14.128  13.023  17.495  1.00  0.00           H  
ATOM   2509  CD  LYS B 154     -15.298  12.734  19.273  1.00  0.00           C  
ATOM   2510  HD2 LYS B 154     -14.471  12.448  19.923  1.00  0.00           H  
ATOM   2511  HD3 LYS B 154     -16.036  13.281  19.863  1.00  0.00           H  
ATOM   2512  CE  LYS B 154     -15.927  11.482  18.657  1.00  0.00           C  
ATOM   2513  HE2 LYS B 154     -16.944  11.714  18.324  1.00  0.00           H  
ATOM   2514  HE3 LYS B 154     -15.339  11.201  17.777  1.00  0.00           H  
ATOM   2515  NZ  LYS B 154     -15.914  10.367  19.631  1.00  0.00           N  
ATOM   2516  HZ1 LYS B 154     -16.209   9.503  19.195  1.00  0.00           H  
ATOM   2517  HZ2 LYS B 154     -14.959  10.239  19.976  1.00  0.00           H  
ATOM   2518  HZ3 LYS B 154     -16.499  10.574  20.427  1.00  0.00           H  
ATOM   2519  C   LYS B 154     -12.725  16.894  18.301  1.00  0.00           C  
ATOM   2520  O   LYS B 154     -11.616  17.020  18.817  1.00  0.00           O  
ATOM   2521  N   MET B 155     -13.641  17.859  18.289  1.00  0.00           N  
ATOM   2522  H   MET B 155     -14.541  17.632  17.877  1.00  0.00           H  
ATOM   2523  CA  MET B 155     -13.504  19.183  18.904  1.00  0.00           C  
ATOM   2524  HA  MET B 155     -12.464  19.334  19.191  1.00  0.00           H  
ATOM   2525  CB  MET B 155     -13.866  20.263  17.869  1.00  0.00           C  
ATOM   2526  HB2 MET B 155     -14.924  20.173  17.614  1.00  0.00           H  
ATOM   2527  HB3 MET B 155     -13.709  21.246  18.309  1.00  0.00           H  
ATOM   2528  CG  MET B 155     -13.044  20.150  16.573  1.00  0.00           C  
ATOM   2529  HG2 MET B 155     -13.280  19.202  16.089  1.00  0.00           H  
ATOM   2530  HG3 MET B 155     -13.365  20.939  15.897  1.00  0.00           H  
ATOM   2531  SD  MET B 155     -11.238  20.260  16.746  1.00  0.00           S  
ATOM   2532  CE  MET B 155     -11.073  21.997  17.234  1.00  0.00           C  
ATOM   2533  HE1 MET B 155     -10.022  22.283  17.245  1.00  0.00           H  
ATOM   2534  HE2 MET B 155     -11.612  22.629  16.532  1.00  0.00           H  
ATOM   2535  HE3 MET B 155     -11.495  22.140  18.225  1.00  0.00           H  
ATOM   2536  C   MET B 155     -14.356  19.308  20.181  1.00  0.00           C  
ATOM   2537  O   MET B 155     -15.294  18.539  20.392  1.00  0.00           O  
ATOM   2538  N   ASN B 156     -14.053  20.285  21.043  1.00  0.00           N  
ATOM   2539  H   ASN B 156     -13.251  20.868  20.822  1.00  0.00           H  
ATOM   2540  CA  ASN B 156     -14.692  20.499  22.358  1.00  0.00           C  
ATOM   2541  HA  ASN B 156     -14.727  19.543  22.877  1.00  0.00           H  
ATOM   2542  CB  ASN B 156     -13.818  21.460  23.186  1.00  0.00           C  
ATOM   2543  HB2 ASN B 156     -14.126  21.386  24.229  1.00  0.00           H  
ATOM   2544  HB3 ASN B 156     -12.774  21.152  23.131  1.00  0.00           H  
ATOM   2545  CG  ASN B 156     -13.940  22.912  22.741  1.00  0.00           C  
ATOM   2546  OD1 ASN B 156     -13.752  23.252  21.585  1.00  0.00           O  
ATOM   2547  ND2 ASN B 156     -14.261  23.824  23.628  1.00  0.00           N  
ATOM   2548 HD21 ASN B 156     -14.405  24.758  23.287  1.00  0.00           H  
ATOM   2549 HD22 ASN B 156     -14.507  23.553  24.564  1.00  0.00           H  
ATOM   2550  C   ASN B 156     -16.153  20.995  22.317  1.00  0.00           C  
ATOM   2551  O   ASN B 156     -16.790  21.132  23.358  1.00  0.00           O  
ATOM   2552  N   GLY B 157     -16.666  21.285  21.127  1.00  0.00           N  
ATOM   2553  H   GLY B 157     -16.077  21.135  20.321  1.00  0.00           H  
ATOM   2554  CA  GLY B 157     -18.016  21.754  20.853  1.00  0.00           C  
ATOM   2555  HA2 GLY B 157     -18.733  21.078  21.317  1.00  0.00           H  
ATOM   2556  HA3 GLY B 157     -18.155  22.756  21.258  1.00  0.00           H  
ATOM   2557  C   GLY B 157     -18.248  21.784  19.339  1.00  0.00           C  
ATOM   2558  O   GLY B 157     -17.288  21.622  18.578  1.00  0.00           O  
ATOM   2559  N   PRO B 158     -19.496  21.965  18.879  1.00  0.00           N  
ATOM   2560  CD  PRO B 158     -20.694  22.204  19.668  1.00  0.00           C  
ATOM   2561  HD2 PRO B 158     -20.530  22.975  20.421  1.00  0.00           H  
ATOM   2562  HD3 PRO B 158     -21.008  21.272  20.139  1.00  0.00           H  
ATOM   2563  CG  PRO B 158     -21.756  22.660  18.666  1.00  0.00           C  
ATOM   2564  HG2 PRO B 158     -21.686  23.741  18.528  1.00  0.00           H  
ATOM   2565  HG3 PRO B 158     -22.760  22.377  18.983  1.00  0.00           H  
ATOM   2566  CB  PRO B 158     -21.345  21.950  17.374  1.00  0.00           C  
ATOM   2567  HB2 PRO B 158     -21.706  22.476  16.488  1.00  0.00           H  
ATOM   2568  HB3 PRO B 158     -21.719  20.925  17.387  1.00  0.00           H  
ATOM   2569  CA  PRO B 158     -19.817  21.933  17.458  1.00  0.00           C  
ATOM   2570  HA  PRO B 158     -19.438  21.000  17.055  1.00  0.00           H  
ATOM   2571  C   PRO B 158     -19.165  23.086  16.686  1.00  0.00           C  
ATOM   2572  O   PRO B 158     -19.159  24.226  17.152  1.00  0.00           O  
ATOM   2573  N   THR B 159     -18.618  22.769  15.509  1.00  0.00           N  
ATOM   2574  H   THR B 159     -18.735  21.822  15.164  1.00  0.00           H  
ATOM   2575  CA  THR B 159     -17.838  23.676  14.650  1.00  0.00           C  
ATOM   2576  HA  THR B 159     -18.240  24.683  14.753  1.00  0.00           H  
ATOM   2577  CB  THR B 159     -16.368  23.710  15.108  1.00  0.00           C  
ATOM   2578  HB  THR B 159     -16.352  23.695  16.194  1.00  0.00           H  
ATOM   2579  CG2 THR B 159     -15.483  22.563  14.619  1.00  0.00           C  
ATOM   2580 HG21 THR B 159     -15.917  21.609  14.917  1.00  0.00           H  
ATOM   2581 HG22 THR B 159     -15.380  22.596  13.534  1.00  0.00           H  
ATOM   2582 HG23 THR B 159     -14.496  22.668  15.064  1.00  0.00           H  
ATOM   2583  OG1 THR B 159     -15.779  24.907  14.676  1.00  0.00           O  
ATOM   2584  HG1 THR B 159     -15.377  25.345  15.445  1.00  0.00           H  
ATOM   2585  C   THR B 159     -17.962  23.263  13.180  1.00  0.00           C  
ATOM   2586  O   THR B 159     -18.160  22.078  12.907  1.00  0.00           O  
ATOM   2587  N   GLN B 160     -17.874  24.203  12.233  1.00  0.00           N  
ATOM   2588  H   GLN B 160     -17.615  25.141  12.507  1.00  0.00           H  
ATOM   2589  CA  GLN B 160     -17.934  23.899  10.796  1.00  0.00           C  
ATOM   2590  HA  GLN B 160     -18.530  22.996  10.646  1.00  0.00           H  
ATOM   2591  CB  GLN B 160     -18.645  25.039  10.053  1.00  0.00           C  
ATOM   2592  HB2 GLN B 160     -19.626  25.193  10.503  1.00  0.00           H  
ATOM   2593  HB3 GLN B 160     -18.068  25.960  10.152  1.00  0.00           H  
ATOM   2594  CG  GLN B 160     -18.840  24.711   8.565  1.00  0.00           C  
ATOM   2595  HG2 GLN B 160     -17.873  24.611   8.073  1.00  0.00           H  
ATOM   2596  HG3 GLN B 160     -19.375  23.767   8.461  1.00  0.00           H  
ATOM   2597  CD  GLN B 160     -19.632  25.804   7.863  1.00  0.00           C  
ATOM   2598  OE1 GLN B 160     -20.819  25.698   7.603  1.00  0.00           O  
ATOM   2599  NE2 GLN B 160     -19.013  26.921   7.555  1.00  0.00           N  
ATOM   2600 HE21 GLN B 160     -19.563  27.623   7.104  1.00  0.00           H  
ATOM   2601 HE22 GLN B 160     -18.038  27.048   7.814  1.00  0.00           H  
ATOM   2602  C   GLN B 160     -16.525  23.626  10.253  1.00  0.00           C  
ATOM   2603  O   GLN B 160     -15.769  24.545   9.944  1.00  0.00           O  
ATOM   2604  N   CYS B 161     -16.144  22.357  10.161  1.00  0.00           N  
ATOM   2605  H   CYS B 161     -16.838  21.636  10.344  1.00  0.00           H  
ATOM   2606  CA  CYS B 161     -14.751  21.948   9.991  1.00  0.00           C  
ATOM   2607  HA  CYS B 161     -14.158  22.395  10.791  1.00  0.00           H  
ATOM   2608  CB  CYS B 161     -14.689  20.425  10.137  1.00  0.00           C  
ATOM   2609  HB2 CYS B 161     -15.335  19.955   9.395  1.00  0.00           H  
ATOM   2610  HB3 CYS B 161     -13.664  20.089   9.983  1.00  0.00           H  
ATOM   2611  SG  CYS B 161     -15.232  19.955  11.809  1.00  0.00           S  
ATOM   2612  HG  CYS B 161     -16.526  20.274  11.653  1.00  0.00           H  
ATOM   2613  C   CYS B 161     -14.128  22.433   8.671  1.00  0.00           C  
ATOM   2614  O   CYS B 161     -12.979  22.879   8.666  1.00  0.00           O  
ATOM   2615  N   SER B 162     -14.886  22.427   7.571  1.00  0.00           N  
ATOM   2616  H   SER B 162     -15.830  22.058   7.612  1.00  0.00           H  
ATOM   2617  CA  SER B 162     -14.419  22.900   6.262  1.00  0.00           C  
ATOM   2618  HA  SER B 162     -13.450  22.441   6.077  1.00  0.00           H  
ATOM   2619  CB  SER B 162     -15.361  22.391   5.169  1.00  0.00           C  
ATOM   2620  HB2 SER B 162     -15.126  22.865   4.216  1.00  0.00           H  
ATOM   2621  HB3 SER B 162     -15.214  21.316   5.062  1.00  0.00           H  
ATOM   2622  OG  SER B 162     -16.711  22.628   5.508  1.00  0.00           O  
ATOM   2623  HG  SER B 162     -17.190  21.799   5.259  1.00  0.00           H  
ATOM   2624  C   SER B 162     -14.184  24.418   6.173  1.00  0.00           C  
ATOM   2625  O   SER B 162     -13.483  24.859   5.250  1.00  0.00           O  
ATOM   2626  N   THR B 163     -14.612  25.221   7.157  1.00  0.00           N  
ATOM   2627  H   THR B 163     -15.175  24.822   7.901  1.00  0.00           H  
ATOM   2628  CA  THR B 163     -14.133  26.608   7.336  1.00  0.00           C  
ATOM   2629  HA  THR B 163     -13.573  26.905   6.452  1.00  0.00           H  
ATOM   2630  CB  THR B 163     -15.280  27.631   7.447  1.00  0.00           C  
ATOM   2631  HB  THR B 163     -14.846  28.625   7.569  1.00  0.00           H  
ATOM   2632  CG2 THR B 163     -16.111  27.634   6.160  1.00  0.00           C  
ATOM   2633 HG21 THR B 163     -16.596  26.668   6.016  1.00  0.00           H  
ATOM   2634 HG22 THR B 163     -16.870  28.413   6.221  1.00  0.00           H  
ATOM   2635 HG23 THR B 163     -15.466  27.839   5.307  1.00  0.00           H  
ATOM   2636  OG1 THR B 163     -16.154  27.396   8.528  1.00  0.00           O  
ATOM   2637  HG1 THR B 163     -15.803  27.900   9.297  1.00  0.00           H  
ATOM   2638  C   THR B 163     -13.145  26.747   8.493  1.00  0.00           C  
ATOM   2639  O   THR B 163     -12.074  27.316   8.294  1.00  0.00           O  
ATOM   2640  N   GLU B 164     -13.452  26.202   9.671  1.00  0.00           N  
ATOM   2641  H   GLU B 164     -14.351  25.733   9.753  1.00  0.00           H  
ATOM   2642  CA  GLU B 164     -12.746  26.515  10.922  1.00  0.00           C  
ATOM   2643  HA  GLU B 164     -12.521  27.583  10.933  1.00  0.00           H  
ATOM   2644  CB  GLU B 164     -13.672  26.188  12.113  1.00  0.00           C  
ATOM   2645  HB2 GLU B 164     -13.929  25.128  12.103  1.00  0.00           H  
ATOM   2646  HB3 GLU B 164     -13.128  26.383  13.036  1.00  0.00           H  
ATOM   2647  CG  GLU B 164     -14.965  27.020  12.152  1.00  0.00           C  
ATOM   2648  HG2 GLU B 164     -15.686  26.603  11.448  1.00  0.00           H  
ATOM   2649  HG3 GLU B 164     -15.406  26.965  13.147  1.00  0.00           H  
ATOM   2650  CD  GLU B 164     -14.697  28.480  11.801  1.00  0.00           C  
ATOM   2651  OE1 GLU B 164     -15.122  28.874  10.686  1.00  0.00           O  
ATOM   2652  OE2 GLU B 164     -14.016  29.146  12.625  1.00  0.00           O  
ATOM   2653  C   GLU B 164     -11.393  25.816  11.115  1.00  0.00           C  
ATOM   2654  O   GLU B 164     -10.614  26.245  11.968  1.00  0.00           O  
ATOM   2655  N   LEU B 165     -11.100  24.748  10.359  1.00  0.00           N  
ATOM   2656  H   LEU B 165     -11.782  24.470   9.661  1.00  0.00           H  
ATOM   2657  CA  LEU B 165      -9.946  23.859  10.565  1.00  0.00           C  
ATOM   2658  HA  LEU B 165      -9.263  24.322  11.276  1.00  0.00           H  
ATOM   2659  CB  LEU B 165     -10.429  22.517  11.149  1.00  0.00           C  
ATOM   2660  HB2 LEU B 165     -11.037  22.027  10.388  1.00  0.00           H  
ATOM   2661  HB3 LEU B 165      -9.555  21.889  11.329  1.00  0.00           H  
ATOM   2662  CG  LEU B 165     -11.264  22.581  12.441  1.00  0.00           C  
ATOM   2663  HG  LEU B 165     -12.162  23.177  12.281  1.00  0.00           H  
ATOM   2664  CD1 LEU B 165     -11.686  21.163  12.824  1.00  0.00           C  
ATOM   2665 HD11 LEU B 165     -12.302  21.191  13.721  1.00  0.00           H  
ATOM   2666 HD12 LEU B 165     -12.278  20.732  12.017  1.00  0.00           H  
ATOM   2667 HD13 LEU B 165     -10.807  20.547  12.992  1.00  0.00           H  
ATOM   2668  CD2 LEU B 165     -10.475  23.154  13.615  1.00  0.00           C  
ATOM   2669 HD21 LEU B 165      -9.578  22.564  13.799  1.00  0.00           H  
ATOM   2670 HD22 LEU B 165     -10.195  24.179  13.392  1.00  0.00           H  
ATOM   2671 HD23 LEU B 165     -11.104  23.170  14.500  1.00  0.00           H  
ATOM   2672  C   LEU B 165      -9.156  23.601   9.272  1.00  0.00           C  
ATOM   2673  O   LEU B 165      -9.722  23.567   8.182  1.00  0.00           O  
ATOM   2674  N   ARG B 166      -7.849  23.340   9.372  1.00  0.00           N  
ATOM   2675  H   ARG B 166      -7.430  23.366  10.302  1.00  0.00           H  
ATOM   2676  CA  ARG B 166      -6.994  22.867   8.264  1.00  0.00           C  
ATOM   2677  HA  ARG B 166      -7.604  22.349   7.532  1.00  0.00           H  
ATOM   2678  CB  ARG B 166      -6.265  24.034   7.563  1.00  0.00           C  
ATOM   2679  HB2 ARG B 166      -5.698  24.593   8.305  1.00  0.00           H  
ATOM   2680  HB3 ARG B 166      -5.552  23.620   6.847  1.00  0.00           H  
ATOM   2681  CG  ARG B 166      -7.173  25.029   6.816  1.00  0.00           C  
ATOM   2682  HG2 ARG B 166      -7.907  25.453   7.503  1.00  0.00           H  
ATOM   2683  HG3 ARG B 166      -6.554  25.848   6.448  1.00  0.00           H  
ATOM   2684  CD  ARG B 166      -7.887  24.383   5.621  1.00  0.00           C  
ATOM   2685  HD2 ARG B 166      -7.134  24.024   4.916  1.00  0.00           H  
ATOM   2686  HD3 ARG B 166      -8.453  23.514   5.956  1.00  0.00           H  
ATOM   2687  NE  ARG B 166      -8.786  25.332   4.931  1.00  0.00           N  
ATOM   2688  HE  ARG B 166      -8.363  25.950   4.261  1.00  0.00           H  
ATOM   2689  CZ  ARG B 166     -10.106  25.368   5.041  1.00  0.00           C  
ATOM   2690  NH1 ARG B 166     -10.774  24.677   5.907  1.00  0.00           N  
ATOM   2691 HH11 ARG B 166     -10.305  24.212   6.680  1.00  0.00           H  
ATOM   2692 HH12 ARG B 166     -11.782  24.737   5.923  1.00  0.00           H  
ATOM   2693  NH2 ARG B 166     -10.833  26.091   4.239  1.00  0.00           N  
ATOM   2694 HH21 ARG B 166     -10.425  26.705   3.564  1.00  0.00           H  
ATOM   2695 HH22 ARG B 166     -11.838  26.012   4.342  1.00  0.00           H  
ATOM   2696  C   ARG B 166      -6.011  21.832   8.798  1.00  0.00           C  
ATOM   2697  O   ARG B 166      -5.518  21.988   9.910  1.00  0.00           O  
ATOM   2698  N   LEU B 167      -5.734  20.780   8.028  1.00  0.00           N  
ATOM   2699  H   LEU B 167      -6.121  20.741   7.092  1.00  0.00           H  
ATOM   2700  CA  LEU B 167      -4.742  19.758   8.386  1.00  0.00           C  
ATOM   2701  HA  LEU B 167      -4.378  19.940   9.398  1.00  0.00           H  
ATOM   2702  CB  LEU B 167      -5.392  18.363   8.360  1.00  0.00           C  
ATOM   2703  HB2 LEU B 167      -6.301  18.377   8.960  1.00  0.00           H  
ATOM   2704  HB3 LEU B 167      -5.669  18.140   7.329  1.00  0.00           H  
ATOM   2705  CG  LEU B 167      -4.457  17.252   8.883  1.00  0.00           C  
ATOM   2706  HG  LEU B 167      -3.452  17.396   8.490  1.00  0.00           H  
ATOM   2707  CD1 LEU B 167      -4.396  17.250  10.413  1.00  0.00           C  
ATOM   2708 HD11 LEU B 167      -4.022  18.204  10.779  1.00  0.00           H  
ATOM   2709 HD12 LEU B 167      -5.384  17.063  10.835  1.00  0.00           H  
ATOM   2710 HD13 LEU B 167      -3.715  16.468  10.747  1.00  0.00           H  
ATOM   2711  CD2 LEU B 167      -4.940  15.878   8.423  1.00  0.00           C  
ATOM   2712 HD21 LEU B 167      -5.932  15.674   8.823  1.00  0.00           H  
ATOM   2713 HD22 LEU B 167      -4.967  15.844   7.334  1.00  0.00           H  
ATOM   2714 HD23 LEU B 167      -4.249  15.116   8.782  1.00  0.00           H  
ATOM   2715  C   LEU B 167      -3.542  19.857   7.441  1.00  0.00           C  
ATOM   2716  O   LEU B 167      -3.718  19.828   6.225  1.00  0.00           O  
ATOM   2717  N   LEU B 168      -2.341  19.983   7.996  1.00  0.00           N  
ATOM   2718  H   LEU B 168      -2.272  19.964   9.011  1.00  0.00           H  
ATOM   2719  CA  LEU B 168      -1.089  20.107   7.255  1.00  0.00           C  
ATOM   2720  HA  LEU B 168      -1.314  20.193   6.195  1.00  0.00           H  
ATOM   2721  CB  LEU B 168      -0.341  21.381   7.686  1.00  0.00           C  
ATOM   2722  HB2 LEU B 168      -0.135  21.344   8.756  1.00  0.00           H  
ATOM   2723  HB3 LEU B 168       0.620  21.367   7.172  1.00  0.00           H  
ATOM   2724  CG  LEU B 168      -1.063  22.701   7.338  1.00  0.00           C  
ATOM   2725  HG  LEU B 168      -1.641  22.566   6.426  1.00  0.00           H  
ATOM   2726  CD1 LEU B 168      -1.995  23.199   8.453  1.00  0.00           C  
ATOM   2727 HD11 LEU B 168      -2.801  22.490   8.622  1.00  0.00           H  
ATOM   2728 HD12 LEU B 168      -2.428  24.156   8.165  1.00  0.00           H  
ATOM   2729 HD13 LEU B 168      -1.432  23.320   9.379  1.00  0.00           H  
ATOM   2730  CD2 LEU B 168      -0.025  23.799   7.092  1.00  0.00           C  
ATOM   2731 HD21 LEU B 168       0.629  23.506   6.270  1.00  0.00           H  
ATOM   2732 HD22 LEU B 168      -0.528  24.724   6.811  1.00  0.00           H  
ATOM   2733 HD23 LEU B 168       0.571  23.959   7.990  1.00  0.00           H  
ATOM   2734  C   LEU B 168      -0.223  18.854   7.439  1.00  0.00           C  
ATOM   2735  O   LEU B 168      -0.242  18.242   8.511  1.00  0.00           O  
ATOM   2736  N   TYR B 169       0.545  18.479   6.409  1.00  0.00           N  
ATOM   2737  H   TYR B 169       0.488  19.005   5.540  1.00  0.00           H  
ATOM   2738  CA  TYR B 169       1.457  17.330   6.465  1.00  0.00           C  
ATOM   2739  HA  TYR B 169       1.831  17.277   7.488  1.00  0.00           H  
ATOM   2740  CB  TYR B 169       0.704  16.016   6.192  1.00  0.00           C  
ATOM   2741  HB2 TYR B 169       1.327  15.196   6.554  1.00  0.00           H  
ATOM   2742  HB3 TYR B 169      -0.206  16.011   6.791  1.00  0.00           H  
ATOM   2743  CG  TYR B 169       0.300  15.715   4.757  1.00  0.00           C  
ATOM   2744  CD1 TYR B 169      -0.741  16.447   4.154  1.00  0.00           C  
ATOM   2745  HD1 TYR B 169      -1.198  17.274   4.682  1.00  0.00           H  
ATOM   2746  CE1 TYR B 169      -1.209  16.091   2.876  1.00  0.00           C  
ATOM   2747  HE1 TYR B 169      -2.018  16.643   2.425  1.00  0.00           H  
ATOM   2748  CZ  TYR B 169      -0.637  15.003   2.186  1.00  0.00           C  
ATOM   2749  OH  TYR B 169      -1.120  14.652   0.962  1.00  0.00           O  
ATOM   2750  HH  TYR B 169      -0.760  13.818   0.635  1.00  0.00           H  
ATOM   2751  CE2 TYR B 169       0.410  14.268   2.785  1.00  0.00           C  
ATOM   2752  HE2 TYR B 169       0.852  13.433   2.264  1.00  0.00           H  
ATOM   2753  CD2 TYR B 169       0.873  14.623   4.069  1.00  0.00           C  
ATOM   2754  HD2 TYR B 169       1.656  14.040   4.535  1.00  0.00           H  
ATOM   2755  C   TYR B 169       2.679  17.470   5.550  1.00  0.00           C  
ATOM   2756  O   TYR B 169       2.583  17.952   4.422  1.00  0.00           O  
ATOM   2757  N   GLN B 170       3.834  17.000   6.028  1.00  0.00           N  
ATOM   2758  H   GLN B 170       3.826  16.580   6.951  1.00  0.00           H  
ATOM   2759  CA  GLN B 170       5.118  17.038   5.312  1.00  0.00           C  
ATOM   2760  HA  GLN B 170       4.922  17.164   4.246  1.00  0.00           H  
ATOM   2761  CB  GLN B 170       5.962  18.245   5.771  1.00  0.00           C  
ATOM   2762  HB2 GLN B 170       6.790  18.346   5.076  1.00  0.00           H  
ATOM   2763  HB3 GLN B 170       5.351  19.144   5.720  1.00  0.00           H  
ATOM   2764  CG  GLN B 170       6.525  18.104   7.196  1.00  0.00           C  
ATOM   2765  HG2 GLN B 170       5.742  17.673   7.811  1.00  0.00           H  
ATOM   2766  HG3 GLN B 170       7.376  17.422   7.178  1.00  0.00           H  
ATOM   2767  CD  GLN B 170       6.963  19.399   7.876  1.00  0.00           C  
ATOM   2768  OE1 GLN B 170       6.787  19.564   9.076  1.00  0.00           O  
ATOM   2769  NE2 GLN B 170       7.552  20.343   7.177  1.00  0.00           N  
ATOM   2770 HE21 GLN B 170       7.796  21.196   7.645  1.00  0.00           H  
ATOM   2771 HE22 GLN B 170       7.768  20.214   6.184  1.00  0.00           H  
ATOM   2772  C   GLN B 170       5.885  15.724   5.500  1.00  0.00           C  
ATOM   2773  O   GLN B 170       5.836  15.127   6.579  1.00  0.00           O  
ATOM   2774  N   LEU B 171       6.598  15.260   4.470  1.00  0.00           N  
ATOM   2775  H   LEU B 171       6.644  15.817   3.631  1.00  0.00           H  
ATOM   2776  CA  LEU B 171       7.494  14.104   4.583  1.00  0.00           C  
ATOM   2777  HA  LEU B 171       6.956  13.288   5.065  1.00  0.00           H  
ATOM   2778  CB  LEU B 171       7.923  13.649   3.176  1.00  0.00           C  
ATOM   2779  HB2 LEU B 171       7.038  13.480   2.561  1.00  0.00           H  
ATOM   2780  HB3 LEU B 171       8.475  14.474   2.731  1.00  0.00           H  
ATOM   2781  CG  LEU B 171       8.811  12.388   3.157  1.00  0.00           C  
ATOM   2782  HG  LEU B 171       9.477  12.377   4.020  1.00  0.00           H  
ATOM   2783  CD1 LEU B 171       7.968  11.113   3.166  1.00  0.00           C  
ATOM   2784 HD11 LEU B 171       7.333  11.076   2.282  1.00  0.00           H  
ATOM   2785 HD12 LEU B 171       8.616  10.238   3.183  1.00  0.00           H  
ATOM   2786 HD13 LEU B 171       7.333  11.098   4.050  1.00  0.00           H  
ATOM   2787  CD2 LEU B 171       9.676  12.386   1.900  1.00  0.00           C  
ATOM   2788 HD21 LEU B 171      10.327  13.258   1.930  1.00  0.00           H  
ATOM   2789 HD22 LEU B 171      10.307  11.499   1.880  1.00  0.00           H  
ATOM   2790 HD23 LEU B 171       9.056  12.434   1.007  1.00  0.00           H  
ATOM   2791  C   LEU B 171       8.695  14.491   5.460  1.00  0.00           C  
ATOM   2792  O   LEU B 171       9.369  15.486   5.186  1.00  0.00           O  
ATOM   2793  N   VAL B 172       8.966  13.710   6.509  1.00  0.00           N  
ATOM   2794  H   VAL B 172       8.387  12.889   6.661  1.00  0.00           H  
ATOM   2795  CA  VAL B 172       9.987  14.059   7.519  1.00  0.00           C  
ATOM   2796  HA  VAL B 172       9.813  15.092   7.826  1.00  0.00           H  
ATOM   2797  CB  VAL B 172       9.812  13.162   8.766  1.00  0.00           C  
ATOM   2798  HB  VAL B 172       8.746  13.113   8.998  1.00  0.00           H  
ATOM   2799  CG1 VAL B 172      10.321  11.724   8.587  1.00  0.00           C  
ATOM   2800 HG11 VAL B 172      11.408  11.706   8.492  1.00  0.00           H  
ATOM   2801 HG12 VAL B 172      10.041  11.127   9.454  1.00  0.00           H  
ATOM   2802 HG13 VAL B 172       9.883  11.274   7.699  1.00  0.00           H  
ATOM   2803  CG2 VAL B 172      10.512  13.766   9.987  1.00  0.00           C  
ATOM   2804 HG21 VAL B 172      10.300  13.161  10.869  1.00  0.00           H  
ATOM   2805 HG22 VAL B 172      11.591  13.806   9.830  1.00  0.00           H  
ATOM   2806 HG23 VAL B 172      10.139  14.775  10.161  1.00  0.00           H  
ATOM   2807  C   VAL B 172      11.413  13.999   6.951  1.00  0.00           C  
ATOM   2808  O   VAL B 172      12.290  14.770   7.337  1.00  0.00           O  
ATOM   2809  N   PHE B 173      11.641  13.110   5.986  1.00  0.00           N  
ATOM   2810  H   PHE B 173      10.871  12.541   5.679  1.00  0.00           H  
ATOM   2811  CA  PHE B 173      12.937  12.907   5.349  1.00  0.00           C  
ATOM   2812  HA  PHE B 173      13.700  12.916   6.128  1.00  0.00           H  
ATOM   2813  CB  PHE B 173      12.967  11.532   4.686  1.00  0.00           C  
ATOM   2814  HB2 PHE B 173      12.222  11.511   3.889  1.00  0.00           H  
ATOM   2815  HB3 PHE B 173      13.952  11.389   4.240  1.00  0.00           H  
ATOM   2816  CG  PHE B 173      12.708  10.391   5.646  1.00  0.00           C  
ATOM   2817  CD1 PHE B 173      11.457   9.744   5.660  1.00  0.00           C  
ATOM   2818  HD1 PHE B 173      10.682  10.047   4.973  1.00  0.00           H  
ATOM   2819  CE1 PHE B 173      11.227   8.686   6.555  1.00  0.00           C  
ATOM   2820  HE1 PHE B 173      10.284   8.162   6.554  1.00  0.00           H  
ATOM   2821  CZ  PHE B 173      12.237   8.279   7.442  1.00  0.00           C  
ATOM   2822  HZ  PHE B 173      12.060   7.452   8.116  1.00  0.00           H  
ATOM   2823  CE2 PHE B 173      13.482   8.932   7.439  1.00  0.00           C  
ATOM   2824  HE2 PHE B 173      14.259   8.611   8.118  1.00  0.00           H  
ATOM   2825  CD2 PHE B 173      13.718   9.985   6.539  1.00  0.00           C  
ATOM   2826  HD2 PHE B 173      14.680  10.475   6.533  1.00  0.00           H  
ATOM   2827  C   PHE B 173      13.257  14.024   4.352  1.00  0.00           C  
ATOM   2828  O   PHE B 173      12.480  14.310   3.439  1.00  0.00           O  
ATOM   2829  N   LEU B 174      14.424  14.652   4.549  1.00  0.00           N  
ATOM   2830  H   LEU B 174      14.993  14.333   5.316  1.00  0.00           H  
ATOM   2831  CA  LEU B 174      14.819  15.917   3.911  1.00  0.00           C  
ATOM   2832  HA  LEU B 174      15.746  16.232   4.388  1.00  0.00           H  
ATOM   2833  CB  LEU B 174      15.134  15.718   2.407  1.00  0.00           C  
ATOM   2834  HB2 LEU B 174      14.195  15.543   1.887  1.00  0.00           H  
ATOM   2835  HB3 LEU B 174      15.544  16.649   2.014  1.00  0.00           H  
ATOM   2836  CG  LEU B 174      16.107  14.575   2.061  1.00  0.00           C  
ATOM   2837  HG  LEU B 174      15.741  13.638   2.480  1.00  0.00           H  
ATOM   2838  CD1 LEU B 174      16.199  14.403   0.544  1.00  0.00           C  
ATOM   2839 HD11 LEU B 174      16.890  13.599   0.305  1.00  0.00           H  
ATOM   2840 HD12 LEU B 174      16.539  15.328   0.080  1.00  0.00           H  
ATOM   2841 HD13 LEU B 174      15.217  14.147   0.147  1.00  0.00           H  
ATOM   2842  CD2 LEU B 174      17.518  14.836   2.596  1.00  0.00           C  
ATOM   2843 HD21 LEU B 174      17.909  15.764   2.177  1.00  0.00           H  
ATOM   2844 HD22 LEU B 174      18.174  14.011   2.325  1.00  0.00           H  
ATOM   2845 HD23 LEU B 174      17.495  14.918   3.682  1.00  0.00           H  
ATOM   2846  C   LEU B 174      13.837  17.079   4.192  1.00  0.00           C  
ATOM   2847  O   LEU B 174      13.825  18.040   3.433  1.00  0.00           O  
ATOM   2848  N   LEU B 175      13.042  16.981   5.271  1.00  0.00           N  
ATOM   2849  H   LEU B 175      13.104  16.131   5.811  1.00  0.00           H  
ATOM   2850  CA  LEU B 175      12.129  17.999   5.813  1.00  0.00           C  
ATOM   2851  HA  LEU B 175      11.362  17.452   6.359  1.00  0.00           H  
ATOM   2852  CB  LEU B 175      12.890  18.883   6.824  1.00  0.00           C  
ATOM   2853  HB2 LEU B 175      13.492  18.251   7.477  1.00  0.00           H  
ATOM   2854  HB3 LEU B 175      13.572  19.529   6.266  1.00  0.00           H  
ATOM   2855  CG  LEU B 175      11.968  19.761   7.697  1.00  0.00           C  
ATOM   2856  HG  LEU B 175      11.245  20.292   7.079  1.00  0.00           H  
ATOM   2857  CD1 LEU B 175      11.207  18.927   8.735  1.00  0.00           C  
ATOM   2858 HD11 LEU B 175      11.908  18.357   9.345  1.00  0.00           H  
ATOM   2859 HD12 LEU B 175      10.522  18.246   8.233  1.00  0.00           H  
ATOM   2860 HD13 LEU B 175      10.621  19.587   9.374  1.00  0.00           H  
ATOM   2861  CD2 LEU B 175      12.805  20.797   8.449  1.00  0.00           C  
ATOM   2862 HD21 LEU B 175      13.557  20.305   9.064  1.00  0.00           H  
ATOM   2863 HD22 LEU B 175      13.298  21.450   7.727  1.00  0.00           H  
ATOM   2864 HD23 LEU B 175      12.157  21.408   9.077  1.00  0.00           H  
ATOM   2865  C   LEU B 175      11.385  18.803   4.731  1.00  0.00           C  
ATOM   2866  O   LEU B 175      11.652  19.982   4.512  1.00  0.00           O  
ATOM   2867  N   BCN B 176      10.449  18.142   4.049  1.00  0.00           N  
ATOM   2868  H27 BCN B 176      10.264  17.179   4.300  1.00  0.00           H  
ATOM   2869  C2  BCN B 176       9.743  18.752   2.943  1.00  0.00           C  
ATOM   2870  H   BCN B 176      10.504  19.200   2.304  1.00  0.00           H  
ATOM   2871  C4  BCN B 176       9.005  17.696   2.106  1.00  0.00           C  
ATOM   2872  H1  BCN B 176       8.199  17.260   2.710  1.00  0.00           H  
ATOM   2873  H2  BCN B 176       8.512  18.181   1.253  1.00  0.00           H  
ATOM   2874  C5  BCN B 176       9.906  16.555   1.569  1.00  0.00           C  
ATOM   2875  H3  BCN B 176      10.263  15.934   2.400  1.00  0.00           H  
ATOM   2876  H4  BCN B 176       9.287  15.907   0.934  1.00  0.00           H  
ATOM   2877  C6  BCN B 176      11.125  17.050   0.755  1.00  0.00           C  
ATOM   2878  H8  BCN B 176      11.919  17.380   1.439  1.00  0.00           H  
ATOM   2879  H9  BCN B 176      10.837  17.927   0.162  1.00  0.00           H  
ATOM   2880  C7  BCN B 176      11.671  15.980  -0.214  1.00  0.00           C  
ATOM   2881  H5  BCN B 176      12.549  16.384  -0.736  1.00  0.00           H  
ATOM   2882  H6  BCN B 176      10.908  15.764  -0.974  1.00  0.00           H  
ATOM   2883  N2  BCN B 176      12.053  14.723   0.441  1.00  0.00           N  
ATOM   2884  H7  BCN B 176      12.183  14.673   1.450  1.00  0.00           H  
ATOM   2885  C8  BCN B 176      12.373  13.597  -0.264  1.00  0.00           C  
ATOM   2886  O1  BCN B 176      12.288  13.481  -1.473  1.00  0.00           O  
ATOM   2887  O2  BCN B 176      12.777  12.631   0.592  1.00  0.00           O  
ATOM   2888  C9  BCN B 176      13.370  11.455   0.024  1.00  0.00           C  
ATOM   2889  H21 BCN B 176      12.788  11.087  -0.830  1.00  0.00           H  
ATOM   2890  H22 BCN B 176      14.389  11.679  -0.317  1.00  0.00           H  
ATOM   2891  C10 BCN B 176      13.400  10.405   1.121  1.00  0.00           C  
ATOM   2892  H23 BCN B 176      13.473  10.838   2.109  1.00  0.00           H  
ATOM   2893  C11 BCN B 176      14.158   9.113   0.929  1.00  0.00           C  
ATOM   2894  H12 BCN B 176      14.588   8.936  -0.055  1.00  0.00           H  
ATOM   2895  C12 BCN B 176      15.116   8.644   2.054  1.00  0.00           C  
ATOM   2896  H13 BCN B 176      14.722   8.959   3.031  1.00  0.00           H  
ATOM   2897  H14 BCN B 176      16.082   9.151   1.941  1.00  0.00           H  
ATOM   2898  C13 BCN B 176      15.353   7.105   2.082  1.00  0.00           C  
ATOM   2899  H19 BCN B 176      15.833   6.768   1.157  1.00  0.00           H  
ATOM   2900  H20 BCN B 176      15.977   6.814   2.936  1.00  0.00           H  
ATOM   2901  C14 BCN B 176      14.028   6.531   2.192  1.00  0.00           C  
ATOM   2902  C15 BCN B 176      12.832   6.516   2.209  1.00  0.00           C  
ATOM   2903  C16 BCN B 176      11.496   7.069   2.145  1.00  0.00           C  
ATOM   2904  H17 BCN B 176      10.910   6.770   3.023  1.00  0.00           H  
ATOM   2905  H18 BCN B 176      10.980   6.724   1.242  1.00  0.00           H  
ATOM   2906  C17 BCN B 176      11.717   8.614   2.123  1.00  0.00           C  
ATOM   2907  H15 BCN B 176      10.741   9.107   2.063  1.00  0.00           H  
ATOM   2908  H16 BCN B 176      12.154   8.918   3.082  1.00  0.00           H  
ATOM   2909  C18 BCN B 176      12.623   9.114   0.967  1.00  0.00           C  
ATOM   2910  H11 BCN B 176      12.157   8.932   0.002  1.00  0.00           H  
ATOM   2911  C3  BCN B 176       8.811  19.887   3.352  1.00  0.00           C  
ATOM   2912  O3  BCN B 176       8.420  20.040   4.499  1.00  0.00           O  
ATOM   2913  N   GLU B 177       8.384  20.675   2.362  1.00  0.00           N  
ATOM   2914  H   GLU B 177       8.810  20.584   1.457  1.00  0.00           H  
ATOM   2915  CA  GLU B 177       7.238  21.586   2.469  1.00  0.00           C  
ATOM   2916  HA  GLU B 177       7.484  22.371   3.186  1.00  0.00           H  
ATOM   2917  CB  GLU B 177       6.952  22.234   1.100  1.00  0.00           C  
ATOM   2918  HB2 GLU B 177       6.718  21.446   0.383  1.00  0.00           H  
ATOM   2919  HB3 GLU B 177       6.067  22.866   1.186  1.00  0.00           H  
ATOM   2920  CG  GLU B 177       8.106  23.077   0.528  1.00  0.00           C  
ATOM   2921  HG2 GLU B 177       8.965  22.424   0.356  1.00  0.00           H  
ATOM   2922  HG3 GLU B 177       7.793  23.461  -0.446  1.00  0.00           H  
ATOM   2923  CD  GLU B 177       8.525  24.262   1.417  1.00  0.00           C  
ATOM   2924  OE1 GLU B 177       7.728  24.640   2.309  1.00  0.00           O  
ATOM   2925  OE2 GLU B 177       9.641  24.775   1.187  1.00  0.00           O  
ATOM   2926  C   GLU B 177       5.966  20.873   2.972  1.00  0.00           C  
ATOM   2927  O   GLU B 177       5.762  19.675   2.738  1.00  0.00           O  
ATOM   2928  N   ALA B 178       5.096  21.619   3.656  1.00  0.00           N  
ATOM   2929  H   ALA B 178       5.289  22.605   3.765  1.00  0.00           H  
ATOM   2930  CA  ALA B 178       3.828  21.105   4.166  1.00  0.00           C  
ATOM   2931  HA  ALA B 178       3.927  20.036   4.338  1.00  0.00           H  
ATOM   2932  CB  ALA B 178       3.533  21.768   5.516  1.00  0.00           C  
ATOM   2933  HB1 ALA B 178       4.354  21.577   6.207  1.00  0.00           H  
ATOM   2934  HB2 ALA B 178       3.414  22.845   5.386  1.00  0.00           H  
ATOM   2935  HB3 ALA B 178       2.616  21.353   5.929  1.00  0.00           H  
ATOM   2936  C   ALA B 178       2.684  21.303   3.160  1.00  0.00           C  
ATOM   2937  O   ALA B 178       2.317  22.435   2.840  1.00  0.00           O  
ATOM   2938  N   HIE B 179       2.064  20.214   2.702  1.00  0.00           N  
ATOM   2939  H   HIE B 179       2.353  19.312   3.068  1.00  0.00           H  
ATOM   2940  CA  HIE B 179       0.811  20.296   1.944  1.00  0.00           C  
ATOM   2941  HA  HIE B 179       0.883  21.148   1.265  1.00  0.00           H  
ATOM   2942  CB  HIE B 179       0.629  19.041   1.084  1.00  0.00           C  
ATOM   2943  HB2 HIE B 179       1.551  18.850   0.534  1.00  0.00           H  
ATOM   2944  HB3 HIE B 179       0.431  18.186   1.730  1.00  0.00           H  
ATOM   2945  CG  HIE B 179      -0.486  19.190   0.079  1.00  0.00           C  
ATOM   2946  ND1 HIE B 179      -0.672  20.300  -0.748  1.00  0.00           N  
ATOM   2947  CE1 HIE B 179      -1.710  20.002  -1.541  1.00  0.00           C  
ATOM   2948  HE1 HIE B 179      -2.100  20.655  -2.311  1.00  0.00           H  
ATOM   2949  NE2 HIE B 179      -2.182  18.777  -1.252  1.00  0.00           N  
ATOM   2950  HE2 HIE B 179      -2.953  18.321  -1.720  1.00  0.00           H  
ATOM   2951  CD2 HIE B 179      -1.419  18.246  -0.235  1.00  0.00           C  
ATOM   2952  HD2 HIE B 179      -1.511  17.265   0.209  1.00  0.00           H  
ATOM   2953  C   HIE B 179      -0.375  20.553   2.886  1.00  0.00           C  
ATOM   2954  O   HIE B 179      -0.335  20.147   4.047  1.00  0.00           O  
ATOM   2955  N   THR B 180      -1.423  21.234   2.409  1.00  0.00           N  
ATOM   2956  H   THR B 180      -1.423  21.460   1.421  1.00  0.00           H  
ATOM   2957  CA  THR B 180      -2.575  21.664   3.234  1.00  0.00           C  
ATOM   2958  HA  THR B 180      -2.437  21.311   4.257  1.00  0.00           H  
ATOM   2959  CB  THR B 180      -2.668  23.197   3.310  1.00  0.00           C  
ATOM   2960  HB  THR B 180      -2.743  23.610   2.303  1.00  0.00           H  
ATOM   2961  CG2 THR B 180      -3.854  23.687   4.146  1.00  0.00           C  
ATOM   2962 HG21 THR B 180      -3.821  23.217   5.129  1.00  0.00           H  
ATOM   2963 HG22 THR B 180      -3.788  24.769   4.262  1.00  0.00           H  
ATOM   2964 HG23 THR B 180      -4.792  23.443   3.651  1.00  0.00           H  
ATOM   2965  OG1 THR B 180      -1.524  23.722   3.940  1.00  0.00           O  
ATOM   2966  HG1 THR B 180      -0.740  23.407   3.477  1.00  0.00           H  
ATOM   2967  C   THR B 180      -3.897  21.085   2.730  1.00  0.00           C  
ATOM   2968  O   THR B 180      -4.325  21.375   1.613  1.00  0.00           O  
ATOM   2969  N   CYS B 181      -4.570  20.314   3.584  1.00  0.00           N  
ATOM   2970  H   CYS B 181      -4.153  20.136   4.493  1.00  0.00           H  
ATOM   2971  CA  CYS B 181      -5.884  19.724   3.341  1.00  0.00           C  
ATOM   2972  HA  CYS B 181      -6.079  19.744   2.267  1.00  0.00           H  
ATOM   2973  CB  CYS B 181      -5.871  18.251   3.773  1.00  0.00           C  
ATOM   2974  HB2 CYS B 181      -5.555  18.167   4.815  1.00  0.00           H  
ATOM   2975  HB3 CYS B 181      -6.875  17.836   3.672  1.00  0.00           H  
ATOM   2976  SG  CYS B 181      -4.764  17.284   2.711  1.00  0.00           S  
ATOM   2977  HG  CYS B 181      -5.301  16.092   3.007  1.00  0.00           H  
ATOM   2978  C   CYS B 181      -7.027  20.489   4.036  1.00  0.00           C  
ATOM   2979  O   CYS B 181      -6.846  21.157   5.062  1.00  0.00           O  
ATOM   2980  N   ILE B 182      -8.230  20.340   3.475  1.00  0.00           N  
ATOM   2981  H   ILE B 182      -8.302  19.733   2.672  1.00  0.00           H  
ATOM   2982  CA  ILE B 182      -9.498  20.840   4.018  1.00  0.00           C  
ATOM   2983  HA  ILE B 182      -9.302  21.646   4.720  1.00  0.00           H  
ATOM   2984  CB  ILE B 182     -10.352  21.450   2.881  1.00  0.00           C  
ATOM   2985  HB  ILE B 182     -10.467  20.696   2.100  1.00  0.00           H  
ATOM   2986  CG2 ILE B 182     -11.753  21.840   3.384  1.00  0.00           C  
ATOM   2987 HG21 ILE B 182     -12.318  20.946   3.655  1.00  0.00           H  
ATOM   2988 HG22 ILE B 182     -11.682  22.488   4.257  1.00  0.00           H  
ATOM   2989 HG23 ILE B 182     -12.318  22.349   2.604  1.00  0.00           H  
ATOM   2990  CG1 ILE B 182      -9.649  22.690   2.273  1.00  0.00           C  
ATOM   2991 HG12 ILE B 182      -9.801  23.548   2.926  1.00  0.00           H  
ATOM   2992 HG13 ILE B 182      -8.575  22.520   2.202  1.00  0.00           H  
ATOM   2993  CD1 ILE B 182     -10.134  23.038   0.861  1.00  0.00           C  
ATOM   2994 HD11 ILE B 182     -11.193  23.294   0.870  1.00  0.00           H  
ATOM   2995 HD12 ILE B 182      -9.570  23.893   0.488  1.00  0.00           H  
ATOM   2996 HD13 ILE B 182      -9.971  22.190   0.196  1.00  0.00           H  
ATOM   2997  C   ILE B 182     -10.213  19.673   4.735  1.00  0.00           C  
ATOM   2998  O   ILE B 182     -10.438  18.643   4.100  1.00  0.00           O  
ATOM   2999  N   PRO B 183     -10.524  19.766   6.041  1.00  0.00           N  
ATOM   3000  CD  PRO B 183      -9.987  20.719   6.990  1.00  0.00           C  
ATOM   3001  HD2 PRO B 183     -10.730  21.497   7.177  1.00  0.00           H  
ATOM   3002  HD3 PRO B 183      -9.044  21.145   6.661  1.00  0.00           H  
ATOM   3003  CG  PRO B 183      -9.754  19.897   8.247  1.00  0.00           C  
ATOM   3004  HG2 PRO B 183      -9.691  20.518   9.138  1.00  0.00           H  
ATOM   3005  HG3 PRO B 183      -8.854  19.291   8.130  1.00  0.00           H  
ATOM   3006  CB  PRO B 183     -10.992  19.006   8.252  1.00  0.00           C  
ATOM   3007  HB2 PRO B 183     -11.803  19.540   8.748  1.00  0.00           H  
ATOM   3008  HB3 PRO B 183     -10.793  18.061   8.754  1.00  0.00           H  
ATOM   3009  CA  PRO B 183     -11.332  18.783   6.772  1.00  0.00           C  
ATOM   3010  HA  PRO B 183     -11.047  17.773   6.479  1.00  0.00           H  
ATOM   3011  C   PRO B 183     -12.839  18.959   6.531  1.00  0.00           C  
ATOM   3012  O   PRO B 183     -13.258  19.967   5.968  1.00  0.00           O  
ATOM   3013  N   GLU B 184     -13.656  18.025   7.021  1.00  0.00           N  
ATOM   3014  H   GLU B 184     -13.252  17.181   7.417  1.00  0.00           H  
ATOM   3015  CA  GLU B 184     -15.123  18.109   7.004  1.00  0.00           C  
ATOM   3016  HA  GLU B 184     -15.380  19.163   7.100  1.00  0.00           H  
ATOM   3017  CB  GLU B 184     -15.652  17.599   5.643  1.00  0.00           C  
ATOM   3018  HB2 GLU B 184     -15.050  18.050   4.853  1.00  0.00           H  
ATOM   3019  HB3 GLU B 184     -15.506  16.519   5.588  1.00  0.00           H  
ATOM   3020  CG  GLU B 184     -17.123  17.917   5.319  1.00  0.00           C  
ATOM   3021  HG2 GLU B 184     -17.318  17.653   4.276  1.00  0.00           H  
ATOM   3022  HG3 GLU B 184     -17.763  17.287   5.941  1.00  0.00           H  
ATOM   3023  CD  GLU B 184     -17.469  19.393   5.568  1.00  0.00           C  
ATOM   3024  OE1 GLU B 184     -17.670  19.745   6.751  1.00  0.00           O  
ATOM   3025  OE2 GLU B 184     -17.465  20.198   4.612  1.00  0.00           O  
ATOM   3026  C   GLU B 184     -15.760  17.375   8.208  1.00  0.00           C  
ATOM   3027  O   GLU B 184     -15.155  16.482   8.804  1.00  0.00           O  
ATOM   3028  N   ASN B 185     -16.971  17.766   8.609  1.00  0.00           N  
ATOM   3029  H   ASN B 185     -17.424  18.507   8.071  1.00  0.00           H  
ATOM   3030  CA  ASN B 185     -17.654  17.285   9.814  1.00  0.00           C  
ATOM   3031  HA  ASN B 185     -16.999  17.456  10.670  1.00  0.00           H  
ATOM   3032  CB  ASN B 185     -18.926  18.133  10.003  1.00  0.00           C  
ATOM   3033  HB2 ASN B 185     -19.353  18.398   9.034  1.00  0.00           H  
ATOM   3034  HB3 ASN B 185     -19.675  17.558  10.544  1.00  0.00           H  
ATOM   3035  CG  ASN B 185     -18.648  19.401  10.781  1.00  0.00           C  
ATOM   3036  OD1 ASN B 185     -18.231  20.420  10.263  1.00  0.00           O  
ATOM   3037  ND2 ASN B 185     -18.815  19.375  12.080  1.00  0.00           N  
ATOM   3038 HD21 ASN B 185     -18.639  20.247  12.568  1.00  0.00           H  
ATOM   3039 HD22 ASN B 185     -19.096  18.519  12.539  1.00  0.00           H  
ATOM   3040  C   ASN B 185     -17.995  15.777   9.800  1.00  0.00           C  
ATOM   3041  O   ASN B 185     -18.917  15.342   9.107  1.00  0.00           O  
ATOM   3042  N   ASN B 186     -17.368  14.988  10.686  1.00  0.00           N  
ATOM   3043  H   ASN B 186     -16.693  15.431  11.294  1.00  0.00           H  
ATOM   3044  CA  ASN B 186     -17.900  13.678  11.091  1.00  0.00           C  
ATOM   3045  HA  ASN B 186     -18.413  13.243  10.229  1.00  0.00           H  
ATOM   3046  CB  ASN B 186     -16.775  12.690  11.479  1.00  0.00           C  
ATOM   3047  HB2 ASN B 186     -15.999  12.714  10.715  1.00  0.00           H  
ATOM   3048  HB3 ASN B 186     -16.335  12.961  12.436  1.00  0.00           H  
ATOM   3049  CG  ASN B 186     -17.295  11.254  11.563  1.00  0.00           C  
ATOM   3050  OD1 ASN B 186     -18.466  10.975  11.355  1.00  0.00           O  
ATOM   3051  ND2 ASN B 186     -16.463  10.281  11.842  1.00  0.00           N  
ATOM   3052 HD21 ASN B 186     -16.821   9.348  11.862  1.00  0.00           H  
ATOM   3053 HD22 ASN B 186     -15.481  10.438  12.096  1.00  0.00           H  
ATOM   3054  C   ASN B 186     -18.964  13.889  12.189  1.00  0.00           C  
ATOM   3055  O   ASN B 186     -18.711  13.744  13.388  1.00  0.00           O  
ATOM   3056  N   GLY B 187     -20.151  14.339  11.773  1.00  0.00           N  
ATOM   3057  H   GLY B 187     -20.252  14.509  10.778  1.00  0.00           H  
ATOM   3058  CA  GLY B 187     -21.181  14.846  12.682  1.00  0.00           C  
ATOM   3059  HA2 GLY B 187     -22.116  14.963  12.135  1.00  0.00           H  
ATOM   3060  HA3 GLY B 187     -21.341  14.120  13.480  1.00  0.00           H  
ATOM   3061  C   GLY B 187     -20.807  16.199  13.311  1.00  0.00           C  
ATOM   3062  O   GLY B 187     -19.785  16.800  12.990  1.00  0.00           O  
ATOM   3063  N   GLY B 188     -21.639  16.709  14.225  1.00  0.00           N  
ATOM   3064  H   GLY B 188     -22.471  16.190  14.455  1.00  0.00           H  
ATOM   3065  CA  GLY B 188     -21.562  18.112  14.670  1.00  0.00           C  
ATOM   3066  HA2 GLY B 188     -21.754  18.761  13.814  1.00  0.00           H  
ATOM   3067  HA3 GLY B 188     -22.345  18.288  15.407  1.00  0.00           H  
ATOM   3068  C   GLY B 188     -20.232  18.564  15.297  1.00  0.00           C  
ATOM   3069  O   GLY B 188     -19.887  19.733  15.172  1.00  0.00           O  
ATOM   3070  N   ALA B 189     -19.488  17.660  15.946  1.00  0.00           N  
ATOM   3071  H   ALA B 189     -19.842  16.720  16.001  1.00  0.00           H  
ATOM   3072  CA  ALA B 189     -18.207  17.963  16.600  1.00  0.00           C  
ATOM   3073  HA  ALA B 189     -17.816  18.894  16.181  1.00  0.00           H  
ATOM   3074  CB  ALA B 189     -18.461  18.203  18.096  1.00  0.00           C  
ATOM   3075  HB1 ALA B 189     -17.545  18.564  18.569  1.00  0.00           H  
ATOM   3076  HB2 ALA B 189     -19.240  18.954  18.228  1.00  0.00           H  
ATOM   3077  HB3 ALA B 189     -18.767  17.274  18.578  1.00  0.00           H  
ATOM   3078  C   ALA B 189     -17.101  16.912  16.356  1.00  0.00           C  
ATOM   3079  O   ALA B 189     -16.024  17.015  16.945  1.00  0.00           O  
ATOM   3080  N   GLY B 190     -17.344  15.911  15.502  1.00  0.00           N  
ATOM   3081  H   GLY B 190     -18.202  15.936  14.970  1.00  0.00           H  
ATOM   3082  CA  GLY B 190     -16.281  15.091  14.915  1.00  0.00           C  
ATOM   3083  HA2 GLY B 190     -15.437  15.012  15.595  1.00  0.00           H  
ATOM   3084  HA3 GLY B 190     -16.646  14.085  14.715  1.00  0.00           H  
ATOM   3085  C   GLY B 190     -15.787  15.709  13.609  1.00  0.00           C  
ATOM   3086  O   GLY B 190     -16.450  16.567  13.028  1.00  0.00           O  
ATOM   3087  N   CYS B 191     -14.617  15.292  13.143  1.00  0.00           N  
ATOM   3088  H   CYS B 191     -14.077  14.622  13.687  1.00  0.00           H  
ATOM   3089  CA  CYS B 191     -13.961  15.892  11.991  1.00  0.00           C  
ATOM   3090  HA  CYS B 191     -14.703  16.262  11.281  1.00  0.00           H  
ATOM   3091  CB  CYS B 191     -13.136  17.078  12.494  1.00  0.00           C  
ATOM   3092  HB2 CYS B 191     -13.795  17.803  12.972  1.00  0.00           H  
ATOM   3093  HB3 CYS B 191     -12.390  16.732  13.212  1.00  0.00           H  
ATOM   3094  SG  CYS B 191     -12.313  17.850  11.085  1.00  0.00           S  
ATOM   3095  HG  CYS B 191     -11.444  16.853  10.851  1.00  0.00           H  
ATOM   3096  C   CYS B 191     -13.086  14.860  11.284  1.00  0.00           C  
ATOM   3097  O   CYS B 191     -12.252  14.233  11.932  1.00  0.00           O  
ATOM   3098  N   VAL B 192     -13.249  14.714   9.971  1.00  0.00           N  
ATOM   3099  H   VAL B 192     -13.931  15.309   9.504  1.00  0.00           H  
ATOM   3100  CA  VAL B 192     -12.497  13.790   9.118  1.00  0.00           C  
ATOM   3101  HA  VAL B 192     -11.726  13.317   9.724  1.00  0.00           H  
ATOM   3102  CB  VAL B 192     -13.421  12.663   8.612  1.00  0.00           C  
ATOM   3103  HB  VAL B 192     -13.863  12.181   9.485  1.00  0.00           H  
ATOM   3104  CG1 VAL B 192     -14.568  13.163   7.721  1.00  0.00           C  
ATOM   3105 HG11 VAL B 192     -14.175  13.646   6.826  1.00  0.00           H  
ATOM   3106 HG12 VAL B 192     -15.200  12.325   7.430  1.00  0.00           H  
ATOM   3107 HG13 VAL B 192     -15.183  13.878   8.268  1.00  0.00           H  
ATOM   3108  CG2 VAL B 192     -12.648  11.584   7.844  1.00  0.00           C  
ATOM   3109 HG21 VAL B 192     -11.813  11.233   8.450  1.00  0.00           H  
ATOM   3110 HG22 VAL B 192     -13.307  10.739   7.643  1.00  0.00           H  
ATOM   3111 HG23 VAL B 192     -12.272  11.977   6.900  1.00  0.00           H  
ATOM   3112  C   VAL B 192     -11.781  14.554   8.001  1.00  0.00           C  
ATOM   3113  O   VAL B 192     -12.277  15.558   7.490  1.00  0.00           O  
ATOM   3114  N   CYS B 193     -10.590  14.094   7.621  1.00  0.00           N  
ATOM   3115  H   CYS B 193     -10.198  13.303   8.127  1.00  0.00           H  
ATOM   3116  CA  CYS B 193      -9.782  14.693   6.566  1.00  0.00           C  
ATOM   3117  HA  CYS B 193     -10.453  15.109   5.811  1.00  0.00           H  
ATOM   3118  CB  CYS B 193      -8.965  15.835   7.183  1.00  0.00           C  
ATOM   3119  HB2 CYS B 193      -9.613  16.438   7.817  1.00  0.00           H  
ATOM   3120  HB3 CYS B 193      -8.170  15.411   7.800  1.00  0.00           H  
ATOM   3121  SG  CYS B 193      -8.250  16.883   5.888  1.00  0.00           S  
ATOM   3122  HG  CYS B 193      -9.393  17.365   5.374  1.00  0.00           H  
ATOM   3123  C   CYS B 193      -8.892  13.646   5.877  1.00  0.00           C  
ATOM   3124  O   CYS B 193      -8.343  12.747   6.518  1.00  0.00           O  
ATOM   3125  N   HIE B 194      -8.746  13.759   4.558  1.00  0.00           N  
ATOM   3126  H   HIE B 194      -9.223  14.513   4.086  1.00  0.00           H  
ATOM   3127  CA  HIE B 194      -8.013  12.802   3.729  1.00  0.00           C  
ATOM   3128  HA  HIE B 194      -7.839  11.899   4.317  1.00  0.00           H  
ATOM   3129  CB  HIE B 194      -8.878  12.384   2.530  1.00  0.00           C  
ATOM   3130  HB2 HIE B 194      -9.002  13.237   1.862  1.00  0.00           H  
ATOM   3131  HB3 HIE B 194      -8.374  11.589   1.978  1.00  0.00           H  
ATOM   3132  CG  HIE B 194     -10.244  11.900   2.952  1.00  0.00           C  
ATOM   3133  ND1 HIE B 194     -11.388  12.695   3.038  1.00  0.00           N  
ATOM   3134  CE1 HIE B 194     -12.337  11.920   3.585  1.00  0.00           C  
ATOM   3135  HE1 HIE B 194     -13.348  12.246   3.794  1.00  0.00           H  
ATOM   3136  NE2 HIE B 194     -11.848  10.698   3.856  1.00  0.00           N  
ATOM   3137  HE2 HIE B 194     -12.357   9.950   4.309  1.00  0.00           H  
ATOM   3138  CD2 HIE B 194     -10.524  10.671   3.472  1.00  0.00           C  
ATOM   3139  HD2 HIE B 194      -9.822   9.862   3.609  1.00  0.00           H  
ATOM   3140  C   HIE B 194      -6.636  13.326   3.312  1.00  0.00           C  
ATOM   3141  O   HIE B 194      -6.430  14.525   3.120  1.00  0.00           O  
ATOM   3142  N   LEU B 195      -5.706  12.387   3.140  1.00  0.00           N  
ATOM   3143  H   LEU B 195      -5.964  11.427   3.348  1.00  0.00           H  
ATOM   3144  CA  LEU B 195      -4.317  12.613   2.762  1.00  0.00           C  
ATOM   3145  HA  LEU B 195      -4.194  13.648   2.432  1.00  0.00           H  
ATOM   3146  CB  LEU B 195      -3.389  12.384   3.974  1.00  0.00           C  
ATOM   3147  HB2 LEU B 195      -3.417  11.334   4.264  1.00  0.00           H  
ATOM   3148  HB3 LEU B 195      -2.377  12.597   3.631  1.00  0.00           H  
ATOM   3149  CG  LEU B 195      -3.691  13.263   5.210  1.00  0.00           C  
ATOM   3150  HG  LEU B 195      -4.147  14.201   4.895  1.00  0.00           H  
ATOM   3151  CD1 LEU B 195      -4.600  12.562   6.225  1.00  0.00           C  
ATOM   3152 HD11 LEU B 195      -4.147  11.630   6.562  1.00  0.00           H  
ATOM   3153 HD12 LEU B 195      -4.765  13.212   7.082  1.00  0.00           H  
ATOM   3154 HD13 LEU B 195      -5.569  12.341   5.782  1.00  0.00           H  
ATOM   3155  CD2 LEU B 195      -2.399  13.590   5.953  1.00  0.00           C  
ATOM   3156 HD21 LEU B 195      -1.719  14.098   5.276  1.00  0.00           H  
ATOM   3157 HD22 LEU B 195      -2.609  14.252   6.793  1.00  0.00           H  
ATOM   3158 HD23 LEU B 195      -1.930  12.675   6.315  1.00  0.00           H  
ATOM   3159  C   LEU B 195      -3.976  11.683   1.588  1.00  0.00           C  
ATOM   3160  O   LEU B 195      -3.963  10.458   1.727  1.00  0.00           O  
ATOM   3161  N   LEU B 196      -3.738  12.272   0.418  1.00  0.00           N  
ATOM   3162  H   LEU B 196      -3.716  13.279   0.388  1.00  0.00           H  
ATOM   3163  CA  LEU B 196      -3.459  11.541  -0.821  1.00  0.00           C  
ATOM   3164  HA  LEU B 196      -4.141  10.692  -0.890  1.00  0.00           H  
ATOM   3165  CB  LEU B 196      -3.706  12.471  -2.024  1.00  0.00           C  
ATOM   3166  HB2 LEU B 196      -3.108  13.373  -1.887  1.00  0.00           H  
ATOM   3167  HB3 LEU B 196      -3.358  11.984  -2.937  1.00  0.00           H  
ATOM   3168  CG  LEU B 196      -5.188  12.861  -2.198  1.00  0.00           C  
ATOM   3169  HG  LEU B 196      -5.623  13.112  -1.231  1.00  0.00           H  
ATOM   3170  CD1 LEU B 196      -5.324  14.085  -3.102  1.00  0.00           C  
ATOM   3171 HD11 LEU B 196      -4.905  13.872  -4.085  1.00  0.00           H  
ATOM   3172 HD12 LEU B 196      -6.378  14.347  -3.206  1.00  0.00           H  
ATOM   3173 HD13 LEU B 196      -4.797  14.930  -2.659  1.00  0.00           H  
ATOM   3174  CD2 LEU B 196      -5.992  11.719  -2.820  1.00  0.00           C  
ATOM   3175 HD21 LEU B 196      -5.907  10.821  -2.212  1.00  0.00           H  
ATOM   3176 HD22 LEU B 196      -5.621  11.503  -3.822  1.00  0.00           H  
ATOM   3177 HD23 LEU B 196      -7.043  11.999  -2.883  1.00  0.00           H  
ATOM   3178  C   LEU B 196      -2.029  10.984  -0.825  1.00  0.00           C  
ATOM   3179  O   LEU B 196      -1.082  11.707  -0.499  1.00  0.00           O  
ATOM   3180  N   MET B 197      -1.903   9.702  -1.191  1.00  0.00           N  
ATOM   3181  H   MET B 197      -2.756   9.190  -1.393  1.00  0.00           H  
ATOM   3182  CA  MET B 197      -0.646   8.978  -1.408  1.00  0.00           C  
ATOM   3183  HA  MET B 197      -0.037   9.540  -2.117  1.00  0.00           H  
ATOM   3184  CB  MET B 197       0.151   8.871  -0.087  1.00  0.00           C  
ATOM   3185  HB2 MET B 197       1.004   8.215  -0.250  1.00  0.00           H  
ATOM   3186  HB3 MET B 197       0.557   9.854   0.141  1.00  0.00           H  
ATOM   3187  CG  MET B 197      -0.643   8.375   1.138  1.00  0.00           C  
ATOM   3188  HG2 MET B 197      -1.551   8.968   1.244  1.00  0.00           H  
ATOM   3189  HG3 MET B 197      -0.939   7.341   0.968  1.00  0.00           H  
ATOM   3190  SD  MET B 197       0.250   8.450   2.722  1.00  0.00           S  
ATOM   3191  CE  MET B 197       0.356  10.247   2.966  1.00  0.00           C  
ATOM   3192  HE1 MET B 197       0.838  10.455   3.922  1.00  0.00           H  
ATOM   3193  HE2 MET B 197       0.946  10.699   2.169  1.00  0.00           H  
ATOM   3194  HE3 MET B 197      -0.645  10.679   2.965  1.00  0.00           H  
ATOM   3195  C   MET B 197      -0.922   7.583  -2.011  1.00  0.00           C  
ATOM   3196  O   MET B 197      -1.590   6.758  -1.390  1.00  0.00           O  
ATOM   3197  N   ASP B 198      -0.406   7.316  -3.215  1.00  0.00           N  
ATOM   3198  H   ASP B 198       0.052   8.060  -3.727  1.00  0.00           H  
ATOM   3199  CA  ASP B 198      -0.521   6.033  -3.934  1.00  0.00           C  
ATOM   3200  HA  ASP B 198      -1.154   5.363  -3.356  1.00  0.00           H  
ATOM   3201  CB  ASP B 198      -1.216   6.246  -5.300  1.00  0.00           C  
ATOM   3202  HB2 ASP B 198      -1.264   5.283  -5.811  1.00  0.00           H  
ATOM   3203  HB3 ASP B 198      -2.242   6.566  -5.120  1.00  0.00           H  
ATOM   3204  CG  ASP B 198      -0.565   7.268  -6.246  1.00  0.00           C  
ATOM   3205  OD1 ASP B 198      -0.919   7.286  -7.451  1.00  0.00           O  
ATOM   3206  OD2 ASP B 198       0.380   7.979  -5.831  1.00  0.00           O  
ATOM   3207  C   ASP B 198       0.841   5.310  -4.078  1.00  0.00           C  
ATOM   3208  O   ASP B 198       0.942   4.109  -3.808  1.00  0.00           O  
ATOM   3209  N   ASP B 199       1.914   6.041  -4.403  1.00  0.00           N  
ATOM   3210  H   ASP B 199       1.721   6.979  -4.751  1.00  0.00           H  
ATOM   3211  CA  ASP B 199       3.320   5.585  -4.405  1.00  0.00           C  
ATOM   3212  HA  ASP B 199       3.284   4.553  -4.697  1.00  0.00           H  
ATOM   3213  CB  ASP B 199       4.147   6.298  -5.496  1.00  0.00           C  
ATOM   3214  HB2 ASP B 199       3.859   7.350  -5.539  1.00  0.00           H  
ATOM   3215  HB3 ASP B 199       5.208   6.256  -5.253  1.00  0.00           H  
ATOM   3216  CG  ASP B 199       4.007   5.650  -6.880  1.00  0.00           C  
ATOM   3217  OD1 ASP B 199       3.768   4.423  -6.962  1.00  0.00           O  
ATOM   3218  OD2 ASP B 199       4.174   6.384  -7.881  1.00  0.00           O  
ATOM   3219  C   ASP B 199       4.002   5.504  -3.021  1.00  0.00           C  
ATOM   3220  O   ASP B 199       5.213   5.682  -2.887  1.00  0.00           O  
ATOM   3221  N   VAL B 200       3.230   5.151  -1.987  1.00  0.00           N  
ATOM   3222  H   VAL B 200       2.257   4.970  -2.187  1.00  0.00           H  
ATOM   3223  CA  VAL B 200       3.742   4.845  -0.638  1.00  0.00           C  
ATOM   3224  HA  VAL B 200       4.222   5.744  -0.247  1.00  0.00           H  
ATOM   3225  CB  VAL B 200       2.615   4.444   0.341  1.00  0.00           C  
ATOM   3226  HB  VAL B 200       3.073   4.195   1.299  1.00  0.00           H  
ATOM   3227  CG1 VAL B 200       1.652   5.605   0.595  1.00  0.00           C  
ATOM   3228 HG11 VAL B 200       1.090   5.833  -0.311  1.00  0.00           H  
ATOM   3229 HG12 VAL B 200       0.951   5.339   1.387  1.00  0.00           H  
ATOM   3230 HG13 VAL B 200       2.216   6.483   0.908  1.00  0.00           H  
ATOM   3231  CG2 VAL B 200       1.784   3.235  -0.110  1.00  0.00           C  
ATOM   3232 HG21 VAL B 200       2.414   2.351  -0.207  1.00  0.00           H  
ATOM   3233 HG22 VAL B 200       1.288   3.440  -1.058  1.00  0.00           H  
ATOM   3234 HG23 VAL B 200       1.023   3.019   0.638  1.00  0.00           H  
ATOM   3235  C   VAL B 200       4.806   3.739  -0.656  1.00  0.00           C  
ATOM   3236  O   VAL B 200       4.703   2.763  -1.410  1.00  0.00           O  
ATOM   3237  N   VAL B 201       5.801   3.851   0.224  1.00  0.00           N  
ATOM   3238  H   VAL B 201       5.890   4.730   0.733  1.00  0.00           H  
ATOM   3239  CA  VAL B 201       6.763   2.777   0.527  1.00  0.00           C  
ATOM   3240  HA  VAL B 201       6.354   1.829   0.174  1.00  0.00           H  
ATOM   3241  CB  VAL B 201       8.114   2.984  -0.180  1.00  0.00           C  
ATOM   3242  HB  VAL B 201       8.737   2.143   0.100  1.00  0.00           H  
ATOM   3243  CG1 VAL B 201       7.983   2.975  -1.706  1.00  0.00           C  
ATOM   3244 HG11 VAL B 201       8.975   2.995  -2.159  1.00  0.00           H  
ATOM   3245 HG12 VAL B 201       7.471   2.067  -2.020  1.00  0.00           H  
ATOM   3246 HG13 VAL B 201       7.415   3.841  -2.047  1.00  0.00           H  
ATOM   3247  CG2 VAL B 201       8.852   4.258   0.242  1.00  0.00           C  
ATOM   3248 HG21 VAL B 201       8.266   5.132  -0.040  1.00  0.00           H  
ATOM   3249 HG22 VAL B 201       9.012   4.274   1.319  1.00  0.00           H  
ATOM   3250 HG23 VAL B 201       9.824   4.289  -0.245  1.00  0.00           H  
ATOM   3251  C   VAL B 201       6.981   2.615   2.031  1.00  0.00           C  
ATOM   3252  O   VAL B 201       6.841   3.567   2.799  1.00  0.00           O  
ATOM   3253  N   SER B 202       7.372   1.417   2.467  1.00  0.00           N  
ATOM   3254  H   SER B 202       7.456   0.665   1.785  1.00  0.00           H  
ATOM   3255  CA  SER B 202       7.481   1.036   3.884  1.00  0.00           C  
ATOM   3256  HA  SER B 202       6.489   1.149   4.309  1.00  0.00           H  
ATOM   3257  CB  SER B 202       7.860  -0.447   4.025  1.00  0.00           C  
ATOM   3258  HB2 SER B 202       8.128  -0.657   5.062  1.00  0.00           H  
ATOM   3259  HB3 SER B 202       6.991  -1.056   3.777  1.00  0.00           H  
ATOM   3260  OG  SER B 202       8.930  -0.813   3.174  1.00  0.00           O  
ATOM   3261  HG  SER B 202       8.528  -0.879   2.275  1.00  0.00           H  
ATOM   3262  C   SER B 202       8.411   1.917   4.727  1.00  0.00           C  
ATOM   3263  O   SER B 202       8.186   2.002   5.938  1.00  0.00           O  
ATOM   3264  N   ALA B 203       9.372   2.612   4.113  1.00  0.00           N  
ATOM   3265  H   ALA B 203       9.474   2.462   3.122  1.00  0.00           H  
ATOM   3266  CA  ALA B 203      10.256   3.590   4.744  1.00  0.00           C  
ATOM   3267  HA  ALA B 203      10.568   3.206   5.717  1.00  0.00           H  
ATOM   3268  CB  ALA B 203      11.501   3.707   3.854  1.00  0.00           C  
ATOM   3269  HB1 ALA B 203      11.983   2.733   3.750  1.00  0.00           H  
ATOM   3270  HB2 ALA B 203      11.224   4.076   2.866  1.00  0.00           H  
ATOM   3271  HB3 ALA B 203      12.210   4.402   4.306  1.00  0.00           H  
ATOM   3272  C   ALA B 203       9.613   4.976   4.990  1.00  0.00           C  
ATOM   3273  O   ALA B 203      10.160   5.753   5.764  1.00  0.00           O  
ATOM   3274  N   ASP B 204       8.479   5.318   4.365  1.00  0.00           N  
ATOM   3275  H   ASP B 204       8.029   4.637   3.763  1.00  0.00           H  
ATOM   3276  CA  ASP B 204       7.879   6.664   4.420  1.00  0.00           C  
ATOM   3277  HA  ASP B 204       8.646   7.387   4.142  1.00  0.00           H  
ATOM   3278  CB  ASP B 204       6.720   6.788   3.418  1.00  0.00           C  
ATOM   3279  HB2 ASP B 204       6.025   5.962   3.575  1.00  0.00           H  
ATOM   3280  HB3 ASP B 204       6.176   7.706   3.644  1.00  0.00           H  
ATOM   3281  CG  ASP B 204       7.126   6.865   1.945  1.00  0.00           C  
ATOM   3282  OD1 ASP B 204       6.242   6.640   1.096  1.00  0.00           O  
ATOM   3283  OD2 ASP B 204       8.254   7.319   1.639  1.00  0.00           O  
ATOM   3284  C   ASP B 204       7.341   7.071   5.802  1.00  0.00           C  
ATOM   3285  O   ASP B 204       6.616   6.322   6.455  1.00  0.00           O  
ATOM   3286  N   GLN B 205       7.594   8.319   6.211  1.00  0.00           N  
ATOM   3287  H   GLN B 205       8.161   8.925   5.635  1.00  0.00           H  
ATOM   3288  CA  GLN B 205       7.026   8.893   7.434  1.00  0.00           C  
ATOM   3289  HA  GLN B 205       6.049   8.434   7.595  1.00  0.00           H  
ATOM   3290  CB  GLN B 205       7.905   8.537   8.649  1.00  0.00           C  
ATOM   3291  HB2 GLN B 205       7.982   7.450   8.702  1.00  0.00           H  
ATOM   3292  HB3 GLN B 205       8.907   8.947   8.519  1.00  0.00           H  
ATOM   3293  CG  GLN B 205       7.318   9.056   9.974  1.00  0.00           C  
ATOM   3294  HG2 GLN B 205       7.422  10.139  10.017  1.00  0.00           H  
ATOM   3295  HG3 GLN B 205       6.257   8.818  10.015  1.00  0.00           H  
ATOM   3296  CD  GLN B 205       7.953   8.456  11.226  1.00  0.00           C  
ATOM   3297  OE1 GLN B 205       8.656   7.460  11.214  1.00  0.00           O  
ATOM   3298  NE2 GLN B 205       7.685   9.034  12.376  1.00  0.00           N  
ATOM   3299 HE21 GLN B 205       8.101   8.616  13.186  1.00  0.00           H  
ATOM   3300 HE22 GLN B 205       7.050   9.824  12.428  1.00  0.00           H  
ATOM   3301  C   GLN B 205       6.786  10.401   7.287  1.00  0.00           C  
ATOM   3302  O   GLN B 205       7.559  11.115   6.644  1.00  0.00           O  
ATOM   3303  N   TYR B 206       5.700  10.872   7.896  1.00  0.00           N  
ATOM   3304  H   TYR B 206       5.112  10.206   8.389  1.00  0.00           H  
ATOM   3305  CA  TYR B 206       5.192  12.233   7.789  1.00  0.00           C  
ATOM   3306  HA  TYR B 206       5.904  12.830   7.225  1.00  0.00           H  
ATOM   3307  CB  TYR B 206       3.858  12.222   7.022  1.00  0.00           C  
ATOM   3308  HB2 TYR B 206       3.152  11.567   7.534  1.00  0.00           H  
ATOM   3309  HB3 TYR B 206       3.438  13.227   7.041  1.00  0.00           H  
ATOM   3310  CG  TYR B 206       3.983  11.780   5.573  1.00  0.00           C  
ATOM   3311  CD1 TYR B 206       3.963  10.411   5.233  1.00  0.00           C  
ATOM   3312  HD1 TYR B 206       3.824   9.668   6.006  1.00  0.00           H  
ATOM   3313  CE1 TYR B 206       4.164  10.010   3.896  1.00  0.00           C  
ATOM   3314  HE1 TYR B 206       4.161   8.962   3.635  1.00  0.00           H  
ATOM   3315  CZ  TYR B 206       4.393  10.985   2.899  1.00  0.00           C  
ATOM   3316  OH  TYR B 206       4.688  10.622   1.623  1.00  0.00           O  
ATOM   3317  HH  TYR B 206       4.611   9.674   1.472  1.00  0.00           H  
ATOM   3318  CE2 TYR B 206       4.363  12.355   3.233  1.00  0.00           C  
ATOM   3319  HE2 TYR B 206       4.520  13.094   2.463  1.00  0.00           H  
ATOM   3320  CD2 TYR B 206       4.157  12.748   4.568  1.00  0.00           C  
ATOM   3321  HD2 TYR B 206       4.159  13.796   4.826  1.00  0.00           H  
ATOM   3322  C   TYR B 206       5.034  12.871   9.171  1.00  0.00           C  
ATOM   3323  O   TYR B 206       4.665  12.201  10.139  1.00  0.00           O  
ATOM   3324  N   THR B 207       5.286  14.172   9.266  1.00  0.00           N  
ATOM   3325  H   THR B 207       5.600  14.649   8.426  1.00  0.00           H  
ATOM   3326  CA  THR B 207       4.787  15.020  10.364  1.00  0.00           C  
ATOM   3327  HA  THR B 207       4.784  14.459  11.297  1.00  0.00           H  
ATOM   3328  CB  THR B 207       5.685  16.252  10.552  1.00  0.00           C  
ATOM   3329  HB  THR B 207       5.609  16.877   9.672  1.00  0.00           H  
ATOM   3330  CG2 THR B 207       5.345  17.103  11.771  1.00  0.00           C  
ATOM   3331 HG21 THR B 207       4.365  17.563  11.638  1.00  0.00           H  
ATOM   3332 HG22 THR B 207       5.337  16.488  12.670  1.00  0.00           H  
ATOM   3333 HG23 THR B 207       6.085  17.895  11.872  1.00  0.00           H  
ATOM   3334  OG1 THR B 207       7.029  15.855  10.696  1.00  0.00           O  
ATOM   3335  HG1 THR B 207       7.567  16.635  10.532  1.00  0.00           H  
ATOM   3336  C   THR B 207       3.354  15.449  10.037  1.00  0.00           C  
ATOM   3337  O   THR B 207       3.033  15.614   8.858  1.00  0.00           O  
ATOM   3338  N   LEU B 208       2.508  15.626  11.057  1.00  0.00           N  
ATOM   3339  H   LEU B 208       2.868  15.501  11.999  1.00  0.00           H  
ATOM   3340  CA  LEU B 208       1.134  16.140  10.962  1.00  0.00           C  
ATOM   3341  HA  LEU B 208       0.913  16.448   9.940  1.00  0.00           H  
ATOM   3342  CB  LEU B 208       0.139  15.041  11.402  1.00  0.00           C  
ATOM   3343  HB2 LEU B 208       0.408  14.728  12.412  1.00  0.00           H  
ATOM   3344  HB3 LEU B 208      -0.856  15.483  11.456  1.00  0.00           H  
ATOM   3345  CG  LEU B 208       0.063  13.789  10.512  1.00  0.00           C  
ATOM   3346  HG  LEU B 208       1.061  13.380  10.349  1.00  0.00           H  
ATOM   3347  CD1 LEU B 208      -0.796  12.723  11.193  1.00  0.00           C  
ATOM   3348 HD11 LEU B 208      -0.963  11.886  10.517  1.00  0.00           H  
ATOM   3349 HD12 LEU B 208      -0.296  12.364  12.093  1.00  0.00           H  
ATOM   3350 HD13 LEU B 208      -1.764  13.146  11.470  1.00  0.00           H  
ATOM   3351  CD2 LEU B 208      -0.578  14.108   9.165  1.00  0.00           C  
ATOM   3352 HD21 LEU B 208      -1.599  14.466   9.307  1.00  0.00           H  
ATOM   3353 HD22 LEU B 208       0.003  14.882   8.672  1.00  0.00           H  
ATOM   3354 HD23 LEU B 208      -0.591  13.221   8.536  1.00  0.00           H  
ATOM   3355  C   LEU B 208       0.959  17.363  11.875  1.00  0.00           C  
ATOM   3356  O   LEU B 208       1.341  17.291  13.042  1.00  0.00           O  
ATOM   3357  N   ASP B 209       0.310  18.426  11.393  1.00  0.00           N  
ATOM   3358  H   ASP B 209       0.047  18.427  10.412  1.00  0.00           H  
ATOM   3359  CA  ASP B 209      -0.104  19.579  12.203  1.00  0.00           C  
ATOM   3360  HA  ASP B 209      -0.008  19.319  13.257  1.00  0.00           H  
ATOM   3361  CB  ASP B 209       0.756  20.834  11.978  1.00  0.00           C  
ATOM   3362  HB2 ASP B 209       0.678  21.139  10.934  1.00  0.00           H  
ATOM   3363  HB3 ASP B 209       0.337  21.633  12.590  1.00  0.00           H  
ATOM   3364  CG  ASP B 209       2.233  20.687  12.335  1.00  0.00           C  
ATOM   3365  OD1 ASP B 209       2.764  21.528  13.101  1.00  0.00           O  
ATOM   3366  OD2 ASP B 209       2.920  19.771  11.833  1.00  0.00           O  
ATOM   3367  C   ASP B 209      -1.571  19.938  11.953  1.00  0.00           C  
ATOM   3368  O   ASP B 209      -2.026  20.038  10.811  1.00  0.00           O  
ATOM   3369  N   LEU B 210      -2.308  20.194  13.032  1.00  0.00           N  
ATOM   3370  H   LEU B 210      -1.847  20.169  13.938  1.00  0.00           H  
ATOM   3371  CA  LEU B 210      -3.654  20.755  12.966  1.00  0.00           C  
ATOM   3372  HA  LEU B 210      -4.087  20.542  11.988  1.00  0.00           H  
ATOM   3373  CB  LEU B 210      -4.522  20.079  14.038  1.00  0.00           C  
ATOM   3374  HB2 LEU B 210      -4.536  19.003  13.853  1.00  0.00           H  
ATOM   3375  HB3 LEU B 210      -4.048  20.257  15.001  1.00  0.00           H  
ATOM   3376  CG  LEU B 210      -5.972  20.593  14.115  1.00  0.00           C  
ATOM   3377  HG  LEU B 210      -5.976  21.673  14.261  1.00  0.00           H  
ATOM   3378  CD1 LEU B 210      -6.772  20.256  12.857  1.00  0.00           C  
ATOM   3379 HD11 LEU B 210      -6.758  19.179  12.683  1.00  0.00           H  
ATOM   3380 HD12 LEU B 210      -7.801  20.595  12.971  1.00  0.00           H  
ATOM   3381 HD13 LEU B 210      -6.344  20.762  11.996  1.00  0.00           H  
ATOM   3382  CD2 LEU B 210      -6.671  19.950  15.312  1.00  0.00           C  
ATOM   3383 HD21 LEU B 210      -6.712  18.868  15.184  1.00  0.00           H  
ATOM   3384 HD22 LEU B 210      -6.126  20.187  16.225  1.00  0.00           H  
ATOM   3385 HD23 LEU B 210      -7.685  20.338  15.397  1.00  0.00           H  
ATOM   3386  C   LEU B 210      -3.592  22.276  13.141  1.00  0.00           C  
ATOM   3387  O   LEU B 210      -3.031  22.759  14.124  1.00  0.00           O  
ATOM   3388  N   TRP B 211      -4.232  23.013  12.235  1.00  0.00           N  
ATOM   3389  H   TRP B 211      -4.660  22.525  11.454  1.00  0.00           H  
ATOM   3390  CA  TRP B 211      -4.573  24.433  12.356  1.00  0.00           C  
ATOM   3391  HA  TRP B 211      -4.021  24.873  13.183  1.00  0.00           H  
ATOM   3392  CB  TRP B 211      -4.171  25.156  11.064  1.00  0.00           C  
ATOM   3393  HB2 TRP B 211      -3.109  25.007  10.880  1.00  0.00           H  
ATOM   3394  HB3 TRP B 211      -4.699  24.679  10.243  1.00  0.00           H  
ATOM   3395  CG  TRP B 211      -4.469  26.626  11.004  1.00  0.00           C  
ATOM   3396  CD1 TRP B 211      -3.589  27.615  11.280  1.00  0.00           C  
ATOM   3397  HD1 TRP B 211      -2.559  27.461  11.579  1.00  0.00           H  
ATOM   3398  NE1 TRP B 211      -4.204  28.843  11.124  1.00  0.00           N  
ATOM   3399  HE1 TRP B 211      -3.749  29.728  11.327  1.00  0.00           H  
ATOM   3400  CE2 TRP B 211      -5.514  28.706  10.719  1.00  0.00           C  
ATOM   3401  CZ2 TRP B 211      -6.522  29.631  10.412  1.00  0.00           C  
ATOM   3402  HZ2 TRP B 211      -6.328  30.692  10.457  1.00  0.00           H  
ATOM   3403  CH2 TRP B 211      -7.797  29.159  10.060  1.00  0.00           C  
ATOM   3404  HH2 TRP B 211      -8.591  29.862   9.842  1.00  0.00           H  
ATOM   3405  CZ3 TRP B 211      -8.048  27.777  10.013  1.00  0.00           C  
ATOM   3406  HZ3 TRP B 211      -9.042  27.424   9.761  1.00  0.00           H  
ATOM   3407  CE3 TRP B 211      -7.020  26.859  10.302  1.00  0.00           C  
ATOM   3408  HE3 TRP B 211      -7.224  25.803  10.265  1.00  0.00           H  
ATOM   3409  CD2 TRP B 211      -5.725  27.296  10.660  1.00  0.00           C  
ATOM   3410  C   TRP B 211      -6.071  24.611  12.637  1.00  0.00           C  
ATOM   3411  O   TRP B 211      -6.897  23.866  12.104  1.00  0.00           O  
ATOM   3412  N   ALA B 212      -6.423  25.618  13.437  1.00  0.00           N  
ATOM   3413  H   ALA B 212      -5.684  26.200  13.817  1.00  0.00           H  
ATOM   3414  CA  ALA B 212      -7.797  25.961  13.800  1.00  0.00           C  
ATOM   3415  HA  ALA B 212      -8.462  25.649  12.997  1.00  0.00           H  
ATOM   3416  CB  ALA B 212      -8.166  25.204  15.081  1.00  0.00           C  
ATOM   3417  HB1 ALA B 212      -8.042  24.132  14.932  1.00  0.00           H  
ATOM   3418  HB2 ALA B 212      -7.520  25.533  15.895  1.00  0.00           H  
ATOM   3419  HB3 ALA B 212      -9.203  25.417  15.347  1.00  0.00           H  
ATOM   3420  C   ALA B 212      -7.974  27.472  14.016  1.00  0.00           C  
ATOM   3421  O   ALA B 212      -7.292  28.056  14.862  1.00  0.00           O  
ATOM   3422  N   GLY B 213      -8.915  28.089  13.296  1.00  0.00           N  
ATOM   3423  H   GLY B 213      -9.429  27.501  12.645  1.00  0.00           H  
ATOM   3424  CA  GLY B 213      -9.401  29.473  13.430  1.00  0.00           C  
ATOM   3425  HA2 GLY B 213     -10.284  29.591  12.800  1.00  0.00           H  
ATOM   3426  HA3 GLY B 213      -9.705  29.625  14.465  1.00  0.00           H  
ATOM   3427  C   GLY B 213      -8.412  30.594  13.073  1.00  0.00           C  
ATOM   3428  O   GLY B 213      -8.745  31.508  12.324  1.00  0.00           O  
ATOM   3429  N   GLN B 214      -7.203  30.528  13.628  1.00  0.00           N  
ATOM   3430  H   GLN B 214      -7.040  29.717  14.209  1.00  0.00           H  
ATOM   3431  CA  GLN B 214      -6.101  31.483  13.454  1.00  0.00           C  
ATOM   3432  HA  GLN B 214      -6.157  31.933  12.461  1.00  0.00           H  
ATOM   3433  CB  GLN B 214      -6.215  32.600  14.518  1.00  0.00           C  
ATOM   3434  HB2 GLN B 214      -6.637  32.185  15.434  1.00  0.00           H  
ATOM   3435  HB3 GLN B 214      -5.221  32.986  14.751  1.00  0.00           H  
ATOM   3436  CG  GLN B 214      -7.067  33.791  14.048  1.00  0.00           C  
ATOM   3437  HG2 GLN B 214      -8.021  33.438  13.667  1.00  0.00           H  
ATOM   3438  HG3 GLN B 214      -6.546  34.293  13.232  1.00  0.00           H  
ATOM   3439  CD  GLN B 214      -7.375  34.818  15.135  1.00  0.00           C  
ATOM   3440  OE1 GLN B 214      -7.049  34.697  16.306  1.00  0.00           O  
ATOM   3441  NE2 GLN B 214      -8.041  35.898  14.793  1.00  0.00           N  
ATOM   3442 HE21 GLN B 214      -8.214  36.561  15.522  1.00  0.00           H  
ATOM   3443 HE22 GLN B 214      -8.309  36.044  13.835  1.00  0.00           H  
ATOM   3444  C   GLN B 214      -4.721  30.812  13.557  1.00  0.00           C  
ATOM   3445  O   GLN B 214      -3.774  31.311  12.953  1.00  0.00           O  
ATOM   3446  N   GLN B 215      -4.582  29.708  14.300  1.00  0.00           N  
ATOM   3447  H   GLN B 215      -5.406  29.251  14.666  1.00  0.00           H  
ATOM   3448  CA  GLN B 215      -3.288  29.188  14.761  1.00  0.00           C  
ATOM   3449  HA  GLN B 215      -2.482  29.627  14.170  1.00  0.00           H  
ATOM   3450  CB  GLN B 215      -3.092  29.572  16.242  1.00  0.00           C  
ATOM   3451  HB2 GLN B 215      -3.997  29.311  16.787  1.00  0.00           H  
ATOM   3452  HB3 GLN B 215      -2.277  28.988  16.672  1.00  0.00           H  
ATOM   3453  CG  GLN B 215      -2.786  31.057  16.481  1.00  0.00           C  
ATOM   3454  HG2 GLN B 215      -3.506  31.684  15.958  1.00  0.00           H  
ATOM   3455  HG3 GLN B 215      -2.888  31.258  17.547  1.00  0.00           H  
ATOM   3456  CD  GLN B 215      -1.374  31.452  16.060  1.00  0.00           C  
ATOM   3457  OE1 GLN B 215      -0.607  30.690  15.494  1.00  0.00           O  
ATOM   3458  NE2 GLN B 215      -0.966  32.670  16.337  1.00  0.00           N  
ATOM   3459 HE21 GLN B 215      -0.030  32.897  16.051  1.00  0.00           H  
ATOM   3460 HE22 GLN B 215      -1.575  33.320  16.797  1.00  0.00           H  
ATOM   3461  C   GLN B 215      -3.166  27.669  14.622  1.00  0.00           C  
ATOM   3462  O   GLN B 215      -4.166  26.952  14.582  1.00  0.00           O  
ATOM   3463  N   LEU B 216      -1.926  27.172  14.636  1.00  0.00           N  
ATOM   3464  H   LEU B 216      -1.157  27.826  14.709  1.00  0.00           H  
ATOM   3465  CA  LEU B 216      -1.649  25.762  14.928  1.00  0.00           C  
ATOM   3466  HA  LEU B 216      -2.216  25.148  14.233  1.00  0.00           H  
ATOM   3467  CB  LEU B 216      -0.155  25.446  14.730  1.00  0.00           C  
ATOM   3468  HB2 LEU B 216       0.421  26.041  15.442  1.00  0.00           H  
ATOM   3469  HB3 LEU B 216       0.009  24.394  14.967  1.00  0.00           H  
ATOM   3470  CG  LEU B 216       0.385  25.718  13.310  1.00  0.00           C  
ATOM   3471  HG  LEU B 216       0.243  26.770  13.061  1.00  0.00           H  
ATOM   3472  CD1 LEU B 216       1.881  25.413  13.252  1.00  0.00           C  
ATOM   3473 HD11 LEU B 216       2.270  25.641  12.260  1.00  0.00           H  
ATOM   3474 HD12 LEU B 216       2.408  26.024  13.984  1.00  0.00           H  
ATOM   3475 HD13 LEU B 216       2.058  24.358  13.470  1.00  0.00           H  
ATOM   3476  CD2 LEU B 216      -0.301  24.864  12.243  1.00  0.00           C  
ATOM   3477 HD21 LEU B 216      -1.353  25.122  12.191  1.00  0.00           H  
ATOM   3478 HD22 LEU B 216       0.156  25.042  11.270  1.00  0.00           H  
ATOM   3479 HD23 LEU B 216      -0.206  23.810  12.499  1.00  0.00           H  
ATOM   3480  C   LEU B 216      -2.128  25.408  16.350  1.00  0.00           C  
ATOM   3481  O   LEU B 216      -1.992  26.202  17.278  1.00  0.00           O  
ATOM   3482  N   LEU B 217      -2.710  24.218  16.500  1.00  0.00           N  
ATOM   3483  H   LEU B 217      -2.772  23.642  15.668  1.00  0.00           H  
ATOM   3484  CA  LEU B 217      -3.451  23.774  17.690  1.00  0.00           C  
ATOM   3485  HA  LEU B 217      -3.341  24.521  18.478  1.00  0.00           H  
ATOM   3486  CB  LEU B 217      -4.943  23.698  17.287  1.00  0.00           C  
ATOM   3487  HB2 LEU B 217      -5.268  24.689  16.967  1.00  0.00           H  
ATOM   3488  HB3 LEU B 217      -5.024  23.030  16.428  1.00  0.00           H  
ATOM   3489  CG  LEU B 217      -5.906  23.185  18.378  1.00  0.00           C  
ATOM   3490  HG  LEU B 217      -5.585  22.200  18.714  1.00  0.00           H  
ATOM   3491  CD1 LEU B 217      -5.967  24.132  19.580  1.00  0.00           C  
ATOM   3492 HD11 LEU B 217      -6.685  23.758  20.307  1.00  0.00           H  
ATOM   3493 HD12 LEU B 217      -4.988  24.178  20.058  1.00  0.00           H  
ATOM   3494 HD13 LEU B 217      -6.261  25.129  19.255  1.00  0.00           H  
ATOM   3495  CD2 LEU B 217      -7.322  23.030  17.821  1.00  0.00           C  
ATOM   3496 HD21 LEU B 217      -7.754  24.007  17.613  1.00  0.00           H  
ATOM   3497 HD22 LEU B 217      -7.950  22.526  18.552  1.00  0.00           H  
ATOM   3498 HD23 LEU B 217      -7.302  22.437  16.906  1.00  0.00           H  
ATOM   3499  C   LEU B 217      -2.934  22.443  18.272  1.00  0.00           C  
ATOM   3500  O   LEU B 217      -3.059  22.213  19.471  1.00  0.00           O  
ATOM   3501  N   TRP B 218      -2.379  21.565  17.431  1.00  0.00           N  
ATOM   3502  H   TRP B 218      -2.259  21.838  16.465  1.00  0.00           H  
ATOM   3503  CA  TRP B 218      -1.900  20.221  17.787  1.00  0.00           C  
ATOM   3504  HA  TRP B 218      -1.394  20.257  18.753  1.00  0.00           H  
ATOM   3505  CB  TRP B 218      -3.106  19.272  17.907  1.00  0.00           C  
ATOM   3506  HB2 TRP B 218      -3.676  19.539  18.798  1.00  0.00           H  
ATOM   3507  HB3 TRP B 218      -3.762  19.416  17.051  1.00  0.00           H  
ATOM   3508  CG  TRP B 218      -2.774  17.815  17.968  1.00  0.00           C  
ATOM   3509  CD1 TRP B 218      -2.644  17.081  19.095  1.00  0.00           C  
ATOM   3510  HD1 TRP B 218      -2.792  17.435  20.110  1.00  0.00           H  
ATOM   3511  NE1 TRP B 218      -2.265  15.797  18.768  1.00  0.00           N  
ATOM   3512  HE1 TRP B 218      -2.129  15.067  19.482  1.00  0.00           H  
ATOM   3513  CE2 TRP B 218      -2.146  15.628  17.406  1.00  0.00           C  
ATOM   3514  CZ2 TRP B 218      -1.821  14.532  16.597  1.00  0.00           C  
ATOM   3515  HZ2 TRP B 218      -1.634  13.567  17.048  1.00  0.00           H  
ATOM   3516  CH2 TRP B 218      -1.762  14.702  15.203  1.00  0.00           C  
ATOM   3517  HH2 TRP B 218      -1.533  13.858  14.567  1.00  0.00           H  
ATOM   3518  CZ3 TRP B 218      -2.032  15.962  14.637  1.00  0.00           C  
ATOM   3519  HZ3 TRP B 218      -1.994  16.088  13.564  1.00  0.00           H  
ATOM   3520  CE3 TRP B 218      -2.377  17.052  15.458  1.00  0.00           C  
ATOM   3521  HE3 TRP B 218      -2.588  18.010  15.009  1.00  0.00           H  
ATOM   3522  CD2 TRP B 218      -2.457  16.910  16.862  1.00  0.00           C  
ATOM   3523  C   TRP B 218      -0.882  19.726  16.744  1.00  0.00           C  
ATOM   3524  O   TRP B 218      -0.906  20.195  15.601  1.00  0.00           O  
ATOM   3525  N   LYS B 219      -0.000  18.781  17.109  1.00  0.00           N  
ATOM   3526  H   LYS B 219      -0.105  18.349  18.020  1.00  0.00           H  
ATOM   3527  CA  LYS B 219       1.049  18.236  16.231  1.00  0.00           C  
ATOM   3528  HA  LYS B 219       0.699  18.288  15.201  1.00  0.00           H  
ATOM   3529  CB  LYS B 219       2.303  19.119  16.374  1.00  0.00           C  
ATOM   3530  HB2 LYS B 219       2.000  20.161  16.264  1.00  0.00           H  
ATOM   3531  HB3 LYS B 219       2.715  18.989  17.377  1.00  0.00           H  
ATOM   3532  CG  LYS B 219       3.400  18.835  15.336  1.00  0.00           C  
ATOM   3533  HG2 LYS B 219       3.766  17.813  15.446  1.00  0.00           H  
ATOM   3534  HG3 LYS B 219       2.982  18.955  14.341  1.00  0.00           H  
ATOM   3535  CD  LYS B 219       4.567  19.816  15.534  1.00  0.00           C  
ATOM   3536  HD2 LYS B 219       4.181  20.837  15.588  1.00  0.00           H  
ATOM   3537  HD3 LYS B 219       5.044  19.587  16.489  1.00  0.00           H  
ATOM   3538  CE  LYS B 219       5.631  19.747  14.430  1.00  0.00           C  
ATOM   3539  HE2 LYS B 219       6.501  20.311  14.773  1.00  0.00           H  
ATOM   3540  HE3 LYS B 219       5.933  18.706  14.287  1.00  0.00           H  
ATOM   3541  NZ  LYS B 219       5.150  20.326  13.153  1.00  0.00           N  
ATOM   3542  HZ1 LYS B 219       5.866  20.509  12.470  1.00  0.00           H  
ATOM   3543  HZ2 LYS B 219       4.443  19.740  12.698  1.00  0.00           H  
ATOM   3544  HZ3 LYS B 219       4.559  21.152  13.292  1.00  0.00           H  
ATOM   3545  C   LYS B 219       1.348  16.762  16.541  1.00  0.00           C  
ATOM   3546  O   LYS B 219       1.445  16.384  17.705  1.00  0.00           O  
ATOM   3547  N   GLY B 220       1.578  15.961  15.503  1.00  0.00           N  
ATOM   3548  H   GLY B 220       1.514  16.379  14.582  1.00  0.00           H  
ATOM   3549  CA  GLY B 220       1.880  14.530  15.588  1.00  0.00           C  
ATOM   3550  HA2 GLY B 220       2.432  14.323  16.505  1.00  0.00           H  
ATOM   3551  HA3 GLY B 220       0.941  13.979  15.631  1.00  0.00           H  
ATOM   3552  C   GLY B 220       2.706  14.011  14.403  1.00  0.00           C  
ATOM   3553  O   GLY B 220       3.371  14.768  13.697  1.00  0.00           O  
ATOM   3554  N   SER B 221       2.683  12.697  14.176  1.00  0.00           N  
ATOM   3555  H   SER B 221       2.092  12.112  14.755  1.00  0.00           H  
ATOM   3556  CA  SER B 221       3.406  12.036  13.079  1.00  0.00           C  
ATOM   3557  HA  SER B 221       3.386  12.697  12.212  1.00  0.00           H  
ATOM   3558  CB  SER B 221       4.876  11.814  13.472  1.00  0.00           C  
ATOM   3559  HB2 SER B 221       5.331  12.775  13.712  1.00  0.00           H  
ATOM   3560  HB3 SER B 221       4.921  11.181  14.359  1.00  0.00           H  
ATOM   3561  OG  SER B 221       5.620  11.203  12.431  1.00  0.00           O  
ATOM   3562  HG  SER B 221       5.469  11.729  11.621  1.00  0.00           H  
ATOM   3563  C   SER B 221       2.724  10.726  12.664  1.00  0.00           C  
ATOM   3564  O   SER B 221       1.962  10.141  13.429  1.00  0.00           O  
ATOM   3565  N   PHE B 222       2.977  10.277  11.436  1.00  0.00           N  
ATOM   3566  H   PHE B 222       3.623  10.812  10.867  1.00  0.00           H  
ATOM   3567  CA  PHE B 222       2.304   9.158  10.787  1.00  0.00           C  
ATOM   3568  HA  PHE B 222       1.953   8.457  11.546  1.00  0.00           H  
ATOM   3569  CB  PHE B 222       1.074   9.725  10.063  1.00  0.00           C  
ATOM   3570  HB2 PHE B 222       0.356  10.030  10.824  1.00  0.00           H  
ATOM   3571  HB3 PHE B 222       1.373  10.624   9.519  1.00  0.00           H  
ATOM   3572  CG  PHE B 222       0.357   8.804   9.098  1.00  0.00           C  
ATOM   3573  CD1 PHE B 222      -0.301   7.648   9.564  1.00  0.00           C  
ATOM   3574  HD1 PHE B 222      -0.281   7.385  10.614  1.00  0.00           H  
ATOM   3575  CE1 PHE B 222      -1.026   6.845   8.666  1.00  0.00           C  
ATOM   3576  HE1 PHE B 222      -1.555   5.976   9.027  1.00  0.00           H  
ATOM   3577  CZ  PHE B 222      -1.099   7.192   7.309  1.00  0.00           C  
ATOM   3578  HZ  PHE B 222      -1.665   6.576   6.630  1.00  0.00           H  
ATOM   3579  CE2 PHE B 222      -0.456   8.349   6.842  1.00  0.00           C  
ATOM   3580  HE2 PHE B 222      -0.534   8.627   5.800  1.00  0.00           H  
ATOM   3581  CD2 PHE B 222       0.276   9.151   7.734  1.00  0.00           C  
ATOM   3582  HD2 PHE B 222       0.755  10.051   7.373  1.00  0.00           H  
ATOM   3583  C   PHE B 222       3.272   8.414   9.851  1.00  0.00           C  
ATOM   3584  O   PHE B 222       3.874   9.001   8.950  1.00  0.00           O  
ATOM   3585  N   LYS B 223       3.423   7.101  10.073  1.00  0.00           N  
ATOM   3586  H   LYS B 223       2.892   6.700  10.835  1.00  0.00           H  
ATOM   3587  CA  LYS B 223       4.174   6.157   9.227  1.00  0.00           C  
ATOM   3588  HA  LYS B 223       4.721   6.690   8.449  1.00  0.00           H  
ATOM   3589  CB  LYS B 223       5.224   5.433  10.099  1.00  0.00           C  
ATOM   3590  HB2 LYS B 223       5.873   6.187  10.545  1.00  0.00           H  
ATOM   3591  HB3 LYS B 223       4.729   4.891  10.906  1.00  0.00           H  
ATOM   3592  CG  LYS B 223       6.089   4.453   9.289  1.00  0.00           C  
ATOM   3593  HG2 LYS B 223       5.481   3.608   8.969  1.00  0.00           H  
ATOM   3594  HG3 LYS B 223       6.459   4.962   8.409  1.00  0.00           H  
ATOM   3595  CD  LYS B 223       7.312   3.949  10.073  1.00  0.00           C  
ATOM   3596  HD2 LYS B 223       7.874   4.818  10.428  1.00  0.00           H  
ATOM   3597  HD3 LYS B 223       6.999   3.371  10.943  1.00  0.00           H  
ATOM   3598  CE  LYS B 223       8.252   3.113   9.190  1.00  0.00           C  
ATOM   3599  HE2 LYS B 223       8.473   3.683   8.280  1.00  0.00           H  
ATOM   3600  HE3 LYS B 223       9.193   2.967   9.729  1.00  0.00           H  
ATOM   3601  NZ  LYS B 223       7.681   1.795   8.823  1.00  0.00           N  
ATOM   3602  HZ1 LYS B 223       7.450   1.223   9.638  1.00  0.00           H  
ATOM   3603  HZ2 LYS B 223       6.824   1.903   8.292  1.00  0.00           H  
ATOM   3604  HZ3 LYS B 223       8.323   1.280   8.233  1.00  0.00           H  
ATOM   3605  C   LYS B 223       3.158   5.205   8.569  1.00  0.00           C  
ATOM   3606  O   LYS B 223       2.724   4.277   9.254  1.00  0.00           O  
ATOM   3607  N   PRO B 224       2.758   5.408   7.293  1.00  0.00           N  
ATOM   3608  CD  PRO B 224       3.275   6.418   6.378  1.00  0.00           C  
ATOM   3609  HD2 PRO B 224       4.236   6.089   5.987  1.00  0.00           H  
ATOM   3610  HD3 PRO B 224       3.373   7.391   6.860  1.00  0.00           H  
ATOM   3611  CG  PRO B 224       2.278   6.514   5.228  1.00  0.00           C  
ATOM   3612  HG2 PRO B 224       2.773   6.744   4.283  1.00  0.00           H  
ATOM   3613  HG3 PRO B 224       1.529   7.269   5.456  1.00  0.00           H  
ATOM   3614  CB  PRO B 224       1.631   5.132   5.204  1.00  0.00           C  
ATOM   3615  HB2 PRO B 224       2.259   4.457   4.620  1.00  0.00           H  
ATOM   3616  HB3 PRO B 224       0.624   5.170   4.786  1.00  0.00           H  
ATOM   3617  CA  PRO B 224       1.622   4.708   6.679  1.00  0.00           C  
ATOM   3618  HA  PRO B 224       0.703   5.061   7.145  1.00  0.00           H  
ATOM   3619  C   PRO B 224       1.667   3.182   6.807  1.00  0.00           C  
ATOM   3620  O   PRO B 224       0.637   2.543   7.001  1.00  0.00           O  
ATOM   3621  N   SER B 225       2.868   2.605   6.766  1.00  0.00           N  
ATOM   3622  H   SER B 225       3.677   3.195   6.649  1.00  0.00           H  
ATOM   3623  CA  SER B 225       3.120   1.161   6.829  1.00  0.00           C  
ATOM   3624  HA  SER B 225       2.421   0.663   6.155  1.00  0.00           H  
ATOM   3625  CB  SER B 225       4.535   0.913   6.296  1.00  0.00           C  
ATOM   3626  HB2 SER B 225       4.817  -0.131   6.451  1.00  0.00           H  
ATOM   3627  HB3 SER B 225       4.528   1.117   5.224  1.00  0.00           H  
ATOM   3628  OG  SER B 225       5.483   1.773   6.922  1.00  0.00           O  
ATOM   3629  HG  SER B 225       6.215   1.916   6.297  1.00  0.00           H  
ATOM   3630  C   SER B 225       2.935   0.506   8.212  1.00  0.00           C  
ATOM   3631  O   SER B 225       2.905  -0.719   8.279  1.00  0.00           O  
ATOM   3632  N   GLU B 226       2.810   1.273   9.306  1.00  0.00           N  
ATOM   3633  H   GLU B 226       2.866   2.277   9.188  1.00  0.00           H  
ATOM   3634  CA  GLU B 226       2.461   0.755  10.655  1.00  0.00           C  
ATOM   3635  HA  GLU B 226       2.611  -0.327  10.680  1.00  0.00           H  
ATOM   3636  CB  GLU B 226       3.352   1.375  11.753  1.00  0.00           C  
ATOM   3637  HB2 GLU B 226       3.019   2.400  11.923  1.00  0.00           H  
ATOM   3638  HB3 GLU B 226       3.205   0.823  12.685  1.00  0.00           H  
ATOM   3639  CG  GLU B 226       4.856   1.452  11.466  1.00  0.00           C  
ATOM   3640  HG2 GLU B 226       5.010   2.017  10.547  1.00  0.00           H  
ATOM   3641  HG3 GLU B 226       5.315   2.031  12.270  1.00  0.00           H  
ATOM   3642  CD  GLU B 226       5.600   0.116  11.363  1.00  0.00           C  
ATOM   3643  OE1 GLU B 226       6.680   0.123  10.719  1.00  0.00           O  
ATOM   3644  OE2 GLU B 226       5.233  -0.900  11.995  1.00  0.00           O  
ATOM   3645  C   GLU B 226       0.980   1.007  11.025  1.00  0.00           C  
ATOM   3646  O   GLU B 226       0.561   0.721  12.143  1.00  0.00           O  
ATOM   3647  N   HIE B 227       0.201   1.591  10.109  1.00  0.00           N  
ATOM   3648  H   HIE B 227       0.604   1.764   9.197  1.00  0.00           H  
ATOM   3649  CA  HIE B 227      -1.150   2.111  10.355  1.00  0.00           C  
ATOM   3650  HA  HIE B 227      -1.543   1.674  11.276  1.00  0.00           H  
ATOM   3651  CB  HIE B 227      -1.081   3.637  10.565  1.00  0.00           C  
ATOM   3652  HB2 HIE B 227      -0.538   4.080   9.731  1.00  0.00           H  
ATOM   3653  HB3 HIE B 227      -2.094   4.037  10.566  1.00  0.00           H  
ATOM   3654  CG  HIE B 227      -0.448   4.084  11.863  1.00  0.00           C  
ATOM   3655  ND1 HIE B 227      -1.144   4.361  13.038  1.00  0.00           N  
ATOM   3656  CE1 HIE B 227      -0.222   4.676  13.957  1.00  0.00           C  
ATOM   3657  HE1 HIE B 227      -0.446   4.918  14.987  1.00  0.00           H  
ATOM   3658  NE2 HIE B 227       1.010   4.618  13.423  1.00  0.00           N  
ATOM   3659  HE2 HIE B 227       1.869   4.746  13.936  1.00  0.00           H  
ATOM   3660  CD2 HIE B 227       0.885   4.253  12.100  1.00  0.00           C  
ATOM   3661  HD2 HIE B 227       1.675   4.074  11.391  1.00  0.00           H  
ATOM   3662  C   HIE B 227      -2.117   1.695   9.234  1.00  0.00           C  
ATOM   3663  O   HIE B 227      -3.060   2.409   8.903  1.00  0.00           O  
ATOM   3664  N   VAL B 228      -1.886   0.547   8.592  1.00  0.00           N  
ATOM   3665  H   VAL B 228      -1.109  -0.023   8.894  1.00  0.00           H  
ATOM   3666  CA  VAL B 228      -2.727   0.080   7.475  1.00  0.00           C  
ATOM   3667  HA  VAL B 228      -2.928   0.940   6.837  1.00  0.00           H  
ATOM   3668  CB  VAL B 228      -1.973  -0.942   6.604  1.00  0.00           C  
ATOM   3669  HB  VAL B 228      -1.645  -1.752   7.250  1.00  0.00           H  
ATOM   3670  CG1 VAL B 228      -2.846  -1.526   5.484  1.00  0.00           C  
ATOM   3671 HG11 VAL B 228      -3.232  -0.726   4.850  1.00  0.00           H  
ATOM   3672 HG12 VAL B 228      -2.248  -2.205   4.879  1.00  0.00           H  
ATOM   3673 HG13 VAL B 228      -3.676  -2.094   5.900  1.00  0.00           H  
ATOM   3674  CG2 VAL B 228      -0.732  -0.318   5.949  1.00  0.00           C  
ATOM   3675 HG21 VAL B 228      -0.231  -1.056   5.323  1.00  0.00           H  
ATOM   3676 HG22 VAL B 228      -1.015   0.538   5.337  1.00  0.00           H  
ATOM   3677 HG23 VAL B 228      -0.031   0.003   6.717  1.00  0.00           H  
ATOM   3678  C   VAL B 228      -4.086  -0.464   7.952  1.00  0.00           C  
ATOM   3679  O   VAL B 228      -4.159  -1.288   8.869  1.00  0.00           O  
ATOM   3680  N   LYS B 229      -5.159  -0.058   7.257  1.00  0.00           N  
ATOM   3681  H   LYS B 229      -4.991   0.638   6.532  1.00  0.00           H  
ATOM   3682  CA  LYS B 229      -6.528  -0.603   7.320  1.00  0.00           C  
ATOM   3683  HA  LYS B 229      -6.534  -1.497   7.941  1.00  0.00           H  
ATOM   3684  CB  LYS B 229      -7.477   0.417   7.983  1.00  0.00           C  
ATOM   3685  HB2 LYS B 229      -7.109   0.640   8.986  1.00  0.00           H  
ATOM   3686  HB3 LYS B 229      -7.492   1.347   7.412  1.00  0.00           H  
ATOM   3687  CG  LYS B 229      -8.902  -0.158   8.073  1.00  0.00           C  
ATOM   3688  HG2 LYS B 229      -9.336  -0.203   7.072  1.00  0.00           H  
ATOM   3689  HG3 LYS B 229      -8.835  -1.173   8.461  1.00  0.00           H  
ATOM   3690  CD  LYS B 229      -9.842   0.648   8.981  1.00  0.00           C  
ATOM   3691  HD2 LYS B 229      -9.424   0.684   9.989  1.00  0.00           H  
ATOM   3692  HD3 LYS B 229      -9.941   1.663   8.595  1.00  0.00           H  
ATOM   3693  CE  LYS B 229     -11.213  -0.047   9.007  1.00  0.00           C  
ATOM   3694  HE2 LYS B 229     -11.620  -0.052   7.993  1.00  0.00           H  
ATOM   3695  HE3 LYS B 229     -11.068  -1.093   9.303  1.00  0.00           H  
ATOM   3696  NZ  LYS B 229     -12.179   0.608   9.926  1.00  0.00           N  
ATOM   3697  HZ1 LYS B 229     -13.089   0.131   9.874  1.00  0.00           H  
ATOM   3698  HZ2 LYS B 229     -11.882   0.544  10.887  1.00  0.00           H  
ATOM   3699  HZ3 LYS B 229     -12.361   1.570   9.680  1.00  0.00           H  
ATOM   3700  C   LYS B 229      -6.981  -0.980   5.895  1.00  0.00           C  
ATOM   3701  O   LYS B 229      -7.297  -0.082   5.116  1.00  0.00           O  
ATOM   3702  N   PRO B 230      -6.999  -2.275   5.519  1.00  0.00           N  
ATOM   3703  CD  PRO B 230      -6.546  -3.424   6.282  1.00  0.00           C  
ATOM   3704  HD2 PRO B 230      -7.395  -3.848   6.819  1.00  0.00           H  
ATOM   3705  HD3 PRO B 230      -5.741  -3.172   6.970  1.00  0.00           H  
ATOM   3706  CG  PRO B 230      -6.039  -4.427   5.251  1.00  0.00           C  
ATOM   3707  HG2 PRO B 230      -6.101  -5.450   5.616  1.00  0.00           H  
ATOM   3708  HG3 PRO B 230      -5.017  -4.177   4.962  1.00  0.00           H  
ATOM   3709  CB  PRO B 230      -6.985  -4.191   4.080  1.00  0.00           C  
ATOM   3710  HB2 PRO B 230      -7.906  -4.751   4.244  1.00  0.00           H  
ATOM   3711  HB3 PRO B 230      -6.528  -4.481   3.135  1.00  0.00           H  
ATOM   3712  CA  PRO B 230      -7.256  -2.682   4.145  1.00  0.00           C  
ATOM   3713  HA  PRO B 230      -6.519  -2.176   3.528  1.00  0.00           H  
ATOM   3714  C   PRO B 230      -8.658  -2.333   3.631  1.00  0.00           C  
ATOM   3715  O   PRO B 230      -9.618  -2.190   4.393  1.00  0.00           O  
ATOM   3716  N   ARG B 231      -8.779  -2.268   2.302  1.00  0.00           N  
ATOM   3717  H   ARG B 231      -7.924  -2.334   1.761  1.00  0.00           H  
ATOM   3718  CA  ARG B 231     -10.056  -2.204   1.580  1.00  0.00           C  
ATOM   3719  HA  ARG B 231     -10.642  -1.390   2.006  1.00  0.00           H  
ATOM   3720  CB  ARG B 231      -9.784  -1.905   0.092  1.00  0.00           C  
ATOM   3721  HB2 ARG B 231      -9.094  -2.650  -0.306  1.00  0.00           H  
ATOM   3722  HB3 ARG B 231     -10.720  -1.978  -0.463  1.00  0.00           H  
ATOM   3723  CG  ARG B 231      -9.192  -0.498  -0.122  1.00  0.00           C  
ATOM   3724  HG2 ARG B 231      -9.926   0.247   0.195  1.00  0.00           H  
ATOM   3725  HG3 ARG B 231      -8.292  -0.374   0.478  1.00  0.00           H  
ATOM   3726  CD  ARG B 231      -8.830  -0.267  -1.596  1.00  0.00           C  
ATOM   3727  HD2 ARG B 231      -8.031  -0.958  -1.881  1.00  0.00           H  
ATOM   3728  HD3 ARG B 231      -9.707  -0.493  -2.201  1.00  0.00           H  
ATOM   3729  NE  ARG B 231      -8.397   1.125  -1.839  1.00  0.00           N  
ATOM   3730  HE  ARG B 231      -7.780   1.567  -1.158  1.00  0.00           H  
ATOM   3731  CZ  ARG B 231      -8.677   1.892  -2.875  1.00  0.00           C  
ATOM   3732  NH1 ARG B 231      -9.438   1.514  -3.861  1.00  0.00           N  
ATOM   3733 HH11 ARG B 231      -9.780   0.569  -3.861  1.00  0.00           H  
ATOM   3734 HH12 ARG B 231      -9.682   2.166  -4.577  1.00  0.00           H  
ATOM   3735  NH2 ARG B 231      -8.214   3.101  -2.890  1.00  0.00           N  
ATOM   3736 HH21 ARG B 231      -7.569   3.349  -2.133  1.00  0.00           H  
ATOM   3737 HH22 ARG B 231      -8.320   3.747  -3.646  1.00  0.00           H  
ATOM   3738  C   ARG B 231     -10.873  -3.493   1.781  1.00  0.00           C  
ATOM   3739  O   ARG B 231     -10.314  -4.580   1.921  1.00  0.00           O  
ATOM   3740  N   ALA B 232     -12.201  -3.369   1.805  1.00  0.00           N  
ATOM   3741  H   ALA B 232     -12.602  -2.462   1.650  1.00  0.00           H  
ATOM   3742  CA  ALA B 232     -13.123  -4.486   2.023  1.00  0.00           C  
ATOM   3743  HA  ALA B 232     -12.750  -5.046   2.877  1.00  0.00           H  
ATOM   3744  CB  ALA B 232     -14.496  -3.921   2.401  1.00  0.00           C  
ATOM   3745  HB1 ALA B 232     -14.900  -3.337   1.573  1.00  0.00           H  
ATOM   3746  HB2 ALA B 232     -15.182  -4.739   2.626  1.00  0.00           H  
ATOM   3747  HB3 ALA B 232     -14.406  -3.289   3.285  1.00  0.00           H  
ATOM   3748  C   ALA B 232     -13.225  -5.430   0.799  1.00  0.00           C  
ATOM   3749  O   ALA B 232     -13.055  -4.970  -0.334  1.00  0.00           O  
ATOM   3750  N   PRO B 233     -13.520  -6.733   0.986  1.00  0.00           N  
ATOM   3751  CD  PRO B 233     -13.494  -7.458   2.245  1.00  0.00           C  
ATOM   3752  HD2 PRO B 233     -14.484  -7.433   2.700  1.00  0.00           H  
ATOM   3753  HD3 PRO B 233     -12.746  -7.071   2.935  1.00  0.00           H  
ATOM   3754  CG  PRO B 233     -13.120  -8.885   1.863  1.00  0.00           C  
ATOM   3755  HG2 PRO B 233     -13.483  -9.598   2.597  1.00  0.00           H  
ATOM   3756  HG3 PRO B 233     -12.038  -8.962   1.748  1.00  0.00           H  
ATOM   3757  CB  PRO B 233     -13.800  -9.064   0.507  1.00  0.00           C  
ATOM   3758  HB2 PRO B 233     -14.841  -9.350   0.658  1.00  0.00           H  
ATOM   3759  HB3 PRO B 233     -13.286  -9.808  -0.101  1.00  0.00           H  
ATOM   3760  CA  PRO B 233     -13.711  -7.670  -0.123  1.00  0.00           C  
ATOM   3761  HA  PRO B 233     -12.826  -7.633  -0.759  1.00  0.00           H  
ATOM   3762  C   PRO B 233     -14.940  -7.355  -0.988  1.00  0.00           C  
ATOM   3763  O   PRO B 233     -15.989  -6.937  -0.495  1.00  0.00           O  
ATOM   3764  N   GLY B 234     -14.820  -7.611  -2.291  1.00  0.00           N  
ATOM   3765  H   GLY B 234     -13.947  -8.000  -2.617  1.00  0.00           H  
ATOM   3766  CA  GLY B 234     -15.900  -7.442  -3.267  1.00  0.00           C  
ATOM   3767  HA2 GLY B 234     -16.707  -6.854  -2.831  1.00  0.00           H  
ATOM   3768  HA3 GLY B 234     -15.521  -6.888  -4.126  1.00  0.00           H  
ATOM   3769  C   GLY B 234     -16.484  -8.764  -3.771  1.00  0.00           C  
ATOM   3770  O   GLY B 234     -15.929  -9.840  -3.539  1.00  0.00           O  
ATOM   3771  N   ASN B 235     -17.585  -8.663  -4.520  1.00  0.00           N  
ATOM   3772  H   ASN B 235     -17.912  -7.725  -4.704  1.00  0.00           H  
ATOM   3773  CA  ASN B 235     -18.100  -9.709  -5.419  1.00  0.00           C  
ATOM   3774  HA  ASN B 235     -19.067  -9.356  -5.776  1.00  0.00           H  
ATOM   3775  CB  ASN B 235     -17.191  -9.823  -6.670  1.00  0.00           C  
ATOM   3776  HB2 ASN B 235     -16.213 -10.198  -6.373  1.00  0.00           H  
ATOM   3777  HB3 ASN B 235     -17.626 -10.562  -7.343  1.00  0.00           H  
ATOM   3778  CG  ASN B 235     -16.986  -8.526  -7.448  1.00  0.00           C  
ATOM   3779  OD1 ASN B 235     -16.766  -7.458  -6.902  1.00  0.00           O  
ATOM   3780  ND2 ASN B 235     -17.039  -8.569  -8.757  1.00  0.00           N  
ATOM   3781 HD21 ASN B 235     -16.884  -7.698  -9.237  1.00  0.00           H  
ATOM   3782 HD22 ASN B 235     -17.205  -9.432  -9.240  1.00  0.00           H  
ATOM   3783  C   ASN B 235     -18.416 -11.068  -4.746  1.00  0.00           C  
ATOM   3784  O   ASN B 235     -18.279 -12.112  -5.379  1.00  0.00           O  
ATOM   3785  N   LEU B 236     -18.817 -11.065  -3.469  1.00  0.00           N  
ATOM   3786  H   LEU B 236     -18.890 -10.182  -2.994  1.00  0.00           H  
ATOM   3787  CA  LEU B 236     -19.126 -12.278  -2.704  1.00  0.00           C  
ATOM   3788  HA  LEU B 236     -18.244 -12.917  -2.728  1.00  0.00           H  
ATOM   3789  CB  LEU B 236     -19.388 -11.878  -1.240  1.00  0.00           C  
ATOM   3790  HB2 LEU B 236     -18.495 -11.393  -0.842  1.00  0.00           H  
ATOM   3791  HB3 LEU B 236     -20.198 -11.146  -1.229  1.00  0.00           H  
ATOM   3792  CG  LEU B 236     -19.783 -13.041  -0.312  1.00  0.00           C  
ATOM   3793  HG  LEU B 236     -20.665 -13.543  -0.700  1.00  0.00           H  
ATOM   3794  CD1 LEU B 236     -18.671 -14.075  -0.145  1.00  0.00           C  
ATOM   3795 HD11 LEU B 236     -18.959 -14.817   0.599  1.00  0.00           H  
ATOM   3796 HD12 LEU B 236     -18.510 -14.596  -1.086  1.00  0.00           H  
ATOM   3797 HD13 LEU B 236     -17.748 -13.588   0.164  1.00  0.00           H  
ATOM   3798  CD2 LEU B 236     -20.127 -12.478   1.062  1.00  0.00           C  
ATOM   3799 HD21 LEU B 236     -20.399 -13.291   1.732  1.00  0.00           H  
ATOM   3800 HD22 LEU B 236     -19.272 -11.940   1.463  1.00  0.00           H  
ATOM   3801 HD23 LEU B 236     -20.965 -11.789   0.973  1.00  0.00           H  
ATOM   3802  C   LEU B 236     -20.307 -13.069  -3.301  1.00  0.00           C  
ATOM   3803  O   LEU B 236     -21.417 -12.549  -3.435  1.00  0.00           O  
ATOM   3804  N   THR B 237     -20.079 -14.350  -3.588  1.00  0.00           N  
ATOM   3805  H   THR B 237     -19.141 -14.708  -3.428  1.00  0.00           H  
ATOM   3806  CA  THR B 237     -21.068 -15.301  -4.116  1.00  0.00           C  
ATOM   3807  HA  THR B 237     -22.061 -14.896  -3.932  1.00  0.00           H  
ATOM   3808  CB  THR B 237     -20.909 -15.433  -5.643  1.00  0.00           C  
ATOM   3809  HB  THR B 237     -20.813 -14.433  -6.071  1.00  0.00           H  
ATOM   3810  CG2 THR B 237     -19.696 -16.261  -6.070  1.00  0.00           C  
ATOM   3811 HG21 THR B 237     -18.787 -15.813  -5.670  1.00  0.00           H  
ATOM   3812 HG22 THR B 237     -19.787 -17.285  -5.709  1.00  0.00           H  
ATOM   3813 HG23 THR B 237     -19.634 -16.272  -7.158  1.00  0.00           H  
ATOM   3814  OG1 THR B 237     -22.055 -16.036  -6.201  1.00  0.00           O  
ATOM   3815  HG1 THR B 237     -22.761 -15.384  -6.208  1.00  0.00           H  
ATOM   3816  C   THR B 237     -21.009 -16.640  -3.367  1.00  0.00           C  
ATOM   3817  O   THR B 237     -20.161 -16.826  -2.487  1.00  0.00           O  
ATOM   3818  N   VAL B 238     -21.935 -17.557  -3.660  1.00  0.00           N  
ATOM   3819  H   VAL B 238     -22.520 -17.413  -4.475  1.00  0.00           H  
ATOM   3820  CA  VAL B 238     -22.098 -18.823  -2.928  1.00  0.00           C  
ATOM   3821  HA  VAL B 238     -21.103 -19.170  -2.658  1.00  0.00           H  
ATOM   3822  CB  VAL B 238     -22.875 -18.595  -1.612  1.00  0.00           C  
ATOM   3823  HB  VAL B 238     -22.344 -17.835  -1.040  1.00  0.00           H  
ATOM   3824  CG1 VAL B 238     -24.316 -18.104  -1.811  1.00  0.00           C  
ATOM   3825 HG11 VAL B 238     -24.323 -17.198  -2.414  1.00  0.00           H  
ATOM   3826 HG12 VAL B 238     -24.916 -18.867  -2.307  1.00  0.00           H  
ATOM   3827 HG13 VAL B 238     -24.761 -17.877  -0.844  1.00  0.00           H  
ATOM   3828  CG2 VAL B 238     -22.930 -19.855  -0.744  1.00  0.00           C  
ATOM   3829 HG21 VAL B 238     -23.575 -20.605  -1.203  1.00  0.00           H  
ATOM   3830 HG22 VAL B 238     -21.931 -20.270  -0.626  1.00  0.00           H  
ATOM   3831 HG23 VAL B 238     -23.329 -19.604   0.240  1.00  0.00           H  
ATOM   3832  C   VAL B 238     -22.729 -19.911  -3.801  1.00  0.00           C  
ATOM   3833  O   VAL B 238     -23.666 -19.645  -4.555  1.00  0.00           O  
ATOM   3834  N   HIE B 239     -22.230 -21.143  -3.666  1.00  0.00           N  
ATOM   3835  H   HIE B 239     -21.423 -21.250  -3.060  1.00  0.00           H  
ATOM   3836  CA  HIE B 239     -22.630 -22.322  -4.443  1.00  0.00           C  
ATOM   3837  HA  HIE B 239     -23.605 -22.137  -4.893  1.00  0.00           H  
ATOM   3838  CB  HIE B 239     -21.615 -22.584  -5.569  1.00  0.00           C  
ATOM   3839  HB2 HIE B 239     -21.908 -23.488  -6.105  1.00  0.00           H  
ATOM   3840  HB3 HIE B 239     -20.636 -22.765  -5.124  1.00  0.00           H  
ATOM   3841  CG  HIE B 239     -21.482 -21.466  -6.567  1.00  0.00           C  
ATOM   3842  ND1 HIE B 239     -20.670 -20.340  -6.422  1.00  0.00           N  
ATOM   3843  CE1 HIE B 239     -20.891 -19.588  -7.510  1.00  0.00           C  
ATOM   3844  HE1 HIE B 239     -20.424 -18.631  -7.697  1.00  0.00           H  
ATOM   3845  NE2 HIE B 239     -21.777 -20.186  -8.326  1.00  0.00           N  
ATOM   3846  HE2 HIE B 239     -22.118 -19.807  -9.197  1.00  0.00           H  
ATOM   3847  CD2 HIE B 239     -22.165 -21.373  -7.745  1.00  0.00           C  
ATOM   3848  HD2 HIE B 239     -22.885 -22.085  -8.121  1.00  0.00           H  
ATOM   3849  C   HIE B 239     -22.733 -23.578  -3.574  1.00  0.00           C  
ATOM   3850  O   HIE B 239     -22.010 -23.733  -2.590  1.00  0.00           O  
ATOM   3851  N   THR B 240     -23.587 -24.517  -3.964  1.00  0.00           N  
ATOM   3852  H   THR B 240     -24.134 -24.379  -4.802  1.00  0.00           H  
ATOM   3853  CA  THR B 240     -23.517 -25.901  -3.475  1.00  0.00           C  
ATOM   3854  HA  THR B 240     -23.350 -25.902  -2.397  1.00  0.00           H  
ATOM   3855  CB  THR B 240     -24.840 -26.623  -3.759  1.00  0.00           C  
ATOM   3856  HB  THR B 240     -24.714 -27.695  -3.606  1.00  0.00           H  
ATOM   3857  CG2 THR B 240     -25.960 -26.132  -2.846  1.00  0.00           C  
ATOM   3858 HG21 THR B 240     -25.677 -26.282  -1.803  1.00  0.00           H  
ATOM   3859 HG22 THR B 240     -26.150 -25.071  -3.012  1.00  0.00           H  
ATOM   3860 HG23 THR B 240     -26.871 -26.697  -3.043  1.00  0.00           H  
ATOM   3861  OG1 THR B 240     -25.251 -26.383  -5.088  1.00  0.00           O  
ATOM   3862  HG1 THR B 240     -26.095 -26.822  -5.213  1.00  0.00           H  
ATOM   3863  C   THR B 240     -22.351 -26.655  -4.129  1.00  0.00           C  
ATOM   3864  O   THR B 240     -21.789 -26.222  -5.134  1.00  0.00           O  
ATOM   3865  N   GLN B 241     -21.985 -27.799  -3.561  1.00  0.00           N  
ATOM   3866  H   GLN B 241     -22.408 -28.044  -2.673  1.00  0.00           H  
ATOM   3867  CA  GLN B 241     -20.934 -28.705  -4.018  1.00  0.00           C  
ATOM   3868  HA  GLN B 241     -20.867 -28.649  -5.106  1.00  0.00           H  
ATOM   3869  CB  GLN B 241     -19.586 -28.298  -3.385  1.00  0.00           C  
ATOM   3870  HB2 GLN B 241     -19.767 -27.681  -2.505  1.00  0.00           H  
ATOM   3871  HB3 GLN B 241     -19.045 -29.185  -3.050  1.00  0.00           H  
ATOM   3872  CG  GLN B 241     -18.681 -27.521  -4.351  1.00  0.00           C  
ATOM   3873  HG2 GLN B 241     -19.220 -26.660  -4.746  1.00  0.00           H  
ATOM   3874  HG3 GLN B 241     -17.821 -27.152  -3.792  1.00  0.00           H  
ATOM   3875  CD  GLN B 241     -18.164 -28.367  -5.516  1.00  0.00           C  
ATOM   3876  OE1 GLN B 241     -18.479 -29.534  -5.690  1.00  0.00           O  
ATOM   3877  NE2 GLN B 241     -17.326 -27.806  -6.355  1.00  0.00           N  
ATOM   3878 HE21 GLN B 241     -17.042 -28.374  -7.134  1.00  0.00           H  
ATOM   3879 HE22 GLN B 241     -17.099 -26.831  -6.275  1.00  0.00           H  
ATOM   3880  C   GLN B 241     -21.284 -30.155  -3.656  1.00  0.00           C  
ATOM   3881  O   GLN B 241     -22.135 -30.407  -2.800  1.00  0.00           O  
ATOM   3882  N   VAL B 242     -20.608 -31.112  -4.296  1.00  0.00           N  
ATOM   3883  H   VAL B 242     -19.873 -30.833  -4.938  1.00  0.00           H  
ATOM   3884  CA  VAL B 242     -20.738 -32.538  -3.954  1.00  0.00           C  
ATOM   3885  HA  VAL B 242     -21.794 -32.795  -4.031  1.00  0.00           H  
ATOM   3886  CB  VAL B 242     -19.972 -33.447  -4.938  1.00  0.00           C  
ATOM   3887  HB  VAL B 242     -20.195 -34.482  -4.676  1.00  0.00           H  
ATOM   3888  CG1 VAL B 242     -20.451 -33.227  -6.380  1.00  0.00           C  
ATOM   3889 HG11 VAL B 242     -19.991 -33.967  -7.035  1.00  0.00           H  
ATOM   3890 HG12 VAL B 242     -21.534 -33.339  -6.431  1.00  0.00           H  
ATOM   3891 HG13 VAL B 242     -20.176 -32.230  -6.727  1.00  0.00           H  
ATOM   3892  CG2 VAL B 242     -18.450 -33.268  -4.886  1.00  0.00           C  
ATOM   3893 HG21 VAL B 242     -18.180 -32.239  -5.122  1.00  0.00           H  
ATOM   3894 HG22 VAL B 242     -17.977 -33.937  -5.604  1.00  0.00           H  
ATOM   3895 HG23 VAL B 242     -18.080 -33.516  -3.890  1.00  0.00           H  
ATOM   3896  C   VAL B 242     -20.322 -32.801  -2.500  1.00  0.00           C  
ATOM   3897  O   VAL B 242     -19.522 -32.057  -1.931  1.00  0.00           O  
ATOM   3898  N   SER B 243     -20.872 -33.866  -1.907  1.00  0.00           N  
ATOM   3899  H   SER B 243     -21.508 -34.431  -2.442  1.00  0.00           H  
ATOM   3900  CA  SER B 243     -20.657 -34.243  -0.500  1.00  0.00           C  
ATOM   3901  HA  SER B 243     -21.314 -35.086  -0.283  1.00  0.00           H  
ATOM   3902  CB  SER B 243     -19.217 -34.728  -0.276  1.00  0.00           C  
ATOM   3903  HB2 SER B 243     -18.519 -33.907  -0.454  1.00  0.00           H  
ATOM   3904  HB3 SER B 243     -19.102 -35.063   0.756  1.00  0.00           H  
ATOM   3905  OG  SER B 243     -18.912 -35.798  -1.155  1.00  0.00           O  
ATOM   3906  HG  SER B 243     -19.318 -36.596  -0.811  1.00  0.00           H  
ATOM   3907  C   SER B 243     -21.072 -33.133   0.477  1.00  0.00           C  
ATOM   3908  O   SER B 243     -20.253 -32.612   1.234  1.00  0.00           O  
ATOM   3909  N   ASP B 244     -22.354 -32.761   0.420  1.00  0.00           N  
ATOM   3910  H   ASP B 244     -22.976 -33.358  -0.114  1.00  0.00           H  
ATOM   3911  CA  ASP B 244     -23.066 -31.925   1.399  1.00  0.00           C  
ATOM   3912  HA  ASP B 244     -23.989 -31.612   0.911  1.00  0.00           H  
ATOM   3913  CB  ASP B 244     -23.506 -32.762   2.612  1.00  0.00           C  
ATOM   3914  HB2 ASP B 244     -22.620 -33.026   3.192  1.00  0.00           H  
ATOM   3915  HB3 ASP B 244     -24.148 -32.144   3.244  1.00  0.00           H  
ATOM   3916  CG  ASP B 244     -24.269 -34.053   2.267  1.00  0.00           C  
ATOM   3917  OD1 ASP B 244     -24.481 -34.351   1.065  1.00  0.00           O  
ATOM   3918  OD2 ASP B 244     -24.637 -34.740   3.243  1.00  0.00           O  
ATOM   3919  C   ASP B 244     -22.334 -30.620   1.756  1.00  0.00           C  
ATOM   3920  O   ASP B 244     -22.297 -30.178   2.908  1.00  0.00           O  
ATOM   3921  N   THR B 245     -21.703 -30.017   0.748  1.00  0.00           N  
ATOM   3922  H   THR B 245     -21.792 -30.429  -0.173  1.00  0.00           H  
ATOM   3923  CA  THR B 245     -20.767 -28.904   0.908  1.00  0.00           C  
ATOM   3924  HA  THR B 245     -20.617 -28.712   1.971  1.00  0.00           H  
ATOM   3925  CB  THR B 245     -19.395 -29.303   0.338  1.00  0.00           C  
ATOM   3926  HB  THR B 245     -19.520 -29.721  -0.661  1.00  0.00           H  
ATOM   3927  CG2 THR B 245     -18.373 -28.167   0.272  1.00  0.00           C  
ATOM   3928 HG21 THR B 245     -18.263 -27.712   1.257  1.00  0.00           H  
ATOM   3929 HG22 THR B 245     -18.695 -27.415  -0.444  1.00  0.00           H  
ATOM   3930 HG23 THR B 245     -17.413 -28.567  -0.052  1.00  0.00           H  
ATOM   3931  OG1 THR B 245     -18.805 -30.264   1.183  1.00  0.00           O  
ATOM   3932  HG1 THR B 245     -19.351 -31.074   1.152  1.00  0.00           H  
ATOM   3933  C   THR B 245     -21.326 -27.623   0.293  1.00  0.00           C  
ATOM   3934  O   THR B 245     -21.892 -27.617  -0.796  1.00  0.00           O  
ATOM   3935  N   LEU B 246     -21.133 -26.514   0.997  1.00  0.00           N  
ATOM   3936  H   LEU B 246     -20.676 -26.623   1.895  1.00  0.00           H  
ATOM   3937  CA  LEU B 246     -21.215 -25.150   0.487  1.00  0.00           C  
ATOM   3938  HA  LEU B 246     -21.836 -25.124  -0.410  1.00  0.00           H  
ATOM   3939  CB  LEU B 246     -21.849 -24.250   1.566  1.00  0.00           C  
ATOM   3940  HB2 LEU B 246     -21.576 -24.644   2.545  1.00  0.00           H  
ATOM   3941  HB3 LEU B 246     -21.441 -23.241   1.500  1.00  0.00           H  
ATOM   3942  CG  LEU B 246     -23.382 -24.183   1.454  1.00  0.00           C  
ATOM   3943  HG  LEU B 246     -23.774 -25.134   1.094  1.00  0.00           H  
ATOM   3944  CD1 LEU B 246     -23.988 -23.894   2.823  1.00  0.00           C  
ATOM   3945 HD11 LEU B 246     -25.073 -23.890   2.742  1.00  0.00           H  
ATOM   3946 HD12 LEU B 246     -23.708 -24.685   3.515  1.00  0.00           H  
ATOM   3947 HD13 LEU B 246     -23.640 -22.932   3.199  1.00  0.00           H  
ATOM   3948  CD2 LEU B 246     -23.799 -23.060   0.506  1.00  0.00           C  
ATOM   3949 HD21 LEU B 246     -23.355 -23.209  -0.476  1.00  0.00           H  
ATOM   3950 HD22 LEU B 246     -24.883 -23.054   0.399  1.00  0.00           H  
ATOM   3951 HD23 LEU B 246     -23.479 -22.099   0.906  1.00  0.00           H  
ATOM   3952  C   LEU B 246     -19.811 -24.664   0.110  1.00  0.00           C  
ATOM   3953  O   LEU B 246     -18.820 -25.002   0.761  1.00  0.00           O  
ATOM   3954  N   LEU B 247     -19.751 -23.805  -0.901  1.00  0.00           N  
ATOM   3955  H   LEU B 247     -20.615 -23.617  -1.406  1.00  0.00           H  
ATOM   3956  CA  LEU B 247     -18.572 -23.080  -1.349  1.00  0.00           C  
ATOM   3957  HA  LEU B 247     -17.759 -23.222  -0.638  1.00  0.00           H  
ATOM   3958  CB  LEU B 247     -18.159 -23.647  -2.719  1.00  0.00           C  
ATOM   3959  HB2 LEU B 247     -17.916 -24.705  -2.606  1.00  0.00           H  
ATOM   3960  HB3 LEU B 247     -19.021 -23.573  -3.384  1.00  0.00           H  
ATOM   3961  CG  LEU B 247     -16.976 -22.919  -3.384  1.00  0.00           C  
ATOM   3962  HG  LEU B 247     -17.161 -21.845  -3.424  1.00  0.00           H  
ATOM   3963  CD1 LEU B 247     -15.678 -23.184  -2.627  1.00  0.00           C  
ATOM   3964 HD11 LEU B 247     -15.723 -22.739  -1.633  1.00  0.00           H  
ATOM   3965 HD12 LEU B 247     -15.498 -24.254  -2.559  1.00  0.00           H  
ATOM   3966 HD13 LEU B 247     -14.849 -22.724  -3.165  1.00  0.00           H  
ATOM   3967  CD2 LEU B 247     -16.803 -23.436  -4.811  1.00  0.00           C  
ATOM   3968 HD21 LEU B 247     -16.606 -24.506  -4.806  1.00  0.00           H  
ATOM   3969 HD22 LEU B 247     -17.709 -23.231  -5.381  1.00  0.00           H  
ATOM   3970 HD23 LEU B 247     -15.973 -22.912  -5.288  1.00  0.00           H  
ATOM   3971  C   LEU B 247     -18.908 -21.587  -1.412  1.00  0.00           C  
ATOM   3972  O   LEU B 247     -19.775 -21.182  -2.183  1.00  0.00           O  
ATOM   3973  N   LEU B 248     -18.216 -20.772  -0.619  1.00  0.00           N  
ATOM   3974  H   LEU B 248     -17.541 -21.176   0.024  1.00  0.00           H  
ATOM   3975  CA  LEU B 248     -18.217 -19.314  -0.745  1.00  0.00           C  
ATOM   3976  HA  LEU B 248     -19.094 -18.991  -1.309  1.00  0.00           H  
ATOM   3977  CB  LEU B 248     -18.285 -18.678   0.653  1.00  0.00           C  
ATOM   3978  HB2 LEU B 248     -17.430 -19.029   1.233  1.00  0.00           H  
ATOM   3979  HB3 LEU B 248     -18.183 -17.596   0.550  1.00  0.00           H  
ATOM   3980  CG  LEU B 248     -19.603 -19.017   1.387  1.00  0.00           C  
ATOM   3981  HG  LEU B 248     -20.207 -19.707   0.802  1.00  0.00           H  
ATOM   3982  CD1 LEU B 248     -19.321 -19.663   2.743  1.00  0.00           C  
ATOM   3983 HD11 LEU B 248     -18.717 -18.998   3.358  1.00  0.00           H  
ATOM   3984 HD12 LEU B 248     -20.261 -19.887   3.245  1.00  0.00           H  
ATOM   3985 HD13 LEU B 248     -18.778 -20.596   2.584  1.00  0.00           H  
ATOM   3986  CD2 LEU B 248     -20.424 -17.750   1.624  1.00  0.00           C  
ATOM   3987 HD21 LEU B 248     -19.862 -17.061   2.253  1.00  0.00           H  
ATOM   3988 HD22 LEU B 248     -20.636 -17.273   0.668  1.00  0.00           H  
ATOM   3989 HD23 LEU B 248     -21.369 -18.008   2.104  1.00  0.00           H  
ATOM   3990  C   LEU B 248     -16.977 -18.861  -1.522  1.00  0.00           C  
ATOM   3991  O   LEU B 248     -15.909 -19.459  -1.380  1.00  0.00           O  
ATOM   3992  N   THR B 249     -17.113 -17.798  -2.321  1.00  0.00           N  
ATOM   3993  H   THR B 249     -18.035 -17.381  -2.407  1.00  0.00           H  
ATOM   3994  CA  THR B 249     -16.011 -17.173  -3.089  1.00  0.00           C  
ATOM   3995  HA  THR B 249     -15.063 -17.363  -2.586  1.00  0.00           H  
ATOM   3996  CB  THR B 249     -15.918 -17.767  -4.507  1.00  0.00           C  
ATOM   3997  HB  THR B 249     -16.840 -17.553  -5.047  1.00  0.00           H  
ATOM   3998  CG2 THR B 249     -14.737 -17.246  -5.324  1.00  0.00           C  
ATOM   3999 HG21 THR B 249     -14.872 -16.191  -5.560  1.00  0.00           H  
ATOM   4000 HG22 THR B 249     -13.810 -17.378  -4.765  1.00  0.00           H  
ATOM   4001 HG23 THR B 249     -14.671 -17.801  -6.260  1.00  0.00           H  
ATOM   4002  OG1 THR B 249     -15.755 -19.163  -4.442  1.00  0.00           O  
ATOM   4003  HG1 THR B 249     -16.590 -19.533  -4.148  1.00  0.00           H  
ATOM   4004  C   THR B 249     -16.193 -15.653  -3.174  1.00  0.00           C  
ATOM   4005  O   THR B 249     -17.326 -15.176  -3.258  1.00  0.00           O  
ATOM   4006  N   TRP B 250     -15.098 -14.891  -3.161  1.00  0.00           N  
ATOM   4007  H   TRP B 250     -14.191 -15.354  -3.093  1.00  0.00           H  
ATOM   4008  CA  TRP B 250     -15.079 -13.422  -3.275  1.00  0.00           C  
ATOM   4009  HA  TRP B 250     -15.964 -13.088  -3.820  1.00  0.00           H  
ATOM   4010  CB  TRP B 250     -15.128 -12.812  -1.861  1.00  0.00           C  
ATOM   4011  HB2 TRP B 250     -15.101 -11.725  -1.930  1.00  0.00           H  
ATOM   4012  HB3 TRP B 250     -16.090 -13.070  -1.421  1.00  0.00           H  
ATOM   4013  CG  TRP B 250     -14.059 -13.255  -0.906  1.00  0.00           C  
ATOM   4014  CD1 TRP B 250     -12.870 -12.640  -0.713  1.00  0.00           C  
ATOM   4015  HD1 TRP B 250     -12.544 -11.743  -1.225  1.00  0.00           H  
ATOM   4016  NE1 TRP B 250     -12.117 -13.355   0.198  1.00  0.00           N  
ATOM   4017  HE1 TRP B 250     -11.185 -13.084   0.493  1.00  0.00           H  
ATOM   4018  CE2 TRP B 250     -12.783 -14.481   0.630  1.00  0.00           C  
ATOM   4019  CZ2 TRP B 250     -12.443 -15.507   1.521  1.00  0.00           C  
ATOM   4020  HZ2 TRP B 250     -11.468 -15.527   1.981  1.00  0.00           H  
ATOM   4021  CH2 TRP B 250     -13.376 -16.519   1.789  1.00  0.00           C  
ATOM   4022  HH2 TRP B 250     -13.118 -17.319   2.470  1.00  0.00           H  
ATOM   4023  CZ3 TRP B 250     -14.627 -16.505   1.148  1.00  0.00           C  
ATOM   4024  HZ3 TRP B 250     -15.332 -17.301   1.337  1.00  0.00           H  
ATOM   4025  CE3 TRP B 250     -14.950 -15.482   0.236  1.00  0.00           C  
ATOM   4026  HE3 TRP B 250     -15.904 -15.494  -0.265  1.00  0.00           H  
ATOM   4027  CD2 TRP B 250     -14.039 -14.438  -0.045  1.00  0.00           C  
ATOM   4028  C   TRP B 250     -13.855 -12.948  -4.087  1.00  0.00           C  
ATOM   4029  O   TRP B 250     -13.101 -13.765  -4.610  1.00  0.00           O  
ATOM   4030  N   SER B 251     -13.665 -11.630  -4.235  1.00  0.00           N  
ATOM   4031  H   SER B 251     -14.341 -11.006  -3.809  1.00  0.00           H  
ATOM   4032  CA  SER B 251     -12.496 -11.034  -4.914  1.00  0.00           C  
ATOM   4033  HA  SER B 251     -11.967 -11.826  -5.445  1.00  0.00           H  
ATOM   4034  CB  SER B 251     -12.948 -10.026  -5.978  1.00  0.00           C  
ATOM   4035  HB2 SER B 251     -13.641 -10.527  -6.657  1.00  0.00           H  
ATOM   4036  HB3 SER B 251     -13.459  -9.188  -5.499  1.00  0.00           H  
ATOM   4037  OG  SER B 251     -11.842  -9.548  -6.733  1.00  0.00           O  
ATOM   4038  HG  SER B 251     -11.440  -8.786  -6.291  1.00  0.00           H  
ATOM   4039  C   SER B 251     -11.483 -10.399  -3.947  1.00  0.00           C  
ATOM   4040  O   SER B 251     -11.848  -9.908  -2.875  1.00  0.00           O  
ATOM   4041  N   ASN B 252     -10.208 -10.362  -4.360  1.00  0.00           N  
ATOM   4042  H   ASN B 252     -10.019 -10.725  -5.282  1.00  0.00           H  
ATOM   4043  CA  ASN B 252      -9.133  -9.609  -3.695  1.00  0.00           C  
ATOM   4044  HA  ASN B 252      -9.085  -9.948  -2.663  1.00  0.00           H  
ATOM   4045  CB  ASN B 252      -7.797  -9.970  -4.383  1.00  0.00           C  
ATOM   4046  HB2 ASN B 252      -7.746 -11.050  -4.500  1.00  0.00           H  
ATOM   4047  HB3 ASN B 252      -7.763  -9.518  -5.373  1.00  0.00           H  
ATOM   4048  CG  ASN B 252      -6.556  -9.515  -3.614  1.00  0.00           C  
ATOM   4049  OD1 ASN B 252      -6.441  -8.380  -3.175  1.00  0.00           O  
ATOM   4050  ND2 ASN B 252      -5.609 -10.403  -3.402  1.00  0.00           N  
ATOM   4051 HD21 ASN B 252      -4.780 -10.103  -2.909  1.00  0.00           H  
ATOM   4052 HD22 ASN B 252      -5.641 -11.307  -3.833  1.00  0.00           H  
ATOM   4053  C   ASN B 252      -9.431  -8.084  -3.758  1.00  0.00           C  
ATOM   4054  O   ASN B 252      -9.761  -7.611  -4.851  1.00  0.00           O  
ATOM   4055  N   PRO B 253      -9.337  -7.313  -2.650  1.00  0.00           N  
ATOM   4056  CD  PRO B 253      -9.129  -7.805  -1.292  1.00  0.00           C  
ATOM   4057  HD2 PRO B 253      -8.062  -7.881  -1.093  1.00  0.00           H  
ATOM   4058  HD3 PRO B 253      -9.613  -8.766  -1.118  1.00  0.00           H  
ATOM   4059  CG  PRO B 253      -9.760  -6.781  -0.357  1.00  0.00           C  
ATOM   4060  HG2 PRO B 253      -9.224  -6.724   0.591  1.00  0.00           H  
ATOM   4061  HG3 PRO B 253     -10.803  -7.034  -0.187  1.00  0.00           H  
ATOM   4062  CB  PRO B 253      -9.666  -5.478  -1.141  1.00  0.00           C  
ATOM   4063  HB2 PRO B 253      -8.724  -4.992  -0.897  1.00  0.00           H  
ATOM   4064  HB3 PRO B 253     -10.493  -4.809  -0.905  1.00  0.00           H  
ATOM   4065  CA  PRO B 253      -9.688  -5.883  -2.621  1.00  0.00           C  
ATOM   4066  HA  PRO B 253     -10.707  -5.773  -2.995  1.00  0.00           H  
ATOM   4067  C   PRO B 253      -8.784  -4.930  -3.431  1.00  0.00           C  
ATOM   4068  O   PRO B 253      -9.096  -3.739  -3.516  1.00  0.00           O  
ATOM   4069  N   TYR B 254      -7.664  -5.411  -3.981  1.00  0.00           N  
ATOM   4070  H   TYR B 254      -7.484  -6.403  -3.911  1.00  0.00           H  
ATOM   4071  CA  TYR B 254      -6.613  -4.586  -4.594  1.00  0.00           C  
ATOM   4072  HA  TYR B 254      -6.960  -3.554  -4.655  1.00  0.00           H  
ATOM   4073  CB  TYR B 254      -5.368  -4.621  -3.698  1.00  0.00           C  
ATOM   4074  HB2 TYR B 254      -5.092  -5.659  -3.503  1.00  0.00           H  
ATOM   4075  HB3 TYR B 254      -4.539  -4.165  -4.233  1.00  0.00           H  
ATOM   4076  CG  TYR B 254      -5.541  -3.890  -2.387  1.00  0.00           C  
ATOM   4077  CD1 TYR B 254      -5.196  -2.529  -2.297  1.00  0.00           C  
ATOM   4078  HD1 TYR B 254      -4.798  -2.009  -3.156  1.00  0.00           H  
ATOM   4079  CE1 TYR B 254      -5.360  -1.843  -1.081  1.00  0.00           C  
ATOM   4080  HE1 TYR B 254      -5.080  -0.805  -0.989  1.00  0.00           H  
ATOM   4081  CZ  TYR B 254      -5.892  -2.515   0.033  1.00  0.00           C  
ATOM   4082  OH  TYR B 254      -6.049  -1.837   1.190  1.00  0.00           O  
ATOM   4083  HH  TYR B 254      -5.449  -1.062   1.194  1.00  0.00           H  
ATOM   4084  CE2 TYR B 254      -6.254  -3.874  -0.058  1.00  0.00           C  
ATOM   4085  HE2 TYR B 254      -6.660  -4.386   0.801  1.00  0.00           H  
ATOM   4086  CD2 TYR B 254      -6.064  -4.565  -1.269  1.00  0.00           C  
ATOM   4087  HD2 TYR B 254      -6.332  -5.610  -1.348  1.00  0.00           H  
ATOM   4088  C   TYR B 254      -6.239  -5.039  -6.014  1.00  0.00           C  
ATOM   4089  O   TYR B 254      -6.407  -6.215  -6.342  1.00  0.00           O  
ATOM   4090  N   PRO B 255      -5.681  -4.153  -6.863  1.00  0.00           N  
ATOM   4091  CD  PRO B 255      -5.479  -2.725  -6.658  1.00  0.00           C  
ATOM   4092  HD2 PRO B 255      -5.028  -2.510  -5.691  1.00  0.00           H  
ATOM   4093  HD3 PRO B 255      -6.438  -2.212  -6.745  1.00  0.00           H  
ATOM   4094  CG  PRO B 255      -4.543  -2.272  -7.781  1.00  0.00           C  
ATOM   4095  HG2 PRO B 255      -3.505  -2.397  -7.472  1.00  0.00           H  
ATOM   4096  HG3 PRO B 255      -4.733  -1.241  -8.078  1.00  0.00           H  
ATOM   4097  CB  PRO B 255      -4.861  -3.252  -8.908  1.00  0.00           C  
ATOM   4098  HB2 PRO B 255      -4.035  -3.342  -9.615  1.00  0.00           H  
ATOM   4099  HB3 PRO B 255      -5.769  -2.936  -9.424  1.00  0.00           H  
ATOM   4100  CA  PRO B 255      -5.131  -4.556  -8.155  1.00  0.00           C  
ATOM   4101  HA  PRO B 255      -5.892  -5.122  -8.686  1.00  0.00           H  
ATOM   4102  C   PRO B 255      -3.851  -5.408  -7.996  1.00  0.00           C  
ATOM   4103  O   PRO B 255      -3.146  -5.276  -6.985  1.00  0.00           O  
ATOM   4104  N   PRO B 256      -3.504  -6.255  -8.989  1.00  0.00           N  
ATOM   4105  CD  PRO B 256      -4.263  -6.532 -10.204  1.00  0.00           C  
ATOM   4106  HD2 PRO B 256      -3.981  -5.816 -10.978  1.00  0.00           H  
ATOM   4107  HD3 PRO B 256      -5.340  -6.508 -10.045  1.00  0.00           H  
ATOM   4108  CG  PRO B 256      -3.864  -7.942 -10.628  1.00  0.00           C  
ATOM   4109  HG2 PRO B 256      -3.973  -8.091 -11.703  1.00  0.00           H  
ATOM   4110  HG3 PRO B 256      -4.453  -8.676 -10.075  1.00  0.00           H  
ATOM   4111  CB  PRO B 256      -2.406  -8.010 -10.189  1.00  0.00           C  
ATOM   4112  HB2 PRO B 256      -1.780  -7.514 -10.933  1.00  0.00           H  
ATOM   4113  HB3 PRO B 256      -2.078  -9.039 -10.034  1.00  0.00           H  
ATOM   4114  CA  PRO B 256      -2.401  -7.216  -8.880  1.00  0.00           C  
ATOM   4115  HA  PRO B 256      -2.630  -7.897  -8.065  1.00  0.00           H  
ATOM   4116  C   PRO B 256      -1.007  -6.636  -8.614  1.00  0.00           C  
ATOM   4117  O   PRO B 256      -0.162  -7.338  -8.064  1.00  0.00           O  
ATOM   4118  N   ASP B 257      -0.724  -5.384  -8.963  1.00  0.00           N  
ATOM   4119  H   ASP B 257      -1.432  -4.802  -9.409  1.00  0.00           H  
ATOM   4120  CA  ASP B 257       0.555  -4.726  -8.670  1.00  0.00           C  
ATOM   4121  HA  ASP B 257       1.342  -5.479  -8.741  1.00  0.00           H  
ATOM   4122  CB  ASP B 257       0.906  -3.667  -9.740  1.00  0.00           C  
ATOM   4123  HB2 ASP B 257       1.659  -2.992  -9.332  1.00  0.00           H  
ATOM   4124  HB3 ASP B 257       1.378  -4.195 -10.570  1.00  0.00           H  
ATOM   4125  CG  ASP B 257      -0.240  -2.829 -10.331  1.00  0.00           C  
ATOM   4126  OD1 ASP B 257      -1.389  -2.929  -9.844  1.00  0.00           O  
ATOM   4127  OD2 ASP B 257       0.058  -2.081 -11.288  1.00  0.00           O  
ATOM   4128  C   ASP B 257       0.662  -4.163  -7.233  1.00  0.00           C  
ATOM   4129  O   ASP B 257       1.778  -3.884  -6.785  1.00  0.00           O  
ATOM   4130  N   ASN B 258      -0.441  -4.053  -6.473  1.00  0.00           N  
ATOM   4131  H   ASN B 258      -1.329  -4.363  -6.860  1.00  0.00           H  
ATOM   4132  CA  ASN B 258      -0.422  -3.499  -5.111  1.00  0.00           C  
ATOM   4133  HA  ASN B 258       0.058  -2.520  -5.166  1.00  0.00           H  
ATOM   4134  CB  ASN B 258      -1.854  -3.301  -4.588  1.00  0.00           C  
ATOM   4135  HB2 ASN B 258      -2.433  -2.721  -5.304  1.00  0.00           H  
ATOM   4136  HB3 ASN B 258      -2.321  -4.278  -4.461  1.00  0.00           H  
ATOM   4137  CG  ASN B 258      -1.841  -2.588  -3.244  1.00  0.00           C  
ATOM   4138  OD1 ASN B 258      -1.589  -3.174  -2.208  1.00  0.00           O  
ATOM   4139  ND2 ASN B 258      -1.984  -1.287  -3.234  1.00  0.00           N  
ATOM   4140 HD21 ASN B 258      -1.850  -0.803  -2.345  1.00  0.00           H  
ATOM   4141 HD22 ASN B 258      -2.131  -0.772  -4.082  1.00  0.00           H  
ATOM   4142  C   ASN B 258       0.397  -4.361  -4.129  1.00  0.00           C  
ATOM   4143  O   ASN B 258       0.314  -5.591  -4.146  1.00  0.00           O  
ATOM   4144  N   TYR B 259       1.149  -3.715  -3.231  1.00  0.00           N  
ATOM   4145  H   TYR B 259       1.135  -2.707  -3.223  1.00  0.00           H  
ATOM   4146  CA  TYR B 259       2.025  -4.380  -2.265  1.00  0.00           C  
ATOM   4147  HA  TYR B 259       2.737  -4.991  -2.808  1.00  0.00           H  
ATOM   4148  CB  TYR B 259       2.816  -3.316  -1.485  1.00  0.00           C  
ATOM   4149  HB2 TYR B 259       2.113  -2.625  -1.019  1.00  0.00           H  
ATOM   4150  HB3 TYR B 259       3.343  -3.828  -0.681  1.00  0.00           H  
ATOM   4151  CG  TYR B 259       3.869  -2.503  -2.236  1.00  0.00           C  
ATOM   4152  CD1 TYR B 259       4.250  -2.785  -3.570  1.00  0.00           C  
ATOM   4153  HD1 TYR B 259       3.745  -3.548  -4.140  1.00  0.00           H  
ATOM   4154  CE1 TYR B 259       5.306  -2.072  -4.177  1.00  0.00           C  
ATOM   4155  HE1 TYR B 259       5.601  -2.293  -5.191  1.00  0.00           H  
ATOM   4156  CZ  TYR B 259       5.982  -1.063  -3.454  1.00  0.00           C  
ATOM   4157  OH  TYR B 259       7.038  -0.402  -3.996  1.00  0.00           O  
ATOM   4158  HH  TYR B 259       7.507  -0.952  -4.647  1.00  0.00           H  
ATOM   4159  CE2 TYR B 259       5.578  -0.754  -2.142  1.00  0.00           C  
ATOM   4160  HE2 TYR B 259       6.096   0.010  -1.582  1.00  0.00           H  
ATOM   4161  CD2 TYR B 259       4.532  -1.473  -1.540  1.00  0.00           C  
ATOM   4162  HD2 TYR B 259       4.267  -1.249  -0.516  1.00  0.00           H  
ATOM   4163  C   TYR B 259       1.293  -5.355  -1.327  1.00  0.00           C  
ATOM   4164  O   TYR B 259       1.820  -6.437  -1.073  1.00  0.00           O  
ATOM   4165  N   LEU B 260       0.065  -5.059  -0.881  1.00  0.00           N  
ATOM   4166  H   LEU B 260      -0.373  -4.195  -1.191  1.00  0.00           H  
ATOM   4167  CA  LEU B 260      -0.725  -5.969  -0.035  1.00  0.00           C  
ATOM   4168  HA  LEU B 260      -0.097  -6.326   0.782  1.00  0.00           H  
ATOM   4169  CB  LEU B 260      -1.932  -5.220   0.564  1.00  0.00           C  
ATOM   4170  HB2 LEU B 260      -2.563  -4.871  -0.257  1.00  0.00           H  
ATOM   4171  HB3 LEU B 260      -2.517  -5.929   1.151  1.00  0.00           H  
ATOM   4172  CG  LEU B 260      -1.598  -4.022   1.469  1.00  0.00           C  
ATOM   4173  HG  LEU B 260      -0.999  -3.304   0.911  1.00  0.00           H  
ATOM   4174  CD1 LEU B 260      -2.891  -3.330   1.897  1.00  0.00           C  
ATOM   4175 HD11 LEU B 260      -3.403  -2.967   1.008  1.00  0.00           H  
ATOM   4176 HD12 LEU B 260      -2.661  -2.474   2.529  1.00  0.00           H  
ATOM   4177 HD13 LEU B 260      -3.538  -4.020   2.437  1.00  0.00           H  
ATOM   4178  CD2 LEU B 260      -0.834  -4.431   2.728  1.00  0.00           C  
ATOM   4179 HD21 LEU B 260      -0.688  -3.561   3.368  1.00  0.00           H  
ATOM   4180 HD22 LEU B 260      -1.383  -5.192   3.279  1.00  0.00           H  
ATOM   4181 HD23 LEU B 260       0.150  -4.811   2.459  1.00  0.00           H  
ATOM   4182  C   LEU B 260      -1.239  -7.215  -0.780  1.00  0.00           C  
ATOM   4183  O   LEU B 260      -1.544  -8.222  -0.139  1.00  0.00           O  
ATOM   4184  N   TYR B 261      -1.335  -7.188  -2.115  1.00  0.00           N  
ATOM   4185  H   TYR B 261      -1.005  -6.356  -2.590  1.00  0.00           H  
ATOM   4186  CA  TYR B 261      -2.068  -8.179  -2.922  1.00  0.00           C  
ATOM   4187  HA  TYR B 261      -3.131  -8.097  -2.688  1.00  0.00           H  
ATOM   4188  CB  TYR B 261      -1.881  -7.825  -4.405  1.00  0.00           C  
ATOM   4189  HB2 TYR B 261      -2.174  -6.785  -4.560  1.00  0.00           H  
ATOM   4190  HB3 TYR B 261      -0.823  -7.907  -4.655  1.00  0.00           H  
ATOM   4191  CG  TYR B 261      -2.666  -8.689  -5.374  1.00  0.00           C  
ATOM   4192  CD1 TYR B 261      -2.081  -9.836  -5.945  1.00  0.00           C  
ATOM   4193  HD1 TYR B 261      -1.076 -10.122  -5.676  1.00  0.00           H  
ATOM   4194  CE1 TYR B 261      -2.814 -10.624  -6.853  1.00  0.00           C  
ATOM   4195  HE1 TYR B 261      -2.385 -11.513  -7.290  1.00  0.00           H  
ATOM   4196  CZ  TYR B 261      -4.128 -10.254  -7.205  1.00  0.00           C  
ATOM   4197  OH  TYR B 261      -4.825 -11.007  -8.093  1.00  0.00           O  
ATOM   4198  HH  TYR B 261      -5.673 -10.614  -8.300  1.00  0.00           H  
ATOM   4199  CE2 TYR B 261      -4.716  -9.106  -6.632  1.00  0.00           C  
ATOM   4200  HE2 TYR B 261      -5.722  -8.811  -6.893  1.00  0.00           H  
ATOM   4201  CD2 TYR B 261      -3.984  -8.332  -5.713  1.00  0.00           C  
ATOM   4202  HD2 TYR B 261      -4.436  -7.453  -5.274  1.00  0.00           H  
ATOM   4203  C   TYR B 261      -1.661  -9.645  -2.676  1.00  0.00           C  
ATOM   4204  O   TYR B 261      -2.511 -10.534  -2.728  1.00  0.00           O  
ATOM   4205  N   ASN B 262      -0.378  -9.905  -2.400  1.00  0.00           N  
ATOM   4206  H   ASN B 262       0.256  -9.120  -2.346  1.00  0.00           H  
ATOM   4207  CA  ASN B 262       0.165 -11.253  -2.176  1.00  0.00           C  
ATOM   4208  HA  ASN B 262      -0.496 -11.982  -2.654  1.00  0.00           H  
ATOM   4209  CB  ASN B 262       1.544 -11.350  -2.851  1.00  0.00           C  
ATOM   4210  HB2 ASN B 262       2.198 -10.575  -2.452  1.00  0.00           H  
ATOM   4211  HB3 ASN B 262       1.993 -12.317  -2.620  1.00  0.00           H  
ATOM   4212  CG  ASN B 262       1.462 -11.204  -4.356  1.00  0.00           C  
ATOM   4213  OD1 ASN B 262       1.532 -10.112  -4.904  1.00  0.00           O  
ATOM   4214  ND2 ASN B 262       1.322 -12.279  -5.089  1.00  0.00           N  
ATOM   4215 HD21 ASN B 262       1.240 -12.154  -6.081  1.00  0.00           H  
ATOM   4216 HD22 ASN B 262       1.276 -13.183  -4.650  1.00  0.00           H  
ATOM   4217  C   ASN B 262       0.234 -11.677  -0.696  1.00  0.00           C  
ATOM   4218  O   ASN B 262       0.699 -12.777  -0.415  1.00  0.00           O  
ATOM   4219  N   HIE B 263      -0.205 -10.823   0.236  1.00  0.00           N  
ATOM   4220  H   HIE B 263      -0.585  -9.936  -0.077  1.00  0.00           H  
ATOM   4221  CA  HIE B 263      -0.097 -11.024   1.693  1.00  0.00           C  
ATOM   4222  HA  HIE B 263       0.358 -11.995   1.895  1.00  0.00           H  
ATOM   4223  CB  HIE B 263       0.828  -9.947   2.272  1.00  0.00           C  
ATOM   4224  HB2 HIE B 263       0.391  -8.964   2.085  1.00  0.00           H  
ATOM   4225  HB3 HIE B 263       0.877 -10.089   3.349  1.00  0.00           H  
ATOM   4226  CG  HIE B 263       2.239  -9.963   1.733  1.00  0.00           C  
ATOM   4227  ND1 HIE B 263       3.208 -10.930   2.008  1.00  0.00           N  
ATOM   4228  CE1 HIE B 263       4.318 -10.533   1.370  1.00  0.00           C  
ATOM   4229  HE1 HIE B 263       5.254 -11.077   1.369  1.00  0.00           H  
ATOM   4230  NE2 HIE B 263       4.105  -9.366   0.738  1.00  0.00           N  
ATOM   4231  HE2 HIE B 263       4.795  -8.843   0.218  1.00  0.00           H  
ATOM   4232  CD2 HIE B 263       2.799  -8.992   0.958  1.00  0.00           C  
ATOM   4233  HD2 HIE B 263       2.306  -8.096   0.613  1.00  0.00           H  
ATOM   4234  C   HIE B 263      -1.447 -11.013   2.438  1.00  0.00           C  
ATOM   4235  O   HIE B 263      -1.482 -11.195   3.655  1.00  0.00           O  
ATOM   4236  N   LEU B 264      -2.555 -10.757   1.739  1.00  0.00           N  
ATOM   4237  H   LEU B 264      -2.456 -10.594   0.749  1.00  0.00           H  
ATOM   4238  CA  LEU B 264      -3.901 -10.700   2.318  1.00  0.00           C  
ATOM   4239  HA  LEU B 264      -3.840 -10.152   3.257  1.00  0.00           H  
ATOM   4240  CB  LEU B 264      -4.826  -9.918   1.366  1.00  0.00           C  
ATOM   4241  HB2 LEU B 264      -4.656 -10.273   0.348  1.00  0.00           H  
ATOM   4242  HB3 LEU B 264      -5.870 -10.123   1.612  1.00  0.00           H  
ATOM   4243  CG  LEU B 264      -4.575  -8.400   1.448  1.00  0.00           C  
ATOM   4244  HG  LEU B 264      -3.524  -8.208   1.658  1.00  0.00           H  
ATOM   4245  CD1 LEU B 264      -4.927  -7.709   0.133  1.00  0.00           C  
ATOM   4246 HD11 LEU B 264      -4.726  -6.642   0.216  1.00  0.00           H  
ATOM   4247 HD12 LEU B 264      -4.318  -8.120  -0.670  1.00  0.00           H  
ATOM   4248 HD13 LEU B 264      -5.978  -7.868  -0.104  1.00  0.00           H  
ATOM   4249  CD2 LEU B 264      -5.416  -7.771   2.559  1.00  0.00           C  
ATOM   4250 HD21 LEU B 264      -5.237  -8.294   3.497  1.00  0.00           H  
ATOM   4251 HD22 LEU B 264      -5.134  -6.726   2.679  1.00  0.00           H  
ATOM   4252 HD23 LEU B 264      -6.474  -7.831   2.306  1.00  0.00           H  
ATOM   4253  C   LEU B 264      -4.470 -12.093   2.637  1.00  0.00           C  
ATOM   4254  O   LEU B 264      -4.473 -12.975   1.783  1.00  0.00           O  
ATOM   4255  N   THR B 265      -5.024 -12.247   3.843  1.00  0.00           N  
ATOM   4256  H   THR B 265      -5.038 -11.432   4.448  1.00  0.00           H  
ATOM   4257  CA  THR B 265      -5.793 -13.422   4.305  1.00  0.00           C  
ATOM   4258  HA  THR B 265      -6.057 -14.034   3.441  1.00  0.00           H  
ATOM   4259  CB  THR B 265      -4.989 -14.319   5.262  1.00  0.00           C  
ATOM   4260  HB  THR B 265      -5.579 -15.206   5.482  1.00  0.00           H  
ATOM   4261  CG2 THR B 265      -3.645 -14.773   4.699  1.00  0.00           C  
ATOM   4262 HG21 THR B 265      -2.983 -13.920   4.560  1.00  0.00           H  
ATOM   4263 HG22 THR B 265      -3.183 -15.480   5.389  1.00  0.00           H  
ATOM   4264 HG23 THR B 265      -3.802 -15.262   3.738  1.00  0.00           H  
ATOM   4265  OG1 THR B 265      -4.733 -13.651   6.473  1.00  0.00           O  
ATOM   4266  HG1 THR B 265      -4.245 -12.852   6.241  1.00  0.00           H  
ATOM   4267  C   THR B 265      -7.105 -12.965   4.959  1.00  0.00           C  
ATOM   4268  O   THR B 265      -7.282 -11.769   5.228  1.00  0.00           O  
ATOM   4269  N   TYR B 266      -8.057 -13.880   5.180  1.00  0.00           N  
ATOM   4270  H   TYR B 266      -7.828 -14.864   5.090  1.00  0.00           H  
ATOM   4271  CA  TYR B 266      -9.473 -13.519   5.338  1.00  0.00           C  
ATOM   4272  HA  TYR B 266      -9.550 -12.436   5.421  1.00  0.00           H  
ATOM   4273  CB  TYR B 266     -10.249 -13.911   4.067  1.00  0.00           C  
ATOM   4274  HB2 TYR B 266     -10.199 -14.992   3.943  1.00  0.00           H  
ATOM   4275  HB3 TYR B 266     -11.301 -13.650   4.196  1.00  0.00           H  
ATOM   4276  CG  TYR B 266      -9.753 -13.249   2.793  1.00  0.00           C  
ATOM   4277  CD1 TYR B 266     -10.165 -11.937   2.485  1.00  0.00           C  
ATOM   4278  HD1 TYR B 266     -10.840 -11.415   3.149  1.00  0.00           H  
ATOM   4279  CE1 TYR B 266      -9.682 -11.299   1.325  1.00  0.00           C  
ATOM   4280  HE1 TYR B 266      -9.979 -10.291   1.082  1.00  0.00           H  
ATOM   4281  CZ  TYR B 266      -8.777 -11.972   0.479  1.00  0.00           C  
ATOM   4282  OH  TYR B 266      -8.300 -11.345  -0.623  1.00  0.00           O  
ATOM   4283  HH  TYR B 266      -7.585 -11.862  -1.003  1.00  0.00           H  
ATOM   4284  CE2 TYR B 266      -8.383 -13.295   0.773  1.00  0.00           C  
ATOM   4285  HE2 TYR B 266      -7.689 -13.818   0.127  1.00  0.00           H  
ATOM   4286  CD2 TYR B 266      -8.875 -13.933   1.928  1.00  0.00           C  
ATOM   4287  HD2 TYR B 266      -8.555 -14.944   2.156  1.00  0.00           H  
ATOM   4288  C   TYR B 266     -10.143 -14.091   6.595  1.00  0.00           C  
ATOM   4289  O   TYR B 266      -9.729 -15.102   7.166  1.00  0.00           O  
ATOM   4290  N   ALA B 267     -11.240 -13.442   6.990  1.00  0.00           N  
ATOM   4291  H   ALA B 267     -11.495 -12.596   6.487  1.00  0.00           H  
ATOM   4292  CA  ALA B 267     -12.209 -13.964   7.942  1.00  0.00           C  
ATOM   4293  HA  ALA B 267     -12.055 -15.039   8.053  1.00  0.00           H  
ATOM   4294  CB  ALA B 267     -12.006 -13.319   9.317  1.00  0.00           C  
ATOM   4295  HB1 ALA B 267     -12.120 -12.237   9.243  1.00  0.00           H  
ATOM   4296  HB2 ALA B 267     -12.743 -13.715  10.017  1.00  0.00           H  
ATOM   4297  HB3 ALA B 267     -11.008 -13.555   9.688  1.00  0.00           H  
ATOM   4298  C   ALA B 267     -13.628 -13.755   7.401  1.00  0.00           C  
ATOM   4299  O   ALA B 267     -13.970 -12.683   6.894  1.00  0.00           O  
ATOM   4300  N   VAL B 268     -14.458 -14.786   7.534  1.00  0.00           N  
ATOM   4301  H   VAL B 268     -14.107 -15.608   8.021  1.00  0.00           H  
ATOM   4302  CA  VAL B 268     -15.838 -14.858   7.042  1.00  0.00           C  
ATOM   4303  HA  VAL B 268     -16.064 -13.971   6.452  1.00  0.00           H  
ATOM   4304  CB  VAL B 268     -16.027 -16.093   6.133  1.00  0.00           C  
ATOM   4305  HB  VAL B 268     -15.898 -16.992   6.736  1.00  0.00           H  
ATOM   4306  CG1 VAL B 268     -17.438 -16.133   5.534  1.00  0.00           C  
ATOM   4307 HG11 VAL B 268     -17.646 -15.211   4.992  1.00  0.00           H  
ATOM   4308 HG12 VAL B 268     -17.531 -16.979   4.851  1.00  0.00           H  
ATOM   4309 HG13 VAL B 268     -18.173 -16.253   6.327  1.00  0.00           H  
ATOM   4310  CG2 VAL B 268     -15.003 -16.151   4.991  1.00  0.00           C  
ATOM   4311 HG21 VAL B 268     -13.998 -16.287   5.392  1.00  0.00           H  
ATOM   4312 HG22 VAL B 268     -15.217 -16.993   4.333  1.00  0.00           H  
ATOM   4313 HG23 VAL B 268     -15.027 -15.235   4.407  1.00  0.00           H  
ATOM   4314  C   VAL B 268     -16.791 -14.904   8.236  1.00  0.00           C  
ATOM   4315  O   VAL B 268     -16.590 -15.693   9.156  1.00  0.00           O  
ATOM   4316  N   ASN B 269     -17.839 -14.082   8.227  1.00  0.00           N  
ATOM   4317  H   ASN B 269     -17.945 -13.469   7.424  1.00  0.00           H  
ATOM   4318  CA  ASN B 269     -18.941 -14.104   9.195  1.00  0.00           C  
ATOM   4319  HA  ASN B 269     -18.697 -14.784  10.013  1.00  0.00           H  
ATOM   4320  CB  ASN B 269     -19.081 -12.683   9.773  1.00  0.00           C  
ATOM   4321  HB2 ASN B 269     -18.198 -12.482  10.369  1.00  0.00           H  
ATOM   4322  HB3 ASN B 269     -19.101 -11.970   8.952  1.00  0.00           H  
ATOM   4323  CG  ASN B 269     -20.287 -12.397  10.658  1.00  0.00           C  
ATOM   4324  OD1 ASN B 269     -20.715 -11.249  10.754  1.00  0.00           O  
ATOM   4325  ND2 ASN B 269     -20.871 -13.367  11.325  1.00  0.00           N  
ATOM   4326 HD21 ASN B 269     -21.650 -13.132  11.921  1.00  0.00           H  
ATOM   4327 HD22 ASN B 269     -20.520 -14.320  11.338  1.00  0.00           H  
ATOM   4328  C   ASN B 269     -20.215 -14.615   8.499  1.00  0.00           C  
ATOM   4329  O   ASN B 269     -20.657 -14.003   7.525  1.00  0.00           O  
ATOM   4330  N   ILE B 270     -20.775 -15.722   8.998  1.00  0.00           N  
ATOM   4331  H   ILE B 270     -20.390 -16.089   9.862  1.00  0.00           H  
ATOM   4332  CA  ILE B 270     -22.012 -16.365   8.520  1.00  0.00           C  
ATOM   4333  HA  ILE B 270     -22.359 -15.849   7.628  1.00  0.00           H  
ATOM   4334  CB  ILE B 270     -21.745 -17.849   8.152  1.00  0.00           C  
ATOM   4335  HB  ILE B 270     -21.120 -18.277   8.936  1.00  0.00           H  
ATOM   4336  CG2 ILE B 270     -23.022 -18.713   8.057  1.00  0.00           C  
ATOM   4337 HG21 ILE B 270     -22.776 -19.737   7.783  1.00  0.00           H  
ATOM   4338 HG22 ILE B 270     -23.530 -18.754   9.021  1.00  0.00           H  
ATOM   4339 HG23 ILE B 270     -23.701 -18.300   7.309  1.00  0.00           H  
ATOM   4340  CG1 ILE B 270     -20.970 -17.911   6.818  1.00  0.00           C  
ATOM   4341 HG12 ILE B 270     -21.646 -17.636   6.010  1.00  0.00           H  
ATOM   4342 HG13 ILE B 270     -20.163 -17.181   6.843  1.00  0.00           H  
ATOM   4343  CD1 ILE B 270     -20.344 -19.272   6.492  1.00  0.00           C  
ATOM   4344 HD11 ILE B 270     -19.728 -19.174   5.601  1.00  0.00           H  
ATOM   4345 HD12 ILE B 270     -19.712 -19.600   7.314  1.00  0.00           H  
ATOM   4346 HD13 ILE B 270     -21.115 -20.016   6.302  1.00  0.00           H  
ATOM   4347  C   ILE B 270     -23.096 -16.222   9.589  1.00  0.00           C  
ATOM   4348  O   ILE B 270     -22.784 -16.288  10.778  1.00  0.00           O  
ATOM   4349  N   TRP B 271     -24.354 -16.038   9.194  1.00  0.00           N  
ATOM   4350  H   TRP B 271     -24.564 -15.986   8.200  1.00  0.00           H  
ATOM   4351  CA  TRP B 271     -25.489 -16.008  10.125  1.00  0.00           C  
ATOM   4352  HA  TRP B 271     -25.309 -16.763  10.888  1.00  0.00           H  
ATOM   4353  CB  TRP B 271     -25.584 -14.642  10.824  1.00  0.00           C  
ATOM   4354  HB2 TRP B 271     -26.208 -14.766  11.710  1.00  0.00           H  
ATOM   4355  HB3 TRP B 271     -24.598 -14.348  11.178  1.00  0.00           H  
ATOM   4356  CG  TRP B 271     -26.152 -13.519  10.010  1.00  0.00           C  
ATOM   4357  CD1 TRP B 271     -27.403 -13.030  10.154  1.00  0.00           C  
ATOM   4358  HD1 TRP B 271     -28.131 -13.394  10.874  1.00  0.00           H  
ATOM   4359  NE1 TRP B 271     -27.629 -12.037   9.226  1.00  0.00           N  
ATOM   4360  HE1 TRP B 271     -28.531 -11.592   9.114  1.00  0.00           H  
ATOM   4361  CE2 TRP B 271     -26.510 -11.797   8.461  1.00  0.00           C  
ATOM   4362  CZ2 TRP B 271     -26.234 -10.878   7.439  1.00  0.00           C  
ATOM   4363  HZ2 TRP B 271     -26.987 -10.164   7.142  1.00  0.00           H  
ATOM   4364  CH2 TRP B 271     -24.976 -10.904   6.816  1.00  0.00           C  
ATOM   4365  HH2 TRP B 271     -24.747 -10.203   6.030  1.00  0.00           H  
ATOM   4366  CZ3 TRP B 271     -24.019 -11.852   7.218  1.00  0.00           C  
ATOM   4367  HZ3 TRP B 271     -23.060 -11.894   6.725  1.00  0.00           H  
ATOM   4368  CE3 TRP B 271     -24.297 -12.751   8.265  1.00  0.00           C  
ATOM   4369  HE3 TRP B 271     -23.544 -13.458   8.577  1.00  0.00           H  
ATOM   4370  CD2 TRP B 271     -25.550 -12.751   8.919  1.00  0.00           C  
ATOM   4371  C   TRP B 271     -26.813 -16.366   9.433  1.00  0.00           C  
ATOM   4372  O   TRP B 271     -26.923 -16.262   8.208  1.00  0.00           O  
ATOM   4373  N   SER B 272     -27.808 -16.815  10.205  1.00  0.00           N  
ATOM   4374  H   SER B 272     -27.642 -16.900  11.203  1.00  0.00           H  
ATOM   4375  CA  SER B 272     -29.160 -17.098   9.701  1.00  0.00           C  
ATOM   4376  HA  SER B 272     -29.065 -17.594   8.738  1.00  0.00           H  
ATOM   4377  CB  SER B 272     -29.882 -18.064  10.645  1.00  0.00           C  
ATOM   4378  HB2 SER B 272     -29.303 -18.984  10.757  1.00  0.00           H  
ATOM   4379  HB3 SER B 272     -29.986 -17.592  11.622  1.00  0.00           H  
ATOM   4380  OG  SER B 272     -31.170 -18.372  10.139  1.00  0.00           O  
ATOM   4381  HG  SER B 272     -31.053 -18.856   9.306  1.00  0.00           H  
ATOM   4382  C   SER B 272     -30.003 -15.832   9.510  1.00  0.00           C  
ATOM   4383  O   SER B 272     -29.938 -14.920  10.323  1.00  0.00           O  
ATOM   4384  N   GLU B 273     -30.856 -15.793   8.482  1.00  0.00           N  
ATOM   4385  H   GLU B 273     -30.881 -16.604   7.873  1.00  0.00           H  
ATOM   4386  CA  GLU B 273     -31.923 -14.777   8.322  1.00  0.00           C  
ATOM   4387  HA  GLU B 273     -31.611 -13.869   8.840  1.00  0.00           H  
ATOM   4388  CB  GLU B 273     -32.055 -14.419   6.826  1.00  0.00           C  
ATOM   4389  HB2 GLU B 273     -31.055 -14.317   6.394  1.00  0.00           H  
ATOM   4390  HB3 GLU B 273     -32.533 -15.259   6.318  1.00  0.00           H  
ATOM   4391  CG  GLU B 273     -32.861 -13.139   6.516  1.00  0.00           C  
ATOM   4392  HG2 GLU B 273     -33.642 -13.393   5.795  1.00  0.00           H  
ATOM   4393  HG3 GLU B 273     -33.351 -12.766   7.409  1.00  0.00           H  
ATOM   4394  CD  GLU B 273     -31.988 -12.018   5.954  1.00  0.00           C  
ATOM   4395  OE1 GLU B 273     -31.125 -11.467   6.666  1.00  0.00           O  
ATOM   4396  OE2 GLU B 273     -32.124 -11.707   4.749  1.00  0.00           O  
ATOM   4397  C   GLU B 273     -33.272 -15.206   8.969  1.00  0.00           C  
ATOM   4398  O   GLU B 273     -34.318 -14.592   8.753  1.00  0.00           O  
ATOM   4399  N   ASN B 274     -33.270 -16.290   9.754  1.00  0.00           N  
ATOM   4400  H   ASN B 274     -32.401 -16.801   9.850  1.00  0.00           H  
ATOM   4401  CA  ASN B 274     -34.433 -16.777  10.505  1.00  0.00           C  
ATOM   4402  HA  ASN B 274     -35.244 -16.052  10.431  1.00  0.00           H  
ATOM   4403  CB  ASN B 274     -34.910 -18.106   9.893  1.00  0.00           C  
ATOM   4404  HB2 ASN B 274     -34.117 -18.846   9.997  1.00  0.00           H  
ATOM   4405  HB3 ASN B 274     -35.772 -18.459  10.460  1.00  0.00           H  
ATOM   4406  CG  ASN B 274     -35.324 -18.022   8.434  1.00  0.00           C  
ATOM   4407  OD1 ASN B 274     -34.867 -18.767   7.582  1.00  0.00           O  
ATOM   4408  ND2 ASN B 274     -36.203 -17.116   8.078  1.00  0.00           N  
ATOM   4409 HD21 ASN B 274     -36.476 -17.105   7.116  1.00  0.00           H  
ATOM   4410 HD22 ASN B 274     -36.501 -16.422   8.740  1.00  0.00           H  
ATOM   4411  C   ASN B 274     -34.177 -16.937  12.015  1.00  0.00           C  
ATOM   4412  O   ASN B 274     -35.130 -16.914  12.790  1.00  0.00           O  
ATOM   4413  N   ASP B 275     -32.916 -17.076  12.437  1.00  0.00           N  
ATOM   4414  H   ASP B 275     -32.178 -17.133  11.750  1.00  0.00           H  
ATOM   4415  CA  ASP B 275     -32.525 -17.262  13.839  1.00  0.00           C  
ATOM   4416  HA  ASP B 275     -33.379 -17.082  14.493  1.00  0.00           H  
ATOM   4417  CB  ASP B 275     -32.136 -18.733  14.048  1.00  0.00           C  
ATOM   4418  HB2 ASP B 275     -32.998 -19.358  13.810  1.00  0.00           H  
ATOM   4419  HB3 ASP B 275     -31.333 -18.994  13.358  1.00  0.00           H  
ATOM   4420  CG  ASP B 275     -31.679 -19.052  15.473  1.00  0.00           C  
ATOM   4421  OD1 ASP B 275     -31.675 -18.173  16.349  1.00  0.00           O  
ATOM   4422  OD2 ASP B 275     -31.320 -20.246  15.658  1.00  0.00           O  
ATOM   4423  C   ASP B 275     -31.382 -16.301  14.227  1.00  0.00           C  
ATOM   4424  O   ASP B 275     -30.233 -16.540  13.849  1.00  0.00           O  
ATOM   4425  N   PRO B 276     -31.665 -15.230  14.996  1.00  0.00           N  
ATOM   4426  CD  PRO B 276     -32.996 -14.751  15.341  1.00  0.00           C  
ATOM   4427  HD2 PRO B 276     -33.334 -15.251  16.249  1.00  0.00           H  
ATOM   4428  HD3 PRO B 276     -33.711 -14.910  14.533  1.00  0.00           H  
ATOM   4429  CG  PRO B 276     -32.832 -13.257  15.595  1.00  0.00           C  
ATOM   4430  HG2 PRO B 276     -33.589 -12.876  16.281  1.00  0.00           H  
ATOM   4431  HG3 PRO B 276     -32.860 -12.719  14.645  1.00  0.00           H  
ATOM   4432  CB  PRO B 276     -31.429 -13.182  16.190  1.00  0.00           C  
ATOM   4433  HB2 PRO B 276     -31.477 -13.431  17.252  1.00  0.00           H  
ATOM   4434  HB3 PRO B 276     -30.981 -12.198  16.050  1.00  0.00           H  
ATOM   4435  CA  PRO B 276     -30.653 -14.267  15.433  1.00  0.00           C  
ATOM   4436  HA  PRO B 276     -30.198 -13.825  14.545  1.00  0.00           H  
ATOM   4437  C   PRO B 276     -29.533 -14.841  16.318  1.00  0.00           C  
ATOM   4438  O   PRO B 276     -28.518 -14.169  16.497  1.00  0.00           O  
ATOM   4439  N   ALA B 277     -29.707 -16.036  16.899  1.00  0.00           N  
ATOM   4440  H   ALA B 277     -30.547 -16.576  16.693  1.00  0.00           H  
ATOM   4441  CA  ALA B 277     -28.686 -16.684  17.726  1.00  0.00           C  
ATOM   4442  HA  ALA B 277     -28.107 -15.914  18.237  1.00  0.00           H  
ATOM   4443  CB  ALA B 277     -29.393 -17.530  18.791  1.00  0.00           C  
ATOM   4444  HB1 ALA B 277     -29.949 -18.341  18.320  1.00  0.00           H  
ATOM   4445  HB2 ALA B 277     -28.653 -17.953  19.469  1.00  0.00           H  
ATOM   4446  HB3 ALA B 277     -30.082 -16.905  19.360  1.00  0.00           H  
ATOM   4447  C   ALA B 277     -27.687 -17.528  16.911  1.00  0.00           C  
ATOM   4448  O   ALA B 277     -26.571 -17.773  17.371  1.00  0.00           O  
ATOM   4449  N   ASP B 278     -28.054 -17.972  15.703  1.00  0.00           N  
ATOM   4450  H   ASP B 278     -28.968 -17.703  15.357  1.00  0.00           H  
ATOM   4451  CA  ASP B 278     -27.207 -18.802  14.836  1.00  0.00           C  
ATOM   4452  HA  ASP B 278     -26.626 -19.455  15.489  1.00  0.00           H  
ATOM   4453  CB  ASP B 278     -28.088 -19.721  13.969  1.00  0.00           C  
ATOM   4454  HB2 ASP B 278     -28.909 -20.093  14.584  1.00  0.00           H  
ATOM   4455  HB3 ASP B 278     -28.523 -19.152  13.146  1.00  0.00           H  
ATOM   4456  CG  ASP B 278     -27.337 -20.944  13.428  1.00  0.00           C  
ATOM   4457  OD1 ASP B 278     -26.121 -21.116  13.673  1.00  0.00           O  
ATOM   4458  OD2 ASP B 278     -27.984 -21.800  12.782  1.00  0.00           O  
ATOM   4459  C   ASP B 278     -26.182 -17.957  14.049  1.00  0.00           C  
ATOM   4460  O   ASP B 278     -26.194 -17.894  12.816  1.00  0.00           O  
ATOM   4461  N   PHE B 279     -25.314 -17.262  14.793  1.00  0.00           N  
ATOM   4462  H   PHE B 279     -25.398 -17.379  15.800  1.00  0.00           H  
ATOM   4463  CA  PHE B 279     -24.266 -16.355  14.315  1.00  0.00           C  
ATOM   4464  HA  PHE B 279     -24.431 -16.151  13.257  1.00  0.00           H  
ATOM   4465  CB  PHE B 279     -24.385 -15.029  15.078  1.00  0.00           C  
ATOM   4466  HB2 PHE B 279     -25.403 -14.652  14.964  1.00  0.00           H  
ATOM   4467  HB3 PHE B 279     -24.235 -15.221  16.141  1.00  0.00           H  
ATOM   4468  CG  PHE B 279     -23.416 -13.945  14.639  1.00  0.00           C  
ATOM   4469  CD1 PHE B 279     -22.119 -13.885  15.188  1.00  0.00           C  
ATOM   4470  HD1 PHE B 279     -21.810 -14.627  15.911  1.00  0.00           H  
ATOM   4471  CE1 PHE B 279     -21.240 -12.851  14.817  1.00  0.00           C  
ATOM   4472  HE1 PHE B 279     -20.251 -12.805  15.255  1.00  0.00           H  
ATOM   4473  CZ  PHE B 279     -21.659 -11.866  13.905  1.00  0.00           C  
ATOM   4474  HZ  PHE B 279     -20.988 -11.065  13.632  1.00  0.00           H  
ATOM   4475  CE2 PHE B 279     -22.949 -11.931  13.344  1.00  0.00           C  
ATOM   4476  HE2 PHE B 279     -23.281 -11.176  12.645  1.00  0.00           H  
ATOM   4477  CD2 PHE B 279     -23.824 -12.969  13.711  1.00  0.00           C  
ATOM   4478  HD2 PHE B 279     -24.824 -13.005  13.299  1.00  0.00           H  
ATOM   4479  C   PHE B 279     -22.869 -16.982  14.470  1.00  0.00           C  
ATOM   4480  O   PHE B 279     -22.556 -17.587  15.497  1.00  0.00           O  
ATOM   4481  N   ARG B 280     -22.024 -16.866  13.438  1.00  0.00           N  
ATOM   4482  H   ARG B 280     -22.344 -16.351  12.621  1.00  0.00           H  
ATOM   4483  CA  ARG B 280     -20.802 -17.674  13.278  1.00  0.00           C  
ATOM   4484  HA  ARG B 280     -20.460 -17.990  14.264  1.00  0.00           H  
ATOM   4485  CB  ARG B 280     -21.114 -18.926  12.437  1.00  0.00           C  
ATOM   4486  HB2 ARG B 280     -21.294 -18.620  11.405  1.00  0.00           H  
ATOM   4487  HB3 ARG B 280     -20.239 -19.580  12.453  1.00  0.00           H  
ATOM   4488  CG  ARG B 280     -22.337 -19.721  12.922  1.00  0.00           C  
ATOM   4489  HG2 ARG B 280     -22.221 -19.973  13.978  1.00  0.00           H  
ATOM   4490  HG3 ARG B 280     -23.243 -19.128  12.790  1.00  0.00           H  
ATOM   4491  CD  ARG B 280     -22.481 -21.001  12.106  1.00  0.00           C  
ATOM   4492  HD2 ARG B 280     -22.512 -20.753  11.043  1.00  0.00           H  
ATOM   4493  HD3 ARG B 280     -21.613 -21.629  12.305  1.00  0.00           H  
ATOM   4494  NE  ARG B 280     -23.708 -21.722  12.471  1.00  0.00           N  
ATOM   4495  HE  ARG B 280     -24.469 -21.210  12.925  1.00  0.00           H  
ATOM   4496  CZ  ARG B 280     -23.951 -22.997  12.275  1.00  0.00           C  
ATOM   4497  NH1 ARG B 280     -23.087 -23.791  11.716  1.00  0.00           N  
ATOM   4498 HH11 ARG B 280     -22.233 -23.410  11.355  1.00  0.00           H  
ATOM   4499 HH12 ARG B 280     -23.367 -24.749  11.544  1.00  0.00           H  
ATOM   4500  NH2 ARG B 280     -25.088 -23.501  12.639  1.00  0.00           N  
ATOM   4501 HH21 ARG B 280     -25.767 -22.846  13.042  1.00  0.00           H  
ATOM   4502 HH22 ARG B 280     -25.297 -24.470  12.453  1.00  0.00           H  
ATOM   4503  C   ARG B 280     -19.668 -16.892  12.620  1.00  0.00           C  
ATOM   4504  O   ARG B 280     -19.905 -15.997  11.805  1.00  0.00           O  
ATOM   4505  N   ILE B 281     -18.426 -17.272  12.915  1.00  0.00           N  
ATOM   4506  H   ILE B 281     -18.297 -18.050  13.546  1.00  0.00           H  
ATOM   4507  CA  ILE B 281     -17.216 -16.744  12.269  1.00  0.00           C  
ATOM   4508  HA  ILE B 281     -17.500 -16.300  11.319  1.00  0.00           H  
ATOM   4509  CB  ILE B 281     -16.554 -15.625  13.123  1.00  0.00           C  
ATOM   4510  HB  ILE B 281     -16.398 -16.010  14.133  1.00  0.00           H  
ATOM   4511  CG2 ILE B 281     -15.177 -15.214  12.560  1.00  0.00           C  
ATOM   4512 HG21 ILE B 281     -14.724 -14.442  13.181  1.00  0.00           H  
ATOM   4513 HG22 ILE B 281     -14.490 -16.060  12.582  1.00  0.00           H  
ATOM   4514 HG23 ILE B 281     -15.273 -14.851  11.536  1.00  0.00           H  
ATOM   4515  CG1 ILE B 281     -17.498 -14.397  13.208  1.00  0.00           C  
ATOM   4516 HG12 ILE B 281     -17.751 -14.070  12.199  1.00  0.00           H  
ATOM   4517 HG13 ILE B 281     -18.421 -14.698  13.704  1.00  0.00           H  
ATOM   4518  CD1 ILE B 281     -16.961 -13.189  13.985  1.00  0.00           C  
ATOM   4519 HD11 ILE B 281     -16.151 -12.711  13.435  1.00  0.00           H  
ATOM   4520 HD12 ILE B 281     -17.763 -12.461  14.113  1.00  0.00           H  
ATOM   4521 HD13 ILE B 281     -16.609 -13.505  14.966  1.00  0.00           H  
ATOM   4522  C   ILE B 281     -16.271 -17.907  11.932  1.00  0.00           C  
ATOM   4523  O   ILE B 281     -16.170 -18.873  12.686  1.00  0.00           O  
ATOM   4524  N   TYR B 282     -15.588 -17.793  10.796  1.00  0.00           N  
ATOM   4525  H   TYR B 282     -15.764 -16.972  10.224  1.00  0.00           H  
ATOM   4526  CA  TYR B 282     -14.620 -18.753  10.274  1.00  0.00           C  
ATOM   4527  HA  TYR B 282     -14.325 -19.448  11.064  1.00  0.00           H  
ATOM   4528  CB  TYR B 282     -15.269 -19.548   9.134  1.00  0.00           C  
ATOM   4529  HB2 TYR B 282     -15.537 -18.849   8.341  1.00  0.00           H  
ATOM   4530  HB3 TYR B 282     -14.524 -20.232   8.724  1.00  0.00           H  
ATOM   4531  CG  TYR B 282     -16.510 -20.345   9.507  1.00  0.00           C  
ATOM   4532  CD1 TYR B 282     -16.391 -21.701   9.869  1.00  0.00           C  
ATOM   4533  HD1 TYR B 282     -15.415 -22.166   9.899  1.00  0.00           H  
ATOM   4534  CE1 TYR B 282     -17.536 -22.452  10.194  1.00  0.00           C  
ATOM   4535  HE1 TYR B 282     -17.436 -23.493  10.463  1.00  0.00           H  
ATOM   4536  CZ  TYR B 282     -18.810 -21.847  10.168  1.00  0.00           C  
ATOM   4537  OH  TYR B 282     -19.921 -22.584  10.443  1.00  0.00           O  
ATOM   4538  HH  TYR B 282     -19.702 -23.519  10.438  1.00  0.00           H  
ATOM   4539  CE2 TYR B 282     -18.930 -20.487   9.817  1.00  0.00           C  
ATOM   4540  HE2 TYR B 282     -19.908 -20.035   9.791  1.00  0.00           H  
ATOM   4541  CD2 TYR B 282     -17.784 -19.741   9.475  1.00  0.00           C  
ATOM   4542  HD2 TYR B 282     -17.879 -18.703   9.188  1.00  0.00           H  
ATOM   4543  C   TYR B 282     -13.378 -18.000   9.776  1.00  0.00           C  
ATOM   4544  O   TYR B 282     -13.507 -16.985   9.088  1.00  0.00           O  
ATOM   4545  N   GLN B 283     -12.178 -18.474  10.116  1.00  0.00           N  
ATOM   4546  H   GLN B 283     -12.128 -19.339  10.633  1.00  0.00           H  
ATOM   4547  CA  GLN B 283     -10.907 -17.856   9.709  1.00  0.00           C  
ATOM   4548  HA  GLN B 283     -11.109 -16.845   9.353  1.00  0.00           H  
ATOM   4549  CB  GLN B 283      -9.995 -17.725  10.942  1.00  0.00           C  
ATOM   4550  HB2 GLN B 283     -10.594 -17.322  11.760  1.00  0.00           H  
ATOM   4551  HB3 GLN B 283      -9.654 -18.715  11.247  1.00  0.00           H  
ATOM   4552  CG  GLN B 283      -8.768 -16.818  10.714  1.00  0.00           C  
ATOM   4553  HG2 GLN B 283      -7.883 -17.445  10.598  1.00  0.00           H  
ATOM   4554  HG3 GLN B 283      -8.887 -16.244   9.795  1.00  0.00           H  
ATOM   4555  CD  GLN B 283      -8.544 -15.811  11.843  1.00  0.00           C  
ATOM   4556  OE1 GLN B 283      -9.447 -15.139  12.310  1.00  0.00           O  
ATOM   4557  NE2 GLN B 283      -7.330 -15.629  12.315  1.00  0.00           N  
ATOM   4558 HE21 GLN B 283      -7.229 -14.931  13.032  1.00  0.00           H  
ATOM   4559 HE22 GLN B 283      -6.553 -16.161  11.968  1.00  0.00           H  
ATOM   4560  C   GLN B 283     -10.258 -18.634   8.552  1.00  0.00           C  
ATOM   4561  O   GLN B 283     -10.365 -19.858   8.493  1.00  0.00           O  
ATOM   4562  N   VAL B 284      -9.590 -17.929   7.634  1.00  0.00           N  
ATOM   4563  H   VAL B 284      -9.547 -16.919   7.729  1.00  0.00           H  
ATOM   4564  CA  VAL B 284      -9.034 -18.481   6.390  1.00  0.00           C  
ATOM   4565  HA  VAL B 284      -9.142 -19.566   6.390  1.00  0.00           H  
ATOM   4566  CB  VAL B 284      -9.807 -17.939   5.167  1.00  0.00           C  
ATOM   4567  HB  VAL B 284      -9.652 -16.864   5.094  1.00  0.00           H  
ATOM   4568  CG1 VAL B 284      -9.309 -18.580   3.868  1.00  0.00           C  
ATOM   4569 HG11 VAL B 284      -8.277 -18.290   3.678  1.00  0.00           H  
ATOM   4570 HG12 VAL B 284      -9.382 -19.666   3.930  1.00  0.00           H  
ATOM   4571 HG13 VAL B 284      -9.909 -18.238   3.024  1.00  0.00           H  
ATOM   4572  CG2 VAL B 284     -11.320 -18.185   5.280  1.00  0.00           C  
ATOM   4573 HG21 VAL B 284     -11.812 -17.857   4.365  1.00  0.00           H  
ATOM   4574 HG22 VAL B 284     -11.508 -19.247   5.429  1.00  0.00           H  
ATOM   4575 HG23 VAL B 284     -11.734 -17.620   6.114  1.00  0.00           H  
ATOM   4576  C   VAL B 284      -7.545 -18.150   6.305  1.00  0.00           C  
ATOM   4577  O   VAL B 284      -7.163 -17.036   5.950  1.00  0.00           O  
ATOM   4578  N   THR B 285      -6.682 -19.113   6.635  1.00  0.00           N  
ATOM   4579  H   THR B 285      -7.047 -20.010   6.923  1.00  0.00           H  
ATOM   4580  CA  THR B 285      -5.210 -18.976   6.604  1.00  0.00           C  
ATOM   4581  HA  THR B 285      -4.955 -17.969   6.932  1.00  0.00           H  
ATOM   4582  CB  THR B 285      -4.541 -19.956   7.584  1.00  0.00           C  
ATOM   4583  HB  THR B 285      -3.461 -19.806   7.559  1.00  0.00           H  
ATOM   4584  CG2 THR B 285      -5.011 -19.758   9.026  1.00  0.00           C  
ATOM   4585 HG21 THR B 285      -4.822 -18.731   9.336  1.00  0.00           H  
ATOM   4586 HG22 THR B 285      -6.075 -19.976   9.112  1.00  0.00           H  
ATOM   4587 HG23 THR B 285      -4.458 -20.434   9.677  1.00  0.00           H  
ATOM   4588  OG1 THR B 285      -4.825 -21.287   7.223  1.00  0.00           O  
ATOM   4589  HG1 THR B 285      -4.355 -21.463   6.398  1.00  0.00           H  
ATOM   4590  C   THR B 285      -4.626 -19.118   5.188  1.00  0.00           C  
ATOM   4591  O   THR B 285      -3.532 -19.652   5.015  1.00  0.00           O  
ATOM   4592  N   TYR B 286      -5.360 -18.663   4.172  1.00  0.00           N  
ATOM   4593  H   TYR B 286      -6.210 -18.161   4.393  1.00  0.00           H  
ATOM   4594  CA  TYR B 286      -4.986 -18.738   2.761  1.00  0.00           C  
ATOM   4595  HA  TYR B 286      -3.953 -19.075   2.682  1.00  0.00           H  
ATOM   4596  CB  TYR B 286      -5.882 -19.735   2.003  1.00  0.00           C  
ATOM   4597  HB2 TYR B 286      -6.913 -19.384   2.065  1.00  0.00           H  
ATOM   4598  HB3 TYR B 286      -5.607 -19.708   0.949  1.00  0.00           H  
ATOM   4599  CG  TYR B 286      -5.833 -21.196   2.415  1.00  0.00           C  
ATOM   4600  CD1 TYR B 286      -7.021 -21.955   2.384  1.00  0.00           C  
ATOM   4601  HD1 TYR B 286      -7.958 -21.478   2.122  1.00  0.00           H  
ATOM   4602  CE1 TYR B 286      -6.986 -23.342   2.626  1.00  0.00           C  
ATOM   4603  HE1 TYR B 286      -7.895 -23.919   2.572  1.00  0.00           H  
ATOM   4604  CZ  TYR B 286      -5.755 -23.978   2.897  1.00  0.00           C  
ATOM   4605  OH  TYR B 286      -5.703 -25.322   3.089  1.00  0.00           O  
ATOM   4606  HH  TYR B 286      -6.525 -25.749   2.851  1.00  0.00           H  
ATOM   4607  CE2 TYR B 286      -4.569 -23.218   2.947  1.00  0.00           C  
ATOM   4608  HE2 TYR B 286      -3.631 -23.717   3.142  1.00  0.00           H  
ATOM   4609  CD2 TYR B 286      -4.606 -21.831   2.702  1.00  0.00           C  
ATOM   4610  HD2 TYR B 286      -3.684 -21.268   2.710  1.00  0.00           H  
ATOM   4611  C   TYR B 286      -5.066 -17.371   2.075  1.00  0.00           C  
ATOM   4612  O   TYR B 286      -5.854 -16.503   2.452  1.00  0.00           O  
ATOM   4613  N   LEU B 287      -4.264 -17.239   1.015  1.00  0.00           N  
ATOM   4614  H   LEU B 287      -3.628 -17.995   0.822  1.00  0.00           H  
ATOM   4615  CA  LEU B 287      -4.353 -16.176   0.010  1.00  0.00           C  
ATOM   4616  HA  LEU B 287      -4.482 -15.215   0.512  1.00  0.00           H  
ATOM   4617  CB  LEU B 287      -3.042 -16.161  -0.805  1.00  0.00           C  
ATOM   4618  HB2 LEU B 287      -2.986 -17.094  -1.369  1.00  0.00           H  
ATOM   4619  HB3 LEU B 287      -3.099 -15.344  -1.525  1.00  0.00           H  
ATOM   4620  CG  LEU B 287      -1.741 -16.014   0.011  1.00  0.00           C  
ATOM   4621  HG  LEU B 287      -1.673 -16.821   0.742  1.00  0.00           H  
ATOM   4622  CD1 LEU B 287      -0.532 -16.127  -0.917  1.00  0.00           C  
ATOM   4623 HD11 LEU B 287       0.383 -16.054  -0.330  1.00  0.00           H  
ATOM   4624 HD12 LEU B 287      -0.547 -17.092  -1.425  1.00  0.00           H  
ATOM   4625 HD13 LEU B 287      -0.547 -15.322  -1.650  1.00  0.00           H  
ATOM   4626  CD2 LEU B 287      -1.670 -14.678   0.747  1.00  0.00           C  
ATOM   4627 HD21 LEU B 287      -0.693 -14.558   1.214  1.00  0.00           H  
ATOM   4628 HD22 LEU B 287      -1.843 -13.856   0.052  1.00  0.00           H  
ATOM   4629 HD23 LEU B 287      -2.433 -14.647   1.524  1.00  0.00           H  
ATOM   4630  C   LEU B 287      -5.552 -16.372  -0.943  1.00  0.00           C  
ATOM   4631  O   LEU B 287      -5.993 -15.425  -1.592  1.00  0.00           O  
ATOM   4632  N   GLU B 288      -6.069 -17.603  -1.036  1.00  0.00           N  
ATOM   4633  H   GLU B 288      -5.680 -18.318  -0.447  1.00  0.00           H  
ATOM   4634  CA  GLU B 288      -7.244 -17.978  -1.831  1.00  0.00           C  
ATOM   4635  HA  GLU B 288      -7.077 -17.645  -2.853  1.00  0.00           H  
ATOM   4636  CB  GLU B 288      -7.359 -19.516  -1.865  1.00  0.00           C  
ATOM   4637  HB2 GLU B 288      -6.442 -19.918  -2.297  1.00  0.00           H  
ATOM   4638  HB3 GLU B 288      -7.440 -19.887  -0.843  1.00  0.00           H  
ATOM   4639  CG  GLU B 288      -8.554 -20.046  -2.681  1.00  0.00           C  
ATOM   4640  HG2 GLU B 288      -9.477 -19.677  -2.232  1.00  0.00           H  
ATOM   4641  HG3 GLU B 288      -8.487 -19.638  -3.691  1.00  0.00           H  
ATOM   4642  CD  GLU B 288      -8.614 -21.589  -2.752  1.00  0.00           C  
ATOM   4643  OE1 GLU B 288      -9.434 -22.107  -3.545  1.00  0.00           O  
ATOM   4644  OE2 GLU B 288      -7.865 -22.266  -2.012  1.00  0.00           O  
ATOM   4645  C   GLU B 288      -8.520 -17.316  -1.264  1.00  0.00           C  
ATOM   4646  O   GLU B 288      -8.853 -17.543  -0.097  1.00  0.00           O  
ATOM   4647  N   PRO B 289      -9.259 -16.510  -2.054  1.00  0.00           N  
ATOM   4648  CD  PRO B 289      -8.949 -16.109  -3.422  1.00  0.00           C  
ATOM   4649  HD2 PRO B 289      -8.913 -16.972  -4.089  1.00  0.00           H  
ATOM   4650  HD3 PRO B 289      -7.994 -15.582  -3.432  1.00  0.00           H  
ATOM   4651  CG  PRO B 289     -10.063 -15.155  -3.857  1.00  0.00           C  
ATOM   4652  HG2 PRO B 289     -10.861 -15.717  -4.344  1.00  0.00           H  
ATOM   4653  HG3 PRO B 289      -9.690 -14.367  -4.513  1.00  0.00           H  
ATOM   4654  CB  PRO B 289     -10.561 -14.595  -2.528  1.00  0.00           C  
ATOM   4655  HB2 PRO B 289     -11.573 -14.204  -2.599  1.00  0.00           H  
ATOM   4656  HB3 PRO B 289      -9.881 -13.813  -2.185  1.00  0.00           H  
ATOM   4657  CA  PRO B 289     -10.456 -15.807  -1.597  1.00  0.00           C  
ATOM   4658  HA  PRO B 289     -10.302 -15.457  -0.576  1.00  0.00           H  
ATOM   4659  C   PRO B 289     -11.694 -16.727  -1.601  1.00  0.00           C  
ATOM   4660  O   PRO B 289     -12.691 -16.458  -2.276  1.00  0.00           O  
ATOM   4661  N   SER B 290     -11.621 -17.843  -0.870  1.00  0.00           N  
ATOM   4662  H   SER B 290     -10.771 -18.006  -0.337  1.00  0.00           H  
ATOM   4663  CA  SER B 290     -12.679 -18.851  -0.794  1.00  0.00           C  
ATOM   4664  HA  SER B 290     -13.633 -18.342  -0.924  1.00  0.00           H  
ATOM   4665  CB  SER B 290     -12.518 -19.844  -1.956  1.00  0.00           C  
ATOM   4666  HB2 SER B 290     -12.488 -19.298  -2.901  1.00  0.00           H  
ATOM   4667  HB3 SER B 290     -11.584 -20.394  -1.837  1.00  0.00           H  
ATOM   4668  OG  SER B 290     -13.587 -20.766  -1.989  1.00  0.00           O  
ATOM   4669  HG  SER B 290     -14.406 -20.269  -2.160  1.00  0.00           H  
ATOM   4670  C   SER B 290     -12.738 -19.558   0.569  1.00  0.00           C  
ATOM   4671  O   SER B 290     -11.779 -19.579   1.344  1.00  0.00           O  
ATOM   4672  N   LEU B 291     -13.904 -20.144   0.868  1.00  0.00           N  
ATOM   4673  H   LEU B 291     -14.635 -20.074   0.167  1.00  0.00           H  
ATOM   4674  CA  LEU B 291     -14.162 -20.965   2.049  1.00  0.00           C  
ATOM   4675  HA  LEU B 291     -13.235 -21.478   2.311  1.00  0.00           H  
ATOM   4676  CB  LEU B 291     -14.548 -20.047   3.225  1.00  0.00           C  
ATOM   4677  HB2 LEU B 291     -13.702 -19.394   3.444  1.00  0.00           H  
ATOM   4678  HB3 LEU B 291     -15.389 -19.423   2.915  1.00  0.00           H  
ATOM   4679  CG  LEU B 291     -14.945 -20.788   4.515  1.00  0.00           C  
ATOM   4680  HG  LEU B 291     -15.816 -21.412   4.323  1.00  0.00           H  
ATOM   4681  CD1 LEU B 291     -13.819 -21.668   5.063  1.00  0.00           C  
ATOM   4682 HD11 LEU B 291     -12.916 -21.079   5.218  1.00  0.00           H  
ATOM   4683 HD12 LEU B 291     -14.128 -22.110   6.010  1.00  0.00           H  
ATOM   4684 HD13 LEU B 291     -13.605 -22.481   4.373  1.00  0.00           H  
ATOM   4685  CD2 LEU B 291     -15.320 -19.770   5.587  1.00  0.00           C  
ATOM   4686 HD21 LEU B 291     -15.629 -20.301   6.483  1.00  0.00           H  
ATOM   4687 HD22 LEU B 291     -14.462 -19.139   5.821  1.00  0.00           H  
ATOM   4688 HD23 LEU B 291     -16.147 -19.155   5.238  1.00  0.00           H  
ATOM   4689  C   LEU B 291     -15.236 -22.029   1.767  1.00  0.00           C  
ATOM   4690  O   LEU B 291     -16.389 -21.707   1.468  1.00  0.00           O  
ATOM   4691  N   ARG B 292     -14.872 -23.308   1.917  1.00  0.00           N  
ATOM   4692  H   ARG B 292     -13.928 -23.481   2.223  1.00  0.00           H  
ATOM   4693  CA  ARG B 292     -15.833 -24.419   1.973  1.00  0.00           C  
ATOM   4694  HA  ARG B 292     -16.668 -24.179   1.314  1.00  0.00           H  
ATOM   4695  CB  ARG B 292     -15.191 -25.731   1.483  1.00  0.00           C  
ATOM   4696  HB2 ARG B 292     -14.176 -25.816   1.876  1.00  0.00           H  
ATOM   4697  HB3 ARG B 292     -15.774 -26.579   1.846  1.00  0.00           H  
ATOM   4698  CG  ARG B 292     -15.182 -25.781  -0.053  1.00  0.00           C  
ATOM   4699  HG2 ARG B 292     -16.213 -25.872  -0.397  1.00  0.00           H  
ATOM   4700  HG3 ARG B 292     -14.778 -24.847  -0.442  1.00  0.00           H  
ATOM   4701  CD  ARG B 292     -14.366 -26.951  -0.627  1.00  0.00           C  
ATOM   4702  HD2 ARG B 292     -14.523 -27.841  -0.013  1.00  0.00           H  
ATOM   4703  HD3 ARG B 292     -14.747 -27.156  -1.629  1.00  0.00           H  
ATOM   4704  NE  ARG B 292     -12.929 -26.607  -0.698  1.00  0.00           N  
ATOM   4705  HE  ARG B 292     -12.573 -26.052   0.060  1.00  0.00           H  
ATOM   4706  CZ  ARG B 292     -12.106 -26.796  -1.718  1.00  0.00           C  
ATOM   4707  NH1 ARG B 292     -12.385 -27.590  -2.715  1.00  0.00           N  
ATOM   4708 HH11 ARG B 292     -13.243 -28.109  -2.699  1.00  0.00           H  
ATOM   4709 HH12 ARG B 292     -11.743 -27.679  -3.479  1.00  0.00           H  
ATOM   4710  NH2 ARG B 292     -10.971 -26.159  -1.764  1.00  0.00           N  
ATOM   4711 HH21 ARG B 292     -10.737 -25.466  -1.074  1.00  0.00           H  
ATOM   4712 HH22 ARG B 292     -10.398 -26.191  -2.589  1.00  0.00           H  
ATOM   4713  C   ARG B 292     -16.433 -24.551   3.374  1.00  0.00           C  
ATOM   4714  O   ARG B 292     -15.748 -24.329   4.368  1.00  0.00           O  
ATOM   4715  N   ILE B 293     -17.704 -24.936   3.444  1.00  0.00           N  
ATOM   4716  H   ILE B 293     -18.182 -25.109   2.564  1.00  0.00           H  
ATOM   4717  CA  ILE B 293     -18.489 -25.131   4.674  1.00  0.00           C  
ATOM   4718  HA  ILE B 293     -17.822 -25.217   5.532  1.00  0.00           H  
ATOM   4719  CB  ILE B 293     -19.449 -23.932   4.897  1.00  0.00           C  
ATOM   4720  HB  ILE B 293     -20.010 -23.791   3.973  1.00  0.00           H  
ATOM   4721  CG2 ILE B 293     -20.487 -24.205   6.005  1.00  0.00           C  
ATOM   4722 HG21 ILE B 293     -21.205 -24.956   5.672  1.00  0.00           H  
ATOM   4723 HG22 ILE B 293     -20.000 -24.553   6.916  1.00  0.00           H  
ATOM   4724 HG23 ILE B 293     -21.044 -23.293   6.224  1.00  0.00           H  
ATOM   4725  CG1 ILE B 293     -18.726 -22.592   5.165  1.00  0.00           C  
ATOM   4726 HG12 ILE B 293     -18.033 -22.385   4.350  1.00  0.00           H  
ATOM   4727 HG13 ILE B 293     -19.472 -21.796   5.149  1.00  0.00           H  
ATOM   4728  CD1 ILE B 293     -17.967 -22.499   6.494  1.00  0.00           C  
ATOM   4729 HD11 ILE B 293     -17.158 -23.228   6.524  1.00  0.00           H  
ATOM   4730 HD12 ILE B 293     -17.549 -21.500   6.594  1.00  0.00           H  
ATOM   4731 HD13 ILE B 293     -18.643 -22.665   7.332  1.00  0.00           H  
ATOM   4732  C   ILE B 293     -19.267 -26.442   4.531  1.00  0.00           C  
ATOM   4733  O   ILE B 293     -19.885 -26.671   3.497  1.00  0.00           O  
ATOM   4734  N   ALA B 294     -19.282 -27.305   5.547  1.00  0.00           N  
ATOM   4735  H   ALA B 294     -18.757 -27.106   6.382  1.00  0.00           H  
ATOM   4736  CA  ALA B 294     -20.184 -28.459   5.546  1.00  0.00           C  
ATOM   4737  HA  ALA B 294     -20.139 -28.956   4.575  1.00  0.00           H  
ATOM   4738  CB  ALA B 294     -19.709 -29.458   6.605  1.00  0.00           C  
ATOM   4739  HB1 ALA B 294     -18.743 -29.873   6.310  1.00  0.00           H  
ATOM   4740  HB2 ALA B 294     -19.602 -28.963   7.568  1.00  0.00           H  
ATOM   4741  HB3 ALA B 294     -20.431 -30.272   6.692  1.00  0.00           H  
ATOM   4742  C   ALA B 294     -21.629 -27.972   5.772  1.00  0.00           C  
ATOM   4743  O   ALA B 294     -21.950 -27.460   6.849  1.00  0.00           O  
ATOM   4744  N   ALA B 295     -22.492 -28.100   4.762  1.00  0.00           N  
ATOM   4745  H   ALA B 295     -22.208 -28.623   3.937  1.00  0.00           H  
ATOM   4746  CA  ALA B 295     -23.866 -27.594   4.800  1.00  0.00           C  
ATOM   4747  HA  ALA B 295     -23.838 -26.532   5.045  1.00  0.00           H  
ATOM   4748  CB  ALA B 295     -24.485 -27.745   3.406  1.00  0.00           C  
ATOM   4749  HB1 ALA B 295     -23.852 -27.264   2.659  1.00  0.00           H  
ATOM   4750  HB2 ALA B 295     -24.598 -28.801   3.157  1.00  0.00           H  
ATOM   4751  HB3 ALA B 295     -25.469 -27.272   3.394  1.00  0.00           H  
ATOM   4752  C   ALA B 295     -24.716 -28.285   5.881  1.00  0.00           C  
ATOM   4753  O   ALA B 295     -25.591 -27.656   6.469  1.00  0.00           O  
ATOM   4754  N   SER B 296     -24.391 -29.530   6.235  1.00  0.00           N  
ATOM   4755  H   SER B 296     -23.657 -29.990   5.715  1.00  0.00           H  
ATOM   4756  CA  SER B 296     -24.964 -30.269   7.373  1.00  0.00           C  
ATOM   4757  HA  SER B 296     -26.051 -30.223   7.301  1.00  0.00           H  
ATOM   4758  CB  SER B 296     -24.546 -31.738   7.261  1.00  0.00           C  
ATOM   4759  HB2 SER B 296     -24.937 -32.302   8.109  1.00  0.00           H  
ATOM   4760  HB3 SER B 296     -24.960 -32.156   6.342  1.00  0.00           H  
ATOM   4761  OG  SER B 296     -23.133 -31.842   7.223  1.00  0.00           O  
ATOM   4762  HG  SER B 296     -22.917 -32.694   6.825  1.00  0.00           H  
ATOM   4763  C   SER B 296     -24.591 -29.708   8.760  1.00  0.00           C  
ATOM   4764  O   SER B 296     -25.086 -30.199   9.772  1.00  0.00           O  
ATOM   4765  N   THR B 297     -23.741 -28.672   8.843  1.00  0.00           N  
ATOM   4766  H   THR B 297     -23.331 -28.329   7.983  1.00  0.00           H  
ATOM   4767  CA  THR B 297     -23.540 -27.885  10.079  1.00  0.00           C  
ATOM   4768  HA  THR B 297     -23.724 -28.536  10.935  1.00  0.00           H  
ATOM   4769  CB  THR B 297     -22.103 -27.355  10.223  1.00  0.00           C  
ATOM   4770  HB  THR B 297     -22.015 -26.911  11.215  1.00  0.00           H  
ATOM   4771  CG2 THR B 297     -21.047 -28.453  10.131  1.00  0.00           C  
ATOM   4772 HG21 THR B 297     -21.144 -28.996   9.193  1.00  0.00           H  
ATOM   4773 HG22 THR B 297     -20.052 -28.015  10.200  1.00  0.00           H  
ATOM   4774 HG23 THR B 297     -21.185 -29.154  10.954  1.00  0.00           H  
ATOM   4775  OG1 THR B 297     -21.807 -26.334   9.295  1.00  0.00           O  
ATOM   4776  HG1 THR B 297     -21.863 -26.716   8.397  1.00  0.00           H  
ATOM   4777  C   THR B 297     -24.520 -26.713  10.208  1.00  0.00           C  
ATOM   4778  O   THR B 297     -24.584 -26.084  11.269  1.00  0.00           O  
ATOM   4779  N   LEU B 298     -25.264 -26.391   9.150  1.00  0.00           N  
ATOM   4780  H   LEU B 298     -25.220 -26.997   8.336  1.00  0.00           H  
ATOM   4781  CA  LEU B 298     -26.320 -25.382   9.116  1.00  0.00           C  
ATOM   4782  HA  LEU B 298     -26.218 -24.703   9.962  1.00  0.00           H  
ATOM   4783  CB  LEU B 298     -26.191 -24.568   7.814  1.00  0.00           C  
ATOM   4784  HB2 LEU B 298     -26.346 -25.253   6.982  1.00  0.00           H  
ATOM   4785  HB3 LEU B 298     -26.982 -23.822   7.770  1.00  0.00           H  
ATOM   4786  CG  LEU B 298     -24.831 -23.872   7.614  1.00  0.00           C  
ATOM   4787  HG  LEU B 298     -24.018 -24.579   7.782  1.00  0.00           H  
ATOM   4788  CD1 LEU B 298     -24.720 -23.379   6.178  1.00  0.00           C  
ATOM   4789 HD11 LEU B 298     -24.824 -24.229   5.505  1.00  0.00           H  
ATOM   4790 HD12 LEU B 298     -25.524 -22.674   5.967  1.00  0.00           H  
ATOM   4791 HD13 LEU B 298     -23.753 -22.907   6.013  1.00  0.00           H  
ATOM   4792  CD2 LEU B 298     -24.643 -22.677   8.549  1.00  0.00           C  
ATOM   4793 HD21 LEU B 298     -25.385 -21.915   8.319  1.00  0.00           H  
ATOM   4794 HD22 LEU B 298     -24.764 -22.995   9.581  1.00  0.00           H  
ATOM   4795 HD23 LEU B 298     -23.646 -22.262   8.414  1.00  0.00           H  
ATOM   4796  C   LEU B 298     -27.694 -26.063   9.243  1.00  0.00           C  
ATOM   4797  O   LEU B 298     -27.825 -27.278   9.100  1.00  0.00           O  
ATOM   4798  N   LYS B 299     -28.734 -25.287   9.545  1.00  0.00           N  
ATOM   4799  H   LYS B 299     -28.582 -24.289   9.638  1.00  0.00           H  
ATOM   4800  CA  LYS B 299     -30.107 -25.789   9.687  1.00  0.00           C  
ATOM   4801  HA  LYS B 299     -30.071 -26.771  10.163  1.00  0.00           H  
ATOM   4802  CB  LYS B 299     -30.917 -24.840  10.584  1.00  0.00           C  
ATOM   4803  HB2 LYS B 299     -30.906 -23.841  10.146  1.00  0.00           H  
ATOM   4804  HB3 LYS B 299     -31.950 -25.188  10.635  1.00  0.00           H  
ATOM   4805  CG  LYS B 299     -30.336 -24.785  12.008  1.00  0.00           C  
ATOM   4806  HG2 LYS B 299     -30.484 -25.754  12.489  1.00  0.00           H  
ATOM   4807  HG3 LYS B 299     -29.264 -24.591  11.964  1.00  0.00           H  
ATOM   4808  CD  LYS B 299     -30.975 -23.692  12.871  1.00  0.00           C  
ATOM   4809  HD2 LYS B 299     -30.896 -22.728  12.363  1.00  0.00           H  
ATOM   4810  HD3 LYS B 299     -32.025 -23.930  13.050  1.00  0.00           H  
ATOM   4811  CE  LYS B 299     -30.196 -23.634  14.191  1.00  0.00           C  
ATOM   4812  HE2 LYS B 299     -30.149 -24.640  14.613  1.00  0.00           H  
ATOM   4813  HE3 LYS B 299     -29.174 -23.307  13.973  1.00  0.00           H  
ATOM   4814  NZ  LYS B 299     -30.810 -22.714  15.172  1.00  0.00           N  
ATOM   4815  HZ1 LYS B 299     -30.797 -21.737  14.863  1.00  0.00           H  
ATOM   4816  HZ2 LYS B 299     -31.780 -22.909  15.364  1.00  0.00           H  
ATOM   4817  HZ3 LYS B 299     -30.294 -22.666  16.037  1.00  0.00           H  
ATOM   4818  C   LYS B 299     -30.750 -25.976   8.311  1.00  0.00           C  
ATOM   4819  O   LYS B 299     -30.650 -25.102   7.456  1.00  0.00           O  
ATOM   4820  N   SER B 300     -31.406 -27.115   8.106  1.00  0.00           N  
ATOM   4821  H   SER B 300     -31.385 -27.822   8.821  1.00  0.00           H  
ATOM   4822  CA  SER B 300     -32.188 -27.404   6.894  1.00  0.00           C  
ATOM   4823  HA  SER B 300     -31.611 -27.098   6.021  1.00  0.00           H  
ATOM   4824  CB  SER B 300     -32.483 -28.905   6.778  1.00  0.00           C  
ATOM   4825  HB2 SER B 300     -33.222 -29.182   7.533  1.00  0.00           H  
ATOM   4826  HB3 SER B 300     -32.897 -29.115   5.790  1.00  0.00           H  
ATOM   4827  OG  SER B 300     -31.319 -29.683   6.987  1.00  0.00           O  
ATOM   4828  HG  SER B 300     -30.718 -29.545   6.245  1.00  0.00           H  
ATOM   4829  C   SER B 300     -33.524 -26.648   6.885  1.00  0.00           C  
ATOM   4830  O   SER B 300     -34.164 -26.504   7.926  1.00  0.00           O  
ATOM   4831  N   GLY B 301     -33.968 -26.207   5.708  1.00  0.00           N  
ATOM   4832  H   GLY B 301     -33.291 -26.230   4.939  1.00  0.00           H  
ATOM   4833  CA  GLY B 301     -35.151 -25.371   5.499  1.00  0.00           C  
ATOM   4834  HA2 GLY B 301     -35.429 -25.434   4.448  1.00  0.00           H  
ATOM   4835  HA3 GLY B 301     -35.974 -25.755   6.104  1.00  0.00           H  
ATOM   4836  C   GLY B 301     -34.964 -23.886   5.842  1.00  0.00           C  
ATOM   4837  O   GLY B 301     -35.958 -23.157   5.875  1.00  0.00           O  
ATOM   4838  N   ILE B 302     -33.736 -23.420   6.099  1.00  0.00           N  
ATOM   4839  H   ILE B 302     -32.943 -24.022   5.879  1.00  0.00           H  
ATOM   4840  CA  ILE B 302     -33.459 -22.111   6.719  1.00  0.00           C  
ATOM   4841  HA  ILE B 302     -34.399 -21.586   6.880  1.00  0.00           H  
ATOM   4842  CB  ILE B 302     -32.798 -22.322   8.105  1.00  0.00           C  
ATOM   4843  HB  ILE B 302     -31.963 -23.004   7.964  1.00  0.00           H  
ATOM   4844  CG2 ILE B 302     -32.205 -21.038   8.708  1.00  0.00           C  
ATOM   4845 HG21 ILE B 302     -32.953 -20.251   8.724  1.00  0.00           H  
ATOM   4846 HG22 ILE B 302     -31.849 -21.228   9.721  1.00  0.00           H  
ATOM   4847 HG23 ILE B 302     -31.358 -20.707   8.111  1.00  0.00           H  
ATOM   4848  CG1 ILE B 302     -33.755 -22.984   9.126  1.00  0.00           C  
ATOM   4849 HG12 ILE B 302     -34.071 -23.954   8.742  1.00  0.00           H  
ATOM   4850 HG13 ILE B 302     -33.203 -23.172  10.046  1.00  0.00           H  
ATOM   4851  CD1 ILE B 302     -35.010 -22.183   9.501  1.00  0.00           C  
ATOM   4852 HD11 ILE B 302     -35.638 -22.022   8.626  1.00  0.00           H  
ATOM   4853 HD12 ILE B 302     -35.583 -22.746  10.237  1.00  0.00           H  
ATOM   4854 HD13 ILE B 302     -34.734 -21.224   9.937  1.00  0.00           H  
ATOM   4855  C   ILE B 302     -32.634 -21.209   5.793  1.00  0.00           C  
ATOM   4856  O   ILE B 302     -31.716 -21.656   5.107  1.00  0.00           O  
ATOM   4857  N   SER B 303     -32.928 -19.908   5.790  1.00  0.00           N  
ATOM   4858  H   SER B 303     -33.673 -19.577   6.396  1.00  0.00           H  
ATOM   4859  CA  SER B 303     -32.121 -18.930   5.060  1.00  0.00           C  
ATOM   4860  HA  SER B 303     -31.790 -19.399   4.138  1.00  0.00           H  
ATOM   4861  CB  SER B 303     -32.954 -17.720   4.647  1.00  0.00           C  
ATOM   4862  HB2 SER B 303     -33.825 -18.053   4.086  1.00  0.00           H  
ATOM   4863  HB3 SER B 303     -33.294 -17.189   5.535  1.00  0.00           H  
ATOM   4864  OG  SER B 303     -32.174 -16.864   3.832  1.00  0.00           O  
ATOM   4865  HG  SER B 303     -31.789 -17.404   3.115  1.00  0.00           H  
ATOM   4866  C   SER B 303     -30.873 -18.520   5.841  1.00  0.00           C  
ATOM   4867  O   SER B 303     -30.916 -18.284   7.053  1.00  0.00           O  
ATOM   4868  N   TYR B 304     -29.757 -18.389   5.125  1.00  0.00           N  
ATOM   4869  H   TYR B 304     -29.815 -18.540   4.128  1.00  0.00           H  
ATOM   4870  CA  TYR B 304     -28.462 -17.971   5.653  1.00  0.00           C  
ATOM   4871  HA  TYR B 304     -28.607 -17.504   6.626  1.00  0.00           H  
ATOM   4872  CB  TYR B 304     -27.541 -19.185   5.853  1.00  0.00           C  
ATOM   4873  HB2 TYR B 304     -27.584 -19.809   4.960  1.00  0.00           H  
ATOM   4874  HB3 TYR B 304     -26.512 -18.835   5.958  1.00  0.00           H  
ATOM   4875  CG  TYR B 304     -27.852 -20.038   7.068  1.00  0.00           C  
ATOM   4876  CD1 TYR B 304     -27.253 -19.739   8.308  1.00  0.00           C  
ATOM   4877  HD1 TYR B 304     -26.584 -18.896   8.390  1.00  0.00           H  
ATOM   4878  CE1 TYR B 304     -27.505 -20.544   9.436  1.00  0.00           C  
ATOM   4879  HE1 TYR B 304     -27.043 -20.319  10.388  1.00  0.00           H  
ATOM   4880  CZ  TYR B 304     -28.342 -21.670   9.312  1.00  0.00           C  
ATOM   4881  OH  TYR B 304     -28.549 -22.495  10.368  1.00  0.00           O  
ATOM   4882  HH  TYR B 304     -28.286 -22.112  11.238  1.00  0.00           H  
ATOM   4883  CE2 TYR B 304     -28.936 -21.974   8.069  1.00  0.00           C  
ATOM   4884  HE2 TYR B 304     -29.569 -22.842   7.972  1.00  0.00           H  
ATOM   4885  CD2 TYR B 304     -28.701 -21.153   6.951  1.00  0.00           C  
ATOM   4886  HD2 TYR B 304     -29.170 -21.387   6.004  1.00  0.00           H  
ATOM   4887  C   TYR B 304     -27.808 -16.915   4.758  1.00  0.00           C  
ATOM   4888  O   TYR B 304     -28.159 -16.725   3.588  1.00  0.00           O  
ATOM   4889  N   ARG B 305     -26.853 -16.197   5.357  1.00  0.00           N  
ATOM   4890  H   ARG B 305     -26.667 -16.412   6.335  1.00  0.00           H  
ATOM   4891  CA  ARG B 305     -26.082 -15.093   4.775  1.00  0.00           C  
ATOM   4892  HA  ARG B 305     -26.124 -15.158   3.688  1.00  0.00           H  
ATOM   4893  CB  ARG B 305     -26.665 -13.751   5.241  1.00  0.00           C  
ATOM   4894  HB2 ARG B 305     -26.743 -13.752   6.329  1.00  0.00           H  
ATOM   4895  HB3 ARG B 305     -26.000 -12.943   4.936  1.00  0.00           H  
ATOM   4896  CG  ARG B 305     -28.041 -13.510   4.624  1.00  0.00           C  
ATOM   4897  HG2 ARG B 305     -27.946 -13.487   3.543  1.00  0.00           H  
ATOM   4898  HG3 ARG B 305     -28.707 -14.328   4.899  1.00  0.00           H  
ATOM   4899  CD  ARG B 305     -28.702 -12.224   5.101  1.00  0.00           C  
ATOM   4900  HD2 ARG B 305     -29.729 -12.279   4.750  1.00  0.00           H  
ATOM   4901  HD3 ARG B 305     -28.704 -12.199   6.193  1.00  0.00           H  
ATOM   4902  NE  ARG B 305     -28.100 -10.991   4.558  1.00  0.00           N  
ATOM   4903  HE  ARG B 305     -27.189 -11.061   4.140  1.00  0.00           H  
ATOM   4904  CZ  ARG B 305     -28.707  -9.815   4.543  1.00  0.00           C  
ATOM   4905  NH1 ARG B 305     -29.884  -9.620   5.057  1.00  0.00           N  
ATOM   4906 HH11 ARG B 305     -30.363 -10.402   5.531  1.00  0.00           H  
ATOM   4907 HH12 ARG B 305     -30.350  -8.740   5.033  1.00  0.00           H  
ATOM   4908  NH2 ARG B 305     -28.137  -8.779   3.998  1.00  0.00           N  
ATOM   4909 HH21 ARG B 305     -27.193  -8.857   3.637  1.00  0.00           H  
ATOM   4910 HH22 ARG B 305     -28.632  -7.911   3.942  1.00  0.00           H  
ATOM   4911  C   ARG B 305     -24.622 -15.173   5.192  1.00  0.00           C  
ATOM   4912  O   ARG B 305     -24.290 -15.773   6.214  1.00  0.00           O  
ATOM   4913  N   ALA B 306     -23.770 -14.513   4.413  1.00  0.00           N  
ATOM   4914  H   ALA B 306     -24.143 -14.001   3.624  1.00  0.00           H  
ATOM   4915  CA  ALA B 306     -22.348 -14.379   4.697  1.00  0.00           C  
ATOM   4916  HA  ALA B 306     -22.204 -14.495   5.770  1.00  0.00           H  
ATOM   4917  CB  ALA B 306     -21.567 -15.489   3.984  1.00  0.00           C  
ATOM   4918  HB1 ALA B 306     -21.577 -15.322   2.909  1.00  0.00           H  
ATOM   4919  HB2 ALA B 306     -20.533 -15.494   4.331  1.00  0.00           H  
ATOM   4920  HB3 ALA B 306     -22.013 -16.461   4.190  1.00  0.00           H  
ATOM   4921  C   ALA B 306     -21.825 -12.996   4.293  1.00  0.00           C  
ATOM   4922  O   ALA B 306     -22.335 -12.385   3.353  1.00  0.00           O  
ATOM   4923  N   ARG B 307     -20.770 -12.540   4.975  1.00  0.00           N  
ATOM   4924  H   ARG B 307     -20.469 -13.108   5.766  1.00  0.00           H  
ATOM   4925  CA  ARG B 307     -19.937 -11.364   4.665  1.00  0.00           C  
ATOM   4926  HA  ARG B 307     -19.943 -11.198   3.588  1.00  0.00           H  
ATOM   4927  CB  ARG B 307     -20.506 -10.099   5.332  1.00  0.00           C  
ATOM   4928  HB2 ARG B 307     -19.919  -9.235   5.013  1.00  0.00           H  
ATOM   4929  HB3 ARG B 307     -21.532  -9.955   4.989  1.00  0.00           H  
ATOM   4930  CG  ARG B 307     -20.491 -10.176   6.866  1.00  0.00           C  
ATOM   4931  HG2 ARG B 307     -21.008 -11.075   7.197  1.00  0.00           H  
ATOM   4932  HG3 ARG B 307     -19.463 -10.230   7.216  1.00  0.00           H  
ATOM   4933  CD  ARG B 307     -21.165  -8.958   7.497  1.00  0.00           C  
ATOM   4934  HD2 ARG B 307     -20.623  -8.056   7.209  1.00  0.00           H  
ATOM   4935  HD3 ARG B 307     -22.191  -8.889   7.130  1.00  0.00           H  
ATOM   4936  NE  ARG B 307     -21.180  -9.093   8.961  1.00  0.00           N  
ATOM   4937  HE  ARG B 307     -20.894  -9.986   9.346  1.00  0.00           H
[truncated: 31,429 more chars]
