# Supplementary material for: Insights into receptor structure and dynamics at the surface of living cells
Source: Nat Commun. 2023 Mar 22;14:1596. doi: 10.1038/s41467-023-37284-4 (PMC10033668; doi:10.1038/s41467-023-37284-4)
Supplement: Supplementary file 15 — Source Data [file 41467_2023_37284_MOESM15_ESM.zip › Source data/Main/Figure 5/b/Average structures of MD sub-trajectories/S44B/MD_sub-average_3bpn_S44B_7.pdb]

ATOM      1  N   CYS A   1      11.829 -11.700   7.029  1.00  0.00           N  
ATOM      2  H1  CYS A   1      10.830 -11.643   6.876  1.00  0.00           H  
ATOM      3  H2  CYS A   1      12.076 -11.004   7.721  1.00  0.00           H  
ATOM      4  H3  CYS A   1      12.087 -12.622   7.349  1.00  0.00           H  
ATOM      5  CA  CYS A   1      12.508 -11.388   5.759  1.00  0.00           C  
ATOM      6  HA  CYS A   1      13.586 -11.350   5.919  1.00  0.00           H  
ATOM      7  CB  CYS A   1      12.210 -12.447   4.678  1.00  0.00           C  
ATOM      8  HB2 CYS A   1      12.548 -13.435   5.008  1.00  0.00           H  
ATOM      9  HB3 CYS A   1      11.140 -12.494   4.465  1.00  0.00           H  
ATOM     10  SG  CYS A   1      13.095 -12.047   3.142  1.00  0.00           S  
ATOM     11  HG  CYS A   1      12.483 -10.897   2.819  1.00  0.00           H  
ATOM     12  C   CYS A   1      12.072 -10.001   5.312  1.00  0.00           C  
ATOM     13  O   CYS A   1      10.945  -9.608   5.591  1.00  0.00           O  
ATOM     14  N   ASP A   2      12.962  -9.287   4.642  1.00  0.00           N  
ATOM     15  H   ASP A   2      13.925  -9.623   4.574  1.00  0.00           H  
ATOM     16  CA  ASP A   2      12.785  -7.948   4.098  1.00  0.00           C  
ATOM     17  HA  ASP A   2      12.635  -7.249   4.919  1.00  0.00           H  
ATOM     18  CB  ASP A   2      14.081  -7.536   3.367  1.00  0.00           C  
ATOM     19  HB2 ASP A   2      14.196  -8.170   2.487  1.00  0.00           H  
ATOM     20  HB3 ASP A   2      13.968  -6.508   3.017  1.00  0.00           H  
ATOM     21  CG  ASP A   2      15.374  -7.665   4.197  1.00  0.00           C  
ATOM     22  OD1 ASP A   2      15.536  -8.683   4.916  1.00  0.00           O  
ATOM     23  OD2 ASP A   2      16.192  -6.728   4.094  1.00  0.00           O  
ATOM     24  C   ASP A   2      11.573  -7.872   3.156  1.00  0.00           C  
ATOM     25  O   ASP A   2      11.595  -8.424   2.052  1.00  0.00           O  
ATOM     26  N   ILE A   3      10.518  -7.156   3.566  1.00  0.00           N  
ATOM     27  H   ILE A   3      10.511  -6.783   4.504  1.00  0.00           H  
ATOM     28  CA  ILE A   3       9.319  -6.972   2.737  1.00  0.00           C  
ATOM     29  HA  ILE A   3       8.956  -7.969   2.484  1.00  0.00           H  
ATOM     30  CB  ILE A   3       8.210  -6.266   3.557  1.00  0.00           C  
ATOM     31  HB  ILE A   3       8.077  -6.831   4.482  1.00  0.00           H  
ATOM     32  CG2 ILE A   3       8.591  -4.825   3.947  1.00  0.00           C  
ATOM     33 HG21 ILE A   3       8.650  -4.192   3.063  1.00  0.00           H  
ATOM     34 HG22 ILE A   3       7.831  -4.417   4.617  1.00  0.00           H  
ATOM     35 HG23 ILE A   3       9.545  -4.806   4.472  1.00  0.00           H  
ATOM     36  CG1 ILE A   3       6.841  -6.224   2.847  1.00  0.00           C  
ATOM     37 HG12 ILE A   3       6.122  -5.770   3.530  1.00  0.00           H  
ATOM     38 HG13 ILE A   3       6.898  -5.603   1.951  1.00  0.00           H  
ATOM     39  CD1 ILE A   3       6.297  -7.604   2.460  1.00  0.00           C  
ATOM     40 HD11 ILE A   3       6.401  -8.294   3.296  1.00  0.00           H  
ATOM     41 HD12 ILE A   3       5.246  -7.519   2.192  1.00  0.00           H  
ATOM     42 HD13 ILE A   3       6.843  -7.991   1.605  1.00  0.00           H  
ATOM     43  C   ILE A   3       9.649  -6.277   1.404  1.00  0.00           C  
ATOM     44  O   ILE A   3       9.070  -6.619   0.379  1.00  0.00           O  
ATOM     45  N   THR A   4      10.658  -5.402   1.371  1.00  0.00           N  
ATOM     46  H   THR A   4      11.086  -5.143   2.248  1.00  0.00           H  
ATOM     47  CA  THR A   4      11.127  -4.679   0.173  1.00  0.00           C  
ATOM     48  HA  THR A   4      10.342  -4.004  -0.162  1.00  0.00           H  
ATOM     49  CB  THR A   4      12.364  -3.842   0.548  1.00  0.00           C  
ATOM     50  HB  THR A   4      13.176  -4.514   0.827  1.00  0.00           H  
ATOM     51  CG2 THR A   4      12.855  -2.917  -0.566  1.00  0.00           C  
ATOM     52 HG21 THR A   4      13.208  -3.500  -1.417  1.00  0.00           H  
ATOM     53 HG22 THR A   4      12.046  -2.262  -0.884  1.00  0.00           H  
ATOM     54 HG23 THR A   4      13.682  -2.311  -0.195  1.00  0.00           H  
ATOM     55  OG1 THR A   4      12.049  -3.042   1.664  1.00  0.00           O  
ATOM     56  HG1 THR A   4      11.340  -2.436   1.379  1.00  0.00           H  
ATOM     57  C   THR A   4      11.458  -5.599  -1.006  1.00  0.00           C  
ATOM     58  O   THR A   4      11.120  -5.283  -2.146  1.00  0.00           O  
ATOM     59  N   LEU A   5      12.053  -6.766  -0.739  1.00  0.00           N  
ATOM     60  H   LEU A   5      12.233  -7.002   0.230  1.00  0.00           H  
ATOM     61  CA  LEU A   5      12.378  -7.768  -1.758  1.00  0.00           C  
ATOM     62  HA  LEU A   5      12.899  -7.275  -2.578  1.00  0.00           H  
ATOM     63  CB  LEU A   5      13.336  -8.781  -1.104  1.00  0.00           C  
ATOM     64  HB2 LEU A   5      14.219  -8.241  -0.750  1.00  0.00           H  
ATOM     65  HB3 LEU A   5      12.843  -9.211  -0.231  1.00  0.00           H  
ATOM     66  CG  LEU A   5      13.797  -9.941  -2.001  1.00  0.00           C  
ATOM     67  HG  LEU A   5      12.936 -10.531  -2.312  1.00  0.00           H  
ATOM     68  CD1 LEU A   5      14.545  -9.469  -3.247  1.00  0.00           C  
ATOM     69 HD11 LEU A   5      14.879 -10.330  -3.824  1.00  0.00           H  
ATOM     70 HD12 LEU A   5      15.407  -8.863  -2.971  1.00  0.00           H  
ATOM     71 HD13 LEU A   5      13.879  -8.881  -3.877  1.00  0.00           H  
ATOM     72  CD2 LEU A   5      14.738 -10.832  -1.194  1.00  0.00           C  
ATOM     73 HD21 LEU A   5      15.600 -10.263  -0.844  1.00  0.00           H  
ATOM     74 HD22 LEU A   5      15.087 -11.649  -1.815  1.00  0.00           H  
ATOM     75 HD23 LEU A   5      14.215 -11.245  -0.331  1.00  0.00           H  
ATOM     76  C   LEU A   5      11.116  -8.424  -2.348  1.00  0.00           C  
ATOM     77  O   LEU A   5      11.011  -8.627  -3.558  1.00  0.00           O  
ATOM     78  N   GLN A   6      10.110  -8.693  -1.513  1.00  0.00           N  
ATOM     79  H   GLN A   6      10.206  -8.416  -0.545  1.00  0.00           H  
ATOM     80  CA  GLN A   6       8.804  -9.192  -1.962  1.00  0.00           C  
ATOM     81  HA  GLN A   6       8.966 -10.000  -2.677  1.00  0.00           H  
ATOM     82  CB  GLN A   6       8.084  -9.776  -0.739  1.00  0.00           C  
ATOM     83  HB2 GLN A   6       8.726 -10.546  -0.322  1.00  0.00           H  
ATOM     84  HB3 GLN A   6       7.961  -9.008   0.018  1.00  0.00           H  
ATOM     85  CG  GLN A   6       6.711 -10.381  -1.066  1.00  0.00           C  
ATOM     86  HG2 GLN A   6       5.972  -9.580  -1.121  1.00  0.00           H  
ATOM     87  HG3 GLN A   6       6.751 -10.872  -2.039  1.00  0.00           H  
ATOM     88  CD  GLN A   6       6.272 -11.430  -0.048  1.00  0.00           C  
ATOM     89  OE1 GLN A   6       7.011 -12.317   0.351  1.00  0.00           O  
ATOM     90  NE2 GLN A   6       5.027 -11.426   0.369  1.00  0.00           N  
ATOM     91 HE21 GLN A   6       4.777 -12.156   1.012  1.00  0.00           H  
ATOM     92 HE22 GLN A   6       4.362 -10.752   0.023  1.00  0.00           H  
ATOM     93  C   GLN A   6       7.979  -8.104  -2.678  1.00  0.00           C  
ATOM     94  O   GLN A   6       7.289  -8.387  -3.660  1.00  0.00           O  
ATOM     95  N   GLU A   7       8.091  -6.853  -2.237  1.00  0.00           N  
ATOM     96  H   GLU A   7       8.623  -6.701  -1.382  1.00  0.00           H  
ATOM     97  CA  GLU A   7       7.467  -5.685  -2.853  1.00  0.00           C  
ATOM     98  HA  GLU A   7       6.403  -5.883  -2.989  1.00  0.00           H  
ATOM     99  CB  GLU A   7       7.610  -4.508  -1.882  1.00  0.00           C  
ATOM    100  HB2 GLU A   7       7.222  -4.815  -0.908  1.00  0.00           H  
ATOM    101  HB3 GLU A   7       8.663  -4.254  -1.766  1.00  0.00           H  
ATOM    102  CG  GLU A   7       6.846  -3.263  -2.336  1.00  0.00           C  
ATOM    103  HG2 GLU A   7       7.323  -2.842  -3.224  1.00  0.00           H  
ATOM    104  HG3 GLU A   7       5.823  -3.539  -2.593  1.00  0.00           H  
ATOM    105  CD  GLU A   7       6.839  -2.236  -1.206  1.00  0.00           C  
ATOM    106  OE1 GLU A   7       5.851  -2.183  -0.440  1.00  0.00           O  
ATOM    107  OE2 GLU A   7       7.862  -1.529  -1.042  1.00  0.00           O  
ATOM    108  C   GLU A   7       8.061  -5.368  -4.231  1.00  0.00           C  
ATOM    109  O   GLU A   7       7.311  -5.039  -5.148  1.00  0.00           O  
ATOM    110  N   ILE A   8       9.371  -5.553  -4.436  1.00  0.00           N  
ATOM    111  H   ILE A   8       9.962  -5.767  -3.634  1.00  0.00           H  
ATOM    112  CA  ILE A   8       9.995  -5.509  -5.768  1.00  0.00           C  
ATOM    113  HA  ILE A   8       9.782  -4.544  -6.231  1.00  0.00           H  
ATOM    114  CB  ILE A   8      11.534  -5.659  -5.661  1.00  0.00           C  
ATOM    115  HB  ILE A   8      11.754  -6.457  -4.950  1.00  0.00           H  
ATOM    116  CG2 ILE A   8      12.172  -6.036  -7.010  1.00  0.00           C  
ATOM    117 HG21 ILE A   8      13.257  -6.022  -6.934  1.00  0.00           H  
ATOM    118 HG22 ILE A   8      11.887  -7.049  -7.290  1.00  0.00           H  
ATOM    119 HG23 ILE A   8      11.862  -5.341  -7.788  1.00  0.00           H  
ATOM    120  CG1 ILE A   8      12.155  -4.343  -5.141  1.00  0.00           C  
ATOM    121 HG12 ILE A   8      12.184  -3.602  -5.942  1.00  0.00           H  
ATOM    122 HG13 ILE A   8      11.531  -3.943  -4.342  1.00  0.00           H  
ATOM    123  CD1 ILE A   8      13.567  -4.530  -4.570  1.00  0.00           C  
ATOM    124 HD11 ILE A   8      14.263  -4.849  -5.345  1.00  0.00           H  
ATOM    125 HD12 ILE A   8      13.547  -5.272  -3.772  1.00  0.00           H  
ATOM    126 HD13 ILE A   8      13.924  -3.588  -4.160  1.00  0.00           H  
ATOM    127  C   ILE A   8       9.366  -6.578  -6.672  1.00  0.00           C  
ATOM    128  O   ILE A   8       8.928  -6.265  -7.779  1.00  0.00           O  
ATOM    129  N   ILE A   9       9.245  -7.827  -6.202  1.00  0.00           N  
ATOM    130  H   ILE A   9       9.611  -8.028  -5.276  1.00  0.00           H  
ATOM    131  CA  ILE A   9       8.655  -8.932  -6.987  1.00  0.00           C  
ATOM    132  HA  ILE A   9       9.181  -8.995  -7.936  1.00  0.00           H  
ATOM    133  CB  ILE A   9       8.862 -10.282  -6.258  1.00  0.00           C  
ATOM    134  HB  ILE A   9       8.528 -10.175  -5.225  1.00  0.00           H  
ATOM    135  CG2 ILE A   9       8.051 -11.422  -6.908  1.00  0.00           C  
ATOM    136 HG21 ILE A   9       6.982 -11.229  -6.810  1.00  0.00           H  
ATOM    137 HG22 ILE A   9       8.303 -11.505  -7.967  1.00  0.00           H  
ATOM    138 HG23 ILE A   9       8.259 -12.371  -6.414  1.00  0.00           H  
ATOM    139  CG1 ILE A   9      10.364 -10.652  -6.264  1.00  0.00           C  
ATOM    140 HG12 ILE A   9      10.655 -10.991  -7.260  1.00  0.00           H  
ATOM    141 HG13 ILE A   9      10.959  -9.770  -6.029  1.00  0.00           H  
ATOM    142  CD1 ILE A   9      10.737 -11.726  -5.236  1.00  0.00           C  
ATOM    143 HD11 ILE A   9      10.275 -12.681  -5.482  1.00  0.00           H  
ATOM    144 HD12 ILE A   9      11.818 -11.853  -5.240  1.00  0.00           H  
ATOM    145 HD13 ILE A   9      10.427 -11.414  -4.239  1.00  0.00           H  
ATOM    146  C   ILE A   9       7.184  -8.645  -7.336  1.00  0.00           C  
ATOM    147  O   ILE A   9       6.759  -8.850  -8.476  1.00  0.00           O  
ATOM    148  N   LYS A  10       6.404  -8.096  -6.401  1.00  0.00           N  
ATOM    149  H   LYS A  10       6.787  -7.977  -5.465  1.00  0.00           H  
ATOM    150  CA  LYS A  10       5.046  -7.607  -6.693  1.00  0.00           C  
ATOM    151  HA  LYS A  10       4.502  -8.417  -7.178  1.00  0.00           H  
ATOM    152  CB  LYS A  10       4.332  -7.268  -5.378  1.00  0.00           C  
ATOM    153  HB2 LYS A  10       4.246  -8.175  -4.781  1.00  0.00           H  
ATOM    154  HB3 LYS A  10       4.940  -6.557  -4.816  1.00  0.00           H  
ATOM    155  CG  LYS A  10       2.933  -6.656  -5.542  1.00  0.00           C  
ATOM    156  HG2 LYS A  10       2.511  -6.567  -4.542  1.00  0.00           H  
ATOM    157  HG3 LYS A  10       3.041  -5.654  -5.958  1.00  0.00           H  
ATOM    158  CD  LYS A  10       1.931  -7.436  -6.411  1.00  0.00           C  
ATOM    159  HD2 LYS A  10       2.305  -7.538  -7.430  1.00  0.00           H  
ATOM    160  HD3 LYS A  10       1.759  -8.424  -5.979  1.00  0.00           H  
ATOM    161  CE  LYS A  10       0.619  -6.644  -6.432  1.00  0.00           C  
ATOM    162  HE2 LYS A  10       0.232  -6.601  -5.410  1.00  0.00           H  
ATOM    163  HE3 LYS A  10       0.829  -5.619  -6.752  1.00  0.00           H  
ATOM    164  NZ  LYS A  10      -0.405  -7.228  -7.325  1.00  0.00           N  
ATOM    165  HZ1 LYS A  10      -0.673  -8.166  -7.033  1.00  0.00           H  
ATOM    166  HZ2 LYS A  10      -1.265  -6.677  -7.330  1.00  0.00           H  
ATOM    167  HZ3 LYS A  10      -0.097  -7.254  -8.283  1.00  0.00           H  
ATOM    168  C   LYS A  10       5.053  -6.440  -7.694  1.00  0.00           C  
ATOM    169  O   LYS A  10       4.303  -6.495  -8.661  1.00  0.00           O  
ATOM    170  N   THR A  11       5.933  -5.446  -7.538  1.00  0.00           N  
ATOM    171  H   THR A  11       6.490  -5.440  -6.692  1.00  0.00           H  
ATOM    172  CA  THR A  11       6.084  -4.312  -8.472  1.00  0.00           C  
ATOM    173  HA  THR A  11       5.134  -3.781  -8.520  1.00  0.00           H  
ATOM    174  CB  THR A  11       7.162  -3.316  -8.012  1.00  0.00           C  
ATOM    175  HB  THR A  11       8.138  -3.796  -8.023  1.00  0.00           H  
ATOM    176  CG2 THR A  11       7.214  -2.059  -8.878  1.00  0.00           C  
ATOM    177 HG21 THR A  11       7.599  -2.292  -9.870  1.00  0.00           H  
ATOM    178 HG22 THR A  11       6.215  -1.634  -8.973  1.00  0.00           H  
ATOM    179 HG23 THR A  11       7.871  -1.322  -8.415  1.00  0.00           H  
ATOM    180  OG1 THR A  11       6.903  -2.848  -6.713  1.00  0.00           O  
ATOM    181  HG1 THR A  11       7.049  -3.587  -6.091  1.00  0.00           H  
ATOM    182  C   THR A  11       6.430  -4.764  -9.888  1.00  0.00           C  
ATOM    183  O   THR A  11       5.910  -4.200 -10.844  1.00  0.00           O  
ATOM    184  N   LEU A  12       7.270  -5.790 -10.051  1.00  0.00           N  
ATOM    185  H   LEU A  12       7.708  -6.195  -9.229  1.00  0.00           H  
ATOM    186  CA  LEU A  12       7.616  -6.337 -11.364  1.00  0.00           C  
ATOM    187  HA  LEU A  12       7.951  -5.525 -12.007  1.00  0.00           H  
ATOM    188  CB  LEU A  12       8.774  -7.345 -11.210  1.00  0.00           C  
ATOM    189  HB2 LEU A  12       8.490  -8.082 -10.457  1.00  0.00           H  
ATOM    190  HB3 LEU A  12       8.915  -7.867 -12.156  1.00  0.00           H  
ATOM    191  CG  LEU A  12      10.118  -6.696 -10.808  1.00  0.00           C  
ATOM    192  HG  LEU A  12       9.952  -5.897 -10.087  1.00  0.00           H  
ATOM    193  CD1 LEU A  12      11.053  -7.723 -10.173  1.00  0.00           C  
ATOM    194 HD11 LEU A  12      10.623  -8.087  -9.244  1.00  0.00           H  
ATOM    195 HD12 LEU A  12      11.196  -8.545 -10.864  1.00  0.00           H  
ATOM    196 HD13 LEU A  12      12.017  -7.262  -9.956  1.00  0.00           H  
ATOM    197  CD2 LEU A  12      10.830  -6.094 -12.019  1.00  0.00           C  
ATOM    198 HD21 LEU A  12      10.174  -5.367 -12.492  1.00  0.00           H  
ATOM    199 HD22 LEU A  12      11.735  -5.584 -11.692  1.00  0.00           H  
ATOM    200 HD23 LEU A  12      11.086  -6.870 -12.742  1.00  0.00           H  
ATOM    201  C   LEU A  12       6.373  -6.934 -12.051  1.00  0.00           C  
ATOM    202  O   LEU A  12       6.124  -6.651 -13.221  1.00  0.00           O  
ATOM    203  N   ASN A  13       5.529  -7.669 -11.318  1.00  0.00           N  
ATOM    204  H   ASN A  13       5.774  -7.884 -10.358  1.00  0.00           H  
ATOM    205  CA  ASN A  13       4.227  -8.110 -11.840  1.00  0.00           C  
ATOM    206  HA  ASN A  13       4.385  -8.592 -12.808  1.00  0.00           H  
ATOM    207  CB  ASN A  13       3.603  -9.130 -10.876  1.00  0.00           C  
ATOM    208  HB2 ASN A  13       3.634  -8.748  -9.856  1.00  0.00           H  
ATOM    209  HB3 ASN A  13       2.559  -9.259 -11.158  1.00  0.00           H  
ATOM    210  CG  ASN A  13       4.251 -10.503 -10.915  1.00  0.00           C  
ATOM    211  OD1 ASN A  13       5.302 -10.749 -11.481  1.00  0.00           O  
ATOM    212  ND2 ASN A  13       3.590 -11.483 -10.345  1.00  0.00           N  
ATOM    213 HD21 ASN A  13       4.002 -12.395 -10.393  1.00  0.00           H  
ATOM    214 HD22 ASN A  13       2.675 -11.310  -9.971  1.00  0.00           H  
ATOM    215  C   ASN A  13       3.251  -6.942 -12.093  1.00  0.00           C  
ATOM    216  O   ASN A  13       2.517  -6.964 -13.080  1.00  0.00           O  
ATOM    217  N   SER A  14       3.227  -5.923 -11.225  1.00  0.00           N  
ATOM    218  H   SER A  14       3.784  -5.994 -10.380  1.00  0.00           H  
ATOM    219  CA  SER A  14       2.396  -4.714 -11.390  1.00  0.00           C  
ATOM    220  HA  SER A  14       1.359  -5.020 -11.547  1.00  0.00           H  
ATOM    221  CB  SER A  14       2.438  -3.845 -10.124  1.00  0.00           C  
ATOM    222  HB2 SER A  14       3.463  -3.549  -9.910  1.00  0.00           H  
ATOM    223  HB3 SER A  14       1.850  -2.943 -10.292  1.00  0.00           H  
ATOM    224  OG  SER A  14       1.900  -4.561  -9.022  1.00  0.00           O  
ATOM    225  HG  SER A  14       1.314  -3.955  -8.521  1.00  0.00           H  
ATOM    226  C   SER A  14       2.794  -3.867 -12.602  1.00  0.00           C  
ATOM    227  O   SER A  14       1.954  -3.126 -13.111  1.00  0.00           O  
ATOM    228  N   LEU A  15       4.035  -3.983 -13.095  1.00  0.00           N  
ATOM    229  H   LEU A  15       4.711  -4.519 -12.563  1.00  0.00           H  
ATOM    230  CA  LEU A  15       4.434  -3.493 -14.418  1.00  0.00           C  
ATOM    231  HA  LEU A  15       4.019  -2.497 -14.566  1.00  0.00           H  
ATOM    232  CB  LEU A  15       5.972  -3.407 -14.503  1.00  0.00           C  
ATOM    233  HB2 LEU A  15       6.387  -4.377 -14.236  1.00  0.00           H  
ATOM    234  HB3 LEU A  15       6.262  -3.206 -15.535  1.00  0.00           H  
ATOM    235  CG  LEU A  15       6.602  -2.333 -13.594  1.00  0.00           C  
ATOM    236  HG  LEU A  15       6.144  -2.360 -12.608  1.00  0.00           H  
ATOM    237  CD1 LEU A  15       8.104  -2.564 -13.430  1.00  0.00           C  
ATOM    238 HD11 LEU A  15       8.507  -1.842 -12.721  1.00  0.00           H  
ATOM    239 HD12 LEU A  15       8.280  -3.567 -13.048  1.00  0.00           H  
ATOM    240 HD13 LEU A  15       8.609  -2.451 -14.389  1.00  0.00           H  
ATOM    241  CD2 LEU A  15       6.427  -0.931 -14.172  1.00  0.00           C  
ATOM    242 HD21 LEU A  15       6.893  -0.204 -13.511  1.00  0.00           H  
ATOM    243 HD22 LEU A  15       6.902  -0.873 -15.151  1.00  0.00           H  
ATOM    244 HD23 LEU A  15       5.370  -0.697 -14.266  1.00  0.00           H  
ATOM    245  C   LEU A  15       3.844  -4.385 -15.528  1.00  0.00           C  
ATOM    246  O   LEU A  15       3.155  -3.871 -16.406  1.00  0.00           O  
ATOM    247  N   THR A  16       4.029  -5.711 -15.461  1.00  0.00           N  
ATOM    248  H   THR A  16       4.634  -6.079 -14.731  1.00  0.00           H  
ATOM    249  CA  THR A  16       3.501  -6.666 -16.464  1.00  0.00           C  
ATOM    250  HA  THR A  16       3.930  -6.414 -17.435  1.00  0.00           H  
ATOM    251  CB  THR A  16       3.918  -8.106 -16.111  1.00  0.00           C  
ATOM    252  HB  THR A  16       3.429  -8.396 -15.180  1.00  0.00           H  
ATOM    253  CG2 THR A  16       3.561  -9.131 -17.187  1.00  0.00           C  
ATOM    254 HG21 THR A  16       3.986 -10.100 -16.929  1.00  0.00           H  
ATOM    255 HG22 THR A  16       2.482  -9.238 -17.265  1.00  0.00           H  
ATOM    256 HG23 THR A  16       3.966  -8.808 -18.149  1.00  0.00           H  
ATOM    257  OG1 THR A  16       5.311  -8.215 -15.932  1.00  0.00           O  
ATOM    258  HG1 THR A  16       5.719  -8.046 -16.794  1.00  0.00           H  
ATOM    259  C   THR A  16       1.969  -6.617 -16.611  1.00  0.00           C  
ATOM    260  O   THR A  16       1.428  -6.914 -17.682  1.00  0.00           O  
ATOM    261  N   GLU A  17       1.227  -6.261 -15.559  1.00  0.00           N  
ATOM    262  H   GLU A  17       1.688  -6.160 -14.659  1.00  0.00           H  
ATOM    263  CA  GLU A  17      -0.230  -6.072 -15.631  1.00  0.00           C  
ATOM    264  HA  GLU A  17      -0.658  -6.945 -16.116  1.00  0.00           H  
ATOM    265  CB  GLU A  17      -0.853  -5.994 -14.221  1.00  0.00           C  
ATOM    266  HB2 GLU A  17      -0.681  -6.955 -13.732  1.00  0.00           H  
ATOM    267  HB3 GLU A  17      -0.320  -5.236 -13.639  1.00  0.00           H  
ATOM    268  CG  GLU A  17      -2.370  -5.680 -14.146  1.00  0.00           C  
ATOM    269  HG2 GLU A  17      -2.725  -5.957 -13.151  1.00  0.00           H  
ATOM    270  HG3 GLU A  17      -2.481  -4.596 -14.234  1.00  0.00           H  
ATOM    271  CD  GLU A  17      -3.260  -6.360 -15.213  1.00  0.00           C  
ATOM    272  OE1 GLU A  17      -4.241  -5.695 -15.648  1.00  0.00           O  
ATOM    273  OE2 GLU A  17      -2.938  -7.510 -15.609  1.00  0.00           O  
ATOM    274  C   GLU A  17      -0.636  -4.873 -16.497  1.00  0.00           C  
ATOM    275  O   GLU A  17      -1.696  -4.918 -17.105  1.00  0.00           O  
ATOM    276  N   GLN A  18       0.181  -3.826 -16.668  1.00  0.00           N  
ATOM    277  H   GLN A  18       1.102  -3.827 -16.237  1.00  0.00           H  
ATOM    278  CA  GLN A  18      -0.251  -2.643 -17.431  1.00  0.00           C  
ATOM    279  HA  GLN A  18      -1.217  -2.338 -17.031  1.00  0.00           H  
ATOM    280  CB  GLN A  18       0.714  -1.466 -17.201  1.00  0.00           C  
ATOM    281  HB2 GLN A  18       1.688  -1.707 -17.630  1.00  0.00           H  
ATOM    282  HB3 GLN A  18       0.326  -0.592 -17.723  1.00  0.00           H  
ATOM    283  CG  GLN A  18       0.904  -1.100 -15.717  1.00  0.00           C  
ATOM    284  HG2 GLN A  18       1.539  -1.855 -15.259  1.00  0.00           H  
ATOM    285  HG3 GLN A  18       1.437  -0.152 -15.655  1.00  0.00           H  
ATOM    286  CD  GLN A  18      -0.391  -0.972 -14.903  1.00  0.00           C  
ATOM    287  OE1 GLN A  18      -1.384  -0.409 -15.346  1.00  0.00           O  
ATOM    288  NE2 GLN A  18      -0.399  -1.460 -13.678  1.00  0.00           N  
ATOM    289 HE21 GLN A  18      -1.192  -1.257 -13.067  1.00  0.00           H  
ATOM    290 HE22 GLN A  18       0.418  -1.954 -13.336  1.00  0.00           H  
ATOM    291  C   GLN A  18      -0.500  -2.913 -18.933  1.00  0.00           C  
ATOM    292  O   GLN A  18      -1.311  -2.210 -19.536  1.00  0.00           O  
ATOM    293  N   LYS A  19       0.107  -3.954 -19.534  1.00  0.00           N  
ATOM    294  H   LYS A  19       0.723  -4.513 -18.955  1.00  0.00           H  
ATOM    295  CA  LYS A  19      -0.065  -4.349 -20.962  1.00  0.00           C  
ATOM    296  HA  LYS A  19       0.687  -5.110 -21.176  1.00  0.00           H  
ATOM    297  CB  LYS A  19      -1.458  -4.971 -21.241  1.00  0.00           C  
ATOM    298  HB2 LYS A  19      -2.193  -4.166 -21.275  1.00  0.00           H  
ATOM    299  HB3 LYS A  19      -1.434  -5.429 -22.232  1.00  0.00           H  
ATOM    300  CG  LYS A  19      -1.992  -6.023 -20.265  1.00  0.00           C  
ATOM    301  HG2 LYS A  19      -2.195  -5.538 -19.321  1.00  0.00           H  
ATOM    302  HG3 LYS A  19      -2.944  -6.400 -20.641  1.00  0.00           H  
ATOM    303  CD  LYS A  19      -1.046  -7.205 -20.049  1.00  0.00           C  
ATOM    304  HD2 LYS A  19      -1.011  -7.810 -20.957  1.00  0.00           H  
ATOM    305  HD3 LYS A  19      -0.042  -6.840 -19.829  1.00  0.00           H  
ATOM    306  CE  LYS A  19      -1.542  -8.040 -18.867  1.00  0.00           C  
ATOM    307  HE2 LYS A  19      -1.682  -7.383 -18.000  1.00  0.00           H  
ATOM    308  HE3 LYS A  19      -2.516  -8.474 -19.113  1.00  0.00           H  
ATOM    309  NZ  LYS A  19      -0.553  -9.088 -18.539  1.00  0.00           N  
ATOM    310  HZ1 LYS A  19      -0.885  -9.641 -17.759  1.00  0.00           H  
ATOM    311  HZ2 LYS A  19      -0.393  -9.678 -19.344  1.00  0.00           H  
ATOM    312  HZ3 LYS A  19       0.323  -8.633 -18.287  1.00  0.00           H  
ATOM    313  C   LYS A  19       0.211  -3.227 -21.985  1.00  0.00           C  
ATOM    314  O   LYS A  19      -0.332  -3.242 -23.089  1.00  0.00           O  
ATOM    315  N   THR A  20       0.989  -2.216 -21.608  1.00  0.00           N  
ATOM    316  H   THR A  20       1.470  -2.297 -20.725  1.00  0.00           H  
ATOM    317  CA  THR A  20       1.275  -1.054 -22.460  1.00  0.00           C  
ATOM    318  HA  THR A  20       0.443  -0.929 -23.155  1.00  0.00           H  
ATOM    319  CB  THR A  20       1.336   0.237 -21.629  1.00  0.00           C  
ATOM    320  HB  THR A  20       0.368   0.387 -21.148  1.00  0.00           H  
ATOM    321  CG2 THR A  20       2.412   0.245 -20.541  1.00  0.00           C  
ATOM    322 HG21 THR A  20       2.369   1.183 -19.992  1.00  0.00           H  
ATOM    323 HG22 THR A  20       2.249  -0.571 -19.839  1.00  0.00           H  
ATOM    324 HG23 THR A  20       3.401   0.142 -20.983  1.00  0.00           H  
ATOM    325  OG1 THR A  20       1.575   1.322 -22.494  1.00  0.00           O  
ATOM    326  HG1 THR A  20       0.736   1.569 -22.903  1.00  0.00           H  
ATOM    327  C   THR A  20       2.540  -1.277 -23.295  1.00  0.00           C  
ATOM    328  O   THR A  20       3.556  -1.722 -22.767  1.00  0.00           O  
ATOM    329  N   LEU A  21       2.499  -0.914 -24.585  1.00  0.00           N  
ATOM    330  H   LEU A  21       1.628  -0.540 -24.927  1.00  0.00           H  
ATOM    331  CA  LEU A  21       3.576  -1.104 -25.579  1.00  0.00           C  
ATOM    332  HA  LEU A  21       3.763  -2.174 -25.705  1.00  0.00           H  
ATOM    333  CB  LEU A  21       3.107  -0.507 -26.922  1.00  0.00           C  
ATOM    334  HB2 LEU A  21       2.851   0.539 -26.748  1.00  0.00           H  
ATOM    335  HB3 LEU A  21       3.939  -0.526 -27.630  1.00  0.00           H  
ATOM    336  CG  LEU A  21       1.905  -1.213 -27.578  1.00  0.00           C  
ATOM    337  HG  LEU A  21       1.121  -1.385 -26.840  1.00  0.00           H  
ATOM    338  CD1 LEU A  21       1.335  -0.304 -28.668  1.00  0.00           C  
ATOM    339 HD11 LEU A  21       0.482  -0.789 -29.142  1.00  0.00           H  
ATOM    340 HD12 LEU A  21       1.005   0.638 -28.231  1.00  0.00           H  
ATOM    341 HD13 LEU A  21       2.099  -0.107 -29.422  1.00  0.00           H  
ATOM    342  CD2 LEU A  21       2.293  -2.546 -28.220  1.00  0.00           C  
ATOM    343 HD21 LEU A  21       3.094  -2.399 -28.946  1.00  0.00           H  
ATOM    344 HD22 LEU A  21       1.432  -2.989 -28.720  1.00  0.00           H  
ATOM    345 HD23 LEU A  21       2.642  -3.240 -27.455  1.00  0.00           H  
ATOM    346  C   LEU A  21       4.933  -0.473 -25.203  1.00  0.00           C  
ATOM    347  O   LEU A  21       5.944  -0.746 -25.843  1.00  0.00           O  
ATOM    348  N   CYS A  22       4.970   0.362 -24.162  1.00  0.00           N  
ATOM    349  H   CYS A  22       4.106   0.512 -23.665  1.00  0.00           H  
ATOM    350  CA  CYS A  22       6.188   0.956 -23.617  1.00  0.00           C  
ATOM    351  HA  CYS A  22       6.655   1.546 -24.402  1.00  0.00           H  
ATOM    352  CB  CYS A  22       5.739   1.908 -22.496  1.00  0.00           C  
ATOM    353  HB2 CYS A  22       4.934   2.550 -22.860  1.00  0.00           H  
ATOM    354  HB3 CYS A  22       5.357   1.314 -21.671  1.00  0.00           H  
ATOM    355  SG  CYS A  22       7.094   2.957 -21.897  1.00  0.00           S  
ATOM    356  HG  CYS A  22       7.270   3.670 -23.021  1.00  0.00           H  
ATOM    357  C   CYS A  22       7.231  -0.094 -23.159  1.00  0.00           C  
ATOM    358  O   CYS A  22       8.422   0.207 -23.156  1.00  0.00           O  
ATOM    359  N   THR A  23       6.843  -1.334 -22.832  1.00  0.00           N  
ATOM    360  H   THR A  23       5.862  -1.592 -22.881  1.00  0.00           H  
ATOM    361  CA  THR A  23       7.799  -2.384 -22.424  1.00  0.00           C  
ATOM    362  HA  THR A  23       8.533  -1.925 -21.770  1.00  0.00           H  
ATOM    363  CB  THR A  23       7.119  -3.476 -21.597  1.00  0.00           C  
ATOM    364  HB  THR A  23       7.889  -4.176 -21.273  1.00  0.00           H  
ATOM    365  CG2 THR A  23       6.431  -2.925 -20.346  1.00  0.00           C  
ATOM    366 HG21 THR A  23       7.148  -2.354 -19.758  1.00  0.00           H  
ATOM    367 HG22 THR A  23       6.062  -3.760 -19.750  1.00  0.00           H  
ATOM    368 HG23 THR A  23       5.592  -2.291 -20.628  1.00  0.00           H  
ATOM    369  OG1 THR A  23       6.165  -4.165 -22.357  1.00  0.00           O  
ATOM    370  HG1 THR A  23       6.098  -5.046 -21.912  1.00  0.00           H  
ATOM    371  C   THR A  23       8.599  -3.004 -23.583  1.00  0.00           C  
ATOM    372  O   THR A  23       9.677  -3.555 -23.357  1.00  0.00           O  
ATOM    373  N   GLU A  24       8.161  -2.825 -24.833  1.00  0.00           N  
ATOM    374  H   GLU A  24       7.249  -2.415 -24.974  1.00  0.00           H  
ATOM    375  CA  GLU A  24       8.958  -3.144 -26.031  1.00  0.00           C  
ATOM    376  HA  GLU A  24       9.390  -4.139 -25.927  1.00  0.00           H  
ATOM    377  CB  GLU A  24       8.058  -3.108 -27.283  1.00  0.00           C  
ATOM    378  HB2 GLU A  24       7.594  -2.123 -27.349  1.00  0.00           H  
ATOM    379  HB3 GLU A  24       8.672  -3.225 -28.178  1.00  0.00           H  
ATOM    380  CG  GLU A  24       6.946  -4.171 -27.314  1.00  0.00           C  
ATOM    381  HG2 GLU A  24       6.360  -4.114 -26.394  1.00  0.00           H  
ATOM    382  HG3 GLU A  24       6.276  -3.917 -28.140  1.00  0.00           H  
ATOM    383  CD  GLU A  24       7.460  -5.606 -27.523  1.00  0.00           C  
ATOM    384  OE1 GLU A  24       6.603  -6.469 -27.818  1.00  0.00           O  
ATOM    385  OE2 GLU A  24       8.690  -5.835 -27.423  1.00  0.00           O  
ATOM    386  C   GLU A  24      10.126  -2.165 -26.242  1.00  0.00           C  
ATOM    387  O   GLU A  24      11.063  -2.442 -26.990  1.00  0.00           O  
ATOM    388  N   LEU A  25      10.081  -0.988 -25.609  1.00  0.00           N  
ATOM    389  H   LEU A  25       9.348  -0.836 -24.928  1.00  0.00           H  
ATOM    390  CA  LEU A  25      11.067   0.062 -25.823  1.00  0.00           C  
ATOM    391  HA  LEU A  25      11.246   0.119 -26.897  1.00  0.00           H  
ATOM    392  CB  LEU A  25      10.527   1.426 -25.362  1.00  0.00           C  
ATOM    393  HB2 LEU A  25      10.399   1.385 -24.281  1.00  0.00           H  
ATOM    394  HB3 LEU A  25      11.274   2.192 -25.579  1.00  0.00           H  
ATOM    395  CG  LEU A  25       9.186   1.828 -26.010  1.00  0.00           C  
ATOM    396  HG  LEU A  25       8.432   1.061 -25.828  1.00  0.00           H  
ATOM    397  CD1 LEU A  25       8.698   3.128 -25.382  1.00  0.00           C  
ATOM    398 HD11 LEU A  25       9.397   3.937 -25.573  1.00  0.00           H  
ATOM    399 HD12 LEU A  25       7.709   3.387 -25.763  1.00  0.00           H  
ATOM    400 HD13 LEU A  25       8.627   2.995 -24.305  1.00  0.00           H  
ATOM    401  CD2 LEU A  25       9.301   2.046 -27.523  1.00  0.00           C  
ATOM    402 HD21 LEU A  25       8.341   2.387 -27.909  1.00  0.00           H  
ATOM    403 HD22 LEU A  25      10.088   2.764 -27.744  1.00  0.00           H  
ATOM    404 HD23 LEU A  25       9.532   1.096 -28.006  1.00  0.00           H  
ATOM    405  C   LEU A  25      12.414  -0.289 -25.183  1.00  0.00           C  
ATOM    406  O   LEU A  25      12.508  -0.986 -24.169  1.00  0.00           O  
ATOM    407  N   THR A  26      13.475   0.217 -25.806  1.00  0.00           N  
ATOM    408  H   THR A  26      13.337   0.721 -26.666  1.00  0.00           H  
ATOM    409  CA  THR A  26      14.848  -0.177 -25.503  1.00  0.00           C  
ATOM    410  HA  THR A  26      14.869  -1.263 -25.508  1.00  0.00           H  
ATOM    411  CB  THR A  26      15.825   0.325 -26.581  1.00  0.00           C  
ATOM    412  HB  THR A  26      16.174   1.326 -26.327  1.00  0.00           H  
ATOM    413  CG2 THR A  26      17.027  -0.604 -26.741  1.00  0.00           C  
ATOM    414 HG21 THR A  26      17.706  -0.208 -27.497  1.00  0.00           H  
ATOM    415 HG22 THR A  26      17.574  -0.680 -25.800  1.00  0.00           H  
ATOM    416 HG23 THR A  26      16.693  -1.600 -27.038  1.00  0.00           H  
ATOM    417  OG1 THR A  26      15.203   0.382 -27.847  1.00  0.00           O  
ATOM    418  HG1 THR A  26      15.907   0.396 -28.497  1.00  0.00           H  
ATOM    419  C   THR A  26      15.309   0.313 -24.130  1.00  0.00           C  
ATOM    420  O   THR A  26      15.024   1.444 -23.723  1.00  0.00           O  
ATOM    421  N   VAL A  27      16.112  -0.517 -23.465  1.00  0.00           N  
ATOM    422  H   VAL A  27      16.252  -1.443 -23.860  1.00  0.00           H  
ATOM    423  CA  VAL A  27      16.903  -0.186 -22.279  1.00  0.00           C  
ATOM    424  HA  VAL A  27      17.014   0.898 -22.253  1.00  0.00           H  
ATOM    425  CB  VAL A  27      16.138  -0.599 -21.003  1.00  0.00           C  
ATOM    426  HB  VAL A  27      15.108  -0.256 -21.102  1.00  0.00           H  
ATOM    427  CG1 VAL A  27      16.104  -2.113 -20.764  1.00  0.00           C  
ATOM    428 HG11 VAL A  27      15.688  -2.617 -21.636  1.00  0.00           H  
ATOM    429 HG12 VAL A  27      17.108  -2.495 -20.575  1.00  0.00           H  
ATOM    430 HG13 VAL A  27      15.477  -2.329 -19.900  1.00  0.00           H  
ATOM    431  CG2 VAL A  27      16.721   0.080 -19.761  1.00  0.00           C  
ATOM    432 HG21 VAL A  27      16.767   1.160 -19.906  1.00  0.00           H  
ATOM    433 HG22 VAL A  27      17.718  -0.305 -19.548  1.00  0.00           H  
ATOM    434 HG23 VAL A  27      16.081  -0.124 -18.903  1.00  0.00           H  
ATOM    435  C   VAL A  27      18.313  -0.787 -22.400  1.00  0.00           C  
ATOM    436  O   VAL A  27      18.507  -1.836 -23.017  1.00  0.00           O  
ATOM    437  N   THR A  28      19.313  -0.109 -21.830  1.00  0.00           N  
ATOM    438  H   THR A  28      19.081   0.687 -21.259  1.00  0.00           H  
ATOM    439  CA  THR A  28      20.705  -0.587 -21.798  1.00  0.00           C  
ATOM    440  HA  THR A  28      20.972  -0.968 -22.785  1.00  0.00           H  
ATOM    441  CB  THR A  28      21.670   0.559 -21.470  1.00  0.00           C  
ATOM    442  HB  THR A  28      21.317   1.096 -20.589  1.00  0.00           H  
ATOM    443  CG2 THR A  28      23.116   0.119 -21.238  1.00  0.00           C  
ATOM    444 HG21 THR A  28      23.750   0.999 -21.130  1.00  0.00           H  
ATOM    445 HG22 THR A  28      23.185  -0.472 -20.326  1.00  0.00           H  
ATOM    446 HG23 THR A  28      23.464  -0.474 -22.084  1.00  0.00           H  
ATOM    447  OG1 THR A  28      21.686   1.435 -22.573  1.00  0.00           O  
ATOM    448  HG1 THR A  28      20.778   1.701 -22.750  1.00  0.00           H  
ATOM    449  C   THR A  28      20.843  -1.732 -20.801  1.00  0.00           C  
ATOM    450  O   THR A  28      20.379  -1.639 -19.667  1.00  0.00           O  
ATOM    451  N   ASP A  29      21.474  -2.822 -21.223  1.00  0.00           N  
ATOM    452  H   ASP A  29      21.862  -2.816 -22.161  1.00  0.00           H  
ATOM    453  CA  ASP A  29      21.470  -4.091 -20.510  1.00  0.00           C  
ATOM    454  HA  ASP A  29      20.581  -4.107 -19.879  1.00  0.00           H  
ATOM    455  CB  ASP A  29      21.309  -5.234 -21.505  1.00  0.00           C  
ATOM    456  HB2 ASP A  29      20.587  -4.941 -22.268  1.00  0.00           H  
ATOM    457  HB3 ASP A  29      22.254  -5.457 -21.996  1.00  0.00           H  
ATOM    458  CG  ASP A  29      20.778  -6.465 -20.788  1.00  0.00           C  
ATOM    459  OD1 ASP A  29      21.392  -6.979 -19.826  1.00  0.00           O  
ATOM    460  OD2 ASP A  29      19.687  -6.917 -21.171  1.00  0.00           O  
ATOM    461  C   ASP A  29      22.683  -4.268 -19.598  1.00  0.00           C  
ATOM    462  O   ASP A  29      23.764  -4.700 -20.005  1.00  0.00           O  
ATOM    463  N   ILE A  30      22.466  -3.930 -18.327  1.00  0.00           N  
ATOM    464  H   ILE A  30      21.583  -3.486 -18.121  1.00  0.00           H  
ATOM    465  CA  ILE A  30      23.470  -4.001 -17.255  1.00  0.00           C  
ATOM    466  HA  ILE A  30      24.365  -3.488 -17.610  1.00  0.00           H  
ATOM    467  CB  ILE A  30      22.967  -3.251 -15.997  1.00  0.00           C  
ATOM    468  HB  ILE A  30      23.834  -3.084 -15.359  1.00  0.00           H  
ATOM    469  CG2 ILE A  30      22.416  -1.867 -16.381  1.00  0.00           C  
ATOM    470 HG21 ILE A  30      22.295  -1.251 -15.492  1.00  0.00           H  
ATOM    471 HG22 ILE A  30      23.100  -1.364 -17.064  1.00  0.00           H  
ATOM    472 HG23 ILE A  30      21.449  -1.962 -16.872  1.00  0.00           H  
ATOM    473  CG1 ILE A  30      21.893  -4.004 -15.170  1.00  0.00           C  
ATOM    474 HG12 ILE A  30      21.191  -3.284 -14.752  1.00  0.00           H  
ATOM    475 HG13 ILE A  30      21.322  -4.676 -15.811  1.00  0.00           H  
ATOM    476  CD1 ILE A  30      22.465  -4.794 -13.987  1.00  0.00           C  
ATOM    477 HD11 ILE A  30      21.644  -5.176 -13.380  1.00  0.00           H  
ATOM    478 HD12 ILE A  30      23.079  -4.148 -13.364  1.00  0.00           H  
ATOM    479 HD13 ILE A  30      23.064  -5.633 -14.335  1.00  0.00           H  
ATOM    480  C   ILE A  30      23.902  -5.432 -16.909  1.00  0.00           C  
ATOM    481  O   ILE A  30      24.952  -5.607 -16.290  1.00  0.00           O  
ATOM    482  N   PHE A  31      23.113  -6.444 -17.290  1.00  0.00           N  
ATOM    483  H   PHE A  31      22.309  -6.231 -17.867  1.00  0.00           H  
ATOM    484  CA  PHE A  31      23.421  -7.859 -17.076  1.00  0.00           C  
ATOM    485  HA  PHE A  31      23.955  -7.972 -16.133  1.00  0.00           H  
ATOM    486  CB  PHE A  31      22.110  -8.664 -17.003  1.00  0.00           C  
ATOM    487  HB2 PHE A  31      21.701  -8.762 -18.008  1.00  0.00           H  
ATOM    488  HB3 PHE A  31      22.345  -9.673 -16.660  1.00  0.00           H  
ATOM    489  CG  PHE A  31      21.035  -8.087 -16.096  1.00  0.00           C  
ATOM    490  CD1 PHE A  31      21.236  -8.056 -14.704  1.00  0.00           C  
ATOM    491  HD1 PHE A  31      22.158  -8.435 -14.285  1.00  0.00           H  
ATOM    492  CE1 PHE A  31      20.244  -7.533 -13.856  1.00  0.00           C  
ATOM    493  HE1 PHE A  31      20.403  -7.508 -12.787  1.00  0.00           H  
ATOM    494  CZ  PHE A  31      19.042  -7.047 -14.396  1.00  0.00           C  
ATOM    495  HZ  PHE A  31      18.279  -6.649 -13.745  1.00  0.00           H  
ATOM    496  CE2 PHE A  31      18.831  -7.080 -15.785  1.00  0.00           C  
ATOM    497  HE2 PHE A  31      17.899  -6.712 -16.195  1.00  0.00           H  
ATOM    498  CD2 PHE A  31      19.831  -7.586 -16.636  1.00  0.00           C  
ATOM    499  HD2 PHE A  31      19.668  -7.587 -17.704  1.00  0.00           H  
ATOM    500  C   PHE A  31      24.331  -8.392 -18.191  1.00  0.00           C  
ATOM    501  O   PHE A  31      25.281  -9.120 -17.923  1.00  0.00           O  
ATOM    502  N   ALA A  32      24.064  -7.993 -19.437  1.00  0.00           N  
ATOM    503  H   ALA A  32      23.230  -7.427 -19.581  1.00  0.00           H  
ATOM    504  CA  ALA A  32      24.894  -8.261 -20.612  1.00  0.00           C  
ATOM    505  HA  ALA A  32      25.372  -9.232 -20.472  1.00  0.00           H  
ATOM    506  CB  ALA A  32      23.975  -8.362 -21.837  1.00  0.00           C  
ATOM    507  HB1 ALA A  32      24.556  -8.660 -22.710  1.00  0.00           H  
ATOM    508  HB2 ALA A  32      23.195  -9.105 -21.662  1.00  0.00           H  
ATOM    509  HB3 ALA A  32      23.513  -7.395 -22.026  1.00  0.00           H  
ATOM    510  C   ALA A  32      26.039  -7.234 -20.798  1.00  0.00           C  
ATOM    511  O   ALA A  32      26.461  -6.973 -21.927  1.00  0.00           O  
ATOM    512  N   ALA A  33      26.525  -6.633 -19.707  1.00  0.00           N  
ATOM    513  H   ALA A  33      26.138  -6.905 -18.817  1.00  0.00           H  
ATOM    514  CA  ALA A  33      27.715  -5.784 -19.688  1.00  0.00           C  
ATOM    515  HA  ALA A  33      27.771  -5.242 -20.625  1.00  0.00           H  
ATOM    516  CB  ALA A  33      27.588  -4.769 -18.544  1.00  0.00           C  
ATOM    517  HB1 ALA A  33      26.663  -4.204 -18.654  1.00  0.00           H  
ATOM    518  HB2 ALA A  33      27.579  -5.288 -17.584  1.00  0.00           H  
ATOM    519  HB3 ALA A  33      28.431  -4.077 -18.571  1.00  0.00           H  
ATOM    520  C   ALA A  33      29.005  -6.610 -19.575  1.00  0.00           C  
ATOM    521  O   ALA A  33      29.035  -7.619 -18.872  1.00  0.00           O  
ATOM    522  N   SER A  34      30.098  -6.157 -20.208  1.00  0.00           N  
ATOM    523  H   SER A  34      29.983  -5.334 -20.793  1.00  0.00           H  
ATOM    524  CA  SER A  34      31.359  -6.926 -20.320  1.00  0.00           C  
ATOM    525  HA  SER A  34      31.130  -7.851 -20.850  1.00  0.00           H  
ATOM    526  CB  SER A  34      32.390  -6.160 -21.158  1.00  0.00           C  
ATOM    527  HB2 SER A  34      33.204  -6.841 -21.414  1.00  0.00           H  
ATOM    528  HB3 SER A  34      31.931  -5.812 -22.085  1.00  0.00           H  
ATOM    529  OG  SER A  34      32.928  -5.064 -20.439  1.00  0.00           O  
ATOM    530  HG  SER A  34      32.397  -4.285 -20.637  1.00  0.00           H  
ATOM    531  C   SER A  34      32.016  -7.337 -18.989  1.00  0.00           C  
ATOM    532  O   SER A  34      32.882  -8.216 -18.981  1.00  0.00           O  
ATOM    533  N   LYS A  35      31.605  -6.731 -17.862  1.00  0.00           N  
ATOM    534  H   LYS A  35      30.865  -6.055 -17.967  1.00  0.00           H  
ATOM    535  CA  LYS A  35      31.971  -7.134 -16.495  1.00  0.00           C  
ATOM    536  HA  LYS A  35      32.269  -8.183 -16.528  1.00  0.00           H  
ATOM    537  CB  LYS A  35      33.165  -6.318 -15.970  1.00  0.00           C  
ATOM    538  HB2 LYS A  35      32.942  -5.251 -16.036  1.00  0.00           H  
ATOM    539  HB3 LYS A  35      33.317  -6.575 -14.920  1.00  0.00           H  
ATOM    540  CG  LYS A  35      34.454  -6.628 -16.746  1.00  0.00           C  
ATOM    541  HG2 LYS A  35      34.581  -7.710 -16.798  1.00  0.00           H  
ATOM    542  HG3 LYS A  35      34.372  -6.233 -17.759  1.00  0.00           H  
ATOM    543  CD  LYS A  35      35.692  -6.025 -16.077  1.00  0.00           C  
ATOM    544  HD2 LYS A  35      35.608  -4.937 -16.068  1.00  0.00           H  
ATOM    545  HD3 LYS A  35      35.758  -6.395 -15.052  1.00  0.00           H  
ATOM    546  CE  LYS A  35      36.929  -6.458 -16.873  1.00  0.00           C  
ATOM    547  HE2 LYS A  35      36.901  -7.548 -16.980  1.00  0.00           H  
ATOM    548  HE3 LYS A  35      36.870  -6.027 -17.878  1.00  0.00           H  
ATOM    549  NZ  LYS A  35      38.188  -6.048 -16.202  1.00  0.00           N  
ATOM    550  HZ1 LYS A  35      38.989  -6.397 -16.715  1.00  0.00           H  
ATOM    551  HZ2 LYS A  35      38.255  -5.040 -16.156  1.00  0.00           H  
ATOM    552  HZ3 LYS A  35      38.218  -6.418 -15.260  1.00  0.00           H  
ATOM    553  C   LYS A  35      30.781  -7.033 -15.536  1.00  0.00           C  
ATOM    554  O   LYS A  35      30.168  -5.971 -15.381  1.00  0.00           O  
ATOM    555  N   ASN A  36      30.511  -8.144 -14.855  1.00  0.00           N  
ATOM    556  H   ASN A  36      31.122  -8.931 -15.006  1.00  0.00           H  
ATOM    557  CA  ASN A  36      29.614  -8.236 -13.702  1.00  0.00           C  
ATOM    558  HA  ASN A  36      28.660  -7.775 -13.965  1.00  0.00           H  
ATOM    559  CB  ASN A  36      29.351  -9.736 -13.416  1.00  0.00           C  
ATOM    560  HB2 ASN A  36      28.669  -9.845 -12.574  1.00  0.00           H  
ATOM    561  HB3 ASN A  36      28.853 -10.169 -14.284  1.00  0.00           H  
ATOM    562  CG  ASN A  36      30.594 -10.566 -13.131  1.00  0.00           C  
ATOM    563  OD1 ASN A  36      31.687 -10.068 -12.922  1.00  0.00           O  
ATOM    564  ND2 ASN A  36      30.488 -11.874 -13.143  1.00  0.00           N  
ATOM    565 HD21 ASN A  36      31.329 -12.385 -12.942  1.00  0.00           H  
ATOM    566 HD22 ASN A  36      29.617 -12.331 -13.344  1.00  0.00           H  
ATOM    567  C   ASN A  36      30.169  -7.456 -12.485  1.00  0.00           C  
ATOM    568  O   ASN A  36      31.133  -6.698 -12.603  1.00  0.00           O  
ATOM    569  N   THR A  37      29.517  -7.572 -11.326  1.00  0.00           N  
ATOM    570  H   THR A  37      28.729  -8.203 -11.263  1.00  0.00           H  
ATOM    571  CA  THR A  37      29.901  -6.905 -10.071  1.00  0.00           C  
ATOM    572  HA  THR A  37      30.970  -7.043  -9.908  1.00  0.00           H  
ATOM    573  CB  THR A  37      29.644  -5.387 -10.176  1.00  0.00           C  
ATOM    574  HB  THR A  37      30.169  -5.017 -11.051  1.00  0.00           H  
ATOM    575  CG2 THR A  37      28.162  -5.031 -10.307  1.00  0.00           C  
ATOM    576 HG21 THR A  37      28.036  -3.953 -10.348  1.00  0.00           H  
ATOM    577 HG22 THR A  37      27.751  -5.467 -11.216  1.00  0.00           H  
ATOM    578 HG23 THR A  37      27.613  -5.405  -9.452  1.00  0.00           H  
ATOM    579  OG1 THR A  37      30.190  -4.731  -9.058  1.00  0.00           O  
ATOM    580  HG1 THR A  37      30.236  -3.770  -9.243  1.00  0.00           H  
ATOM    581  C   THR A  37      29.169  -7.541  -8.876  1.00  0.00           C  
ATOM    582  O   THR A  37      28.472  -8.545  -9.028  1.00  0.00           O  
ATOM    583  N   THR A  38      29.325  -6.976  -7.679  1.00  0.00           N  
ATOM    584  H   THR A  38      29.851  -6.107  -7.659  1.00  0.00           H  
ATOM    585  CA  THR A  38      28.579  -7.362  -6.475  1.00  0.00           C  
ATOM    586  HA  THR A  38      28.675  -8.443  -6.370  1.00  0.00           H  
ATOM    587  CB  THR A  38      29.135  -6.708  -5.194  1.00  0.00           C  
ATOM    588  HB  THR A  38      28.301  -6.420  -4.554  1.00  0.00           H  
ATOM    589  CG2 THR A  38      30.026  -5.477  -5.372  1.00  0.00           C  
ATOM    590 HG21 THR A  38      30.941  -5.731  -5.908  1.00  0.00           H  
ATOM    591 HG22 THR A  38      29.491  -4.704  -5.926  1.00  0.00           H  
ATOM    592 HG23 THR A  38      30.295  -5.079  -4.393  1.00  0.00           H  
ATOM    593  OG1 THR A  38      29.880  -7.667  -4.492  1.00  0.00           O  
ATOM    594  HG1 THR A  38      30.732  -7.760  -4.929  1.00  0.00           H  
ATOM    595  C   THR A  38      27.076  -7.073  -6.579  1.00  0.00           C  
ATOM    596  O   THR A  38      26.617  -6.199  -7.312  1.00  0.00           O  
ATOM    597  N   GLU A  39      26.290  -7.786  -5.773  1.00  0.00           N  
ATOM    598  H   GLU A  39      26.739  -8.480  -5.194  1.00  0.00           H  
ATOM    599  CA  GLU A  39      24.820  -7.758  -5.749  1.00  0.00           C  
ATOM    600  HA  GLU A  39      24.437  -8.197  -6.671  1.00  0.00           H  
ATOM    601  CB  GLU A  39      24.399  -8.657  -4.573  1.00  0.00           C  
ATOM    602  HB2 GLU A  39      24.746  -9.674  -4.772  1.00  0.00           H  
ATOM    603  HB3 GLU A  39      24.897  -8.305  -3.669  1.00  0.00           H  
ATOM    604  CG  GLU A  39      22.899  -8.696  -4.300  1.00  0.00           C  
ATOM    605  HG2 GLU A  39      22.546  -7.683  -4.100  1.00  0.00           H  
ATOM    606  HG3 GLU A  39      22.383  -9.078  -5.183  1.00  0.00           H  
ATOM    607  CD  GLU A  39      22.612  -9.577  -3.080  1.00  0.00           C  
ATOM    608  OE1 GLU A  39      22.536  -9.063  -1.949  1.00  0.00           O  
ATOM    609  OE2 GLU A  39      22.455 -10.814  -3.243  1.00  0.00           O  
ATOM    610  C   GLU A  39      24.229  -6.337  -5.646  1.00  0.00           C  
ATOM    611  O   GLU A  39      23.455  -5.911  -6.503  1.00  0.00           O  
ATOM    612  N   LYS A  40      24.644  -5.565  -4.634  1.00  0.00           N  
ATOM    613  H   LYS A  40      25.277  -5.974  -3.965  1.00  0.00           H  
ATOM    614  CA  LYS A  40      24.144  -4.200  -4.394  1.00  0.00           C  
ATOM    615  HA  LYS A  40      23.053  -4.226  -4.374  1.00  0.00           H  
ATOM    616  CB  LYS A  40      24.656  -3.696  -3.036  1.00  0.00           C  
ATOM    617  HB2 LYS A  40      25.739  -3.822  -2.969  1.00  0.00           H  
ATOM    618  HB3 LYS A  40      24.435  -2.631  -2.955  1.00  0.00           H  
ATOM    619  CG  LYS A  40      23.965  -4.445  -1.885  1.00  0.00           C  
ATOM    620  HG2 LYS A  40      22.891  -4.471  -2.076  1.00  0.00           H  
ATOM    621  HG3 LYS A  40      24.335  -5.471  -1.839  1.00  0.00           H  
ATOM    622  CD  LYS A  40      24.203  -3.753  -0.539  1.00  0.00           C  
ATOM    623  HD2 LYS A  40      25.264  -3.792  -0.286  1.00  0.00           H  
ATOM    624  HD3 LYS A  40      23.894  -2.712  -0.622  1.00  0.00           H  
ATOM    625  CE  LYS A  40      23.369  -4.442   0.546  1.00  0.00           C  
ATOM    626  HE2 LYS A  40      22.359  -4.599   0.153  1.00  0.00           H  
ATOM    627  HE3 LYS A  40      23.802  -5.424   0.758  1.00  0.00           H  
ATOM    628  NZ  LYS A  40      23.287  -3.616   1.776  1.00  0.00           N  
ATOM    629  HZ1 LYS A  40      22.763  -2.769   1.580  1.00  0.00           H  
ATOM    630  HZ2 LYS A  40      22.794  -4.115   2.506  1.00  0.00           H  
ATOM    631  HZ3 LYS A  40      24.208  -3.366   2.107  1.00  0.00           H  
ATOM    632  C   LYS A  40      24.503  -3.216  -5.509  1.00  0.00           C  
ATOM    633  O   LYS A  40      23.697  -2.355  -5.854  1.00  0.00           O  
ATOM    634  N   GLU A  41      25.684  -3.358  -6.102  1.00  0.00           N  
ATOM    635  H   GLU A  41      26.278  -4.125  -5.832  1.00  0.00           H  
ATOM    636  CA  GLU A  41      26.073  -2.536  -7.247  1.00  0.00           C  
ATOM    637  HA  GLU A  41      25.820  -1.497  -7.036  1.00  0.00           H  
ATOM    638  CB  GLU A  41      27.590  -2.603  -7.438  1.00  0.00           C  
ATOM    639  HB2 GLU A  41      28.084  -2.456  -6.475  1.00  0.00           H  
ATOM    640  HB3 GLU A  41      27.858  -3.590  -7.815  1.00  0.00           H  
ATOM    641  CG  GLU A  41      28.076  -1.522  -8.411  1.00  0.00           C  
ATOM    642  HG2 GLU A  41      27.993  -0.543  -7.935  1.00  0.00           H  
ATOM    643  HG3 GLU A  41      27.443  -1.525  -9.300  1.00  0.00           H  
ATOM    644  CD  GLU A  41      29.519  -1.789  -8.830  1.00  0.00           C  
ATOM    645  OE1 GLU A  41      30.393  -1.891  -7.949  1.00  0.00           O  
ATOM    646  OE2 GLU A  41      29.736  -2.058 -10.037  1.00  0.00           O  
ATOM    647  C   GLU A  41      25.288  -2.937  -8.504  1.00  0.00           C  
ATOM    648  O   GLU A  41      24.800  -2.062  -9.209  1.00  0.00           O  
ATOM    649  N   THR A  42      25.040  -4.235  -8.715  1.00  0.00           N  
ATOM    650  H   THR A  42      25.445  -4.905  -8.069  1.00  0.00           H  
ATOM    651  CA  THR A  42      24.153  -4.746  -9.777  1.00  0.00           C  
ATOM    652  HA  THR A  42      24.551  -4.436 -10.743  1.00  0.00           H  
ATOM    653  CB  THR A  42      24.084  -6.288  -9.768  1.00  0.00           C  
ATOM    654  HB  THR A  42      23.678  -6.635  -8.819  1.00  0.00           H  
ATOM    655  CG2 THR A  42      23.212  -6.854 -10.891  1.00  0.00           C  
ATOM    656 HG21 THR A  42      22.178  -6.541 -10.756  1.00  0.00           H  
ATOM    657 HG22 THR A  42      23.575  -6.507 -11.857  1.00  0.00           H  
ATOM    658 HG23 THR A  42      23.251  -7.942 -10.871  1.00  0.00           H  
ATOM    659  OG1 THR A  42      25.367  -6.847  -9.936  1.00  0.00           O  
ATOM    660  HG1 THR A  42      25.883  -6.672  -9.136  1.00  0.00           H  
ATOM    661  C   THR A  42      22.747  -4.150  -9.650  1.00  0.00           C  
ATOM    662  O   THR A  42      22.232  -3.605 -10.628  1.00  0.00           O  
ATOM    663  N   PHE A  43      22.153  -4.153  -8.447  1.00  0.00           N  
ATOM    664  H   PHE A  43      22.611  -4.632  -7.675  1.00  0.00           H  
ATOM    665  CA  PHE A  43      20.866  -3.488  -8.187  1.00  0.00           C  
ATOM    666  HA  PHE A  43      20.100  -3.924  -8.829  1.00  0.00           H  
ATOM    667  CB  PHE A  43      20.451  -3.687  -6.718  1.00  0.00           C  
ATOM    668  HB2 PHE A  43      21.202  -3.210  -6.090  1.00  0.00           H  
ATOM    669  HB3 PHE A  43      19.513  -3.153  -6.556  1.00  0.00           H  
ATOM    670  CG  PHE A  43      20.258  -5.105  -6.198  1.00  0.00           C  
ATOM    671  CD1 PHE A  43      20.221  -5.301  -4.804  1.00  0.00           C  
ATOM    672  HD1 PHE A  43      20.354  -4.460  -4.139  1.00  0.00           H  
ATOM    673  CE1 PHE A  43      20.001  -6.583  -4.271  1.00  0.00           C  
ATOM    674  HE1 PHE A  43      19.977  -6.730  -3.200  1.00  0.00           H  
ATOM    675  CZ  PHE A  43      19.829  -7.679  -5.131  1.00  0.00           C  
ATOM    676  HZ  PHE A  43      19.674  -8.668  -4.722  1.00  0.00           H  
ATOM    677  CE2 PHE A  43      19.888  -7.496  -6.522  1.00  0.00           C  
ATOM    678  HE2 PHE A  43      19.771  -8.346  -7.179  1.00  0.00           H  
ATOM    679  CD2 PHE A  43      20.090  -6.212  -7.057  1.00  0.00           C  
ATOM    680  HD2 PHE A  43      20.122  -6.090  -8.129  1.00  0.00           H  
ATOM    681  C   PHE A  43      20.922  -1.986  -8.512  1.00  0.00           C  
ATOM    682  O   PHE A  43      20.007  -1.455  -9.140  1.00  0.00           O  
ATOM    683  N   CYS A  44      22.012  -1.309  -8.139  1.00  0.00           N  
ATOM    684  H   CYS A  44      22.726  -1.809  -7.620  1.00  0.00           H  
ATOM    685  CA  CYS A  44      22.228   0.115  -8.404  1.00  0.00           C  
ATOM    686  HA  CYS A  44      21.358   0.668  -8.048  1.00  0.00           H  
ATOM    687  CB  CYS A  44      23.449   0.566  -7.594  1.00  0.00           C  
ATOM    688  HB2 CYS A  44      23.355   0.240  -6.558  1.00  0.00           H  
ATOM    689  HB3 CYS A  44      24.356   0.133  -8.018  1.00  0.00           H  
ATOM    690  SG  CYS A  44      23.577   2.371  -7.644  1.00  0.00           S  
ATOM    691  HG  CYS A  44      22.718   2.653  -6.647  1.00  0.00           H  
ATOM    692  C   CYS A  44      22.390   0.437  -9.906  1.00  0.00           C  
ATOM    693  O   CYS A  44      21.825   1.420 -10.387  1.00  0.00           O  
ATOM    694  N   ARG A  45      23.095  -0.407 -10.675  1.00  0.00           N  
ATOM    695  H   ARG A  45      23.572  -1.175 -10.208  1.00  0.00           H  
ATOM    696  CA  ARG A  45      23.209  -0.298 -12.141  1.00  0.00           C  
ATOM    697  HA  ARG A  45      23.594   0.689 -12.409  1.00  0.00           H  
ATOM    698  CB  ARG A  45      24.166  -1.377 -12.685  1.00  0.00           C  
ATOM    699  HB2 ARG A  45      23.857  -2.343 -12.291  1.00  0.00           H  
ATOM    700  HB3 ARG A  45      24.061  -1.403 -13.768  1.00  0.00           H  
ATOM    701  CG  ARG A  45      25.659  -1.181 -12.373  1.00  0.00           C  
ATOM    702  HG2 ARG A  45      26.015  -0.269 -12.854  1.00  0.00           H  
ATOM    703  HG3 ARG A  45      25.806  -1.093 -11.300  1.00  0.00           H  
ATOM    704  CD  ARG A  45      26.452  -2.391 -12.900  1.00  0.00           C  
ATOM    705  HD2 ARG A  45      26.030  -3.298 -12.464  1.00  0.00           H  
ATOM    706  HD3 ARG A  45      26.326  -2.445 -13.983  1.00  0.00           H  
ATOM    707  NE  ARG A  45      27.891  -2.336 -12.560  1.00  0.00           N  
ATOM    708  HE  ARG A  45      28.180  -1.712 -11.812  1.00  0.00           H  
ATOM    709  CZ  ARG A  45      28.854  -3.108 -13.041  1.00  0.00           C  
ATOM    710  NH1 ARG A  45      28.636  -3.986 -13.984  1.00  0.00           N  
ATOM    711 HH11 ARG A  45      27.716  -4.077 -14.367  1.00  0.00           H  
ATOM    712 HH12 ARG A  45      29.386  -4.565 -14.353  1.00  0.00           H  
ATOM    713  NH2 ARG A  45      30.053  -3.025 -12.548  1.00  0.00           N  
ATOM    714 HH21 ARG A  45      30.145  -2.508 -11.658  1.00  0.00           H  
ATOM    715 HH22 ARG A  45      30.763  -3.684 -12.807  1.00  0.00           H  
ATOM    716  C   ARG A  45      21.830  -0.438 -12.793  1.00  0.00           C  
ATOM    717  O   ARG A  45      21.457   0.377 -13.634  1.00  0.00           O  
ATOM    718  N   ALA A  46      21.049  -1.436 -12.368  1.00  0.00           N  
ATOM    719  H   ALA A  46      21.430  -2.071 -11.678  1.00  0.00           H  
ATOM    720  CA  ALA A  46      19.668  -1.633 -12.812  1.00  0.00           C  
ATOM    721  HA  ALA A  46      19.666  -1.739 -13.895  1.00  0.00           H  
ATOM    722  CB  ALA A  46      19.127  -2.939 -12.213  1.00  0.00           C  
ATOM    723  HB1 ALA A  46      19.748  -3.777 -12.527  1.00  0.00           H  
ATOM    724  HB2 ALA A  46      19.120  -2.888 -11.124  1.00  0.00           H  
ATOM    725  HB3 ALA A  46      18.108  -3.103 -12.566  1.00  0.00           H  
ATOM    726  C   ALA A  46      18.770  -0.424 -12.478  1.00  0.00           C  
ATOM    727  O   ALA A  46      18.113   0.111 -13.370  1.00  0.00           O  
ATOM    728  N   ALA A  47      18.803   0.059 -11.231  1.00  0.00           N  
ATOM    729  H   ALA A  47      19.342  -0.438 -10.528  1.00  0.00           H  
ATOM    730  CA  ALA A  47      18.117   1.283 -10.811  1.00  0.00           C  
ATOM    731  HA  ALA A  47      17.039   1.143 -10.913  1.00  0.00           H  
ATOM    732  CB  ALA A  47      18.437   1.522  -9.329  1.00  0.00           C  
ATOM    733  HB1 ALA A  47      17.843   2.351  -8.947  1.00  0.00           H  
ATOM    734  HB2 ALA A  47      18.197   0.634  -8.750  1.00  0.00           H  
ATOM    735  HB3 ALA A  47      19.491   1.757  -9.193  1.00  0.00           H  
ATOM    736  C   ALA A  47      18.520   2.480 -11.693  1.00  0.00           C  
ATOM    737  O   ALA A  47      17.661   3.190 -12.200  1.00  0.00           O  
ATOM    738  N   THR A  48      19.814   2.642 -11.981  1.00  0.00           N  
ATOM    739  H   THR A  48      20.468   2.004 -11.542  1.00  0.00           H  
ATOM    740  CA  THR A  48      20.364   3.742 -12.795  1.00  0.00           C  
ATOM    741  HA  THR A  48      20.033   4.684 -12.357  1.00  0.00           H  
ATOM    742  CB  THR A  48      21.906   3.730 -12.739  1.00  0.00           C  
ATOM    743  HB  THR A  48      22.281   2.789 -13.144  1.00  0.00           H  
ATOM    744  CG2 THR A  48      22.553   4.884 -13.505  1.00  0.00           C  
ATOM    745 HG21 THR A  48      22.142   5.830 -13.156  1.00  0.00           H  
ATOM    746 HG22 THR A  48      23.627   4.876 -13.327  1.00  0.00           H  
ATOM    747 HG23 THR A  48      22.372   4.774 -14.573  1.00  0.00           H  
ATOM    748  OG1 THR A  48      22.341   3.852 -11.400  1.00  0.00           O  
ATOM    749  HG1 THR A  48      22.103   3.020 -10.953  1.00  0.00           H  
ATOM    750  C   THR A  48      19.859   3.727 -14.248  1.00  0.00           C  
ATOM    751  O   THR A  48      19.436   4.771 -14.750  1.00  0.00           O  
ATOM    752  N   VAL A  49      19.818   2.569 -14.925  1.00  0.00           N  
ATOM    753  H   VAL A  49      20.165   1.721 -14.490  1.00  0.00           H  
ATOM    754  CA  VAL A  49      19.237   2.502 -16.285  1.00  0.00           C  
ATOM    755  HA  VAL A  49      19.610   3.366 -16.840  1.00  0.00           H  
ATOM    756  CB  VAL A  49      19.659   1.267 -17.105  1.00  0.00           C  
ATOM    757  HB  VAL A  49      19.213   1.369 -18.096  1.00  0.00           H  
ATOM    758  CG1 VAL A  49      21.178   1.242 -17.301  1.00  0.00           C  
ATOM    759 HG11 VAL A  49      21.682   1.096 -16.346  1.00  0.00           H  
ATOM    760 HG12 VAL A  49      21.445   0.434 -17.980  1.00  0.00           H  
ATOM    761 HG13 VAL A  49      21.502   2.186 -17.739  1.00  0.00           H  
ATOM    762  CG2 VAL A  49      19.180  -0.072 -16.536  1.00  0.00           C  
ATOM    763 HG21 VAL A  49      18.097  -0.080 -16.423  1.00  0.00           H  
ATOM    764 HG22 VAL A  49      19.649  -0.255 -15.573  1.00  0.00           H  
ATOM    765 HG23 VAL A  49      19.445  -0.872 -17.227  1.00  0.00           H  
ATOM    766  C   VAL A  49      17.714   2.641 -16.279  1.00  0.00           C  
ATOM    767  O   VAL A  49      17.171   3.248 -17.197  1.00  0.00           O  
ATOM    768  N   LEU A  50      17.011   2.161 -15.247  1.00  0.00           N  
ATOM    769  H   LEU A  50      17.498   1.649 -14.517  1.00  0.00           H  
ATOM    770  CA  LEU A  50      15.563   2.386 -15.120  1.00  0.00           C  
ATOM    771  HA  LEU A  50      15.095   2.142 -16.072  1.00  0.00           H  
ATOM    772  CB  LEU A  50      14.964   1.479 -14.028  1.00  0.00           C  
ATOM    773  HB2 LEU A  50      15.511   1.637 -13.096  1.00  0.00           H  
ATOM    774  HB3 LEU A  50      13.929   1.786 -13.861  1.00  0.00           H  
ATOM    775  CG  LEU A  50      14.975  -0.026 -14.368  1.00  0.00           C  
ATOM    776  HG  LEU A  50      15.994  -0.370 -14.526  1.00  0.00           H  
ATOM    777  CD1 LEU A  50      14.370  -0.812 -13.203  1.00  0.00           C  
ATOM    778 HD11 LEU A  50      14.951  -0.622 -12.299  1.00  0.00           H  
ATOM    779 HD12 LEU A  50      13.338  -0.504 -13.039  1.00  0.00           H  
ATOM    780 HD13 LEU A  50      14.403  -1.880 -13.419  1.00  0.00           H  
ATOM    781  CD2 LEU A  50      14.175  -0.345 -15.633  1.00  0.00           C  
ATOM    782 HD21 LEU A  50      14.690   0.051 -16.507  1.00  0.00           H  
ATOM    783 HD22 LEU A  50      14.098  -1.424 -15.760  1.00  0.00           H  
ATOM    784 HD23 LEU A  50      13.176   0.079 -15.574  1.00  0.00           H  
ATOM    785  C   LEU A  50      15.244   3.867 -14.867  1.00  0.00           C  
ATOM    786  O   LEU A  50      14.313   4.403 -15.463  1.00  0.00           O  
ATOM    787  N   ARG A  51      16.066   4.550 -14.064  1.00  0.00           N  
ATOM    788  H   ARG A  51      16.762   4.014 -13.550  1.00  0.00           H  
ATOM    789  CA  ARG A  51      16.032   6.003 -13.836  1.00  0.00           C  
ATOM    790  HA  ARG A  51      15.049   6.273 -13.457  1.00  0.00           H  
ATOM    791  CB  ARG A  51      17.073   6.316 -12.751  1.00  0.00           C  
ATOM    792  HB2 ARG A  51      16.950   5.573 -11.964  1.00  0.00           H  
ATOM    793  HB3 ARG A  51      18.075   6.211 -13.160  1.00  0.00           H  
ATOM    794  CG  ARG A  51      16.946   7.697 -12.097  1.00  0.00           C  
ATOM    795  HG2 ARG A  51      17.103   8.473 -12.846  1.00  0.00           H  
ATOM    796  HG3 ARG A  51      15.950   7.813 -11.681  1.00  0.00           H  
ATOM    797  CD  ARG A  51      17.981   7.862 -10.973  1.00  0.00           C  
ATOM    798  HD2 ARG A  51      18.976   7.817 -11.419  1.00  0.00           H  
ATOM    799  HD3 ARG A  51      17.847   8.846 -10.519  1.00  0.00           H  
ATOM    800  NE  ARG A  51      17.862   6.824  -9.925  1.00  0.00           N  
ATOM    801  HE  ARG A  51      16.964   6.338  -9.849  1.00  0.00           H  
ATOM    802  CZ  ARG A  51      18.801   6.426  -9.090  1.00  0.00           C  
ATOM    803  NH1 ARG A  51      19.998   6.935  -9.088  1.00  0.00           N  
ATOM    804 HH11 ARG A  51      20.261   7.629  -9.755  1.00  0.00           H  
ATOM    805 HH12 ARG A  51      20.655   6.614  -8.384  1.00  0.00           H  
ATOM    806  NH2 ARG A  51      18.576   5.490  -8.224  1.00  0.00           N  
ATOM    807 HH21 ARG A  51      17.679   4.993  -8.271  1.00  0.00           H  
ATOM    808 HH22 ARG A  51      19.284   5.232  -7.563  1.00  0.00           H  
ATOM    809  C   ARG A  51      16.234   6.797 -15.126  1.00  0.00           C  
ATOM    810  O   ARG A  51      15.478   7.734 -15.389  1.00  0.00           O  
ATOM    811  N   GLN A  52      17.183   6.390 -15.977  1.00  0.00           N  
ATOM    812  H   GLN A  52      17.802   5.642 -15.682  1.00  0.00           H  
ATOM    813  CA  GLN A  52      17.302   6.911 -17.348  1.00  0.00           C  
ATOM    814  HA  GLN A  52      17.437   7.993 -17.310  1.00  0.00           H  
ATOM    815  CB  GLN A  52      18.504   6.284 -18.075  1.00  0.00           C  
ATOM    816  HB2 GLN A  52      18.516   5.210 -17.907  1.00  0.00           H  
ATOM    817  HB3 GLN A  52      18.381   6.447 -19.148  1.00  0.00           H  
ATOM    818  CG  GLN A  52      19.864   6.866 -17.675  1.00  0.00           C  
ATOM    819  HG2 GLN A  52      19.847   7.945 -17.827  1.00  0.00           H  
ATOM    820  HG3 GLN A  52      20.062   6.665 -16.624  1.00  0.00           H  
ATOM    821  CD  GLN A  52      20.979   6.247 -18.517  1.00  0.00           C  
ATOM    822  OE1 GLN A  52      21.072   5.045 -18.705  1.00  0.00           O  
ATOM    823  NE2 GLN A  52      21.870   7.032 -19.087  1.00  0.00           N  
ATOM    824 HE21 GLN A  52      22.562   6.574 -19.652  1.00  0.00           H  
ATOM    825 HE22 GLN A  52      21.821   8.026 -18.982  1.00  0.00           H  
ATOM    826  C   GLN A  52      16.026   6.650 -18.162  1.00  0.00           C  
ATOM    827  O   GLN A  52      15.470   7.591 -18.730  1.00  0.00           O  
ATOM    828  N   PHE A  53      15.538   5.403 -18.173  1.00  0.00           N  
ATOM    829  H   PHE A  53      16.044   4.683 -17.666  1.00  0.00           H  
ATOM    830  CA  PHE A  53      14.375   5.001 -18.963  1.00  0.00           C  
ATOM    831  HA  PHE A  53      14.603   5.165 -20.018  1.00  0.00           H  
ATOM    832  CB  PHE A  53      14.091   3.497 -18.775  1.00  0.00           C  
ATOM    833  HB2 PHE A  53      15.002   2.938 -18.994  1.00  0.00           H  
ATOM    834  HB3 PHE A  53      13.833   3.299 -17.735  1.00  0.00           H  
ATOM    835  CG  PHE A  53      12.969   2.966 -19.650  1.00  0.00           C  
ATOM    836  CD1 PHE A  53      11.624   3.244 -19.328  1.00  0.00           C  
ATOM    837  HD1 PHE A  53      11.380   3.788 -18.428  1.00  0.00           H  
ATOM    838  CE1 PHE A  53      10.590   2.850 -20.192  1.00  0.00           C  
ATOM    839  HE1 PHE A  53       9.563   3.087 -19.954  1.00  0.00           H  
ATOM    840  CZ  PHE A  53      10.891   2.131 -21.362  1.00  0.00           C  
ATOM    841  HZ  PHE A  53      10.091   1.810 -22.013  1.00  0.00           H  
ATOM    842  CE2 PHE A  53      12.225   1.806 -21.663  1.00  0.00           C  
ATOM    843  HE2 PHE A  53      12.456   1.237 -22.553  1.00  0.00           H  
ATOM    844  CD2 PHE A  53      13.264   2.236 -20.819  1.00  0.00           C  
ATOM    845  HD2 PHE A  53      14.287   2.014 -21.087  1.00  0.00           H  
ATOM    846  C   PHE A  53      13.156   5.869 -18.635  1.00  0.00           C  
ATOM    847  O   PHE A  53      12.598   6.502 -19.536  1.00  0.00           O  
ATOM    848  N   TYR A  54      12.738   5.945 -17.363  1.00  0.00           N  
ATOM    849  H   TYR A  54      13.260   5.469 -16.628  1.00  0.00           H  
ATOM    850  CA  TYR A  54      11.523   6.693 -17.028  1.00  0.00           C  
ATOM    851  HA  TYR A  54      10.765   6.416 -17.764  1.00  0.00           H  
ATOM    852  CB  TYR A  54      10.950   6.286 -15.660  1.00  0.00           C  
ATOM    853  HB2 TYR A  54       9.961   6.734 -15.571  1.00  0.00           H  
ATOM    854  HB3 TYR A  54      10.799   5.206 -15.669  1.00  0.00           H  
ATOM    855  CG  TYR A  54      11.725   6.669 -14.410  1.00  0.00           C  
ATOM    856  CD1 TYR A  54      12.187   5.654 -13.550  1.00  0.00           C  
ATOM    857  HD1 TYR A  54      12.062   4.614 -13.817  1.00  0.00           H  
ATOM    858  CE1 TYR A  54      12.817   5.983 -12.338  1.00  0.00           C  
ATOM    859  HE1 TYR A  54      13.166   5.205 -11.680  1.00  0.00           H  
ATOM    860  CZ  TYR A  54      13.009   7.333 -11.985  1.00  0.00           C  
ATOM    861  OH  TYR A  54      13.577   7.653 -10.796  1.00  0.00           O  
ATOM    862  HH  TYR A  54      14.129   6.917 -10.442  1.00  0.00           H  
ATOM    863  CE2 TYR A  54      12.563   8.356 -12.849  1.00  0.00           C  
ATOM    864  HE2 TYR A  54      12.729   9.388 -12.576  1.00  0.00           H  
ATOM    865  CD2 TYR A  54      11.904   8.021 -14.047  1.00  0.00           C  
ATOM    866  HD2 TYR A  54      11.530   8.814 -14.680  1.00  0.00           H  
ATOM    867  C   TYR A  54      11.695   8.209 -17.181  1.00  0.00           C  
ATOM    868  O   TYR A  54      10.711   8.883 -17.467  1.00  0.00           O  
ATOM    869  N   SER A  55      12.911   8.756 -17.048  1.00  0.00           N  
ATOM    870  H   SER A  55      13.686   8.155 -16.792  1.00  0.00           H  
ATOM    871  CA  SER A  55      13.166  10.196 -17.263  1.00  0.00           C  
ATOM    872  HA  SER A  55      12.520  10.774 -16.602  1.00  0.00           H  
ATOM    873  CB  SER A  55      14.622  10.549 -16.941  1.00  0.00           C  
ATOM    874  HB2 SER A  55      15.298   9.961 -17.563  1.00  0.00           H  
ATOM    875  HB3 SER A  55      14.782  11.607 -17.157  1.00  0.00           H  
ATOM    876  OG  SER A  55      14.913  10.321 -15.581  1.00  0.00           O  
ATOM    877  HG  SER A  55      15.109   9.370 -15.462  1.00  0.00           H  
ATOM    878  C   SER A  55      12.886  10.645 -18.702  1.00  0.00           C  
ATOM    879  O   SER A  55      12.569  11.814 -18.941  1.00  0.00           O  
ATOM    880  N   HIE A  56      13.045   9.725 -19.657  1.00  0.00           N  
ATOM    881  H   HIE A  56      13.353   8.804 -19.369  1.00  0.00           H  
ATOM    882  CA  HIE A  56      12.803   9.944 -21.082  1.00  0.00           C  
ATOM    883  HA  HIE A  56      12.908  11.005 -21.312  1.00  0.00           H  
ATOM    884  CB  HIE A  56      13.874   9.190 -21.881  1.00  0.00           C  
ATOM    885  HB2 HIE A  56      14.862   9.480 -21.520  1.00  0.00           H  
ATOM    886  HB3 HIE A  56      13.765   8.115 -21.729  1.00  0.00           H  
ATOM    887  CG  HIE A  56      13.807   9.491 -23.353  1.00  0.00           C  
ATOM    888  ND1 HIE A  56      14.342  10.622 -23.969  1.00  0.00           N  
ATOM    889  CE1 HIE A  56      13.996  10.530 -25.260  1.00  0.00           C  
ATOM    890  HE1 HIE A  56      14.259  11.260 -26.015  1.00  0.00           H  
ATOM    891  NE2 HIE A  56      13.271   9.418 -25.477  1.00  0.00           N  
ATOM    892  HE2 HIE A  56      12.868   9.144 -26.359  1.00  0.00           H  
ATOM    893  CD2 HIE A  56      13.139   8.750 -24.281  1.00  0.00           C  
ATOM    894  HD2 HIE A  56      12.588   7.839 -24.089  1.00  0.00           H  
ATOM    895  C   HIE A  56      11.382   9.536 -21.497  1.00  0.00           C  
ATOM    896  O   HIE A  56      10.616  10.360 -21.998  1.00  0.00           O  
ATOM    897  N   HIE A  57      10.996   8.277 -21.264  1.00  0.00           N  
ATOM    898  H   HIE A  57      11.640   7.651 -20.787  1.00  0.00           H  
ATOM    899  CA  HIE A  57       9.735   7.722 -21.780  1.00  0.00           C  
ATOM    900  HA  HIE A  57       9.599   8.099 -22.796  1.00  0.00           H  
ATOM    901  CB  HIE A  57       9.844   6.195 -21.897  1.00  0.00           C  
ATOM    902  HB2 HIE A  57      10.023   5.774 -20.908  1.00  0.00           H  
ATOM    903  HB3 HIE A  57       8.894   5.801 -22.259  1.00  0.00           H  
ATOM    904  CG  HIE A  57      10.926   5.719 -22.845  1.00  0.00           C  
ATOM    905  ND1 HIE A  57      10.894   5.796 -24.243  1.00  0.00           N  
ATOM    906  CE1 HIE A  57      11.986   5.140 -24.671  1.00  0.00           C  
ATOM    907  HE1 HIE A  57      12.241   4.977 -25.710  1.00  0.00           H  
ATOM    908  NE2 HIE A  57      12.703   4.682 -23.630  1.00  0.00           N  
ATOM    909  HE2 HIE A  57      13.512   4.072 -23.687  1.00  0.00           H  
ATOM    910  CD2 HIE A  57      12.057   5.056 -22.475  1.00  0.00           C  
ATOM    911  HD2 HIE A  57      12.334   4.803 -21.462  1.00  0.00           H  
ATOM    912  C   HIE A  57       8.468   8.162 -21.019  1.00  0.00           C  
ATOM    913  O   HIE A  57       7.367   7.858 -21.472  1.00  0.00           O  
ATOM    914  N   GLU A  58       8.556   8.929 -19.923  1.00  0.00           N  
ATOM    915  H   GLU A  58       9.468   9.136 -19.533  1.00  0.00           H  
ATOM    916  CA  GLU A  58       7.363   9.537 -19.294  1.00  0.00           C  
ATOM    917  HA  GLU A  58       6.641   8.745 -19.120  1.00  0.00           H  
ATOM    918  CB  GLU A  58       7.705  10.159 -17.922  1.00  0.00           C  
ATOM    919  HB2 GLU A  58       6.769  10.387 -17.413  1.00  0.00           H  
ATOM    920  HB3 GLU A  58       8.240   9.428 -17.322  1.00  0.00           H  
ATOM    921  CG  GLU A  58       8.523  11.456 -18.010  1.00  0.00           C  
ATOM    922  HG2 GLU A  58       9.441  11.269 -18.572  1.00  0.00           H  
ATOM    923  HG3 GLU A  58       7.921  12.182 -18.553  1.00  0.00           H  
ATOM    924  CD  GLU A  58       8.880  12.108 -16.668  1.00  0.00           C  
ATOM    925  OE1 GLU A  58       9.341  13.272 -16.727  1.00  0.00           O  
ATOM    926  OE2 GLU A  58       8.664  11.503 -15.587  1.00  0.00           O  
ATOM    927  C   GLU A  58       6.647  10.551 -20.209  1.00  0.00           C  
ATOM    928  O   GLU A  58       5.472  10.858 -19.998  1.00  0.00           O  
ATOM    929  N   LYS A  59       7.342  11.058 -21.238  1.00  0.00           N  
ATOM    930  H   LYS A  59       8.301  10.746 -21.342  1.00  0.00           H  
ATOM    931  CA  LYS A  59       6.855  12.088 -22.179  1.00  0.00           C  
ATOM    932  HA  LYS A  59       5.961  12.544 -21.755  1.00  0.00           H  
ATOM    933  CB  LYS A  59       7.918  13.200 -22.329  1.00  0.00           C  
ATOM    934  HB2 LYS A  59       8.808  12.793 -22.812  1.00  0.00           H  
ATOM    935  HB3 LYS A  59       7.515  14.008 -22.942  1.00  0.00           H  
ATOM    936  CG  LYS A  59       8.288  13.747 -20.941  1.00  0.00           C  
ATOM    937  HG2 LYS A  59       7.379  14.094 -20.444  1.00  0.00           H  
ATOM    938  HG3 LYS A  59       8.716  12.926 -20.376  1.00  0.00           H  
ATOM    939  CD  LYS A  59       9.344  14.848 -20.874  1.00  0.00           C  
ATOM    940  HD2 LYS A  59      10.262  14.481 -21.335  1.00  0.00           H  
ATOM    941  HD3 LYS A  59       8.998  15.747 -21.387  1.00  0.00           H  
ATOM    942  CE  LYS A  59       9.548  15.116 -19.371  1.00  0.00           C  
ATOM    943  HE2 LYS A  59       8.819  15.860 -19.036  1.00  0.00           H  
ATOM    944  HE3 LYS A  59       9.340  14.192 -18.819  1.00  0.00           H  
ATOM    945  NZ  LYS A  59      10.928  15.529 -19.040  1.00  0.00           N  
ATOM    946  HZ1 LYS A  59      11.571  14.786 -19.292  1.00  0.00           H  
ATOM    947  HZ2 LYS A  59      11.000  15.651 -18.036  1.00  0.00           H  
ATOM    948  HZ3 LYS A  59      11.176  16.385 -19.516  1.00  0.00           H  
ATOM    949  C   LYS A  59       6.399  11.495 -23.519  1.00  0.00           C  
ATOM    950  O   LYS A  59       6.183  12.232 -24.476  1.00  0.00           O  
ATOM    951  N   ASP A  60       6.260  10.169 -23.587  1.00  0.00           N  
ATOM    952  H   ASP A  60       6.470   9.635 -22.757  1.00  0.00           H  
ATOM    953  CA  ASP A  60       5.918   9.428 -24.804  1.00  0.00           C  
ATOM    954  HA  ASP A  60       6.585   9.775 -25.593  1.00  0.00           H  
ATOM    955  CB  ASP A  60       6.222   7.934 -24.606  1.00  0.00           C  
ATOM    956  HB2 ASP A  60       7.239   7.828 -24.223  1.00  0.00           H  
ATOM    957  HB3 ASP A  60       5.538   7.517 -23.868  1.00  0.00           H  
ATOM    958  CG  ASP A  60       6.116   7.142 -25.914  1.00  0.00           C  
ATOM    959  OD1 ASP A  60       6.511   5.957 -25.946  1.00  0.00           O  
ATOM    960  OD2 ASP A  60       5.730   7.713 -26.961  1.00  0.00           O  
ATOM    961  C   ASP A  60       4.474   9.678 -25.289  1.00  0.00           C  
ATOM    962  O   ASP A  60       3.512   9.021 -24.882  1.00  0.00           O  
ATOM    963  N   THR A  61       4.335  10.625 -26.217  1.00  0.00           N  
ATOM    964  H   THR A  61       5.165  11.137 -26.484  1.00  0.00           H  
ATOM    965  CA  THR A  61       3.071  11.028 -26.853  1.00  0.00           C  
ATOM    966  HA  THR A  61       2.366  11.312 -26.073  1.00  0.00           H  
ATOM    967  CB  THR A  61       3.293  12.247 -27.761  1.00  0.00           C  
ATOM    968  HB  THR A  61       2.359  12.491 -28.267  1.00  0.00           H  
ATOM    969  CG2 THR A  61       3.754  13.482 -26.986  1.00  0.00           C  
ATOM    970 HG21 THR A  61       4.737  13.312 -26.543  1.00  0.00           H  
ATOM    971 HG22 THR A  61       3.809  14.338 -27.659  1.00  0.00           H  
ATOM    972 HG23 THR A  61       3.039  13.705 -26.195  1.00  0.00           H  
ATOM    973  OG1 THR A  61       4.277  11.959 -28.728  1.00  0.00           O  
ATOM    974  HG1 THR A  61       4.398  12.746 -29.265  1.00  0.00           H  
ATOM    975  C   THR A  61       2.397   9.928 -27.680  1.00  0.00           C  
ATOM    976  O   THR A  61       1.221  10.080 -28.022  1.00  0.00           O  
ATOM    977  N   ARG A  62       3.066   8.802 -27.977  1.00  0.00           N  
ATOM    978  H   ARG A  62       4.015   8.691 -27.621  1.00  0.00           H  
ATOM    979  CA  ARG A  62       2.456   7.691 -28.732  1.00  0.00           C  
ATOM    980  HA  ARG A  62       2.061   8.080 -29.673  1.00  0.00           H  
ATOM    981  CB  ARG A  62       3.512   6.615 -29.041  1.00  0.00           C  
ATOM    982  HB2 ARG A  62       3.955   6.263 -28.109  1.00  0.00           H  
ATOM    983  HB3 ARG A  62       3.022   5.766 -29.521  1.00  0.00           H  
ATOM    984  CG  ARG A  62       4.607   7.145 -29.987  1.00  0.00           C  
ATOM    985  HG2 ARG A  62       4.143   7.388 -30.945  1.00  0.00           H  
ATOM    986  HG3 ARG A  62       5.043   8.060 -29.586  1.00  0.00           H  
ATOM    987  CD  ARG A  62       5.733   6.130 -30.225  1.00  0.00           C  
ATOM    988  HD2 ARG A  62       5.298   5.177 -30.529  1.00  0.00           H  
ATOM    989  HD3 ARG A  62       6.352   6.505 -31.041  1.00  0.00           H  
ATOM    990  NE  ARG A  62       6.572   5.952 -29.021  1.00  0.00           N  
ATOM    991  HE  ARG A  62       6.261   6.436 -28.171  1.00  0.00           H  
ATOM    992  CZ  ARG A  62       7.733   5.334 -28.919  1.00  0.00           C  
ATOM    993  NH1 ARG A  62       8.280   4.721 -29.932  1.00  0.00           N  
ATOM    994 HH11 ARG A  62       7.783   4.722 -30.800  1.00  0.00           H  
ATOM    995 HH12 ARG A  62       9.150   4.237 -29.821  1.00  0.00           H  
ATOM    996  NH2 ARG A  62       8.387   5.328 -27.800  1.00  0.00           N  
ATOM    997 HH21 ARG A  62       7.874   5.661 -26.973  1.00  0.00           H  
ATOM    998 HH22 ARG A  62       9.217   4.793 -27.665  1.00  0.00           H  
ATOM    999  C   ARG A  62       1.256   7.102 -27.987  1.00  0.00           C  
ATOM   1000  O   ARG A  62       0.249   6.783 -28.615  1.00  0.00           O  
ATOM   1001  N   CYS A  63       1.318   7.033 -26.655  1.00  0.00           N  
ATOM   1002  H   CYS A  63       2.164   7.343 -26.193  1.00  0.00           H  
ATOM   1003  CA  CYS A  63       0.194   6.566 -25.840  1.00  0.00           C  
ATOM   1004  HA  CYS A  63      -0.196   5.651 -26.290  1.00  0.00           H  
ATOM   1005  CB  CYS A  63       0.701   6.212 -24.435  1.00  0.00           C  
ATOM   1006  HB2 CYS A  63       1.134   7.088 -23.946  1.00  0.00           H  
ATOM   1007  HB3 CYS A  63      -0.135   5.851 -23.836  1.00  0.00           H  
ATOM   1008  SG  CYS A  63       1.944   4.889 -24.558  1.00  0.00           S  
ATOM   1009  HG  CYS A  63       2.987   5.662 -24.893  1.00  0.00           H  
ATOM   1010  C   CYS A  63      -0.985   7.561 -25.803  1.00  0.00           C  
ATOM   1011  O   CYS A  63      -2.129   7.139 -25.637  1.00  0.00           O  
ATOM   1012  N   LEU A  64      -0.733   8.862 -26.004  1.00  0.00           N  
ATOM   1013  H   LEU A  64       0.216   9.141 -26.217  1.00  0.00           H  
ATOM   1014  CA  LEU A  64      -1.776   9.895 -26.064  1.00  0.00           C  
ATOM   1015  HA  LEU A  64      -2.479   9.714 -25.251  1.00  0.00           H  
ATOM   1016  CB  LEU A  64      -1.120  11.273 -25.848  1.00  0.00           C  
ATOM   1017  HB2 LEU A  64      -0.587  11.263 -24.896  1.00  0.00           H  
ATOM   1018  HB3 LEU A  64      -0.390  11.438 -26.639  1.00  0.00           H  
ATOM   1019  CG  LEU A  64      -2.097  12.464 -25.864  1.00  0.00           C  
ATOM   1020  HG  LEU A  64      -2.618  12.506 -26.820  1.00  0.00           H  
ATOM   1021  CD1 LEU A  64      -3.124  12.378 -24.734  1.00  0.00           C  
ATOM   1022 HD11 LEU A  64      -3.734  13.281 -24.725  1.00  0.00           H  
ATOM   1023 HD12 LEU A  64      -3.784  11.527 -24.901  1.00  0.00           H  
ATOM   1024 HD13 LEU A  64      -2.616  12.269 -23.778  1.00  0.00           H  
ATOM   1025  CD2 LEU A  64      -1.313  13.766 -25.697  1.00  0.00           C  
ATOM   1026 HD21 LEU A  64      -1.999  14.613 -25.733  1.00  0.00           H  
ATOM   1027 HD22 LEU A  64      -0.598  13.867 -26.514  1.00  0.00           H  
ATOM   1028 HD23 LEU A  64      -0.779  13.768 -24.747  1.00  0.00           H  
ATOM   1029  C   LEU A  64      -2.582   9.844 -27.373  1.00  0.00           C  
ATOM   1030  O   LEU A  64      -3.792  10.056 -27.346  1.00  0.00           O  
ATOM   1031  N   GLY A  65      -1.936   9.519 -28.496  1.00  0.00           N  
ATOM   1032  H   GLY A  65      -0.931   9.399 -28.454  1.00  0.00           H  
ATOM   1033  CA  GLY A  65      -2.596   9.373 -29.800  1.00  0.00           C  
ATOM   1034  HA2 GLY A  65      -3.228  10.244 -29.981  1.00  0.00           H  
ATOM   1035  HA3 GLY A  65      -1.832   9.338 -30.577  1.00  0.00           H  
ATOM   1036  C   GLY A  65      -3.468   8.119 -29.954  1.00  0.00           C  
ATOM   1037  O   GLY A  65      -4.193   8.013 -30.935  1.00  0.00           O  
ATOM   1038  N   ALA A  66      -3.393   7.166 -29.017  1.00  0.00           N  
ATOM   1039  H   ALA A  66      -2.753   7.312 -28.253  1.00  0.00           H  
ATOM   1040  CA  ALA A  66      -4.191   5.940 -29.036  1.00  0.00           C  
ATOM   1041  HA  ALA A  66      -4.452   5.702 -30.069  1.00  0.00           H  
ATOM   1042  CB  ALA A  66      -3.329   4.792 -28.493  1.00  0.00           C  
ATOM   1043  HB1 ALA A  66      -2.456   4.658 -29.134  1.00  0.00           H  
ATOM   1044  HB2 ALA A  66      -2.993   5.017 -27.479  1.00  0.00           H  
ATOM   1045  HB3 ALA A  66      -3.911   3.871 -28.486  1.00  0.00           H  
ATOM   1046  C   ALA A  66      -5.514   6.091 -28.265  1.00  0.00           C  
ATOM   1047  O   ALA A  66      -6.596   5.972 -28.834  1.00  0.00           O  
ATOM   1048  N   THR A  67      -5.432   6.301 -26.946  1.00  0.00           N  
ATOM   1049  H   THR A  67      -4.508   6.385 -26.538  1.00  0.00           H  
ATOM   1050  CA  THR A  67      -6.581   6.529 -26.050  1.00  0.00           C  
ATOM   1051  HA  THR A  67      -7.130   7.395 -26.423  1.00  0.00           H  
ATOM   1052  CB  THR A  67      -7.563   5.329 -26.014  1.00  0.00           C  
ATOM   1053  HB  THR A  67      -8.195   5.382 -26.901  1.00  0.00           H  
ATOM   1054  CG2 THR A  67      -6.924   3.942 -25.972  1.00  0.00           C  
ATOM   1055 HG21 THR A  67      -7.699   3.188 -25.832  1.00  0.00           H  
ATOM   1056 HG22 THR A  67      -6.423   3.741 -26.920  1.00  0.00           H  
ATOM   1057 HG23 THR A  67      -6.207   3.889 -25.157  1.00  0.00           H  
ATOM   1058  OG1 THR A  67      -8.413   5.381 -24.884  1.00  0.00           O  
ATOM   1059  HG1 THR A  67      -9.290   5.124 -25.189  1.00  0.00           H  
ATOM   1060  C   THR A  67      -6.093   6.848 -24.637  1.00  0.00           C  
ATOM   1061  O   THR A  67      -5.075   6.321 -24.183  1.00  0.00           O  
ATOM   1062  N   ALA A  68      -6.866   7.647 -23.895  1.00  0.00           N  
ATOM   1063  H   ALA A  68      -7.708   8.011 -24.313  1.00  0.00           H  
ATOM   1064  CA  ALA A  68      -6.610   7.959 -22.490  1.00  0.00           C  
ATOM   1065  HA  ALA A  68      -5.710   8.571 -22.431  1.00  0.00           H  
ATOM   1066  CB  ALA A  68      -7.791   8.786 -21.968  1.00  0.00           C  
ATOM   1067  HB1 ALA A  68      -8.713   8.204 -22.019  1.00  0.00           H  
ATOM   1068  HB2 ALA A  68      -7.609   9.066 -20.930  1.00  0.00           H  
ATOM   1069  HB3 ALA A  68      -7.903   9.694 -22.562  1.00  0.00           H  
ATOM   1070  C   ALA A  68      -6.378   6.707 -21.615  1.00  0.00           C  
ATOM   1071  O   ALA A  68      -5.583   6.764 -20.682  1.00  0.00           O  
ATOM   1072  N   GLN A  69      -6.986   5.559 -21.943  1.00  0.00           N  
ATOM   1073  H   GLN A  69      -7.605   5.558 -22.745  1.00  0.00           H  
ATOM   1074  CA  GLN A  69      -6.783   4.301 -21.213  1.00  0.00           C  
ATOM   1075  HA  GLN A  69      -6.943   4.503 -20.153  1.00  0.00           H  
ATOM   1076  CB  GLN A  69      -7.845   3.290 -21.689  1.00  0.00           C  
ATOM   1077  HB2 GLN A  69      -8.788   3.808 -21.876  1.00  0.00           H  
ATOM   1078  HB3 GLN A  69      -7.516   2.865 -22.638  1.00  0.00           H  
ATOM   1079  CG  GLN A  69      -8.120   2.140 -20.700  1.00  0.00           C  
ATOM   1080  HG2 GLN A  69      -8.612   1.338 -21.251  1.00  0.00           H  
ATOM   1081  HG3 GLN A  69      -7.182   1.750 -20.303  1.00  0.00           H  
ATOM   1082  CD  GLN A  69      -9.037   2.549 -19.542  1.00  0.00           C  
ATOM   1083  OE1 GLN A  69      -9.019   3.663 -19.054  1.00  0.00           O  
ATOM   1084  NE2 GLN A  69      -9.901   1.677 -19.066  1.00  0.00           N  
ATOM   1085 HE21 GLN A  69     -10.479   2.006 -18.311  1.00  0.00           H  
ATOM   1086 HE22 GLN A  69      -9.968   0.752 -19.447  1.00  0.00           H  
ATOM   1087  C   GLN A  69      -5.349   3.749 -21.368  1.00  0.00           C  
ATOM   1088  O   GLN A  69      -4.777   3.234 -20.406  1.00  0.00           O  
ATOM   1089  N   GLN A  70      -4.744   3.893 -22.557  1.00  0.00           N  
ATOM   1090  H   GLN A  70      -5.231   4.413 -23.275  1.00  0.00           H  
ATOM   1091  CA  GLN A  70      -3.334   3.558 -22.804  1.00  0.00           C  
ATOM   1092  HA  GLN A  70      -3.104   2.600 -22.337  1.00  0.00           H  
ATOM   1093  CB  GLN A  70      -3.060   3.449 -24.317  1.00  0.00           C  
ATOM   1094  HB2 GLN A  70      -3.466   4.330 -24.813  1.00  0.00           H  
ATOM   1095  HB3 GLN A  70      -1.981   3.454 -24.488  1.00  0.00           H  
ATOM   1096  CG  GLN A  70      -3.659   2.191 -24.976  1.00  0.00           C  
ATOM   1097  HG2 GLN A  70      -4.700   2.078 -24.677  1.00  0.00           H  
ATOM   1098  HG3 GLN A  70      -3.634   2.333 -26.056  1.00  0.00           H  
ATOM   1099  CD  GLN A  70      -2.917   0.889 -24.656  1.00  0.00           C  
ATOM   1100  OE1 GLN A  70      -1.943   0.838 -23.918  1.00  0.00           O  
ATOM   1101  NE2 GLN A  70      -3.353  -0.232 -25.191  1.00  0.00           N  
ATOM   1102 HE21 GLN A  70      -2.829  -1.054 -24.939  1.00  0.00           H  
ATOM   1103 HE22 GLN A  70      -4.148  -0.245 -25.804  1.00  0.00           H  
ATOM   1104  C   GLN A  70      -2.401   4.597 -22.168  1.00  0.00           C  
ATOM   1105  O   GLN A  70      -1.417   4.219 -21.540  1.00  0.00           O  
ATOM   1106  N   PHE A  71      -2.732   5.890 -22.252  1.00  0.00           N  
ATOM   1107  H   PHE A  71      -3.514   6.148 -22.846  1.00  0.00           H  
ATOM   1108  CA  PHE A  71      -1.977   6.961 -21.584  1.00  0.00           C  
ATOM   1109  HA  PHE A  71      -0.942   6.895 -21.915  1.00  0.00           H  
ATOM   1110  CB  PHE A  71      -2.549   8.316 -22.029  1.00  0.00           C  
ATOM   1111  HB2 PHE A  71      -2.566   8.340 -23.119  1.00  0.00           H  
ATOM   1112  HB3 PHE A  71      -3.582   8.369 -21.688  1.00  0.00           H  
ATOM   1113  CG  PHE A  71      -1.826   9.574 -21.562  1.00  0.00           C  
ATOM   1114  CD1 PHE A  71      -0.418   9.629 -21.482  1.00  0.00           C  
ATOM   1115  HD1 PHE A  71       0.184   8.755 -21.692  1.00  0.00           H  
ATOM   1116  CE1 PHE A  71       0.229  10.836 -21.166  1.00  0.00           C  
ATOM   1117  HE1 PHE A  71       1.311  10.866 -21.140  1.00  0.00           H  
ATOM   1118  CZ  PHE A  71      -0.521  12.003 -20.933  1.00  0.00           C  
ATOM   1119  HZ  PHE A  71      -0.011  12.936 -20.738  1.00  0.00           H  
ATOM   1120  CE2 PHE A  71      -1.925  11.951 -20.986  1.00  0.00           C  
ATOM   1121  HE2 PHE A  71      -2.510  12.850 -20.846  1.00  0.00           H  
ATOM   1122  CD2 PHE A  71      -2.573  10.742 -21.301  1.00  0.00           C  
ATOM   1123  HD2 PHE A  71      -3.650  10.719 -21.393  1.00  0.00           H  
ATOM   1124  C   PHE A  71      -1.976   6.819 -20.048  1.00  0.00           C  
ATOM   1125  O   PHE A  71      -0.954   7.054 -19.411  1.00  0.00           O  
ATOM   1126  N   HIE A  72      -3.078   6.367 -19.442  1.00  0.00           N  
ATOM   1127  H   HIE A  72      -3.923   6.265 -19.995  1.00  0.00           H  
ATOM   1128  CA  HIE A  72      -3.146   6.022 -18.018  1.00  0.00           C  
ATOM   1129  HA  HIE A  72      -2.784   6.863 -17.424  1.00  0.00           H  
ATOM   1130  CB  HIE A  72      -4.605   5.763 -17.616  1.00  0.00           C  
ATOM   1131  HB2 HIE A  72      -5.188   6.671 -17.772  1.00  0.00           H  
ATOM   1132  HB3 HIE A  72      -5.027   4.974 -18.240  1.00  0.00           H  
ATOM   1133  CG  HIE A  72      -4.718   5.358 -16.170  1.00  0.00           C  
ATOM   1134  ND1 HIE A  72      -4.502   6.207 -15.083  1.00  0.00           N  
ATOM   1135  CE1 HIE A  72      -4.545   5.421 -13.996  1.00  0.00           C  
ATOM   1136  HE1 HIE A  72      -4.393   5.765 -12.981  1.00  0.00           H  
ATOM   1137  NE2 HIE A  72      -4.775   4.143 -14.345  1.00  0.00           N  
ATOM   1138  HE2 HIE A  72      -4.819   3.361 -13.703  1.00  0.00           H  
ATOM   1139  CD2 HIE A  72      -4.881   4.082 -15.715  1.00  0.00           C  
ATOM   1140  HD2 HIE A  72      -5.014   3.199 -16.320  1.00  0.00           H  
ATOM   1141  C   HIE A  72      -2.247   4.829 -17.663  1.00  0.00           C  
ATOM   1142  O   HIE A  72      -1.392   4.952 -16.792  1.00  0.00           O  
ATOM   1143  N   ARG A  73      -2.376   3.691 -18.362  1.00  0.00           N  
ATOM   1144  H   ARG A  73      -3.093   3.645 -19.079  1.00  0.00           H  
ATOM   1145  CA  ARG A  73      -1.538   2.498 -18.107  1.00  0.00           C  
ATOM   1146  HA  ARG A  73      -1.554   2.293 -17.035  1.00  0.00           H  
ATOM   1147  CB  ARG A  73      -2.150   1.276 -18.821  1.00  0.00           C  
ATOM   1148  HB2 ARG A  73      -2.392   1.530 -19.855  1.00  0.00           H  
ATOM   1149  HB3 ARG A  73      -1.416   0.471 -18.827  1.00  0.00           H  
ATOM   1150  CG  ARG A  73      -3.411   0.778 -18.078  1.00  0.00           C  
ATOM   1151  HG2 ARG A  73      -3.123   0.519 -17.059  1.00  0.00           H  
ATOM   1152  HG3 ARG A  73      -4.147   1.581 -18.027  1.00  0.00           H  
ATOM   1153  CD  ARG A  73      -4.077  -0.447 -18.729  1.00  0.00           C  
ATOM   1154  HD2 ARG A  73      -4.769  -0.101 -19.500  1.00  0.00           H  
ATOM   1155  HD3 ARG A  73      -3.313  -1.028 -19.234  1.00  0.00           H  
ATOM   1156  NE  ARG A  73      -4.800  -1.287 -17.736  1.00  0.00           N  
ATOM   1157  HE  ARG A  73      -5.506  -0.834 -17.186  1.00  0.00           H  
ATOM   1158  CZ  ARG A  73      -4.528  -2.546 -17.404  1.00  0.00           C  
ATOM   1159  NH1 ARG A  73      -3.637  -3.246 -18.029  1.00  0.00           N  
ATOM   1160 HH11 ARG A  73      -3.032  -2.797 -18.699  1.00  0.00           H  
ATOM   1161 HH12 ARG A  73      -3.324  -4.118 -17.596  1.00  0.00           H  
ATOM   1162  NH2 ARG A  73      -5.140  -3.150 -16.423  1.00  0.00           N  
ATOM   1163 HH21 ARG A  73      -5.812  -2.686 -15.851  1.00  0.00           H  
ATOM   1164 HH22 ARG A  73      -4.856  -4.111 -16.172  1.00  0.00           H  
ATOM   1165  C   ARG A  73      -0.044   2.720 -18.423  1.00  0.00           C  
ATOM   1166  O   ARG A  73       0.816   2.145 -17.760  1.00  0.00           O  
ATOM   1167  N   HIE A  74       0.280   3.634 -19.341  1.00  0.00           N  
ATOM   1168  H   HIE A  74      -0.467   3.988 -19.930  1.00  0.00           H  
ATOM   1169  CA  HIE A  74       1.622   4.204 -19.547  1.00  0.00           C  
ATOM   1170  HA  HIE A  74       2.344   3.397 -19.662  1.00  0.00           H  
ATOM   1171  CB  HIE A  74       1.613   5.009 -20.855  1.00  0.00           C  
ATOM   1172  HB2 HIE A  74       1.603   4.311 -21.691  1.00  0.00           H  
ATOM   1173  HB3 HIE A  74       0.695   5.588 -20.901  1.00  0.00           H  
ATOM   1174  CG  HIE A  74       2.745   5.985 -21.046  1.00  0.00           C  
ATOM   1175  ND1 HIE A  74       2.568   7.354 -21.252  1.00  0.00           N  
ATOM   1176  CE1 HIE A  74       3.800   7.860 -21.415  1.00  0.00           C  
ATOM   1177  HE1 HIE A  74       4.020   8.902 -21.614  1.00  0.00           H  
ATOM   1178  NE2 HIE A  74       4.723   6.890 -21.316  1.00  0.00           N  
ATOM   1179  HE2 HIE A  74       5.726   7.031 -21.450  1.00  0.00           H  
ATOM   1180  CD2 HIE A  74       4.077   5.693 -21.088  1.00  0.00           C  
ATOM   1181  HD2 HIE A  74       4.530   4.716 -20.982  1.00  0.00           H  
ATOM   1182  C   HIE A  74       2.103   5.042 -18.352  1.00  0.00           C  
ATOM   1183  O   HIE A  74       3.168   4.755 -17.803  1.00  0.00           O  
ATOM   1184  N   LYS A  75       1.307   6.001 -17.860  1.00  0.00           N  
ATOM   1185  H   LYS A  75       0.459   6.236 -18.368  1.00  0.00           H  
ATOM   1186  CA  LYS A  75       1.641   6.740 -16.629  1.00  0.00           C  
ATOM   1187  HA  LYS A  75       2.595   7.249 -16.774  1.00  0.00           H  
ATOM   1188  CB  LYS A  75       0.568   7.782 -16.297  1.00  0.00           C  
ATOM   1189  HB2 LYS A  75      -0.422   7.329 -16.364  1.00  0.00           H  
ATOM   1190  HB3 LYS A  75       0.717   8.122 -15.270  1.00  0.00           H  
ATOM   1191  CG  LYS A  75       0.647   9.003 -17.217  1.00  0.00           C  
ATOM   1192  HG2 LYS A  75       1.632   9.464 -17.131  1.00  0.00           H  
ATOM   1193  HG3 LYS A  75       0.497   8.704 -18.253  1.00  0.00           H  
ATOM   1194  CD  LYS A  75      -0.426  10.013 -16.806  1.00  0.00           C  
ATOM   1195  HD2 LYS A  75      -1.396   9.514 -16.760  1.00  0.00           H  
ATOM   1196  HD3 LYS A  75      -0.178  10.411 -15.820  1.00  0.00           H  
ATOM   1197  CE  LYS A  75      -0.481  11.139 -17.834  1.00  0.00           C  
ATOM   1198  HE2 LYS A  75       0.529  11.532 -17.989  1.00  0.00           H  
ATOM   1199  HE3 LYS A  75      -0.817  10.709 -18.784  1.00  0.00           H  
ATOM   1200  NZ  LYS A  75      -1.400  12.218 -17.399  1.00  0.00           N  
ATOM   1201  HZ1 LYS A  75      -2.323  11.837 -17.240  1.00  0.00           H  
ATOM   1202  HZ2 LYS A  75      -1.463  12.934 -18.111  1.00  0.00           H  
ATOM   1203  HZ3 LYS A  75      -1.069  12.637 -16.539  1.00  0.00           H  
ATOM   1204  C   LYS A  75       1.836   5.804 -15.438  1.00  0.00           C  
ATOM   1205  O   LYS A  75       2.824   5.947 -14.729  1.00  0.00           O  
ATOM   1206  N   GLN A  76       0.941   4.839 -15.241  1.00  0.00           N  
ATOM   1207  H   GLN A  76       0.139   4.819 -15.858  1.00  0.00           H  
ATOM   1208  CA  GLN A  76       0.987   3.843 -14.164  1.00  0.00           C  
ATOM   1209  HA  GLN A  76       0.997   4.369 -13.209  1.00  0.00           H  
ATOM   1210  CB  GLN A  76      -0.298   2.994 -14.243  1.00  0.00           C  
ATOM   1211  HB2 GLN A  76      -1.165   3.655 -14.281  1.00  0.00           H  
ATOM   1212  HB3 GLN A  76      -0.276   2.425 -15.172  1.00  0.00           H  
ATOM   1213  CG  GLN A  76      -0.504   1.998 -13.090  1.00  0.00           C  
ATOM   1214  HG2 GLN A  76      -1.306   1.318 -13.375  1.00  0.00           H  
ATOM   1215  HG3 GLN A  76       0.396   1.404 -12.943  1.00  0.00           H  
ATOM   1216  CD  GLN A  76      -0.915   2.634 -11.765  1.00  0.00           C  
ATOM   1217  OE1 GLN A  76      -0.835   3.835 -11.549  1.00  0.00           O  
ATOM   1218  NE2 GLN A  76      -1.412   1.858 -10.829  1.00  0.00           N  
ATOM   1219 HE21 GLN A  76      -1.731   2.290  -9.986  1.00  0.00           H  
ATOM   1220 HE22 GLN A  76      -1.591   0.864 -11.015  1.00  0.00           H  
ATOM   1221  C   GLN A  76       2.263   2.986 -14.239  1.00  0.00           C  
ATOM   1222  O   GLN A  76       2.911   2.761 -13.216  1.00  0.00           O  
ATOM   1223  N   LEU A  77       2.689   2.591 -15.447  1.00  0.00           N  
ATOM   1224  H   LEU A  77       2.094   2.752 -16.253  1.00  0.00           H  
ATOM   1225  CA  LEU A  77       3.988   1.945 -15.666  1.00  0.00           C  
ATOM   1226  HA  LEU A  77       4.025   1.043 -15.053  1.00  0.00           H  
ATOM   1227  CB  LEU A  77       4.131   1.536 -17.144  1.00  0.00           C  
ATOM   1228  HB2 LEU A  77       3.250   0.977 -17.461  1.00  0.00           H  
ATOM   1229  HB3 LEU A  77       4.174   2.442 -17.744  1.00  0.00           H  
ATOM   1230  CG  LEU A  77       5.399   0.696 -17.406  1.00  0.00           C  
ATOM   1231  HG  LEU A  77       6.148   0.889 -16.642  1.00  0.00           H  
ATOM   1232  CD1 LEU A  77       5.069  -0.796 -17.397  1.00  0.00           C  
ATOM   1233 HD11 LEU A  77       4.428  -1.047 -18.244  1.00  0.00           H  
ATOM   1234 HD12 LEU A  77       5.987  -1.379 -17.471  1.00  0.00           H  
ATOM   1235 HD13 LEU A  77       4.549  -1.059 -16.478  1.00  0.00           H  
ATOM   1236  CD2 LEU A  77       6.022   1.059 -18.751  1.00  0.00           C  
ATOM   1237 HD21 LEU A  77       6.309   2.111 -18.753  1.00  0.00           H  
ATOM   1238 HD22 LEU A  77       6.914   0.456 -18.922  1.00  0.00           H  
ATOM   1239 HD23 LEU A  77       5.307   0.874 -19.549  1.00  0.00           H  
ATOM   1240  C   LEU A  77       5.143   2.855 -15.220  1.00  0.00           C  
ATOM   1241  O   LEU A  77       5.985   2.431 -14.434  1.00  0.00           O  
ATOM   1242  N   ILE A  78       5.172   4.122 -15.644  1.00  0.00           N  
ATOM   1243  H   ILE A  78       4.469   4.413 -16.323  1.00  0.00           H  
ATOM   1244  CA  ILE A  78       6.188   5.100 -15.214  1.00  0.00           C  
ATOM   1245  HA  ILE A  78       7.168   4.715 -15.490  1.00  0.00           H  
ATOM   1246  CB  ILE A  78       5.956   6.428 -15.969  1.00  0.00           C  
ATOM   1247  HB  ILE A  78       4.899   6.671 -15.885  1.00  0.00           H  
ATOM   1248  CG2 ILE A  78       6.708   7.623 -15.358  1.00  0.00           C  
ATOM   1249 HG21 ILE A  78       6.534   8.506 -15.971  1.00  0.00           H  
ATOM   1250 HG22 ILE A  78       6.332   7.834 -14.357  1.00  0.00           H  
ATOM   1251 HG23 ILE A  78       7.776   7.417 -15.310  1.00  0.00           H  
ATOM   1252  CG1 ILE A  78       6.247   6.282 -17.481  1.00  0.00           C  
ATOM   1253 HG12 ILE A  78       5.721   5.411 -17.870  1.00  0.00           H  
ATOM   1254 HG13 ILE A  78       5.822   7.146 -17.986  1.00  0.00           H  
ATOM   1255  CD1 ILE A  78       7.724   6.152 -17.881  1.00  0.00           C  
ATOM   1256 HD11 ILE A  78       8.177   5.287 -17.402  1.00  0.00           H  
ATOM   1257 HD12 ILE A  78       7.790   6.024 -18.962  1.00  0.00           H  
ATOM   1258 HD13 ILE A  78       8.276   7.049 -17.604  1.00  0.00           H  
ATOM   1259  C   ILE A  78       6.215   5.291 -13.682  1.00  0.00           C  
ATOM   1260  O   ILE A  78       7.294   5.373 -13.089  1.00  0.00           O  
ATOM   1261  N   ARG A  79       5.048   5.308 -13.019  1.00  0.00           N  
ATOM   1262  H   ARG A  79       4.200   5.279 -13.578  1.00  0.00           H  
ATOM   1263  CA  ARG A  79       4.932   5.335 -11.545  1.00  0.00           C  
ATOM   1264  HA  ARG A  79       5.506   6.175 -11.156  1.00  0.00           H  
ATOM   1265  CB  ARG A  79       3.468   5.493 -11.095  1.00  0.00           C  
ATOM   1266  HB2 ARG A  79       2.856   4.699 -11.524  1.00  0.00           H  
ATOM   1267  HB3 ARG A  79       3.434   5.392 -10.010  1.00  0.00           H  
ATOM   1268  CG  ARG A  79       2.861   6.853 -11.466  1.00  0.00           C  
ATOM   1269  HG2 ARG A  79       3.518   7.657 -11.130  1.00  0.00           H  
ATOM   1270  HG3 ARG A  79       2.772   6.931 -12.542  1.00  0.00           H  
ATOM   1271  CD  ARG A  79       1.468   7.031 -10.850  1.00  0.00           C  
ATOM   1272  HD2 ARG A  79       0.914   7.752 -11.455  1.00  0.00           H  
ATOM   1273  HD3 ARG A  79       0.931   6.078 -10.859  1.00  0.00           H  
ATOM   1274  NE  ARG A  79       1.585   7.559  -9.485  1.00  0.00           N  
ATOM   1275  HE  ARG A  79       2.513   7.593  -9.058  1.00  0.00           H  
ATOM   1276  CZ  ARG A  79       0.639   8.005  -8.687  1.00  0.00           C  
ATOM   1277  NH1 ARG A  79      -0.631   7.794  -8.877  1.00  0.00           N  
ATOM   1278 HH11 ARG A  79      -0.938   7.133  -9.554  1.00  0.00           H  
ATOM   1279 HH12 ARG A  79      -1.231   8.066  -8.094  1.00  0.00           H  
ATOM   1280  NH2 ARG A  79       0.990   8.700  -7.653  1.00  0.00           N  
ATOM   1281 HH21 ARG A  79       1.981   8.735  -7.424  1.00  0.00           H  
ATOM   1282 HH22 ARG A  79       0.300   8.910  -6.926  1.00  0.00           H  
ATOM   1283  C   ARG A  79       5.535   4.086 -10.898  1.00  0.00           C  
ATOM   1284  O   ARG A  79       6.376   4.211 -10.008  1.00  0.00           O  
ATOM   1285  N   PHE A  80       5.180   2.885 -11.354  1.00  0.00           N  
ATOM   1286  H   PHE A  80       4.446   2.820 -12.054  1.00  0.00           H  
ATOM   1287  CA  PHE A  80       5.775   1.654 -10.816  1.00  0.00           C  
ATOM   1288  HA  PHE A  80       5.692   1.692  -9.731  1.00  0.00           H  
ATOM   1289  CB  PHE A  80       5.008   0.420 -11.308  1.00  0.00           C  
ATOM   1290  HB2 PHE A  80       4.836   0.529 -12.379  1.00  0.00           H  
ATOM   1291  HB3 PHE A  80       5.630  -0.462 -11.154  1.00  0.00           H  
ATOM   1292  CG  PHE A  80       3.686   0.168 -10.609  1.00  0.00           C  
ATOM   1293  CD1 PHE A  80       2.509   0.020 -11.362  1.00  0.00           C  
ATOM   1294  HD1 PHE A  80       2.535   0.102 -12.440  1.00  0.00           H  
ATOM   1295  CE1 PHE A  80       1.291  -0.236 -10.712  1.00  0.00           C  
ATOM   1296  HE1 PHE A  80       0.393  -0.342 -11.295  1.00  0.00           H  
ATOM   1297  CZ  PHE A  80       1.235  -0.340  -9.312  1.00  0.00           C  
ATOM   1298  HZ  PHE A  80       0.292  -0.534  -8.820  1.00  0.00           H  
ATOM   1299  CE2 PHE A  80       2.410  -0.196  -8.557  1.00  0.00           C  
ATOM   1300  HE2 PHE A  80       2.373  -0.265  -7.479  1.00  0.00           H  
ATOM   1301  CD2 PHE A  80       3.634   0.042  -9.206  1.00  0.00           C  
ATOM   1302  HD2 PHE A  80       4.535   0.128  -8.619  1.00  0.00           H  
ATOM   1303  C   PHE A  80       7.279   1.538 -11.106  1.00  0.00           C  
ATOM   1304  O   PHE A  80       8.001   1.020 -10.259  1.00  0.00           O  
ATOM   1305  N   LEU A  81       7.777   2.056 -12.237  1.00  0.00           N  
ATOM   1306  H   LEU A  81       7.122   2.394 -12.937  1.00  0.00           H  
ATOM   1307  CA  LEU A  81       9.217   2.156 -12.519  1.00  0.00           C  
ATOM   1308  HA  LEU A  81       9.659   1.168 -12.403  1.00  0.00           H  
ATOM   1309  CB  LEU A  81       9.449   2.645 -13.965  1.00  0.00           C  
ATOM   1310  HB2 LEU A  81       8.860   3.548 -14.127  1.00  0.00           H  
ATOM   1311  HB3 LEU A  81      10.500   2.920 -14.070  1.00  0.00           H  
ATOM   1312  CG  LEU A  81       9.118   1.628 -15.074  1.00  0.00           C  
ATOM   1313  HG  LEU A  81       8.105   1.260 -14.958  1.00  0.00           H  
ATOM   1314  CD1 LEU A  81       9.240   2.289 -16.448  1.00  0.00           C  
ATOM   1315 HD11 LEU A  81       8.578   3.151 -16.495  1.00  0.00           H  
ATOM   1316 HD12 LEU A  81      10.268   2.607 -16.622  1.00  0.00           H  
ATOM   1317 HD13 LEU A  81       8.943   1.585 -17.226  1.00  0.00           H  
ATOM   1318  CD2 LEU A  81      10.078   0.440 -15.043  1.00  0.00           C  
ATOM   1319 HD21 LEU A  81      11.105   0.797 -15.076  1.00  0.00           H  
ATOM   1320 HD22 LEU A  81       9.923  -0.144 -14.139  1.00  0.00           H  
ATOM   1321 HD23 LEU A  81       9.897  -0.207 -15.902  1.00  0.00           H  
ATOM   1322  C   LEU A  81       9.944   3.077 -11.523  1.00  0.00           C  
ATOM   1323  O   LEU A  81      11.030   2.735 -11.054  1.00  0.00           O  
ATOM   1324  N   LYS A  82       9.339   4.213 -11.155  1.00  0.00           N  
ATOM   1325  H   LYS A  82       8.463   4.452 -11.611  1.00  0.00           H  
ATOM   1326  CA  LYS A  82       9.868   5.121 -10.121  1.00  0.00           C  
ATOM   1327  HA  LYS A  82      10.911   5.345 -10.352  1.00  0.00           H  
ATOM   1328  CB  LYS A  82       9.070   6.441 -10.140  1.00  0.00           C  
ATOM   1329  HB2 LYS A  82       8.001   6.232 -10.179  1.00  0.00           H  
ATOM   1330  HB3 LYS A  82       9.282   7.007  -9.231  1.00  0.00           H  
ATOM   1331  CG  LYS A  82       9.482   7.292 -11.353  1.00  0.00           C  
ATOM   1332  HG2 LYS A  82      10.506   7.616 -11.187  1.00  0.00           H  
ATOM   1333  HG3 LYS A  82       9.454   6.681 -12.256  1.00  0.00           H  
ATOM   1334  CD  LYS A  82       8.622   8.541 -11.587  1.00  0.00           C  
ATOM   1335  HD2 LYS A  82       7.588   8.243 -11.768  1.00  0.00           H  
ATOM   1336  HD3 LYS A  82       8.674   9.188 -10.710  1.00  0.00           H  
ATOM   1337  CE  LYS A  82       9.186   9.266 -12.818  1.00  0.00           C  
ATOM   1338  HE2 LYS A  82      10.250   9.456 -12.655  1.00  0.00           H  
ATOM   1339  HE3 LYS A  82       9.101   8.600 -13.683  1.00  0.00           H  
ATOM   1340  NZ  LYS A  82       8.500  10.545 -13.112  1.00  0.00           N  
ATOM   1341  HZ1 LYS A  82       8.675  11.250 -12.412  1.00  0.00           H  
ATOM   1342  HZ2 LYS A  82       8.823  10.921 -14.016  1.00  0.00           H  
ATOM   1343  HZ3 LYS A  82       7.509  10.413 -13.237  1.00  0.00           H  
ATOM   1344  C   LYS A  82       9.896   4.456  -8.738  1.00  0.00           C  
ATOM   1345  O   LYS A  82      10.878   4.601  -8.017  1.00  0.00           O  
ATOM   1346  N   ARG A  83       8.861   3.688  -8.376  1.00  0.00           N  
ATOM   1347  H   ARG A  83       8.067   3.656  -9.006  1.00  0.00           H  
ATOM   1348  CA  ARG A  83       8.811   2.887  -7.133  1.00  0.00           C  
ATOM   1349  HA  ARG A  83       9.066   3.521  -6.284  1.00  0.00           H  
ATOM   1350  CB  ARG A  83       7.380   2.342  -6.929  1.00  0.00           C  
ATOM   1351  HB2 ARG A  83       7.094   1.765  -7.809  1.00  0.00           H  
ATOM   1352  HB3 ARG A  83       7.375   1.670  -6.071  1.00  0.00           H  
ATOM   1353  CG  ARG A  83       6.335   3.452  -6.683  1.00  0.00           C  
ATOM   1354  HG2 ARG A  83       6.518   3.919  -5.717  1.00  0.00           H  
ATOM   1355  HG3 ARG A  83       6.458   4.226  -7.437  1.00  0.00           H  
ATOM   1356  CD  ARG A  83       4.877   2.964  -6.770  1.00  0.00           C  
ATOM   1357  HD2 ARG A  83       4.288   3.791  -7.166  1.00  0.00           H  
ATOM   1358  HD3 ARG A  83       4.809   2.139  -7.480  1.00  0.00           H  
ATOM   1359  NE  ARG A  83       4.308   2.562  -5.463  1.00  0.00           N  
ATOM   1360  HE  ARG A  83       4.949   2.428  -4.693  1.00  0.00           H  
ATOM   1361  CZ  ARG A  83       3.025   2.570  -5.134  1.00  0.00           C  
ATOM   1362  NH1 ARG A  83       2.088   2.839  -5.997  1.00  0.00           N  
ATOM   1363 HH11 ARG A  83       2.371   3.144  -6.908  1.00  0.00           H  
ATOM   1364 HH12 ARG A  83       1.171   3.066  -5.658  1.00  0.00           H  
ATOM   1365  NH2 ARG A  83       2.635   2.394  -3.908  1.00  0.00           N  
ATOM   1366 HH21 ARG A  83       3.332   2.266  -3.176  1.00  0.00           H  
ATOM   1367 HH22 ARG A  83       1.731   2.767  -3.646  1.00  0.00           H  
ATOM   1368  C   ARG A  83       9.860   1.760  -7.137  1.00  0.00           C  
ATOM   1369  O   ARG A  83      10.538   1.535  -6.135  1.00  0.00           O  
ATOM   1370  N   LEU A  84      10.042   1.087  -8.279  1.00  0.00           N  
ATOM   1371  H   LEU A  84       9.405   1.279  -9.043  1.00  0.00           H  
ATOM   1372  CA  LEU A  84      11.026   0.011  -8.459  1.00  0.00           C  
ATOM   1373  HA  LEU A  84      10.860  -0.731  -7.678  1.00  0.00           H  
ATOM   1374  CB  LEU A  84      10.782  -0.664  -9.823  1.00  0.00           C  
ATOM   1375  HB2 LEU A  84       9.786  -1.102  -9.819  1.00  0.00           H  
ATOM   1376  HB3 LEU A  84      10.801   0.099 -10.600  1.00  0.00           H  
ATOM   1377  CG  LEU A  84      11.799  -1.755 -10.211  1.00  0.00           C  
ATOM   1378  HG  LEU A  84      12.784  -1.307 -10.332  1.00  0.00           H  
ATOM   1379  CD1 LEU A  84      11.889  -2.898  -9.196  1.00  0.00           C  
ATOM   1380 HD11 LEU A  84      12.555  -3.674  -9.570  1.00  0.00           H  
ATOM   1381 HD12 LEU A  84      12.291  -2.528  -8.255  1.00  0.00           H  
ATOM   1382 HD13 LEU A  84      10.899  -3.323  -9.022  1.00  0.00           H  
ATOM   1383  CD2 LEU A  84      11.379  -2.371 -11.547  1.00  0.00           C  
ATOM   1384 HD21 LEU A  84      12.144  -3.067 -11.885  1.00  0.00           H  
ATOM   1385 HD22 LEU A  84      10.432  -2.901 -11.439  1.00  0.00           H  
ATOM   1386 HD23 LEU A  84      11.269  -1.590 -12.299  1.00  0.00           H  
ATOM   1387  C   LEU A  84      12.469   0.515  -8.298  1.00  0.00           C  
ATOM   1388  O   LEU A  84      13.228  -0.067  -7.530  1.00  0.00           O  
ATOM   1389  N   ASP A  85      12.819   1.631  -8.950  1.00  0.00           N  
ATOM   1390  H   ASP A  85      12.142   2.053  -9.580  1.00  0.00           H  
ATOM   1391  CA  ASP A  85      14.095   2.342  -8.757  1.00  0.00           C  
ATOM   1392  HA  ASP A  85      14.919   1.720  -9.109  1.00  0.00           H  
ATOM   1393  CB  ASP A  85      14.052   3.620  -9.619  1.00  0.00           C  
ATOM   1394  HB2 ASP A  85      14.007   3.318 -10.668  1.00  0.00           H  
ATOM   1395  HB3 ASP A  85      13.133   4.163  -9.392  1.00  0.00           H  
ATOM   1396  CG  ASP A  85      15.228   4.593  -9.442  1.00  0.00           C  
ATOM   1397  OD1 ASP A  85      16.226   4.259  -8.773  1.00  0.00           O  
ATOM   1398  OD2 ASP A  85      15.150   5.717  -9.988  1.00  0.00           O  
ATOM   1399  C   ASP A  85      14.340   2.637  -7.264  1.00  0.00           C  
ATOM   1400  O   ASP A  85      15.336   2.194  -6.694  1.00  0.00           O  
ATOM   1401  N   ARG A  86      13.364   3.277  -6.604  1.00  0.00           N  
ATOM   1402  H   ARG A  86      12.563   3.576  -7.150  1.00  0.00           H  
ATOM   1403  CA  ARG A  86      13.387   3.627  -5.174  1.00  0.00           C  
ATOM   1404  HA  ARG A  86      14.209   4.324  -5.008  1.00  0.00           H  
ATOM   1405  CB  ARG A  86      12.056   4.338  -4.883  1.00  0.00           C  
ATOM   1406  HB2 ARG A  86      11.892   5.022  -5.716  1.00  0.00           H  
ATOM   1407  HB3 ARG A  86      11.254   3.602  -4.898  1.00  0.00           H  
ATOM   1408  CG  ARG A  86      11.911   5.176  -3.602  1.00  0.00           C  
ATOM   1409  HG2 ARG A  86      11.827   4.532  -2.728  1.00  0.00           H  
ATOM   1410  HG3 ARG A  86      12.763   5.846  -3.486  1.00  0.00           H  
ATOM   1411  CD  ARG A  86      10.624   5.993  -3.822  1.00  0.00           C  
ATOM   1412  HD2 ARG A  86      10.813   6.674  -4.653  1.00  0.00           H  
ATOM   1413  HD3 ARG A  86       9.817   5.314  -4.111  1.00  0.00           H  
ATOM   1414  NE  ARG A  86      10.166   6.773  -2.660  1.00  0.00           N  
ATOM   1415  HE  ARG A  86      10.288   6.377  -1.725  1.00  0.00           H  
ATOM   1416  CZ  ARG A  86       9.394   7.844  -2.699  1.00  0.00           C  
ATOM   1417  NH1 ARG A  86       9.077   8.457  -3.807  1.00  0.00           N  
ATOM   1418 HH11 ARG A  86       9.428   8.081  -4.666  1.00  0.00           H  
ATOM   1419 HH12 ARG A  86       8.576   9.323  -3.761  1.00  0.00           H  
ATOM   1420  NH2 ARG A  86       8.907   8.322  -1.601  1.00  0.00           N  
ATOM   1421 HH21 ARG A  86       9.098   7.717  -0.796  1.00  0.00           H  
ATOM   1422 HH22 ARG A  86       8.038   8.811  -1.607  1.00  0.00           H  
ATOM   1423  C   ARG A  86      13.663   2.415  -4.270  1.00  0.00           C  
ATOM   1424  O   ARG A  86      14.504   2.518  -3.381  1.00  0.00           O  
ATOM   1425  N   ASN A  87      13.029   1.260  -4.501  1.00  0.00           N  
ATOM   1426  H   ASN A  87      12.315   1.249  -5.221  1.00  0.00           H  
ATOM   1427  CA  ASN A  87      13.298   0.032  -3.734  1.00  0.00           C  
ATOM   1428  HA  ASN A  87      13.437   0.310  -2.686  1.00  0.00           H  
ATOM   1429  CB  ASN A  87      12.084  -0.908  -3.820  1.00  0.00           C  
ATOM   1430  HB2 ASN A  87      11.692  -0.931  -4.837  1.00  0.00           H  
ATOM   1431  HB3 ASN A  87      12.410  -1.910  -3.551  1.00  0.00           H  
ATOM   1432  CG  ASN A  87      10.973  -0.564  -2.849  1.00  0.00           C  
ATOM   1433  OD1 ASN A  87      11.084   0.291  -1.981  1.00  0.00           O  
ATOM   1434  ND2 ASN A  87       9.884  -1.296  -2.927  1.00  0.00           N  
ATOM   1435 HD21 ASN A  87       9.160  -1.166  -2.217  1.00  0.00           H  
ATOM   1436 HD22 ASN A  87       9.795  -1.989  -3.641  1.00  0.00           H  
ATOM   1437  C   ASN A  87      14.596  -0.719  -4.120  1.00  0.00           C  
ATOM   1438  O   ASN A  87      15.200  -1.361  -3.257  1.00  0.00           O  
ATOM   1439  N   LEU A  88      15.063  -0.646  -5.371  1.00  0.00           N  
ATOM   1440  H   LEU A  88      14.528  -0.122  -6.061  1.00  0.00           H  
ATOM   1441  CA  LEU A  88      16.391  -1.160  -5.754  1.00  0.00           C  
ATOM   1442  HA  LEU A  88      16.495  -2.183  -5.392  1.00  0.00           H  
ATOM   1443  CB  LEU A  88      16.549  -1.136  -7.279  1.00  0.00           C  
ATOM   1444  HB2 LEU A  88      16.262  -0.147  -7.637  1.00  0.00           H  
ATOM   1445  HB3 LEU A  88      17.599  -1.293  -7.523  1.00  0.00           H  
ATOM   1446  CG  LEU A  88      15.722  -2.191  -8.021  1.00  0.00           C  
ATOM   1447  HG  LEU A  88      14.692  -2.178  -7.672  1.00  0.00           H  
ATOM   1448  CD1 LEU A  88      15.742  -1.869  -9.515  1.00  0.00           C  
ATOM   1449 HD11 LEU A  88      15.313  -0.879  -9.672  1.00  0.00           H  
ATOM   1450 HD12 LEU A  88      16.766  -1.878  -9.890  1.00  0.00           H  
ATOM   1451 HD13 LEU A  88      15.140  -2.595 -10.061  1.00  0.00           H  
ATOM   1452  CD2 LEU A  88      16.278  -3.604  -7.834  1.00  0.00           C  
ATOM   1453 HD21 LEU A  88      15.661  -4.297  -8.401  1.00  0.00           H  
ATOM   1454 HD22 LEU A  88      17.308  -3.655  -8.185  1.00  0.00           H  
ATOM   1455 HD23 LEU A  88      16.238  -3.884  -6.782  1.00  0.00           H  
ATOM   1456  C   LEU A  88      17.512  -0.343  -5.103  1.00  0.00           C  
ATOM   1457  O   LEU A  88      18.459  -0.920  -4.566  1.00  0.00           O  
ATOM   1458  N   TRP A  89      17.361   0.986  -5.079  1.00  0.00           N  
ATOM   1459  H   TRP A  89      16.581   1.392  -5.592  1.00  0.00           H  
ATOM   1460  CA  TRP A  89      18.176   1.886  -4.263  1.00  0.00           C  
ATOM   1461  HA  TRP A  89      19.219   1.771  -4.555  1.00  0.00           H  
ATOM   1462  CB  TRP A  89      17.763   3.340  -4.559  1.00  0.00           C  
ATOM   1463  HB2 TRP A  89      17.788   3.485  -5.640  1.00  0.00           H  
ATOM   1464  HB3 TRP A  89      16.731   3.481  -4.241  1.00  0.00           H  
ATOM   1465  CG  TRP A  89      18.578   4.447  -3.950  1.00  0.00           C  
ATOM   1466  CD1 TRP A  89      19.726   4.316  -3.246  1.00  0.00           C  
ATOM   1467  HD1 TRP A  89      20.227   3.384  -3.021  1.00  0.00           H  
ATOM   1468  NE1 TRP A  89      20.173   5.550  -2.834  1.00  0.00           N  
ATOM   1469  HE1 TRP A  89      20.970   5.649  -2.220  1.00  0.00           H  
ATOM   1470  CE2 TRP A  89      19.379   6.565  -3.321  1.00  0.00           C  
ATOM   1471  CZ2 TRP A  89      19.445   7.965  -3.232  1.00  0.00           C  
ATOM   1472  HZ2 TRP A  89      20.248   8.438  -2.691  1.00  0.00           H  
ATOM   1473  CH2 TRP A  89      18.432   8.735  -3.830  1.00  0.00           C  
ATOM   1474  HH2 TRP A  89      18.452   9.815  -3.759  1.00  0.00           H  
ATOM   1475  CZ3 TRP A  89      17.381   8.098  -4.513  1.00  0.00           C  
ATOM   1476  HZ3 TRP A  89      16.604   8.695  -4.972  1.00  0.00           H  
ATOM   1477  CE3 TRP A  89      17.332   6.693  -4.608  1.00  0.00           C  
ATOM   1478  HE3 TRP A  89      16.528   6.216  -5.150  1.00  0.00           H  
ATOM   1479  CD2 TRP A  89      18.333   5.888  -4.019  1.00  0.00           C  
ATOM   1480  C   TRP A  89      18.069   1.518  -2.773  1.00  0.00           C  
ATOM   1481  O   TRP A  89      19.093   1.466  -2.098  1.00  0.00           O  
ATOM   1482  N   GLY A  90      16.884   1.134  -2.281  1.00  0.00           N  
ATOM   1483  H   GLY A  90      16.064   1.291  -2.855  1.00  0.00           H  
ATOM   1484  CA  GLY A  90      16.681   0.548  -0.946  1.00  0.00           C  
ATOM   1485  HA2 GLY A  90      16.819   1.307  -0.184  1.00  0.00           H  
ATOM   1486  HA3 GLY A  90      15.657   0.183  -0.880  1.00  0.00           H  
ATOM   1487  C   GLY A  90      17.621  -0.617  -0.616  1.00  0.00           C  
ATOM   1488  O   GLY A  90      18.383  -0.531   0.347  1.00  0.00           O  
ATOM   1489  N   LEU A  91      17.623  -1.676  -1.432  1.00  0.00           N  
ATOM   1490  H   LEU A  91      16.984  -1.672  -2.221  1.00  0.00           H  
ATOM   1491  CA  LEU A  91      18.514  -2.830  -1.226  1.00  0.00           C  
ATOM   1492  HA  LEU A  91      18.428  -3.157  -0.189  1.00  0.00           H  
ATOM   1493  CB  LEU A  91      18.092  -3.984  -2.154  1.00  0.00           C  
ATOM   1494  HB2 LEU A  91      18.128  -3.629  -3.185  1.00  0.00           H  
ATOM   1495  HB3 LEU A  91      18.831  -4.780  -2.050  1.00  0.00           H  
ATOM   1496  CG  LEU A  91      16.697  -4.592  -1.899  1.00  0.00           C  
ATOM   1497  HG  LEU A  91      15.927  -3.843  -2.084  1.00  0.00           H  
ATOM   1498  CD1 LEU A  91      16.495  -5.759  -2.871  1.00  0.00           C  
ATOM   1499 HD11 LEU A  91      17.273  -6.510  -2.729  1.00  0.00           H  
ATOM   1500 HD12 LEU A  91      16.537  -5.394  -3.897  1.00  0.00           H  
ATOM   1501 HD13 LEU A  91      15.522  -6.219  -2.705  1.00  0.00           H  
ATOM   1502  CD2 LEU A  91      16.530  -5.144  -0.480  1.00  0.00           C  
ATOM   1503 HD21 LEU A  91      16.568  -4.331   0.243  1.00  0.00           H  
ATOM   1504 HD22 LEU A  91      15.561  -5.633  -0.384  1.00  0.00           H  
ATOM   1505 HD23 LEU A  91      17.319  -5.862  -0.256  1.00  0.00           H  
ATOM   1506  C   LEU A  91      20.000  -2.493  -1.451  1.00  0.00           C  
ATOM   1507  O   LEU A  91      20.880  -3.048  -0.781  1.00  0.00           O  
ATOM   1508  N   ALA A  92      20.294  -1.606  -2.408  1.00  0.00           N  
ATOM   1509  H   ALA A  92      19.522  -1.209  -2.938  1.00  0.00           H  
ATOM   1510  CA  ALA A  92      21.653  -1.236  -2.808  1.00  0.00           C  
ATOM   1511  HA  ALA A  92      22.248  -2.143  -2.904  1.00  0.00           H  
ATOM   1512  CB  ALA A  92      21.592  -0.554  -4.182  1.00  0.00           C  
ATOM   1513  HB1 ALA A  92      22.601  -0.310  -4.510  1.00  0.00           H  
ATOM   1514  HB2 ALA A  92      21.135  -1.219  -4.913  1.00  0.00           H  
ATOM   1515  HB3 ALA A  92      21.010   0.365  -4.125  1.00  0.00           H  
ATOM   1516  C   ALA A  92      22.362  -0.304  -1.812  1.00  0.00           C  
ATOM   1517  O   ALA A  92      23.573  -0.415  -1.616  1.00  0.00           O  
ATOM   1518  N   GLY A  93      21.645   0.670  -1.245  1.00  0.00           N  
ATOM   1519  H   GLY A  93      20.646   0.702  -1.445  1.00  0.00           H  
ATOM   1520  CA  GLY A  93      22.193   1.848  -0.555  1.00  0.00           C  
ATOM   1521  HA2 GLY A  93      21.377   2.373  -0.054  1.00  0.00           H  
ATOM   1522  HA3 GLY A  93      22.908   1.517   0.197  1.00  0.00           H  
ATOM   1523  C   GLY A  93      22.905   2.841  -1.491  1.00  0.00           C  
ATOM   1524  O   GLY A  93      22.725   4.053  -1.369  1.00  0.00           O  
ATOM   1525  N   LEU A  94      23.691   2.341  -2.450  1.00  0.00           N  
ATOM   1526  H   LEU A  94      23.815   1.336  -2.458  1.00  0.00           H  
ATOM   1527  CA  LEU A  94      24.379   3.116  -3.485  1.00  0.00           C  
ATOM   1528  HA  LEU A  94      25.097   3.775  -2.999  1.00  0.00           H  
ATOM   1529  CB  LEU A  94      25.133   2.168  -4.438  1.00  0.00           C  
ATOM   1530  HB2 LEU A  94      24.407   1.466  -4.847  1.00  0.00           H  
ATOM   1531  HB3 LEU A  94      25.535   2.754  -5.269  1.00  0.00           H  
ATOM   1532  CG  LEU A  94      26.284   1.361  -3.811  1.00  0.00           C  
ATOM   1533  HG  LEU A  94      25.930   0.831  -2.925  1.00  0.00           H  
ATOM   1534  CD1 LEU A  94      26.776   0.328  -4.824  1.00  0.00           C  
ATOM   1535 HD11 LEU A  94      27.604  -0.242  -4.403  1.00  0.00           H  
ATOM   1536 HD12 LEU A  94      25.964  -0.355  -5.063  1.00  0.00           H  
ATOM   1537 HD13 LEU A  94      27.115   0.824  -5.735  1.00  0.00           H  
ATOM   1538  CD2 LEU A  94      27.459   2.259  -3.417  1.00  0.00           C  
ATOM   1539 HD21 LEU A  94      28.277   1.649  -3.036  1.00  0.00           H  
ATOM   1540 HD22 LEU A  94      27.160   2.950  -2.632  1.00  0.00           H  
ATOM   1541 HD23 LEU A  94      27.815   2.822  -4.281  1.00  0.00           H  
ATOM   1542  C   LEU A  94      23.403   3.990  -4.289  1.00  0.00           C  
ATOM   1543  O   LEU A  94      22.430   3.494  -4.854  1.00  0.00           O  
ATOM   1544  N   ASN A  95      23.715   5.285  -4.370  1.00  0.00           N  
ATOM   1545  H   ASN A  95      24.525   5.597  -3.861  1.00  0.00           H  
ATOM   1546  CA  ASN A  95      22.906   6.299  -5.049  1.00  0.00           C  
ATOM   1547  HA  ASN A  95      21.898   6.283  -4.633  1.00  0.00           H  
ATOM   1548  CB  ASN A  95      23.557   7.663  -4.734  1.00  0.00           C  
ATOM   1549  HB2 ASN A  95      23.570   7.801  -3.652  1.00  0.00           H  
ATOM   1550  HB3 ASN A  95      24.588   7.668  -5.089  1.00  0.00           H  
ATOM   1551  CG  ASN A  95      22.864   8.857  -5.373  1.00  0.00           C  
ATOM   1552  OD1 ASN A  95      22.747   8.966  -6.579  1.00  0.00           O  
ATOM   1553  ND2 ASN A  95      22.434   9.826  -4.596  1.00  0.00           N  
ATOM   1554 HD21 ASN A  95      22.007  10.608  -5.063  1.00  0.00           H  
ATOM   1555 HD22 ASN A  95      22.520   9.773  -3.599  1.00  0.00           H  
ATOM   1556  C   ASN A  95      22.750   6.026  -6.559  1.00  0.00           C  
ATOM   1557  O   ASN A  95      21.628   6.011  -7.065  1.00  0.00           O  
ATOM   1558  N   SER A  96      23.857   5.819  -7.278  1.00  0.00           N  
ATOM   1559  H   SER A  96      24.746   5.782  -6.803  1.00  0.00           H  
ATOM   1560  CA  SER A  96      23.889   5.677  -8.740  1.00  0.00           C  
ATOM   1561  HA  SER A  96      23.032   5.084  -9.062  1.00  0.00           H  
ATOM   1562  CB  SER A  96      23.790   7.066  -9.382  1.00  0.00           C  
ATOM   1563  HB2 SER A  96      22.885   7.565  -9.033  1.00  0.00           H  
ATOM   1564  HB3 SER A  96      24.655   7.661  -9.087  1.00  0.00           H  
ATOM   1565  OG  SER A  96      23.746   6.967 -10.792  1.00  0.00           O  
ATOM   1566  HG  SER A  96      23.865   7.841 -11.172  1.00  0.00           H  
ATOM   1567  C   SER A  96      25.172   4.968  -9.194  1.00  0.00           C  
ATOM   1568  O   SER A  96      26.233   5.184  -8.606  1.00  0.00           O  
ATOM   1569  N   CYS A  97      25.083   4.131 -10.231  1.00  0.00           N  
ATOM   1570  H   CYS A  97      24.179   4.030 -10.685  1.00  0.00           H  
ATOM   1571  CA  CYS A  97      26.211   3.373 -10.776  1.00  0.00           C  
ATOM   1572  HA  CYS A  97      27.133   3.869 -10.486  1.00  0.00           H  
ATOM   1573  CB  CYS A  97      26.249   1.980 -10.131  1.00  0.00           C  
ATOM   1574  HB2 CYS A  97      26.266   2.074  -9.045  1.00  0.00           H  
ATOM   1575  HB3 CYS A  97      25.360   1.420 -10.426  1.00  0.00           H  
ATOM   1576  SG  CYS A  97      27.736   1.096 -10.689  1.00  0.00           S  
ATOM   1577  HG  CYS A  97      28.625   1.742  -9.928  1.00  0.00           H  
ATOM   1578  C   CYS A  97      26.128   3.315 -12.317  1.00  0.00           C  
ATOM   1579  O   CYS A  97      25.346   2.526 -12.860  1.00  0.00           O  
ATOM   1580  N   PRO A  98      26.892   4.157 -13.045  1.00  0.00           N  
ATOM   1581  CD  PRO A  98      27.895   5.093 -12.551  1.00  0.00           C  
ATOM   1582  HD2 PRO A  98      28.550   4.630 -11.811  1.00  0.00           H  
ATOM   1583  HD3 PRO A  98      27.397   5.966 -12.128  1.00  0.00           H  
ATOM   1584  CG  PRO A  98      28.728   5.500 -13.767  1.00  0.00           C  
ATOM   1585  HG2 PRO A  98      29.558   4.801 -13.894  1.00  0.00           H  
ATOM   1586  HG3 PRO A  98      29.099   6.522 -13.679  1.00  0.00           H  
ATOM   1587  CB  PRO A  98      27.744   5.346 -14.925  1.00  0.00           C  
ATOM   1588  HB2 PRO A  98      28.259   5.192 -15.875  1.00  0.00           H  
ATOM   1589  HB3 PRO A  98      27.104   6.228 -14.977  1.00  0.00           H  
ATOM   1590  CA  PRO A  98      26.912   4.131 -14.504  1.00  0.00           C  
ATOM   1591  HA  PRO A  98      25.897   4.231 -14.892  1.00  0.00           H  
ATOM   1592  C   PRO A  98      27.512   2.819 -15.025  1.00  0.00           C  
ATOM   1593  O   PRO A  98      28.292   2.155 -14.345  1.00  0.00           O  
ATOM   1594  N   VAL A  99      27.184   2.471 -16.268  1.00  0.00           N  
ATOM   1595  H   VAL A  99      26.625   3.105 -16.816  1.00  0.00           H  
ATOM   1596  CA  VAL A  99      27.665   1.251 -16.932  1.00  0.00           C  
ATOM   1597  HA  VAL A  99      28.328   0.718 -16.249  1.00  0.00           H  
ATOM   1598  CB  VAL A  99      26.506   0.287 -17.259  1.00  0.00           C  
ATOM   1599  HB  VAL A  99      26.925  -0.586 -17.760  1.00  0.00           H  
ATOM   1600  CG1 VAL A  99      25.850  -0.204 -15.965  1.00  0.00           C  
ATOM   1601 HG11 VAL A  99      25.281   0.599 -15.493  1.00  0.00           H  
ATOM   1602 HG12 VAL A  99      26.622  -0.540 -15.275  1.00  0.00           H  
ATOM   1603 HG13 VAL A  99      25.189  -1.038 -16.186  1.00  0.00           H  
ATOM   1604  CG2 VAL A  99      25.437   0.890 -18.179  1.00  0.00           C  
ATOM   1605 HG21 VAL A  99      24.947   1.737 -17.698  1.00  0.00           H  
ATOM   1606 HG22 VAL A  99      25.889   1.219 -19.115  1.00  0.00           H  
ATOM   1607 HG23 VAL A  99      24.686   0.135 -18.410  1.00  0.00           H  
ATOM   1608  C   VAL A  99      28.509   1.582 -18.162  1.00  0.00           C  
ATOM   1609  O   VAL A  99      28.474   2.700 -18.677  1.00  0.00           O  
ATOM   1610  N   LYS A 100      29.272   0.587 -18.616  1.00  0.00           N  
ATOM   1611  H   LYS A 100      29.197  -0.310 -18.159  1.00  0.00           H  
ATOM   1612  CA  LYS A 100      30.163   0.622 -19.777  1.00  0.00           C  
ATOM   1613  HA  LYS A 100      29.824   1.373 -20.494  1.00  0.00           H  
ATOM   1614  CB  LYS A 100      31.598   0.939 -19.351  1.00  0.00           C  
ATOM   1615  HB2 LYS A 100      31.907   0.268 -18.548  1.00  0.00           H  
ATOM   1616  HB3 LYS A 100      32.231   0.738 -20.207  1.00  0.00           H  
ATOM   1617  CG  LYS A 100      31.815   2.393 -18.931  1.00  0.00           C  
ATOM   1618  HG2 LYS A 100      31.312   3.056 -19.637  1.00  0.00           H  
ATOM   1619  HG3 LYS A 100      31.416   2.555 -17.929  1.00  0.00           H  
ATOM   1620  CD  LYS A 100      33.319   2.676 -18.962  1.00  0.00           C  
ATOM   1621  HD2 LYS A 100      33.829   2.010 -18.263  1.00  0.00           H  
ATOM   1622  HD3 LYS A 100      33.690   2.477 -19.972  1.00  0.00           H  
ATOM   1623  CE  LYS A 100      33.603   4.132 -18.601  1.00  0.00           C  
ATOM   1624  HE2 LYS A 100      32.956   4.770 -19.211  1.00  0.00           H  
ATOM   1625  HE3 LYS A 100      33.347   4.293 -17.549  1.00  0.00           H  
ATOM   1626  NZ  LYS A 100      35.028   4.451 -18.854  1.00  0.00           N  
ATOM   1627  HZ1 LYS A 100      35.222   5.417 -18.628  1.00  0.00           H  
ATOM   1628  HZ2 LYS A 100      35.620   3.849 -18.299  1.00  0.00           H  
ATOM   1629  HZ3 LYS A 100      35.246   4.291 -19.832  1.00  0.00           H  
ATOM   1630  C   LYS A 100      30.153  -0.730 -20.472  1.00  0.00           C  
ATOM   1631  O   LYS A 100      30.019  -1.754 -19.804  1.00  0.00           O  
ATOM   1632  N   GLU A 101      30.323  -0.720 -21.788  1.00  0.00           N  
ATOM   1633  H   GLU A 101      30.621   0.145 -22.234  1.00  0.00           H  
ATOM   1634  CA  GLU A 101      30.393  -1.905 -22.643  1.00  0.00           C  
ATOM   1635  HA  GLU A 101      30.312  -1.566 -23.676  1.00  0.00           H  
ATOM   1636  CB  GLU A 101      31.769  -2.589 -22.516  1.00  0.00           C  
ATOM   1637  HB2 GLU A 101      31.762  -3.114 -21.565  1.00  0.00           H  
ATOM   1638  HB3 GLU A 101      31.823  -3.363 -23.283  1.00  0.00           H  
ATOM   1639  CG  GLU A 101      33.101  -1.785 -22.566  1.00  0.00           C  
ATOM   1640  HG2 GLU A 101      33.654  -2.048 -21.660  1.00  0.00           H  
ATOM   1641  HG3 GLU A 101      33.692  -2.171 -23.398  1.00  0.00           H  
ATOM   1642  CD  GLU A 101      33.061  -0.244 -22.675  1.00  0.00           C  
ATOM   1643  OE1 GLU A 101      32.225   0.301 -23.432  1.00  0.00           O  
ATOM   1644  OE2 GLU A 101      33.853   0.399 -21.944  1.00  0.00           O  
ATOM   1645  C   GLU A 101      29.182  -2.830 -22.385  1.00  0.00           C  
ATOM   1646  O   GLU A 101      29.323  -4.030 -22.142  1.00  0.00           O  
ATOM   1647  N   ALA A 102      27.999  -2.209 -22.333  1.00  0.00           N  
ATOM   1648  H   ALA A 102      27.986  -1.233 -22.585  1.00  0.00           H  
ATOM   1649  CA  ALA A 102      26.711  -2.802 -21.985  1.00  0.00           C  
ATOM   1650  HA  ALA A 102      26.862  -3.809 -21.613  1.00  0.00           H  
ATOM   1651  CB  ALA A 102      26.076  -1.976 -20.859  1.00  0.00           C  
ATOM   1652  HB1 ALA A 102      26.734  -1.970 -19.991  1.00  0.00           H  
ATOM   1653  HB2 ALA A 102      25.911  -0.952 -21.194  1.00  0.00           H  
ATOM   1654  HB3 ALA A 102      25.120  -2.417 -20.575  1.00  0.00           H  
ATOM   1655  C   ALA A 102      25.806  -2.910 -23.218  1.00  0.00           C  
ATOM   1656  O   ALA A 102      25.747  -1.997 -24.045  1.00  0.00           O  
ATOM   1657  N   ASN A 103      25.121  -4.045 -23.354  1.00  0.00           N  
ATOM   1658  H   ASN A 103      25.194  -4.736 -22.621  1.00  0.00           H  
ATOM   1659  CA  ASN A 103      24.305  -4.358 -24.527  1.00  0.00           C  
ATOM   1660  HA  ASN A 103      24.866  -4.043 -25.410  1.00  0.00           H  
ATOM   1661  CB  ASN A 103      24.119  -5.890 -24.577  1.00  0.00           C  
ATOM   1662  HB2 ASN A 103      24.915  -6.371 -24.008  1.00  0.00           H  
ATOM   1663  HB3 ASN A 103      23.164  -6.173 -24.136  1.00  0.00           H  
ATOM   1664  CG  ASN A 103      24.184  -6.427 -25.994  1.00  0.00           C  
ATOM   1665  OD1 ASN A 103      23.685  -5.827 -26.927  1.00  0.00           O  
ATOM   1666  ND2 ASN A 103      24.839  -7.541 -26.213  1.00  0.00           N  
ATOM   1667 HD21 ASN A 103      24.906  -7.841 -27.171  1.00  0.00           H  
ATOM   1668 HD22 ASN A 103      25.298  -8.014 -25.456  1.00  0.00           H  
ATOM   1669  C   ASN A 103      22.977  -3.568 -24.542  1.00  0.00           C  
ATOM   1670  O   ASN A 103      22.736  -2.703 -23.702  1.00  0.00           O  
ATOM   1671  N   GLN A 104      22.088  -3.859 -25.490  1.00  0.00           N  
ATOM   1672  H   GLN A 104      22.325  -4.582 -26.166  1.00  0.00           H  
ATOM   1673  CA  GLN A 104      20.723  -3.315 -25.539  1.00  0.00           C  
ATOM   1674  HA  GLN A 104      20.552  -2.662 -24.680  1.00  0.00           H  
ATOM   1675  CB  GLN A 104      20.541  -2.469 -26.813  1.00  0.00           C  
ATOM   1676  HB2 GLN A 104      20.675  -3.111 -27.685  1.00  0.00           H  
ATOM   1677  HB3 GLN A 104      19.522  -2.085 -26.839  1.00  0.00           H  
ATOM   1678  CG  GLN A 104      21.519  -1.283 -26.924  1.00  0.00           C  
ATOM   1679  HG2 GLN A 104      22.544  -1.651 -26.946  1.00  0.00           H  
ATOM   1680  HG3 GLN A 104      21.342  -0.777 -27.873  1.00  0.00           H  
ATOM   1681  CD  GLN A 104      21.359  -0.253 -25.809  1.00  0.00           C  
ATOM   1682  OE1 GLN A 104      20.298   0.318 -25.610  1.00  0.00           O  
ATOM   1683  NE2 GLN A 104      22.389   0.034 -25.044  1.00  0.00           N  
ATOM   1684 HE21 GLN A 104      22.228   0.693 -24.290  1.00  0.00           H  
ATOM   1685 HE22 GLN A 104      23.233  -0.510 -25.076  1.00  0.00           H  
ATOM   1686  C   GLN A 104      19.678  -4.443 -25.453  1.00  0.00           C  
ATOM   1687  O   GLN A 104      19.884  -5.529 -25.990  1.00  0.00           O  
ATOM   1688  N   SER A 105      18.545  -4.178 -24.800  1.00  0.00           N  
ATOM   1689  H   SER A 105      18.454  -3.269 -24.357  1.00  0.00           H  
ATOM   1690  CA  SER A 105      17.411  -5.104 -24.630  1.00  0.00           C  
ATOM   1691  HA  SER A 105      17.434  -5.858 -25.417  1.00  0.00           H  
ATOM   1692  CB  SER A 105      17.538  -5.814 -23.270  1.00  0.00           C  
ATOM   1693  HB2 SER A 105      18.447  -6.415 -23.287  1.00  0.00           H  
ATOM   1694  HB3 SER A 105      17.630  -5.065 -22.480  1.00  0.00           H  
ATOM   1695  OG  SER A 105      16.433  -6.662 -22.979  1.00  0.00           O  
ATOM   1696  HG  SER A 105      15.691  -6.106 -22.666  1.00  0.00           H  
ATOM   1697  C   SER A 105      16.085  -4.344 -24.731  1.00  0.00           C  
ATOM   1698  O   SER A 105      16.069  -3.122 -24.594  1.00  0.00           O  
ATOM   1699  N   THR A 106      14.961  -5.046 -24.896  1.00  0.00           N  
ATOM   1700  H   THR A 106      15.026  -6.051 -24.972  1.00  0.00           H  
ATOM   1701  CA  THR A 106      13.648  -4.499 -24.514  1.00  0.00           C  
ATOM   1702  HA  THR A 106      13.542  -3.496 -24.930  1.00  0.00           H  
ATOM   1703  CB  THR A 106      12.474  -5.340 -25.049  1.00  0.00           C  
ATOM   1704  HB  THR A 106      11.542  -4.824 -24.813  1.00  0.00           H  
ATOM   1705  CG2 THR A 106      12.541  -5.556 -26.559  1.00  0.00           C  
ATOM   1706 HG21 THR A 106      13.364  -6.219 -26.818  1.00  0.00           H  
ATOM   1707 HG22 THR A 106      11.600  -5.989 -26.906  1.00  0.00           H  
ATOM   1708 HG23 THR A 106      12.677  -4.597 -27.059  1.00  0.00           H  
ATOM   1709  OG1 THR A 106      12.451  -6.620 -24.453  1.00  0.00           O  
ATOM   1710  HG1 THR A 106      11.687  -7.054 -24.852  1.00  0.00           H  
ATOM   1711  C   THR A 106      13.552  -4.396 -22.988  1.00  0.00           C  
ATOM   1712  O   THR A 106      14.239  -5.130 -22.257  1.00  0.00           O  
ATOM   1713  N   LEU A 107      12.691  -3.498 -22.506  1.00  0.00           N  
ATOM   1714  H   LEU A 107      12.192  -2.899 -23.157  1.00  0.00           H  
ATOM   1715  CA  LEU A 107      12.367  -3.365 -21.089  1.00  0.00           C  
ATOM   1716  HA  LEU A 107      13.304  -3.291 -20.539  1.00  0.00           H  
ATOM   1717  CB  LEU A 107      11.587  -2.049 -20.882  1.00  0.00           C  
ATOM   1718  HB2 LEU A 107      12.222  -1.212 -21.174  1.00  0.00           H  
ATOM   1719  HB3 LEU A 107      10.727  -2.051 -21.548  1.00  0.00           H  
ATOM   1720  CG  LEU A 107      11.083  -1.817 -19.444  1.00  0.00           C  
ATOM   1721  HG  LEU A 107      10.478  -2.667 -19.136  1.00  0.00           H  
ATOM   1722  CD1 LEU A 107      12.239  -1.630 -18.456  1.00  0.00           C  
ATOM   1723 HD11 LEU A 107      12.847  -2.532 -18.419  1.00  0.00           H  
ATOM   1724 HD12 LEU A 107      12.863  -0.792 -18.770  1.00  0.00           H  
ATOM   1725 HD13 LEU A 107      11.842  -1.434 -17.460  1.00  0.00           H  
ATOM   1726  CD2 LEU A 107      10.201  -0.571 -19.352  1.00  0.00           C  
ATOM   1727 HD21 LEU A 107      10.821   0.314 -19.462  1.00  0.00           H  
ATOM   1728 HD22 LEU A 107       9.443  -0.580 -20.133  1.00  0.00           H  
ATOM   1729 HD23 LEU A 107       9.707  -0.545 -18.382  1.00  0.00           H  
ATOM   1730  C   LEU A 107      11.631  -4.608 -20.550  1.00  0.00           C  
ATOM   1731  O   LEU A 107      11.947  -5.041 -19.448  1.00  0.00           O  
ATOM   1732  N   GLU A 108      10.719  -5.232 -21.305  1.00  0.00           N  
ATOM   1733  H   GLU A 108      10.467  -4.810 -22.196  1.00  0.00           H  
ATOM   1734  CA  GLU A 108       9.994  -6.446 -20.874  1.00  0.00           C  
ATOM   1735  HA  GLU A 108       9.419  -6.211 -19.975  1.00  0.00           H  
ATOM   1736  CB  GLU A 108       9.002  -6.882 -21.978  1.00  0.00           C  
ATOM   1737  HB2 GLU A 108       8.456  -6.017 -22.346  1.00  0.00           H  
ATOM   1738  HB3 GLU A 108       9.580  -7.262 -22.821  1.00  0.00           H  
ATOM   1739  CG  GLU A 108       7.996  -7.974 -21.550  1.00  0.00           C  
ATOM   1740  HG2 GLU A 108       7.574  -8.407 -22.460  1.00  0.00           H  
ATOM   1741  HG3 GLU A 108       8.529  -8.778 -21.036  1.00  0.00           H  
ATOM   1742  CD  GLU A 108       6.827  -7.457 -20.680  1.00  0.00           C  
ATOM   1743  OE1 GLU A 108       6.410  -8.176 -19.740  1.00  0.00           O  
ATOM   1744  OE2 GLU A 108       6.339  -6.334 -20.946  1.00  0.00           O  
ATOM   1745  C   GLU A 108      10.973  -7.587 -20.524  1.00  0.00           C  
ATOM   1746  O   GLU A 108      10.947  -8.141 -19.423  1.00  0.00           O  
ATOM   1747  N   ASN A 109      11.912  -7.889 -21.428  1.00  0.00           N  
ATOM   1748  H   ASN A 109      11.928  -7.359 -22.292  1.00  0.00           H  
ATOM   1749  CA  ASN A 109      12.900  -8.954 -21.230  1.00  0.00           C  
ATOM   1750  HA  ASN A 109      12.370  -9.860 -20.930  1.00  0.00           H  
ATOM   1751  CB  ASN A 109      13.593  -9.199 -22.579  1.00  0.00           C  
ATOM   1752  HB2 ASN A 109      12.840  -9.356 -23.354  1.00  0.00           H  
ATOM   1753  HB3 ASN A 109      14.184  -8.323 -22.856  1.00  0.00           H  
ATOM   1754  CG  ASN A 109      14.506 -10.402 -22.528  1.00  0.00           C  
ATOM   1755  OD1 ASN A 109      15.652 -10.339 -22.114  1.00  0.00           O  
ATOM   1756  ND2 ASN A 109      14.025 -11.556 -22.919  1.00  0.00           N  
ATOM   1757 HD21 ASN A 109      14.641 -12.346 -22.876  1.00  0.00           H  
ATOM   1758 HD22 ASN A 109      13.068 -11.629 -23.211  1.00  0.00           H  
ATOM   1759  C   ASN A 109      13.914  -8.632 -20.116  1.00  0.00           C  
ATOM   1760  O   ASN A 109      14.313  -9.519 -19.355  1.00  0.00           O  
ATOM   1761  N   PHE A 110      14.292  -7.356 -19.991  1.00  0.00           N  
ATOM   1762  H   PHE A 110      13.924  -6.682 -20.653  1.00  0.00           H  
ATOM   1763  CA  PHE A 110      15.127  -6.855 -18.900  1.00  0.00           C  
ATOM   1764  HA  PHE A 110      16.050  -7.435 -18.871  1.00  0.00           H  
ATOM   1765  CB  PHE A 110      15.488  -5.391 -19.200  1.00  0.00           C  
ATOM   1766  HB2 PHE A 110      15.988  -5.351 -20.170  1.00  0.00           H  
ATOM   1767  HB3 PHE A 110      14.570  -4.810 -19.286  1.00  0.00           H  
ATOM   1768  CG  PHE A 110      16.386  -4.722 -18.177  1.00  0.00           C  
ATOM   1769  CD1 PHE A 110      15.828  -4.008 -17.098  1.00  0.00           C  
ATOM   1770  HD1 PHE A 110      14.755  -3.937 -16.994  1.00  0.00           H  
ATOM   1771  CE1 PHE A 110      16.666  -3.371 -16.165  1.00  0.00           C  
ATOM   1772  HE1 PHE A 110      16.242  -2.810 -15.345  1.00  0.00           H  
ATOM   1773  CZ  PHE A 110      18.061  -3.443 -16.310  1.00  0.00           C  
ATOM   1774  HZ  PHE A 110      18.706  -2.946 -15.598  1.00  0.00           H  
ATOM   1775  CE2 PHE A 110      18.618  -4.143 -17.393  1.00  0.00           C  
ATOM   1776  HE2 PHE A 110      19.689  -4.187 -17.513  1.00  0.00           H  
ATOM   1777  CD2 PHE A 110      17.784  -4.783 -18.326  1.00  0.00           C  
ATOM   1778  HD2 PHE A 110      18.220  -5.313 -19.162  1.00  0.00           H  
ATOM   1779  C   PHE A 110      14.431  -7.015 -17.537  1.00  0.00           C  
ATOM   1780  O   PHE A 110      15.059  -7.491 -16.589  1.00  0.00           O  
ATOM   1781  N   LEU A 111      13.140  -6.674 -17.437  1.00  0.00           N  
ATOM   1782  H   LEU A 111      12.669  -6.299 -18.259  1.00  0.00           H  
ATOM   1783  CA  LEU A 111      12.343  -6.862 -16.225  1.00  0.00           C  
ATOM   1784  HA  LEU A 111      12.890  -6.444 -15.383  1.00  0.00           H  
ATOM   1785  CB  LEU A 111      11.004  -6.114 -16.342  1.00  0.00           C  
ATOM   1786  HB2 LEU A 111      10.502  -6.463 -17.247  1.00  0.00           H  
ATOM   1787  HB3 LEU A 111      10.376  -6.387 -15.494  1.00  0.00           H  
ATOM   1788  CG  LEU A 111      11.103  -4.574 -16.393  1.00  0.00           C  
ATOM   1789  HG  LEU A 111      11.789  -4.268 -17.175  1.00  0.00           H  
ATOM   1790  CD1 LEU A 111       9.715  -4.007 -16.698  1.00  0.00           C  
ATOM   1791 HD11 LEU A 111       9.375  -4.391 -17.662  1.00  0.00           H  
ATOM   1792 HD12 LEU A 111       9.005  -4.313 -15.930  1.00  0.00           H  
ATOM   1793 HD13 LEU A 111       9.753  -2.921 -16.752  1.00  0.00           H  
ATOM   1794  CD2 LEU A 111      11.601  -3.941 -15.093  1.00  0.00           C  
ATOM   1795 HD21 LEU A 111      11.618  -2.857 -15.204  1.00  0.00           H  
ATOM   1796 HD22 LEU A 111      10.936  -4.203 -14.274  1.00  0.00           H  
ATOM   1797 HD23 LEU A 111      12.612  -4.280 -14.882  1.00  0.00           H  
ATOM   1798  C   LEU A 111      12.120  -8.348 -15.900  1.00  0.00           C  
ATOM   1799  O   LEU A 111      12.143  -8.701 -14.726  1.00  0.00           O  
ATOM   1800  N   GLU A 112      11.978  -9.242 -16.882  1.00  0.00           N  
ATOM   1801  H   GLU A 112      11.837  -8.905 -17.832  1.00  0.00           H  
ATOM   1802  CA  GLU A 112      11.860 -10.688 -16.617  1.00  0.00           C  
ATOM   1803  HA  GLU A 112      11.106 -10.818 -15.841  1.00  0.00           H  
ATOM   1804  CB  GLU A 112      11.360 -11.394 -17.890  1.00  0.00           C  
ATOM   1805  HB2 GLU A 112      10.530 -10.823 -18.308  1.00  0.00           H  
ATOM   1806  HB3 GLU A 112      12.160 -11.407 -18.630  1.00  0.00           H  
ATOM   1807  CG  GLU A 112      10.876 -12.831 -17.643  1.00  0.00           C  
ATOM   1808  HG2 GLU A 112      10.527 -13.249 -18.589  1.00  0.00           H  
ATOM   1809  HG3 GLU A 112      11.720 -13.438 -17.308  1.00  0.00           H  
ATOM   1810  CD  GLU A 112       9.740 -12.884 -16.611  1.00  0.00           C  
ATOM   1811  OE1 GLU A 112       8.717 -12.183 -16.784  1.00  0.00           O  
ATOM   1812  OE2 GLU A 112       9.907 -13.545 -15.562  1.00  0.00           O  
ATOM   1813  C   GLU A 112      13.168 -11.319 -16.084  1.00  0.00           C  
ATOM   1814  O   GLU A 112      13.158 -12.120 -15.143  1.00  0.00           O  
ATOM   1815  N   ARG A 113      14.330 -10.903 -16.611  1.00  0.00           N  
ATOM   1816  H   ARG A 113      14.288 -10.244 -17.385  1.00  0.00           H  
ATOM   1817  CA  ARG A 113      15.648 -11.315 -16.081  1.00  0.00           C  
ATOM   1818  HA  ARG A 113      15.634 -12.394 -15.924  1.00  0.00           H  
ATOM   1819  CB  ARG A 113      16.761 -10.989 -17.092  1.00  0.00           C  
ATOM   1820  HB2 ARG A 113      16.606  -9.996 -17.520  1.00  0.00           H  
ATOM   1821  HB3 ARG A 113      17.724 -10.997 -16.576  1.00  0.00           H  
ATOM   1822  CG  ARG A 113      16.794 -12.058 -18.196  1.00  0.00           C  
ATOM   1823  HG2 ARG A 113      16.923 -13.035 -17.732  1.00  0.00           H  
ATOM   1824  HG3 ARG A 113      15.850 -12.058 -18.743  1.00  0.00           H  
ATOM   1825  CD  ARG A 113      17.951 -11.846 -19.176  1.00  0.00           C  
ATOM   1826  HD2 ARG A 113      18.868 -11.648 -18.619  1.00  0.00           H  
ATOM   1827  HD3 ARG A 113      18.095 -12.765 -19.746  1.00  0.00           H  
ATOM   1828  NE  ARG A 113      17.653 -10.760 -20.119  1.00  0.00           N  
ATOM   1829  HE  ARG A 113      16.784 -10.811 -20.642  1.00  0.00           H  
ATOM   1830  CZ  ARG A 113      18.363  -9.688 -20.394  1.00  0.00           C  
ATOM   1831  NH1 ARG A 113      19.491  -9.382 -19.817  1.00  0.00           N  
ATOM   1832 HH11 ARG A 113      19.896  -9.971 -19.122  1.00  0.00           H  
ATOM   1833 HH12 ARG A 113      19.951  -8.508 -20.106  1.00  0.00           H  
ATOM   1834  NH2 ARG A 113      17.921  -8.876 -21.291  1.00  0.00           N  
ATOM   1835 HH21 ARG A 113      17.070  -9.066 -21.801  1.00  0.00           H  
ATOM   1836 HH22 ARG A 113      18.457  -8.025 -21.461  1.00  0.00           H  
ATOM   1837  C   ARG A 113      15.932 -10.724 -14.699  1.00  0.00           C  
ATOM   1838  O   ARG A 113      16.420 -11.436 -13.822  1.00  0.00           O  
ATOM   1839  N   LEU A 114      15.558  -9.467 -14.458  1.00  0.00           N  
ATOM   1840  H   LEU A 114      15.216  -8.914 -15.239  1.00  0.00           H  
ATOM   1841  CA  LEU A 114      15.583  -8.844 -13.127  1.00  0.00           C  
ATOM   1842  HA  LEU A 114      16.602  -8.894 -12.739  1.00  0.00           H  
ATOM   1843  CB  LEU A 114      15.183  -7.366 -13.283  1.00  0.00           C  
ATOM   1844  HB2 LEU A 114      15.932  -6.866 -13.899  1.00  0.00           H  
ATOM   1845  HB3 LEU A 114      14.241  -7.328 -13.825  1.00  0.00           H  
ATOM   1846  CG  LEU A 114      14.995  -6.569 -11.979  1.00  0.00           C  
ATOM   1847  HG  LEU A 114      14.189  -7.011 -11.394  1.00  0.00           H  
ATOM   1848  CD1 LEU A 114      16.259  -6.509 -11.115  1.00  0.00           C  
ATOM   1849 HD11 LEU A 114      16.536  -7.511 -10.792  1.00  0.00           H  
ATOM   1850 HD12 LEU A 114      17.081  -6.070 -11.680  1.00  0.00           H  
ATOM   1851 HD13 LEU A 114      16.065  -5.903 -10.229  1.00  0.00           H  
ATOM   1852  CD2 LEU A 114      14.598  -5.135 -12.337  1.00  0.00           C  
ATOM   1853 HD21 LEU A 114      14.386  -4.574 -11.426  1.00  0.00           H  
ATOM   1854 HD22 LEU A 114      15.405  -4.647 -12.884  1.00  0.00           H  
ATOM   1855 HD23 LEU A 114      13.704  -5.146 -12.959  1.00  0.00           H  
ATOM   1856  C   LEU A 114      14.672  -9.592 -12.138  1.00  0.00           C  
ATOM   1857  O   LEU A 114      15.081  -9.869 -11.013  1.00  0.00           O  
ATOM   1858  N   LYS A 115      13.469  -9.986 -12.576  1.00  0.00           N  
ATOM   1859  H   LYS A 115      13.184  -9.663 -13.499  1.00  0.00           H  
ATOM   1860  CA  LYS A 115      12.514 -10.811 -11.810  1.00  0.00           C  
ATOM   1861  HA  LYS A 115      12.378 -10.356 -10.831  1.00  0.00           H  
ATOM   1862  CB  LYS A 115      11.159 -10.825 -12.545  1.00  0.00           C  
ATOM   1863  HB2 LYS A 115      10.895  -9.801 -12.808  1.00  0.00           H  
ATOM   1864  HB3 LYS A 115      11.274 -11.393 -13.468  1.00  0.00           H  
ATOM   1865  CG  LYS A 115       9.987 -11.407 -11.732  1.00  0.00           C  
ATOM   1866  HG2 LYS A 115      10.124 -12.484 -11.615  1.00  0.00           H  
ATOM   1867  HG3 LYS A 115       9.977 -10.952 -10.740  1.00  0.00           H  
ATOM   1868  CD  LYS A 115       8.624 -11.132 -12.402  1.00  0.00           C  
ATOM   1869  HD2 LYS A 115       7.832 -11.580 -11.802  1.00  0.00           H  
ATOM   1870  HD3 LYS A 115       8.461 -10.057 -12.448  1.00  0.00           H  
ATOM   1871  CE  LYS A 115       8.575 -11.711 -13.819  1.00  0.00           C  
ATOM   1872  HE2 LYS A 115       9.478 -11.417 -14.357  1.00  0.00           H  
ATOM   1873  HE3 LYS A 115       8.603 -12.804 -13.774  1.00  0.00           H  
ATOM   1874  NZ  LYS A 115       7.418 -11.266 -14.631  1.00  0.00           N  
ATOM   1875  HZ1 LYS A 115       7.574 -11.639 -15.579  1.00  0.00           H  
ATOM   1876  HZ2 LYS A 115       6.547 -11.620 -14.275  1.00  0.00           H  
ATOM   1877  HZ3 LYS A 115       7.384 -10.261 -14.728  1.00  0.00           H  
ATOM   1878  C   LYS A 115      13.046 -12.218 -11.539  1.00  0.00           C  
ATOM   1879  O   LYS A 115      12.832 -12.728 -10.444  1.00  0.00           O  
ATOM   1880  N   THR A 116      13.813 -12.803 -12.462  1.00  0.00           N  
ATOM   1881  H   THR A 116      13.885 -12.355 -13.372  1.00  0.00           H  
ATOM   1882  CA  THR A 116      14.544 -14.062 -12.249  1.00  0.00           C  
ATOM   1883  HA  THR A 116      13.849 -14.820 -11.887  1.00  0.00           H  
ATOM   1884  CB  THR A 116      15.143 -14.567 -13.574  1.00  0.00           C  
ATOM   1885  HB  THR A 116      15.817 -13.815 -13.979  1.00  0.00           H  
ATOM   1886  CG2 THR A 116      15.918 -15.873 -13.419  1.00  0.00           C  
ATOM   1887 HG21 THR A 116      15.288 -16.626 -12.948  1.00  0.00           H  
ATOM   1888 HG22 THR A 116      16.225 -16.230 -14.402  1.00  0.00           H  
ATOM   1889 HG23 THR A 116      16.810 -15.710 -12.814  1.00  0.00           H  
ATOM   1890  OG1 THR A 116      14.126 -14.830 -14.514  1.00  0.00           O  
ATOM   1891  HG1 THR A 116      13.645 -14.014 -14.727  1.00  0.00           H  
ATOM   1892  C   THR A 116      15.632 -13.893 -11.180  1.00  0.00           C  
ATOM   1893  O   THR A 116      15.692 -14.681 -10.240  1.00  0.00           O  
ATOM   1894  N   ILE A 117      16.431 -12.821 -11.239  1.00  0.00           N  
ATOM   1895  H   ILE A 117      16.360 -12.206 -12.046  1.00  0.00           H  
ATOM   1896  CA  ILE A 117      17.446 -12.517 -10.213  1.00  0.00           C  
ATOM   1897  HA  ILE A 117      18.070 -13.402 -10.071  1.00  0.00           H  
ATOM   1898  CB  ILE A 117      18.375 -11.372 -10.691  1.00  0.00           C  
ATOM   1899  HB  ILE A 117      17.751 -10.541 -11.025  1.00  0.00           H  
ATOM   1900  CG2 ILE A 117      19.291 -10.859  -9.559  1.00  0.00           C  
ATOM   1901 HG21 ILE A 117      19.971 -10.093  -9.930  1.00  0.00           H  
ATOM   1902 HG22 ILE A 117      18.696 -10.414  -8.761  1.00  0.00           H  
ATOM   1903 HG23 ILE A 117      19.875 -11.686  -9.149  1.00  0.00           H  
ATOM   1904  CG1 ILE A 117      19.239 -11.864 -11.879  1.00  0.00           C  
ATOM   1905 HG12 ILE A 117      20.046 -12.500 -11.510  1.00  0.00           H  
ATOM   1906 HG13 ILE A 117      18.633 -12.464 -12.557  1.00  0.00           H  
ATOM   1907  CD1 ILE A 117      19.835 -10.725 -12.715  1.00  0.00           C  
ATOM   1908 HD11 ILE A 117      20.531 -10.133 -12.121  1.00  0.00           H  
ATOM   1909 HD12 ILE A 117      20.374 -11.144 -13.564  1.00  0.00           H  
ATOM   1910 HD13 ILE A 117      19.036 -10.085 -13.089  1.00  0.00           H  
ATOM   1911  C   ILE A 117      16.787 -12.241  -8.849  1.00  0.00           C  
ATOM   1912  O   ILE A 117      17.276 -12.710  -7.825  1.00  0.00           O  
ATOM   1913  N   MET A 118      15.638 -11.560  -8.805  1.00  0.00           N  
ATOM   1914  H   MET A 118      15.300 -11.131  -9.660  1.00  0.00           H  
ATOM   1915  CA  MET A 118      14.901 -11.338  -7.553  1.00  0.00           C  
ATOM   1916  HA  MET A 118      15.617 -11.028  -6.790  1.00  0.00           H  
ATOM   1917  CB  MET A 118      13.902 -10.185  -7.736  1.00  0.00           C  
ATOM   1918  HB2 MET A 118      13.281 -10.379  -8.612  1.00  0.00           H  
ATOM   1919  HB3 MET A 118      13.259 -10.120  -6.856  1.00  0.00           H  
ATOM   1920  CG  MET A 118      14.632  -8.844  -7.907  1.00  0.00           C  
ATOM   1921  HG2 MET A 118      15.399  -8.947  -8.673  1.00  0.00           H  
ATOM   1922  HG3 MET A 118      13.918  -8.098  -8.251  1.00  0.00           H  
ATOM   1923  SD  MET A 118      15.409  -8.237  -6.384  1.00  0.00           S  
ATOM   1924  CE  MET A 118      16.575  -7.044  -7.076  1.00  0.00           C  
ATOM   1925  HE1 MET A 118      16.038  -6.345  -7.711  1.00  0.00           H  
ATOM   1926  HE2 MET A 118      17.068  -6.501  -6.268  1.00  0.00           H  
ATOM   1927  HE3 MET A 118      17.325  -7.566  -7.668  1.00  0.00           H  
ATOM   1928  C   MET A 118      14.234 -12.613  -7.009  1.00  0.00           C  
ATOM   1929  O   MET A 118      14.189 -12.786  -5.795  1.00  0.00           O  
ATOM   1930  N   ARG A 119      13.787 -13.542  -7.866  1.00  0.00           N  
ATOM   1931  H   ARG A 119      13.812 -13.323  -8.857  1.00  0.00           H  
ATOM   1932  CA  ARG A 119      13.319 -14.886  -7.467  1.00  0.00           C  
ATOM   1933  HA  ARG A 119      12.539 -14.783  -6.713  1.00  0.00           H  
ATOM   1934  CB  ARG A 119      12.757 -15.602  -8.716  1.00  0.00           C  
ATOM   1935  HB2 ARG A 119      11.903 -15.041  -9.091  1.00  0.00           H  
ATOM   1936  HB3 ARG A 119      13.513 -15.585  -9.496  1.00  0.00           H  
ATOM   1937  CG  ARG A 119      12.355 -17.076  -8.522  1.00  0.00           C  
ATOM   1938  HG2 ARG A 119      12.208 -17.531  -9.504  1.00  0.00           H  
ATOM   1939  HG3 ARG A 119      13.168 -17.621  -8.039  1.00  0.00           H  
ATOM   1940  CD  ARG A 119      11.073 -17.251  -7.699  1.00  0.00           C  
ATOM   1941  HD2 ARG A 119      11.018 -18.296  -7.389  1.00  0.00           H  
ATOM   1942  HD3 ARG A 119      11.134 -16.633  -6.802  1.00  0.00           H  
ATOM   1943  NE  ARG A 119       9.870 -16.912  -8.495  1.00  0.00           N  
ATOM   1944  HE  ARG A 119      10.032 -16.632  -9.447  1.00  0.00           H  
ATOM   1945  CZ  ARG A 119       8.612 -17.030  -8.106  1.00  0.00           C  
ATOM   1946  NH1 ARG A 119       8.314 -17.367  -6.883  1.00  0.00           N  
ATOM   1947 HH11 ARG A 119       9.071 -17.558  -6.246  1.00  0.00           H  
ATOM   1948 HH12 ARG A 119       7.364 -17.493  -6.584  1.00  0.00           H  
ATOM   1949  NH2 ARG A 119       7.628 -16.838  -8.943  1.00  0.00           N  
ATOM   1950 HH21 ARG A 119       7.827 -16.624  -9.904  1.00  0.00           H  
ATOM   1951 HH22 ARG A 119       6.677 -16.978  -8.654  1.00  0.00           H  
ATOM   1952  C   ARG A 119      14.450 -15.692  -6.816  1.00  0.00           C  
ATOM   1953  O   ARG A 119      14.253 -16.301  -5.767  1.00  0.00           O  
ATOM   1954  N   GLU A 120      15.618 -15.688  -7.452  1.00  0.00           N  
ATOM   1955  H   GLU A 120      15.657 -15.197  -8.342  1.00  0.00           H  
ATOM   1956  CA  GLU A 120      16.862 -16.307  -6.979  1.00  0.00           C  
ATOM   1957  HA  GLU A 120      16.720 -17.380  -6.821  1.00  0.00           H  
ATOM   1958  CB  GLU A 120      17.897 -16.115  -8.108  1.00  0.00           C  
ATOM   1959  HB2 GLU A 120      17.637 -16.772  -8.934  1.00  0.00           H  
ATOM   1960  HB3 GLU A 120      17.814 -15.099  -8.476  1.00  0.00           H  
ATOM   1961  CG  GLU A 120      19.376 -16.312  -7.777  1.00  0.00           C  
ATOM   1962  HG2 GLU A 120      19.965 -15.915  -8.605  1.00  0.00           H  
ATOM   1963  HG3 GLU A 120      19.648 -15.728  -6.893  1.00  0.00           H  
ATOM   1964  CD  GLU A 120      19.775 -17.773  -7.566  1.00  0.00           C  
ATOM   1965  OE1 GLU A 120      19.051 -18.487  -6.846  1.00  0.00           O  
ATOM   1966  OE2 GLU A 120      20.923 -18.122  -7.930  1.00  0.00           O  
ATOM   1967  C   GLU A 120      17.285 -15.703  -5.627  1.00  0.00           C  
ATOM   1968  O   GLU A 120      17.502 -16.429  -4.656  1.00  0.00           O  
ATOM   1969  N   LYS A 121      17.300 -14.367  -5.508  1.00  0.00           N  
ATOM   1970  H   LYS A 121      17.148 -13.812  -6.347  1.00  0.00           H  
ATOM   1971  CA  LYS A 121      17.615 -13.674  -4.249  1.00  0.00           C  
ATOM   1972  HA  LYS A 121      18.578 -14.052  -3.913  1.00  0.00           H  
ATOM   1973  CB  LYS A 121      17.727 -12.156  -4.486  1.00  0.00           C  
ATOM   1974  HB2 LYS A 121      18.490 -11.972  -5.245  1.00  0.00           H  
ATOM   1975  HB3 LYS A 121      16.778 -11.780  -4.868  1.00  0.00           H  
ATOM   1976  CG  LYS A 121      18.090 -11.359  -3.218  1.00  0.00           C  
ATOM   1977  HG2 LYS A 121      18.207 -10.309  -3.495  1.00  0.00           H  
ATOM   1978  HG3 LYS A 121      17.278 -11.425  -2.496  1.00  0.00           H  
ATOM   1979  CD  LYS A 121      19.384 -11.849  -2.555  1.00  0.00           C  
ATOM   1980  HD2 LYS A 121      19.263 -12.871  -2.195  1.00  0.00           H  
ATOM   1981  HD3 LYS A 121      20.177 -11.831  -3.302  1.00  0.00           H  
ATOM   1982  CE  LYS A 121      19.762 -10.967  -1.363  1.00  0.00           C  
ATOM   1983  HE2 LYS A 121      19.737  -9.922  -1.682  1.00  0.00           H  
ATOM   1984  HE3 LYS A 121      19.032 -11.112  -0.560  1.00  0.00           H  
ATOM   1985  NZ  LYS A 121      21.128 -11.289  -0.901  1.00  0.00           N  
ATOM   1986  HZ1 LYS A 121      21.447 -10.624  -0.211  1.00  0.00           H  
ATOM   1987  HZ2 LYS A 121      21.210 -12.241  -0.581  1.00  0.00           H  
ATOM   1988  HZ3 LYS A 121      21.764 -11.148  -1.694  1.00  0.00           H  
ATOM   1989  C   LYS A 121      16.618 -13.998  -3.136  1.00  0.00           C  
ATOM   1990  O   LYS A 121      17.042 -14.318  -2.031  1.00  0.00           O  
ATOM   1991  N   TYR A 122      15.316 -13.964  -3.416  1.00  0.00           N  
ATOM   1992  H   TYR A 122      15.033 -13.654  -4.339  1.00  0.00           H  
ATOM   1993  CA  TYR A 122      14.262 -14.312  -2.455  1.00  0.00           C  
ATOM   1994  HA  TYR A 122      14.344 -13.676  -1.573  1.00  0.00           H  
ATOM   1995  CB  TYR A 122      12.909 -14.042  -3.123  1.00  0.00           C  
ATOM   1996  HB2 TYR A 122      12.899 -13.003  -3.456  1.00  0.00           H  
ATOM   1997  HB3 TYR A 122      12.812 -14.672  -4.009  1.00  0.00           H  
ATOM   1998  CG  TYR A 122      11.706 -14.261  -2.235  1.00  0.00           C  
ATOM   1999  CD1 TYR A 122      11.153 -13.172  -1.534  1.00  0.00           C  
ATOM   2000  HD1 TYR A 122      11.600 -12.193  -1.609  1.00  0.00           H  
ATOM   2001  CE1 TYR A 122      10.020 -13.360  -0.724  1.00  0.00           C  
ATOM   2002  HE1 TYR A 122       9.602 -12.537  -0.172  1.00  0.00           H  
ATOM   2003  CZ  TYR A 122       9.437 -14.639  -0.611  1.00  0.00           C  
ATOM   2004  OH  TYR A 122       8.304 -14.804   0.120  1.00  0.00           O  
ATOM   2005  HH  TYR A 122       7.914 -13.952   0.363  1.00  0.00           H  
ATOM   2006  CE2 TYR A 122      10.008 -15.735  -1.290  1.00  0.00           C  
ATOM   2007  HE2 TYR A 122       9.583 -16.718  -1.155  1.00  0.00           H  
ATOM   2008  CD2 TYR A 122      11.140 -15.546  -2.106  1.00  0.00           C  
ATOM   2009  HD2 TYR A 122      11.584 -16.396  -2.607  1.00  0.00           H  
ATOM   2010  C   TYR A 122      14.379 -15.761  -1.964  1.00  0.00           C  
ATOM   2011  O   TYR A 122      14.265 -16.027  -0.769  1.00  0.00           O  
ATOM   2012  N   SER A 123      14.708 -16.688  -2.868  1.00  0.00           N  
ATOM   2013  H   SER A 123      14.804 -16.407  -3.836  1.00  0.00           H  
ATOM   2014  CA  SER A 123      14.964 -18.099  -2.533  1.00  0.00           C  
ATOM   2015  HA  SER A 123      14.111 -18.486  -1.973  1.00  0.00           H  
ATOM   2016  CB  SER A 123      15.100 -18.938  -3.811  1.00  0.00           C  
ATOM   2017  HB2 SER A 123      16.023 -18.674  -4.330  1.00  0.00           H  
ATOM   2018  HB3 SER A 123      15.156 -19.991  -3.538  1.00  0.00           H  
ATOM   2019  OG  SER A 123      13.997 -18.743  -4.682  1.00  0.00           O  
ATOM   2020  HG  SER A 123      14.118 -17.871  -5.095  1.00  0.00           H  
ATOM   2021  C   SER A 123      16.213 -18.294  -1.655  1.00  0.00           C  
ATOM   2022  O   SER A 123      16.370 -19.348  -1.051  1.00  0.00           O  
ATOM   2023  N   LYS A 124      17.090 -17.282  -1.557  1.00  0.00           N  
ATOM   2024  H   LYS A 124      16.924 -16.479  -2.148  1.00  0.00           H  
ATOM   2025  CA  LYS A 124      18.254 -17.218  -0.651  1.00  0.00           C  
ATOM   2026  HA  LYS A 124      18.420 -18.212  -0.229  1.00  0.00           H  
ATOM   2027  CB  LYS A 124      19.505 -16.835  -1.465  1.00  0.00           C  
ATOM   2028  HB2 LYS A 124      19.324 -15.889  -1.979  1.00  0.00           H  
ATOM   2029  HB3 LYS A 124      20.356 -16.712  -0.792  1.00  0.00           H  
ATOM   2030  CG  LYS A 124      19.852 -17.930  -2.488  1.00  0.00           C  
ATOM   2031  HG2 LYS A 124      20.136 -18.842  -1.959  1.00  0.00           H  
ATOM   2032  HG3 LYS A 124      18.980 -18.147  -3.106  1.00  0.00           H  
ATOM   2033  CD  LYS A 124      20.994 -17.509  -3.416  1.00  0.00           C  
ATOM   2034  HD2 LYS A 124      20.736 -16.559  -3.883  1.00  0.00           H  
ATOM   2035  HD3 LYS A 124      21.918 -17.397  -2.847  1.00  0.00           H  
ATOM   2036  CE  LYS A 124      21.142 -18.576  -4.503  1.00  0.00           C  
ATOM   2037  HE2 LYS A 124      21.468 -19.515  -4.057  1.00  0.00           H  
ATOM   2038  HE3 LYS A 124      20.147 -18.745  -4.945  1.00  0.00           H  
ATOM   2039  NZ  LYS A 124      22.089 -18.164  -5.566  1.00  0.00           N  
ATOM   2040  HZ1 LYS A 124      23.066 -18.357  -5.378  1.00  0.00           H  
ATOM   2041  HZ2 LYS A 124      21.795 -18.603  -6.443  1.00  0.00           H  
ATOM   2042  HZ3 LYS A 124      21.929 -17.201  -5.818  1.00  0.00           H  
ATOM   2043  C   LYS A 124      18.020 -16.307   0.571  1.00  0.00           C  
ATOM   2044  O   LYS A 124      18.971 -15.964   1.267  1.00  0.00           O  
ATOM   2045  N   CYS A 125      16.764 -15.932   0.822  1.00  0.00           N  
ATOM   2046  H   CYS A 125      16.059 -16.231   0.161  1.00  0.00           H  
ATOM   2047  CA  CYS A 125      16.277 -15.197   2.000  1.00  0.00           C  
ATOM   2048  HA  CYS A 125      17.057 -15.199   2.765  1.00  0.00           H  
ATOM   2049  CB  CYS A 125      15.971 -13.736   1.612  1.00  0.00           C  
ATOM   2050  HB2 CYS A 125      15.091 -13.719   0.966  1.00  0.00           H  
ATOM   2051  HB3 CYS A 125      15.735 -13.179   2.521  1.00  0.00           H  
ATOM   2052  SG  CYS A 125      17.356 -12.921   0.760  1.00  0.00           S  
ATOM   2053  HG  CYS A 125      17.288 -13.699  -0.335  1.00  0.00           H  
ATOM   2054  C   CYS A 125      15.034 -15.875   2.638  1.00  0.00           C  
ATOM   2055  O   CYS A 125      14.324 -15.246   3.429  1.00  0.00           O  
ATOM   2056  N   SER A 126      14.761 -17.123   2.231  1.00  0.00           N  
ATOM   2057  H   SER A 126      15.484 -17.595   1.716  1.00  0.00           H  
ATOM   2058  CA  SER A 126      13.662 -17.989   2.692  1.00  0.00           C  
ATOM   2059  HA  SER A 126      12.967 -17.420   3.303  1.00  0.00           H  
ATOM   2060  CB  SER A 126      12.901 -18.554   1.487  1.00  0.00           C  
ATOM   2061  HB2 SER A 126      13.561 -19.209   0.914  1.00  0.00           H  
ATOM   2062  HB3 SER A 126      12.060 -19.152   1.846  1.00  0.00           H  
ATOM   2063  OG  SER A 126      12.413 -17.507   0.663  1.00  0.00           O  
ATOM   2064  HG  SER A 126      13.166 -16.962   0.385  1.00  0.00           H  
ATOM   2065  C   SER A 126      14.182 -19.125   3.584  1.00  0.00           C  
ATOM   2066  O   SER A 126      15.282 -18.951   4.154  1.00  0.00           O  
ATOM   2067  OXT SER A 126      13.472 -20.149   3.674  1.00  0.00           O  
TER    2068      SER   126                                                      
ATOM   2068  N   MET B 127      -4.735  34.063  20.550  1.00  0.00           N  
ATOM   2069  H1  MET B 127      -4.394  33.338  19.932  1.00  0.00           H  
ATOM   2070  H2  MET B 127      -5.713  34.223  20.350  1.00  0.00           H  
ATOM   2071  H3  MET B 127      -4.201  34.903  20.368  1.00  0.00           H  
ATOM   2072  CA  MET B 127      -4.547  33.634  21.959  1.00  0.00           C  
ATOM   2073  HA  MET B 127      -4.904  34.415  22.630  1.00  0.00           H  
ATOM   2074  CB  MET B 127      -5.370  32.361  22.211  1.00  0.00           C  
ATOM   2075  HB2 MET B 127      -6.425  32.614  22.104  1.00  0.00           H  
ATOM   2076  HB3 MET B 127      -5.121  31.625  21.446  1.00  0.00           H  
ATOM   2077  CG  MET B 127      -5.161  31.709  23.580  1.00  0.00           C  
ATOM   2078  HG2 MET B 127      -4.122  31.392  23.661  1.00  0.00           H  
ATOM   2079  HG3 MET B 127      -5.369  32.429  24.372  1.00  0.00           H  
ATOM   2080  SD  MET B 127      -6.184  30.240  23.832  1.00  0.00           S  
ATOM   2081  CE  MET B 127      -7.813  30.969  24.151  1.00  0.00           C  
ATOM   2082  HE1 MET B 127      -8.155  31.527  23.280  1.00  0.00           H  
ATOM   2083  HE2 MET B 127      -8.526  30.172  24.360  1.00  0.00           H  
ATOM   2084  HE3 MET B 127      -7.759  31.630  25.016  1.00  0.00           H  
ATOM   2085  C   MET B 127      -3.055  33.436  22.228  1.00  0.00           C  
ATOM   2086  O   MET B 127      -2.349  33.106  21.285  1.00  0.00           O  
ATOM   2087  N   HIE B 128      -2.569  33.666  23.454  1.00  0.00           N  
ATOM   2088  H   HIE B 128      -3.202  33.906  24.203  1.00  0.00           H  
ATOM   2089  CA  HIE B 128      -1.159  33.448  23.844  1.00  0.00           C  
ATOM   2090  HA  HIE B 128      -0.499  33.929  23.118  1.00  0.00           H  
ATOM   2091  CB  HIE B 128      -0.944  34.107  25.222  1.00  0.00           C  
ATOM   2092  HB2 HIE B 128      -1.564  33.596  25.961  1.00  0.00           H  
ATOM   2093  HB3 HIE B 128      -1.282  35.143  25.169  1.00  0.00           H  
ATOM   2094  CG  HIE B 128       0.476  34.113  25.738  1.00  0.00           C  
ATOM   2095  ND1 HIE B 128       1.256  32.979  25.954  1.00  0.00           N  
ATOM   2096  CE1 HIE B 128       2.395  33.409  26.519  1.00  0.00           C  
ATOM   2097  HE1 HIE B 128       3.213  32.767  26.825  1.00  0.00           H  
ATOM   2098  NE2 HIE B 128       2.364  34.743  26.675  1.00  0.00           N  
ATOM   2099  HE2 HIE B 128       3.084  35.293  27.126  1.00  0.00           H  
ATOM   2100  CD2 HIE B 128       1.160  35.206  26.190  1.00  0.00           C  
ATOM   2101  HD2 HIE B 128       0.801  36.226  26.211  1.00  0.00           H  
ATOM   2102  C   HIE B 128      -0.809  31.947  23.868  1.00  0.00           C  
ATOM   2103  O   HIE B 128      -1.634  31.141  24.301  1.00  0.00           O  
ATOM   2104  N   HIE B 129       0.386  31.550  23.411  1.00  0.00           N  
ATOM   2105  H   HIE B 129       1.008  32.243  23.012  1.00  0.00           H  
ATOM   2106  CA  HIE B 129       0.776  30.134  23.302  1.00  0.00           C  
ATOM   2107  HA  HIE B 129       0.055  29.651  22.644  1.00  0.00           H  
ATOM   2108  CB  HIE B 129       2.170  29.984  22.670  1.00  0.00           C  
ATOM   2109  HB2 HIE B 129       2.925  30.302  23.390  1.00  0.00           H  
ATOM   2110  HB3 HIE B 129       2.254  30.630  21.801  1.00  0.00           H  
ATOM   2111  CG  HIE B 129       2.484  28.574  22.216  1.00  0.00           C  
ATOM   2112  ND1 HIE B 129       3.706  27.928  22.398  1.00  0.00           N  
ATOM   2113  CE1 HIE B 129       3.605  26.748  21.763  1.00  0.00           C  
ATOM   2114  HE1 HIE B 129       4.408  26.027  21.668  1.00  0.00           H  
ATOM   2115  NE2 HIE B 129       2.395  26.626  21.190  1.00  0.00           N  
ATOM   2116  HE2 HIE B 129       2.120  25.876  20.564  1.00  0.00           H  
ATOM   2117  CD2 HIE B 129       1.679  27.772  21.455  1.00  0.00           C  
ATOM   2118  HD2 HIE B 129       0.693  28.011  21.082  1.00  0.00           H  
ATOM   2119  C   HIE B 129       0.743  29.360  24.627  1.00  0.00           C  
ATOM   2120  O   HIE B 129       0.461  28.167  24.601  1.00  0.00           O  
ATOM   2121  N   HIE B 130       0.951  29.989  25.789  1.00  0.00           N  
ATOM   2122  H   HIE B 130       1.157  30.983  25.776  1.00  0.00           H  
ATOM   2123  CA  HIE B 130       0.759  29.317  27.085  1.00  0.00           C  
ATOM   2124  HA  HIE B 130       1.387  28.429  27.120  1.00  0.00           H  
ATOM   2125  CB  HIE B 130       1.147  30.239  28.254  1.00  0.00           C  
ATOM   2126  HB2 HIE B 130       0.701  29.842  29.167  1.00  0.00           H  
ATOM   2127  HB3 HIE B 130       0.724  31.232  28.097  1.00  0.00           H  
ATOM   2128  CG  HIE B 130       2.630  30.364  28.518  1.00  0.00           C  
ATOM   2129  ND1 HIE B 130       3.249  31.495  29.050  1.00  0.00           N  
ATOM   2130  CE1 HIE B 130       4.520  31.149  29.300  1.00  0.00           C  
ATOM   2131  HE1 HIE B 130       5.260  31.806  29.739  1.00  0.00           H  
ATOM   2132  NE2 HIE B 130       4.729  29.867  28.960  1.00  0.00           N  
ATOM   2133  HE2 HIE B 130       5.597  29.364  29.082  1.00  0.00           H  
ATOM   2134  CD2 HIE B 130       3.546  29.350  28.480  1.00  0.00           C  
ATOM   2135  HD2 HIE B 130       3.360  28.325  28.193  1.00  0.00           H  
ATOM   2136  C   HIE B 130      -0.681  28.820  27.240  1.00  0.00           C  
ATOM   2137  O   HIE B 130      -0.879  27.635  27.501  1.00  0.00           O  
ATOM   2138  N   HIE B 131      -1.664  29.695  27.007  1.00  0.00           N  
ATOM   2139  H   HIE B 131      -1.400  30.634  26.744  1.00  0.00           H  
ATOM   2140  CA  HIE B 131      -3.103  29.399  27.098  1.00  0.00           C  
ATOM   2141  HA  HIE B 131      -3.303  28.840  28.013  1.00  0.00           H  
ATOM   2142  CB  HIE B 131      -3.879  30.729  27.142  1.00  0.00           C  
ATOM   2143  HB2 HIE B 131      -4.944  30.505  27.224  1.00  0.00           H  
ATOM   2144  HB3 HIE B 131      -3.728  31.255  26.200  1.00  0.00           H  
ATOM   2145  CG  HIE B 131      -3.523  31.673  28.268  1.00  0.00           C  
ATOM   2146  ND1 HIE B 131      -3.799  33.043  28.271  1.00  0.00           N  
ATOM   2147  CE1 HIE B 131      -3.417  33.492  29.477  1.00  0.00           C  
ATOM   2148  HE1 HIE B 131      -3.519  34.516  29.813  1.00  0.00           H  
ATOM   2149  NE2 HIE B 131      -2.915  32.490  30.218  1.00  0.00           N  
ATOM   2150  HE2 HIE B 131      -2.582  32.573  31.169  1.00  0.00           H  
ATOM   2151  CD2 HIE B 131      -2.982  31.332  29.475  1.00  0.00           C  
ATOM   2152  HD2 HIE B 131      -2.698  30.340  29.795  1.00  0.00           H  
ATOM   2153  C   HIE B 131      -3.643  28.539  25.947  1.00  0.00           C  
ATOM   2154  O   HIE B 131      -4.669  27.887  26.117  1.00  0.00           O  
ATOM   2155  N   HIE B 132      -2.986  28.543  24.783  1.00  0.00           N  
ATOM   2156  H   HIE B 132      -2.181  29.150  24.702  1.00  0.00           H  
ATOM   2157  CA  HIE B 132      -3.446  27.824  23.586  1.00  0.00           C  
ATOM   2158  HA  HIE B 132      -4.475  28.130  23.397  1.00  0.00           H  
ATOM   2159  CB  HIE B 132      -2.600  28.238  22.377  1.00  0.00           C  
ATOM   2160  HB2 HIE B 132      -1.608  27.791  22.458  1.00  0.00           H  
ATOM   2161  HB3 HIE B 132      -2.488  29.323  22.368  1.00  0.00           H  
ATOM   2162  CG  HIE B 132      -3.227  27.823  21.074  1.00  0.00           C  
ATOM   2163  ND1 HIE B 132      -2.981  26.635  20.387  1.00  0.00           N  
ATOM   2164  CE1 HIE B 132      -3.826  26.626  19.343  1.00  0.00           C  
ATOM   2165  HE1 HIE B 132      -3.881  25.850  18.589  1.00  0.00           H  
ATOM   2166  NE2 HIE B 132      -4.570  27.741  19.347  1.00  0.00           N  
ATOM   2167  HE2 HIE B 132      -5.252  28.006  18.625  1.00  0.00           H  
ATOM   2168  CD2 HIE B 132      -4.228  28.497  20.441  1.00  0.00           C  
ATOM   2169  HD2 HIE B 132      -4.687  29.423  20.751  1.00  0.00           H  
ATOM   2170  C   HIE B 132      -3.487  26.298  23.767  1.00  0.00           C  
ATOM   2171  O   HIE B 132      -2.705  25.743  24.543  1.00  0.00           O  
ATOM   2172  N   HIE B 133      -4.393  25.625  23.056  1.00  0.00           N  
ATOM   2173  H   HIE B 133      -4.929  26.127  22.362  1.00  0.00           H  
ATOM   2174  CA  HIE B 133      -4.761  24.228  23.298  1.00  0.00           C  
ATOM   2175  HA  HIE B 133      -5.160  24.169  24.314  1.00  0.00           H  
ATOM   2176  CB  HIE B 133      -5.898  23.833  22.349  1.00  0.00           C  
ATOM   2177  HB2 HIE B 133      -6.258  22.840  22.618  1.00  0.00           H  
ATOM   2178  HB3 HIE B 133      -5.514  23.799  21.329  1.00  0.00           H  
ATOM   2179  CG  HIE B 133      -7.064  24.790  22.397  1.00  0.00           C  
ATOM   2180  ND1 HIE B 133      -7.800  25.095  23.542  1.00  0.00           N  
ATOM   2181  CE1 HIE B 133      -8.762  25.939  23.142  1.00  0.00           C  
ATOM   2182  HE1 HIE B 133      -9.535  26.338  23.785  1.00  0.00           H  
ATOM   2183  NE2 HIE B 133      -8.649  26.196  21.828  1.00  0.00           N  
ATOM   2184  HE2 HIE B 133      -9.292  26.762  21.292  1.00  0.00           H  
ATOM   2185  CD2 HIE B 133      -7.578  25.482  21.339  1.00  0.00           C  
ATOM   2186  HD2 HIE B 133      -7.230  25.439  20.317  1.00  0.00           H  
ATOM   2187  C   HIE B 133      -3.576  23.253  23.213  1.00  0.00           C  
ATOM   2188  O   HIE B 133      -2.678  23.384  22.379  1.00  0.00           O  
ATOM   2189  N   LYS B 134      -3.570  22.259  24.105  1.00  0.00           N  
ATOM   2190  H   LYS B 134      -4.398  22.161  24.686  1.00  0.00           H  
ATOM   2191  CA  LYS B 134      -2.514  21.247  24.264  1.00  0.00           C  
ATOM   2192  HA  LYS B 134      -1.663  21.516  23.639  1.00  0.00           H  
ATOM   2193  CB  LYS B 134      -2.061  21.157  25.737  1.00  0.00           C  
ATOM   2194  HB2 LYS B 134      -2.869  20.722  26.327  1.00  0.00           H  
ATOM   2195  HB3 LYS B 134      -1.210  20.478  25.800  1.00  0.00           H  
ATOM   2196  CG  LYS B 134      -1.669  22.492  26.391  1.00  0.00           C  
ATOM   2197  HG2 LYS B 134      -2.555  23.123  26.472  1.00  0.00           H  
ATOM   2198  HG3 LYS B 134      -1.305  22.293  27.399  1.00  0.00           H  
ATOM   2199  CD  LYS B 134      -0.588  23.249  25.610  1.00  0.00           C  
ATOM   2200  HD2 LYS B 134       0.324  22.653  25.553  1.00  0.00           H  
ATOM   2201  HD3 LYS B 134      -0.951  23.435  24.598  1.00  0.00           H  
ATOM   2202  CE  LYS B 134      -0.295  24.587  26.294  1.00  0.00           C  
ATOM   2203  HE2 LYS B 134      -1.162  24.877  26.897  1.00  0.00           H  
ATOM   2204  HE3 LYS B 134       0.567  24.485  26.959  1.00  0.00           H  
ATOM   2205  NZ  LYS B 134      -0.072  25.635  25.282  1.00  0.00           N  
ATOM   2206  HZ1 LYS B 134      -0.924  25.738  24.731  1.00  0.00           H  
ATOM   2207  HZ2 LYS B 134       0.073  26.551  25.698  1.00  0.00           H  
ATOM   2208  HZ3 LYS B 134       0.693  25.433  24.657  1.00  0.00           H  
ATOM   2209  C   LYS B 134      -3.009  19.888  23.786  1.00  0.00           C  
ATOM   2210  O   LYS B 134      -4.210  19.627  23.802  1.00  0.00           O  
ATOM   2211  N   VAL B 135      -2.089  19.008  23.407  1.00  0.00           N  
ATOM   2212  H   VAL B 135      -1.118  19.264  23.473  1.00  0.00           H  
ATOM   2213  CA  VAL B 135      -2.413  17.595  23.167  1.00  0.00           C  
ATOM   2214  HA  VAL B 135      -3.252  17.546  22.471  1.00  0.00           H  
ATOM   2215  CB  VAL B 135      -1.215  16.875  22.515  1.00  0.00           C  
ATOM   2216  HB  VAL B 135      -0.336  16.995  23.149  1.00  0.00           H  
ATOM   2217  CG1 VAL B 135      -1.458  15.381  22.309  1.00  0.00           C  
ATOM   2218 HG11 VAL B 135      -0.603  14.947  21.793  1.00  0.00           H  
ATOM   2219 HG12 VAL B 135      -1.553  14.872  23.268  1.00  0.00           H  
ATOM   2220 HG13 VAL B 135      -2.356  15.226  21.709  1.00  0.00           H  
ATOM   2221  CG2 VAL B 135      -0.908  17.476  21.135  1.00  0.00           C  
ATOM   2222 HG21 VAL B 135      -0.096  16.927  20.658  1.00  0.00           H  
ATOM   2223 HG22 VAL B 135      -1.794  17.429  20.500  1.00  0.00           H  
ATOM   2224 HG23 VAL B 135      -0.596  18.513  21.238  1.00  0.00           H  
ATOM   2225  C   VAL B 135      -2.854  16.928  24.481  1.00  0.00           C  
ATOM   2226  O   VAL B 135      -2.277  17.194  25.532  1.00  0.00           O  
ATOM   2227  N   LEU B 136      -3.883  16.080  24.417  1.00  0.00           N  
ATOM   2228  H   LEU B 136      -4.336  15.997  23.515  1.00  0.00           H  
ATOM   2229  CA  LEU B 136      -4.385  15.213  25.500  1.00  0.00           C  
ATOM   2230  HA  LEU B 136      -3.860  15.449  26.428  1.00  0.00           H  
ATOM   2231  CB  LEU B 136      -5.884  15.531  25.674  1.00  0.00           C  
ATOM   2232  HB2 LEU B 136      -5.961  16.577  25.954  1.00  0.00           H  
ATOM   2233  HB3 LEU B 136      -6.372  15.402  24.708  1.00  0.00           H  
ATOM   2234  CG  LEU B 136      -6.662  14.693  26.710  1.00  0.00           C  
ATOM   2235  HG  LEU B 136      -6.585  13.635  26.464  1.00  0.00           H  
ATOM   2236  CD1 LEU B 136      -6.155  14.921  28.134  1.00  0.00           C  
ATOM   2237 HD11 LEU B 136      -5.120  14.588  28.212  1.00  0.00           H  
ATOM   2238 HD12 LEU B 136      -6.213  15.978  28.397  1.00  0.00           H  
ATOM   2239 HD13 LEU B 136      -6.749  14.340  28.839  1.00  0.00           H  
ATOM   2240  CD2 LEU B 136      -8.150  15.048  26.677  1.00  0.00           C  
ATOM   2241 HD21 LEU B 136      -8.537  14.919  25.667  1.00  0.00           H  
ATOM   2242 HD22 LEU B 136      -8.696  14.399  27.360  1.00  0.00           H  
ATOM   2243 HD23 LEU B 136      -8.298  16.085  26.978  1.00  0.00           H  
ATOM   2244  C   LEU B 136      -4.147  13.717  25.212  1.00  0.00           C  
ATOM   2245  O   LEU B 136      -4.186  12.893  26.121  1.00  0.00           O  
ATOM   2246  N   GLN B 137      -3.949  13.373  23.938  1.00  0.00           N  
ATOM   2247  H   GLN B 137      -3.945  14.109  23.246  1.00  0.00           H  
ATOM   2248  CA  GLN B 137      -3.689  12.023  23.434  1.00  0.00           C  
ATOM   2249  HA  GLN B 137      -3.016  11.505  24.123  1.00  0.00           H  
ATOM   2250  CB  GLN B 137      -5.030  11.257  23.310  1.00  0.00           C  
ATOM   2251  HB2 GLN B 137      -5.831  11.857  23.741  1.00  0.00           H  
ATOM   2252  HB3 GLN B 137      -5.268  11.084  22.259  1.00  0.00           H  
ATOM   2253  CG  GLN B 137      -5.029   9.915  24.053  1.00  0.00           C  
ATOM   2254  HG2 GLN B 137      -4.294   9.261  23.581  1.00  0.00           H  
ATOM   2255  HG3 GLN B 137      -4.722  10.079  25.087  1.00  0.00           H  
ATOM   2256  CD  GLN B 137      -6.397   9.220  24.070  1.00  0.00           C  
ATOM   2257  OE1 GLN B 137      -7.470   9.815  24.149  1.00  0.00           O  
ATOM   2258  NE2 GLN B 137      -6.412   7.905  24.012  1.00  0.00           N  
ATOM   2259 HE21 GLN B 137      -7.303   7.448  23.988  1.00  0.00           H  
ATOM   2260 HE22 GLN B 137      -5.545   7.405  23.918  1.00  0.00           H  
ATOM   2261  C   GLN B 137      -2.978  12.188  22.081  1.00  0.00           C  
ATOM   2262  O   GLN B 137      -3.487  12.906  21.218  1.00  0.00           O  
ATOM   2263  N   GLU B 138      -1.788  11.607  21.925  1.00  0.00           N  
ATOM   2264  H   GLU B 138      -1.391  11.087  22.712  1.00  0.00           H  
ATOM   2265  CA  GLU B 138      -0.852  11.899  20.827  1.00  0.00           C  
ATOM   2266  HA  GLU B 138      -0.677  12.968  20.850  1.00  0.00           H  
ATOM   2267  CB  GLU B 138       0.506  11.213  21.073  1.00  0.00           C  
ATOM   2268  HB2 GLU B 138       0.371  10.147  21.260  1.00  0.00           H  
ATOM   2269  HB3 GLU B 138       1.098  11.308  20.163  1.00  0.00           H  
ATOM   2270  CG  GLU B 138       1.346  11.858  22.185  1.00  0.00           C  
ATOM   2271  HG2 GLU B 138       2.395  11.712  21.918  1.00  0.00           H  
ATOM   2272  HG3 GLU B 138       1.169  12.936  22.206  1.00  0.00           H  
ATOM   2273  CD  GLU B 138       1.134  11.270  23.586  1.00  0.00           C  
ATOM   2274  OE1 GLU B 138       2.116  11.313  24.355  1.00  0.00           O  
ATOM   2275  OE2 GLU B 138       0.008  10.803  23.880  1.00  0.00           O  
ATOM   2276  C   GLU B 138      -1.337  11.541  19.404  1.00  0.00           C  
ATOM   2277  O   GLU B 138      -2.147  10.629  19.230  1.00  0.00           O  
ATOM   2278  N   PRO B 139      -0.791  12.213  18.364  1.00  0.00           N  
ATOM   2279  CD  PRO B 139      -0.109  13.498  18.434  1.00  0.00           C  
ATOM   2280  HD2 PRO B 139       0.941  13.335  18.658  1.00  0.00           H  
ATOM   2281  HD3 PRO B 139      -0.556  14.157  19.178  1.00  0.00           H  
ATOM   2282  CG  PRO B 139      -0.264  14.133  17.057  1.00  0.00           C  
ATOM   2283  HG2 PRO B 139       0.565  14.795  16.820  1.00  0.00           H  
ATOM   2284  HG3 PRO B 139      -1.205  14.678  17.010  1.00  0.00           H  
ATOM   2285  CB  PRO B 139      -0.316  12.927  16.124  1.00  0.00           C  
ATOM   2286  HB2 PRO B 139       0.696  12.649  15.835  1.00  0.00           H  
ATOM   2287  HB3 PRO B 139      -0.912  13.149  15.240  1.00  0.00           H  
ATOM   2288  CA  PRO B 139      -0.960  11.818  16.968  1.00  0.00           C  
ATOM   2289  HA  PRO B 139      -2.015  11.804  16.742  1.00  0.00           H  
ATOM   2290  C   PRO B 139      -0.419  10.421  16.644  1.00  0.00           C  
ATOM   2291  O   PRO B 139       0.792  10.192  16.582  1.00  0.00           O  
ATOM   2292  N   THR B 140      -1.331   9.493  16.354  1.00  0.00           N  
ATOM   2293  H   THR B 140      -2.310   9.760  16.455  1.00  0.00           H  
ATOM   2294  CA  THR B 140      -1.017   8.220  15.684  1.00  0.00           C  
ATOM   2295  HA  THR B 140       0.061   8.063  15.733  1.00  0.00           H  
ATOM   2296  CB  THR B 140      -1.669   7.035  16.405  1.00  0.00           C  
ATOM   2297  HB  THR B 140      -1.451   7.104  17.471  1.00  0.00           H  
ATOM   2298  CG2 THR B 140      -3.180   6.936  16.208  1.00  0.00           C  
ATOM   2299 HG21 THR B 140      -3.659   7.864  16.521  1.00  0.00           H  
ATOM   2300 HG22 THR B 140      -3.413   6.740  15.163  1.00  0.00           H  
ATOM   2301 HG23 THR B 140      -3.563   6.117  16.815  1.00  0.00           H  
ATOM   2302  OG1 THR B 140      -1.118   5.838  15.908  1.00  0.00           O  
ATOM   2303  HG1 THR B 140      -0.263   5.719  16.328  1.00  0.00           H  
ATOM   2304  C   THR B 140      -1.391   8.291  14.200  1.00  0.00           C  
ATOM   2305  O   THR B 140      -2.285   9.056  13.835  1.00  0.00           O  
ATOM   2306  N   CYS B 141      -0.684   7.565  13.325  1.00  0.00           N  
ATOM   2307  H   CYS B 141      -0.017   6.897  13.683  1.00  0.00           H  
ATOM   2308  CA  CYS B 141      -0.823   7.659  11.866  1.00  0.00           C  
ATOM   2309  HA  CYS B 141      -1.810   8.050  11.633  1.00  0.00           H  
ATOM   2310  CB  CYS B 141       0.221   8.652  11.329  1.00  0.00           C  
ATOM   2311  HB2 CYS B 141       0.101   9.609  11.839  1.00  0.00           H  
ATOM   2312  HB3 CYS B 141       1.227   8.280  11.533  1.00  0.00           H  
ATOM   2313  SG  CYS B 141       0.019   8.915   9.542  1.00  0.00           S  
ATOM   2314  HG  CYS B 141       0.655   7.810   9.125  1.00  0.00           H  
ATOM   2315  C   CYS B 141      -0.706   6.282  11.198  1.00  0.00           C  
ATOM   2316  O   CYS B 141       0.215   5.532  11.513  1.00  0.00           O  
ATOM   2317  N   VAL B 142      -1.626   5.964  10.279  1.00  0.00           N  
ATOM   2318  H   VAL B 142      -2.346   6.653  10.073  1.00  0.00           H  
ATOM   2319  CA  VAL B 142      -1.726   4.653   9.608  1.00  0.00           C  
ATOM   2320  HA  VAL B 142      -0.754   4.174   9.679  1.00  0.00           H  
ATOM   2321  CB  VAL B 142      -2.743   3.715  10.301  1.00  0.00           C  
ATOM   2322  HB  VAL B 142      -2.774   2.783   9.737  1.00  0.00           H  
ATOM   2323  CG1 VAL B 142      -2.322   3.361  11.733  1.00  0.00           C  
ATOM   2324 HG11 VAL B 142      -1.302   2.976  11.732  1.00  0.00           H  
ATOM   2325 HG12 VAL B 142      -2.371   4.239  12.377  1.00  0.00           H  
ATOM   2326 HG13 VAL B 142      -2.984   2.593  12.131  1.00  0.00           H  
ATOM   2327  CG2 VAL B 142      -4.172   4.275  10.326  1.00  0.00           C  
ATOM   2328 HG21 VAL B 142      -4.537   4.411   9.309  1.00  0.00           H  
ATOM   2329 HG22 VAL B 142      -4.831   3.578  10.841  1.00  0.00           H  
ATOM   2330 HG23 VAL B 142      -4.196   5.233  10.847  1.00  0.00           H  
ATOM   2331  C   VAL B 142      -2.043   4.795   8.114  1.00  0.00           C  
ATOM   2332  O   VAL B 142      -2.789   5.687   7.717  1.00  0.00           O  
ATOM   2333  N   SER B 143      -1.485   3.926   7.272  1.00  0.00           N  
ATOM   2334  H   SER B 143      -0.938   3.172   7.675  1.00  0.00           H  
ATOM   2335  CA  SER B 143      -1.620   3.958   5.808  1.00  0.00           C  
ATOM   2336  HA  SER B 143      -1.840   4.972   5.490  1.00  0.00           H  
ATOM   2337  CB  SER B 143      -0.289   3.544   5.174  1.00  0.00           C  
ATOM   2338  HB2 SER B 143       0.525   4.110   5.628  1.00  0.00           H  
ATOM   2339  HB3 SER B 143      -0.113   2.481   5.347  1.00  0.00           H  
ATOM   2340  OG  SER B 143      -0.314   3.806   3.786  1.00  0.00           O  
ATOM   2341  HG  SER B 143      -0.318   4.767   3.680  1.00  0.00           H  
ATOM   2342  C   SER B 143      -2.730   3.045   5.287  1.00  0.00           C  
ATOM   2343  O   SER B 143      -2.857   1.920   5.763  1.00  0.00           O  
ATOM   2344  N   ASP B 144      -3.469   3.451   4.246  1.00  0.00           N  
ATOM   2345  H   ASP B 144      -3.386   4.397   3.888  1.00  0.00           H  
ATOM   2346  CA  ASP B 144      -4.279   2.510   3.453  1.00  0.00           C  
ATOM   2347  HA  ASP B 144      -4.703   1.772   4.135  1.00  0.00           H  
ATOM   2348  CB  ASP B 144      -5.463   3.235   2.778  1.00  0.00           C  
ATOM   2349  HB2 ASP B 144      -6.221   2.490   2.550  1.00  0.00           H  
ATOM   2350  HB3 ASP B 144      -5.907   3.937   3.483  1.00  0.00           H  
ATOM   2351  CG  ASP B 144      -5.115   3.971   1.482  1.00  0.00           C  
ATOM   2352  OD1 ASP B 144      -3.948   4.373   1.288  1.00  0.00           O  
ATOM   2353  OD2 ASP B 144      -5.998   4.114   0.598  1.00  0.00           O  
ATOM   2354  C   ASP B 144      -3.447   1.733   2.403  1.00  0.00           C  
ATOM   2355  O   ASP B 144      -3.976   0.818   1.774  1.00  0.00           O  
ATOM   2356  N   TYR B 145      -2.173   2.095   2.188  1.00  0.00           N  
ATOM   2357  H   TYR B 145      -1.806   2.825   2.785  1.00  0.00           H  
ATOM   2358  CA  TYR B 145      -1.253   1.595   1.147  1.00  0.00           C  
ATOM   2359  HA  TYR B 145      -0.408   2.282   1.177  1.00  0.00           H  
ATOM   2360  CB  TYR B 145      -0.695   0.209   1.540  1.00  0.00           C  
ATOM   2361  HB2 TYR B 145      -0.934   0.010   2.585  1.00  0.00           H  
ATOM   2362  HB3 TYR B 145      -1.200  -0.558   0.953  1.00  0.00           H  
ATOM   2363  CG  TYR B 145       0.815   0.057   1.401  1.00  0.00           C  
ATOM   2364  CD1 TYR B 145       1.670   0.863   2.179  1.00  0.00           C  
ATOM   2365  HD1 TYR B 145       1.252   1.602   2.850  1.00  0.00           H  
ATOM   2366  CE1 TYR B 145       3.067   0.724   2.076  1.00  0.00           C  
ATOM   2367  HE1 TYR B 145       3.724   1.350   2.656  1.00  0.00           H  
ATOM   2368  CZ  TYR B 145       3.625  -0.245   1.218  1.00  0.00           C  
ATOM   2369  OH  TYR B 145       4.981  -0.336   1.121  1.00  0.00           O  
ATOM   2370  HH  TYR B 145       5.278  -1.043   0.501  1.00  0.00           H  
ATOM   2371  CE2 TYR B 145       2.773  -1.085   0.468  1.00  0.00           C  
ATOM   2372  HE2 TYR B 145       3.201  -1.854  -0.157  1.00  0.00           H  
ATOM   2373  CD2 TYR B 145       1.373  -0.915   0.543  1.00  0.00           C  
ATOM   2374  HD2 TYR B 145       0.723  -1.532  -0.059  1.00  0.00           H  
ATOM   2375  C   TYR B 145      -1.773   1.700  -0.311  1.00  0.00           C  
ATOM   2376  O   TYR B 145      -1.402   0.907  -1.181  1.00  0.00           O  
ATOM   2377  N   MET B 146      -2.647   2.673  -0.593  1.00  0.00           N  
ATOM   2378  H   MET B 146      -2.939   3.265   0.180  1.00  0.00           H  
ATOM   2379  CA  MET B 146      -3.285   2.886  -1.902  1.00  0.00           C  
ATOM   2380  HA  MET B 146      -2.624   2.504  -2.680  1.00  0.00           H  
ATOM   2381  CB  MET B 146      -4.593   2.070  -1.941  1.00  0.00           C  
ATOM   2382  HB2 MET B 146      -4.327   1.018  -1.959  1.00  0.00           H  
ATOM   2383  HB3 MET B 146      -5.162   2.260  -1.034  1.00  0.00           H  
ATOM   2384  CG  MET B 146      -5.503   2.353  -3.144  1.00  0.00           C  
ATOM   2385  HG2 MET B 146      -5.858   3.382  -3.077  1.00  0.00           H  
ATOM   2386  HG3 MET B 146      -4.920   2.250  -4.059  1.00  0.00           H  
ATOM   2387  SD  MET B 146      -6.960   1.280  -3.267  1.00  0.00           S  
ATOM   2388  CE  MET B 146      -7.795   2.079  -4.662  1.00  0.00           C  
ATOM   2389  HE1 MET B 146      -7.161   2.027  -5.547  1.00  0.00           H  
ATOM   2390  HE2 MET B 146      -8.737   1.567  -4.861  1.00  0.00           H  
ATOM   2391  HE3 MET B 146      -7.993   3.124  -4.422  1.00  0.00           H  
ATOM   2392  C   MET B 146      -3.545   4.359  -2.267  1.00  0.00           C  
ATOM   2393  O   MET B 146      -3.602   4.651  -3.459  1.00  0.00           O  
ATOM   2394  N   SER B 147      -3.761   5.267  -1.311  1.00  0.00           N  
ATOM   2395  H   SER B 147      -3.712   4.969  -0.341  1.00  0.00           H  
ATOM   2396  CA  SER B 147      -4.188   6.648  -1.586  1.00  0.00           C  
ATOM   2397  HA  SER B 147      -3.626   7.028  -2.430  1.00  0.00           H  
ATOM   2398  CB  SER B 147      -5.673   6.640  -1.993  1.00  0.00           C  
ATOM   2399  HB2 SER B 147      -5.963   7.649  -2.291  1.00  0.00           H  
ATOM   2400  HB3 SER B 147      -5.799   5.992  -2.863  1.00  0.00           H  
ATOM   2401  OG  SER B 147      -6.554   6.205  -0.965  1.00  0.00           O  
ATOM   2402  HG  SER B 147      -6.180   5.420  -0.506  1.00  0.00           H  
ATOM   2403  C   SER B 147      -3.954   7.632  -0.435  1.00  0.00           C  
ATOM   2404  O   SER B 147      -3.510   8.761  -0.667  1.00  0.00           O  
ATOM   2405  N   ILE B 148      -4.267   7.229   0.797  1.00  0.00           N  
ATOM   2406  H   ILE B 148      -4.477   6.246   0.944  1.00  0.00           H  
ATOM   2407  CA  ILE B 148      -4.379   8.121   1.950  1.00  0.00           C  
ATOM   2408  HA  ILE B 148      -3.748   8.994   1.783  1.00  0.00           H  
ATOM   2409  CB  ILE B 148      -5.839   8.624   2.139  1.00  0.00           C  
ATOM   2410  HB  ILE B 148      -6.514   7.764   2.120  1.00  0.00           H  
ATOM   2411  CG2 ILE B 148      -6.011   9.327   3.502  1.00  0.00           C  
ATOM   2412 HG21 ILE B 148      -5.306  10.153   3.583  1.00  0.00           H  
ATOM   2413 HG22 ILE B 148      -7.026   9.696   3.622  1.00  0.00           H  
ATOM   2414 HG23 ILE B 148      -5.839   8.627   4.317  1.00  0.00           H  
ATOM   2415  CG1 ILE B 148      -6.225   9.585   0.987  1.00  0.00           C  
ATOM   2416 HG12 ILE B 148      -5.491  10.392   0.945  1.00  0.00           H  
ATOM   2417 HG13 ILE B 148      -6.193   9.035   0.047  1.00  0.00           H  
ATOM   2418  CD1 ILE B 148      -7.623  10.214   1.075  1.00  0.00           C  
ATOM   2419 HD11 ILE B 148      -8.377   9.443   1.231  1.00  0.00           H  
ATOM   2420 HD12 ILE B 148      -7.670  10.945   1.881  1.00  0.00           H  
ATOM   2421 HD13 ILE B 148      -7.839  10.733   0.142  1.00  0.00           H  
ATOM   2422  C   ILE B 148      -3.849   7.411   3.191  1.00  0.00           C  
ATOM   2423  O   ILE B 148      -4.360   6.369   3.610  1.00  0.00           O  
ATOM   2424  N   SER B 149      -2.885   8.041   3.853  1.00  0.00           N  
ATOM   2425  H   SER B 149      -2.568   8.934   3.485  1.00  0.00           H  
ATOM   2426  CA  SER B 149      -2.609   7.753   5.257  1.00  0.00           C  
ATOM   2427  HA  SER B 149      -2.927   6.738   5.482  1.00  0.00           H  
ATOM   2428  CB  SER B 149      -1.107   7.819   5.537  1.00  0.00           C  
ATOM   2429  HB2 SER B 149      -0.738   8.831   5.375  1.00  0.00           H  
ATOM   2430  HB3 SER B 149      -0.919   7.528   6.572  1.00  0.00           H  
ATOM   2431  OG  SER B 149      -0.434   6.924   4.659  1.00  0.00           O  
ATOM   2432  HG  SER B 149      -0.323   7.386   3.818  1.00  0.00           H  
ATOM   2433  C   SER B 149      -3.450   8.690   6.127  1.00  0.00           C  
ATOM   2434  O   SER B 149      -3.647   9.855   5.779  1.00  0.00           O  
ATOM   2435  N   THR B 150      -3.998   8.193   7.235  1.00  0.00           N  
ATOM   2436  H   THR B 150      -3.759   7.241   7.504  1.00  0.00           H  
ATOM   2437  CA  THR B 150      -4.806   8.991   8.175  1.00  0.00           C  
ATOM   2438  HA  THR B 150      -4.938  10.000   7.785  1.00  0.00           H  
ATOM   2439  CB  THR B 150      -6.206   8.395   8.366  1.00  0.00           C  
ATOM   2440  HB  THR B 150      -6.118   7.396   8.793  1.00  0.00           H  
ATOM   2441  CG2 THR B 150      -7.102   9.250   9.262  1.00  0.00           C  
ATOM   2442 HG21 THR B 150      -8.105   8.824   9.284  1.00  0.00           H  
ATOM   2443 HG22 THR B 150      -6.716   9.265  10.282  1.00  0.00           H  
ATOM   2444 HG23 THR B 150      -7.151  10.270   8.880  1.00  0.00           H  
ATOM   2445  OG1 THR B 150      -6.846   8.309   7.113  1.00  0.00           O  
ATOM   2446  HG1 THR B 150      -6.257   7.814   6.535  1.00  0.00           H  
ATOM   2447  C   THR B 150      -4.093   9.103   9.514  1.00  0.00           C  
ATOM   2448  O   THR B 150      -3.621   8.096  10.045  1.00  0.00           O  
ATOM   2449  N   CYS B 151      -4.047  10.321  10.053  1.00  0.00           N  
ATOM   2450  H   CYS B 151      -4.450  11.104   9.547  1.00  0.00           H  
ATOM   2451  CA  CYS B 151      -3.490  10.640  11.357  1.00  0.00           C  
ATOM   2452  HA  CYS B 151      -3.172   9.719  11.828  1.00  0.00           H  
ATOM   2453  CB  CYS B 151      -2.264  11.538  11.142  1.00  0.00           C  
ATOM   2454  HB2 CYS B 151      -1.560  11.031  10.485  1.00  0.00           H  
ATOM   2455  HB3 CYS B 151      -2.574  12.470  10.663  1.00  0.00           H  
ATOM   2456  SG  CYS B 151      -1.445  11.922  12.713  1.00  0.00           S  
ATOM   2457  HG  CYS B 151      -1.465  10.677  13.221  1.00  0.00           H  
ATOM   2458  C   CYS B 151      -4.563  11.276  12.251  1.00  0.00           C  
ATOM   2459  O   CYS B 151      -5.314  12.129  11.779  1.00  0.00           O  
ATOM   2460  N   GLU B 152      -4.655  10.875  13.518  1.00  0.00           N  
ATOM   2461  H   GLU B 152      -3.991  10.194  13.874  1.00  0.00           H  
ATOM   2462  CA  GLU B 152      -5.583  11.486  14.478  1.00  0.00           C  
ATOM   2463  HA  GLU B 152      -5.730  12.519  14.163  1.00  0.00           H  
ATOM   2464  CB  GLU B 152      -6.973  10.828  14.445  1.00  0.00           C  
ATOM   2465  HB2 GLU B 152      -7.628  11.477  15.024  1.00  0.00           H  
ATOM   2466  HB3 GLU B 152      -7.344  10.819  13.421  1.00  0.00           H  
ATOM   2467  CG  GLU B 152      -7.093   9.406  15.023  1.00  0.00           C  
ATOM   2468  HG2 GLU B 152      -6.720   8.691  14.286  1.00  0.00           H  
ATOM   2469  HG3 GLU B 152      -6.468   9.322  15.915  1.00  0.00           H  
ATOM   2470  CD  GLU B 152      -8.548   9.058  15.403  1.00  0.00           C  
ATOM   2471  OE1 GLU B 152      -9.471   9.807  14.996  1.00  0.00           O  
ATOM   2472  OE2 GLU B 152      -8.741   8.050  16.119  1.00  0.00           O  
ATOM   2473  C   GLU B 152      -5.007  11.577  15.898  1.00  0.00           C  
ATOM   2474  O   GLU B 152      -4.078  10.852  16.255  1.00  0.00           O  
ATOM   2475  N   TRP B 153      -5.534  12.534  16.665  1.00  0.00           N  
ATOM   2476  H   TRP B 153      -6.310  13.061  16.271  1.00  0.00           H  
ATOM   2477  CA  TRP B 153      -5.119  12.900  18.021  1.00  0.00           C  
ATOM   2478  HA  TRP B 153      -4.831  11.994  18.563  1.00  0.00           H  
ATOM   2479  CB  TRP B 153      -3.898  13.830  17.957  1.00  0.00           C  
ATOM   2480  HB2 TRP B 153      -3.501  13.991  18.956  1.00  0.00           H  
ATOM   2481  HB3 TRP B 153      -3.130  13.313  17.407  1.00  0.00           H  
ATOM   2482  CG  TRP B 153      -4.051  15.160  17.295  1.00  0.00           C  
ATOM   2483  CD1 TRP B 153      -4.334  16.327  17.915  1.00  0.00           C  
ATOM   2484  HD1 TRP B 153      -4.510  16.438  18.980  1.00  0.00           H  
ATOM   2485  NE1 TRP B 153      -4.340  17.349  16.987  1.00  0.00           N  
ATOM   2486  HE1 TRP B 153      -4.562  18.305  17.227  1.00  0.00           H  
ATOM   2487  CE2 TRP B 153      -4.033  16.891  15.722  1.00  0.00           C  
ATOM   2488  CZ2 TRP B 153      -3.888  17.522  14.477  1.00  0.00           C  
ATOM   2489  HZ2 TRP B 153      -4.024  18.589  14.389  1.00  0.00           H  
ATOM   2490  CH2 TRP B 153      -3.593  16.743  13.345  1.00  0.00           C  
ATOM   2491  HH2 TRP B 153      -3.493  17.208  12.378  1.00  0.00           H  
ATOM   2492  CZ3 TRP B 153      -3.434  15.352  13.472  1.00  0.00           C  
ATOM   2493  HZ3 TRP B 153      -3.206  14.745  12.607  1.00  0.00           H  
ATOM   2494  CE3 TRP B 153      -3.564  14.734  14.728  1.00  0.00           C  
ATOM   2495  HE3 TRP B 153      -3.424  13.666  14.815  1.00  0.00           H  
ATOM   2496  CD2 TRP B 153      -3.876  15.484  15.882  1.00  0.00           C  
ATOM   2497  C   TRP B 153      -6.256  13.586  18.792  1.00  0.00           C  
ATOM   2498  O   TRP B 153      -7.374  13.755  18.296  1.00  0.00           O  
ATOM   2499  N   LYS B 154      -5.960  14.023  20.019  1.00  0.00           N  
ATOM   2500  H   LYS B 154      -5.021  13.833  20.368  1.00  0.00           H  
ATOM   2501  CA  LYS B 154      -6.918  14.662  20.928  1.00  0.00           C  
ATOM   2502  HA  LYS B 154      -7.787  14.985  20.353  1.00  0.00           H  
ATOM   2503  CB  LYS B 154      -7.343  13.610  21.953  1.00  0.00           C  
ATOM   2504  HB2 LYS B 154      -7.178  12.621  21.517  1.00  0.00           H  
ATOM   2505  HB3 LYS B 154      -6.711  13.695  22.836  1.00  0.00           H  
ATOM   2506  CG  LYS B 154      -8.812  13.693  22.370  1.00  0.00           C  
ATOM   2507  HG2 LYS B 154      -8.995  14.597  22.954  1.00  0.00           H  
ATOM   2508  HG3 LYS B 154      -9.448  13.687  21.484  1.00  0.00           H  
ATOM   2509  CD  LYS B 154      -9.087  12.441  23.207  1.00  0.00           C  
ATOM   2510  HD2 LYS B 154      -8.757  11.567  22.640  1.00  0.00           H  
ATOM   2511  HD3 LYS B 154      -8.510  12.493  24.134  1.00  0.00           H  
ATOM   2512  CE  LYS B 154     -10.562  12.254  23.530  1.00  0.00           C  
ATOM   2513  HE2 LYS B 154     -10.890  13.061  24.192  1.00  0.00           H  
ATOM   2514  HE3 LYS B 154     -11.132  12.314  22.597  1.00  0.00           H  
ATOM   2515  NZ  LYS B 154     -10.745  10.928  24.163  1.00  0.00           N  
ATOM   2516  HZ1 LYS B 154     -10.173  10.856  24.995  1.00  0.00           H  
ATOM   2517  HZ2 LYS B 154     -11.713  10.761  24.397  1.00  0.00           H  
ATOM   2518  HZ3 LYS B 154     -10.420  10.204  23.533  1.00  0.00           H  
ATOM   2519  C   LYS B 154      -6.322  15.897  21.592  1.00  0.00           C  
ATOM   2520  O   LYS B 154      -5.133  15.913  21.905  1.00  0.00           O  
ATOM   2521  N   MET B 155      -7.148  16.907  21.836  1.00  0.00           N  
ATOM   2522  H   MET B 155      -8.116  16.798  21.554  1.00  0.00           H  
ATOM   2523  CA  MET B 155      -6.801  18.154  22.522  1.00  0.00           C  
ATOM   2524  HA  MET B 155      -5.718  18.220  22.596  1.00  0.00           H  
ATOM   2525  CB  MET B 155      -7.289  19.360  21.700  1.00  0.00           C  
ATOM   2526  HB2 MET B 155      -8.380  19.358  21.677  1.00  0.00           H  
ATOM   2527  HB3 MET B 155      -6.966  20.281  22.187  1.00  0.00           H  
ATOM   2528  CG  MET B 155      -6.775  19.347  20.250  1.00  0.00           C  
ATOM   2529  HG2 MET B 155      -7.198  18.483  19.738  1.00  0.00           H  
ATOM   2530  HG3 MET B 155      -7.156  20.234  19.746  1.00  0.00           H  
ATOM   2531  SD  MET B 155      -4.970  19.301  20.033  1.00  0.00           S  
ATOM   2532  CE  MET B 155      -4.531  20.935  20.686  1.00  0.00           C  
ATOM   2533  HE1 MET B 155      -4.810  20.999  21.735  1.00  0.00           H  
ATOM   2534  HE2 MET B 155      -3.458  21.097  20.591  1.00  0.00           H  
ATOM   2535  HE3 MET B 155      -5.065  21.708  20.134  1.00  0.00           H  
ATOM   2536  C   MET B 155      -7.363  18.186  23.953  1.00  0.00           C  
ATOM   2537  O   MET B 155      -8.329  17.489  24.262  1.00  0.00           O  
ATOM   2538  N   ASN B 156      -6.763  18.984  24.840  1.00  0.00           N  
ATOM   2539  H   ASN B 156      -5.943  19.503  24.535  1.00  0.00           H  
ATOM   2540  CA  ASN B 156      -7.154  19.093  26.256  1.00  0.00           C  
ATOM   2541  HA  ASN B 156      -7.334  18.090  26.636  1.00  0.00           H  
ATOM   2542  CB  ASN B 156      -5.993  19.701  27.066  1.00  0.00           C  
ATOM   2543  HB2 ASN B 156      -6.196  19.534  28.124  1.00  0.00           H  
ATOM   2544  HB3 ASN B 156      -5.060  19.194  26.815  1.00  0.00           H  
ATOM   2545  CG  ASN B 156      -5.820  21.194  26.835  1.00  0.00           C  
ATOM   2546  OD1 ASN B 156      -5.803  21.678  25.719  1.00  0.00           O  
ATOM   2547  ND2 ASN B 156      -5.686  21.989  27.871  1.00  0.00           N  
ATOM   2548 HD21 ASN B 156      -5.662  22.976  27.677  1.00  0.00           H  
ATOM   2549 HD22 ASN B 156      -5.775  21.626  28.800  1.00  0.00           H  
ATOM   2550  C   ASN B 156      -8.465  19.861  26.503  1.00  0.00           C  
ATOM   2551  O   ASN B 156      -9.017  19.778  27.598  1.00  0.00           O  
ATOM   2552  N   GLY B 157      -8.955  20.599  25.507  1.00  0.00           N  
ATOM   2553  H   GLY B 157      -8.435  20.641  24.641  1.00  0.00           H  
ATOM   2554  CA  GLY B 157     -10.197  21.363  25.565  1.00  0.00           C  
ATOM   2555  HA2 GLY B 157     -10.931  20.795  26.134  1.00  0.00           H  
ATOM   2556  HA3 GLY B 157     -10.018  22.312  26.072  1.00  0.00           H  
ATOM   2557  C   GLY B 157     -10.765  21.650  24.169  1.00  0.00           C  
ATOM   2558  O   GLY B 157     -10.117  21.326  23.165  1.00  0.00           O  
ATOM   2559  N   PRO B 158     -11.983  22.221  24.080  1.00  0.00           N  
ATOM   2560  CD  PRO B 158     -12.873  22.557  25.184  1.00  0.00           C  
ATOM   2561  HD2 PRO B 158     -12.592  23.529  25.590  1.00  0.00           H  
ATOM   2562  HD3 PRO B 158     -12.861  21.800  25.968  1.00  0.00           H  
ATOM   2563  CG  PRO B 158     -14.269  22.637  24.568  1.00  0.00           C  
ATOM   2564  HG2 PRO B 158     -14.920  23.313  25.125  1.00  0.00           H  
ATOM   2565  HG3 PRO B 158     -14.706  21.639  24.513  1.00  0.00           H  
ATOM   2566  CB  PRO B 158     -13.984  23.154  23.159  1.00  0.00           C  
ATOM   2567  HB2 PRO B 158     -13.863  24.238  23.190  1.00  0.00           H  
ATOM   2568  HB3 PRO B 158     -14.774  22.876  22.459  1.00  0.00           H  
ATOM   2569  CA  PRO B 158     -12.656  22.474  22.810  1.00  0.00           C  
ATOM   2570  HA  PRO B 158     -12.870  21.509  22.356  1.00  0.00           H  
ATOM   2571  C   PRO B 158     -11.795  23.305  21.855  1.00  0.00           C  
ATOM   2572  O   PRO B 158     -11.397  24.425  22.167  1.00  0.00           O  
ATOM   2573  N   THR B 159     -11.499  22.727  20.690  1.00  0.00           N  
ATOM   2574  H   THR B 159     -11.930  21.835  20.475  1.00  0.00           H  
ATOM   2575  CA  THR B 159     -10.535  23.254  19.716  1.00  0.00           C  
ATOM   2576  HA  THR B 159     -10.240  24.266  19.985  1.00  0.00           H  
ATOM   2577  CB  THR B 159      -9.273  22.374  19.687  1.00  0.00           C  
ATOM   2578  HB  THR B 159      -9.555  21.349  19.444  1.00  0.00           H  
ATOM   2579  CG2 THR B 159      -8.247  22.860  18.662  1.00  0.00           C  
ATOM   2580 HG21 THR B 159      -8.611  22.673  17.653  1.00  0.00           H  
ATOM   2581 HG22 THR B 159      -8.069  23.926  18.788  1.00  0.00           H  
ATOM   2582 HG23 THR B 159      -7.307  22.326  18.793  1.00  0.00           H  
ATOM   2583  OG1 THR B 159      -8.618  22.368  20.933  1.00  0.00           O  
ATOM   2584  HG1 THR B 159      -9.253  22.149  21.633  1.00  0.00           H  
ATOM   2585  C   THR B 159     -11.178  23.271  18.336  1.00  0.00           C  
ATOM   2586  O   THR B 159     -11.666  22.235  17.894  1.00  0.00           O  
ATOM   2587  N   GLN B 160     -11.175  24.408  17.637  1.00  0.00           N  
ATOM   2588  H   GLN B 160     -10.759  25.234  18.041  1.00  0.00           H  
ATOM   2589  CA  GLN B 160     -11.667  24.505  16.257  1.00  0.00           C  
ATOM   2590  HA  GLN B 160     -12.459  23.768  16.114  1.00  0.00           H  
ATOM   2591  CB  GLN B 160     -12.296  25.896  16.060  1.00  0.00           C  
ATOM   2592  HB2 GLN B 160     -12.982  26.055  16.894  1.00  0.00           H  
ATOM   2593  HB3 GLN B 160     -11.529  26.670  16.106  1.00  0.00           H  
ATOM   2594  CG  GLN B 160     -13.082  26.023  14.741  1.00  0.00           C  
ATOM   2595  HG2 GLN B 160     -12.381  26.230  13.933  1.00  0.00           H  
ATOM   2596  HG3 GLN B 160     -13.576  25.075  14.524  1.00  0.00           H  
ATOM   2597  CD  GLN B 160     -14.175  27.099  14.763  1.00  0.00           C  
ATOM   2598  OE1 GLN B 160     -14.708  27.505  15.784  1.00  0.00           O  
ATOM   2599  NE2 GLN B 160     -14.596  27.591  13.617  1.00  0.00           N  
ATOM   2600 HE21 GLN B 160     -15.307  28.294  13.675  1.00  0.00           H  
ATOM   2601 HE22 GLN B 160     -14.194  27.272  12.754  1.00  0.00           H  
ATOM   2602  C   GLN B 160     -10.525  24.153  15.285  1.00  0.00           C  
ATOM   2603  O   GLN B 160      -9.750  25.014  14.872  1.00  0.00           O  
ATOM   2604  N   CYS B 161     -10.349  22.866  14.991  1.00  0.00           N  
ATOM   2605  H   CYS B 161     -11.081  22.216  15.268  1.00  0.00           H  
ATOM   2606  CA  CYS B 161      -9.079  22.296  14.531  1.00  0.00           C  
ATOM   2607  HA  CYS B 161      -8.305  22.569  15.249  1.00  0.00           H  
ATOM   2608  CB  CYS B 161      -9.200  20.768  14.530  1.00  0.00           C  
ATOM   2609  HB2 CYS B 161     -10.030  20.459  13.891  1.00  0.00           H  
ATOM   2610  HB3 CYS B 161      -8.277  20.334  14.145  1.00  0.00           H  
ATOM   2611  SG  CYS B 161      -9.473  20.174  16.227  1.00  0.00           S  
ATOM   2612  HG  CYS B 161     -10.750  20.582  16.332  1.00  0.00           H  
ATOM   2613  C   CYS B 161      -8.599  22.827  13.172  1.00  0.00           C  
ATOM   2614  O   CYS B 161      -7.435  23.214  13.056  1.00  0.00           O  
ATOM   2615  N   SER B 162      -9.480  22.936  12.175  1.00  0.00           N  
ATOM   2616  H   SER B 162     -10.434  22.618  12.306  1.00  0.00           H  
ATOM   2617  CA  SER B 162      -9.137  23.503  10.858  1.00  0.00           C  
ATOM   2618  HA  SER B 162      -8.262  22.978  10.477  1.00  0.00           H  
ATOM   2619  CB  SER B 162     -10.281  23.252   9.873  1.00  0.00           C  
ATOM   2620  HB2 SER B 162     -10.082  23.759   8.928  1.00  0.00           H  
ATOM   2621  HB3 SER B 162     -10.349  22.184   9.676  1.00  0.00           H  
ATOM   2622  OG  SER B 162     -11.516  23.686  10.400  1.00  0.00           O  
ATOM   2623  HG  SER B 162     -12.156  22.965  10.160  1.00  0.00           H  
ATOM   2624  C   SER B 162      -8.767  24.992  10.905  1.00  0.00           C  
ATOM   2625  O   SER B 162      -8.129  25.499   9.973  1.00  0.00           O  
ATOM   2626  N   THR B 163      -9.058  25.684  12.011  1.00  0.00           N  
ATOM   2627  H   THR B 163      -9.510  25.181  12.766  1.00  0.00           H  
ATOM   2628  CA  THR B 163      -8.534  27.026  12.303  1.00  0.00           C  
ATOM   2629  HA  THR B 163      -8.310  27.543  11.370  1.00  0.00           H  
ATOM   2630  CB  THR B 163      -9.595  27.863  13.040  1.00  0.00           C  
ATOM   2631  HB  THR B 163      -9.801  27.426  14.017  1.00  0.00           H  
ATOM   2632  CG2 THR B 163      -9.177  29.320  13.221  1.00  0.00           C  
ATOM   2633 HG21 THR B 163      -8.243  29.380  13.779  1.00  0.00           H  
ATOM   2634 HG22 THR B 163      -9.050  29.792  12.247  1.00  0.00           H  
ATOM   2635 HG23 THR B 163      -9.949  29.848  13.780  1.00  0.00           H  
ATOM   2636  OG1 THR B 163     -10.785  27.866  12.278  1.00  0.00           O  
ATOM   2637  HG1 THR B 163     -10.961  26.957  12.018  1.00  0.00           H  
ATOM   2638  C   THR B 163      -7.228  26.948  13.106  1.00  0.00           C  
ATOM   2639  O   THR B 163      -6.203  27.475  12.677  1.00  0.00           O  
ATOM   2640  N   GLU B 164      -7.248  26.275  14.259  1.00  0.00           N  
ATOM   2641  H   GLU B 164      -8.114  25.813  14.518  1.00  0.00           H  
ATOM   2642  CA  GLU B 164      -6.216  26.382  15.300  1.00  0.00           C  
ATOM   2643  HA  GLU B 164      -5.873  27.417  15.347  1.00  0.00           H  
ATOM   2644  CB  GLU B 164      -6.857  26.021  16.655  1.00  0.00           C  
ATOM   2645  HB2 GLU B 164      -7.266  25.011  16.585  1.00  0.00           H  
ATOM   2646  HB3 GLU B 164      -6.086  26.003  17.426  1.00  0.00           H  
ATOM   2647  CG  GLU B 164      -7.984  26.971  17.113  1.00  0.00           C  
ATOM   2648  HG2 GLU B 164      -8.782  26.965  16.370  1.00  0.00           H  
ATOM   2649  HG3 GLU B 164      -8.400  26.569  18.040  1.00  0.00           H  
ATOM   2650  CD  GLU B 164      -7.539  28.423  17.364  1.00  0.00           C  
ATOM   2651  OE1 GLU B 164      -8.427  29.282  17.538  1.00  0.00           O  
ATOM   2652  OE2 GLU B 164      -6.312  28.665  17.464  1.00  0.00           O  
ATOM   2653  C   GLU B 164      -4.954  25.522  15.083  1.00  0.00           C  
ATOM   2654  O   GLU B 164      -3.932  25.789  15.717  1.00  0.00           O  
ATOM   2655  N   LEU B 165      -5.001  24.484  14.233  1.00  0.00           N  
ATOM   2656  H   LEU B 165      -5.870  24.331  13.728  1.00  0.00           H  
ATOM   2657  CA  LEU B 165      -3.948  23.461  14.095  1.00  0.00           C  
ATOM   2658  HA  LEU B 165      -3.088  23.754  14.697  1.00  0.00           H  
ATOM   2659  CB  LEU B 165      -4.470  22.109  14.621  1.00  0.00           C  
ATOM   2660  HB2 LEU B 165      -5.279  21.788  13.962  1.00  0.00           H  
ATOM   2661  HB3 LEU B 165      -3.664  21.378  14.538  1.00  0.00           H  
ATOM   2662  CG  LEU B 165      -5.002  22.085  16.066  1.00  0.00           C  
ATOM   2663  HG  LEU B 165      -5.837  22.779  16.175  1.00  0.00           H  
ATOM   2664  CD1 LEU B 165      -5.494  20.676  16.387  1.00  0.00           C  
ATOM   2665 HD11 LEU B 165      -4.668  19.975  16.311  1.00  0.00           H  
ATOM   2666 HD12 LEU B 165      -5.911  20.652  17.393  1.00  0.00           H  
ATOM   2667 HD13 LEU B 165      -6.279  20.394  15.685  1.00  0.00           H  
ATOM   2668  CD2 LEU B 165      -3.915  22.433  17.082  1.00  0.00           C  
ATOM   2669 HD21 LEU B 165      -3.048  21.786  16.954  1.00  0.00           H  
ATOM   2670 HD22 LEU B 165      -3.611  23.468  16.946  1.00  0.00           H  
ATOM   2671 HD23 LEU B 165      -4.303  22.329  18.092  1.00  0.00           H  
ATOM   2672  C   LEU B 165      -3.442  23.275  12.652  1.00  0.00           C  
ATOM   2673  O   LEU B 165      -4.188  23.468  11.691  1.00  0.00           O  
ATOM   2674  N   ARG B 166      -2.197  22.813  12.483  1.00  0.00           N  
ATOM   2675  H   ARG B 166      -1.633  22.659  13.319  1.00  0.00           H  
ATOM   2676  CA  ARG B 166      -1.622  22.363  11.198  1.00  0.00           C  
ATOM   2677  HA  ARG B 166      -2.419  22.028  10.540  1.00  0.00           H  
ATOM   2678  CB  ARG B 166      -0.852  23.501  10.495  1.00  0.00           C  
ATOM   2679  HB2 ARG B 166      -0.085  23.880  11.167  1.00  0.00           H  
ATOM   2680  HB3 ARG B 166      -0.344  23.089   9.622  1.00  0.00           H  
ATOM   2681  CG  ARG B 166      -1.702  24.697  10.029  1.00  0.00           C  
ATOM   2682  HG2 ARG B 166      -2.216  25.140  10.882  1.00  0.00           H  
ATOM   2683  HG3 ARG B 166      -1.032  25.453   9.618  1.00  0.00           H  
ATOM   2684  CD  ARG B 166      -2.720  24.310   8.947  1.00  0.00           C  
ATOM   2685  HD2 ARG B 166      -2.180  23.899   8.090  1.00  0.00           H  
ATOM   2686  HD3 ARG B 166      -3.380  23.526   9.319  1.00  0.00           H  
ATOM   2687  NE  ARG B 166      -3.517  25.472   8.502  1.00  0.00           N  
ATOM   2688  HE  ARG B 166      -3.121  26.030   7.768  1.00  0.00           H  
ATOM   2689  CZ  ARG B 166      -4.740  25.784   8.902  1.00  0.00           C  
ATOM   2690  NH1 ARG B 166      -5.366  25.177   9.858  1.00  0.00           N  
ATOM   2691 HH11 ARG B 166      -4.891  24.506  10.457  1.00  0.00           H  
ATOM   2692 HH12 ARG B 166      -6.324  25.421  10.076  1.00  0.00           H  
ATOM   2693  NH2 ARG B 166      -5.401  26.742   8.317  1.00  0.00           N  
ATOM   2694 HH21 ARG B 166      -5.001  27.286   7.578  1.00  0.00           H  
ATOM   2695 HH22 ARG B 166      -6.341  26.910   8.644  1.00  0.00           H  
ATOM   2696  C   ARG B 166      -0.723  21.150  11.435  1.00  0.00           C  
ATOM   2697  O   ARG B 166      -0.021  21.107  12.443  1.00  0.00           O  
ATOM   2698  N   LEU B 167      -0.770  20.165  10.537  1.00  0.00           N  
ATOM   2699  H   LEU B 167      -1.342  20.285   9.710  1.00  0.00           H  
ATOM   2700  CA  LEU B 167       0.088  18.975  10.591  1.00  0.00           C  
ATOM   2701  HA  LEU B 167       0.651  18.977  11.525  1.00  0.00           H  
ATOM   2702  CB  LEU B 167      -0.769  17.695  10.560  1.00  0.00           C  
ATOM   2703  HB2 LEU B 167      -1.563  17.774  11.301  1.00  0.00           H  
ATOM   2704  HB3 LEU B 167      -1.229  17.623   9.575  1.00  0.00           H  
ATOM   2705  CG  LEU B 167       0.048  16.412  10.833  1.00  0.00           C  
ATOM   2706  HG  LEU B 167       1.020  16.485  10.347  1.00  0.00           H  
ATOM   2707  CD1 LEU B 167       0.261  16.193  12.333  1.00  0.00           C  
ATOM   2708 HD11 LEU B 167       0.901  15.325  12.484  1.00  0.00           H  
ATOM   2709 HD12 LEU B 167       0.750  17.059  12.776  1.00  0.00           H  
ATOM   2710 HD13 LEU B 167      -0.692  16.023  12.832  1.00  0.00           H  
ATOM   2711  CD2 LEU B 167      -0.653  15.176  10.268  1.00  0.00           C  
ATOM   2712 HD21 LEU B 167      -1.623  15.041  10.743  1.00  0.00           H  
ATOM   2713 HD22 LEU B 167      -0.784  15.287   9.192  1.00  0.00           H  
ATOM   2714 HD23 LEU B 167      -0.040  14.295  10.456  1.00  0.00           H  
ATOM   2715  C   LEU B 167       1.097  19.024   9.442  1.00  0.00           C  
ATOM   2716  O   LEU B 167       0.708  19.179   8.285  1.00  0.00           O  
ATOM   2717  N   LEU B 168       2.382  18.898   9.757  1.00  0.00           N  
ATOM   2718  H   LEU B 168       2.627  18.728  10.729  1.00  0.00           H  
ATOM   2719  CA  LEU B 168       3.469  18.867   8.783  1.00  0.00           C  
ATOM   2720  HA  LEU B 168       3.070  19.115   7.802  1.00  0.00           H  
ATOM   2721  CB  LEU B 168       4.535  19.920   9.132  1.00  0.00           C  
ATOM   2722  HB2 LEU B 168       4.969  19.693  10.104  1.00  0.00           H  
ATOM   2723  HB3 LEU B 168       5.329  19.823   8.390  1.00  0.00           H  
ATOM   2724  CG  LEU B 168       4.017  21.375   9.119  1.00  0.00           C  
ATOM   2725  HG  LEU B 168       3.146  21.448   8.468  1.00  0.00           H  
ATOM   2726  CD1 LEU B 168       3.635  21.876  10.519  1.00  0.00           C  
ATOM   2727 HD11 LEU B 168       2.852  21.250  10.944  1.00  0.00           H  
ATOM   2728 HD12 LEU B 168       3.264  22.899  10.449  1.00  0.00           H  
ATOM   2729 HD13 LEU B 168       4.506  21.848  11.173  1.00  0.00           H  
ATOM   2730  CD2 LEU B 168       5.104  22.304   8.574  1.00  0.00           C  
ATOM   2731 HD21 LEU B 168       4.740  23.332   8.562  1.00  0.00           H  
ATOM   2732 HD22 LEU B 168       6.002  22.238   9.189  1.00  0.00           H  
ATOM   2733 HD23 LEU B 168       5.346  22.017   7.551  1.00  0.00           H  
ATOM   2734  C   LEU B 168       4.067  17.461   8.678  1.00  0.00           C  
ATOM   2735  O   LEU B 168       4.093  16.711   9.659  1.00  0.00           O  
ATOM   2736  N   TYR B 169       4.562  17.111   7.488  1.00  0.00           N  
ATOM   2737  H   TYR B 169       4.514  17.783   6.727  1.00  0.00           H  
ATOM   2738  CA  TYR B 169       5.250  15.841   7.244  1.00  0.00           C  
ATOM   2739  HA  TYR B 169       5.755  15.566   8.172  1.00  0.00           H  
ATOM   2740  CB  TYR B 169       4.249  14.720   6.920  1.00  0.00           C  
ATOM   2741  HB2 TYR B 169       4.789  13.775   6.967  1.00  0.00           H  
ATOM   2742  HB3 TYR B 169       3.493  14.698   7.705  1.00  0.00           H  
ATOM   2743  CG  TYR B 169       3.525  14.789   5.585  1.00  0.00           C  
ATOM   2744  CD1 TYR B 169       2.462  15.696   5.417  1.00  0.00           C  
ATOM   2745  HD1 TYR B 169       2.209  16.386   6.210  1.00  0.00           H  
ATOM   2746  CE1 TYR B 169       1.710  15.687   4.230  1.00  0.00           C  
ATOM   2747  HE1 TYR B 169       0.891  16.374   4.092  1.00  0.00           H  
ATOM   2748  CZ  TYR B 169       2.023  14.786   3.197  1.00  0.00           C  
ATOM   2749  OH  TYR B 169       1.279  14.791   2.063  1.00  0.00           O  
ATOM   2750  HH  TYR B 169       1.378  13.983   1.553  1.00  0.00           H  
ATOM   2751  CE2 TYR B 169       3.082  13.868   3.360  1.00  0.00           C  
ATOM   2752  HE2 TYR B 169       3.311  13.169   2.571  1.00  0.00           H  
ATOM   2753  CD2 TYR B 169       3.830  13.871   4.556  1.00  0.00           C  
ATOM   2754  HD2 TYR B 169       4.625  13.153   4.691  1.00  0.00           H  
ATOM   2755  C   TYR B 169       6.327  15.947   6.160  1.00  0.00           C  
ATOM   2756  O   TYR B 169       6.138  16.592   5.128  1.00  0.00           O  
ATOM   2757  N   GLN B 170       7.459  15.274   6.388  1.00  0.00           N  
ATOM   2758  H   GLN B 170       7.546  14.753   7.255  1.00  0.00           H  
ATOM   2759  CA  GLN B 170       8.608  15.285   5.480  1.00  0.00           C  
ATOM   2760  HA  GLN B 170       8.233  15.469   4.471  1.00  0.00           H  
ATOM   2761  CB  GLN B 170       9.552  16.455   5.826  1.00  0.00           C  
ATOM   2762  HB2 GLN B 170      10.012  16.785   4.901  1.00  0.00           H  
ATOM   2763  HB3 GLN B 170       8.961  17.289   6.208  1.00  0.00           H  
ATOM   2764  CG  GLN B 170      10.658  16.132   6.846  1.00  0.00           C  
ATOM   2765  HG2 GLN B 170      10.216  15.612   7.694  1.00  0.00           H  
ATOM   2766  HG3 GLN B 170      11.400  15.482   6.380  1.00  0.00           H  
ATOM   2767  CD  GLN B 170      11.376  17.371   7.373  1.00  0.00           C  
ATOM   2768  OE1 GLN B 170      11.473  17.579   8.574  1.00  0.00           O  
ATOM   2769  NE2 GLN B 170      11.906  18.225   6.524  1.00  0.00           N  
ATOM   2770 HE21 GLN B 170      12.341  19.050   6.892  1.00  0.00           H  
ATOM   2771 HE22 GLN B 170      11.883  18.043   5.520  1.00  0.00           H  
ATOM   2772  C   GLN B 170       9.313  13.923   5.473  1.00  0.00           C  
ATOM   2773  O   GLN B 170       9.416  13.265   6.513  1.00  0.00           O  
ATOM   2774  N   LEU B 171       9.771  13.476   4.301  1.00  0.00           N  
ATOM   2775  H   LEU B 171       9.731  14.095   3.506  1.00  0.00           H  
ATOM   2776  CA  LEU B 171      10.519  12.223   4.165  1.00  0.00           C  
ATOM   2777  HA  LEU B 171       9.974  11.431   4.678  1.00  0.00           H  
ATOM   2778  CB  LEU B 171      10.642  11.854   2.674  1.00  0.00           C  
ATOM   2779  HB2 LEU B 171       9.665  11.932   2.195  1.00  0.00           H  
ATOM   2780  HB3 LEU B 171      11.293  12.590   2.213  1.00  0.00           H  
ATOM   2781  CG  LEU B 171      11.228  10.449   2.425  1.00  0.00           C  
ATOM   2782  HG  LEU B 171      11.928  10.185   3.220  1.00  0.00           H  
ATOM   2783  CD1 LEU B 171      10.106   9.411   2.383  1.00  0.00           C  
ATOM   2784 HD11 LEU B 171       9.442   9.598   1.540  1.00  0.00           H  
ATOM   2785 HD12 LEU B 171       9.532   9.444   3.308  1.00  0.00           H  
ATOM   2786 HD13 LEU B 171      10.538   8.418   2.269  1.00  0.00           H  
ATOM   2787  CD2 LEU B 171      11.981  10.402   1.096  1.00  0.00           C  
ATOM   2788 HD21 LEU B 171      12.328   9.387   0.900  1.00  0.00           H  
ATOM   2789 HD22 LEU B 171      12.855  11.051   1.151  1.00  0.00           H  
ATOM   2790 HD23 LEU B 171      11.337  10.729   0.280  1.00  0.00           H  
ATOM   2791  C   LEU B 171      11.894  12.395   4.829  1.00  0.00           C  
ATOM   2792  O   LEU B 171      12.650  13.291   4.453  1.00  0.00           O  
ATOM   2793  N   VAL B 172      12.216  11.562   5.824  1.00  0.00           N  
ATOM   2794  H   VAL B 172      11.568  10.816   6.056  1.00  0.00           H  
ATOM   2795  CA  VAL B 172      13.430  11.754   6.644  1.00  0.00           C  
ATOM   2796  HA  VAL B 172      13.442  12.794   6.973  1.00  0.00           H  
ATOM   2797  CB  VAL B 172      13.388  10.873   7.911  1.00  0.00           C  
ATOM   2798  HB  VAL B 172      12.453  11.087   8.431  1.00  0.00           H  
ATOM   2799  CG1 VAL B 172      13.442   9.364   7.634  1.00  0.00           C  
ATOM   2800 HG11 VAL B 172      13.330   8.817   8.571  1.00  0.00           H  
ATOM   2801 HG12 VAL B 172      14.393   9.085   7.179  1.00  0.00           H  
ATOM   2802 HG13 VAL B 172      12.635   9.071   6.971  1.00  0.00           H  
ATOM   2803  CG2 VAL B 172      14.535  11.204   8.873  1.00  0.00           C  
ATOM   2804 HG21 VAL B 172      15.493  10.882   8.460  1.00  0.00           H  
ATOM   2805 HG22 VAL B 172      14.572  12.279   9.049  1.00  0.00           H  
ATOM   2806 HG23 VAL B 172      14.375  10.701   9.827  1.00  0.00           H  
ATOM   2807  C   VAL B 172      14.715  11.546   5.837  1.00  0.00           C  
ATOM   2808  O   VAL B 172      15.729  12.196   6.090  1.00  0.00           O  
ATOM   2809  N   PHE B 173      14.675  10.672   4.833  1.00  0.00           N  
ATOM   2810  H   PHE B 173      13.806  10.202   4.640  1.00  0.00           H  
ATOM   2811  CA  PHE B 173      15.832  10.349   4.011  1.00  0.00           C  
ATOM   2812  HA  PHE B 173      16.669  10.159   4.683  1.00  0.00           H  
ATOM   2813  CB  PHE B 173      15.558   9.060   3.238  1.00  0.00           C  
ATOM   2814  HB2 PHE B 173      14.746   9.236   2.531  1.00  0.00           H  
ATOM   2815  HB3 PHE B 173      16.454   8.816   2.673  1.00  0.00           H  
ATOM   2816  CG  PHE B 173      15.213   7.884   4.135  1.00  0.00           C  
ATOM   2817  CD1 PHE B 173      16.118   7.475   5.135  1.00  0.00           C  
ATOM   2818  HD1 PHE B 173      17.076   7.965   5.237  1.00  0.00           H  
ATOM   2819  CE1 PHE B 173      15.784   6.428   6.011  1.00  0.00           C  
ATOM   2820  HE1 PHE B 173      16.483   6.113   6.772  1.00  0.00           H  
ATOM   2821  CZ  PHE B 173      14.547   5.775   5.882  1.00  0.00           C  
ATOM   2822  HZ  PHE B 173      14.293   4.959   6.545  1.00  0.00           H  
ATOM   2823  CE2 PHE B 173      13.651   6.165   4.873  1.00  0.00           C  
ATOM   2824  HE2 PHE B 173      12.720   5.632   4.754  1.00  0.00           H  
ATOM   2825  CD2 PHE B 173      13.980   7.217   3.999  1.00  0.00           C  
ATOM   2826  HD2 PHE B 173      13.291   7.493   3.213  1.00  0.00           H  
ATOM   2827  C   PHE B 173      16.225  11.516   3.099  1.00  0.00           C  
ATOM   2828  O   PHE B 173      15.430  11.998   2.294  1.00  0.00           O  
ATOM   2829  N   LEU B 174      17.479  11.958   3.251  1.00  0.00           N  
ATOM   2830  H   LEU B 174      18.050  11.491   3.936  1.00  0.00           H  
ATOM   2831  CA  LEU B 174      18.042  13.171   2.646  1.00  0.00           C  
ATOM   2832  HA  LEU B 174      19.053  13.268   3.035  1.00  0.00           H  
ATOM   2833  CB  LEU B 174      18.175  13.023   1.109  1.00  0.00           C  
ATOM   2834  HB2 LEU B 174      17.178  13.097   0.676  1.00  0.00           H  
ATOM   2835  HB3 LEU B 174      18.748  13.870   0.729  1.00  0.00           H  
ATOM   2836  CG  LEU B 174      18.830  11.724   0.599  1.00  0.00           C  
ATOM   2837  HG  LEU B 174      18.259  10.866   0.951  1.00  0.00           H  
ATOM   2838  CD1 LEU B 174      18.821  11.692  -0.930  1.00  0.00           C  
ATOM   2839 HD11 LEU B 174      19.233  10.746  -1.280  1.00  0.00           H  
ATOM   2840 HD12 LEU B 174      19.407  12.520  -1.329  1.00  0.00           H  
ATOM   2841 HD13 LEU B 174      17.797  11.776  -1.291  1.00  0.00           H  
ATOM   2842  CD2 LEU B 174      20.283  11.575   1.063  1.00  0.00           C  
ATOM   2843 HD21 LEU B 174      20.321  11.516   2.150  1.00  0.00           H  
ATOM   2844 HD22 LEU B 174      20.869  12.432   0.728  1.00  0.00           H  
ATOM   2845 HD23 LEU B 174      20.708  10.661   0.653  1.00  0.00           H  
ATOM   2846  C   LEU B 174      17.349  14.486   3.078  1.00  0.00           C  
ATOM   2847  O   LEU B 174      17.589  15.505   2.441  1.00  0.00           O  
ATOM   2848  N   LEU B 175      16.543  14.469   4.155  1.00  0.00           N  
ATOM   2849  H   LEU B 175      16.418  13.585   4.630  1.00  0.00           H  
ATOM   2850  CA  LEU B 175      15.778  15.615   4.680  1.00  0.00           C  
ATOM   2851  HA  LEU B 175      15.030  15.224   5.369  1.00  0.00           H  
ATOM   2852  CB  LEU B 175      16.710  16.568   5.467  1.00  0.00           C  
ATOM   2853  HB2 LEU B 175      17.590  16.769   4.855  1.00  0.00           H  
ATOM   2854  HB3 LEU B 175      16.202  17.523   5.614  1.00  0.00           H  
ATOM   2855  CG  LEU B 175      17.152  16.047   6.844  1.00  0.00           C  
ATOM   2856  HG  LEU B 175      17.460  15.005   6.767  1.00  0.00           H  
ATOM   2857  CD1 LEU B 175      18.343  16.864   7.351  1.00  0.00           C  
ATOM   2858 HD11 LEU B 175      18.648  16.509   8.334  1.00  0.00           H  
ATOM   2859 HD12 LEU B 175      19.179  16.754   6.660  1.00  0.00           H  
ATOM   2860 HD13 LEU B 175      18.071  17.919   7.414  1.00  0.00           H  
ATOM   2861  CD2 LEU B 175      16.024  16.166   7.876  1.00  0.00           C  
ATOM   2862 HD21 LEU B 175      16.377  15.829   8.849  1.00  0.00           H  
ATOM   2863 HD22 LEU B 175      15.177  15.552   7.576  1.00  0.00           H  
ATOM   2864 HD23 LEU B 175      15.699  17.205   7.953  1.00  0.00           H  
ATOM   2865  C   LEU B 175      14.981  16.338   3.580  1.00  0.00           C  
ATOM   2866  O   LEU B 175      15.297  17.463   3.200  1.00  0.00           O  
ATOM   2867  N   BCN B 176      13.933  15.690   3.067  1.00  0.00           N  
ATOM   2868  H27 BCN B 176      13.683  14.786   3.449  1.00  0.00           H  
ATOM   2869  C2  BCN B 176      13.105  16.304   2.051  1.00  0.00           C  
ATOM   2870  H   BCN B 176      13.790  16.726   1.316  1.00  0.00           H  
ATOM   2871  C4  BCN B 176      12.223  15.292   1.314  1.00  0.00           C  
ATOM   2872  H1  BCN B 176      11.471  14.902   2.010  1.00  0.00           H  
ATOM   2873  H2  BCN B 176      11.664  15.805   0.521  1.00  0.00           H  
ATOM   2874  C5  BCN B 176      12.999  14.113   0.680  1.00  0.00           C  
ATOM   2875  H3  BCN B 176      13.381  13.458   1.473  1.00  0.00           H  
ATOM   2876  H4  BCN B 176      12.290  13.515   0.092  1.00  0.00           H  
ATOM   2877  C6  BCN B 176      14.177  14.554  -0.221  1.00  0.00           C  
ATOM   2878  H8  BCN B 176      15.043  14.815   0.403  1.00  0.00           H  
ATOM   2879  H9  BCN B 176      13.899  15.461  -0.773  1.00  0.00           H  
ATOM   2880  C7  BCN B 176      14.578  13.476  -1.247  1.00  0.00           C  
ATOM   2881  H5  BCN B 176      15.456  13.822  -1.808  1.00  0.00           H  
ATOM   2882  H6  BCN B 176      13.759  13.347  -1.966  1.00  0.00           H  
ATOM   2883  N2  BCN B 176      14.883  12.179  -0.638  1.00  0.00           N  
ATOM   2884  H7  BCN B 176      15.040  12.095   0.364  1.00  0.00           H  
ATOM   2885  C8  BCN B 176      15.045  11.041  -1.378  1.00  0.00           C  
ATOM   2886  O1  BCN B 176      14.932  10.980  -2.590  1.00  0.00           O  
ATOM   2887  O2  BCN B 176      15.385  10.020  -0.555  1.00  0.00           O  
ATOM   2888  C9  BCN B 176      15.510   8.724  -1.159  1.00  0.00           C  
ATOM   2889  H21 BCN B 176      14.522   8.354  -1.463  1.00  0.00           H  
ATOM   2890  H22 BCN B 176      16.148   8.776  -2.051  1.00  0.00           H  
ATOM   2891  C10 BCN B 176      16.134   7.783  -0.139  1.00  0.00           C  
ATOM   2892  H23 BCN B 176      15.612   7.778   0.811  1.00  0.00           H  
ATOM   2893  C11 BCN B 176      17.628   7.530  -0.152  1.00  0.00           C  
ATOM   2894  H12 BCN B 176      18.172   8.011  -0.957  1.00  0.00           H  
ATOM   2895  C12 BCN B 176      18.479   7.527   1.146  1.00  0.00           C  
ATOM   2896  H13 BCN B 176      17.877   7.144   1.981  1.00  0.00           H  
ATOM   2897  H14 BCN B 176      18.743   8.559   1.406  1.00  0.00           H  
ATOM   2898  C13 BCN B 176      19.791   6.684   1.042  1.00  0.00           C  
ATOM   2899  H19 BCN B 176      20.445   7.059   0.245  1.00  0.00           H  
ATOM   2900  H20 BCN B 176      20.342   6.685   1.990  1.00  0.00           H  
ATOM   2901  C14 BCN B 176      19.330   5.346   0.724  1.00  0.00           C  
ATOM   2902  C15 BCN B 176      18.534   4.514   0.425  1.00  0.00           C  
ATOM   2903  C16 BCN B 176      17.230   3.985   0.069  1.00  0.00           C  
ATOM   2904  H17 BCN B 176      16.950   3.183   0.760  1.00  0.00           H  
ATOM   2905  H18 BCN B 176      17.239   3.607  -0.959  1.00  0.00           H  
ATOM   2906  C17 BCN B 176      16.241   5.179   0.210  1.00  0.00           C  
ATOM   2907  H15 BCN B 176      15.243   4.854  -0.112  1.00  0.00           H  
ATOM   2908  H16 BCN B 176      16.143   5.437   1.273  1.00  0.00           H  
ATOM   2909  C18 BCN B 176      16.649   6.437  -0.595  1.00  0.00           C  
ATOM   2910  H11 BCN B 176      16.637   6.242  -1.665  1.00  0.00           H  
ATOM   2911  C3  BCN B 176      12.276  17.466   2.569  1.00  0.00           C  
ATOM   2912  O3  BCN B 176      11.984  17.585   3.749  1.00  0.00           O  
ATOM   2913  N   GLU B 177      11.848  18.327   1.643  1.00  0.00           N  
ATOM   2914  H   GLU B 177      12.193  18.226   0.704  1.00  0.00           H  
ATOM   2915  CA  GLU B 177      10.950  19.461   1.891  1.00  0.00           C  
ATOM   2916  HA  GLU B 177      11.483  20.154   2.547  1.00  0.00           H  
ATOM   2917  CB  GLU B 177      10.662  20.160   0.548  1.00  0.00           C  
ATOM   2918  HB2 GLU B 177      11.550  20.110  -0.083  1.00  0.00           H  
ATOM   2919  HB3 GLU B 177       9.863  19.632   0.029  1.00  0.00           H  
ATOM   2920  CG  GLU B 177      10.276  21.634   0.699  1.00  0.00           C  
ATOM   2921  HG2 GLU B 177      10.058  22.045  -0.290  1.00  0.00           H  
ATOM   2922  HG3 GLU B 177       9.369  21.717   1.301  1.00  0.00           H  
ATOM   2923  CD  GLU B 177      11.423  22.426   1.337  1.00  0.00           C  
ATOM   2924  OE1 GLU B 177      12.475  22.552   0.672  1.00  0.00           O  
ATOM   2925  OE2 GLU B 177      11.248  22.824   2.510  1.00  0.00           O  
ATOM   2926  C   GLU B 177       9.642  19.044   2.600  1.00  0.00           C  
ATOM   2927  O   GLU B 177       9.104  17.960   2.350  1.00  0.00           O  
ATOM   2928  N   ALA B 178       9.136  19.893   3.498  1.00  0.00           N  
ATOM   2929  H   ALA B 178       9.573  20.801   3.607  1.00  0.00           H  
ATOM   2930  CA  ALA B 178       7.978  19.576   4.336  1.00  0.00           C  
ATOM   2931  HA  ALA B 178       7.948  18.497   4.486  1.00  0.00           H  
ATOM   2932  CB  ALA B 178       8.170  20.225   5.713  1.00  0.00           C  
ATOM   2933  HB1 ALA B 178       9.102  19.877   6.160  1.00  0.00           H  
ATOM   2934  HB2 ALA B 178       8.202  21.311   5.611  1.00  0.00           H  
ATOM   2935  HB3 ALA B 178       7.339  19.953   6.364  1.00  0.00           H  
ATOM   2936  C   ALA B 178       6.637  19.988   3.703  1.00  0.00           C  
ATOM   2937  O   ALA B 178       6.434  21.143   3.333  1.00  0.00           O  
ATOM   2938  N   HIE B 179       5.672  19.063   3.652  1.00  0.00           N  
ATOM   2939  H   HIE B 179       5.882  18.139   4.015  1.00  0.00           H  
ATOM   2940  CA  HIE B 179       4.271  19.388   3.343  1.00  0.00           C  
ATOM   2941  HA  HIE B 179       4.259  20.148   2.558  1.00  0.00           H  
ATOM   2942  CB  HIE B 179       3.533  18.144   2.822  1.00  0.00           C  
ATOM   2943  HB2 HIE B 179       4.134  17.247   2.977  1.00  0.00           H  
ATOM   2944  HB3 HIE B 179       2.606  18.021   3.380  1.00  0.00           H  
ATOM   2945  CG  HIE B 179       3.155  18.262   1.371  1.00  0.00           C  
ATOM   2946  ND1 HIE B 179       2.354  19.275   0.843  1.00  0.00           N  
ATOM   2947  CE1 HIE B 179       2.245  19.010  -0.465  1.00  0.00           C  
ATOM   2948  HE1 HIE B 179       1.691  19.621  -1.166  1.00  0.00           H  
ATOM   2949  NE2 HIE B 179       2.913  17.886  -0.777  1.00  0.00           N  
ATOM   2950  HE2 HIE B 179       2.964  17.474  -1.697  1.00  0.00           H  
ATOM   2951  CD2 HIE B 179       3.495  17.397   0.373  1.00  0.00           C  
ATOM   2952  HD2 HIE B 179       4.092  16.505   0.483  1.00  0.00           H  
ATOM   2953  C   HIE B 179       3.538  19.989   4.553  1.00  0.00           C  
ATOM   2954  O   HIE B 179       3.979  19.841   5.693  1.00  0.00           O  
ATOM   2955  N   THR B 180       2.378  20.616   4.321  1.00  0.00           N  
ATOM   2956  H   THR B 180       2.061  20.677   3.361  1.00  0.00           H  
ATOM   2957  CA  THR B 180       1.483  21.129   5.383  1.00  0.00           C  
ATOM   2958  HA  THR B 180       1.727  20.640   6.327  1.00  0.00           H  
ATOM   2959  CB  THR B 180       1.670  22.640   5.597  1.00  0.00           C  
ATOM   2960  HB  THR B 180       1.569  23.163   4.645  1.00  0.00           H  
ATOM   2961  CG2 THR B 180       0.695  23.239   6.613  1.00  0.00           C  
ATOM   2962 HG21 THR B 180       0.984  24.270   6.822  1.00  0.00           H  
ATOM   2963 HG22 THR B 180      -0.321  23.232   6.219  1.00  0.00           H  
ATOM   2964 HG23 THR B 180       0.739  22.658   7.535  1.00  0.00           H  
ATOM   2965  OG1 THR B 180       2.942  22.889   6.136  1.00  0.00           O  
ATOM   2966  HG1 THR B 180       3.587  22.370   5.643  1.00  0.00           H  
ATOM   2967  C   THR B 180       0.013  20.832   5.080  1.00  0.00           C  
ATOM   2968  O   THR B 180      -0.543  21.346   4.111  1.00  0.00           O  
ATOM   2969  N   CYS B 181      -0.630  20.047   5.944  1.00  0.00           N  
ATOM   2970  H   CYS B 181      -0.115  19.701   6.748  1.00  0.00           H  
ATOM   2971  CA  CYS B 181      -2.057  19.741   5.883  1.00  0.00           C  
ATOM   2972  HA  CYS B 181      -2.420  19.954   4.874  1.00  0.00           H  
ATOM   2973  CB  CYS B 181      -2.271  18.246   6.148  1.00  0.00           C  
ATOM   2974  HB2 CYS B 181      -1.779  17.961   7.080  1.00  0.00           H  
ATOM   2975  HB3 CYS B 181      -3.341  18.047   6.233  1.00  0.00           H  
ATOM   2976  SG  CYS B 181      -1.629  17.247   4.780  1.00  0.00           S  
ATOM   2977  HG  CYS B 181      -2.351  16.144   5.056  1.00  0.00           H  
ATOM   2978  C   CYS B 181      -2.886  20.588   6.865  1.00  0.00           C  
ATOM   2979  O   CYS B 181      -2.395  21.062   7.899  1.00  0.00           O  
ATOM   2980  N   ILE B 182      -4.176  20.721   6.547  1.00  0.00           N  
ATOM   2981  H   ILE B 182      -4.502  20.264   5.707  1.00  0.00           H  
ATOM   2982  CA  ILE B 182      -5.219  21.305   7.398  1.00  0.00           C  
ATOM   2983  HA  ILE B 182      -4.761  21.951   8.142  1.00  0.00           H  
ATOM   2984  CB  ILE B 182      -6.155  22.204   6.551  1.00  0.00           C  
ATOM   2985  HB  ILE B 182      -6.593  21.598   5.755  1.00  0.00           H  
ATOM   2986  CG2 ILE B 182      -7.302  22.769   7.411  1.00  0.00           C  
ATOM   2987 HG21 ILE B 182      -6.910  23.366   8.232  1.00  0.00           H  
ATOM   2988 HG22 ILE B 182      -7.974  23.377   6.807  1.00  0.00           H  
ATOM   2989 HG23 ILE B 182      -7.903  21.955   7.821  1.00  0.00           H  
ATOM   2990  CG1 ILE B 182      -5.343  23.353   5.901  1.00  0.00           C  
ATOM   2991 HG12 ILE B 182      -4.927  23.983   6.683  1.00  0.00           H  
ATOM   2992 HG13 ILE B 182      -4.512  22.936   5.332  1.00  0.00           H  
ATOM   2993  CD1 ILE B 182      -6.138  24.233   4.929  1.00  0.00           C  
ATOM   2994 HD11 ILE B 182      -5.455  24.922   4.432  1.00  0.00           H  
ATOM   2995 HD12 ILE B 182      -6.622  23.611   4.176  1.00  0.00           H  
ATOM   2996 HD13 ILE B 182      -6.887  24.816   5.462  1.00  0.00           H  
ATOM   2997  C   ILE B 182      -5.976  20.147   8.088  1.00  0.00           C  
ATOM   2998  O   ILE B 182      -6.570  19.336   7.378  1.00  0.00           O  
ATOM   2999  N   PRO B 183      -5.933  20.025   9.431  1.00  0.00           N  
ATOM   3000  CD  PRO B 183      -5.037  20.722  10.333  1.00  0.00           C  
ATOM   3001  HD2 PRO B 183      -5.556  21.580  10.763  1.00  0.00           H  
ATOM   3002  HD3 PRO B 183      -4.116  21.024   9.843  1.00  0.00           H  
ATOM   3003  CG  PRO B 183      -4.718  19.703  11.413  1.00  0.00           C  
ATOM   3004  HG2 PRO B 183      -4.370  20.176  12.331  1.00  0.00           H  
ATOM   3005  HG3 PRO B 183      -3.981  18.993  11.035  1.00  0.00           H  
ATOM   3006  CB  PRO B 183      -6.070  19.020  11.592  1.00  0.00           C  
ATOM   3007  HB2 PRO B 183      -6.663  19.608  12.294  1.00  0.00           H  
ATOM   3008  HB3 PRO B 183      -5.955  18.000  11.952  1.00  0.00           H  
ATOM   3009  CA  PRO B 183      -6.716  19.050  10.200  1.00  0.00           C  
ATOM   3010  HA  PRO B 183      -6.640  18.067   9.734  1.00  0.00           H  
ATOM   3011  C   PRO B 183      -8.197  19.445  10.315  1.00  0.00           C  
ATOM   3012  O   PRO B 183      -8.551  20.572   9.988  1.00  0.00           O  
ATOM   3013  N   GLU B 184      -9.041  18.568  10.862  1.00  0.00           N  
ATOM   3014  H   GLU B 184      -8.708  17.630  11.074  1.00  0.00           H  
ATOM   3015  CA  GLU B 184     -10.456  18.847  11.145  1.00  0.00           C  
ATOM   3016  HA  GLU B 184     -10.526  19.906  11.393  1.00  0.00           H  
ATOM   3017  CB  GLU B 184     -11.291  18.592   9.869  1.00  0.00           C  
ATOM   3018  HB2 GLU B 184     -10.775  19.052   9.026  1.00  0.00           H  
ATOM   3019  HB3 GLU B 184     -11.330  17.519   9.678  1.00  0.00           H  
ATOM   3020  CG  GLU B 184     -12.726  19.148   9.873  1.00  0.00           C  
ATOM   3021  HG2 GLU B 184     -13.140  19.068   8.863  1.00  0.00           H  
ATOM   3022  HG3 GLU B 184     -13.339  18.521  10.523  1.00  0.00           H  
ATOM   3023  CD  GLU B 184     -12.798  20.603  10.367  1.00  0.00           C  
ATOM   3024  OE1 GLU B 184     -12.768  20.801  11.601  1.00  0.00           O  
ATOM   3025  OE2 GLU B 184     -12.800  21.544   9.544  1.00  0.00           O  
ATOM   3026  C   GLU B 184     -10.972  18.063  12.376  1.00  0.00           C  
ATOM   3027  O   GLU B 184     -10.417  17.033  12.761  1.00  0.00           O  
ATOM   3028  N   ASN B 185     -12.019  18.558  13.036  1.00  0.00           N  
ATOM   3029  H   ASN B 185     -12.445  19.408  12.663  1.00  0.00           H  
ATOM   3030  CA  ASN B 185     -12.550  18.039  14.297  1.00  0.00           C  
ATOM   3031  HA  ASN B 185     -11.739  18.008  15.026  1.00  0.00           H  
ATOM   3032  CB  ASN B 185     -13.610  19.045  14.783  1.00  0.00           C  
ATOM   3033  HB2 ASN B 185     -14.119  19.506  13.936  1.00  0.00           H  
ATOM   3034  HB3 ASN B 185     -14.365  18.532  15.374  1.00  0.00           H  
ATOM   3035  CG  ASN B 185     -12.998  20.128  15.639  1.00  0.00           C  
ATOM   3036  OD1 ASN B 185     -12.620  21.199  15.197  1.00  0.00           O  
ATOM   3037  ND2 ASN B 185     -12.834  19.867  16.912  1.00  0.00           N  
ATOM   3038 HD21 ASN B 185     -12.462  20.619  17.482  1.00  0.00           H  
ATOM   3039 HD22 ASN B 185     -13.123  18.969  17.280  1.00  0.00           H  
ATOM   3040  C   ASN B 185     -13.138  16.611  14.214  1.00  0.00           C  
ATOM   3041  O   ASN B 185     -14.253  16.416  13.726  1.00  0.00           O  
ATOM   3042  N   ASN B 186     -12.472  15.623  14.832  1.00  0.00           N  
ATOM   3043  H   ASN B 186     -11.606  15.870  15.292  1.00  0.00           H  
ATOM   3044  CA  ASN B 186     -13.109  14.352  15.211  1.00  0.00           C  
ATOM   3045  HA  ASN B 186     -13.834  14.092  14.435  1.00  0.00           H  
ATOM   3046  CB  ASN B 186     -12.077  13.197  15.266  1.00  0.00           C  
ATOM   3047  HB2 ASN B 186     -11.498  13.195  14.343  1.00  0.00           H  
ATOM   3048  HB3 ASN B 186     -11.398  13.332  16.106  1.00  0.00           H  
ATOM   3049  CG  ASN B 186     -12.746  11.826  15.395  1.00  0.00           C  
ATOM   3050  OD1 ASN B 186     -13.958  11.711  15.498  1.00  0.00           O  
ATOM   3051  ND2 ASN B 186     -12.016  10.739  15.381  1.00  0.00           N  
ATOM   3052 HD21 ASN B 186     -12.489   9.859  15.444  1.00  0.00           H  
ATOM   3053 HD22 ASN B 186     -10.996  10.726  15.259  1.00  0.00           H  
ATOM   3054  C   ASN B 186     -13.904  14.574  16.517  1.00  0.00           C  
ATOM   3055  O   ASN B 186     -13.454  14.272  17.626  1.00  0.00           O  
ATOM   3056  N   GLY B 187     -15.065  15.223  16.390  1.00  0.00           N  
ATOM   3057  H   GLY B 187     -15.321  15.507  15.451  1.00  0.00           H  
ATOM   3058  CA  GLY B 187     -15.820  15.766  17.523  1.00  0.00           C  
ATOM   3059  HA2 GLY B 187     -16.813  16.058  17.181  1.00  0.00           H  
ATOM   3060  HA3 GLY B 187     -15.933  14.990  18.281  1.00  0.00           H  
ATOM   3061  C   GLY B 187     -15.144  16.989  18.166  1.00  0.00           C  
ATOM   3062  O   GLY B 187     -14.107  17.464  17.711  1.00  0.00           O  
ATOM   3063  N   GLY B 188     -15.721  17.524  19.248  1.00  0.00           N  
ATOM   3064  H   GLY B 188     -16.569  17.099  19.589  1.00  0.00           H  
ATOM   3065  CA  GLY B 188     -15.348  18.851  19.782  1.00  0.00           C  
ATOM   3066  HA2 GLY B 188     -15.493  19.594  18.995  1.00  0.00           H  
ATOM   3067  HA3 GLY B 188     -16.024  19.097  20.601  1.00  0.00           H  
ATOM   3068  C   GLY B 188     -13.910  19.017  20.308  1.00  0.00           C  
ATOM   3069  O   GLY B 188     -13.444  20.147  20.436  1.00  0.00           O  
ATOM   3070  N   ALA B 189     -13.203  17.921  20.605  1.00  0.00           N  
ATOM   3071  H   ALA B 189     -13.649  17.031  20.470  1.00  0.00           H  
ATOM   3072  CA  ALA B 189     -11.804  17.950  21.051  1.00  0.00           C  
ATOM   3073  HA  ALA B 189     -11.338  18.856  20.658  1.00  0.00           H  
ATOM   3074  CB  ALA B 189     -11.773  18.046  22.584  1.00  0.00           C  
ATOM   3075  HB1 ALA B 189     -10.743  18.167  22.924  1.00  0.00           H  
ATOM   3076  HB2 ALA B 189     -12.346  18.912  22.915  1.00  0.00           H  
ATOM   3077  HB3 ALA B 189     -12.190  17.141  23.028  1.00  0.00           H  
ATOM   3078  C   ALA B 189     -10.942  16.785  20.514  1.00  0.00           C  
ATOM   3079  O   ALA B 189      -9.776  16.679  20.887  1.00  0.00           O  
ATOM   3080  N   GLY B 190     -11.477  15.914  19.650  1.00  0.00           N  
ATOM   3081  H   GLY B 190     -12.400  16.100  19.288  1.00  0.00           H  
ATOM   3082  CA  GLY B 190     -10.656  15.034  18.813  1.00  0.00           C  
ATOM   3083  HA2 GLY B 190      -9.732  14.766  19.323  1.00  0.00           H  
ATOM   3084  HA3 GLY B 190     -11.192  14.112  18.593  1.00  0.00           H  
ATOM   3085  C   GLY B 190     -10.308  15.731  17.497  1.00  0.00           C  
ATOM   3086  O   GLY B 190     -10.938  16.722  17.128  1.00  0.00           O  
ATOM   3087  N   CYS B 191      -9.308  15.235  16.780  1.00  0.00           N  
ATOM   3088  H   CYS B 191      -8.775  14.444  17.135  1.00  0.00           H  
ATOM   3089  CA  CYS B 191      -8.808  15.884  15.572  1.00  0.00           C  
ATOM   3090  HA  CYS B 191      -9.615  16.412  15.065  1.00  0.00           H  
ATOM   3091  CB  CYS B 191      -7.751  16.906  15.993  1.00  0.00           C  
ATOM   3092  HB2 CYS B 191      -8.195  17.626  16.681  1.00  0.00           H  
ATOM   3093  HB3 CYS B 191      -6.924  16.394  16.487  1.00  0.00           H  
ATOM   3094  SG  CYS B 191      -7.150  17.774  14.526  1.00  0.00           S  
ATOM   3095  HG  CYS B 191      -6.480  16.731  14.002  1.00  0.00           H  
ATOM   3096  C   CYS B 191      -8.233  14.848  14.610  1.00  0.00           C  
ATOM   3097  O   CYS B 191      -7.411  14.034  15.020  1.00  0.00           O  
ATOM   3098  N   VAL B 192      -8.630  14.898  13.341  1.00  0.00           N  
ATOM   3099  H   VAL B 192      -9.276  15.637  13.067  1.00  0.00           H  
ATOM   3100  CA  VAL B 192      -8.189  13.991  12.279  1.00  0.00           C  
ATOM   3101  HA  VAL B 192      -7.387  13.368  12.673  1.00  0.00           H  
ATOM   3102  CB  VAL B 192      -9.332  13.035  11.874  1.00  0.00           C  
ATOM   3103  HB  VAL B 192      -9.645  12.493  12.767  1.00  0.00           H  
ATOM   3104  CG1 VAL B 192     -10.560  13.765  11.310  1.00  0.00           C  
ATOM   3105 HG11 VAL B 192     -11.344  13.042  11.081  1.00  0.00           H  
ATOM   3106 HG12 VAL B 192     -10.951  14.467  12.046  1.00  0.00           H  
ATOM   3107 HG13 VAL B 192     -10.298  14.312  10.403  1.00  0.00           H  
ATOM   3108  CG2 VAL B 192      -8.877  11.994  10.842  1.00  0.00           C  
ATOM   3109 HG21 VAL B 192      -8.655  12.467   9.886  1.00  0.00           H  
ATOM   3110 HG22 VAL B 192      -7.988  11.481  11.209  1.00  0.00           H  
ATOM   3111 HG23 VAL B 192      -9.665  11.254  10.701  1.00  0.00           H  
ATOM   3112  C   VAL B 192      -7.604  14.790  11.114  1.00  0.00           C  
ATOM   3113  O   VAL B 192      -8.048  15.894  10.804  1.00  0.00           O  
ATOM   3114  N   CYS B 193      -6.578  14.243  10.469  1.00  0.00           N  
ATOM   3115  H   CYS B 193      -6.213  13.362  10.820  1.00  0.00           H  
ATOM   3116  CA  CYS B 193      -5.862  14.873   9.374  1.00  0.00           C  
ATOM   3117  HA  CYS B 193      -6.534  15.556   8.849  1.00  0.00           H  
ATOM   3118  CB  CYS B 193      -4.702  15.675   9.966  1.00  0.00           C  
ATOM   3119  HB2 CYS B 193      -5.082  16.332  10.746  1.00  0.00           H  
ATOM   3120  HB3 CYS B 193      -3.977  14.987  10.403  1.00  0.00           H  
ATOM   3121  SG  CYS B 193      -3.921  16.666   8.668  1.00  0.00           S  
ATOM   3122  HG  CYS B 193      -3.530  15.658   7.873  1.00  0.00           H  
ATOM   3123  C   CYS B 193      -5.357  13.817   8.387  1.00  0.00           C  
ATOM   3124  O   CYS B 193      -4.671  12.862   8.759  1.00  0.00           O  
ATOM   3125  N   HIE B 194      -5.673  14.000   7.111  1.00  0.00           N  
ATOM   3126  H   HIE B 194      -6.296  14.757   6.872  1.00  0.00           H  
ATOM   3127  CA  HIE B 194      -5.254  13.108   6.036  1.00  0.00           C  
ATOM   3128  HA  HIE B 194      -5.112  12.110   6.454  1.00  0.00           H  
ATOM   3129  CB  HIE B 194      -6.386  13.001   5.004  1.00  0.00           C  
ATOM   3130  HB2 HIE B 194      -6.511  13.962   4.503  1.00  0.00           H  
ATOM   3131  HB3 HIE B 194      -6.128  12.258   4.251  1.00  0.00           H  
ATOM   3132  CG  HIE B 194      -7.698  12.620   5.652  1.00  0.00           C  
ATOM   3133  ND1 HIE B 194      -8.638  13.527   6.146  1.00  0.00           N  
ATOM   3134  CE1 HIE B 194      -9.553  12.796   6.801  1.00  0.00           C  
ATOM   3135  HE1 HIE B 194     -10.409  13.210   7.319  1.00  0.00           H  
ATOM   3136  NE2 HIE B 194      -9.230  11.491   6.755  1.00  0.00           N  
ATOM   3137  HE2 HIE B 194      -9.737  10.748   7.218  1.00  0.00           H  
ATOM   3138  CD2 HIE B 194      -8.056  11.362   6.044  1.00  0.00           C  
ATOM   3139  HD2 HIE B 194      -7.486  10.457   5.890  1.00  0.00           H  
ATOM   3140  C   HIE B 194      -3.908  13.527   5.431  1.00  0.00           C  
ATOM   3141  O   HIE B 194      -3.539  14.704   5.419  1.00  0.00           O  
ATOM   3142  N   LEU B 195      -3.184  12.533   4.918  1.00  0.00           N  
ATOM   3143  H   LEU B 195      -3.529  11.586   5.046  1.00  0.00           H  
ATOM   3144  CA  LEU B 195      -1.910  12.666   4.227  1.00  0.00           C  
ATOM   3145  HA  LEU B 195      -1.710  13.720   4.024  1.00  0.00           H  
ATOM   3146  CB  LEU B 195      -0.756  12.113   5.092  1.00  0.00           C  
ATOM   3147  HB2 LEU B 195      -0.889  11.040   5.223  1.00  0.00           H  
ATOM   3148  HB3 LEU B 195       0.155  12.260   4.510  1.00  0.00           H  
ATOM   3149  CG  LEU B 195      -0.558  12.764   6.479  1.00  0.00           C  
ATOM   3150  HG  LEU B 195      -0.817  13.823   6.431  1.00  0.00           H  
ATOM   3151  CD1 LEU B 195      -1.368  12.080   7.583  1.00  0.00           C  
ATOM   3152 HD11 LEU B 195      -1.112  11.024   7.648  1.00  0.00           H  
ATOM   3153 HD12 LEU B 195      -1.160  12.561   8.539  1.00  0.00           H  
ATOM   3154 HD13 LEU B 195      -2.433  12.171   7.395  1.00  0.00           H  
ATOM   3155  CD2 LEU B 195       0.904  12.644   6.913  1.00  0.00           C  
ATOM   3156 HD21 LEU B 195       1.057  13.181   7.850  1.00  0.00           H  
ATOM   3157 HD22 LEU B 195       1.172  11.598   7.047  1.00  0.00           H  
ATOM   3158 HD23 LEU B 195       1.547  13.085   6.155  1.00  0.00           H  
ATOM   3159  C   LEU B 195      -2.027  11.926   2.888  1.00  0.00           C  
ATOM   3160  O   LEU B 195      -2.212  10.707   2.854  1.00  0.00           O  
ATOM   3161  N   LEU B 196      -1.929  12.666   1.784  1.00  0.00           N  
ATOM   3162  H   LEU B 196      -1.762  13.657   1.879  1.00  0.00           H  
ATOM   3163  CA  LEU B 196      -1.998  12.107   0.433  1.00  0.00           C  
ATOM   3164  HA  LEU B 196      -2.817  11.389   0.375  1.00  0.00           H  
ATOM   3165  CB  LEU B 196      -2.250  13.243  -0.581  1.00  0.00           C  
ATOM   3166  HB2 LEU B 196      -1.445  13.973  -0.483  1.00  0.00           H  
ATOM   3167  HB3 LEU B 196      -2.199  12.833  -1.592  1.00  0.00           H  
ATOM   3168  CG  LEU B 196      -3.599  13.972  -0.414  1.00  0.00           C  
ATOM   3169  HG  LEU B 196      -3.721  14.297   0.619  1.00  0.00           H  
ATOM   3170  CD1 LEU B 196      -3.635  15.212  -1.308  1.00  0.00           C  
ATOM   3171 HD11 LEU B 196      -2.828  15.890  -1.029  1.00  0.00           H  
ATOM   3172 HD12 LEU B 196      -3.519  14.925  -2.353  1.00  0.00           H  
ATOM   3173 HD13 LEU B 196      -4.585  15.731  -1.179  1.00  0.00           H  
ATOM   3174  CD2 LEU B 196      -4.783  13.085  -0.802  1.00  0.00           C  
ATOM   3175 HD21 LEU B 196      -4.826  12.216  -0.151  1.00  0.00           H  
ATOM   3176 HD22 LEU B 196      -4.681  12.753  -1.836  1.00  0.00           H  
ATOM   3177 HD23 LEU B 196      -5.714  13.641  -0.694  1.00  0.00           H  
ATOM   3178  C   LEU B 196      -0.697  11.359   0.117  1.00  0.00           C  
ATOM   3179  O   LEU B 196       0.371  11.975   0.147  1.00  0.00           O  
ATOM   3180  N   MET B 197      -0.776  10.052  -0.158  1.00  0.00           N  
ATOM   3181  H   MET B 197      -1.692   9.610  -0.157  1.00  0.00           H  
ATOM   3182  CA  MET B 197       0.367   9.236  -0.590  1.00  0.00           C  
ATOM   3183  HA  MET B 197       0.856   9.758  -1.416  1.00  0.00           H  
ATOM   3184  CB  MET B 197       1.411   9.113   0.544  1.00  0.00           C  
ATOM   3185  HB2 MET B 197       2.174   8.404   0.240  1.00  0.00           H  
ATOM   3186  HB3 MET B 197       1.920  10.067   0.651  1.00  0.00           H  
ATOM   3187  CG  MET B 197       0.861   8.714   1.921  1.00  0.00           C  
ATOM   3188  HG2 MET B 197       0.187   9.494   2.276  1.00  0.00           H  
ATOM   3189  HG3 MET B 197       0.283   7.799   1.815  1.00  0.00           H  
ATOM   3190  SD  MET B 197       2.125   8.425   3.193  1.00  0.00           S  
ATOM   3191  CE  MET B 197       2.778  10.100   3.443  1.00  0.00           C  
ATOM   3192  HE1 MET B 197       3.535  10.081   4.228  1.00  0.00           H  
ATOM   3193  HE2 MET B 197       3.235  10.462   2.523  1.00  0.00           H  
ATOM   3194  HE3 MET B 197       1.972  10.771   3.741  1.00  0.00           H  
ATOM   3195  C   MET B 197      -0.090   7.863  -1.132  1.00  0.00           C  
ATOM   3196  O   MET B 197      -0.412   6.944  -0.382  1.00  0.00           O  
ATOM   3197  N   ASP B 198      -0.105   7.742  -2.461  1.00  0.00           N  
ATOM   3198  H   ASP B 198       0.136   8.551  -3.026  1.00  0.00           H  
ATOM   3199  CA  ASP B 198      -0.458   6.543  -3.240  1.00  0.00           C  
ATOM   3200  HA  ASP B 198      -1.021   5.860  -2.604  1.00  0.00           H  
ATOM   3201  CB  ASP B 198      -1.372   6.946  -4.423  1.00  0.00           C  
ATOM   3202  HB2 ASP B 198      -1.539   6.067  -5.048  1.00  0.00           H  
ATOM   3203  HB3 ASP B 198      -2.338   7.247  -4.027  1.00  0.00           H  
ATOM   3204  CG  ASP B 198      -0.884   8.105  -5.305  1.00  0.00           C  
ATOM   3205  OD1 ASP B 198       0.154   8.733  -4.986  1.00  0.00           O  
ATOM   3206  OD2 ASP B 198      -1.502   8.356  -6.366  1.00  0.00           O  
ATOM   3207  C   ASP B 198       0.782   5.767  -3.744  1.00  0.00           C  
ATOM   3208  O   ASP B 198       0.786   4.533  -3.745  1.00  0.00           O  
ATOM   3209  N   ASP B 199       1.853   6.475  -4.130  1.00  0.00           N  
ATOM   3210  H   ASP B 199       1.702   7.476  -4.216  1.00  0.00           H  
ATOM   3211  CA  ASP B 199       3.146   5.938  -4.602  1.00  0.00           C  
ATOM   3212  HA  ASP B 199       2.921   5.104  -5.254  1.00  0.00           H  
ATOM   3213  CB  ASP B 199       3.884   6.994  -5.453  1.00  0.00           C  
ATOM   3214  HB2 ASP B 199       3.696   7.983  -5.030  1.00  0.00           H  
ATOM   3215  HB3 ASP B 199       4.962   6.826  -5.416  1.00  0.00           H  
ATOM   3216  CG  ASP B 199       3.500   6.992  -6.934  1.00  0.00           C  
ATOM   3217  OD1 ASP B 199       3.077   5.943  -7.471  1.00  0.00           O  
ATOM   3218  OD2 ASP B 199       3.650   8.067  -7.561  1.00  0.00           O  
ATOM   3219  C   ASP B 199       4.066   5.356  -3.504  1.00  0.00           C  
ATOM   3220  O   ASP B 199       5.240   5.087  -3.760  1.00  0.00           O  
ATOM   3221  N   VAL B 200       3.564   5.135  -2.286  1.00  0.00           N  
ATOM   3222  H   VAL B 200       2.576   5.297  -2.154  1.00  0.00           H  
ATOM   3223  CA  VAL B 200       4.359   4.670  -1.132  1.00  0.00           C  
ATOM   3224  HA  VAL B 200       5.084   5.450  -0.893  1.00  0.00           H  
ATOM   3225  CB  VAL B 200       3.473   4.450   0.110  1.00  0.00           C  
ATOM   3226  HB  VAL B 200       4.100   4.044   0.905  1.00  0.00           H  
ATOM   3227  CG1 VAL B 200       2.916   5.784   0.603  1.00  0.00           C  
ATOM   3228 HG11 VAL B 200       3.728   6.495   0.757  1.00  0.00           H  
ATOM   3229 HG12 VAL B 200       2.393   5.637   1.546  1.00  0.00           H  
ATOM   3230 HG13 VAL B 200       2.213   6.182  -0.127  1.00  0.00           H  
ATOM   3231  CG2 VAL B 200       2.292   3.493  -0.110  1.00  0.00           C  
ATOM   3232 HG21 VAL B 200       2.653   2.500  -0.374  1.00  0.00           H  
ATOM   3233 HG22 VAL B 200       1.629   3.859  -0.893  1.00  0.00           H  
ATOM   3234 HG23 VAL B 200       1.723   3.414   0.815  1.00  0.00           H  
ATOM   3235  C   VAL B 200       5.165   3.396  -1.405  1.00  0.00           C  
ATOM   3236  O   VAL B 200       4.700   2.485  -2.098  1.00  0.00           O  
ATOM   3237  N   VAL B 201       6.350   3.298  -0.802  1.00  0.00           N  
ATOM   3238  H   VAL B 201       6.723   4.115  -0.324  1.00  0.00           H  
ATOM   3239  CA  VAL B 201       7.155   2.068  -0.786  1.00  0.00           C  
ATOM   3240  HA  VAL B 201       6.512   1.227  -1.052  1.00  0.00           H  
ATOM   3241  CB  VAL B 201       8.297   2.106  -1.820  1.00  0.00           C  
ATOM   3242  HB  VAL B 201       8.797   1.145  -1.759  1.00  0.00           H  
ATOM   3243  CG1 VAL B 201       7.808   2.257  -3.263  1.00  0.00           C  
ATOM   3244 HG11 VAL B 201       7.312   3.219  -3.397  1.00  0.00           H  
ATOM   3245 HG12 VAL B 201       8.658   2.188  -3.942  1.00  0.00           H  
ATOM   3246 HG13 VAL B 201       7.112   1.454  -3.491  1.00  0.00           H  
ATOM   3247  CG2 VAL B 201       9.334   3.203  -1.560  1.00  0.00           C  
ATOM   3248 HG21 VAL B 201      10.185   3.038  -2.218  1.00  0.00           H  
ATOM   3249 HG22 VAL B 201       8.902   4.184  -1.757  1.00  0.00           H  
ATOM   3250 HG23 VAL B 201       9.687   3.171  -0.531  1.00  0.00           H  
ATOM   3251  C   VAL B 201       7.703   1.753   0.606  1.00  0.00           C  
ATOM   3252  O   VAL B 201       7.821   2.615   1.476  1.00  0.00           O  
ATOM   3253  N   SER B 202       8.105   0.502   0.806  1.00  0.00           N  
ATOM   3254  H   SER B 202       7.957  -0.169   0.056  1.00  0.00           H  
ATOM   3255  CA  SER B 202       8.697   0.010   2.052  1.00  0.00           C  
ATOM   3256  HA  SER B 202       7.970   0.170   2.831  1.00  0.00           H  
ATOM   3257  CB  SER B 202       8.950  -1.496   1.964  1.00  0.00           C  
ATOM   3258  HB2 SER B 202       9.459  -1.826   2.872  1.00  0.00           H  
ATOM   3259  HB3 SER B 202       7.996  -2.021   1.888  1.00  0.00           H  
ATOM   3260  OG  SER B 202       9.734  -1.811   0.831  1.00  0.00           O  
ATOM   3261  HG  SER B 202       9.130  -1.767   0.055  1.00  0.00           H  
ATOM   3262  C   SER B 202       9.960   0.757   2.487  1.00  0.00           C  
ATOM   3263  O   SER B 202      10.178   0.893   3.692  1.00  0.00           O  
ATOM   3264  N   ALA B 203      10.739   1.291   1.541  1.00  0.00           N  
ATOM   3265  H   ALA B 203      10.538   1.059   0.578  1.00  0.00           H  
ATOM   3266  CA  ALA B 203      11.895   2.153   1.794  1.00  0.00           C  
ATOM   3267  HA  ALA B 203      12.498   1.688   2.576  1.00  0.00           H  
ATOM   3268  CB  ALA B 203      12.727   2.195   0.506  1.00  0.00           C  
ATOM   3269  HB1 ALA B 203      12.157   2.680  -0.286  1.00  0.00           H  
ATOM   3270  HB2 ALA B 203      13.640   2.764   0.681  1.00  0.00           H  
ATOM   3271  HB3 ALA B 203      12.990   1.183   0.194  1.00  0.00           H  
ATOM   3272  C   ALA B 203      11.558   3.585   2.280  1.00  0.00           C  
ATOM   3273  O   ALA B 203      12.472   4.343   2.600  1.00  0.00           O  
ATOM   3274  N   ASP B 204      10.282   3.986   2.326  1.00  0.00           N  
ATOM   3275  H   ASP B 204       9.556   3.329   2.064  1.00  0.00           H  
ATOM   3276  CA  ASP B 204       9.854   5.320   2.773  1.00  0.00           C  
ATOM   3277  HA  ASP B 204      10.648   6.030   2.534  1.00  0.00           H  
ATOM   3278  CB  ASP B 204       8.591   5.771   2.033  1.00  0.00           C  
ATOM   3279  HB2 ASP B 204       7.792   5.046   2.187  1.00  0.00           H  
ATOM   3280  HB3 ASP B 204       8.258   6.714   2.469  1.00  0.00           H  
ATOM   3281  CG  ASP B 204       8.796   6.005   0.543  1.00  0.00           C  
ATOM   3282  OD1 ASP B 204       7.787   6.004  -0.193  1.00  0.00           O  
ATOM   3283  OD2 ASP B 204       9.907   6.399   0.122  1.00  0.00           O  
ATOM   3284  C   ASP B 204       9.574   5.416   4.275  1.00  0.00           C  
ATOM   3285  O   ASP B 204       8.798   4.646   4.837  1.00  0.00           O  
ATOM   3286  N   GLN B 205      10.114   6.463   4.902  1.00  0.00           N  
ATOM   3287  H   GLN B 205      10.730   7.067   4.376  1.00  0.00           H  
ATOM   3288  CA  GLN B 205       9.810   6.862   6.277  1.00  0.00           C  
ATOM   3289  HA  GLN B 205       8.819   6.479   6.525  1.00  0.00           H  
ATOM   3290  CB  GLN B 205      10.814   6.220   7.254  1.00  0.00           C  
ATOM   3291  HB2 GLN B 205      10.766   5.137   7.122  1.00  0.00           H  
ATOM   3292  HB3 GLN B 205      11.824   6.556   7.018  1.00  0.00           H  
ATOM   3293  CG  GLN B 205      10.510   6.557   8.726  1.00  0.00           C  
ATOM   3294  HG2 GLN B 205      10.796   7.589   8.929  1.00  0.00           H  
ATOM   3295  HG3 GLN B 205       9.439   6.465   8.894  1.00  0.00           H  
ATOM   3296  CD  GLN B 205      11.194   5.649   9.745  1.00  0.00           C  
ATOM   3297  OE1 GLN B 205      11.911   4.711   9.441  1.00  0.00           O  
ATOM   3298  NE2 GLN B 205      10.969   5.881  11.022  1.00  0.00           N  
ATOM   3299 HE21 GLN B 205      11.417   5.260  11.670  1.00  0.00           H  
ATOM   3300 HE22 GLN B 205      10.411   6.674  11.318  1.00  0.00           H  
ATOM   3301  C   GLN B 205       9.742   8.391   6.398  1.00  0.00           C  
ATOM   3302  O   GLN B 205      10.486   9.126   5.745  1.00  0.00           O  
ATOM   3303  N   TYR B 206       8.837   8.859   7.254  1.00  0.00           N  
ATOM   3304  H   TYR B 206       8.273   8.183   7.759  1.00  0.00           H  
ATOM   3305  CA  TYR B 206       8.512  10.262   7.471  1.00  0.00           C  
ATOM   3306  HA  TYR B 206       9.158  10.876   6.849  1.00  0.00           H  
ATOM   3307  CB  TYR B 206       7.056  10.520   7.044  1.00  0.00           C  
ATOM   3308  HB2 TYR B 206       6.394   9.848   7.591  1.00  0.00           H  
ATOM   3309  HB3 TYR B 206       6.785  11.536   7.335  1.00  0.00           H  
ATOM   3310  CG  TYR B 206       6.795  10.366   5.552  1.00  0.00           C  
ATOM   3311  CD1 TYR B 206       6.522   9.101   4.992  1.00  0.00           C  
ATOM   3312  HD1 TYR B 206       6.497   8.224   5.623  1.00  0.00           H  
ATOM   3313  CE1 TYR B 206       6.283   8.979   3.608  1.00  0.00           C  
ATOM   3314  HE1 TYR B 206       6.076   8.015   3.165  1.00  0.00           H  
ATOM   3315  CZ  TYR B 206       6.316  10.119   2.778  1.00  0.00           C  
ATOM   3316  OH  TYR B 206       6.081   9.992   1.445  1.00  0.00           O  
ATOM   3317  HH  TYR B 206       6.320  10.779   0.955  1.00  0.00           H  
ATOM   3318  CE2 TYR B 206       6.592  11.385   3.339  1.00  0.00           C  
ATOM   3319  HE2 TYR B 206       6.626  12.261   2.712  1.00  0.00           H  
ATOM   3320  CD2 TYR B 206       6.825  11.503   4.723  1.00  0.00           C  
ATOM   3321  HD2 TYR B 206       7.028  12.472   5.155  1.00  0.00           H  
ATOM   3322  C   TYR B 206       8.743  10.677   8.929  1.00  0.00           C  
ATOM   3323  O   TYR B 206       8.492   9.916   9.865  1.00  0.00           O  
ATOM   3324  N   THR B 207       9.156  11.923   9.115  1.00  0.00           N  
ATOM   3325  H   THR B 207       9.350  12.473   8.283  1.00  0.00           H  
ATOM   3326  CA  THR B 207       8.975  12.687  10.358  1.00  0.00           C  
ATOM   3327  HA  THR B 207       8.998  12.023  11.223  1.00  0.00           H  
ATOM   3328  CB  THR B 207      10.112  13.706  10.504  1.00  0.00           C  
ATOM   3329  HB  THR B 207      10.166  14.305   9.594  1.00  0.00           H  
ATOM   3330  CG2 THR B 207       9.987  14.645  11.699  1.00  0.00           C  
ATOM   3331 HG21 THR B 207      10.895  15.238  11.787  1.00  0.00           H  
ATOM   3332 HG22 THR B 207       9.148  15.322  11.541  1.00  0.00           H  
ATOM   3333 HG23 THR B 207       9.826  14.071  12.611  1.00  0.00           H  
ATOM   3334  OG1 THR B 207      11.332  13.017  10.656  1.00  0.00           O  
ATOM   3335  HG1 THR B 207      12.033  13.659  10.519  1.00  0.00           H  
ATOM   3336  C   THR B 207       7.613  13.385  10.308  1.00  0.00           C  
ATOM   3337  O   THR B 207       7.200  13.808   9.225  1.00  0.00           O  
ATOM   3338  N   LEU B 208       6.926  13.508  11.448  1.00  0.00           N  
ATOM   3339  H   LEU B 208       7.360  13.184  12.310  1.00  0.00           H  
ATOM   3340  CA  LEU B 208       5.645  14.213  11.595  1.00  0.00           C  
ATOM   3341  HA  LEU B 208       5.368  14.691  10.654  1.00  0.00           H  
ATOM   3342  CB  LEU B 208       4.529  13.235  12.026  1.00  0.00           C  
ATOM   3343  HB2 LEU B 208       4.820  12.789  12.979  1.00  0.00           H  
ATOM   3344  HB3 LEU B 208       3.625  13.822  12.201  1.00  0.00           H  
ATOM   3345  CG  LEU B 208       4.175  12.094  11.057  1.00  0.00           C  
ATOM   3346  HG  LEU B 208       5.056  11.476  10.879  1.00  0.00           H  
ATOM   3347  CD1 LEU B 208       3.075  11.220  11.668  1.00  0.00           C  
ATOM   3348 HD11 LEU B 208       2.217  11.836  11.940  1.00  0.00           H  
ATOM   3349 HD12 LEU B 208       3.455  10.717  12.558  1.00  0.00           H  
ATOM   3350 HD13 LEU B 208       2.747  10.474  10.948  1.00  0.00           H  
ATOM   3351  CD2 LEU B 208       3.665  12.628   9.723  1.00  0.00           C  
ATOM   3352 HD21 LEU B 208       4.460  13.195   9.245  1.00  0.00           H  
ATOM   3353 HD22 LEU B 208       3.383  11.804   9.070  1.00  0.00           H  
ATOM   3354 HD23 LEU B 208       2.802  13.277   9.882  1.00  0.00           H  
ATOM   3355  C   LEU B 208       5.757  15.313  12.658  1.00  0.00           C  
ATOM   3356  O   LEU B 208       6.237  15.033  13.756  1.00  0.00           O  
ATOM   3357  N   ASP B 209       5.227  16.506  12.386  1.00  0.00           N  
ATOM   3358  H   ASP B 209       4.821  16.660  11.467  1.00  0.00           H  
ATOM   3359  CA  ASP B 209       5.153  17.610  13.352  1.00  0.00           C  
ATOM   3360  HA  ASP B 209       5.416  17.230  14.340  1.00  0.00           H  
ATOM   3361  CB  ASP B 209       6.133  18.752  13.040  1.00  0.00           C  
ATOM   3362  HB2 ASP B 209       6.008  19.059  12.003  1.00  0.00           H  
ATOM   3363  HB3 ASP B 209       5.886  19.605  13.674  1.00  0.00           H  
ATOM   3364  CG  ASP B 209       7.596  18.398  13.270  1.00  0.00           C  
ATOM   3365  OD1 ASP B 209       8.272  19.051  14.093  1.00  0.00           O  
ATOM   3366  OD2 ASP B 209       8.127  17.486  12.601  1.00  0.00           O  
ATOM   3367  C   ASP B 209       3.743  18.187  13.462  1.00  0.00           C  
ATOM   3368  O   ASP B 209       3.027  18.348  12.472  1.00  0.00           O  
ATOM   3369  N   LEU B 210       3.374  18.566  14.682  1.00  0.00           N  
ATOM   3370  H   LEU B 210       4.052  18.460  15.433  1.00  0.00           H  
ATOM   3371  CA  LEU B 210       2.144  19.292  14.977  1.00  0.00           C  
ATOM   3372  HA  LEU B 210       1.506  19.284  14.092  1.00  0.00           H  
ATOM   3373  CB  LEU B 210       1.399  18.555  16.099  1.00  0.00           C  
ATOM   3374  HB2 LEU B 210       1.219  17.525  15.783  1.00  0.00           H  
ATOM   3375  HB3 LEU B 210       2.057  18.535  16.964  1.00  0.00           H  
ATOM   3376  CG  LEU B 210       0.063  19.186  16.528  1.00  0.00           C  
ATOM   3377  HG  LEU B 210       0.224  20.219  16.840  1.00  0.00           H  
ATOM   3378  CD1 LEU B 210      -0.981  19.159  15.409  1.00  0.00           C  
ATOM   3379 HD11 LEU B 210      -0.652  19.780  14.579  1.00  0.00           H  
ATOM   3380 HD12 LEU B 210      -1.126  18.138  15.055  1.00  0.00           H  
ATOM   3381 HD13 LEU B 210      -1.928  19.555  15.771  1.00  0.00           H  
ATOM   3382  CD2 LEU B 210      -0.498  18.406  17.716  1.00  0.00           C  
ATOM   3383 HD21 LEU B 210       0.215  18.435  18.540  1.00  0.00           H  
ATOM   3384 HD22 LEU B 210      -1.435  18.854  18.047  1.00  0.00           H  
ATOM   3385 HD23 LEU B 210      -0.680  17.369  17.431  1.00  0.00           H  
ATOM   3386  C   LEU B 210       2.453  20.755  15.320  1.00  0.00           C  
ATOM   3387  O   LEU B 210       3.252  21.040  16.215  1.00  0.00           O  
ATOM   3388  N   TRP B 211       1.757  21.667  14.641  1.00  0.00           N  
ATOM   3389  H   TRP B 211       1.122  21.333  13.921  1.00  0.00           H  
ATOM   3390  CA  TRP B 211       1.710  23.105  14.898  1.00  0.00           C  
ATOM   3391  HA  TRP B 211       2.461  23.371  15.638  1.00  0.00           H  
ATOM   3392  CB  TRP B 211       2.036  23.840  13.592  1.00  0.00           C  
ATOM   3393  HB2 TRP B 211       3.000  23.494  13.221  1.00  0.00           H  
ATOM   3394  HB3 TRP B 211       1.296  23.547  12.851  1.00  0.00           H  
ATOM   3395  CG  TRP B 211       2.057  25.339  13.644  1.00  0.00           C  
ATOM   3396  CD1 TRP B 211       3.169  26.103  13.740  1.00  0.00           C  
ATOM   3397  HD1 TRP B 211       4.180  25.720  13.804  1.00  0.00           H  
ATOM   3398  NE1 TRP B 211       2.821  27.440  13.734  1.00  0.00           N  
ATOM   3399  HE1 TRP B 211       3.492  28.194  13.826  1.00  0.00           H  
ATOM   3400  CE2 TRP B 211       1.458  27.604  13.616  1.00  0.00           C  
ATOM   3401  CZ2 TRP B 211       0.636  28.736  13.533  1.00  0.00           C  
ATOM   3402  HZ2 TRP B 211       1.072  29.723  13.506  1.00  0.00           H  
ATOM   3403  CH2 TRP B 211      -0.759  28.569  13.485  1.00  0.00           C  
ATOM   3404  HH2 TRP B 211      -1.408  29.434  13.446  1.00  0.00           H  
ATOM   3405  CZ3 TRP B 211      -1.310  27.277  13.491  1.00  0.00           C  
ATOM   3406  HZ3 TRP B 211      -2.386  27.152  13.462  1.00  0.00           H  
ATOM   3407  CE3 TRP B 211      -0.472  26.146  13.528  1.00  0.00           C  
ATOM   3408  HE3 TRP B 211      -0.909  25.161  13.517  1.00  0.00           H  
ATOM   3409  CD2 TRP B 211       0.934  26.277  13.596  1.00  0.00           C  
ATOM   3410  C   TRP B 211       0.337  23.509  15.456  1.00  0.00           C  
ATOM   3411  O   TRP B 211      -0.689  22.941  15.068  1.00  0.00           O  
ATOM   3412  N   ALA B 212       0.312  24.499  16.349  1.00  0.00           N  
ATOM   3413  H   ALA B 212       1.194  24.935  16.601  1.00  0.00           H  
ATOM   3414  CA  ALA B 212      -0.885  24.989  17.024  1.00  0.00           C  
ATOM   3415  HA  ALA B 212      -1.744  24.827  16.374  1.00  0.00           H  
ATOM   3416  CB  ALA B 212      -1.081  24.164  18.303  1.00  0.00           C  
ATOM   3417  HB1 ALA B 212      -1.130  23.103  18.057  1.00  0.00           H  
ATOM   3418  HB2 ALA B 212      -0.247  24.337  18.985  1.00  0.00           H  
ATOM   3419  HB3 ALA B 212      -2.006  24.454  18.798  1.00  0.00           H  
ATOM   3420  C   ALA B 212      -0.794  26.495  17.339  1.00  0.00           C  
ATOM   3421  O   ALA B 212       0.127  26.942  18.032  1.00  0.00           O  
ATOM   3422  N   GLY B 213      -1.768  27.270  16.852  1.00  0.00           N  
ATOM   3423  H   GLY B 213      -2.467  26.797  16.285  1.00  0.00           H  
ATOM   3424  CA  GLY B 213      -2.064  28.670  17.195  1.00  0.00           C  
ATOM   3425  HA2 GLY B 213      -3.029  28.935  16.761  1.00  0.00           H  
ATOM   3426  HA3 GLY B 213      -2.158  28.736  18.278  1.00  0.00           H  
ATOM   3427  C   GLY B 213      -1.044  29.734  16.766  1.00  0.00           C  
ATOM   3428  O   GLY B 213      -1.429  30.827  16.364  1.00  0.00           O  
ATOM   3429  N   GLN B 214       0.251  29.452  16.903  1.00  0.00           N  
ATOM   3430  H   GLN B 214       0.454  28.537  17.284  1.00  0.00           H  
ATOM   3431  CA  GLN B 214       1.384  30.284  16.467  1.00  0.00           C  
ATOM   3432  HA  GLN B 214       1.162  30.674  15.474  1.00  0.00           H  
ATOM   3433  CB  GLN B 214       1.546  31.502  17.404  1.00  0.00           C  
ATOM   3434  HB2 GLN B 214       2.382  32.104  17.045  1.00  0.00           H  
ATOM   3435  HB3 GLN B 214       0.662  32.133  17.305  1.00  0.00           H  
ATOM   3436  CG  GLN B 214       1.790  31.185  18.896  1.00  0.00           C  
ATOM   3437  HG2 GLN B 214       1.737  30.109  19.067  1.00  0.00           H  
ATOM   3438  HG3 GLN B 214       2.794  31.515  19.166  1.00  0.00           H  
ATOM   3439  CD  GLN B 214       0.784  31.862  19.828  1.00  0.00           C  
ATOM   3440  OE1 GLN B 214       1.123  32.625  20.722  1.00  0.00           O  
ATOM   3441  NE2 GLN B 214      -0.498  31.623  19.671  1.00  0.00           N  
ATOM   3442 HE21 GLN B 214      -1.121  32.143  20.274  1.00  0.00           H  
ATOM   3443 HE22 GLN B 214      -0.819  31.080  18.888  1.00  0.00           H  
ATOM   3444  C   GLN B 214       2.710  29.496  16.355  1.00  0.00           C  
ATOM   3445  O   GLN B 214       3.657  29.991  15.750  1.00  0.00           O  
ATOM   3446  N   GLN B 215       2.800  28.286  16.922  1.00  0.00           N  
ATOM   3447  H   GLN B 215       1.963  27.853  17.290  1.00  0.00           H  
ATOM   3448  CA  GLN B 215       4.062  27.594  17.229  1.00  0.00           C  
ATOM   3449  HA  GLN B 215       4.857  27.942  16.568  1.00  0.00           H  
ATOM   3450  CB  GLN B 215       4.431  27.915  18.689  1.00  0.00           C  
ATOM   3451  HB2 GLN B 215       3.508  27.999  19.256  1.00  0.00           H  
ATOM   3452  HB3 GLN B 215       5.007  27.099  19.127  1.00  0.00           H  
ATOM   3453  CG  GLN B 215       5.219  29.217  18.877  1.00  0.00           C  
ATOM   3454  HG2 GLN B 215       4.850  29.992  18.206  1.00  0.00           H  
ATOM   3455  HG3 GLN B 215       5.062  29.556  19.901  1.00  0.00           H  
ATOM   3456  CD  GLN B 215       6.717  29.028  18.664  1.00  0.00           C  
ATOM   3457  OE1 GLN B 215       7.184  28.117  17.995  1.00  0.00           O  
ATOM   3458  NE2 GLN B 215       7.532  29.885  19.239  1.00  0.00           N  
ATOM   3459 HE21 GLN B 215       8.513  29.730  19.099  1.00  0.00           H  
ATOM   3460 HE22 GLN B 215       7.167  30.623  19.813  1.00  0.00           H  
ATOM   3461  C   GLN B 215       3.951  26.071  17.058  1.00  0.00           C  
ATOM   3462  O   GLN B 215       2.848  25.525  17.027  1.00  0.00           O  
ATOM   3463  N   LEU B 216       5.088  25.369  17.013  1.00  0.00           N  
ATOM   3464  H   LEU B 216       5.961  25.873  17.097  1.00  0.00           H  
ATOM   3465  CA  LEU B 216       5.111  23.906  17.149  1.00  0.00           C  
ATOM   3466  HA  LEU B 216       4.371  23.493  16.470  1.00  0.00           H  
ATOM   3467  CB  LEU B 216       6.484  23.337  16.738  1.00  0.00           C  
ATOM   3468  HB2 LEU B 216       7.247  23.763  17.390  1.00  0.00           H  
ATOM   3469  HB3 LEU B 216       6.475  22.257  16.898  1.00  0.00           H  
ATOM   3470  CG  LEU B 216       6.878  23.598  15.270  1.00  0.00           C  
ATOM   3471  HG  LEU B 216       6.938  24.674  15.098  1.00  0.00           H  
ATOM   3472  CD1 LEU B 216       8.248  22.989  14.977  1.00  0.00           C  
ATOM   3473 HD11 LEU B 216       8.543  23.216  13.952  1.00  0.00           H  
ATOM   3474 HD12 LEU B 216       8.991  23.407  15.655  1.00  0.00           H  
ATOM   3475 HD13 LEU B 216       8.213  21.905  15.103  1.00  0.00           H  
ATOM   3476  CD2 LEU B 216       5.887  22.997  14.270  1.00  0.00           C  
ATOM   3477 HD21 LEU B 216       4.920  23.477  14.373  1.00  0.00           H  
ATOM   3478 HD22 LEU B 216       6.245  23.156  13.253  1.00  0.00           H  
ATOM   3479 HD23 LEU B 216       5.781  21.926  14.449  1.00  0.00           H  
ATOM   3480  C   LEU B 216       4.683  23.447  18.560  1.00  0.00           C  
ATOM   3481  O   LEU B 216       4.746  24.202  19.533  1.00  0.00           O  
ATOM   3482  N   LEU B 217       4.219  22.198  18.648  1.00  0.00           N  
ATOM   3483  H   LEU B 217       4.134  21.686  17.777  1.00  0.00           H  
ATOM   3484  CA  LEU B 217       3.609  21.610  19.851  1.00  0.00           C  
ATOM   3485  HA  LEU B 217       3.908  22.197  20.720  1.00  0.00           H  
ATOM   3486  CB  LEU B 217       2.078  21.728  19.681  1.00  0.00           C  
ATOM   3487  HB2 LEU B 217       1.827  22.784  19.568  1.00  0.00           H  
ATOM   3488  HB3 LEU B 217       1.798  21.223  18.755  1.00  0.00           H  
ATOM   3489  CG  LEU B 217       1.222  21.136  20.819  1.00  0.00           C  
ATOM   3490  HG  LEU B 217       1.418  20.068  20.906  1.00  0.00           H  
ATOM   3491  CD1 LEU B 217       1.494  21.809  22.168  1.00  0.00           C  
ATOM   3492 HD11 LEU B 217       2.520  21.610  22.477  1.00  0.00           H  
ATOM   3493 HD12 LEU B 217       1.344  22.885  22.084  1.00  0.00           H  
ATOM   3494 HD13 LEU B 217       0.825  21.402  22.924  1.00  0.00           H  
ATOM   3495  CD2 LEU B 217      -0.262  21.325  20.494  1.00  0.00           C  
ATOM   3496 HD21 LEU B 217      -0.507  22.388  20.465  1.00  0.00           H  
ATOM   3497 HD22 LEU B 217      -0.876  20.854  21.258  1.00  0.00           H  
ATOM   3498 HD23 LEU B 217      -0.493  20.875  19.528  1.00  0.00           H  
ATOM   3499  C   LEU B 217       4.057  20.161  20.132  1.00  0.00           C  
ATOM   3500  O   LEU B 217       4.186  19.779  21.292  1.00  0.00           O  
ATOM   3501  N   TRP B 218       4.298  19.358  19.092  1.00  0.00           N  
ATOM   3502  H   TRP B 218       4.203  19.737  18.158  1.00  0.00           H  
ATOM   3503  CA  TRP B 218       4.665  17.937  19.188  1.00  0.00           C  
ATOM   3504  HA  TRP B 218       5.339  17.795  20.034  1.00  0.00           H  
ATOM   3505  CB  TRP B 218       3.382  17.122  19.456  1.00  0.00           C  
ATOM   3506  HB2 TRP B 218       3.043  17.344  20.468  1.00  0.00           H  
ATOM   3507  HB3 TRP B 218       2.599  17.469  18.785  1.00  0.00           H  
ATOM   3508  CG  TRP B 218       3.451  15.633  19.299  1.00  0.00           C  
ATOM   3509  CD1 TRP B 218       3.523  14.738  20.310  1.00  0.00           C  
ATOM   3510  HD1 TRP B 218       3.551  14.989  21.365  1.00  0.00           H  
ATOM   3511  NE1 TRP B 218       3.542  13.456  19.798  1.00  0.00           N  
ATOM   3512  HE1 TRP B 218       3.585  12.627  20.379  1.00  0.00           H  
ATOM   3513  CE2 TRP B 218       3.481  13.460  18.421  1.00  0.00           C  
ATOM   3514  CZ2 TRP B 218       3.432  12.439  17.463  1.00  0.00           C  
ATOM   3515  HZ2 TRP B 218       3.429  11.403  17.768  1.00  0.00           H  
ATOM   3516  CH2 TRP B 218       3.341  12.779  16.103  1.00  0.00           C  
ATOM   3517  HH2 TRP B 218       3.270  11.999  15.358  1.00  0.00           H  
ATOM   3518  CZ3 TRP B 218       3.302  14.131  15.719  1.00  0.00           C  
ATOM   3519  HZ3 TRP B 218       3.223  14.390  14.672  1.00  0.00           H  
ATOM   3520  CE3 TRP B 218       3.335  15.150  16.691  1.00  0.00           C  
ATOM   3521  HE3 TRP B 218       3.282  16.182  16.378  1.00  0.00           H  
ATOM   3522  CD2 TRP B 218       3.419  14.841  18.068  1.00  0.00           C  
ATOM   3523  C   TRP B 218       5.408  17.474  17.921  1.00  0.00           C  
ATOM   3524  O   TRP B 218       5.220  18.063  16.852  1.00  0.00           O  
ATOM   3525  N   LYS B 219       6.223  16.412  18.030  1.00  0.00           N  
ATOM   3526  H   LYS B 219       6.268  15.945  18.927  1.00  0.00           H  
ATOM   3527  CA  LYS B 219       6.902  15.730  16.913  1.00  0.00           C  
ATOM   3528  HA  LYS B 219       6.344  15.934  16.000  1.00  0.00           H  
ATOM   3529  CB  LYS B 219       8.336  16.287  16.734  1.00  0.00           C  
ATOM   3530  HB2 LYS B 219       8.275  17.362  16.548  1.00  0.00           H  
ATOM   3531  HB3 LYS B 219       8.887  16.130  17.664  1.00  0.00           H  
ATOM   3532  CG  LYS B 219       9.124  15.632  15.576  1.00  0.00           C  
ATOM   3533  HG2 LYS B 219       9.108  14.550  15.703  1.00  0.00           H  
ATOM   3534  HG3 LYS B 219       8.644  15.866  14.627  1.00  0.00           H  
ATOM   3535  CD  LYS B 219      10.611  16.024  15.516  1.00  0.00           C  
ATOM   3536  HD2 LYS B 219      11.045  15.871  16.503  1.00  0.00           H  
ATOM   3537  HD3 LYS B 219      11.118  15.339  14.838  1.00  0.00           H  
ATOM   3538  CE  LYS B 219      10.911  17.463  15.072  1.00  0.00           C  
ATOM   3539  HE2 LYS B 219      10.325  18.154  15.687  1.00  0.00           H  
ATOM   3540  HE3 LYS B 219      11.972  17.665  15.238  1.00  0.00           H  
ATOM   3541  NZ  LYS B 219      10.584  17.689  13.646  1.00  0.00           N  
ATOM   3542  HZ1 LYS B 219      10.833  18.614  13.330  1.00  0.00           H  
ATOM   3543  HZ2 LYS B 219      10.918  16.977  13.018  1.00  0.00           H  
ATOM   3544  HZ3 LYS B 219       9.560  17.702  13.543  1.00  0.00           H  
ATOM   3545  C   LYS B 219       6.893  14.207  17.126  1.00  0.00           C  
ATOM   3546  O   LYS B 219       7.099  13.735  18.243  1.00  0.00           O  
ATOM   3547  N   GLY B 220       6.746  13.456  16.037  1.00  0.00           N  
ATOM   3548  H   GLY B 220       6.590  13.954  15.166  1.00  0.00           H  
ATOM   3549  CA  GLY B 220       6.863  11.997  15.966  1.00  0.00           C  
ATOM   3550  HA2 GLY B 220       7.521  11.638  16.757  1.00  0.00           H  
ATOM   3551  HA3 GLY B 220       5.878  11.557  16.120  1.00  0.00           H  
ATOM   3552  C   GLY B 220       7.417  11.514  14.616  1.00  0.00           C  
ATOM   3553  O   GLY B 220       8.034  12.272  13.869  1.00  0.00           O  
ATOM   3554  N   SER B 221       7.201  10.240  14.282  1.00  0.00           N  
ATOM   3555  H   SER B 221       6.644   9.664  14.903  1.00  0.00           H  
ATOM   3556  CA  SER B 221       7.593   9.624  13.004  1.00  0.00           C  
ATOM   3557  HA  SER B 221       7.581  10.392  12.232  1.00  0.00           H  
ATOM   3558  CB  SER B 221       9.025   9.065  13.084  1.00  0.00           C  
ATOM   3559  HB2 SER B 221       9.716   9.884  13.297  1.00  0.00           H  
ATOM   3560  HB3 SER B 221       9.082   8.342  13.900  1.00  0.00           H  
ATOM   3561  OG  SER B 221       9.426   8.430  11.879  1.00  0.00           O  
ATOM   3562  HG  SER B 221       9.275   9.065  11.148  1.00  0.00           H  
ATOM   3563  C   SER B 221       6.582   8.549  12.588  1.00  0.00           C  
ATOM   3564  O   SER B 221       5.857   8.009  13.421  1.00  0.00           O  
ATOM   3565  N   PHE B 222       6.527   8.259  11.289  1.00  0.00           N  
ATOM   3566  H   PHE B 222       7.189   8.728  10.679  1.00  0.00           H  
ATOM   3567  CA  PHE B 222       5.572   7.364  10.639  1.00  0.00           C  
ATOM   3568  HA  PHE B 222       5.257   6.590  11.342  1.00  0.00           H  
ATOM   3569  CB  PHE B 222       4.338   8.196  10.258  1.00  0.00           C  
ATOM   3570  HB2 PHE B 222       3.751   8.360  11.162  1.00  0.00           H  
ATOM   3571  HB3 PHE B 222       4.674   9.172   9.905  1.00  0.00           H  
ATOM   3572  CG  PHE B 222       3.433   7.608   9.197  1.00  0.00           C  
ATOM   3573  CD1 PHE B 222       2.618   6.501   9.490  1.00  0.00           C  
ATOM   3574  HD1 PHE B 222       2.627   6.062  10.479  1.00  0.00           H  
ATOM   3575  CE1 PHE B 222       1.781   5.961   8.500  1.00  0.00           C  
ATOM   3576  HE1 PHE B 222       1.158   5.109   8.725  1.00  0.00           H  
ATOM   3577  CZ  PHE B 222       1.748   6.533   7.220  1.00  0.00           C  
ATOM   3578  HZ  PHE B 222       1.111   6.111   6.459  1.00  0.00           H  
ATOM   3579  CE2 PHE B 222       2.539   7.656   6.931  1.00  0.00           C  
ATOM   3580  HE2 PHE B 222       2.492   8.113   5.954  1.00  0.00           H  
ATOM   3581  CD2 PHE B 222       3.389   8.186   7.915  1.00  0.00           C  
ATOM   3582  HD2 PHE B 222       3.998   9.048   7.685  1.00  0.00           H  
ATOM   3583  C   PHE B 222       6.216   6.670   9.425  1.00  0.00           C  
ATOM   3584  O   PHE B 222       6.989   7.279   8.682  1.00  0.00           O  
ATOM   3585  N   LYS B 223       5.894   5.391   9.204  1.00  0.00           N  
ATOM   3586  H   LYS B 223       5.218   4.949   9.827  1.00  0.00           H  
ATOM   3587  CA  LYS B 223       6.449   4.555   8.130  1.00  0.00           C  
ATOM   3588  HA  LYS B 223       6.947   5.176   7.388  1.00  0.00           H  
ATOM   3589  CB  LYS B 223       7.523   3.636   8.744  1.00  0.00           C  
ATOM   3590  HB2 LYS B 223       8.288   4.253   9.220  1.00  0.00           H  
ATOM   3591  HB3 LYS B 223       7.071   2.988   9.500  1.00  0.00           H  
ATOM   3592  CG  LYS B 223       8.187   2.773   7.666  1.00  0.00           C  
ATOM   3593  HG2 LYS B 223       7.441   2.097   7.252  1.00  0.00           H  
ATOM   3594  HG3 LYS B 223       8.561   3.416   6.879  1.00  0.00           H  
ATOM   3595  CD  LYS B 223       9.364   1.950   8.189  1.00  0.00           C  
ATOM   3596  HD2 LYS B 223      10.185   2.607   8.482  1.00  0.00           H  
ATOM   3597  HD3 LYS B 223       9.038   1.393   9.064  1.00  0.00           H  
ATOM   3598  CE  LYS B 223       9.812   0.983   7.083  1.00  0.00           C  
ATOM   3599  HE2 LYS B 223       8.917   0.527   6.647  1.00  0.00           H  
ATOM   3600  HE3 LYS B 223      10.327   1.543   6.298  1.00  0.00           H  
ATOM   3601  NZ  LYS B 223      10.681  -0.089   7.615  1.00  0.00           N  
ATOM   3602  HZ1 LYS B 223      11.509   0.270   8.065  1.00  0.00           H  
ATOM   3603  HZ2 LYS B 223      10.149  -0.603   8.325  1.00  0.00           H  
ATOM   3604  HZ3 LYS B 223      10.911  -0.759   6.900  1.00  0.00           H  
ATOM   3605  C   LYS B 223       5.304   3.790   7.442  1.00  0.00           C  
ATOM   3606  O   LYS B 223       4.836   2.807   8.016  1.00  0.00           O  
ATOM   3607  N   PRO B 224       4.832   4.202   6.245  1.00  0.00           N  
ATOM   3608  CD  PRO B 224       5.358   5.294   5.438  1.00  0.00           C  
ATOM   3609  HD2 PRO B 224       6.269   4.965   4.936  1.00  0.00           H  
ATOM   3610  HD3 PRO B 224       5.554   6.177   6.046  1.00  0.00           H  
ATOM   3611  CG  PRO B 224       4.286   5.614   4.398  1.00  0.00           C  
ATOM   3612  HG2 PRO B 224       4.724   5.937   3.453  1.00  0.00           H  
ATOM   3613  HG3 PRO B 224       3.613   6.373   4.788  1.00  0.00           H  
ATOM   3614  CB  PRO B 224       3.531   4.298   4.246  1.00  0.00           C  
ATOM   3615  HB2 PRO B 224       4.063   3.662   3.535  1.00  0.00           H  
ATOM   3616  HB3 PRO B 224       2.504   4.457   3.920  1.00  0.00           H  
ATOM   3617  CA  PRO B 224       3.590   3.690   5.652  1.00  0.00           C  
ATOM   3618  HA  PRO B 224       2.753   4.065   6.241  1.00  0.00           H  
ATOM   3619  C   PRO B 224       3.489   2.163   5.580  1.00  0.00           C  
ATOM   3620  O   PRO B 224       2.413   1.621   5.809  1.00  0.00           O  
ATOM   3621  N   SER B 225       4.615   1.500   5.313  1.00  0.00           N  
ATOM   3622  H   SER B 225       5.458   2.036   5.178  1.00  0.00           H  
ATOM   3623  CA  SER B 225       4.765   0.049   5.229  1.00  0.00           C  
ATOM   3624  HA  SER B 225       3.983  -0.355   4.588  1.00  0.00           H  
ATOM   3625  CB  SER B 225       6.116  -0.219   4.566  1.00  0.00           C  
ATOM   3626  HB2 SER B 225       6.344  -1.285   4.595  1.00  0.00           H  
ATOM   3627  HB3 SER B 225       6.035   0.088   3.524  1.00  0.00           H  
ATOM   3628  OG  SER B 225       7.157   0.527   5.196  1.00  0.00           O  
ATOM   3629  HG  SER B 225       7.859   0.710   4.558  1.00  0.00           H  
ATOM   3630  C   SER B 225       4.679  -0.685   6.572  1.00  0.00           C  
ATOM   3631  O   SER B 225       4.215  -1.820   6.597  1.00  0.00           O  
ATOM   3632  N   GLU B 226       5.090  -0.069   7.685  1.00  0.00           N  
ATOM   3633  H   GLU B 226       5.394   0.892   7.607  1.00  0.00           H  
ATOM   3634  CA  GLU B 226       5.002  -0.653   9.038  1.00  0.00           C  
ATOM   3635  HA  GLU B 226       5.072  -1.739   8.959  1.00  0.00           H  
ATOM   3636  CB  GLU B 226       6.177  -0.136   9.891  1.00  0.00           C  
ATOM   3637  HB2 GLU B 226       6.860   0.452   9.278  1.00  0.00           H  
ATOM   3638  HB3 GLU B 226       5.795   0.540  10.656  1.00  0.00           H  
ATOM   3639  CG  GLU B 226       6.955  -1.268  10.581  1.00  0.00           C  
ATOM   3640  HG2 GLU B 226       7.407  -0.857  11.487  1.00  0.00           H  
ATOM   3641  HG3 GLU B 226       6.274  -2.070  10.881  1.00  0.00           H  
ATOM   3642  CD  GLU B 226       8.089  -1.791   9.689  1.00  0.00           C  
ATOM   3643  OE1 GLU B 226       9.094  -1.057   9.531  1.00  0.00           O  
ATOM   3644  OE2 GLU B 226       7.992  -2.911   9.148  1.00  0.00           O  
ATOM   3645  C   GLU B 226       3.666  -0.327   9.730  1.00  0.00           C  
ATOM   3646  O   GLU B 226       3.307  -0.907  10.753  1.00  0.00           O  
ATOM   3647  N   HIE B 227       2.940   0.650   9.181  1.00  0.00           N  
ATOM   3648  H   HIE B 227       3.338   1.103   8.368  1.00  0.00           H  
ATOM   3649  CA  HIE B 227       1.760   1.271   9.780  1.00  0.00           C  
ATOM   3650  HA  HIE B 227       1.526   0.759  10.712  1.00  0.00           H  
ATOM   3651  CB  HIE B 227       2.105   2.730  10.130  1.00  0.00           C  
ATOM   3652  HB2 HIE B 227       2.365   3.253   9.209  1.00  0.00           H  
ATOM   3653  HB3 HIE B 227       1.229   3.212  10.565  1.00  0.00           H  
ATOM   3654  CG  HIE B 227       3.250   2.894  11.108  1.00  0.00           C  
ATOM   3655  ND1 HIE B 227       4.100   4.003  11.183  1.00  0.00           N  
ATOM   3656  CE1 HIE B 227       4.932   3.760  12.208  1.00  0.00           C  
ATOM   3657  HE1 HIE B 227       5.720   4.427  12.534  1.00  0.00           H  
ATOM   3658  NE2 HIE B 227       4.651   2.577  12.774  1.00  0.00           N  
ATOM   3659  HE2 HIE B 227       5.142   2.161  13.550  1.00  0.00           H  
ATOM   3660  CD2 HIE B 227       3.587   2.022  12.105  1.00  0.00           C  
ATOM   3661  HD2 HIE B 227       3.119   1.069  12.313  1.00  0.00           H  
ATOM   3662  C   HIE B 227       0.503   1.098   8.913  1.00  0.00           C  
ATOM   3663  O   HIE B 227      -0.395   1.935   8.918  1.00  0.00           O  
ATOM   3664  N   VAL B 228       0.402   0.014   8.145  1.00  0.00           N  
ATOM   3665  H   VAL B 228       1.160  -0.657   8.147  1.00  0.00           H  
ATOM   3666  CA  VAL B 228      -0.786  -0.244   7.311  1.00  0.00           C  
ATOM   3667  HA  VAL B 228      -0.991   0.663   6.745  1.00  0.00           H  
ATOM   3668  CB  VAL B 228      -0.518  -1.359   6.284  1.00  0.00           C  
ATOM   3669  HB  VAL B 228      -0.287  -2.265   6.834  1.00  0.00           H  
ATOM   3670  CG1 VAL B 228      -1.738  -1.619   5.388  1.00  0.00           C  
ATOM   3671 HG11 VAL B 228      -1.487  -2.384   4.655  1.00  0.00           H  
ATOM   3672 HG12 VAL B 228      -2.572  -1.984   5.981  1.00  0.00           H  
ATOM   3673 HG13 VAL B 228      -2.031  -0.704   4.869  1.00  0.00           H  
ATOM   3674  CG2 VAL B 228       0.671  -1.038   5.370  1.00  0.00           C  
ATOM   3675 HG21 VAL B 228       0.500  -0.099   4.842  1.00  0.00           H  
ATOM   3676 HG22 VAL B 228       1.583  -0.956   5.960  1.00  0.00           H  
ATOM   3677 HG23 VAL B 228       0.818  -1.837   4.644  1.00  0.00           H  
ATOM   3678  C   VAL B 228      -2.026  -0.560   8.173  1.00  0.00           C  
ATOM   3679  O   VAL B 228      -1.977  -1.390   9.086  1.00  0.00           O  
ATOM   3680  N   LYS B 229      -3.166   0.057   7.840  1.00  0.00           N  
ATOM   3681  H   LYS B 229      -3.102   0.762   7.109  1.00  0.00           H  
ATOM   3682  CA  LYS B 229      -4.529  -0.323   8.249  1.00  0.00           C  
ATOM   3683  HA  LYS B 229      -4.499  -1.282   8.758  1.00  0.00           H  
ATOM   3684  CB  LYS B 229      -5.115   0.710   9.236  1.00  0.00           C  
ATOM   3685  HB2 LYS B 229      -4.447   0.802  10.094  1.00  0.00           H  
ATOM   3686  HB3 LYS B 229      -5.195   1.685   8.749  1.00  0.00           H  
ATOM   3687  CG  LYS B 229      -6.504   0.257   9.726  1.00  0.00           C  
ATOM   3688  HG2 LYS B 229      -7.177   0.168   8.872  1.00  0.00           H  
ATOM   3689  HG3 LYS B 229      -6.393  -0.727  10.176  1.00  0.00           H  
ATOM   3690  CD  LYS B 229      -7.158   1.189  10.758  1.00  0.00           C  
ATOM   3691  HD2 LYS B 229      -6.524   1.253  11.645  1.00  0.00           H  
ATOM   3692  HD3 LYS B 229      -7.279   2.183  10.326  1.00  0.00           H  
ATOM   3693  CE  LYS B 229      -8.533   0.609  11.132  1.00  0.00           C  
ATOM   3694  HE2 LYS B 229      -9.139   0.535  10.224  1.00  0.00           H  
ATOM   3695  HE3 LYS B 229      -8.397  -0.410  11.513  1.00  0.00           H  
ATOM   3696  NZ  LYS B 229      -9.264   1.425  12.135  1.00  0.00           N  
ATOM   3697  HZ1 LYS B 229     -10.175   0.988  12.317  1.00  0.00           H  
ATOM   3698  HZ2 LYS B 229      -8.801   1.465  13.030  1.00  0.00           H  
ATOM   3699  HZ3 LYS B 229      -9.479   2.353  11.803  1.00  0.00           H  
ATOM   3700  C   LYS B 229      -5.382  -0.468   6.975  1.00  0.00           C  
ATOM   3701  O   LYS B 229      -5.786   0.554   6.416  1.00  0.00           O  
ATOM   3702  N   PRO B 230      -5.626  -1.694   6.474  1.00  0.00           N  
ATOM   3703  CD  PRO B 230      -5.148  -2.972   6.968  1.00  0.00           C  
ATOM   3704  HD2 PRO B 230      -5.903  -3.377   7.640  1.00  0.00           H  
ATOM   3705  HD3 PRO B 230      -4.180  -2.897   7.461  1.00  0.00           H  
ATOM   3706  CG  PRO B 230      -5.029  -3.874   5.745  1.00  0.00           C  
ATOM   3707  HG2 PRO B 230      -5.118  -4.924   6.004  1.00  0.00           H  
ATOM   3708  HG3 PRO B 230      -4.090  -3.683   5.224  1.00  0.00           H  
ATOM   3709  CB  PRO B 230      -6.201  -3.406   4.894  1.00  0.00           C  
ATOM   3710  HB2 PRO B 230      -7.118  -3.884   5.244  1.00  0.00           H  
ATOM   3711  HB3 PRO B 230      -6.038  -3.622   3.839  1.00  0.00           H  
ATOM   3712  CA  PRO B 230      -6.238  -1.896   5.172  1.00  0.00           C  
ATOM   3713  HA  PRO B 230      -5.596  -1.400   4.448  1.00  0.00           H  
ATOM   3714  C   PRO B 230      -7.650  -1.322   5.040  1.00  0.00           C  
ATOM   3715  O   PRO B 230      -8.362  -1.049   6.010  1.00  0.00           O  
ATOM   3716  N   ARG B 231      -8.060  -1.182   3.781  1.00  0.00           N  
ATOM   3717  H   ARG B 231      -7.382  -1.411   3.063  1.00  0.00           H  
ATOM   3718  CA  ARG B 231      -9.407  -0.797   3.355  1.00  0.00           C  
ATOM   3719  HA  ARG B 231      -9.734   0.052   3.962  1.00  0.00           H  
ATOM   3720  CB  ARG B 231      -9.325  -0.366   1.875  1.00  0.00           C  
ATOM   3721  HB2 ARG B 231      -8.951  -1.207   1.289  1.00  0.00           H  
ATOM   3722  HB3 ARG B 231     -10.320  -0.096   1.516  1.00  0.00           H  
ATOM   3723  CG  ARG B 231      -8.370   0.834   1.678  1.00  0.00           C  
ATOM   3724  HG2 ARG B 231      -8.827   1.741   2.073  1.00  0.00           H  
ATOM   3725  HG3 ARG B 231      -7.451   0.665   2.230  1.00  0.00           H  
ATOM   3726  CD  ARG B 231      -7.951   1.050   0.220  1.00  0.00           C  
ATOM   3727  HD2 ARG B 231      -7.100   1.732   0.193  1.00  0.00           H  
ATOM   3728  HD3 ARG B 231      -7.625   0.098  -0.200  1.00  0.00           H  
ATOM   3729  NE  ARG B 231      -9.048   1.572  -0.598  1.00  0.00           N  
ATOM   3730  HE  ARG B 231      -9.637   0.874  -1.029  1.00  0.00           H  
ATOM   3731  CZ  ARG B 231      -9.295   2.841  -0.871  1.00  0.00           C  
ATOM   3732  NH1 ARG B 231      -8.528   3.829  -0.498  1.00  0.00           N  
ATOM   3733 HH11 ARG B 231      -7.636   3.656  -0.026  1.00  0.00           H  
ATOM   3734 HH12 ARG B 231      -8.716   4.784  -0.739  1.00  0.00           H  
ATOM   3735  NH2 ARG B 231     -10.375   3.139  -1.532  1.00  0.00           N  
ATOM   3736 HH21 ARG B 231     -10.991   2.401  -1.822  1.00  0.00           H  
ATOM   3737 HH22 ARG B 231     -10.589   4.100  -1.717  1.00  0.00           H  
ATOM   3738  C   ARG B 231     -10.386  -1.958   3.621  1.00  0.00           C  
ATOM   3739  O   ARG B 231      -9.998  -3.123   3.572  1.00  0.00           O  
ATOM   3740  N   ALA B 232     -11.641  -1.650   3.960  1.00  0.00           N  
ATOM   3741  H   ALA B 232     -11.916  -0.684   3.948  1.00  0.00           H  
ATOM   3742  CA  ALA B 232     -12.650  -2.645   4.362  1.00  0.00           C  
ATOM   3743  HA  ALA B 232     -12.166  -3.350   5.034  1.00  0.00           H  
ATOM   3744  CB  ALA B 232     -13.750  -1.936   5.166  1.00  0.00           C  
ATOM   3745  HB1 ALA B 232     -14.480  -2.666   5.519  1.00  0.00           H  
ATOM   3746  HB2 ALA B 232     -13.319  -1.437   6.034  1.00  0.00           H  
ATOM   3747  HB3 ALA B 232     -14.265  -1.201   4.548  1.00  0.00           H  
ATOM   3748  C   ALA B 232     -13.245  -3.413   3.152  1.00  0.00           C  
ATOM   3749  O   ALA B 232     -13.428  -2.797   2.099  1.00  0.00           O  
ATOM   3750  N   PRO B 233     -13.573  -4.719   3.264  1.00  0.00           N  
ATOM   3751  CD  PRO B 233     -13.274  -5.606   4.376  1.00  0.00           C  
ATOM   3752  HD2 PRO B 233     -14.084  -5.561   5.107  1.00  0.00           H  
ATOM   3753  HD3 PRO B 233     -12.320  -5.373   4.846  1.00  0.00           H  
ATOM   3754  CG  PRO B 233     -13.195  -7.002   3.764  1.00  0.00           C  
ATOM   3755  HG2 PRO B 233     -13.432  -7.773   4.493  1.00  0.00           H  
ATOM   3756  HG3 PRO B 233     -12.205  -7.163   3.338  1.00  0.00           H  
ATOM   3757  CB  PRO B 233     -14.228  -6.943   2.644  1.00  0.00           C  
ATOM   3758  HB2 PRO B 233     -15.218  -7.147   3.053  1.00  0.00           H  
ATOM   3759  HB3 PRO B 233     -13.994  -7.645   1.845  1.00  0.00           H  
ATOM   3760  CA  PRO B 233     -14.141  -5.493   2.156  1.00  0.00           C  
ATOM   3761  HA  PRO B 233     -13.438  -5.448   1.324  1.00  0.00           H  
ATOM   3762  C   PRO B 233     -15.507  -4.981   1.680  1.00  0.00           C  
ATOM   3763  O   PRO B 233     -16.375  -4.637   2.484  1.00  0.00           O  
ATOM   3764  N   GLY B 234     -15.715  -4.976   0.363  1.00  0.00           N  
ATOM   3765  H   GLY B 234     -14.985  -5.339  -0.235  1.00  0.00           H  
ATOM   3766  CA  GLY B 234     -16.960  -4.529  -0.273  1.00  0.00           C  
ATOM   3767  HA2 GLY B 234     -17.512  -3.881   0.408  1.00  0.00           H  
ATOM   3768  HA3 GLY B 234     -16.713  -3.941  -1.158  1.00  0.00           H  
ATOM   3769  C   GLY B 234     -17.880  -5.673  -0.710  1.00  0.00           C  
ATOM   3770  O   GLY B 234     -17.491  -6.839  -0.709  1.00  0.00           O  
ATOM   3771  N   ASN B 235     -19.093  -5.315  -1.151  1.00  0.00           N  
ATOM   3772  H   ASN B 235     -19.288  -4.325  -1.162  1.00  0.00           H  
ATOM   3773  CA  ASN B 235     -20.000  -6.178  -1.932  1.00  0.00           C  
ATOM   3774  HA  ASN B 235     -20.936  -5.628  -2.037  1.00  0.00           H  
ATOM   3775  CB  ASN B 235     -19.436  -6.370  -3.359  1.00  0.00           C  
ATOM   3776  HB2 ASN B 235     -18.515  -6.948  -3.306  1.00  0.00           H  
ATOM   3777  HB3 ASN B 235     -20.146  -6.949  -3.949  1.00  0.00           H  
ATOM   3778  CG  ASN B 235     -19.133  -5.075  -4.091  1.00  0.00           C  
ATOM   3779  OD1 ASN B 235     -18.220  -4.338  -3.760  1.00  0.00           O  
ATOM   3780  ND2 ASN B 235     -19.881  -4.759  -5.120  1.00  0.00           N  
ATOM   3781 HD21 ASN B 235     -19.638  -3.916  -5.611  1.00  0.00           H  
ATOM   3782 HD22 ASN B 235     -20.615  -5.373  -5.425  1.00  0.00           H  
ATOM   3783  C   ASN B 235     -20.420  -7.517  -1.278  1.00  0.00           C  
ATOM   3784  O   ASN B 235     -20.719  -8.470  -1.995  1.00  0.00           O  
ATOM   3785  N   LEU B 236     -20.438  -7.604   0.057  1.00  0.00           N  
ATOM   3786  H   LEU B 236     -20.180  -6.794   0.596  1.00  0.00           H  
ATOM   3787  CA  LEU B 236     -20.751  -8.838   0.783  1.00  0.00           C  
ATOM   3788  HA  LEU B 236     -20.037  -9.595   0.460  1.00  0.00           H  
ATOM   3789  CB  LEU B 236     -20.543  -8.605   2.290  1.00  0.00           C  
ATOM   3790  HB2 LEU B 236     -19.498  -8.345   2.468  1.00  0.00           H  
ATOM   3791  HB3 LEU B 236     -21.159  -7.756   2.592  1.00  0.00           H  
ATOM   3792  CG  LEU B 236     -20.922  -9.809   3.176  1.00  0.00           C  
ATOM   3793  HG  LEU B 236     -21.956 -10.085   2.995  1.00  0.00           H  
ATOM   3794  CD1 LEU B 236     -20.037 -11.032   2.937  1.00  0.00           C  
ATOM   3795 HD11 LEU B 236     -18.987 -10.763   3.044  1.00  0.00           H  
ATOM   3796 HD12 LEU B 236     -20.285 -11.817   3.651  1.00  0.00           H  
ATOM   3797 HD13 LEU B 236     -20.208 -11.429   1.939  1.00  0.00           H  
ATOM   3798  CD2 LEU B 236     -20.798  -9.412   4.641  1.00  0.00           C  
ATOM   3799 HD21 LEU B 236     -21.040 -10.263   5.275  1.00  0.00           H  
ATOM   3800 HD22 LEU B 236     -19.783  -9.078   4.841  1.00  0.00           H  
ATOM   3801 HD23 LEU B 236     -21.491  -8.603   4.855  1.00  0.00           H  
ATOM   3802  C   LEU B 236     -22.168  -9.357   0.477  1.00  0.00           C  
ATOM   3803  O   LEU B 236     -23.153  -8.632   0.629  1.00  0.00           O  
ATOM   3804  N   THR B 237     -22.270 -10.635   0.121  1.00  0.00           N  
ATOM   3805  H   THR B 237     -21.411 -11.166   0.004  1.00  0.00           H  
ATOM   3806  CA  THR B 237     -23.525 -11.329  -0.194  1.00  0.00           C  
ATOM   3807  HA  THR B 237     -24.338 -10.815   0.316  1.00  0.00           H  
ATOM   3808  CB  THR B 237     -23.797 -11.234  -1.705  1.00  0.00           C  
ATOM   3809  HB  THR B 237     -23.580 -10.219  -2.040  1.00  0.00           H  
ATOM   3810  CG2 THR B 237     -22.985 -12.213  -2.551  1.00  0.00           C  
ATOM   3811 HG21 THR B 237     -21.921 -12.061  -2.370  1.00  0.00           H  
ATOM   3812 HG22 THR B 237     -23.256 -13.240  -2.311  1.00  0.00           H  
ATOM   3813 HG23 THR B 237     -23.195 -12.030  -3.604  1.00  0.00           H  
ATOM   3814  OG1 THR B 237     -25.155 -11.494  -1.960  1.00  0.00           O  
ATOM   3815  HG1 THR B 237     -25.637 -10.673  -1.834  1.00  0.00           H  
ATOM   3816  C   THR B 237     -23.520 -12.770   0.335  1.00  0.00           C  
ATOM   3817  O   THR B 237     -22.495 -13.253   0.828  1.00  0.00           O  
ATOM   3818  N   VAL B 238     -24.668 -13.450   0.278  1.00  0.00           N  
ATOM   3819  H   VAL B 238     -25.437 -13.042  -0.243  1.00  0.00           H  
ATOM   3820  CA  VAL B 238     -24.868 -14.808   0.808  1.00  0.00           C  
ATOM   3821  HA  VAL B 238     -23.904 -15.312   0.794  1.00  0.00           H  
ATOM   3822  CB  VAL B 238     -25.346 -14.772   2.277  1.00  0.00           C  
ATOM   3823  HB  VAL B 238     -24.647 -14.158   2.839  1.00  0.00           H  
ATOM   3824  CG1 VAL B 238     -26.740 -14.162   2.473  1.00  0.00           C  
ATOM   3825 HG11 VAL B 238     -27.503 -14.783   2.003  1.00  0.00           H  
ATOM   3826 HG12 VAL B 238     -26.957 -14.079   3.536  1.00  0.00           H  
ATOM   3827 HG13 VAL B 238     -26.774 -13.164   2.037  1.00  0.00           H  
ATOM   3828  CG2 VAL B 238     -25.351 -16.167   2.916  1.00  0.00           C  
ATOM   3829 HG21 VAL B 238     -25.547 -16.079   3.986  1.00  0.00           H  
ATOM   3830 HG22 VAL B 238     -26.125 -16.791   2.469  1.00  0.00           H  
ATOM   3831 HG23 VAL B 238     -24.380 -16.641   2.775  1.00  0.00           H  
ATOM   3832  C   VAL B 238     -25.811 -15.609  -0.090  1.00  0.00           C  
ATOM   3833  O   VAL B 238     -26.783 -15.070  -0.612  1.00  0.00           O  
ATOM   3834  N   HIE B 239     -25.524 -16.900  -0.268  1.00  0.00           N  
ATOM   3835  H   HIE B 239     -24.677 -17.258   0.162  1.00  0.00           H  
ATOM   3836  CA  HIE B 239     -26.306 -17.832  -1.089  1.00  0.00           C  
ATOM   3837  HA  HIE B 239     -27.341 -17.487  -1.119  1.00  0.00           H  
ATOM   3838  CB  HIE B 239     -25.770 -17.797  -2.530  1.00  0.00           C  
ATOM   3839  HB2 HIE B 239     -24.730 -18.124  -2.528  1.00  0.00           H  
ATOM   3840  HB3 HIE B 239     -25.801 -16.769  -2.895  1.00  0.00           H  
ATOM   3841  CG  HIE B 239     -26.551 -18.654  -3.494  1.00  0.00           C  
ATOM   3842  ND1 HIE B 239     -27.946 -18.727  -3.562  1.00  0.00           N  
ATOM   3843  CE1 HIE B 239     -28.220 -19.565  -4.572  1.00  0.00           C  
ATOM   3844  HE1 HIE B 239     -29.219 -19.829  -4.895  1.00  0.00           H  
ATOM   3845  NE2 HIE B 239     -27.085 -20.012  -5.136  1.00  0.00           N  
ATOM   3846  HE2 HIE B 239     -27.036 -20.636  -5.928  1.00  0.00           H  
ATOM   3847  CD2 HIE B 239     -26.020 -19.448  -4.469  1.00  0.00           C  
ATOM   3848  HD2 HIE B 239     -24.968 -19.583  -4.677  1.00  0.00           H  
ATOM   3849  C   HIE B 239     -26.316 -19.250  -0.493  1.00  0.00           C  
ATOM   3850  O   HIE B 239     -25.473 -19.597   0.337  1.00  0.00           O  
ATOM   3851  N   THR B 240     -27.279 -20.075  -0.900  1.00  0.00           N  
ATOM   3852  H   THR B 240     -27.865 -19.762  -1.667  1.00  0.00           H  
ATOM   3853  CA  THR B 240     -27.431 -21.463  -0.434  1.00  0.00           C  
ATOM   3854  HA  THR B 240     -26.878 -21.572   0.498  1.00  0.00           H  
ATOM   3855  CB  THR B 240     -28.899 -21.753  -0.087  1.00  0.00           C  
ATOM   3856  HB  THR B 240     -29.287 -20.935   0.522  1.00  0.00           H  
ATOM   3857  CG2 THR B 240     -29.800 -21.928  -1.312  1.00  0.00           C  
ATOM   3858 HG21 THR B 240     -30.832 -22.048  -0.980  1.00  0.00           H  
ATOM   3859 HG22 THR B 240     -29.734 -21.050  -1.953  1.00  0.00           H  
ATOM   3860 HG23 THR B 240     -29.508 -22.814  -1.874  1.00  0.00           H  
ATOM   3861  OG1 THR B 240     -28.978 -22.940   0.660  1.00  0.00           O  
ATOM   3862  HG1 THR B 240     -28.753 -22.757   1.578  1.00  0.00           H  
ATOM   3863  C   THR B 240     -26.822 -22.480  -1.411  1.00  0.00           C  
ATOM   3864  O   THR B 240     -26.563 -22.181  -2.579  1.00  0.00           O  
ATOM   3865  N   GLN B 241     -26.539 -23.688  -0.932  1.00  0.00           N  
ATOM   3866  H   GLN B 241     -26.787 -23.872   0.038  1.00  0.00           H  
ATOM   3867  CA  GLN B 241     -25.861 -24.781  -1.629  1.00  0.00           C  
ATOM   3868  HA  GLN B 241     -26.006 -24.680  -2.705  1.00  0.00           H  
ATOM   3869  CB  GLN B 241     -24.354 -24.757  -1.307  1.00  0.00           C  
ATOM   3870  HB2 GLN B 241     -24.257 -24.926  -0.239  1.00  0.00           H  
ATOM   3871  HB3 GLN B 241     -23.867 -25.592  -1.813  1.00  0.00           H  
ATOM   3872  CG  GLN B 241     -23.581 -23.467  -1.632  1.00  0.00           C  
ATOM   3873  HG2 GLN B 241     -24.113 -22.586  -1.275  1.00  0.00           H  
ATOM   3874  HG3 GLN B 241     -22.633 -23.501  -1.096  1.00  0.00           H  
ATOM   3875  CD  GLN B 241     -23.262 -23.335  -3.115  1.00  0.00           C  
ATOM   3876  OE1 GLN B 241     -22.218 -23.765  -3.578  1.00  0.00           O  
ATOM   3877  NE2 GLN B 241     -24.132 -22.765  -3.919  1.00  0.00           N  
ATOM   3878 HE21 GLN B 241     -23.887 -22.705  -4.886  1.00  0.00           H  
ATOM   3879 HE22 GLN B 241     -25.027 -22.444  -3.548  1.00  0.00           H  
ATOM   3880  C   GLN B 241     -26.457 -26.127  -1.177  1.00  0.00           C  
ATOM   3881  O   GLN B 241     -26.984 -26.242  -0.072  1.00  0.00           O  
ATOM   3882  N   VAL B 242     -26.344 -27.162  -2.015  1.00  0.00           N  
ATOM   3883  H   VAL B 242     -25.875 -27.029  -2.896  1.00  0.00           H  
ATOM   3884  CA  VAL B 242     -26.795 -28.527  -1.674  1.00  0.00           C  
ATOM   3885  HA  VAL B 242     -27.862 -28.474  -1.458  1.00  0.00           H  
ATOM   3886  CB  VAL B 242     -26.605 -29.506  -2.851  1.00  0.00           C  
ATOM   3887  HB  VAL B 242     -26.947 -30.490  -2.529  1.00  0.00           H  
ATOM   3888  CG1 VAL B 242     -27.464 -29.092  -4.052  1.00  0.00           C  
ATOM   3889 HG11 VAL B 242     -27.132 -28.136  -4.455  1.00  0.00           H  
ATOM   3890 HG12 VAL B 242     -28.508 -29.011  -3.748  1.00  0.00           H  
ATOM   3891 HG13 VAL B 242     -27.389 -29.850  -4.832  1.00  0.00           H  
ATOM   3892  CG2 VAL B 242     -25.147 -29.639  -3.312  1.00  0.00           C  
ATOM   3893 HG21 VAL B 242     -24.527 -29.990  -2.487  1.00  0.00           H  
ATOM   3894 HG22 VAL B 242     -24.763 -28.683  -3.666  1.00  0.00           H  
ATOM   3895 HG23 VAL B 242     -25.084 -30.369  -4.119  1.00  0.00           H  
ATOM   3896  C   VAL B 242     -26.114 -29.064  -0.406  1.00  0.00           C  
ATOM   3897  O   VAL B 242     -24.978 -28.695  -0.109  1.00  0.00           O  
ATOM   3898  N   SER B 243     -26.814 -29.942   0.322  1.00  0.00           N  
ATOM   3899  H   SER B 243     -27.729 -30.200  -0.005  1.00  0.00           H  
ATOM   3900  CA  SER B 243     -26.394 -30.493   1.621  1.00  0.00           C  
ATOM   3901  HA  SER B 243     -27.213 -31.107   1.996  1.00  0.00           H  
ATOM   3902  CB  SER B 243     -25.180 -31.422   1.467  1.00  0.00           C  
ATOM   3903  HB2 SER B 243     -24.330 -30.858   1.081  1.00  0.00           H  
ATOM   3904  HB3 SER B 243     -24.910 -31.833   2.441  1.00  0.00           H  
ATOM   3905  OG  SER B 243     -25.483 -32.484   0.576  1.00  0.00           O  
ATOM   3906  HG  SER B 243     -26.046 -33.112   1.034  1.00  0.00           H  
ATOM   3907  C   SER B 243     -26.181 -29.402   2.677  1.00  0.00           C  
ATOM   3908  O   SER B 243     -25.057 -29.143   3.106  1.00  0.00           O  
ATOM   3909  N   ASP B 244     -27.282 -28.751   3.065  1.00  0.00           N  
ATOM   3910  H   ASP B 244     -28.172 -29.134   2.767  1.00  0.00           H  
ATOM   3911  CA  ASP B 244     -27.417 -27.816   4.192  1.00  0.00           C  
ATOM   3912  HA  ASP B 244     -28.300 -27.212   3.981  1.00  0.00           H  
ATOM   3913  CB  ASP B 244     -27.720 -28.565   5.503  1.00  0.00           C  
ATOM   3914  HB2 ASP B 244     -26.839 -29.144   5.785  1.00  0.00           H  
ATOM   3915  HB3 ASP B 244     -27.908 -27.831   6.288  1.00  0.00           H  
ATOM   3916  CG  ASP B 244     -28.920 -29.515   5.449  1.00  0.00           C  
ATOM   3917  OD1 ASP B 244     -29.192 -30.112   6.510  1.00  0.00           O  
ATOM   3918  OD2 ASP B 244     -29.533 -29.666   4.365  1.00  0.00           O  
ATOM   3919  C   ASP B 244     -26.264 -26.816   4.322  1.00  0.00           C  
ATOM   3920  O   ASP B 244     -25.705 -26.612   5.400  1.00  0.00           O  
ATOM   3921  N   THR B 245     -25.860 -26.217   3.202  1.00  0.00           N  
ATOM   3922  H   THR B 245     -26.355 -26.423   2.342  1.00  0.00           H  
ATOM   3923  CA  THR B 245     -24.642 -25.411   3.114  1.00  0.00           C  
ATOM   3924  HA  THR B 245     -24.195 -25.326   4.102  1.00  0.00           H  
ATOM   3925  CB  THR B 245     -23.601 -26.143   2.252  1.00  0.00           C  
ATOM   3926  HB  THR B 245     -24.052 -26.473   1.316  1.00  0.00           H  
ATOM   3927  CG2 THR B 245     -22.359 -25.312   1.955  1.00  0.00           C  
ATOM   3928 HG21 THR B 245     -21.926 -24.971   2.896  1.00  0.00           H  
ATOM   3929 HG22 THR B 245     -22.606 -24.453   1.333  1.00  0.00           H  
ATOM   3930 HG23 THR B 245     -21.646 -25.943   1.430  1.00  0.00           H  
ATOM   3931  OG1 THR B 245     -23.103 -27.263   2.946  1.00  0.00           O  
ATOM   3932  HG1 THR B 245     -23.828 -27.918   3.015  1.00  0.00           H  
ATOM   3933  C   THR B 245     -24.946 -23.983   2.656  1.00  0.00           C  
ATOM   3934  O   THR B 245     -25.763 -23.737   1.771  1.00  0.00           O  
ATOM   3935  N   LEU B 246     -24.267 -23.022   3.274  1.00  0.00           N  
ATOM   3936  H   LEU B 246     -23.627 -23.308   4.007  1.00  0.00           H  
ATOM   3937  CA  LEU B 246     -24.222 -21.615   2.894  1.00  0.00           C  
ATOM   3938  HA  LEU B 246     -24.989 -21.413   2.146  1.00  0.00           H  
ATOM   3939  CB  LEU B 246     -24.495 -20.741   4.134  1.00  0.00           C  
ATOM   3940  HB2 LEU B 246     -23.841 -21.086   4.938  1.00  0.00           H  
ATOM   3941  HB3 LEU B 246     -24.232 -19.705   3.917  1.00  0.00           H  
ATOM   3942  CG  LEU B 246     -25.959 -20.791   4.611  1.00  0.00           C  
ATOM   3943  HG  LEU B 246     -26.333 -21.812   4.546  1.00  0.00           H  
ATOM   3944  CD1 LEU B 246     -26.053 -20.340   6.068  1.00  0.00           C  
ATOM   3945 HD11 LEU B 246     -25.729 -19.305   6.162  1.00  0.00           H  
ATOM   3946 HD12 LEU B 246     -27.086 -20.427   6.408  1.00  0.00           H  
ATOM   3947 HD13 LEU B 246     -25.434 -20.978   6.696  1.00  0.00           H  
ATOM   3948  CD2 LEU B 246     -26.849 -19.889   3.754  1.00  0.00           C  
ATOM   3949 HD21 LEU B 246     -27.878 -19.961   4.104  1.00  0.00           H  
ATOM   3950 HD22 LEU B 246     -26.524 -18.852   3.838  1.00  0.00           H  
ATOM   3951 HD23 LEU B 246     -26.812 -20.201   2.712  1.00  0.00           H  
ATOM   3952  C   LEU B 246     -22.866 -21.275   2.266  1.00  0.00           C  
ATOM   3953  O   LEU B 246     -21.829 -21.856   2.609  1.00  0.00           O  
ATOM   3954  N   LEU B 247     -22.889 -20.277   1.387  1.00  0.00           N  
ATOM   3955  H   LEU B 247     -23.797 -19.889   1.142  1.00  0.00           H  
ATOM   3956  CA  LEU B 247     -21.723 -19.619   0.811  1.00  0.00           C  
ATOM   3957  HA  LEU B 247     -20.827 -19.951   1.338  1.00  0.00           H  
ATOM   3958  CB  LEU B 247     -21.615 -20.030  -0.668  1.00  0.00           C  
ATOM   3959  HB2 LEU B 247     -21.538 -21.116  -0.727  1.00  0.00           H  
ATOM   3960  HB3 LEU B 247     -22.538 -19.733  -1.167  1.00  0.00           H  
ATOM   3961  CG  LEU B 247     -20.432 -19.401  -1.427  1.00  0.00           C  
ATOM   3962  HG  LEU B 247     -20.479 -18.317  -1.355  1.00  0.00           H  
ATOM   3963  CD1 LEU B 247     -19.083 -19.887  -0.887  1.00  0.00           C  
ATOM   3964 HD11 LEU B 247     -18.942 -19.519   0.129  1.00  0.00           H  
ATOM   3965 HD12 LEU B 247     -19.044 -20.975  -0.899  1.00  0.00           H  
ATOM   3966 HD13 LEU B 247     -18.277 -19.483  -1.500  1.00  0.00           H  
ATOM   3967  CD2 LEU B 247     -20.533 -19.797  -2.901  1.00  0.00           C  
ATOM   3968 HD21 LEU B 247     -19.704 -19.354  -3.454  1.00  0.00           H  
ATOM   3969 HD22 LEU B 247     -20.504 -20.882  -3.010  1.00  0.00           H  
ATOM   3970 HD23 LEU B 247     -21.465 -19.416  -3.318  1.00  0.00           H  
ATOM   3971  C   LEU B 247     -21.855 -18.101   1.000  1.00  0.00           C  
ATOM   3972  O   LEU B 247     -22.819 -17.498   0.531  1.00  0.00           O  
ATOM   3973  N   LEU B 248     -20.894 -17.508   1.703  1.00  0.00           N  
ATOM   3974  H   LEU B 248     -20.151 -18.091   2.071  1.00  0.00           H  
ATOM   3975  CA  LEU B 248     -20.701 -16.063   1.842  1.00  0.00           C  
ATOM   3976  HA  LEU B 248     -21.617 -15.537   1.576  1.00  0.00           H  
ATOM   3977  CB  LEU B 248     -20.327 -15.750   3.302  1.00  0.00           C  
ATOM   3978  HB2 LEU B 248     -19.509 -16.415   3.587  1.00  0.00           H  
ATOM   3979  HB3 LEU B 248     -19.955 -14.725   3.370  1.00  0.00           H  
ATOM   3980  CG  LEU B 248     -21.507 -15.937   4.277  1.00  0.00           C  
ATOM   3981  HG  LEU B 248     -22.204 -16.687   3.903  1.00  0.00           H  
ATOM   3982  CD1 LEU B 248     -21.000 -16.395   5.643  1.00  0.00           C  
ATOM   3983 HD11 LEU B 248     -20.279 -15.678   6.036  1.00  0.00           H  
ATOM   3984 HD12 LEU B 248     -21.841 -16.485   6.330  1.00  0.00           H  
ATOM   3985 HD13 LEU B 248     -20.526 -17.372   5.543  1.00  0.00           H  
ATOM   3986  CD2 LEU B 248     -22.246 -14.613   4.467  1.00  0.00           C  
ATOM   3987 HD21 LEU B 248     -23.149 -14.772   5.057  1.00  0.00           H  
ATOM   3988 HD22 LEU B 248     -21.600 -13.890   4.964  1.00  0.00           H  
ATOM   3989 HD23 LEU B 248     -22.518 -14.219   3.489  1.00  0.00           H  
ATOM   3990  C   LEU B 248     -19.589 -15.611   0.893  1.00  0.00           C  
ATOM   3991  O   LEU B 248     -18.586 -16.316   0.778  1.00  0.00           O  
ATOM   3992  N   THR B 249     -19.736 -14.440   0.270  1.00  0.00           N  
ATOM   3993  H   THR B 249     -20.589 -13.915   0.437  1.00  0.00           H  
ATOM   3994  CA  THR B 249     -18.838 -13.963  -0.806  1.00  0.00           C  
ATOM   3995  HA  THR B 249     -17.843 -14.381  -0.659  1.00  0.00           H  
ATOM   3996  CB  THR B 249     -19.357 -14.428  -2.182  1.00  0.00           C  
ATOM   3997  HB  THR B 249     -20.284 -13.899  -2.407  1.00  0.00           H  
ATOM   3998  CG2 THR B 249     -18.361 -14.178  -3.315  1.00  0.00           C  
ATOM   3999 HG21 THR B 249     -18.194 -13.109  -3.443  1.00  0.00           H  
ATOM   4000 HG22 THR B 249     -17.411 -14.661  -3.086  1.00  0.00           H  
ATOM   4001 HG23 THR B 249     -18.752 -14.579  -4.250  1.00  0.00           H  
ATOM   4002  OG1 THR B 249     -19.633 -15.813  -2.197  1.00  0.00           O  
ATOM   4003  HG1 THR B 249     -19.924 -16.037  -3.082  1.00  0.00           H  
ATOM   4004  C   THR B 249     -18.725 -12.434  -0.792  1.00  0.00           C  
ATOM   4005  O   THR B 249     -19.728 -11.760  -0.563  1.00  0.00           O  
ATOM   4006  N   TRP B 250     -17.538 -11.867  -1.038  1.00  0.00           N  
ATOM   4007  H   TRP B 250     -16.745 -12.472  -1.244  1.00  0.00           H  
ATOM   4008  CA  TRP B 250     -17.260 -10.417  -1.008  1.00  0.00           C  
ATOM   4009  HA  TRP B 250     -18.175  -9.872  -1.247  1.00  0.00           H  
ATOM   4010  CB  TRP B 250     -16.831 -10.011   0.419  1.00  0.00           C  
ATOM   4011  HB2 TRP B 250     -16.602  -8.947   0.448  1.00  0.00           H  
ATOM   4012  HB3 TRP B 250     -17.688 -10.156   1.076  1.00  0.00           H  
ATOM   4013  CG  TRP B 250     -15.676 -10.756   1.021  1.00  0.00           C  
ATOM   4014  CD1 TRP B 250     -14.373 -10.388   0.974  1.00  0.00           C  
ATOM   4015  HD1 TRP B 250     -13.999  -9.498   0.483  1.00  0.00           H  
ATOM   4016  NE1 TRP B 250     -13.598 -11.338   1.615  1.00  0.00           N  
ATOM   4017  HE1 TRP B 250     -12.590 -11.273   1.714  1.00  0.00           H  
ATOM   4018  CE2 TRP B 250     -14.366 -12.380   2.086  1.00  0.00           C  
ATOM   4019  CZ2 TRP B 250     -14.058 -13.564   2.769  1.00  0.00           C  
ATOM   4020  HZ2 TRP B 250     -13.032 -13.817   2.984  1.00  0.00           H  
ATOM   4021  CH2 TRP B 250     -15.100 -14.426   3.142  1.00  0.00           C  
ATOM   4022  HH2 TRP B 250     -14.878 -15.354   3.644  1.00  0.00           H  
ATOM   4023  CZ3 TRP B 250     -16.431 -14.100   2.832  1.00  0.00           C  
ATOM   4024  HZ3 TRP B 250     -17.226 -14.781   3.100  1.00  0.00           H  
ATOM   4025  CE3 TRP B 250     -16.727 -12.916   2.135  1.00  0.00           C  
ATOM   4026  HE3 TRP B 250     -17.750 -12.680   1.890  1.00  0.00           H  
ATOM   4027  CD2 TRP B 250     -15.704 -12.027   1.739  1.00  0.00           C  
ATOM   4028  C   TRP B 250     -16.222 -10.014  -2.078  1.00  0.00           C  
ATOM   4029  O   TRP B 250     -15.850 -10.830  -2.917  1.00  0.00           O  
ATOM   4030  N   SER B 251     -15.782  -8.747  -2.091  1.00  0.00           N  
ATOM   4031  H   SER B 251     -16.180  -8.106  -1.413  1.00  0.00           H  
ATOM   4032  CA  SER B 251     -14.755  -8.223  -3.015  1.00  0.00           C  
ATOM   4033  HA  SER B 251     -14.469  -9.025  -3.697  1.00  0.00           H  
ATOM   4034  CB  SER B 251     -15.352  -7.105  -3.876  1.00  0.00           C  
ATOM   4035  HB2 SER B 251     -16.258  -7.471  -4.361  1.00  0.00           H  
ATOM   4036  HB3 SER B 251     -15.607  -6.257  -3.238  1.00  0.00           H  
ATOM   4037  OG  SER B 251     -14.434  -6.689  -4.871  1.00  0.00           O  
ATOM   4038  HG  SER B 251     -14.815  -5.948  -5.353  1.00  0.00           H  
ATOM   4039  C   SER B 251     -13.465  -7.755  -2.314  1.00  0.00           C  
ATOM   4040  O   SER B 251     -13.494  -7.304  -1.163  1.00  0.00           O  
ATOM   4041  N   ASN B 252     -12.337  -7.837  -3.032  1.00  0.00           N  
ATOM   4042  H   ASN B 252     -12.438  -8.104  -4.001  1.00  0.00           H  
ATOM   4043  CA  ASN B 252     -11.021  -7.350  -2.603  1.00  0.00           C  
ATOM   4044  HA  ASN B 252     -10.865  -7.682  -1.577  1.00  0.00           H  
ATOM   4045  CB  ASN B 252      -9.944  -8.016  -3.485  1.00  0.00           C  
ATOM   4046  HB2 ASN B 252     -10.127  -9.091  -3.496  1.00  0.00           H  
ATOM   4047  HB3 ASN B 252     -10.024  -7.645  -4.508  1.00  0.00           H  
ATOM   4048  CG  ASN B 252      -8.512  -7.786  -3.007  1.00  0.00           C  
ATOM   4049  OD1 ASN B 252      -8.156  -6.763  -2.438  1.00  0.00           O  
ATOM   4050  ND2 ASN B 252      -7.649  -8.759  -3.196  1.00  0.00           N  
ATOM   4051 HD21 ASN B 252      -6.697  -8.637  -2.888  1.00  0.00           H  
ATOM   4052 HD22 ASN B 252      -7.910  -9.574  -3.720  1.00  0.00           H  
ATOM   4053  C   ASN B 252     -10.959  -5.803  -2.697  1.00  0.00           C  
ATOM   4054  O   ASN B 252     -11.158  -5.259  -3.783  1.00  0.00           O  
ATOM   4055  N   PRO B 253     -10.679  -5.067  -1.604  1.00  0.00           N  
ATOM   4056  CD  PRO B 253     -10.459  -5.612  -0.272  1.00  0.00           C  
ATOM   4057  HD2 PRO B 253      -9.599  -6.279  -0.261  1.00  0.00           H  
ATOM   4058  HD3 PRO B 253     -11.351  -6.149   0.060  1.00  0.00           H  
ATOM   4059  CG  PRO B 253     -10.218  -4.421   0.643  1.00  0.00           C  
ATOM   4060  HG2 PRO B 253      -9.153  -4.193   0.688  1.00  0.00           H  
ATOM   4061  HG3 PRO B 253     -10.618  -4.618   1.637  1.00  0.00           H  
ATOM   4062  CB  PRO B 253     -10.968  -3.296  -0.065  1.00  0.00           C  
ATOM   4063  HB2 PRO B 253     -10.611  -2.313   0.226  1.00  0.00           H  
ATOM   4064  HB3 PRO B 253     -12.028  -3.386   0.160  1.00  0.00           H  
ATOM   4065  CA  PRO B 253     -10.775  -3.600  -1.553  1.00  0.00           C  
ATOM   4066  HA  PRO B 253     -11.684  -3.299  -2.073  1.00  0.00           H  
ATOM   4067  C   PRO B 253      -9.623  -2.808  -2.227  1.00  0.00           C  
ATOM   4068  O   PRO B 253      -9.433  -1.622  -1.932  1.00  0.00           O  
ATOM   4069  N   TYR B 254      -8.881  -3.433  -3.149  1.00  0.00           N  
ATOM   4070  H   TYR B 254      -9.155  -4.373  -3.411  1.00  0.00           H  
ATOM   4071  CA  TYR B 254      -7.714  -2.885  -3.853  1.00  0.00           C  
ATOM   4072  HA  TYR B 254      -7.717  -1.799  -3.760  1.00  0.00           H  
ATOM   4073  CB  TYR B 254      -6.445  -3.435  -3.193  1.00  0.00           C  
ATOM   4074  HB2 TYR B 254      -6.491  -4.525  -3.172  1.00  0.00           H  
ATOM   4075  HB3 TYR B 254      -5.592  -3.160  -3.808  1.00  0.00           H  
ATOM   4076  CG  TYR B 254      -6.202  -2.916  -1.795  1.00  0.00           C  
ATOM   4077  CD1 TYR B 254      -5.596  -1.660  -1.633  1.00  0.00           C  
ATOM   4078  HD1 TYR B 254      -5.303  -1.086  -2.498  1.00  0.00           H  
ATOM   4079  CE1 TYR B 254      -5.368  -1.150  -0.346  1.00  0.00           C  
ATOM   4080  HE1 TYR B 254      -4.900  -0.189  -0.223  1.00  0.00           H  
ATOM   4081  CZ  TYR B 254      -5.768  -1.887   0.783  1.00  0.00           C  
ATOM   4082  OH  TYR B 254      -5.575  -1.351   2.012  1.00  0.00           O  
ATOM   4083  HH  TYR B 254      -4.937  -0.613   1.942  1.00  0.00           H  
ATOM   4084  CE2 TYR B 254      -6.380  -3.149   0.626  1.00  0.00           C  
ATOM   4085  HE2 TYR B 254      -6.677  -3.715   1.494  1.00  0.00           H  
ATOM   4086  CD2 TYR B 254      -6.591  -3.665  -0.668  1.00  0.00           C  
ATOM   4087  HD2 TYR B 254      -7.063  -4.629  -0.804  1.00  0.00           H  
ATOM   4088  C   TYR B 254      -7.709  -3.262  -5.349  1.00  0.00           C  
ATOM   4089  O   TYR B 254      -8.208  -4.330  -5.696  1.00  0.00           O  
ATOM   4090  N   PRO B 255      -7.135  -2.446  -6.254  1.00  0.00           N  
ATOM   4091  CD  PRO B 255      -6.592  -1.116  -6.025  1.00  0.00           C  
ATOM   4092  HD2 PRO B 255      -5.916  -1.096  -5.170  1.00  0.00           H  
ATOM   4093  HD3 PRO B 255      -7.418  -0.424  -5.869  1.00  0.00           H  
ATOM   4094  CG  PRO B 255      -5.846  -0.743  -7.309  1.00  0.00           C  
ATOM   4095  HG2 PRO B 255      -4.809  -1.076  -7.250  1.00  0.00           H  
ATOM   4096  HG3 PRO B 255      -5.890   0.329  -7.505  1.00  0.00           H  
ATOM   4097  CB  PRO B 255      -6.575  -1.545  -8.386  1.00  0.00           C  
ATOM   4098  HB2 PRO B 255      -5.943  -1.728  -9.255  1.00  0.00           H  
ATOM   4099  HB3 PRO B 255      -7.483  -1.017  -8.680  1.00  0.00           H  
ATOM   4100  CA  PRO B 255      -6.952  -2.836  -7.655  1.00  0.00           C  
ATOM   4101  HA  PRO B 255      -7.901  -3.205  -8.040  1.00  0.00           H  
ATOM   4102  C   PRO B 255      -5.865  -3.925  -7.807  1.00  0.00           C  
ATOM   4103  O   PRO B 255      -4.977  -4.008  -6.952  1.00  0.00           O  
ATOM   4104  N   PRO B 256      -5.875  -4.740  -8.885  1.00  0.00           N  
ATOM   4105  CD  PRO B 256      -6.887  -4.780  -9.934  1.00  0.00           C  
ATOM   4106  HD2 PRO B 256      -6.645  -4.041 -10.699  1.00  0.00           H  
ATOM   4107  HD3 PRO B 256      -7.892  -4.613  -9.546  1.00  0.00           H  
ATOM   4108  CG  PRO B 256      -6.812  -6.185 -10.529  1.00  0.00           C  
ATOM   4109  HG2 PRO B 256      -7.120  -6.201 -11.575  1.00  0.00           H  
ATOM   4110  HG3 PRO B 256      -7.419  -6.872  -9.936  1.00  0.00           H  
ATOM   4111  CB  PRO B 256      -5.336  -6.534 -10.367  1.00  0.00           C  
ATOM   4112  HB2 PRO B 256      -4.764  -6.067 -11.171  1.00  0.00           H  
ATOM   4113  HB3 PRO B 256      -5.173  -7.614 -10.358  1.00  0.00           H  
ATOM   4114  CA  PRO B 256      -4.980  -5.896  -9.022  1.00  0.00           C  
ATOM   4115  HA  PRO B 256      -5.226  -6.601  -8.235  1.00  0.00           H  
ATOM   4116  C   PRO B 256      -3.477  -5.603  -8.944  1.00  0.00           C  
ATOM   4117  O   PRO B 256      -2.702  -6.465  -8.532  1.00  0.00           O  
ATOM   4118  N   ASP B 257      -3.034  -4.409  -9.326  1.00  0.00           N  
ATOM   4119  H   ASP B 257      -3.698  -3.680  -9.575  1.00  0.00           H  
ATOM   4120  CA  ASP B 257      -1.633  -3.996  -9.276  1.00  0.00           C  
ATOM   4121  HA  ASP B 257      -1.006  -4.865  -9.471  1.00  0.00           H  
ATOM   4122  CB  ASP B 257      -1.356  -3.001 -10.418  1.00  0.00           C  
ATOM   4123  HB2 ASP B 257      -0.317  -2.689 -10.379  1.00  0.00           H  
ATOM   4124  HB3 ASP B 257      -1.491  -3.528 -11.364  1.00  0.00           H  
ATOM   4125  CG  ASP B 257      -2.249  -1.757 -10.455  1.00  0.00           C  
ATOM   4126  OD1 ASP B 257      -3.216  -1.669  -9.665  1.00  0.00           O  
ATOM   4127  OD2 ASP B 257      -1.956  -0.876 -11.297  1.00  0.00           O  
ATOM   4128  C   ASP B 257      -1.202  -3.467  -7.890  1.00  0.00           C  
ATOM   4129  O   ASP B 257       0.001  -3.389  -7.626  1.00  0.00           O  
ATOM   4130  N   ASN B 258      -2.123  -3.192  -6.955  1.00  0.00           N  
ATOM   4131  H   ASN B 258      -3.103  -3.344  -7.174  1.00  0.00           H  
ATOM   4132  CA  ASN B 258      -1.766  -2.720  -5.612  1.00  0.00           C  
ATOM   4133  HA  ASN B 258      -1.195  -1.797  -5.729  1.00  0.00           H  
ATOM   4134  CB  ASN B 258      -3.034  -2.423  -4.805  1.00  0.00           C  
ATOM   4135  HB2 ASN B 258      -3.652  -1.712  -5.346  1.00  0.00           H  
ATOM   4136  HB3 ASN B 258      -3.583  -3.353  -4.670  1.00  0.00           H  
ATOM   4137  CG  ASN B 258      -2.687  -1.865  -3.437  1.00  0.00           C  
ATOM   4138  OD1 ASN B 258      -2.373  -2.587  -2.504  1.00  0.00           O  
ATOM   4139  ND2 ASN B 258      -2.634  -0.563  -3.315  1.00  0.00           N  
ATOM   4140 HD21 ASN B 258      -2.298  -0.188  -2.426  1.00  0.00           H  
ATOM   4141 HD22 ASN B 258      -2.869   0.039  -4.078  1.00  0.00           H  
ATOM   4142  C   ASN B 258      -0.887  -3.732  -4.856  1.00  0.00           C  
ATOM   4143  O   ASN B 258      -1.121  -4.940  -4.913  1.00  0.00           O  
ATOM   4144  N   TYR B 259       0.104  -3.239  -4.110  1.00  0.00           N  
ATOM   4145  H   TYR B 259       0.232  -2.240  -4.060  1.00  0.00           H  
ATOM   4146  CA  TYR B 259       1.095  -4.074  -3.432  1.00  0.00           C  
ATOM   4147  HA  TYR B 259       1.569  -4.700  -4.180  1.00  0.00           H  
ATOM   4148  CB  TYR B 259       2.175  -3.177  -2.817  1.00  0.00           C  
ATOM   4149  HB2 TYR B 259       1.699  -2.500  -2.105  1.00  0.00           H  
ATOM   4150  HB3 TYR B 259       2.862  -3.813  -2.256  1.00  0.00           H  
ATOM   4151  CG  TYR B 259       3.016  -2.357  -3.789  1.00  0.00           C  
ATOM   4152  CD1 TYR B 259       3.072  -2.663  -5.169  1.00  0.00           C  
ATOM   4153  HD1 TYR B 259       2.463  -3.441  -5.598  1.00  0.00           H  
ATOM   4154  CE1 TYR B 259       3.950  -1.967  -6.014  1.00  0.00           C  
ATOM   4155  HE1 TYR B 259       4.016  -2.225  -7.060  1.00  0.00           H  
ATOM   4156  CZ  TYR B 259       4.762  -0.940  -5.497  1.00  0.00           C  
ATOM   4157  OH  TYR B 259       5.696  -0.375  -6.297  1.00  0.00           O  
ATOM   4158  HH  TYR B 259       6.202  -1.098  -6.702  1.00  0.00           H  
ATOM   4159  CE2 TYR B 259       4.680  -0.601  -4.134  1.00  0.00           C  
ATOM   4160  HE2 TYR B 259       5.316   0.170  -3.732  1.00  0.00           H  
ATOM   4161  CD2 TYR B 259       3.814  -1.311  -3.282  1.00  0.00           C  
ATOM   4162  HD2 TYR B 259       3.797  -1.070  -2.228  1.00  0.00           H  
ATOM   4163  C   TYR B 259       0.520  -5.050  -2.397  1.00  0.00           C  
ATOM   4164  O   TYR B 259       1.101  -6.116  -2.222  1.00  0.00           O  
ATOM   4165  N   LEU B 260      -0.626  -4.755  -1.772  1.00  0.00           N  
ATOM   4166  H   LEU B 260      -1.079  -3.867  -1.973  1.00  0.00           H  
ATOM   4167  CA  LEU B 260      -1.313  -5.672  -0.851  1.00  0.00           C  
ATOM   4168  HA  LEU B 260      -0.567  -6.208  -0.262  1.00  0.00           H  
ATOM   4169  CB  LEU B 260      -2.217  -4.865   0.104  1.00  0.00           C  
ATOM   4170  HB2 LEU B 260      -2.962  -4.341  -0.496  1.00  0.00           H  
ATOM   4171  HB3 LEU B 260      -2.751  -5.565   0.750  1.00  0.00           H  
ATOM   4172  CG  LEU B 260      -1.496  -3.838   0.999  1.00  0.00           C  
ATOM   4173  HG  LEU B 260      -0.918  -3.156   0.378  1.00  0.00           H  
ATOM   4174  CD1 LEU B 260      -2.533  -3.017   1.763  1.00  0.00           C  
ATOM   4175 HD11 LEU B 260      -2.032  -2.304   2.412  1.00  0.00           H  
ATOM   4176 HD12 LEU B 260      -3.177  -3.665   2.359  1.00  0.00           H  
ATOM   4177 HD13 LEU B 260      -3.133  -2.462   1.045  1.00  0.00           H  
ATOM   4178  CD2 LEU B 260      -0.561  -4.493   2.016  1.00  0.00           C  
ATOM   4179 HD21 LEU B 260      -1.114  -5.192   2.639  1.00  0.00           H  
ATOM   4180 HD22 LEU B 260       0.239  -5.014   1.497  1.00  0.00           H  
ATOM   4181 HD23 LEU B 260      -0.112  -3.728   2.650  1.00  0.00           H  
ATOM   4182  C   LEU B 260      -2.165  -6.739  -1.564  1.00  0.00           C  
ATOM   4183  O   LEU B 260      -2.554  -7.726  -0.942  1.00  0.00           O  
ATOM   4184  N   TYR B 261      -2.492  -6.569  -2.853  1.00  0.00           N  
ATOM   4185  H   TYR B 261      -2.082  -5.779  -3.340  1.00  0.00           H  
ATOM   4186  CA  TYR B 261      -3.613  -7.264  -3.508  1.00  0.00           C  
ATOM   4187  HA  TYR B 261      -4.531  -6.980  -2.991  1.00  0.00           H  
ATOM   4188  CB  TYR B 261      -3.722  -6.782  -4.963  1.00  0.00           C  
ATOM   4189  HB2 TYR B 261      -3.866  -5.702  -4.969  1.00  0.00           H  
ATOM   4190  HB3 TYR B 261      -2.786  -6.995  -5.481  1.00  0.00           H  
ATOM   4191  CG  TYR B 261      -4.856  -7.423  -5.743  1.00  0.00           C  
ATOM   4192  CD1 TYR B 261      -4.623  -8.575  -6.522  1.00  0.00           C  
ATOM   4193  HD1 TYR B 261      -3.634  -9.001  -6.562  1.00  0.00           H  
ATOM   4194  CE1 TYR B 261      -5.681  -9.180  -7.228  1.00  0.00           C  
ATOM   4195  HE1 TYR B 261      -5.507 -10.065  -7.820  1.00  0.00           H  
ATOM   4196  CZ  TYR B 261      -6.979  -8.627  -7.155  1.00  0.00           C  
ATOM   4197  OH  TYR B 261      -8.014  -9.213  -7.810  1.00  0.00           O  
ATOM   4198  HH  TYR B 261      -7.750 -10.010  -8.269  1.00  0.00           H  
ATOM   4199  CE2 TYR B 261      -7.206  -7.463  -6.393  1.00  0.00           C  
ATOM   4200  HE2 TYR B 261      -8.197  -7.032  -6.356  1.00  0.00           H  
ATOM   4201  CD2 TYR B 261      -6.148  -6.873  -5.679  1.00  0.00           C  
ATOM   4202  HD2 TYR B 261      -6.334  -5.993  -5.082  1.00  0.00           H  
ATOM   4203  C   TYR B 261      -3.548  -8.800  -3.476  1.00  0.00           C  
ATOM   4204  O   TYR B 261      -4.584  -9.448  -3.361  1.00  0.00           O  
ATOM   4205  N   ASN B 262      -2.353  -9.394  -3.591  1.00  0.00           N  
ATOM   4206  H   ASN B 262      -1.538  -8.798  -3.587  1.00  0.00           H  
ATOM   4207  CA  ASN B 262      -2.159 -10.854  -3.606  1.00  0.00           C  
ATOM   4208  HA  ASN B 262      -3.101 -11.327  -3.890  1.00  0.00           H  
ATOM   4209  CB  ASN B 262      -1.103 -11.234  -4.663  1.00  0.00           C  
ATOM   4210  HB2 ASN B 262      -0.158 -10.753  -4.417  1.00  0.00           H  
ATOM   4211  HB3 ASN B 262      -0.945 -12.313  -4.634  1.00  0.00           H  
ATOM   4212  CG  ASN B 262      -1.497 -10.860  -6.073  1.00  0.00           C  
ATOM   4213  OD1 ASN B 262      -1.142  -9.808  -6.580  1.00  0.00           O  
ATOM   4214  ND2 ASN B 262      -2.217 -11.711  -6.768  1.00  0.00           N  
ATOM   4215 HD21 ASN B 262      -2.530 -11.416  -7.682  1.00  0.00           H  
ATOM   4216 HD22 ASN B 262      -2.539 -12.563  -6.344  1.00  0.00           H  
ATOM   4217  C   ASN B 262      -1.813 -11.448  -2.223  1.00  0.00           C  
ATOM   4218  O   ASN B 262      -1.450 -12.619  -2.139  1.00  0.00           O  
ATOM   4219  N   HIE B 263      -1.893 -10.647  -1.157  1.00  0.00           N  
ATOM   4220  H   HIE B 263      -2.165  -9.681  -1.309  1.00  0.00           H  
ATOM   4221  CA  HIE B 263      -1.404 -10.988   0.188  1.00  0.00           C  
ATOM   4222  HA  HIE B 263      -1.189 -12.057   0.230  1.00  0.00           H  
ATOM   4223  CB  HIE B 263      -0.094 -10.231   0.445  1.00  0.00           C  
ATOM   4224  HB2 HIE B 263      -0.296  -9.158   0.461  1.00  0.00           H  
ATOM   4225  HB3 HIE B 263       0.275 -10.517   1.425  1.00  0.00           H  
ATOM   4226  CG  HIE B 263       0.990 -10.501  -0.573  1.00  0.00           C  
ATOM   4227  ND1 HIE B 263       1.282  -9.719  -1.695  1.00  0.00           N  
ATOM   4228  CE1 HIE B 263       2.284 -10.340  -2.328  1.00  0.00           C  
ATOM   4229  HE1 HIE B 263       2.744  -9.979  -3.237  1.00  0.00           H  
ATOM   4230  NE2 HIE B 263       2.623 -11.470  -1.682  1.00  0.00           N  
ATOM   4231  HE2 HIE B 263       3.325 -12.136  -1.980  1.00  0.00           H  
ATOM   4232  CD2 HIE B 263       1.811 -11.591  -0.575  1.00  0.00           C  
ATOM   4233  HD2 HIE B 263       1.788 -12.399   0.144  1.00  0.00           H  
ATOM   4234  C   HIE B 263      -2.430 -10.729   1.306  1.00  0.00           C  
ATOM   4235  O   HIE B 263      -2.127 -10.930   2.479  1.00  0.00           O  
ATOM   4236  N   LEU B 264      -3.630 -10.280   0.941  1.00  0.00           N  
ATOM   4237  H   LEU B 264      -3.789 -10.121  -0.041  1.00  0.00           H  
ATOM   4238  CA  LEU B 264      -4.742  -9.997   1.833  1.00  0.00           C  
ATOM   4239  HA  LEU B 264      -4.338  -9.539   2.735  1.00  0.00           H  
ATOM   4240  CB  LEU B 264      -5.642  -8.983   1.100  1.00  0.00           C  
ATOM   4241  HB2 LEU B 264      -5.025  -8.321   0.485  1.00  0.00           H  
ATOM   4242  HB3 LEU B 264      -6.301  -9.534   0.425  1.00  0.00           H  
ATOM   4243  CG  LEU B 264      -6.490  -8.102   2.025  1.00  0.00           C  
ATOM   4244  HG  LEU B 264      -7.006  -8.730   2.751  1.00  0.00           H  
ATOM   4245  CD1 LEU B 264      -5.636  -7.052   2.750  1.00  0.00           C  
ATOM   4246 HD11 LEU B 264      -4.925  -7.542   3.409  1.00  0.00           H  
ATOM   4247 HD12 LEU B 264      -5.086  -6.450   2.025  1.00  0.00           H  
ATOM   4248 HD13 LEU B 264      -6.267  -6.395   3.346  1.00  0.00           H  
ATOM   4249  CD2 LEU B 264      -7.517  -7.345   1.183  1.00  0.00           C  
ATOM   4250 HD21 LEU B 264      -7.012  -6.731   0.436  1.00  0.00           H  
ATOM   4251 HD22 LEU B 264      -8.130  -6.711   1.820  1.00  0.00           H  
ATOM   4252 HD23 LEU B 264      -8.161  -8.057   0.671  1.00  0.00           H  
ATOM   4253  C   LEU B 264      -5.502 -11.281   2.230  1.00  0.00           C  
ATOM   4254  O   LEU B 264      -5.907 -12.056   1.368  1.00  0.00           O  
ATOM   4255  N   THR B 265      -5.739 -11.480   3.528  1.00  0.00           N  
ATOM   4256  H   THR B 265      -5.435 -10.763   4.179  1.00  0.00           H  
ATOM   4257  CA  THR B 265      -6.578 -12.568   4.069  1.00  0.00           C  
ATOM   4258  HA  THR B 265      -7.114 -13.046   3.249  1.00  0.00           H  
ATOM   4259  CB  THR B 265      -5.758 -13.669   4.760  1.00  0.00           C  
ATOM   4260  HB  THR B 265      -6.445 -14.438   5.108  1.00  0.00           H  
ATOM   4261  CG2 THR B 265      -4.739 -14.334   3.840  1.00  0.00           C  
ATOM   4262 HG21 THR B 265      -5.249 -14.728   2.958  1.00  0.00           H  
ATOM   4263 HG22 THR B 265      -3.985 -13.612   3.532  1.00  0.00           H  
ATOM   4264 HG23 THR B 265      -4.260 -15.157   4.372  1.00  0.00           H  
ATOM   4265  OG1 THR B 265      -5.065 -13.177   5.879  1.00  0.00           O  
ATOM   4266  HG1 THR B 265      -4.443 -12.522   5.549  1.00  0.00           H  
ATOM   4267  C   THR B 265      -7.634 -11.995   5.012  1.00  0.00           C  
ATOM   4268  O   THR B 265      -7.536 -10.835   5.434  1.00  0.00           O  
ATOM   4269  N   TYR B 266      -8.675 -12.775   5.316  1.00  0.00           N  
ATOM   4270  H   TYR B 266      -8.658 -13.753   5.050  1.00  0.00           H  
ATOM   4271  CA  TYR B 266      -9.908 -12.233   5.893  1.00  0.00           C  
ATOM   4272  HA  TYR B 266      -9.743 -11.185   6.130  1.00  0.00           H  
ATOM   4273  CB  TYR B 266     -11.050 -12.269   4.862  1.00  0.00           C  
ATOM   4274  HB2 TYR B 266     -11.378 -13.296   4.721  1.00  0.00           H  
ATOM   4275  HB3 TYR B 266     -11.900 -11.726   5.272  1.00  0.00           H  
ATOM   4276  CG  TYR B 266     -10.722 -11.677   3.502  1.00  0.00           C  
ATOM   4277  CD1 TYR B 266     -10.758 -10.282   3.316  1.00  0.00           C  
ATOM   4278  HD1 TYR B 266     -11.006  -9.639   4.148  1.00  0.00           H  
ATOM   4279  CE1 TYR B 266     -10.448  -9.728   2.058  1.00  0.00           C  
ATOM   4280  HE1 TYR B 266     -10.461  -8.660   1.907  1.00  0.00           H  
ATOM   4281  CZ  TYR B 266     -10.090 -10.571   0.985  1.00  0.00           C  
ATOM   4282  OH  TYR B 266      -9.792 -10.027  -0.222  1.00  0.00           O  
ATOM   4283  HH  TYR B 266      -9.431 -10.690  -0.814  1.00  0.00           H  
ATOM   4284  CE2 TYR B 266     -10.072 -11.972   1.164  1.00  0.00           C  
ATOM   4285  HE2 TYR B 266      -9.807 -12.630   0.346  1.00  0.00           H  
ATOM   4286  CD2 TYR B 266     -10.382 -12.520   2.424  1.00  0.00           C  
ATOM   4287  HD2 TYR B 266     -10.344 -13.596   2.559  1.00  0.00           H  
ATOM   4288  C   TYR B 266     -10.324 -12.901   7.205  1.00  0.00           C  
ATOM   4289  O   TYR B 266     -10.022 -14.066   7.472  1.00  0.00           O  
ATOM   4290  N   ALA B 267     -11.101 -12.161   7.997  1.00  0.00           N  
ATOM   4291  H   ALA B 267     -11.300 -11.207   7.710  1.00  0.00           H  
ATOM   4292  CA  ALA B 267     -11.875 -12.702   9.104  1.00  0.00           C  
ATOM   4293  HA  ALA B 267     -11.838 -13.793   9.069  1.00  0.00           H  
ATOM   4294  CB  ALA B 267     -11.265 -12.259  10.437  1.00  0.00           C  
ATOM   4295  HB1 ALA B 267     -11.233 -11.172  10.489  1.00  0.00           H  
ATOM   4296  HB2 ALA B 267     -11.866 -12.650  11.259  1.00  0.00           H  
ATOM   4297  HB3 ALA B 267     -10.254 -12.660  10.521  1.00  0.00           H  
ATOM   4298  C   ALA B 267     -13.339 -12.285   8.946  1.00  0.00           C  
ATOM   4299  O   ALA B 267     -13.645 -11.120   8.676  1.00  0.00           O  
ATOM   4300  N   VAL B 268     -14.237 -13.249   9.130  1.00  0.00           N  
ATOM   4301  H   VAL B 268     -13.886 -14.163   9.408  1.00  0.00           H  
ATOM   4302  CA  VAL B 268     -15.695 -13.108   9.027  1.00  0.00           C  
ATOM   4303  HA  VAL B 268     -15.931 -12.144   8.576  1.00  0.00           H  
ATOM   4304  CB  VAL B 268     -16.285 -14.206   8.110  1.00  0.00           C  
ATOM   4305  HB  VAL B 268     -16.144 -15.174   8.590  1.00  0.00           H  
ATOM   4306  CG1 VAL B 268     -17.789 -14.009   7.884  1.00  0.00           C  
ATOM   4307 HG11 VAL B 268     -18.168 -14.764   7.195  1.00  0.00           H  
ATOM   4308 HG12 VAL B 268     -18.322 -14.112   8.827  1.00  0.00           H  
ATOM   4309 HG13 VAL B 268     -17.985 -13.021   7.469  1.00  0.00           H  
ATOM   4310  CG2 VAL B 268     -15.594 -14.263   6.738  1.00  0.00           C  
ATOM   4311 HG21 VAL B 268     -15.638 -13.296   6.245  1.00  0.00           H  
ATOM   4312 HG22 VAL B 268     -14.550 -14.549   6.856  1.00  0.00           H  
ATOM   4313 HG23 VAL B 268     -16.076 -15.004   6.101  1.00  0.00           H  
ATOM   4314  C   VAL B 268     -16.300 -13.155  10.434  1.00  0.00           C  
ATOM   4315  O   VAL B 268     -15.910 -13.985  11.254  1.00  0.00           O  
ATOM   4316  N   ASN B 269     -17.244 -12.265  10.732  1.00  0.00           N  
ATOM   4317  H   ASN B 269     -17.502 -11.600  10.009  1.00  0.00           H  
ATOM   4318  CA  ASN B 269     -18.061 -12.257  11.951  1.00  0.00           C  
ATOM   4319  HA  ASN B 269     -17.726 -13.053  12.614  1.00  0.00           H  
ATOM   4320  CB  ASN B 269     -17.866 -10.901  12.659  1.00  0.00           C  
ATOM   4321  HB2 ASN B 269     -16.848 -10.862  13.033  1.00  0.00           H  
ATOM   4322  HB3 ASN B 269     -17.991 -10.103  11.928  1.00  0.00           H  
ATOM   4323  CG  ASN B 269     -18.786 -10.595  13.832  1.00  0.00           C  
ATOM   4324  OD1 ASN B 269     -19.108  -9.441  14.089  1.00  0.00           O  
ATOM   4325  ND2 ASN B 269     -19.231 -11.569  14.583  1.00  0.00           N  
ATOM   4326 HD21 ASN B 269     -19.848 -11.336  15.350  1.00  0.00           H  
ATOM   4327 HD22 ASN B 269     -18.935 -12.535  14.473  1.00  0.00           H  
ATOM   4328  C   ASN B 269     -19.524 -12.518  11.571  1.00  0.00           C  
ATOM   4329  O   ASN B 269     -20.058 -11.818  10.710  1.00  0.00           O  
ATOM   4330  N   ILE B 270     -20.161 -13.497  12.215  1.00  0.00           N  
ATOM   4331  H   ILE B 270     -19.681 -13.970  12.973  1.00  0.00           H  
ATOM   4332  CA  ILE B 270     -21.576 -13.854  12.033  1.00  0.00           C  
ATOM   4333  HA  ILE B 270     -22.040 -13.154  11.342  1.00  0.00           H  
ATOM   4334  CB  ILE B 270     -21.703 -15.275  11.432  1.00  0.00           C  
ATOM   4335  HB  ILE B 270     -21.036 -15.933  11.993  1.00  0.00           H  
ATOM   4336  CG2 ILE B 270     -23.125 -15.866  11.525  1.00  0.00           C  
ATOM   4337 HG21 ILE B 270     -23.162 -16.861  11.082  1.00  0.00           H  
ATOM   4338 HG22 ILE B 270     -23.426 -15.970  12.569  1.00  0.00           H  
ATOM   4339 HG23 ILE B 270     -23.838 -15.222  11.008  1.00  0.00           H  
ATOM   4340  CG1 ILE B 270     -21.241 -15.243   9.961  1.00  0.00           C  
ATOM   4341 HG12 ILE B 270     -21.999 -14.743   9.361  1.00  0.00           H  
ATOM   4342 HG13 ILE B 270     -20.317 -14.674   9.879  1.00  0.00           H  
ATOM   4343  CD1 ILE B 270     -20.966 -16.623   9.365  1.00  0.00           C  
ATOM   4344 HD11 ILE B 270     -20.495 -16.502   8.391  1.00  0.00           H  
ATOM   4345 HD12 ILE B 270     -20.286 -17.177  10.007  1.00  0.00           H  
ATOM   4346 HD13 ILE B 270     -21.893 -17.182   9.241  1.00  0.00           H  
ATOM   4347  C   ILE B 270     -22.291 -13.710  13.377  1.00  0.00           C  
ATOM   4348  O   ILE B 270     -21.688 -13.976  14.416  1.00  0.00           O  
ATOM   4349  N   TRP B 271     -23.555 -13.295  13.356  1.00  0.00           N  
ATOM   4350  H   TRP B 271     -23.979 -13.062  12.462  1.00  0.00           H  
ATOM   4351  CA  TRP B 271     -24.423 -13.223  14.533  1.00  0.00           C  
ATOM   4352  HA  TRP B 271     -24.163 -14.046  15.199  1.00  0.00           H  
ATOM   4353  CB  TRP B 271     -24.186 -11.906  15.289  1.00  0.00           C  
ATOM   4354  HB2 TRP B 271     -24.628 -12.009  16.281  1.00  0.00           H  
ATOM   4355  HB3 TRP B 271     -23.114 -11.779  15.432  1.00  0.00           H  
ATOM   4356  CG  TRP B 271     -24.728 -10.651  14.663  1.00  0.00           C  
ATOM   4357  CD1 TRP B 271     -25.842 -10.003  15.074  1.00  0.00           C  
ATOM   4358  HD1 TRP B 271     -26.475 -10.323  15.897  1.00  0.00           H  
ATOM   4359  NE1 TRP B 271     -26.054  -8.885  14.293  1.00  0.00           N  
ATOM   4360  HE1 TRP B 271     -26.885  -8.307  14.372  1.00  0.00           H  
ATOM   4361  CE2 TRP B 271     -25.041  -8.716  13.375  1.00  0.00           C  
ATOM   4362  CZ2 TRP B 271     -24.765  -7.716  12.430  1.00  0.00           C  
ATOM   4363  HZ2 TRP B 271     -25.406  -6.849  12.367  1.00  0.00           H  
ATOM   4364  CH2 TRP B 271     -23.674  -7.875  11.560  1.00  0.00           C  
ATOM   4365  HH2 TRP B 271     -23.466  -7.126  10.811  1.00  0.00           H  
ATOM   4366  CZ3 TRP B 271     -22.872  -9.024  11.656  1.00  0.00           C  
ATOM   4367  HZ3 TRP B 271     -22.059  -9.174  10.965  1.00  0.00           H  
ATOM   4368  CE3 TRP B 271     -23.119  -9.991  12.649  1.00  0.00           C  
ATOM   4369  HE3 TRP B 271     -22.472 -10.850  12.732  1.00  0.00           H  
ATOM   4370  CD2 TRP B 271     -24.211  -9.867  13.540  1.00  0.00           C  
ATOM   4371  C   TRP B 271     -25.900 -13.389  14.154  1.00  0.00           C  
ATOM   4372  O   TRP B 271     -26.262 -13.249  12.980  1.00  0.00           O  
ATOM   4373  N   SER B 272     -26.754 -13.710  15.129  1.00  0.00           N  
ATOM   4374  H   SER B 272     -26.386 -13.829  16.070  1.00  0.00           H  
ATOM   4375  CA  SER B 272     -28.209 -13.773  14.936  1.00  0.00           C  
ATOM   4376  HA  SER B 272     -28.404 -14.099  13.919  1.00  0.00           H  
ATOM   4377  CB  SER B 272     -28.845 -14.814  15.853  1.00  0.00           C  
ATOM   4378  HB2 SER B 272     -28.394 -15.791  15.675  1.00  0.00           H  
ATOM   4379  HB3 SER B 272     -28.671 -14.525  16.888  1.00  0.00           H  
ATOM   4380  OG  SER B 272     -30.243 -14.881  15.603  1.00  0.00           O  
ATOM   4381  HG  SER B 272     -30.364 -15.216  14.698  1.00  0.00           H  
ATOM   4382  C   SER B 272     -28.886 -12.410  15.128  1.00  0.00           C  
ATOM   4383  O   SER B 272     -28.508 -11.623  15.989  1.00  0.00           O  
ATOM   4384  N   GLU B 273     -29.936 -12.144  14.348  1.00  0.00           N  
ATOM   4385  H   GLU B 273     -30.220 -12.863  13.692  1.00  0.00           H  
ATOM   4386  CA  GLU B 273     -30.808 -10.966  14.523  1.00  0.00           C  
ATOM   4387  HA  GLU B 273     -30.251 -10.187  15.046  1.00  0.00           H  
ATOM   4388  CB  GLU B 273     -31.188 -10.407  13.142  1.00  0.00           C  
ATOM   4389  HB2 GLU B 273     -31.631 -11.210  12.552  1.00  0.00           H  
ATOM   4390  HB3 GLU B 273     -31.941  -9.626  13.249  1.00  0.00           H  
ATOM   4391  CG  GLU B 273     -29.970  -9.841  12.387  1.00  0.00           C  
ATOM   4392  HG2 GLU B 273     -29.036 -10.211  12.815  1.00  0.00           H  
ATOM   4393  HG3 GLU B 273     -30.011 -10.210  11.360  1.00  0.00           H  
ATOM   4394  CD  GLU B 273     -29.951  -8.307  12.340  1.00  0.00           C  
ATOM   4395  OE1 GLU B 273     -30.818  -7.731  11.643  1.00  0.00           O  
ATOM   4396  OE2 GLU B 273     -28.977  -7.691  12.820  1.00  0.00           O  
ATOM   4397  C   GLU B 273     -32.034 -11.261  15.417  1.00  0.00           C  
ATOM   4398  O   GLU B 273     -32.955 -10.446  15.519  1.00  0.00           O  
ATOM   4399  N   ASN B 274     -32.059 -12.440  16.050  1.00  0.00           N  
ATOM   4400  H   ASN B 274     -31.272 -13.060  15.893  1.00  0.00           H  
ATOM   4401  CA  ASN B 274     -33.108 -12.904  16.961  1.00  0.00           C  
ATOM   4402  HA  ASN B 274     -33.717 -12.056  17.271  1.00  0.00           H  
ATOM   4403  CB  ASN B 274     -33.996 -13.919  16.213  1.00  0.00           C  
ATOM   4404  HB2 ASN B 274     -33.374 -14.756  15.901  1.00  0.00           H  
ATOM   4405  HB3 ASN B 274     -34.743 -14.297  16.911  1.00  0.00           H  
ATOM   4406  CG  ASN B 274     -34.746 -13.394  14.995  1.00  0.00           C  
ATOM   4407  OD1 ASN B 274     -34.855 -14.058  13.976  1.00  0.00           O  
ATOM   4408  ND2 ASN B 274     -35.291 -12.201  15.031  1.00  0.00           N  
ATOM   4409 HD21 ASN B 274     -35.813 -11.912  14.227  1.00  0.00           H  
ATOM   4410 HD22 ASN B 274     -35.046 -11.561  15.773  1.00  0.00           H  
ATOM   4411  C   ASN B 274     -32.551 -13.517  18.264  1.00  0.00           C  
ATOM   4412  O   ASN B 274     -33.219 -13.426  19.290  1.00  0.00           O  
ATOM   4413  N   ASP B 275     -31.362 -14.129  18.240  1.00  0.00           N  
ATOM   4414  H   ASP B 275     -30.880 -14.233  17.355  1.00  0.00           H  
ATOM   4415  CA  ASP B 275     -30.677 -14.679  19.418  1.00  0.00           C  
ATOM   4416  HA  ASP B 275     -31.394 -14.796  20.228  1.00  0.00           H  
ATOM   4417  CB  ASP B 275     -30.200 -16.103  19.093  1.00  0.00           C  
ATOM   4418  HB2 ASP B 275     -31.064 -16.697  18.783  1.00  0.00           H  
ATOM   4419  HB3 ASP B 275     -29.503 -16.081  18.256  1.00  0.00           H  
ATOM   4420  CG  ASP B 275     -29.522 -16.805  20.272  1.00  0.00           C  
ATOM   4421  OD1 ASP B 275     -29.232 -16.151  21.304  1.00  0.00           O  
ATOM   4422  OD2 ASP B 275     -29.333 -18.030  20.162  1.00  0.00           O  
ATOM   4423  C   ASP B 275     -29.518 -13.767  19.899  1.00  0.00           C  
ATOM   4424  O   ASP B 275     -28.464 -13.745  19.260  1.00  0.00           O  
ATOM   4425  N   PRO B 276     -29.658 -13.044  21.033  1.00  0.00           N  
ATOM   4426  CD  PRO B 276     -30.826 -13.031  21.899  1.00  0.00           C  
ATOM   4427  HD2 PRO B 276     -30.833 -13.935  22.510  1.00  0.00           H  
ATOM   4428  HD3 PRO B 276     -31.745 -12.965  21.318  1.00  0.00           H  
ATOM   4429  CG  PRO B 276     -30.712 -11.798  22.790  1.00  0.00           C  
ATOM   4430  HG2 PRO B 276     -30.939 -12.056  23.825  1.00  0.00           H  
ATOM   4431  HG3 PRO B 276     -31.398 -11.027  22.437  1.00  0.00           H  
ATOM   4432  CB  PRO B 276     -29.269 -11.310  22.654  1.00  0.00           C  
ATOM   4433  HB2 PRO B 276     -28.743 -11.458  23.599  1.00  0.00           H  
ATOM   4434  HB3 PRO B 276     -29.257 -10.249  22.396  1.00  0.00           H  
ATOM   4435  CA  PRO B 276     -28.624 -12.131  21.528  1.00  0.00           C  
ATOM   4436  HA  PRO B 276     -28.346 -11.458  20.717  1.00  0.00           H  
ATOM   4437  C   PRO B 276     -27.328 -12.804  22.019  1.00  0.00           C  
ATOM   4438  O   PRO B 276     -26.380 -12.091  22.346  1.00  0.00           O  
ATOM   4439  N   ALA B 277     -27.276 -14.139  22.119  1.00  0.00           N  
ATOM   4440  H   ALA B 277     -28.085 -14.686  21.833  1.00  0.00           H  
ATOM   4441  CA  ALA B 277     -26.088 -14.879  22.547  1.00  0.00           C  
ATOM   4442  HA  ALA B 277     -25.381 -14.188  23.008  1.00  0.00           H  
ATOM   4443  CB  ALA B 277     -26.518 -15.882  23.624  1.00  0.00           C  
ATOM   4444  HB1 ALA B 277     -25.641 -16.406  24.005  1.00  0.00           H  
ATOM   4445  HB2 ALA B 277     -27.001 -15.353  24.446  1.00  0.00           H  
ATOM   4446  HB3 ALA B 277     -27.214 -16.604  23.197  1.00  0.00           H  
ATOM   4447  C   ALA B 277     -25.331 -15.569  21.395  1.00  0.00           C  
ATOM   4448  O   ALA B 277     -24.167 -15.931  21.574  1.00  0.00           O  
ATOM   4449  N   ASP B 278     -25.946 -15.774  20.221  1.00  0.00           N  
ATOM   4450  H   ASP B 278     -26.885 -15.418  20.090  1.00  0.00           H  
ATOM   4451  CA  ASP B 278     -25.262 -16.416  19.091  1.00  0.00           C  
ATOM   4452  HA  ASP B 278     -24.541 -17.119  19.508  1.00  0.00           H  
ATOM   4453  CB  ASP B 278     -26.218 -17.286  18.256  1.00  0.00           C  
ATOM   4454  HB2 ASP B 278     -26.837 -17.877  18.932  1.00  0.00           H  
ATOM   4455  HB3 ASP B 278     -26.871 -16.654  17.652  1.00  0.00           H  
ATOM   4456  CG  ASP B 278     -25.445 -18.252  17.345  1.00  0.00           C  
ATOM   4457  OD1 ASP B 278     -26.005 -19.289  16.915  1.00  0.00           O  
ATOM   4458  OD2 ASP B 278     -24.257 -18.014  17.052  1.00  0.00           O  
ATOM   4459  C   ASP B 278     -24.449 -15.399  18.268  1.00  0.00           C  
ATOM   4460  O   ASP B 278     -24.964 -14.722  17.373  1.00  0.00           O  
ATOM   4461  N   PHE B 279     -23.154 -15.320  18.588  1.00  0.00           N  
ATOM   4462  H   PHE B 279     -22.842 -15.900  19.357  1.00  0.00           H  
ATOM   4463  CA  PHE B 279     -22.145 -14.465  17.963  1.00  0.00           C  
ATOM   4464  HA  PHE B 279     -22.523 -14.115  17.002  1.00  0.00           H  
ATOM   4465  CB  PHE B 279     -21.903 -13.244  18.864  1.00  0.00           C  
ATOM   4466  HB2 PHE B 279     -22.863 -12.762  19.057  1.00  0.00           H  
ATOM   4467  HB3 PHE B 279     -21.521 -13.590  19.827  1.00  0.00           H  
ATOM   4468  CG  PHE B 279     -20.942 -12.208  18.308  1.00  0.00           C  
ATOM   4469  CD1 PHE B 279     -19.551 -12.369  18.458  1.00  0.00           C  
ATOM   4470  HD1 PHE B 279     -19.163 -13.247  18.958  1.00  0.00           H  
ATOM   4471  CE1 PHE B 279     -18.670 -11.382  17.981  1.00  0.00           C  
ATOM   4472  HE1 PHE B 279     -17.605 -11.509  18.111  1.00  0.00           H  
ATOM   4473  CZ  PHE B 279     -19.176 -10.225  17.361  1.00  0.00           C  
ATOM   4474  HZ  PHE B 279     -18.499  -9.463  17.004  1.00  0.00           H  
ATOM   4475  CE2 PHE B 279     -20.565 -10.068  17.200  1.00  0.00           C  
ATOM   4476  HE2 PHE B 279     -20.969  -9.184  16.729  1.00  0.00           H  
ATOM   4477  CD2 PHE B 279     -21.444 -11.056  17.675  1.00  0.00           C  
ATOM   4478  HD2 PHE B 279     -22.513 -10.921  17.577  1.00  0.00           H  
ATOM   4479  C   PHE B 279     -20.852 -15.265  17.720  1.00  0.00           C  
ATOM   4480  O   PHE B 279     -20.384 -15.995  18.595  1.00  0.00           O  
ATOM   4481  N   ARG B 280     -20.276 -15.154  16.515  1.00  0.00           N  
ATOM   4482  H   ARG B 280     -20.727 -14.532  15.850  1.00  0.00           H  
ATOM   4483  CA  ARG B 280     -19.234 -16.063  16.001  1.00  0.00           C  
ATOM   4484  HA  ARG B 280     -18.734 -16.526  16.854  1.00  0.00           H  
ATOM   4485  CB  ARG B 280     -19.881 -17.176  15.155  1.00  0.00           C  
ATOM   4486  HB2 ARG B 280     -20.274 -16.739  14.235  1.00  0.00           H  
ATOM   4487  HB3 ARG B 280     -19.111 -17.903  14.891  1.00  0.00           H  
ATOM   4488  CG  ARG B 280     -21.028 -17.909  15.866  1.00  0.00           C  
ATOM   4489  HG2 ARG B 280     -20.701 -18.244  16.853  1.00  0.00           H  
ATOM   4490  HG3 ARG B 280     -21.875 -17.232  15.982  1.00  0.00           H  
ATOM   4491  CD  ARG B 280     -21.477 -19.117  15.047  1.00  0.00           C  
ATOM   4492  HD2 ARG B 280     -21.688 -18.802  14.023  1.00  0.00           H  
ATOM   4493  HD3 ARG B 280     -20.669 -19.849  15.039  1.00  0.00           H  
ATOM   4494  NE  ARG B 280     -22.690 -19.702  15.628  1.00  0.00           N  
ATOM   4495  HE  ARG B 280     -23.272 -19.079  16.196  1.00  0.00           H  
ATOM   4496  CZ  ARG B 280     -23.155 -20.917  15.461  1.00  0.00           C  
ATOM   4497  NH1 ARG B 280     -22.503 -21.798  14.763  1.00  0.00           N  
ATOM   4498 HH11 ARG B 280     -21.681 -21.509  14.276  1.00  0.00           H  
ATOM   4499 HH12 ARG B 280     -22.947 -22.691  14.602  1.00  0.00           H  
ATOM   4500  NH2 ARG B 280     -24.293 -21.278  15.972  1.00  0.00           N  
ATOM   4501 HH21 ARG B 280     -24.873 -20.562  16.433  1.00  0.00           H  
ATOM   4502 HH22 ARG B 280     -24.662 -22.192  15.754  1.00  0.00           H  
ATOM   4503  C   ARG B 280     -18.166 -15.347  15.176  1.00  0.00           C  
ATOM   4504  O   ARG B 280     -18.429 -14.309  14.564  1.00  0.00           O  
ATOM   4505  N   ILE B 281     -16.977 -15.944  15.099  1.00  0.00           N  
ATOM   4506  H   ILE B 281     -16.866 -16.836  15.560  1.00  0.00           H  
ATOM   4507  CA  ILE B 281     -15.836 -15.488  14.286  1.00  0.00           C  
ATOM   4508  HA  ILE B 281     -16.182 -14.747  13.569  1.00  0.00           H  
ATOM   4509  CB  ILE B 281     -14.752 -14.832  15.184  1.00  0.00           C  
ATOM   4510  HB  ILE B 281     -14.530 -15.549  15.975  1.00  0.00           H  
ATOM   4511  CG2 ILE B 281     -13.427 -14.586  14.430  1.00  0.00           C  
ATOM   4512 HG21 ILE B 281     -12.727 -14.057  15.077  1.00  0.00           H  
ATOM   4513 HG22 ILE B 281     -12.968 -15.536  14.153  1.00  0.00           H  
ATOM   4514 HG23 ILE B 281     -13.604 -14.000  13.526  1.00  0.00           H  
ATOM   4515  CG1 ILE B 281     -15.230 -13.533  15.889  1.00  0.00           C  
ATOM   4516 HG12 ILE B 281     -16.272 -13.635  16.189  1.00  0.00           H  
ATOM   4517 HG13 ILE B 281     -14.653 -13.415  16.807  1.00  0.00           H  
ATOM   4518  CD1 ILE B 281     -15.089 -12.233  15.084  1.00  0.00           C  
ATOM   4519 HD11 ILE B 281     -15.634 -11.435  15.587  1.00  0.00           H  
ATOM   4520 HD12 ILE B 281     -14.038 -11.943  15.025  1.00  0.00           H  
ATOM   4521 HD13 ILE B 281     -15.486 -12.368  14.080  1.00  0.00           H  
ATOM   4522  C   ILE B 281     -15.283 -16.687  13.498  1.00  0.00           C  
ATOM   4523  O   ILE B 281     -15.162 -17.780  14.045  1.00  0.00           O  
ATOM   4524  N   TYR B 282     -14.909 -16.469  12.238  1.00  0.00           N  
ATOM   4525  H   TYR B 282     -15.055 -15.541  11.851  1.00  0.00           H  
ATOM   4526  CA  TYR B 282     -14.279 -17.458  11.357  1.00  0.00           C  
ATOM   4527  HA  TYR B 282     -13.917 -18.293  11.956  1.00  0.00           H  
ATOM   4528  CB  TYR B 282     -15.319 -17.993  10.357  1.00  0.00           C  
ATOM   4529  HB2 TYR B 282     -15.660 -17.162   9.740  1.00  0.00           H  
ATOM   4530  HB3 TYR B 282     -14.820 -18.702   9.693  1.00  0.00           H  
ATOM   4531  CG  TYR B 282     -16.543 -18.674  10.962  1.00  0.00           C  
ATOM   4532  CD1 TYR B 282     -16.561 -20.074  11.125  1.00  0.00           C  
ATOM   4533  HD1 TYR B 282     -15.698 -20.658  10.836  1.00  0.00           H  
ATOM   4534  CE1 TYR B 282     -17.696 -20.717  11.659  1.00  0.00           C  
ATOM   4535  HE1 TYR B 282     -17.697 -21.790  11.776  1.00  0.00           H  
ATOM   4536  CZ  TYR B 282     -18.823 -19.960  12.046  1.00  0.00           C  
ATOM   4537  OH  TYR B 282     -19.928 -20.583  12.544  1.00  0.00           O  
ATOM   4538  HH  TYR B 282     -19.909 -21.518  12.329  1.00  0.00           H  
ATOM   4539  CE2 TYR B 282     -18.807 -18.558  11.887  1.00  0.00           C  
ATOM   4540  HE2 TYR B 282     -19.676 -17.988  12.172  1.00  0.00           H  
ATOM   4541  CD2 TYR B 282     -17.675 -17.919  11.337  1.00  0.00           C  
ATOM   4542  HD2 TYR B 282     -17.672 -16.847  11.198  1.00  0.00           H  
ATOM   4543  C   TYR B 282     -13.078 -16.821  10.631  1.00  0.00           C  
ATOM   4544  O   TYR B 282     -13.156 -15.664  10.216  1.00  0.00           O  
ATOM   4545  N   GLN B 283     -11.967 -17.547  10.462  1.00  0.00           N  
ATOM   4546  H   GLN B 283     -11.964 -18.514  10.752  1.00  0.00           H  
ATOM   4547  CA  GLN B 283     -10.814 -17.076   9.674  1.00  0.00           C  
ATOM   4548  HA  GLN B 283     -10.868 -15.990   9.567  1.00  0.00           H  
ATOM   4549  CB  GLN B 283      -9.483 -17.388  10.380  1.00  0.00           C  
ATOM   4550  HB2 GLN B 283      -9.382 -18.463  10.532  1.00  0.00           H  
ATOM   4551  HB3 GLN B 283      -8.675 -17.064   9.720  1.00  0.00           H  
ATOM   4552  CG  GLN B 283      -9.340 -16.656  11.726  1.00  0.00           C  
ATOM   4553  HG2 GLN B 283      -9.605 -17.334  12.537  1.00  0.00           H  
ATOM   4554  HG3 GLN B 283     -10.024 -15.806  11.758  1.00  0.00           H  
ATOM   4555  CD  GLN B 283      -7.930 -16.118  11.947  1.00  0.00           C  
ATOM   4556  OE1 GLN B 283      -7.670 -14.935  11.802  1.00  0.00           O  
ATOM   4557  NE2 GLN B 283      -6.969 -16.942  12.300  1.00  0.00           N  
ATOM   4558 HE21 GLN B 283      -6.062 -16.525  12.434  1.00  0.00           H  
ATOM   4559 HE22 GLN B 283      -7.139 -17.920  12.443  1.00  0.00           H  
ATOM   4560  C   GLN B 283     -10.826 -17.655   8.256  1.00  0.00           C  
ATOM   4561  O   GLN B 283     -11.299 -18.771   8.041  1.00  0.00           O  
ATOM   4562  N   VAL B 284     -10.283 -16.899   7.301  1.00  0.00           N  
ATOM   4563  H   VAL B 284      -9.941 -15.976   7.553  1.00  0.00           H  
ATOM   4564  CA  VAL B 284     -10.211 -17.251   5.879  1.00  0.00           C  
ATOM   4565  HA  VAL B 284     -10.597 -18.260   5.731  1.00  0.00           H  
ATOM   4566  CB  VAL B 284     -11.075 -16.297   5.032  1.00  0.00           C  
ATOM   4567  HB  VAL B 284     -10.651 -15.299   5.095  1.00  0.00           H  
ATOM   4568  CG1 VAL B 284     -11.106 -16.717   3.558  1.00  0.00           C  
ATOM   4569 HG11 VAL B 284     -11.742 -16.039   2.987  1.00  0.00           H  
ATOM   4570 HG12 VAL B 284     -11.505 -17.726   3.455  1.00  0.00           H  
ATOM   4571 HG13 VAL B 284     -10.105 -16.675   3.126  1.00  0.00           H  
ATOM   4572  CG2 VAL B 284     -12.524 -16.235   5.537  1.00  0.00           C  
ATOM   4573 HG21 VAL B 284     -13.087 -15.547   4.911  1.00  0.00           H  
ATOM   4574 HG22 VAL B 284     -12.979 -17.224   5.490  1.00  0.00           H  
ATOM   4575 HG23 VAL B 284     -12.556 -15.864   6.560  1.00  0.00           H  
ATOM   4576  C   VAL B 284      -8.741 -17.233   5.462  1.00  0.00           C  
ATOM   4577  O   VAL B 284      -8.182 -16.197   5.109  1.00  0.00           O  
ATOM   4578  N   THR B 285      -8.102 -18.396   5.575  1.00  0.00           N  
ATOM   4579  H   THR B 285      -8.609 -19.190   5.943  1.00  0.00           H  
ATOM   4580  CA  THR B 285      -6.684 -18.618   5.238  1.00  0.00           C  
ATOM   4581  HA  THR B 285      -6.109 -17.724   5.486  1.00  0.00           H  
ATOM   4582  CB  THR B 285      -6.140 -19.795   6.061  1.00  0.00           C  
ATOM   4583  HB  THR B 285      -5.119 -20.020   5.750  1.00  0.00           H  
ATOM   4584  CG2 THR B 285      -6.130 -19.510   7.562  1.00  0.00           C  
ATOM   4585 HG21 THR B 285      -5.692 -20.360   8.085  1.00  0.00           H  
ATOM   4586 HG22 THR B 285      -5.529 -18.623   7.762  1.00  0.00           H  
ATOM   4587 HG23 THR B 285      -7.146 -19.354   7.927  1.00  0.00           H  
ATOM   4588  OG1 THR B 285      -6.951 -20.933   5.857  1.00  0.00           O  
ATOM   4589  HG1 THR B 285      -6.574 -21.427   5.123  1.00  0.00           H  
ATOM   4590  C   THR B 285      -6.445 -18.904   3.751  1.00  0.00           C  
ATOM   4591  O   THR B 285      -5.295 -19.032   3.338  1.00  0.00           O  
ATOM   4592  N   TYR B 286      -7.507 -19.075   2.958  1.00  0.00           N  
ATOM   4593  H   TYR B 286      -8.416 -18.899   3.351  1.00  0.00           H  
ATOM   4594  CA  TYR B 286      -7.422 -19.245   1.506  1.00  0.00           C  
ATOM   4595  HA  TYR B 286      -6.454 -19.691   1.275  1.00  0.00           H  
ATOM   4596  CB  TYR B 286      -8.504 -20.236   1.042  1.00  0.00           C  
ATOM   4597  HB2 TYR B 286      -8.497 -21.101   1.707  1.00  0.00           H  
ATOM   4598  HB3 TYR B 286      -9.481 -19.759   1.132  1.00  0.00           H  
ATOM   4599  CG  TYR B 286      -8.313 -20.751  -0.375  1.00  0.00           C  
ATOM   4600  CD1 TYR B 286      -9.308 -20.535  -1.346  1.00  0.00           C  
ATOM   4601  HD1 TYR B 286     -10.227 -20.034  -1.078  1.00  0.00           H  
ATOM   4602  CE1 TYR B 286      -9.124 -20.999  -2.662  1.00  0.00           C  
ATOM   4603  HE1 TYR B 286      -9.891 -20.849  -3.407  1.00  0.00           H  
ATOM   4604  CZ  TYR B 286      -7.947 -21.687  -3.013  1.00  0.00           C  
ATOM   4605  OH  TYR B 286      -7.784 -22.133  -4.284  1.00  0.00           O  
ATOM   4606  HH  TYR B 286      -8.284 -21.594  -4.903  1.00  0.00           H  
ATOM   4607  CE2 TYR B 286      -6.948 -21.906  -2.042  1.00  0.00           C  
ATOM   4608  HE2 TYR B 286      -6.048 -22.435  -2.323  1.00  0.00           H  
ATOM   4609  CD2 TYR B 286      -7.138 -21.448  -0.723  1.00  0.00           C  
ATOM   4610  HD2 TYR B 286      -6.385 -21.656   0.025  1.00  0.00           H  
ATOM   4611  C   TYR B 286      -7.467 -17.893   0.766  1.00  0.00           C  
ATOM   4612  O   TYR B 286      -7.797 -16.862   1.346  1.00  0.00           O  
ATOM   4613  N   LEU B 287      -7.098 -17.910  -0.517  1.00  0.00           N  
ATOM   4614  H   LEU B 287      -6.850 -18.797  -0.927  1.00  0.00           H  
ATOM   4615  CA  LEU B 287      -6.965 -16.706  -1.351  1.00  0.00           C  
ATOM   4616  HA  LEU B 287      -6.468 -15.930  -0.768  1.00  0.00           H  
ATOM   4617  CB  LEU B 287      -6.097 -17.052  -2.578  1.00  0.00           C  
ATOM   4618  HB2 LEU B 287      -6.609 -17.830  -3.146  1.00  0.00           H  
ATOM   4619  HB3 LEU B 287      -6.032 -16.169  -3.217  1.00  0.00           H  
ATOM   4620  CG  LEU B 287      -4.667 -17.534  -2.259  1.00  0.00           C  
ATOM   4621  HG  LEU B 287      -4.709 -18.399  -1.596  1.00  0.00           H  
ATOM   4622  CD1 LEU B 287      -3.966 -17.969  -3.549  1.00  0.00           C  
ATOM   4623 HD11 LEU B 287      -3.909 -17.131  -4.244  1.00  0.00           H  
ATOM   4624 HD12 LEU B 287      -2.962 -18.327  -3.324  1.00  0.00           H  
ATOM   4625 HD13 LEU B 287      -4.528 -18.780  -4.012  1.00  0.00           H  
ATOM   4626  CD2 LEU B 287      -3.818 -16.447  -1.599  1.00  0.00           C  
ATOM   4627 HD21 LEU B 287      -3.789 -15.557  -2.228  1.00  0.00           H  
ATOM   4628 HD22 LEU B 287      -2.805 -16.814  -1.439  1.00  0.00           H  
ATOM   4629 HD23 LEU B 287      -4.241 -16.186  -0.630  1.00  0.00           H  
ATOM   4630  C   LEU B 287      -8.310 -16.103  -1.800  1.00  0.00           C  
ATOM   4631  O   LEU B 287      -8.377 -14.915  -2.111  1.00  0.00           O  
ATOM   4632  N   GLU B 288      -9.374 -16.907  -1.858  1.00  0.00           N  
ATOM   4633  H   GLU B 288      -9.274 -17.858  -1.546  1.00  0.00           H  
ATOM   4634  CA  GLU B 288     -10.699 -16.446  -2.292  1.00  0.00           C  
ATOM   4635  HA  GLU B 288     -10.572 -15.925  -3.241  1.00  0.00           H  
ATOM   4636  CB  GLU B 288     -11.633 -17.643  -2.524  1.00  0.00           C  
ATOM   4637  HB2 GLU B 288     -11.572 -18.314  -1.667  1.00  0.00           H  
ATOM   4638  HB3 GLU B 288     -12.667 -17.298  -2.586  1.00  0.00           H  
ATOM   4639  CG  GLU B 288     -11.281 -18.419  -3.802  1.00  0.00           C  
ATOM   4640  HG2 GLU B 288     -10.224 -18.680  -3.768  1.00  0.00           H  
ATOM   4641  HG3 GLU B 288     -11.858 -19.346  -3.814  1.00  0.00           H  
ATOM   4642  CD  GLU B 288     -11.557 -17.634  -5.091  1.00  0.00           C  
ATOM   4643  OE1 GLU B 288     -10.846 -17.913  -6.080  1.00  0.00           O  
ATOM   4644  OE2 GLU B 288     -12.465 -16.773  -5.069  1.00  0.00           O  
ATOM   4645  C   GLU B 288     -11.360 -15.492  -1.277  1.00  0.00           C  
ATOM   4646  O   GLU B 288     -11.355 -15.777  -0.075  1.00  0.00           O  
ATOM   4647  N   PRO B 289     -12.027 -14.413  -1.730  1.00  0.00           N  
ATOM   4648  CD  PRO B 289     -12.028 -13.906  -3.098  1.00  0.00           C  
ATOM   4649  HD2 PRO B 289     -12.374 -14.664  -3.799  1.00  0.00           H  
ATOM   4650  HD3 PRO B 289     -11.022 -13.579  -3.363  1.00  0.00           H  
ATOM   4651  CG  PRO B 289     -12.986 -12.714  -3.122  1.00  0.00           C  
ATOM   4652  HG2 PRO B 289     -13.982 -13.049  -3.416  1.00  0.00           H  
ATOM   4653  HG3 PRO B 289     -12.635 -11.927  -3.789  1.00  0.00           H  
ATOM   4654  CB  PRO B 289     -13.002 -12.260  -1.665  1.00  0.00           C  
ATOM   4655  HB2 PRO B 289     -13.898 -11.694  -1.421  1.00  0.00           H  
ATOM   4656  HB3 PRO B 289     -12.115 -11.659  -1.461  1.00  0.00           H  
ATOM   4657  CA  PRO B 289     -12.905 -13.587  -0.904  1.00  0.00           C  
ATOM   4658  HA  PRO B 289     -12.443 -13.410   0.067  1.00  0.00           H  
ATOM   4659  C   PRO B 289     -14.263 -14.284  -0.671  1.00  0.00           C  
ATOM   4660  O   PRO B 289     -15.326 -13.754  -1.000  1.00  0.00           O  
ATOM   4661  N   SER B 290     -14.234 -15.505  -0.128  1.00  0.00           N  
ATOM   4662  H   SER B 290     -13.329 -15.876   0.151  1.00  0.00           H  
ATOM   4663  CA  SER B 290     -15.434 -16.277   0.227  1.00  0.00           C  
ATOM   4664  HA  SER B 290     -16.198 -15.566   0.539  1.00  0.00           H  
ATOM   4665  CB  SER B 290     -15.996 -17.024  -0.994  1.00  0.00           C  
ATOM   4666  HB2 SER B 290     -16.977 -17.424  -0.746  1.00  0.00           H  
ATOM   4667  HB3 SER B 290     -16.128 -16.329  -1.824  1.00  0.00           H  
ATOM   4668  OG  SER B 290     -15.182 -18.103  -1.406  1.00  0.00           O  
ATOM   4669  HG  SER B 290     -14.466 -17.735  -1.937  1.00  0.00           H  
ATOM   4670  C   SER B 290     -15.219 -17.230   1.412  1.00  0.00           C  
ATOM   4671  O   SER B 290     -14.098 -17.550   1.812  1.00  0.00           O  
ATOM   4672  N   LEU B 291     -16.332 -17.681   2.000  1.00  0.00           N  
ATOM   4673  H   LEU B 291     -17.216 -17.344   1.625  1.00  0.00           H  
ATOM   4674  CA  LEU B 291     -16.381 -18.630   3.113  1.00  0.00           C  
ATOM   4675  HA  LEU B 291     -15.487 -19.255   3.070  1.00  0.00           H  
ATOM   4676  CB  LEU B 291     -16.368 -17.858   4.448  1.00  0.00           C  
ATOM   4677  HB2 LEU B 291     -15.411 -17.345   4.543  1.00  0.00           H  
ATOM   4678  HB3 LEU B 291     -17.158 -17.106   4.412  1.00  0.00           H  
ATOM   4679  CG  LEU B 291     -16.591 -18.727   5.700  1.00  0.00           C  
ATOM   4680  HG  LEU B 291     -17.533 -19.262   5.606  1.00  0.00           H  
ATOM   4681  CD1 LEU B 291     -15.466 -19.740   5.921  1.00  0.00           C  
ATOM   4682 HD11 LEU B 291     -15.429 -20.449   5.098  1.00  0.00           H  
ATOM   4683 HD12 LEU B 291     -14.505 -19.229   6.004  1.00  0.00           H  
ATOM   4684 HD13 LEU B 291     -15.656 -20.301   6.835  1.00  0.00           H  
ATOM   4685  CD2 LEU B 291     -16.676 -17.837   6.936  1.00  0.00           C  
ATOM   4686 HD21 LEU B 291     -15.736 -17.302   7.072  1.00  0.00           H  
ATOM   4687 HD22 LEU B 291     -17.491 -17.126   6.823  1.00  0.00           H  
ATOM   4688 HD23 LEU B 291     -16.867 -18.450   7.816  1.00  0.00           H  
ATOM   4689  C   LEU B 291     -17.610 -19.539   2.983  1.00  0.00           C  
ATOM   4690  O   LEU B 291     -18.743 -19.064   2.909  1.00  0.00           O  
ATOM   4691  N   ARG B 292     -17.392 -20.857   2.987  1.00  0.00           N  
ATOM   4692  H   ARG B 292     -16.443 -21.168   3.131  1.00  0.00           H  
ATOM   4693  CA  ARG B 292     -18.460 -21.867   3.012  1.00  0.00           C  
ATOM   4694  HA  ARG B 292     -19.372 -21.421   2.610  1.00  0.00           H  
ATOM   4695  CB  ARG B 292     -18.044 -23.043   2.106  1.00  0.00           C  
ATOM   4696  HB2 ARG B 292     -17.456 -22.660   1.270  1.00  0.00           H  
ATOM   4697  HB3 ARG B 292     -17.424 -23.740   2.673  1.00  0.00           H  
ATOM   4698  CG  ARG B 292     -19.264 -23.773   1.534  1.00  0.00           C  
ATOM   4699  HG2 ARG B 292     -19.869 -24.120   2.369  1.00  0.00           H  
ATOM   4700  HG3 ARG B 292     -19.861 -23.078   0.941  1.00  0.00           H  
ATOM   4701  CD  ARG B 292     -18.894 -24.990   0.668  1.00  0.00           C  
ATOM   4702  HD2 ARG B 292     -18.281 -25.671   1.262  1.00  0.00           H  
ATOM   4703  HD3 ARG B 292     -19.819 -25.501   0.407  1.00  0.00           H  
ATOM   4704  NE  ARG B 292     -18.180 -24.633  -0.578  1.00  0.00           N  
ATOM   4705  HE  ARG B 292     -17.729 -23.733  -0.600  1.00  0.00           H  
ATOM   4706  CZ  ARG B 292     -18.075 -25.389  -1.662  1.00  0.00           C  
ATOM   4707  NH1 ARG B 292     -18.649 -26.556  -1.747  1.00  0.00           N  
ATOM   4708 HH11 ARG B 292     -19.218 -26.868  -0.980  1.00  0.00           H  
ATOM   4709 HH12 ARG B 292     -18.597 -27.096  -2.588  1.00  0.00           H  
ATOM   4710  NH2 ARG B 292     -17.383 -24.989  -2.693  1.00  0.00           N  
ATOM   4711 HH21 ARG B 292     -16.932 -24.092  -2.692  1.00  0.00           H  
ATOM   4712 HH22 ARG B 292     -17.318 -25.568  -3.511  1.00  0.00           H  
ATOM   4713  C   ARG B 292     -18.752 -22.276   4.463  1.00  0.00           C  
ATOM   4714  O   ARG B 292     -17.813 -22.397   5.247  1.00  0.00           O  
ATOM   4715  N   ILE B 293     -20.019 -22.511   4.820  1.00  0.00           N  
ATOM   4716  H   ILE B 293     -20.738 -22.402   4.109  1.00  0.00           H  
ATOM   4717  CA  ILE B 293     -20.466 -22.878   6.180  1.00  0.00           C  
ATOM   4718  HA  ILE B 293     -19.636 -23.344   6.712  1.00  0.00           H  
ATOM   4719  CB  ILE B 293     -20.902 -21.609   6.973  1.00  0.00           C  
ATOM   4720  HB  ILE B 293     -21.463 -20.957   6.299  1.00  0.00           H  
ATOM   4721  CG2 ILE B 293     -21.840 -21.918   8.162  1.00  0.00           C  
ATOM   4722 HG21 ILE B 293     -21.355 -22.584   8.875  1.00  0.00           H  
ATOM   4723 HG22 ILE B 293     -22.134 -21.001   8.672  1.00  0.00           H  
ATOM   4724 HG23 ILE B 293     -22.768 -22.368   7.811  1.00  0.00           H  
ATOM   4725  CG1 ILE B 293     -19.636 -20.850   7.439  1.00  0.00           C  
ATOM   4726 HG12 ILE B 293     -18.947 -21.545   7.924  1.00  0.00           H  
ATOM   4727 HG13 ILE B 293     -19.150 -20.439   6.556  1.00  0.00           H  
ATOM   4728  CD1 ILE B 293     -19.884 -19.684   8.402  1.00  0.00           C  
ATOM   4729 HD11 ILE B 293     -18.965 -19.118   8.534  1.00  0.00           H  
ATOM   4730 HD12 ILE B 293     -20.653 -19.030   7.995  1.00  0.00           H  
ATOM   4731 HD13 ILE B 293     -20.191 -20.055   9.379  1.00  0.00           H  
ATOM   4732  C   ILE B 293     -21.584 -23.923   6.108  1.00  0.00           C  
ATOM   4733  O   ILE B 293     -22.510 -23.777   5.320  1.00  0.00           O  
ATOM   4734  N   ALA B 294     -21.541 -24.953   6.958  1.00  0.00           N  
ATOM   4735  H   ALA B 294     -20.756 -25.046   7.580  1.00  0.00           H  
ATOM   4736  CA  ALA B 294     -22.687 -25.836   7.177  1.00  0.00           C  
ATOM   4737  HA  ALA B 294     -23.112 -26.123   6.212  1.00  0.00           H  
ATOM   4738  CB  ALA B 294     -22.199 -27.113   7.870  1.00  0.00           C  
ATOM   4739  HB1 ALA B 294     -23.051 -27.759   8.089  1.00  0.00           H  
ATOM   4740  HB2 ALA B 294     -21.513 -27.648   7.212  1.00  0.00           H  
ATOM   4741  HB3 ALA B 294     -21.686 -26.867   8.799  1.00  0.00           H  
ATOM   4742  C   ALA B 294     -23.778 -25.104   7.988  1.00  0.00           C  
ATOM   4743  O   ALA B 294     -23.570 -24.735   9.148  1.00  0.00           O  
ATOM   4744  N   ALA B 295     -24.940 -24.882   7.376  1.00  0.00           N  
ATOM   4745  H   ALA B 295     -25.074 -25.293   6.456  1.00  0.00           H  
ATOM   4746  CA  ALA B 295     -26.086 -24.187   7.967  1.00  0.00           C  
ATOM   4747  HA  ALA B 295     -25.763 -23.201   8.308  1.00  0.00           H  
ATOM   4748  CB  ALA B 295     -27.149 -24.001   6.880  1.00  0.00           C  
ATOM   4749  HB1 ALA B 295     -26.714 -23.509   6.011  1.00  0.00           H  
ATOM   4750  HB2 ALA B 295     -27.551 -24.970   6.577  1.00  0.00           H  
ATOM   4751  HB3 ALA B 295     -27.962 -23.386   7.267  1.00  0.00           H  
ATOM   4752  C   ALA B 295     -26.671 -24.929   9.178  1.00  0.00           C  
ATOM   4753  O   ALA B 295     -27.176 -24.288  10.093  1.00  0.00           O  
ATOM   4754  N   SER B 296     -26.518 -26.253   9.245  1.00  0.00           N  
ATOM   4755  H   SER B 296     -26.112 -26.725   8.449  1.00  0.00           H  
ATOM   4756  CA  SER B 296     -26.844 -27.085  10.413  1.00  0.00           C  
ATOM   4757  HA  SER B 296     -27.874 -26.881  10.708  1.00  0.00           H  
ATOM   4758  CB  SER B 296     -26.755 -28.555   9.996  1.00  0.00           C  
ATOM   4759  HB2 SER B 296     -26.958 -29.199  10.852  1.00  0.00           H  
ATOM   4760  HB3 SER B 296     -27.501 -28.751   9.222  1.00  0.00           H  
ATOM   4761  OG  SER B 296     -25.465 -28.834   9.478  1.00  0.00           O  
ATOM   4762  HG  SER B 296     -25.529 -29.657   8.979  1.00  0.00           H  
ATOM   4763  C   SER B 296     -25.965 -26.812  11.651  1.00  0.00           C  
ATOM   4764  O   SER B 296     -26.223 -27.360  12.721  1.00  0.00           O  
ATOM   4765  N   THR B 297     -24.938 -25.952  11.548  1.00  0.00           N  
ATOM   4766  H   THR B 297     -24.739 -25.568  10.633  1.00  0.00           H  
ATOM   4767  CA  THR B 297     -24.226 -25.390  12.717  1.00  0.00           C  
ATOM   4768  HA  THR B 297     -24.229 -26.137  13.511  1.00  0.00           H  
ATOM   4769  CB  THR B 297     -22.756 -25.059  12.411  1.00  0.00           C  
ATOM   4770  HB  THR B 297     -22.278 -24.783  13.352  1.00  0.00           H  
ATOM   4771  CG2 THR B 297     -21.979 -26.241  11.837  1.00  0.00           C  
ATOM   4772 HG21 THR B 297     -21.988 -27.061  12.556  1.00  0.00           H  
ATOM   4773 HG22 THR B 297     -22.435 -26.582  10.911  1.00  0.00           H  
ATOM   4774 HG23 THR B 297     -20.948 -25.944  11.649  1.00  0.00           H  
ATOM   4775  OG1 THR B 297     -22.629 -23.957  11.541  1.00  0.00           O  
ATOM   4776  HG1 THR B 297     -22.992 -24.212  10.670  1.00  0.00           H  
ATOM   4777  C   THR B 297     -24.901 -24.140  13.293  1.00  0.00           C  
ATOM   4778  O   THR B 297     -24.527 -23.700  14.384  1.00  0.00           O  
ATOM   4779  N   LEU B 298     -25.861 -23.552  12.574  1.00  0.00           N  
ATOM   4780  H   LEU B 298     -26.160 -24.018  11.724  1.00  0.00           H  
ATOM   4781  CA  LEU B 298     -26.702 -22.425  12.982  1.00  0.00           C  
ATOM   4782  HA  LEU B 298     -26.252 -21.906  13.827  1.00  0.00           H  
ATOM   4783  CB  LEU B 298     -26.832 -21.433  11.806  1.00  0.00           C  
ATOM   4784  HB2 LEU B 298     -27.422 -21.910  11.025  1.00  0.00           H  
ATOM   4785  HB3 LEU B 298     -27.391 -20.558  12.137  1.00  0.00           H  
ATOM   4786  CG  LEU B 298     -25.502 -20.965  11.182  1.00  0.00           C  
ATOM   4787  HG  LEU B 298     -24.903 -21.825  10.884  1.00  0.00           H  
ATOM   4788  CD1 LEU B 298     -25.771 -20.141   9.927  1.00  0.00           C  
ATOM   4789 HD11 LEU B 298     -26.328 -20.744   9.208  1.00  0.00           H  
ATOM   4790 HD12 LEU B 298     -26.371 -19.270  10.188  1.00  0.00           H  
ATOM   4791 HD13 LEU B 298     -24.830 -19.828   9.477  1.00  0.00           H  
ATOM   4792  CD2 LEU B 298     -24.681 -20.109  12.148  1.00  0.00           C  
ATOM   4793 HD21 LEU B 298     -24.439 -20.695  13.029  1.00  0.00           H  
ATOM   4794 HD22 LEU B 298     -23.756 -19.790  11.670  1.00  0.00           H  
ATOM   4795 HD23 LEU B 298     -25.254 -19.232  12.444  1.00  0.00           H  
ATOM   4796  C   LEU B 298     -28.078 -22.945  13.434  1.00  0.00           C  
ATOM   4797  O   LEU B 298     -28.433 -24.103  13.207  1.00  0.00           O  
ATOM   4798  N   LYS B 299     -28.864 -22.099  14.101  1.00  0.00           N  
ATOM   4799  H   LYS B 299     -28.539 -21.149  14.246  1.00  0.00           H  
ATOM   4800  CA  LYS B 299     -30.246 -22.417  14.489  1.00  0.00           C  
ATOM   4801  HA  LYS B 299     -30.305 -23.468  14.772  1.00  0.00           H  
ATOM   4802  CB  LYS B 299     -30.655 -21.555  15.696  1.00  0.00           C  
ATOM   4803  HB2 LYS B 299     -30.491 -20.505  15.456  1.00  0.00           H  
ATOM   4804  HB3 LYS B 299     -31.718 -21.700  15.901  1.00  0.00           H  
ATOM   4805  CG  LYS B 299     -29.849 -21.922  16.954  1.00  0.00           C  
ATOM   4806  HG2 LYS B 299     -30.078 -22.953  17.228  1.00  0.00           H  
ATOM   4807  HG3 LYS B 299     -28.781 -21.848  16.745  1.00  0.00           H  
ATOM   4808  CD  LYS B 299     -30.170 -21.002  18.137  1.00  0.00           C  
ATOM   4809  HD2 LYS B 299     -29.868 -19.980  17.894  1.00  0.00           H  
ATOM   4810  HD3 LYS B 299     -31.242 -21.021  18.339  1.00  0.00           H  
ATOM   4811  CE  LYS B 299     -29.395 -21.497  19.365  1.00  0.00           C  
ATOM   4812  HE2 LYS B 299     -29.710 -22.520  19.588  1.00  0.00           H  
ATOM   4813  HE3 LYS B 299     -28.329 -21.507  19.117  1.00  0.00           H  
ATOM   4814  NZ  LYS B 299     -29.621 -20.622  20.537  1.00  0.00           N  
ATOM   4815  HZ1 LYS B 299     -29.291 -19.672  20.327  1.00  0.00           H  
ATOM   4816  HZ2 LYS B 299     -30.602 -20.505  20.738  1.00  0.00           H  
ATOM   4817  HZ3 LYS B 299     -29.120 -20.924  21.356  1.00  0.00           H  
ATOM   4818  C   LYS B 299     -31.186 -22.213  13.297  1.00  0.00           C  
ATOM   4819  O   LYS B 299     -31.142 -21.166  12.658  1.00  0.00           O  
ATOM   4820  N   SER B 300     -32.052 -23.184  13.012  1.00  0.00           N  
ATOM   4821  H   SER B 300     -32.036 -24.038  13.543  1.00  0.00           H  
ATOM   4822  CA  SER B 300     -33.140 -22.980  12.047  1.00  0.00           C  
ATOM   4823  HA  SER B 300     -32.772 -22.301  11.286  1.00  0.00           H  
ATOM   4824  CB  SER B 300     -33.493 -24.285  11.330  1.00  0.00           C  
ATOM   4825  HB2 SER B 300     -32.576 -24.758  10.977  1.00  0.00           H  
ATOM   4826  HB3 SER B 300     -33.999 -24.956  12.025  1.00  0.00           H  
ATOM   4827  OG  SER B 300     -34.328 -24.028  10.222  1.00  0.00           O  
ATOM   4828  HG  SER B 300     -33.856 -23.387   9.632  1.00  0.00           H  
ATOM   4829  C   SER B 300     -34.357 -22.286  12.674  1.00  0.00           C  
ATOM   4830  O   SER B 300     -34.535 -22.307  13.895  1.00  0.00           O  
ATOM   4831  N   GLY B 301     -35.169 -21.643  11.836  1.00  0.00           N  
ATOM   4832  H   GLY B 301     -34.898 -21.631  10.849  1.00  0.00           H  
ATOM   4833  CA  GLY B 301     -36.348 -20.850  12.182  1.00  0.00           C  
ATOM   4834  HA2 GLY B 301     -37.034 -20.879  11.337  1.00  0.00           H  
ATOM   4835  HA3 GLY B 301     -36.842 -21.296  13.044  1.00  0.00           H  
ATOM   4836  C   GLY B 301     -36.067 -19.376  12.501  1.00  0.00           C  
ATOM   4837  O   GLY B 301     -37.005 -18.654  12.847  1.00  0.00           O  
ATOM   4838  N   ILE B 302     -34.811 -18.917  12.413  1.00  0.00           N  
ATOM   4839  H   ILE B 302     -34.122 -19.522  11.983  1.00  0.00           H  
ATOM   4840  CA  ILE B 302     -34.381 -17.578  12.859  1.00  0.00           C  
ATOM   4841  HA  ILE B 302     -35.269 -16.947  12.895  1.00  0.00           H  
ATOM   4842  CB  ILE B 302     -33.801 -17.587  14.298  1.00  0.00           C  
ATOM   4843  HB  ILE B 302     -33.738 -16.543  14.594  1.00  0.00           H  
ATOM   4844  CG2 ILE B 302     -34.751 -18.262  15.304  1.00  0.00           C  
ATOM   4845 HG21 ILE B 302     -34.443 -18.046  16.325  1.00  0.00           H  
ATOM   4846 HG22 ILE B 302     -35.763 -17.880  15.165  1.00  0.00           H  
ATOM   4847 HG23 ILE B 302     -34.756 -19.343  15.151  1.00  0.00           H  
ATOM   4848  CG1 ILE B 302     -32.368 -18.154  14.397  1.00  0.00           C  
ATOM   4849 HG12 ILE B 302     -32.372 -19.212  14.132  1.00  0.00           H  
ATOM   4850 HG13 ILE B 302     -31.725 -17.626  13.694  1.00  0.00           H  
ATOM   4851  CD1 ILE B 302     -31.744 -17.985  15.792  1.00  0.00           C  
ATOM   4852 HD11 ILE B 302     -30.672 -18.176  15.739  1.00  0.00           H  
ATOM   4853 HD12 ILE B 302     -31.898 -16.969  16.153  1.00  0.00           H  
ATOM   4854 HD13 ILE B 302     -32.190 -18.689  16.494  1.00  0.00           H  
ATOM   4855  C   ILE B 302     -33.431 -16.890  11.869  1.00  0.00           C  
ATOM   4856  O   ILE B 302     -32.776 -17.523  11.042  1.00  0.00           O  
ATOM   4857  N   SER B 303     -33.337 -15.564  11.969  1.00  0.00           N  
ATOM   4858  H   SER B 303     -33.880 -15.093  12.684  1.00  0.00           H  
ATOM   4859  CA  SER B 303     -32.480 -14.764  11.095  1.00  0.00           C  
ATOM   4860  HA  SER B 303     -32.468 -15.242  10.117  1.00  0.00           H  
ATOM   4861  CB  SER B 303     -33.087 -13.379  10.894  1.00  0.00           C  
ATOM   4862  HB2 SER B 303     -34.106 -13.477  10.517  1.00  0.00           H  
ATOM   4863  HB3 SER B 303     -33.117 -12.855  11.849  1.00  0.00           H  
ATOM   4864  OG  SER B 303     -32.319 -12.639   9.965  1.00  0.00           O  
ATOM   4865  HG  SER B 303     -32.224 -13.177   9.151  1.00  0.00           H  
ATOM   4866  C   SER B 303     -31.031 -14.682  11.584  1.00  0.00           C  
ATOM   4867  O   SER B 303     -30.762 -14.550  12.784  1.00  0.00           O  
ATOM   4868  N   TYR B 304     -30.102 -14.699  10.629  1.00  0.00           N  
ATOM   4869  H   TYR B 304     -30.423 -14.753   9.672  1.00  0.00           H  
ATOM   4870  CA  TYR B 304     -28.659 -14.535  10.815  1.00  0.00           C  
ATOM   4871  HA  TYR B 304     -28.467 -14.142  11.812  1.00  0.00           H  
ATOM   4872  CB  TYR B 304     -27.938 -15.885  10.697  1.00  0.00           C  
ATOM   4873  HB2 TYR B 304     -28.355 -16.437   9.854  1.00  0.00           H  
ATOM   4874  HB3 TYR B 304     -26.888 -15.704  10.470  1.00  0.00           H  
ATOM   4875  CG  TYR B 304     -27.983 -16.762  11.934  1.00  0.00           C  
ATOM   4876  CD1 TYR B 304     -26.937 -16.699  12.879  1.00  0.00           C  
ATOM   4877  HD1 TYR B 304     -26.136 -15.986  12.746  1.00  0.00           H  
ATOM   4878  CE1 TYR B 304     -26.918 -17.577  13.982  1.00  0.00           C  
ATOM   4879  HE1 TYR B 304     -26.104 -17.540  14.693  1.00  0.00           H  
ATOM   4880  CZ  TYR B 304     -27.953 -18.521  14.144  1.00  0.00           C  
ATOM   4881  OH  TYR B 304     -27.924 -19.431  15.156  1.00  0.00           O  
ATOM   4882  HH  TYR B 304     -27.182 -19.293  15.789  1.00  0.00           H  
ATOM   4883  CE2 TYR B 304     -29.013 -18.556  13.214  1.00  0.00           C  
ATOM   4884  HE2 TYR B 304     -29.806 -19.274  13.337  1.00  0.00           H  
ATOM   4885  CD2 TYR B 304     -29.031 -17.682  12.112  1.00  0.00           C  
ATOM   4886  HD2 TYR B 304     -29.843 -17.733  11.397  1.00  0.00           H  
ATOM   4887  C   TYR B 304     -28.088 -13.512   9.824  1.00  0.00           C  
ATOM   4888  O   TYR B 304     -28.683 -13.192   8.788  1.00  0.00           O  
ATOM   4889  N   ARG B 305     -26.918 -12.973  10.180  1.00  0.00           N  
ATOM   4890  H   ARG B 305     -26.513 -13.296  11.058  1.00  0.00           H  
ATOM   4891  CA  ARG B 305     -26.272 -11.815   9.560  1.00  0.00           C  
ATOM   4892  HA  ARG B 305     -26.562 -11.768   8.512  1.00  0.00           H  
ATOM   4893  CB  ARG B 305     -26.804 -10.580  10.305  1.00  0.00           C  
ATOM   4894  HB2 ARG B 305     -27.889 -10.674  10.373  1.00  0.00           H  
ATOM   4895  HB3 ARG B 305     -26.403 -10.573  11.322  1.00  0.00           H  
ATOM   4896  CG  ARG B 305     -26.500  -9.242   9.629  1.00  0.00           C  
ATOM   4897  HG2 ARG B 305     -25.434  -9.025   9.690  1.00  0.00           H  
ATOM   4898  HG3 ARG B 305     -26.811  -9.279   8.590  1.00  0.00           H  
ATOM   4899  CD  ARG B 305     -27.309  -8.149  10.324  1.00  0.00           C  
ATOM   4900  HD2 ARG B 305     -28.367  -8.389  10.217  1.00  0.00           H  
ATOM   4901  HD3 ARG B 305     -27.064  -8.147  11.384  1.00  0.00           H  
ATOM   4902  NE  ARG B 305     -27.063  -6.823   9.744  1.00  0.00           N  
ATOM   4903  HE  ARG B 305     -26.334  -6.740   9.053  1.00  0.00           H  
ATOM   4904  CZ  ARG B 305     -27.721  -5.721  10.036  1.00  0.00           C  
ATOM   4905  NH1 ARG B 305     -28.626  -5.637  10.966  1.00  0.00           N  
ATOM   4906 HH11 ARG B 305     -28.819  -6.452  11.569  1.00  0.00           H  
ATOM   4907 HH12 ARG B 305     -29.120  -4.793  11.165  1.00  0.00           H  
ATOM   4908  NH2 ARG B 305     -27.447  -4.649   9.354  1.00  0.00           N  
ATOM   4909 HH21 ARG B 305     -26.743  -4.716   8.634  1.00  0.00           H  
ATOM   4910 HH22 ARG B 305     -27.941  -3.800   9.539  1.00  0.00           H  
ATOM   4911  C   ARG B 305     -24.746 -11.939   9.636  1.00  0.00           C  
ATOM   4912  O   ARG B 305     -24.227 -12.570  10.556  1.00  0.00           O  
ATOM   4913  N   ALA B 306     -24.031 -11.337   8.682  1.00  0.00           N  
ATOM   4914  H   ALA B 306     -24.535 -10.842   7.955  1.00  0.00           H  
ATOM   4915  CA  ALA B 306     -22.574 -11.449   8.543  1.00  0.00           C  
ATOM   4916  HA  ALA B 306     -22.159 -11.767   9.499  1.00  0.00           H  
ATOM   4917  CB  ALA B 306     -22.259 -12.534   7.505  1.00  0.00           C  
ATOM   4918  HB1 ALA B 306     -22.572 -12.200   6.516  1.00  0.00           H  
ATOM   4919  HB2 ALA B 306     -21.187 -12.733   7.491  1.00  0.00           H  
ATOM   4920  HB3 ALA B 306     -22.787 -13.455   7.744  1.00  0.00           H  
ATOM   4921  C   ALA B 306     -21.882 -10.125   8.156  1.00  0.00           C  
ATOM   4922  O   ALA B 306     -22.481  -9.279   7.493  1.00  0.00           O  
ATOM   4923  N   ARG B 307     -20.598  -9.982   8.520  1.00  0.00           N  
ATOM   4924  H   ARG B 307     -20.211 -10.716   9.114  1.00  0.00           H  
ATOM   4925  CA  ARG B 307     -19.658  -8.923   8.086  1.00  0.00           C  
ATOM   4926  HA  ARG B 307     -19.914  -8.626   7.070  1.00  0.00           H  
ATOM   4927  CB  ARG B 307     -19.807  -7.667   8.967  1.00  0.00           C  
ATOM   4928  HB2 ARG B 307     -19.190  -6.866   8.555  1.00  0.00           H  
ATOM   4929  HB3 ARG B 307     -20.846  -7.337   8.927  1.00  0.00           H  
ATOM   4930  CG  ARG B 307     -19.408  -7.899  10.432  1.00  0.00           C  
ATOM   4931  HG2 ARG B 307     -19.918  -8.779  10.818  1.00  0.00           H  
ATOM   4932  HG3 ARG B 307     -18.338  -8.083  10.488  1.00  0.00           H  
ATOM   4933  CD  ARG B 307     -19.757  -6.695  11.312  1.00  0.00           C  
ATOM   4934  HD2 ARG B 307     -19.179  -5.831  10.989  1.00  0.00           H  
ATOM   4935  HD3 ARG B 307     -20.820  -6.469  11.202  1.00  0.00           H  
ATOM   4936  NE  ARG B 307     -19.479  -7.003  12.723  1.00  0.00           N  
ATOM   4937  HE  ARG B 307     -19.421  -7.986  12.967  1.00  0.00           H
[truncated: 31,429 more chars]
