# Supplementary material for: Insights into receptor structure and dynamics at the surface of living cells
Source: Nat Commun. 2023 Mar 22;14:1596. doi: 10.1038/s41467-023-37284-4 (PMC10033668; doi:10.1038/s41467-023-37284-4)
Supplement: Supplementary file 15 — Source Data [file 41467_2023_37284_MOESM15_ESM.zip › Source data/Main/Figure 5/b/Average structures of MD sub-trajectories/S44B/MD_sub-average_3bpn_S44B_8.pdb]

ATOM      1  N   CYS A   1      10.949 -15.050   3.817  1.00  0.00           N  
ATOM      2  H1  CYS A   1       9.971 -15.070   4.060  1.00  0.00           H  
ATOM      3  H2  CYS A   1      11.490 -14.800   4.630  1.00  0.00           H  
ATOM      4  H3  CYS A   1      11.216 -15.992   3.536  1.00  0.00           H  
ATOM      5  CA  CYS A   1      11.199 -14.103   2.712  1.00  0.00           C  
ATOM      6  HA  CYS A   1      12.245 -14.195   2.430  1.00  0.00           H  
ATOM      7  CB  CYS A   1      10.351 -14.426   1.470  1.00  0.00           C  
ATOM      8  HB2 CYS A   1      10.270 -15.505   1.352  1.00  0.00           H  
ATOM      9  HB3 CYS A   1       9.349 -14.001   1.561  1.00  0.00           H  
ATOM     10  SG  CYS A   1      11.186 -13.751   0.005  1.00  0.00           S  
ATOM     11  HG  CYS A   1      10.578 -14.528  -0.909  1.00  0.00           H  
ATOM     12  C   CYS A   1      11.037 -12.664   3.176  1.00  0.00           C  
ATOM     13  O   CYS A   1      10.439 -12.417   4.215  1.00  0.00           O  
ATOM     14  N   ASP A   2      11.604 -11.736   2.413  1.00  0.00           N  
ATOM     15  H   ASP A   2      12.003 -12.037   1.535  1.00  0.00           H  
ATOM     16  CA  ASP A   2      11.518 -10.286   2.588  1.00  0.00           C  
ATOM     17  HA  ASP A   2      11.438 -10.034   3.649  1.00  0.00           H  
ATOM     18  CB  ASP A   2      12.844  -9.715   2.061  1.00  0.00           C  
ATOM     19  HB2 ASP A   2      13.648 -10.042   2.724  1.00  0.00           H  
ATOM     20  HB3 ASP A   2      13.040 -10.148   1.076  1.00  0.00           H  
ATOM     21  CG  ASP A   2      12.901  -8.192   1.940  1.00  0.00           C  
ATOM     22  OD1 ASP A   2      12.089  -7.474   2.570  1.00  0.00           O  
ATOM     23  OD2 ASP A   2      13.737  -7.737   1.142  1.00  0.00           O  
ATOM     24  C   ASP A   2      10.282  -9.714   1.854  1.00  0.00           C  
ATOM     25  O   ASP A   2       9.919 -10.170   0.764  1.00  0.00           O  
ATOM     26  N   ILE A   3       9.656  -8.684   2.432  1.00  0.00           N  
ATOM     27  H   ILE A   3      10.148  -8.231   3.194  1.00  0.00           H  
ATOM     28  CA  ILE A   3       8.515  -7.970   1.847  1.00  0.00           C  
ATOM     29  HA  ILE A   3       7.828  -8.729   1.478  1.00  0.00           H  
ATOM     30  CB  ILE A   3       7.790  -7.155   2.947  1.00  0.00           C  
ATOM     31  HB  ILE A   3       7.683  -7.796   3.826  1.00  0.00           H  
ATOM     32  CG2 ILE A   3       8.584  -5.914   3.397  1.00  0.00           C  
ATOM     33 HG21 ILE A   3       9.596  -6.197   3.690  1.00  0.00           H  
ATOM     34 HG22 ILE A   3       8.636  -5.181   2.592  1.00  0.00           H  
ATOM     35 HG23 ILE A   3       8.094  -5.456   4.257  1.00  0.00           H  
ATOM     36  CG1 ILE A   3       6.370  -6.734   2.512  1.00  0.00           C  
ATOM     37 HG12 ILE A   3       5.994  -5.977   3.202  1.00  0.00           H  
ATOM     38 HG13 ILE A   3       6.391  -6.298   1.514  1.00  0.00           H  
ATOM     39  CD1 ILE A   3       5.383  -7.911   2.542  1.00  0.00           C  
ATOM     40 HD11 ILE A   3       5.716  -8.720   1.895  1.00  0.00           H  
ATOM     41 HD12 ILE A   3       5.283  -8.280   3.563  1.00  0.00           H  
ATOM     42 HD13 ILE A   3       4.409  -7.577   2.194  1.00  0.00           H  
ATOM     43  C   ILE A   3       8.928  -7.121   0.632  1.00  0.00           C  
ATOM     44  O   ILE A   3       8.207  -7.096  -0.364  1.00  0.00           O  
ATOM     45  N   THR A   4      10.130  -6.540   0.641  1.00  0.00           N  
ATOM     46  H   THR A   4      10.695  -6.618   1.484  1.00  0.00           H  
ATOM     47  CA  THR A   4      10.683  -5.736  -0.463  1.00  0.00           C  
ATOM     48  HA  THR A   4      10.059  -4.856  -0.606  1.00  0.00           H  
ATOM     49  CB  THR A   4      12.117  -5.279  -0.121  1.00  0.00           C  
ATOM     50  HB  THR A   4      12.807  -6.086  -0.361  1.00  0.00           H  
ATOM     51  CG2 THR A   4      12.539  -4.060  -0.938  1.00  0.00           C  
ATOM     52 HG21 THR A   4      11.850  -3.237  -0.751  1.00  0.00           H  
ATOM     53 HG22 THR A   4      13.545  -3.762  -0.646  1.00  0.00           H  
ATOM     54 HG23 THR A   4      12.544  -4.314  -1.997  1.00  0.00           H  
ATOM     55  OG1 THR A   4      12.269  -4.972   1.250  1.00  0.00           O  
ATOM     56  HG1 THR A   4      12.459  -5.813   1.711  1.00  0.00           H  
ATOM     57  C   THR A   4      10.693  -6.546  -1.772  1.00  0.00           C  
ATOM     58  O   THR A   4      10.279  -6.073  -2.830  1.00  0.00           O  
ATOM     59  N   LEU A   5      11.084  -7.820  -1.669  1.00  0.00           N  
ATOM     60  H   LEU A   5      11.384  -8.118  -0.752  1.00  0.00           H  
ATOM     61  CA  LEU A   5      11.134  -8.801  -2.756  1.00  0.00           C  
ATOM     62  HA  LEU A   5      11.660  -8.342  -3.594  1.00  0.00           H  
ATOM     63  CB  LEU A   5      11.918 -10.020  -2.226  1.00  0.00           C  
ATOM     64  HB2 LEU A   5      12.276  -9.812  -1.215  1.00  0.00           H  
ATOM     65  HB3 LEU A   5      11.251 -10.876  -2.125  1.00  0.00           H  
ATOM     66  CG  LEU A   5      13.127 -10.384  -3.110  1.00  0.00           C  
ATOM     67  HG  LEU A   5      13.328  -9.596  -3.833  1.00  0.00           H  
ATOM     68  CD1 LEU A   5      12.856 -11.679  -3.870  1.00  0.00           C  
ATOM     69 HD11 LEU A   5      13.699 -11.905  -4.521  1.00  0.00           H  
ATOM     70 HD12 LEU A   5      12.714 -12.491  -3.160  1.00  0.00           H  
ATOM     71 HD13 LEU A   5      11.964 -11.563  -4.487  1.00  0.00           H  
ATOM     72  CD2 LEU A   5      14.382 -10.573  -2.259  1.00  0.00           C  
ATOM     73 HD21 LEU A   5      15.238 -10.746  -2.907  1.00  0.00           H  
ATOM     74 HD22 LEU A   5      14.255 -11.414  -1.576  1.00  0.00           H  
ATOM     75 HD23 LEU A   5      14.567  -9.668  -1.679  1.00  0.00           H  
ATOM     76  C   LEU A   5       9.742  -9.224  -3.269  1.00  0.00           C  
ATOM     77  O   LEU A   5       9.562  -9.423  -4.472  1.00  0.00           O  
ATOM     78  N   GLN A   6       8.761  -9.353  -2.369  1.00  0.00           N  
ATOM     79  H   GLN A   6       8.983  -9.138  -1.406  1.00  0.00           H  
ATOM     80  CA  GLN A   6       7.354  -9.620  -2.717  1.00  0.00           C  
ATOM     81  HA  GLN A   6       7.293 -10.490  -3.372  1.00  0.00           H  
ATOM     82  CB  GLN A   6       6.526  -9.895  -1.445  1.00  0.00           C  
ATOM     83  HB2 GLN A   6       6.767  -9.145  -0.695  1.00  0.00           H  
ATOM     84  HB3 GLN A   6       5.463  -9.778  -1.665  1.00  0.00           H  
ATOM     85  CG  GLN A   6       6.772 -11.287  -0.836  1.00  0.00           C  
ATOM     86  HG2 GLN A   6       7.756 -11.653  -1.123  1.00  0.00           H  
ATOM     87  HG3 GLN A   6       6.764 -11.187   0.250  1.00  0.00           H  
ATOM     88  CD  GLN A   6       5.719 -12.328  -1.226  1.00  0.00           C  
ATOM     89  OE1 GLN A   6       4.965 -12.197  -2.178  1.00  0.00           O  
ATOM     90  NE2 GLN A   6       5.604 -13.407  -0.483  1.00  0.00           N  
ATOM     91 HE21 GLN A   6       4.964 -14.108  -0.811  1.00  0.00           H  
ATOM     92 HE22 GLN A   6       6.246 -13.591   0.264  1.00  0.00           H  
ATOM     93  C   GLN A   6       6.748  -8.436  -3.475  1.00  0.00           C  
ATOM     94  O   GLN A   6       6.127  -8.610  -4.527  1.00  0.00           O  
ATOM     95  N   GLU A   7       6.964  -7.218  -2.970  1.00  0.00           N  
ATOM     96  H   GLU A   7       7.471  -7.138  -2.089  1.00  0.00           H  
ATOM     97  CA  GLU A   7       6.506  -5.983  -3.609  1.00  0.00           C  
ATOM     98  HA  GLU A   7       5.428  -6.036  -3.760  1.00  0.00           H  
ATOM     99  CB  GLU A   7       6.813  -4.770  -2.730  1.00  0.00           C  
ATOM    100  HB2 GLU A   7       7.860  -4.784  -2.423  1.00  0.00           H  
ATOM    101  HB3 GLU A   7       6.632  -3.870  -3.321  1.00  0.00           H  
ATOM    102  CG  GLU A   7       5.900  -4.742  -1.502  1.00  0.00           C  
ATOM    103  HG2 GLU A   7       4.874  -4.900  -1.842  1.00  0.00           H  
ATOM    104  HG3 GLU A   7       6.161  -5.559  -0.831  1.00  0.00           H  
ATOM    105  CD  GLU A   7       5.969  -3.422  -0.736  1.00  0.00           C  
ATOM    106  OE1 GLU A   7       5.073  -3.217   0.119  1.00  0.00           O  
ATOM    107  OE2 GLU A   7       6.877  -2.590  -0.994  1.00  0.00           O  
ATOM    108  C   GLU A   7       7.144  -5.780  -4.976  1.00  0.00           C  
ATOM    109  O   GLU A   7       6.454  -5.362  -5.906  1.00  0.00           O  
ATOM    110  N   ILE A   8       8.428  -6.109  -5.147  1.00  0.00           N  
ATOM    111  H   ILE A   8       8.970  -6.400  -4.336  1.00  0.00           H  
ATOM    112  CA  ILE A   8       9.071  -6.094  -6.465  1.00  0.00           C  
ATOM    113  HA  ILE A   8       8.952  -5.096  -6.890  1.00  0.00           H  
ATOM    114  CB  ILE A   8      10.585  -6.372  -6.349  1.00  0.00           C  
ATOM    115  HB  ILE A   8      10.736  -7.218  -5.675  1.00  0.00           H  
ATOM    116  CG2 ILE A   8      11.185  -6.732  -7.717  1.00  0.00           C  
ATOM    117 HG21 ILE A   8      10.877  -7.740  -7.993  1.00  0.00           H  
ATOM    118 HG22 ILE A   8      10.861  -6.020  -8.472  1.00  0.00           H  
ATOM    119 HG23 ILE A   8      12.272  -6.725  -7.669  1.00  0.00           H  
ATOM    120  CG1 ILE A   8      11.306  -5.134  -5.774  1.00  0.00           C  
ATOM    121 HG12 ILE A   8      11.406  -4.368  -6.541  1.00  0.00           H  
ATOM    122 HG13 ILE A   8      10.707  -4.712  -4.970  1.00  0.00           H  
ATOM    123  CD1 ILE A   8      12.691  -5.455  -5.199  1.00  0.00           C  
ATOM    124 HD11 ILE A   8      13.368  -5.793  -5.982  1.00  0.00           H  
ATOM    125 HD12 ILE A   8      12.600  -6.227  -4.435  1.00  0.00           H  
ATOM    126 HD13 ILE A   8      13.115  -4.562  -4.741  1.00  0.00           H  
ATOM    127  C   ILE A   8       8.349  -7.053  -7.426  1.00  0.00           C  
ATOM    128  O   ILE A   8       7.981  -6.628  -8.522  1.00  0.00           O  
ATOM    129  N   ILE A   9       8.065  -8.305  -7.044  1.00  0.00           N  
ATOM    130  H   ILE A   9       8.363  -8.613  -6.122  1.00  0.00           H  
ATOM    131  CA  ILE A   9       7.357  -9.258  -7.925  1.00  0.00           C  
ATOM    132  HA  ILE A   9       7.871  -9.274  -8.885  1.00  0.00           H  
ATOM    133  CB  ILE A   9       7.434 -10.685  -7.332  1.00  0.00           C  
ATOM    134  HB  ILE A   9       7.103 -10.643  -6.294  1.00  0.00           H  
ATOM    135  CG2 ILE A   9       6.523 -11.671  -8.090  1.00  0.00           C  
ATOM    136 HG21 ILE A   9       5.479 -11.368  -8.002  1.00  0.00           H  
ATOM    137 HG22 ILE A   9       6.799 -11.705  -9.145  1.00  0.00           H  
ATOM    138 HG23 ILE A   9       6.601 -12.669  -7.660  1.00  0.00           H  
ATOM    139  CG1 ILE A   9       8.898 -11.186  -7.373  1.00  0.00           C  
ATOM    140 HG12 ILE A   9       9.197 -11.365  -8.406  1.00  0.00           H  
ATOM    141 HG13 ILE A   9       9.558 -10.422  -6.967  1.00  0.00           H  
ATOM    142  CD1 ILE A   9       9.145 -12.459  -6.556  1.00  0.00           C  
ATOM    143 HD11 ILE A   9       8.633 -13.315  -6.998  1.00  0.00           H  
ATOM    144 HD12 ILE A   9      10.213 -12.666  -6.550  1.00  0.00           H  
ATOM    145 HD13 ILE A   9       8.808 -12.318  -5.528  1.00  0.00           H  
ATOM    146  C   ILE A   9       5.916  -8.796  -8.224  1.00  0.00           C  
ATOM    147  O   ILE A   9       5.460  -8.842  -9.369  1.00  0.00           O  
ATOM    148  N   LYS A  10       5.205  -8.261  -7.226  1.00  0.00           N  
ATOM    149  H   LYS A  10       5.614  -8.275  -6.292  1.00  0.00           H  
ATOM    150  CA  LYS A  10       3.888  -7.632  -7.409  1.00  0.00           C  
ATOM    151  HA  LYS A  10       3.207  -8.365  -7.838  1.00  0.00           H  
ATOM    152  CB  LYS A  10       3.380  -7.216  -6.021  1.00  0.00           C  
ATOM    153  HB2 LYS A  10       3.337  -8.095  -5.374  1.00  0.00           H  
ATOM    154  HB3 LYS A  10       4.096  -6.521  -5.580  1.00  0.00           H  
ATOM    155  CG  LYS A  10       2.010  -6.531  -6.021  1.00  0.00           C  
ATOM    156  HG2 LYS A  10       1.868  -6.130  -5.021  1.00  0.00           H  
ATOM    157  HG3 LYS A  10       2.014  -5.691  -6.717  1.00  0.00           H  
ATOM    158  CD  LYS A  10       0.832  -7.463  -6.336  1.00  0.00           C  
ATOM    159  HD2 LYS A  10       0.944  -7.908  -7.324  1.00  0.00           H  
ATOM    160  HD3 LYS A  10       0.793  -8.248  -5.580  1.00  0.00           H  
ATOM    161  CE  LYS A  10      -0.447  -6.623  -6.297  1.00  0.00           C  
ATOM    162  HE2 LYS A  10      -0.332  -5.844  -5.538  1.00  0.00           H  
ATOM    163  HE3 LYS A  10      -0.583  -6.107  -7.254  1.00  0.00           H  
ATOM    164  NZ  LYS A  10      -1.650  -7.413  -5.957  1.00  0.00           N  
ATOM    165  HZ1 LYS A  10      -2.120  -6.959  -5.177  1.00  0.00           H  
ATOM    166  HZ2 LYS A  10      -2.338  -7.403  -6.711  1.00  0.00           H  
ATOM    167  HZ3 LYS A  10      -1.442  -8.375  -5.702  1.00  0.00           H  
ATOM    168  C   LYS A  10       3.947  -6.447  -8.383  1.00  0.00           C  
ATOM    169  O   LYS A  10       3.089  -6.323  -9.259  1.00  0.00           O  
ATOM    170  N   THR A  11       4.977  -5.609  -8.284  1.00  0.00           N  
ATOM    171  H   THR A  11       5.627  -5.755  -7.520  1.00  0.00           H  
ATOM    172  CA  THR A  11       5.215  -4.471  -9.190  1.00  0.00           C  
ATOM    173  HA  THR A  11       4.306  -3.874  -9.254  1.00  0.00           H  
ATOM    174  CB  THR A  11       6.335  -3.558  -8.664  1.00  0.00           C  
ATOM    175  HB  THR A  11       7.296  -4.075  -8.697  1.00  0.00           H  
ATOM    176  CG2 THR A  11       6.430  -2.257  -9.452  1.00  0.00           C  
ATOM    177 HG21 THR A  11       7.139  -1.594  -8.959  1.00  0.00           H  
ATOM    178 HG22 THR A  11       6.776  -2.448 -10.468  1.00  0.00           H  
ATOM    179 HG23 THR A  11       5.459  -1.768  -9.483  1.00  0.00           H  
ATOM    180  OG1 THR A  11       6.061  -3.176  -7.342  1.00  0.00           O  
ATOM    181  HG1 THR A  11       6.240  -3.946  -6.763  1.00  0.00           H  
ATOM    182  C   THR A  11       5.568  -4.935 -10.603  1.00  0.00           C  
ATOM    183  O   THR A  11       5.041  -4.394 -11.567  1.00  0.00           O  
ATOM    184  N   LEU A  12       6.406  -5.962 -10.751  1.00  0.00           N  
ATOM    185  H   LEU A  12       6.816  -6.376  -9.919  1.00  0.00           H  
ATOM    186  CA  LEU A  12       6.779  -6.515 -12.053  1.00  0.00           C  
ATOM    187  HA  LEU A  12       7.097  -5.704 -12.708  1.00  0.00           H  
ATOM    188  CB  LEU A  12       7.954  -7.490 -11.871  1.00  0.00           C  
ATOM    189  HB2 LEU A  12       7.684  -8.213 -11.100  1.00  0.00           H  
ATOM    190  HB3 LEU A  12       8.112  -8.032 -12.802  1.00  0.00           H  
ATOM    191  CG  LEU A  12       9.276  -6.792 -11.489  1.00  0.00           C  
ATOM    192  HG  LEU A  12       9.093  -6.013 -10.752  1.00  0.00           H  
ATOM    193  CD1 LEU A  12      10.268  -7.790 -10.903  1.00  0.00           C  
ATOM    194 HD11 LEU A  12       9.820  -8.319 -10.063  1.00  0.00           H  
ATOM    195 HD12 LEU A  12      10.557  -8.489 -11.675  1.00  0.00           H  
ATOM    196 HD13 LEU A  12      11.156  -7.261 -10.562  1.00  0.00           H  
ATOM    197  CD2 LEU A  12       9.936  -6.162 -12.714  1.00  0.00           C  
ATOM    198 HD21 LEU A  12      10.177  -6.924 -13.457  1.00  0.00           H  
ATOM    199 HD22 LEU A  12       9.267  -5.427 -13.154  1.00  0.00           H  
ATOM    200 HD23 LEU A  12      10.849  -5.654 -12.407  1.00  0.00           H  
ATOM    201  C   LEU A  12       5.578  -7.171 -12.745  1.00  0.00           C  
ATOM    202  O   LEU A  12       5.441  -7.051 -13.963  1.00  0.00           O  
ATOM    203  N   ASN A  13       4.663  -7.791 -11.995  1.00  0.00           N  
ATOM    204  H   ASN A  13       4.863  -7.942 -11.011  1.00  0.00           H  
ATOM    205  CA  ASN A  13       3.365  -8.213 -12.531  1.00  0.00           C  
ATOM    206  HA  ASN A  13       3.530  -8.789 -13.445  1.00  0.00           H  
ATOM    207  CB  ASN A  13       2.658  -9.127 -11.515  1.00  0.00           C  
ATOM    208  HB2 ASN A  13       2.654  -8.658 -10.532  1.00  0.00           H  
ATOM    209  HB3 ASN A  13       1.623  -9.256 -11.832  1.00  0.00           H  
ATOM    210  CG  ASN A  13       3.278 -10.513 -11.396  1.00  0.00           C  
ATOM    211  OD1 ASN A  13       4.241 -10.886 -12.041  1.00  0.00           O  
ATOM    212  ND2 ASN A  13       2.687 -11.359 -10.586  1.00  0.00           N  
ATOM    213 HD21 ASN A  13       3.083 -12.281 -10.533  1.00  0.00           H  
ATOM    214 HD22 ASN A  13       1.842 -11.089 -10.119  1.00  0.00           H  
ATOM    215  C   ASN A  13       2.490  -7.007 -12.929  1.00  0.00           C  
ATOM    216  O   ASN A  13       1.934  -6.995 -14.021  1.00  0.00           O  
ATOM    217  N   SER A  14       2.424  -5.959 -12.098  1.00  0.00           N  
ATOM    218  H   SER A  14       2.895  -6.023 -11.205  1.00  0.00           H  
ATOM    219  CA  SER A  14       1.656  -4.736 -12.406  1.00  0.00           C  
ATOM    220  HA  SER A  14       0.610  -5.005 -12.566  1.00  0.00           H  
ATOM    221  CB  SER A  14       1.701  -3.749 -11.230  1.00  0.00           C  
ATOM    222  HB2 SER A  14       2.710  -3.356 -11.103  1.00  0.00           H  
ATOM    223  HB3 SER A  14       1.037  -2.914 -11.453  1.00  0.00           H  
ATOM    224  OG  SER A  14       1.273  -4.355 -10.020  1.00  0.00           O  
ATOM    225  HG  SER A  14       1.879  -5.072  -9.781  1.00  0.00           H  
ATOM    226  C   SER A  14       2.153  -4.049 -13.689  1.00  0.00           C  
ATOM    227  O   SER A  14       1.355  -3.643 -14.532  1.00  0.00           O  
ATOM    228  N   LEU A  15       3.474  -3.981 -13.896  1.00  0.00           N  
ATOM    229  H   LEU A  15       4.084  -4.288 -13.148  1.00  0.00           H  
ATOM    230  CA  LEU A  15       4.087  -3.515 -15.147  1.00  0.00           C  
ATOM    231  HA  LEU A  15       3.714  -2.518 -15.383  1.00  0.00           H  
ATOM    232  CB  LEU A  15       5.618  -3.474 -14.978  1.00  0.00           C  
ATOM    233  HB2 LEU A  15       5.947  -4.416 -14.540  1.00  0.00           H  
ATOM    234  HB3 LEU A  15       6.081  -3.387 -15.960  1.00  0.00           H  
ATOM    235  CG  LEU A  15       6.099  -2.305 -14.106  1.00  0.00           C  
ATOM    236  HG  LEU A  15       5.471  -2.230 -13.224  1.00  0.00           H  
ATOM    237  CD1 LEU A  15       7.536  -2.517 -13.642  1.00  0.00           C  
ATOM    238 HD11 LEU A  15       8.202  -2.598 -14.502  1.00  0.00           H  
ATOM    239 HD12 LEU A  15       7.847  -1.678 -13.017  1.00  0.00           H  
ATOM    240 HD13 LEU A  15       7.595  -3.428 -13.048  1.00  0.00           H  
ATOM    241  CD2 LEU A  15       6.056  -0.987 -14.875  1.00  0.00           C  
ATOM    242 HD21 LEU A  15       6.654  -1.063 -15.783  1.00  0.00           H  
ATOM    243 HD22 LEU A  15       5.030  -0.745 -15.143  1.00  0.00           H  
ATOM    244 HD23 LEU A  15       6.454  -0.182 -14.257  1.00  0.00           H  
ATOM    245  C   LEU A  15       3.722  -4.409 -16.339  1.00  0.00           C  
ATOM    246  O   LEU A  15       3.555  -3.902 -17.444  1.00  0.00           O  
ATOM    247  N   THR A  16       3.570  -5.720 -16.115  1.00  0.00           N  
ATOM    248  H   THR A  16       3.637  -6.049 -15.161  1.00  0.00           H  
ATOM    249  CA  THR A  16       3.192  -6.678 -17.170  1.00  0.00           C  
ATOM    250  HA  THR A  16       3.867  -6.540 -18.016  1.00  0.00           H  
ATOM    251  CB  THR A  16       3.311  -8.136 -16.682  1.00  0.00           C  
ATOM    252  HB  THR A  16       2.553  -8.329 -15.927  1.00  0.00           H  
ATOM    253  CG2 THR A  16       3.117  -9.156 -17.805  1.00  0.00           C  
ATOM    254 HG21 THR A  16       2.100  -9.085 -18.191  1.00  0.00           H  
ATOM    255 HG22 THR A  16       3.822  -8.965 -18.614  1.00  0.00           H  
ATOM    256 HG23 THR A  16       3.263 -10.166 -17.424  1.00  0.00           H  
ATOM    257  OG1 THR A  16       4.580  -8.414 -16.120  1.00  0.00           O  
ATOM    258  HG1 THR A  16       4.797  -7.696 -15.494  1.00  0.00           H  
ATOM    259  C   THR A  16       1.769  -6.403 -17.677  1.00  0.00           C  
ATOM    260  O   THR A  16       1.524  -6.520 -18.875  1.00  0.00           O  
ATOM    261  N   GLU A  17       0.850  -5.991 -16.793  1.00  0.00           N  
ATOM    262  H   GLU A  17       1.099  -5.970 -15.812  1.00  0.00           H  
ATOM    263  CA  GLU A  17      -0.500  -5.549 -17.175  1.00  0.00           C  
ATOM    264  HA  GLU A  17      -0.937  -6.291 -17.849  1.00  0.00           H  
ATOM    265  CB  GLU A  17      -1.392  -5.471 -15.917  1.00  0.00           C  
ATOM    266  HB2 GLU A  17      -1.443  -6.463 -15.467  1.00  0.00           H  
ATOM    267  HB3 GLU A  17      -0.915  -4.810 -15.196  1.00  0.00           H  
ATOM    268  CG  GLU A  17      -2.831  -4.954 -16.130  1.00  0.00           C  
ATOM    269  HG2 GLU A  17      -3.341  -4.966 -15.164  1.00  0.00           H  
ATOM    270  HG3 GLU A  17      -2.782  -3.910 -16.450  1.00  0.00           H  
ATOM    271  CD  GLU A  17      -3.675  -5.759 -17.138  1.00  0.00           C  
ATOM    272  OE1 GLU A  17      -3.352  -6.946 -17.354  1.00  0.00           O  
ATOM    273  OE2 GLU A  17      -4.612  -5.149 -17.719  1.00  0.00           O  
ATOM    274  C   GLU A  17      -0.476  -4.211 -17.938  1.00  0.00           C  
ATOM    275  O   GLU A  17      -1.226  -4.034 -18.895  1.00  0.00           O  
ATOM    276  N   GLN A  18       0.399  -3.256 -17.597  1.00  0.00           N  
ATOM    277  H   GLN A  18       1.050  -3.455 -16.848  1.00  0.00           H  
ATOM    278  CA  GLN A  18       0.414  -1.915 -18.222  1.00  0.00           C  
ATOM    279  HA  GLN A  18      -0.627  -1.617 -18.323  1.00  0.00           H  
ATOM    280  CB  GLN A  18       1.084  -0.866 -17.310  1.00  0.00           C  
ATOM    281  HB2 GLN A  18       2.117  -1.160 -17.119  1.00  0.00           H  
ATOM    282  HB3 GLN A  18       1.102   0.092 -17.829  1.00  0.00           H  
ATOM    283  CG  GLN A  18       0.368  -0.624 -15.971  1.00  0.00           C  
ATOM    284  HG2 GLN A  18       0.599  -1.446 -15.300  1.00  0.00           H  
ATOM    285  HG3 GLN A  18       0.763   0.288 -15.524  1.00  0.00           H  
ATOM    286  CD  GLN A  18      -1.152  -0.489 -16.088  1.00  0.00           C  
ATOM    287  OE1 GLN A  18      -1.695   0.221 -16.921  1.00  0.00           O  
ATOM    288  NE2 GLN A  18      -1.896  -1.200 -15.265  1.00  0.00           N  
ATOM    289 HE21 GLN A  18      -2.894  -1.152 -15.385  1.00  0.00           H  
ATOM    290 HE22 GLN A  18      -1.481  -1.855 -14.625  1.00  0.00           H  
ATOM    291  C   GLN A  18       0.936  -1.846 -19.675  1.00  0.00           C  
ATOM    292  O   GLN A  18       1.244  -0.750 -20.137  1.00  0.00           O  
ATOM    293  N   LYS A  19       0.969  -2.970 -20.410  1.00  0.00           N  
ATOM    294  H   LYS A  19       0.666  -3.812 -19.934  1.00  0.00           H  
ATOM    295  CA  LYS A  19       1.313  -3.102 -21.843  1.00  0.00           C  
ATOM    296  HA  LYS A  19       2.393  -3.248 -21.931  1.00  0.00           H  
ATOM    297  CB  LYS A  19       0.591  -4.338 -22.410  1.00  0.00           C  
ATOM    298  HB2 LYS A  19      -0.311  -4.548 -21.829  1.00  0.00           H  
ATOM    299  HB3 LYS A  19       0.291  -4.154 -23.444  1.00  0.00           H  
ATOM    300  CG  LYS A  19       1.518  -5.553 -22.403  1.00  0.00           C  
ATOM    301  HG2 LYS A  19       2.322  -5.372 -23.119  1.00  0.00           H  
ATOM    302  HG3 LYS A  19       1.954  -5.675 -21.411  1.00  0.00           H  
ATOM    303  CD  LYS A  19       0.765  -6.834 -22.789  1.00  0.00           C  
ATOM    304  HD2 LYS A  19       0.192  -7.189 -21.931  1.00  0.00           H  
ATOM    305  HD3 LYS A  19       0.072  -6.619 -23.605  1.00  0.00           H  
ATOM    306  CE  LYS A  19       1.738  -7.918 -23.262  1.00  0.00           C  
ATOM    307  HE2 LYS A  19       1.184  -8.840 -23.461  1.00  0.00           H  
ATOM    308  HE3 LYS A  19       2.194  -7.584 -24.198  1.00  0.00           H  
ATOM    309  NZ  LYS A  19       2.816  -8.164 -22.281  1.00  0.00           N  
ATOM    310  HZ1 LYS A  19       3.371  -7.319 -22.103  1.00  0.00           H  
ATOM    311  HZ2 LYS A  19       3.566  -8.726 -22.694  1.00  0.00           H  
ATOM    312  HZ3 LYS A  19       2.505  -8.539 -21.403  1.00  0.00           H  
ATOM    313  C   LYS A  19       0.959  -1.871 -22.681  1.00  0.00           C  
ATOM    314  O   LYS A  19      -0.209  -1.488 -22.785  1.00  0.00           O  
ATOM    315  N   THR A  20       1.975  -1.239 -23.266  1.00  0.00           N  
ATOM    316  H   THR A  20       2.902  -1.652 -23.218  1.00  0.00           H  
ATOM    317  CA  THR A  20       1.860   0.103 -23.848  1.00  0.00           C  
ATOM    318  HA  THR A  20       0.923   0.151 -24.394  1.00  0.00           H  
ATOM    319  CB  THR A  20       1.822   1.153 -22.713  1.00  0.00           C  
ATOM    320  HB  THR A  20       0.970   0.944 -22.065  1.00  0.00           H  
ATOM    321  CG2 THR A  20       3.093   1.189 -21.865  1.00  0.00           C  
ATOM    322 HG21 THR A  20       3.954   1.394 -22.489  1.00  0.00           H  
ATOM    323 HG22 THR A  20       2.998   1.954 -21.096  1.00  0.00           H  
ATOM    324 HG23 THR A  20       3.242   0.228 -21.376  1.00  0.00           H  
ATOM    325  OG1 THR A  20       1.658   2.450 -23.234  1.00  0.00           O  
ATOM    326  HG1 THR A  20       0.808   2.446 -23.708  1.00  0.00           H  
ATOM    327  C   THR A  20       2.987   0.381 -24.844  1.00  0.00           C  
ATOM    328  O   THR A  20       4.030  -0.253 -24.791  1.00  0.00           O  
ATOM    329  N   LEU A  21       2.843   1.377 -25.721  1.00  0.00           N  
ATOM    330  H   LEU A  21       1.985   1.906 -25.690  1.00  0.00           H  
ATOM    331  CA  LEU A  21       3.884   1.775 -26.693  1.00  0.00           C  
ATOM    332  HA  LEU A  21       4.098   0.923 -27.341  1.00  0.00           H  
ATOM    333  CB  LEU A  21       3.318   2.920 -27.547  1.00  0.00           C  
ATOM    334  HB2 LEU A  21       2.952   3.697 -26.875  1.00  0.00           H  
ATOM    335  HB3 LEU A  21       4.118   3.360 -28.146  1.00  0.00           H  
ATOM    336  CG  LEU A  21       2.182   2.456 -28.481  1.00  0.00           C  
ATOM    337  HG  LEU A  21       1.649   1.612 -28.041  1.00  0.00           H  
ATOM    338  CD1 LEU A  21       1.165   3.574 -28.686  1.00  0.00           C  
ATOM    339 HD11 LEU A  21       1.661   4.453 -29.101  1.00  0.00           H  
ATOM    340 HD12 LEU A  21       0.388   3.237 -29.372  1.00  0.00           H  
ATOM    341 HD13 LEU A  21       0.710   3.834 -27.731  1.00  0.00           H  
ATOM    342  CD2 LEU A  21       2.729   2.027 -29.840  1.00  0.00           C  
ATOM    343 HD21 LEU A  21       3.445   1.215 -29.705  1.00  0.00           H  
ATOM    344 HD22 LEU A  21       3.227   2.862 -30.333  1.00  0.00           H  
ATOM    345 HD23 LEU A  21       1.917   1.670 -30.474  1.00  0.00           H  
ATOM    346  C   LEU A  21       5.236   2.174 -26.052  1.00  0.00           C  
ATOM    347  O   LEU A  21       6.244   2.300 -26.745  1.00  0.00           O  
ATOM    348  N   CYS A  22       5.261   2.369 -24.729  1.00  0.00           N  
ATOM    349  H   CYS A  22       4.383   2.270 -24.243  1.00  0.00           H  
ATOM    350  CA  CYS A  22       6.474   2.571 -23.942  1.00  0.00           C  
ATOM    351  HA  CYS A  22       7.154   3.189 -24.529  1.00  0.00           H  
ATOM    352  CB  CYS A  22       6.080   3.382 -22.694  1.00  0.00           C  
ATOM    353  HB2 CYS A  22       5.430   4.210 -22.983  1.00  0.00           H  
ATOM    354  HB3 CYS A  22       5.546   2.744 -21.994  1.00  0.00           H  
ATOM    355  SG  CYS A  22       7.536   4.064 -21.861  1.00  0.00           S  
ATOM    356  HG  CYS A  22       7.870   4.954 -22.804  1.00  0.00           H  
ATOM    357  C   CYS A  22       7.240   1.258 -23.620  1.00  0.00           C  
ATOM    358  O   CYS A  22       8.456   1.310 -23.463  1.00  0.00           O  
ATOM    359  N   THR A  23       6.603   0.074 -23.568  1.00  0.00           N  
ATOM    360  H   THR A  23       5.616   0.025 -23.804  1.00  0.00           H  
ATOM    361  CA  THR A  23       7.297  -1.215 -23.304  1.00  0.00           C  
ATOM    362  HA  THR A  23       8.067  -1.033 -22.557  1.00  0.00           H  
ATOM    363  CB  THR A  23       6.361  -2.295 -22.730  1.00  0.00           C  
ATOM    364  HB  THR A  23       6.892  -3.244 -22.707  1.00  0.00           H  
ATOM    365  CG2 THR A  23       5.967  -1.949 -21.297  1.00  0.00           C  
ATOM    366 HG21 THR A  23       6.863  -1.856 -20.682  1.00  0.00           H  
ATOM    367 HG22 THR A  23       5.339  -2.744 -20.892  1.00  0.00           H  
ATOM    368 HG23 THR A  23       5.415  -1.012 -21.284  1.00  0.00           H  
ATOM    369  OG1 THR A  23       5.167  -2.457 -23.457  1.00  0.00           O  
ATOM    370  HG1 THR A  23       5.361  -2.900 -24.299  1.00  0.00           H  
ATOM    371  C   THR A  23       8.039  -1.784 -24.514  1.00  0.00           C  
ATOM    372  O   THR A  23       8.987  -2.557 -24.346  1.00  0.00           O  
ATOM    373  N   GLU A  24       7.659  -1.351 -25.718  1.00  0.00           N  
ATOM    374  H   GLU A  24       6.813  -0.800 -25.773  1.00  0.00           H  
ATOM    375  CA  GLU A  24       8.353  -1.643 -26.982  1.00  0.00           C  
ATOM    376  HA  GLU A  24       8.477  -2.723 -27.088  1.00  0.00           H  
ATOM    377  CB  GLU A  24       7.505  -1.111 -28.158  1.00  0.00           C  
ATOM    378  HB2 GLU A  24       7.540  -0.022 -28.153  1.00  0.00           H  
ATOM    379  HB3 GLU A  24       7.954  -1.460 -29.088  1.00  0.00           H  
ATOM    380  CG  GLU A  24       6.024  -1.527 -28.146  1.00  0.00           C  
ATOM    381  HG2 GLU A  24       5.505  -0.962 -27.367  1.00  0.00           H  
ATOM    382  HG3 GLU A  24       5.567  -1.255 -29.102  1.00  0.00           H  
ATOM    383  CD  GLU A  24       5.847  -3.028 -27.894  1.00  0.00           C  
ATOM    384  OE1 GLU A  24       6.471  -3.809 -28.646  1.00  0.00           O  
ATOM    385  OE2 GLU A  24       5.130  -3.363 -26.922  1.00  0.00           O  
ATOM    386  C   GLU A  24       9.749  -0.993 -27.049  1.00  0.00           C  
ATOM    387  O   GLU A  24      10.639  -1.461 -27.757  1.00  0.00           O  
ATOM    388  N   LEU A  25       9.951   0.111 -26.320  1.00  0.00           N  
ATOM    389  H   LEU A  25       9.211   0.392 -25.693  1.00  0.00           H  
ATOM    390  CA  LEU A  25      11.163   0.928 -26.369  1.00  0.00           C  
ATOM    391  HA  LEU A  25      11.406   1.101 -27.419  1.00  0.00           H  
ATOM    392  CB  LEU A  25      10.912   2.291 -25.697  1.00  0.00           C  
ATOM    393  HB2 LEU A  25      10.739   2.114 -24.636  1.00  0.00           H  
ATOM    394  HB3 LEU A  25      11.814   2.896 -25.787  1.00  0.00           H  
ATOM    395  CG  LEU A  25       9.718   3.092 -26.255  1.00  0.00           C  
ATOM    396  HG  LEU A  25       8.803   2.518 -26.126  1.00  0.00           H  
ATOM    397  CD1 LEU A  25       9.577   4.393 -25.470  1.00  0.00           C  
ATOM    398 HD11 LEU A  25      10.465   5.004 -25.599  1.00  0.00           H  
ATOM    399 HD12 LEU A  25       8.697   4.941 -25.810  1.00  0.00           H  
ATOM    400 HD13 LEU A  25       9.455   4.171 -24.410  1.00  0.00           H  
ATOM    401  CD2 LEU A  25       9.883   3.447 -27.735  1.00  0.00           C  
ATOM    402 HD21 LEU A  25      10.825   3.969 -27.897  1.00  0.00           H  
ATOM    403 HD22 LEU A  25       9.858   2.536 -28.334  1.00  0.00           H  
ATOM    404 HD23 LEU A  25       9.050   4.076 -28.049  1.00  0.00           H  
ATOM    405  C   LEU A  25      12.371   0.218 -25.738  1.00  0.00           C  
ATOM    406  O   LEU A  25      12.249  -0.553 -24.783  1.00  0.00           O  
ATOM    407  N   THR A  26      13.565   0.518 -26.252  1.00  0.00           N  
ATOM    408  H   THR A  26      13.630   1.164 -27.023  1.00  0.00           H  
ATOM    409  CA  THR A  26      14.815  -0.086 -25.779  1.00  0.00           C  
ATOM    410  HA  THR A  26      14.618  -1.143 -25.648  1.00  0.00           H  
ATOM    411  CB  THR A  26      15.936   0.052 -26.818  1.00  0.00           C  
ATOM    412  HB  THR A  26      16.875  -0.290 -26.380  1.00  0.00           H  
ATOM    413  CG2 THR A  26      15.662  -0.783 -28.069  1.00  0.00           C  
ATOM    414 HG21 THR A  26      16.487  -0.663 -28.770  1.00  0.00           H  
ATOM    415 HG22 THR A  26      15.580  -1.834 -27.793  1.00  0.00           H  
ATOM    416 HG23 THR A  26      14.735  -0.460 -28.545  1.00  0.00           H  
ATOM    417  OG1 THR A  26      16.078   1.398 -27.213  1.00  0.00           O  
ATOM    418  HG1 THR A  26      16.501   1.858 -26.480  1.00  0.00           H  
ATOM    419  C   THR A  26      15.305   0.465 -24.437  1.00  0.00           C  
ATOM    420  O   THR A  26      15.166   1.653 -24.144  1.00  0.00           O  
ATOM    421  N   VAL A  27      15.983  -0.394 -23.680  1.00  0.00           N  
ATOM    422  H   VAL A  27      16.028  -1.356 -24.001  1.00  0.00           H  
ATOM    423  CA  VAL A  27      16.781  -0.102 -22.488  1.00  0.00           C  
ATOM    424  HA  VAL A  27      17.001   0.966 -22.482  1.00  0.00           H  
ATOM    425  CB  VAL A  27      15.966  -0.426 -21.214  1.00  0.00           C  
ATOM    426  HB  VAL A  27      14.997   0.064 -21.306  1.00  0.00           H  
ATOM    427  CG1 VAL A  27      15.715  -1.927 -21.014  1.00  0.00           C  
ATOM    428 HG11 VAL A  27      15.089  -2.080 -20.134  1.00  0.00           H  
ATOM    429 HG12 VAL A  27      15.198  -2.340 -21.882  1.00  0.00           H  
ATOM    430 HG13 VAL A  27      16.657  -2.457 -20.871  1.00  0.00           H  
ATOM    431  CG2 VAL A  27      16.629   0.127 -19.948  1.00  0.00           C  
ATOM    432 HG21 VAL A  27      16.841   1.189 -20.067  1.00  0.00           H  
ATOM    433 HG22 VAL A  27      17.551  -0.412 -19.732  1.00  0.00           H  
ATOM    434 HG23 VAL A  27      15.951   0.002 -19.102  1.00  0.00           H  
ATOM    435  C   VAL A  27      18.125  -0.850 -22.585  1.00  0.00           C  
ATOM    436  O   VAL A  27      18.221  -1.901 -23.228  1.00  0.00           O  
ATOM    437  N   THR A  28      19.169  -0.308 -21.953  1.00  0.00           N  
ATOM    438  H   THR A  28      19.026   0.546 -21.444  1.00  0.00           H  
ATOM    439  CA  THR A  28      20.508  -0.926 -21.925  1.00  0.00           C  
ATOM    440  HA  THR A  28      20.810  -1.151 -22.948  1.00  0.00           H  
ATOM    441  CB  THR A  28      21.553   0.032 -21.332  1.00  0.00           C  
ATOM    442  HB  THR A  28      21.272   0.300 -20.314  1.00  0.00           H  
ATOM    443  CG2 THR A  28      22.966  -0.552 -21.318  1.00  0.00           C  
ATOM    444 HG21 THR A  28      23.015  -1.396 -20.629  1.00  0.00           H  
ATOM    445 HG22 THR A  28      23.241  -0.888 -22.319  1.00  0.00           H  
ATOM    446 HG23 THR A  28      23.676   0.207 -20.985  1.00  0.00           H  
ATOM    447  OG1 THR A  28      21.606   1.209 -22.109  1.00  0.00           O  
ATOM    448  HG1 THR A  28      20.948   1.821 -21.772  1.00  0.00           H  
ATOM    449  C   THR A  28      20.476  -2.242 -21.147  1.00  0.00           C  
ATOM    450  O   THR A  28      20.099  -2.272 -19.977  1.00  0.00           O  
ATOM    451  N   ASP A  29      20.872  -3.341 -21.782  1.00  0.00           N  
ATOM    452  H   ASP A  29      21.269  -3.244 -22.711  1.00  0.00           H  
ATOM    453  CA  ASP A  29      20.779  -4.691 -21.234  1.00  0.00           C  
ATOM    454  HA  ASP A  29      19.869  -4.742 -20.633  1.00  0.00           H  
ATOM    455  CB  ASP A  29      20.596  -5.689 -22.377  1.00  0.00           C  
ATOM    456  HB2 ASP A  29      19.813  -5.317 -23.039  1.00  0.00           H  
ATOM    457  HB3 ASP A  29      21.518  -5.770 -22.955  1.00  0.00           H  
ATOM    458  CG  ASP A  29      20.179  -7.066 -21.866  1.00  0.00           C  
ATOM    459  OD1 ASP A  29      19.589  -7.814 -22.668  1.00  0.00           O  
ATOM    460  OD2 ASP A  29      20.327  -7.398 -20.665  1.00  0.00           O  
ATOM    461  C   ASP A  29      21.954  -5.046 -20.311  1.00  0.00           C  
ATOM    462  O   ASP A  29      22.962  -5.637 -20.709  1.00  0.00           O  
ATOM    463  N   ILE A  30      21.791  -4.695 -19.035  1.00  0.00           N  
ATOM    464  H   ILE A  30      20.993  -4.113 -18.819  1.00  0.00           H  
ATOM    465  CA  ILE A  30      22.769  -4.991 -17.980  1.00  0.00           C  
ATOM    466  HA  ILE A  30      23.731  -4.616 -18.330  1.00  0.00           H  
ATOM    467  CB  ILE A  30      22.430  -4.235 -16.672  1.00  0.00           C  
ATOM    468  HB  ILE A  30      23.340  -4.230 -16.071  1.00  0.00           H  
ATOM    469  CG2 ILE A  30      22.092  -2.762 -16.968  1.00  0.00           C  
ATOM    470 HG21 ILE A  30      22.842  -2.331 -17.633  1.00  0.00           H  
ATOM    471 HG22 ILE A  30      21.114  -2.683 -17.442  1.00  0.00           H  
ATOM    472 HG23 ILE A  30      22.070  -2.183 -16.045  1.00  0.00           H  
ATOM    473  CG1 ILE A  30      21.297  -4.857 -15.820  1.00  0.00           C  
ATOM    474 HG12 ILE A  30      20.770  -4.062 -15.296  1.00  0.00           H  
ATOM    475 HG13 ILE A  30      20.575  -5.363 -16.460  1.00  0.00           H  
ATOM    476  CD1 ILE A  30      21.800  -5.830 -14.744  1.00  0.00           C  
ATOM    477 HD11 ILE A  30      22.570  -5.358 -14.136  1.00  0.00           H  
ATOM    478 HD12 ILE A  30      20.972  -6.110 -14.095  1.00  0.00           H  
ATOM    479 HD13 ILE A  30      22.208  -6.733 -15.195  1.00  0.00           H  
ATOM    480  C   ILE A  30      22.969  -6.498 -17.741  1.00  0.00           C  
ATOM    481  O   ILE A  30      24.018  -6.879 -17.227  1.00  0.00           O  
ATOM    482  N   PHE A  31      22.003  -7.353 -18.108  1.00  0.00           N  
ATOM    483  H   PHE A  31      21.217  -6.990 -18.633  1.00  0.00           H  
ATOM    484  CA  PHE A  31      22.080  -8.813 -17.945  1.00  0.00           C  
ATOM    485  HA  PHE A  31      22.619  -9.036 -17.023  1.00  0.00           H  
ATOM    486  CB  PHE A  31      20.665  -9.404 -17.842  1.00  0.00           C  
ATOM    487  HB2 PHE A  31      20.223  -9.386 -18.835  1.00  0.00           H  
ATOM    488  HB3 PHE A  31      20.754 -10.452 -17.549  1.00  0.00           H  
ATOM    489  CG  PHE A  31      19.714  -8.721 -16.878  1.00  0.00           C  
ATOM    490  CD1 PHE A  31      19.973  -8.740 -15.495  1.00  0.00           C  
ATOM    491  HD1 PHE A  31      20.860  -9.231 -15.118  1.00  0.00           H  
ATOM    492  CE1 PHE A  31      19.081  -8.120 -14.602  1.00  0.00           C  
ATOM    493  HE1 PHE A  31      19.286  -8.126 -13.541  1.00  0.00           H  
ATOM    494  CZ  PHE A  31      17.923  -7.491 -15.089  1.00  0.00           C  
ATOM    495  HZ  PHE A  31      17.243  -7.009 -14.404  1.00  0.00           H  
ATOM    496  CE2 PHE A  31      17.649  -7.487 -16.467  1.00  0.00           C  
ATOM    497  HE2 PHE A  31      16.755  -7.005 -16.841  1.00  0.00           H  
ATOM    498  CD2 PHE A  31      18.550  -8.090 -17.362  1.00  0.00           C  
ATOM    499  HD2 PHE A  31      18.345  -8.067 -18.424  1.00  0.00           H  
ATOM    500  C   PHE A  31      22.829  -9.507 -19.095  1.00  0.00           C  
ATOM    501  O   PHE A  31      23.352 -10.603 -18.917  1.00  0.00           O  
ATOM    502  N   ALA A  32      22.881  -8.877 -20.272  1.00  0.00           N  
ATOM    503  H   ALA A  32      22.364  -8.009 -20.368  1.00  0.00           H  
ATOM    504  CA  ALA A  32      23.681  -9.311 -21.418  1.00  0.00           C  
ATOM    505  HA  ALA A  32      23.756 -10.399 -21.394  1.00  0.00           H  
ATOM    506  CB  ALA A  32      22.941  -8.922 -22.703  1.00  0.00           C  
ATOM    507  HB1 ALA A  32      21.939  -9.353 -22.700  1.00  0.00           H  
ATOM    508  HB2 ALA A  32      22.871  -7.836 -22.768  1.00  0.00           H  
ATOM    509  HB3 ALA A  32      23.484  -9.302 -23.569  1.00  0.00           H  
ATOM    510  C   ALA A  32      25.128  -8.767 -21.396  1.00  0.00           C  
ATOM    511  O   ALA A  32      25.844  -8.878 -22.393  1.00  0.00           O  
ATOM    512  N   ALA A  33      25.571  -8.149 -20.297  1.00  0.00           N  
ATOM    513  H   ALA A  33      24.950  -8.078 -19.504  1.00  0.00           H  
ATOM    514  CA  ALA A  33      26.936  -7.651 -20.154  1.00  0.00           C  
ATOM    515  HA  ALA A  33      27.163  -7.028 -21.020  1.00  0.00           H  
ATOM    516  CB  ALA A  33      27.012  -6.770 -18.900  1.00  0.00           C  
ATOM    517  HB1 ALA A  33      28.018  -6.364 -18.800  1.00  0.00           H  
ATOM    518  HB2 ALA A  33      26.296  -5.952 -18.984  1.00  0.00           H  
ATOM    519  HB3 ALA A  33      26.777  -7.367 -18.017  1.00  0.00           H  
ATOM    520  C   ALA A  33      27.960  -8.805 -20.111  1.00  0.00           C  
ATOM    521  O   ALA A  33      27.861  -9.710 -19.286  1.00  0.00           O  
ATOM    522  N   SER A  34      29.010  -8.734 -20.937  1.00  0.00           N  
ATOM    523  H   SER A  34      29.073  -7.953 -21.574  1.00  0.00           H  
ATOM    524  CA  SER A  34      30.079  -9.747 -21.037  1.00  0.00           C  
ATOM    525  HA  SER A  34      29.603 -10.729 -21.064  1.00  0.00           H  
ATOM    526  CB  SER A  34      30.829  -9.558 -22.361  1.00  0.00           C  
ATOM    527  HB2 SER A  34      31.613 -10.313 -22.451  1.00  0.00           H  
ATOM    528  HB3 SER A  34      30.131  -9.686 -23.191  1.00  0.00           H  
ATOM    529  OG  SER A  34      31.398  -8.261 -22.423  1.00  0.00           O  
ATOM    530  HG  SER A  34      31.954  -8.205 -23.206  1.00  0.00           H  
ATOM    531  C   SER A  34      31.056  -9.771 -19.846  1.00  0.00           C  
ATOM    532  O   SER A  34      32.202 -10.203 -19.978  1.00  0.00           O  
ATOM    533  N   LYS A  35      30.625  -9.308 -18.666  1.00  0.00           N  
ATOM    534  H   LYS A  35      29.635  -9.095 -18.593  1.00  0.00           H  
ATOM    535  CA  LYS A  35      31.430  -9.251 -17.443  1.00  0.00           C  
ATOM    536  HA  LYS A  35      32.233  -9.983 -17.534  1.00  0.00           H  
ATOM    537  CB  LYS A  35      32.050  -7.850 -17.294  1.00  0.00           C  
ATOM    538  HB2 LYS A  35      32.308  -7.462 -18.281  1.00  0.00           H  
ATOM    539  HB3 LYS A  35      31.325  -7.173 -16.838  1.00  0.00           H  
ATOM    540  CG  LYS A  35      33.329  -7.898 -16.447  1.00  0.00           C  
ATOM    541  HG2 LYS A  35      33.119  -8.361 -15.481  1.00  0.00           H  
ATOM    542  HG3 LYS A  35      34.071  -8.499 -16.975  1.00  0.00           H  
ATOM    543  CD  LYS A  35      33.889  -6.489 -16.217  1.00  0.00           C  
ATOM    544  HD2 LYS A  35      33.956  -5.965 -17.173  1.00  0.00           H  
ATOM    545  HD3 LYS A  35      33.214  -5.945 -15.554  1.00  0.00           H  
ATOM    546  CE  LYS A  35      35.284  -6.580 -15.588  1.00  0.00           C  
ATOM    547  HE2 LYS A  35      35.213  -7.170 -14.668  1.00  0.00           H  
ATOM    548  HE3 LYS A  35      35.940  -7.117 -16.281  1.00  0.00           H  
ATOM    549  NZ  LYS A  35      35.838  -5.235 -15.294  1.00  0.00           N  
ATOM    550  HZ1 LYS A  35      35.908  -4.687 -16.143  1.00  0.00           H  
ATOM    551  HZ2 LYS A  35      36.762  -5.311 -14.887  1.00  0.00           H  
ATOM    552  HZ3 LYS A  35      35.239  -4.747 -14.638  1.00  0.00           H  
ATOM    553  C   LYS A  35      30.566  -9.622 -16.241  1.00  0.00           C  
ATOM    554  O   LYS A  35      29.546  -8.986 -16.006  1.00  0.00           O  
ATOM    555  N   ASN A  36      31.008 -10.627 -15.489  1.00  0.00           N  
ATOM    556  H   ASN A  36      31.859 -11.082 -15.767  1.00  0.00           H  
ATOM    557  CA  ASN A  36      30.359 -11.095 -14.264  1.00  0.00           C  
ATOM    558  HA  ASN A  36      29.325 -11.360 -14.498  1.00  0.00           H  
ATOM    559  CB  ASN A  36      31.119 -12.359 -13.812  1.00  0.00           C  
ATOM    560  HB2 ASN A  36      31.303 -12.994 -14.678  1.00  0.00           H  
ATOM    561  HB3 ASN A  36      32.078 -12.072 -13.379  1.00  0.00           H  
ATOM    562  CG  ASN A  36      30.364 -13.201 -12.800  1.00  0.00           C  
ATOM    563  OD1 ASN A  36      29.348 -12.820 -12.259  1.00  0.00           O  
ATOM    564  ND2 ASN A  36      30.831 -14.393 -12.523  1.00  0.00           N  
ATOM    565 HD21 ASN A  36      30.292 -14.923 -11.859  1.00  0.00           H  
ATOM    566 HD22 ASN A  36      31.655 -14.745 -12.970  1.00  0.00           H  
ATOM    567  C   ASN A  36      30.337  -9.987 -13.185  1.00  0.00           C  
ATOM    568  O   ASN A  36      31.321  -9.253 -13.049  1.00  0.00           O  
ATOM    569  N   THR A  37      29.246  -9.888 -12.421  1.00  0.00           N  
ATOM    570  H   THR A  37      28.531 -10.601 -12.518  1.00  0.00           H  
ATOM    571  CA  THR A  37      28.969  -8.835 -11.426  1.00  0.00           C  
ATOM    572  HA  THR A  37      29.909  -8.391 -11.096  1.00  0.00           H  
ATOM    573  CB  THR A  37      28.101  -7.704 -12.005  1.00  0.00           C  
ATOM    574  HB  THR A  37      27.800  -7.034 -11.200  1.00  0.00           H  
ATOM    575  CG2 THR A  37      28.867  -6.892 -13.038  1.00  0.00           C  
ATOM    576 HG21 THR A  37      29.107  -7.503 -13.905  1.00  0.00           H  
ATOM    577 HG22 THR A  37      28.227  -6.079 -13.342  1.00  0.00           H  
ATOM    578 HG23 THR A  37      29.781  -6.494 -12.597  1.00  0.00           H  
ATOM    579  OG1 THR A  37      26.932  -8.162 -12.652  1.00  0.00           O  
ATOM    580  HG1 THR A  37      26.278  -8.462 -12.002  1.00  0.00           H  
ATOM    581  C   THR A  37      28.277  -9.408 -10.194  1.00  0.00           C  
ATOM    582  O   THR A  37      27.577 -10.417 -10.269  1.00  0.00           O  
ATOM    583  N   THR A  38      28.463  -8.766  -9.037  1.00  0.00           N  
ATOM    584  H   THR A  38      29.003  -7.911  -9.048  1.00  0.00           H  
ATOM    585  CA  THR A  38      27.811  -9.217  -7.792  1.00  0.00           C  
ATOM    586  HA  THR A  38      28.009 -10.283  -7.686  1.00  0.00           H  
ATOM    587  CB  THR A  38      28.354  -8.514  -6.538  1.00  0.00           C  
ATOM    588  HB  THR A  38      27.930  -9.021  -5.670  1.00  0.00           H  
ATOM    589  CG2 THR A  38      29.875  -8.575  -6.409  1.00  0.00           C  
ATOM    590 HG21 THR A  38      30.176  -8.128  -5.461  1.00  0.00           H  
ATOM    591 HG22 THR A  38      30.199  -9.617  -6.420  1.00  0.00           H  
ATOM    592 HG23 THR A  38      30.358  -8.040  -7.226  1.00  0.00           H  
ATOM    593  OG1 THR A  38      27.947  -7.165  -6.478  1.00  0.00           O  
ATOM    594  HG1 THR A  38      28.494  -6.663  -7.096  1.00  0.00           H  
ATOM    595  C   THR A  38      26.290  -9.045  -7.847  1.00  0.00           C  
ATOM    596  O   THR A  38      25.778  -8.223  -8.602  1.00  0.00           O  
ATOM    597  N   GLU A  39      25.540  -9.761  -7.003  1.00  0.00           N  
ATOM    598  H   GLU A  39      25.985 -10.473  -6.444  1.00  0.00           H  
ATOM    599  CA  GLU A  39      24.077  -9.622  -6.913  1.00  0.00           C  
ATOM    600  HA  GLU A  39      23.625  -9.930  -7.857  1.00  0.00           H  
ATOM    601  CB  GLU A  39      23.574 -10.566  -5.810  1.00  0.00           C  
ATOM    602  HB2 GLU A  39      23.809 -11.594  -6.089  1.00  0.00           H  
ATOM    603  HB3 GLU A  39      24.086 -10.335  -4.874  1.00  0.00           H  
ATOM    604  CG  GLU A  39      22.071 -10.444  -5.573  1.00  0.00           C  
ATOM    605  HG2 GLU A  39      21.833  -9.426  -5.258  1.00  0.00           H  
ATOM    606  HG3 GLU A  39      21.541 -10.644  -6.507  1.00  0.00           H  
ATOM    607  CD  GLU A  39      21.634 -11.415  -4.476  1.00  0.00           C  
ATOM    608  OE1 GLU A  39      21.329 -12.595  -4.787  1.00  0.00           O  
ATOM    609  OE2 GLU A  39      21.571 -11.026  -3.296  1.00  0.00           O  
ATOM    610  C   GLU A  39      23.632  -8.169  -6.651  1.00  0.00           C  
ATOM    611  O   GLU A  39      22.792  -7.628  -7.369  1.00  0.00           O  
ATOM    612  N   LYS A  40      24.231  -7.510  -5.649  1.00  0.00           N  
ATOM    613  H   LYS A  40      24.940  -8.000  -5.126  1.00  0.00           H  
ATOM    614  CA  LYS A  40      23.903  -6.124  -5.288  1.00  0.00           C  
ATOM    615  HA  LYS A  40      22.817  -6.030  -5.246  1.00  0.00           H  
ATOM    616  CB  LYS A  40      24.474  -5.781  -3.904  1.00  0.00           C  
ATOM    617  HB2 LYS A  40      25.524  -6.074  -3.846  1.00  0.00           H  
ATOM    618  HB3 LYS A  40      24.412  -4.702  -3.759  1.00  0.00           H  
ATOM    619  CG  LYS A  40      23.661  -6.478  -2.798  1.00  0.00           C  
ATOM    620  HG2 LYS A  40      22.610  -6.224  -2.925  1.00  0.00           H  
ATOM    621  HG3 LYS A  40      23.768  -7.559  -2.897  1.00  0.00           H  
ATOM    622  CD  LYS A  40      24.115  -6.061  -1.392  1.00  0.00           C  
ATOM    623  HD2 LYS A  40      25.142  -6.398  -1.248  1.00  0.00           H  
ATOM    624  HD3 LYS A  40      24.098  -4.974  -1.297  1.00  0.00           H  
ATOM    625  CE  LYS A  40      23.230  -6.693  -0.306  1.00  0.00           C  
ATOM    626  HE2 LYS A  40      23.035  -7.735  -0.579  1.00  0.00           H  
ATOM    627  HE3 LYS A  40      23.785  -6.691   0.636  1.00  0.00           H  
ATOM    628  NZ  LYS A  40      21.949  -5.961  -0.128  1.00  0.00           N  
ATOM    629  HZ1 LYS A  40      22.109  -4.997   0.132  1.00  0.00           H  
ATOM    630  HZ2 LYS A  40      21.414  -5.934  -0.999  1.00  0.00           H  
ATOM    631  HZ3 LYS A  40      21.360  -6.393   0.571  1.00  0.00           H  
ATOM    632  C   LYS A  40      24.335  -5.118  -6.355  1.00  0.00           C  
ATOM    633  O   LYS A  40      23.582  -4.184  -6.617  1.00  0.00           O  
ATOM    634  N   GLU A  41      25.473  -5.323  -7.022  1.00  0.00           N  
ATOM    635  H   GLU A  41      26.064  -6.106  -6.775  1.00  0.00           H  
ATOM    636  CA  GLU A  41      25.829  -4.518  -8.198  1.00  0.00           C  
ATOM    637  HA  GLU A  41      25.795  -3.460  -7.934  1.00  0.00           H  
ATOM    638  CB  GLU A  41      27.259  -4.837  -8.644  1.00  0.00           C  
ATOM    639  HB2 GLU A  41      27.935  -4.772  -7.790  1.00  0.00           H  
ATOM    640  HB3 GLU A  41      27.270  -5.859  -9.025  1.00  0.00           H  
ATOM    641  CG  GLU A  41      27.748  -3.863  -9.728  1.00  0.00           C  
ATOM    642  HG2 GLU A  41      26.948  -3.671 -10.444  1.00  0.00           H  
ATOM    643  HG3 GLU A  41      28.001  -2.912  -9.255  1.00  0.00           H  
ATOM    644  CD  GLU A  41      28.949  -4.395 -10.515  1.00  0.00           C  
ATOM    645  OE1 GLU A  41      29.490  -5.464 -10.141  1.00  0.00           O  
ATOM    646  OE2 GLU A  41      29.270  -3.750 -11.543  1.00  0.00           O  
ATOM    647  C   GLU A  41      24.834  -4.734  -9.351  1.00  0.00           C  
ATOM    648  O   GLU A  41      24.391  -3.769  -9.963  1.00  0.00           O  
ATOM    649  N   THR A  42      24.423  -5.977  -9.611  1.00  0.00           N  
ATOM    650  H   THR A  42      24.844  -6.733  -9.082  1.00  0.00           H  
ATOM    651  CA  THR A  42      23.447  -6.327 -10.658  1.00  0.00           C  
ATOM    652  HA  THR A  42      23.814  -5.959 -11.615  1.00  0.00           H  
ATOM    653  CB  THR A  42      23.297  -7.856 -10.775  1.00  0.00           C  
ATOM    654  HB  THR A  42      22.885  -8.253  -9.849  1.00  0.00           H  
ATOM    655  CG2 THR A  42      22.398  -8.295 -11.930  1.00  0.00           C  
ATOM    656 HG21 THR A  42      21.387  -7.912 -11.794  1.00  0.00           H  
ATOM    657 HG22 THR A  42      22.808  -7.931 -12.871  1.00  0.00           H  
ATOM    658 HG23 THR A  42      22.361  -9.384 -11.961  1.00  0.00           H  
ATOM    659  OG1 THR A  42      24.557  -8.453 -10.989  1.00  0.00           O  
ATOM    660  HG1 THR A  42      25.014  -8.457 -10.130  1.00  0.00           H  
ATOM    661  C   THR A  42      22.091  -5.661 -10.396  1.00  0.00           C  
ATOM    662  O   THR A  42      21.530  -5.029 -11.293  1.00  0.00           O  
ATOM    663  N   PHE A  43      21.581  -5.723  -9.158  1.00  0.00           N  
ATOM    664  H   PHE A  43      22.061  -6.287  -8.459  1.00  0.00           H  
ATOM    665  CA  PHE A  43      20.357  -5.019  -8.758  1.00  0.00           C  
ATOM    666  HA  PHE A  43      19.533  -5.322  -9.403  1.00  0.00           H  
ATOM    667  CB  PHE A  43      20.004  -5.371  -7.302  1.00  0.00           C  
ATOM    668  HB2 PHE A  43      20.852  -5.096  -6.674  1.00  0.00           H  
ATOM    669  HB3 PHE A  43      19.165  -4.743  -6.999  1.00  0.00           H  
ATOM    670  CG  PHE A  43      19.631  -6.812  -6.967  1.00  0.00           C  
ATOM    671  CD1 PHE A  43      19.403  -7.795  -7.955  1.00  0.00           C  
ATOM    672  HD1 PHE A  43      19.500  -7.558  -9.002  1.00  0.00           H  
ATOM    673  CE1 PHE A  43      19.061  -9.108  -7.581  1.00  0.00           C  
ATOM    674  HE1 PHE A  43      18.909  -9.864  -8.338  1.00  0.00           H  
ATOM    675  CZ  PHE A  43      18.917  -9.444  -6.225  1.00  0.00           C  
ATOM    676  HZ  PHE A  43      18.660 -10.455  -5.941  1.00  0.00           H  
ATOM    677  CE2 PHE A  43      19.135  -8.468  -5.239  1.00  0.00           C  
ATOM    678  HE2 PHE A  43      19.047  -8.727  -4.193  1.00  0.00           H  
ATOM    679  CD2 PHE A  43      19.498  -7.163  -5.611  1.00  0.00           C  
ATOM    680  HD2 PHE A  43      19.677  -6.420  -4.848  1.00  0.00           H  
ATOM    681  C   PHE A  43      20.509  -3.499  -8.923  1.00  0.00           C  
ATOM    682  O   PHE A  43      19.617  -2.853  -9.473  1.00  0.00           O  
ATOM    683  N   CYS A  44      21.657  -2.935  -8.525  1.00  0.00           N  
ATOM    684  H   CYS A  44      22.353  -3.513  -8.064  1.00  0.00           H  
ATOM    685  CA  CYS A  44      21.942  -1.507  -8.683  1.00  0.00           C  
ATOM    686  HA  CYS A  44      21.144  -0.940  -8.198  1.00  0.00           H  
ATOM    687  CB  CYS A  44      23.274  -1.171  -8.006  1.00  0.00           C  
ATOM    688  HB2 CYS A  44      23.319  -1.600  -7.010  1.00  0.00           H  
ATOM    689  HB3 CYS A  44      24.102  -1.576  -8.590  1.00  0.00           H  
ATOM    690  SG  CYS A  44      23.420   0.635  -7.906  1.00  0.00           S  
ATOM    691  HG  CYS A  44      22.663   0.828  -6.808  1.00  0.00           H  
ATOM    692  C   CYS A  44      21.984  -1.077 -10.157  1.00  0.00           C  
ATOM    693  O   CYS A  44      21.397  -0.056 -10.509  1.00  0.00           O  
ATOM    694  N   ARG A  45      22.621  -1.865 -11.030  1.00  0.00           N  
ATOM    695  H   ARG A  45      23.105  -2.678 -10.654  1.00  0.00           H  
ATOM    696  CA  ARG A  45      22.665  -1.649 -12.487  1.00  0.00           C  
ATOM    697  HA  ARG A  45      23.082  -0.665 -12.706  1.00  0.00           H  
ATOM    698  CB  ARG A  45      23.550  -2.723 -13.133  1.00  0.00           C  
ATOM    699  HB2 ARG A  45      23.274  -3.698 -12.734  1.00  0.00           H  
ATOM    700  HB3 ARG A  45      23.361  -2.730 -14.205  1.00  0.00           H  
ATOM    701  CG  ARG A  45      25.051  -2.505 -12.931  1.00  0.00           C  
ATOM    702  HG2 ARG A  45      25.358  -1.600 -13.457  1.00  0.00           H  
ATOM    703  HG3 ARG A  45      25.285  -2.399 -11.874  1.00  0.00           H  
ATOM    704  CD  ARG A  45      25.792  -3.718 -13.503  1.00  0.00           C  
ATOM    705  HD2 ARG A  45      25.542  -4.599 -12.908  1.00  0.00           H  
ATOM    706  HD3 ARG A  45      25.443  -3.881 -14.522  1.00  0.00           H  
ATOM    707  NE  ARG A  45      27.249  -3.523 -13.489  1.00  0.00           N  
ATOM    708  HE  ARG A  45      27.691  -3.273 -12.608  1.00  0.00           H  
ATOM    709  CZ  ARG A  45      28.108  -3.808 -14.444  1.00  0.00           C  
ATOM    710  NH1 ARG A  45      27.757  -4.325 -15.589  1.00  0.00           N  
ATOM    711 HH11 ARG A  45      26.795  -4.584 -15.719  1.00  0.00           H  
ATOM    712 HH12 ARG A  45      28.449  -4.607 -16.251  1.00  0.00           H  
ATOM    713  NH2 ARG A  45      29.372  -3.599 -14.231  1.00  0.00           N  
ATOM    714 HH21 ARG A  45      29.621  -3.468 -13.240  1.00  0.00           H  
ATOM    715 HH22 ARG A  45      30.061  -3.843 -14.903  1.00  0.00           H  
ATOM    716  C   ARG A  45      21.272  -1.688 -13.108  1.00  0.00           C  
ATOM    717  O   ARG A  45      20.944  -0.821 -13.914  1.00  0.00           O  
ATOM    718  N   ALA A  46      20.441  -2.656 -12.715  1.00  0.00           N  
ATOM    719  H   ALA A  46      20.781  -3.354 -12.062  1.00  0.00           H  
ATOM    720  CA  ALA A  46      19.065  -2.762 -13.194  1.00  0.00           C  
ATOM    721  HA  ALA A  46      19.076  -2.744 -14.284  1.00  0.00           H  
ATOM    722  CB  ALA A  46      18.489  -4.110 -12.746  1.00  0.00           C  
ATOM    723  HB1 ALA A  46      19.081  -4.920 -13.171  1.00  0.00           H  
ATOM    724  HB2 ALA A  46      18.518  -4.187 -11.660  1.00  0.00           H  
ATOM    725  HB3 ALA A  46      17.459  -4.201 -13.094  1.00  0.00           H  
ATOM    726  C   ALA A  46      18.213  -1.566 -12.731  1.00  0.00           C  
ATOM    727  O   ALA A  46      17.557  -0.925 -13.551  1.00  0.00           O  
ATOM    728  N   ALA A  47      18.305  -1.199 -11.448  1.00  0.00           N  
ATOM    729  H   ALA A  47      18.858  -1.771 -10.816  1.00  0.00           H  
ATOM    730  CA  ALA A  47      17.687   0.016 -10.917  1.00  0.00           C  
ATOM    731  HA  ALA A  47      16.607  -0.042 -11.068  1.00  0.00           H  
ATOM    732  CB  ALA A  47      17.958   0.093  -9.409  1.00  0.00           C  
ATOM    733  HB1 ALA A  47      17.431   0.953  -8.994  1.00  0.00           H  
ATOM    734  HB2 ALA A  47      17.592  -0.807  -8.915  1.00  0.00           H  
ATOM    735  HB3 ALA A  47      19.026   0.198  -9.218  1.00  0.00           H  
ATOM    736  C   ALA A  47      18.194   1.275 -11.642  1.00  0.00           C  
ATOM    737  O   ALA A  47      17.400   2.121 -12.024  1.00  0.00           O  
ATOM    738  N   THR A  48      19.497   1.380 -11.910  1.00  0.00           N  
ATOM    739  H   THR A  48      20.103   0.652 -11.553  1.00  0.00           H  
ATOM    740  CA  THR A  48      20.126   2.539 -12.567  1.00  0.00           C  
ATOM    741  HA  THR A  48      19.851   3.431 -12.006  1.00  0.00           H  
ATOM    742  CB  THR A  48      21.663   2.427 -12.537  1.00  0.00           C  
ATOM    743  HB  THR A  48      21.971   1.506 -13.031  1.00  0.00           H  
ATOM    744  CG2 THR A  48      22.362   3.604 -13.217  1.00  0.00           C  
ATOM    745 HG21 THR A  48      22.185   3.579 -14.293  1.00  0.00           H  
ATOM    746 HG22 THR A  48      21.989   4.543 -12.807  1.00  0.00           H  
ATOM    747 HG23 THR A  48      23.434   3.542 -13.040  1.00  0.00           H  
ATOM    748  OG1 THR A  48      22.121   2.404 -11.203  1.00  0.00           O  
ATOM    749  HG1 THR A  48      21.827   1.553 -10.826  1.00  0.00           H  
ATOM    750  C   THR A  48      19.621   2.748 -14.001  1.00  0.00           C  
ATOM    751  O   THR A  48      19.230   3.866 -14.340  1.00  0.00           O  
ATOM    752  N   VAL A  49      19.571   1.703 -14.841  1.00  0.00           N  
ATOM    753  H   VAL A  49      19.896   0.792 -14.528  1.00  0.00           H  
ATOM    754  CA  VAL A  49      19.057   1.856 -16.220  1.00  0.00           C  
ATOM    755  HA  VAL A  49      19.512   2.757 -16.635  1.00  0.00           H  
ATOM    756  CB  VAL A  49      19.463   0.708 -17.162  1.00  0.00           C  
ATOM    757  HB  VAL A  49      19.103   0.963 -18.159  1.00  0.00           H  
ATOM    758  CG1 VAL A  49      20.990   0.596 -17.256  1.00  0.00           C  
ATOM    759 HG11 VAL A  49      21.254  -0.153 -18.002  1.00  0.00           H  
ATOM    760 HG12 VAL A  49      21.408   1.557 -17.561  1.00  0.00           H  
ATOM    761 HG13 VAL A  49      21.413   0.308 -16.294  1.00  0.00           H  
ATOM    762  CG2 VAL A  49      18.854  -0.652 -16.798  1.00  0.00           C  
ATOM    763 HG21 VAL A  49      19.192  -0.969 -15.815  1.00  0.00           H  
ATOM    764 HG22 VAL A  49      19.150  -1.393 -17.539  1.00  0.00           H  
ATOM    765 HG23 VAL A  49      17.765  -0.600 -16.807  1.00  0.00           H  
ATOM    766  C   VAL A  49      17.545   2.091 -16.267  1.00  0.00           C  
ATOM    767  O   VAL A  49      17.085   2.855 -17.109  1.00  0.00           O  
ATOM    768  N   LEU A  50      16.766   1.518 -15.342  1.00  0.00           N  
ATOM    769  H   LEU A  50      17.187   0.876 -14.680  1.00  0.00           H  
ATOM    770  CA  LEU A  50      15.331   1.804 -15.233  1.00  0.00           C  
ATOM    771  HA  LEU A  50      14.892   1.757 -16.228  1.00  0.00           H  
ATOM    772  CB  LEU A  50      14.655   0.745 -14.345  1.00  0.00           C  
ATOM    773  HB2 LEU A  50      15.179   0.707 -13.387  1.00  0.00           H  
ATOM    774  HB3 LEU A  50      13.628   1.057 -14.148  1.00  0.00           H  
ATOM    775  CG  LEU A  50      14.626  -0.668 -14.962  1.00  0.00           C  
ATOM    776  HG  LEU A  50      15.634  -0.981 -15.226  1.00  0.00           H  
ATOM    777  CD1 LEU A  50      14.066  -1.657 -13.941  1.00  0.00           C  
ATOM    778 HD11 LEU A  50      14.699  -1.661 -13.053  1.00  0.00           H  
ATOM    779 HD12 LEU A  50      13.053  -1.368 -13.670  1.00  0.00           H  
ATOM    780 HD13 LEU A  50      14.052  -2.659 -14.369  1.00  0.00           H  
ATOM    781  CD2 LEU A  50      13.764  -0.733 -16.227  1.00  0.00           C  
ATOM    782 HD21 LEU A  50      12.766  -0.350 -16.026  1.00  0.00           H  
ATOM    783 HD22 LEU A  50      14.225  -0.154 -17.025  1.00  0.00           H  
ATOM    784 HD23 LEU A  50      13.691  -1.764 -16.569  1.00  0.00           H  
ATOM    785  C   LEU A  50      15.066   3.232 -14.725  1.00  0.00           C  
ATOM    786  O   LEU A  50      14.154   3.895 -15.215  1.00  0.00           O  
ATOM    787  N   ARG A  51      15.893   3.746 -13.809  1.00  0.00           N  
ATOM    788  H   ARG A  51      16.571   3.118 -13.382  1.00  0.00           H  
ATOM    789  CA  ARG A  51      15.872   5.146 -13.358  1.00  0.00           C  
ATOM    790  HA  ARG A  51      14.870   5.390 -13.021  1.00  0.00           H  
ATOM    791  CB  ARG A  51      16.832   5.269 -12.169  1.00  0.00           C  
ATOM    792  HB2 ARG A  51      16.601   4.450 -11.490  1.00  0.00           H  
ATOM    793  HB3 ARG A  51      17.860   5.154 -12.513  1.00  0.00           H  
ATOM    794  CG  ARG A  51      16.703   6.579 -11.381  1.00  0.00           C  
ATOM    795  HG2 ARG A  51      16.888   7.429 -12.039  1.00  0.00           H  
ATOM    796  HG3 ARG A  51      15.693   6.663 -10.986  1.00  0.00           H  
ATOM    797  CD  ARG A  51      17.710   6.625 -10.219  1.00  0.00           C  
ATOM    798  HD2 ARG A  51      18.706   6.743 -10.645  1.00  0.00           H  
ATOM    799  HD3 ARG A  51      17.490   7.494  -9.598  1.00  0.00           H  
ATOM    800  NE  ARG A  51      17.653   5.409  -9.382  1.00  0.00           N  
ATOM    801  HE  ARG A  51      16.725   5.006  -9.218  1.00  0.00           H  
ATOM    802  CZ  ARG A  51      18.656   4.713  -8.889  1.00  0.00           C  
ATOM    803  NH1 ARG A  51      19.892   5.109  -8.974  1.00  0.00           N  
ATOM    804 HH11 ARG A  51      20.072   6.014  -9.346  1.00  0.00           H  
ATOM    805 HH12 ARG A  51      20.585   4.663  -8.380  1.00  0.00           H  
ATOM    806  NH2 ARG A  51      18.422   3.586  -8.296  1.00  0.00           N  
ATOM    807 HH21 ARG A  51      17.439   3.290  -8.250  1.00  0.00           H  
ATOM    808 HH22 ARG A  51      19.150   3.072  -7.845  1.00  0.00           H  
ATOM    809  C   ARG A  51      16.186   6.120 -14.494  1.00  0.00           C  
ATOM    810  O   ARG A  51      15.489   7.121 -14.652  1.00  0.00           O  
ATOM    811  N   GLN A  52      17.177   5.808 -15.329  1.00  0.00           N  
ATOM    812  H   GLN A  52      17.737   4.989 -15.116  1.00  0.00           H  
ATOM    813  CA  GLN A  52      17.438   6.538 -16.578  1.00  0.00           C  
ATOM    814  HA  GLN A  52      17.562   7.597 -16.357  1.00  0.00           H  
ATOM    815  CB  GLN A  52      18.750   6.036 -17.199  1.00  0.00           C  
ATOM    816  HB2 GLN A  52      18.719   4.950 -17.269  1.00  0.00           H  
ATOM    817  HB3 GLN A  52      18.855   6.442 -18.207  1.00  0.00           H  
ATOM    818  CG  GLN A  52      19.968   6.473 -16.369  1.00  0.00           C  
ATOM    819  HG2 GLN A  52      20.072   7.558 -16.445  1.00  0.00           H  
ATOM    820  HG3 GLN A  52      19.823   6.225 -15.318  1.00  0.00           H  
ATOM    821  CD  GLN A  52      21.267   5.818 -16.822  1.00  0.00           C  
ATOM    822  OE1 GLN A  52      21.309   4.763 -17.428  1.00  0.00           O  
ATOM    823  NE2 GLN A  52      22.394   6.424 -16.534  1.00  0.00           N  
ATOM    824 HE21 GLN A  52      23.214   6.003 -16.940  1.00  0.00           H  
ATOM    825 HE22 GLN A  52      22.390   7.326 -16.097  1.00  0.00           H  
ATOM    826  C   GLN A  52      16.263   6.428 -17.568  1.00  0.00           C  
ATOM    827  O   GLN A  52      15.880   7.423 -18.180  1.00  0.00           O  
ATOM    828  N   PHE A  53      15.630   5.256 -17.676  1.00  0.00           N  
ATOM    829  H   PHE A  53      16.005   4.452 -17.183  1.00  0.00           H  
ATOM    830  CA  PHE A  53      14.474   5.063 -18.554  1.00  0.00           C  
ATOM    831  HA  PHE A  53      14.757   5.388 -19.558  1.00  0.00           H  
ATOM    832  CB  PHE A  53      14.117   3.568 -18.630  1.00  0.00           C  
ATOM    833  HB2 PHE A  53      15.018   3.006 -18.873  1.00  0.00           H  
ATOM    834  HB3 PHE A  53      13.767   3.224 -17.659  1.00  0.00           H  
ATOM    835  CG  PHE A  53      13.053   3.242 -19.660  1.00  0.00           C  
ATOM    836  CD1 PHE A  53      11.696   3.488 -19.374  1.00  0.00           C  
ATOM    837  HD1 PHE A  53      11.399   3.868 -18.408  1.00  0.00           H  
ATOM    838  CE1 PHE A  53      10.719   3.268 -20.356  1.00  0.00           C  
ATOM    839  HE1 PHE A  53       9.680   3.465 -20.136  1.00  0.00           H  
ATOM    840  CZ  PHE A  53      11.087   2.765 -21.616  1.00  0.00           C  
ATOM    841  HZ  PHE A  53      10.327   2.584 -22.362  1.00  0.00           H  
ATOM    842  CE2 PHE A  53      12.434   2.474 -21.890  1.00  0.00           C  
ATOM    843  HE2 PHE A  53      12.713   2.060 -22.850  1.00  0.00           H  
ATOM    844  CD2 PHE A  53      13.418   2.721 -20.917  1.00  0.00           C  
ATOM    845  HD2 PHE A  53      14.454   2.511 -21.144  1.00  0.00           H  
ATOM    846  C   PHE A  53      13.276   5.934 -18.134  1.00  0.00           C  
ATOM    847  O   PHE A  53      12.772   6.711 -18.948  1.00  0.00           O  
ATOM    848  N   TYR A  54      12.817   5.855 -16.876  1.00  0.00           N  
ATOM    849  H   TYR A  54      13.267   5.221 -16.220  1.00  0.00           H  
ATOM    850  CA  TYR A  54      11.637   6.627 -16.459  1.00  0.00           C  
ATOM    851  HA  TYR A  54      10.895   6.527 -17.255  1.00  0.00           H  
ATOM    852  CB  TYR A  54      10.970   6.055 -15.194  1.00  0.00           C  
ATOM    853  HB2 TYR A  54       9.951   6.439 -15.159  1.00  0.00           H  
ATOM    854  HB3 TYR A  54      10.882   4.975 -15.312  1.00  0.00           H  
ATOM    855  CG  TYR A  54      11.598   6.358 -13.843  1.00  0.00           C  
ATOM    856  CD1 TYR A  54      12.168   5.315 -13.091  1.00  0.00           C  
ATOM    857  HD1 TYR A  54      12.215   4.316 -13.499  1.00  0.00           H  
ATOM    858  CE1 TYR A  54      12.685   5.568 -11.808  1.00  0.00           C  
ATOM    859  HE1 TYR A  54      13.118   4.769 -11.233  1.00  0.00           H  
ATOM    860  CZ  TYR A  54      12.678   6.874 -11.281  1.00  0.00           C  
ATOM    861  OH  TYR A  54      13.194   7.124 -10.049  1.00  0.00           O  
ATOM    862  HH  TYR A  54      13.708   6.363  -9.693  1.00  0.00           H  
ATOM    863  CE2 TYR A  54      12.108   7.922 -12.034  1.00  0.00           C  
ATOM    864  HE2 TYR A  54      12.111   8.919 -11.625  1.00  0.00           H  
ATOM    865  CD2 TYR A  54      11.541   7.659 -13.296  1.00  0.00           C  
ATOM    866  HD2 TYR A  54      11.076   8.461 -13.852  1.00  0.00           H  
ATOM    867  C   TYR A  54      11.918   8.132 -16.362  1.00  0.00           C  
ATOM    868  O   TYR A  54      11.052   8.915 -16.739  1.00  0.00           O  
ATOM    869  N   SER A  55      13.108   8.562 -15.921  1.00  0.00           N  
ATOM    870  H   SER A  55      13.798   7.889 -15.608  1.00  0.00           H  
ATOM    871  CA  SER A  55      13.433   9.998 -15.859  1.00  0.00           C  
ATOM    872  HA  SER A  55      12.636  10.495 -15.306  1.00  0.00           H  
ATOM    873  CB  SER A  55      14.733  10.245 -15.089  1.00  0.00           C  
ATOM    874  HB2 SER A  55      14.946  11.315 -15.085  1.00  0.00           H  
ATOM    875  HB3 SER A  55      14.604   9.914 -14.058  1.00  0.00           H  
ATOM    876  OG  SER A  55      15.826   9.557 -15.655  1.00  0.00           O  
ATOM    877  HG  SER A  55      15.758   8.630 -15.359  1.00  0.00           H  
ATOM    878  C   SER A  55      13.472  10.668 -17.242  1.00  0.00           C  
ATOM    879  O   SER A  55      13.259  11.880 -17.327  1.00  0.00           O  
ATOM    880  N   HIE A  56      13.673   9.897 -18.319  1.00  0.00           N  
ATOM    881  H   HIE A  56      13.919   8.927 -18.173  1.00  0.00           H  
ATOM    882  CA  HIE A  56      13.523  10.366 -19.698  1.00  0.00           C  
ATOM    883  HA  HIE A  56      13.790  11.422 -19.744  1.00  0.00           H  
ATOM    884  CB  HIE A  56      14.522   9.613 -20.584  1.00  0.00           C  
ATOM    885  HB2 HIE A  56      15.523   9.725 -20.164  1.00  0.00           H  
ATOM    886  HB3 HIE A  56      14.277   8.550 -20.597  1.00  0.00           H  
ATOM    887  CG  HIE A  56      14.543  10.136 -21.995  1.00  0.00           C  
ATOM    888  ND1 HIE A  56      15.197  11.291 -22.423  1.00  0.00           N  
ATOM    889  CE1 HIE A  56      14.902  11.419 -23.723  1.00  0.00           C  
ATOM    890  HE1 HIE A  56      15.256  12.224 -24.353  1.00  0.00           H  
ATOM    891  NE2 HIE A  56      14.097  10.419 -24.122  1.00  0.00           N  
ATOM    892  HE2 HIE A  56      13.706  10.317 -25.045  1.00  0.00           H  
ATOM    893  CD2 HIE A  56      13.858   9.602 -23.042  1.00  0.00           C  
ATOM    894  HD2 HIE A  56      13.224   8.730 -22.998  1.00  0.00           H  
ATOM    895  C   HIE A  56      12.079  10.261 -20.225  1.00  0.00           C  
ATOM    896  O   HIE A  56      11.478  11.276 -20.581  1.00  0.00           O  
ATOM    897  N   HIE A  57      11.490   9.057 -20.264  1.00  0.00           N  
ATOM    898  H   HIE A  57      11.993   8.264 -19.878  1.00  0.00           H  
ATOM    899  CA  HIE A  57      10.188   8.816 -20.920  1.00  0.00           C  
ATOM    900  HA  HIE A  57      10.164   9.433 -21.821  1.00  0.00           H  
ATOM    901  CB  HIE A  57      10.054   7.358 -21.395  1.00  0.00           C  
ATOM    902  HB2 HIE A  57      10.030   6.708 -20.519  1.00  0.00           H  
ATOM    903  HB3 HIE A  57       9.100   7.244 -21.912  1.00  0.00           H  
ATOM    904  CG  HIE A  57      11.135   6.866 -22.336  1.00  0.00           C  
ATOM    905  ND1 HIE A  57      11.272   7.155 -23.704  1.00  0.00           N  
ATOM    906  CE1 HIE A  57      12.311   6.417 -24.128  1.00  0.00           C  
ATOM    907  HE1 HIE A  57      12.680   6.396 -25.143  1.00  0.00           H  
ATOM    908  NE2 HIE A  57      12.817   5.689 -23.123  1.00  0.00           N  
ATOM    909  HE2 HIE A  57      13.556   5.003 -23.195  1.00  0.00           H  
ATOM    910  CD2 HIE A  57      12.095   5.967 -21.991  1.00  0.00           C  
ATOM    911  HD2 HIE A  57      12.219   5.518 -21.019  1.00  0.00           H  
ATOM    912  C   HIE A  57       8.956   9.256 -20.098  1.00  0.00           C  
ATOM    913  O   HIE A  57       7.827   9.126 -20.571  1.00  0.00           O  
ATOM    914  N   GLU A  58       9.126   9.828 -18.901  1.00  0.00           N  
ATOM    915  H   GLU A  58      10.051   9.820 -18.483  1.00  0.00           H  
ATOM    916  CA  GLU A  58       8.042  10.527 -18.181  1.00  0.00           C  
ATOM    917  HA  GLU A  58       7.186   9.858 -18.104  1.00  0.00           H  
ATOM    918  CB  GLU A  58       8.514  10.862 -16.753  1.00  0.00           C  
ATOM    919  HB2 GLU A  58       8.731   9.921 -16.247  1.00  0.00           H  
ATOM    920  HB3 GLU A  58       9.430  11.456 -16.797  1.00  0.00           H  
ATOM    921  CG  GLU A  58       7.457  11.621 -15.933  1.00  0.00           C  
ATOM    922  HG2 GLU A  58       7.510  12.687 -16.165  1.00  0.00           H  
ATOM    923  HG3 GLU A  58       6.468  11.251 -16.212  1.00  0.00           H  
ATOM    924  CD  GLU A  58       7.625  11.417 -14.428  1.00  0.00           C  
ATOM    925  OE1 GLU A  58       6.683  10.925 -13.771  1.00  0.00           O  
ATOM    926  OE2 GLU A  58       8.708  11.734 -13.865  1.00  0.00           O  
ATOM    927  C   GLU A  58       7.538  11.787 -18.920  1.00  0.00           C  
ATOM    928  O   GLU A  58       6.414  12.237 -18.698  1.00  0.00           O  
ATOM    929  N   LYS A  59       8.355  12.342 -19.824  1.00  0.00           N  
ATOM    930  H   LYS A  59       9.275  11.931 -19.934  1.00  0.00           H  
ATOM    931  CA  LYS A  59       8.018  13.510 -20.660  1.00  0.00           C  
ATOM    932  HA  LYS A  59       7.107  13.968 -20.271  1.00  0.00           H  
ATOM    933  CB  LYS A  59       9.149  14.547 -20.557  1.00  0.00           C  
ATOM    934  HB2 LYS A  59      10.066  14.121 -20.969  1.00  0.00           H  
ATOM    935  HB3 LYS A  59       8.882  15.430 -21.141  1.00  0.00           H  
ATOM    936  CG  LYS A  59       9.388  14.968 -19.096  1.00  0.00           C  
ATOM    937  HG2 LYS A  59       8.467  15.387 -18.687  1.00  0.00           H  
ATOM    938  HG3 LYS A  59       9.668  14.096 -18.503  1.00  0.00           H  
ATOM    939  CD  LYS A  59      10.511  15.999 -18.971  1.00  0.00           C  
ATOM    940  HD2 LYS A  59      11.412  15.610 -19.450  1.00  0.00           H  
ATOM    941  HD3 LYS A  59      10.206  16.927 -19.458  1.00  0.00           H  
ATOM    942  CE  LYS A  59      10.773  16.232 -17.480  1.00  0.00           C  
ATOM    943  HE2 LYS A  59      11.031  15.269 -17.023  1.00  0.00           H  
ATOM    944  HE3 LYS A  59       9.846  16.582 -17.015  1.00  0.00           H  
ATOM    945  NZ  LYS A  59      11.865  17.209 -17.259  1.00  0.00           N  
ATOM    946  HZ1 LYS A  59      11.629  18.099 -17.678  1.00  0.00           H  
ATOM    947  HZ2 LYS A  59      12.722  16.870 -17.679  1.00  0.00           H  
ATOM    948  HZ3 LYS A  59      12.022  17.340 -16.267  1.00  0.00           H  
ATOM    949  C   LYS A  59       7.677  13.137 -22.111  1.00  0.00           C  
ATOM    950  O   LYS A  59       7.523  14.015 -22.955  1.00  0.00           O  
ATOM    951  N   ASP A  60       7.571  11.841 -22.400  1.00  0.00           N  
ATOM    952  H   ASP A  60       7.646  11.186 -21.636  1.00  0.00           H  
ATOM    953  CA  ASP A  60       7.159  11.321 -23.705  1.00  0.00           C  
ATOM    954  HA  ASP A  60       7.707  11.860 -24.479  1.00  0.00           H  
ATOM    955  CB  ASP A  60       7.573   9.842 -23.784  1.00  0.00           C  
ATOM    956  HB2 ASP A  60       8.633   9.767 -23.536  1.00  0.00           H  
ATOM    957  HB3 ASP A  60       7.018   9.272 -23.043  1.00  0.00           H  
ATOM    958  CG  ASP A  60       7.371   9.178 -25.147  1.00  0.00           C  
ATOM    959  OD1 ASP A  60       7.729   7.994 -25.285  1.00  0.00           O  
ATOM    960  OD2 ASP A  60       6.926   9.822 -26.119  1.00  0.00           O  
ATOM    961  C   ASP A  60       5.650  11.535 -23.952  1.00  0.00           C  
ATOM    962  O   ASP A  60       4.824  11.397 -23.051  1.00  0.00           O  
ATOM    963  N   THR A  61       5.273  11.840 -25.193  1.00  0.00           N  
ATOM    964  H   THR A  61       5.999  11.921 -25.893  1.00  0.00           H  
ATOM    965  CA  THR A  61       3.884  12.043 -25.629  1.00  0.00           C  
ATOM    966  HA  THR A  61       3.221  11.903 -24.776  1.00  0.00           H  
ATOM    967  CB  THR A  61       3.681  13.479 -26.131  1.00  0.00           C  
ATOM    968  HB  THR A  61       2.635  13.612 -26.410  1.00  0.00           H  
ATOM    969  CG2 THR A  61       4.027  14.523 -25.068  1.00  0.00           C  
ATOM    970 HG21 THR A  61       5.093  14.495 -24.839  1.00  0.00           H  
ATOM    971 HG22 THR A  61       3.774  15.515 -25.442  1.00  0.00           H  
ATOM    972 HG23 THR A  61       3.461  14.328 -24.157  1.00  0.00           H  
ATOM    973  OG1 THR A  61       4.493  13.716 -27.260  1.00  0.00           O  
ATOM    974  HG1 THR A  61       3.993  13.489 -28.047  1.00  0.00           H  
ATOM    975  C   THR A  61       3.436  11.034 -26.691  1.00  0.00           C  
ATOM    976  O   THR A  61       2.274  11.063 -27.100  1.00  0.00           O  
ATOM    977  N   ARG A  62       4.301  10.107 -27.130  1.00  0.00           N  
ATOM    978  H   ARG A  62       5.247  10.111 -26.738  1.00  0.00           H  
ATOM    979  CA  ARG A  62       3.985   9.104 -28.169  1.00  0.00           C  
ATOM    980  HA  ARG A  62       3.701   9.621 -29.087  1.00  0.00           H  
ATOM    981  CB  ARG A  62       5.226   8.238 -28.450  1.00  0.00           C  
ATOM    982  HB2 ARG A  62       5.625   7.862 -27.506  1.00  0.00           H  
ATOM    983  HB3 ARG A  62       4.932   7.381 -29.058  1.00  0.00           H  
ATOM    984  CG  ARG A  62       6.307   9.021 -29.215  1.00  0.00           C  
ATOM    985  HG2 ARG A  62       5.921   9.264 -30.206  1.00  0.00           H  
ATOM    986  HG3 ARG A  62       6.531   9.959 -28.706  1.00  0.00           H  
ATOM    987  CD  ARG A  62       7.605   8.217 -29.375  1.00  0.00           C  
ATOM    988  HD2 ARG A  62       7.369   7.246 -29.817  1.00  0.00           H  
ATOM    989  HD3 ARG A  62       8.259   8.764 -30.056  1.00  0.00           H  
ATOM    990  NE  ARG A  62       8.293   8.024 -28.085  1.00  0.00           N  
ATOM    991  HE  ARG A  62       7.797   8.339 -27.243  1.00  0.00           H  
ATOM    992  CZ  ARG A  62       9.517   7.581 -27.867  1.00  0.00           C  
ATOM    993  NH1 ARG A  62      10.316   7.235 -28.838  1.00  0.00           N  
ATOM    994 HH11 ARG A  62       9.967   7.299 -29.774  1.00  0.00           H  
ATOM    995 HH12 ARG A  62      11.240   6.909 -28.634  1.00  0.00           H  
ATOM    996  NH2 ARG A  62       9.974   7.491 -26.658  1.00  0.00           N  
ATOM    997 HH21 ARG A  62       9.291   7.639 -25.902  1.00  0.00           H  
ATOM    998 HH22 ARG A  62      10.909   7.247 -26.422  1.00  0.00           H  
ATOM    999  C   ARG A  62       2.788   8.228 -27.797  1.00  0.00           C  
ATOM   1000  O   ARG A  62       1.971   7.922 -28.660  1.00  0.00           O  
ATOM   1001  N   CYS A  63       2.633   7.883 -26.520  1.00  0.00           N  
ATOM   1002  H   CYS A  63       3.362   8.126 -25.867  1.00  0.00           H  
ATOM   1003  CA  CYS A  63       1.478   7.117 -26.044  1.00  0.00           C  
ATOM   1004  HA  CYS A  63       1.364   6.233 -26.673  1.00  0.00           H  
ATOM   1005  CB  CYS A  63       1.752   6.649 -24.610  1.00  0.00           C  
ATOM   1006  HB2 CYS A  63       1.847   7.516 -23.954  1.00  0.00           H  
ATOM   1007  HB3 CYS A  63       0.931   6.026 -24.252  1.00  0.00           H  
ATOM   1008  SG  CYS A  63       3.292   5.686 -24.564  1.00  0.00           S  
ATOM   1009  HG  CYS A  63       3.787   6.276 -23.461  1.00  0.00           H  
ATOM   1010  C   CYS A  63       0.165   7.917 -26.150  1.00  0.00           C  
ATOM   1011  O   CYS A  63      -0.848   7.365 -26.572  1.00  0.00           O  
ATOM   1012  N   LEU A  64       0.182   9.225 -25.851  1.00  0.00           N  
ATOM   1013  H   LEU A  64       1.062   9.641 -25.580  1.00  0.00           H  
ATOM   1014  CA  LEU A  64      -0.969  10.121 -26.048  1.00  0.00           C  
ATOM   1015  HA  LEU A  64      -1.841   9.666 -25.580  1.00  0.00           H  
ATOM   1016  CB  LEU A  64      -0.686  11.483 -25.377  1.00  0.00           C  
ATOM   1017  HB2 LEU A  64      -0.492  11.327 -24.318  1.00  0.00           H  
ATOM   1018  HB3 LEU A  64       0.216  11.908 -25.817  1.00  0.00           H  
ATOM   1019  CG  LEU A  64      -1.813  12.526 -25.532  1.00  0.00           C  
ATOM   1020  HG  LEU A  64      -1.951  12.762 -26.587  1.00  0.00           H  
ATOM   1021  CD1 LEU A  64      -3.148  12.046 -24.956  1.00  0.00           C  
ATOM   1022 HD11 LEU A  64      -3.880  12.852 -25.010  1.00  0.00           H  
ATOM   1023 HD12 LEU A  64      -3.527  11.214 -25.549  1.00  0.00           H  
ATOM   1024 HD13 LEU A  64      -3.023  11.737 -23.922  1.00  0.00           H  
ATOM   1025  CD2 LEU A  64      -1.422  13.816 -24.810  1.00  0.00           C  
ATOM   1026 HD21 LEU A  64      -0.497  14.206 -25.235  1.00  0.00           H  
ATOM   1027 HD22 LEU A  64      -2.202  14.565 -24.942  1.00  0.00           H  
ATOM   1028 HD23 LEU A  64      -1.275  13.625 -23.747  1.00  0.00           H  
ATOM   1029  C   LEU A  64      -1.328  10.291 -27.526  1.00  0.00           C  
ATOM   1030  O   LEU A  64      -2.508  10.247 -27.865  1.00  0.00           O  
ATOM   1031  N   GLY A  65      -0.316  10.417 -28.390  1.00  0.00           N  
ATOM   1032  H   GLY A  65       0.625  10.469 -28.015  1.00  0.00           H  
ATOM   1033  CA  GLY A  65      -0.480  10.521 -29.844  1.00  0.00           C  
ATOM   1034  HA2 GLY A  65      -1.125  11.371 -30.071  1.00  0.00           H  
ATOM   1035  HA3 GLY A  65       0.495  10.693 -30.296  1.00  0.00           H  
ATOM   1036  C   GLY A  65      -1.090   9.279 -30.503  1.00  0.00           C  
ATOM   1037  O   GLY A  65      -1.576   9.377 -31.625  1.00  0.00           O  
ATOM   1038  N   ALA A  66      -1.105   8.134 -29.810  1.00  0.00           N  
ATOM   1039  H   ALA A  66      -0.618   8.114 -28.928  1.00  0.00           H  
ATOM   1040  CA  ALA A  66      -1.906   6.971 -30.183  1.00  0.00           C  
ATOM   1041  HA  ALA A  66      -2.034   6.956 -31.267  1.00  0.00           H  
ATOM   1042  CB  ALA A  66      -1.141   5.706 -29.783  1.00  0.00           C  
ATOM   1043  HB1 ALA A  66      -0.180   5.689 -30.299  1.00  0.00           H  
ATOM   1044  HB2 ALA A  66      -0.972   5.689 -28.707  1.00  0.00           H  
ATOM   1045  HB3 ALA A  66      -1.715   4.825 -30.074  1.00  0.00           H  
ATOM   1046  C   ALA A  66      -3.314   7.016 -29.560  1.00  0.00           C  
ATOM   1047  O   ALA A  66      -4.303   6.830 -30.264  1.00  0.00           O  
ATOM   1048  N   THR A  67      -3.420   7.247 -28.242  1.00  0.00           N  
ATOM   1049  H   THR A  67      -2.559   7.362 -27.715  1.00  0.00           H  
ATOM   1050  CA  THR A  67      -4.680   7.556 -27.535  1.00  0.00           C  
ATOM   1051  HA  THR A  67      -5.121   8.427 -28.021  1.00  0.00           H  
ATOM   1052  CB  THR A  67      -5.709   6.400 -27.634  1.00  0.00           C  
ATOM   1053  HB  THR A  67      -6.115   6.381 -28.646  1.00  0.00           H  
ATOM   1054  CG2 THR A  67      -5.153   5.011 -27.321  1.00  0.00           C  
ATOM   1055 HG21 THR A  67      -4.411   4.734 -28.068  1.00  0.00           H  
ATOM   1056 HG22 THR A  67      -4.695   5.009 -26.338  1.00  0.00           H  
ATOM   1057 HG23 THR A  67      -5.958   4.278 -27.350  1.00  0.00           H  
ATOM   1058  OG1 THR A  67      -6.794   6.587 -26.748  1.00  0.00           O  
ATOM   1059  HG1 THR A  67      -7.585   6.344 -27.241  1.00  0.00           H  
ATOM   1060  C   THR A  67      -4.430   7.921 -26.063  1.00  0.00           C  
ATOM   1061  O   THR A  67      -3.530   7.395 -25.407  1.00  0.00           O  
ATOM   1062  N   ALA A  68      -5.294   8.755 -25.477  1.00  0.00           N  
ATOM   1063  H   ALA A  68      -6.022   9.160 -26.047  1.00  0.00           H  
ATOM   1064  CA  ALA A  68      -5.303   9.035 -24.037  1.00  0.00           C  
ATOM   1065  HA  ALA A  68      -4.381   9.559 -23.788  1.00  0.00           H  
ATOM   1066  CB  ALA A  68      -6.478   9.978 -23.756  1.00  0.00           C  
ATOM   1067  HB1 ALA A  68      -6.490  10.247 -22.699  1.00  0.00           H  
ATOM   1068  HB2 ALA A  68      -6.374  10.888 -24.348  1.00  0.00           H  
ATOM   1069  HB3 ALA A  68      -7.422   9.491 -24.009  1.00  0.00           H  
ATOM   1070  C   ALA A  68      -5.368   7.764 -23.147  1.00  0.00           C  
ATOM   1071  O   ALA A  68      -4.820   7.757 -22.044  1.00  0.00           O  
ATOM   1072  N   GLN A  69      -5.955   6.666 -23.642  1.00  0.00           N  
ATOM   1073  H   GLN A  69      -6.353   6.724 -24.572  1.00  0.00           H  
ATOM   1074  CA  GLN A  69      -5.976   5.361 -22.965  1.00  0.00           C  
ATOM   1075  HA  GLN A  69      -6.358   5.507 -21.954  1.00  0.00           H  
ATOM   1076  CB  GLN A  69      -6.925   4.421 -23.746  1.00  0.00           C  
ATOM   1077  HB2 GLN A  69      -7.393   4.986 -24.554  1.00  0.00           H  
ATOM   1078  HB3 GLN A  69      -6.364   3.616 -24.222  1.00  0.00           H  
ATOM   1079  CG  GLN A  69      -8.075   3.846 -22.898  1.00  0.00           C  
ATOM   1080  HG2 GLN A  69      -8.318   4.515 -22.073  1.00  0.00           H  
ATOM   1081  HG3 GLN A  69      -8.957   3.797 -23.537  1.00  0.00           H  
ATOM   1082  CD  GLN A  69      -7.834   2.439 -22.350  1.00  0.00           C  
ATOM   1083  OE1 GLN A  69      -6.723   1.961 -22.177  1.00  0.00           O  
ATOM   1084  NE2 GLN A  69      -8.889   1.714 -22.056  1.00  0.00           N  
ATOM   1085 HE21 GLN A  69      -8.717   0.782 -21.723  1.00  0.00           H  
ATOM   1086 HE22 GLN A  69      -9.816   2.078 -22.186  1.00  0.00           H  
ATOM   1087  C   GLN A  69      -4.558   4.768 -22.831  1.00  0.00           C  
ATOM   1088  O   GLN A  69      -4.185   4.271 -21.769  1.00  0.00           O  
ATOM   1089  N   GLN A  70      -3.729   4.898 -23.872  1.00  0.00           N  
ATOM   1090  H   GLN A  70      -4.054   5.415 -24.678  1.00  0.00           H  
ATOM   1091  CA  GLN A  70      -2.310   4.531 -23.842  1.00  0.00           C  
ATOM   1092  HA  GLN A  70      -2.204   3.537 -23.401  1.00  0.00           H  
ATOM   1093  CB  GLN A  70      -1.754   4.495 -25.280  1.00  0.00           C  
ATOM   1094  HB2 GLN A  70      -2.128   5.358 -25.824  1.00  0.00           H  
ATOM   1095  HB3 GLN A  70      -0.666   4.568 -25.258  1.00  0.00           H  
ATOM   1096  CG  GLN A  70      -2.148   3.238 -26.075  1.00  0.00           C  
ATOM   1097  HG2 GLN A  70      -3.212   3.040 -25.953  1.00  0.00           H  
ATOM   1098  HG3 GLN A  70      -1.968   3.430 -27.133  1.00  0.00           H  
ATOM   1099  CD  GLN A  70      -1.356   1.993 -25.689  1.00  0.00           C  
ATOM   1100  OE1 GLN A  70      -0.464   2.017 -24.857  1.00  0.00           O  
ATOM   1101  NE2 GLN A  70      -1.647   0.852 -26.275  1.00  0.00           N  
ATOM   1102 HE21 GLN A  70      -1.139   0.043 -25.956  1.00  0.00           H  
ATOM   1103 HE22 GLN A  70      -2.369   0.787 -26.968  1.00  0.00           H  
ATOM   1104  C   GLN A  70      -1.502   5.492 -22.956  1.00  0.00           C  
ATOM   1105  O   GLN A  70      -0.660   5.040 -22.187  1.00  0.00           O  
ATOM   1106  N   PHE A  71      -1.791   6.802 -22.975  1.00  0.00           N  
ATOM   1107  H   PHE A  71      -2.461   7.131 -23.664  1.00  0.00           H  
ATOM   1108  CA  PHE A  71      -1.148   7.783 -22.077  1.00  0.00           C  
ATOM   1109  HA  PHE A  71      -0.070   7.719 -22.224  1.00  0.00           H  
ATOM   1110  CB  PHE A  71      -1.618   9.190 -22.461  1.00  0.00           C  
ATOM   1111  HB2 PHE A  71      -1.443   9.315 -23.522  1.00  0.00           H  
ATOM   1112  HB3 PHE A  71      -2.693   9.248 -22.300  1.00  0.00           H  
ATOM   1113  CG  PHE A  71      -0.961  10.364 -21.747  1.00  0.00           C  
ATOM   1114  CD1 PHE A  71       0.434  10.407 -21.545  1.00  0.00           C  
ATOM   1115  HD1 PHE A  71       1.067   9.580 -21.841  1.00  0.00           H  
ATOM   1116  CE1 PHE A  71       1.034  11.549 -20.986  1.00  0.00           C  
ATOM   1117  HE1 PHE A  71       2.111  11.584 -20.861  1.00  0.00           H  
ATOM   1118  CZ  PHE A  71       0.248  12.659 -20.632  1.00  0.00           C  
ATOM   1119  HZ  PHE A  71       0.726  13.550 -20.245  1.00  0.00           H  
ATOM   1120  CE2 PHE A  71      -1.144  12.623 -20.829  1.00  0.00           C  
ATOM   1121  HE2 PHE A  71      -1.739  13.500 -20.611  1.00  0.00           H  
ATOM   1122  CD2 PHE A  71      -1.746  11.476 -21.377  1.00  0.00           C  
ATOM   1123  HD2 PHE A  71      -2.810  11.471 -21.568  1.00  0.00           H  
ATOM   1124  C   PHE A  71      -1.429   7.527 -20.587  1.00  0.00           C  
ATOM   1125  O   PHE A  71      -0.590   7.814 -19.734  1.00  0.00           O  
ATOM   1126  N   HIE A  72      -2.598   6.972 -20.264  1.00  0.00           N  
ATOM   1127  H   HIE A  72      -3.283   6.855 -21.004  1.00  0.00           H  
ATOM   1128  CA  HIE A  72      -2.944   6.497 -18.925  1.00  0.00           C  
ATOM   1129  HA  HIE A  72      -2.754   7.285 -18.197  1.00  0.00           H  
ATOM   1130  CB  HIE A  72      -4.447   6.186 -18.886  1.00  0.00           C  
ATOM   1131  HB2 HIE A  72      -5.003   7.105 -19.079  1.00  0.00           H  
ATOM   1132  HB3 HIE A  72      -4.700   5.478 -19.671  1.00  0.00           H  
ATOM   1133  CG  HIE A  72      -4.915   5.623 -17.575  1.00  0.00           C  
ATOM   1134  ND1 HIE A  72      -4.970   6.328 -16.374  1.00  0.00           N  
ATOM   1135  CE1 HIE A  72      -5.464   5.464 -15.473  1.00  0.00           C  
ATOM   1136  HE1 HIE A  72      -5.643   5.701 -14.432  1.00  0.00           H  
ATOM   1137  NE2 HIE A  72      -5.718   4.273 -16.046  1.00  0.00           N  
ATOM   1138  HE2 HIE A  72      -6.123   3.471 -15.583  1.00  0.00           H  
ATOM   1139  CD2 HIE A  72      -5.371   4.353 -17.375  1.00  0.00           C  
ATOM   1140  HD2 HIE A  72      -5.456   3.576 -18.123  1.00  0.00           H  
ATOM   1141  C   HIE A  72      -2.059   5.313 -18.509  1.00  0.00           C  
ATOM   1142  O   HIE A  72      -1.306   5.437 -17.545  1.00  0.00           O  
ATOM   1143  N   ARG A  73      -2.060   4.207 -19.273  1.00  0.00           N  
ATOM   1144  H   ARG A  73      -2.668   4.186 -20.086  1.00  0.00           H  
ATOM   1145  CA  ARG A  73      -1.231   3.016 -18.975  1.00  0.00           C  
ATOM   1146  HA  ARG A  73      -1.482   2.655 -17.975  1.00  0.00           H  
ATOM   1147  CB  ARG A  73      -1.523   1.873 -19.967  1.00  0.00           C  
ATOM   1148  HB2 ARG A  73      -1.245   2.182 -20.976  1.00  0.00           H  
ATOM   1149  HB3 ARG A  73      -0.910   1.013 -19.692  1.00  0.00           H  
ATOM   1150  CG  ARG A  73      -3.004   1.450 -19.956  1.00  0.00           C  
ATOM   1151  HG2 ARG A  73      -3.330   1.264 -18.931  1.00  0.00           H  
ATOM   1152  HG3 ARG A  73      -3.605   2.266 -20.352  1.00  0.00           H  
ATOM   1153  CD  ARG A  73      -3.281   0.206 -20.813  1.00  0.00           C  
ATOM   1154  HD2 ARG A  73      -2.611   0.203 -21.675  1.00  0.00           H  
ATOM   1155  HD3 ARG A  73      -4.301   0.275 -21.192  1.00  0.00           H  
ATOM   1156  NE  ARG A  73      -3.101  -1.044 -20.045  1.00  0.00           N  
ATOM   1157  HE  ARG A  73      -2.168  -1.246 -19.724  1.00  0.00           H  
ATOM   1158  CZ  ARG A  73      -4.031  -1.910 -19.671  1.00  0.00           C  
ATOM   1159  NH1 ARG A  73      -5.291  -1.783 -19.958  1.00  0.00           N  
ATOM   1160 HH11 ARG A  73      -5.598  -1.002 -20.502  1.00  0.00           H  
ATOM   1161 HH12 ARG A  73      -5.903  -2.513 -19.644  1.00  0.00           H  
ATOM   1162  NH2 ARG A  73      -3.709  -2.952 -18.983  1.00  0.00           N  
ATOM   1163 HH21 ARG A  73      -2.737  -3.212 -18.882  1.00  0.00           H  
ATOM   1164 HH22 ARG A  73      -4.361  -3.665 -18.633  1.00  0.00           H  
ATOM   1165  C   ARG A  73       0.267   3.345 -18.921  1.00  0.00           C  
ATOM   1166  O   ARG A  73       0.948   2.924 -17.994  1.00  0.00           O  
ATOM   1167  N   HIE A  74       0.748   4.209 -19.820  1.00  0.00           N  
ATOM   1168  H   HIE A  74       0.136   4.467 -20.587  1.00  0.00           H  
ATOM   1169  CA  HIE A  74       2.104   4.787 -19.815  1.00  0.00           C  
ATOM   1170  HA  HIE A  74       2.839   3.986 -19.907  1.00  0.00           H  
ATOM   1171  CB  HIE A  74       2.222   5.700 -21.043  1.00  0.00           C  
ATOM   1172  HB2 HIE A  74       2.177   5.076 -21.934  1.00  0.00           H  
ATOM   1173  HB3 HIE A  74       1.354   6.356 -21.060  1.00  0.00           H  
ATOM   1174  CG  HIE A  74       3.430   6.602 -21.157  1.00  0.00           C  
ATOM   1175  ND1 HIE A  74       3.417   7.781 -21.900  1.00  0.00           N  
ATOM   1176  CE1 HIE A  74       4.632   8.324 -21.756  1.00  0.00           C  
ATOM   1177  HE1 HIE A  74       4.944   9.267 -22.175  1.00  0.00           H  
ATOM   1178  NE2 HIE A  74       5.411   7.536 -21.005  1.00  0.00           N  
ATOM   1179  HE2 HIE A  74       6.370   7.774 -20.754  1.00  0.00           H  
ATOM   1180  CD2 HIE A  74       4.677   6.431 -20.624  1.00  0.00           C  
ATOM   1181  HD2 HIE A  74       5.017   5.611 -20.007  1.00  0.00           H  
ATOM   1182  C   HIE A  74       2.427   5.540 -18.515  1.00  0.00           C  
ATOM   1183  O   HIE A  74       3.455   5.266 -17.899  1.00  0.00           O  
ATOM   1184  N   LYS A  75       1.536   6.413 -18.026  1.00  0.00           N  
ATOM   1185  H   LYS A  75       0.713   6.632 -18.578  1.00  0.00           H  
ATOM   1186  CA  LYS A  75       1.713   7.051 -16.708  1.00  0.00           C  
ATOM   1187  HA  LYS A  75       2.712   7.491 -16.678  1.00  0.00           H  
ATOM   1188  CB  LYS A  75       0.684   8.170 -16.504  1.00  0.00           C  
ATOM   1189  HB2 LYS A  75      -0.254   7.913 -16.998  1.00  0.00           H  
ATOM   1190  HB3 LYS A  75       0.489   8.291 -15.436  1.00  0.00           H  
ATOM   1191  CG  LYS A  75       1.250   9.493 -17.044  1.00  0.00           C  
ATOM   1192  HG2 LYS A  75       2.148   9.742 -16.475  1.00  0.00           H  
ATOM   1193  HG3 LYS A  75       1.528   9.381 -18.094  1.00  0.00           H  
ATOM   1194  CD  LYS A  75       0.256  10.648 -16.897  1.00  0.00           C  
ATOM   1195  HD2 LYS A  75      -0.183  10.623 -15.898  1.00  0.00           H  
ATOM   1196  HD3 LYS A  75       0.797  11.587 -17.021  1.00  0.00           H  
ATOM   1197  CE  LYS A  75      -0.829  10.545 -17.971  1.00  0.00           C  
ATOM   1198  HE2 LYS A  75      -0.348  10.642 -18.951  1.00  0.00           H  
ATOM   1199  HE3 LYS A  75      -1.284   9.551 -17.933  1.00  0.00           H  
ATOM   1200  NZ  LYS A  75      -1.858  11.595 -17.794  1.00  0.00           N  
ATOM   1201  HZ1 LYS A  75      -2.515  11.562 -18.562  1.00  0.00           H  
ATOM   1202  HZ2 LYS A  75      -1.423  12.509 -17.780  1.00  0.00           H  
ATOM   1203  HZ3 LYS A  75      -2.352  11.454 -16.922  1.00  0.00           H  
ATOM   1204  C   LYS A  75       1.697   6.047 -15.555  1.00  0.00           C  
ATOM   1205  O   LYS A  75       2.570   6.143 -14.697  1.00  0.00           O  
ATOM   1206  N   GLN A  76       0.797   5.064 -15.555  1.00  0.00           N  
ATOM   1207  H   GLN A  76       0.105   5.038 -16.294  1.00  0.00           H  
ATOM   1208  CA  GLN A  76       0.820   3.991 -14.554  1.00  0.00           C  
ATOM   1209  HA  GLN A  76       0.784   4.442 -13.564  1.00  0.00           H  
ATOM   1210  CB  GLN A  76      -0.399   3.063 -14.698  1.00  0.00           C  
ATOM   1211  HB2 GLN A  76      -0.335   2.553 -15.659  1.00  0.00           H  
ATOM   1212  HB3 GLN A  76      -0.342   2.301 -13.918  1.00  0.00           H  
ATOM   1213  CG  GLN A  76      -1.783   3.733 -14.611  1.00  0.00           C  
ATOM   1214  HG2 GLN A  76      -1.905   4.446 -15.418  1.00  0.00           H  
ATOM   1215  HG3 GLN A  76      -2.531   2.955 -14.761  1.00  0.00           H  
ATOM   1216  CD  GLN A  76      -2.085   4.462 -13.299  1.00  0.00           C  
ATOM   1217  OE1 GLN A  76      -1.455   5.435 -12.902  1.00  0.00           O  
ATOM   1218  NE2 GLN A  76      -3.121   4.052 -12.596  1.00  0.00           N  
ATOM   1219 HE21 GLN A  76      -3.295   4.523 -11.726  1.00  0.00           H  
ATOM   1220 HE22 GLN A  76      -3.624   3.228 -12.879  1.00  0.00           H  
ATOM   1221  C   GLN A  76       2.132   3.187 -14.623  1.00  0.00           C  
ATOM   1222  O   GLN A  76       2.689   2.853 -13.585  1.00  0.00           O  
ATOM   1223  N   LEU A  77       2.688   2.940 -15.813  1.00  0.00           N  
ATOM   1224  H   LEU A  77       2.165   3.185 -16.647  1.00  0.00           H  
ATOM   1225  CA  LEU A  77       3.982   2.276 -15.999  1.00  0.00           C  
ATOM   1226  HA  LEU A  77       3.972   1.340 -15.440  1.00  0.00           H  
ATOM   1227  CB  LEU A  77       4.150   1.941 -17.493  1.00  0.00           C  
ATOM   1228  HB2 LEU A  77       3.296   1.343 -17.809  1.00  0.00           H  
ATOM   1229  HB3 LEU A  77       4.114   2.862 -18.073  1.00  0.00           H  
ATOM   1230  CG  LEU A  77       5.459   1.189 -17.814  1.00  0.00           C  
ATOM   1231  HG  LEU A  77       6.062   1.075 -16.917  1.00  0.00           H  
ATOM   1232  CD1 LEU A  77       5.155  -0.206 -18.358  1.00  0.00           C  
ATOM   1233 HD11 LEU A  77       4.595  -0.784 -17.623  1.00  0.00           H  
ATOM   1234 HD12 LEU A  77       4.559  -0.133 -19.268  1.00  0.00           H  
ATOM   1235 HD13 LEU A  77       6.086  -0.730 -18.574  1.00  0.00           H  
ATOM   1236  CD2 LEU A  77       6.289   1.951 -18.848  1.00  0.00           C  
ATOM   1237 HD21 LEU A  77       6.549   2.934 -18.458  1.00  0.00           H  
ATOM   1238 HD22 LEU A  77       7.208   1.404 -19.059  1.00  0.00           H  
ATOM   1239 HD23 LEU A  77       5.725   2.066 -19.772  1.00  0.00           H  
ATOM   1240  C   LEU A  77       5.144   3.116 -15.442  1.00  0.00           C  
ATOM   1241  O   LEU A  77       5.968   2.586 -14.701  1.00  0.00           O  
ATOM   1242  N   ILE A  78       5.195   4.425 -15.711  1.00  0.00           N  
ATOM   1243  H   ILE A  78       4.493   4.811 -16.338  1.00  0.00           H  
ATOM   1244  CA  ILE A  78       6.206   5.326 -15.124  1.00  0.00           C  
ATOM   1245  HA  ILE A  78       7.200   4.963 -15.387  1.00  0.00           H  
ATOM   1246  CB  ILE A  78       6.034   6.752 -15.702  1.00  0.00           C  
ATOM   1247  HB  ILE A  78       4.976   7.013 -15.637  1.00  0.00           H  
ATOM   1248  CG2 ILE A  78       6.794   7.816 -14.894  1.00  0.00           C  
ATOM   1249 HG21 ILE A  78       7.839   7.535 -14.770  1.00  0.00           H  
ATOM   1250 HG22 ILE A  78       6.738   8.772 -15.413  1.00  0.00           H  
ATOM   1251 HG23 ILE A  78       6.336   7.952 -13.915  1.00  0.00           H  
ATOM   1252  CG1 ILE A  78       6.427   6.828 -17.199  1.00  0.00           C  
ATOM   1253 HG12 ILE A  78       5.879   6.068 -17.751  1.00  0.00           H  
ATOM   1254 HG13 ILE A  78       6.110   7.796 -17.589  1.00  0.00           H  
ATOM   1255  CD1 ILE A  78       7.919   6.651 -17.522  1.00  0.00           C  
ATOM   1256 HD11 ILE A  78       8.506   7.444 -17.059  1.00  0.00           H  
ATOM   1257 HD12 ILE A  78       8.275   5.682 -17.176  1.00  0.00           H  
ATOM   1258 HD13 ILE A  78       8.059   6.705 -18.601  1.00  0.00           H  
ATOM   1259  C   ILE A  78       6.133   5.301 -13.585  1.00  0.00           C  
ATOM   1260  O   ILE A  78       7.159   5.206 -12.906  1.00  0.00           O  
ATOM   1261  N   ARG A  79       4.919   5.299 -13.020  1.00  0.00           N  
ATOM   1262  H   ARG A  79       4.117   5.393 -13.638  1.00  0.00           H  
ATOM   1263  CA  ARG A  79       4.684   5.165 -11.573  1.00  0.00           C  
ATOM   1264  HA  ARG A  79       5.272   5.910 -11.037  1.00  0.00           H  
ATOM   1265  CB  ARG A  79       3.205   5.413 -11.267  1.00  0.00           C  
ATOM   1266  HB2 ARG A  79       2.588   4.759 -11.882  1.00  0.00           H  
ATOM   1267  HB3 ARG A  79       3.025   5.157 -10.221  1.00  0.00           H  
ATOM   1268  CG  ARG A  79       2.797   6.876 -11.507  1.00  0.00           C  
ATOM   1269  HG2 ARG A  79       3.290   7.517 -10.773  1.00  0.00           H  
ATOM   1270  HG3 ARG A  79       3.095   7.205 -12.500  1.00  0.00           H  
ATOM   1271  CD  ARG A  79       1.281   7.022 -11.376  1.00  0.00           C  
ATOM   1272  HD2 ARG A  79       1.001   8.054 -11.595  1.00  0.00           H  
ATOM   1273  HD3 ARG A  79       0.789   6.356 -12.086  1.00  0.00           H  
ATOM   1274  NE  ARG A  79       0.879   6.688 -10.012  1.00  0.00           N  
ATOM   1275  HE  ARG A  79       1.639   6.504  -9.348  1.00  0.00           H  
ATOM   1276  CZ  ARG A  79      -0.302   6.806  -9.462  1.00  0.00           C  
ATOM   1277  NH1 ARG A  79      -1.367   7.161 -10.124  1.00  0.00           N  
ATOM   1278 HH11 ARG A  79      -1.336   7.132 -11.130  1.00  0.00           H  
ATOM   1279 HH12 ARG A  79      -2.215   7.196  -9.595  1.00  0.00           H  
ATOM   1280  NH2 ARG A  79      -0.423   6.541  -8.208  1.00  0.00           N  
ATOM   1281 HH21 ARG A  79       0.390   6.140  -7.747  1.00  0.00           H  
ATOM   1282 HH22 ARG A  79      -1.124   6.992  -7.613  1.00  0.00           H  
ATOM   1283  C   ARG A  79       5.122   3.803 -11.022  1.00  0.00           C  
ATOM   1284  O   ARG A  79       5.851   3.756 -10.030  1.00  0.00           O  
ATOM   1285  N   PHE A  80       4.759   2.688 -11.657  1.00  0.00           N  
ATOM   1286  H   PHE A  80       4.108   2.761 -12.434  1.00  0.00           H  
ATOM   1287  CA  PHE A  80       5.232   1.369 -11.224  1.00  0.00           C  
ATOM   1288  HA  PHE A  80       5.032   1.275 -10.155  1.00  0.00           H  
ATOM   1289  CB  PHE A  80       4.472   0.254 -11.947  1.00  0.00           C  
ATOM   1290  HB2 PHE A  80       4.527   0.439 -13.019  1.00  0.00           H  
ATOM   1291  HB3 PHE A  80       4.981  -0.684 -11.737  1.00  0.00           H  
ATOM   1292  CG  PHE A  80       3.020   0.066 -11.547  1.00  0.00           C  
ATOM   1293  CD1 PHE A  80       2.019   0.037 -12.536  1.00  0.00           C  
ATOM   1294  HD1 PHE A  80       2.283   0.180 -13.573  1.00  0.00           H  
ATOM   1295  CE1 PHE A  80       0.674  -0.166 -12.180  1.00  0.00           C  
ATOM   1296  HE1 PHE A  80      -0.095  -0.184 -12.939  1.00  0.00           H  
ATOM   1297  CZ  PHE A  80       0.324  -0.351 -10.832  1.00  0.00           C  
ATOM   1298  HZ  PHE A  80      -0.710  -0.520 -10.558  1.00  0.00           H  
ATOM   1299  CE2 PHE A  80       1.324  -0.343  -9.843  1.00  0.00           C  
ATOM   1300  HE2 PHE A  80       1.052  -0.507  -8.811  1.00  0.00           H  
ATOM   1301  CD2 PHE A  80       2.669  -0.144 -10.197  1.00  0.00           C  
ATOM   1302  HD2 PHE A  80       3.426  -0.162  -9.428  1.00  0.00           H  
ATOM   1303  C   PHE A  80       6.753   1.194 -11.386  1.00  0.00           C  
ATOM   1304  O   PHE A  80       7.363   0.565 -10.524  1.00  0.00           O  
ATOM   1305  N   LEU A  81       7.392   1.800 -12.395  1.00  0.00           N  
ATOM   1306  H   LEU A  81       6.839   2.245 -13.122  1.00  0.00           H  
ATOM   1307  CA  LEU A  81       8.857   1.898 -12.474  1.00  0.00           C  
ATOM   1308  HA  LEU A  81       9.285   0.898 -12.400  1.00  0.00           H  
ATOM   1309  CB  LEU A  81       9.280   2.534 -13.812  1.00  0.00           C  
ATOM   1310  HB2 LEU A  81       8.689   3.433 -13.977  1.00  0.00           H  
ATOM   1311  HB3 LEU A  81      10.322   2.842 -13.729  1.00  0.00           H  
ATOM   1312  CG  LEU A  81       9.154   1.625 -15.047  1.00  0.00           C  
ATOM   1313  HG  LEU A  81       8.135   1.265 -15.150  1.00  0.00           H  
ATOM   1314  CD1 LEU A  81       9.524   2.430 -16.293  1.00  0.00           C  
ATOM   1315 HD11 LEU A  81      10.568   2.742 -16.245  1.00  0.00           H  
ATOM   1316 HD12 LEU A  81       9.373   1.820 -17.183  1.00  0.00           H  
ATOM   1317 HD13 LEU A  81       8.884   3.310 -16.364  1.00  0.00           H  
ATOM   1318  CD2 LEU A  81      10.100   0.426 -14.961  1.00  0.00           C  
ATOM   1319 HD21 LEU A  81      11.112   0.765 -14.741  1.00  0.00           H  
ATOM   1320 HD22 LEU A  81       9.763  -0.259 -14.186  1.00  0.00           H  
ATOM   1321 HD23 LEU A  81      10.102  -0.112 -15.907  1.00  0.00           H  
ATOM   1322  C   LEU A  81       9.436   2.701 -11.299  1.00  0.00           C  
ATOM   1323  O   LEU A  81      10.409   2.272 -10.683  1.00  0.00           O  
ATOM   1324  N   LYS A  82       8.820   3.833 -10.936  1.00  0.00           N  
ATOM   1325  H   LYS A  82       8.056   4.174 -11.515  1.00  0.00           H  
ATOM   1326  CA  LYS A  82       9.225   4.624  -9.760  1.00  0.00           C  
ATOM   1327  HA  LYS A  82      10.287   4.862  -9.850  1.00  0.00           H  
ATOM   1328  CB  LYS A  82       8.431   5.935  -9.702  1.00  0.00           C  
ATOM   1329  HB2 LYS A  82       7.385   5.757  -9.945  1.00  0.00           H  
ATOM   1330  HB3 LYS A  82       8.485   6.348  -8.693  1.00  0.00           H  
ATOM   1331  CG  LYS A  82       9.025   6.961 -10.666  1.00  0.00           C  
ATOM   1332  HG2 LYS A  82      10.020   7.229 -10.310  1.00  0.00           H  
ATOM   1333  HG3 LYS A  82       9.103   6.541 -11.670  1.00  0.00           H  
ATOM   1334  CD  LYS A  82       8.149   8.209 -10.706  1.00  0.00           C  
ATOM   1335  HD2 LYS A  82       7.187   7.970 -11.164  1.00  0.00           H  
ATOM   1336  HD3 LYS A  82       7.989   8.579  -9.691  1.00  0.00           H  
ATOM   1337  CE  LYS A  82       8.868   9.269 -11.529  1.00  0.00           C  
ATOM   1338  HE2 LYS A  82       9.850   9.461 -11.088  1.00  0.00           H  
ATOM   1339  HE3 LYS A  82       9.015   8.893 -12.548  1.00  0.00           H  
ATOM   1340  NZ  LYS A  82       8.088  10.516 -11.576  1.00  0.00           N  
ATOM   1341  HZ1 LYS A  82       7.897  10.927 -10.678  1.00  0.00           H  
ATOM   1342  HZ2 LYS A  82       8.548  11.185 -12.201  1.00  0.00           H  
ATOM   1343  HZ3 LYS A  82       7.232  10.386 -12.125  1.00  0.00           H  
ATOM   1344  C   LYS A  82       9.089   3.866  -8.444  1.00  0.00           C  
ATOM   1345  O   LYS A  82       9.884   4.110  -7.539  1.00  0.00           O  
ATOM   1346  N   ARG A  83       8.113   2.964  -8.300  1.00  0.00           N  
ATOM   1347  H   ARG A  83       7.447   2.875  -9.060  1.00  0.00           H  
ATOM   1348  CA  ARG A  83       8.004   2.060  -7.136  1.00  0.00           C  
ATOM   1349  HA  ARG A  83       8.192   2.616  -6.216  1.00  0.00           H  
ATOM   1350  CB  ARG A  83       6.574   1.474  -7.055  1.00  0.00           C  
ATOM   1351  HB2 ARG A  83       6.308   1.022  -8.011  1.00  0.00           H  
ATOM   1352  HB3 ARG A  83       6.541   0.699  -6.289  1.00  0.00           H  
ATOM   1353  CG  ARG A  83       5.547   2.568  -6.697  1.00  0.00           C  
ATOM   1354  HG2 ARG A  83       5.783   2.974  -5.715  1.00  0.00           H  
ATOM   1355  HG3 ARG A  83       5.644   3.382  -7.414  1.00  0.00           H  
ATOM   1356  CD  ARG A  83       4.078   2.117  -6.732  1.00  0.00           C  
ATOM   1357  HD2 ARG A  83       3.495   2.968  -7.092  1.00  0.00           H  
ATOM   1358  HD3 ARG A  83       3.958   1.306  -7.452  1.00  0.00           H  
ATOM   1359  NE  ARG A  83       3.546   1.707  -5.412  1.00  0.00           N  
ATOM   1360  HE  ARG A  83       4.195   1.376  -4.709  1.00  0.00           H  
ATOM   1361  CZ  ARG A  83       2.280   1.790  -5.024  1.00  0.00           C  
ATOM   1362  NH1 ARG A  83       1.336   2.277  -5.785  1.00  0.00           N  
ATOM   1363 HH11 ARG A  83       1.600   2.766  -6.626  1.00  0.00           H  
ATOM   1364 HH12 ARG A  83       0.476   2.540  -5.338  1.00  0.00           H  
ATOM   1365  NH2 ARG A  83       1.915   1.459  -3.825  1.00  0.00           N  
ATOM   1366 HH21 ARG A  83       2.645   1.276  -3.144  1.00  0.00           H  
ATOM   1367 HH22 ARG A  83       1.065   1.871  -3.474  1.00  0.00           H  
ATOM   1368  C   ARG A  83       9.102   0.985  -7.177  1.00  0.00           C  
ATOM   1369  O   ARG A  83       9.824   0.806  -6.197  1.00  0.00           O  
ATOM   1370  N   LEU A  84       9.290   0.347  -8.338  1.00  0.00           N  
ATOM   1371  H   LEU A  84       8.665   0.567  -9.108  1.00  0.00           H  
ATOM   1372  CA  LEU A  84      10.308  -0.687  -8.567  1.00  0.00           C  
ATOM   1373  HA  LEU A  84      10.108  -1.517  -7.887  1.00  0.00           H  
ATOM   1374  CB  LEU A  84      10.159  -1.184 -10.020  1.00  0.00           C  
ATOM   1375  HB2 LEU A  84       9.163  -1.608 -10.147  1.00  0.00           H  
ATOM   1376  HB3 LEU A  84      10.235  -0.321 -10.679  1.00  0.00           H  
ATOM   1377  CG  LEU A  84      11.197  -2.219 -10.488  1.00  0.00           C  
ATOM   1378  HG  LEU A  84      12.203  -1.812 -10.378  1.00  0.00           H  
ATOM   1379  CD1 LEU A  84      11.100  -3.531  -9.711  1.00  0.00           C  
ATOM   1380 HD11 LEU A  84      11.830  -4.242 -10.095  1.00  0.00           H  
ATOM   1381 HD12 LEU A  84      11.318  -3.350  -8.660  1.00  0.00           H  
ATOM   1382 HD13 LEU A  84      10.097  -3.947  -9.804  1.00  0.00           H  
ATOM   1383  CD2 LEU A  84      10.960  -2.516 -11.966  1.00  0.00           C  
ATOM   1384 HD21 LEU A  84      11.006  -1.590 -12.538  1.00  0.00           H  
ATOM   1385 HD22 LEU A  84      11.735  -3.188 -12.330  1.00  0.00           H  
ATOM   1386 HD23 LEU A  84       9.986  -2.980 -12.105  1.00  0.00           H  
ATOM   1387  C   LEU A  84      11.733  -0.190  -8.269  1.00  0.00           C  
ATOM   1388  O   LEU A  84      12.497  -0.911  -7.633  1.00  0.00           O  
ATOM   1389  N   ASP A  85      12.080   1.031  -8.684  1.00  0.00           N  
ATOM   1390  H   ASP A  85      11.423   1.549  -9.261  1.00  0.00           H  
ATOM   1391  CA  ASP A  85      13.384   1.646  -8.422  1.00  0.00           C  
ATOM   1392  HA  ASP A  85      14.166   1.043  -8.888  1.00  0.00           H  
ATOM   1393  CB  ASP A  85      13.381   3.030  -9.084  1.00  0.00           C  
ATOM   1394  HB2 ASP A  85      13.180   2.881 -10.145  1.00  0.00           H  
ATOM   1395  HB3 ASP A  85      12.564   3.621  -8.666  1.00  0.00           H  
ATOM   1396  CG  ASP A  85      14.683   3.829  -8.957  1.00  0.00           C  
ATOM   1397  OD1 ASP A  85      15.758   3.250  -8.693  1.00  0.00           O  
ATOM   1398  OD2 ASP A  85      14.635   5.057  -9.178  1.00  0.00           O  
ATOM   1399  C   ASP A  85      13.706   1.729  -6.919  1.00  0.00           C  
ATOM   1400  O   ASP A  85      14.728   1.206  -6.484  1.00  0.00           O  
ATOM   1401  N   ARG A  86      12.814   2.311  -6.100  1.00  0.00           N  
ATOM   1402  H   ARG A  86      11.936   2.620  -6.497  1.00  0.00           H  
ATOM   1403  CA  ARG A  86      13.069   2.549  -4.662  1.00  0.00           C  
ATOM   1404  HA  ARG A  86      14.038   3.040  -4.572  1.00  0.00           H  
ATOM   1405  CB  ARG A  86      11.996   3.478  -4.060  1.00  0.00           C  
ATOM   1406  HB2 ARG A  86      11.023   2.988  -4.117  1.00  0.00           H  
ATOM   1407  HB3 ARG A  86      12.239   3.651  -3.010  1.00  0.00           H  
ATOM   1408  CG  ARG A  86      11.926   4.836  -4.783  1.00  0.00           C  
ATOM   1409  HG2 ARG A  86      12.941   5.213  -4.921  1.00  0.00           H  
ATOM   1410  HG3 ARG A  86      11.501   4.688  -5.770  1.00  0.00           H  
ATOM   1411  CD  ARG A  86      11.118   5.930  -4.063  1.00  0.00           C  
ATOM   1412  HD2 ARG A  86      11.730   6.303  -3.240  1.00  0.00           H  
ATOM   1413  HD3 ARG A  86      10.962   6.764  -4.749  1.00  0.00           H  
ATOM   1414  NE  ARG A  86       9.826   5.494  -3.498  1.00  0.00           N  
ATOM   1415  HE  ARG A  86       9.771   5.438  -2.478  1.00  0.00           H  
ATOM   1416  CZ  ARG A  86       8.652   5.330  -4.077  1.00  0.00           C  
ATOM   1417  NH1 ARG A  86       8.449   5.337  -5.366  1.00  0.00           N  
ATOM   1418 HH11 ARG A  86       9.236   5.244  -5.994  1.00  0.00           H  
ATOM   1419 HH12 ARG A  86       7.502   5.260  -5.688  1.00  0.00           H  
ATOM   1420  NH2 ARG A  86       7.610   5.129  -3.337  1.00  0.00           N  
ATOM   1421 HH21 ARG A  86       7.707   5.140  -2.316  1.00  0.00           H  
ATOM   1422 HH22 ARG A  86       6.686   4.962  -3.712  1.00  0.00           H  
ATOM   1423  C   ARG A  86      13.195   1.259  -3.840  1.00  0.00           C  
ATOM   1424  O   ARG A  86      13.972   1.222  -2.887  1.00  0.00           O  
ATOM   1425  N   ASN A  87      12.483   0.192  -4.219  1.00  0.00           N  
ATOM   1426  H   ASN A  87      11.798   0.314  -4.954  1.00  0.00           H  
ATOM   1427  CA  ASN A  87      12.660  -1.136  -3.613  1.00  0.00           C  
ATOM   1428  HA  ASN A  87      12.800  -1.021  -2.534  1.00  0.00           H  
ATOM   1429  CB  ASN A  87      11.390  -1.974  -3.851  1.00  0.00           C  
ATOM   1430  HB2 ASN A  87      11.037  -1.848  -4.875  1.00  0.00           H  
ATOM   1431  HB3 ASN A  87      11.635  -3.021  -3.697  1.00  0.00           H  
ATOM   1432  CG  ASN A  87      10.264  -1.663  -2.883  1.00  0.00           C  
ATOM   1433  OD1 ASN A  87      10.385  -0.872  -1.963  1.00  0.00           O  
ATOM   1434  ND2 ASN A  87       9.136  -2.315  -3.057  1.00  0.00           N  
ATOM   1435 HD21 ASN A  87       8.427  -2.218  -2.333  1.00  0.00           H  
ATOM   1436 HD22 ASN A  87       9.068  -3.023  -3.760  1.00  0.00           H  
ATOM   1437  C   ASN A  87      13.911  -1.890  -4.113  1.00  0.00           C  
ATOM   1438  O   ASN A  87      14.602  -2.527  -3.318  1.00  0.00           O  
ATOM   1439  N   LEU A  88      14.226  -1.836  -5.413  1.00  0.00           N  
ATOM   1440  H   LEU A  88      13.635  -1.299  -6.039  1.00  0.00           H  
ATOM   1441  CA  LEU A  88      15.380  -2.541  -5.995  1.00  0.00           C  
ATOM   1442  HA  LEU A  88      15.388  -3.556  -5.593  1.00  0.00           H  
ATOM   1443  CB  LEU A  88      15.162  -2.621  -7.516  1.00  0.00           C  
ATOM   1444  HB2 LEU A  88      14.177  -3.057  -7.699  1.00  0.00           H  
ATOM   1445  HB3 LEU A  88      15.160  -1.605  -7.917  1.00  0.00           H  
ATOM   1446  CG  LEU A  88      16.202  -3.447  -8.290  1.00  0.00           C  
ATOM   1447  HG  LEU A  88      17.192  -3.016  -8.149  1.00  0.00           H  
ATOM   1448  CD1 LEU A  88      16.240  -4.915  -7.858  1.00  0.00           C  
ATOM   1449 HD11 LEU A  88      15.244  -5.351  -7.937  1.00  0.00           H  
ATOM   1450 HD12 LEU A  88      16.935  -5.463  -8.493  1.00  0.00           H  
ATOM   1451 HD13 LEU A  88      16.586  -4.990  -6.828  1.00  0.00           H  
ATOM   1452  CD2 LEU A  88      15.852  -3.406  -9.780  1.00  0.00           C  
ATOM   1453 HD21 LEU A  88      16.581  -3.986 -10.344  1.00  0.00           H  
ATOM   1454 HD22 LEU A  88      14.857  -3.822  -9.941  1.00  0.00           H  
ATOM   1455 HD23 LEU A  88      15.870  -2.376 -10.133  1.00  0.00           H  
ATOM   1456  C   LEU A  88      16.722  -1.887  -5.607  1.00  0.00           C  
ATOM   1457  O   LEU A  88      17.697  -2.585  -5.329  1.00  0.00           O  
ATOM   1458  N   TRP A  89      16.726  -0.554  -5.489  1.00  0.00           N  
ATOM   1459  H   TRP A  89      15.896  -0.052  -5.795  1.00  0.00           H  
ATOM   1460  CA  TRP A  89      17.749   0.242  -4.805  1.00  0.00           C  
ATOM   1461  HA  TRP A  89      18.709   0.105  -5.304  1.00  0.00           H  
ATOM   1462  CB  TRP A  89      17.339   1.722  -4.922  1.00  0.00           C  
ATOM   1463  HB2 TRP A  89      17.131   1.911  -5.975  1.00  0.00           H  
ATOM   1464  HB3 TRP A  89      16.403   1.860  -4.380  1.00  0.00           H  
ATOM   1465  CG  TRP A  89      18.265   2.828  -4.497  1.00  0.00           C  
ATOM   1466  CD1 TRP A  89      19.332   2.766  -3.664  1.00  0.00           C  
ATOM   1467  HD1 TRP A  89      19.694   1.880  -3.162  1.00  0.00           H  
ATOM   1468  NE1 TRP A  89      19.902   4.018  -3.537  1.00  0.00           N  
ATOM   1469  HE1 TRP A  89      20.697   4.215  -2.935  1.00  0.00           H  
ATOM   1470  CE2 TRP A  89      19.261   4.949  -4.323  1.00  0.00           C  
ATOM   1471  CZ2 TRP A  89      19.483   6.312  -4.567  1.00  0.00           C  
ATOM   1472  HZ2 TRP A  89      20.319   6.814  -4.106  1.00  0.00           H  
ATOM   1473  CH2 TRP A  89      18.582   7.010  -5.391  1.00  0.00           C  
ATOM   1474  HH2 TRP A  89      18.721   8.065  -5.578  1.00  0.00           H  
ATOM   1475  CZ3 TRP A  89      17.480   6.339  -5.952  1.00  0.00           C  
ATOM   1476  HZ3 TRP A  89      16.776   6.881  -6.571  1.00  0.00           H  
ATOM   1477  CE3 TRP A  89      17.278   4.967  -5.707  1.00  0.00           C  
ATOM   1478  HE3 TRP A  89      16.432   4.459  -6.152  1.00  0.00           H  
ATOM   1479  CD2 TRP A  89      18.171   4.232  -4.896  1.00  0.00           C  
ATOM   1480  C   TRP A  89      17.907  -0.220  -3.353  1.00  0.00           C  
ATOM   1481  O   TRP A  89      19.037  -0.412  -2.915  1.00  0.00           O  
ATOM   1482  N   GLY A  90      16.814  -0.515  -2.636  1.00  0.00           N  
ATOM   1483  H   GLY A  90      15.902  -0.331  -3.035  1.00  0.00           H  
ATOM   1484  CA  GLY A  90      16.865  -1.108  -1.294  1.00  0.00           C  
ATOM   1485  HA2 GLY A  90      17.366  -0.420  -0.614  1.00  0.00           H  
ATOM   1486  HA3 GLY A  90      15.847  -1.276  -0.940  1.00  0.00           H  
ATOM   1487  C   GLY A  90      17.617  -2.440  -1.252  1.00  0.00           C  
ATOM   1488  O   GLY A  90      18.562  -2.590  -0.477  1.00  0.00           O  
ATOM   1489  N   LEU A  91      17.267  -3.395  -2.123  1.00  0.00           N  
ATOM   1490  H   LEU A  91      16.466  -3.225  -2.725  1.00  0.00           H  
ATOM   1491  CA  LEU A  91      17.982  -4.676  -2.202  1.00  0.00           C  
ATOM   1492  HA  LEU A  91      17.991  -5.114  -1.204  1.00  0.00           H  
ATOM   1493  CB  LEU A  91      17.265  -5.645  -3.153  1.00  0.00           C  
ATOM   1494  HB2 LEU A  91      17.206  -5.184  -4.140  1.00  0.00           H  
ATOM   1495  HB3 LEU A  91      17.885  -6.537  -3.237  1.00  0.00           H  
ATOM   1496  CG  LEU A  91      15.857  -6.101  -2.731  1.00  0.00           C  
ATOM   1497  HG  LEU A  91      15.177  -5.250  -2.729  1.00  0.00           H  
ATOM   1498  CD1 LEU A  91      15.379  -7.117  -3.771  1.00  0.00           C  
ATOM   1499 HD11 LEU A  91      15.355  -6.650  -4.754  1.00  0.00           H  
ATOM   1500 HD12 LEU A  91      16.046  -7.979  -3.799  1.00  0.00           H  
ATOM   1501 HD13 LEU A  91      14.375  -7.453  -3.514  1.00  0.00           H  
ATOM   1502  CD2 LEU A  91      15.819  -6.781  -1.361  1.00  0.00           C  
ATOM   1503 HD21 LEU A  91      14.821  -7.180  -1.174  1.00  0.00           H  
ATOM   1504 HD22 LEU A  91      16.542  -7.594  -1.313  1.00  0.00           H  
ATOM   1505 HD23 LEU A  91      16.026  -6.056  -0.574  1.00  0.00           H  
ATOM   1506  C   LEU A  91      19.455  -4.526  -2.624  1.00  0.00           C  
ATOM   1507  O   LEU A  91      20.285  -5.338  -2.210  1.00  0.00           O  
ATOM   1508  N   ALA A  92      19.810  -3.507  -3.413  1.00  0.00           N  
ATOM   1509  H   ALA A  92      19.074  -2.902  -3.762  1.00  0.00           H  
ATOM   1510  CA  ALA A  92      21.184  -3.203  -3.806  1.00  0.00           C  
ATOM   1511  HA  ALA A  92      21.694  -4.130  -4.073  1.00  0.00           H  
ATOM   1512  CB  ALA A  92      21.117  -2.324  -5.057  1.00  0.00           C  
ATOM   1513  HB1 ALA A  92      20.534  -2.819  -5.834  1.00  0.00           H  
ATOM   1514  HB2 ALA A  92      20.656  -1.363  -4.828  1.00  0.00           H  
ATOM   1515  HB3 ALA A  92      22.127  -2.154  -5.415  1.00  0.00           H  
ATOM   1516  C   ALA A  92      22.015  -2.510  -2.705  1.00  0.00           C  
ATOM   1517  O   ALA A  92      23.187  -2.836  -2.519  1.00  0.00           O  
ATOM   1518  N   GLY A  93      21.439  -1.534  -1.999  1.00  0.00           N  
ATOM   1519  H   GLY A  93      20.469  -1.314  -2.212  1.00  0.00           H  
ATOM   1520  CA  GLY A  93      22.121  -0.594  -1.095  1.00  0.00           C  
ATOM   1521  HA2 GLY A  93      21.371  -0.057  -0.515  1.00  0.00           H  
ATOM   1522  HA3 GLY A  93      22.752  -1.152  -0.405  1.00  0.00           H  
ATOM   1523  C   GLY A  93      22.992   0.450  -1.816  1.00  0.00           C  
ATOM   1524  O   GLY A  93      23.030   1.613  -1.429  1.00  0.00           O  
ATOM   1525  N   LEU A  94      23.651   0.065  -2.909  1.00  0.00           N  
ATOM   1526  H   LEU A  94      23.585  -0.910  -3.166  1.00  0.00           H  
ATOM   1527  CA  LEU A  94      24.420   0.951  -3.787  1.00  0.00           C  
ATOM   1528  HA  LEU A  94      25.159   1.487  -3.192  1.00  0.00           H  
ATOM   1529  CB  LEU A  94      25.134   0.092  -4.844  1.00  0.00           C  
ATOM   1530  HB2 LEU A  94      24.362  -0.468  -5.369  1.00  0.00           H  
ATOM   1531  HB3 LEU A  94      25.621   0.744  -5.570  1.00  0.00           H  
ATOM   1532  CG  LEU A  94      26.164  -0.916  -4.305  1.00  0.00           C  
ATOM   1533  HG  LEU A  94      25.749  -1.460  -3.456  1.00  0.00           H  
ATOM   1534  CD1 LEU A  94      26.492  -1.931  -5.398  1.00  0.00           C  
ATOM   1535 HD11 LEU A  94      26.916  -1.425  -6.265  1.00  0.00           H  
ATOM   1536 HD12 LEU A  94      27.212  -2.658  -5.021  1.00  0.00           H  
ATOM   1537 HD13 LEU A  94      25.584  -2.456  -5.693  1.00  0.00           H  
ATOM   1538  CD2 LEU A  94      27.455  -0.225  -3.869  1.00  0.00           C  
ATOM   1539 HD21 LEU A  94      27.253   0.474  -3.058  1.00  0.00           H  
ATOM   1540 HD22 LEU A  94      28.167  -0.970  -3.514  1.00  0.00           H  
ATOM   1541 HD23 LEU A  94      27.894   0.312  -4.711  1.00  0.00           H  
ATOM   1542  C   LEU A  94      23.507   1.981  -4.482  1.00  0.00           C  
ATOM   1543  O   LEU A  94      22.490   1.610  -5.069  1.00  0.00           O  
ATOM   1544  N   ASN A  95      23.901   3.259  -4.477  1.00  0.00           N  
ATOM   1545  H   ASN A  95      24.718   3.493  -3.939  1.00  0.00           H  
ATOM   1546  CA  ASN A  95      23.102   4.350  -5.058  1.00  0.00           C  
ATOM   1547  HA  ASN A  95      22.091   4.278  -4.666  1.00  0.00           H  
ATOM   1548  CB  ASN A  95      23.696   5.712  -4.637  1.00  0.00           C  
ATOM   1549  HB2 ASN A  95      24.761   5.734  -4.866  1.00  0.00           H  
ATOM   1550  HB3 ASN A  95      23.210   6.503  -5.206  1.00  0.00           H  
ATOM   1551  CG  ASN A  95      23.480   6.036  -3.168  1.00  0.00           C  
ATOM   1552  OD1 ASN A  95      22.517   5.618  -2.553  1.00  0.00           O  
ATOM   1553  ND2 ASN A  95      24.361   6.808  -2.571  1.00  0.00           N  
ATOM   1554 HD21 ASN A  95      24.180   7.007  -1.602  1.00  0.00           H  
ATOM   1555 HD22 ASN A  95      25.141   7.193  -3.069  1.00  0.00           H  
ATOM   1556  C   ASN A  95      22.955   4.278  -6.586  1.00  0.00           C  
ATOM   1557  O   ASN A  95      21.867   4.497  -7.118  1.00  0.00           O  
ATOM   1558  N   SER A  96      24.048   4.022  -7.306  1.00  0.00           N  
ATOM   1559  H   SER A  96      24.907   3.786  -6.831  1.00  0.00           H  
ATOM   1560  CA  SER A  96      24.074   3.992  -8.771  1.00  0.00           C  
ATOM   1561  HA  SER A  96      23.149   3.542  -9.131  1.00  0.00           H  
ATOM   1562  CB  SER A  96      24.151   5.421  -9.320  1.00  0.00           C  
ATOM   1563  HB2 SER A  96      23.306   5.997  -8.940  1.00  0.00           H  
ATOM   1564  HB3 SER A  96      25.077   5.892  -8.988  1.00  0.00           H  
ATOM   1565  OG  SER A  96      24.105   5.418 -10.732  1.00  0.00           O  
ATOM   1566  HG  SER A  96      24.017   6.323 -11.041  1.00  0.00           H  
ATOM   1567  C   SER A  96      25.245   3.151  -9.279  1.00  0.00           C  
ATOM   1568  O   SER A  96      26.316   3.149  -8.673  1.00  0.00           O  
ATOM   1569  N   CYS A  97      25.032   2.442 -10.384  1.00  0.00           N  
ATOM   1570  H   CYS A  97      24.107   2.503 -10.798  1.00  0.00           H  
ATOM   1571  CA  CYS A  97      26.033   1.655 -11.100  1.00  0.00           C  
ATOM   1572  HA  CYS A  97      27.033   2.022 -10.873  1.00  0.00           H  
ATOM   1573  CB  CYS A  97      25.963   0.188 -10.648  1.00  0.00           C  
ATOM   1574  HB2 CYS A  97      24.924  -0.138 -10.607  1.00  0.00           H  
ATOM   1575  HB3 CYS A  97      26.497  -0.434 -11.368  1.00  0.00           H  
ATOM   1576  SG  CYS A  97      26.753  -0.019  -9.027  1.00  0.00           S  
ATOM   1577  HG  CYS A  97      26.175   1.041  -8.441  1.00  0.00           H  
ATOM   1578  C   CYS A  97      25.771   1.823 -12.607  1.00  0.00           C  
ATOM   1579  O   CYS A  97      25.040   1.022 -13.194  1.00  0.00           O  
ATOM   1580  N   PRO A  98      26.279   2.899 -13.240  1.00  0.00           N  
ATOM   1581  CD  PRO A  98      27.070   3.974 -12.654  1.00  0.00           C  
ATOM   1582  HD2 PRO A  98      27.895   3.591 -12.053  1.00  0.00           H  
ATOM   1583  HD3 PRO A  98      26.421   4.606 -12.047  1.00  0.00           H  
ATOM   1584  CG  PRO A  98      27.621   4.775 -13.833  1.00  0.00           C  
ATOM   1585  HG2 PRO A  98      28.574   4.348 -14.151  1.00  0.00           H  
ATOM   1586  HG3 PRO A  98      27.737   5.831 -13.587  1.00  0.00           H  
ATOM   1587  CB  PRO A  98      26.575   4.559 -14.926  1.00  0.00           C  
ATOM   1588  HB2 PRO A  98      26.997   4.681 -15.924  1.00  0.00           H  
ATOM   1589  HB3 PRO A  98      25.743   5.250 -14.778  1.00  0.00           H  
ATOM   1590  CA  PRO A  98      26.097   3.128 -14.668  1.00  0.00           C  
ATOM   1591  HA  PRO A  98      25.038   3.055 -14.917  1.00  0.00           H  
ATOM   1592  C   PRO A  98      26.869   2.097 -15.501  1.00  0.00           C  
ATOM   1593  O   PRO A  98      27.953   1.648 -15.129  1.00  0.00           O  
ATOM   1594  N   VAL A  99      26.308   1.762 -16.662  1.00  0.00           N  
ATOM   1595  H   VAL A  99      25.463   2.239 -16.942  1.00  0.00           H  
ATOM   1596  CA  VAL A  99      26.835   0.766 -17.605  1.00  0.00           C  
ATOM   1597  HA  VAL A  99      27.786   0.387 -17.233  1.00  0.00           H  
ATOM   1598  CB  VAL A  99      25.866  -0.433 -17.744  1.00  0.00           C  
ATOM   1599  HB  VAL A  99      24.943  -0.090 -18.212  1.00  0.00           H  
ATOM   1600  CG1 VAL A  99      26.451  -1.562 -18.604  1.00  0.00           C  
ATOM   1601 HG11 VAL A  99      26.638  -1.210 -19.618  1.00  0.00           H  
ATOM   1602 HG12 VAL A  99      25.735  -2.383 -18.671  1.00  0.00           H  
ATOM   1603 HG13 VAL A  99      27.380  -1.930 -18.168  1.00  0.00           H  
ATOM   1604  CG2 VAL A  99      25.513  -1.037 -16.376  1.00  0.00           C  
ATOM   1605 HG21 VAL A  99      26.423  -1.275 -15.826  1.00  0.00           H  
ATOM   1606 HG22 VAL A  99      24.922  -0.329 -15.795  1.00  0.00           H  
ATOM   1607 HG23 VAL A  99      24.921  -1.941 -16.505  1.00  0.00           H  
ATOM   1608  C   VAL A  99      27.087   1.458 -18.942  1.00  0.00           C  
ATOM   1609  O   VAL A  99      26.329   2.349 -19.324  1.00  0.00           O  
ATOM   1610  N   LYS A 100      28.143   1.063 -19.658  1.00  0.00           N  
ATOM   1611  H   LYS A 100      28.688   0.280 -19.326  1.00  0.00           H  
ATOM   1612  CA  LYS A 100      28.459   1.554 -21.007  1.00  0.00           C  
ATOM   1613  HA  LYS A 100      27.583   2.042 -21.440  1.00  0.00           H  
ATOM   1614  CB  LYS A 100      29.617   2.552 -20.984  1.00  0.00           C  
ATOM   1615  HB2 LYS A 100      30.523   2.047 -20.643  1.00  0.00           H  
ATOM   1616  HB3 LYS A 100      29.766   2.846 -22.018  1.00  0.00           H  
ATOM   1617  CG  LYS A 100      29.430   3.845 -20.186  1.00  0.00           C  
ATOM   1618  HG2 LYS A 100      28.457   4.287 -20.404  1.00  0.00           H  
ATOM   1619  HG3 LYS A 100      29.524   3.652 -19.116  1.00  0.00           H  
ATOM   1620  CD  LYS A 100      30.548   4.778 -20.675  1.00  0.00           C  
ATOM   1621  HD2 LYS A 100      31.511   4.276 -20.553  1.00  0.00           H  
ATOM   1622  HD3 LYS A 100      30.397   4.961 -21.742  1.00  0.00           H  
ATOM   1623  CE  LYS A 100      30.594   6.124 -19.964  1.00  0.00           C  
ATOM   1624  HE2 LYS A 100      29.608   6.594 -20.038  1.00  0.00           H  
ATOM   1625  HE3 LYS A 100      30.826   5.962 -18.907  1.00  0.00           H  
ATOM   1626  NZ  LYS A 100      31.629   6.966 -20.611  1.00  0.00           N  
ATOM   1627  HZ1 LYS A 100      32.526   6.500 -20.564  1.00  0.00           H  
ATOM   1628  HZ2 LYS A 100      31.692   7.877 -20.179  1.00  0.00           H  
ATOM   1629  HZ3 LYS A 100      31.409   7.071 -21.596  1.00  0.00           H  
ATOM   1630  C   LYS A 100      28.842   0.408 -21.938  1.00  0.00           C  
ATOM   1631  O   LYS A 100      29.092  -0.698 -21.465  1.00  0.00           O  
ATOM   1632  N   GLU A 101      28.895   0.711 -23.234  1.00  0.00           N  
ATOM   1633  H   GLU A 101      28.807   1.686 -23.501  1.00  0.00           H  
ATOM   1634  CA  GLU A 101      29.399  -0.148 -24.312  1.00  0.00           C  
ATOM   1635  HA  GLU A 101      29.087   0.325 -25.244  1.00  0.00           H  
ATOM   1636  CB  GLU A 101      30.947  -0.157 -24.345  1.00  0.00           C  
ATOM   1637  HB2 GLU A 101      31.293  -0.943 -23.674  1.00  0.00           H  
ATOM   1638  HB3 GLU A 101      31.232  -0.460 -25.353  1.00  0.00           H  
ATOM   1639  CG  GLU A 101      31.771   1.117 -23.999  1.00  0.00           C  
ATOM   1640  HG2 GLU A 101      32.034   1.038 -22.939  1.00  0.00           H  
ATOM   1641  HG3 GLU A 101      32.710   1.065 -24.555  1.00  0.00           H  
ATOM   1642  CD  GLU A 101      31.155   2.521 -24.209  1.00  0.00           C  
ATOM   1643  OE1 GLU A 101      30.128   2.645 -24.912  1.00  0.00           O  
ATOM   1644  OE2 GLU A 101      31.664   3.472 -23.565  1.00  0.00           O  
ATOM   1645  C   GLU A 101      28.741  -1.549 -24.333  1.00  0.00           C  
ATOM   1646  O   GLU A 101      29.375  -2.558 -24.635  1.00  0.00           O  
ATOM   1647  N   ALA A 102      27.456  -1.598 -23.961  1.00  0.00           N  
ATOM   1648  H   ALA A 102      27.005  -0.719 -23.770  1.00  0.00           H  
ATOM   1649  CA  ALA A 102      26.670  -2.810 -23.734  1.00  0.00           C  
ATOM   1650  HA  ALA A 102      27.296  -3.681 -23.939  1.00  0.00           H  
ATOM   1651  CB  ALA A 102      26.270  -2.856 -22.250  1.00  0.00           C  
ATOM   1652  HB1 ALA A 102      25.723  -3.775 -22.036  1.00  0.00           H  
ATOM   1653  HB2 ALA A 102      27.166  -2.829 -21.630  1.00  0.00           H  
ATOM   1654  HB3 ALA A 102      25.638  -2.002 -22.005  1.00  0.00           H  
ATOM   1655  C   ALA A 102      25.443  -2.903 -24.661  1.00  0.00           C  
ATOM   1656  O   ALA A 102      24.957  -1.904 -25.197  1.00  0.00           O  
ATOM   1657  N   ASN A 103      24.930  -4.127 -24.818  1.00  0.00           N  
ATOM   1658  H   ASN A 103      25.404  -4.892 -24.366  1.00  0.00           H  
ATOM   1659  CA  ASN A 103      23.758  -4.441 -25.638  1.00  0.00           C  
ATOM   1660  HA  ASN A 103      23.983  -4.149 -26.666  1.00  0.00           H  
ATOM   1661  CB  ASN A 103      23.515  -5.965 -25.603  1.00  0.00           C  
ATOM   1662  HB2 ASN A 103      23.460  -6.297 -24.566  1.00  0.00           H  
ATOM   1663  HB3 ASN A 103      22.559  -6.195 -26.074  1.00  0.00           H  
ATOM   1664  CG  ASN A 103      24.574  -6.783 -26.324  1.00  0.00           C  
ATOM   1665  OD1 ASN A 103      25.424  -6.279 -27.034  1.00  0.00           O  
ATOM   1666  ND2 ASN A 103      24.529  -8.086 -26.195  1.00  0.00           N  
ATOM   1667 HD21 ASN A 103      25.236  -8.603 -26.685  1.00  0.00           H  
ATOM   1668 HD22 ASN A 103      23.843  -8.522 -25.606  1.00  0.00           H  
ATOM   1669  C   ASN A 103      22.486  -3.671 -25.223  1.00  0.00           C  
ATOM   1670  O   ASN A 103      22.383  -3.130 -24.125  1.00  0.00           O  
ATOM   1671  N   GLN A 104      21.480  -3.669 -26.101  1.00  0.00           N  
ATOM   1672  H   GLN A 104      21.593  -4.194 -26.954  1.00  0.00           H  
ATOM   1673  CA  GLN A 104      20.155  -3.082 -25.868  1.00  0.00           C  
ATOM   1674  HA  GLN A 104      20.110  -2.655 -24.866  1.00  0.00           H  
ATOM   1675  CB  GLN A 104      19.893  -1.953 -26.884  1.00  0.00           C  
ATOM   1676  HB2 GLN A 104      19.938  -2.380 -27.886  1.00  0.00           H  
ATOM   1677  HB3 GLN A 104      18.884  -1.568 -26.735  1.00  0.00           H  
ATOM   1678  CG  GLN A 104      20.895  -0.783 -26.818  1.00  0.00           C  
ATOM   1679  HG2 GLN A 104      21.915  -1.165 -26.892  1.00  0.00           H  
ATOM   1680  HG3 GLN A 104      20.727  -0.133 -27.677  1.00  0.00           H  
ATOM   1681  CD  GLN A 104      20.761   0.070 -25.559  1.00  0.00           C  
ATOM   1682  OE1 GLN A 104      19.675   0.448 -25.144  1.00  0.00           O  
ATOM   1683  NE2 GLN A 104      21.860   0.405 -24.919  1.00  0.00           N  
ATOM   1684 HE21 GLN A 104      21.754   0.900 -24.039  1.00  0.00           H  
ATOM   1685 HE22 GLN A 104      22.754   0.046 -25.215  1.00  0.00           H  
ATOM   1686  C   GLN A 104      19.071  -4.170 -25.959  1.00  0.00           C  
ATOM   1687  O   GLN A 104      19.179  -5.092 -26.766  1.00  0.00           O  
ATOM   1688  N   SER A 105      18.010  -4.041 -25.164  1.00  0.00           N  
ATOM   1689  H   SER A 105      17.993  -3.250 -24.522  1.00  0.00           H  
ATOM   1690  CA  SER A 105      16.835  -4.927 -25.142  1.00  0.00           C  
ATOM   1691  HA  SER A 105      16.821  -5.556 -26.034  1.00  0.00           H  
ATOM   1692  CB  SER A 105      16.898  -5.830 -23.903  1.00  0.00           C  
ATOM   1693  HB2 SER A 105      17.735  -6.519 -24.018  1.00  0.00           H  
ATOM   1694  HB3 SER A 105      17.070  -5.219 -23.016  1.00  0.00           H  
ATOM   1695  OG  SER A 105      15.700  -6.573 -23.725  1.00  0.00           O  
ATOM   1696  HG  SER A 105      15.002  -5.977 -23.399  1.00  0.00           H  
ATOM   1697  C   SER A 105      15.558  -4.092 -25.112  1.00  0.00           C  
ATOM   1698  O   SER A 105      15.591  -2.980 -24.601  1.00  0.00           O  
ATOM   1699  N   THR A 106      14.420  -4.617 -25.574  1.00  0.00           N  
ATOM   1700  H   THR A 106      14.418  -5.561 -25.932  1.00  0.00           H  
ATOM   1701  CA  THR A 106      13.110  -4.018 -25.257  1.00  0.00           C  
ATOM   1702  HA  THR A 106      13.116  -2.970 -25.561  1.00  0.00           H  
ATOM   1703  CB  THR A 106      11.956  -4.706 -26.004  1.00  0.00           C  
ATOM   1704  HB  THR A 106      11.021  -4.214 -25.737  1.00  0.00           H  
ATOM   1705  CG2 THR A 106      12.123  -4.635 -27.522  1.00  0.00           C  
ATOM   1706 HG21 THR A 106      11.228  -5.024 -28.008  1.00  0.00           H  
ATOM   1707 HG22 THR A 106      12.250  -3.595 -27.825  1.00  0.00           H  
ATOM   1708 HG23 THR A 106      12.990  -5.211 -27.844  1.00  0.00           H  
ATOM   1709  OG1 THR A 106      11.867  -6.072 -25.657  1.00  0.00           O  
ATOM   1710  HG1 THR A 106      11.125  -6.416 -26.166  1.00  0.00           H  
ATOM   1711  C   THR A 106      12.855  -4.062 -23.748  1.00  0.00           C  
ATOM   1712  O   THR A 106      13.372  -4.945 -23.043  1.00  0.00           O  
ATOM   1713  N   LEU A 107      12.061  -3.109 -23.248  1.00  0.00           N  
ATOM   1714  H   LEU A 107      11.733  -2.373 -23.868  1.00  0.00           H  
ATOM   1715  CA  LEU A 107      11.713  -3.011 -21.829  1.00  0.00           C  
ATOM   1716  HA  LEU A 107      12.644  -3.064 -21.264  1.00  0.00           H  
ATOM   1717  CB  LEU A 107      11.072  -1.636 -21.544  1.00  0.00           C  
ATOM   1718  HB2 LEU A 107      11.790  -0.852 -21.790  1.00  0.00           H  
ATOM   1719  HB3 LEU A 107      10.214  -1.512 -22.201  1.00  0.00           H  
ATOM   1720  CG  LEU A 107      10.606  -1.450 -20.085  1.00  0.00           C  
ATOM   1721  HG  LEU A 107       9.902  -2.238 -19.825  1.00  0.00           H  
ATOM   1722  CD1 LEU A 107      11.769  -1.457 -19.086  1.00  0.00           C  
ATOM   1723 HD11 LEU A 107      12.476  -0.667 -19.340  1.00  0.00           H  
ATOM   1724 HD12 LEU A 107      11.392  -1.292 -18.077  1.00  0.00           H  
ATOM   1725 HD13 LEU A 107      12.285  -2.415 -19.115  1.00  0.00           H  
ATOM   1726  CD2 LEU A 107       9.878  -0.122 -19.911  1.00  0.00           C  
ATOM   1727 HD21 LEU A 107      10.590   0.690 -20.007  1.00  0.00           H  
ATOM   1728 HD22 LEU A 107       9.107  -0.012 -20.674  1.00  0.00           H  
ATOM   1729 HD23 LEU A 107       9.411  -0.081 -18.928  1.00  0.00           H  
ATOM   1730  C   LEU A 107      10.844  -4.186 -21.347  1.00  0.00           C  
ATOM   1731  O   LEU A 107      11.098  -4.681 -20.252  1.00  0.00           O  
ATOM   1732  N   GLU A 108       9.886  -4.694 -22.135  1.00  0.00           N  
ATOM   1733  H   GLU A 108       9.684  -4.239 -23.022  1.00  0.00           H  
ATOM   1734  CA  GLU A 108       9.118  -5.891 -21.723  1.00  0.00           C  
ATOM   1735  HA  GLU A 108       8.635  -5.681 -20.768  1.00  0.00           H  
ATOM   1736  CB  GLU A 108       7.996  -6.219 -22.733  1.00  0.00           C  
ATOM   1737  HB2 GLU A 108       7.266  -5.413 -22.703  1.00  0.00           H  
ATOM   1738  HB3 GLU A 108       8.413  -6.260 -23.739  1.00  0.00           H  
ATOM   1739  CG  GLU A 108       7.300  -7.564 -22.428  1.00  0.00           C  
ATOM   1740  HG2 GLU A 108       7.776  -8.347 -23.023  1.00  0.00           H  
ATOM   1741  HG3 GLU A 108       7.458  -7.815 -21.376  1.00  0.00           H  
ATOM   1742  CD  GLU A 108       5.779  -7.570 -22.640  1.00  0.00           C  
ATOM   1743  OE1 GLU A 108       5.070  -6.741 -22.033  1.00  0.00           O  
ATOM   1744  OE2 GLU A 108       5.248  -8.514 -23.284  1.00  0.00           O  
ATOM   1745  C   GLU A 108      10.043  -7.104 -21.485  1.00  0.00           C  
ATOM   1746  O   GLU A 108       9.963  -7.762 -20.446  1.00  0.00           O  
ATOM   1747  N   ASN A 109      10.973  -7.374 -22.407  1.00  0.00           N  
ATOM   1748  H   ASN A 109      11.047  -6.767 -23.214  1.00  0.00           H  
ATOM   1749  CA  ASN A 109      11.894  -8.510 -22.292  1.00  0.00           C  
ATOM   1750  HA  ASN A 109      11.309  -9.409 -22.086  1.00  0.00           H  
ATOM   1751  CB  ASN A 109      12.590  -8.668 -23.650  1.00  0.00           C  
ATOM   1752  HB2 ASN A 109      11.840  -8.772 -24.433  1.00  0.00           H  
ATOM   1753  HB3 ASN A 109      13.183  -7.780 -23.865  1.00  0.00           H  
ATOM   1754  CG  ASN A 109      13.511  -9.868 -23.677  1.00  0.00           C  
ATOM   1755  OD1 ASN A 109      14.621  -9.849 -23.174  1.00  0.00           O  
ATOM   1756  ND2 ASN A 109      13.080 -10.966 -24.253  1.00  0.00           N  
ATOM   1757 HD21 ASN A 109      13.710 -11.748 -24.265  1.00  0.00           H  
ATOM   1758 HD22 ASN A 109      12.152 -11.011 -24.633  1.00  0.00           H  
ATOM   1759  C   ASN A 109      12.897  -8.348 -21.129  1.00  0.00           C  
ATOM   1760  O   ASN A 109      13.186  -9.308 -20.409  1.00  0.00           O  
ATOM   1761  N   PHE A 110      13.388  -7.125 -20.918  1.00  0.00           N  
ATOM   1762  H   PHE A 110      13.118  -6.385 -21.560  1.00  0.00           H  
ATOM   1763  CA  PHE A 110      14.233  -6.778 -19.777  1.00  0.00           C  
ATOM   1764  HA  PHE A 110      15.104  -7.437 -19.775  1.00  0.00           H  
ATOM   1765  CB  PHE A 110      14.721  -5.334 -19.957  1.00  0.00           C  
ATOM   1766  HB2 PHE A 110      15.195  -5.243 -20.936  1.00  0.00           H  
ATOM   1767  HB3 PHE A 110      13.862  -4.662 -19.948  1.00  0.00           H  
ATOM   1768  CG  PHE A 110      15.712  -4.875 -18.906  1.00  0.00           C  
ATOM   1769  CD1 PHE A 110      15.262  -4.262 -17.720  1.00  0.00           C  
ATOM   1770  HD1 PHE A 110      14.204  -4.110 -17.560  1.00  0.00           H  
ATOM   1771  CE1 PHE A 110      16.187  -3.843 -16.746  1.00  0.00           C  
ATOM   1772  HE1 PHE A 110      15.847  -3.368 -15.840  1.00  0.00           H  
ATOM   1773  CZ  PHE A 110      17.563  -4.029 -16.958  1.00  0.00           C  
ATOM   1774  HZ  PHE A 110      18.274  -3.705 -16.213  1.00  0.00           H  
ATOM   1775  CE2 PHE A 110      18.015  -4.632 -18.144  1.00  0.00           C  
ATOM   1776  HE2 PHE A 110      19.070  -4.781 -18.306  1.00  0.00           H  
ATOM   1777  CD2 PHE A 110      17.092  -5.057 -19.116  1.00  0.00           C  
ATOM   1778  HD2 PHE A 110      17.450  -5.521 -20.025  1.00  0.00           H  
ATOM   1779  C   PHE A 110      13.491  -6.980 -18.442  1.00  0.00           C  
ATOM   1780  O   PHE A 110      14.047  -7.570 -17.514  1.00  0.00           O  
ATOM   1781  N   LEU A 111      12.221  -6.559 -18.356  1.00  0.00           N  
ATOM   1782  H   LEU A 111      11.805  -6.084 -19.152  1.00  0.00           H  
ATOM   1783  CA  LEU A 111      11.376  -6.761 -17.176  1.00  0.00           C  
ATOM   1784  HA  LEU A 111      11.949  -6.470 -16.299  1.00  0.00           H  
ATOM   1785  CB  LEU A 111      10.128  -5.860 -17.251  1.00  0.00           C  
ATOM   1786  HB2 LEU A 111       9.639  -6.031 -18.212  1.00  0.00           H  
ATOM   1787  HB3 LEU A 111       9.431  -6.168 -16.470  1.00  0.00           H  
ATOM   1788  CG  LEU A 111      10.404  -4.351 -17.082  1.00  0.00           C  
ATOM   1789  HG  LEU A 111      11.156  -4.028 -17.796  1.00  0.00           H  
ATOM   1790  CD1 LEU A 111       9.109  -3.579 -17.338  1.00  0.00           C  
ATOM   1791 HD11 LEU A 111       8.346  -3.881 -16.624  1.00  0.00           H  
ATOM   1792 HD12 LEU A 111       9.288  -2.509 -17.251  1.00  0.00           H  
ATOM   1793 HD13 LEU A 111       8.758  -3.791 -18.348  1.00  0.00           H  
ATOM   1794  CD2 LEU A 111      10.894  -3.986 -15.677  1.00  0.00           C  
ATOM   1795 HD21 LEU A 111      10.179  -4.323 -14.931  1.00  0.00           H  
ATOM   1796 HD22 LEU A 111      11.865  -4.439 -15.494  1.00  0.00           H  
ATOM   1797 HD23 LEU A 111      11.007  -2.904 -15.601  1.00  0.00           H  
ATOM   1798  C   LEU A 111      10.992  -8.232 -16.944  1.00  0.00           C  
ATOM   1799  O   LEU A 111      10.945  -8.634 -15.784  1.00  0.00           O  
ATOM   1800  N   GLU A 112      10.768  -9.069 -17.966  1.00  0.00           N  
ATOM   1801  H   GLU A 112      10.704  -8.691 -18.910  1.00  0.00           H  
ATOM   1802  CA  GLU A 112      10.543 -10.510 -17.745  1.00  0.00           C  
ATOM   1803  HA  GLU A 112       9.810 -10.610 -16.946  1.00  0.00           H  
ATOM   1804  CB  GLU A 112       9.950 -11.197 -18.988  1.00  0.00           C  
ATOM   1805  HB2 GLU A 112       9.068 -10.642 -19.310  1.00  0.00           H  
ATOM   1806  HB3 GLU A 112      10.686 -11.160 -19.794  1.00  0.00           H  
ATOM   1807  CG  GLU A 112       9.548 -12.670 -18.743  1.00  0.00           C  
ATOM   1808  HG2 GLU A 112       9.148 -13.071 -19.677  1.00  0.00           H  
ATOM   1809  HG3 GLU A 112      10.442 -13.251 -18.505  1.00  0.00           H  
ATOM   1810  CD  GLU A 112       8.498 -12.842 -17.624  1.00  0.00           C  
ATOM   1811  OE1 GLU A 112       7.344 -12.373 -17.810  1.00  0.00           O  
ATOM   1812  OE2 GLU A 112       8.823 -13.363 -16.532  1.00  0.00           O  
ATOM   1813  C   GLU A 112      11.814 -11.225 -17.258  1.00  0.00           C  
ATOM   1814  O   GLU A 112      11.741 -12.076 -16.372  1.00  0.00           O  
ATOM   1815  N   ARG A 113      13.006 -10.849 -17.745  1.00  0.00           N  
ATOM   1816  H   ARG A 113      13.029 -10.153 -18.486  1.00  0.00           H  
ATOM   1817  CA  ARG A 113      14.276 -11.379 -17.210  1.00  0.00           C  
ATOM   1818  HA  ARG A 113      14.190 -12.463 -17.130  1.00  0.00           H  
ATOM   1819  CB  ARG A 113      15.434 -11.058 -18.163  1.00  0.00           C  
ATOM   1820  HB2 ARG A 113      15.383 -10.017 -18.487  1.00  0.00           H  
ATOM   1821  HB3 ARG A 113      16.381 -11.214 -17.642  1.00  0.00           H  
ATOM   1822  CG  ARG A 113      15.377 -12.006 -19.371  1.00  0.00           C  
ATOM   1823  HG2 ARG A 113      15.412 -13.036 -19.012  1.00  0.00           H  
ATOM   1824  HG3 ARG A 113      14.447 -11.861 -19.923  1.00  0.00           H  
ATOM   1825  CD  ARG A 113      16.566 -11.795 -20.309  1.00  0.00           C  
ATOM   1826  HD2 ARG A 113      17.486 -11.790 -19.724  1.00  0.00           H  
ATOM   1827  HD3 ARG A 113      16.611 -12.636 -21.003  1.00  0.00           H  
ATOM   1828  NE  ARG A 113      16.422 -10.557 -21.091  1.00  0.00           N  
ATOM   1829  HE  ARG A 113      15.537 -10.398 -21.562  1.00  0.00           H  
ATOM   1830  CZ  ARG A 113      17.362  -9.685 -21.394  1.00  0.00           C  
ATOM   1831  NH1 ARG A 113      18.562  -9.718 -20.897  1.00  0.00           N  
ATOM   1832 HH11 ARG A 113      18.831 -10.414 -20.235  1.00  0.00           H  
ATOM   1833 HH12 ARG A 113      19.222  -8.986 -21.191  1.00  0.00           H  
ATOM   1834  NH2 ARG A 113      17.109  -8.747 -22.246  1.00  0.00           N  
ATOM   1835 HH21 ARG A 113      16.229  -8.718 -22.744  1.00  0.00           H  
ATOM   1836 HH22 ARG A 113      17.916  -8.218 -22.575  1.00  0.00           H  
ATOM   1837  C   ARG A 113      14.549 -10.906 -15.782  1.00  0.00           C  
ATOM   1838  O   ARG A 113      14.904 -11.730 -14.943  1.00  0.00           O  
ATOM   1839  N   LEU A 114      14.272  -9.638 -15.463  1.00  0.00           N  
ATOM   1840  H   LEU A 114      14.014  -9.006 -16.216  1.00  0.00           H  
ATOM   1841  CA  LEU A 114      14.331  -9.119 -14.086  1.00  0.00           C  
ATOM   1842  HA  LEU A 114      15.329  -9.317 -13.691  1.00  0.00           H  
ATOM   1843  CB  LEU A 114      14.109  -7.595 -14.111  1.00  0.00           C  
ATOM   1844  HB2 LEU A 114      14.906  -7.138 -14.698  1.00  0.00           H  
ATOM   1845  HB3 LEU A 114      13.170  -7.399 -14.627  1.00  0.00           H  
ATOM   1846  CG  LEU A 114      14.036  -6.905 -12.731  1.00  0.00           C  
ATOM   1847  HG  LEU A 114      13.178  -7.291 -12.180  1.00  0.00           H  
ATOM   1848  CD1 LEU A 114      15.290  -7.079 -11.867  1.00  0.00           C  
ATOM   1849 HD11 LEU A 114      15.453  -8.136 -11.654  1.00  0.00           H  
ATOM   1850 HD12 LEU A 114      16.162  -6.670 -12.377  1.00  0.00           H  
ATOM   1851 HD13 LEU A 114      15.154  -6.560 -10.919  1.00  0.00           H  
ATOM   1852  CD2 LEU A 114      13.835  -5.405 -12.939  1.00  0.00           C  
ATOM   1853 HD21 LEU A 114      13.733  -4.908 -11.974  1.00  0.00           H  
ATOM   1854 HD22 LEU A 114      14.686  -4.984 -13.474  1.00  0.00           H  
ATOM   1855 HD23 LEU A 114      12.930  -5.231 -13.518  1.00  0.00           H  
ATOM   1856  C   LEU A 114      13.326  -9.827 -13.161  1.00  0.00           C  
ATOM   1857  O   LEU A 114      13.673 -10.187 -12.040  1.00  0.00           O  
ATOM   1858  N   LYS A 115      12.098 -10.081 -13.633  1.00  0.00           N  
ATOM   1859  H   LYS A 115      11.861  -9.697 -14.544  1.00  0.00           H  
ATOM   1860  CA  LYS A 115      11.062 -10.859 -12.928  1.00  0.00           C  
ATOM   1861  HA  LYS A 115      10.955 -10.477 -11.918  1.00  0.00           H  
ATOM   1862  CB  LYS A 115       9.736 -10.673 -13.686  1.00  0.00           C  
ATOM   1863  HB2 LYS A 115       9.561  -9.605 -13.810  1.00  0.00           H  
ATOM   1864  HB3 LYS A 115       9.850 -11.118 -14.675  1.00  0.00           H  
ATOM   1865  CG  LYS A 115       8.496 -11.276 -13.001  1.00  0.00           C  
ATOM   1866  HG2 LYS A 115       8.586 -12.362 -13.015  1.00  0.00           H  
ATOM   1867  HG3 LYS A 115       8.459 -10.944 -11.963  1.00  0.00           H  
ATOM   1868  CD  LYS A 115       7.172 -10.881 -13.690  1.00  0.00           C  
ATOM   1869  HD2 LYS A 115       6.366 -11.464 -13.247  1.00  0.00           H  
ATOM   1870  HD3 LYS A 115       6.968  -9.822 -13.542  1.00  0.00           H  
ATOM   1871  CE  LYS A 115       7.245 -11.181 -15.185  1.00  0.00           C  
ATOM   1872  HE2 LYS A 115       8.061 -10.610 -15.635  1.00  0.00           H  
ATOM   1873  HE3 LYS A 115       7.498 -12.237 -15.294  1.00  0.00           H  
ATOM   1874  NZ  LYS A 115       6.006 -10.926 -15.953  1.00  0.00           N  
ATOM   1875  HZ1 LYS A 115       5.768  -9.939 -16.017  1.00  0.00           H  
ATOM   1876  HZ2 LYS A 115       6.191 -11.287 -16.899  1.00  0.00           H  
ATOM   1877  HZ3 LYS A 115       5.225 -11.438 -15.579  1.00  0.00           H  
ATOM   1878  C   LYS A 115      11.456 -12.324 -12.751  1.00  0.00           C  
ATOM   1879  O   LYS A 115      11.246 -12.874 -11.674  1.00  0.00           O  
ATOM   1880  N   THR A 116      12.089 -12.936 -13.751  1.00  0.00           N  
ATOM   1881  H   THR A 116      12.176 -12.439 -14.631  1.00  0.00           H  
ATOM   1882  CA  THR A 116      12.679 -14.281 -13.653  1.00  0.00           C  
ATOM   1883  HA  THR A 116      11.902 -14.989 -13.368  1.00  0.00           H  
ATOM   1884  CB  THR A 116      13.247 -14.740 -15.011  1.00  0.00           C  
ATOM   1885  HB  THR A 116      13.993 -14.029 -15.362  1.00  0.00           H  
ATOM   1886  CG2 THR A 116      13.894 -16.124 -14.940  1.00  0.00           C  
ATOM   1887 HG21 THR A 116      14.779 -16.097 -14.305  1.00  0.00           H  
ATOM   1888 HG22 THR A 116      13.183 -16.849 -14.544  1.00  0.00           H  
ATOM   1889 HG23 THR A 116      14.197 -16.437 -15.940  1.00  0.00           H  
ATOM   1890  OG1 THR A 116      12.218 -14.837 -15.970  1.00  0.00           O  
ATOM   1891  HG1 THR A 116      11.874 -13.949 -16.171  1.00  0.00           H  
ATOM   1892  C   THR A 116      13.746 -14.312 -12.556  1.00  0.00           C  
ATOM   1893  O   THR A 116      13.642 -15.114 -11.631  1.00  0.00           O  
ATOM   1894  N   ILE A 117      14.707 -13.379 -12.578  1.00  0.00           N  
ATOM   1895  H   ILE A 117      14.735 -12.739 -13.367  1.00  0.00           H  
ATOM   1896  CA  ILE A 117      15.769 -13.258 -11.563  1.00  0.00           C  
ATOM   1897  HA  ILE A 117      16.301 -14.208 -11.498  1.00  0.00           H  
ATOM   1898  CB  ILE A 117      16.787 -12.171 -11.991  1.00  0.00           C  
ATOM   1899  HB  ILE A 117      16.230 -11.279 -12.282  1.00  0.00           H  
ATOM   1900  CG2 ILE A 117      17.735 -11.781 -10.839  1.00  0.00           C  
ATOM   1901 HG21 ILE A 117      18.478 -11.064 -11.184  1.00  0.00           H  
ATOM   1902 HG22 ILE A 117      17.182 -11.312 -10.026  1.00  0.00           H  
ATOM   1903 HG23 ILE A 117      18.248 -12.668 -10.463  1.00  0.00           H  
ATOM   1904  CG1 ILE A 117      17.607 -12.665 -13.206  1.00  0.00           C  
ATOM   1905 HG12 ILE A 117      18.345 -13.398 -12.876  1.00  0.00           H  
ATOM   1906 HG13 ILE A 117      16.950 -13.164 -13.918  1.00  0.00           H  
ATOM   1907  CD1 ILE A 117      18.320 -11.540 -13.969  1.00  0.00           C  
ATOM   1908 HD11 ILE A 117      17.597 -10.786 -14.283  1.00  0.00           H  
ATOM   1909 HD12 ILE A 117      19.083 -11.075 -13.345  1.00  0.00           H  
ATOM   1910 HD13 ILE A 117      18.802 -11.954 -14.855  1.00  0.00           H  
ATOM   1911  C   ILE A 117      15.192 -12.993 -10.162  1.00  0.00           C  
ATOM   1912  O   ILE A 117      15.640 -13.596  -9.190  1.00  0.00           O  
ATOM   1913  N   MET A 118      14.161 -12.153 -10.034  1.00  0.00           N  
ATOM   1914  H   MET A 118      13.859 -11.632 -10.853  1.00  0.00           H  
ATOM   1915  CA  MET A 118      13.500 -11.893  -8.747  1.00  0.00           C  
ATOM   1916  HA  MET A 118      14.268 -11.679  -8.003  1.00  0.00           H  
ATOM   1917  CB  MET A 118      12.592 -10.661  -8.861  1.00  0.00           C  
ATOM   1918  HB2 MET A 118      11.999 -10.723  -9.775  1.00  0.00           H  
ATOM   1919  HB3 MET A 118      11.911 -10.624  -8.010  1.00  0.00           H  
ATOM   1920  CG  MET A 118      13.428  -9.378  -8.868  1.00  0.00           C  
ATOM   1921  HG2 MET A 118      14.261  -9.500  -9.561  1.00  0.00           H  
ATOM   1922  HG3 MET A 118      12.810  -8.560  -9.236  1.00  0.00           H  
ATOM   1923  SD  MET A 118      14.065  -8.931  -7.226  1.00  0.00           S  
ATOM   1924  CE  MET A 118      15.759  -8.465  -7.659  1.00  0.00           C  
ATOM   1925  HE1 MET A 118      16.271  -8.092  -6.771  1.00  0.00           H  
ATOM   1926  HE2 MET A 118      16.289  -9.338  -8.039  1.00  0.00           H  
ATOM   1927  HE3 MET A 118      15.742  -7.688  -8.422  1.00  0.00           H  
ATOM   1928  C   MET A 118      12.719 -13.100  -8.214  1.00  0.00           C  
ATOM   1929  O   MET A 118      12.696 -13.317  -7.006  1.00  0.00           O  
ATOM   1930  N   ARG A 119      12.111 -13.920  -9.079  1.00  0.00           N  
ATOM   1931  H   ARG A 119      12.144 -13.679 -10.066  1.00  0.00           H  
ATOM   1932  CA  ARG A 119      11.437 -15.174  -8.683  1.00  0.00           C  
ATOM   1933  HA  ARG A 119      10.816 -14.989  -7.805  1.00  0.00           H  
ATOM   1934  CB  ARG A 119      10.539 -15.658  -9.834  1.00  0.00           C  
ATOM   1935  HB2 ARG A 119      11.122 -15.678 -10.757  1.00  0.00           H  
ATOM   1936  HB3 ARG A 119      10.198 -16.674  -9.626  1.00  0.00           H  
ATOM   1937  CG  ARG A 119       9.308 -14.748 -10.008  1.00  0.00           C  
ATOM   1938  HG2 ARG A 119       8.572 -14.978  -9.237  1.00  0.00           H  
ATOM   1939  HG3 ARG A 119       9.597 -13.705  -9.882  1.00  0.00           H  
ATOM   1940  CD  ARG A 119       8.674 -14.883 -11.397  1.00  0.00           C  
ATOM   1941  HD2 ARG A 119       7.948 -14.077 -11.521  1.00  0.00           H  
ATOM   1942  HD3 ARG A 119       9.453 -14.764 -12.153  1.00  0.00           H  
ATOM   1943  NE  ARG A 119       7.975 -16.166 -11.582  1.00  0.00           N  
ATOM   1944  HE  ARG A 119       7.790 -16.704 -10.751  1.00  0.00           H  
ATOM   1945  CZ  ARG A 119       7.555 -16.657 -12.733  1.00  0.00           C  
ATOM   1946  NH1 ARG A 119       7.804 -16.088 -13.879  1.00  0.00           N  
ATOM   1947 HH11 ARG A 119       8.397 -15.274 -13.926  1.00  0.00           H  
ATOM   1948 HH12 ARG A 119       7.511 -16.501 -14.744  1.00  0.00           H  
ATOM   1949  NH2 ARG A 119       6.861 -17.757 -12.750  1.00  0.00           N  
ATOM   1950 HH21 ARG A 119       6.648 -18.232 -11.893  1.00  0.00           H  
ATOM   1951 HH22 ARG A 119       6.569 -18.146 -13.626  1.00  0.00           H  
ATOM   1952  C   ARG A 119      12.450 -16.244  -8.256  1.00  0.00           C  
ATOM   1953  O   ARG A 119      12.256 -16.900  -7.236  1.00  0.00           O  
ATOM   1954  N   GLU A 120      13.555 -16.369  -8.989  1.00  0.00           N  
ATOM   1955  H   GLU A 120      13.620 -15.811  -9.832  1.00  0.00           H  
ATOM   1956  CA  GLU A 120      14.716 -17.202  -8.641  1.00  0.00           C  
ATOM   1957  HA  GLU A 120      14.414 -18.246  -8.553  1.00  0.00           H  
ATOM   1958  CB  GLU A 120      15.707 -17.077  -9.819  1.00  0.00           C  
ATOM   1959  HB2 GLU A 120      15.284 -17.592 -10.681  1.00  0.00           H  
ATOM   1960  HB3 GLU A 120      15.781 -16.027 -10.082  1.00  0.00           H  
ATOM   1961  CG  GLU A 120      17.145 -17.561  -9.619  1.00  0.00           C  
ATOM   1962  HG2 GLU A 120      17.731 -17.217 -10.475  1.00  0.00           H  
ATOM   1963  HG3 GLU A 120      17.574 -17.087  -8.732  1.00  0.00           H  
ATOM   1964  CD  GLU A 120      17.301 -19.080  -9.505  1.00  0.00           C  
ATOM   1965  OE1 GLU A 120      18.385 -19.573  -9.901  1.00  0.00           O  
ATOM   1966  OE2 GLU A 120      16.471 -19.729  -8.837  1.00  0.00           O  
ATOM   1967  C   GLU A 120      15.310 -16.785  -7.276  1.00  0.00           C  
ATOM   1968  O   GLU A 120      15.567 -17.628  -6.414  1.00  0.00           O  
ATOM   1969  N   LYS A 121      15.450 -15.475  -7.025  1.00  0.00           N  
ATOM   1970  H   LYS A 121      15.295 -14.825  -7.793  1.00  0.00           H  
ATOM   1971  CA  LYS A 121      15.864 -14.940  -5.720  1.00  0.00           C  
ATOM   1972  HA  LYS A 121      16.776 -15.462  -5.433  1.00  0.00           H  
ATOM   1973  CB  LYS A 121      16.161 -13.436  -5.853  1.00  0.00           C  
ATOM   1974  HB2 LYS A 121      16.894 -13.286  -6.649  1.00  0.00           H  
ATOM   1975  HB3 LYS A 121      15.246 -12.917  -6.144  1.00  0.00           H  
ATOM   1976  CG  LYS A 121      16.698 -12.787  -4.566  1.00  0.00           C  
ATOM   1977  HG2 LYS A 121      16.872 -11.729  -4.766  1.00  0.00           H  
ATOM   1978  HG3 LYS A 121      15.951 -12.862  -3.775  1.00  0.00           H  
ATOM   1979  CD  LYS A 121      18.010 -13.423  -4.081  1.00  0.00           C  
ATOM   1980  HD2 LYS A 121      17.826 -14.446  -3.750  1.00  0.00           H  
ATOM   1981  HD3 LYS A 121      18.721 -13.436  -4.910  1.00  0.00           H  
ATOM   1982  CE  LYS A 121      18.607 -12.621  -2.923  1.00  0.00           C  
ATOM   1983  HE2 LYS A 121      18.718 -11.582  -3.250  1.00  0.00           H  
ATOM   1984  HE3 LYS A 121      17.927 -12.647  -2.066  1.00  0.00           H  
ATOM   1985  NZ  LYS A 121      19.940 -13.149  -2.558  1.00  0.00           N  
ATOM   1986  HZ1 LYS A 121      19.903 -14.030  -2.072  1.00  0.00           H  
ATOM   1987  HZ2 LYS A 121      20.490 -13.244  -3.418  1.00  0.00           H  
ATOM   1988  HZ3 LYS A 121      20.486 -12.447  -2.068  1.00  0.00           H  
ATOM   1989  C   LYS A 121      14.838 -15.217  -4.618  1.00  0.00           C  
ATOM   1990  O   LYS A 121      15.240 -15.566  -3.512  1.00  0.00           O  
ATOM   1991  N   TYR A 122      13.542 -15.079  -4.903  1.00  0.00           N  
ATOM   1992  H   TYR A 122      13.296 -14.726  -5.820  1.00  0.00           H  
ATOM   1993  CA  TYR A 122      12.454 -15.307  -3.944  1.00  0.00           C  
ATOM   1994  HA  TYR A 122      12.604 -14.661  -3.080  1.00  0.00           H  
ATOM   1995  CB  TYR A 122      11.115 -14.933  -4.598  1.00  0.00           C  
ATOM   1996  HB2 TYR A 122      11.124 -13.868  -4.818  1.00  0.00           H  
ATOM   1997  HB3 TYR A 122      11.004 -15.465  -5.539  1.00  0.00           H  
ATOM   1998  CG  TYR A 122       9.916 -15.243  -3.732  1.00  0.00           C  
ATOM   1999  CD1 TYR A 122       9.480 -14.295  -2.789  1.00  0.00           C  
ATOM   2000  HD1 TYR A 122       9.950 -13.321  -2.738  1.00  0.00           H  
ATOM   2001  CE1 TYR A 122       8.465 -14.639  -1.877  1.00  0.00           C  
ATOM   2002  HE1 TYR A 122       8.162 -13.945  -1.113  1.00  0.00           H  
ATOM   2003  CZ  TYR A 122       7.865 -15.915  -1.930  1.00  0.00           C  
ATOM   2004  OH  TYR A 122       6.922 -16.260  -1.017  1.00  0.00           O  
ATOM   2005  HH  TYR A 122       6.781 -17.210  -1.012  1.00  0.00           H  
ATOM   2006  CE2 TYR A 122       8.273 -16.846  -2.909  1.00  0.00           C  
ATOM   2007  HE2 TYR A 122       7.826 -17.829  -2.944  1.00  0.00           H  
ATOM   2008  CD2 TYR A 122       9.298 -16.507  -3.810  1.00  0.00           C  
ATOM   2009  HD2 TYR A 122       9.639 -17.236  -4.534  1.00  0.00           H  
ATOM   2010  C   TYR A 122      12.435 -16.744  -3.406  1.00  0.00           C  
ATOM   2011  O   TYR A 122      12.398 -16.947  -2.190  1.00  0.00           O  
ATOM   2012  N   SER A 123      12.557 -17.738  -4.293  1.00  0.00           N  
ATOM   2013  H   SER A 123      12.542 -17.520  -5.286  1.00  0.00           H  
ATOM   2014  CA  SER A 123      12.700 -19.152  -3.904  1.00  0.00           C  
ATOM   2015  HA  SER A 123      11.793 -19.477  -3.392  1.00  0.00           H  
ATOM   2016  CB  SER A 123      12.886 -20.019  -5.155  1.00  0.00           C  
ATOM   2017  HB2 SER A 123      13.787 -19.700  -5.684  1.00  0.00           H  
ATOM   2018  HB3 SER A 123      13.001 -21.064  -4.859  1.00  0.00           H  
ATOM   2019  OG  SER A 123      11.772 -19.896  -6.022  1.00  0.00           O  
ATOM   2020  HG  SER A 123      12.031 -20.235  -6.884  1.00  0.00           H  
ATOM   2021  C   SER A 123      13.888 -19.369  -2.955  1.00  0.00           C  
ATOM   2022  O   SER A 123      13.788 -20.116  -1.986  1.00  0.00           O  
ATOM   2023  N   LYS A 124      14.998 -18.656  -3.185  1.00  0.00           N  
ATOM   2024  H   LYS A 124      14.995 -18.043  -3.991  1.00  0.00           H  
ATOM   2025  CA  LYS A 124      16.228 -18.708  -2.375  1.00  0.00           C  
ATOM   2026  HA  LYS A 124      16.345 -19.725  -2.000  1.00  0.00           H  
ATOM   2027  CB  LYS A 124      17.434 -18.397  -3.284  1.00  0.00           C  
ATOM   2028  HB2 LYS A 124      17.292 -17.419  -3.749  1.00  0.00           H  
ATOM   2029  HB3 LYS A 124      18.348 -18.371  -2.689  1.00  0.00           H  
ATOM   2030  CG  LYS A 124      17.583 -19.477  -4.366  1.00  0.00           C  
ATOM   2031  HG2 LYS A 124      17.822 -20.431  -3.893  1.00  0.00           H  
ATOM   2032  HG3 LYS A 124      16.645 -19.588  -4.910  1.00  0.00           H  
ATOM   2033  CD  LYS A 124      18.675 -19.134  -5.381  1.00  0.00           C  
ATOM   2034  HD2 LYS A 124      18.498 -18.132  -5.776  1.00  0.00           H  
ATOM   2035  HD3 LYS A 124      19.654 -19.171  -4.903  1.00  0.00           H  
ATOM   2036  CE  LYS A 124      18.583 -20.147  -6.520  1.00  0.00           C  
ATOM   2037  HE2 LYS A 124      18.714 -21.161  -6.132  1.00  0.00           H  
ATOM   2038  HE3 LYS A 124      17.569 -20.082  -6.941  1.00  0.00           H  
ATOM   2039  NZ  LYS A 124      19.567 -19.879  -7.590  1.00  0.00           N  
ATOM   2040  HZ1 LYS A 124      20.491 -20.236  -7.407  1.00  0.00           H  
ATOM   2041  HZ2 LYS A 124      19.203 -20.254  -8.471  1.00  0.00           H  
ATOM   2042  HZ3 LYS A 124      19.581 -18.891  -7.819  1.00  0.00           H  
ATOM   2043  C   LYS A 124      16.195 -17.830  -1.110  1.00  0.00           C  
ATOM   2044  O   LYS A 124      17.218 -17.712  -0.444  1.00  0.00           O  
ATOM   2045  N   CYS A 125      15.048 -17.236  -0.770  1.00  0.00           N  
ATOM   2046  H   CYS A 125      14.264 -17.338  -1.402  1.00  0.00           H  
ATOM   2047  CA  CYS A 125      14.846 -16.424   0.438  1.00  0.00           C  
ATOM   2048  HA  CYS A 125      15.685 -16.582   1.118  1.00  0.00           H  
ATOM   2049  CB  CYS A 125      14.815 -14.931   0.049  1.00  0.00           C  
ATOM   2050  HB2 CYS A 125      13.946 -14.746  -0.589  1.00  0.00           H  
ATOM   2051  HB3 CYS A 125      14.712 -14.331   0.956  1.00  0.00           H  
ATOM   2052  SG  CYS A 125      16.314 -14.395  -0.827  1.00  0.00           S  
ATOM   2053  HG  CYS A 125      16.045 -15.099  -1.941  1.00  0.00           H  
ATOM   2054  C   CYS A 125      13.576 -16.795   1.234  1.00  0.00           C  
ATOM   2055  O   CYS A 125      13.203 -16.046   2.140  1.00  0.00           O  
ATOM   2056  N   SER A 126      12.873 -17.875   0.864  1.00  0.00           N  
ATOM   2057  H   SER A 126      13.294 -18.502   0.198  1.00  0.00           H  
ATOM   2058  CA  SER A 126      11.525 -18.237   1.361  1.00  0.00           C  
ATOM   2059  HA  SER A 126      10.838 -17.424   1.160  1.00  0.00           H  
ATOM   2060  CB  SER A 126      10.995 -19.443   0.597  1.00  0.00           C  
ATOM   2061  HB2 SER A 126      11.734 -20.243   0.595  1.00  0.00           H  
ATOM   2062  HB3 SER A 126      10.084 -19.807   1.072  1.00  0.00           H  
ATOM   2063  OG  SER A 126      10.707 -18.990  -0.713  1.00  0.00           O  
ATOM   2064  HG  SER A 126      11.464 -18.484  -1.032  1.00  0.00           H  
ATOM   2065  C   SER A 126      11.445 -18.461   2.874  1.00  0.00           C  
ATOM   2066  O   SER A 126      12.132 -19.366   3.380  1.00  0.00           O  
ATOM   2067  OXT SER A 126      10.698 -17.667   3.495  1.00  0.00           O  
TER    2068      SER   126                                                      
ATOM   2068  N   MET B 127      -2.240  35.921  18.193  1.00  0.00           N  
ATOM   2069  H1  MET B 127      -1.989  36.890  18.335  1.00  0.00           H  
ATOM   2070  H2  MET B 127      -1.721  35.581  17.392  1.00  0.00           H  
ATOM   2071  H3  MET B 127      -3.232  35.844  18.009  1.00  0.00           H  
ATOM   2072  CA  MET B 127      -1.863  35.124  19.384  1.00  0.00           C  
ATOM   2073  HA  MET B 127      -2.346  35.555  20.262  1.00  0.00           H  
ATOM   2074  CB  MET B 127      -2.360  33.675  19.214  1.00  0.00           C  
ATOM   2075  HB2 MET B 127      -3.415  33.696  18.937  1.00  0.00           H  
ATOM   2076  HB3 MET B 127      -1.805  33.197  18.407  1.00  0.00           H  
ATOM   2077  CG  MET B 127      -2.225  32.840  20.489  1.00  0.00           C  
ATOM   2078  HG2 MET B 127      -2.685  31.864  20.331  1.00  0.00           H  
ATOM   2079  HG3 MET B 127      -1.171  32.671  20.697  1.00  0.00           H  
ATOM   2080  SD  MET B 127      -2.988  33.628  21.928  1.00  0.00           S  
ATOM   2081  CE  MET B 127      -4.689  33.017  21.767  1.00  0.00           C  
ATOM   2082  HE1 MET B 127      -5.287  33.388  22.601  1.00  0.00           H  
ATOM   2083  HE2 MET B 127      -5.125  33.362  20.829  1.00  0.00           H  
ATOM   2084  HE3 MET B 127      -4.689  31.926  21.789  1.00  0.00           H  
ATOM   2085  C   MET B 127      -0.349  35.212  19.588  1.00  0.00           C  
ATOM   2086  O   MET B 127       0.330  35.596  18.644  1.00  0.00           O  
ATOM   2087  N   HIE B 128       0.184  34.896  20.774  1.00  0.00           N  
ATOM   2088  H   HIE B 128      -0.426  34.547  21.504  1.00  0.00           H  
ATOM   2089  CA  HIE B 128       1.632  34.735  21.022  1.00  0.00           C  
ATOM   2090  HA  HIE B 128       2.200  35.072  20.153  1.00  0.00           H  
ATOM   2091  CB  HIE B 128       2.044  35.604  22.225  1.00  0.00           C  
ATOM   2092  HB2 HIE B 128       1.421  35.343  23.081  1.00  0.00           H  
ATOM   2093  HB3 HIE B 128       1.855  36.651  21.984  1.00  0.00           H  
ATOM   2094  CG  HIE B 128       3.488  35.461  22.647  1.00  0.00           C  
ATOM   2095  ND1 HIE B 128       4.019  34.359  23.317  1.00  0.00           N  
ATOM   2096  CE1 HIE B 128       5.312  34.645  23.542  1.00  0.00           C  
ATOM   2097  HE1 HIE B 128       6.006  33.997  24.063  1.00  0.00           H  
ATOM   2098  NE2 HIE B 128       5.615  35.852  23.036  1.00  0.00           N  
ATOM   2099  HE2 HIE B 128       6.518  36.305  23.113  1.00  0.00           H  
ATOM   2100  CD2 HIE B 128       4.478  36.382  22.465  1.00  0.00           C  
ATOM   2101  HD2 HIE B 128       4.377  37.352  21.997  1.00  0.00           H  
ATOM   2102  C   HIE B 128       1.962  33.249  21.230  1.00  0.00           C  
ATOM   2103  O   HIE B 128       1.112  32.509  21.720  1.00  0.00           O  
ATOM   2104  N   HIE B 129       3.169  32.797  20.871  1.00  0.00           N  
ATOM   2105  H   HIE B 129       3.853  33.455  20.530  1.00  0.00           H  
ATOM   2106  CA  HIE B 129       3.534  31.371  20.916  1.00  0.00           C  
ATOM   2107  HA  HIE B 129       2.875  30.831  20.232  1.00  0.00           H  
ATOM   2108  CB  HIE B 129       4.966  31.177  20.405  1.00  0.00           C  
ATOM   2109  HB2 HIE B 129       5.657  31.692  21.076  1.00  0.00           H  
ATOM   2110  HB3 HIE B 129       5.048  31.631  19.417  1.00  0.00           H  
ATOM   2111  CG  HIE B 129       5.393  29.731  20.280  1.00  0.00           C  
ATOM   2112  ND1 HIE B 129       4.615  28.698  19.746  1.00  0.00           N  
ATOM   2113  CE1 HIE B 129       5.461  27.682  19.506  1.00  0.00           C  
ATOM   2114  HE1 HIE B 129       5.201  26.762  18.992  1.00  0.00           H  
ATOM   2115  NE2 HIE B 129       6.704  28.008  19.892  1.00  0.00           N  
ATOM   2116  HE2 HIE B 129       7.535  27.485  19.643  1.00  0.00           H  
ATOM   2117  CD2 HIE B 129       6.681  29.295  20.385  1.00  0.00           C  
ATOM   2118  HD2 HIE B 129       7.541  29.902  20.631  1.00  0.00           H  
ATOM   2119  C   HIE B 129       3.347  30.712  22.288  1.00  0.00           C  
ATOM   2120  O   HIE B 129       2.831  29.604  22.335  1.00  0.00           O  
ATOM   2121  N   HIE B 130       3.668  31.360  23.413  1.00  0.00           N  
ATOM   2122  H   HIE B 130       4.014  32.313  23.350  1.00  0.00           H  
ATOM   2123  CA  HIE B 130       3.429  30.774  24.748  1.00  0.00           C  
ATOM   2124  HA  HIE B 130       3.943  29.816  24.820  1.00  0.00           H  
ATOM   2125  CB  HIE B 130       3.975  31.708  25.840  1.00  0.00           C  
ATOM   2126  HB2 HIE B 130       3.597  31.369  26.806  1.00  0.00           H  
ATOM   2127  HB3 HIE B 130       3.594  32.717  25.678  1.00  0.00           H  
ATOM   2128  CG  HIE B 130       5.481  31.763  25.954  1.00  0.00           C  
ATOM   2129  ND1 HIE B 130       6.202  32.884  26.363  1.00  0.00           N  
ATOM   2130  CE1 HIE B 130       7.473  32.484  26.507  1.00  0.00           C  
ATOM   2131  HE1 HIE B 130       8.280  33.120  26.847  1.00  0.00           H  
ATOM   2132  NE2 HIE B 130       7.588  31.178  26.210  1.00  0.00           N  
ATOM   2133  HE2 HIE B 130       8.435  30.634  26.298  1.00  0.00           H  
ATOM   2134  CD2 HIE B 130       6.339  30.703  25.868  1.00  0.00           C  
ATOM   2135  HD2 HIE B 130       6.073  29.680  25.647  1.00  0.00           H  
ATOM   2136  C   HIE B 130       1.947  30.464  25.008  1.00  0.00           C  
ATOM   2137  O   HIE B 130       1.640  29.451  25.630  1.00  0.00           O  
ATOM   2138  N   HIE B 131       1.050  31.312  24.499  1.00  0.00           N  
ATOM   2139  H   HIE B 131       1.402  32.082  23.951  1.00  0.00           H  
ATOM   2140  CA  HIE B 131      -0.408  31.198  24.635  1.00  0.00           C  
ATOM   2141  HA  HIE B 131      -0.652  30.727  25.590  1.00  0.00           H  
ATOM   2142  CB  HIE B 131      -1.003  32.614  24.630  1.00  0.00           C  
ATOM   2143  HB2 HIE B 131      -2.091  32.535  24.643  1.00  0.00           H  
ATOM   2144  HB3 HIE B 131      -0.711  33.128  23.715  1.00  0.00           H  
ATOM   2145  CG  HIE B 131      -0.597  33.458  25.810  1.00  0.00           C  
ATOM   2146  ND1 HIE B 131      -1.348  33.605  26.972  1.00  0.00           N  
ATOM   2147  CE1 HIE B 131      -0.631  34.395  27.782  1.00  0.00           C  
ATOM   2148  HE1 HIE B 131      -0.943  34.695  28.774  1.00  0.00           H  
ATOM   2149  NE2 HIE B 131       0.524  34.745  27.190  1.00  0.00           N  
ATOM   2150  HE2 HIE B 131       1.244  35.315  27.615  1.00  0.00           H  
ATOM   2151  CD2 HIE B 131       0.565  34.163  25.941  1.00  0.00           C  
ATOM   2152  HD2 HIE B 131       1.366  34.222  25.219  1.00  0.00           H  
ATOM   2153  C   HIE B 131      -1.074  30.351  23.538  1.00  0.00           C  
ATOM   2154  O   HIE B 131      -2.235  29.977  23.676  1.00  0.00           O  
ATOM   2155  N   HIE B 132      -0.377  30.062  22.434  1.00  0.00           N  
ATOM   2156  H   HIE B 132       0.572  30.402  22.374  1.00  0.00           H  
ATOM   2157  CA  HIE B 132      -0.915  29.259  21.328  1.00  0.00           C  
ATOM   2158  HA  HIE B 132      -1.936  29.596  21.136  1.00  0.00           H  
ATOM   2159  CB  HIE B 132      -0.091  29.492  20.052  1.00  0.00           C  
ATOM   2160  HB2 HIE B 132       0.847  28.939  20.108  1.00  0.00           H  
ATOM   2161  HB3 HIE B 132       0.145  30.553  19.962  1.00  0.00           H  
ATOM   2162  CG  HIE B 132      -0.841  29.076  18.815  1.00  0.00           C  
ATOM   2163  ND1 HIE B 132      -1.014  27.767  18.370  1.00  0.00           N  
ATOM   2164  CE1 HIE B 132      -1.878  27.836  17.344  1.00  0.00           C  
ATOM   2165  HE1 HIE B 132      -2.249  26.985  16.784  1.00  0.00           H  
ATOM   2166  NE2 HIE B 132      -2.246  29.109  17.133  1.00  0.00           N  
ATOM   2167  HE2 HIE B 132      -2.971  29.419  16.471  1.00  0.00           H  
ATOM   2168  CD2 HIE B 132      -1.607  29.903  18.051  1.00  0.00           C  
ATOM   2169  HD2 HIE B 132      -1.743  30.961  18.178  1.00  0.00           H  
ATOM   2170  C   HIE B 132      -1.001  27.772  21.702  1.00  0.00           C  
ATOM   2171  O   HIE B 132      -0.096  27.254  22.364  1.00  0.00           O  
ATOM   2172  N   HIE B 133      -2.071  27.088  21.288  1.00  0.00           N  
ATOM   2173  H   HIE B 133      -2.735  27.553  20.684  1.00  0.00           H  
ATOM   2174  CA  HIE B 133      -2.408  25.729  21.726  1.00  0.00           C  
ATOM   2175  HA  HIE B 133      -2.633  25.770  22.793  1.00  0.00           H  
ATOM   2176  CB  HIE B 133      -3.674  25.246  21.009  1.00  0.00           C  
ATOM   2177  HB2 HIE B 133      -3.874  24.216  21.302  1.00  0.00           H  
ATOM   2178  HB3 HIE B 133      -3.505  25.264  19.931  1.00  0.00           H  
ATOM   2179  CG  HIE B 133      -4.901  26.063  21.318  1.00  0.00           C  
ATOM   2180  ND1 HIE B 133      -5.238  27.286  20.734  1.00  0.00           N  
ATOM   2181  CE1 HIE B 133      -6.440  27.611  21.240  1.00  0.00           C  
ATOM   2182  HE1 HIE B 133      -7.012  28.485  20.952  1.00  0.00           H  
ATOM   2183  NE2 HIE B 133      -6.879  26.648  22.068  1.00  0.00           N  
ATOM   2184  HE2 HIE B 133      -7.838  26.560  22.403  1.00  0.00           H  
ATOM   2185  CD2 HIE B 133      -5.910  25.673  22.147  1.00  0.00           C  
ATOM   2186  HD2 HIE B 133      -5.959  24.744  22.697  1.00  0.00           H  
ATOM   2187  C   HIE B 133      -1.266  24.722  21.541  1.00  0.00           C  
ATOM   2188  O   HIE B 133      -0.531  24.734  20.554  1.00  0.00           O  
ATOM   2189  N   LYS B 134      -1.114  23.825  22.518  1.00  0.00           N  
ATOM   2190  H   LYS B 134      -1.813  23.816  23.255  1.00  0.00           H  
ATOM   2191  CA  LYS B 134      -0.057  22.806  22.560  1.00  0.00           C  
ATOM   2192  HA  LYS B 134       0.634  22.993  21.748  1.00  0.00           H  
ATOM   2193  CB  LYS B 134       0.704  22.871  23.902  1.00  0.00           C  
ATOM   2194  HB2 LYS B 134       0.026  22.582  24.707  1.00  0.00           H  
ATOM   2195  HB3 LYS B 134       1.522  22.148  23.879  1.00  0.00           H  
ATOM   2196  CG  LYS B 134       1.286  24.260  24.232  1.00  0.00           C  
ATOM   2197  HG2 LYS B 134       0.465  24.961  24.400  1.00  0.00           H  
ATOM   2198  HG3 LYS B 134       1.865  24.192  25.155  1.00  0.00           H  
ATOM   2199  CD  LYS B 134       2.185  24.795  23.110  1.00  0.00           C  
ATOM   2200  HD2 LYS B 134       3.072  24.168  23.011  1.00  0.00           H  
ATOM   2201  HD3 LYS B 134       1.631  24.763  22.175  1.00  0.00           H  
ATOM   2202  CE  LYS B 134       2.594  26.247  23.337  1.00  0.00           C  
ATOM   2203  HE2 LYS B 134       1.834  26.738  23.956  1.00  0.00           H  
ATOM   2204  HE3 LYS B 134       3.549  26.287  23.867  1.00  0.00           H  
ATOM   2205  NZ  LYS B 134       2.656  26.946  22.034  1.00  0.00           N  
ATOM   2206  HZ1 LYS B 134       1.709  27.005  21.663  1.00  0.00           H  
ATOM   2207  HZ2 LYS B 134       2.946  27.911  22.156  1.00  0.00           H  
ATOM   2208  HZ3 LYS B 134       3.262  26.502  21.363  1.00  0.00           H  
ATOM   2209  C   LYS B 134      -0.610  21.420  22.285  1.00  0.00           C  
ATOM   2210  O   LYS B 134      -1.776  21.158  22.568  1.00  0.00           O  
ATOM   2211  N   VAL B 135       0.232  20.525  21.777  1.00  0.00           N  
ATOM   2212  H   VAL B 135       1.182  20.801  21.593  1.00  0.00           H  
ATOM   2213  CA  VAL B 135      -0.089  19.094  21.759  1.00  0.00           C  
ATOM   2214  HA  VAL B 135      -1.039  18.963  21.239  1.00  0.00           H  
ATOM   2215  CB  VAL B 135       0.979  18.282  20.999  1.00  0.00           C  
ATOM   2216  HB  VAL B 135       1.950  18.432  21.471  1.00  0.00           H  
ATOM   2217  CG1 VAL B 135       0.660  16.784  20.999  1.00  0.00           C  
ATOM   2218 HG11 VAL B 135       1.405  16.258  20.407  1.00  0.00           H  
ATOM   2219 HG12 VAL B 135      -0.326  16.604  20.568  1.00  0.00           H  
ATOM   2220 HG13 VAL B 135       0.708  16.380  22.008  1.00  0.00           H  
ATOM   2221  CG2 VAL B 135       1.074  18.725  19.533  1.00  0.00           C  
ATOM   2222 HG21 VAL B 135       1.822  18.124  19.016  1.00  0.00           H  
ATOM   2223 HG22 VAL B 135       0.110  18.601  19.038  1.00  0.00           H  
ATOM   2224 HG23 VAL B 135       1.377  19.767  19.475  1.00  0.00           H  
ATOM   2225  C   VAL B 135      -0.262  18.600  23.203  1.00  0.00           C  
ATOM   2226  O   VAL B 135       0.500  18.973  24.092  1.00  0.00           O  
ATOM   2227  N   LEU B 136      -1.291  17.785  23.429  1.00  0.00           N  
ATOM   2228  H   LEU B 136      -1.893  17.592  22.638  1.00  0.00           H  
ATOM   2229  CA  LEU B 136      -1.606  17.112  24.693  1.00  0.00           C  
ATOM   2230  HA  LEU B 136      -0.980  17.521  25.489  1.00  0.00           H  
ATOM   2231  CB  LEU B 136      -3.084  17.411  25.010  1.00  0.00           C  
ATOM   2232  HB2 LEU B 136      -3.187  18.488  25.103  1.00  0.00           H  
ATOM   2233  HB3 LEU B 136      -3.687  17.082  24.163  1.00  0.00           H  
ATOM   2234  CG  LEU B 136      -3.659  16.760  26.283  1.00  0.00           C  
ATOM   2235  HG  LEU B 136      -3.531  15.680  26.237  1.00  0.00           H  
ATOM   2236  CD1 LEU B 136      -2.982  17.295  27.544  1.00  0.00           C  
ATOM   2237 HD11 LEU B 136      -1.921  17.045  27.530  1.00  0.00           H  
ATOM   2238 HD12 LEU B 136      -3.096  18.376  27.610  1.00  0.00           H  
ATOM   2239 HD13 LEU B 136      -3.424  16.831  28.426  1.00  0.00           H  
ATOM   2240  CD2 LEU B 136      -5.161  17.035  26.378  1.00  0.00           C  
ATOM   2241 HD21 LEU B 136      -5.568  16.535  27.256  1.00  0.00           H  
ATOM   2242 HD22 LEU B 136      -5.347  18.105  26.459  1.00  0.00           H  
ATOM   2243 HD23 LEU B 136      -5.661  16.656  25.488  1.00  0.00           H  
ATOM   2244  C   LEU B 136      -1.340  15.600  24.631  1.00  0.00           C  
ATOM   2245  O   LEU B 136      -1.110  14.977  25.663  1.00  0.00           O  
ATOM   2246  N   GLN B 137      -1.400  15.002  23.438  1.00  0.00           N  
ATOM   2247  H   GLN B 137      -1.554  15.573  22.617  1.00  0.00           H  
ATOM   2248  CA  GLN B 137      -1.213  13.566  23.226  1.00  0.00           C  
ATOM   2249  HA  GLN B 137      -0.533  13.196  23.995  1.00  0.00           H  
ATOM   2250  CB  GLN B 137      -2.569  12.847  23.381  1.00  0.00           C  
ATOM   2251  HB2 GLN B 137      -3.031  13.176  24.313  1.00  0.00           H  
ATOM   2252  HB3 GLN B 137      -3.219  13.118  22.549  1.00  0.00           H  
ATOM   2253  CG  GLN B 137      -2.423  11.320  23.423  1.00  0.00           C  
ATOM   2254  HG2 GLN B 137      -2.080  10.963  22.452  1.00  0.00           H  
ATOM   2255  HG3 GLN B 137      -1.658  11.068  24.160  1.00  0.00           H  
ATOM   2256  CD  GLN B 137      -3.703  10.560  23.798  1.00  0.00           C  
ATOM   2257  OE1 GLN B 137      -4.817  11.071  23.913  1.00  0.00           O  
ATOM   2258  NE2 GLN B 137      -3.582   9.269  24.007  1.00  0.00           N  
ATOM   2259 HE21 GLN B 137      -4.408   8.750  24.227  1.00  0.00           H  
ATOM   2260 HE22 GLN B 137      -2.688   8.823  23.878  1.00  0.00           H  
ATOM   2261  C   GLN B 137      -0.555  13.320  21.859  1.00  0.00           C  
ATOM   2262  O   GLN B 137      -1.007  13.877  20.860  1.00  0.00           O  
ATOM   2263  N   GLU B 138       0.515  12.521  21.852  1.00  0.00           N  
ATOM   2264  H   GLU B 138       0.794  12.110  22.726  1.00  0.00           H  
ATOM   2265  CA  GLU B 138       1.512  12.416  20.772  1.00  0.00           C  
ATOM   2266  HA  GLU B 138       1.982  13.390  20.699  1.00  0.00           H  
ATOM   2267  CB  GLU B 138       2.596  11.417  21.229  1.00  0.00           C  
ATOM   2268  HB2 GLU B 138       2.943  11.699  22.225  1.00  0.00           H  
ATOM   2269  HB3 GLU B 138       2.135  10.433  21.315  1.00  0.00           H  
ATOM   2270  CG  GLU B 138       3.823  11.284  20.311  1.00  0.00           C  
ATOM   2271  HG2 GLU B 138       4.395  10.415  20.648  1.00  0.00           H  
ATOM   2272  HG3 GLU B 138       3.495  11.079  19.289  1.00  0.00           H  
ATOM   2273  CD  GLU B 138       4.751  12.510  20.317  1.00  0.00           C  
ATOM   2274  OE1 GLU B 138       5.883  12.377  19.795  1.00  0.00           O  
ATOM   2275  OE2 GLU B 138       4.321  13.599  20.756  1.00  0.00           O  
ATOM   2276  C   GLU B 138       0.931  12.015  19.391  1.00  0.00           C  
ATOM   2277  O   GLU B 138       0.188  11.028  19.327  1.00  0.00           O  
ATOM   2278  N   PRO B 139       1.262  12.727  18.286  1.00  0.00           N  
ATOM   2279  CD  PRO B 139       2.029  13.966  18.234  1.00  0.00           C  
ATOM   2280  HD2 PRO B 139       3.081  13.720  18.109  1.00  0.00           H  
ATOM   2281  HD3 PRO B 139       1.892  14.586  19.114  1.00  0.00           H  
ATOM   2282  CG  PRO B 139       1.518  14.725  17.014  1.00  0.00           C  
ATOM   2283  HG2 PRO B 139       2.265  15.410  16.617  1.00  0.00           H  
ATOM   2284  HG3 PRO B 139       0.605  15.263  17.267  1.00  0.00           H  
ATOM   2285  CB  PRO B 139       1.209  13.593  16.041  1.00  0.00           C  
ATOM   2286  HB2 PRO B 139       2.130  13.296  15.538  1.00  0.00           H  
ATOM   2287  HB3 PRO B 139       0.455  13.886  15.311  1.00  0.00           H  
ATOM   2288  CA  PRO B 139       0.703  12.471  16.957  1.00  0.00           C  
ATOM   2289  HA  PRO B 139      -0.375  12.563  17.040  1.00  0.00           H  
ATOM   2290  C   PRO B 139       1.008  11.075  16.403  1.00  0.00           C  
ATOM   2291  O   PRO B 139       2.117  10.759  15.968  1.00  0.00           O  
ATOM   2292  N   THR B 140      -0.020  10.231  16.382  1.00  0.00           N  
ATOM   2293  H   THR B 140      -0.925  10.593  16.675  1.00  0.00           H  
ATOM   2294  CA  THR B 140       0.039   8.873  15.826  1.00  0.00           C  
ATOM   2295  HA  THR B 140       1.064   8.507  15.885  1.00  0.00           H  
ATOM   2296  CB  THR B 140      -0.829   7.946  16.685  1.00  0.00           C  
ATOM   2297  HB  THR B 140      -1.838   8.357  16.749  1.00  0.00           H  
ATOM   2298  CG2 THR B 140      -0.911   6.507  16.177  1.00  0.00           C  
ATOM   2299 HG21 THR B 140      -1.446   5.904  16.911  1.00  0.00           H  
ATOM   2300 HG22 THR B 140      -1.457   6.471  15.235  1.00  0.00           H  
ATOM   2301 HG23 THR B 140       0.093   6.104  16.043  1.00  0.00           H  
ATOM   2302  OG1 THR B 140      -0.266   7.896  17.977  1.00  0.00           O  
ATOM   2303  HG1 THR B 140      -0.139   8.809  18.271  1.00  0.00           H  
ATOM   2304  C   THR B 140      -0.372   8.897  14.351  1.00  0.00           C  
ATOM   2305  O   THR B 140      -1.182   9.738  13.960  1.00  0.00           O  
ATOM   2306  N   CYS B 141       0.174   8.006  13.511  1.00  0.00           N  
ATOM   2307  H   CYS B 141       0.823   7.319  13.871  1.00  0.00           H  
ATOM   2308  CA  CYS B 141      -0.111   7.969  12.072  1.00  0.00           C  
ATOM   2309  HA  CYS B 141      -1.094   8.401  11.902  1.00  0.00           H  
ATOM   2310  CB  CYS B 141       0.928   8.842  11.350  1.00  0.00           C  
ATOM   2311  HB2 CYS B 141       0.947   9.830  11.815  1.00  0.00           H  
ATOM   2312  HB3 CYS B 141       1.915   8.390  11.456  1.00  0.00           H  
ATOM   2313  SG  CYS B 141       0.524   9.031   9.588  1.00  0.00           S  
ATOM   2314  HG  CYS B 141       0.911   7.811   9.190  1.00  0.00           H  
ATOM   2315  C   CYS B 141      -0.144   6.528  11.535  1.00  0.00           C  
ATOM   2316  O   CYS B 141       0.727   5.738  11.887  1.00  0.00           O  
ATOM   2317  N   VAL B 142      -1.123   6.196  10.689  1.00  0.00           N  
ATOM   2318  H   VAL B 142      -1.795   6.920  10.445  1.00  0.00           H  
ATOM   2319  CA  VAL B 142      -1.355   4.849  10.124  1.00  0.00           C  
ATOM   2320  HA  VAL B 142      -0.436   4.276  10.214  1.00  0.00           H  
ATOM   2321  CB  VAL B 142      -2.458   4.074  10.880  1.00  0.00           C  
ATOM   2322  HB  VAL B 142      -2.611   3.125  10.366  1.00  0.00           H  
ATOM   2323  CG1 VAL B 142      -2.045   3.743  12.319  1.00  0.00           C  
ATOM   2324 HG11 VAL B 142      -2.792   3.095  12.778  1.00  0.00           H  
ATOM   2325 HG12 VAL B 142      -1.086   3.224  12.312  1.00  0.00           H  
ATOM   2326 HG13 VAL B 142      -1.950   4.655  12.907  1.00  0.00           H  
ATOM   2327  CG2 VAL B 142      -3.812   4.801  10.910  1.00  0.00           C  
ATOM   2328 HG21 VAL B 142      -4.543   4.190  11.440  1.00  0.00           H  
ATOM   2329 HG22 VAL B 142      -3.718   5.762  11.417  1.00  0.00           H  
ATOM   2330 HG23 VAL B 142      -4.172   4.967   9.895  1.00  0.00           H  
ATOM   2331  C   VAL B 142      -1.690   4.921   8.635  1.00  0.00           C  
ATOM   2332  O   VAL B 142      -2.286   5.895   8.181  1.00  0.00           O  
ATOM   2333  N   SER B 143      -1.319   3.907   7.854  1.00  0.00           N  
ATOM   2334  H   SER B 143      -0.895   3.094   8.292  1.00  0.00           H  
ATOM   2335  CA  SER B 143      -1.505   3.879   6.395  1.00  0.00           C  
ATOM   2336  HA  SER B 143      -1.726   4.882   6.038  1.00  0.00           H  
ATOM   2337  CB  SER B 143      -0.212   3.433   5.716  1.00  0.00           C  
ATOM   2338  HB2 SER B 143       0.629   4.009   6.100  1.00  0.00           H  
ATOM   2339  HB3 SER B 143      -0.034   2.375   5.913  1.00  0.00           H  
ATOM   2340  OG  SER B 143      -0.329   3.652   4.327  1.00  0.00           O  
ATOM   2341  HG  SER B 143      -0.281   4.608   4.187  1.00  0.00           H  
ATOM   2342  C   SER B 143      -2.644   2.959   5.965  1.00  0.00           C  
ATOM   2343  O   SER B 143      -2.757   1.855   6.489  1.00  0.00           O  
ATOM   2344  N   ASP B 144      -3.449   3.345   4.969  1.00  0.00           N  
ATOM   2345  H   ASP B 144      -3.363   4.277   4.573  1.00  0.00           H  
ATOM   2346  CA  ASP B 144      -4.330   2.390   4.273  1.00  0.00           C  
ATOM   2347  HA  ASP B 144      -4.696   1.671   5.005  1.00  0.00           H  
ATOM   2348  CB  ASP B 144      -5.568   3.106   3.692  1.00  0.00           C  
ATOM   2349  HB2 ASP B 144      -6.315   2.345   3.470  1.00  0.00           H  
ATOM   2350  HB3 ASP B 144      -5.997   3.757   4.456  1.00  0.00           H  
ATOM   2351  CG  ASP B 144      -5.329   3.926   2.416  1.00  0.00           C  
ATOM   2352  OD1 ASP B 144      -4.175   4.091   1.968  1.00  0.00           O  
ATOM   2353  OD2 ASP B 144      -6.324   4.357   1.786  1.00  0.00           O  
ATOM   2354  C   ASP B 144      -3.583   1.572   3.195  1.00  0.00           C  
ATOM   2355  O   ASP B 144      -4.164   0.655   2.606  1.00  0.00           O  
ATOM   2356  N   TYR B 145      -2.309   1.898   2.930  1.00  0.00           N  
ATOM   2357  H   TYR B 145      -1.902   2.651   3.473  1.00  0.00           H  
ATOM   2358  CA  TYR B 145      -1.453   1.320   1.890  1.00  0.00           C  
ATOM   2359  HA  TYR B 145      -0.576   1.963   1.858  1.00  0.00           H  
ATOM   2360  CB  TYR B 145      -0.965  -0.077   2.317  1.00  0.00           C  
ATOM   2361  HB2 TYR B 145      -1.106  -0.197   3.392  1.00  0.00           H  
ATOM   2362  HB3 TYR B 145      -1.577  -0.834   1.831  1.00  0.00           H  
ATOM   2363  CG  TYR B 145       0.503  -0.333   2.033  1.00  0.00           C  
ATOM   2364  CD1 TYR B 145       1.476   0.446   2.689  1.00  0.00           C  
ATOM   2365  HD1 TYR B 145       1.169   1.227   3.374  1.00  0.00           H  
ATOM   2366  CE1 TYR B 145       2.843   0.204   2.464  1.00  0.00           C  
ATOM   2367  HE1 TYR B 145       3.597   0.800   2.952  1.00  0.00           H  
ATOM   2368  CZ  TYR B 145       3.244  -0.840   1.606  1.00  0.00           C  
ATOM   2369  OH  TYR B 145       4.569  -1.081   1.436  1.00  0.00           O  
ATOM   2370  HH  TYR B 145       4.738  -1.904   0.918  1.00  0.00           H  
ATOM   2371  CE2 TYR B 145       2.269  -1.621   0.948  1.00  0.00           C  
ATOM   2372  HE2 TYR B 145       2.578  -2.423   0.298  1.00  0.00           H  
ATOM   2373  CD2 TYR B 145       0.900  -1.360   1.154  1.00  0.00           C  
ATOM   2374  HD2 TYR B 145       0.155  -1.957   0.649  1.00  0.00           H  
ATOM   2375  C   TYR B 145      -2.039   1.391   0.464  1.00  0.00           C  
ATOM   2376  O   TYR B 145      -1.775   0.525  -0.373  1.00  0.00           O  
ATOM   2377  N   MET B 146      -2.861   2.404   0.166  1.00  0.00           N  
ATOM   2378  H   MET B 146      -3.094   3.052   0.918  1.00  0.00           H  
ATOM   2379  CA  MET B 146      -3.535   2.572  -1.128  1.00  0.00           C  
ATOM   2380  HA  MET B 146      -2.950   2.069  -1.899  1.00  0.00           H  
ATOM   2381  CB  MET B 146      -4.913   1.891  -1.059  1.00  0.00           C  
ATOM   2382  HB2 MET B 146      -4.746   0.825  -0.944  1.00  0.00           H  
ATOM   2383  HB3 MET B 146      -5.459   2.256  -0.188  1.00  0.00           H  
ATOM   2384  CG  MET B 146      -5.784   2.101  -2.305  1.00  0.00           C  
ATOM   2385  HG2 MET B 146      -6.042   3.157  -2.384  1.00  0.00           H  
ATOM   2386  HG3 MET B 146      -5.207   1.825  -3.188  1.00  0.00           H  
ATOM   2387  SD  MET B 146      -7.327   1.146  -2.301  1.00  0.00           S  
ATOM   2388  CE  MET B 146      -8.054   1.725  -3.856  1.00  0.00           C  
ATOM   2389  HE1 MET B 146      -9.031   1.262  -3.995  1.00  0.00           H  
ATOM   2390  HE2 MET B 146      -8.170   2.809  -3.828  1.00  0.00           H  
ATOM   2391  HE3 MET B 146      -7.404   1.453  -4.688  1.00  0.00           H  
ATOM   2392  C   MET B 146      -3.675   4.023  -1.591  1.00  0.00           C  
ATOM   2393  O   MET B 146      -3.604   4.252  -2.796  1.00  0.00           O  
ATOM   2394  N   SER B 147      -3.939   4.978  -0.696  1.00  0.00           N  
ATOM   2395  H   SER B 147      -3.988   4.717   0.288  1.00  0.00           H  
ATOM   2396  CA  SER B 147      -4.121   6.392  -1.057  1.00  0.00           C  
ATOM   2397  HA  SER B 147      -3.335   6.675  -1.751  1.00  0.00           H  
ATOM   2398  CB  SER B 147      -5.481   6.551  -1.757  1.00  0.00           C  
ATOM   2399  HB2 SER B 147      -5.455   6.035  -2.717  1.00  0.00           H  
ATOM   2400  HB3 SER B 147      -6.244   6.082  -1.137  1.00  0.00           H  
ATOM   2401  OG  SER B 147      -5.864   7.894  -1.972  1.00  0.00           O  
ATOM   2402  HG  SER B 147      -5.128   8.364  -2.382  1.00  0.00           H  
ATOM   2403  C   SER B 147      -4.021   7.361   0.120  1.00  0.00           C  
ATOM   2404  O   SER B 147      -3.578   8.493  -0.085  1.00  0.00           O  
ATOM   2405  N   ILE B 148      -4.420   6.955   1.329  1.00  0.00           N  
ATOM   2406  H   ILE B 148      -4.664   5.977   1.470  1.00  0.00           H  
ATOM   2407  CA  ILE B 148      -4.546   7.848   2.483  1.00  0.00           C  
ATOM   2408  HA  ILE B 148      -4.049   8.794   2.268  1.00  0.00           H  
ATOM   2409  CB  ILE B 148      -6.036   8.159   2.782  1.00  0.00           C  
ATOM   2410  HB  ILE B 148      -6.547   7.209   2.949  1.00  0.00           H  
ATOM   2411  CG2 ILE B 148      -6.181   8.990   4.072  1.00  0.00           C  
ATOM   2412 HG21 ILE B 148      -7.210   9.329   4.188  1.00  0.00           H  
ATOM   2413 HG22 ILE B 148      -5.927   8.383   4.939  1.00  0.00           H  
ATOM   2414 HG23 ILE B 148      -5.514   9.851   4.040  1.00  0.00           H  
ATOM   2415  CG1 ILE B 148      -6.770   8.865   1.618  1.00  0.00           C  
ATOM   2416 HG12 ILE B 148      -6.686   8.255   0.720  1.00  0.00           H  
ATOM   2417 HG13 ILE B 148      -7.832   8.917   1.862  1.00  0.00           H  
ATOM   2418  CD1 ILE B 148      -6.292  10.286   1.289  1.00  0.00           C  
ATOM   2419 HD11 ILE B 148      -6.505  10.961   2.117  1.00  0.00           H  
ATOM   2420 HD12 ILE B 148      -5.222  10.293   1.083  1.00  0.00           H  
ATOM   2421 HD13 ILE B 148      -6.820  10.645   0.405  1.00  0.00           H  
ATOM   2422  C   ILE B 148      -3.843   7.232   3.690  1.00  0.00           C  
ATOM   2423  O   ILE B 148      -4.308   6.248   4.270  1.00  0.00           O  
ATOM   2424  N   SER B 149      -2.769   7.873   4.144  1.00  0.00           N  
ATOM   2425  H   SER B 149      -2.476   8.710   3.644  1.00  0.00           H  
ATOM   2426  CA  SER B 149      -2.345   7.720   5.537  1.00  0.00           C  
ATOM   2427  HA  SER B 149      -2.627   6.730   5.881  1.00  0.00           H  
ATOM   2428  CB  SER B 149      -0.826   7.819   5.691  1.00  0.00           C  
ATOM   2429  HB2 SER B 149      -0.481   8.805   5.379  1.00  0.00           H  
ATOM   2430  HB3 SER B 149      -0.564   7.667   6.738  1.00  0.00           H  
ATOM   2431  OG  SER B 149      -0.198   6.820   4.899  1.00  0.00           O  
ATOM   2432  HG  SER B 149      -0.147   7.186   4.007  1.00  0.00           H  
ATOM   2433  C   SER B 149      -3.099   8.731   6.403  1.00  0.00           C  
ATOM   2434  O   SER B 149      -3.320   9.868   5.988  1.00  0.00           O  
ATOM   2435  N   THR B 150      -3.528   8.327   7.593  1.00  0.00           N  
ATOM   2436  H   THR B 150      -3.256   7.397   7.903  1.00  0.00           H  
ATOM   2437  CA  THR B 150      -4.279   9.169   8.536  1.00  0.00           C  
ATOM   2438  HA  THR B 150      -4.474  10.148   8.095  1.00  0.00           H  
ATOM   2439  CB  THR B 150      -5.636   8.538   8.878  1.00  0.00           C  
ATOM   2440  HB  THR B 150      -5.479   7.584   9.383  1.00  0.00           H  
ATOM   2441  CG2 THR B 150      -6.506   9.438   9.758  1.00  0.00           C  
ATOM   2442 HG21 THR B 150      -6.054   9.555  10.743  1.00  0.00           H  
ATOM   2443 HG22 THR B 150      -6.617  10.419   9.297  1.00  0.00           H  
ATOM   2444 HG23 THR B 150      -7.489   8.983   9.883  1.00  0.00           H  
ATOM   2445  OG1 THR B 150      -6.350   8.312   7.682  1.00  0.00           O  
ATOM   2446  HG1 THR B 150      -5.805   7.740   7.133  1.00  0.00           H  
ATOM   2447  C   THR B 150      -3.458   9.377   9.799  1.00  0.00           C  
ATOM   2448  O   THR B 150      -2.980   8.404  10.387  1.00  0.00           O  
ATOM   2449  N   CYS B 151      -3.317  10.637  10.208  1.00  0.00           N  
ATOM   2450  H   CYS B 151      -3.765  11.376   9.677  1.00  0.00           H  
ATOM   2451  CA  CYS B 151      -2.658  11.057  11.439  1.00  0.00           C  
ATOM   2452  HA  CYS B 151      -2.293  10.176  11.957  1.00  0.00           H  
ATOM   2453  CB  CYS B 151      -1.454  11.942  11.071  1.00  0.00           C  
ATOM   2454  HB2 CYS B 151      -0.779  11.382  10.424  1.00  0.00           H  
ATOM   2455  HB3 CYS B 151      -1.807  12.821  10.529  1.00  0.00           H  
ATOM   2456  SG  CYS B 151      -0.536  12.492  12.539  1.00  0.00           S  
ATOM   2457  HG  CYS B 151      -0.456  11.298  13.155  1.00  0.00           H  
ATOM   2458  C   CYS B 151      -3.662  11.754  12.365  1.00  0.00           C  
ATOM   2459  O   CYS B 151      -4.534  12.479  11.884  1.00  0.00           O  
ATOM   2460  N   GLU B 152      -3.533  11.562  13.678  1.00  0.00           N  
ATOM   2461  H   GLU B 152      -2.775  10.979  14.021  1.00  0.00           H  
ATOM   2462  CA  GLU B 152      -4.326  12.281  14.679  1.00  0.00           C  
ATOM   2463  HA  GLU B 152      -4.501  13.283  14.291  1.00  0.00           H  
ATOM   2464  CB  GLU B 152      -5.708  11.628  14.872  1.00  0.00           C  
ATOM   2465  HB2 GLU B 152      -6.290  12.292  15.509  1.00  0.00           H  
ATOM   2466  HB3 GLU B 152      -6.218  11.578  13.910  1.00  0.00           H  
ATOM   2467  CG  GLU B 152      -5.708  10.230  15.514  1.00  0.00           C  
ATOM   2468  HG2 GLU B 152      -5.490   9.487  14.745  1.00  0.00           H  
ATOM   2469  HG3 GLU B 152      -4.923  10.181  16.270  1.00  0.00           H  
ATOM   2470  CD  GLU B 152      -7.052   9.895  16.184  1.00  0.00           C  
ATOM   2471  OE1 GLU B 152      -7.032   9.096  17.148  1.00  0.00           O  
ATOM   2472  OE2 GLU B 152      -8.089  10.443  15.741  1.00  0.00           O  
ATOM   2473  C   GLU B 152      -3.586  12.480  16.012  1.00  0.00           C  
ATOM   2474  O   GLU B 152      -2.594  11.810  16.317  1.00  0.00           O  
ATOM   2475  N   TRP B 153      -4.066  13.469  16.770  1.00  0.00           N  
ATOM   2476  H   TRP B 153      -4.886  13.958  16.419  1.00  0.00           H  
ATOM   2477  CA  TRP B 153      -3.535  13.926  18.056  1.00  0.00           C  
ATOM   2478  HA  TRP B 153      -3.217  13.062  18.642  1.00  0.00           H  
ATOM   2479  CB  TRP B 153      -2.313  14.830  17.815  1.00  0.00           C  
ATOM   2480  HB2 TRP B 153      -1.874  15.112  18.772  1.00  0.00           H  
ATOM   2481  HB3 TRP B 153      -1.565  14.244  17.292  1.00  0.00           H  
ATOM   2482  CG  TRP B 153      -2.530  16.076  17.012  1.00  0.00           C  
ATOM   2483  CD1 TRP B 153      -2.792  17.304  17.514  1.00  0.00           C  
ATOM   2484  HD1 TRP B 153      -2.876  17.535  18.569  1.00  0.00           H  
ATOM   2485  NE1 TRP B 153      -2.945  18.205  16.477  1.00  0.00           N  
ATOM   2486  HE1 TRP B 153      -3.178  19.179  16.622  1.00  0.00           H  
ATOM   2487  CE2 TRP B 153      -2.752  17.604  15.249  1.00  0.00           C  
ATOM   2488  CZ2 TRP B 153      -2.769  18.082  13.930  1.00  0.00           C  
ATOM   2489  HZ2 TRP B 153      -2.987  19.119  13.735  1.00  0.00           H  
ATOM   2490  CH2 TRP B 153      -2.513  17.189  12.874  1.00  0.00           C  
ATOM   2491  HH2 TRP B 153      -2.515  17.538  11.853  1.00  0.00           H  
ATOM   2492  CZ3 TRP B 153      -2.254  15.836  13.147  1.00  0.00           C  
ATOM   2493  HZ3 TRP B 153      -2.062  15.145  12.337  1.00  0.00           H  
ATOM   2494  CE3 TRP B 153      -2.237  15.369  14.474  1.00  0.00           C  
ATOM   2495  HE3 TRP B 153      -2.014  14.331  14.670  1.00  0.00           H  
ATOM   2496  CD2 TRP B 153      -2.492  16.236  15.560  1.00  0.00           C  
ATOM   2497  C   TRP B 153      -4.609  14.684  18.856  1.00  0.00           C  
ATOM   2498  O   TRP B 153      -5.716  14.945  18.377  1.00  0.00           O  
ATOM   2499  N   LYS B 154      -4.277  15.085  20.088  1.00  0.00           N  
ATOM   2500  H   LYS B 154      -3.344  14.848  20.407  1.00  0.00           H  
ATOM   2501  CA  LYS B 154      -5.069  16.039  20.886  1.00  0.00           C  
ATOM   2502  HA  LYS B 154      -5.943  16.353  20.313  1.00  0.00           H  
ATOM   2503  CB  LYS B 154      -5.554  15.403  22.192  1.00  0.00           C  
ATOM   2504  HB2 LYS B 154      -4.734  14.844  22.643  1.00  0.00           H  
ATOM   2505  HB3 LYS B 154      -5.858  16.185  22.891  1.00  0.00           H  
ATOM   2506  CG  LYS B 154      -6.758  14.490  21.947  1.00  0.00           C  
ATOM   2507  HG2 LYS B 154      -7.630  15.095  21.697  1.00  0.00           H  
ATOM   2508  HG3 LYS B 154      -6.545  13.806  21.125  1.00  0.00           H  
ATOM   2509  CD  LYS B 154      -7.044  13.683  23.210  1.00  0.00           C  
ATOM   2510  HD2 LYS B 154      -6.129  13.160  23.487  1.00  0.00           H  
ATOM   2511  HD3 LYS B 154      -7.331  14.349  24.027  1.00  0.00           H  
ATOM   2512  CE  LYS B 154      -8.153  12.666  22.937  1.00  0.00           C  
ATOM   2513  HE2 LYS B 154      -9.123  13.171  22.993  1.00  0.00           H  
ATOM   2514  HE3 LYS B 154      -8.033  12.282  21.918  1.00  0.00           H  
ATOM   2515  NZ  LYS B 154      -8.063  11.549  23.904  1.00  0.00           N  
ATOM   2516  HZ1 LYS B 154      -8.195  11.893  24.844  1.00  0.00           H  
ATOM   2517  HZ2 LYS B 154      -7.134  11.134  23.848  1.00  0.00           H  
ATOM   2518  HZ3 LYS B 154      -8.755  10.840  23.699  1.00  0.00           H  
ATOM   2519  C   LYS B 154      -4.286  17.302  21.185  1.00  0.00           C  
ATOM   2520  O   LYS B 154      -3.070  17.251  21.359  1.00  0.00           O  
ATOM   2521  N   MET B 155      -5.007  18.410  21.300  1.00  0.00           N  
ATOM   2522  H   MET B 155      -6.004  18.331  21.129  1.00  0.00           H  
ATOM   2523  CA  MET B 155      -4.530  19.698  21.792  1.00  0.00           C  
ATOM   2524  HA  MET B 155      -3.449  19.731  21.681  1.00  0.00           H  
ATOM   2525  CB  MET B 155      -5.137  20.824  20.939  1.00  0.00           C  
ATOM   2526  HB2 MET B 155      -6.217  20.826  21.087  1.00  0.00           H  
ATOM   2527  HB3 MET B 155      -4.743  21.784  21.275  1.00  0.00           H  
ATOM   2528  CG  MET B 155      -4.869  20.663  19.433  1.00  0.00           C  
ATOM   2529  HG2 MET B 155      -5.354  19.750  19.087  1.00  0.00           H  
ATOM   2530  HG3 MET B 155      -5.346  21.492  18.911  1.00  0.00           H  
ATOM   2531  SD  MET B 155      -3.125  20.598  18.926  1.00  0.00           S  
ATOM   2532  CE  MET B 155      -2.627  22.305  19.265  1.00  0.00           C  
ATOM   2533  HE1 MET B 155      -1.618  22.476  18.895  1.00  0.00           H  
ATOM   2534  HE2 MET B 155      -3.307  22.996  18.767  1.00  0.00           H  
ATOM   2535  HE3 MET B 155      -2.647  22.482  20.339  1.00  0.00           H  
ATOM   2536  C   MET B 155      -4.863  19.876  23.285  1.00  0.00           C  
ATOM   2537  O   MET B 155      -5.781  19.241  23.804  1.00  0.00           O  
ATOM   2538  N   ASN B 156      -4.136  20.759  23.976  1.00  0.00           N  
ATOM   2539  H   ASN B 156      -3.370  21.207  23.481  1.00  0.00           H  
ATOM   2540  CA  ASN B 156      -4.293  21.083  25.407  1.00  0.00           C  
ATOM   2541  HA  ASN B 156      -4.370  20.146  25.958  1.00  0.00           H  
ATOM   2542  CB  ASN B 156      -3.035  21.821  25.904  1.00  0.00           C  
ATOM   2543  HB2 ASN B 156      -3.052  21.818  26.994  1.00  0.00           H  
ATOM   2544  HB3 ASN B 156      -2.139  21.286  25.587  1.00  0.00           H  
ATOM   2545  CG  ASN B 156      -2.943  23.265  25.428  1.00  0.00           C  
ATOM   2546  OD1 ASN B 156      -3.332  23.622  24.328  1.00  0.00           O  
ATOM   2547  ND2 ASN B 156      -2.399  24.157  26.221  1.00  0.00           N  
ATOM   2548 HD21 ASN B 156      -2.402  25.112  25.903  1.00  0.00           H  
ATOM   2549 HD22 ASN B 156      -2.149  23.909  27.161  1.00  0.00           H  
ATOM   2550  C   ASN B 156      -5.574  21.869  25.753  1.00  0.00           C  
ATOM   2551  O   ASN B 156      -5.829  22.163  26.918  1.00  0.00           O  
ATOM   2552  N   GLY B 157      -6.369  22.198  24.741  1.00  0.00           N  
ATOM   2553  H   GLY B 157      -6.054  21.950  23.814  1.00  0.00           H  
ATOM   2554  CA  GLY B 157      -7.704  22.774  24.820  1.00  0.00           C  
ATOM   2555  HA2 GLY B 157      -8.324  22.160  25.473  1.00  0.00           H  
ATOM   2556  HA3 GLY B 157      -7.652  23.788  25.219  1.00  0.00           H  
ATOM   2557  C   GLY B 157      -8.319  22.810  23.416  1.00  0.00           C  
ATOM   2558  O   GLY B 157      -7.602  22.575  22.439  1.00  0.00           O  
ATOM   2559  N   PRO B 158      -9.626  23.084  23.271  1.00  0.00           N  
ATOM   2560  CD  PRO B 158     -10.578  23.388  24.329  1.00  0.00           C  
ATOM   2561  HD2 PRO B 158     -10.155  24.073  25.065  1.00  0.00           H  
ATOM   2562  HD3 PRO B 158     -10.891  22.461  24.810  1.00  0.00           H  
ATOM   2563  CG  PRO B 158     -11.773  24.039  23.632  1.00  0.00           C  
ATOM   2564  HG2 PRO B 158     -11.614  25.116  23.560  1.00  0.00           H  
ATOM   2565  HG3 PRO B 158     -12.709  23.823  24.148  1.00  0.00           H  
ATOM   2566  CB  PRO B 158     -11.742  23.420  22.233  1.00  0.00           C  
ATOM   2567  HB2 PRO B 158     -12.222  24.062  21.492  1.00  0.00           H  
ATOM   2568  HB3 PRO B 158     -12.227  22.442  22.257  1.00  0.00           H  
ATOM   2569  CA  PRO B 158     -10.246  23.237  21.959  1.00  0.00           C  
ATOM   2570  HA  PRO B 158     -10.099  22.331  21.372  1.00  0.00           H  
ATOM   2571  C   PRO B 158      -9.634  24.426  21.201  1.00  0.00           C  
ATOM   2572  O   PRO B 158      -9.447  25.509  21.761  1.00  0.00           O  
ATOM   2573  N   THR B 159      -9.356  24.215  19.915  1.00  0.00           N  
ATOM   2574  H   THR B 159      -9.575  23.310  19.523  1.00  0.00           H  
ATOM   2575  CA  THR B 159      -8.851  25.210  18.953  1.00  0.00           C  
ATOM   2576  HA  THR B 159      -9.134  26.207  19.290  1.00  0.00           H  
ATOM   2577  CB  THR B 159      -7.315  25.149  18.867  1.00  0.00           C  
ATOM   2578  HB  THR B 159      -6.927  25.020  19.873  1.00  0.00           H  
ATOM   2579  CG2 THR B 159      -6.737  24.036  17.994  1.00  0.00           C  
ATOM   2580 HG21 THR B 159      -5.653  24.031  18.100  1.00  0.00           H  
ATOM   2581 HG22 THR B 159      -7.135  23.073  18.307  1.00  0.00           H  
ATOM   2582 HG23 THR B 159      -6.985  24.211  16.947  1.00  0.00           H  
ATOM   2583  OG1 THR B 159      -6.817  26.358  18.348  1.00  0.00           O  
ATOM   2584  HG1 THR B 159      -6.188  26.715  18.998  1.00  0.00           H  
ATOM   2585  C   THR B 159      -9.509  24.967  17.594  1.00  0.00           C  
ATOM   2586  O   THR B 159     -10.043  23.877  17.381  1.00  0.00           O  
ATOM   2587  N   GLN B 160      -9.506  25.941  16.679  1.00  0.00           N  
ATOM   2588  H   GLN B 160      -8.994  26.790  16.874  1.00  0.00           H  
ATOM   2589  CA  GLN B 160     -10.072  25.767  15.335  1.00  0.00           C  
ATOM   2590  HA  GLN B 160     -10.811  24.963  15.367  1.00  0.00           H  
ATOM   2591  CB  GLN B 160     -10.830  27.038  14.925  1.00  0.00           C  
ATOM   2592  HB2 GLN B 160     -11.529  27.280  15.727  1.00  0.00           H  
ATOM   2593  HB3 GLN B 160     -10.138  27.873  14.804  1.00  0.00           H  
ATOM   2594  CG  GLN B 160     -11.619  26.819  13.624  1.00  0.00           C  
ATOM   2595  HG2 GLN B 160     -10.928  26.816  12.782  1.00  0.00           H  
ATOM   2596  HG3 GLN B 160     -12.109  25.845  13.654  1.00  0.00           H  
ATOM   2597  CD  GLN B 160     -12.708  27.861  13.380  1.00  0.00           C  
ATOM   2598  OE1 GLN B 160     -13.259  28.490  14.272  1.00  0.00           O  
ATOM   2599  NE2 GLN B 160     -13.100  28.056  12.141  1.00  0.00           N  
ATOM   2600 HE21 GLN B 160     -13.821  28.737  12.006  1.00  0.00           H  
ATOM   2601 HE22 GLN B 160     -12.677  27.530  11.397  1.00  0.00           H  
ATOM   2602  C   GLN B 160      -8.977  25.331  14.349  1.00  0.00           C  
ATOM   2603  O   GLN B 160      -8.215  26.150  13.827  1.00  0.00           O  
ATOM   2604  N   CYS B 161      -8.852  24.019  14.146  1.00  0.00           N  
ATOM   2605  H   CYS B 161      -9.547  23.400  14.557  1.00  0.00           H  
ATOM   2606  CA  CYS B 161      -7.638  23.409  13.606  1.00  0.00           C  
ATOM   2607  HA  CYS B 161      -6.792  23.772  14.192  1.00  0.00           H  
ATOM   2608  CB  CYS B 161      -7.722  21.888  13.783  1.00  0.00           C  
ATOM   2609  HB2 CYS B 161      -8.583  21.499  13.238  1.00  0.00           H  
ATOM   2610  HB3 CYS B 161      -6.816  21.431  13.382  1.00  0.00           H  
ATOM   2611  SG  CYS B 161      -7.882  21.467  15.545  1.00  0.00           S  
ATOM   2612  HG  CYS B 161      -9.157  21.875  15.668  1.00  0.00           H  
ATOM   2613  C   CYS B 161      -7.344  23.786  12.146  1.00  0.00           C  
ATOM   2614  O   CYS B 161      -6.185  24.033  11.820  1.00  0.00           O  
ATOM   2615  N   SER B 162      -8.361  23.885  11.286  1.00  0.00           N  
ATOM   2616  H   SER B 162      -9.304  23.688  11.595  1.00  0.00           H  
ATOM   2617  CA  SER B 162      -8.172  24.192   9.860  1.00  0.00           C  
ATOM   2618  HA  SER B 162      -7.359  23.569   9.494  1.00  0.00           H  
ATOM   2619  CB  SER B 162      -9.420  23.791   9.068  1.00  0.00           C  
ATOM   2620  HB2 SER B 162      -9.367  24.200   8.058  1.00  0.00           H  
ATOM   2621  HB3 SER B 162      -9.442  22.703   8.994  1.00  0.00           H  
ATOM   2622  OG  SER B 162     -10.608  24.224   9.698  1.00  0.00           O  
ATOM   2623  HG  SER B 162     -11.216  23.440   9.660  1.00  0.00           H  
ATOM   2624  C   SER B 162      -7.737  25.635   9.583  1.00  0.00           C  
ATOM   2625  O   SER B 162      -7.093  25.889   8.559  1.00  0.00           O  
ATOM   2626  N   THR B 163      -7.964  26.575  10.506  1.00  0.00           N  
ATOM   2627  H   THR B 163      -8.523  26.337  11.316  1.00  0.00           H  
ATOM   2628  CA  THR B 163      -7.251  27.866  10.522  1.00  0.00           C  
ATOM   2629  HA  THR B 163      -7.085  28.184   9.494  1.00  0.00           H  
ATOM   2630  CB  THR B 163      -8.056  28.987  11.212  1.00  0.00           C  
ATOM   2631  HB  THR B 163      -7.370  29.728  11.625  1.00  0.00           H  
ATOM   2632  CG2 THR B 163      -8.973  29.690  10.212  1.00  0.00           C  
ATOM   2633 HG21 THR B 163      -9.541  30.464  10.729  1.00  0.00           H  
ATOM   2634 HG22 THR B 163      -8.373  30.155   9.431  1.00  0.00           H  
ATOM   2635 HG23 THR B 163      -9.661  28.970   9.769  1.00  0.00           H  
ATOM   2636  OG1 THR B 163      -8.889  28.500  12.239  1.00  0.00           O  
ATOM   2637  HG1 THR B 163      -8.341  28.257  12.994  1.00  0.00           H  
ATOM   2638  C   THR B 163      -5.860  27.745  11.145  1.00  0.00           C  
ATOM   2639  O   THR B 163      -4.877  28.083  10.488  1.00  0.00           O  
ATOM   2640  N   GLU B 164      -5.764  27.262  12.388  1.00  0.00           N  
ATOM   2641  H   GLU B 164      -6.605  26.919  12.840  1.00  0.00           H  
ATOM   2642  CA  GLU B 164      -4.582  27.463  13.243  1.00  0.00           C  
ATOM   2643  HA  GLU B 164      -4.191  28.468  13.071  1.00  0.00           H  
ATOM   2644  CB  GLU B 164      -5.012  27.358  14.718  1.00  0.00           C  
ATOM   2645  HB2 GLU B 164      -5.483  26.390  14.887  1.00  0.00           H  
ATOM   2646  HB3 GLU B 164      -4.124  27.401  15.349  1.00  0.00           H  
ATOM   2647  CG  GLU B 164      -5.976  28.472  15.159  1.00  0.00           C  
ATOM   2648  HG2 GLU B 164      -6.900  28.404  14.577  1.00  0.00           H  
ATOM   2649  HG3 GLU B 164      -6.234  28.314  16.209  1.00  0.00           H  
ATOM   2650  CD  GLU B 164      -5.345  29.862  14.990  1.00  0.00           C  
ATOM   2651  OE1 GLU B 164      -4.279  30.102  15.613  1.00  0.00           O  
ATOM   2652  OE2 GLU B 164      -5.913  30.659  14.211  1.00  0.00           O  
ATOM   2653  C   GLU B 164      -3.404  26.505  12.989  1.00  0.00           C  
ATOM   2654  O   GLU B 164      -2.259  26.873  13.260  1.00  0.00           O  
ATOM   2655  N   LEU B 165      -3.652  25.284  12.496  1.00  0.00           N  
ATOM   2656  H   LEU B 165      -4.610  25.067  12.233  1.00  0.00           H  
ATOM   2657  CA  LEU B 165      -2.648  24.212  12.376  1.00  0.00           C  
ATOM   2658  HA  LEU B 165      -1.726  24.542  12.857  1.00  0.00           H  
ATOM   2659  CB  LEU B 165      -3.126  22.943  13.113  1.00  0.00           C  
ATOM   2660  HB2 LEU B 165      -3.982  22.537  12.572  1.00  0.00           H  
ATOM   2661  HB3 LEU B 165      -2.322  22.208  13.064  1.00  0.00           H  
ATOM   2662  CG  LEU B 165      -3.534  23.108  14.590  1.00  0.00           C  
ATOM   2663  HG  LEU B 165      -4.420  23.739  14.657  1.00  0.00           H  
ATOM   2664  CD1 LEU B 165      -3.869  21.732  15.176  1.00  0.00           C  
ATOM   2665 HD11 LEU B 165      -4.651  21.262  14.578  1.00  0.00           H  
ATOM   2666 HD12 LEU B 165      -4.244  21.854  16.192  1.00  0.00           H  
ATOM   2667 HD13 LEU B 165      -2.983  21.100  15.185  1.00  0.00           H  
ATOM   2668  CD2 LEU B 165      -2.421  23.723  15.439  1.00  0.00           C  
ATOM   2669 HD21 LEU B 165      -1.507  23.137  15.341  1.00  0.00           H  
ATOM   2670 HD22 LEU B 165      -2.232  24.745  15.113  1.00  0.00           H  
ATOM   2671 HD23 LEU B 165      -2.724  23.755  16.484  1.00  0.00           H  
ATOM   2672  C   LEU B 165      -2.288  23.882  10.917  1.00  0.00           C  
ATOM   2673  O   LEU B 165      -3.106  24.009  10.007  1.00  0.00           O  
ATOM   2674  N   ARG B 166      -1.074  23.378  10.686  1.00  0.00           N  
ATOM   2675  H   ARG B 166      -0.442  23.297  11.483  1.00  0.00           H  
ATOM   2676  CA  ARG B 166      -0.605  22.820   9.402  1.00  0.00           C  
ATOM   2677  HA  ARG B 166      -1.457  22.469   8.824  1.00  0.00           H  
ATOM   2678  CB  ARG B 166       0.153  23.882   8.579  1.00  0.00           C  
ATOM   2679  HB2 ARG B 166       0.981  24.261   9.179  1.00  0.00           H  
ATOM   2680  HB3 ARG B 166       0.579  23.404   7.694  1.00  0.00           H  
ATOM   2681  CG  ARG B 166      -0.690  25.086   8.117  1.00  0.00           C  
ATOM   2682  HG2 ARG B 166      -1.119  25.590   8.983  1.00  0.00           H  
ATOM   2683  HG3 ARG B 166      -0.027  25.794   7.618  1.00  0.00           H  
ATOM   2684  CD  ARG B 166      -1.808  24.695   7.138  1.00  0.00           C  
ATOM   2685  HD2 ARG B 166      -1.353  24.235   6.258  1.00  0.00           H  
ATOM   2686  HD3 ARG B 166      -2.455  23.945   7.594  1.00  0.00           H  
ATOM   2687  NE  ARG B 166      -2.608  25.865   6.715  1.00  0.00           N  
ATOM   2688  HE  ARG B 166      -2.252  26.397   5.941  1.00  0.00           H  
ATOM   2689  CZ  ARG B 166      -3.785  26.229   7.202  1.00  0.00           C  
ATOM   2690  NH1 ARG B 166      -4.339  25.669   8.226  1.00  0.00           N  
ATOM   2691 HH11 ARG B 166      -3.824  25.014   8.804  1.00  0.00           H  
ATOM   2692 HH12 ARG B 166      -5.274  25.920   8.522  1.00  0.00           H  
ATOM   2693  NH2 ARG B 166      -4.486  27.171   6.644  1.00  0.00           N  
ATOM   2694 HH21 ARG B 166      -4.161  27.675   5.843  1.00  0.00           H  
ATOM   2695 HH22 ARG B 166      -5.369  27.380   7.082  1.00  0.00           H  
ATOM   2696  C   ARG B 166       0.277  21.602   9.672  1.00  0.00           C  
ATOM   2697  O   ARG B 166       0.970  21.564  10.685  1.00  0.00           O  
ATOM   2698  N   LEU B 167       0.250  20.608   8.783  1.00  0.00           N  
ATOM   2699  H   LEU B 167      -0.322  20.707   7.951  1.00  0.00           H  
ATOM   2700  CA  LEU B 167       1.085  19.406   8.896  1.00  0.00           C  
ATOM   2701  HA  LEU B 167       1.801  19.539   9.710  1.00  0.00           H  
ATOM   2702  CB  LEU B 167       0.205  18.189   9.249  1.00  0.00           C  
ATOM   2703  HB2 LEU B 167      -0.274  18.378  10.212  1.00  0.00           H  
ATOM   2704  HB3 LEU B 167      -0.578  18.095   8.495  1.00  0.00           H  
ATOM   2705  CG  LEU B 167       0.965  16.848   9.324  1.00  0.00           C  
ATOM   2706  HG  LEU B 167       1.389  16.609   8.349  1.00  0.00           H  
ATOM   2707  CD1 LEU B 167       2.094  16.874  10.359  1.00  0.00           C  
ATOM   2708 HD11 LEU B 167       1.717  17.206  11.326  1.00  0.00           H  
ATOM   2709 HD12 LEU B 167       2.516  15.875  10.466  1.00  0.00           H  
ATOM   2710 HD13 LEU B 167       2.892  17.535  10.024  1.00  0.00           H  
ATOM   2711  CD2 LEU B 167      -0.002  15.727   9.712  1.00  0.00           C  
ATOM   2712 HD21 LEU B 167      -0.788  15.646   8.961  1.00  0.00           H  
ATOM   2713 HD22 LEU B 167       0.531  14.777   9.758  1.00  0.00           H  
ATOM   2714 HD23 LEU B 167      -0.444  15.930  10.688  1.00  0.00           H  
ATOM   2715  C   LEU B 167       1.895  19.227   7.614  1.00  0.00           C  
ATOM   2716  O   LEU B 167       1.323  18.969   6.552  1.00  0.00           O  
ATOM   2717  N   LEU B 168       3.214  19.386   7.721  1.00  0.00           N  
ATOM   2718  H   LEU B 168       3.612  19.585   8.636  1.00  0.00           H  
ATOM   2719  CA  LEU B 168       4.145  19.133   6.627  1.00  0.00           C  
ATOM   2720  HA  LEU B 168       3.585  19.223   5.704  1.00  0.00           H  
ATOM   2721  CB  LEU B 168       5.268  20.184   6.586  1.00  0.00           C  
ATOM   2722  HB2 LEU B 168       5.862  20.123   7.495  1.00  0.00           H  
ATOM   2723  HB3 LEU B 168       5.919  19.917   5.752  1.00  0.00           H  
ATOM   2724  CG  LEU B 168       4.778  21.636   6.382  1.00  0.00           C  
ATOM   2725  HG  LEU B 168       3.841  21.624   5.827  1.00  0.00           H  
ATOM   2726  CD1 LEU B 168       4.561  22.372   7.711  1.00  0.00           C  
ATOM   2727 HD11 LEU B 168       3.796  21.872   8.302  1.00  0.00           H  
ATOM   2728 HD12 LEU B 168       4.231  23.393   7.516  1.00  0.00           H  
ATOM   2729 HD13 LEU B 168       5.488  22.395   8.284  1.00  0.00           H  
ATOM   2730  CD2 LEU B 168       5.804  22.441   5.582  1.00  0.00           C  
ATOM   2731 HD21 LEU B 168       5.946  21.985   4.602  1.00  0.00           H  
ATOM   2732 HD22 LEU B 168       5.440  23.457   5.436  1.00  0.00           H  
ATOM   2733 HD23 LEU B 168       6.756  22.467   6.113  1.00  0.00           H  
ATOM   2734  C   LEU B 168       4.690  17.699   6.683  1.00  0.00           C  
ATOM   2735  O   LEU B 168       4.904  17.156   7.770  1.00  0.00           O  
ATOM   2736  N   TYR B 169       4.919  17.088   5.516  1.00  0.00           N  
ATOM   2737  H   TYR B 169       4.733  17.602   4.658  1.00  0.00           H  
ATOM   2738  CA  TYR B 169       5.467  15.729   5.405  1.00  0.00           C  
ATOM   2739  HA  TYR B 169       6.100  15.564   6.278  1.00  0.00           H  
ATOM   2740  CB  TYR B 169       4.353  14.673   5.449  1.00  0.00           C  
ATOM   2741  HB2 TYR B 169       4.825  13.705   5.617  1.00  0.00           H  
ATOM   2742  HB3 TYR B 169       3.718  14.873   6.314  1.00  0.00           H  
ATOM   2743  CG  TYR B 169       3.459  14.543   4.229  1.00  0.00           C  
ATOM   2744  CD1 TYR B 169       2.353  15.400   4.078  1.00  0.00           C  
ATOM   2745  HD1 TYR B 169       2.188  16.204   4.784  1.00  0.00           H  
ATOM   2746  CE1 TYR B 169       1.437  15.181   3.032  1.00  0.00           C  
ATOM   2747  HE1 TYR B 169       0.581  15.823   2.913  1.00  0.00           H  
ATOM   2748  CZ  TYR B 169       1.620  14.111   2.133  1.00  0.00           C  
ATOM   2749  OH  TYR B 169       0.696  13.899   1.161  1.00  0.00           O  
ATOM   2750  HH  TYR B 169       0.812  13.042   0.721  1.00  0.00           H  
ATOM   2751  CE2 TYR B 169       2.740  13.262   2.269  1.00  0.00           C  
ATOM   2752  HE2 TYR B 169       2.878  12.443   1.578  1.00  0.00           H  
ATOM   2753  CD2 TYR B 169       3.657  13.486   3.316  1.00  0.00           C  
ATOM   2754  HD2 TYR B 169       4.505  12.829   3.435  1.00  0.00           H  
ATOM   2755  C   TYR B 169       6.354  15.550   4.171  1.00  0.00           C  
ATOM   2756  O   TYR B 169       6.066  16.069   3.096  1.00  0.00           O  
ATOM   2757  N   GLN B 170       7.443  14.796   4.329  1.00  0.00           N  
ATOM   2758  H   GLN B 170       7.604  14.391   5.246  1.00  0.00           H  
ATOM   2759  CA  GLN B 170       8.570  14.767   3.388  1.00  0.00           C  
ATOM   2760  HA  GLN B 170       8.234  15.038   2.384  1.00  0.00           H  
ATOM   2761  CB  GLN B 170       9.581  15.819   3.872  1.00  0.00           C  
ATOM   2762  HB2 GLN B 170       9.118  16.804   3.815  1.00  0.00           H  
ATOM   2763  HB3 GLN B 170       9.814  15.619   4.918  1.00  0.00           H  
ATOM   2764  CG  GLN B 170      10.893  15.845   3.079  1.00  0.00           C  
ATOM   2765  HG2 GLN B 170      11.399  14.884   3.139  1.00  0.00           H  
ATOM   2766  HG3 GLN B 170      10.657  16.051   2.038  1.00  0.00           H  
ATOM   2767  CD  GLN B 170      11.848  16.904   3.623  1.00  0.00           C  
ATOM   2768  OE1 GLN B 170      12.102  16.999   4.814  1.00  0.00           O  
ATOM   2769  NE2 GLN B 170      12.423  17.728   2.783  1.00  0.00           N  
ATOM   2770 HE21 GLN B 170      13.027  18.432   3.158  1.00  0.00           H  
ATOM   2771 HE22 GLN B 170      12.249  17.632   1.782  1.00  0.00           H  
ATOM   2772  C   GLN B 170       9.211  13.374   3.340  1.00  0.00           C  
ATOM   2773  O   GLN B 170       9.501  12.813   4.399  1.00  0.00           O  
ATOM   2774  N   LEU B 171       9.459  12.822   2.144  1.00  0.00           N  
ATOM   2775  H   LEU B 171       9.279  13.371   1.316  1.00  0.00           H  
ATOM   2776  CA  LEU B 171      10.199  11.560   1.987  1.00  0.00           C  
ATOM   2777  HA  LEU B 171       9.733  10.809   2.628  1.00  0.00           H  
ATOM   2778  CB  LEU B 171      10.117  11.081   0.521  1.00  0.00           C  
ATOM   2779  HB2 LEU B 171       9.091  11.213   0.173  1.00  0.00           H  
ATOM   2780  HB3 LEU B 171      10.746  11.728  -0.086  1.00  0.00           H  
ATOM   2781  CG  LEU B 171      10.517   9.621   0.218  1.00  0.00           C  
ATOM   2782  HG  LEU B 171      10.482   9.501  -0.865  1.00  0.00           H  
ATOM   2783  CD1 LEU B 171      11.922   9.222   0.672  1.00  0.00           C  
ATOM   2784 HD11 LEU B 171      11.958   9.111   1.753  1.00  0.00           H  
ATOM   2785 HD12 LEU B 171      12.188   8.267   0.220  1.00  0.00           H  
ATOM   2786 HD13 LEU B 171      12.646   9.969   0.344  1.00  0.00           H  
ATOM   2787  CD2 LEU B 171       9.529   8.621   0.817  1.00  0.00           C  
ATOM   2788 HD21 LEU B 171       9.800   7.612   0.504  1.00  0.00           H  
ATOM   2789 HD22 LEU B 171       9.528   8.674   1.905  1.00  0.00           H  
ATOM   2790 HD23 LEU B 171       8.528   8.833   0.446  1.00  0.00           H  
ATOM   2791  C   LEU B 171      11.641  11.798   2.461  1.00  0.00           C  
ATOM   2792  O   LEU B 171      12.353  12.629   1.896  1.00  0.00           O  
ATOM   2793  N   VAL B 172      12.036  11.124   3.545  1.00  0.00           N  
ATOM   2794  H   VAL B 172      11.411  10.416   3.917  1.00  0.00           H  
ATOM   2795  CA  VAL B 172      13.221  11.496   4.334  1.00  0.00           C  
ATOM   2796  HA  VAL B 172      13.182  12.576   4.483  1.00  0.00           H  
ATOM   2797  CB  VAL B 172      13.173  10.825   5.726  1.00  0.00           C  
ATOM   2798  HB  VAL B 172      12.148  10.884   6.092  1.00  0.00           H  
ATOM   2799  CG1 VAL B 172      13.599   9.349   5.761  1.00  0.00           C  
ATOM   2800 HG11 VAL B 172      13.364   8.921   6.736  1.00  0.00           H  
ATOM   2801 HG12 VAL B 172      13.075   8.781   4.996  1.00  0.00           H  
ATOM   2802 HG13 VAL B 172      14.672   9.254   5.590  1.00  0.00           H  
ATOM   2803  CG2 VAL B 172      14.053  11.585   6.722  1.00  0.00           C  
ATOM   2804 HG21 VAL B 172      15.099  11.539   6.415  1.00  0.00           H  
ATOM   2805 HG22 VAL B 172      13.746  12.630   6.765  1.00  0.00           H  
ATOM   2806 HG23 VAL B 172      13.953  11.147   7.715  1.00  0.00           H  
ATOM   2807  C   VAL B 172      14.530  11.210   3.600  1.00  0.00           C  
ATOM   2808  O   VAL B 172      15.462  12.011   3.657  1.00  0.00           O  
ATOM   2809  N   PHE B 173      14.597  10.087   2.884  1.00  0.00           N  
ATOM   2810  H   PHE B 173      13.779   9.499   2.837  1.00  0.00           H  
ATOM   2811  CA  PHE B 173      15.792   9.684   2.153  1.00  0.00           C  
ATOM   2812  HA  PHE B 173      16.637   9.736   2.840  1.00  0.00           H  
ATOM   2813  CB  PHE B 173      15.653   8.236   1.681  1.00  0.00           C  
ATOM   2814  HB2 PHE B 173      14.846   8.189   0.949  1.00  0.00           H  
ATOM   2815  HB3 PHE B 173      16.577   7.944   1.182  1.00  0.00           H  
ATOM   2816  CG  PHE B 173      15.376   7.254   2.806  1.00  0.00           C  
ATOM   2817  CD1 PHE B 173      16.272   7.153   3.889  1.00  0.00           C  
ATOM   2818  HD1 PHE B 173      17.177   7.743   3.907  1.00  0.00           H  
ATOM   2819  CE1 PHE B 173      15.994   6.286   4.960  1.00  0.00           C  
ATOM   2820  HE1 PHE B 173      16.679   6.211   5.792  1.00  0.00           H  
ATOM   2821  CZ  PHE B 173      14.823   5.512   4.949  1.00  0.00           C  
ATOM   2822  HZ  PHE B 173      14.607   4.842   5.770  1.00  0.00           H  
ATOM   2823  CE2 PHE B 173      13.936   5.600   3.863  1.00  0.00           C  
ATOM   2824  HE2 PHE B 173      13.044   4.990   3.854  1.00  0.00           H  
ATOM   2825  CD2 PHE B 173      14.208   6.468   2.793  1.00  0.00           C  
ATOM   2826  HD2 PHE B 173      13.522   6.519   1.959  1.00  0.00           H  
ATOM   2827  C   PHE B 173      16.065  10.643   0.996  1.00  0.00           C  
ATOM   2828  O   PHE B 173      15.181  10.938   0.200  1.00  0.00           O  
ATOM   2829  N   LEU B 174      17.298  11.148   0.933  1.00  0.00           N  
ATOM   2830  H   LEU B 174      17.951  10.845   1.637  1.00  0.00           H  
ATOM   2831  CA  LEU B 174      17.757  12.204   0.016  1.00  0.00           C  
ATOM   2832  HA  LEU B 174      18.774  12.450   0.315  1.00  0.00           H  
ATOM   2833  CB  LEU B 174      17.841  11.670  -1.431  1.00  0.00           C  
ATOM   2834  HB2 LEU B 174      16.826  11.526  -1.802  1.00  0.00           H  
ATOM   2835  HB3 LEU B 174      18.303  12.434  -2.058  1.00  0.00           H  
ATOM   2836  CG  LEU B 174      18.623  10.357  -1.614  1.00  0.00           C  
ATOM   2837  HG  LEU B 174      18.185   9.572  -0.997  1.00  0.00           H  
ATOM   2838  CD1 LEU B 174      18.531   9.914  -3.071  1.00  0.00           C  
ATOM   2839 HD11 LEU B 174      17.484   9.766  -3.341  1.00  0.00           H  
ATOM   2840 HD12 LEU B 174      19.055   8.967  -3.194  1.00  0.00           H  
ATOM   2841 HD13 LEU B 174      18.967  10.667  -3.726  1.00  0.00           H  
ATOM   2842  CD2 LEU B 174      20.105  10.502  -1.253  1.00  0.00           C  
ATOM   2843 HD21 LEU B 174      20.555  11.299  -1.845  1.00  0.00           H  
ATOM   2844 HD22 LEU B 174      20.623   9.565  -1.452  1.00  0.00           H  
ATOM   2845 HD23 LEU B 174      20.210  10.737  -0.194  1.00  0.00           H  
ATOM   2846  C   LEU B 174      17.003  13.553   0.100  1.00  0.00           C  
ATOM   2847  O   LEU B 174      17.323  14.433  -0.689  1.00  0.00           O  
ATOM   2848  N   LEU B 175      16.074  13.735   1.054  1.00  0.00           N  
ATOM   2849  H   LEU B 175      15.903  12.965   1.685  1.00  0.00           H  
ATOM   2850  CA  LEU B 175      15.250  14.942   1.263  1.00  0.00           C  
ATOM   2851  HA  LEU B 175      14.450  14.664   1.948  1.00  0.00           H  
ATOM   2852  CB  LEU B 175      16.071  16.058   1.945  1.00  0.00           C  
ATOM   2853  HB2 LEU B 175      16.942  16.268   1.321  1.00  0.00           H  
ATOM   2854  HB3 LEU B 175      15.467  16.966   1.970  1.00  0.00           H  
ATOM   2855  CG  LEU B 175      16.542  15.751   3.377  1.00  0.00           C  
ATOM   2856  HG  LEU B 175      17.065  14.795   3.400  1.00  0.00           H  
ATOM   2857  CD1 LEU B 175      17.513  16.842   3.839  1.00  0.00           C  
ATOM   2858 HD11 LEU B 175      17.021  17.814   3.812  1.00  0.00           H  
ATOM   2859 HD12 LEU B 175      18.377  16.863   3.175  1.00  0.00           H  
ATOM   2860 HD13 LEU B 175      17.852  16.633   4.853  1.00  0.00           H  
ATOM   2861  CD2 LEU B 175      15.384  15.713   4.376  1.00  0.00           C  
ATOM   2862 HD21 LEU B 175      14.849  16.663   4.364  1.00  0.00           H  
ATOM   2863 HD22 LEU B 175      14.691  14.913   4.120  1.00  0.00           H  
ATOM   2864 HD23 LEU B 175      15.765  15.529   5.379  1.00  0.00           H  
ATOM   2865  C   LEU B 175      14.531  15.444  -0.005  1.00  0.00           C  
ATOM   2866  O   LEU B 175      14.954  16.405  -0.644  1.00  0.00           O  
ATOM   2867  N   BCN B 176      13.397  14.826  -0.339  1.00  0.00           N  
ATOM   2868  H27 BCN B 176      13.093  14.056   0.240  1.00  0.00           H  
ATOM   2869  C2  BCN B 176      12.529  15.321  -1.396  1.00  0.00           C  
ATOM   2870  H   BCN B 176      13.168  15.613  -2.231  1.00  0.00           H  
ATOM   2871  C4  BCN B 176      11.590  14.215  -1.906  1.00  0.00           C  
ATOM   2872  H1  BCN B 176      11.146  13.691  -1.052  1.00  0.00           H  
ATOM   2873  H2  BCN B 176      10.742  14.646  -2.451  1.00  0.00           H  
ATOM   2874  C5  BCN B 176      12.256  13.213  -2.873  1.00  0.00           C  
ATOM   2875  H3  BCN B 176      11.464  12.585  -3.300  1.00  0.00           H  
ATOM   2876  H4  BCN B 176      12.711  13.755  -3.714  1.00  0.00           H  
ATOM   2877  C6  BCN B 176      13.309  12.302  -2.211  1.00  0.00           C  
ATOM   2878  H8  BCN B 176      12.889  11.866  -1.295  1.00  0.00           H  
ATOM   2879  H9  BCN B 176      14.199  12.877  -1.924  1.00  0.00           H  
ATOM   2880  C7  BCN B 176      13.734  11.178  -3.163  1.00  0.00           C  
ATOM   2881  H5  BCN B 176      14.342  11.585  -3.981  1.00  0.00           H  
ATOM   2882  H6  BCN B 176      12.844  10.710  -3.606  1.00  0.00           H  
ATOM   2883  N2  BCN B 176      14.495  10.161  -2.449  1.00  0.00           N  
ATOM   2884  H7  BCN B 176      14.855  10.354  -1.519  1.00  0.00           H  
ATOM   2885  C8  BCN B 176      14.612   8.886  -2.910  1.00  0.00           C  
ATOM   2886  O1  BCN B 176      14.143   8.496  -3.963  1.00  0.00           O  
ATOM   2887  O2  BCN B 176      15.265   8.122  -2.002  1.00  0.00           O  
ATOM   2888  C9  BCN B 176      15.372   6.731  -2.343  1.00  0.00           C  
ATOM   2889  H21 BCN B 176      14.377   6.317  -2.556  1.00  0.00           H  
ATOM   2890  H22 BCN B 176      15.995   6.597  -3.238  1.00  0.00           H  
ATOM   2891  C10 BCN B 176      15.969   5.987  -1.161  1.00  0.00           C  
ATOM   2892  H23 BCN B 176      15.518   6.254  -0.212  1.00  0.00           H  
ATOM   2893  C11 BCN B 176      17.416   5.542  -1.175  1.00  0.00           C  
ATOM   2894  H12 BCN B 176      17.964   5.755  -2.088  1.00  0.00           H  
ATOM   2895  C12 BCN B 176      18.327   5.723   0.066  1.00  0.00           C  
ATOM   2896  H13 BCN B 176      17.723   5.641   0.980  1.00  0.00           H  
ATOM   2897  H14 BCN B 176      18.737   6.740   0.062  1.00  0.00           H  
ATOM   2898  C13 BCN B 176      19.507   4.700   0.139  1.00  0.00           C  
ATOM   2899  H19 BCN B 176      20.178   4.806  -0.722  1.00  0.00           H  
ATOM   2900  H20 BCN B 176      20.090   4.829   1.059  1.00  0.00           H  
ATOM   2901  C14 BCN B 176      18.867   3.397   0.123  1.00  0.00           C  
ATOM   2902  C15 BCN B 176      17.964   2.625   0.017  1.00  0.00           C  
ATOM   2903  C16 BCN B 176      16.590   2.206  -0.207  1.00  0.00           C  
ATOM   2904  H17 BCN B 176      16.242   1.550   0.601  1.00  0.00           H  
ATOM   2905  H18 BCN B 176      16.504   1.685  -1.164  1.00  0.00           H  
ATOM   2906  C17 BCN B 176      15.770   3.526  -0.258  1.00  0.00           C  
ATOM   2907  H15 BCN B 176      14.721   3.286  -0.468  1.00  0.00           H  
ATOM   2908  H16 BCN B 176      15.779   4.000   0.734  1.00  0.00           H  
ATOM   2909  C18 BCN B 176      16.282   4.520  -1.329  1.00  0.00           C  
ATOM   2910  H11 BCN B 176      16.179   4.104  -2.330  1.00  0.00           H  
ATOM   2911  C3  BCN B 176      11.759  16.575  -0.995  1.00  0.00           C  
ATOM   2912  O3  BCN B 176      11.840  17.070   0.118  1.00  0.00           O  
ATOM   2913  N   GLU B 177      10.939  17.086  -1.918  1.00  0.00           N  
ATOM   2914  H   GLU B 177      11.014  16.748  -2.863  1.00  0.00           H  
ATOM   2915  CA  GLU B 177       9.879  18.064  -1.645  1.00  0.00           C  
ATOM   2916  HA  GLU B 177      10.345  19.041  -1.496  1.00  0.00           H  
ATOM   2917  CB  GLU B 177       8.917  18.149  -2.846  1.00  0.00           C  
ATOM   2918  HB2 GLU B 177       8.338  17.226  -2.905  1.00  0.00           H  
ATOM   2919  HB3 GLU B 177       8.214  18.962  -2.667  1.00  0.00           H  
ATOM   2920  CG  GLU B 177       9.584  18.370  -4.211  1.00  0.00           C  
ATOM   2921  HG2 GLU B 177      10.108  17.451  -4.492  1.00  0.00           H  
ATOM   2922  HG3 GLU B 177       8.804  18.539  -4.957  1.00  0.00           H  
ATOM   2923  CD  GLU B 177      10.568  19.547  -4.234  1.00  0.00           C  
ATOM   2924  OE1 GLU B 177      11.509  19.467  -5.052  1.00  0.00           O  
ATOM   2925  OE2 GLU B 177      10.364  20.501  -3.448  1.00  0.00           O  
ATOM   2926  C   GLU B 177       9.053  17.727  -0.389  1.00  0.00           C  
ATOM   2927  O   GLU B 177       8.708  16.565  -0.141  1.00  0.00           O  
ATOM   2928  N   ALA B 178       8.702  18.759   0.382  1.00  0.00           N  
ATOM   2929  H   ALA B 178       8.987  19.682   0.093  1.00  0.00           H  
ATOM   2930  CA  ALA B 178       7.817  18.658   1.540  1.00  0.00           C  
ATOM   2931  HA  ALA B 178       7.787  17.620   1.874  1.00  0.00           H  
ATOM   2932  CB  ALA B 178       8.401  19.496   2.684  1.00  0.00           C  
ATOM   2933  HB1 ALA B 178       7.774  19.388   3.569  1.00  0.00           H  
ATOM   2934  HB2 ALA B 178       9.409  19.152   2.916  1.00  0.00           H  
ATOM   2935  HB3 ALA B 178       8.437  20.547   2.396  1.00  0.00           H  
ATOM   2936  C   ALA B 178       6.384  19.086   1.174  1.00  0.00           C  
ATOM   2937  O   ALA B 178       6.134  20.231   0.799  1.00  0.00           O  
ATOM   2938  N   HIE B 179       5.426  18.172   1.312  1.00  0.00           N  
ATOM   2939  H   HIE B 179       5.689  17.274   1.701  1.00  0.00           H  
ATOM   2940  CA  HIE B 179       3.993  18.459   1.163  1.00  0.00           C  
ATOM   2941  HA  HIE B 179       3.850  19.097   0.289  1.00  0.00           H  
ATOM   2942  CB  HIE B 179       3.244  17.145   0.928  1.00  0.00           C  
ATOM   2943  HB2 HIE B 179       3.537  16.420   1.688  1.00  0.00           H  
ATOM   2944  HB3 HIE B 179       2.170  17.317   1.003  1.00  0.00           H  
ATOM   2945  CG  HIE B 179       3.529  16.586  -0.434  1.00  0.00           C  
ATOM   2946  ND1 HIE B 179       3.052  17.138  -1.620  1.00  0.00           N  
ATOM   2947  CE1 HIE B 179       3.608  16.422  -2.605  1.00  0.00           C  
ATOM   2948  HE1 HIE B 179       3.448  16.611  -3.659  1.00  0.00           H  
ATOM   2949  NE2 HIE B 179       4.405  15.465  -2.100  1.00  0.00           N  
ATOM   2950  HE2 HIE B 179       4.980  14.843  -2.648  1.00  0.00           H  
ATOM   2951  CD2 HIE B 179       4.373  15.555  -0.725  1.00  0.00           C  
ATOM   2952  HD2 HIE B 179       4.935  14.974  -0.007  1.00  0.00           H  
ATOM   2953  C   HIE B 179       3.439  19.198   2.385  1.00  0.00           C  
ATOM   2954  O   HIE B 179       4.010  19.098   3.467  1.00  0.00           O  
ATOM   2955  N   THR B 180       2.315  19.911   2.238  1.00  0.00           N  
ATOM   2956  H   THR B 180       1.880  19.927   1.326  1.00  0.00           H  
ATOM   2957  CA  THR B 180       1.642  20.638   3.335  1.00  0.00           C  
ATOM   2958  HA  THR B 180       2.032  20.298   4.295  1.00  0.00           H  
ATOM   2959  CB  THR B 180       1.903  22.153   3.240  1.00  0.00           C  
ATOM   2960  HB  THR B 180       1.522  22.525   2.288  1.00  0.00           H  
ATOM   2961  CG2 THR B 180       1.250  22.942   4.378  1.00  0.00           C  
ATOM   2962 HG21 THR B 180       0.165  22.884   4.306  1.00  0.00           H  
ATOM   2963 HG22 THR B 180       1.571  22.540   5.340  1.00  0.00           H  
ATOM   2964 HG23 THR B 180       1.548  23.988   4.309  1.00  0.00           H  
ATOM   2965  OG1 THR B 180       3.281  22.430   3.306  1.00  0.00           O  
ATOM   2966  HG1 THR B 180       3.740  21.848   2.690  1.00  0.00           H  
ATOM   2967  C   THR B 180       0.134  20.377   3.323  1.00  0.00           C  
ATOM   2968  O   THR B 180      -0.558  20.810   2.404  1.00  0.00           O  
ATOM   2969  N   CYS B 181      -0.377  19.704   4.356  1.00  0.00           N  
ATOM   2970  H   CYS B 181       0.256  19.391   5.086  1.00  0.00           H  
ATOM   2971  CA  CYS B 181      -1.807  19.465   4.566  1.00  0.00           C  
ATOM   2972  HA  CYS B 181      -2.336  19.637   3.626  1.00  0.00           H  
ATOM   2973  CB  CYS B 181      -2.036  17.992   4.948  1.00  0.00           C  
ATOM   2974  HB2 CYS B 181      -1.337  17.682   5.728  1.00  0.00           H  
ATOM   2975  HB3 CYS B 181      -3.054  17.862   5.317  1.00  0.00           H  
ATOM   2976  SG  CYS B 181      -1.854  16.933   3.488  1.00  0.00           S  
ATOM   2977  HG  CYS B 181      -2.561  15.895   3.981  1.00  0.00           H  
ATOM   2978  C   CYS B 181      -2.429  20.422   5.604  1.00  0.00           C  
ATOM   2979  O   CYS B 181      -1.743  21.088   6.392  1.00  0.00           O  
ATOM   2980  N   ILE B 182      -3.764  20.450   5.616  1.00  0.00           N  
ATOM   2981  H   ILE B 182      -4.253  19.854   4.962  1.00  0.00           H  
ATOM   2982  CA  ILE B 182      -4.596  21.180   6.582  1.00  0.00           C  
ATOM   2983  HA  ILE B 182      -3.975  21.868   7.151  1.00  0.00           H  
ATOM   2984  CB  ILE B 182      -5.628  22.052   5.826  1.00  0.00           C  
ATOM   2985  HB  ILE B 182      -6.192  21.406   5.150  1.00  0.00           H  
ATOM   2986  CG2 ILE B 182      -6.616  22.710   6.803  1.00  0.00           C  
ATOM   2987 HG21 ILE B 182      -7.220  21.949   7.300  1.00  0.00           H  
ATOM   2988 HG22 ILE B 182      -6.078  23.284   7.558  1.00  0.00           H  
ATOM   2989 HG23 ILE B 182      -7.304  23.369   6.276  1.00  0.00           H  
ATOM   2990  CG1 ILE B 182      -4.914  23.146   4.992  1.00  0.00           C  
ATOM   2991 HG12 ILE B 182      -4.564  23.936   5.655  1.00  0.00           H  
ATOM   2992 HG13 ILE B 182      -4.042  22.728   4.491  1.00  0.00           H  
ATOM   2993  CD1 ILE B 182      -5.792  23.761   3.895  1.00  0.00           C  
ATOM   2994 HD11 ILE B 182      -6.142  22.978   3.219  1.00  0.00           H  
ATOM   2995 HD12 ILE B 182      -6.649  24.276   4.327  1.00  0.00           H  
ATOM   2996 HD13 ILE B 182      -5.204  24.480   3.324  1.00  0.00           H  
ATOM   2997  C   ILE B 182      -5.252  20.162   7.545  1.00  0.00           C  
ATOM   2998  O   ILE B 182      -5.946  19.259   7.075  1.00  0.00           O  
ATOM   2999  N   PRO B 183      -5.016  20.239   8.868  1.00  0.00           N  
ATOM   3000  CD  PRO B 183      -3.916  20.933   9.506  1.00  0.00           C  
ATOM   3001  HD2 PRO B 183      -4.280  21.885   9.891  1.00  0.00           H  
ATOM   3002  HD3 PRO B 183      -3.069  21.068   8.838  1.00  0.00           H  
ATOM   3003  CG  PRO B 183      -3.514  20.023  10.656  1.00  0.00           C  
ATOM   3004  HG2 PRO B 183      -2.960  20.555  11.426  1.00  0.00           H  
ATOM   3005  HG3 PRO B 183      -2.934  19.184  10.269  1.00  0.00           H  
ATOM   3006  CB  PRO B 183      -4.877  19.542  11.149  1.00  0.00           C  
ATOM   3007  HB2 PRO B 183      -5.286  20.287  11.833  1.00  0.00           H  
ATOM   3008  HB3 PRO B 183      -4.808  18.573  11.641  1.00  0.00           H  
ATOM   3009  CA  PRO B 183      -5.737  19.463   9.880  1.00  0.00           C  
ATOM   3010  HA  PRO B 183      -5.816  18.427   9.555  1.00  0.00           H  
ATOM   3011  C   PRO B 183      -7.146  20.010  10.144  1.00  0.00           C  
ATOM   3012  O   PRO B 183      -7.429  21.162   9.836  1.00  0.00           O  
ATOM   3013  N   GLU B 184      -7.998  19.220  10.793  1.00  0.00           N  
ATOM   3014  H   GLU B 184      -7.702  18.270  11.008  1.00  0.00           H  
ATOM   3015  CA  GLU B 184      -9.382  19.566  11.154  1.00  0.00           C  
ATOM   3016  HA  GLU B 184      -9.465  20.652  11.224  1.00  0.00           H  
ATOM   3017  CB  GLU B 184     -10.314  19.088  10.019  1.00  0.00           C  
ATOM   3018  HB2 GLU B 184      -9.909  19.455   9.075  1.00  0.00           H  
ATOM   3019  HB3 GLU B 184     -10.292  17.998   9.978  1.00  0.00           H  
ATOM   3020  CG  GLU B 184     -11.780  19.546  10.092  1.00  0.00           C  
ATOM   3021  HG2 GLU B 184     -12.267  19.314   9.142  1.00  0.00           H  
ATOM   3022  HG3 GLU B 184     -12.286  18.964  10.866  1.00  0.00           H  
ATOM   3023  CD  GLU B 184     -11.919  21.045  10.403  1.00  0.00           C  
ATOM   3024  OE1 GLU B 184     -12.055  21.369  11.601  1.00  0.00           O  
ATOM   3025  OE2 GLU B 184     -11.807  21.884   9.480  1.00  0.00           O  
ATOM   3026  C   GLU B 184      -9.739  18.983  12.542  1.00  0.00           C  
ATOM   3027  O   GLU B 184      -9.049  18.094  13.050  1.00  0.00           O  
ATOM   3028  N   ASN B 185     -10.767  19.502  13.213  1.00  0.00           N  
ATOM   3029  H   ASN B 185     -11.314  20.238  12.761  1.00  0.00           H  
ATOM   3030  CA  ASN B 185     -11.168  19.084  14.559  1.00  0.00           C  
ATOM   3031  HA  ASN B 185     -10.288  19.093  15.204  1.00  0.00           H  
ATOM   3032  CB  ASN B 185     -12.181  20.109  15.098  1.00  0.00           C  
ATOM   3033  HB2 ASN B 185     -12.883  20.388  14.310  1.00  0.00           H  
ATOM   3034  HB3 ASN B 185     -12.751  19.655  15.905  1.00  0.00           H  
ATOM   3035  CG  ASN B 185     -11.519  21.363  15.628  1.00  0.00           C  
ATOM   3036  OD1 ASN B 185     -10.960  22.182  14.917  1.00  0.00           O  
ATOM   3037  ND2 ASN B 185     -11.516  21.551  16.924  1.00  0.00           N  
ATOM   3038 HD21 ASN B 185     -11.047  22.400  17.223  1.00  0.00           H  
ATOM   3039 HD22 ASN B 185     -11.898  20.880  17.570  1.00  0.00           H  
ATOM   3040  C   ASN B 185     -11.762  17.660  14.607  1.00  0.00           C  
ATOM   3041  O   ASN B 185     -12.885  17.428  14.163  1.00  0.00           O  
ATOM   3042  N   ASN B 186     -11.076  16.726  15.277  1.00  0.00           N  
ATOM   3043  H   ASN B 186     -10.224  17.017  15.738  1.00  0.00           H  
ATOM   3044  CA  ASN B 186     -11.616  15.406  15.622  1.00  0.00           C  
ATOM   3045  HA  ASN B 186     -12.446  15.194  14.944  1.00  0.00           H  
ATOM   3046  CB  ASN B 186     -10.564  14.297  15.394  1.00  0.00           C  
ATOM   3047  HB2 ASN B 186     -10.106  14.439  14.421  1.00  0.00           H  
ATOM   3048  HB3 ASN B 186      -9.786  14.338  16.155  1.00  0.00           H  
ATOM   3049  CG  ASN B 186     -11.210  12.915  15.413  1.00  0.00           C  
ATOM   3050  OD1 ASN B 186     -12.422  12.777  15.352  1.00  0.00           O  
ATOM   3051  ND2 ASN B 186     -10.468  11.837  15.495  1.00  0.00           N  
ATOM   3052 HD21 ASN B 186     -10.934  10.952  15.544  1.00  0.00           H  
ATOM   3053 HD22 ASN B 186      -9.450  11.820  15.567  1.00  0.00           H  
ATOM   3054  C   ASN B 186     -12.204  15.408  17.046  1.00  0.00           C  
ATOM   3055  O   ASN B 186     -11.625  14.845  17.970  1.00  0.00           O  
ATOM   3056  N   GLY B 187     -13.341  16.088  17.228  1.00  0.00           N  
ATOM   3057  H   GLY B 187     -13.735  16.531  16.407  1.00  0.00           H  
ATOM   3058  CA  GLY B 187     -14.120  16.095  18.476  1.00  0.00           C  
ATOM   3059  HA2 GLY B 187     -15.119  16.475  18.268  1.00  0.00           H  
ATOM   3060  HA3 GLY B 187     -14.228  15.065  18.819  1.00  0.00           H  
ATOM   3061  C   GLY B 187     -13.506  16.903  19.633  1.00  0.00           C  
ATOM   3062  O   GLY B 187     -12.573  16.465  20.308  1.00  0.00           O  
ATOM   3063  N   GLY B 188     -14.064  18.084  19.927  1.00  0.00           N  
ATOM   3064  H   GLY B 188     -14.821  18.420  19.353  1.00  0.00           H  
ATOM   3065  CA  GLY B 188     -13.606  18.925  21.041  1.00  0.00           C  
ATOM   3066  HA2 GLY B 188     -14.259  19.792  21.137  1.00  0.00           H  
ATOM   3067  HA3 GLY B 188     -13.669  18.352  21.968  1.00  0.00           H  
ATOM   3068  C   GLY B 188     -12.166  19.422  20.853  1.00  0.00           C  
ATOM   3069  O   GLY B 188     -11.917  20.307  20.036  1.00  0.00           O  
ATOM   3070  N   ALA B 189     -11.229  18.857  21.621  1.00  0.00           N  
ATOM   3071  H   ALA B 189     -11.518  18.104  22.226  1.00  0.00           H  
ATOM   3072  CA  ALA B 189      -9.793  19.144  21.537  1.00  0.00           C  
ATOM   3073  HA  ALA B 189      -9.657  20.086  21.005  1.00  0.00           H  
ATOM   3074  CB  ALA B 189      -9.256  19.340  22.961  1.00  0.00           C  
ATOM   3075  HB1 ALA B 189      -9.859  20.077  23.491  1.00  0.00           H  
ATOM   3076  HB2 ALA B 189      -9.274  18.395  23.504  1.00  0.00           H  
ATOM   3077  HB3 ALA B 189      -8.228  19.700  22.915  1.00  0.00           H  
ATOM   3078  C   ALA B 189      -8.981  18.094  20.741  1.00  0.00           C  
ATOM   3079  O   ALA B 189      -7.757  18.202  20.677  1.00  0.00           O  
ATOM   3080  N   GLY B 190      -9.616  17.068  20.160  1.00  0.00           N  
ATOM   3081  H   GLY B 190     -10.628  17.021  20.205  1.00  0.00           H  
ATOM   3082  CA  GLY B 190      -8.959  16.171  19.205  1.00  0.00           C  
ATOM   3083  HA2 GLY B 190      -7.971  15.899  19.570  1.00  0.00           H  
ATOM   3084  HA3 GLY B 190      -9.532  15.252  19.103  1.00  0.00           H  
ATOM   3085  C   GLY B 190      -8.799  16.811  17.823  1.00  0.00           C  
ATOM   3086  O   GLY B 190      -9.512  17.753  17.469  1.00  0.00           O  
ATOM   3087  N   CYS B 191      -7.853  16.307  17.033  1.00  0.00           N  
ATOM   3088  H   CYS B 191      -7.263  15.558  17.388  1.00  0.00           H  
ATOM   3089  CA  CYS B 191      -7.528  16.806  15.700  1.00  0.00           C  
ATOM   3090  HA  CYS B 191      -8.423  17.222  15.244  1.00  0.00           H  
ATOM   3091  CB  CYS B 191      -6.502  17.933  15.847  1.00  0.00           C  
ATOM   3092  HB2 CYS B 191      -6.904  18.710  16.502  1.00  0.00           H  
ATOM   3093  HB3 CYS B 191      -5.589  17.527  16.285  1.00  0.00           H  
ATOM   3094  SG  CYS B 191      -6.134  18.653  14.227  1.00  0.00           S  
ATOM   3095  HG  CYS B 191      -7.407  18.893  13.862  1.00  0.00           H  
ATOM   3096  C   CYS B 191      -7.028  15.668  14.800  1.00  0.00           C  
ATOM   3097  O   CYS B 191      -6.288  14.800  15.261  1.00  0.00           O  
ATOM   3098  N   VAL B 192      -7.426  15.691  13.526  1.00  0.00           N  
ATOM   3099  H   VAL B 192      -7.971  16.491  13.215  1.00  0.00           H  
ATOM   3100  CA  VAL B 192      -7.095  14.692  12.501  1.00  0.00           C  
ATOM   3101  HA  VAL B 192      -6.296  14.058  12.881  1.00  0.00           H  
ATOM   3102  CB  VAL B 192      -8.314  13.783  12.216  1.00  0.00           C  
ATOM   3103  HB  VAL B 192      -8.621  13.343  13.163  1.00  0.00           H  
ATOM   3104  CG1 VAL B 192      -9.512  14.545  11.621  1.00  0.00           C  
ATOM   3105 HG11 VAL B 192      -9.274  14.913  10.623  1.00  0.00           H  
ATOM   3106 HG12 VAL B 192     -10.376  13.882  11.561  1.00  0.00           H  
ATOM   3107 HG13 VAL B 192      -9.775  15.395  12.251  1.00  0.00           H  
ATOM   3108  CG2 VAL B 192      -7.991  12.616  11.273  1.00  0.00           C  
ATOM   3109 HG21 VAL B 192      -7.768  12.976  10.268  1.00  0.00           H  
ATOM   3110 HG22 VAL B 192      -7.137  12.062  11.661  1.00  0.00           H  
ATOM   3111 HG23 VAL B 192      -8.844  11.939  11.228  1.00  0.00           H  
ATOM   3112  C   VAL B 192      -6.571  15.387  11.244  1.00  0.00           C  
ATOM   3113  O   VAL B 192      -6.990  16.498  10.910  1.00  0.00           O  
ATOM   3114  N   CYS B 193      -5.665  14.734  10.519  1.00  0.00           N  
ATOM   3115  H   CYS B 193      -5.309  13.852  10.881  1.00  0.00           H  
ATOM   3116  CA  CYS B 193      -5.161  15.201   9.232  1.00  0.00           C  
ATOM   3117  HA  CYS B 193      -5.948  15.779   8.743  1.00  0.00           H  
ATOM   3118  CB  CYS B 193      -3.969  16.129   9.493  1.00  0.00           C  
ATOM   3119  HB2 CYS B 193      -4.222  16.825  10.292  1.00  0.00           H  
ATOM   3120  HB3 CYS B 193      -3.114  15.530   9.810  1.00  0.00           H  
ATOM   3121  SG  CYS B 193      -3.560  17.061   7.992  1.00  0.00           S  
ATOM   3122  HG  CYS B 193      -4.705  17.762   7.895  1.00  0.00           H  
ATOM   3123  C   CYS B 193      -4.797  14.027   8.310  1.00  0.00           C  
ATOM   3124  O   CYS B 193      -4.092  13.098   8.710  1.00  0.00           O  
ATOM   3125  N   HIE B 194      -5.288  14.070   7.070  1.00  0.00           N  
ATOM   3126  H   HIE B 194      -5.897  14.837   6.826  1.00  0.00           H  
ATOM   3127  CA  HIE B 194      -5.052  13.059   6.037  1.00  0.00           C  
ATOM   3128  HA  HIE B 194      -4.829  12.110   6.527  1.00  0.00           H  
ATOM   3129  CB  HIE B 194      -6.333  12.862   5.212  1.00  0.00           C  
ATOM   3130  HB2 HIE B 194      -6.536  13.773   4.645  1.00  0.00           H  
ATOM   3131  HB3 HIE B 194      -6.188  12.048   4.502  1.00  0.00           H  
ATOM   3132  CG  HIE B 194      -7.536  12.557   6.071  1.00  0.00           C  
ATOM   3133  ND1 HIE B 194      -8.457  13.503   6.525  1.00  0.00           N  
ATOM   3134  CE1 HIE B 194      -9.268  12.854   7.373  1.00  0.00           C  
ATOM   3135  HE1 HIE B 194     -10.087  13.315   7.911  1.00  0.00           H  
ATOM   3136  NE2 HIE B 194      -8.900  11.565   7.480  1.00  0.00           N  
ATOM   3137  HE2 HIE B 194      -9.325  10.883   8.094  1.00  0.00           H  
ATOM   3138  CD2 HIE B 194      -7.803  11.361   6.672  1.00  0.00           C  
ATOM   3139  HD2 HIE B 194      -7.222  10.454   6.579  1.00  0.00           H  
ATOM   3140  C   HIE B 194      -3.850  13.412   5.151  1.00  0.00           C  
ATOM   3141  O   HIE B 194      -3.628  14.577   4.819  1.00  0.00           O  
ATOM   3142  N   LEU B 195      -3.093  12.387   4.760  1.00  0.00           N  
ATOM   3143  H   LEU B 195      -3.338  11.460   5.095  1.00  0.00           H  
ATOM   3144  CA  LEU B 195      -1.857  12.491   3.991  1.00  0.00           C  
ATOM   3145  HA  LEU B 195      -1.707  13.527   3.677  1.00  0.00           H  
ATOM   3146  CB  LEU B 195      -0.647  12.076   4.854  1.00  0.00           C  
ATOM   3147  HB2 LEU B 195      -0.714  11.015   5.089  1.00  0.00           H  
ATOM   3148  HB3 LEU B 195       0.233  12.214   4.226  1.00  0.00           H  
ATOM   3149  CG  LEU B 195      -0.445  12.870   6.163  1.00  0.00           C  
ATOM   3150  HG  LEU B 195      -0.800  13.892   6.032  1.00  0.00           H  
ATOM   3151  CD1 LEU B 195      -1.137  12.229   7.370  1.00  0.00           C  
ATOM   3152 HD11 LEU B 195      -0.752  11.225   7.546  1.00  0.00           H  
ATOM   3153 HD12 LEU B 195      -0.966  12.842   8.254  1.00  0.00           H  
ATOM   3154 HD13 LEU B 195      -2.208  12.170   7.206  1.00  0.00           H  
ATOM   3155  CD2 LEU B 195       1.040  12.918   6.525  1.00  0.00           C  
ATOM   3156 HD21 LEU B 195       1.604  13.326   5.692  1.00  0.00           H  
ATOM   3157 HD22 LEU B 195       1.189  13.563   7.392  1.00  0.00           H  
ATOM   3158 HD23 LEU B 195       1.409  11.918   6.749  1.00  0.00           H  
ATOM   3159  C   LEU B 195      -1.974  11.619   2.737  1.00  0.00           C  
ATOM   3160  O   LEU B 195      -2.126  10.398   2.828  1.00  0.00           O  
ATOM   3161  N   LEU B 196      -1.898  12.250   1.565  1.00  0.00           N  
ATOM   3162  H   LEU B 196      -1.711  13.243   1.564  1.00  0.00           H  
ATOM   3163  CA  LEU B 196      -1.927  11.563   0.274  1.00  0.00           C  
ATOM   3164  HA  LEU B 196      -2.775  10.878   0.265  1.00  0.00           H  
ATOM   3165  CB  LEU B 196      -2.108  12.589  -0.857  1.00  0.00           C  
ATOM   3166  HB2 LEU B 196      -1.365  13.378  -0.725  1.00  0.00           H  
ATOM   3167  HB3 LEU B 196      -1.906  12.108  -1.815  1.00  0.00           H  
ATOM   3168  CG  LEU B 196      -3.517  13.210  -0.897  1.00  0.00           C  
ATOM   3169  HG  LEU B 196      -3.856  13.431   0.115  1.00  0.00           H  
ATOM   3170  CD1 LEU B 196      -3.484  14.524  -1.675  1.00  0.00           C  
ATOM   3171 HD11 LEU B 196      -4.484  14.956  -1.711  1.00  0.00           H  
ATOM   3172 HD12 LEU B 196      -2.817  15.228  -1.175  1.00  0.00           H  
ATOM   3173 HD13 LEU B 196      -3.126  14.349  -2.690  1.00  0.00           H  
ATOM   3174  CD2 LEU B 196      -4.523  12.271  -1.565  1.00  0.00           C  
ATOM   3175 HD21 LEU B 196      -5.514  12.725  -1.550  1.00  0.00           H  
ATOM   3176 HD22 LEU B 196      -4.567  11.324  -1.029  1.00  0.00           H  
ATOM   3177 HD23 LEU B 196      -4.231  12.080  -2.597  1.00  0.00           H  
ATOM   3178  C   LEU B 196      -0.648  10.739   0.091  1.00  0.00           C  
ATOM   3179  O   LEU B 196       0.458  11.291   0.111  1.00  0.00           O  
ATOM   3180  N   MET B 197      -0.825   9.422  -0.040  1.00  0.00           N  
ATOM   3181  H   MET B 197      -1.785   9.086  -0.016  1.00  0.00           H  
ATOM   3182  CA  MET B 197       0.231   8.408  -0.106  1.00  0.00           C  
ATOM   3183  HA  MET B 197       1.073   8.798  -0.680  1.00  0.00           H  
ATOM   3184  CB  MET B 197       0.710   8.075   1.323  1.00  0.00           C  
ATOM   3185  HB2 MET B 197      -0.141   7.764   1.929  1.00  0.00           H  
ATOM   3186  HB3 MET B 197       1.397   7.240   1.258  1.00  0.00           H  
ATOM   3187  CG  MET B 197       1.447   9.206   2.049  1.00  0.00           C  
ATOM   3188  HG2 MET B 197       2.182   9.642   1.370  1.00  0.00           H  
ATOM   3189  HG3 MET B 197       0.731   9.978   2.329  1.00  0.00           H  
ATOM   3190  SD  MET B 197       2.310   8.658   3.544  1.00  0.00           S  
ATOM   3191  CE  MET B 197       3.046  10.223   4.081  1.00  0.00           C  
ATOM   3192  HE1 MET B 197       2.260  10.953   4.274  1.00  0.00           H  
ATOM   3193  HE2 MET B 197       3.625  10.067   4.992  1.00  0.00           H  
ATOM   3194  HE3 MET B 197       3.709  10.597   3.301  1.00  0.00           H  
ATOM   3195  C   MET B 197      -0.278   7.139  -0.823  1.00  0.00           C  
ATOM   3196  O   MET B 197      -0.749   6.201  -0.182  1.00  0.00           O  
ATOM   3197  N   ASP B 198      -0.200   7.107  -2.160  1.00  0.00           N  
ATOM   3198  H   ASP B 198       0.147   7.919  -2.661  1.00  0.00           H  
ATOM   3199  CA  ASP B 198      -0.632   5.973  -3.002  1.00  0.00           C  
ATOM   3200  HA  ASP B 198      -1.186   5.266  -2.384  1.00  0.00           H  
ATOM   3201  CB  ASP B 198      -1.594   6.443  -4.114  1.00  0.00           C  
ATOM   3202  HB2 ASP B 198      -1.885   5.567  -4.696  1.00  0.00           H  
ATOM   3203  HB3 ASP B 198      -2.495   6.844  -3.655  1.00  0.00           H  
ATOM   3204  CG  ASP B 198      -1.059   7.512  -5.074  1.00  0.00           C  
ATOM   3205  OD1 ASP B 198       0.003   8.111  -4.787  1.00  0.00           O  
ATOM   3206  OD2 ASP B 198      -1.702   7.676  -6.138  1.00  0.00           O  
ATOM   3207  C   ASP B 198       0.547   5.181  -3.601  1.00  0.00           C  
ATOM   3208  O   ASP B 198       0.600   3.958  -3.460  1.00  0.00           O  
ATOM   3209  N   ASP B 199       1.529   5.854  -4.212  1.00  0.00           N  
ATOM   3210  H   ASP B 199       1.346   6.843  -4.393  1.00  0.00           H  
ATOM   3211  CA  ASP B 199       2.760   5.268  -4.771  1.00  0.00           C  
ATOM   3212  HA  ASP B 199       2.465   4.365  -5.277  1.00  0.00           H  
ATOM   3213  CB  ASP B 199       3.370   6.176  -5.859  1.00  0.00           C  
ATOM   3214  HB2 ASP B 199       3.363   7.209  -5.509  1.00  0.00           H  
ATOM   3215  HB3 ASP B 199       4.406   5.890  -6.038  1.00  0.00           H  
ATOM   3216  CG  ASP B 199       2.652   6.074  -7.212  1.00  0.00           C  
ATOM   3217  OD1 ASP B 199       1.842   5.137  -7.419  1.00  0.00           O  
ATOM   3218  OD2 ASP B 199       2.942   6.888  -8.113  1.00  0.00           O  
ATOM   3219  C   ASP B 199       3.769   4.775  -3.717  1.00  0.00           C  
ATOM   3220  O   ASP B 199       4.964   4.645  -3.994  1.00  0.00           O  
ATOM   3221  N   VAL B 200       3.292   4.463  -2.511  1.00  0.00           N  
ATOM   3222  H   VAL B 200       2.291   4.519  -2.382  1.00  0.00           H  
ATOM   3223  CA  VAL B 200       4.101   3.964  -1.397  1.00  0.00           C  
ATOM   3224  HA  VAL B 200       4.897   4.685  -1.258  1.00  0.00           H  
ATOM   3225  CB  VAL B 200       3.318   3.891  -0.075  1.00  0.00           C  
ATOM   3226  HB  VAL B 200       3.982   3.474   0.684  1.00  0.00           H  
ATOM   3227  CG1 VAL B 200       2.944   5.295   0.392  1.00  0.00           C  
ATOM   3228 HG11 VAL B 200       2.472   5.230   1.372  1.00  0.00           H  
ATOM   3229 HG12 VAL B 200       3.840   5.911   0.469  1.00  0.00           H  
ATOM   3230 HG13 VAL B 200       2.251   5.748  -0.316  1.00  0.00           H  
ATOM   3231  CG2 VAL B 200       2.062   3.014  -0.131  1.00  0.00           C  
ATOM   3232 HG21 VAL B 200       1.348   3.411  -0.853  1.00  0.00           H  
ATOM   3233 HG22 VAL B 200       1.592   2.994   0.852  1.00  0.00           H  
ATOM   3234 HG23 VAL B 200       2.327   1.992  -0.402  1.00  0.00           H  
ATOM   3235  C   VAL B 200       4.757   2.614  -1.674  1.00  0.00           C  
ATOM   3236  O   VAL B 200       4.203   1.755  -2.368  1.00  0.00           O  
ATOM   3237  N   VAL B 201       5.926   2.408  -1.074  1.00  0.00           N  
ATOM   3238  H   VAL B 201       6.351   3.190  -0.577  1.00  0.00           H  
ATOM   3239  CA  VAL B 201       6.612   1.110  -1.013  1.00  0.00           C  
ATOM   3240  HA  VAL B 201       5.881   0.315  -1.172  1.00  0.00           H  
ATOM   3241  CB  VAL B 201       7.685   0.970  -2.110  1.00  0.00           C  
ATOM   3242  HB  VAL B 201       8.058  -0.045  -2.043  1.00  0.00           H  
ATOM   3243  CG1 VAL B 201       7.150   1.148  -3.533  1.00  0.00           C  
ATOM   3244 HG11 VAL B 201       6.838   2.181  -3.688  1.00  0.00           H  
ATOM   3245 HG12 VAL B 201       7.940   0.894  -4.240  1.00  0.00           H  
ATOM   3246 HG13 VAL B 201       6.304   0.485  -3.693  1.00  0.00           H  
ATOM   3247  CG2 VAL B 201       8.862   1.936  -1.953  1.00  0.00           C  
ATOM   3248 HG21 VAL B 201       9.614   1.720  -2.710  1.00  0.00           H  
ATOM   3249 HG22 VAL B 201       8.524   2.964  -2.056  1.00  0.00           H  
ATOM   3250 HG23 VAL B 201       9.326   1.818  -0.978  1.00  0.00           H  
ATOM   3251  C   VAL B 201       7.220   0.863   0.369  1.00  0.00           C  
ATOM   3252  O   VAL B 201       7.466   1.793   1.136  1.00  0.00           O  
ATOM   3253  N   SER B 202       7.526  -0.398   0.655  1.00  0.00           N  
ATOM   3254  H   SER B 202       7.277  -1.112  -0.024  1.00  0.00           H  
ATOM   3255  CA  SER B 202       8.139  -0.862   1.902  1.00  0.00           C  
ATOM   3256  HA  SER B 202       7.424  -0.670   2.694  1.00  0.00           H  
ATOM   3257  CB  SER B 202       8.364  -2.381   1.835  1.00  0.00           C  
ATOM   3258  HB2 SER B 202       9.007  -2.687   2.662  1.00  0.00           H  
ATOM   3259  HB3 SER B 202       7.403  -2.886   1.942  1.00  0.00           H  
ATOM   3260  OG  SER B 202       8.946  -2.777   0.606  1.00  0.00           O  
ATOM   3261  HG  SER B 202       8.231  -2.751  -0.066  1.00  0.00           H  
ATOM   3262  C   SER B 202       9.436  -0.126   2.278  1.00  0.00           C  
ATOM   3263  O   SER B 202       9.706   0.018   3.471  1.00  0.00           O  
ATOM   3264  N   ALA B 203      10.195   0.368   1.293  1.00  0.00           N  
ATOM   3265  H   ALA B 203       9.954   0.117   0.344  1.00  0.00           H  
ATOM   3266  CA  ALA B 203      11.375   1.206   1.499  1.00  0.00           C  
ATOM   3267  HA  ALA B 203      11.959   0.769   2.308  1.00  0.00           H  
ATOM   3268  CB  ALA B 203      12.220   1.127   0.220  1.00  0.00           C  
ATOM   3269  HB1 ALA B 203      13.156   1.666   0.369  1.00  0.00           H  
ATOM   3270  HB2 ALA B 203      12.447   0.086  -0.018  1.00  0.00           H  
ATOM   3271  HB3 ALA B 203      11.685   1.576  -0.616  1.00  0.00           H  
ATOM   3272  C   ALA B 203      11.095   2.679   1.898  1.00  0.00           C  
ATOM   3273  O   ALA B 203      12.011   3.350   2.370  1.00  0.00           O  
ATOM   3274  N   ASP B 204       9.883   3.219   1.717  1.00  0.00           N  
ATOM   3275  H   ASP B 204       9.120   2.620   1.423  1.00  0.00           H  
ATOM   3276  CA  ASP B 204       9.589   4.630   2.018  1.00  0.00           C  
ATOM   3277  HA  ASP B 204      10.376   5.242   1.574  1.00  0.00           H  
ATOM   3278  CB  ASP B 204       8.254   5.082   1.415  1.00  0.00           C  
ATOM   3279  HB2 ASP B 204       7.454   4.443   1.792  1.00  0.00           H  
ATOM   3280  HB3 ASP B 204       8.047   6.092   1.771  1.00  0.00           H  
ATOM   3281  CG  ASP B 204       8.188   5.125  -0.106  1.00  0.00           C  
ATOM   3282  OD1 ASP B 204       7.060   5.061  -0.630  1.00  0.00           O  
ATOM   3283  OD2 ASP B 204       9.208   5.290  -0.808  1.00  0.00           O  
ATOM   3284  C   ASP B 204       9.525   4.939   3.520  1.00  0.00           C  
ATOM   3285  O   ASP B 204       8.755   4.338   4.264  1.00  0.00           O  
ATOM   3286  N   GLN B 205      10.237   5.981   3.944  1.00  0.00           N  
ATOM   3287  H   GLN B 205      10.854   6.443   3.291  1.00  0.00           H  
ATOM   3288  CA  GLN B 205      10.070   6.592   5.259  1.00  0.00           C  
ATOM   3289  HA  GLN B 205       9.115   6.264   5.673  1.00  0.00           H  
ATOM   3290  CB  GLN B 205      11.174   6.096   6.207  1.00  0.00           C  
ATOM   3291  HB2 GLN B 205      11.150   5.005   6.197  1.00  0.00           H  
ATOM   3292  HB3 GLN B 205      12.146   6.425   5.840  1.00  0.00           H  
ATOM   3293  CG  GLN B 205      10.997   6.587   7.654  1.00  0.00           C  
ATOM   3294  HG2 GLN B 205      11.241   7.648   7.708  1.00  0.00           H  
ATOM   3295  HG3 GLN B 205       9.957   6.461   7.951  1.00  0.00           H  
ATOM   3296  CD  GLN B 205      11.856   5.829   8.668  1.00  0.00           C  
ATOM   3297  OE1 GLN B 205      12.492   4.827   8.390  1.00  0.00           O  
ATOM   3298  NE2 GLN B 205      11.892   6.274   9.904  1.00  0.00           N  
ATOM   3299 HE21 GLN B 205      12.443   5.741  10.552  1.00  0.00           H  
ATOM   3300 HE22 GLN B 205      11.396   7.120  10.162  1.00  0.00           H  
ATOM   3301  C   GLN B 205       9.996   8.115   5.129  1.00  0.00           C  
ATOM   3302  O   GLN B 205      10.673   8.721   4.299  1.00  0.00           O  
ATOM   3303  N   TYR B 206       9.153   8.729   5.950  1.00  0.00           N  
ATOM   3304  H   TYR B 206       8.620   8.158   6.596  1.00  0.00           H  
ATOM   3305  CA  TYR B 206       8.869  10.157   5.955  1.00  0.00           C  
ATOM   3306  HA  TYR B 206       9.407  10.620   5.133  1.00  0.00           H  
ATOM   3307  CB  TYR B 206       7.363  10.390   5.729  1.00  0.00           C  
ATOM   3308  HB2 TYR B 206       6.794   9.802   6.451  1.00  0.00           H  
ATOM   3309  HB3 TYR B 206       7.143  11.441   5.929  1.00  0.00           H  
ATOM   3310  CG  TYR B 206       6.879  10.058   4.325  1.00  0.00           C  
ATOM   3311  CD1 TYR B 206       6.636   8.723   3.936  1.00  0.00           C  
ATOM   3312  HD1 TYR B 206       6.768   7.921   4.647  1.00  0.00           H  
ATOM   3313  CE1 TYR B 206       6.229   8.431   2.618  1.00  0.00           C  
ATOM   3314  HE1 TYR B 206       6.057   7.409   2.315  1.00  0.00           H  
ATOM   3315  CZ  TYR B 206       6.052   9.476   1.686  1.00  0.00           C  
ATOM   3316  OH  TYR B 206       5.686   9.206   0.405  1.00  0.00           O  
ATOM   3317  HH  TYR B 206       5.765   8.274   0.188  1.00  0.00           H  
ATOM   3318  CE2 TYR B 206       6.272  10.811   2.081  1.00  0.00           C  
ATOM   3319  HE2 TYR B 206       6.132  11.604   1.360  1.00  0.00           H  
ATOM   3320  CD2 TYR B 206       6.680  11.098   3.396  1.00  0.00           C  
ATOM   3321  HD2 TYR B 206       6.847  12.121   3.692  1.00  0.00           H  
ATOM   3322  C   TYR B 206       9.354  10.794   7.261  1.00  0.00           C  
ATOM   3323  O   TYR B 206       9.319  10.156   8.317  1.00  0.00           O  
ATOM   3324  N   THR B 207       9.780  12.057   7.207  1.00  0.00           N  
ATOM   3325  H   THR B 207       9.766  12.503   6.292  1.00  0.00           H  
ATOM   3326  CA  THR B 207       9.767  12.961   8.374  1.00  0.00           C  
ATOM   3327  HA  THR B 207       9.739  12.359   9.278  1.00  0.00           H  
ATOM   3328  CB  THR B 207      11.058  13.797   8.478  1.00  0.00           C  
ATOM   3329  HB  THR B 207      11.903  13.109   8.441  1.00  0.00           H  
ATOM   3330  CG2 THR B 207      11.222  14.812   7.349  1.00  0.00           C  
ATOM   3331 HG21 THR B 207      11.211  14.303   6.386  1.00  0.00           H  
ATOM   3332 HG22 THR B 207      10.419  15.550   7.379  1.00  0.00           H  
ATOM   3333 HG23 THR B 207      12.179  15.326   7.452  1.00  0.00           H  
ATOM   3334  OG1 THR B 207      11.133  14.506   9.703  1.00  0.00           O  
ATOM   3335  HG1 THR B 207      10.909  13.910  10.431  1.00  0.00           H  
ATOM   3336  C   THR B 207       8.469  13.781   8.365  1.00  0.00           C  
ATOM   3337  O   THR B 207       7.829  13.921   7.316  1.00  0.00           O  
ATOM   3338  N   LEU B 208       8.042  14.228   9.549  1.00  0.00           N  
ATOM   3339  H   LEU B 208       8.661  14.113  10.343  1.00  0.00           H  
ATOM   3340  CA  LEU B 208       6.758  14.881   9.823  1.00  0.00           C  
ATOM   3341  HA  LEU B 208       6.310  15.228   8.890  1.00  0.00           H  
ATOM   3342  CB  LEU B 208       5.808  13.895  10.536  1.00  0.00           C  
ATOM   3343  HB2 LEU B 208       6.294  13.553  11.451  1.00  0.00           H  
ATOM   3344  HB3 LEU B 208       4.914  14.446  10.829  1.00  0.00           H  
ATOM   3345  CG  LEU B 208       5.361  12.661   9.736  1.00  0.00           C  
ATOM   3346  HG  LEU B 208       6.230  12.123   9.358  1.00  0.00           H  
ATOM   3347  CD1 LEU B 208       4.556  11.721  10.633  1.00  0.00           C  
ATOM   3348 HD11 LEU B 208       4.119  10.921  10.040  1.00  0.00           H  
ATOM   3349 HD12 LEU B 208       3.747  12.267  11.118  1.00  0.00           H  
ATOM   3350 HD13 LEU B 208       5.202  11.293  11.400  1.00  0.00           H  
ATOM   3351  CD2 LEU B 208       4.472  13.066   8.567  1.00  0.00           C  
ATOM   3352 HD21 LEU B 208       3.581  13.582   8.928  1.00  0.00           H  
ATOM   3353 HD22 LEU B 208       5.031  13.733   7.918  1.00  0.00           H  
ATOM   3354 HD23 LEU B 208       4.175  12.184   8.000  1.00  0.00           H  
ATOM   3355  C   LEU B 208       6.954  16.101  10.727  1.00  0.00           C  
ATOM   3356  O   LEU B 208       7.613  15.988  11.760  1.00  0.00           O  
ATOM   3357  N   ASP B 209       6.311  17.218  10.387  1.00  0.00           N  
ATOM   3358  H   ASP B 209       5.799  17.214   9.510  1.00  0.00           H  
ATOM   3359  CA  ASP B 209       6.446  18.509  11.069  1.00  0.00           C  
ATOM   3360  HA  ASP B 209       6.917  18.362  12.042  1.00  0.00           H  
ATOM   3361  CB  ASP B 209       7.353  19.446  10.256  1.00  0.00           C  
ATOM   3362  HB2 ASP B 209       7.017  19.457   9.222  1.00  0.00           H  
ATOM   3363  HB3 ASP B 209       7.259  20.461  10.638  1.00  0.00           H  
ATOM   3364  CG  ASP B 209       8.818  19.016  10.278  1.00  0.00           C  
ATOM   3365  OD1 ASP B 209       9.151  17.958   9.695  1.00  0.00           O  
ATOM   3366  OD2 ASP B 209       9.667  19.716  10.879  1.00  0.00           O  
ATOM   3367  C   ASP B 209       5.072  19.149  11.308  1.00  0.00           C  
ATOM   3368  O   ASP B 209       4.440  19.694  10.393  1.00  0.00           O  
ATOM   3369  N   LEU B 210       4.608  19.082  12.561  1.00  0.00           N  
ATOM   3370  H   LEU B 210       5.234  18.736  13.281  1.00  0.00           H  
ATOM   3371  CA  LEU B 210       3.380  19.738  12.999  1.00  0.00           C  
ATOM   3372  HA  LEU B 210       2.681  19.727  12.160  1.00  0.00           H  
ATOM   3373  CB  LEU B 210       2.731  18.957  14.156  1.00  0.00           C  
ATOM   3374  HB2 LEU B 210       2.542  17.934  13.825  1.00  0.00           H  
ATOM   3375  HB3 LEU B 210       3.445  18.931  14.974  1.00  0.00           H  
ATOM   3376  CG  LEU B 210       1.413  19.551  14.691  1.00  0.00           C  
ATOM   3377  HG  LEU B 210       1.594  20.559  15.067  1.00  0.00           H  
ATOM   3378  CD1 LEU B 210       0.321  19.608  13.623  1.00  0.00           C  
ATOM   3379 HD11 LEU B 210      -0.597  19.995  14.063  1.00  0.00           H  
ATOM   3380 HD12 LEU B 210       0.139  18.612  13.217  1.00  0.00           H  
ATOM   3381 HD13 LEU B 210       0.614  20.277  12.820  1.00  0.00           H  
ATOM   3382  CD2 LEU B 210       0.881  18.694  15.842  1.00  0.00           C  
ATOM   3383 HD21 LEU B 210      -0.018  19.149  16.255  1.00  0.00           H  
ATOM   3384 HD22 LEU B 210       0.638  17.692  15.483  1.00  0.00           H  
ATOM   3385 HD23 LEU B 210       1.631  18.620  16.627  1.00  0.00           H  
ATOM   3386  C   LEU B 210       3.679  21.197  13.355  1.00  0.00           C  
ATOM   3387  O   LEU B 210       4.548  21.506  14.176  1.00  0.00           O  
ATOM   3388  N   TRP B 211       2.913  22.086  12.737  1.00  0.00           N  
ATOM   3389  H   TRP B 211       2.201  21.736  12.101  1.00  0.00           H  
ATOM   3390  CA  TRP B 211       3.117  23.526  12.722  1.00  0.00           C  
ATOM   3391  HA  TRP B 211       3.913  23.796  13.416  1.00  0.00           H  
ATOM   3392  CB  TRP B 211       3.572  23.879  11.300  1.00  0.00           C  
ATOM   3393  HB2 TRP B 211       4.285  23.121  10.968  1.00  0.00           H  
ATOM   3394  HB3 TRP B 211       2.712  23.810  10.636  1.00  0.00           H  
ATOM   3395  CG  TRP B 211       4.220  25.208  11.089  1.00  0.00           C  
ATOM   3396  CD1 TRP B 211       5.550  25.397  10.934  1.00  0.00           C  
ATOM   3397  HD1 TRP B 211       6.291  24.606  10.968  1.00  0.00           H  
ATOM   3398  NE1 TRP B 211       5.802  26.730  10.675  1.00  0.00           N  
ATOM   3399  HE1 TRP B 211       6.720  27.096  10.473  1.00  0.00           H  
ATOM   3400  CE2 TRP B 211       4.636  27.463  10.620  1.00  0.00           C  
ATOM   3401  CZ2 TRP B 211       4.368  28.808  10.328  1.00  0.00           C  
ATOM   3402  HZ2 TRP B 211       5.176  29.490  10.106  1.00  0.00           H  
ATOM   3403  CH2 TRP B 211       3.037  29.256  10.343  1.00  0.00           C  
ATOM   3404  HH2 TRP B 211       2.806  30.290  10.125  1.00  0.00           H  
ATOM   3405  CZ3 TRP B 211       1.999  28.363  10.662  1.00  0.00           C  
ATOM   3406  HZ3 TRP B 211       0.979  28.724  10.687  1.00  0.00           H  
ATOM   3407  CE3 TRP B 211       2.278  27.011  10.939  1.00  0.00           C  
ATOM   3408  HE3 TRP B 211       1.468  26.334  11.162  1.00  0.00           H  
ATOM   3409  CD2 TRP B 211       3.604  26.523  10.918  1.00  0.00           C  
ATOM   3410  C   TRP B 211       1.827  24.232  13.162  1.00  0.00           C  
ATOM   3411  O   TRP B 211       0.723  23.738  12.915  1.00  0.00           O  
ATOM   3412  N   ALA B 212       1.952  25.367  13.844  1.00  0.00           N  
ATOM   3413  H   ALA B 212       2.887  25.728  14.014  1.00  0.00           H  
ATOM   3414  CA  ALA B 212       0.847  26.058  14.501  1.00  0.00           C  
ATOM   3415  HA  ALA B 212      -0.080  25.851  13.967  1.00  0.00           H  
ATOM   3416  CB  ALA B 212       0.719  25.488  15.919  1.00  0.00           C  
ATOM   3417  HB1 ALA B 212       1.618  25.709  16.495  1.00  0.00           H  
ATOM   3418  HB2 ALA B 212      -0.139  25.930  16.420  1.00  0.00           H  
ATOM   3419  HB3 ALA B 212       0.577  24.408  15.872  1.00  0.00           H  
ATOM   3420  C   ALA B 212       1.066  27.581  14.511  1.00  0.00           C  
ATOM   3421  O   ALA B 212       2.065  28.062  15.051  1.00  0.00           O  
ATOM   3422  N   GLY B 213       0.126  28.325  13.914  1.00  0.00           N  
ATOM   3423  H   GLY B 213      -0.674  27.820  13.534  1.00  0.00           H  
ATOM   3424  CA  GLY B 213       0.040  29.793  13.872  1.00  0.00           C  
ATOM   3425  HA2 GLY B 213      -0.896  30.073  13.384  1.00  0.00           H  
ATOM   3426  HA3 GLY B 213       0.004  30.165  14.896  1.00  0.00           H  
ATOM   3427  C   GLY B 213       1.188  30.512  13.144  1.00  0.00           C  
ATOM   3428  O   GLY B 213       0.969  31.213  12.158  1.00  0.00           O  
ATOM   3429  N   GLN B 214       2.407  30.360  13.660  1.00  0.00           N  
ATOM   3430  H   GLN B 214       2.465  29.716  14.437  1.00  0.00           H  
ATOM   3431  CA  GLN B 214       3.654  30.973  13.190  1.00  0.00           C  
ATOM   3432  HA  GLN B 214       3.555  31.246  12.139  1.00  0.00           H  
ATOM   3433  CB  GLN B 214       3.926  32.251  14.009  1.00  0.00           C  
ATOM   3434  HB2 GLN B 214       3.942  31.995  15.070  1.00  0.00           H  
ATOM   3435  HB3 GLN B 214       4.909  32.640  13.740  1.00  0.00           H  
ATOM   3436  CG  GLN B 214       2.896  33.367  13.771  1.00  0.00           C  
ATOM   3437  HG2 GLN B 214       2.903  33.631  12.713  1.00  0.00           H  
ATOM   3438  HG3 GLN B 214       1.899  33.018  14.030  1.00  0.00           H  
ATOM   3439  CD  GLN B 214       3.165  34.618  14.599  1.00  0.00           C  
ATOM   3440  OE1 GLN B 214       3.816  34.609  15.632  1.00  0.00           O  
ATOM   3441  NE2 GLN B 214       2.642  35.754  14.197  1.00  0.00           N  
ATOM   3442 HE21 GLN B 214       2.895  36.569  14.724  1.00  0.00           H  
ATOM   3443 HE22 GLN B 214       2.127  35.792  13.336  1.00  0.00           H  
ATOM   3444  C   GLN B 214       4.871  30.032  13.303  1.00  0.00           C  
ATOM   3445  O   GLN B 214       5.934  30.367  12.782  1.00  0.00           O  
ATOM   3446  N   GLN B 215       4.763  28.907  14.026  1.00  0.00           N  
ATOM   3447  H   GLN B 215       3.851  28.614  14.355  1.00  0.00           H  
ATOM   3448  CA  GLN B 215       5.917  28.142  14.516  1.00  0.00           C  
ATOM   3449  HA  GLN B 215       6.795  28.404  13.926  1.00  0.00           H  
ATOM   3450  CB  GLN B 215       6.204  28.499  15.989  1.00  0.00           C  
ATOM   3451  HB2 GLN B 215       5.394  28.124  16.618  1.00  0.00           H  
ATOM   3452  HB3 GLN B 215       7.117  27.979  16.279  1.00  0.00           H  
ATOM   3453  CG  GLN B 215       6.364  30.009  16.243  1.00  0.00           C  
ATOM   3454  HG2 GLN B 215       6.694  30.500  15.331  1.00  0.00           H  
ATOM   3455  HG3 GLN B 215       5.392  30.422  16.517  1.00  0.00           H  
ATOM   3456  CD  GLN B 215       7.385  30.384  17.311  1.00  0.00           C  
ATOM   3457  OE1 GLN B 215       8.220  29.618  17.765  1.00  0.00           O  
ATOM   3458  NE2 GLN B 215       7.404  31.634  17.716  1.00  0.00           N  
ATOM   3459 HE21 GLN B 215       8.168  31.878  18.318  1.00  0.00           H  
ATOM   3460 HE22 GLN B 215       6.801  32.308  17.278  1.00  0.00           H  
ATOM   3461  C   GLN B 215       5.735  26.624  14.412  1.00  0.00           C  
ATOM   3462  O   GLN B 215       4.623  26.101  14.444  1.00  0.00           O  
ATOM   3463  N   LEU B 216       6.859  25.903  14.411  1.00  0.00           N  
ATOM   3464  H   LEU B 216       7.734  26.400  14.425  1.00  0.00           H  
ATOM   3465  CA  LEU B 216       6.897  24.477  14.744  1.00  0.00           C  
ATOM   3466  HA  LEU B 216       6.239  23.943  14.057  1.00  0.00           H  
ATOM   3467  CB  LEU B 216       8.340  23.952  14.591  1.00  0.00           C  
ATOM   3468  HB2 LEU B 216       9.040  24.779  14.721  1.00  0.00           H  
ATOM   3469  HB3 LEU B 216       8.555  23.231  15.381  1.00  0.00           H  
ATOM   3470  CG  LEU B 216       8.601  23.274  13.235  1.00  0.00           C  
ATOM   3471  HG  LEU B 216       8.193  23.885  12.429  1.00  0.00           H  
ATOM   3472  CD1 LEU B 216      10.102  23.106  13.006  1.00  0.00           C  
ATOM   3473 HD11 LEU B 216      10.537  22.505  13.804  1.00  0.00           H  
ATOM   3474 HD12 LEU B 216      10.266  22.601  12.052  1.00  0.00           H  
ATOM   3475 HD13 LEU B 216      10.585  24.081  12.973  1.00  0.00           H  
ATOM   3476  CD2 LEU B 216       7.963  21.887  13.197  1.00  0.00           C  
ATOM   3477 HD21 LEU B 216       8.251  21.301  14.069  1.00  0.00           H  
ATOM   3478 HD22 LEU B 216       6.878  21.963  13.157  1.00  0.00           H  
ATOM   3479 HD23 LEU B 216       8.302  21.361  12.310  1.00  0.00           H  
ATOM   3480  C   LEU B 216       6.374  24.231  16.173  1.00  0.00           C  
ATOM   3481  O   LEU B 216       6.642  25.002  17.099  1.00  0.00           O  
ATOM   3482  N   LEU B 217       5.648  23.124  16.334  1.00  0.00           N  
ATOM   3483  H   LEU B 217       5.448  22.569  15.508  1.00  0.00           H  
ATOM   3484  CA  LEU B 217       5.042  22.696  17.599  1.00  0.00           C  
ATOM   3485  HA  LEU B 217       5.390  23.353  18.395  1.00  0.00           H  
ATOM   3486  CB  LEU B 217       3.515  22.860  17.456  1.00  0.00           C  
ATOM   3487  HB2 LEU B 217       3.291  23.905  17.240  1.00  0.00           H  
ATOM   3488  HB3 LEU B 217       3.188  22.265  16.600  1.00  0.00           H  
ATOM   3489  CG  LEU B 217       2.705  22.417  18.687  1.00  0.00           C  
ATOM   3490  HG  LEU B 217       2.950  21.385  18.929  1.00  0.00           H  
ATOM   3491  CD1 LEU B 217       2.981  23.293  19.913  1.00  0.00           C  
ATOM   3492 HD11 LEU B 217       2.618  24.306  19.732  1.00  0.00           H  
ATOM   3493 HD12 LEU B 217       2.481  22.859  20.772  1.00  0.00           H  
ATOM   3494 HD13 LEU B 217       4.048  23.309  20.128  1.00  0.00           H  
ATOM   3495  CD2 LEU B 217       1.210  22.487  18.380  1.00  0.00           C  
ATOM   3496 HD21 LEU B 217       0.642  22.130  19.236  1.00  0.00           H  
ATOM   3497 HD22 LEU B 217       0.978  21.862  17.517  1.00  0.00           H  
ATOM   3498 HD23 LEU B 217       0.917  23.516  18.168  1.00  0.00           H  
ATOM   3499  C   LEU B 217       5.451  21.267  18.003  1.00  0.00           C  
ATOM   3500  O   LEU B 217       5.612  20.989  19.189  1.00  0.00           O  
ATOM   3501  N   TRP B 218       5.640  20.380  17.022  1.00  0.00           N  
ATOM   3502  H   TRP B 218       5.476  20.674  16.066  1.00  0.00           H  
ATOM   3503  CA  TRP B 218       6.085  18.994  17.196  1.00  0.00           C  
ATOM   3504  HA  TRP B 218       6.825  18.949  17.997  1.00  0.00           H  
ATOM   3505  CB  TRP B 218       4.886  18.126  17.609  1.00  0.00           C  
ATOM   3506  HB2 TRP B 218       4.606  18.381  18.633  1.00  0.00           H  
ATOM   3507  HB3 TRP B 218       4.033  18.367  16.981  1.00  0.00           H  
ATOM   3508  CG  TRP B 218       5.103  16.650  17.525  1.00  0.00           C  
ATOM   3509  CD1 TRP B 218       5.445  15.857  18.561  1.00  0.00           C  
ATOM   3510  HD1 TRP B 218       5.578  16.168  19.590  1.00  0.00           H  
ATOM   3511  NE1 TRP B 218       5.598  14.564  18.118  1.00  0.00           N  
ATOM   3512  HE1 TRP B 218       5.808  13.786  18.758  1.00  0.00           H  
ATOM   3513  CE2 TRP B 218       5.298  14.433  16.784  1.00  0.00           C  
ATOM   3514  CZ2 TRP B 218       5.216  13.329  15.925  1.00  0.00           C  
ATOM   3515  HZ2 TRP B 218       5.387  12.336  16.316  1.00  0.00           H  
ATOM   3516  CH2 TRP B 218       4.865  13.533  14.579  1.00  0.00           C  
ATOM   3517  HH2 TRP B 218       4.757  12.686  13.916  1.00  0.00           H  
ATOM   3518  CZ3 TRP B 218       4.631  14.839  14.111  1.00  0.00           C  
ATOM   3519  HZ3 TRP B 218       4.361  14.998  13.077  1.00  0.00           H  
ATOM   3520  CE3 TRP B 218       4.714  15.938  14.988  1.00  0.00           C  
ATOM   3521  HE3 TRP B 218       4.527  16.930  14.617  1.00  0.00           H  
ATOM   3522  CD2 TRP B 218       5.016  15.763  16.358  1.00  0.00           C  
ATOM   3523  C   TRP B 218       6.753  18.478  15.910  1.00  0.00           C  
ATOM   3524  O   TRP B 218       6.466  18.982  14.820  1.00  0.00           O  
ATOM   3525  N   LYS B 219       7.633  17.475  16.015  1.00  0.00           N  
ATOM   3526  H   LYS B 219       7.741  17.022  16.915  1.00  0.00           H  
ATOM   3527  CA  LYS B 219       8.321  16.864  14.868  1.00  0.00           C  
ATOM   3528  HA  LYS B 219       7.674  16.954  13.996  1.00  0.00           H  
ATOM   3529  CB  LYS B 219       9.623  17.643  14.597  1.00  0.00           C  
ATOM   3530  HB2 LYS B 219       9.383  18.706  14.515  1.00  0.00           H  
ATOM   3531  HB3 LYS B 219      10.301  17.509  15.442  1.00  0.00           H  
ATOM   3532  CG  LYS B 219      10.336  17.214  13.304  1.00  0.00           C  
ATOM   3533  HG2 LYS B 219      10.613  16.162  13.365  1.00  0.00           H  
ATOM   3534  HG3 LYS B 219       9.657  17.356  12.466  1.00  0.00           H  
ATOM   3535  CD  LYS B 219      11.602  18.050  13.074  1.00  0.00           C  
ATOM   3536  HD2 LYS B 219      11.327  19.103  12.983  1.00  0.00           H  
ATOM   3537  HD3 LYS B 219      12.255  17.942  13.940  1.00  0.00           H  
ATOM   3538  CE  LYS B 219      12.377  17.610  11.824  1.00  0.00           C  
ATOM   3539  HE2 LYS B 219      13.316  18.167  11.794  1.00  0.00           H  
ATOM   3540  HE3 LYS B 219      12.608  16.544  11.896  1.00  0.00           H  
ATOM   3541  NZ  LYS B 219      11.619  17.878  10.581  1.00  0.00           N  
ATOM   3542  HZ1 LYS B 219      10.766  17.322  10.495  1.00  0.00           H  
ATOM   3543  HZ2 LYS B 219      11.179  18.805  10.597  1.00  0.00           H  
ATOM   3544  HZ3 LYS B 219      12.135  17.756   9.725  1.00  0.00           H  
ATOM   3545  C   LYS B 219       8.574  15.371  15.100  1.00  0.00           C  
ATOM   3546  O   LYS B 219       8.977  14.982  16.191  1.00  0.00           O  
ATOM   3547  N   GLY B 220       8.419  14.557  14.055  1.00  0.00           N  
ATOM   3548  H   GLY B 220       8.097  14.976  13.189  1.00  0.00           H  
ATOM   3549  CA  GLY B 220       8.582  13.101  14.106  1.00  0.00           C  
ATOM   3550  HA2 GLY B 220       9.353  12.844  14.833  1.00  0.00           H  
ATOM   3551  HA3 GLY B 220       7.645  12.671  14.462  1.00  0.00           H  
ATOM   3552  C   GLY B 220       8.949  12.437  12.769  1.00  0.00           C  
ATOM   3553  O   GLY B 220       9.534  13.046  11.866  1.00  0.00           O  
ATOM   3554  N   SER B 221       8.615  11.149  12.644  1.00  0.00           N  
ATOM   3555  H   SER B 221       8.102  10.712  13.400  1.00  0.00           H  
ATOM   3556  CA  SER B 221       8.858  10.319  11.454  1.00  0.00           C  
ATOM   3557  HA  SER B 221       8.703  10.942  10.576  1.00  0.00           H  
ATOM   3558  CB  SER B 221      10.306   9.801  11.443  1.00  0.00           C  
ATOM   3559  HB2 SER B 221      10.991  10.649  11.398  1.00  0.00           H  
ATOM   3560  HB3 SER B 221      10.497   9.251  12.366  1.00  0.00           H  
ATOM   3561  OG  SER B 221      10.556   8.939  10.341  1.00  0.00           O  
ATOM   3562  HG  SER B 221      10.265   9.402   9.530  1.00  0.00           H  
ATOM   3563  C   SER B 221       7.867   9.155  11.374  1.00  0.00           C  
ATOM   3564  O   SER B 221       7.358   8.699  12.392  1.00  0.00           O  
ATOM   3565  N   PHE B 222       7.585   8.681  10.159  1.00  0.00           N  
ATOM   3566  H   PHE B 222       8.081   9.081   9.372  1.00  0.00           H  
ATOM   3567  CA  PHE B 222       6.576   7.664   9.859  1.00  0.00           C  
ATOM   3568  HA  PHE B 222       6.467   7.001  10.719  1.00  0.00           H  
ATOM   3569  CB  PHE B 222       5.239   8.382   9.631  1.00  0.00           C  
ATOM   3570  HB2 PHE B 222       4.872   8.729  10.599  1.00  0.00           H  
ATOM   3571  HB3 PHE B 222       5.433   9.265   9.018  1.00  0.00           H  
ATOM   3572  CG  PHE B 222       4.132   7.591   8.960  1.00  0.00           C  
ATOM   3573  CD1 PHE B 222       3.434   6.593   9.665  1.00  0.00           C  
ATOM   3574  HD1 PHE B 222       3.709   6.337  10.680  1.00  0.00           H  
ATOM   3575  CE1 PHE B 222       2.337   5.950   9.067  1.00  0.00           C  
ATOM   3576  HE1 PHE B 222       1.782   5.209   9.621  1.00  0.00           H  
ATOM   3577  CZ  PHE B 222       1.932   6.297   7.769  1.00  0.00           C  
ATOM   3578  HZ  PHE B 222       1.072   5.818   7.322  1.00  0.00           H  
ATOM   3579  CE2 PHE B 222       2.643   7.273   7.055  1.00  0.00           C  
ATOM   3580  HE2 PHE B 222       2.327   7.544   6.059  1.00  0.00           H  
ATOM   3581  CD2 PHE B 222       3.744   7.916   7.645  1.00  0.00           C  
ATOM   3582  HD2 PHE B 222       4.270   8.683   7.095  1.00  0.00           H  
ATOM   3583  C   PHE B 222       6.985   6.815   8.648  1.00  0.00           C  
ATOM   3584  O   PHE B 222       7.407   7.341   7.616  1.00  0.00           O  
ATOM   3585  N   LYS B 223       6.833   5.494   8.760  1.00  0.00           N  
ATOM   3586  H   LYS B 223       6.447   5.133   9.623  1.00  0.00           H  
ATOM   3587  CA  LYS B 223       7.065   4.511   7.693  1.00  0.00           C  
ATOM   3588  HA  LYS B 223       7.438   4.997   6.794  1.00  0.00           H  
ATOM   3589  CB  LYS B 223       8.176   3.554   8.165  1.00  0.00           C  
ATOM   3590  HB2 LYS B 223       9.092   4.129   8.309  1.00  0.00           H  
ATOM   3591  HB3 LYS B 223       7.902   3.101   9.120  1.00  0.00           H  
ATOM   3592  CG  LYS B 223       8.450   2.446   7.144  1.00  0.00           C  
ATOM   3593  HG2 LYS B 223       7.599   1.766   7.121  1.00  0.00           H  
ATOM   3594  HG3 LYS B 223       8.571   2.882   6.160  1.00  0.00           H  
ATOM   3595  CD  LYS B 223       9.715   1.650   7.476  1.00  0.00           C  
ATOM   3596  HD2 LYS B 223      10.581   2.312   7.532  1.00  0.00           H  
ATOM   3597  HD3 LYS B 223       9.578   1.163   8.439  1.00  0.00           H  
ATOM   3598  CE  LYS B 223       9.917   0.623   6.357  1.00  0.00           C  
ATOM   3599  HE2 LYS B 223       8.943   0.424   5.902  1.00  0.00           H  
ATOM   3600  HE3 LYS B 223      10.560   1.046   5.583  1.00  0.00           H  
ATOM   3601  NZ  LYS B 223      10.465  -0.658   6.849  1.00  0.00           N  
ATOM   3602  HZ1 LYS B 223      11.270  -0.549   7.449  1.00  0.00           H  
ATOM   3603  HZ2 LYS B 223       9.758  -1.080   7.461  1.00  0.00           H  
ATOM   3604  HZ3 LYS B 223      10.617  -1.304   6.092  1.00  0.00           H  
ATOM   3605  C   LYS B 223       5.729   3.812   7.376  1.00  0.00           C  
ATOM   3606  O   LYS B 223       5.259   3.082   8.247  1.00  0.00           O  
ATOM   3607  N   PRO B 224       5.094   4.043   6.204  1.00  0.00           N  
ATOM   3608  CD  PRO B 224       5.555   4.900   5.117  1.00  0.00           C  
ATOM   3609  HD2 PRO B 224       6.236   4.335   4.478  1.00  0.00           H  
ATOM   3610  HD3 PRO B 224       6.038   5.804   5.486  1.00  0.00           H  
ATOM   3611  CG  PRO B 224       4.312   5.284   4.322  1.00  0.00           C  
ATOM   3612  HG2 PRO B 224       4.542   5.451   3.270  1.00  0.00           H  
ATOM   3613  HG3 PRO B 224       3.853   6.169   4.760  1.00  0.00           H  
ATOM   3614  CB  PRO B 224       3.401   4.077   4.516  1.00  0.00           C  
ATOM   3615  HB2 PRO B 224       3.672   3.306   3.793  1.00  0.00           H  
ATOM   3616  HB3 PRO B 224       2.353   4.349   4.401  1.00  0.00           H  
ATOM   3617  CA  PRO B 224       3.717   3.609   5.945  1.00  0.00           C  
ATOM   3618  HA  PRO B 224       3.060   4.125   6.643  1.00  0.00           H  
ATOM   3619  C   PRO B 224       3.489   2.101   6.098  1.00  0.00           C  
ATOM   3620  O   PRO B 224       2.479   1.683   6.662  1.00  0.00           O  
ATOM   3621  N   SER B 225       4.444   1.297   5.627  1.00  0.00           N  
ATOM   3622  H   SER B 225       5.267   1.707   5.207  1.00  0.00           H  
ATOM   3623  CA  SER B 225       4.453  -0.169   5.710  1.00  0.00           C  
ATOM   3624  HA  SER B 225       3.547  -0.558   5.245  1.00  0.00           H  
ATOM   3625  CB  SER B 225       5.660  -0.676   4.908  1.00  0.00           C  
ATOM   3626  HB2 SER B 225       5.884  -1.708   5.188  1.00  0.00           H  
ATOM   3627  HB3 SER B 225       5.405  -0.648   3.849  1.00  0.00           H  
ATOM   3628  OG  SER B 225       6.798   0.152   5.119  1.00  0.00           O  
ATOM   3629  HG  SER B 225       7.533  -0.195   4.602  1.00  0.00           H  
ATOM   3630  C   SER B 225       4.492  -0.707   7.148  1.00  0.00           C  
ATOM   3631  O   SER B 225       3.815  -1.686   7.453  1.00  0.00           O  
ATOM   3632  N   GLU B 226       5.209  -0.044   8.059  1.00  0.00           N  
ATOM   3633  H   GLU B 226       5.742   0.752   7.747  1.00  0.00           H  
ATOM   3634  CA  GLU B 226       5.315  -0.450   9.470  1.00  0.00           C  
ATOM   3635  HA  GLU B 226       5.415  -1.535   9.504  1.00  0.00           H  
ATOM   3636  CB  GLU B 226       6.574   0.190  10.097  1.00  0.00           C  
ATOM   3637  HB2 GLU B 226       6.978   0.960   9.440  1.00  0.00           H  
ATOM   3638  HB3 GLU B 226       6.291   0.695  11.019  1.00  0.00           H  
ATOM   3639  CG  GLU B 226       7.687  -0.809  10.463  1.00  0.00           C  
ATOM   3640  HG2 GLU B 226       8.307  -0.333  11.227  1.00  0.00           H  
ATOM   3641  HG3 GLU B 226       7.248  -1.708  10.901  1.00  0.00           H  
ATOM   3642  CD  GLU B 226       8.589  -1.186   9.279  1.00  0.00           C  
ATOM   3643  OE1 GLU B 226       9.826  -1.280   9.446  1.00  0.00           O  
ATOM   3644  OE2 GLU B 226       8.118  -1.276   8.127  1.00  0.00           O  
ATOM   3645  C   GLU B 226       4.056  -0.108  10.299  1.00  0.00           C  
ATOM   3646  O   GLU B 226       3.982  -0.453  11.475  1.00  0.00           O  
ATOM   3647  N   HIE B 227       3.075   0.577   9.700  1.00  0.00           N  
ATOM   3648  H   HIE B 227       3.198   0.772   8.716  1.00  0.00           H  
ATOM   3649  CA  HIE B 227       1.924   1.191  10.373  1.00  0.00           C  
ATOM   3650  HA  HIE B 227       1.766   0.691  11.332  1.00  0.00           H  
ATOM   3651  CB  HIE B 227       2.248   2.666  10.670  1.00  0.00           C  
ATOM   3652  HB2 HIE B 227       2.605   3.139   9.757  1.00  0.00           H  
ATOM   3653  HB3 HIE B 227       1.342   3.177  10.992  1.00  0.00           H  
ATOM   3654  CG  HIE B 227       3.259   2.868  11.768  1.00  0.00           C  
ATOM   3655  ND1 HIE B 227       2.954   2.914  13.128  1.00  0.00           N  
ATOM   3656  CE1 HIE B 227       4.126   3.025  13.764  1.00  0.00           C  
ATOM   3657  HE1 HIE B 227       4.232   3.066  14.840  1.00  0.00           H  
ATOM   3658  NE2 HIE B 227       5.140   3.064  12.883  1.00  0.00           N  
ATOM   3659  HE2 HIE B 227       6.118   3.094  13.128  1.00  0.00           H  
ATOM   3660  CD2 HIE B 227       4.610   2.969  11.615  1.00  0.00           C  
ATOM   3661  HD2 HIE B 227       5.142   2.912  10.679  1.00  0.00           H  
ATOM   3662  C   HIE B 227       0.623   1.014   9.571  1.00  0.00           C  
ATOM   3663  O   HIE B 227      -0.243   1.888   9.561  1.00  0.00           O  
ATOM   3664  N   VAL B 228       0.458  -0.097   8.848  1.00  0.00           N  
ATOM   3665  H   VAL B 228       1.213  -0.769   8.806  1.00  0.00           H  
ATOM   3666  CA  VAL B 228      -0.763  -0.334   8.060  1.00  0.00           C  
ATOM   3667  HA  VAL B 228      -0.956   0.584   7.511  1.00  0.00           H  
ATOM   3668  CB  VAL B 228      -0.547  -1.421   6.989  1.00  0.00           C  
ATOM   3669  HB  VAL B 228      -0.222  -2.327   7.491  1.00  0.00           H  
ATOM   3670  CG1 VAL B 228      -1.820  -1.724   6.183  1.00  0.00           C  
ATOM   3671 HG11 VAL B 228      -2.591  -2.147   6.825  1.00  0.00           H  
ATOM   3672 HG12 VAL B 228      -2.193  -0.813   5.711  1.00  0.00           H  
ATOM   3673 HG13 VAL B 228      -1.590  -2.455   5.408  1.00  0.00           H  
ATOM   3674  CG2 VAL B 228       0.534  -1.004   5.983  1.00  0.00           C  
ATOM   3675 HG21 VAL B 228       0.677  -1.787   5.237  1.00  0.00           H  
ATOM   3676 HG22 VAL B 228       0.255  -0.074   5.489  1.00  0.00           H  
ATOM   3677 HG23 VAL B 228       1.479  -0.858   6.502  1.00  0.00           H  
ATOM   3678  C   VAL B 228      -2.004  -0.604   8.942  1.00  0.00           C  
ATOM   3679  O   VAL B 228      -1.986  -1.386   9.903  1.00  0.00           O  
ATOM   3680  N   LYS B 229      -3.128   0.012   8.556  1.00  0.00           N  
ATOM   3681  H   LYS B 229      -3.042   0.679   7.792  1.00  0.00           H  
ATOM   3682  CA  LYS B 229      -4.497  -0.308   8.968  1.00  0.00           C  
ATOM   3683  HA  LYS B 229      -4.497  -1.231   9.542  1.00  0.00           H  
ATOM   3684  CB  LYS B 229      -5.050   0.796   9.886  1.00  0.00           C  
ATOM   3685  HB2 LYS B 229      -4.379   0.915  10.738  1.00  0.00           H  
ATOM   3686  HB3 LYS B 229      -5.102   1.746   9.349  1.00  0.00           H  
ATOM   3687  CG  LYS B 229      -6.450   0.396  10.381  1.00  0.00           C  
ATOM   3688  HG2 LYS B 229      -7.169   0.513   9.568  1.00  0.00           H  
ATOM   3689  HG3 LYS B 229      -6.434  -0.653  10.673  1.00  0.00           H  
ATOM   3690  CD  LYS B 229      -6.914   1.221  11.586  1.00  0.00           C  
ATOM   3691  HD2 LYS B 229      -6.189   1.113  12.395  1.00  0.00           H  
ATOM   3692  HD3 LYS B 229      -6.996   2.272  11.306  1.00  0.00           H  
ATOM   3693  CE  LYS B 229      -8.277   0.684  12.036  1.00  0.00           C  
ATOM   3694  HE2 LYS B 229      -9.001   0.841  11.230  1.00  0.00           H  
ATOM   3695  HE3 LYS B 229      -8.192  -0.396  12.196  1.00  0.00           H  
ATOM   3696  NZ  LYS B 229      -8.760   1.335  13.276  1.00  0.00           N  
ATOM   3697  HZ1 LYS B 229      -8.880   2.330  13.174  1.00  0.00           H  
ATOM   3698  HZ2 LYS B 229      -9.697   0.982  13.496  1.00  0.00           H  
ATOM   3699  HZ3 LYS B 229      -8.180   1.126  14.074  1.00  0.00           H  
ATOM   3700  C   LYS B 229      -5.355  -0.500   7.708  1.00  0.00           C  
ATOM   3701  O   LYS B 229      -5.598   0.480   7.002  1.00  0.00           O  
ATOM   3702  N   PRO B 230      -5.810  -1.725   7.391  1.00  0.00           N  
ATOM   3703  CD  PRO B 230      -5.481  -2.982   8.031  1.00  0.00           C  
ATOM   3704  HD2 PRO B 230      -6.201  -3.174   8.827  1.00  0.00           H  
ATOM   3705  HD3 PRO B 230      -4.463  -2.986   8.418  1.00  0.00           H  
ATOM   3706  CG  PRO B 230      -5.609  -4.044   6.948  1.00  0.00           C  
ATOM   3707  HG2 PRO B 230      -5.913  -4.993   7.371  1.00  0.00           H  
ATOM   3708  HG3 PRO B 230      -4.668  -4.137   6.403  1.00  0.00           H  
ATOM   3709  CB  PRO B 230      -6.698  -3.495   6.036  1.00  0.00           C  
ATOM   3710  HB2 PRO B 230      -7.670  -3.828   6.398  1.00  0.00           H  
ATOM   3711  HB3 PRO B 230      -6.547  -3.826   5.010  1.00  0.00           H  
ATOM   3712  CA  PRO B 230      -6.557  -1.975   6.171  1.00  0.00           C  
ATOM   3713  HA  PRO B 230      -5.940  -1.617   5.354  1.00  0.00           H  
ATOM   3714  C   PRO B 230      -7.912  -1.257   6.119  1.00  0.00           C  
ATOM   3715  O   PRO B 230      -8.537  -0.939   7.138  1.00  0.00           O  
ATOM   3716  N   ARG B 231      -8.392  -1.054   4.891  1.00  0.00           N  
ATOM   3717  H   ARG B 231      -7.781  -1.299   4.119  1.00  0.00           H  
ATOM   3718  CA  ARG B 231      -9.770  -0.643   4.591  1.00  0.00           C  
ATOM   3719  HA  ARG B 231     -10.011   0.228   5.201  1.00  0.00           H  
ATOM   3720  CB  ARG B 231      -9.845  -0.256   3.102  1.00  0.00           C  
ATOM   3721  HB2 ARG B 231      -9.404  -1.052   2.509  1.00  0.00           H  
ATOM   3722  HB3 ARG B 231     -10.890  -0.133   2.810  1.00  0.00           H  
ATOM   3723  CG  ARG B 231      -9.075   1.031   2.772  1.00  0.00           C  
ATOM   3724  HG2 ARG B 231      -9.556   1.876   3.268  1.00  0.00           H  
ATOM   3725  HG3 ARG B 231      -8.049   0.944   3.127  1.00  0.00           H  
ATOM   3726  CD  ARG B 231      -9.047   1.260   1.255  1.00  0.00           C  
ATOM   3727  HD2 ARG B 231      -8.469   0.461   0.783  1.00  0.00           H  
ATOM   3728  HD3 ARG B 231     -10.071   1.200   0.883  1.00  0.00           H  
ATOM   3729  NE  ARG B 231      -8.449   2.567   0.911  1.00  0.00           N  
ATOM   3730  HE  ARG B 231      -7.684   2.913   1.488  1.00  0.00           H  
ATOM   3731  CZ  ARG B 231      -8.820   3.391  -0.049  1.00  0.00           C  
ATOM   3732  NH1 ARG B 231      -9.792   3.118  -0.879  1.00  0.00           N  
ATOM   3733 HH11 ARG B 231     -10.195   2.198  -0.842  1.00  0.00           H  
ATOM   3734 HH12 ARG B 231     -10.149   3.820  -1.496  1.00  0.00           H  
ATOM   3735  NH2 ARG B 231      -8.219   4.535  -0.151  1.00  0.00           N  
ATOM   3736 HH21 ARG B 231      -7.465   4.713   0.524  1.00  0.00           H  
ATOM   3737 HH22 ARG B 231      -8.461   5.220  -0.837  1.00  0.00           H  
ATOM   3738  C   ARG B 231     -10.764  -1.761   4.971  1.00  0.00           C  
ATOM   3739  O   ARG B 231     -10.438  -2.943   4.865  1.00  0.00           O  
ATOM   3740  N   ALA B 232     -11.962  -1.398   5.439  1.00  0.00           N  
ATOM   3741  H   ALA B 232     -12.193  -0.421   5.459  1.00  0.00           H  
ATOM   3742  CA  ALA B 232     -12.973  -2.347   5.927  1.00  0.00           C  
ATOM   3743  HA  ALA B 232     -12.457  -3.083   6.537  1.00  0.00           H  
ATOM   3744  CB  ALA B 232     -13.947  -1.602   6.849  1.00  0.00           C  
ATOM   3745  HB1 ALA B 232     -14.668  -2.306   7.268  1.00  0.00           H  
ATOM   3746  HB2 ALA B 232     -13.402  -1.135   7.669  1.00  0.00           H  
ATOM   3747  HB3 ALA B 232     -14.486  -0.838   6.288  1.00  0.00           H  
ATOM   3748  C   ALA B 232     -13.723  -3.072   4.777  1.00  0.00           C  
ATOM   3749  O   ALA B 232     -14.039  -2.420   3.777  1.00  0.00           O  
ATOM   3750  N   PRO B 233     -14.033  -4.385   4.881  1.00  0.00           N  
ATOM   3751  CD  PRO B 233     -13.638  -5.313   5.930  1.00  0.00           C  
ATOM   3752  HD2 PRO B 233     -14.402  -5.325   6.711  1.00  0.00           H  
ATOM   3753  HD3 PRO B 233     -12.663  -5.076   6.351  1.00  0.00           H  
ATOM   3754  CG  PRO B 233     -13.556  -6.674   5.247  1.00  0.00           C  
ATOM   3755  HG2 PRO B 233     -13.746  -7.487   5.947  1.00  0.00           H  
ATOM   3756  HG3 PRO B 233     -12.574  -6.789   4.787  1.00  0.00           H  
ATOM   3757  CB  PRO B 233     -14.624  -6.600   4.157  1.00  0.00           C  
ATOM   3758  HB2 PRO B 233     -15.575  -6.965   4.540  1.00  0.00           H  
ATOM   3759  HB3 PRO B 233     -14.327  -7.178   3.283  1.00  0.00           H  
ATOM   3760  CA  PRO B 233     -14.733  -5.109   3.818  1.00  0.00           C  
ATOM   3761  HA  PRO B 233     -14.210  -4.930   2.877  1.00  0.00           H  
ATOM   3762  C   PRO B 233     -16.199  -4.676   3.670  1.00  0.00           C  
ATOM   3763  O   PRO B 233     -16.915  -4.501   4.657  1.00  0.00           O  
ATOM   3764  N   GLY B 234     -16.667  -4.540   2.428  1.00  0.00           N  
ATOM   3765  H   GLY B 234     -16.049  -4.770   1.664  1.00  0.00           H  
ATOM   3766  CA  GLY B 234     -18.025  -4.089   2.110  1.00  0.00           C  
ATOM   3767  HA2 GLY B 234     -18.414  -3.489   2.933  1.00  0.00           H  
ATOM   3768  HA3 GLY B 234     -17.983  -3.446   1.231  1.00  0.00           H  
ATOM   3769  C   GLY B 234     -19.022  -5.217   1.822  1.00  0.00           C  
ATOM   3770  O   GLY B 234     -18.662  -6.390   1.742  1.00  0.00           O  
ATOM   3771  N   ASN B 235     -20.283  -4.834   1.595  1.00  0.00           N  
ATOM   3772  H   ASN B 235     -20.466  -3.844   1.654  1.00  0.00           H  
ATOM   3773  CA  ASN B 235     -21.301  -5.646   0.904  1.00  0.00           C  
ATOM   3774  HA  ASN B 235     -22.229  -5.074   0.947  1.00  0.00           H  
ATOM   3775  CB  ASN B 235     -20.931  -5.787  -0.594  1.00  0.00           C  
ATOM   3776  HB2 ASN B 235     -20.095  -6.479  -0.686  1.00  0.00           H  
ATOM   3777  HB3 ASN B 235     -21.774  -6.236  -1.118  1.00  0.00           H  
ATOM   3778  CG  ASN B 235     -20.538  -4.496  -1.302  1.00  0.00           C  
ATOM   3779  OD1 ASN B 235     -19.543  -3.860  -1.000  1.00  0.00           O  
ATOM   3780  ND2 ASN B 235     -21.290  -4.073  -2.290  1.00  0.00           N  
ATOM   3781 HD21 ASN B 235     -20.987  -3.238  -2.760  1.00  0.00           H  
ATOM   3782 HD22 ASN B 235     -22.095  -4.600  -2.578  1.00  0.00           H  
ATOM   3783  C   ASN B 235     -21.655  -7.010   1.549  1.00  0.00           C  
ATOM   3784  O   ASN B 235     -22.181  -7.883   0.857  1.00  0.00           O  
ATOM   3785  N   LEU B 236     -21.376  -7.215   2.845  1.00  0.00           N  
ATOM   3786  H   LEU B 236     -20.955  -6.465   3.368  1.00  0.00           H  
ATOM   3787  CA  LEU B 236     -21.533  -8.517   3.508  1.00  0.00           C  
ATOM   3788  HA  LEU B 236     -20.854  -9.207   3.009  1.00  0.00           H  
ATOM   3789  CB  LEU B 236     -21.103  -8.430   4.986  1.00  0.00           C  
ATOM   3790  HB2 LEU B 236     -20.059  -8.116   5.039  1.00  0.00           H  
ATOM   3791  HB3 LEU B 236     -21.713  -7.664   5.468  1.00  0.00           H  
ATOM   3792  CG  LEU B 236     -21.276  -9.751   5.769  1.00  0.00           C  
ATOM   3793  HG  LEU B 236     -22.300 -10.104   5.675  1.00  0.00           H  
ATOM   3794  CD1 LEU B 236     -20.332 -10.862   5.320  1.00  0.00           C  
ATOM   3795 HD11 LEU B 236     -20.533 -11.120   4.286  1.00  0.00           H  
ATOM   3796 HD12 LEU B 236     -19.295 -10.546   5.427  1.00  0.00           H  
ATOM   3797 HD13 LEU B 236     -20.499 -11.756   5.920  1.00  0.00           H  
ATOM   3798  CD2 LEU B 236     -21.001  -9.517   7.245  1.00  0.00           C  
ATOM   3799 HD21 LEU B 236     -21.675  -8.743   7.612  1.00  0.00           H  
ATOM   3800 HD22 LEU B 236     -21.176 -10.437   7.801  1.00  0.00           H  
ATOM   3801 HD23 LEU B 236     -19.969  -9.199   7.376  1.00  0.00           H  
ATOM   3802  C   LEU B 236     -22.960  -9.073   3.359  1.00  0.00           C  
ATOM   3803  O   LEU B 236     -23.941  -8.389   3.641  1.00  0.00           O  
ATOM   3804  N   THR B 237     -23.046 -10.332   2.938  1.00  0.00           N  
ATOM   3805  H   THR B 237     -22.176 -10.816   2.742  1.00  0.00           H  
ATOM   3806  CA  THR B 237     -24.265 -11.038   2.528  1.00  0.00           C  
ATOM   3807  HA  THR B 237     -25.135 -10.552   2.968  1.00  0.00           H  
ATOM   3808  CB  THR B 237     -24.392 -10.948   0.994  1.00  0.00           C  
ATOM   3809  HB  THR B 237     -23.439 -11.223   0.543  1.00  0.00           H  
ATOM   3810  CG2 THR B 237     -25.484 -11.811   0.361  1.00  0.00           C  
ATOM   3811 HG21 THR B 237     -25.586 -11.547  -0.693  1.00  0.00           H  
ATOM   3812 HG22 THR B 237     -25.204 -12.863   0.416  1.00  0.00           H  
ATOM   3813 HG23 THR B 237     -26.438 -11.649   0.863  1.00  0.00           H  
ATOM   3814  OG1 THR B 237     -24.686  -9.617   0.639  1.00  0.00           O  
ATOM   3815  HG1 THR B 237     -23.906  -9.077   0.831  1.00  0.00           H  
ATOM   3816  C   THR B 237     -24.228 -12.486   3.032  1.00  0.00           C  
ATOM   3817  O   THR B 237     -23.155 -13.018   3.319  1.00  0.00           O  
ATOM   3818  N   VAL B 238     -25.398 -13.115   3.161  1.00  0.00           N  
ATOM   3819  H   VAL B 238     -26.234 -12.631   2.863  1.00  0.00           H  
ATOM   3820  CA  VAL B 238     -25.594 -14.508   3.588  1.00  0.00           C  
ATOM   3821  HA  VAL B 238     -24.657 -15.046   3.461  1.00  0.00           H  
ATOM   3822  CB  VAL B 238     -25.971 -14.571   5.087  1.00  0.00           C  
ATOM   3823  HB  VAL B 238     -25.146 -14.135   5.652  1.00  0.00           H  
ATOM   3824  CG1 VAL B 238     -27.245 -13.791   5.440  1.00  0.00           C  
ATOM   3825 HG11 VAL B 238     -27.143 -12.746   5.151  1.00  0.00           H  
ATOM   3826 HG12 VAL B 238     -28.111 -14.218   4.933  1.00  0.00           H  
ATOM   3827 HG13 VAL B 238     -27.411 -13.831   6.513  1.00  0.00           H  
ATOM   3828  CG2 VAL B 238     -26.168 -16.008   5.590  1.00  0.00           C  
ATOM   3829 HG21 VAL B 238     -25.323 -16.629   5.299  1.00  0.00           H  
ATOM   3830 HG22 VAL B 238     -26.246 -16.003   6.679  1.00  0.00           H  
ATOM   3831 HG23 VAL B 238     -27.084 -16.431   5.177  1.00  0.00           H  
ATOM   3832  C   VAL B 238     -26.630 -15.174   2.679  1.00  0.00           C  
ATOM   3833  O   VAL B 238     -27.607 -14.536   2.293  1.00  0.00           O  
ATOM   3834  N   HIE B 239     -26.417 -16.442   2.319  1.00  0.00           N  
ATOM   3835  H   HIE B 239     -25.543 -16.878   2.598  1.00  0.00           H  
ATOM   3836  CA  HIE B 239     -27.293 -17.213   1.427  1.00  0.00           C  
ATOM   3837  HA  HIE B 239     -28.314 -16.836   1.518  1.00  0.00           H  
ATOM   3838  CB  HIE B 239     -26.847 -16.986  -0.025  1.00  0.00           C  
ATOM   3839  HB2 HIE B 239     -25.812 -17.313  -0.135  1.00  0.00           H  
ATOM   3840  HB3 HIE B 239     -26.895 -15.920  -0.250  1.00  0.00           H  
ATOM   3841  CG  HIE B 239     -27.701 -17.715  -1.028  1.00  0.00           C  
ATOM   3842  ND1 HIE B 239     -29.093 -17.642  -1.094  1.00  0.00           N  
ATOM   3843  CE1 HIE B 239     -29.455 -18.452  -2.097  1.00  0.00           C  
ATOM   3844  HE1 HIE B 239     -30.479 -18.637  -2.394  1.00  0.00           H  
ATOM   3845  NE2 HIE B 239     -28.373 -19.012  -2.665  1.00  0.00           N  
ATOM   3846  HE2 HIE B 239     -28.396 -19.677  -3.422  1.00  0.00           H  
ATOM   3847  CD2 HIE B 239     -27.253 -18.558  -2.003  1.00  0.00           C  
ATOM   3848  HD2 HIE B 239     -26.224 -18.821  -2.196  1.00  0.00           H  
ATOM   3849  C   HIE B 239     -27.323 -18.704   1.795  1.00  0.00           C  
ATOM   3850  O   HIE B 239     -26.347 -19.248   2.317  1.00  0.00           O  
ATOM   3851  N   THR B 240     -28.444 -19.379   1.539  1.00  0.00           N  
ATOM   3852  H   THR B 240     -29.183 -18.909   1.028  1.00  0.00           H  
ATOM   3853  CA  THR B 240     -28.635 -20.805   1.860  1.00  0.00           C  
ATOM   3854  HA  THR B 240     -28.048 -21.039   2.749  1.00  0.00           H  
ATOM   3855  CB  THR B 240     -30.111 -21.138   2.160  1.00  0.00           C  
ATOM   3856  HB  THR B 240     -30.578 -21.557   1.267  1.00  0.00           H  
ATOM   3857  CG2 THR B 240     -30.220 -22.144   3.305  1.00  0.00           C  
ATOM   3858 HG21 THR B 240     -29.699 -23.066   3.045  1.00  0.00           H  
ATOM   3859 HG22 THR B 240     -29.787 -21.730   4.217  1.00  0.00           H  
ATOM   3860 HG23 THR B 240     -31.271 -22.377   3.485  1.00  0.00           H  
ATOM   3861  OG1 THR B 240     -30.856 -20.003   2.550  1.00  0.00           O  
ATOM   3862  HG1 THR B 240     -30.510 -19.690   3.390  1.00  0.00           H  
ATOM   3863  C   THR B 240     -28.130 -21.710   0.729  1.00  0.00           C  
ATOM   3864  O   THR B 240     -28.239 -21.376  -0.450  1.00  0.00           O  
ATOM   3865  N   GLN B 241     -27.594 -22.881   1.067  1.00  0.00           N  
ATOM   3866  H   GLN B 241     -27.474 -23.089   2.055  1.00  0.00           H  
ATOM   3867  CA  GLN B 241     -27.092 -23.901   0.141  1.00  0.00           C  
ATOM   3868  HA  GLN B 241     -27.472 -23.684  -0.859  1.00  0.00           H  
ATOM   3869  CB  GLN B 241     -25.548 -23.875   0.082  1.00  0.00           C  
ATOM   3870  HB2 GLN B 241     -25.138 -24.223   1.030  1.00  0.00           H  
ATOM   3871  HB3 GLN B 241     -25.234 -24.578  -0.691  1.00  0.00           H  
ATOM   3872  CG  GLN B 241     -24.952 -22.490  -0.239  1.00  0.00           C  
ATOM   3873  HG2 GLN B 241     -25.698 -21.882  -0.749  1.00  0.00           H  
ATOM   3874  HG3 GLN B 241     -24.690 -21.982   0.689  1.00  0.00           H  
ATOM   3875  CD  GLN B 241     -23.725 -22.569  -1.143  1.00  0.00           C  
ATOM   3876  OE1 GLN B 241     -22.640 -23.002  -0.771  1.00  0.00           O  
ATOM   3877  NE2 GLN B 241     -23.847 -22.166  -2.390  1.00  0.00           N  
ATOM   3878 HE21 GLN B 241     -23.024 -22.151  -2.965  1.00  0.00           H  
ATOM   3879 HE22 GLN B 241     -24.732 -21.815  -2.715  1.00  0.00           H  
ATOM   3880  C   GLN B 241     -27.609 -25.300   0.523  1.00  0.00           C  
ATOM   3881  O   GLN B 241     -28.065 -25.526   1.644  1.00  0.00           O  
ATOM   3882  N   VAL B 242     -27.539 -26.239  -0.429  1.00  0.00           N  
ATOM   3883  H   VAL B 242     -27.127 -25.989  -1.312  1.00  0.00           H  
ATOM   3884  CA  VAL B 242     -27.952 -27.643  -0.247  1.00  0.00           C  
ATOM   3885  HA  VAL B 242     -29.011 -27.635   0.010  1.00  0.00           H  
ATOM   3886  CB  VAL B 242     -27.791 -28.420  -1.573  1.00  0.00           C  
ATOM   3887  HB  VAL B 242     -28.238 -27.815  -2.363  1.00  0.00           H  
ATOM   3888  CG1 VAL B 242     -26.328 -28.681  -1.959  1.00  0.00           C  
ATOM   3889 HG11 VAL B 242     -25.865 -29.366  -1.246  1.00  0.00           H  
ATOM   3890 HG12 VAL B 242     -25.766 -27.748  -1.965  1.00  0.00           H  
ATOM   3891 HG13 VAL B 242     -26.284 -29.128  -2.952  1.00  0.00           H  
ATOM   3892  CG2 VAL B 242     -28.533 -29.760  -1.560  1.00  0.00           C  
ATOM   3893 HG21 VAL B 242     -28.496 -30.205  -2.555  1.00  0.00           H  
ATOM   3894 HG22 VAL B 242     -29.578 -29.606  -1.289  1.00  0.00           H  
ATOM   3895 HG23 VAL B 242     -28.069 -30.451  -0.856  1.00  0.00           H  
ATOM   3896  C   VAL B 242     -27.204 -28.310   0.917  1.00  0.00           C  
ATOM   3897  O   VAL B 242     -26.063 -27.948   1.205  1.00  0.00           O  
ATOM   3898  N   SER B 243     -27.851 -29.281   1.572  1.00  0.00           N  
ATOM   3899  H   SER B 243     -28.772 -29.538   1.258  1.00  0.00           H  
ATOM   3900  CA  SER B 243     -27.354 -29.933   2.795  1.00  0.00           C  
ATOM   3901  HA  SER B 243     -28.148 -30.586   3.158  1.00  0.00           H  
ATOM   3902  CB  SER B 243     -26.141 -30.826   2.497  1.00  0.00           C  
ATOM   3903  HB2 SER B 243     -25.309 -30.216   2.143  1.00  0.00           H  
ATOM   3904  HB3 SER B 243     -25.834 -31.337   3.410  1.00  0.00           H  
ATOM   3905  OG  SER B 243     -26.473 -31.788   1.508  1.00  0.00           O  
ATOM   3906  HG  SER B 243     -27.031 -32.456   1.915  1.00  0.00           H  
ATOM   3907  C   SER B 243     -27.103 -28.925   3.924  1.00  0.00           C  
ATOM   3908  O   SER B 243     -25.992 -28.801   4.442  1.00  0.00           O  
ATOM   3909  N   ASP B 244     -28.161 -28.182   4.256  1.00  0.00           N  
ATOM   3910  H   ASP B 244     -29.049 -28.478   3.865  1.00  0.00           H  
ATOM   3911  CA  ASP B 244     -28.324 -27.378   5.472  1.00  0.00           C  
ATOM   3912  HA  ASP B 244     -29.163 -26.708   5.277  1.00  0.00           H  
ATOM   3913  CB  ASP B 244     -28.763 -28.270   6.650  1.00  0.00           C  
ATOM   3914  HB2 ASP B 244     -27.911 -28.879   6.956  1.00  0.00           H  
ATOM   3915  HB3 ASP B 244     -29.030 -27.625   7.490  1.00  0.00           H  
ATOM   3916  CG  ASP B 244     -29.948 -29.215   6.356  1.00  0.00           C  
ATOM   3917  OD1 ASP B 244     -30.337 -29.916   7.315  1.00  0.00           O  
ATOM   3918  OD2 ASP B 244     -30.447 -29.251   5.201  1.00  0.00           O  
ATOM   3919  C   ASP B 244     -27.126 -26.459   5.765  1.00  0.00           C  
ATOM   3920  O   ASP B 244     -26.671 -26.306   6.900  1.00  0.00           O  
ATOM   3921  N   THR B 245     -26.578 -25.858   4.708  1.00  0.00           N  
ATOM   3922  H   THR B 245     -27.017 -26.015   3.808  1.00  0.00           H  
ATOM   3923  CA  THR B 245     -25.327 -25.095   4.744  1.00  0.00           C  
ATOM   3924  HA  THR B 245     -24.909 -25.126   5.750  1.00  0.00           H  
ATOM   3925  CB  THR B 245     -24.296 -25.751   3.810  1.00  0.00           C  
ATOM   3926  HB  THR B 245     -24.754 -25.947   2.839  1.00  0.00           H  
ATOM   3927  CG2 THR B 245     -23.031 -24.915   3.596  1.00  0.00           C  
ATOM   3928 HG21 THR B 245     -22.597 -24.647   4.559  1.00  0.00           H  
ATOM   3929 HG22 THR B 245     -23.270 -24.010   3.038  1.00  0.00           H  
ATOM   3930 HG23 THR B 245     -22.310 -25.498   3.023  1.00  0.00           H  
ATOM   3931  OG1 THR B 245     -23.867 -26.969   4.378  1.00  0.00           O  
ATOM   3932  HG1 THR B 245     -24.633 -27.575   4.400  1.00  0.00           H  
ATOM   3933  C   THR B 245     -25.585 -23.633   4.402  1.00  0.00           C  
ATOM   3934  O   THR B 245     -26.219 -23.324   3.399  1.00  0.00           O  
ATOM   3935  N   LEU B 246     -25.068 -22.711   5.211  1.00  0.00           N  
ATOM   3936  H   LEU B 246     -24.538 -23.032   6.012  1.00  0.00           H  
ATOM   3937  CA  LEU B 246     -24.988 -21.287   4.889  1.00  0.00           C  
ATOM   3938  HA  LEU B 246     -25.797 -21.022   4.208  1.00  0.00           H  
ATOM   3939  CB  LEU B 246     -25.122 -20.449   6.174  1.00  0.00           C  
ATOM   3940  HB2 LEU B 246     -24.383 -20.806   6.892  1.00  0.00           H  
ATOM   3941  HB3 LEU B 246     -24.890 -19.407   5.951  1.00  0.00           H  
ATOM   3942  CG  LEU B 246     -26.518 -20.511   6.820  1.00  0.00           C  
ATOM   3943  HG  LEU B 246     -26.821 -21.550   6.946  1.00  0.00           H  
ATOM   3944  CD1 LEU B 246     -26.465 -19.860   8.200  1.00  0.00           C  
ATOM   3945 HD11 LEU B 246     -26.194 -18.808   8.110  1.00  0.00           H  
ATOM   3946 HD12 LEU B 246     -27.443 -19.944   8.674  1.00  0.00           H  
ATOM   3947 HD13 LEU B 246     -25.735 -20.376   8.822  1.00  0.00           H  
ATOM   3948  CD2 LEU B 246     -27.568 -19.782   5.977  1.00  0.00           C  
ATOM   3949 HD21 LEU B 246     -27.672 -20.256   5.003  1.00  0.00           H  
ATOM   3950 HD22 LEU B 246     -27.283 -18.740   5.845  1.00  0.00           H  
ATOM   3951 HD23 LEU B 246     -28.532 -19.819   6.487  1.00  0.00           H  
ATOM   3952  C   LEU B 246     -23.677 -20.967   4.166  1.00  0.00           C  
ATOM   3953  O   LEU B 246     -22.627 -21.542   4.465  1.00  0.00           O  
ATOM   3954  N   LEU B 247     -23.738 -19.986   3.270  1.00  0.00           N  
ATOM   3955  H   LEU B 247     -24.652 -19.593   3.059  1.00  0.00           H  
ATOM   3956  CA  LEU B 247     -22.597 -19.329   2.643  1.00  0.00           C  
ATOM   3957  HA  LEU B 247     -21.670 -19.703   3.077  1.00  0.00           H  
ATOM   3958  CB  LEU B 247     -22.616 -19.667   1.141  1.00  0.00           C  
ATOM   3959  HB2 LEU B 247     -22.462 -20.739   1.019  1.00  0.00           H  
ATOM   3960  HB3 LEU B 247     -23.607 -19.421   0.754  1.00  0.00           H  
ATOM   3961  CG  LEU B 247     -21.576 -18.906   0.299  1.00  0.00           C  
ATOM   3962  HG  LEU B 247     -21.691 -17.834   0.452  1.00  0.00           H  
ATOM   3963  CD1 LEU B 247     -20.147 -19.316   0.653  1.00  0.00           C  
ATOM   3964 HD11 LEU B 247     -19.450 -18.791  -0.001  1.00  0.00           H  
ATOM   3965 HD12 LEU B 247     -19.919 -19.032   1.679  1.00  0.00           H  
ATOM   3966 HD13 LEU B 247     -20.018 -20.388   0.523  1.00  0.00           H  
ATOM   3967  CD2 LEU B 247     -21.806 -19.203  -1.182  1.00  0.00           C  
ATOM   3968 HD21 LEU B 247     -21.675 -20.266  -1.379  1.00  0.00           H  
ATOM   3969 HD22 LEU B 247     -22.813 -18.896  -1.463  1.00  0.00           H  
ATOM   3970 HD23 LEU B 247     -21.093 -18.632  -1.779  1.00  0.00           H  
ATOM   3971  C   LEU B 247     -22.686 -17.823   2.915  1.00  0.00           C  
ATOM   3972  O   LEU B 247     -23.670 -17.189   2.539  1.00  0.00           O  
ATOM   3973  N   LEU B 248     -21.669 -17.258   3.562  1.00  0.00           N  
ATOM   3974  H   LEU B 248     -20.904 -17.851   3.865  1.00  0.00           H  
ATOM   3975  CA  LEU B 248     -21.472 -15.814   3.698  1.00  0.00           C  
ATOM   3976  HA  LEU B 248     -22.412 -15.312   3.482  1.00  0.00           H  
ATOM   3977  CB  LEU B 248     -21.052 -15.459   5.135  1.00  0.00           C  
ATOM   3978  HB2 LEU B 248     -20.151 -16.018   5.392  1.00  0.00           H  
ATOM   3979  HB3 LEU B 248     -20.794 -14.399   5.147  1.00  0.00           H  
ATOM   3980  CG  LEU B 248     -22.165 -15.725   6.174  1.00  0.00           C  
ATOM   3981  HG  LEU B 248     -23.098 -15.962   5.666  1.00  0.00           H  
ATOM   3982  CD1 LEU B 248     -21.809 -16.884   7.110  1.00  0.00           C  
ATOM   3983 HD11 LEU B 248     -20.916 -16.647   7.688  1.00  0.00           H  
ATOM   3984 HD12 LEU B 248     -22.641 -17.071   7.788  1.00  0.00           H  
ATOM   3985 HD13 LEU B 248     -21.627 -17.784   6.521  1.00  0.00           H  
ATOM   3986  CD2 LEU B 248     -22.400 -14.486   7.038  1.00  0.00           C  
ATOM   3987 HD21 LEU B 248     -21.492 -14.229   7.583  1.00  0.00           H  
ATOM   3988 HD22 LEU B 248     -22.691 -13.652   6.399  1.00  0.00           H  
ATOM   3989 HD23 LEU B 248     -23.209 -14.681   7.743  1.00  0.00           H  
ATOM   3990  C   LEU B 248     -20.443 -15.314   2.680  1.00  0.00           C  
ATOM   3991  O   LEU B 248     -19.481 -16.021   2.383  1.00  0.00           O  
ATOM   3992  N   THR B 249     -20.631 -14.092   2.178  1.00  0.00           N  
ATOM   3993  H   THR B 249     -21.464 -13.587   2.469  1.00  0.00           H  
ATOM   3994  CA  THR B 249     -19.786 -13.466   1.140  1.00  0.00           C  
ATOM   3995  HA  THR B 249     -18.800 -13.927   1.149  1.00  0.00           H  
ATOM   3996  CB  THR B 249     -20.385 -13.646  -0.269  1.00  0.00           C  
ATOM   3997  HB  THR B 249     -19.733 -13.143  -0.983  1.00  0.00           H  
ATOM   3998  CG2 THR B 249     -20.509 -15.107  -0.698  1.00  0.00           C  
ATOM   3999 HG21 THR B 249     -19.543 -15.601  -0.603  1.00  0.00           H  
ATOM   4000 HG22 THR B 249     -21.244 -15.620  -0.079  1.00  0.00           H  
ATOM   4001 HG23 THR B 249     -20.826 -15.152  -1.739  1.00  0.00           H  
ATOM   4002  OG1 THR B 249     -21.671 -13.055  -0.345  1.00  0.00           O  
ATOM   4003  HG1 THR B 249     -21.583 -12.132  -0.085  1.00  0.00           H  
ATOM   4004  C   THR B 249     -19.611 -11.968   1.393  1.00  0.00           C  
ATOM   4005  O   THR B 249     -20.551 -11.313   1.844  1.00  0.00           O  
ATOM   4006  N   TRP B 250     -18.459 -11.386   1.058  1.00  0.00           N  
ATOM   4007  H   TRP B 250     -17.701 -11.963   0.691  1.00  0.00           H  
ATOM   4008  CA  TRP B 250     -18.205  -9.941   1.192  1.00  0.00           C  
ATOM   4009  HA  TRP B 250     -19.147  -9.399   1.098  1.00  0.00           H  
ATOM   4010  CB  TRP B 250     -17.643  -9.648   2.595  1.00  0.00           C  
ATOM   4011  HB2 TRP B 250     -17.414  -8.586   2.684  1.00  0.00           H  
ATOM   4012  HB3 TRP B 250     -18.431  -9.854   3.317  1.00  0.00           H  
ATOM   4013  CG  TRP B 250     -16.437 -10.436   3.006  1.00  0.00           C  
ATOM   4014  CD1 TRP B 250     -15.153 -10.061   2.811  1.00  0.00           C  
ATOM   4015  HD1 TRP B 250     -14.846  -9.146   2.319  1.00  0.00           H  
ATOM   4016  NE1 TRP B 250     -14.307 -11.048   3.278  1.00  0.00           N  
ATOM   4017  HE1 TRP B 250     -13.297 -10.993   3.224  1.00  0.00           H  
ATOM   4018  CE2 TRP B 250     -15.007 -12.125   3.773  1.00  0.00           C  
ATOM   4019  CZ2 TRP B 250     -14.610 -13.354   4.318  1.00  0.00           C  
ATOM   4020  HZ2 TRP B 250     -13.568 -13.620   4.366  1.00  0.00           H  
ATOM   4021  CH2 TRP B 250     -15.588 -14.250   4.773  1.00  0.00           C  
ATOM   4022  HH2 TRP B 250     -15.293 -15.204   5.184  1.00  0.00           H  
ATOM   4023  CZ3 TRP B 250     -16.949 -13.915   4.663  1.00  0.00           C  
ATOM   4024  HZ3 TRP B 250     -17.700 -14.622   4.983  1.00  0.00           H  
ATOM   4025  CE3 TRP B 250     -17.336 -12.685   4.098  1.00  0.00           C  
ATOM   4026  HE3 TRP B 250     -18.383 -12.452   3.994  1.00  0.00           H  
ATOM   4027  CD2 TRP B 250     -16.377 -11.756   3.637  1.00  0.00           C  
ATOM   4028  C   TRP B 250     -17.306  -9.408   0.064  1.00  0.00           C  
ATOM   4029  O   TRP B 250     -16.864 -10.159  -0.799  1.00  0.00           O  
ATOM   4030  N   SER B 251     -17.094  -8.090   0.015  1.00  0.00           N  
ATOM   4031  H   SER B 251     -17.518  -7.512   0.732  1.00  0.00           H  
ATOM   4032  CA  SER B 251     -16.275  -7.428  -1.009  1.00  0.00           C  
ATOM   4033  HA  SER B 251     -16.226  -8.069  -1.891  1.00  0.00           H  
ATOM   4034  CB  SER B 251     -16.956  -6.130  -1.433  1.00  0.00           C  
ATOM   4035  HB2 SER B 251     -17.974  -6.343  -1.758  1.00  0.00           H  
ATOM   4036  HB3 SER B 251     -16.984  -5.435  -0.593  1.00  0.00           H  
ATOM   4037  OG  SER B 251     -16.245  -5.553  -2.502  1.00  0.00           O  
ATOM   4038  HG  SER B 251     -16.603  -4.678  -2.673  1.00  0.00           H  
ATOM   4039  C   SER B 251     -14.838  -7.163  -0.539  1.00  0.00           C  
ATOM   4040  O   SER B 251     -14.638  -6.694   0.586  1.00  0.00           O  
ATOM   4041  N   ASN B 252     -13.843  -7.444  -1.393  1.00  0.00           N  
ATOM   4042  H   ASN B 252     -14.079  -7.756  -2.322  1.00  0.00           H  
ATOM   4043  CA  ASN B 252     -12.439  -7.150  -1.099  1.00  0.00           C  
ATOM   4044  HA  ASN B 252     -12.210  -7.638  -0.154  1.00  0.00           H  
ATOM   4045  CB  ASN B 252     -11.513  -7.779  -2.161  1.00  0.00           C  
ATOM   4046  HB2 ASN B 252     -11.822  -8.809  -2.333  1.00  0.00           H  
ATOM   4047  HB3 ASN B 252     -11.604  -7.235  -3.102  1.00  0.00           H  
ATOM   4048  CG  ASN B 252     -10.045  -7.771  -1.739  1.00  0.00           C  
ATOM   4049  OD1 ASN B 252      -9.506  -6.786  -1.259  1.00  0.00           O  
ATOM   4050  ND2 ASN B 252      -9.348  -8.877  -1.859  1.00  0.00           N  
ATOM   4051 HD21 ASN B 252      -8.386  -8.838  -1.579  1.00  0.00           H  
ATOM   4052 HD22 ASN B 252      -9.767  -9.724  -2.199  1.00  0.00           H  
ATOM   4053  C   ASN B 252     -12.238  -5.618  -0.977  1.00  0.00           C  
ATOM   4054  O   ASN B 252     -12.597  -4.882  -1.900  1.00  0.00           O  
ATOM   4055  N   PRO B 253     -11.659  -5.123   0.136  1.00  0.00           N  
ATOM   4056  CD  PRO B 253     -11.305  -5.899   1.320  1.00  0.00           C  
ATOM   4057  HD2 PRO B 253     -10.666  -6.745   1.070  1.00  0.00           H  
ATOM   4058  HD3 PRO B 253     -12.216  -6.248   1.810  1.00  0.00           H  
ATOM   4059  CG  PRO B 253     -10.559  -4.956   2.247  1.00  0.00           C  
ATOM   4060  HG2 PRO B 253      -9.492  -5.008   2.040  1.00  0.00           H  
ATOM   4061  HG3 PRO B 253     -10.757  -5.186   3.294  1.00  0.00           H  
ATOM   4062  CB  PRO B 253     -11.103  -3.589   1.849  1.00  0.00           C  
ATOM   4063  HB2 PRO B 253     -10.366  -2.823   2.046  1.00  0.00           H  
ATOM   4064  HB3 PRO B 253     -12.015  -3.390   2.409  1.00  0.00           H  
ATOM   4065  CA  PRO B 253     -11.440  -3.691   0.359  1.00  0.00           C  
ATOM   4066  HA  PRO B 253     -12.376  -3.161   0.182  1.00  0.00           H  
ATOM   4067  C   PRO B 253     -10.376  -3.032  -0.552  1.00  0.00           C  
ATOM   4068  O   PRO B 253     -10.120  -1.830  -0.421  1.00  0.00           O  
ATOM   4069  N   TYR B 254      -9.766  -3.789  -1.475  1.00  0.00           N  
ATOM   4070  H   TYR B 254     -10.021  -4.768  -1.536  1.00  0.00           H  
ATOM   4071  CA  TYR B 254      -8.724  -3.332  -2.397  1.00  0.00           C  
ATOM   4072  HA  TYR B 254      -8.740  -2.242  -2.424  1.00  0.00           H  
ATOM   4073  CB  TYR B 254      -7.359  -3.785  -1.864  1.00  0.00           C  
ATOM   4074  HB2 TYR B 254      -7.360  -4.871  -1.747  1.00  0.00           H  
ATOM   4075  HB3 TYR B 254      -6.603  -3.540  -2.605  1.00  0.00           H  
ATOM   4076  CG  TYR B 254      -6.972  -3.135  -0.556  1.00  0.00           C  
ATOM   4077  CD1 TYR B 254      -6.387  -1.857  -0.566  1.00  0.00           C  
ATOM   4078  HD1 TYR B 254      -6.179  -1.359  -1.502  1.00  0.00           H  
ATOM   4079  CE1 TYR B 254      -6.079  -1.222   0.647  1.00  0.00           C  
ATOM   4080  HE1 TYR B 254      -5.631  -0.244   0.664  1.00  0.00           H  
ATOM   4081  CZ  TYR B 254      -6.360  -1.857   1.866  1.00  0.00           C  
ATOM   4082  OH  TYR B 254      -6.036  -1.211   3.009  1.00  0.00           O  
ATOM   4083  HH  TYR B 254      -5.330  -0.556   2.828  1.00  0.00           H  
ATOM   4084  CE2 TYR B 254      -6.951  -3.138   1.883  1.00  0.00           C  
ATOM   4085  HE2 TYR B 254      -7.174  -3.619   2.821  1.00  0.00           H  
ATOM   4086  CD2 TYR B 254      -7.243  -3.781   0.665  1.00  0.00           C  
ATOM   4087  HD2 TYR B 254      -7.695  -4.763   0.659  1.00  0.00           H  
ATOM   4088  C   TYR B 254      -8.917  -3.857  -3.834  1.00  0.00           C  
ATOM   4089  O   TYR B 254      -9.461  -4.946  -4.017  1.00  0.00           O  
ATOM   4090  N   PRO B 255      -8.424  -3.138  -4.863  1.00  0.00           N  
ATOM   4091  CD  PRO B 255      -7.846  -1.801  -4.798  1.00  0.00           C  
ATOM   4092  HD2 PRO B 255      -7.110  -1.712  -3.998  1.00  0.00           H  
ATOM   4093  HD3 PRO B 255      -8.649  -1.077  -4.653  1.00  0.00           H  
ATOM   4094  CG  PRO B 255      -7.176  -1.564  -6.152  1.00  0.00           C  
ATOM   4095  HG2 PRO B 255      -6.146  -1.921  -6.123  1.00  0.00           H  
ATOM   4096  HG3 PRO B 255      -7.209  -0.514  -6.441  1.00  0.00           H  
ATOM   4097  CB  PRO B 255      -7.999  -2.440  -7.095  1.00  0.00           C  
ATOM   4098  HB2 PRO B 255      -7.442  -2.701  -7.995  1.00  0.00           H  
ATOM   4099  HB3 PRO B 255      -8.922  -1.922  -7.361  1.00  0.00           H  
ATOM   4100  CA  PRO B 255      -8.330  -3.660  -6.227  1.00  0.00           C  
ATOM   4101  HA  PRO B 255      -9.296  -4.066  -6.523  1.00  0.00           H  
ATOM   4102  C   PRO B 255      -7.241  -4.751  -6.351  1.00  0.00           C  
ATOM   4103  O   PRO B 255      -6.312  -4.775  -5.530  1.00  0.00           O  
ATOM   4104  N   PRO B 256      -7.281  -5.608  -7.394  1.00  0.00           N  
ATOM   4105  CD  PRO B 256      -8.331  -5.701  -8.397  1.00  0.00           C  
ATOM   4106  HD2 PRO B 256      -8.167  -4.943  -9.166  1.00  0.00           H  
ATOM   4107  HD3 PRO B 256      -9.324  -5.593  -7.961  1.00  0.00           H  
ATOM   4108  CG  PRO B 256      -8.193  -7.094  -9.004  1.00  0.00           C  
ATOM   4109  HG2 PRO B 256      -8.570  -7.128 -10.026  1.00  0.00           H  
ATOM   4110  HG3 PRO B 256      -8.707  -7.822  -8.375  1.00  0.00           H  
ATOM   4111  CB  PRO B 256      -6.687  -7.330  -8.944  1.00  0.00           C  
ATOM   4112  HB2 PRO B 256      -6.213  -6.832  -9.792  1.00  0.00           H  
ATOM   4113  HB3 PRO B 256      -6.444  -8.393  -8.943  1.00  0.00           H  
ATOM   4114  CA  PRO B 256      -6.275  -6.653  -7.632  1.00  0.00           C  
ATOM   4115  HA  PRO B 256      -6.330  -7.381  -6.828  1.00  0.00           H  
ATOM   4116  C   PRO B 256      -4.834  -6.134  -7.718  1.00  0.00           C  
ATOM   4117  O   PRO B 256      -3.891  -6.841  -7.364  1.00  0.00           O  
ATOM   4118  N   ASP B 257      -4.657  -4.888  -8.150  1.00  0.00           N  
ATOM   4119  H   ASP B 257      -5.450  -4.423  -8.598  1.00  0.00           H  
ATOM   4120  CA  ASP B 257      -3.380  -4.189  -8.265  1.00  0.00           C  
ATOM   4121  HA  ASP B 257      -2.713  -4.798  -8.877  1.00  0.00           H  
ATOM   4122  CB  ASP B 257      -3.577  -2.834  -8.991  1.00  0.00           C  
ATOM   4123  HB2 ASP B 257      -3.909  -2.103  -8.251  1.00  0.00           H  
ATOM   4124  HB3 ASP B 257      -2.598  -2.505  -9.347  1.00  0.00           H  
ATOM   4125  CG  ASP B 257      -4.589  -2.772 -10.160  1.00  0.00           C  
ATOM   4126  OD1 ASP B 257      -4.237  -2.109 -11.160  1.00  0.00           O  
ATOM   4127  OD2 ASP B 257      -5.720  -3.298 -10.013  1.00  0.00           O  
ATOM   4128  C   ASP B 257      -2.690  -3.943  -6.902  1.00  0.00           C  
ATOM   4129  O   ASP B 257      -1.459  -3.892  -6.833  1.00  0.00           O  
ATOM   4130  N   ASN B 258      -3.443  -3.786  -5.804  1.00  0.00           N  
ATOM   4131  H   ASN B 258      -4.438  -3.975  -5.868  1.00  0.00           H  
ATOM   4132  CA  ASN B 258      -2.878  -3.342  -4.523  1.00  0.00           C  
ATOM   4133  HA  ASN B 258      -2.268  -2.457  -4.725  1.00  0.00           H  
ATOM   4134  CB  ASN B 258      -3.993  -2.947  -3.544  1.00  0.00           C  
ATOM   4135  HB2 ASN B 258      -4.661  -2.220  -4.004  1.00  0.00           H  
ATOM   4136  HB3 ASN B 258      -4.557  -3.838  -3.279  1.00  0.00           H  
ATOM   4137  CG  ASN B 258      -3.402  -2.356  -2.276  1.00  0.00           C  
ATOM   4138  OD1 ASN B 258      -2.975  -3.062  -1.380  1.00  0.00           O  
ATOM   4139  ND2 ASN B 258      -3.249  -1.056  -2.230  1.00  0.00           N  
ATOM   4140 HD21 ASN B 258      -2.758  -0.655  -1.427  1.00  0.00           H  
ATOM   4141 HD22 ASN B 258      -3.604  -0.473  -2.960  1.00  0.00           H  
ATOM   4142  C   ASN B 258      -1.960  -4.404  -3.898  1.00  0.00           C  
ATOM   4143  O   ASN B 258      -2.273  -5.596  -3.922  1.00  0.00           O  
ATOM   4144  N   TYR B 259      -0.842  -3.981  -3.305  1.00  0.00           N  
ATOM   4145  H   TYR B 259      -0.644  -2.990  -3.279  1.00  0.00           H  
ATOM   4146  CA  TYR B 259       0.169  -4.894  -2.761  1.00  0.00           C  
ATOM   4147  HA  TYR B 259       0.476  -5.571  -3.552  1.00  0.00           H  
ATOM   4148  CB  TYR B 259       1.409  -4.095  -2.322  1.00  0.00           C  
ATOM   4149  HB2 TYR B 259       1.114  -3.412  -1.524  1.00  0.00           H  
ATOM   4150  HB3 TYR B 259       2.109  -4.809  -1.891  1.00  0.00           H  
ATOM   4151  CG  TYR B 259       2.193  -3.300  -3.366  1.00  0.00           C  
ATOM   4152  CD1 TYR B 259       1.868  -3.295  -4.744  1.00  0.00           C  
ATOM   4153  HD1 TYR B 259       1.004  -3.825  -5.115  1.00  0.00           H  
ATOM   4154  CE1 TYR B 259       2.673  -2.592  -5.665  1.00  0.00           C  
ATOM   4155  HE1 TYR B 259       2.421  -2.583  -6.715  1.00  0.00           H  
ATOM   4156  CZ  TYR B 259       3.806  -1.878  -5.218  1.00  0.00           C  
ATOM   4157  OH  TYR B 259       4.602  -1.223  -6.105  1.00  0.00           O  
ATOM   4158  HH  TYR B 259       5.059  -1.859  -6.681  1.00  0.00           H  
ATOM   4159  CE2 TYR B 259       4.122  -1.867  -3.845  1.00  0.00           C  
ATOM   4160  HE2 TYR B 259       4.991  -1.330  -3.500  1.00  0.00           H  
ATOM   4161  CD2 TYR B 259       3.319  -2.571  -2.930  1.00  0.00           C  
ATOM   4162  HD2 TYR B 259       3.581  -2.559  -1.879  1.00  0.00           H  
ATOM   4163  C   TYR B 259      -0.361  -5.798  -1.628  1.00  0.00           C  
ATOM   4164  O   TYR B 259       0.058  -6.949  -1.541  1.00  0.00           O  
ATOM   4165  N   LEU B 260      -1.338  -5.341  -0.832  1.00  0.00           N  
ATOM   4166  H   LEU B 260      -1.672  -4.392  -0.975  1.00  0.00           H  
ATOM   4167  CA  LEU B 260      -1.991  -6.129   0.229  1.00  0.00           C  
ATOM   4168  HA  LEU B 260      -1.222  -6.598   0.847  1.00  0.00           H  
ATOM   4169  CB  LEU B 260      -2.853  -5.207   1.118  1.00  0.00           C  
ATOM   4170  HB2 LEU B 260      -3.664  -4.804   0.509  1.00  0.00           H  
ATOM   4171  HB3 LEU B 260      -3.309  -5.821   1.896  1.00  0.00           H  
ATOM   4172  CG  LEU B 260      -2.141  -4.028   1.804  1.00  0.00           C  
ATOM   4173  HG  LEU B 260      -1.696  -3.380   1.050  1.00  0.00           H  
ATOM   4174  CD1 LEU B 260      -3.162  -3.212   2.592  1.00  0.00           C  
ATOM   4175 HD11 LEU B 260      -3.698  -3.845   3.300  1.00  0.00           H  
ATOM   4176 HD12 LEU B 260      -3.862  -2.770   1.886  1.00  0.00           H  
ATOM   4177 HD13 LEU B 260      -2.666  -2.408   3.135  1.00  0.00           H  
ATOM   4178  CD2 LEU B 260      -1.043  -4.487   2.753  1.00  0.00           C  
ATOM   4179 HD21 LEU B 260      -0.608  -3.627   3.263  1.00  0.00           H  
ATOM   4180 HD22 LEU B 260      -1.435  -5.180   3.493  1.00  0.00           H  
ATOM   4181 HD23 LEU B 260      -0.257  -4.966   2.176  1.00  0.00           H  
ATOM   4182  C   LEU B 260      -2.905  -7.255  -0.295  1.00  0.00           C  
ATOM   4183  O   LEU B 260      -3.099  -8.252   0.397  1.00  0.00           O  
ATOM   4184  N   TYR B 261      -3.464  -7.113  -1.504  1.00  0.00           N  
ATOM   4185  H   TYR B 261      -3.202  -6.294  -2.040  1.00  0.00           H  
ATOM   4186  CA  TYR B 261      -4.550  -7.952  -2.043  1.00  0.00           C  
ATOM   4187  HA  TYR B 261      -5.462  -7.763  -1.474  1.00  0.00           H  
ATOM   4188  CB  TYR B 261      -4.781  -7.512  -3.498  1.00  0.00           C  
ATOM   4189  HB2 TYR B 261      -4.954  -6.434  -3.516  1.00  0.00           H  
ATOM   4190  HB3 TYR B 261      -3.873  -7.703  -4.070  1.00  0.00           H  
ATOM   4191  CG  TYR B 261      -5.931  -8.190  -4.216  1.00  0.00           C  
ATOM   4192  CD1 TYR B 261      -5.732  -9.408  -4.899  1.00  0.00           C  
ATOM   4193  HD1 TYR B 261      -4.762  -9.884  -4.884  1.00  0.00           H  
ATOM   4194  CE1 TYR B 261      -6.801 -10.012  -5.589  1.00  0.00           C  
ATOM   4195  HE1 TYR B 261      -6.657 -10.949  -6.104  1.00  0.00           H  
ATOM   4196  CZ  TYR B 261      -8.068  -9.386  -5.612  1.00  0.00           C  
ATOM   4197  OH  TYR B 261      -9.105  -9.958  -6.276  1.00  0.00           O  
ATOM   4198  HH  TYR B 261      -8.951 -10.880  -6.483  1.00  0.00           H  
ATOM   4199  CE2 TYR B 261      -8.259  -8.161  -4.943  1.00  0.00           C  
ATOM   4200  HE2 TYR B 261      -9.226  -7.677  -4.965  1.00  0.00           H  
ATOM   4201  CD2 TYR B 261      -7.194  -7.572  -4.238  1.00  0.00           C  
ATOM   4202  HD2 TYR B 261      -7.349  -6.629  -3.732  1.00  0.00           H  
ATOM   4203  C   TYR B 261      -4.269  -9.464  -1.984  1.00  0.00           C  
ATOM   4204  O   TYR B 261      -5.165 -10.268  -1.736  1.00  0.00           O  
ATOM   4205  N   ASN B 262      -3.011  -9.859  -2.202  1.00  0.00           N  
ATOM   4206  H   ASN B 262      -2.315  -9.142  -2.345  1.00  0.00           H  
ATOM   4207  CA  ASN B 262      -2.579 -11.262  -2.204  1.00  0.00           C  
ATOM   4208  HA  ASN B 262      -3.370 -11.869  -2.651  1.00  0.00           H  
ATOM   4209  CB  ASN B 262      -1.320 -11.378  -3.077  1.00  0.00           C  
ATOM   4210  HB2 ASN B 262      -0.571 -10.650  -2.766  1.00  0.00           H  
ATOM   4211  HB3 ASN B 262      -0.887 -12.373  -2.968  1.00  0.00           H  
ATOM   4212  CG  ASN B 262      -1.658 -11.165  -4.534  1.00  0.00           C  
ATOM   4213  OD1 ASN B 262      -1.572 -10.066  -5.066  1.00  0.00           O  
ATOM   4214  ND2 ASN B 262      -2.084 -12.203  -5.215  1.00  0.00           N  
ATOM   4215 HD21 ASN B 262      -2.358 -12.059  -6.170  1.00  0.00           H  
ATOM   4216 HD22 ASN B 262      -2.110 -13.111  -4.780  1.00  0.00           H  
ATOM   4217  C   ASN B 262      -2.338 -11.877  -0.816  1.00  0.00           C  
ATOM   4218  O   ASN B 262      -2.081 -13.074  -0.749  1.00  0.00           O  
ATOM   4219  N   HIE B 263      -2.422 -11.088   0.259  1.00  0.00           N  
ATOM   4220  H   HIE B 263      -2.700 -10.121   0.127  1.00  0.00           H  
ATOM   4221  CA  HIE B 263      -1.972 -11.466   1.604  1.00  0.00           C  
ATOM   4222  HA  HIE B 263      -1.740 -12.534   1.626  1.00  0.00           H  
ATOM   4223  CB  HIE B 263      -0.683 -10.704   1.927  1.00  0.00           C  
ATOM   4224  HB2 HIE B 263      -0.917  -9.644   2.034  1.00  0.00           H  
ATOM   4225  HB3 HIE B 263      -0.307 -11.064   2.884  1.00  0.00           H  
ATOM   4226  CG  HIE B 263       0.408 -10.863   0.896  1.00  0.00           C  
ATOM   4227  ND1 HIE B 263       1.224 -11.985   0.743  1.00  0.00           N  
ATOM   4228  CE1 HIE B 263       2.057 -11.703  -0.269  1.00  0.00           C  
ATOM   4229  HE1 HIE B 263       2.815 -12.376  -0.649  1.00  0.00           H  
ATOM   4230  NE2 HIE B 263       1.823 -10.464  -0.734  1.00  0.00           N  
ATOM   4231  HE2 HIE B 263       2.345 -10.001  -1.466  1.00  0.00           H  
ATOM   4232  CD2 HIE B 263       0.783  -9.920  -0.015  1.00  0.00           C  
ATOM   4233  HD2 HIE B 263       0.356  -8.933  -0.122  1.00  0.00           H  
ATOM   4234  C   HIE B 263      -3.036 -11.216   2.678  1.00  0.00           C  
ATOM   4235  O   HIE B 263      -2.751 -11.310   3.872  1.00  0.00           O  
ATOM   4236  N   LEU B 264      -4.252 -10.843   2.267  1.00  0.00           N  
ATOM   4237  H   LEU B 264      -4.425 -10.788   1.276  1.00  0.00           H  
ATOM   4238  CA  LEU B 264      -5.371 -10.634   3.177  1.00  0.00           C  
ATOM   4239  HA  LEU B 264      -5.044  -9.937   3.946  1.00  0.00           H  
ATOM   4240  CB  LEU B 264      -6.579 -10.026   2.434  1.00  0.00           C  
ATOM   4241  HB2 LEU B 264      -6.835 -10.680   1.598  1.00  0.00           H  
ATOM   4242  HB3 LEU B 264      -7.438 -10.006   3.107  1.00  0.00           H  
ATOM   4243  CG  LEU B 264      -6.350  -8.601   1.904  1.00  0.00           C  
ATOM   4244  HG  LEU B 264      -5.476  -8.593   1.258  1.00  0.00           H  
ATOM   4245  CD1 LEU B 264      -7.552  -8.163   1.072  1.00  0.00           C  
ATOM   4246 HD11 LEU B 264      -8.441  -8.090   1.697  1.00  0.00           H  
ATOM   4247 HD12 LEU B 264      -7.353  -7.199   0.603  1.00  0.00           H  
ATOM   4248 HD13 LEU B 264      -7.732  -8.901   0.293  1.00  0.00           H  
ATOM   4249  CD2 LEU B 264      -6.159  -7.576   3.023  1.00  0.00           C  
ATOM   4250 HD21 LEU B 264      -5.289  -7.831   3.623  1.00  0.00           H  
ATOM   4251 HD22 LEU B 264      -5.997  -6.587   2.592  1.00  0.00           H  
ATOM   4252 HD23 LEU B 264      -7.040  -7.552   3.662  1.00  0.00           H  
ATOM   4253  C   LEU B 264      -5.759 -11.934   3.890  1.00  0.00           C  
ATOM   4254  O   LEU B 264      -5.652 -13.038   3.354  1.00  0.00           O  
ATOM   4255  N   THR B 265      -6.242 -11.764   5.116  1.00  0.00           N  
ATOM   4256  H   THR B 265      -6.160 -10.834   5.516  1.00  0.00           H  
ATOM   4257  CA  THR B 265      -6.875 -12.781   5.953  1.00  0.00           C  
ATOM   4258  HA  THR B 265      -7.251 -13.594   5.328  1.00  0.00           H  
ATOM   4259  CB  THR B 265      -5.846 -13.354   6.933  1.00  0.00           C  
ATOM   4260  HB  THR B 265      -5.212 -12.548   7.303  1.00  0.00           H  
ATOM   4261  CG2 THR B 265      -6.444 -14.094   8.132  1.00  0.00           C  
ATOM   4262 HG21 THR B 265      -6.986 -13.400   8.776  1.00  0.00           H  
ATOM   4263 HG22 THR B 265      -7.124 -14.875   7.794  1.00  0.00           H  
ATOM   4264 HG23 THR B 265      -5.641 -14.545   8.714  1.00  0.00           H  
ATOM   4265  OG1 THR B 265      -5.054 -14.272   6.221  1.00  0.00           O  
ATOM   4266  HG1 THR B 265      -4.749 -13.828   5.418  1.00  0.00           H  
ATOM   4267  C   THR B 265      -8.060 -12.135   6.658  1.00  0.00           C  
ATOM   4268  O   THR B 265      -7.934 -11.051   7.240  1.00  0.00           O  
ATOM   4269  N   TYR B 266      -9.224 -12.778   6.585  1.00  0.00           N  
ATOM   4270  H   TYR B 266      -9.239 -13.700   6.158  1.00  0.00           H  
ATOM   4271  CA  TYR B 266     -10.473 -12.231   7.112  1.00  0.00           C  
ATOM   4272  HA  TYR B 266     -10.344 -11.161   7.277  1.00  0.00           H  
ATOM   4273  CB  TYR B 266     -11.605 -12.382   6.082  1.00  0.00           C  
ATOM   4274  HB2 TYR B 266     -11.880 -13.434   6.024  1.00  0.00           H  
ATOM   4275  HB3 TYR B 266     -12.482 -11.848   6.452  1.00  0.00           H  
ATOM   4276  CG  TYR B 266     -11.298 -11.879   4.677  1.00  0.00           C  
ATOM   4277  CD1 TYR B 266     -11.397 -10.506   4.369  1.00  0.00           C  
ATOM   4278  HD1 TYR B 266     -11.667  -9.802   5.145  1.00  0.00           H  
ATOM   4279  CE1 TYR B 266     -11.162 -10.055   3.051  1.00  0.00           C  
ATOM   4280  HE1 TYR B 266     -11.235  -9.006   2.806  1.00  0.00           H  
ATOM   4281  CZ  TYR B 266     -10.820 -10.977   2.035  1.00  0.00           C  
ATOM   4282  OH  TYR B 266     -10.619 -10.552   0.760  1.00  0.00           O  
ATOM   4283  HH  TYR B 266     -10.466 -11.297   0.166  1.00  0.00           H  
ATOM   4284  CE2 TYR B 266     -10.720 -12.348   2.347  1.00  0.00           C  
ATOM   4285  HE2 TYR B 266     -10.469 -13.070   1.580  1.00  0.00           H  
ATOM   4286  CD2 TYR B 266     -10.958 -12.795   3.660  1.00  0.00           C  
ATOM   4287  HD2 TYR B 266     -10.879 -13.855   3.874  1.00  0.00           H  
ATOM   4288  C   TYR B 266     -10.840 -12.864   8.460  1.00  0.00           C  
ATOM   4289  O   TYR B 266     -10.588 -14.049   8.701  1.00  0.00           O  
ATOM   4290  N   ALA B 267     -11.498 -12.086   9.321  1.00  0.00           N  
ATOM   4291  H   ALA B 267     -11.649 -11.115   9.065  1.00  0.00           H  
ATOM   4292  CA  ALA B 267     -12.187 -12.584  10.508  1.00  0.00           C  
ATOM   4293  HA  ALA B 267     -12.153 -13.674  10.513  1.00  0.00           H  
ATOM   4294  CB  ALA B 267     -11.472 -12.099  11.774  1.00  0.00           C  
ATOM   4295  HB1 ALA B 267     -11.432 -11.010  11.787  1.00  0.00           H  
ATOM   4296  HB2 ALA B 267     -12.007 -12.458  12.654  1.00  0.00           H  
ATOM   4297  HB3 ALA B 267     -10.459 -12.502  11.791  1.00  0.00           H  
ATOM   4298  C   ALA B 267     -13.663 -12.166  10.477  1.00  0.00           C  
ATOM   4299  O   ALA B 267     -13.979 -10.984  10.324  1.00  0.00           O  
ATOM   4300  N   VAL B 268     -14.559 -13.136  10.658  1.00  0.00           N  
ATOM   4301  H   VAL B 268     -14.204 -14.069  10.851  1.00  0.00           H  
ATOM   4302  CA  VAL B 268     -16.018 -12.957  10.691  1.00  0.00           C  
ATOM   4303  HA  VAL B 268     -16.266 -11.955  10.346  1.00  0.00           H  
ATOM   4304  CB  VAL B 268     -16.726 -13.956   9.745  1.00  0.00           C  
ATOM   4305  HB  VAL B 268     -16.568 -14.964  10.125  1.00  0.00           H  
ATOM   4306  CG1 VAL B 268     -18.238 -13.704   9.671  1.00  0.00           C  
ATOM   4307 HG11 VAL B 268     -18.682 -13.767  10.661  1.00  0.00           H  
ATOM   4308 HG12 VAL B 268     -18.435 -12.715   9.254  1.00  0.00           H  
ATOM   4309 HG13 VAL B 268     -18.707 -14.456   9.035  1.00  0.00           H  
ATOM   4310  CG2 VAL B 268     -16.183 -13.900   8.311  1.00  0.00           C  
ATOM   4311 HG21 VAL B 268     -16.325 -12.906   7.892  1.00  0.00           H  
ATOM   4312 HG22 VAL B 268     -15.124 -14.154   8.290  1.00  0.00           H  
ATOM   4313 HG23 VAL B 268     -16.712 -14.620   7.686  1.00  0.00           H  
ATOM   4314  C   VAL B 268     -16.497 -13.106  12.137  1.00  0.00           C  
ATOM   4315  O   VAL B 268     -16.174 -14.090  12.797  1.00  0.00           O  
ATOM   4316  N   ASN B 269     -17.267 -12.139  12.635  1.00  0.00           N  
ATOM   4317  H   ASN B 269     -17.542 -11.400  11.996  1.00  0.00           H  
ATOM   4318  CA  ASN B 269     -17.955 -12.186  13.930  1.00  0.00           C  
ATOM   4319  HA  ASN B 269     -17.587 -13.037  14.502  1.00  0.00           H  
ATOM   4320  CB  ASN B 269     -17.637 -10.899  14.718  1.00  0.00           C  
ATOM   4321  HB2 ASN B 269     -16.591 -10.927  15.005  1.00  0.00           H  
ATOM   4322  HB3 ASN B 269     -17.798 -10.042  14.066  1.00  0.00           H  
ATOM   4323  CG  ASN B 269     -18.453 -10.667  15.985  1.00  0.00           C  
ATOM   4324  OD1 ASN B 269     -18.758  -9.531  16.331  1.00  0.00           O  
ATOM   4325  ND2 ASN B 269     -18.825 -11.687  16.717  1.00  0.00           N  
ATOM   4326 HD21 ASN B 269     -19.374 -11.507  17.545  1.00  0.00           H  
ATOM   4327 HD22 ASN B 269     -18.545 -12.642  16.522  1.00  0.00           H  
ATOM   4328  C   ASN B 269     -19.460 -12.382  13.704  1.00  0.00           C  
ATOM   4329  O   ASN B 269     -20.077 -11.609  12.969  1.00  0.00           O  
ATOM   4330  N   ILE B 270     -20.031 -13.392  14.362  1.00  0.00           N  
ATOM   4331  H   ILE B 270     -19.466 -13.913  15.025  1.00  0.00           H  
ATOM   4332  CA  ILE B 270     -21.445 -13.773  14.286  1.00  0.00           C  
ATOM   4333  HA  ILE B 270     -21.981 -13.028  13.704  1.00  0.00           H  
ATOM   4334  CB  ILE B 270     -21.600 -15.144  13.578  1.00  0.00           C  
ATOM   4335  HB  ILE B 270     -21.003 -15.878  14.121  1.00  0.00           H  
ATOM   4336  CG2 ILE B 270     -23.059 -15.647  13.583  1.00  0.00           C  
ATOM   4337 HG21 ILE B 270     -23.126 -16.632  13.122  1.00  0.00           H  
ATOM   4338 HG22 ILE B 270     -23.423 -15.756  14.604  1.00  0.00           H  
ATOM   4339 HG23 ILE B 270     -23.701 -14.950  13.043  1.00  0.00           H  
ATOM   4340  CG1 ILE B 270     -21.036 -15.038  12.143  1.00  0.00           C  
ATOM   4341 HG12 ILE B 270     -21.495 -14.191  11.639  1.00  0.00           H  
ATOM   4342 HG13 ILE B 270     -19.966 -14.852  12.208  1.00  0.00           H  
ATOM   4343  CD1 ILE B 270     -21.214 -16.277  11.265  1.00  0.00           C  
ATOM   4344 HD11 ILE B 270     -22.262 -16.411  10.997  1.00  0.00           H  
ATOM   4345 HD12 ILE B 270     -20.636 -16.154  10.348  1.00  0.00           H  
ATOM   4346 HD13 ILE B 270     -20.856 -17.156  11.800  1.00  0.00           H  
ATOM   4347  C   ILE B 270     -22.038 -13.767  15.697  1.00  0.00           C  
ATOM   4348  O   ILE B 270     -21.360 -14.168  16.642  1.00  0.00           O  
ATOM   4349  N   TRP B 271     -23.289 -13.334  15.839  1.00  0.00           N  
ATOM   4350  H   TRP B 271     -23.779 -12.988  15.017  1.00  0.00           H  
ATOM   4351  CA  TRP B 271     -24.047 -13.369  17.096  1.00  0.00           C  
ATOM   4352  HA  TRP B 271     -23.720 -14.234  17.674  1.00  0.00           H  
ATOM   4353  CB  TRP B 271     -23.762 -12.108  17.925  1.00  0.00           C  
ATOM   4354  HB2 TRP B 271     -24.136 -12.280  18.936  1.00  0.00           H  
ATOM   4355  HB3 TRP B 271     -22.682 -11.984  18.000  1.00  0.00           H  
ATOM   4356  CG  TRP B 271     -24.347 -10.817  17.422  1.00  0.00           C  
ATOM   4357  CD1 TRP B 271     -25.436 -10.199  17.936  1.00  0.00           C  
ATOM   4358  HD1 TRP B 271     -26.021 -10.571  18.773  1.00  0.00           H  
ATOM   4359  NE1 TRP B 271     -25.697  -9.037  17.235  1.00  0.00           N  
ATOM   4360  HE1 TRP B 271     -26.527  -8.472  17.390  1.00  0.00           H  
ATOM   4361  CE2 TRP B 271     -24.743  -8.813  16.266  1.00  0.00           C  
ATOM   4362  CZ2 TRP B 271     -24.528  -7.765  15.357  1.00  0.00           C  
ATOM   4363  HZ2 TRP B 271     -25.165  -6.894  15.382  1.00  0.00           H  
ATOM   4364  CH2 TRP B 271     -23.505  -7.883  14.402  1.00  0.00           C  
ATOM   4365  HH2 TRP B 271     -23.350  -7.101  13.675  1.00  0.00           H  
ATOM   4366  CZ3 TRP B 271     -22.702  -9.036  14.385  1.00  0.00           C  
ATOM   4367  HZ3 TRP B 271     -21.948  -9.161  13.626  1.00  0.00           H  
ATOM   4368  CE3 TRP B 271     -22.877 -10.045  15.350  1.00  0.00           C  
ATOM   4369  HE3 TRP B 271     -22.228 -10.906  15.344  1.00  0.00           H  
ATOM   4370  CD2 TRP B 271     -23.905  -9.968  16.315  1.00  0.00           C  
ATOM   4371  C   TRP B 271     -25.550 -13.531  16.837  1.00  0.00           C  
ATOM   4372  O   TRP B 271     -26.023 -13.266  15.727  1.00  0.00           O  
ATOM   4373  N   SER B 272     -26.305 -13.979  17.843  1.00  0.00           N  
ATOM   4374  H   SER B 272     -25.850 -14.173  18.730  1.00  0.00           H  
ATOM   4375  CA  SER B 272     -27.773 -14.051  17.777  1.00  0.00           C  
ATOM   4376  HA  SER B 272     -28.054 -14.330  16.765  1.00  0.00           H  
ATOM   4377  CB  SER B 272     -28.319 -15.140  18.700  1.00  0.00           C  
ATOM   4378  HB2 SER B 272     -27.907 -16.109  18.420  1.00  0.00           H  
ATOM   4379  HB3 SER B 272     -28.035 -14.920  19.727  1.00  0.00           H  
ATOM   4380  OG  SER B 272     -29.734 -15.173  18.597  1.00  0.00           O  
ATOM   4381  HG  SER B 272     -29.957 -15.437  17.688  1.00  0.00           H  
ATOM   4382  C   SER B 272     -28.439 -12.708  18.106  1.00  0.00           C  
ATOM   4383  O   SER B 272     -27.986 -11.978  18.981  1.00  0.00           O  
ATOM   4384  N   GLU B 273     -29.556 -12.394  17.443  1.00  0.00           N  
ATOM   4385  H   GLU B 273     -29.895 -13.063  16.761  1.00  0.00           H  
ATOM   4386  CA  GLU B 273     -30.410 -11.236  17.776  1.00  0.00           C  
ATOM   4387  HA  GLU B 273     -29.810 -10.499  18.314  1.00  0.00           H  
ATOM   4388  CB  GLU B 273     -30.901 -10.570  16.483  1.00  0.00           C  
ATOM   4389  HB2 GLU B 273     -31.374 -11.329  15.862  1.00  0.00           H  
ATOM   4390  HB3 GLU B 273     -31.650  -9.815  16.712  1.00  0.00           H  
ATOM   4391  CG  GLU B 273     -29.749  -9.920  15.696  1.00  0.00           C  
ATOM   4392  HG2 GLU B 273     -28.784 -10.314  16.017  1.00  0.00           H  
ATOM   4393  HG3 GLU B 273     -29.870 -10.194  14.645  1.00  0.00           H  
ATOM   4394  CD  GLU B 273     -29.734  -8.387  15.786  1.00  0.00           C  
ATOM   4395  OE1 GLU B 273     -30.673  -7.771  15.231  1.00  0.00           O  
ATOM   4396  OE2 GLU B 273     -28.720  -7.794  16.222  1.00  0.00           O  
ATOM   4397  C   GLU B 273     -31.566 -11.598  18.736  1.00  0.00           C  
ATOM   4398  O   GLU B 273     -32.500 -10.815  18.929  1.00  0.00           O  
ATOM   4399  N   ASN B 274     -31.518 -12.799  19.326  1.00  0.00           N  
ATOM   4400  H   ASN B 274     -30.730 -13.392  19.094  1.00  0.00           H  
ATOM   4401  CA  ASN B 274     -32.476 -13.311  20.311  1.00  0.00           C  
ATOM   4402  HA  ASN B 274     -33.065 -12.481  20.704  1.00  0.00           H  
ATOM   4403  CB  ASN B 274     -33.421 -14.318  19.628  1.00  0.00           C  
ATOM   4404  HB2 ASN B 274     -32.826 -15.155  19.273  1.00  0.00           H  
ATOM   4405  HB3 ASN B 274     -34.117 -14.693  20.377  1.00  0.00           H  
ATOM   4406  CG  ASN B 274     -34.246 -13.784  18.465  1.00  0.00           C  
ATOM   4407  OD1 ASN B 274     -34.358 -14.411  17.424  1.00  0.00           O  
ATOM   4408  ND2 ASN B 274     -34.854 -12.626  18.570  1.00  0.00           N  
ATOM   4409 HD21 ASN B 274     -35.417 -12.350  17.789  1.00  0.00           H  
ATOM   4410 HD22 ASN B 274     -34.604 -11.996  19.317  1.00  0.00           H  
ATOM   4411  C   ASN B 274     -31.793 -13.962  21.530  1.00  0.00           C  
ATOM   4412  O   ASN B 274     -32.359 -13.907  22.617  1.00  0.00           O  
ATOM   4413  N   ASP B 275     -30.604 -14.558  21.376  1.00  0.00           N  
ATOM   4414  H   ASP B 275     -30.200 -14.623  20.449  1.00  0.00           H  
ATOM   4415  CA  ASP B 275     -29.819 -15.134  22.475  1.00  0.00           C  
ATOM   4416  HA  ASP B 275     -30.446 -15.207  23.360  1.00  0.00           H  
ATOM   4417  CB  ASP B 275     -29.442 -16.580  22.123  1.00  0.00           C  
ATOM   4418  HB2 ASP B 275     -30.356 -17.140  21.919  1.00  0.00           H  
ATOM   4419  HB3 ASP B 275     -28.833 -16.591  21.219  1.00  0.00           H  
ATOM   4420  CG  ASP B 275     -28.672 -17.298  23.237  1.00  0.00           C  
ATOM   4421  OD1 ASP B 275     -28.285 -16.672  24.242  1.00  0.00           O  
ATOM   4422  OD2 ASP B 275     -28.483 -18.529  23.068  1.00  0.00           O  
ATOM   4423  C   ASP B 275     -28.577 -14.275  22.806  1.00  0.00           C  
ATOM   4424  O   ASP B 275     -27.579 -14.345  22.084  1.00  0.00           O  
ATOM   4425  N   PRO B 276     -28.591 -13.487  23.901  1.00  0.00           N  
ATOM   4426  CD  PRO B 276     -29.662 -13.386  24.884  1.00  0.00           C  
ATOM   4427  HD2 PRO B 276     -29.962 -14.371  25.247  1.00  0.00           H  
ATOM   4428  HD3 PRO B 276     -30.514 -12.867  24.442  1.00  0.00           H  
ATOM   4429  CG  PRO B 276     -29.095 -12.569  26.043  1.00  0.00           C  
ATOM   4430  HG2 PRO B 276     -28.607 -13.234  26.756  1.00  0.00           H  
ATOM   4431  HG3 PRO B 276     -29.866 -11.975  26.531  1.00  0.00           H  
ATOM   4432  CB  PRO B 276     -28.050 -11.691  25.359  1.00  0.00           C  
ATOM   4433  HB2 PRO B 276     -27.285 -11.354  26.060  1.00  0.00           H  
ATOM   4434  HB3 PRO B 276     -28.542 -10.832  24.899  1.00  0.00           H  
ATOM   4435  CA  PRO B 276     -27.485 -12.600  24.260  1.00  0.00           C  
ATOM   4436  HA  PRO B 276     -27.221 -11.989  23.396  1.00  0.00           H  
ATOM   4437  C   PRO B 276     -26.202 -13.324  24.711  1.00  0.00           C  
ATOM   4438  O   PRO B 276     -25.211 -12.648  24.984  1.00  0.00           O  
ATOM   4439  N   ALA B 277     -26.194 -14.659  24.827  1.00  0.00           N  
ATOM   4440  H   ALA B 277     -27.042 -15.181  24.614  1.00  0.00           H  
ATOM   4441  CA  ALA B 277     -24.992 -15.440  25.129  1.00  0.00           C  
ATOM   4442  HA  ALA B 277     -24.245 -14.790  25.585  1.00  0.00           H  
ATOM   4443  CB  ALA B 277     -25.364 -16.508  26.165  1.00  0.00           C  
ATOM   4444  HB1 ALA B 277     -24.468 -17.053  26.467  1.00  0.00           H  
ATOM   4445  HB2 ALA B 277     -25.804 -16.033  27.043  1.00  0.00           H  
ATOM   4446  HB3 ALA B 277     -26.082 -17.208  25.736  1.00  0.00           H  
ATOM   4447  C   ALA B 277     -24.321 -16.074  23.891  1.00  0.00           C  
ATOM   4448  O   ALA B 277     -23.138 -16.411  23.956  1.00  0.00           O  
ATOM   4449  N   ASP B 278     -25.032 -16.264  22.769  1.00  0.00           N  
ATOM   4450  H   ASP B 278     -25.983 -15.916  22.726  1.00  0.00           H  
ATOM   4451  CA  ASP B 278     -24.465 -16.934  21.588  1.00  0.00           C  
ATOM   4452  HA  ASP B 278     -23.730 -17.653  21.952  1.00  0.00           H  
ATOM   4453  CB  ASP B 278     -25.525 -17.771  20.847  1.00  0.00           C  
ATOM   4454  HB2 ASP B 278     -26.122 -18.311  21.584  1.00  0.00           H  
ATOM   4455  HB3 ASP B 278     -26.192 -17.119  20.281  1.00  0.00           H  
ATOM   4456  CG  ASP B 278     -24.885 -18.807  19.910  1.00  0.00           C  
ATOM   4457  OD1 ASP B 278     -25.603 -19.667  19.346  1.00  0.00           O  
ATOM   4458  OD2 ASP B 278     -23.651 -18.828  19.743  1.00  0.00           O  
ATOM   4459  C   ASP B 278     -23.697 -15.952  20.683  1.00  0.00           C  
ATOM   4460  O   ASP B 278     -24.249 -15.354  19.754  1.00  0.00           O  
ATOM   4461  N   PHE B 279     -22.403 -15.788  20.977  1.00  0.00           N  
ATOM   4462  H   PHE B 279     -22.050 -16.304  21.774  1.00  0.00           H  
ATOM   4463  CA  PHE B 279     -21.460 -14.903  20.289  1.00  0.00           C  
ATOM   4464  HA  PHE B 279     -21.945 -14.485  19.405  1.00  0.00           H  
ATOM   4465  CB  PHE B 279     -21.098 -13.742  21.225  1.00  0.00           C  
ATOM   4466  HB2 PHE B 279     -22.020 -13.249  21.539  1.00  0.00           H  
ATOM   4467  HB3 PHE B 279     -20.631 -14.148  22.124  1.00  0.00           H  
ATOM   4468  CG  PHE B 279     -20.170 -12.698  20.629  1.00  0.00           C  
ATOM   4469  CD1 PHE B 279     -18.774 -12.886  20.660  1.00  0.00           C  
ATOM   4470  HD1 PHE B 279     -18.364 -13.787  21.095  1.00  0.00           H  
ATOM   4471  CE1 PHE B 279     -17.915 -11.895  20.152  1.00  0.00           C  
ATOM   4472  HE1 PHE B 279     -16.845 -12.043  20.193  1.00  0.00           H  
ATOM   4473  CZ  PHE B 279     -18.448 -10.709  19.616  1.00  0.00           C  
ATOM   4474  HZ  PHE B 279     -17.788  -9.943  19.239  1.00  0.00           H  
ATOM   4475  CE2 PHE B 279     -19.842 -10.525  19.568  1.00  0.00           C  
ATOM   4476  HE2 PHE B 279     -20.262  -9.616  19.160  1.00  0.00           H  
ATOM   4477  CD2 PHE B 279     -20.699 -11.516  20.078  1.00  0.00           C  
ATOM   4478  HD2 PHE B 279     -21.769 -11.361  20.069  1.00  0.00           H  
ATOM   4479  C   PHE B 279     -20.219 -15.685  19.830  1.00  0.00           C  
ATOM   4480  O   PHE B 279     -19.639 -16.462  20.590  1.00  0.00           O  
ATOM   4481  N   ARG B 280     -19.811 -15.493  18.569  1.00  0.00           N  
ATOM   4482  H   ARG B 280     -20.334 -14.823  18.011  1.00  0.00           H  
ATOM   4483  CA  ARG B 280     -18.857 -16.361  17.856  1.00  0.00           C  
ATOM   4484  HA  ARG B 280     -18.256 -16.895  18.595  1.00  0.00           H  
ATOM   4485  CB  ARG B 280     -19.623 -17.391  17.004  1.00  0.00           C  
ATOM   4486  HB2 ARG B 280     -20.117 -16.871  16.182  1.00  0.00           H  
ATOM   4487  HB3 ARG B 280     -18.904 -18.094  16.580  1.00  0.00           H  
ATOM   4488  CG  ARG B 280     -20.685 -18.179  17.783  1.00  0.00           C  
ATOM   4489  HG2 ARG B 280     -20.236 -18.634  18.668  1.00  0.00           H  
ATOM   4490  HG3 ARG B 280     -21.488 -17.510  18.094  1.00  0.00           H  
ATOM   4491  CD  ARG B 280     -21.281 -19.275  16.902  1.00  0.00           C  
ATOM   4492  HD2 ARG B 280     -21.636 -18.836  15.966  1.00  0.00           H  
ATOM   4493  HD3 ARG B 280     -20.501 -20.004  16.678  1.00  0.00           H  
ATOM   4494  NE  ARG B 280     -22.405 -19.923  17.589  1.00  0.00           N  
ATOM   4495  HE  ARG B 280     -22.847 -19.404  18.353  1.00  0.00           H  
ATOM   4496  CZ  ARG B 280     -22.903 -21.117  17.370  1.00  0.00           C  
ATOM   4497  NH1 ARG B 280     -22.374 -21.914  16.491  1.00  0.00           N  
ATOM   4498 HH11 ARG B 280     -21.638 -21.559  15.913  1.00  0.00           H  
ATOM   4499 HH12 ARG B 280     -22.820 -22.806  16.313  1.00  0.00           H  
ATOM   4500  NH2 ARG B 280     -23.953 -21.540  18.005  1.00  0.00           N  
ATOM   4501 HH21 ARG B 280     -24.446 -20.878  18.616  1.00  0.00           H  
ATOM   4502 HH22 ARG B 280     -24.330 -22.445  17.782  1.00  0.00           H  
ATOM   4503  C   ARG B 280     -17.900 -15.574  16.961  1.00  0.00           C  
ATOM   4504  O   ARG B 280     -18.220 -14.481  16.480  1.00  0.00           O  
ATOM   4505  N   ILE B 281     -16.747 -16.172  16.663  1.00  0.00           N  
ATOM   4506  H   ILE B 281     -16.579 -17.097  17.036  1.00  0.00           H  
ATOM   4507  CA  ILE B 281     -15.792 -15.698  15.652  1.00  0.00           C  
ATOM   4508  HA  ILE B 281     -16.322 -15.029  14.980  1.00  0.00           H  
ATOM   4509  CB  ILE B 281     -14.629 -14.891  16.293  1.00  0.00           C  
ATOM   4510  HB  ILE B 281     -14.215 -15.479  17.115  1.00  0.00           H  
ATOM   4511  CG2 ILE B 281     -13.485 -14.615  15.292  1.00  0.00           C  
ATOM   4512 HG21 ILE B 281     -13.853 -14.044  14.438  1.00  0.00           H  
ATOM   4513 HG22 ILE B 281     -12.676 -14.071  15.776  1.00  0.00           H  
ATOM   4514 HG23 ILE B 281     -13.053 -15.552  14.939  1.00  0.00           H  
ATOM   4515  CG1 ILE B 281     -15.178 -13.560  16.867  1.00  0.00           C  
ATOM   4516 HG12 ILE B 281     -15.662 -12.999  16.067  1.00  0.00           H  
ATOM   4517 HG13 ILE B 281     -15.928 -13.786  17.623  1.00  0.00           H  
ATOM   4518  CD1 ILE B 281     -14.149 -12.645  17.541  1.00  0.00           C  
ATOM   4519 HD11 ILE B 281     -13.462 -12.230  16.804  1.00  0.00           H  
ATOM   4520 HD12 ILE B 281     -14.672 -11.820  18.027  1.00  0.00           H  
ATOM   4521 HD13 ILE B 281     -13.593 -13.205  18.294  1.00  0.00           H  
ATOM   4522  C   ILE B 281     -15.322 -16.886  14.801  1.00  0.00           C  
ATOM   4523  O   ILE B 281     -15.138 -17.990  15.309  1.00  0.00           O  
ATOM   4524  N   TYR B 282     -15.124 -16.625  13.511  1.00  0.00           N  
ATOM   4525  H   TYR B 282     -15.328 -15.678  13.207  1.00  0.00           H  
ATOM   4526  CA  TYR B 282     -14.592 -17.529  12.491  1.00  0.00           C  
ATOM   4527  HA  TYR B 282     -14.193 -18.423  12.973  1.00  0.00           H  
ATOM   4528  CB  TYR B 282     -15.728 -17.950  11.542  1.00  0.00           C  
ATOM   4529  HB2 TYR B 282     -16.118 -17.058  11.053  1.00  0.00           H  
ATOM   4530  HB3 TYR B 282     -15.310 -18.585  10.761  1.00  0.00           H  
ATOM   4531  CG  TYR B 282     -16.889 -18.686  12.196  1.00  0.00           C  
ATOM   4532  CD1 TYR B 282     -16.912 -20.094  12.203  1.00  0.00           C  
ATOM   4533  HD1 TYR B 282     -16.106 -20.649  11.741  1.00  0.00           H  
ATOM   4534  CE1 TYR B 282     -17.973 -20.786  12.820  1.00  0.00           C  
ATOM   4535  HE1 TYR B 282     -17.977 -21.865  12.827  1.00  0.00           H  
ATOM   4536  CZ  TYR B 282     -19.019 -20.068  13.442  1.00  0.00           C  
ATOM   4537  OH  TYR B 282     -20.046 -20.737  14.037  1.00  0.00           O  
ATOM   4538  HH  TYR B 282     -20.052 -21.656  13.759  1.00  0.00           H  
ATOM   4539  CE2 TYR B 282     -19.007 -18.657  13.420  1.00  0.00           C  
ATOM   4540  HE2 TYR B 282     -19.819 -18.116  13.881  1.00  0.00           H  
ATOM   4541  CD2 TYR B 282     -17.950 -17.968  12.789  1.00  0.00           C  
ATOM   4542  HD2 TYR B 282     -17.943 -16.887  12.764  1.00  0.00           H  
ATOM   4543  C   TYR B 282     -13.449 -16.831  11.726  1.00  0.00           C  
ATOM   4544  O   TYR B 282     -13.393 -15.599  11.675  1.00  0.00           O  
ATOM   4545  N   GLN B 283     -12.533 -17.591  11.118  1.00  0.00           N  
ATOM   4546  H   GLN B 283     -12.648 -18.595  11.115  1.00  0.00           H  
ATOM   4547  CA  GLN B 283     -11.356 -17.049  10.414  1.00  0.00           C  
ATOM   4548  HA  GLN B 283     -11.509 -15.984  10.236  1.00  0.00           H  
ATOM   4549  CB  GLN B 283     -10.086 -17.217  11.278  1.00  0.00           C  
ATOM   4550  HB2 GLN B 283     -10.312 -17.835  12.149  1.00  0.00           H  
ATOM   4551  HB3 GLN B 283      -9.313 -17.724  10.698  1.00  0.00           H  
ATOM   4552  CG  GLN B 283      -9.531 -15.859  11.746  1.00  0.00           C  
ATOM   4553  HG2 GLN B 283      -9.323 -15.244  10.870  1.00  0.00           H  
ATOM   4554  HG3 GLN B 283     -10.288 -15.359  12.351  1.00  0.00           H  
ATOM   4555  CD  GLN B 283      -8.243 -15.939  12.570  1.00  0.00           C  
ATOM   4556  OE1 GLN B 283      -7.519 -14.966  12.689  1.00  0.00           O  
ATOM   4557  NE2 GLN B 283      -7.908 -17.056  13.181  1.00  0.00           N  
ATOM   4558 HE21 GLN B 283      -7.041 -17.035  13.689  1.00  0.00           H  
ATOM   4559 HE22 GLN B 283      -8.477 -17.878  13.109  1.00  0.00           H  
ATOM   4560  C   GLN B 283     -11.178 -17.682   9.029  1.00  0.00           C  
ATOM   4561  O   GLN B 283     -11.509 -18.851   8.833  1.00  0.00           O  
ATOM   4562  N   VAL B 284     -10.639 -16.899   8.089  1.00  0.00           N  
ATOM   4563  H   VAL B 284     -10.428 -15.936   8.339  1.00  0.00           H  
ATOM   4564  CA  VAL B 284     -10.413 -17.282   6.689  1.00  0.00           C  
ATOM   4565  HA  VAL B 284     -10.424 -18.370   6.607  1.00  0.00           H  
ATOM   4566  CB  VAL B 284     -11.539 -16.743   5.776  1.00  0.00           C  
ATOM   4567  HB  VAL B 284     -11.547 -15.655   5.824  1.00  0.00           H  
ATOM   4568  CG1 VAL B 284     -11.339 -17.158   4.313  1.00  0.00           C  
ATOM   4569 HG11 VAL B 284     -11.291 -18.244   4.231  1.00  0.00           H  
ATOM   4570 HG12 VAL B 284     -12.172 -16.796   3.706  1.00  0.00           H  
ATOM   4571 HG13 VAL B 284     -10.427 -16.719   3.911  1.00  0.00           H  
ATOM   4572  CG2 VAL B 284     -12.921 -17.242   6.225  1.00  0.00           C  
ATOM   4573 HG21 VAL B 284     -13.173 -16.836   7.203  1.00  0.00           H  
ATOM   4574 HG22 VAL B 284     -13.678 -16.909   5.518  1.00  0.00           H  
ATOM   4575 HG23 VAL B 284     -12.930 -18.332   6.268  1.00  0.00           H  
ATOM   4576  C   VAL B 284      -9.031 -16.789   6.258  1.00  0.00           C  
ATOM   4577  O   VAL B 284      -8.856 -15.637   5.860  1.00  0.00           O  
ATOM   4578  N   THR B 285      -8.022 -17.653   6.373  1.00  0.00           N  
ATOM   4579  H   THR B 285      -8.207 -18.567   6.761  1.00  0.00           H  
ATOM   4580  CA  THR B 285      -6.650 -17.413   5.888  1.00  0.00           C  
ATOM   4581  HA  THR B 285      -6.402 -16.364   6.036  1.00  0.00           H  
ATOM   4582  CB  THR B 285      -5.625 -18.246   6.674  1.00  0.00           C  
ATOM   4583  HB  THR B 285      -4.629 -18.053   6.274  1.00  0.00           H  
ATOM   4584  CG2 THR B 285      -5.616 -17.900   8.161  1.00  0.00           C  
ATOM   4585 HG21 THR B 285      -6.592 -18.091   8.606  1.00  0.00           H  
ATOM   4586 HG22 THR B 285      -4.867 -18.511   8.664  1.00  0.00           H  
ATOM   4587 HG23 THR B 285      -5.351 -16.851   8.284  1.00  0.00           H  
ATOM   4588  OG1 THR B 285      -5.915 -19.620   6.543  1.00  0.00           O  
ATOM   4589  HG1 THR B 285      -5.729 -19.840   5.620  1.00  0.00           H  
ATOM   4590  C   THR B 285      -6.547 -17.681   4.383  1.00  0.00           C  
ATOM   4591  O   THR B 285      -5.733 -18.492   3.937  1.00  0.00           O  
ATOM   4592  N   TYR B 286      -7.435 -17.066   3.602  1.00  0.00           N  
ATOM   4593  H   TYR B 286      -8.072 -16.394   4.018  1.00  0.00           H  
ATOM   4594  CA  TYR B 286      -7.465 -17.191   2.151  1.00  0.00           C  
ATOM   4595  HA  TYR B 286      -6.432 -17.244   1.808  1.00  0.00           H  
ATOM   4596  CB  TYR B 286      -8.179 -18.490   1.739  1.00  0.00           C  
ATOM   4597  HB2 TYR B 286      -7.751 -19.327   2.293  1.00  0.00           H  
ATOM   4598  HB3 TYR B 286      -9.230 -18.410   2.021  1.00  0.00           H  
ATOM   4599  CG  TYR B 286      -8.072 -18.819   0.261  1.00  0.00           C  
ATOM   4600  CD1 TYR B 286      -9.237 -19.029  -0.496  1.00  0.00           C  
ATOM   4601  HD1 TYR B 286     -10.200 -19.012  -0.005  1.00  0.00           H  
ATOM   4602  CE1 TYR B 286      -9.156 -19.275  -1.881  1.00  0.00           C  
ATOM   4603  HE1 TYR B 286     -10.058 -19.427  -2.456  1.00  0.00           H  
ATOM   4604  CZ  TYR B 286      -7.894 -19.329  -2.509  1.00  0.00           C  
ATOM   4605  OH  TYR B 286      -7.801 -19.538  -3.848  1.00  0.00           O  
ATOM   4606  HH  TYR B 286      -8.662 -19.519  -4.273  1.00  0.00           H  
ATOM   4607  CE2 TYR B 286      -6.721 -19.165  -1.743  1.00  0.00           C  
ATOM   4608  HE2 TYR B 286      -5.760 -19.234  -2.230  1.00  0.00           H  
ATOM   4609  CD2 TYR B 286      -6.810 -18.918  -0.359  1.00  0.00           C  
ATOM   4610  HD2 TYR B 286      -5.907 -18.816   0.228  1.00  0.00           H  
ATOM   4611  C   TYR B 286      -8.090 -15.943   1.518  1.00  0.00           C  
ATOM   4612  O   TYR B 286      -8.888 -15.244   2.137  1.00  0.00           O  
ATOM   4613  N   LEU B 287      -7.669 -15.652   0.287  1.00  0.00           N  
ATOM   4614  H   LEU B 287      -7.042 -16.310  -0.149  1.00  0.00           H  
ATOM   4615  CA  LEU B 287      -7.981 -14.420  -0.444  1.00  0.00           C  
ATOM   4616  HA  LEU B 287      -7.925 -13.596   0.270  1.00  0.00           H  
ATOM   4617  CB  LEU B 287      -6.875 -14.166  -1.497  1.00  0.00           C  
ATOM   4618  HB2 LEU B 287      -7.165 -13.321  -2.125  1.00  0.00           H  
ATOM   4619  HB3 LEU B 287      -5.999 -13.844  -0.933  1.00  0.00           H  
ATOM   4620  CG  LEU B 287      -6.445 -15.353  -2.396  1.00  0.00           C  
ATOM   4621  HG  LEU B 287      -6.496 -16.289  -1.844  1.00  0.00           H  
ATOM   4622  CD1 LEU B 287      -7.311 -15.488  -3.648  1.00  0.00           C  
ATOM   4623 HD11 LEU B 287      -6.984 -16.351  -4.229  1.00  0.00           H  
ATOM   4624 HD12 LEU B 287      -7.234 -14.590  -4.260  1.00  0.00           H  
ATOM   4625 HD13 LEU B 287      -8.352 -15.641  -3.368  1.00  0.00           H  
ATOM   4626  CD2 LEU B 287      -4.986 -15.178  -2.832  1.00  0.00           C  
ATOM   4627 HD21 LEU B 287      -4.340 -15.154  -1.953  1.00  0.00           H  
ATOM   4628 HD22 LEU B 287      -4.685 -16.022  -3.453  1.00  0.00           H  
ATOM   4629 HD23 LEU B 287      -4.869 -14.250  -3.392  1.00  0.00           H  
ATOM   4630  C   LEU B 287      -9.419 -14.363  -1.000  1.00  0.00           C  
ATOM   4631  O   LEU B 287      -9.940 -13.266  -1.207  1.00  0.00           O  
ATOM   4632  N   GLU B 288     -10.082 -15.514  -1.161  1.00  0.00           N  
ATOM   4633  H   GLU B 288      -9.612 -16.366  -0.906  1.00  0.00           H  
ATOM   4634  CA  GLU B 288     -11.521 -15.598  -1.460  1.00  0.00           C  
ATOM   4635  HA  GLU B 288     -11.718 -15.054  -2.382  1.00  0.00           H  
ATOM   4636  CB  GLU B 288     -11.892 -17.072  -1.702  1.00  0.00           C  
ATOM   4637  HB2 GLU B 288     -11.319 -17.441  -2.555  1.00  0.00           H  
ATOM   4638  HB3 GLU B 288     -11.594 -17.636  -0.823  1.00  0.00           H  
ATOM   4639  CG  GLU B 288     -13.380 -17.383  -1.927  1.00  0.00           C  
ATOM   4640  HG2 GLU B 288     -13.480 -18.462  -2.065  1.00  0.00           H  
ATOM   4641  HG3 GLU B 288     -13.935 -17.118  -1.025  1.00  0.00           H  
ATOM   4642  CD  GLU B 288     -14.004 -16.678  -3.132  1.00  0.00           C  
ATOM   4643  OE1 GLU B 288     -15.253 -16.598  -3.123  1.00  0.00           O  
ATOM   4644  OE2 GLU B 288     -13.244 -16.250  -4.029  1.00  0.00           O  
ATOM   4645  C   GLU B 288     -12.359 -15.011  -0.300  1.00  0.00           C  
ATOM   4646  O   GLU B 288     -12.267 -15.510   0.827  1.00  0.00           O  
ATOM   4647  N   PRO B 289     -13.193 -13.980  -0.530  1.00  0.00           N  
ATOM   4648  CD  PRO B 289     -13.363 -13.274  -1.796  1.00  0.00           C  
ATOM   4649  HD2 PRO B 289     -13.770 -13.933  -2.565  1.00  0.00           H  
ATOM   4650  HD3 PRO B 289     -12.405 -12.865  -2.119  1.00  0.00           H  
ATOM   4651  CG  PRO B 289     -14.335 -12.126  -1.520  1.00  0.00           C  
ATOM   4652  HG2 PRO B 289     -15.357 -12.453  -1.719  1.00  0.00           H  
ATOM   4653  HG3 PRO B 289     -14.092 -11.239  -2.106  1.00  0.00           H  
ATOM   4654  CB  PRO B 289     -14.146 -11.884  -0.024  1.00  0.00           C  
ATOM   4655  HB2 PRO B 289     -14.997 -11.376   0.421  1.00  0.00           H  
ATOM   4656  HB3 PRO B 289     -13.239 -11.300   0.138  1.00  0.00           H  
ATOM   4657  CA  PRO B 289     -13.946 -13.300   0.523  1.00  0.00           C  
ATOM   4658  HA  PRO B 289     -13.344 -13.245   1.430  1.00  0.00           H  
ATOM   4659  C   PRO B 289     -15.259 -14.027   0.877  1.00  0.00           C  
ATOM   4660  O   PRO B 289     -16.352 -13.462   0.765  1.00  0.00           O  
ATOM   4661  N   SER B 290     -15.177 -15.293   1.304  1.00  0.00           N  
ATOM   4662  H   SER B 290     -14.257 -15.715   1.397  1.00  0.00           H  
ATOM   4663  CA  SER B 290     -16.355 -16.074   1.715  1.00  0.00           C  
ATOM   4664  HA  SER B 290     -17.105 -15.366   2.065  1.00  0.00           H  
ATOM   4665  CB  SER B 290     -16.972 -16.817   0.517  1.00  0.00           C  
ATOM   4666  HB2 SER B 290     -17.968 -17.160   0.792  1.00  0.00           H  
ATOM   4667  HB3 SER B 290     -17.070 -16.132  -0.329  1.00  0.00           H  
ATOM   4668  OG  SER B 290     -16.219 -17.945   0.125  1.00  0.00           O  
ATOM   4669  HG  SER B 290     -15.665 -17.669  -0.621  1.00  0.00           H  
ATOM   4670  C   SER B 290     -16.105 -17.017   2.897  1.00  0.00           C  
ATOM   4671  O   SER B 290     -14.972 -17.277   3.304  1.00  0.00           O  
ATOM   4672  N   LEU B 291     -17.198 -17.528   3.479  1.00  0.00           N  
ATOM   4673  H   LEU B 291     -18.097 -17.223   3.113  1.00  0.00           H  
ATOM   4674  CA  LEU B 291     -17.199 -18.484   4.594  1.00  0.00           C  
ATOM   4675  HA  LEU B 291     -16.306 -19.104   4.513  1.00  0.00           H  
ATOM   4676  CB  LEU B 291     -17.137 -17.700   5.923  1.00  0.00           C  
ATOM   4677  HB2 LEU B 291     -16.190 -17.163   5.969  1.00  0.00           H  
ATOM   4678  HB3 LEU B 291     -17.941 -16.964   5.912  1.00  0.00           H  
ATOM   4679  CG  LEU B 291     -17.289 -18.547   7.200  1.00  0.00           C  
ATOM   4680  HG  LEU B 291     -18.222 -19.109   7.161  1.00  0.00           H  
ATOM   4681  CD1 LEU B 291     -16.129 -19.525   7.392  1.00  0.00           C  
ATOM   4682 HD11 LEU B 291     -16.109 -20.247   6.578  1.00  0.00           H  
ATOM   4683 HD12 LEU B 291     -15.179 -18.991   7.423  1.00  0.00           H  
ATOM   4684 HD13 LEU B 291     -16.269 -20.076   8.322  1.00  0.00           H  
ATOM   4685  CD2 LEU B 291     -17.356 -17.628   8.418  1.00  0.00           C  
ATOM   4686 HD21 LEU B 291     -16.412 -17.095   8.534  1.00  0.00           H  
ATOM   4687 HD22 LEU B 291     -18.167 -16.912   8.294  1.00  0.00           H  
ATOM   4688 HD23 LEU B 291     -17.554 -18.226   9.306  1.00  0.00           H  
ATOM   4689  C   LEU B 291     -18.435 -19.397   4.541  1.00  0.00           C  
ATOM   4690  O   LEU B 291     -19.564 -18.911   4.492  1.00  0.00           O  
ATOM   4691  N   ARG B 292     -18.251 -20.720   4.623  1.00  0.00           N  
ATOM   4692  H   ARG B 292     -17.303 -21.054   4.723  1.00  0.00           H  
ATOM   4693  CA  ARG B 292     -19.358 -21.672   4.833  1.00  0.00           C  
ATOM   4694  HA  ARG B 292     -20.286 -21.204   4.511  1.00  0.00           H  
ATOM   4695  CB  ARG B 292     -19.161 -22.954   4.008  1.00  0.00           C  
ATOM   4696  HB2 ARG B 292     -18.106 -23.233   4.002  1.00  0.00           H  
ATOM   4697  HB3 ARG B 292     -19.723 -23.766   4.472  1.00  0.00           H  
ATOM   4698  CG  ARG B 292     -19.678 -22.788   2.572  1.00  0.00           C  
ATOM   4699  HG2 ARG B 292     -20.744 -22.552   2.599  1.00  0.00           H  
ATOM   4700  HG3 ARG B 292     -19.142 -21.976   2.078  1.00  0.00           H  
ATOM   4701  CD  ARG B 292     -19.466 -24.090   1.792  1.00  0.00           C  
ATOM   4702  HD2 ARG B 292     -18.392 -24.226   1.655  1.00  0.00           H  
ATOM   4703  HD3 ARG B 292     -19.851 -24.926   2.381  1.00  0.00           H  
ATOM   4704  NE  ARG B 292     -20.154 -24.074   0.487  1.00  0.00           N  
ATOM   4705  HE  ARG B 292     -20.982 -23.495   0.398  1.00  0.00           H  
ATOM   4706  CZ  ARG B 292     -19.855 -24.802  -0.571  1.00  0.00           C  
ATOM   4707  NH1 ARG B 292     -18.817 -25.589  -0.608  1.00  0.00           N  
ATOM   4708 HH11 ARG B 292     -18.205 -25.610   0.188  1.00  0.00           H  
ATOM   4709 HH12 ARG B 292     -18.607 -26.123  -1.429  1.00  0.00           H  
ATOM   4710  NH2 ARG B 292     -20.619 -24.743  -1.618  1.00  0.00           N  
ATOM   4711 HH21 ARG B 292     -21.430 -24.131  -1.558  1.00  0.00           H  
ATOM   4712 HH22 ARG B 292     -20.422 -25.272  -2.443  1.00  0.00           H  
ATOM   4713  C   ARG B 292     -19.558 -21.998   6.312  1.00  0.00           C  
ATOM   4714  O   ARG B 292     -18.591 -22.036   7.069  1.00  0.00           O  
ATOM   4715  N   ILE B 293     -20.800 -22.297   6.697  1.00  0.00           N  
ATOM   4716  H   ILE B 293     -21.542 -22.223   6.007  1.00  0.00           H  
ATOM   4717  CA  ILE B 293     -21.173 -22.749   8.044  1.00  0.00           C  
ATOM   4718  HA  ILE B 293     -20.315 -23.238   8.511  1.00  0.00           H  
ATOM   4719  CB  ILE B 293     -21.603 -21.551   8.936  1.00  0.00           C  
ATOM   4720  HB  ILE B 293     -22.444 -21.052   8.450  1.00  0.00           H  
ATOM   4721  CG2 ILE B 293     -22.088 -22.044  10.314  1.00  0.00           C  
ATOM   4722 HG21 ILE B 293     -22.945 -22.706  10.207  1.00  0.00           H  
ATOM   4723 HG22 ILE B 293     -21.286 -22.565  10.837  1.00  0.00           H  
ATOM   4724 HG23 ILE B 293     -22.425 -21.207  10.922  1.00  0.00           H  
ATOM   4725  CG1 ILE B 293     -20.465 -20.515   9.090  1.00  0.00           C  
ATOM   4726 HG12 ILE B 293     -19.577 -21.002   9.495  1.00  0.00           H  
ATOM   4727 HG13 ILE B 293     -20.220 -20.115   8.107  1.00  0.00           H  
ATOM   4728  CD1 ILE B 293     -20.798 -19.305   9.964  1.00  0.00           C  
ATOM   4729 HD11 ILE B 293     -20.004 -18.566   9.859  1.00  0.00           H  
ATOM   4730 HD12 ILE B 293     -21.742 -18.862   9.645  1.00  0.00           H  
ATOM   4731 HD13 ILE B 293     -20.860 -19.594  11.013  1.00  0.00           H  
ATOM   4732  C   ILE B 293     -22.300 -23.779   7.903  1.00  0.00           C  
ATOM   4733  O   ILE B 293     -23.302 -23.491   7.255  1.00  0.00           O  
ATOM   4734  N   ALA B 294     -22.187 -24.957   8.520  1.00  0.00           N  
ATOM   4735  H   ALA B 294     -21.364 -25.160   9.063  1.00  0.00           H  
ATOM   4736  CA  ALA B 294     -23.325 -25.875   8.616  1.00  0.00           C  
ATOM   4737  HA  ALA B 294     -23.794 -25.978   7.635  1.00  0.00           H  
ATOM   4738  CB  ALA B 294     -22.823 -27.259   9.042  1.00  0.00           C  
ATOM   4739  HB1 ALA B 294     -23.672 -27.938   9.143  1.00  0.00           H  
ATOM   4740  HB2 ALA B 294     -22.145 -27.656   8.285  1.00  0.00           H  
ATOM   4741  HB3 ALA B 294     -22.301 -27.197   9.996  1.00  0.00           H  
ATOM   4742  C   ALA B 294     -24.362 -25.295   9.595  1.00  0.00           C  
ATOM   4743  O   ALA B 294     -24.038 -25.044  10.760  1.00  0.00           O  
ATOM   4744  N   ALA B 295     -25.594 -25.057   9.142  1.00  0.00           N  
ATOM   4745  H   ALA B 295     -25.837 -25.358   8.203  1.00  0.00           H  
ATOM   4746  CA  ALA B 295     -26.628 -24.354   9.905  1.00  0.00           C  
ATOM   4747  HA  ALA B 295     -26.243 -23.372  10.186  1.00  0.00           H  
ATOM   4748  CB  ALA B 295     -27.846 -24.145   8.997  1.00  0.00           C  
ATOM   4749  HB1 ALA B 295     -28.286 -25.108   8.733  1.00  0.00           H  
ATOM   4750  HB2 ALA B 295     -28.592 -23.545   9.520  1.00  0.00           H  
ATOM   4751  HB3 ALA B 295     -27.549 -23.625   8.086  1.00  0.00           H  
ATOM   4752  C   ALA B 295     -27.012 -25.079  11.207  1.00  0.00           C  
ATOM   4753  O   ALA B 295     -27.303 -24.426  12.203  1.00  0.00           O  
ATOM   4754  N   SER B 296     -26.899 -26.407  11.248  1.00  0.00           N  
ATOM   4755  H   SER B 296     -26.625 -26.884  10.400  1.00  0.00           H  
ATOM   4756  CA  SER B 296     -27.050 -27.240  12.451  1.00  0.00           C  
ATOM   4757  HA  SER B 296     -28.020 -27.025  12.902  1.00  0.00           H  
ATOM   4758  CB  SER B 296     -27.042 -28.707  12.015  1.00  0.00           C  
ATOM   4759  HB2 SER B 296     -27.072 -29.359  12.888  1.00  0.00           H  
ATOM   4760  HB3 SER B 296     -27.925 -28.900  11.402  1.00  0.00           H  
ATOM   4761  OG  SER B 296     -25.881 -28.970  11.247  1.00  0.00           O  
ATOM   4762  HG  SER B 296     -25.996 -29.822  10.812  1.00  0.00           H  
ATOM   4763  C   SER B 296     -25.990 -26.996  13.543  1.00  0.00           C  
ATOM   4764  O   SER B 296     -26.099 -27.555  14.630  1.00  0.00           O  
ATOM   4765  N   THR B 297     -24.973 -26.158  13.301  1.00  0.00           N  
ATOM   4766  H   THR B 297     -24.894 -25.766  12.370  1.00  0.00           H  
ATOM   4767  CA  THR B 297     -24.085 -25.635  14.362  1.00  0.00           C  
ATOM   4768  HA  THR B 297     -23.984 -26.401  15.132  1.00  0.00           H  
ATOM   4769  CB  THR B 297     -22.670 -25.335  13.836  1.00  0.00           C  
ATOM   4770  HB  THR B 297     -22.055 -25.029  14.685  1.00  0.00           H  
ATOM   4771  CG2 THR B 297     -21.996 -26.542  13.187  1.00  0.00           C  
ATOM   4772 HG21 THR B 297     -20.994 -26.267  12.859  1.00  0.00           H  
ATOM   4773 HG22 THR B 297     -21.921 -27.351  13.915  1.00  0.00           H  
ATOM   4774 HG23 THR B 297     -22.573 -26.888  12.331  1.00  0.00           H  
ATOM   4775  OG1 THR B 297     -22.664 -24.281  12.903  1.00  0.00           O  
ATOM   4776  HG1 THR B 297     -23.146 -24.585  12.109  1.00  0.00           H  
ATOM   4777  C   THR B 297     -24.651 -24.388  15.062  1.00  0.00           C  
ATOM   4778  O   THR B 297     -24.164 -24.009  16.131  1.00  0.00           O  
ATOM   4779  N   LEU B 298     -25.660 -23.734  14.475  1.00  0.00           N  
ATOM   4780  H   LEU B 298     -26.062 -24.157  13.645  1.00  0.00           H  
ATOM   4781  CA  LEU B 298     -26.439 -22.622  15.028  1.00  0.00           C  
ATOM   4782  HA  LEU B 298     -25.862 -22.110  15.797  1.00  0.00           H  
ATOM   4783  CB  LEU B 298     -26.767 -21.610  13.903  1.00  0.00           C  
ATOM   4784  HB2 LEU B 298     -27.507 -22.063  13.242  1.00  0.00           H  
ATOM   4785  HB3 LEU B 298     -27.233 -20.732  14.348  1.00  0.00           H  
ATOM   4786  CG  LEU B 298     -25.571 -21.149  13.040  1.00  0.00           C  
ATOM   4787  HG  LEU B 298     -25.082 -22.014  12.591  1.00  0.00           H  
ATOM   4788  CD1 LEU B 298     -26.049 -20.249  11.900  1.00  0.00           C  
ATOM   4789 HD11 LEU B 298     -25.202 -19.949  11.282  1.00  0.00           H  
ATOM   4790 HD12 LEU B 298     -26.765 -20.794  11.283  1.00  0.00           H  
ATOM   4791 HD13 LEU B 298     -26.536 -19.364  12.309  1.00  0.00           H  
ATOM   4792  CD2 LEU B 298     -24.538 -20.373  13.860  1.00  0.00           C  
ATOM   4793 HD21 LEU B 298     -25.009 -19.509  14.332  1.00  0.00           H  
ATOM   4794 HD22 LEU B 298     -24.128 -21.025  14.627  1.00  0.00           H  
ATOM   4795 HD23 LEU B 298     -23.725 -20.039  13.217  1.00  0.00           H  
ATOM   4796  C   LEU B 298     -27.721 -23.166  15.692  1.00  0.00           C  
ATOM   4797  O   LEU B 298     -28.046 -24.349  15.574  1.00  0.00           O  
ATOM   4798  N   LYS B 299     -28.458 -22.319  16.412  1.00  0.00           N  
ATOM   4799  H   LYS B 299     -28.154 -21.355  16.491  1.00  0.00           H  
ATOM   4800  CA  LYS B 299     -29.749 -22.681  17.020  1.00  0.00           C  
ATOM   4801  HA  LYS B 299     -29.732 -23.740  17.282  1.00  0.00           H  
ATOM   4802  CB  LYS B 299     -29.948 -21.867  18.308  1.00  0.00           C  
ATOM   4803  HB2 LYS B 299     -29.851 -20.812  18.060  1.00  0.00           H  
ATOM   4804  HB3 LYS B 299     -30.953 -22.043  18.698  1.00  0.00           H  
ATOM   4805  CG  LYS B 299     -28.914 -22.245  19.383  1.00  0.00           C  
ATOM   4806  HG2 LYS B 299     -29.067 -23.289  19.662  1.00  0.00           H  
ATOM   4807  HG3 LYS B 299     -27.906 -22.143  18.978  1.00  0.00           H  
ATOM   4808  CD  LYS B 299     -29.008 -21.371  20.640  1.00  0.00           C  
ATOM   4809  HD2 LYS B 299     -28.817 -20.329  20.373  1.00  0.00           H  
ATOM   4810  HD3 LYS B 299     -30.007 -21.456  21.071  1.00  0.00           H  
ATOM   4811  CE  LYS B 299     -27.951 -21.843  21.646  1.00  0.00           C  
ATOM   4812  HE2 LYS B 299     -28.108 -22.905  21.849  1.00  0.00           H  
ATOM   4813  HE3 LYS B 299     -26.964 -21.719  21.188  1.00  0.00           H  
ATOM   4814  NZ  LYS B 299     -28.011 -21.073  22.907  1.00  0.00           N  
ATOM   4815  HZ1 LYS B 299     -27.905 -20.069  22.720  1.00  0.00           H  
ATOM   4816  HZ2 LYS B 299     -28.920 -21.112  23.343  1.00  0.00           H  
ATOM   4817  HZ3 LYS B 299     -27.286 -21.318  23.564  1.00  0.00           H  
ATOM   4818  C   LYS B 299     -30.905 -22.476  16.030  1.00  0.00           C  
ATOM   4819  O   LYS B 299     -30.973 -21.454  15.353  1.00  0.00           O  
ATOM   4820  N   SER B 300     -31.821 -23.444  15.973  1.00  0.00           N  
ATOM   4821  H   SER B 300     -31.700 -24.234  16.583  1.00  0.00           H  
ATOM   4822  CA  SER B 300     -33.076 -23.357  15.210  1.00  0.00           C  
ATOM   4823  HA  SER B 300     -32.858 -22.963  14.215  1.00  0.00           H  
ATOM   4824  CB  SER B 300     -33.672 -24.764  15.058  1.00  0.00           C  
ATOM   4825  HB2 SER B 300     -32.979 -25.391  14.496  1.00  0.00           H  
ATOM   4826  HB3 SER B 300     -33.800 -25.196  16.052  1.00  0.00           H  
ATOM   4827  OG  SER B 300     -34.931 -24.763  14.413  1.00  0.00           O  
ATOM   4828  HG  SER B 300     -34.839 -24.440  13.510  1.00  0.00           H  
ATOM   4829  C   SER B 300     -34.091 -22.421  15.883  1.00  0.00           C  
ATOM   4830  O   SER B 300     -34.140 -22.337  17.112  1.00  0.00           O  
ATOM   4831  N   GLY B 301     -34.913 -21.743  15.081  1.00  0.00           N  
ATOM   4832  H   GLY B 301     -34.743 -21.761  14.074  1.00  0.00           H  
ATOM   4833  CA  GLY B 301     -36.054 -20.928  15.499  1.00  0.00           C  
ATOM   4834  HA2 GLY B 301     -36.771 -20.910  14.678  1.00  0.00           H  
ATOM   4835  HA3 GLY B 301     -36.529 -21.391  16.364  1.00  0.00           H  
ATOM   4836  C   GLY B 301     -35.729 -19.474  15.853  1.00  0.00           C  
ATOM   4837  O   GLY B 301     -36.650 -18.718  16.165  1.00  0.00           O  
ATOM   4838  N   ILE B 302     -34.453 -19.070  15.800  1.00  0.00           N  
ATOM   4839  H   ILE B 302     -33.767 -19.730  15.459  1.00  0.00           H  
ATOM   4840  CA  ILE B 302     -33.980 -17.738  16.203  1.00  0.00           C  
ATOM   4841  HA  ILE B 302     -34.848 -17.083  16.268  1.00  0.00           H  
ATOM   4842  CB  ILE B 302     -33.345 -17.739  17.612  1.00  0.00           C  
ATOM   4843  HB  ILE B 302     -32.896 -16.757  17.747  1.00  0.00           H  
ATOM   4844  CG2 ILE B 302     -34.441 -17.891  18.684  1.00  0.00           C  
ATOM   4845 HG21 ILE B 302     -34.892 -18.882  18.620  1.00  0.00           H  
ATOM   4846 HG22 ILE B 302     -34.027 -17.753  19.681  1.00  0.00           H  
ATOM   4847 HG23 ILE B 302     -35.218 -17.141  18.528  1.00  0.00           H  
ATOM   4848  CG1 ILE B 302     -32.228 -18.783  17.812  1.00  0.00           C  
ATOM   4849 HG12 ILE B 302     -32.669 -19.753  18.046  1.00  0.00           H  
ATOM   4850 HG13 ILE B 302     -31.649 -18.888  16.895  1.00  0.00           H  
ATOM   4851  CD1 ILE B 302     -31.266 -18.370  18.938  1.00  0.00           C  
ATOM   4852 HD11 ILE B 302     -30.589 -17.603  18.569  1.00  0.00           H  
ATOM   4853 HD12 ILE B 302     -30.678 -19.222  19.265  1.00  0.00           H  
ATOM   4854 HD13 ILE B 302     -31.808 -17.986  19.801  1.00  0.00           H  
ATOM   4855  C   ILE B 302     -33.072 -17.070  15.164  1.00  0.00           C  
ATOM   4856  O   ILE B 302     -32.421 -17.712  14.338  1.00  0.00           O  
ATOM   4857  N   SER B 303     -33.045 -15.739  15.215  1.00  0.00           N  
ATOM   4858  H   SER B 303     -33.599 -15.288  15.937  1.00  0.00           H  
ATOM   4859  CA  SER B 303     -32.298 -14.888  14.292  1.00  0.00           C  
ATOM   4860  HA  SER B 303     -32.377 -15.323  13.297  1.00  0.00           H  
ATOM   4861  CB  SER B 303     -32.948 -13.504  14.238  1.00  0.00           C  
ATOM   4862  HB2 SER B 303     -33.977 -13.603  13.890  1.00  0.00           H  
ATOM   4863  HB3 SER B 303     -32.960 -13.074  15.241  1.00  0.00           H  
ATOM   4864  OG  SER B 303     -32.247 -12.631  13.371  1.00  0.00           O  
ATOM   4865  HG  SER B 303     -32.164 -13.064  12.497  1.00  0.00           H  
ATOM   4866  C   SER B 303     -30.813 -14.797  14.650  1.00  0.00           C  
ATOM   4867  O   SER B 303     -30.432 -14.740  15.825  1.00  0.00           O  
ATOM   4868  N   TYR B 304     -29.979 -14.716  13.611  1.00  0.00           N  
ATOM   4869  H   TYR B 304     -30.388 -14.705  12.686  1.00  0.00           H  
ATOM   4870  CA  TYR B 304     -28.537 -14.488  13.691  1.00  0.00           C  
ATOM   4871  HA  TYR B 304     -28.283 -14.166  14.698  1.00  0.00           H  
ATOM   4872  CB  TYR B 304     -27.767 -15.788  13.413  1.00  0.00           C  
ATOM   4873  HB2 TYR B 304     -28.199 -16.277  12.539  1.00  0.00           H  
ATOM   4874  HB3 TYR B 304     -26.737 -15.540  13.161  1.00  0.00           H  
ATOM   4875  CG  TYR B 304     -27.726 -16.781  14.564  1.00  0.00           C  
ATOM   4876  CD1 TYR B 304     -26.631 -16.787  15.455  1.00  0.00           C  
ATOM   4877  HD1 TYR B 304     -25.847 -16.051  15.348  1.00  0.00           H  
ATOM   4878  CE1 TYR B 304     -26.548 -17.756  16.476  1.00  0.00           C  
ATOM   4879  HE1 TYR B 304     -25.706 -17.766  17.154  1.00  0.00           H  
ATOM   4880  CZ  TYR B 304     -27.566 -18.723  16.610  1.00  0.00           C  
ATOM   4881  OH  TYR B 304     -27.478 -19.709  17.541  1.00  0.00           O  
ATOM   4882  HH  TYR B 304     -26.757 -19.576  18.197  1.00  0.00           H  
ATOM   4883  CE2 TYR B 304     -28.672 -18.698  15.736  1.00  0.00           C  
ATOM   4884  HE2 TYR B 304     -29.455 -19.434  15.839  1.00  0.00           H  
ATOM   4885  CD2 TYR B 304     -28.755 -17.728  14.720  1.00  0.00           C  
ATOM   4886  HD2 TYR B 304     -29.612 -17.719  14.061  1.00  0.00           H  
ATOM   4887  C   TYR B 304     -28.098 -13.350  12.759  1.00  0.00           C  
ATOM   4888  O   TYR B 304     -28.807 -12.937  11.830  1.00  0.00           O  
ATOM   4889  N   ARG B 305     -26.914 -12.809  13.054  1.00  0.00           N  
ATOM   4890  H   ARG B 305     -26.430 -13.171  13.873  1.00  0.00           H  
ATOM   4891  CA  ARG B 305     -26.352 -11.597  12.456  1.00  0.00           C  
ATOM   4892  HA  ARG B 305     -26.759 -11.479  11.452  1.00  0.00           H  
ATOM   4893  CB  ARG B 305     -26.806 -10.429  13.341  1.00  0.00           C  
ATOM   4894  HB2 ARG B 305     -27.873 -10.551  13.529  1.00  0.00           H  
ATOM   4895  HB3 ARG B 305     -26.286 -10.480  14.300  1.00  0.00           H  
ATOM   4896  CG  ARG B 305     -26.600  -9.048  12.718  1.00  0.00           C  
ATOM   4897  HG2 ARG B 305     -25.537  -8.815  12.662  1.00  0.00           H  
ATOM   4898  HG3 ARG B 305     -27.040  -9.027  11.727  1.00  0.00           H  
ATOM   4899  CD  ARG B 305     -27.333  -8.016  13.567  1.00  0.00           C  
ATOM   4900  HD2 ARG B 305     -28.394  -8.261  13.558  1.00  0.00           H  
ATOM   4901  HD3 ARG B 305     -26.968  -8.079  14.591  1.00  0.00           H  
ATOM   4902  NE  ARG B 305     -27.161  -6.651  13.057  1.00  0.00           N  
ATOM   4903  HE  ARG B 305     -26.523  -6.516  12.286  1.00  0.00           H  
ATOM   4904  CZ  ARG B 305     -27.761  -5.576  13.524  1.00  0.00           C  
ATOM   4905  NH1 ARG B 305     -28.545  -5.570  14.565  1.00  0.00           N  
ATOM   4906 HH11 ARG B 305     -28.697  -6.440  15.101  1.00  0.00           H  
ATOM   4907 HH12 ARG B 305     -28.996  -4.744  14.896  1.00  0.00           H  
ATOM   4908  NH2 ARG B 305     -27.547  -4.455  12.902  1.00  0.00           N  
ATOM   4909 HH21 ARG B 305     -26.941  -4.475  12.097  1.00  0.00           H  
ATOM   4910 HH22 ARG B 305     -27.987  -3.615  13.219  1.00  0.00           H  
ATOM   4911  C   ARG B 305     -24.832 -11.711  12.348  1.00  0.00           C  
ATOM   4912  O   ARG B 305     -24.200 -12.343  13.192  1.00  0.00           O  
ATOM   4913  N   ALA B 306     -24.242 -11.110  11.316  1.00  0.00           N  
ATOM   4914  H   ALA B 306     -24.819 -10.583  10.670  1.00  0.00           H  
ATOM   4915  CA  ALA B 306     -22.817 -11.232  11.000  1.00  0.00           C  
ATOM   4916  HA  ALA B 306     -22.290 -11.575  11.889  1.00  0.00           H  
ATOM   4917  CB  ALA B 306     -22.637 -12.296   9.908  1.00  0.00           C  
ATOM   4918  HB1 ALA B 306     -21.575 -12.441   9.706  1.00  0.00           H  
ATOM   4919  HB2 ALA B 306     -23.065 -13.244  10.233  1.00  0.00           H  
ATOM   4920  HB3 ALA B 306     -23.134 -11.979   8.991  1.00  0.00           H  
ATOM   4921  C   ALA B 306     -22.181  -9.900  10.574  1.00  0.00           C  
ATOM   4922  O   ALA B 306     -22.838  -9.057   9.961  1.00  0.00           O  
ATOM   4923  N   ARG B 307     -20.880  -9.748  10.857  1.00  0.00           N  
ATOM   4924  H   ARG B 307     -20.451 -10.494  11.403  1.00  0.00           H  
ATOM   4925  CA  ARG B 307     -19.965  -8.689  10.378  1.00  0.00           C  
ATOM   4926  HA  ARG B 307     -20.328  -8.305   9.427  1.00  0.00           H  
ATOM   4927  CB  ARG B 307     -19.947  -7.499  11.351  1.00  0.00           C  
ATOM   4928  HB2 ARG B 307     -19.354  -6.693  10.913  1.00  0.00           H  
ATOM   4929  HB3 ARG B 307     -20.969  -7.134  11.473  1.00  0.00           H  
ATOM   4930  CG  ARG B 307     -19.367  -7.855  12.726  1.00  0.00           C  
ATOM   4931  HG2 ARG B 307     -19.911  -8.694  13.152  1.00  0.00           H  
ATOM   4932  HG3 ARG B 307     -18.328  -8.153  12.621  1.00  0.00           H  
ATOM   4933  CD  ARG B 307     -19.455  -6.663  13.679  1.00  0.00           C  
ATOM   4934  HD2 ARG B 307     -18.802  -5.872  13.314  1.00  0.00           H  
ATOM   4935  HD3 ARG B 307     -20.483  -6.293  13.695  1.00  0.00           H  
ATOM   4936  NE  ARG B 307     -19.065  -7.060  15.039  1.00  0.00           N  
ATOM   4937  HE  ARG B 307     -19.098  -8.049  15.258  1.00  0.00           H
[truncated: 31,429 more chars]
