# Supplementary material for: Insights into receptor structure and dynamics at the surface of living cells
Source: Nat Commun. 2023 Mar 22;14:1596. doi: 10.1038/s41467-023-37284-4 (PMC10033668; doi:10.1038/s41467-023-37284-4)
Supplement: Supplementary file 15 — Source Data [file 41467_2023_37284_MOESM15_ESM.zip › Source data/Main/Figure 5/b/Average structures of MD sub-trajectories/S44B/MD_sub-average_3bpn_S44B_9.pdb]

ATOM      1  N   CYS A   1       9.312 -16.514   2.694  1.00  0.00           N  
ATOM      2  H1  CYS A   1       9.903 -16.568   3.508  1.00  0.00           H  
ATOM      3  H2  CYS A   1       9.375 -17.413   2.222  1.00  0.00           H  
ATOM      4  H3  CYS A   1       8.364 -16.358   2.989  1.00  0.00           H  
ATOM      5  CA  CYS A   1       9.763 -15.420   1.811  1.00  0.00           C  
ATOM      6  HA  CYS A   1      10.791 -15.620   1.538  1.00  0.00           H  
ATOM      7  CB  CYS A   1       8.958 -15.314   0.508  1.00  0.00           C  
ATOM      8  HB2 CYS A   1       8.542 -16.279   0.219  1.00  0.00           H  
ATOM      9  HB3 CYS A   1       8.148 -14.586   0.606  1.00  0.00           H  
ATOM     10  SG  CYS A   1      10.133 -14.770  -0.760  1.00  0.00           S  
ATOM     11  HG  CYS A   1       9.419 -15.196  -1.814  1.00  0.00           H  
ATOM     12  C   CYS A   1       9.813 -14.087   2.534  1.00  0.00           C  
ATOM     13  O   CYS A   1       9.101 -13.886   3.510  1.00  0.00           O  
ATOM     14  N   ASP A   2      10.648 -13.188   2.019  1.00  0.00           N  
ATOM     15  H   ASP A   2      11.151 -13.454   1.183  1.00  0.00           H  
ATOM     16  CA  ASP A   2      10.594 -11.743   2.245  1.00  0.00           C  
ATOM     17  HA  ASP A   2      10.464 -11.536   3.310  1.00  0.00           H  
ATOM     18  CB  ASP A   2      11.957 -11.167   1.803  1.00  0.00           C  
ATOM     19  HB2 ASP A   2      12.666 -11.267   2.626  1.00  0.00           H  
ATOM     20  HB3 ASP A   2      12.341 -11.755   0.967  1.00  0.00           H  
ATOM     21  CG  ASP A   2      11.895  -9.708   1.357  1.00  0.00           C  
ATOM     22  OD1 ASP A   2      11.577  -8.824   2.183  1.00  0.00           O  
ATOM     23  OD2 ASP A   2      12.034  -9.463   0.145  1.00  0.00           O  
ATOM     24  C   ASP A   2       9.386 -11.117   1.501  1.00  0.00           C  
ATOM     25  O   ASP A   2       8.812 -11.717   0.587  1.00  0.00           O  
ATOM     26  N   ILE A   3       8.997  -9.905   1.896  1.00  0.00           N  
ATOM     27  H   ILE A   3       9.595  -9.422   2.561  1.00  0.00           H  
ATOM     28  CA  ILE A   3       7.887  -9.136   1.321  1.00  0.00           C  
ATOM     29  HA  ILE A   3       7.292  -9.813   0.712  1.00  0.00           H  
ATOM     30  CB  ILE A   3       6.963  -8.653   2.459  1.00  0.00           C  
ATOM     31  HB  ILE A   3       6.601  -9.557   2.953  1.00  0.00           H  
ATOM     32  CG2 ILE A   3       7.686  -7.812   3.527  1.00  0.00           C  
ATOM     33 HG21 ILE A   3       8.464  -8.399   4.014  1.00  0.00           H  
ATOM     34 HG22 ILE A   3       6.980  -7.508   4.302  1.00  0.00           H  
ATOM     35 HG23 ILE A   3       8.128  -6.920   3.082  1.00  0.00           H  
ATOM     36  CG1 ILE A   3       5.733  -7.915   1.897  1.00  0.00           C  
ATOM     37 HG12 ILE A   3       6.006  -6.908   1.578  1.00  0.00           H  
ATOM     38 HG13 ILE A   3       5.364  -8.460   1.028  1.00  0.00           H  
ATOM     39  CD1 ILE A   3       4.588  -7.833   2.908  1.00  0.00           C  
ATOM     40 HD11 ILE A   3       4.733  -6.984   3.576  1.00  0.00           H  
ATOM     41 HD12 ILE A   3       3.653  -7.718   2.367  1.00  0.00           H  
ATOM     42 HD13 ILE A   3       4.532  -8.748   3.493  1.00  0.00           H  
ATOM     43  C   ILE A   3       8.352  -8.031   0.355  1.00  0.00           C  
ATOM     44  O   ILE A   3       7.620  -7.688  -0.574  1.00  0.00           O  
ATOM     45  N   THR A   4       9.597  -7.561   0.455  1.00  0.00           N  
ATOM     46  H   THR A   4      10.192  -7.888   1.212  1.00  0.00           H  
ATOM     47  CA  THR A   4      10.199  -6.663  -0.548  1.00  0.00           C  
ATOM     48  HA  THR A   4       9.616  -5.742  -0.577  1.00  0.00           H  
ATOM     49  CB  THR A   4      11.660  -6.309  -0.201  1.00  0.00           C  
ATOM     50  HB  THR A   4      12.327  -7.071  -0.605  1.00  0.00           H  
ATOM     51  CG2 THR A   4      12.049  -4.961  -0.814  1.00  0.00           C  
ATOM     52 HG21 THR A   4      13.088  -4.736  -0.570  1.00  0.00           H  
ATOM     53 HG22 THR A   4      11.936  -4.996  -1.896  1.00  0.00           H  
ATOM     54 HG23 THR A   4      11.410  -4.175  -0.406  1.00  0.00           H  
ATOM     55  OG1 THR A   4      11.888  -6.229   1.189  1.00  0.00           O  
ATOM     56  HG1 THR A   4      11.880  -7.138   1.545  1.00  0.00           H  
ATOM     57  C   THR A   4      10.148  -7.316  -1.940  1.00  0.00           C  
ATOM     58  O   THR A   4       9.694  -6.704  -2.907  1.00  0.00           O  
ATOM     59  N   LEU A   5      10.510  -8.601  -2.038  1.00  0.00           N  
ATOM     60  H   LEU A   5      10.945  -9.024  -1.216  1.00  0.00           H  
ATOM     61  CA  LEU A   5      10.394  -9.413  -3.254  1.00  0.00           C  
ATOM     62  HA  LEU A   5      10.980  -8.946  -4.044  1.00  0.00           H  
ATOM     63  CB  LEU A   5      10.951 -10.821  -2.978  1.00  0.00           C  
ATOM     64  HB2 LEU A   5      10.489 -11.202  -2.063  1.00  0.00           H  
ATOM     65  HB3 LEU A   5      10.663 -11.486  -3.795  1.00  0.00           H  
ATOM     66  CG  LEU A   5      12.482 -10.880  -2.829  1.00  0.00           C  
ATOM     67  HG  LEU A   5      12.828 -10.126  -2.127  1.00  0.00           H  
ATOM     68  CD1 LEU A   5      12.878 -12.262  -2.305  1.00  0.00           C  
ATOM     69 HD11 LEU A   5      13.952 -12.290  -2.123  1.00  0.00           H  
ATOM     70 HD12 LEU A   5      12.604 -13.033  -3.022  1.00  0.00           H  
ATOM     71 HD13 LEU A   5      12.368 -12.446  -1.360  1.00  0.00           H  
ATOM     72  CD2 LEU A   5      13.191 -10.652  -4.166  1.00  0.00           C  
ATOM     73 HD21 LEU A   5      12.838 -11.362  -4.915  1.00  0.00           H  
ATOM     74 HD22 LEU A   5      13.007  -9.635  -4.508  1.00  0.00           H  
ATOM     75 HD23 LEU A   5      14.265 -10.768  -4.030  1.00  0.00           H  
ATOM     76  C   LEU A   5       8.951  -9.517  -3.775  1.00  0.00           C  
ATOM     77  O   LEU A   5       8.758  -9.458  -4.990  1.00  0.00           O  
ATOM     78  N   GLN A   6       7.950  -9.641  -2.892  1.00  0.00           N  
ATOM     79  H   GLN A   6       8.185  -9.587  -1.912  1.00  0.00           H  
ATOM     80  CA  GLN A   6       6.524  -9.669  -3.267  1.00  0.00           C  
ATOM     81  HA  GLN A   6       6.357 -10.449  -4.015  1.00  0.00           H  
ATOM     82  CB  GLN A   6       5.617  -9.964  -2.051  1.00  0.00           C  
ATOM     83  HB2 GLN A   6       5.900  -9.322  -1.222  1.00  0.00           H  
ATOM     84  HB3 GLN A   6       4.585  -9.707  -2.294  1.00  0.00           H  
ATOM     85  CG  GLN A   6       5.658 -11.422  -1.571  1.00  0.00           C  
ATOM     86  HG2 GLN A   6       6.670 -11.813  -1.665  1.00  0.00           H  
ATOM     87  HG3 GLN A   6       5.397 -11.439  -0.512  1.00  0.00           H  
ATOM     88  CD  GLN A   6       4.673 -12.335  -2.305  1.00  0.00           C  
ATOM     89  OE1 GLN A   6       4.142 -12.033  -3.362  1.00  0.00           O  
ATOM     90  NE2 GLN A   6       4.342 -13.478  -1.749  1.00  0.00           N  
ATOM     91 HE21 GLN A   6       3.772 -14.095  -2.300  1.00  0.00           H  
ATOM     92 HE22 GLN A   6       4.800 -13.803  -0.916  1.00  0.00           H  
ATOM     93  C   GLN A   6       6.110  -8.338  -3.901  1.00  0.00           C  
ATOM     94  O   GLN A   6       5.538  -8.325  -4.989  1.00  0.00           O  
ATOM     95  N   GLU A   7       6.434  -7.212  -3.257  1.00  0.00           N  
ATOM     96  H   GLU A   7       6.911  -7.291  -2.362  1.00  0.00           H  
ATOM     97  CA  GLU A   7       6.128  -5.868  -3.761  1.00  0.00           C  
ATOM     98  HA  GLU A   7       5.056  -5.791  -3.959  1.00  0.00           H  
ATOM     99  CB  GLU A   7       6.501  -4.806  -2.714  1.00  0.00           C  
ATOM    100  HB2 GLU A   7       7.546  -4.934  -2.423  1.00  0.00           H  
ATOM    101  HB3 GLU A   7       6.391  -3.824  -3.183  1.00  0.00           H  
ATOM    102  CG  GLU A   7       5.604  -4.862  -1.467  1.00  0.00           C  
ATOM    103  HG2 GLU A   7       4.567  -4.927  -1.802  1.00  0.00           H  
ATOM    104  HG3 GLU A   7       5.834  -5.764  -0.901  1.00  0.00           H  
ATOM    105  CD  GLU A   7       5.757  -3.640  -0.552  1.00  0.00           C  
ATOM    106  OE1 GLU A   7       4.851  -3.429   0.294  1.00  0.00           O  
ATOM    107  OE2 GLU A   7       6.760  -2.887  -0.689  1.00  0.00           O  
ATOM    108  C   GLU A   7       6.861  -5.559  -5.073  1.00  0.00           C  
ATOM    109  O   GLU A   7       6.286  -4.928  -5.966  1.00  0.00           O  
ATOM    110  N   ILE A   8       8.113  -6.015  -5.218  1.00  0.00           N  
ATOM    111  H   ILE A   8       8.554  -6.471  -4.421  1.00  0.00           H  
ATOM    112  CA  ILE A   8       8.867  -5.917  -6.475  1.00  0.00           C  
ATOM    113  HA  ILE A   8       8.844  -4.877  -6.806  1.00  0.00           H  
ATOM    114  CB  ILE A   8      10.350  -6.315  -6.273  1.00  0.00           C  
ATOM    115  HB  ILE A   8      10.386  -7.255  -5.718  1.00  0.00           H  
ATOM    116  CG2 ILE A   8      11.057  -6.526  -7.624  1.00  0.00           C  
ATOM    117 HG21 ILE A   8      10.880  -5.678  -8.282  1.00  0.00           H  
ATOM    118 HG22 ILE A   8      12.129  -6.644  -7.479  1.00  0.00           H  
ATOM    119 HG23 ILE A   8      10.692  -7.439  -8.090  1.00  0.00           H  
ATOM    120  CG1 ILE A   8      11.094  -5.229  -5.462  1.00  0.00           C  
ATOM    121 HG12 ILE A   8      11.279  -4.359  -6.094  1.00  0.00           H  
ATOM    122 HG13 ILE A   8      10.463  -4.906  -4.634  1.00  0.00           H  
ATOM    123  CD1 ILE A   8      12.424  -5.710  -4.861  1.00  0.00           C  
ATOM    124 HD11 ILE A   8      13.147  -5.935  -5.643  1.00  0.00           H  
ATOM    125 HD12 ILE A   8      12.257  -6.600  -4.254  1.00  0.00           H  
ATOM    126 HD13 ILE A   8      12.841  -4.927  -4.228  1.00  0.00           H  
ATOM    127  C   ILE A   8       8.183  -6.741  -7.572  1.00  0.00           C  
ATOM    128  O   ILE A   8       7.877  -6.192  -8.631  1.00  0.00           O  
ATOM    129  N   ILE A   9       7.885  -8.026  -7.343  1.00  0.00           N  
ATOM    130  H   ILE A   9       8.131  -8.433  -6.440  1.00  0.00           H  
ATOM    131  CA  ILE A   9       7.223  -8.883  -8.348  1.00  0.00           C  
ATOM    132  HA  ILE A   9       7.816  -8.858  -9.263  1.00  0.00           H  
ATOM    133  CB  ILE A   9       7.169 -10.348  -7.855  1.00  0.00           C  
ATOM    134  HB  ILE A   9       6.814 -10.357  -6.821  1.00  0.00           H  
ATOM    135  CG2 ILE A   9       6.209 -11.214  -8.695  1.00  0.00           C  
ATOM    136 HG21 ILE A   9       6.224 -12.248  -8.356  1.00  0.00           H  
ATOM    137 HG22 ILE A   9       5.184 -10.864  -8.582  1.00  0.00           H  
ATOM    138 HG23 ILE A   9       6.486 -11.174  -9.749  1.00  0.00           H  
ATOM    139  CG1 ILE A   9       8.596 -10.938  -7.915  1.00  0.00           C  
ATOM    140 HG12 ILE A   9       8.904 -11.062  -8.957  1.00  0.00           H  
ATOM    141 HG13 ILE A   9       9.291 -10.248  -7.433  1.00  0.00           H  
ATOM    142  CD1 ILE A   9       8.730 -12.281  -7.192  1.00  0.00           C  
ATOM    143 HD11 ILE A   9       8.201 -13.069  -7.725  1.00  0.00           H  
ATOM    144 HD12 ILE A   9       9.782 -12.543  -7.155  1.00  0.00           H  
ATOM    145 HD13 ILE A   9       8.350 -12.205  -6.173  1.00  0.00           H  
ATOM    146  C   ILE A   9       5.837  -8.345  -8.721  1.00  0.00           C  
ATOM    147  O   ILE A   9       5.471  -8.334  -9.899  1.00  0.00           O  
ATOM    148  N   LYS A  10       5.084  -7.833  -7.742  1.00  0.00           N  
ATOM    149  H   LYS A  10       5.426  -7.923  -6.786  1.00  0.00           H  
ATOM    150  CA  LYS A  10       3.800  -7.153  -7.955  1.00  0.00           C  
ATOM    151  HA  LYS A  10       3.153  -7.831  -8.507  1.00  0.00           H  
ATOM    152  CB  LYS A  10       3.164  -6.838  -6.590  1.00  0.00           C  
ATOM    153  HB2 LYS A  10       3.136  -7.749  -5.989  1.00  0.00           H  
ATOM    154  HB3 LYS A  10       3.782  -6.110  -6.062  1.00  0.00           H  
ATOM    155  CG  LYS A  10       1.737  -6.284  -6.684  1.00  0.00           C  
ATOM    156  HG2 LYS A  10       1.427  -6.008  -5.680  1.00  0.00           H  
ATOM    157  HG3 LYS A  10       1.720  -5.388  -7.307  1.00  0.00           H  
ATOM    158  CD  LYS A  10       0.732  -7.309  -7.217  1.00  0.00           C  
ATOM    159  HD2 LYS A  10       0.978  -7.583  -8.242  1.00  0.00           H  
ATOM    160  HD3 LYS A  10       0.752  -8.196  -6.581  1.00  0.00           H  
ATOM    161  CE  LYS A  10      -0.659  -6.682  -7.183  1.00  0.00           C  
ATOM    162  HE2 LYS A  10      -0.846  -6.269  -6.187  1.00  0.00           H  
ATOM    163  HE3 LYS A  10      -0.686  -5.845  -7.890  1.00  0.00           H  
ATOM    164  NZ  LYS A  10      -1.706  -7.670  -7.514  1.00  0.00           N  
ATOM    165  HZ1 LYS A  10      -2.607  -7.197  -7.502  1.00  0.00           H  
ATOM    166  HZ2 LYS A  10      -1.597  -8.036  -8.445  1.00  0.00           H  
ATOM    167  HZ3 LYS A  10      -1.731  -8.431  -6.839  1.00  0.00           H  
ATOM    168  C   LYS A  10       3.956  -5.902  -8.822  1.00  0.00           C  
ATOM    169  O   LYS A  10       3.234  -5.766  -9.802  1.00  0.00           O  
ATOM    170  N   THR A  11       4.928  -5.039  -8.527  1.00  0.00           N  
ATOM    171  H   THR A  11       5.458  -5.203  -7.677  1.00  0.00           H  
ATOM    172  CA  THR A  11       5.228  -3.838  -9.335  1.00  0.00           C  
ATOM    173  HA  THR A  11       4.313  -3.250  -9.441  1.00  0.00           H  
ATOM    174  CB  THR A  11       6.274  -2.962  -8.627  1.00  0.00           C  
ATOM    175  HB  THR A  11       7.214  -3.510  -8.527  1.00  0.00           H  
ATOM    176  CG2 THR A  11       6.542  -1.642  -9.345  1.00  0.00           C  
ATOM    177 HG21 THR A  11       7.187  -1.015  -8.729  1.00  0.00           H  
ATOM    178 HG22 THR A  11       7.039  -1.816 -10.300  1.00  0.00           H  
ATOM    179 HG23 THR A  11       5.603  -1.122  -9.523  1.00  0.00           H  
ATOM    180  OG1 THR A  11       5.803  -2.631  -7.343  1.00  0.00           O  
ATOM    181  HG1 THR A  11       5.933  -3.427  -6.790  1.00  0.00           H  
ATOM    182  C   THR A  11       5.720  -4.181 -10.747  1.00  0.00           C  
ATOM    183  O   THR A  11       5.379  -3.483 -11.698  1.00  0.00           O  
ATOM    184  N   LEU A  12       6.482  -5.268 -10.905  1.00  0.00           N  
ATOM    185  H   LEU A  12       6.774  -5.767 -10.070  1.00  0.00           H  
ATOM    186  CA  LEU A  12       6.910  -5.787 -12.207  1.00  0.00           C  
ATOM    187  HA  LEU A  12       7.286  -4.957 -12.803  1.00  0.00           H  
ATOM    188  CB  LEU A  12       8.047  -6.808 -12.009  1.00  0.00           C  
ATOM    189  HB2 LEU A  12       7.727  -7.553 -11.280  1.00  0.00           H  
ATOM    190  HB3 LEU A  12       8.230  -7.319 -12.952  1.00  0.00           H  
ATOM    191  CG  LEU A  12       9.374  -6.176 -11.542  1.00  0.00           C  
ATOM    192  HG  LEU A  12       9.192  -5.484 -10.721  1.00  0.00           H  
ATOM    193  CD1 LEU A  12      10.365  -7.241 -11.070  1.00  0.00           C  
ATOM    194 HD11 LEU A  12      11.232  -6.753 -10.624  1.00  0.00           H  
ATOM    195 HD12 LEU A  12       9.901  -7.882 -10.323  1.00  0.00           H  
ATOM    196 HD13 LEU A  12      10.696  -7.831 -11.917  1.00  0.00           H  
ATOM    197  CD2 LEU A  12      10.056  -5.414 -12.681  1.00  0.00           C  
ATOM    198 HD21 LEU A  12      10.995  -4.995 -12.325  1.00  0.00           H  
ATOM    199 HD22 LEU A  12      10.254  -6.074 -13.528  1.00  0.00           H  
ATOM    200 HD23 LEU A  12       9.422  -4.594 -13.011  1.00  0.00           H  
ATOM    201  C   LEU A  12       5.739  -6.377 -13.009  1.00  0.00           C  
ATOM    202  O   LEU A  12       5.755  -6.295 -14.237  1.00  0.00           O  
ATOM    203  N   ASN A  13       4.710  -6.917 -12.350  1.00  0.00           N  
ATOM    204  H   ASN A  13       4.788  -7.040 -11.348  1.00  0.00           H  
ATOM    205  CA  ASN A  13       3.450  -7.259 -13.008  1.00  0.00           C  
ATOM    206  HA  ASN A  13       3.680  -7.767 -13.948  1.00  0.00           H  
ATOM    207  CB  ASN A  13       2.646  -8.242 -12.136  1.00  0.00           C  
ATOM    208  HB2 ASN A  13       2.588  -7.864 -11.117  1.00  0.00           H  
ATOM    209  HB3 ASN A  13       1.634  -8.313 -12.533  1.00  0.00           H  
ATOM    210  CG  ASN A  13       3.219  -9.657 -12.128  1.00  0.00           C  
ATOM    211  OD1 ASN A  13       3.950 -10.090 -13.003  1.00  0.00           O  
ATOM    212  ND2 ASN A  13       2.845 -10.473 -11.165  1.00  0.00           N  
ATOM    213 HD21 ASN A  13       3.192 -11.414 -11.214  1.00  0.00           H  
ATOM    214 HD22 ASN A  13       2.210 -10.150 -10.461  1.00  0.00           H  
ATOM    215  C   ASN A  13       2.661  -5.998 -13.417  1.00  0.00           C  
ATOM    216  O   ASN A  13       2.264  -5.915 -14.576  1.00  0.00           O  
ATOM    217  N   SER A  14       2.503  -4.976 -12.568  1.00  0.00           N  
ATOM    218  H   SER A  14       2.759  -5.079 -11.592  1.00  0.00           H  
ATOM    219  CA  SER A  14       1.827  -3.733 -12.994  1.00  0.00           C  
ATOM    220  HA  SER A  14       0.838  -3.991 -13.374  1.00  0.00           H  
ATOM    221  CB  SER A  14       1.618  -2.793 -11.808  1.00  0.00           C  
ATOM    222  HB2 SER A  14       2.580  -2.547 -11.357  1.00  0.00           H  
ATOM    223  HB3 SER A  14       1.143  -1.879 -12.160  1.00  0.00           H  
ATOM    224  OG  SER A  14       0.784  -3.403 -10.847  1.00  0.00           O  
ATOM    225  HG  SER A  14      -0.154  -3.148 -11.065  1.00  0.00           H  
ATOM    226  C   SER A  14       2.568  -3.016 -14.135  1.00  0.00           C  
ATOM    227  O   SER A  14       1.934  -2.548 -15.080  1.00  0.00           O  
ATOM    228  N   LEU A  15       3.908  -3.001 -14.128  1.00  0.00           N  
ATOM    229  H   LEU A  15       4.386  -3.359 -13.308  1.00  0.00           H  
ATOM    230  CA  LEU A  15       4.718  -2.530 -15.265  1.00  0.00           C  
ATOM    231  HA  LEU A  15       4.427  -1.506 -15.503  1.00  0.00           H  
ATOM    232  CB  LEU A  15       6.214  -2.567 -14.895  1.00  0.00           C  
ATOM    233  HB2 LEU A  15       6.430  -3.524 -14.422  1.00  0.00           H  
ATOM    234  HB3 LEU A  15       6.807  -2.513 -15.808  1.00  0.00           H  
ATOM    235  CG  LEU A  15       6.651  -1.420 -13.974  1.00  0.00           C  
ATOM    236  HG  LEU A  15       5.917  -1.297 -13.182  1.00  0.00           H  
ATOM    237  CD1 LEU A  15       8.002  -1.720 -13.334  1.00  0.00           C  
ATOM    238 HD11 LEU A  15       8.761  -1.870 -14.102  1.00  0.00           H  
ATOM    239 HD12 LEU A  15       8.291  -0.892 -12.686  1.00  0.00           H  
ATOM    240 HD13 LEU A  15       7.916  -2.620 -12.726  1.00  0.00           H  
ATOM    241  CD2 LEU A  15       6.794  -0.098 -14.732  1.00  0.00           C  
ATOM    242 HD21 LEU A  15       7.106   0.692 -14.048  1.00  0.00           H  
ATOM    243 HD22 LEU A  15       7.538  -0.197 -15.522  1.00  0.00           H  
ATOM    244 HD23 LEU A  15       5.839   0.184 -15.172  1.00  0.00           H  
ATOM    245  C   LEU A  15       4.499  -3.349 -16.550  1.00  0.00           C  
ATOM    246  O   LEU A  15       4.736  -2.827 -17.638  1.00  0.00           O  
ATOM    247  N   THR A  16       4.036  -4.600 -16.441  1.00  0.00           N  
ATOM    248  H   THR A  16       3.795  -4.945 -15.521  1.00  0.00           H  
ATOM    249  CA  THR A  16       3.661  -5.413 -17.607  1.00  0.00           C  
ATOM    250  HA  THR A  16       4.425  -5.285 -18.374  1.00  0.00           H  
ATOM    251  CB  THR A  16       3.601  -6.911 -17.248  1.00  0.00           C  
ATOM    252  HB  THR A  16       2.771  -7.092 -16.572  1.00  0.00           H  
ATOM    253  CG2 THR A  16       3.410  -7.810 -18.468  1.00  0.00           C  
ATOM    254 HG21 THR A  16       2.463  -7.580 -18.958  1.00  0.00           H  
ATOM    255 HG22 THR A  16       4.225  -7.655 -19.176  1.00  0.00           H  
ATOM    256 HG23 THR A  16       3.389  -8.854 -18.158  1.00  0.00           H  
ATOM    257  OG1 THR A  16       4.808  -7.340 -16.633  1.00  0.00           O  
ATOM    258  HG1 THR A  16       5.019  -6.693 -15.934  1.00  0.00           H  
ATOM    259  C   THR A  16       2.336  -4.928 -18.218  1.00  0.00           C  
ATOM    260  O   THR A  16       2.210  -4.910 -19.439  1.00  0.00           O  
ATOM    261  N   GLU A  17       1.361  -4.492 -17.408  1.00  0.00           N  
ATOM    262  H   GLU A  17       1.509  -4.522 -16.407  1.00  0.00           H  
ATOM    263  CA  GLU A  17       0.069  -3.985 -17.910  1.00  0.00           C  
ATOM    264  HA  GLU A  17      -0.290  -4.668 -18.682  1.00  0.00           H  
ATOM    265  CB  GLU A  17      -0.961  -3.987 -16.765  1.00  0.00           C  
ATOM    266  HB2 GLU A  17      -1.053  -5.004 -16.385  1.00  0.00           H  
ATOM    267  HB3 GLU A  17      -0.586  -3.365 -15.952  1.00  0.00           H  
ATOM    268  CG  GLU A  17      -2.363  -3.473 -17.146  1.00  0.00           C  
ATOM    269  HG2 GLU A  17      -3.046  -3.687 -16.321  1.00  0.00           H  
ATOM    270  HG3 GLU A  17      -2.315  -2.385 -17.248  1.00  0.00           H  
ATOM    271  CD  GLU A  17      -2.933  -4.074 -18.445  1.00  0.00           C  
ATOM    272  OE1 GLU A  17      -3.501  -3.279 -19.237  1.00  0.00           O  
ATOM    273  OE2 GLU A  17      -2.781  -5.300 -18.651  1.00  0.00           O  
ATOM    274  C   GLU A  17       0.176  -2.589 -18.559  1.00  0.00           C  
ATOM    275  O   GLU A  17      -0.491  -2.306 -19.555  1.00  0.00           O  
ATOM    276  N   GLN A  18       1.049  -1.707 -18.054  1.00  0.00           N  
ATOM    277  H   GLN A  18       1.614  -2.009 -17.268  1.00  0.00           H  
ATOM    278  CA  GLN A  18       1.222  -0.340 -18.587  1.00  0.00           C  
ATOM    279  HA  GLN A  18       0.220   0.044 -18.781  1.00  0.00           H  
ATOM    280  CB  GLN A  18       1.861   0.600 -17.542  1.00  0.00           C  
ATOM    281  HB2 GLN A  18       2.892   0.291 -17.365  1.00  0.00           H  
ATOM    282  HB3 GLN A  18       1.879   1.607 -17.959  1.00  0.00           H  
ATOM    283  CG  GLN A  18       1.131   0.682 -16.191  1.00  0.00           C  
ATOM    284  HG2 GLN A  18       1.371  -0.199 -15.602  1.00  0.00           H  
ATOM    285  HG3 GLN A  18       1.507   1.547 -15.643  1.00  0.00           H  
ATOM    286  CD  GLN A  18      -0.387   0.808 -16.313  1.00  0.00           C  
ATOM    287  OE1 GLN A  18      -0.924   1.721 -16.925  1.00  0.00           O  
ATOM    288  NE2 GLN A  18      -1.141  -0.099 -15.727  1.00  0.00           N  
ATOM    289 HE21 GLN A  18      -2.135  -0.030 -15.844  1.00  0.00           H  
ATOM    290 HE22 GLN A  18      -0.729  -0.900 -15.272  1.00  0.00           H  
ATOM    291  C   GLN A  18       1.937  -0.270 -19.959  1.00  0.00           C  
ATOM    292  O   GLN A  18       2.476   0.774 -20.321  1.00  0.00           O  
ATOM    293  N   LYS A  19       1.907  -1.353 -20.749  1.00  0.00           N  
ATOM    294  H   LYS A  19       1.377  -2.137 -20.386  1.00  0.00           H  
ATOM    295  CA  LYS A  19       2.518  -1.516 -22.079  1.00  0.00           C  
ATOM    296  HA  LYS A  19       3.604  -1.571 -21.954  1.00  0.00           H  
ATOM    297  CB  LYS A  19       2.015  -2.855 -22.641  1.00  0.00           C  
ATOM    298  HB2 LYS A  19       2.082  -3.612 -21.856  1.00  0.00           H  
ATOM    299  HB3 LYS A  19       0.965  -2.755 -22.919  1.00  0.00           H  
ATOM    300  CG  LYS A  19       2.824  -3.354 -23.844  1.00  0.00           C  
ATOM    301  HG2 LYS A  19       2.840  -2.598 -24.630  1.00  0.00           H  
ATOM    302  HG3 LYS A  19       3.847  -3.543 -23.516  1.00  0.00           H  
ATOM    303  CD  LYS A  19       2.190  -4.644 -24.392  1.00  0.00           C  
ATOM    304  HD2 LYS A  19       1.952  -5.319 -23.566  1.00  0.00           H  
ATOM    305  HD3 LYS A  19       1.259  -4.387 -24.900  1.00  0.00           H  
ATOM    306  CE  LYS A  19       3.113  -5.368 -25.379  1.00  0.00           C  
ATOM    307  HE2 LYS A  19       2.541  -6.131 -25.911  1.00  0.00           H  
ATOM    308  HE3 LYS A  19       3.500  -4.648 -26.108  1.00  0.00           H  
ATOM    309  NZ  LYS A  19       4.231  -6.005 -24.657  1.00  0.00           N  
ATOM    310  HZ1 LYS A  19       4.818  -5.313 -24.178  1.00  0.00           H  
ATOM    311  HZ2 LYS A  19       3.961  -6.663 -23.947  1.00  0.00           H  
ATOM    312  HZ3 LYS A  19       4.943  -6.450 -25.234  1.00  0.00           H  
ATOM    313  C   LYS A  19       2.185  -0.346 -23.018  1.00  0.00           C  
ATOM    314  O   LYS A  19       1.006  -0.084 -23.297  1.00  0.00           O  
ATOM    315  N   THR A  20       3.212   0.368 -23.481  1.00  0.00           N  
ATOM    316  H   THR A  20       4.153   0.023 -23.308  1.00  0.00           H  
ATOM    317  CA  THR A  20       3.101   1.692 -24.120  1.00  0.00           C  
ATOM    318  HA  THR A  20       2.263   1.675 -24.817  1.00  0.00           H  
ATOM    319  CB  THR A  20       2.811   2.762 -23.047  1.00  0.00           C  
ATOM    320  HB  THR A  20       1.959   2.433 -22.453  1.00  0.00           H  
ATOM    321  CG2 THR A  20       3.978   3.060 -22.106  1.00  0.00           C  
ATOM    322 HG21 THR A  20       4.737   3.645 -22.618  1.00  0.00           H  
ATOM    323 HG22 THR A  20       3.611   3.632 -21.255  1.00  0.00           H  
ATOM    324 HG23 THR A  20       4.413   2.131 -21.734  1.00  0.00           H  
ATOM    325  OG1 THR A  20       2.471   3.976 -23.665  1.00  0.00           O  
ATOM    326  HG1 THR A  20       1.584   3.839 -24.050  1.00  0.00           H  
ATOM    327  C   THR A  20       4.368   2.037 -24.913  1.00  0.00           C  
ATOM    328  O   THR A  20       5.379   1.367 -24.772  1.00  0.00           O  
ATOM    329  N   LEU A  21       4.375   3.116 -25.698  1.00  0.00           N  
ATOM    330  H   LEU A  21       3.549   3.698 -25.694  1.00  0.00           H  
ATOM    331  CA  LEU A  21       5.512   3.527 -26.549  1.00  0.00           C  
ATOM    332  HA  LEU A  21       5.719   2.726 -27.261  1.00  0.00           H  
ATOM    333  CB  LEU A  21       5.098   4.791 -27.325  1.00  0.00           C  
ATOM    334  HB2 LEU A  21       4.774   5.540 -26.602  1.00  0.00           H  
ATOM    335  HB3 LEU A  21       5.964   5.199 -27.848  1.00  0.00           H  
ATOM    336  CG  LEU A  21       3.970   4.536 -28.345  1.00  0.00           C  
ATOM    337  HG  LEU A  21       3.254   3.822 -27.940  1.00  0.00           H  
ATOM    338  CD1 LEU A  21       3.206   5.825 -28.634  1.00  0.00           C  
ATOM    339 HD11 LEU A  21       2.760   6.199 -27.713  1.00  0.00           H  
ATOM    340 HD12 LEU A  21       2.418   5.633 -29.361  1.00  0.00           H  
ATOM    341 HD13 LEU A  21       3.887   6.580 -29.030  1.00  0.00           H  
ATOM    342  CD2 LEU A  21       4.519   3.984 -29.660  1.00  0.00           C  
ATOM    343 HD21 LEU A  21       5.197   4.705 -30.118  1.00  0.00           H  
ATOM    344 HD22 LEU A  21       5.061   3.056 -29.477  1.00  0.00           H  
ATOM    345 HD23 LEU A  21       3.698   3.781 -30.348  1.00  0.00           H  
ATOM    346  C   LEU A  21       6.833   3.764 -25.780  1.00  0.00           C  
ATOM    347  O   LEU A  21       7.906   3.788 -26.376  1.00  0.00           O  
ATOM    348  N   CYS A  22       6.762   3.932 -24.455  1.00  0.00           N  
ATOM    349  H   CYS A  22       5.841   3.920 -24.049  1.00  0.00           H  
ATOM    350  CA  CYS A  22       7.918   4.010 -23.560  1.00  0.00           C  
ATOM    351  HA  CYS A  22       8.664   4.650 -24.028  1.00  0.00           H  
ATOM    352  CB  CYS A  22       7.447   4.693 -22.262  1.00  0.00           C  
ATOM    353  HB2 CYS A  22       6.849   5.573 -22.503  1.00  0.00           H  
ATOM    354  HB3 CYS A  22       6.836   3.996 -21.687  1.00  0.00           H  
ATOM    355  SG  CYS A  22       8.852   5.214 -21.239  1.00  0.00           S  
ATOM    356  HG  CYS A  22       9.373   6.107 -22.090  1.00  0.00           H  
ATOM    357  C   CYS A  22       8.602   2.643 -23.301  1.00  0.00           C  
ATOM    358  O   CYS A  22       9.808   2.615 -23.078  1.00  0.00           O  
ATOM    359  N   THR A  23       7.888   1.506 -23.364  1.00  0.00           N  
ATOM    360  H   THR A  23       6.918   1.544 -23.662  1.00  0.00           H  
ATOM    361  CA  THR A  23       8.451   0.157 -23.096  1.00  0.00           C  
ATOM    362  HA  THR A  23       9.159   0.261 -22.281  1.00  0.00           H  
ATOM    363  CB  THR A  23       7.378  -0.846 -22.617  1.00  0.00           C  
ATOM    364  HB  THR A  23       7.844  -1.821 -22.505  1.00  0.00           H  
ATOM    365  CG2 THR A  23       6.821  -0.450 -21.256  1.00  0.00           C  
ATOM    366 HG21 THR A  23       6.336   0.523 -21.317  1.00  0.00           H  
ATOM    367 HG22 THR A  23       6.092  -1.195 -20.932  1.00  0.00           H  
ATOM    368 HG23 THR A  23       7.632  -0.415 -20.531  1.00  0.00           H  
ATOM    369  OG1 THR A  23       6.264  -0.979 -23.474  1.00  0.00           O  
ATOM    370  HG1 THR A  23       6.523  -1.535 -24.222  1.00  0.00           H  
ATOM    371  C   THR A  23       9.282  -0.430 -24.247  1.00  0.00           C  
ATOM    372  O   THR A  23      10.097  -1.331 -24.023  1.00  0.00           O  
ATOM    373  N   GLU A  24       9.136   0.142 -25.446  1.00  0.00           N  
ATOM    374  H   GLU A  24       8.393   0.819 -25.541  1.00  0.00           H  
ATOM    375  CA  GLU A  24       9.979  -0.095 -26.629  1.00  0.00           C  
ATOM    376  HA  GLU A  24      10.091  -1.168 -26.801  1.00  0.00           H  
ATOM    377  CB  GLU A  24       9.307   0.541 -27.866  1.00  0.00           C  
ATOM    378  HB2 GLU A  24       9.328   1.626 -27.760  1.00  0.00           H  
ATOM    379  HB3 GLU A  24       9.899   0.294 -28.748  1.00  0.00           H  
ATOM    380  CG  GLU A  24       7.848   0.129 -28.126  1.00  0.00           C  
ATOM    381  HG2 GLU A  24       7.220   0.508 -27.315  1.00  0.00           H  
ATOM    382  HG3 GLU A  24       7.509   0.614 -29.045  1.00  0.00           H  
ATOM    383  CD  GLU A  24       7.666  -1.389 -28.267  1.00  0.00           C  
ATOM    384  OE1 GLU A  24       6.653  -1.895 -27.731  1.00  0.00           O  
ATOM    385  OE2 GLU A  24       8.530  -2.028 -28.909  1.00  0.00           O  
ATOM    386  C   GLU A  24      11.389   0.521 -26.490  1.00  0.00           C  
ATOM    387  O   GLU A  24      12.354   0.034 -27.079  1.00  0.00           O  
ATOM    388  N   LEU A  25      11.522   1.623 -25.737  1.00  0.00           N  
ATOM    389  H   LEU A  25      10.721   1.932 -25.206  1.00  0.00           H  
ATOM    390  CA  LEU A  25      12.766   2.396 -25.633  1.00  0.00           C  
ATOM    391  HA  LEU A  25      13.132   2.561 -26.647  1.00  0.00           H  
ATOM    392  CB  LEU A  25      12.492   3.772 -24.989  1.00  0.00           C  
ATOM    393  HB2 LEU A  25      12.134   3.605 -23.974  1.00  0.00           H  
ATOM    394  HB3 LEU A  25      13.434   4.318 -24.922  1.00  0.00           H  
ATOM    395  CG  LEU A  25      11.464   4.651 -25.733  1.00  0.00           C  
ATOM    396  HG  LEU A  25      10.510   4.128 -25.789  1.00  0.00           H  
ATOM    397  CD1 LEU A  25      11.247   5.957 -24.972  1.00  0.00           C  
ATOM    398 HD11 LEU A  25      10.472   6.550 -25.461  1.00  0.00           H  
ATOM    399 HD12 LEU A  25      10.921   5.739 -23.954  1.00  0.00           H  
ATOM    400 HD13 LEU A  25      12.168   6.530 -24.930  1.00  0.00           H  
ATOM    401  CD2 LEU A  25      11.919   5.015 -27.151  1.00  0.00           C  
ATOM    402 HD21 LEU A  25      11.187   5.688 -27.603  1.00  0.00           H  
ATOM    403 HD22 LEU A  25      12.895   5.495 -27.124  1.00  0.00           H  
ATOM    404 HD23 LEU A  25      11.966   4.116 -27.765  1.00  0.00           H  
ATOM    405  C   LEU A  25      13.866   1.617 -24.889  1.00  0.00           C  
ATOM    406  O   LEU A  25      13.597   0.851 -23.963  1.00  0.00           O  
ATOM    407  N   THR A  26      15.124   1.801 -25.299  1.00  0.00           N  
ATOM    408  H   THR A  26      15.322   2.460 -26.035  1.00  0.00           H  
ATOM    409  CA  THR A  26      16.238   0.975 -24.812  1.00  0.00           C  
ATOM    410  HA  THR A  26      15.864  -0.043 -24.752  1.00  0.00           H  
ATOM    411  CB  THR A  26      17.429   0.965 -25.782  1.00  0.00           C  
ATOM    412  HB  THR A  26      18.213   0.341 -25.355  1.00  0.00           H  
ATOM    413  CG2 THR A  26      17.064   0.393 -27.152  1.00  0.00           C  
ATOM    414 HG21 THR A  26      17.953   0.367 -27.783  1.00  0.00           H  
ATOM    415 HG22 THR A  26      16.681  -0.620 -27.034  1.00  0.00           H  
ATOM    416 HG23 THR A  26      16.306   1.011 -27.631  1.00  0.00           H  
ATOM    417  OG1 THR A  26      17.945   2.262 -25.981  1.00  0.00           O  
ATOM    418  HG1 THR A  26      18.482   2.485 -25.210  1.00  0.00           H  
ATOM    419  C   THR A  26      16.736   1.351 -23.417  1.00  0.00           C  
ATOM    420  O   THR A  26      16.692   2.512 -23.004  1.00  0.00           O  
ATOM    421  N   VAL A  27      17.305   0.360 -22.733  1.00  0.00           N  
ATOM    422  H   VAL A  27      17.253  -0.576 -23.127  1.00  0.00           H  
ATOM    423  CA  VAL A  27      18.087   0.490 -21.506  1.00  0.00           C  
ATOM    424  HA  VAL A  27      18.438   1.519 -21.448  1.00  0.00           H  
ATOM    425  CB  VAL A  27      17.186   0.237 -20.278  1.00  0.00           C  
ATOM    426  HB  VAL A  27      16.308   0.876 -20.372  1.00  0.00           H  
ATOM    427  CG1 VAL A  27      16.697  -1.213 -20.165  1.00  0.00           C  
ATOM    428 HG11 VAL A  27      16.182  -1.507 -21.080  1.00  0.00           H  
ATOM    429 HG12 VAL A  27      16.001  -1.299 -19.330  1.00  0.00           H  
ATOM    430 HG13 VAL A  27      17.540  -1.884 -19.998  1.00  0.00           H  
ATOM    431  CG2 VAL A  27      17.886   0.623 -18.972  1.00  0.00           C  
ATOM    432 HG21 VAL A  27      17.173   0.564 -18.149  1.00  0.00           H  
ATOM    433 HG22 VAL A  27      18.256   1.647 -19.035  1.00  0.00           H  
ATOM    434 HG23 VAL A  27      18.714  -0.055 -18.768  1.00  0.00           H  
ATOM    435  C   VAL A  27      19.333  -0.407 -21.573  1.00  0.00           C  
ATOM    436  O   VAL A  27      19.324  -1.481 -22.187  1.00  0.00           O  
ATOM    437  N   THR A  28      20.419   0.053 -20.951  1.00  0.00           N  
ATOM    438  H   THR A  28      20.374   0.962 -20.520  1.00  0.00           H  
ATOM    439  CA  THR A  28      21.709  -0.649 -20.890  1.00  0.00           C  
ATOM    440  HA  THR A  28      22.051  -0.836 -21.907  1.00  0.00           H  
ATOM    441  CB  THR A  28      22.757   0.225 -20.184  1.00  0.00           C  
ATOM    442  HB  THR A  28      22.431   0.426 -19.163  1.00  0.00           H  
ATOM    443  CG2 THR A  28      24.150  -0.400 -20.150  1.00  0.00           C  
ATOM    444 HG21 THR A  28      24.467  -0.638 -21.166  1.00  0.00           H  
ATOM    445 HG22 THR A  28      24.859   0.295 -19.701  1.00  0.00           H  
ATOM    446 HG23 THR A  28      24.133  -1.311 -19.553  1.00  0.00           H  
ATOM    447  OG1 THR A  28      22.870   1.451 -20.876  1.00  0.00           O  
ATOM    448  HG1 THR A  28      23.365   2.058 -20.316  1.00  0.00           H  
ATOM    449  C   THR A  28      21.560  -1.992 -20.177  1.00  0.00           C  
ATOM    450  O   THR A  28      21.173  -2.051 -19.010  1.00  0.00           O  
ATOM    451  N   ASP A  29      21.872  -3.077 -20.876  1.00  0.00           N  
ATOM    452  H   ASP A  29      22.257  -2.948 -21.807  1.00  0.00           H  
ATOM    453  CA  ASP A  29      21.595  -4.445 -20.451  1.00  0.00           C  
ATOM    454  HA  ASP A  29      20.617  -4.446 -19.966  1.00  0.00           H  
ATOM    455  CB  ASP A  29      21.467  -5.344 -21.682  1.00  0.00           C  
ATOM    456  HB2 ASP A  29      20.847  -4.842 -22.428  1.00  0.00           H  
ATOM    457  HB3 ASP A  29      22.449  -5.508 -22.119  1.00  0.00           H  
ATOM    458  CG  ASP A  29      20.828  -6.691 -21.350  1.00  0.00           C  
ATOM    459  OD1 ASP A  29      20.288  -7.318 -22.282  1.00  0.00           O  
ATOM    460  OD2 ASP A  29      20.737  -7.100 -20.169  1.00  0.00           O  
ATOM    461  C   ASP A  29      22.613  -4.967 -19.426  1.00  0.00           C  
ATOM    462  O   ASP A  29      23.565  -5.687 -19.736  1.00  0.00           O  
ATOM    463  N   ILE A  30      22.378  -4.614 -18.160  1.00  0.00           N  
ATOM    464  H   ILE A  30      21.667  -3.908 -18.010  1.00  0.00           H  
ATOM    465  CA  ILE A  30      23.211  -5.039 -17.024  1.00  0.00           C  
ATOM    466  HA  ILE A  30      24.227  -4.715 -17.246  1.00  0.00           H  
ATOM    467  CB  ILE A  30      22.785  -4.338 -15.705  1.00  0.00           C  
ATOM    468  HB  ILE A  30      23.650  -4.378 -15.042  1.00  0.00           H  
ATOM    469  CG2 ILE A  30      22.481  -2.845 -15.931  1.00  0.00           C  
ATOM    470 HG21 ILE A  30      23.255  -2.388 -16.547  1.00  0.00           H  
ATOM    471 HG22 ILE A  30      21.521  -2.725 -16.431  1.00  0.00           H  
ATOM    472 HG23 ILE A  30      22.435  -2.320 -14.977  1.00  0.00           H  
ATOM    473  CG1 ILE A  30      21.593  -4.980 -14.953  1.00  0.00           C  
ATOM    474 HG12 ILE A  30      21.054  -4.201 -14.413  1.00  0.00           H  
ATOM    475 HG13 ILE A  30      20.894  -5.428 -15.659  1.00  0.00           H  
ATOM    476  CD1 ILE A  30      22.004  -6.024 -13.904  1.00  0.00           C  
ATOM    477 HD11 ILE A  30      22.771  -5.620 -13.247  1.00  0.00           H  
ATOM    478 HD12 ILE A  30      21.136  -6.288 -13.301  1.00  0.00           H  
ATOM    479 HD13 ILE A  30      22.379  -6.926 -14.380  1.00  0.00           H  
ATOM    480  C   ILE A  30      23.285  -6.566 -16.864  1.00  0.00           C  
ATOM    481  O   ILE A  30      24.240  -7.053 -16.262  1.00  0.00           O  
ATOM    482  N   PHE A  31      22.313  -7.318 -17.401  1.00  0.00           N  
ATOM    483  H   PHE A  31      21.613  -6.857 -17.971  1.00  0.00           H  
ATOM    484  CA  PHE A  31      22.273  -8.786 -17.352  1.00  0.00           C  
ATOM    485  HA  PHE A  31      22.748  -9.119 -16.428  1.00  0.00           H  
ATOM    486  CB  PHE A  31      20.817  -9.272 -17.347  1.00  0.00           C  
ATOM    487  HB2 PHE A  31      20.437  -9.181 -18.360  1.00  0.00           H  
ATOM    488  HB3 PHE A  31      20.809 -10.334 -17.096  1.00  0.00           H  
ATOM    489  CG  PHE A  31      19.860  -8.556 -16.412  1.00  0.00           C  
ATOM    490  CD1 PHE A  31      19.996  -8.693 -15.018  1.00  0.00           C  
ATOM    491  HD1 PHE A  31      20.791  -9.303 -14.609  1.00  0.00           H  
ATOM    492  CE1 PHE A  31      19.095  -8.046 -14.155  1.00  0.00           C  
ATOM    493  HE1 PHE A  31      19.202  -8.151 -13.086  1.00  0.00           H  
ATOM    494  CZ  PHE A  31      18.056  -7.263 -14.684  1.00  0.00           C  
ATOM    495  HZ  PHE A  31      17.374  -6.757 -14.023  1.00  0.00           H  
ATOM    496  CE2 PHE A  31      17.903  -7.140 -16.074  1.00  0.00           C  
ATOM    497  HE2 PHE A  31      17.097  -6.545 -16.480  1.00  0.00           H  
ATOM    498  CD2 PHE A  31      18.810  -7.777 -16.938  1.00  0.00           C  
ATOM    499  HD2 PHE A  31      18.699  -7.661 -18.008  1.00  0.00           H  
ATOM    500  C   PHE A  31      23.019  -9.462 -18.517  1.00  0.00           C  
ATOM    501  O   PHE A  31      23.278 -10.661 -18.452  1.00  0.00           O  
ATOM    502  N   ALA A  32      23.344  -8.723 -19.583  1.00  0.00           N  
ATOM    503  H   ALA A  32      23.060  -7.750 -19.600  1.00  0.00           H  
ATOM    504  CA  ALA A  32      24.186  -9.193 -20.689  1.00  0.00           C  
ATOM    505  HA  ALA A  32      24.041 -10.268 -20.807  1.00  0.00           H  
ATOM    506  CB  ALA A  32      23.719  -8.509 -21.981  1.00  0.00           C  
ATOM    507  HB1 ALA A  32      22.667  -8.732 -22.156  1.00  0.00           H  
ATOM    508  HB2 ALA A  32      23.862  -7.432 -21.904  1.00  0.00           H  
ATOM    509  HB3 ALA A  32      24.299  -8.882 -22.826  1.00  0.00           H  
ATOM    510  C   ALA A  32      25.693  -8.975 -20.435  1.00  0.00           C  
ATOM    511  O   ALA A  32      26.519  -9.282 -21.294  1.00  0.00           O  
ATOM    512  N   ALA A  33      26.075  -8.426 -19.278  1.00  0.00           N  
ATOM    513  H   ALA A  33      25.367  -8.201 -18.596  1.00  0.00           H  
ATOM    514  CA  ALA A  33      27.463  -8.128 -18.952  1.00  0.00           C  
ATOM    515  HA  ALA A  33      27.867  -7.515 -19.760  1.00  0.00           H  
ATOM    516  CB  ALA A  33      27.492  -7.294 -17.667  1.00  0.00           C  
ATOM    517  HB1 ALA A  33      26.892  -6.392 -17.803  1.00  0.00           H  
ATOM    518  HB2 ALA A  33      27.080  -7.879 -16.842  1.00  0.00           H  
ATOM    519  HB3 ALA A  33      28.519  -7.013 -17.436  1.00  0.00           H  
ATOM    520  C   ALA A  33      28.322  -9.406 -18.842  1.00  0.00           C  
ATOM    521  O   ALA A  33      28.097 -10.266 -17.994  1.00  0.00           O  
ATOM    522  N   SER A  34      29.386  -9.487 -19.647  1.00  0.00           N  
ATOM    523  H   SER A  34      29.526  -8.747 -20.318  1.00  0.00           H  
ATOM    524  CA  SER A  34      30.329 -10.621 -19.723  1.00  0.00           C  
ATOM    525  HA  SER A  34      29.746 -11.538 -19.825  1.00  0.00           H  
ATOM    526  CB  SER A  34      31.190 -10.458 -20.981  1.00  0.00           C  
ATOM    527  HB2 SER A  34      31.866 -11.309 -21.073  1.00  0.00           H  
ATOM    528  HB3 SER A  34      30.542 -10.431 -21.859  1.00  0.00           H  
ATOM    529  OG  SER A  34      31.942  -9.256 -20.910  1.00  0.00           O  
ATOM    530  HG  SER A  34      32.589  -9.269 -21.622  1.00  0.00           H  
ATOM    531  C   SER A  34      31.236 -10.806 -18.491  1.00  0.00           C  
ATOM    532  O   SER A  34      32.213 -11.558 -18.540  1.00  0.00           O  
ATOM    533  N   LYS A  35      30.939 -10.121 -17.381  1.00  0.00           N  
ATOM    534  H   LYS A  35      30.044  -9.644 -17.372  1.00  0.00           H  
ATOM    535  CA  LYS A  35      31.709 -10.164 -16.135  1.00  0.00           C  
ATOM    536  HA  LYS A  35      32.392 -11.012 -16.199  1.00  0.00           H  
ATOM    537  CB  LYS A  35      32.543  -8.878 -15.984  1.00  0.00           C  
ATOM    538  HB2 LYS A  35      32.752  -8.466 -16.974  1.00  0.00           H  
ATOM    539  HB3 LYS A  35      31.985  -8.133 -15.414  1.00  0.00           H  
ATOM    540  CG  LYS A  35      33.884  -9.174 -15.297  1.00  0.00           C  
ATOM    541  HG2 LYS A  35      33.705  -9.606 -14.311  1.00  0.00           H  
ATOM    542  HG3 LYS A  35      34.430  -9.899 -15.905  1.00  0.00           H  
ATOM    543  CD  LYS A  35      34.735  -7.906 -15.152  1.00  0.00           C  
ATOM    544  HD2 LYS A  35      34.782  -7.392 -16.114  1.00  0.00           H  
ATOM    545  HD3 LYS A  35      34.271  -7.248 -14.414  1.00  0.00           H  
ATOM    546  CE  LYS A  35      36.153  -8.285 -14.707  1.00  0.00           C  
ATOM    547  HE2 LYS A  35      36.090  -8.846 -13.769  1.00  0.00           H  
ATOM    548  HE3 LYS A  35      36.585  -8.948 -15.464  1.00  0.00           H  
ATOM    549  NZ  LYS A  35      37.014  -7.088 -14.531  1.00  0.00           N  
ATOM    550  HZ1 LYS A  35      37.955  -7.364 -14.275  1.00  0.00           H  
ATOM    551  HZ2 LYS A  35      37.058  -6.552 -15.388  1.00  0.00           H  
ATOM    552  HZ3 LYS A  35      36.645  -6.494 -13.797  1.00  0.00           H  
ATOM    553  C   LYS A  35      30.767 -10.408 -14.959  1.00  0.00           C  
ATOM    554  O   LYS A  35      29.857  -9.620 -14.721  1.00  0.00           O  
ATOM    555  N   ASN A  36      31.020 -11.510 -14.257  1.00  0.00           N  
ATOM    556  H   ASN A  36      31.792 -12.079 -14.558  1.00  0.00           H  
ATOM    557  CA  ASN A  36      30.243 -11.993 -13.118  1.00  0.00           C  
ATOM    558  HA  ASN A  36      29.215 -12.174 -13.446  1.00  0.00           H  
ATOM    559  CB  ASN A  36      30.886 -13.331 -12.698  1.00  0.00           C  
ATOM    560  HB2 ASN A  36      31.130 -13.908 -13.591  1.00  0.00           H  
ATOM    561  HB3 ASN A  36      31.806 -13.140 -12.144  1.00  0.00           H  
ATOM    562  CG  ASN A  36      29.986 -14.200 -11.844  1.00  0.00           C  
ATOM    563  OD1 ASN A  36      29.010 -13.764 -11.273  1.00  0.00           O  
ATOM    564  ND2 ASN A  36      30.278 -15.470 -11.741  1.00  0.00           N  
ATOM    565 HD21 ASN A  36      29.662 -16.009 -11.157  1.00  0.00           H  
ATOM    566 HD22 ASN A  36      31.067 -15.861 -12.218  1.00  0.00           H  
ATOM    567  C   ASN A  36      30.204 -10.958 -11.972  1.00  0.00           C  
ATOM    568  O   ASN A  36      31.213 -10.297 -11.718  1.00  0.00           O  
ATOM    569  N   THR A  37      29.071 -10.846 -11.270  1.00  0.00           N  
ATOM    570  H   THR A  37      28.331 -11.513 -11.449  1.00  0.00           H  
ATOM    571  CA  THR A  37      28.820  -9.856 -10.205  1.00  0.00           C  
ATOM    572  HA  THR A  37      29.774  -9.539  -9.777  1.00  0.00           H  
ATOM    573  CB  THR A  37      28.105  -8.600 -10.735  1.00  0.00           C  
ATOM    574  HB  THR A  37      27.791  -7.990  -9.887  1.00  0.00           H  
ATOM    575  CG2 THR A  37      29.036  -7.759 -11.585  1.00  0.00           C  
ATOM    576 HG21 THR A  37      29.964  -7.568 -11.049  1.00  0.00           H  
ATOM    577 HG22 THR A  37      28.530  -6.822 -11.757  1.00  0.00           H  
ATOM    578 HG23 THR A  37      29.241  -8.259 -12.529  1.00  0.00           H  
ATOM    579  OG1 THR A  37      26.961  -8.869 -11.527  1.00  0.00           O  
ATOM    580  HG1 THR A  37      26.271  -9.273 -10.980  1.00  0.00           H  
ATOM    581  C   THR A  37      27.972 -10.419  -9.074  1.00  0.00           C  
ATOM    582  O   THR A  37      27.146 -11.308  -9.273  1.00  0.00           O  
ATOM    583  N   THR A  38      28.139  -9.858  -7.875  1.00  0.00           N  
ATOM    584  H   THR A  38      28.777  -9.083  -7.789  1.00  0.00           H  
ATOM    585  CA  THR A  38      27.335 -10.257  -6.713  1.00  0.00           C  
ATOM    586  HA  THR A  38      27.443 -11.333  -6.597  1.00  0.00           H  
ATOM    587  CB  THR A  38      27.801  -9.595  -5.406  1.00  0.00           C  
ATOM    588  HB  THR A  38      27.274 -10.086  -4.587  1.00  0.00           H  
ATOM    589  CG2 THR A  38      29.300  -9.736  -5.144  1.00  0.00           C  
ATOM    590 HG21 THR A  38      29.580 -10.790  -5.175  1.00  0.00           H  
ATOM    591 HG22 THR A  38      29.877  -9.189  -5.888  1.00  0.00           H  
ATOM    592 HG23 THR A  38      29.532  -9.342  -4.154  1.00  0.00           H  
ATOM    593  OG1 THR A  38      27.463  -8.226  -5.363  1.00  0.00           O  
ATOM    594  HG1 THR A  38      28.084  -7.749  -5.927  1.00  0.00           H  
ATOM    595  C   THR A  38      25.848  -9.972  -6.937  1.00  0.00           C  
ATOM    596  O   THR A  38      25.479  -9.050  -7.663  1.00  0.00           O  
ATOM    597  N   GLU A  39      24.972 -10.722  -6.271  1.00  0.00           N  
ATOM    598  H   GLU A  39      25.312 -11.515  -5.746  1.00  0.00           H  
ATOM    599  CA  GLU A  39      23.517 -10.533  -6.350  1.00  0.00           C  
ATOM    600  HA  GLU A  39      23.185 -10.727  -7.372  1.00  0.00           H  
ATOM    601  CB  GLU A  39      22.872 -11.577  -5.427  1.00  0.00           C  
ATOM    602  HB2 GLU A  39      23.218 -12.573  -5.711  1.00  0.00           H  
ATOM    603  HB3 GLU A  39      23.193 -11.386  -4.402  1.00  0.00           H  
ATOM    604  CG  GLU A  39      21.347 -11.563  -5.471  1.00  0.00           C  
ATOM    605  HG2 GLU A  39      20.999 -10.557  -5.245  1.00  0.00           H  
ATOM    606  HG3 GLU A  39      21.008 -11.830  -6.476  1.00  0.00           H  
ATOM    607  CD  GLU A  39      20.780 -12.532  -4.430  1.00  0.00           C  
ATOM    608  OE1 GLU A  39      20.423 -13.676  -4.787  1.00  0.00           O  
ATOM    609  OE2 GLU A  39      20.668 -12.164  -3.237  1.00  0.00           O  
ATOM    610  C   GLU A  39      23.090  -9.094  -5.989  1.00  0.00           C  
ATOM    611  O   GLU A  39      22.304  -8.465  -6.699  1.00  0.00           O  
ATOM    612  N   LYS A  40      23.674  -8.531  -4.922  1.00  0.00           N  
ATOM    613  H   LYS A  40      24.343  -9.086  -4.412  1.00  0.00           H  
ATOM    614  CA  LYS A  40      23.404  -7.162  -4.468  1.00  0.00           C  
ATOM    615  HA  LYS A  40      22.323  -7.013  -4.466  1.00  0.00           H  
ATOM    616  CB  LYS A  40      23.941  -6.970  -3.044  1.00  0.00           C  
ATOM    617  HB2 LYS A  40      24.943  -7.393  -2.953  1.00  0.00           H  
ATOM    618  HB3 LYS A  40      23.990  -5.900  -2.832  1.00  0.00           H  
ATOM    619  CG  LYS A  40      22.981  -7.628  -2.043  1.00  0.00           C  
ATOM    620  HG2 LYS A  40      21.977  -7.254  -2.249  1.00  0.00           H  
ATOM    621  HG3 LYS A  40      22.975  -8.710  -2.178  1.00  0.00           H  
ATOM    622  CD  LYS A  40      23.345  -7.299  -0.590  1.00  0.00           C  
ATOM    623  HD2 LYS A  40      24.080  -8.013  -0.215  1.00  0.00           H  
ATOM    624  HD3 LYS A  40      23.792  -6.305  -0.545  1.00  0.00           H  
ATOM    625  CE  LYS A  40      22.067  -7.337   0.261  1.00  0.00           C  
ATOM    626  HE2 LYS A  40      21.888  -8.361   0.602  1.00  0.00           H  
ATOM    627  HE3 LYS A  40      21.221  -7.048  -0.372  1.00  0.00           H  
ATOM    628  NZ  LYS A  40      22.140  -6.386   1.393  1.00  0.00           N  
ATOM    629  HZ1 LYS A  40      21.274  -6.400   1.918  1.00  0.00           H  
ATOM    630  HZ2 LYS A  40      22.911  -6.608   2.006  1.00  0.00           H  
ATOM    631  HZ3 LYS A  40      22.264  -5.451   1.020  1.00  0.00           H  
ATOM    632  C   LYS A  40      23.940  -6.088  -5.410  1.00  0.00           C  
ATOM    633  O   LYS A  40      23.251  -5.092  -5.622  1.00  0.00           O  
ATOM    634  N   GLU A  41      25.112  -6.289  -6.018  1.00  0.00           N  
ATOM    635  H   GLU A  41      25.647  -7.123  -5.809  1.00  0.00           H  
ATOM    636  CA  GLU A  41      25.562  -5.409  -7.105  1.00  0.00           C  
ATOM    637  HA  GLU A  41      25.538  -4.372  -6.766  1.00  0.00           H  
ATOM    638  CB  GLU A  41      27.006  -5.731  -7.513  1.00  0.00           C  
ATOM    639  HB2 GLU A  41      27.652  -5.655  -6.638  1.00  0.00           H  
ATOM    640  HB3 GLU A  41      27.046  -6.751  -7.898  1.00  0.00           H  
ATOM    641  CG  GLU A  41      27.503  -4.750  -8.591  1.00  0.00           C  
ATOM    642  HG2 GLU A  41      26.791  -4.728  -9.415  1.00  0.00           H  
ATOM    643  HG3 GLU A  41      27.553  -3.748  -8.161  1.00  0.00           H  
ATOM    644  CD  GLU A  41      28.857  -5.129  -9.191  1.00  0.00           C  
ATOM    645  OE1 GLU A  41      29.443  -6.139  -8.742  1.00  0.00           O  
ATOM    646  OE2 GLU A  41      29.235  -4.457 -10.185  1.00  0.00           O  
ATOM    647  C   GLU A  41      24.613  -5.511  -8.304  1.00  0.00           C  
ATOM    648  O   GLU A  41      24.202  -4.489  -8.841  1.00  0.00           O  
ATOM    649  N   THR A  42      24.203  -6.721  -8.684  1.00  0.00           N  
ATOM    650  H   THR A  42      24.593  -7.526  -8.206  1.00  0.00           H  
ATOM    651  CA  THR A  42      23.278  -6.961  -9.806  1.00  0.00           C  
ATOM    652  HA  THR A  42      23.732  -6.574 -10.718  1.00  0.00           H  
ATOM    653  CB  THR A  42      23.042  -8.469 -10.005  1.00  0.00           C  
ATOM    654  HB  THR A  42      22.484  -8.869  -9.160  1.00  0.00           H  
ATOM    655  CG2 THR A  42      22.266  -8.776 -11.286  1.00  0.00           C  
ATOM    656 HG21 THR A  42      21.280  -8.315 -11.255  1.00  0.00           H  
ATOM    657 HG22 THR A  42      22.818  -8.403 -12.149  1.00  0.00           H  
ATOM    658 HG23 THR A  42      22.148  -9.855 -11.384  1.00  0.00           H  
ATOM    659  OG1 THR A  42      24.273  -9.155 -10.096  1.00  0.00           O  
ATOM    660  HG1 THR A  42      24.669  -9.190  -9.210  1.00  0.00           H  
ATOM    661  C   THR A  42      21.946  -6.228  -9.601  1.00  0.00           C  
ATOM    662  O   THR A  42      21.488  -5.520 -10.501  1.00  0.00           O  
ATOM    663  N   PHE A  43      21.364  -6.296  -8.397  1.00  0.00           N  
ATOM    664  H   PHE A  43      21.761  -6.929  -7.704  1.00  0.00           H  
ATOM    665  CA  PHE A  43      20.164  -5.534  -8.032  1.00  0.00           C  
ATOM    666  HA  PHE A  43      19.374  -5.732  -8.759  1.00  0.00           H  
ATOM    667  CB  PHE A  43      19.682  -5.973  -6.641  1.00  0.00           C  
ATOM    668  HB2 PHE A  43      20.490  -5.785  -5.932  1.00  0.00           H  
ATOM    669  HB3 PHE A  43      18.847  -5.332  -6.354  1.00  0.00           H  
ATOM    670  CG  PHE A  43      19.236  -7.418  -6.462  1.00  0.00           C  
ATOM    671  CD1 PHE A  43      18.975  -8.274  -7.554  1.00  0.00           C  
ATOM    672  HD1 PHE A  43      19.100  -7.931  -8.569  1.00  0.00           H  
ATOM    673  CE1 PHE A  43      18.565  -9.600  -7.331  1.00  0.00           C  
ATOM    674  HE1 PHE A  43      18.386 -10.259  -8.169  1.00  0.00           H  
ATOM    675  CZ  PHE A  43      18.383 -10.072  -6.021  1.00  0.00           C  
ATOM    676  HZ  PHE A  43      18.071 -11.092  -5.852  1.00  0.00           H  
ATOM    677  CE2 PHE A  43      18.642  -9.223  -4.932  1.00  0.00           C  
ATOM    678  HE2 PHE A  43      18.530  -9.591  -3.921  1.00  0.00           H  
ATOM    679  CD2 PHE A  43      19.073  -7.904  -5.152  1.00  0.00           C  
ATOM    680  HD2 PHE A  43      19.280  -7.260  -4.311  1.00  0.00           H  
ATOM    681  C   PHE A  43      20.403  -4.016  -8.050  1.00  0.00           C  
ATOM    682  O   PHE A  43      19.583  -3.276  -8.593  1.00  0.00           O  
ATOM    683  N   CYS A  44      21.534  -3.547  -7.508  1.00  0.00           N  
ATOM    684  H   CYS A  44      22.166  -4.205  -7.061  1.00  0.00           H  
ATOM    685  CA  CYS A  44      21.903  -2.130  -7.512  1.00  0.00           C  
ATOM    686  HA  CYS A  44      21.095  -1.558  -7.053  1.00  0.00           H  
ATOM    687  CB  CYS A  44      23.178  -1.936  -6.685  1.00  0.00           C  
ATOM    688  HB2 CYS A  44      23.086  -2.439  -5.727  1.00  0.00           H  
ATOM    689  HB3 CYS A  44      24.028  -2.369  -7.218  1.00  0.00           H  
ATOM    690  SG  CYS A  44      23.465  -0.161  -6.429  1.00  0.00           S  
ATOM    691  HG  CYS A  44      22.620   0.036  -5.407  1.00  0.00           H  
ATOM    692  C   CYS A  44      22.105  -1.580  -8.929  1.00  0.00           C  
ATOM    693  O   CYS A  44      21.636  -0.487  -9.234  1.00  0.00           O  
ATOM    694  N   ARG A  45      22.748  -2.346  -9.819  1.00  0.00           N  
ATOM    695  H   ARG A  45      23.122  -3.229  -9.479  1.00  0.00           H  
ATOM    696  CA  ARG A  45      22.918  -2.035 -11.248  1.00  0.00           C  
ATOM    697  HA  ARG A  45      23.415  -1.070 -11.366  1.00  0.00           H  
ATOM    698  CB  ARG A  45      23.760  -3.124 -11.930  1.00  0.00           C  
ATOM    699  HB2 ARG A  45      23.386  -4.101 -11.627  1.00  0.00           H  
ATOM    700  HB3 ARG A  45      23.623  -3.030 -13.006  1.00  0.00           H  
ATOM    701  CG  ARG A  45      25.265  -3.061 -11.648  1.00  0.00           C  
ATOM    702  HG2 ARG A  45      25.664  -2.115 -12.012  1.00  0.00           H  
ATOM    703  HG3 ARG A  45      25.455  -3.139 -10.580  1.00  0.00           H  
ATOM    704  CD  ARG A  45      25.941  -4.225 -12.381  1.00  0.00           C  
ATOM    705  HD2 ARG A  45      25.605  -5.164 -11.939  1.00  0.00           H  
ATOM    706  HD3 ARG A  45      25.627  -4.203 -13.425  1.00  0.00           H  
ATOM    707  NE  ARG A  45      27.411  -4.161 -12.310  1.00  0.00           N  
ATOM    708  HE  ARG A  45      27.839  -3.850 -11.440  1.00  0.00           H  
ATOM    709  CZ  ARG A  45      28.264  -4.723 -13.141  1.00  0.00           C  
ATOM    710  NH1 ARG A  45      27.875  -5.386 -14.195  1.00  0.00           N  
ATOM    711 HH11 ARG A  45      26.890  -5.543 -14.310  1.00  0.00           H  
ATOM    712 HH12 ARG A  45      28.524  -5.935 -14.721  1.00  0.00           H  
ATOM    713  NH2 ARG A  45      29.532  -4.691 -12.861  1.00  0.00           N  
ATOM    714 HH21 ARG A  45      29.733  -4.457 -11.876  1.00  0.00           H  
ATOM    715 HH22 ARG A  45      30.169  -5.278 -13.353  1.00  0.00           H  
ATOM    716  C   ARG A  45      21.568  -1.933 -11.951  1.00  0.00           C  
ATOM    717  O   ARG A  45      21.323  -0.947 -12.641  1.00  0.00           O  
ATOM    718  N   ALA A  46      20.682  -2.911 -11.749  1.00  0.00           N  
ATOM    719  H   ALA A  46      20.965  -3.729 -11.217  1.00  0.00           H  
ATOM    720  CA  ALA A  46      19.336  -2.876 -12.314  1.00  0.00           C  
ATOM    721  HA  ALA A  46      19.424  -2.778 -13.394  1.00  0.00           H  
ATOM    722  CB  ALA A  46      18.638  -4.207 -12.012  1.00  0.00           C  
ATOM    723  HB1 ALA A  46      17.626  -4.190 -12.420  1.00  0.00           H  
ATOM    724  HB2 ALA A  46      19.196  -5.022 -12.474  1.00  0.00           H  
ATOM    725  HB3 ALA A  46      18.597  -4.375 -10.936  1.00  0.00           H  
ATOM    726  C   ALA A  46      18.543  -1.651 -11.823  1.00  0.00           C  
ATOM    727  O   ALA A  46      17.998  -0.917 -12.644  1.00  0.00           O  
ATOM    728  N   ALA A  47      18.568  -1.363 -10.518  1.00  0.00           N  
ATOM    729  H   ALA A  47      19.016  -2.011  -9.879  1.00  0.00           H  
ATOM    730  CA  ALA A  47      18.018  -0.124  -9.973  1.00  0.00           C  
ATOM    731  HA  ALA A  47      16.954  -0.081 -10.210  1.00  0.00           H  
ATOM    732  CB  ALA A  47      18.156  -0.155  -8.445  1.00  0.00           C  
ATOM    733  HB1 ALA A  47      17.698  -1.059  -8.046  1.00  0.00           H  
ATOM    734  HB2 ALA A  47      19.206  -0.127  -8.156  1.00  0.00           H  
ATOM    735  HB3 ALA A  47      17.644   0.706  -8.015  1.00  0.00           H  
ATOM    736  C   ALA A  47      18.682   1.118 -10.604  1.00  0.00           C  
ATOM    737  O   ALA A  47      17.981   2.029 -11.015  1.00  0.00           O  
ATOM    738  N   THR A  48      20.006   1.141 -10.770  1.00  0.00           N  
ATOM    739  H   THR A  48      20.526   0.338 -10.441  1.00  0.00           H  
ATOM    740  CA  THR A  48      20.767   2.300 -11.278  1.00  0.00           C  
ATOM    741  HA  THR A  48      20.506   3.168 -10.672  1.00  0.00           H  
ATOM    742  CB  THR A  48      22.285   2.076 -11.128  1.00  0.00           C  
ATOM    743  HB  THR A  48      22.580   1.174 -11.665  1.00  0.00           H  
ATOM    744  CG2 THR A  48      23.114   3.253 -11.643  1.00  0.00           C  
ATOM    745 HG21 THR A  48      23.054   3.311 -12.729  1.00  0.00           H  
ATOM    746 HG22 THR A  48      22.745   4.180 -11.205  1.00  0.00           H  
ATOM    747 HG23 THR A  48      24.154   3.123 -11.357  1.00  0.00           H  
ATOM    748  OG1 THR A  48      22.612   1.925  -9.762  1.00  0.00           O  
ATOM    749  HG1 THR A  48      22.204   1.088  -9.467  1.00  0.00           H  
ATOM    750  C   THR A  48      20.413   2.656 -12.726  1.00  0.00           C  
ATOM    751  O   THR A  48      20.200   3.831 -13.022  1.00  0.00           O  
ATOM    752  N   VAL A  49      20.312   1.678 -13.634  1.00  0.00           N  
ATOM    753  H   VAL A  49      20.476   0.716 -13.351  1.00  0.00           H  
ATOM    754  CA  VAL A  49      19.915   1.971 -15.027  1.00  0.00           C  
ATOM    755  HA  VAL A  49      20.480   2.848 -15.353  1.00  0.00           H  
ATOM    756  CB  VAL A  49      20.270   0.848 -16.020  1.00  0.00           C  
ATOM    757  HB  VAL A  49      20.016   1.205 -17.017  1.00  0.00           H  
ATOM    758  CG1 VAL A  49      21.780   0.578 -16.020  1.00  0.00           C  
ATOM    759 HG11 VAL A  49      22.020  -0.131 -16.812  1.00  0.00           H  
ATOM    760 HG12 VAL A  49      22.314   1.508 -16.215  1.00  0.00           H  
ATOM    761 HG13 VAL A  49      22.099   0.171 -15.061  1.00  0.00           H  
ATOM    762  CG2 VAL A  49      19.503  -0.461 -15.799  1.00  0.00           C  
ATOM    763 HG21 VAL A  49      19.790  -1.181 -16.566  1.00  0.00           H  
ATOM    764 HG22 VAL A  49      18.430  -0.297 -15.891  1.00  0.00           H  
ATOM    765 HG23 VAL A  49      19.728  -0.871 -14.817  1.00  0.00           H  
ATOM    766  C   VAL A  49      18.440   2.362 -15.138  1.00  0.00           C  
ATOM    767  O   VAL A  49      18.112   3.229 -15.941  1.00  0.00           O  
ATOM    768  N   LEU A  50      17.556   1.805 -14.302  1.00  0.00           N  
ATOM    769  H   LEU A  50      17.874   1.097 -13.649  1.00  0.00           H  
ATOM    770  CA  LEU A  50      16.151   2.221 -14.256  1.00  0.00           C  
ATOM    771  HA  LEU A  50      15.783   2.296 -15.277  1.00  0.00           H  
ATOM    772  CB  LEU A  50      15.322   1.159 -13.515  1.00  0.00           C  
ATOM    773  HB2 LEU A  50      15.754   1.016 -12.522  1.00  0.00           H  
ATOM    774  HB3 LEU A  50      14.305   1.534 -13.385  1.00  0.00           H  
ATOM    775  CG  LEU A  50      15.258  -0.201 -14.241  1.00  0.00           C  
ATOM    776  HG  LEU A  50      16.262  -0.541 -14.490  1.00  0.00           H  
ATOM    777  CD1 LEU A  50      14.613  -1.237 -13.322  1.00  0.00           C  
ATOM    778 HD11 LEU A  50      14.550  -2.196 -13.833  1.00  0.00           H  
ATOM    779 HD12 LEU A  50      15.222  -1.353 -12.424  1.00  0.00           H  
ATOM    780 HD13 LEU A  50      13.613  -0.911 -13.047  1.00  0.00           H  
ATOM    781  CD2 LEU A  50      14.445  -0.132 -15.538  1.00  0.00           C  
ATOM    782 HD21 LEU A  50      13.433   0.209 -15.334  1.00  0.00           H  
ATOM    783 HD22 LEU A  50      14.920   0.544 -16.247  1.00  0.00           H  
ATOM    784 HD23 LEU A  50      14.405  -1.119 -15.996  1.00  0.00           H  
ATOM    785  C   LEU A  50      15.988   3.624 -13.647  1.00  0.00           C  
ATOM    786  O   LEU A  50      15.175   4.406 -14.137  1.00  0.00           O  
ATOM    787  N   ARG A  51      16.813   3.982 -12.655  1.00  0.00           N  
ATOM    788  H   ARG A  51      17.392   3.252 -12.252  1.00  0.00           H  
ATOM    789  CA  ARG A  51      16.937   5.335 -12.084  1.00  0.00           C  
ATOM    790  HA  ARG A  51      15.963   5.647 -11.717  1.00  0.00           H  
ATOM    791  CB  ARG A  51      17.904   5.254 -10.889  1.00  0.00           C  
ATOM    792  HB2 ARG A  51      17.583   4.407 -10.284  1.00  0.00           H  
ATOM    793  HB3 ARG A  51      18.910   5.049 -11.244  1.00  0.00           H  
ATOM    794  CG  ARG A  51      17.947   6.489  -9.975  1.00  0.00           C  
ATOM    795  HG2 ARG A  51      18.288   7.352 -10.547  1.00  0.00           H  
ATOM    796  HG3 ARG A  51      16.946   6.705  -9.605  1.00  0.00           H  
ATOM    797  CD  ARG A  51      18.898   6.274  -8.779  1.00  0.00           C  
ATOM    798  HD2 ARG A  51      19.918   6.226  -9.161  1.00  0.00           H  
ATOM    799  HD3 ARG A  51      18.814   7.131  -8.109  1.00  0.00           H  
ATOM    800  NE  ARG A  51      18.591   5.039  -8.026  1.00  0.00           N  
ATOM    801  HE  ARG A  51      17.620   4.715  -8.062  1.00  0.00           H  
ATOM    802  CZ  ARG A  51      19.426   4.248  -7.375  1.00  0.00           C  
ATOM    803  NH1 ARG A  51      20.652   4.587  -7.099  1.00  0.00           N  
ATOM    804 HH11 ARG A  51      20.924   5.523  -7.290  1.00  0.00           H  
ATOM    805 HH12 ARG A  51      21.187   4.041  -6.431  1.00  0.00           H  
ATOM    806  NH2 ARG A  51      19.024   3.085  -6.974  1.00  0.00           N  
ATOM    807 HH21 ARG A  51      18.029   2.877  -7.118  1.00  0.00           H  
ATOM    808 HH22 ARG A  51      19.600   2.518  -6.387  1.00  0.00           H  
ATOM    809  C   ARG A  51      17.352   6.360 -13.142  1.00  0.00           C  
ATOM    810  O   ARG A  51      16.744   7.426 -13.238  1.00  0.00           O  
ATOM    811  N   GLN A  52      18.332   6.021 -13.984  1.00  0.00           N  
ATOM    812  H   GLN A  52      18.825   5.150 -13.813  1.00  0.00           H  
ATOM    813  CA  GLN A  52      18.683   6.807 -15.175  1.00  0.00           C  
ATOM    814  HA  GLN A  52      18.889   7.834 -14.871  1.00  0.00           H  
ATOM    815  CB  GLN A  52      19.955   6.237 -15.828  1.00  0.00           C  
ATOM    816  HB2 GLN A  52      19.834   5.169 -16.004  1.00  0.00           H  
ATOM    817  HB3 GLN A  52      20.111   6.726 -16.792  1.00  0.00           H  
ATOM    818  CG  GLN A  52      21.195   6.485 -14.960  1.00  0.00           C  
ATOM    819  HG2 GLN A  52      21.333   7.562 -14.859  1.00  0.00           H  
ATOM    820  HG3 GLN A  52      21.050   6.074 -13.963  1.00  0.00           H  
ATOM    821  CD  GLN A  52      22.465   5.879 -15.549  1.00  0.00           C  
ATOM    822  OE1 GLN A  52      22.481   4.845 -16.194  1.00  0.00           O  
ATOM    823  NE2 GLN A  52      23.596   6.513 -15.341  1.00  0.00           N  
ATOM    824 HE21 GLN A  52      24.395   6.120 -15.801  1.00  0.00           H  
ATOM    825 HE22 GLN A  52      23.606   7.401 -14.877  1.00  0.00           H  
ATOM    826  C   GLN A  52      17.528   6.871 -16.189  1.00  0.00           C  
ATOM    827  O   GLN A  52      17.210   7.954 -16.680  1.00  0.00           O  
ATOM    828  N   PHE A  53      16.856   5.746 -16.453  1.00  0.00           N  
ATOM    829  H   PHE A  53      17.191   4.879 -16.043  1.00  0.00           H  
ATOM    830  CA  PHE A  53      15.763   5.670 -17.425  1.00  0.00           C  
ATOM    831  HA  PHE A  53      16.146   6.021 -18.385  1.00  0.00           H  
ATOM    832  CB  PHE A  53      15.328   4.205 -17.606  1.00  0.00           C  
ATOM    833  HB2 PHE A  53      16.213   3.596 -17.798  1.00  0.00           H  
ATOM    834  HB3 PHE A  53      14.874   3.847 -16.682  1.00  0.00           H  
ATOM    835  CG  PHE A  53      14.343   3.991 -18.738  1.00  0.00           C  
ATOM    836  CD1 PHE A  53      12.978   4.272 -18.542  1.00  0.00           C  
ATOM    837  HD1 PHE A  53      12.620   4.603 -17.579  1.00  0.00           H  
ATOM    838  CE1 PHE A  53      12.077   4.152 -19.609  1.00  0.00           C  
ATOM    839  HE1 PHE A  53      11.032   4.380 -19.459  1.00  0.00           H  
ATOM    840  CZ  PHE A  53      12.525   3.715 -20.867  1.00  0.00           C  
ATOM    841  HZ  PHE A  53      11.821   3.605 -21.680  1.00  0.00           H  
ATOM    842  CE2 PHE A  53      13.880   3.395 -21.057  1.00  0.00           C  
ATOM    843  HE2 PHE A  53      14.220   3.039 -22.020  1.00  0.00           H  
ATOM    844  CD2 PHE A  53      14.791   3.541 -19.996  1.00  0.00           C  
ATOM    845  HD2 PHE A  53      15.834   3.307 -20.155  1.00  0.00           H  
ATOM    846  C   PHE A  53      14.591   6.595 -17.059  1.00  0.00           C  
ATOM    847  O   PHE A  53      14.222   7.450 -17.868  1.00  0.00           O  
ATOM    848  N   TYR A  54      14.008   6.483 -15.854  1.00  0.00           N  
ATOM    849  H   TYR A  54      14.357   5.797 -15.189  1.00  0.00           H  
ATOM    850  CA  TYR A  54      12.891   7.366 -15.490  1.00  0.00           C  
ATOM    851  HA  TYR A  54      12.203   7.369 -16.336  1.00  0.00           H  
ATOM    852  CB  TYR A  54      12.078   6.848 -14.291  1.00  0.00           C  
ATOM    853  HB2 TYR A  54      11.152   7.420 -14.254  1.00  0.00           H  
ATOM    854  HB3 TYR A  54      11.793   5.816 -14.496  1.00  0.00           H  
ATOM    855  CG  TYR A  54      12.707   6.928 -12.911  1.00  0.00           C  
ATOM    856  CD1 TYR A  54      13.029   5.739 -12.234  1.00  0.00           C  
ATOM    857  HD1 TYR A  54      12.897   4.786 -12.722  1.00  0.00           H  
ATOM    858  CE1 TYR A  54      13.542   5.783 -10.928  1.00  0.00           C  
ATOM    859  HE1 TYR A  54      13.786   4.872 -10.412  1.00  0.00           H  
ATOM    860  CZ  TYR A  54      13.778   7.020 -10.300  1.00  0.00           C  
ATOM    861  OH  TYR A  54      14.291   7.060  -9.045  1.00  0.00           O  
ATOM    862  HH  TYR A  54      14.774   6.232  -8.817  1.00  0.00           H  
ATOM    863  CE2 TYR A  54      13.464   8.217 -10.975  1.00  0.00           C  
ATOM    864  HE2 TYR A  54      13.669   9.161 -10.493  1.00  0.00           H  
ATOM    865  CD2 TYR A  54      12.904   8.169 -12.268  1.00  0.00           C  
ATOM    866  HD2 TYR A  54      12.647   9.093 -12.768  1.00  0.00           H  
ATOM    867  C   TYR A  54      13.331   8.824 -15.321  1.00  0.00           C  
ATOM    868  O   TYR A  54      12.570   9.708 -15.702  1.00  0.00           O  
ATOM    869  N   SER A  55      14.552   9.099 -14.838  1.00  0.00           N  
ATOM    870  H   SER A  55      15.135   8.340 -14.512  1.00  0.00           H  
ATOM    871  CA  SER A  55      15.069  10.478 -14.756  1.00  0.00           C  
ATOM    872  HA  SER A  55      14.399  11.071 -14.133  1.00  0.00           H  
ATOM    873  CB  SER A  55      16.465  10.515 -14.127  1.00  0.00           C  
ATOM    874  HB2 SER A  55      17.151   9.902 -14.714  1.00  0.00           H  
ATOM    875  HB3 SER A  55      16.826  11.544 -14.131  1.00  0.00           H  
ATOM    876  OG  SER A  55      16.442  10.053 -12.793  1.00  0.00           O  
ATOM    877  HG  SER A  55      16.470   9.077 -12.815  1.00  0.00           H  
ATOM    878  C   SER A  55      15.153  11.165 -16.127  1.00  0.00           C  
ATOM    879  O   SER A  55      15.078  12.392 -16.206  1.00  0.00           O  
ATOM    880  N   HIE A  56      15.324  10.391 -17.205  1.00  0.00           N  
ATOM    881  H   HIE A  56      15.458   9.397 -17.067  1.00  0.00           H  
ATOM    882  CA  HIE A  56      15.319  10.898 -18.577  1.00  0.00           C  
ATOM    883  HA  HIE A  56      15.707  11.920 -18.583  1.00  0.00           H  
ATOM    884  CB  HIE A  56      16.269  10.038 -19.418  1.00  0.00           C  
ATOM    885  HB2 HIE A  56      17.225   9.952 -18.897  1.00  0.00           H  
ATOM    886  HB3 HIE A  56      15.857   9.034 -19.538  1.00  0.00           H  
ATOM    887  CG  HIE A  56      16.533  10.637 -20.771  1.00  0.00           C  
ATOM    888  ND1 HIE A  56      17.513  11.589 -21.052  1.00  0.00           N  
ATOM    889  CE1 HIE A  56      17.369  11.888 -22.350  1.00  0.00           C  
ATOM    890  HE1 HIE A  56      17.982  12.604 -22.883  1.00  0.00           H  
ATOM    891  NE2 HIE A  56      16.347  11.194 -22.882  1.00  0.00           N  
ATOM    892  HE2 HIE A  56      16.013  11.279 -23.828  1.00  0.00           H  
ATOM    893  CD2 HIE A  56      15.801  10.405 -21.897  1.00  0.00           C  
ATOM    894  HD2 HIE A  56      14.936   9.763 -21.967  1.00  0.00           H  
ATOM    895  C   HIE A  56      13.908  10.961 -19.182  1.00  0.00           C  
ATOM    896  O   HIE A  56      13.475  12.026 -19.621  1.00  0.00           O  
ATOM    897  N   HIE A  57      13.169   9.846 -19.194  1.00  0.00           N  
ATOM    898  H   HIE A  57      13.557   9.011 -18.763  1.00  0.00           H  
ATOM    899  CA  HIE A  57      11.874   9.740 -19.896  1.00  0.00           C  
ATOM    900  HA  HIE A  57      11.938  10.371 -20.782  1.00  0.00           H  
ATOM    901  CB  HIE A  57      11.653   8.310 -20.415  1.00  0.00           C  
ATOM    902  HB2 HIE A  57      11.556   7.634 -19.563  1.00  0.00           H  
ATOM    903  HB3 HIE A  57      10.716   8.276 -20.972  1.00  0.00           H  
ATOM    904  CG  HIE A  57      12.754   7.805 -21.324  1.00  0.00           C  
ATOM    905  ND1 HIE A  57      12.991   8.186 -22.652  1.00  0.00           N  
ATOM    906  CE1 HIE A  57      14.036   7.449 -23.061  1.00  0.00           C  
ATOM    907  HE1 HIE A  57      14.464   7.487 -24.052  1.00  0.00           H  
ATOM    908  NE2 HIE A  57      14.470   6.650 -22.076  1.00  0.00           N  
ATOM    909  HE2 HIE A  57      15.214   5.970 -22.143  1.00  0.00           H  
ATOM    910  CD2 HIE A  57      13.678   6.867 -20.978  1.00  0.00           C  
ATOM    911  HD2 HIE A  57      13.741   6.366 -20.026  1.00  0.00           H  
ATOM    912  C   HIE A  57      10.663  10.291 -19.115  1.00  0.00           C  
ATOM    913  O   HIE A  57       9.556  10.347 -19.649  1.00  0.00           O  
ATOM    914  N   GLU A  58      10.859  10.790 -17.892  1.00  0.00           N  
ATOM    915  H   GLU A  58      11.758  10.640 -17.446  1.00  0.00           H  
ATOM    916  CA  GLU A  58       9.880  11.626 -17.173  1.00  0.00           C  
ATOM    917  HA  GLU A  58       8.958  11.063 -17.023  1.00  0.00           H  
ATOM    918  CB  GLU A  58      10.476  11.969 -15.799  1.00  0.00           C  
ATOM    919  HB2 GLU A  58      10.457  11.053 -15.209  1.00  0.00           H  
ATOM    920  HB3 GLU A  58      11.514  12.287 -15.920  1.00  0.00           H  
ATOM    921  CG  GLU A  58       9.734  13.061 -15.017  1.00  0.00           C  
ATOM    922  HG2 GLU A  58      10.102  14.045 -15.323  1.00  0.00           H  
ATOM    923  HG3 GLU A  58       8.668  12.999 -15.241  1.00  0.00           H  
ATOM    924  CD  GLU A  58       9.927  12.873 -13.512  1.00  0.00           C  
ATOM    925  OE1 GLU A  58       8.917  12.942 -12.768  1.00  0.00           O  
ATOM    926  OE2 GLU A  58      11.040  12.550 -13.048  1.00  0.00           O  
ATOM    927  C   GLU A  58       9.507  12.903 -17.945  1.00  0.00           C  
ATOM    928  O   GLU A  58       8.361  13.349 -17.891  1.00  0.00           O  
ATOM    929  N   LYS A  59      10.463  13.470 -18.691  1.00  0.00           N  
ATOM    930  H   LYS A  59      11.373  13.024 -18.703  1.00  0.00           H  
ATOM    931  CA  LYS A  59      10.269  14.673 -19.519  1.00  0.00           C  
ATOM    932  HA  LYS A  59       9.453  15.259 -19.094  1.00  0.00           H  
ATOM    933  CB  LYS A  59      11.549  15.528 -19.485  1.00  0.00           C  
ATOM    934  HB2 LYS A  59      12.359  14.977 -19.968  1.00  0.00           H  
ATOM    935  HB3 LYS A  59      11.374  16.448 -20.045  1.00  0.00           H  
ATOM    936  CG  LYS A  59      11.968  15.895 -18.051  1.00  0.00           C  
ATOM    937  HG2 LYS A  59      11.150  16.423 -17.558  1.00  0.00           H  
ATOM    938  HG3 LYS A  59      12.187  14.985 -17.490  1.00  0.00           H  
ATOM    939  CD  LYS A  59      13.221  16.777 -18.039  1.00  0.00           C  
ATOM    940  HD2 LYS A  59      14.008  16.289 -18.617  1.00  0.00           H  
ATOM    941  HD3 LYS A  59      12.985  17.744 -18.488  1.00  0.00           H  
ATOM    942  CE  LYS A  59      13.682  16.958 -16.588  1.00  0.00           C  
ATOM    943  HE2 LYS A  59      13.851  15.963 -16.158  1.00  0.00           H  
ATOM    944  HE3 LYS A  59      12.876  17.433 -16.020  1.00  0.00           H  
ATOM    945  NZ  LYS A  59      14.924  17.765 -16.502  1.00  0.00           N  
ATOM    946  HZ1 LYS A  59      15.225  17.842 -15.539  1.00  0.00           H  
ATOM    947  HZ2 LYS A  59      15.660  17.316 -17.034  1.00  0.00           H  
ATOM    948  HZ3 LYS A  59      14.772  18.694 -16.871  1.00  0.00           H  
ATOM    949  C   LYS A  59       9.844  14.351 -20.960  1.00  0.00           C  
ATOM    950  O   LYS A  59       9.730  15.263 -21.776  1.00  0.00           O  
ATOM    951  N   ASP A  60       9.671  13.072 -21.302  1.00  0.00           N  
ATOM    952  H   ASP A  60       9.690  12.367 -20.577  1.00  0.00           H  
ATOM    953  CA  ASP A  60       9.447  12.643 -22.684  1.00  0.00           C  
ATOM    954  HA  ASP A  60      10.113  13.227 -23.321  1.00  0.00           H  
ATOM    955  CB  ASP A  60       9.848  11.174 -22.873  1.00  0.00           C  
ATOM    956  HB2 ASP A  60      10.885  11.050 -22.559  1.00  0.00           H  
ATOM    957  HB3 ASP A  60       9.215  10.528 -22.266  1.00  0.00           H  
ATOM    958  CG  ASP A  60       9.744  10.748 -24.337  1.00  0.00           C  
ATOM    959  OD1 ASP A  60       9.901   9.546 -24.636  1.00  0.00           O  
ATOM    960  OD2 ASP A  60       9.587  11.609 -25.229  1.00  0.00           O  
ATOM    961  C   ASP A  60       8.013  12.909 -23.165  1.00  0.00           C  
ATOM    962  O   ASP A  60       7.077  12.151 -22.896  1.00  0.00           O  
ATOM    963  N   THR A  61       7.847  13.981 -23.938  1.00  0.00           N  
ATOM    964  H   THR A  61       8.643  14.581 -24.105  1.00  0.00           H  
ATOM    965  CA  THR A  61       6.571  14.351 -24.560  1.00  0.00           C  
ATOM    966  HA  THR A  61       5.801  14.306 -23.792  1.00  0.00           H  
ATOM    967  CB  THR A  61       6.610  15.795 -25.083  1.00  0.00           C  
ATOM    968  HB  THR A  61       5.669  16.017 -25.588  1.00  0.00           H  
ATOM    969  CG2 THR A  61       6.796  16.802 -23.947  1.00  0.00           C  
ATOM    970 HG21 THR A  61       6.737  17.816 -24.342  1.00  0.00           H  
ATOM    971 HG22 THR A  61       6.007  16.669 -23.207  1.00  0.00           H  
ATOM    972 HG23 THR A  61       7.763  16.660 -23.464  1.00  0.00           H  
ATOM    973  OG1 THR A  61       7.673  15.972 -25.990  1.00  0.00           O  
ATOM    974  HG1 THR A  61       7.648  16.883 -26.294  1.00  0.00           H  
ATOM    975  C   THR A  61       6.121  13.400 -25.674  1.00  0.00           C  
ATOM    976  O   THR A  61       4.968  13.499 -26.093  1.00  0.00           O  
ATOM    977  N   ARG A  62       6.925  12.424 -26.129  1.00  0.00           N  
ATOM    978  H   ARG A  62       7.864  12.337 -25.732  1.00  0.00           H  
ATOM    979  CA  ARG A  62       6.526  11.507 -27.221  1.00  0.00           C  
ATOM    980  HA  ARG A  62       6.223  12.107 -28.079  1.00  0.00           H  
ATOM    981  CB  ARG A  62       7.713  10.628 -27.647  1.00  0.00           C  
ATOM    982  HB2 ARG A  62       8.104  10.113 -26.769  1.00  0.00           H  
ATOM    983  HB3 ARG A  62       7.364   9.872 -28.351  1.00  0.00           H  
ATOM    984  CG  ARG A  62       8.820  11.453 -28.335  1.00  0.00           C  
ATOM    985  HG2 ARG A  62       8.427  11.851 -29.272  1.00  0.00           H  
ATOM    986  HG3 ARG A  62       9.104  12.299 -27.708  1.00  0.00           H  
ATOM    987  CD  ARG A  62      10.076  10.621 -28.635  1.00  0.00           C  
ATOM    988  HD2 ARG A  62       9.800   9.775 -29.266  1.00  0.00           H  
ATOM    989  HD3 ARG A  62      10.781  11.254 -29.178  1.00  0.00           H  
ATOM    990  NE  ARG A  62      10.698  10.137 -27.390  1.00  0.00           N  
ATOM    991  HE  ARG A  62      10.187  10.340 -26.522  1.00  0.00           H  
ATOM    992  CZ  ARG A  62      11.867   9.558 -27.208  1.00  0.00           C  
ATOM    993  NH1 ARG A  62      12.697   9.332 -28.190  1.00  0.00           N  
ATOM    994 HH11 ARG A  62      12.414   9.616 -29.106  1.00  0.00           H  
ATOM    995 HH12 ARG A  62      13.582   8.899 -28.020  1.00  0.00           H  
ATOM    996  NH2 ARG A  62      12.216   9.198 -26.013  1.00  0.00           N  
ATOM    997 HH21 ARG A  62      11.491   9.276 -25.287  1.00  0.00           H  
ATOM    998 HH22 ARG A  62      13.090   8.778 -25.797  1.00  0.00           H  
ATOM    999  C   ARG A  62       5.301  10.646 -26.888  1.00  0.00           C  
ATOM   1000  O   ARG A  62       4.488  10.403 -27.774  1.00  0.00           O  
ATOM   1001  N   CYS A  63       5.115  10.223 -25.633  1.00  0.00           N  
ATOM   1002  H   CYS A  63       5.811  10.459 -24.938  1.00  0.00           H  
ATOM   1003  CA  CYS A  63       3.904   9.487 -25.228  1.00  0.00           C  
ATOM   1004  HA  CYS A  63       3.660   8.761 -26.007  1.00  0.00           H  
ATOM   1005  CB  CYS A  63       4.179   8.707 -23.936  1.00  0.00           C  
ATOM   1006  HB2 CYS A  63       4.539   9.378 -23.154  1.00  0.00           H  
ATOM   1007  HB3 CYS A  63       3.251   8.241 -23.596  1.00  0.00           H  
ATOM   1008  SG  CYS A  63       5.402   7.398 -24.243  1.00  0.00           S  
ATOM   1009  HG  CYS A  63       6.473   8.186 -24.410  1.00  0.00           H  
ATOM   1010  C   CYS A  63       2.664  10.397 -25.091  1.00  0.00           C  
ATOM   1011  O   CYS A  63       1.544   9.958 -25.363  1.00  0.00           O  
ATOM   1012  N   LEU A  64       2.861  11.672 -24.729  1.00  0.00           N  
ATOM   1013  H   LEU A  64       3.810  11.967 -24.551  1.00  0.00           H  
ATOM   1014  CA  LEU A  64       1.822  12.708 -24.765  1.00  0.00           C  
ATOM   1015  HA  LEU A  64       0.940  12.338 -24.255  1.00  0.00           H  
ATOM   1016  CB  LEU A  64       2.335  13.941 -23.991  1.00  0.00           C  
ATOM   1017  HB2 LEU A  64       2.472  13.648 -22.949  1.00  0.00           H  
ATOM   1018  HB3 LEU A  64       3.312  14.218 -24.380  1.00  0.00           H  
ATOM   1019  CG  LEU A  64       1.450  15.202 -24.044  1.00  0.00           C  
ATOM   1020  HG  LEU A  64       1.426  15.591 -25.062  1.00  0.00           H  
ATOM   1021  CD1 LEU A  64       0.021  14.950 -23.566  1.00  0.00           C  
ATOM   1022 HD11 LEU A  64       0.043  14.545 -22.560  1.00  0.00           H  
ATOM   1023 HD12 LEU A  64      -0.482  14.251 -24.231  1.00  0.00           H  
ATOM   1024 HD13 LEU A  64      -0.539  15.884 -23.570  1.00  0.00           H  
ATOM   1025  CD2 LEU A  64       2.064  16.259 -23.120  1.00  0.00           C  
ATOM   1026 HD21 LEU A  64       1.481  17.178 -23.174  1.00  0.00           H  
ATOM   1027 HD22 LEU A  64       2.074  15.899 -22.091  1.00  0.00           H  
ATOM   1028 HD23 LEU A  64       3.085  16.475 -23.434  1.00  0.00           H  
ATOM   1029  C   LEU A  64       1.385  13.006 -26.208  1.00  0.00           C  
ATOM   1030  O   LEU A  64       0.192  13.107 -26.478  1.00  0.00           O  
ATOM   1031  N   GLY A  65       2.336  13.038 -27.145  1.00  0.00           N  
ATOM   1032  H   GLY A  65       3.300  12.978 -26.835  1.00  0.00           H  
ATOM   1033  CA  GLY A  65       2.106  13.208 -28.584  1.00  0.00           C  
ATOM   1034  HA2 GLY A  65       1.425  14.046 -28.732  1.00  0.00           H  
ATOM   1035  HA3 GLY A  65       3.056  13.447 -29.062  1.00  0.00           H  
ATOM   1036  C   GLY A  65       1.506  12.003 -29.321  1.00  0.00           C  
ATOM   1037  O   GLY A  65       1.453  12.034 -30.547  1.00  0.00           O  
ATOM   1038  N   ALA A  66       1.065  10.954 -28.617  1.00  0.00           N  
ATOM   1039  H   ALA A  66       1.153  10.995 -27.613  1.00  0.00           H  
ATOM   1040  CA  ALA A  66       0.443   9.770 -29.219  1.00  0.00           C  
ATOM   1041  HA  ALA A  66       0.570   9.807 -30.302  1.00  0.00           H  
ATOM   1042  CB  ALA A  66       1.180   8.524 -28.721  1.00  0.00           C  
ATOM   1043  HB1 ALA A  66       0.736   7.637 -29.172  1.00  0.00           H  
ATOM   1044  HB2 ALA A  66       2.229   8.588 -29.014  1.00  0.00           H  
ATOM   1045  HB3 ALA A  66       1.120   8.451 -27.634  1.00  0.00           H  
ATOM   1046  C   ALA A  66      -1.074   9.706 -28.965  1.00  0.00           C  
ATOM   1047  O   ALA A  66      -1.870   9.782 -29.895  1.00  0.00           O  
ATOM   1048  N   THR A  67      -1.495   9.548 -27.706  1.00  0.00           N  
ATOM   1049  H   THR A  67      -0.787   9.485 -26.984  1.00  0.00           H  
ATOM   1050  CA  THR A  67      -2.898   9.660 -27.255  1.00  0.00           C  
ATOM   1051  HA  THR A  67      -3.285  10.615 -27.613  1.00  0.00           H  
ATOM   1052  CB  THR A  67      -3.837   8.558 -27.831  1.00  0.00           C  
ATOM   1053  HB  THR A  67      -4.273   8.941 -28.754  1.00  0.00           H  
ATOM   1054  CG2 THR A  67      -3.191   7.213 -28.156  1.00  0.00           C  
ATOM   1055 HG21 THR A  67      -2.632   6.874 -27.295  1.00  0.00           H  
ATOM   1056 HG22 THR A  67      -3.954   6.479 -28.418  1.00  0.00           H  
ATOM   1057 HG23 THR A  67      -2.522   7.318 -29.009  1.00  0.00           H  
ATOM   1058  OG1 THR A  67      -4.901   8.250 -26.948  1.00  0.00           O  
ATOM   1059  HG1 THR A  67      -5.544   7.735 -27.449  1.00  0.00           H  
ATOM   1060  C   THR A  67      -2.932   9.698 -25.724  1.00  0.00           C  
ATOM   1061  O   THR A  67      -2.053   9.143 -25.061  1.00  0.00           O  
ATOM   1062  N   ALA A  68      -3.959  10.326 -25.140  1.00  0.00           N  
ATOM   1063  H   ALA A  68      -4.676  10.715 -25.732  1.00  0.00           H  
ATOM   1064  CA  ALA A  68      -4.109  10.477 -23.691  1.00  0.00           C  
ATOM   1065  HA  ALA A  68      -3.302  11.115 -23.329  1.00  0.00           H  
ATOM   1066  CB  ALA A  68      -5.439  11.192 -23.433  1.00  0.00           C  
ATOM   1067  HB1 ALA A  68      -6.267  10.585 -23.801  1.00  0.00           H  
ATOM   1068  HB2 ALA A  68      -5.566  11.356 -22.362  1.00  0.00           H  
ATOM   1069  HB3 ALA A  68      -5.446  12.158 -23.940  1.00  0.00           H  
ATOM   1070  C   ALA A  68      -4.028   9.145 -22.913  1.00  0.00           C  
ATOM   1071  O   ALA A  68      -3.530   9.125 -21.788  1.00  0.00           O  
ATOM   1072  N   GLN A  69      -4.439   8.017 -23.513  1.00  0.00           N  
ATOM   1073  H   GLN A  69      -4.818   8.083 -24.450  1.00  0.00           H  
ATOM   1074  CA  GLN A  69      -4.279   6.692 -22.895  1.00  0.00           C  
ATOM   1075  HA  GLN A  69      -4.660   6.753 -21.873  1.00  0.00           H  
ATOM   1076  CB  GLN A  69      -5.136   5.661 -23.650  1.00  0.00           C  
ATOM   1077  HB2 GLN A  69      -6.149   6.056 -23.747  1.00  0.00           H  
ATOM   1078  HB3 GLN A  69      -4.729   5.513 -24.652  1.00  0.00           H  
ATOM   1079  CG  GLN A  69      -5.214   4.304 -22.922  1.00  0.00           C  
ATOM   1080  HG2 GLN A  69      -4.232   3.831 -22.908  1.00  0.00           H  
ATOM   1081  HG3 GLN A  69      -5.526   4.476 -21.891  1.00  0.00           H  
ATOM   1082  CD  GLN A  69      -6.201   3.335 -23.576  1.00  0.00           C  
ATOM   1083  OE1 GLN A  69      -6.453   3.374 -24.766  1.00  0.00           O  
ATOM   1084  NE2 GLN A  69      -6.781   2.418 -22.832  1.00  0.00           N  
ATOM   1085 HE21 GLN A  69      -7.442   1.826 -23.307  1.00  0.00           H  
ATOM   1086 HE22 GLN A  69      -6.589   2.330 -21.851  1.00  0.00           H  
ATOM   1087  C   GLN A  69      -2.805   6.251 -22.803  1.00  0.00           C  
ATOM   1088  O   GLN A  69      -2.402   5.680 -21.789  1.00  0.00           O  
ATOM   1089  N   GLN A  70      -1.981   6.551 -23.815  1.00  0.00           N  
ATOM   1090  H   GLN A  70      -2.338   7.111 -24.578  1.00  0.00           H  
ATOM   1091  CA  GLN A  70      -0.536   6.292 -23.776  1.00  0.00           C  
ATOM   1092  HA  GLN A  70      -0.374   5.295 -23.365  1.00  0.00           H  
ATOM   1093  CB  GLN A  70       0.068   6.327 -25.193  1.00  0.00           C  
ATOM   1094  HB2 GLN A  70      -0.069   7.331 -25.596  1.00  0.00           H  
ATOM   1095  HB3 GLN A  70       1.143   6.148 -25.128  1.00  0.00           H  
ATOM   1096  CG  GLN A  70      -0.548   5.321 -26.191  1.00  0.00           C  
ATOM   1097  HG2 GLN A  70      -1.631   5.393 -26.159  1.00  0.00           H  
ATOM   1098  HG3 GLN A  70      -0.218   5.596 -27.192  1.00  0.00           H  
ATOM   1099  CD  GLN A  70      -0.203   3.850 -25.961  1.00  0.00           C  
ATOM   1100  OE1 GLN A  70       0.220   3.425 -24.899  1.00  0.00           O  
ATOM   1101  NE2 GLN A  70      -0.404   2.993 -26.940  1.00  0.00           N  
ATOM   1102 HE21 GLN A  70      -0.196   2.028 -26.746  1.00  0.00           H  
ATOM   1103 HE22 GLN A  70      -0.768   3.295 -27.827  1.00  0.00           H  
ATOM   1104  C   GLN A  70       0.180   7.269 -22.829  1.00  0.00           C  
ATOM   1105  O   GLN A  70       1.039   6.840 -22.067  1.00  0.00           O  
ATOM   1106  N   PHE A  71      -0.230   8.542 -22.763  1.00  0.00           N  
ATOM   1107  H   PHE A  71      -0.887   8.872 -23.461  1.00  0.00           H  
ATOM   1108  CA  PHE A  71       0.259   9.486 -21.747  1.00  0.00           C  
ATOM   1109  HA  PHE A  71       1.342   9.571 -21.848  1.00  0.00           H  
ATOM   1110  CB  PHE A  71      -0.388  10.851 -22.004  1.00  0.00           C  
ATOM   1111  HB2 PHE A  71      -0.182  11.139 -23.031  1.00  0.00           H  
ATOM   1112  HB3 PHE A  71      -1.468  10.732 -21.924  1.00  0.00           H  
ATOM   1113  CG  PHE A  71       0.031  11.989 -21.083  1.00  0.00           C  
ATOM   1114  CD1 PHE A  71       1.373  12.148 -20.679  1.00  0.00           C  
ATOM   1115  HD1 PHE A  71       2.136  11.440 -20.982  1.00  0.00           H  
ATOM   1116  CE1 PHE A  71       1.749  13.254 -19.897  1.00  0.00           C  
ATOM   1117  HE1 PHE A  71       2.787  13.375 -19.612  1.00  0.00           H  
ATOM   1118  CZ  PHE A  71       0.796  14.219 -19.528  1.00  0.00           C  
ATOM   1119  HZ  PHE A  71       1.108  15.097 -18.977  1.00  0.00           H  
ATOM   1120  CE2 PHE A  71      -0.546  14.063 -19.921  1.00  0.00           C  
ATOM   1121  HE2 PHE A  71      -1.270  14.834 -19.694  1.00  0.00           H  
ATOM   1122  CD2 PHE A  71      -0.928  12.942 -20.684  1.00  0.00           C  
ATOM   1123  HD2 PHE A  71      -1.950  12.848 -21.025  1.00  0.00           H  
ATOM   1124  C   PHE A  71      -0.059   9.024 -20.315  1.00  0.00           C  
ATOM   1125  O   PHE A  71       0.744   9.187 -19.395  1.00  0.00           O  
ATOM   1126  N   HIE A  72      -1.238   8.428 -20.113  1.00  0.00           N  
ATOM   1127  H   HIE A  72      -1.904   8.413 -20.878  1.00  0.00           H  
ATOM   1128  CA  HIE A  72      -1.625   7.812 -18.844  1.00  0.00           C  
ATOM   1129  HA  HIE A  72      -1.482   8.536 -18.042  1.00  0.00           H  
ATOM   1130  CB  HIE A  72      -3.113   7.444 -18.873  1.00  0.00           C  
ATOM   1131  HB2 HIE A  72      -3.697   8.337 -19.099  1.00  0.00           H  
ATOM   1132  HB3 HIE A  72      -3.303   6.713 -19.657  1.00  0.00           H  
ATOM   1133  CG  HIE A  72      -3.595   6.888 -17.562  1.00  0.00           C  
ATOM   1134  ND1 HIE A  72      -3.823   7.642 -16.411  1.00  0.00           N  
ATOM   1135  CE1 HIE A  72      -4.226   6.763 -15.481  1.00  0.00           C  
ATOM   1136  HE1 HIE A  72      -4.497   7.025 -14.467  1.00  0.00           H  
ATOM   1137  NE2 HIE A  72      -4.245   5.515 -15.983  1.00  0.00           N  
ATOM   1138  HE2 HIE A  72      -4.529   4.682 -15.484  1.00  0.00           H  
ATOM   1139  CD2 HIE A  72      -3.840   5.574 -17.296  1.00  0.00           C  
ATOM   1140  HD2 HIE A  72      -3.730   4.747 -17.984  1.00  0.00           H  
ATOM   1141  C   HIE A  72      -0.730   6.614 -18.509  1.00  0.00           C  
ATOM   1142  O   HIE A  72      -0.075   6.632 -17.468  1.00  0.00           O  
ATOM   1143  N   ARG A  73      -0.623   5.618 -19.405  1.00  0.00           N  
ATOM   1144  H   ARG A  73      -1.173   5.677 -20.257  1.00  0.00           H  
ATOM   1145  CA  ARG A  73       0.262   4.452 -19.210  1.00  0.00           C  
ATOM   1146  HA  ARG A  73      -0.043   3.924 -18.304  1.00  0.00           H  
ATOM   1147  CB  ARG A  73       0.155   3.477 -20.401  1.00  0.00           C  
ATOM   1148  HB2 ARG A  73       0.192   4.024 -21.345  1.00  0.00           H  
ATOM   1149  HB3 ARG A  73       1.020   2.819 -20.361  1.00  0.00           H  
ATOM   1150  CG  ARG A  73      -1.109   2.597 -20.344  1.00  0.00           C  
ATOM   1151  HG2 ARG A  73      -1.194   2.183 -19.342  1.00  0.00           H  
ATOM   1152  HG3 ARG A  73      -1.994   3.204 -20.542  1.00  0.00           H  
ATOM   1153  CD  ARG A  73      -1.052   1.425 -21.340  1.00  0.00           C  
ATOM   1154  HD2 ARG A  73      -1.219   1.806 -22.350  1.00  0.00           H  
ATOM   1155  HD3 ARG A  73      -0.056   0.990 -21.295  1.00  0.00           H  
ATOM   1156  NE  ARG A  73      -2.025   0.358 -21.008  1.00  0.00           N  
ATOM   1157  HE  ARG A  73      -2.488   0.409 -20.115  1.00  0.00           H  
ATOM   1158  CZ  ARG A  73      -2.296  -0.726 -21.723  1.00  0.00           C  
ATOM   1159  NH1 ARG A  73      -1.759  -0.956 -22.891  1.00  0.00           N  
ATOM   1160 HH11 ARG A  73      -0.930  -0.430 -23.144  1.00  0.00           H  
ATOM   1161 HH12 ARG A  73      -1.978  -1.808 -23.364  1.00  0.00           H  
ATOM   1162  NH2 ARG A  73      -3.132  -1.621 -21.284  1.00  0.00           N  
ATOM   1163 HH21 ARG A  73      -3.257  -1.778 -20.275  1.00  0.00           H  
ATOM   1164 HH22 ARG A  73      -3.238  -2.496 -21.756  1.00  0.00           H  
ATOM   1165  C   ARG A  73       1.719   4.858 -18.955  1.00  0.00           C  
ATOM   1166  O   ARG A  73       2.326   4.371 -18.009  1.00  0.00           O  
ATOM   1167  N   HIE A  74       2.241   5.835 -19.700  1.00  0.00           N  
ATOM   1168  H   HIE A  74       1.689   6.163 -20.486  1.00  0.00           H  
ATOM   1169  CA  HIE A  74       3.561   6.460 -19.493  1.00  0.00           C  
ATOM   1170  HA  HIE A  74       4.338   5.706 -19.625  1.00  0.00           H  
ATOM   1171  CB  HIE A  74       3.752   7.544 -20.567  1.00  0.00           C  
ATOM   1172  HB2 HIE A  74       3.884   7.052 -21.531  1.00  0.00           H  
ATOM   1173  HB3 HIE A  74       2.839   8.134 -20.627  1.00  0.00           H  
ATOM   1174  CG  HIE A  74       4.884   8.525 -20.374  1.00  0.00           C  
ATOM   1175  ND1 HIE A  74       4.761   9.899 -20.591  1.00  0.00           N  
ATOM   1176  CE1 HIE A  74       5.993  10.407 -20.430  1.00  0.00           C  
ATOM   1177  HE1 HIE A  74       6.256  11.452 -20.551  1.00  0.00           H  
ATOM   1178  NE2 HIE A  74       6.866   9.434 -20.120  1.00  0.00           N  
ATOM   1179  HE2 HIE A  74       7.864   9.590 -19.973  1.00  0.00           H  
ATOM   1180  CD2 HIE A  74       6.187   8.233 -20.090  1.00  0.00           C  
ATOM   1181  HD2 HIE A  74       6.606   7.253 -19.905  1.00  0.00           H  
ATOM   1182  C   HIE A  74       3.739   7.023 -18.076  1.00  0.00           C  
ATOM   1183  O   HIE A  74       4.670   6.630 -17.376  1.00  0.00           O  
ATOM   1184  N   LYS A  75       2.821   7.871 -17.596  1.00  0.00           N  
ATOM   1185  H   LYS A  75       2.074   8.171 -18.215  1.00  0.00           H  
ATOM   1186  CA  LYS A  75       2.902   8.426 -16.231  1.00  0.00           C  
ATOM   1187  HA  LYS A  75       3.895   8.861 -16.093  1.00  0.00           H  
ATOM   1188  CB  LYS A  75       1.853   9.525 -16.048  1.00  0.00           C  
ATOM   1189  HB2 LYS A  75       0.888   9.159 -16.405  1.00  0.00           H  
ATOM   1190  HB3 LYS A  75       1.763   9.758 -14.985  1.00  0.00           H  
ATOM   1191  CG  LYS A  75       2.265  10.807 -16.790  1.00  0.00           C  
ATOM   1192  HG2 LYS A  75       3.215  11.158 -16.385  1.00  0.00           H  
ATOM   1193  HG3 LYS A  75       2.402  10.603 -17.852  1.00  0.00           H  
ATOM   1194  CD  LYS A  75       1.225  11.918 -16.621  1.00  0.00           C  
ATOM   1195  HD2 LYS A  75       1.056  12.094 -15.558  1.00  0.00           H  
ATOM   1196  HD3 LYS A  75       1.623  12.830 -17.068  1.00  0.00           H  
ATOM   1197  CE  LYS A  75      -0.087  11.529 -17.310  1.00  0.00           C  
ATOM   1198  HE2 LYS A  75       0.131  11.311 -18.362  1.00  0.00           H  
ATOM   1199  HE3 LYS A  75      -0.476  10.615 -16.851  1.00  0.00           H  
ATOM   1200  NZ  LYS A  75      -1.086  12.616 -17.210  1.00  0.00           N  
ATOM   1201  HZ1 LYS A  75      -1.255  12.858 -16.244  1.00  0.00           H  
ATOM   1202  HZ2 LYS A  75      -1.957  12.328 -17.634  1.00  0.00           H  
ATOM   1203  HZ3 LYS A  75      -0.744  13.429 -17.709  1.00  0.00           H  
ATOM   1204  C   LYS A  75       2.755   7.366 -15.138  1.00  0.00           C  
ATOM   1205  O   LYS A  75       3.497   7.412 -14.160  1.00  0.00           O  
ATOM   1206  N   GLN A  76       1.849   6.401 -15.315  1.00  0.00           N  
ATOM   1207  H   GLN A  76       1.274   6.431 -16.151  1.00  0.00           H  
ATOM   1208  CA  GLN A  76       1.712   5.255 -14.412  1.00  0.00           C  
ATOM   1209  HA  GLN A  76       1.551   5.620 -13.397  1.00  0.00           H  
ATOM   1210  CB  GLN A  76       0.506   4.388 -14.824  1.00  0.00           C  
ATOM   1211  HB2 GLN A  76       0.621   4.089 -15.865  1.00  0.00           H  
ATOM   1212  HB3 GLN A  76       0.507   3.479 -14.222  1.00  0.00           H  
ATOM   1213  CG  GLN A  76      -0.860   5.077 -14.655  1.00  0.00           C  
ATOM   1214  HG2 GLN A  76      -0.888   6.010 -15.213  1.00  0.00           H  
ATOM   1215  HG3 GLN A  76      -1.627   4.416 -15.062  1.00  0.00           H  
ATOM   1216  CD  GLN A  76      -1.186   5.380 -13.199  1.00  0.00           C  
ATOM   1217  OE1 GLN A  76      -0.809   6.402 -12.642  1.00  0.00           O  
ATOM   1218  NE2 GLN A  76      -1.901   4.514 -12.518  1.00  0.00           N  
ATOM   1219 HE21 GLN A  76      -2.017   4.688 -11.534  1.00  0.00           H  
ATOM   1220 HE22 GLN A  76      -2.153   3.631 -12.929  1.00  0.00           H  
ATOM   1221  C   GLN A  76       3.003   4.425 -14.385  1.00  0.00           C  
ATOM   1222  O   GLN A  76       3.430   3.998 -13.317  1.00  0.00           O  
ATOM   1223  N   LEU A  77       3.654   4.235 -15.535  1.00  0.00           N  
ATOM   1224  H   LEU A  77       3.223   4.581 -16.388  1.00  0.00           H  
ATOM   1225  CA  LEU A  77       4.921   3.518 -15.676  1.00  0.00           C  
ATOM   1226  HA  LEU A  77       4.827   2.556 -15.167  1.00  0.00           H  
ATOM   1227  CB  LEU A  77       5.154   3.231 -17.171  1.00  0.00           C  
ATOM   1228  HB2 LEU A  77       4.305   2.648 -17.528  1.00  0.00           H  
ATOM   1229  HB3 LEU A  77       5.151   4.161 -17.737  1.00  0.00           H  
ATOM   1230  CG  LEU A  77       6.455   2.459 -17.462  1.00  0.00           C  
ATOM   1231  HG  LEU A  77       6.907   2.118 -16.534  1.00  0.00           H  
ATOM   1232  CD1 LEU A  77       6.156   1.233 -18.324  1.00  0.00           C  
ATOM   1233 HD11 LEU A  77       5.474   0.564 -17.798  1.00  0.00           H  
ATOM   1234 HD12 LEU A  77       5.693   1.536 -19.263  1.00  0.00           H  
ATOM   1235 HD13 LEU A  77       7.079   0.692 -18.524  1.00  0.00           H  
ATOM   1236  CD2 LEU A  77       7.461   3.338 -18.205  1.00  0.00           C  
ATOM   1237 HD21 LEU A  77       7.700   4.219 -17.610  1.00  0.00           H  
ATOM   1238 HD22 LEU A  77       8.376   2.775 -18.388  1.00  0.00           H  
ATOM   1239 HD23 LEU A  77       7.045   3.651 -19.162  1.00  0.00           H  
ATOM   1240  C   LEU A  77       6.087   4.265 -15.008  1.00  0.00           C  
ATOM   1241  O   LEU A  77       6.826   3.643 -14.251  1.00  0.00           O  
ATOM   1242  N   ILE A  78       6.224   5.586 -15.189  1.00  0.00           N  
ATOM   1243  H   ILE A  78       5.621   6.047 -15.867  1.00  0.00           H  
ATOM   1244  CA  ILE A  78       7.213   6.397 -14.451  1.00  0.00           C  
ATOM   1245  HA  ILE A  78       8.203   5.983 -14.636  1.00  0.00           H  
ATOM   1246  CB  ILE A  78       7.192   7.863 -14.957  1.00  0.00           C  
ATOM   1247  HB  ILE A  78       6.156   8.208 -14.931  1.00  0.00           H  
ATOM   1248  CG2 ILE A  78       7.998   8.810 -14.046  1.00  0.00           C  
ATOM   1249 HG21 ILE A  78       8.055   9.802 -14.499  1.00  0.00           H  
ATOM   1250 HG22 ILE A  78       7.510   8.913 -13.077  1.00  0.00           H  
ATOM   1251 HG23 ILE A  78       9.007   8.428 -13.903  1.00  0.00           H  
ATOM   1252  CG1 ILE A  78       7.677   7.995 -16.423  1.00  0.00           C  
ATOM   1253 HG12 ILE A  78       7.088   7.337 -17.059  1.00  0.00           H  
ATOM   1254 HG13 ILE A  78       7.486   9.017 -16.758  1.00  0.00           H  
ATOM   1255  CD1 ILE A  78       9.160   7.685 -16.683  1.00  0.00           C  
ATOM   1256 HD11 ILE A  78       9.798   8.386 -16.145  1.00  0.00           H  
ATOM   1257 HD12 ILE A  78       9.398   6.665 -16.384  1.00  0.00           H  
ATOM   1258 HD13 ILE A  78       9.363   7.787 -17.749  1.00  0.00           H  
ATOM   1259  C   ILE A  78       6.979   6.289 -12.932  1.00  0.00           C  
ATOM   1260  O   ILE A  78       7.930   6.088 -12.174  1.00  0.00           O  
ATOM   1261  N   ARG A  79       5.715   6.323 -12.472  1.00  0.00           N  
ATOM   1262  H   ARG A  79       4.974   6.505 -13.143  1.00  0.00           H  
ATOM   1263  CA  ARG A  79       5.351   6.078 -11.060  1.00  0.00           C  
ATOM   1264  HA  ARG A  79       5.897   6.775 -10.424  1.00  0.00           H  
ATOM   1265  CB  ARG A  79       3.847   6.302 -10.834  1.00  0.00           C  
ATOM   1266  HB2 ARG A  79       3.277   5.739 -11.569  1.00  0.00           H  
ATOM   1267  HB3 ARG A  79       3.584   5.918  -9.847  1.00  0.00           H  
ATOM   1268  CG  ARG A  79       3.437   7.781 -10.905  1.00  0.00           C  
ATOM   1269  HG2 ARG A  79       3.883   8.321 -10.070  1.00  0.00           H  
ATOM   1270  HG3 ARG A  79       3.807   8.227 -11.827  1.00  0.00           H  
ATOM   1271  CD  ARG A  79       1.908   7.927 -10.851  1.00  0.00           C  
ATOM   1272  HD2 ARG A  79       1.658   8.977 -11.020  1.00  0.00           H  
ATOM   1273  HD3 ARG A  79       1.464   7.336 -11.655  1.00  0.00           H  
ATOM   1274  NE  ARG A  79       1.394   7.499  -9.534  1.00  0.00           N  
ATOM   1275  HE  ARG A  79       2.095   7.405  -8.794  1.00  0.00           H  
ATOM   1276  CZ  ARG A  79       0.156   7.262  -9.144  1.00  0.00           C  
ATOM   1277  NH1 ARG A  79      -0.857   7.335  -9.965  1.00  0.00           N  
ATOM   1278 HH11 ARG A  79      -0.667   7.356 -10.963  1.00  0.00           H  
ATOM   1279 HH12 ARG A  79      -1.788   7.228  -9.622  1.00  0.00           H  
ATOM   1280  NH2 ARG A  79      -0.081   6.914  -7.907  1.00  0.00           N  
ATOM   1281 HH21 ARG A  79       0.722   6.641  -7.330  1.00  0.00           H  
ATOM   1282 HH22 ARG A  79      -1.005   6.777  -7.546  1.00  0.00           H  
ATOM   1283  C   ARG A  79       5.768   4.680 -10.587  1.00  0.00           C  
ATOM   1284  O   ARG A  79       6.489   4.567  -9.594  1.00  0.00           O  
ATOM   1285  N   PHE A  80       5.388   3.612 -11.290  1.00  0.00           N  
ATOM   1286  H   PHE A  80       4.770   3.748 -12.083  1.00  0.00           H  
ATOM   1287  CA  PHE A  80       5.783   2.249 -10.916  1.00  0.00           C  
ATOM   1288  HA  PHE A  80       5.497   2.096  -9.877  1.00  0.00           H  
ATOM   1289  CB  PHE A  80       5.045   1.207 -11.764  1.00  0.00           C  
ATOM   1290  HB2 PHE A  80       5.145   1.470 -12.818  1.00  0.00           H  
ATOM   1291  HB3 PHE A  80       5.541   0.250 -11.613  1.00  0.00           H  
ATOM   1292  CG  PHE A  80       3.578   0.994 -11.424  1.00  0.00           C  
ATOM   1293  CD1 PHE A  80       3.197   0.597 -10.125  1.00  0.00           C  
ATOM   1294  HD1 PHE A  80       3.938   0.472  -9.352  1.00  0.00           H  
ATOM   1295  CE1 PHE A  80       1.849   0.328  -9.831  1.00  0.00           C  
ATOM   1296  HE1 PHE A  80       1.564   0.002  -8.841  1.00  0.00           H  
ATOM   1297  CZ  PHE A  80       0.872   0.446 -10.833  1.00  0.00           C  
ATOM   1298  HZ  PHE A  80      -0.160   0.198 -10.617  1.00  0.00           H  
ATOM   1299  CE2 PHE A  80       1.246   0.836 -12.130  1.00  0.00           C  
ATOM   1300  HE2 PHE A  80       0.498   0.897 -12.906  1.00  0.00           H  
ATOM   1301  CD2 PHE A  80       2.595   1.106 -12.426  1.00  0.00           C  
ATOM   1302  HD2 PHE A  80       2.879   1.385 -13.430  1.00  0.00           H  
ATOM   1303  C   PHE A  80       7.305   2.023 -10.971  1.00  0.00           C  
ATOM   1304  O   PHE A  80       7.826   1.345 -10.087  1.00  0.00           O  
ATOM   1305  N   LEU A  81       8.041   2.621 -11.917  1.00  0.00           N  
ATOM   1306  H   LEU A  81       7.553   3.104 -12.667  1.00  0.00           H  
ATOM   1307  CA  LEU A  81       9.513   2.630 -11.921  1.00  0.00           C  
ATOM   1308  HA  LEU A  81       9.864   1.600 -11.875  1.00  0.00           H  
ATOM   1309  CB  LEU A  81      10.048   3.282 -13.209  1.00  0.00           C  
ATOM   1310  HB2 LEU A  81       9.541   4.236 -13.358  1.00  0.00           H  
ATOM   1311  HB3 LEU A  81      11.105   3.494 -13.062  1.00  0.00           H  
ATOM   1312  CG  LEU A  81       9.920   2.437 -14.487  1.00  0.00           C  
ATOM   1313  HG  LEU A  81       8.878   2.190 -14.674  1.00  0.00           H  
ATOM   1314  CD1 LEU A  81      10.456   3.239 -15.670  1.00  0.00           C  
ATOM   1315 HD11 LEU A  81      11.520   3.441 -15.544  1.00  0.00           H  
ATOM   1316 HD12 LEU A  81      10.303   2.679 -16.592  1.00  0.00           H  
ATOM   1317 HD13 LEU A  81       9.912   4.182 -15.746  1.00  0.00           H  
ATOM   1318  CD2 LEU A  81      10.727   1.140 -14.400  1.00  0.00           C  
ATOM   1319 HD21 LEU A  81      11.751   1.349 -14.092  1.00  0.00           H  
ATOM   1320 HD22 LEU A  81      10.258   0.461 -13.691  1.00  0.00           H  
ATOM   1321 HD23 LEU A  81      10.737   0.645 -15.370  1.00  0.00           H  
ATOM   1322  C   LEU A  81      10.110   3.348 -10.699  1.00  0.00           C  
ATOM   1323  O   LEU A  81      11.050   2.836 -10.091  1.00  0.00           O  
ATOM   1324  N   LYS A  82       9.543   4.492 -10.286  1.00  0.00           N  
ATOM   1325  H   LYS A  82       8.826   4.904 -10.877  1.00  0.00           H  
ATOM   1326  CA  LYS A  82       9.954   5.222  -9.069  1.00  0.00           C  
ATOM   1327  HA  LYS A  82      11.039   5.349  -9.095  1.00  0.00           H  
ATOM   1328  CB  LYS A  82       9.302   6.618  -9.053  1.00  0.00           C  
ATOM   1329  HB2 LYS A  82       8.245   6.546  -9.309  1.00  0.00           H  
ATOM   1330  HB3 LYS A  82       9.386   7.041  -8.050  1.00  0.00           H  
ATOM   1331  CG  LYS A  82      10.023   7.558 -10.031  1.00  0.00           C  
ATOM   1332  HG2 LYS A  82      11.056   7.652  -9.698  1.00  0.00           H  
ATOM   1333  HG3 LYS A  82      10.022   7.125 -11.031  1.00  0.00           H  
ATOM   1334  CD  LYS A  82       9.399   8.960 -10.087  1.00  0.00           C  
ATOM   1335  HD2 LYS A  82       8.377   8.896 -10.468  1.00  0.00           H  
ATOM   1336  HD3 LYS A  82       9.389   9.386  -9.082  1.00  0.00           H  
ATOM   1337  CE  LYS A  82      10.258   9.828 -11.015  1.00  0.00           C  
ATOM   1338  HE2 LYS A  82      11.305   9.702 -10.728  1.00  0.00           H  
ATOM   1339  HE3 LYS A  82      10.153   9.468 -12.043  1.00  0.00           H  
ATOM   1340  NZ  LYS A  82       9.921  11.268 -10.954  1.00  0.00           N  
ATOM   1341  HZ1 LYS A  82      10.572  11.803 -11.543  1.00  0.00           H  
ATOM   1342  HZ2 LYS A  82       9.054  11.517 -11.430  1.00  0.00           H  
ATOM   1343  HZ3 LYS A  82       9.940  11.662 -10.030  1.00  0.00           H  
ATOM   1344  C   LYS A  82       9.675   4.465  -7.762  1.00  0.00           C  
ATOM   1345  O   LYS A  82      10.331   4.733  -6.753  1.00  0.00           O  
ATOM   1346  N   ARG A  83       8.731   3.511  -7.765  1.00  0.00           N  
ATOM   1347  H   ARG A  83       8.188   3.431  -8.616  1.00  0.00           H  
ATOM   1348  CA  ARG A  83       8.488   2.521  -6.687  1.00  0.00           C  
ATOM   1349  HA  ARG A  83       8.668   2.975  -5.712  1.00  0.00           H  
ATOM   1350  CB  ARG A  83       7.015   2.050  -6.743  1.00  0.00           C  
ATOM   1351  HB2 ARG A  83       6.802   1.648  -7.732  1.00  0.00           H  
ATOM   1352  HB3 ARG A  83       6.861   1.245  -6.024  1.00  0.00           H  
ATOM   1353  CG  ARG A  83       6.021   3.187  -6.437  1.00  0.00           C  
ATOM   1354  HG2 ARG A  83       6.137   3.501  -5.399  1.00  0.00           H  
ATOM   1355  HG3 ARG A  83       6.249   4.044  -7.069  1.00  0.00           H  
ATOM   1356  CD  ARG A  83       4.557   2.803  -6.701  1.00  0.00           C  
ATOM   1357  HD2 ARG A  83       3.998   3.728  -6.845  1.00  0.00           H  
ATOM   1358  HD3 ARG A  83       4.486   2.222  -7.622  1.00  0.00           H  
ATOM   1359  NE  ARG A  83       3.970   2.048  -5.581  1.00  0.00           N  
ATOM   1360  HE  ARG A  83       4.549   1.359  -5.119  1.00  0.00           H  
ATOM   1361  CZ  ARG A  83       2.748   2.173  -5.092  1.00  0.00           C  
ATOM   1362  NH1 ARG A  83       1.803   2.866  -5.666  1.00  0.00           N  
ATOM   1363 HH11 ARG A  83       2.037   3.491  -6.428  1.00  0.00           H  
ATOM   1364 HH12 ARG A  83       1.082   3.210  -5.040  1.00  0.00           H  
ATOM   1365  NH2 ARG A  83       2.461   1.645  -3.941  1.00  0.00           N  
ATOM   1366 HH21 ARG A  83       3.225   1.399  -3.315  1.00  0.00           H  
ATOM   1367 HH22 ARG A  83       1.585   1.879  -3.514  1.00  0.00           H  
ATOM   1368  C   ARG A  83       9.472   1.342  -6.771  1.00  0.00           C  
ATOM   1369  O   ARG A  83      10.113   1.002  -5.776  1.00  0.00           O  
ATOM   1370  N   LEU A  84       9.644   0.772  -7.969  1.00  0.00           N  
ATOM   1371  H   LEU A  84       9.061   1.092  -8.734  1.00  0.00           H  
ATOM   1372  CA  LEU A  84      10.548  -0.353  -8.230  1.00  0.00           C  
ATOM   1373  HA  LEU A  84      10.223  -1.199  -7.622  1.00  0.00           H  
ATOM   1374  CB  LEU A  84      10.438  -0.740  -9.719  1.00  0.00           C  
ATOM   1375  HB2 LEU A  84       9.423  -1.091  -9.912  1.00  0.00           H  
ATOM   1376  HB3 LEU A  84      10.601   0.162 -10.308  1.00  0.00           H  
ATOM   1377  CG  LEU A  84      11.443  -1.802 -10.212  1.00  0.00           C  
ATOM   1378  HG  LEU A  84      12.463  -1.453 -10.046  1.00  0.00           H  
ATOM   1379  CD1 LEU A  84      11.261  -3.149  -9.515  1.00  0.00           C  
ATOM   1380 HD11 LEU A  84      11.951  -3.879  -9.938  1.00  0.00           H  
ATOM   1381 HD12 LEU A  84      11.479  -3.047  -8.454  1.00  0.00           H  
ATOM   1382 HD13 LEU A  84      10.237  -3.502  -9.639  1.00  0.00           H  
ATOM   1383  CD2 LEU A  84      11.258  -2.012 -11.712  1.00  0.00           C  
ATOM   1384 HD21 LEU A  84      11.376  -1.063 -12.234  1.00  0.00           H  
ATOM   1385 HD22 LEU A  84      12.016  -2.702 -12.078  1.00  0.00           H  
ATOM   1386 HD23 LEU A  84      10.272  -2.421 -11.914  1.00  0.00           H  
ATOM   1387  C   LEU A  84      11.996  -0.048  -7.831  1.00  0.00           C  
ATOM   1388  O   LEU A  84      12.596  -0.858  -7.132  1.00  0.00           O  
ATOM   1389  N   ASP A  85      12.534   1.112  -8.234  1.00  0.00           N  
ATOM   1390  H   ASP A  85      11.984   1.728  -8.825  1.00  0.00           H  
ATOM   1391  CA  ASP A  85      13.885   1.560  -7.871  1.00  0.00           C  
ATOM   1392  HA  ASP A  85      14.623   0.874  -8.294  1.00  0.00           H  
ATOM   1393  CB  ASP A  85      14.112   2.956  -8.492  1.00  0.00           C  
ATOM   1394  HB2 ASP A  85      14.012   2.846  -9.572  1.00  0.00           H  
ATOM   1395  HB3 ASP A  85      13.322   3.626  -8.148  1.00  0.00           H  
ATOM   1396  CG  ASP A  85      15.464   3.634  -8.216  1.00  0.00           C  
ATOM   1397  OD1 ASP A  85      16.401   2.993  -7.699  1.00  0.00           O  
ATOM   1398  OD2 ASP A  85      15.584   4.839  -8.525  1.00  0.00           O  
ATOM   1399  C   ASP A  85      14.058   1.535  -6.347  1.00  0.00           C  
ATOM   1400  O   ASP A  85      14.897   0.800  -5.842  1.00  0.00           O  
ATOM   1401  N   ARG A  86      13.183   2.219  -5.603  1.00  0.00           N  
ATOM   1402  H   ARG A  86      12.415   2.674  -6.078  1.00  0.00           H  
ATOM   1403  CA  ARG A  86      13.299   2.408  -4.146  1.00  0.00           C  
ATOM   1404  HA  ARG A  86      14.278   2.852  -3.949  1.00  0.00           H  
ATOM   1405  CB  ARG A  86      12.193   3.387  -3.703  1.00  0.00           C  
ATOM   1406  HB2 ARG A  86      11.712   3.813  -4.584  1.00  0.00           H  
ATOM   1407  HB3 ARG A  86      11.430   2.858  -3.136  1.00  0.00           H  
ATOM   1408  CG  ARG A  86      12.734   4.550  -2.858  1.00  0.00           C  
ATOM   1409  HG2 ARG A  86      12.915   4.208  -1.839  1.00  0.00           H  
ATOM   1410  HG3 ARG A  86      13.678   4.895  -3.283  1.00  0.00           H  
ATOM   1411  CD  ARG A  86      11.775   5.747  -2.845  1.00  0.00           C  
ATOM   1412  HD2 ARG A  86      12.221   6.524  -2.222  1.00  0.00           H  
ATOM   1413  HD3 ARG A  86      11.697   6.154  -3.856  1.00  0.00           H  
ATOM   1414  NE  ARG A  86      10.438   5.415  -2.304  1.00  0.00           N  
ATOM   1415  HE  ARG A  86      10.373   5.252  -1.296  1.00  0.00           H  
ATOM   1416  CZ  ARG A  86       9.269   5.407  -2.922  1.00  0.00           C  
ATOM   1417  NH1 ARG A  86       9.145   5.522  -4.212  1.00  0.00           N  
ATOM   1418 HH11 ARG A  86       9.969   5.512  -4.795  1.00  0.00           H  
ATOM   1419 HH12 ARG A  86       8.228   5.512  -4.615  1.00  0.00           H  
ATOM   1420  NH2 ARG A  86       8.158   5.286  -2.269  1.00  0.00           N  
ATOM   1421 HH21 ARG A  86       8.185   5.158  -1.250  1.00  0.00           H  
ATOM   1422 HH22 ARG A  86       7.247   5.236  -2.706  1.00  0.00           H  
ATOM   1423  C   ARG A  86      13.286   1.095  -3.349  1.00  0.00           C  
ATOM   1424  O   ARG A  86      14.080   0.943  -2.423  1.00  0.00           O  
ATOM   1425  N   ASN A  87      12.452   0.124  -3.734  1.00  0.00           N  
ATOM   1426  H   ASN A  87      11.798   0.317  -4.485  1.00  0.00           H  
ATOM   1427  CA  ASN A  87      12.489  -1.219  -3.132  1.00  0.00           C  
ATOM   1428  HA  ASN A  87      12.564  -1.113  -2.049  1.00  0.00           H  
ATOM   1429  CB  ASN A  87      11.202  -1.984  -3.482  1.00  0.00           C  
ATOM   1430  HB2 ASN A  87      10.786  -1.631  -4.427  1.00  0.00           H  
ATOM   1431  HB3 ASN A  87      11.445  -3.040  -3.589  1.00  0.00           H  
ATOM   1432  CG  ASN A  87      10.137  -1.898  -2.410  1.00  0.00           C  
ATOM   1433  OD1 ASN A  87      10.244  -1.196  -1.423  1.00  0.00           O  
ATOM   1434  ND2 ASN A  87       9.081  -2.643  -2.597  1.00  0.00           N  
ATOM   1435 HD21 ASN A  87       8.355  -2.633  -1.877  1.00  0.00           H  
ATOM   1436 HD22 ASN A  87       9.037  -3.279  -3.368  1.00  0.00           H  
ATOM   1437  C   ASN A  87      13.716  -2.047  -3.544  1.00  0.00           C  
ATOM   1438  O   ASN A  87      14.334  -2.698  -2.702  1.00  0.00           O  
ATOM   1439  N   LEU A  88      14.078  -2.045  -4.831  1.00  0.00           N  
ATOM   1440  H   LEU A  88      13.556  -1.463  -5.479  1.00  0.00           H  
ATOM   1441  CA  LEU A  88      15.210  -2.815  -5.364  1.00  0.00           C  
ATOM   1442  HA  LEU A  88      15.113  -3.842  -5.011  1.00  0.00           H  
ATOM   1443  CB  LEU A  88      15.083  -2.800  -6.899  1.00  0.00           C  
ATOM   1444  HB2 LEU A  88      14.086  -3.155  -7.166  1.00  0.00           H  
ATOM   1445  HB3 LEU A  88      15.170  -1.766  -7.236  1.00  0.00           H  
ATOM   1446  CG  LEU A  88      16.112  -3.643  -7.668  1.00  0.00           C  
ATOM   1447  HG  LEU A  88      17.113  -3.279  -7.451  1.00  0.00           H  
ATOM   1448  CD1 LEU A  88      16.041  -5.132  -7.322  1.00  0.00           C  
ATOM   1449 HD11 LEU A  88      15.027  -5.504  -7.468  1.00  0.00           H  
ATOM   1450 HD12 LEU A  88      16.730  -5.689  -7.955  1.00  0.00           H  
ATOM   1451 HD13 LEU A  88      16.333  -5.279  -6.283  1.00  0.00           H  
ATOM   1452  CD2 LEU A  88      15.844  -3.491  -9.170  1.00  0.00           C  
ATOM   1453 HD21 LEU A  88      15.899  -2.440  -9.451  1.00  0.00           H  
ATOM   1454 HD22 LEU A  88      16.596  -4.043  -9.731  1.00  0.00           H  
ATOM   1455 HD23 LEU A  88      14.855  -3.878  -9.413  1.00  0.00           H  
ATOM   1456  C   LEU A  88      16.568  -2.284  -4.859  1.00  0.00           C  
ATOM   1457  O   LEU A  88      17.494  -3.050  -4.592  1.00  0.00           O  
ATOM   1458  N   TRP A  89      16.656  -0.974  -4.638  1.00  0.00           N  
ATOM   1459  H   TRP A  89      15.885  -0.397  -4.963  1.00  0.00           H  
ATOM   1460  CA  TRP A  89      17.731  -0.276  -3.938  1.00  0.00           C  
ATOM   1461  HA  TRP A  89      18.680  -0.501  -4.425  1.00  0.00           H  
ATOM   1462  CB  TRP A  89      17.426   1.222  -4.091  1.00  0.00           C  
ATOM   1463  HB2 TRP A  89      17.255   1.405  -5.152  1.00  0.00           H  
ATOM   1464  HB3 TRP A  89      16.492   1.437  -3.573  1.00  0.00           H  
ATOM   1465  CG  TRP A  89      18.420   2.260  -3.678  1.00  0.00           C  
ATOM   1466  CD1 TRP A  89      19.588   2.088  -3.018  1.00  0.00           C  
ATOM   1467  HD1 TRP A  89      19.982   1.143  -2.662  1.00  0.00           H  
ATOM   1468  NE1 TRP A  89      20.235   3.303  -2.914  1.00  0.00           N  
ATOM   1469  HE1 TRP A  89      21.143   3.407  -2.497  1.00  0.00           H  
ATOM   1470  CE2 TRP A  89      19.536   4.314  -3.532  1.00  0.00           C  
ATOM   1471  CZ2 TRP A  89      19.803   5.671  -3.756  1.00  0.00           C  
ATOM   1472  HZ2 TRP A  89      20.735   6.106  -3.426  1.00  0.00           H  
ATOM   1473  CH2 TRP A  89      18.836   6.455  -4.410  1.00  0.00           C  
ATOM   1474  HH2 TRP A  89      19.015   7.507  -4.579  1.00  0.00           H  
ATOM   1475  CZ3 TRP A  89      17.621   5.878  -4.821  1.00  0.00           C  
ATOM   1476  HZ3 TRP A  89      16.870   6.486  -5.309  1.00  0.00           H  
ATOM   1477  CE3 TRP A  89      17.379   4.508  -4.610  1.00  0.00           C  
ATOM   1478  HE3 TRP A  89      16.463   4.064  -4.974  1.00  0.00           H  
ATOM   1479  CD2 TRP A  89      18.332   3.690  -3.964  1.00  0.00           C  
ATOM   1480  C   TRP A  89      17.837  -0.719  -2.470  1.00  0.00           C  
ATOM   1481  O   TRP A  89      18.945  -0.986  -2.005  1.00  0.00           O  
ATOM   1482  N   GLY A  90      16.711  -0.900  -1.764  1.00  0.00           N  
ATOM   1483  H   GLY A  90      15.821  -0.654  -2.185  1.00  0.00           H  
ATOM   1484  CA  GLY A  90      16.703  -1.456  -0.405  1.00  0.00           C  
ATOM   1485  HA2 GLY A  90      17.358  -0.866   0.234  1.00  0.00           H  
ATOM   1486  HA3 GLY A  90      15.687  -1.414  -0.013  1.00  0.00           H  
ATOM   1487  C   GLY A  90      17.174  -2.908  -0.345  1.00  0.00           C  
ATOM   1488  O   GLY A  90      18.014  -3.260   0.484  1.00  0.00           O  
ATOM   1489  N   LEU A  91      16.694  -3.740  -1.273  1.00  0.00           N  
ATOM   1490  H   LEU A  91      15.968  -3.394  -1.895  1.00  0.00           H  
ATOM   1491  CA  LEU A  91      17.116  -5.138  -1.404  1.00  0.00           C  
ATOM   1492  HA  LEU A  91      16.930  -5.633  -0.452  1.00  0.00           H  
ATOM   1493  CB  LEU A  91      16.235  -5.779  -2.491  1.00  0.00           C  
ATOM   1494  HB2 LEU A  91      15.187  -5.567  -2.274  1.00  0.00           H  
ATOM   1495  HB3 LEU A  91      16.481  -5.306  -3.442  1.00  0.00           H  
ATOM   1496  CG  LEU A  91      16.403  -7.301  -2.641  1.00  0.00           C  
ATOM   1497  HG  LEU A  91      17.458  -7.547  -2.752  1.00  0.00           H  
ATOM   1498  CD1 LEU A  91      15.835  -8.080  -1.454  1.00  0.00           C  
ATOM   1499 HD11 LEU A  91      14.778  -7.845  -1.323  1.00  0.00           H  
ATOM   1500 HD12 LEU A  91      15.939  -9.151  -1.630  1.00  0.00           H  
ATOM   1501 HD13 LEU A  91      16.371  -7.824  -0.542  1.00  0.00           H  
ATOM   1502  CD2 LEU A  91      15.667  -7.753  -3.900  1.00  0.00           C  
ATOM   1503 HD21 LEU A  91      14.599  -7.554  -3.807  1.00  0.00           H  
ATOM   1504 HD22 LEU A  91      16.059  -7.222  -4.767  1.00  0.00           H  
ATOM   1505 HD23 LEU A  91      15.821  -8.819  -4.054  1.00  0.00           H  
ATOM   1506  C   LEU A  91      18.625  -5.268  -1.708  1.00  0.00           C  
ATOM   1507  O   LEU A  91      19.300  -6.165  -1.196  1.00  0.00           O  
ATOM   1508  N   ALA A  92      19.178  -4.349  -2.505  1.00  0.00           N  
ATOM   1509  H   ALA A  92      18.568  -3.660  -2.932  1.00  0.00           H  
ATOM   1510  CA  ALA A  92      20.613  -4.251  -2.760  1.00  0.00           C  
ATOM   1511  HA  ALA A  92      20.988  -5.235  -3.038  1.00  0.00           H  
ATOM   1512  CB  ALA A  92      20.833  -3.304  -3.946  1.00  0.00           C  
ATOM   1513  HB1 ALA A  92      20.508  -2.292  -3.702  1.00  0.00           H  
ATOM   1514  HB2 ALA A  92      21.892  -3.289  -4.190  1.00  0.00           H  
ATOM   1515  HB3 ALA A  92      20.270  -3.651  -4.812  1.00  0.00           H  
ATOM   1516  C   ALA A  92      21.399  -3.778  -1.520  1.00  0.00           C  
ATOM   1517  O   ALA A  92      22.429  -4.354  -1.169  1.00  0.00           O  
ATOM   1518  N   GLY A  93      20.931  -2.723  -0.846  1.00  0.00           N  
ATOM   1519  H   GLY A  93      20.050  -2.308  -1.148  1.00  0.00           H  
ATOM   1520  CA  GLY A  93      21.672  -2.025   0.214  1.00  0.00           C  
ATOM   1521  HA2 GLY A  93      21.012  -1.280   0.659  1.00  0.00           H  
ATOM   1522  HA3 GLY A  93      21.961  -2.735   0.988  1.00  0.00           H  
ATOM   1523  C   GLY A  93      22.940  -1.298  -0.269  1.00  0.00           C  
ATOM   1524  O   GLY A  93      23.720  -0.818   0.548  1.00  0.00           O  
ATOM   1525  N   LEU A  94      23.153  -1.214  -1.587  1.00  0.00           N  
ATOM   1526  H   LEU A  94      22.443  -1.604  -2.186  1.00  0.00           H  
ATOM   1527  CA  LEU A  94      24.213  -0.442  -2.241  1.00  0.00           C  
ATOM   1528  HA  LEU A  94      24.945  -0.123  -1.499  1.00  0.00           H  
ATOM   1529  CB  LEU A  94      24.917  -1.302  -3.301  1.00  0.00           C  
ATOM   1530  HB2 LEU A  94      24.158  -1.654  -3.994  1.00  0.00           H  
ATOM   1531  HB3 LEU A  94      25.614  -0.675  -3.861  1.00  0.00           H  
ATOM   1532  CG  LEU A  94      25.676  -2.525  -2.765  1.00  0.00           C  
ATOM   1533  HG  LEU A  94      25.001  -3.156  -2.186  1.00  0.00           H  
ATOM   1534  CD1 LEU A  94      26.196  -3.339  -3.949  1.00  0.00           C  
ATOM   1535 HD11 LEU A  94      25.360  -3.627  -4.582  1.00  0.00           H  
ATOM   1536 HD12 LEU A  94      26.905  -2.750  -4.533  1.00  0.00           H  
ATOM   1537 HD13 LEU A  94      26.693  -4.240  -3.589  1.00  0.00           H  
ATOM   1538  CD2 LEU A  94      26.865  -2.127  -1.888  1.00  0.00           C  
ATOM   1539 HD21 LEU A  94      26.517  -1.629  -0.984  1.00  0.00           H  
ATOM   1540 HD22 LEU A  94      27.416  -3.019  -1.593  1.00  0.00           H  
ATOM   1541 HD23 LEU A  94      27.534  -1.465  -2.438  1.00  0.00           H  
ATOM   1542  C   LEU A  94      23.621   0.816  -2.886  1.00  0.00           C  
ATOM   1543  O   LEU A  94      22.515   0.781  -3.422  1.00  0.00           O  
ATOM   1544  N   ASN A  95      24.371   1.920  -2.845  1.00  0.00           N  
ATOM   1545  H   ASN A  95      25.286   1.845  -2.431  1.00  0.00           H  
ATOM   1546  CA  ASN A  95      23.894   3.249  -3.238  1.00  0.00           C  
ATOM   1547  HA  ASN A  95      22.943   3.423  -2.737  1.00  0.00           H  
ATOM   1548  CB  ASN A  95      24.910   4.293  -2.716  1.00  0.00           C  
ATOM   1549  HB2 ASN A  95      25.232   3.998  -1.719  1.00  0.00           H  
ATOM   1550  HB3 ASN A  95      25.787   4.327  -3.360  1.00  0.00           H  
ATOM   1551  CG  ASN A  95      24.335   5.699  -2.601  1.00  0.00           C  
ATOM   1552  OD1 ASN A  95      23.481   6.119  -3.359  1.00  0.00           O  
ATOM   1553  ND2 ASN A  95      24.750   6.471  -1.619  1.00  0.00           N  
ATOM   1554 HD21 ASN A  95      24.306   7.371  -1.550  1.00  0.00           H  
ATOM   1555 HD22 ASN A  95      25.416   6.145  -0.943  1.00  0.00           H  
ATOM   1556  C   ASN A  95      23.612   3.354  -4.754  1.00  0.00           C  
ATOM   1557  O   ASN A  95      22.486   3.639  -5.164  1.00  0.00           O  
ATOM   1558  N   SER A  96      24.624   3.104  -5.588  1.00  0.00           N  
ATOM   1559  H   SER A  96      25.511   2.807  -5.206  1.00  0.00           H  
ATOM   1560  CA  SER A  96      24.550   3.201  -7.051  1.00  0.00           C  
ATOM   1561  HA  SER A  96      23.591   2.808  -7.392  1.00  0.00           H  
ATOM   1562  CB  SER A  96      24.650   4.670  -7.468  1.00  0.00           C  
ATOM   1563  HB2 SER A  96      23.867   5.242  -6.968  1.00  0.00           H  
ATOM   1564  HB3 SER A  96      25.622   5.064  -7.167  1.00  0.00           H  
ATOM   1565  OG  SER A  96      24.499   4.807  -8.865  1.00  0.00           O  
ATOM   1566  HG  SER A  96      24.487   5.744  -9.080  1.00  0.00           H  
ATOM   1567  C   SER A  96      25.672   2.387  -7.701  1.00  0.00           C  
ATOM   1568  O   SER A  96      26.771   2.315  -7.149  1.00  0.00           O  
ATOM   1569  N   CYS A  97      25.400   1.773  -8.854  1.00  0.00           N  
ATOM   1570  H   CYS A  97      24.473   1.915  -9.244  1.00  0.00           H  
ATOM   1571  CA  CYS A  97      26.329   0.917  -9.599  1.00  0.00           C  
ATOM   1572  HA  CYS A  97      27.354   1.142  -9.306  1.00  0.00           H  
ATOM   1573  CB  CYS A  97      26.078  -0.555  -9.232  1.00  0.00           C  
ATOM   1574  HB2 CYS A  97      25.012  -0.773  -9.279  1.00  0.00           H  
ATOM   1575  HB3 CYS A  97      26.601  -1.191  -9.946  1.00  0.00           H  
ATOM   1576  SG  CYS A  97      26.723  -0.923  -7.576  1.00  0.00           S  
ATOM   1577  HG  CYS A  97      26.219   0.162  -6.974  1.00  0.00           H  
ATOM   1578  C   CYS A  97      26.191   1.180 -11.115  1.00  0.00           C  
ATOM   1579  O   CYS A  97      25.407   0.503 -11.788  1.00  0.00           O  
ATOM   1580  N   PRO A  98      26.893   2.191 -11.663  1.00  0.00           N  
ATOM   1581  CD  PRO A  98      27.827   3.078 -10.978  1.00  0.00           C  
ATOM   1582  HD2 PRO A  98      28.547   2.520 -10.378  1.00  0.00           H  
ATOM   1583  HD3 PRO A  98      27.272   3.776 -10.349  1.00  0.00           H  
ATOM   1584  CG  PRO A  98      28.565   3.837 -12.079  1.00  0.00           C  
ATOM   1585  HG2 PRO A  98      29.444   3.268 -12.389  1.00  0.00           H  
ATOM   1586  HG3 PRO A  98      28.851   4.839 -11.758  1.00  0.00           H  
ATOM   1587  CB  PRO A  98      27.548   3.872 -13.220  1.00  0.00           C  
ATOM   1588  HB2 PRO A  98      28.031   3.985 -14.192  1.00  0.00           H  
ATOM   1589  HB3 PRO A  98      26.841   4.686 -13.049  1.00  0.00           H  
ATOM   1590  CA  PRO A  98      26.820   2.531 -13.083  1.00  0.00           C  
ATOM   1591  HA  PRO A  98      25.777   2.660 -13.374  1.00  0.00           H  
ATOM   1592  C   PRO A  98      27.446   1.435 -13.959  1.00  0.00           C  
ATOM   1593  O   PRO A  98      28.487   0.871 -13.624  1.00  0.00           O  
ATOM   1594  N   VAL A  99      26.813   1.159 -15.104  1.00  0.00           N  
ATOM   1595  H   VAL A  99      26.005   1.712 -15.350  1.00  0.00           H  
ATOM   1596  CA  VAL A  99      27.210   0.105 -16.052  1.00  0.00           C  
ATOM   1597  HA  VAL A  99      28.101  -0.393 -15.669  1.00  0.00           H  
ATOM   1598  CB  VAL A  99      26.110  -0.967 -16.188  1.00  0.00           C  
ATOM   1599  HB  VAL A  99      25.212  -0.515 -16.611  1.00  0.00           H  
ATOM   1600  CG1 VAL A  99      26.550  -2.124 -17.095  1.00  0.00           C  
ATOM   1601 HG11 VAL A  99      26.719  -1.765 -18.110  1.00  0.00           H  
ATOM   1602 HG12 VAL A  99      25.765  -2.879 -17.137  1.00  0.00           H  
ATOM   1603 HG13 VAL A  99      27.462  -2.580 -16.709  1.00  0.00           H  
ATOM   1604  CG2 VAL A  99      25.759  -1.557 -14.817  1.00  0.00           C  
ATOM   1605 HG21 VAL A  99      25.253  -0.809 -14.207  1.00  0.00           H  
ATOM   1606 HG22 VAL A  99      26.668  -1.878 -14.307  1.00  0.00           H  
ATOM   1607 HG23 VAL A  99      25.093  -2.407 -14.934  1.00  0.00           H  
ATOM   1608  C   VAL A  99      27.581   0.746 -17.389  1.00  0.00           C  
ATOM   1609  O   VAL A  99      26.890   1.653 -17.850  1.00  0.00           O  
ATOM   1610  N   LYS A 100      28.707   0.323 -17.972  1.00  0.00           N  
ATOM   1611  H   LYS A 100      29.148  -0.505 -17.599  1.00  0.00           H  
ATOM   1612  CA  LYS A 100      29.474   1.094 -18.963  1.00  0.00           C  
ATOM   1613  HA  LYS A 100      28.917   2.000 -19.213  1.00  0.00           H  
ATOM   1614  CB  LYS A 100      30.826   1.489 -18.334  1.00  0.00           C  
ATOM   1615  HB2 LYS A 100      30.749   1.472 -17.245  1.00  0.00           H  
ATOM   1616  HB3 LYS A 100      31.585   0.761 -18.628  1.00  0.00           H  
ATOM   1617  CG  LYS A 100      31.270   2.897 -18.748  1.00  0.00           C  
ATOM   1618  HG2 LYS A 100      31.228   2.985 -19.826  1.00  0.00           H  
ATOM   1619  HG3 LYS A 100      30.583   3.625 -18.311  1.00  0.00           H  
ATOM   1620  CD  LYS A 100      32.698   3.196 -18.273  1.00  0.00           C  
ATOM   1621  HD2 LYS A 100      32.737   3.057 -17.191  1.00  0.00           H  
ATOM   1622  HD3 LYS A 100      33.398   2.496 -18.733  1.00  0.00           H  
ATOM   1623  CE  LYS A 100      33.106   4.641 -18.593  1.00  0.00           C  
ATOM   1624  HE2 LYS A 100      32.257   5.298 -18.380  1.00  0.00           H  
ATOM   1625  HE3 LYS A 100      33.925   4.918 -17.925  1.00  0.00           H  
ATOM   1626  NZ  LYS A 100      33.547   4.813 -19.999  1.00  0.00           N  
ATOM   1627  HZ1 LYS A 100      32.857   4.482 -20.686  1.00  0.00           H  
ATOM   1628  HZ2 LYS A 100      34.345   4.238 -20.234  1.00  0.00           H  
ATOM   1629  HZ3 LYS A 100      33.745   5.770 -20.241  1.00  0.00           H  
ATOM   1630  C   LYS A 100      29.674   0.306 -20.257  1.00  0.00           C  
ATOM   1631  O   LYS A 100      29.909  -0.896 -20.192  1.00  0.00           O  
ATOM   1632  N   GLU A 101      29.593   0.994 -21.395  1.00  0.00           N  
ATOM   1633  H   GLU A 101      29.557   2.007 -21.322  1.00  0.00           H  
ATOM   1634  CA  GLU A 101      29.852   0.526 -22.772  1.00  0.00           C  
ATOM   1635  HA  GLU A 101      29.503   1.327 -23.425  1.00  0.00           H  
ATOM   1636  CB  GLU A 101      31.367   0.396 -23.043  1.00  0.00           C  
ATOM   1637  HB2 GLU A 101      31.669  -0.619 -22.778  1.00  0.00           H  
ATOM   1638  HB3 GLU A 101      31.522   0.507 -24.116  1.00  0.00           H  
ATOM   1639  CG  GLU A 101      32.343   1.346 -22.320  1.00  0.00           C  
ATOM   1640  HG2 GLU A 101      32.395   1.043 -21.271  1.00  0.00           H  
ATOM   1641  HG3 GLU A 101      33.337   1.172 -22.738  1.00  0.00           H  
ATOM   1642  CD  GLU A 101      32.048   2.857 -22.354  1.00  0.00           C  
ATOM   1643  OE1 GLU A 101      33.035   3.618 -22.239  1.00  0.00           O  
ATOM   1644  OE2 GLU A 101      30.880   3.289 -22.248  1.00  0.00           O  
ATOM   1645  C   GLU A 101      29.072  -0.726 -23.238  1.00  0.00           C  
ATOM   1646  O   GLU A 101      29.400  -1.325 -24.260  1.00  0.00           O  
ATOM   1647  N   ALA A 102      28.064  -1.153 -22.476  1.00  0.00           N  
ATOM   1648  H   ALA A 102      27.847  -0.616 -21.655  1.00  0.00           H  
ATOM   1649  CA  ALA A 102      27.385  -2.431 -22.654  1.00  0.00           C  
ATOM   1650  HA  ALA A 102      28.110  -3.147 -23.048  1.00  0.00           H  
ATOM   1651  CB  ALA A 102      26.946  -2.940 -21.272  1.00  0.00           C  
ATOM   1652  HB1 ALA A 102      27.808  -2.982 -20.606  1.00  0.00           H  
ATOM   1653  HB2 ALA A 102      26.195  -2.278 -20.847  1.00  0.00           H  
ATOM   1654  HB3 ALA A 102      26.526  -3.943 -21.359  1.00  0.00           H  
ATOM   1655  C   ALA A 102      26.221  -2.383 -23.661  1.00  0.00           C  
ATOM   1656  O   ALA A 102      25.727  -1.324 -24.061  1.00  0.00           O  
ATOM   1657  N   ASN A 103      25.764  -3.584 -24.022  1.00  0.00           N  
ATOM   1658  H   ASN A 103      26.255  -4.392 -23.657  1.00  0.00           H  
ATOM   1659  CA  ASN A 103      24.630  -3.870 -24.894  1.00  0.00           C  
ATOM   1660  HA  ASN A 103      24.917  -3.608 -25.913  1.00  0.00           H  
ATOM   1661  CB  ASN A 103      24.290  -5.380 -24.834  1.00  0.00           C  
ATOM   1662  HB2 ASN A 103      23.758  -5.582 -23.907  1.00  0.00           H  
ATOM   1663  HB3 ASN A 103      23.606  -5.611 -25.650  1.00  0.00           H  
ATOM   1664  CG  ASN A 103      25.458  -6.358 -24.867  1.00  0.00           C  
ATOM   1665  OD1 ASN A 103      26.453  -6.227 -24.178  1.00  0.00           O  
ATOM   1666  ND2 ASN A 103      25.359  -7.405 -25.646  1.00  0.00           N  
ATOM   1667 HD21 ASN A 103      26.114  -8.066 -25.577  1.00  0.00           H  
ATOM   1668 HD22 ASN A 103      24.521  -7.584 -26.167  1.00  0.00           H  
ATOM   1669  C   ASN A 103      23.381  -3.053 -24.516  1.00  0.00           C  
ATOM   1670  O   ASN A 103      23.162  -2.723 -23.351  1.00  0.00           O  
ATOM   1671  N   GLN A 104      22.516  -2.803 -25.496  1.00  0.00           N  
ATOM   1672  H   GLN A 104      22.722  -3.141 -26.423  1.00  0.00           H  
ATOM   1673  CA  GLN A 104      21.202  -2.190 -25.295  1.00  0.00           C  
ATOM   1674  HA  GLN A 104      21.111  -1.825 -24.270  1.00  0.00           H  
ATOM   1675  CB  GLN A 104      21.045  -0.993 -26.248  1.00  0.00           C  
ATOM   1676  HB2 GLN A 104      21.177  -1.331 -27.277  1.00  0.00           H  
ATOM   1677  HB3 GLN A 104      20.037  -0.597 -26.154  1.00  0.00           H  
ATOM   1678  CG  GLN A 104      22.050   0.135 -25.962  1.00  0.00           C  
ATOM   1679  HG2 GLN A 104      23.068  -0.232 -26.090  1.00  0.00           H  
ATOM   1680  HG3 GLN A 104      21.900   0.936 -26.683  1.00  0.00           H  
ATOM   1681  CD  GLN A 104      21.887   0.723 -24.567  1.00  0.00           C  
ATOM   1682  OE1 GLN A 104      20.794   1.072 -24.149  1.00  0.00           O  
ATOM   1683  NE2 GLN A 104      22.952   0.848 -23.806  1.00  0.00           N  
ATOM   1684 HE21 GLN A 104      22.810   1.215 -22.873  1.00  0.00           H  
ATOM   1685 HE22 GLN A 104      23.845   0.467 -24.086  1.00  0.00           H  
ATOM   1686  C   GLN A 104      20.094  -3.228 -25.506  1.00  0.00           C  
ATOM   1687  O   GLN A 104      20.119  -3.980 -26.481  1.00  0.00           O  
ATOM   1688  N   SER A 105      19.101  -3.241 -24.620  1.00  0.00           N  
ATOM   1689  H   SER A 105      19.133  -2.582 -23.842  1.00  0.00           H  
ATOM   1690  CA  SER A 105      17.885  -4.061 -24.738  1.00  0.00           C  
ATOM   1691  HA  SER A 105      17.836  -4.502 -25.734  1.00  0.00           H  
ATOM   1692  CB  SER A 105      17.935  -5.194 -23.707  1.00  0.00           C  
ATOM   1693  HB2 SER A 105      18.930  -5.642 -23.716  1.00  0.00           H  
ATOM   1694  HB3 SER A 105      17.745  -4.787 -22.712  1.00  0.00           H  
ATOM   1695  OG  SER A 105      16.983  -6.201 -24.002  1.00  0.00           O  
ATOM   1696  HG  SER A 105      17.391  -6.810 -24.629  1.00  0.00           H  
ATOM   1697  C   SER A 105      16.655  -3.168 -24.552  1.00  0.00           C  
ATOM   1698  O   SER A 105      16.799  -2.071 -24.020  1.00  0.00           O  
ATOM   1699  N   THR A 106      15.458  -3.569 -24.984  1.00  0.00           N  
ATOM   1700  H   THR A 106      15.344  -4.502 -25.346  1.00  0.00           H  
ATOM   1701  CA  THR A 106      14.242  -2.775 -24.708  1.00  0.00           C  
ATOM   1702  HA  THR A 106      14.425  -1.738 -24.991  1.00  0.00           H  
ATOM   1703  CB  THR A 106      13.024  -3.246 -25.520  1.00  0.00           C  
ATOM   1704  HB  THR A 106      12.197  -2.561 -25.327  1.00  0.00           H  
ATOM   1705  CG2 THR A 106      13.297  -3.261 -27.023  1.00  0.00           C  
ATOM   1706 HG21 THR A 106      13.674  -2.287 -27.335  1.00  0.00           H  
ATOM   1707 HG22 THR A 106      14.029  -4.027 -27.277  1.00  0.00           H  
ATOM   1708 HG23 THR A 106      12.368  -3.455 -27.562  1.00  0.00           H  
ATOM   1709  OG1 THR A 106      12.623  -4.549 -25.156  1.00  0.00           O  
ATOM   1710  HG1 THR A 106      11.831  -4.724 -25.677  1.00  0.00           H  
ATOM   1711  C   THR A 106      13.920  -2.792 -23.212  1.00  0.00           C  
ATOM   1712  O   THR A 106      14.239  -3.761 -22.514  1.00  0.00           O  
ATOM   1713  N   LEU A 107      13.252  -1.747 -22.708  1.00  0.00           N  
ATOM   1714  H   LEU A 107      13.073  -0.934 -23.293  1.00  0.00           H  
ATOM   1715  CA  LEU A 107      12.780  -1.710 -21.322  1.00  0.00           C  
ATOM   1716  HA  LEU A 107      13.648  -1.779 -20.667  1.00  0.00           H  
ATOM   1717  CB  LEU A 107      12.069  -0.366 -21.064  1.00  0.00           C  
ATOM   1718  HB2 LEU A 107      12.768   0.454 -21.234  1.00  0.00           H  
ATOM   1719  HB3 LEU A 107      11.265  -0.268 -21.793  1.00  0.00           H  
ATOM   1720  CG  LEU A 107      11.471  -0.241 -19.646  1.00  0.00           C  
ATOM   1721  HG  LEU A 107      10.905  -1.136 -19.404  1.00  0.00           H  
ATOM   1722  CD1 LEU A 107      12.552  -0.037 -18.581  1.00  0.00           C  
ATOM   1723 HD11 LEU A 107      13.116   0.871 -18.796  1.00  0.00           H  
ATOM   1724 HD12 LEU A 107      12.088   0.044 -17.600  1.00  0.00           H  
ATOM   1725 HD13 LEU A 107      13.230  -0.890 -18.576  1.00  0.00           H  
ATOM   1726  CD2 LEU A 107      10.489   0.922 -19.557  1.00  0.00           C  
ATOM   1727 HD21 LEU A 107      10.073   0.980 -18.553  1.00  0.00           H  
ATOM   1728 HD22 LEU A 107      10.995   1.847 -19.799  1.00  0.00           H  
ATOM   1729 HD23 LEU A 107       9.675   0.780 -20.261  1.00  0.00           H  
ATOM   1730  C   LEU A 107      11.871  -2.910 -21.004  1.00  0.00           C  
ATOM   1731  O   LEU A 107      11.997  -3.503 -19.937  1.00  0.00           O  
ATOM   1732  N   GLU A 108      10.996  -3.322 -21.925  1.00  0.00           N  
ATOM   1733  H   GLU A 108      10.895  -2.783 -22.781  1.00  0.00           H  
ATOM   1734  CA  GLU A 108      10.144  -4.502 -21.714  1.00  0.00           C  
ATOM   1735  HA  GLU A 108       9.561  -4.356 -20.804  1.00  0.00           H  
ATOM   1736  CB  GLU A 108       9.168  -4.653 -22.888  1.00  0.00           C  
ATOM   1737  HB2 GLU A 108       8.527  -3.776 -22.908  1.00  0.00           H  
ATOM   1738  HB3 GLU A 108       9.721  -4.700 -23.827  1.00  0.00           H  
ATOM   1739  CG  GLU A 108       8.319  -5.924 -22.736  1.00  0.00           C  
ATOM   1740  HG2 GLU A 108       8.914  -6.790 -23.036  1.00  0.00           H  
ATOM   1741  HG3 GLU A 108       8.044  -6.049 -21.686  1.00  0.00           H  
ATOM   1742  CD  GLU A 108       7.028  -5.874 -23.546  1.00  0.00           C  
ATOM   1743  OE1 GLU A 108       6.681  -6.887 -24.194  1.00  0.00           O  
ATOM   1744  OE2 GLU A 108       6.305  -4.853 -23.500  1.00  0.00           O  
ATOM   1745  C   GLU A 108      10.949  -5.799 -21.527  1.00  0.00           C  
ATOM   1746  O   GLU A 108      10.712  -6.557 -20.583  1.00  0.00           O  
ATOM   1747  N   ASN A 109      11.917  -6.059 -22.410  1.00  0.00           N  
ATOM   1748  H   ASN A 109      12.112  -5.376 -23.135  1.00  0.00           H  
ATOM   1749  CA  ASN A 109      12.730  -7.274 -22.359  1.00  0.00           C  
ATOM   1750  HA  ASN A 109      12.061  -8.135 -22.294  1.00  0.00           H  
ATOM   1751  CB  ASN A 109      13.524  -7.343 -23.668  1.00  0.00           C  
ATOM   1752  HB2 ASN A 109      12.845  -7.229 -24.513  1.00  0.00           H  
ATOM   1753  HB3 ASN A 109      14.253  -6.534 -23.703  1.00  0.00           H  
ATOM   1754  CG  ASN A 109      14.246  -8.663 -23.799  1.00  0.00           C  
ATOM   1755  OD1 ASN A 109      15.331  -8.865 -23.275  1.00  0.00           O  
ATOM   1756  ND2 ASN A 109      13.651  -9.623 -24.465  1.00  0.00           N  
ATOM   1757 HD21 ASN A 109      14.142 -10.495 -24.540  1.00  0.00           H  
ATOM   1758 HD22 ASN A 109      12.734  -9.477 -24.852  1.00  0.00           H  
ATOM   1759  C   ASN A 109      13.647  -7.305 -21.122  1.00  0.00           C  
ATOM   1760  O   ASN A 109      13.814  -8.347 -20.479  1.00  0.00           O  
ATOM   1761  N   PHE A 110      14.195  -6.143 -20.761  1.00  0.00           N  
ATOM   1762  H   PHE A 110      14.029  -5.334 -21.357  1.00  0.00           H  
ATOM   1763  CA  PHE A 110      14.929  -5.935 -19.519  1.00  0.00           C  
ATOM   1764  HA  PHE A 110      15.757  -6.643 -19.479  1.00  0.00           H  
ATOM   1765  CB  PHE A 110      15.508  -4.514 -19.533  1.00  0.00           C  
ATOM   1766  HB2 PHE A 110      16.062  -4.368 -20.462  1.00  0.00           H  
ATOM   1767  HB3 PHE A 110      14.691  -3.793 -19.525  1.00  0.00           H  
ATOM   1768  CG  PHE A 110      16.438  -4.217 -18.376  1.00  0.00           C  
ATOM   1769  CD1 PHE A 110      15.943  -3.659 -17.180  1.00  0.00           C  
ATOM   1770  HD1 PHE A 110      14.892  -3.426 -17.087  1.00  0.00           H  
ATOM   1771  CE1 PHE A 110      16.818  -3.396 -16.109  1.00  0.00           C  
ATOM   1772  HE1 PHE A 110      16.446  -2.959 -15.195  1.00  0.00           H  
ATOM   1773  CZ  PHE A 110      18.186  -3.689 -16.234  1.00  0.00           C  
ATOM   1774  HZ  PHE A 110      18.858  -3.485 -15.417  1.00  0.00           H  
ATOM   1775  CE2 PHE A 110      18.682  -4.233 -17.430  1.00  0.00           C  
ATOM   1776  HE2 PHE A 110      19.732  -4.456 -17.528  1.00  0.00           H  
ATOM   1777  CD2 PHE A 110      17.811  -4.499 -18.499  1.00  0.00           C  
ATOM   1778  HD2 PHE A 110      18.203  -4.916 -19.417  1.00  0.00           H  
ATOM   1779  C   PHE A 110      14.044  -6.180 -18.283  1.00  0.00           C  
ATOM   1780  O   PHE A 110      14.485  -6.839 -17.340  1.00  0.00           O  
ATOM   1781  N   LEU A 111      12.783  -5.720 -18.292  1.00  0.00           N  
ATOM   1782  H   LEU A 111      12.472  -5.162 -19.084  1.00  0.00           H  
ATOM   1783  CA  LEU A 111      11.832  -5.917 -17.192  1.00  0.00           C  
ATOM   1784  HA  LEU A 111      12.369  -5.744 -16.261  1.00  0.00           H  
ATOM   1785  CB  LEU A 111      10.684  -4.893 -17.269  1.00  0.00           C  
ATOM   1786  HB2 LEU A 111      10.275  -4.913 -18.281  1.00  0.00           H  
ATOM   1787  HB3 LEU A 111       9.893  -5.215 -16.591  1.00  0.00           H  
ATOM   1788  CG  LEU A 111      11.058  -3.438 -16.901  1.00  0.00           C  
ATOM   1789  HG  LEU A 111      11.877  -3.084 -17.525  1.00  0.00           H  
ATOM   1790  CD1 LEU A 111       9.838  -2.543 -17.122  1.00  0.00           C  
ATOM   1791 HD11 LEU A 111       9.021  -2.852 -16.473  1.00  0.00           H  
ATOM   1792 HD12 LEU A 111      10.094  -1.504 -16.919  1.00  0.00           H  
ATOM   1793 HD13 LEU A 111       9.516  -2.623 -18.160  1.00  0.00           H  
ATOM   1794  CD2 LEU A 111      11.489  -3.276 -15.441  1.00  0.00           C  
ATOM   1795 HD21 LEU A 111      10.724  -3.674 -14.780  1.00  0.00           H  
ATOM   1796 HD22 LEU A 111      12.430  -3.796 -15.277  1.00  0.00           H  
ATOM   1797 HD23 LEU A 111      11.641  -2.220 -15.218  1.00  0.00           H  
ATOM   1798  C   LEU A 111      11.278  -7.346 -17.082  1.00  0.00           C  
ATOM   1799  O   LEU A 111      11.134  -7.808 -15.952  1.00  0.00           O  
ATOM   1800  N   GLU A 112      11.020  -8.103 -18.158  1.00  0.00           N  
ATOM   1801  H   GLU A 112      11.048  -7.679 -19.084  1.00  0.00           H  
ATOM   1802  CA  GLU A 112      10.700  -9.540 -18.001  1.00  0.00           C  
ATOM   1803  HA  GLU A 112       9.949  -9.633 -17.218  1.00  0.00           H  
ATOM   1804  CB  GLU A 112      10.089 -10.180 -19.261  1.00  0.00           C  
ATOM   1805  HB2 GLU A 112       9.185  -9.633 -19.530  1.00  0.00           H  
ATOM   1806  HB3 GLU A 112      10.796 -10.078 -20.086  1.00  0.00           H  
ATOM   1807  CG  GLU A 112       9.740 -11.684 -19.088  1.00  0.00           C  
ATOM   1808  HG2 GLU A 112       9.317 -12.036 -20.031  1.00  0.00           H  
ATOM   1809  HG3 GLU A 112      10.657 -12.257 -18.930  1.00  0.00           H  
ATOM   1810  CD  GLU A 112       8.725 -11.969 -17.960  1.00  0.00           C  
ATOM   1811  OE1 GLU A 112       9.066 -12.636 -16.941  1.00  0.00           O  
ATOM   1812  OE2 GLU A 112       7.582 -11.470 -18.087  1.00  0.00           O  
ATOM   1813  C   GLU A 112      11.918 -10.342 -17.533  1.00  0.00           C  
ATOM   1814  O   GLU A 112      11.757 -11.259 -16.730  1.00  0.00           O  
ATOM   1815  N   ARG A 113      13.149 -10.006 -17.945  1.00  0.00           N  
ATOM   1816  H   ARG A 113      13.258  -9.246 -18.614  1.00  0.00           H  
ATOM   1817  CA  ARG A 113      14.346 -10.680 -17.406  1.00  0.00           C  
ATOM   1818  HA  ARG A 113      14.164 -11.755 -17.406  1.00  0.00           H  
ATOM   1819  CB  ARG A 113      15.573 -10.414 -18.284  1.00  0.00           C  
ATOM   1820  HB2 ARG A 113      15.622  -9.358 -18.554  1.00  0.00           H  
ATOM   1821  HB3 ARG A 113      16.476 -10.676 -17.729  1.00  0.00           H  
ATOM   1822  CG  ARG A 113      15.489 -11.301 -19.539  1.00  0.00           C  
ATOM   1823  HG2 ARG A 113      15.399 -12.343 -19.233  1.00  0.00           H  
ATOM   1824  HG3 ARG A 113      14.610 -11.033 -20.127  1.00  0.00           H  
ATOM   1825  CD  ARG A 113      16.738 -11.174 -20.407  1.00  0.00           C  
ATOM   1826  HD2 ARG A 113      17.619 -11.367 -19.794  1.00  0.00           H  
ATOM   1827  HD3 ARG A 113      16.698 -11.931 -21.192  1.00  0.00           H  
ATOM   1828  NE  ARG A 113      16.803  -9.851 -21.038  1.00  0.00           N  
ATOM   1829  HE  ARG A 113      16.007  -9.553 -21.594  1.00  0.00           H  
ATOM   1830  CZ  ARG A 113      17.818  -9.021 -21.057  1.00  0.00           C  
ATOM   1831  NH1 ARG A 113      18.945  -9.241 -20.449  1.00  0.00           N  
ATOM   1832 HH11 ARG A 113      19.101 -10.073 -19.922  1.00  0.00           H  
ATOM   1833 HH12 ARG A 113      19.688  -8.538 -20.543  1.00  0.00           H  
ATOM   1834  NH2 ARG A 113      17.726  -7.934 -21.739  1.00  0.00           N  
ATOM   1835 HH21 ARG A 113      16.927  -7.764 -22.334  1.00  0.00           H  
ATOM   1836 HH22 ARG A 113      18.620  -7.492 -21.948  1.00  0.00           H  
ATOM   1837  C   ARG A 113      14.574 -10.341 -15.935  1.00  0.00           C  
ATOM   1838  O   ARG A 113      14.801 -11.257 -15.149  1.00  0.00           O  
ATOM   1839  N   LEU A 114      14.388  -9.084 -15.527  1.00  0.00           N  
ATOM   1840  H   LEU A 114      14.245  -8.367 -16.233  1.00  0.00           H  
ATOM   1841  CA  LEU A 114      14.382  -8.691 -14.111  1.00  0.00           C  
ATOM   1842  HA  LEU A 114      15.334  -8.992 -13.673  1.00  0.00           H  
ATOM   1843  CB  LEU A 114      14.259  -7.159 -14.012  1.00  0.00           C  
ATOM   1844  HB2 LEU A 114      15.115  -6.706 -14.511  1.00  0.00           H  
ATOM   1845  HB3 LEU A 114      13.363  -6.856 -14.554  1.00  0.00           H  
ATOM   1846  CG  LEU A 114      14.148  -6.598 -12.578  1.00  0.00           C  
ATOM   1847  HG  LEU A 114      13.235  -6.973 -12.115  1.00  0.00           H  
ATOM   1848  CD1 LEU A 114      15.333  -6.948 -11.672  1.00  0.00           C  
ATOM   1849 HD11 LEU A 114      15.426  -8.029 -11.575  1.00  0.00           H  
ATOM   1850 HD12 LEU A 114      16.258  -6.537 -12.075  1.00  0.00           H  
ATOM   1851 HD13 LEU A 114      15.164  -6.533 -10.678  1.00  0.00           H  
ATOM   1852  CD2 LEU A 114      14.060  -5.074 -12.640  1.00  0.00           C  
ATOM   1853 HD21 LEU A 114      14.970  -4.664 -13.079  1.00  0.00           H  
ATOM   1854 HD22 LEU A 114      13.211  -4.782 -13.254  1.00  0.00           H  
ATOM   1855 HD23 LEU A 114      13.925  -4.669 -11.638  1.00  0.00           H  
ATOM   1856  C   LEU A 114      13.269  -9.403 -13.323  1.00  0.00           C  
ATOM   1857  O   LEU A 114      13.515  -9.918 -12.236  1.00  0.00           O  
ATOM   1858  N   LYS A 115      12.053  -9.501 -13.877  1.00  0.00           N  
ATOM   1859  H   LYS A 115      11.885  -9.012 -14.754  1.00  0.00           H  
ATOM   1860  CA  LYS A 115      10.931 -10.240 -13.267  1.00  0.00           C  
ATOM   1861  HA  LYS A 115      10.810  -9.907 -12.239  1.00  0.00           H  
ATOM   1862  CB  LYS A 115       9.654  -9.912 -14.052  1.00  0.00           C  
ATOM   1863  HB2 LYS A 115       9.561  -8.829 -14.134  1.00  0.00           H  
ATOM   1864  HB3 LYS A 115       9.767 -10.325 -15.054  1.00  0.00           H  
ATOM   1865  CG  LYS A 115       8.360 -10.455 -13.419  1.00  0.00           C  
ATOM   1866  HG2 LYS A 115       8.386 -11.545 -13.447  1.00  0.00           H  
ATOM   1867  HG3 LYS A 115       8.303 -10.141 -12.376  1.00  0.00           H  
ATOM   1868  CD  LYS A 115       7.086  -9.976 -14.144  1.00  0.00           C  
ATOM   1869  HD2 LYS A 115       6.246 -10.563 -13.778  1.00  0.00           H  
ATOM   1870  HD3 LYS A 115       6.906  -8.922 -13.940  1.00  0.00           H  
ATOM   1871  CE  LYS A 115       7.231 -10.189 -15.648  1.00  0.00           C  
ATOM   1872  HE2 LYS A 115       8.040  -9.565 -16.033  1.00  0.00           H  
ATOM   1873  HE3 LYS A 115       7.528 -11.231 -15.807  1.00  0.00           H  
ATOM   1874  NZ  LYS A 115       6.013  -9.938 -16.449  1.00  0.00           N  
ATOM   1875  HZ1 LYS A 115       5.217 -10.418 -16.062  1.00  0.00           H  
ATOM   1876  HZ2 LYS A 115       5.792  -8.946 -16.534  1.00  0.00           H  
ATOM   1877  HZ3 LYS A 115       6.215 -10.322 -17.379  1.00  0.00           H  
ATOM   1878  C   LYS A 115      11.201 -11.741 -13.184  1.00  0.00           C  
ATOM   1879  O   LYS A 115      10.877 -12.360 -12.177  1.00  0.00           O  
ATOM   1880  N   THR A 116      11.859 -12.317 -14.186  1.00  0.00           N  
ATOM   1881  H   THR A 116      12.039 -11.754 -15.012  1.00  0.00           H  
ATOM   1882  CA  THR A 116      12.322 -13.708 -14.189  1.00  0.00           C  
ATOM   1883  HA  THR A 116      11.480 -14.354 -13.958  1.00  0.00           H  
ATOM   1884  CB  THR A 116      12.841 -14.089 -15.586  1.00  0.00           C  
ATOM   1885  HB  THR A 116      13.577 -13.359 -15.913  1.00  0.00           H  
ATOM   1886  CG2 THR A 116      13.483 -15.475 -15.641  1.00  0.00           C  
ATOM   1887 HG21 THR A 116      12.843 -16.211 -15.157  1.00  0.00           H  
ATOM   1888 HG22 THR A 116      13.642 -15.760 -16.681  1.00  0.00           H  
ATOM   1889 HG23 THR A 116      14.449 -15.455 -15.138  1.00  0.00           H  
ATOM   1890  OG1 THR A 116      11.768 -14.097 -16.506  1.00  0.00           O  
ATOM   1891  HG1 THR A 116      11.517 -13.170 -16.690  1.00  0.00           H  
ATOM   1892  C   THR A 116      13.370 -13.954 -13.103  1.00  0.00           C  
ATOM   1893  O   THR A 116      13.220 -14.893 -12.325  1.00  0.00           O  
ATOM   1894  N   ILE A 117      14.373 -13.079 -12.981  1.00  0.00           N  
ATOM   1895  H   ILE A 117      14.458 -12.351 -13.684  1.00  0.00           H  
ATOM   1896  CA  ILE A 117      15.400 -13.134 -11.925  1.00  0.00           C  
ATOM   1897  HA  ILE A 117      15.858 -14.124 -11.934  1.00  0.00           H  
ATOM   1898  CB  ILE A 117      16.511 -12.094 -12.227  1.00  0.00           C  
ATOM   1899  HB  ILE A 117      16.035 -11.143 -12.475  1.00  0.00           H  
ATOM   1900  CG2 ILE A 117      17.440 -11.853 -11.020  1.00  0.00           C  
ATOM   1901 HG21 ILE A 117      18.244 -11.168 -11.288  1.00  0.00           H  
ATOM   1902 HG22 ILE A 117      16.888 -11.404 -10.195  1.00  0.00           H  
ATOM   1903 HG23 ILE A 117      17.880 -12.796 -10.690  1.00  0.00           H  
ATOM   1904  CG1 ILE A 117      17.339 -12.569 -13.447  1.00  0.00           C  
ATOM   1905 HG12 ILE A 117      18.014 -13.371 -13.142  1.00  0.00           H  
ATOM   1906 HG13 ILE A 117      16.675 -12.978 -14.207  1.00  0.00           H  
ATOM   1907  CD1 ILE A 117      18.149 -11.454 -14.117  1.00  0.00           C  
ATOM   1908 HD11 ILE A 117      18.633 -11.845 -15.012  1.00  0.00           H  
ATOM   1909 HD12 ILE A 117      17.490 -10.635 -14.404  1.00  0.00           H  
ATOM   1910 HD13 ILE A 117      18.919 -11.084 -13.442  1.00  0.00           H  
ATOM   1911  C   ILE A 117      14.766 -12.964 -10.534  1.00  0.00           C  
ATOM   1912  O   ILE A 117      15.110 -13.697  -9.611  1.00  0.00           O  
ATOM   1913  N   MET A 118      13.789 -12.066 -10.380  1.00  0.00           N  
ATOM   1914  H   MET A 118      13.577 -11.448 -11.157  1.00  0.00           H  
ATOM   1915  CA  MET A 118      13.040 -11.898  -9.127  1.00  0.00           C  
ATOM   1916  HA  MET A 118      13.753 -11.793  -8.307  1.00  0.00           H  
ATOM   1917  CB  MET A 118      12.196 -10.615  -9.185  1.00  0.00           C  
ATOM   1918  HB2 MET A 118      11.642 -10.580 -10.122  1.00  0.00           H  
ATOM   1919  HB3 MET A 118      11.481 -10.612  -8.364  1.00  0.00           H  
ATOM   1920  CG  MET A 118      13.073  -9.365  -9.058  1.00  0.00           C  
ATOM   1921  HG2 MET A 118      13.918  -9.448  -9.740  1.00  0.00           H  
ATOM   1922  HG3 MET A 118      12.491  -8.494  -9.356  1.00  0.00           H  
ATOM   1923  SD  MET A 118      13.685  -9.089  -7.373  1.00  0.00           S  
ATOM   1924  CE  MET A 118      15.417  -8.698  -7.718  1.00  0.00           C  
ATOM   1925  HE1 MET A 118      15.475  -7.815  -8.352  1.00  0.00           H  
ATOM   1926  HE2 MET A 118      15.936  -8.506  -6.779  1.00  0.00           H  
ATOM   1927  HE3 MET A 118      15.888  -9.543  -8.221  1.00  0.00           H  
ATOM   1928  C   MET A 118      12.168 -13.118  -8.784  1.00  0.00           C  
ATOM   1929  O   MET A 118      12.107 -13.502  -7.623  1.00  0.00           O  
ATOM   1930  N   ARG A 119      11.523 -13.763  -9.766  1.00  0.00           N  
ATOM   1931  H   ARG A 119      11.584 -13.357 -10.695  1.00  0.00           H  
ATOM   1932  CA  ARG A 119      10.704 -14.988  -9.603  1.00  0.00           C  
ATOM   1933  HA  ARG A 119       9.966 -14.820  -8.817  1.00  0.00           H  
ATOM   1934  CB  ARG A 119       9.976 -15.200 -10.949  1.00  0.00           C  
ATOM   1935  HB2 ARG A 119       9.401 -14.294 -11.157  1.00  0.00           H  
ATOM   1936  HB3 ARG A 119      10.719 -15.313 -11.739  1.00  0.00           H  
ATOM   1937  CG  ARG A 119       9.007 -16.387 -11.024  1.00  0.00           C  
ATOM   1938  HG2 ARG A 119       9.560 -17.323 -10.944  1.00  0.00           H  
ATOM   1939  HG3 ARG A 119       8.313 -16.325 -10.186  1.00  0.00           H  
ATOM   1940  CD  ARG A 119       8.196 -16.367 -12.338  1.00  0.00           C  
ATOM   1941  HD2 ARG A 119       7.442 -17.156 -12.275  1.00  0.00           H  
ATOM   1942  HD3 ARG A 119       7.666 -15.417 -12.411  1.00  0.00           H  
ATOM   1943  NE  ARG A 119       9.027 -16.605 -13.544  1.00  0.00           N  
ATOM   1944  HE  ARG A 119       9.470 -17.507 -13.590  1.00  0.00           H  
ATOM   1945  CZ  ARG A 119       9.277 -15.787 -14.564  1.00  0.00           C  
ATOM   1946  NH1 ARG A 119       8.761 -14.595 -14.680  1.00  0.00           N  
ATOM   1947 HH11 ARG A 119       8.109 -14.278 -13.992  1.00  0.00           H  
ATOM   1948 HH12 ARG A 119       8.950 -14.021 -15.511  1.00  0.00           H  
ATOM   1949  NH2 ARG A 119      10.090 -16.161 -15.504  1.00  0.00           N  
ATOM   1950 HH21 ARG A 119      10.506 -17.070 -15.503  1.00  0.00           H  
ATOM   1951 HH22 ARG A 119      10.408 -15.464 -16.177  1.00  0.00           H  
ATOM   1952  C   ARG A 119      11.547 -16.196  -9.166  1.00  0.00           C  
ATOM   1953  O   ARG A 119      11.147 -16.973  -8.298  1.00  0.00           O  
ATOM   1954  N   GLU A 120      12.734 -16.319  -9.752  1.00  0.00           N  
ATOM   1955  H   GLU A 120      12.947 -15.664 -10.496  1.00  0.00           H  
ATOM   1956  CA  GLU A 120      13.808 -17.240  -9.365  1.00  0.00           C  
ATOM   1957  HA  GLU A 120      13.455 -18.272  -9.403  1.00  0.00           H  
ATOM   1958  CB  GLU A 120      14.922 -17.072 -10.426  1.00  0.00           C  
ATOM   1959  HB2 GLU A 120      14.560 -17.472 -11.377  1.00  0.00           H  
ATOM   1960  HB3 GLU A 120      15.079 -16.005 -10.579  1.00  0.00           H  
ATOM   1961  CG  GLU A 120      16.306 -17.664 -10.144  1.00  0.00           C  
ATOM   1962  HG2 GLU A 120      17.001 -17.233 -10.868  1.00  0.00           H  
ATOM   1963  HG3 GLU A 120      16.644 -17.357  -9.153  1.00  0.00           H  
ATOM   1964  CD  GLU A 120      16.360 -19.186 -10.254  1.00  0.00           C  
ATOM   1965  OE1 GLU A 120      17.414 -19.694 -10.702  1.00  0.00           O  
ATOM   1966  OE2 GLU A 120      15.459 -19.858  -9.718  1.00  0.00           O  
ATOM   1967  C   GLU A 120      14.270 -16.968  -7.919  1.00  0.00           C  
ATOM   1968  O   GLU A 120      14.237 -17.861  -7.069  1.00  0.00           O  
ATOM   1969  N   LYS A 121      14.587 -15.706  -7.588  1.00  0.00           N  
ATOM   1970  H   LYS A 121      14.631 -15.013  -8.331  1.00  0.00           H  
ATOM   1971  CA  LYS A 121      14.963 -15.299  -6.225  1.00  0.00           C  
ATOM   1972  HA  LYS A 121      15.818 -15.906  -5.934  1.00  0.00           H  
ATOM   1973  CB  LYS A 121      15.371 -13.813  -6.215  1.00  0.00           C  
ATOM   1974  HB2 LYS A 121      16.168 -13.659  -6.945  1.00  0.00           H  
ATOM   1975  HB3 LYS A 121      14.520 -13.204  -6.518  1.00  0.00           H  
ATOM   1976  CG  LYS A 121      15.858 -13.311  -4.844  1.00  0.00           C  
ATOM   1977  HG2 LYS A 121      16.115 -12.256  -4.940  1.00  0.00           H  
ATOM   1978  HG3 LYS A 121      15.053 -13.395  -4.115  1.00  0.00           H  
ATOM   1979  CD  LYS A 121      17.086 -14.077  -4.335  1.00  0.00           C  
ATOM   1980  HD2 LYS A 121      16.826 -15.121  -4.153  1.00  0.00           H  
ATOM   1981  HD3 LYS A 121      17.866 -14.033  -5.097  1.00  0.00           H  
ATOM   1982  CE  LYS A 121      17.612 -13.468  -3.033  1.00  0.00           C  
ATOM   1983  HE2 LYS A 121      17.829 -12.409  -3.207  1.00  0.00           H  
ATOM   1984  HE3 LYS A 121      16.843 -13.547  -2.260  1.00  0.00           H  
ATOM   1985  NZ  LYS A 121      18.855 -14.149  -2.607  1.00  0.00           N  
ATOM   1986  HZ1 LYS A 121      19.533 -14.069  -3.373  1.00  0.00           H  
ATOM   1987  HZ2 LYS A 121      19.309 -13.645  -1.857  1.00  0.00           H  
ATOM   1988  HZ3 LYS A 121      18.715 -15.123  -2.392  1.00  0.00           H  
ATOM   1989  C   LYS A 121      13.861 -15.591  -5.203  1.00  0.00           C  
ATOM   1990  O   LYS A 121      14.155 -16.154  -4.154  1.00  0.00           O  
ATOM   1991  N   TYR A 122      12.611 -15.254  -5.519  1.00  0.00           N  
ATOM   1992  H   TYR A 122      12.467 -14.765  -6.394  1.00  0.00           H  
ATOM   1993  CA  TYR A 122      11.446 -15.485  -4.666  1.00  0.00           C  
ATOM   1994  HA  TYR A 122      11.607 -14.999  -3.704  1.00  0.00           H  
ATOM   1995  CB  TYR A 122      10.211 -14.853  -5.324  1.00  0.00           C  
ATOM   1996  HB2 TYR A 122      10.367 -13.775  -5.360  1.00  0.00           H  
ATOM   1997  HB3 TYR A 122      10.111 -15.217  -6.348  1.00  0.00           H  
ATOM   1998  CG  TYR A 122       8.926 -15.138  -4.577  1.00  0.00           C  
ATOM   1999  CD1 TYR A 122       8.510 -14.271  -3.550  1.00  0.00           C  
ATOM   2000  HD1 TYR A 122       9.047 -13.351  -3.360  1.00  0.00           H  
ATOM   2001  CE1 TYR A 122       7.435 -14.639  -2.720  1.00  0.00           C  
ATOM   2002  HE1 TYR A 122       7.153 -14.015  -1.888  1.00  0.00           H  
ATOM   2003  CZ  TYR A 122       6.769 -15.865  -2.924  1.00  0.00           C  
ATOM   2004  OH  TYR A 122       5.795 -16.257  -2.063  1.00  0.00           O  
ATOM   2005  HH  TYR A 122       5.613 -17.194  -2.167  1.00  0.00           H  
ATOM   2006  CE2 TYR A 122       7.144 -16.699  -3.997  1.00  0.00           C  
ATOM   2007  HE2 TYR A 122       6.645 -17.644  -4.150  1.00  0.00           H  
ATOM   2008  CD2 TYR A 122       8.216 -16.330  -4.828  1.00  0.00           C  
ATOM   2009  HD2 TYR A 122       8.534 -17.000  -5.617  1.00  0.00           H  
ATOM   2010  C   TYR A 122      11.234 -16.975  -4.380  1.00  0.00           C  
ATOM   2011  O   TYR A 122      11.021 -17.347  -3.227  1.00  0.00           O  
ATOM   2012  N   SER A 123      11.364 -17.833  -5.397  1.00  0.00           N  
ATOM   2013  H   SER A 123      11.527 -17.469  -6.329  1.00  0.00           H  
ATOM   2014  CA  SER A 123      11.335 -19.290  -5.212  1.00  0.00           C  
ATOM   2015  HA  SER A 123      10.372 -19.581  -4.788  1.00  0.00           H  
ATOM   2016  CB  SER A 123      11.498 -20.009  -6.559  1.00  0.00           C  
ATOM   2017  HB2 SER A 123      12.495 -19.822  -6.962  1.00  0.00           H  
ATOM   2018  HB3 SER A 123      11.387 -21.083  -6.399  1.00  0.00           H  
ATOM   2019  OG  SER A 123      10.522 -19.569  -7.490  1.00  0.00           O  
ATOM   2020  HG  SER A 123      10.773 -18.690  -7.824  1.00  0.00           H  
ATOM   2021  C   SER A 123      12.431 -19.737  -4.236  1.00  0.00           C  
ATOM   2022  O   SER A 123      12.155 -20.434  -3.263  1.00  0.00           O  
ATOM   2023  N   LYS A 124      13.660 -19.241  -4.421  1.00  0.00           N  
ATOM   2024  H   LYS A 124      13.807 -18.651  -5.236  1.00  0.00           H  
ATOM   2025  CA  LYS A 124      14.825 -19.509  -3.553  1.00  0.00           C  
ATOM   2026  HA  LYS A 124      14.824 -20.572  -3.306  1.00  0.00           H  
ATOM   2027  CB  LYS A 124      16.111 -19.197  -4.341  1.00  0.00           C  
ATOM   2028  HB2 LYS A 124      16.061 -18.177  -4.728  1.00  0.00           H  
ATOM   2029  HB3 LYS A 124      16.977 -19.277  -3.681  1.00  0.00           H  
ATOM   2030  CG  LYS A 124      16.295 -20.191  -5.498  1.00  0.00           C  
ATOM   2031  HG2 LYS A 124      16.407 -21.197  -5.090  1.00  0.00           H  
ATOM   2032  HG3 LYS A 124      15.413 -20.174  -6.140  1.00  0.00           H  
ATOM   2033  CD  LYS A 124      17.518 -19.854  -6.353  1.00  0.00           C  
ATOM   2034  HD2 LYS A 124      17.421 -18.831  -6.721  1.00  0.00           H  
ATOM   2035  HD3 LYS A 124      18.425 -19.945  -5.756  1.00  0.00           H  
ATOM   2036  CE  LYS A 124      17.550 -20.829  -7.531  1.00  0.00           C  
ATOM   2037  HE2 LYS A 124      17.675 -21.855  -7.169  1.00  0.00           H  
ATOM   2038  HE3 LYS A 124      16.577 -20.768  -8.030  1.00  0.00           H  
ATOM   2039  NZ  LYS A 124      18.599 -20.479  -8.515  1.00  0.00           N  
ATOM   2040  HZ1 LYS A 124      18.703 -19.475  -8.590  1.00  0.00           H  
ATOM   2041  HZ2 LYS A 124      19.481 -20.930  -8.343  1.00  0.00           H  
ATOM   2042  HZ3 LYS A 124      18.255 -20.704  -9.458  1.00  0.00           H  
ATOM   2043  C   LYS A 124      14.806 -18.803  -2.184  1.00  0.00           C  
ATOM   2044  O   LYS A 124      15.783 -18.920  -1.450  1.00  0.00           O  
ATOM   2045  N   CYS A 125      13.726 -18.102  -1.830  1.00  0.00           N  
ATOM   2046  H   CYS A 125      12.982 -18.020  -2.508  1.00  0.00           H  
ATOM   2047  CA  CYS A 125      13.525 -17.484  -0.512  1.00  0.00           C  
ATOM   2048  HA  CYS A 125      14.295 -17.843   0.175  1.00  0.00           H  
ATOM   2049  CB  CYS A 125      13.666 -15.955  -0.634  1.00  0.00           C  
ATOM   2050  HB2 CYS A 125      12.872 -15.572  -1.277  1.00  0.00           H  
ATOM   2051  HB3 CYS A 125      13.557 -15.511   0.357  1.00  0.00           H  
ATOM   2052  SG  CYS A 125      15.274 -15.469  -1.320  1.00  0.00           S  
ATOM   2053  HG  CYS A 125      15.016 -15.969  -2.541  1.00  0.00           H  
ATOM   2054  C   CYS A 125      12.174 -17.851   0.140  1.00  0.00           C  
ATOM   2055  O   CYS A 125      11.866 -17.317   1.207  1.00  0.00           O  
ATOM   2056  N   SER A 126      11.352 -18.683  -0.514  1.00  0.00           N  
ATOM   2057  H   SER A 126      11.715 -19.163  -1.327  1.00  0.00           H  
ATOM   2058  CA  SER A 126       9.966 -18.999  -0.124  1.00  0.00           C  
ATOM   2059  HA  SER A 126       9.419 -18.079   0.010  1.00  0.00           H  
ATOM   2060  CB  SER A 126       9.268 -19.775  -1.233  1.00  0.00           C  
ATOM   2061  HB2 SER A 126       9.917 -20.575  -1.603  1.00  0.00           H  
ATOM   2062  HB3 SER A 126       8.347 -20.220  -0.847  1.00  0.00           H  
ATOM   2063  OG  SER A 126       8.953 -18.845  -2.255  1.00  0.00           O  
ATOM   2064  HG  SER A 126       9.773 -18.396  -2.531  1.00  0.00           H  
ATOM   2065  C   SER A 126       9.850 -19.736   1.203  1.00  0.00           C  
ATOM   2066  O   SER A 126      10.381 -20.854   1.309  1.00  0.00           O  
ATOM   2067  OXT SER A 126       9.216 -19.124   2.094  1.00  0.00           O  
TER    2068      SER   126                                                      
ATOM   2068  N   MET B 127      -0.461  31.074  18.466  1.00  0.00           N  
ATOM   2069  H1  MET B 127      -1.348  30.968  17.975  1.00  0.00           H  
ATOM   2070  H2  MET B 127      -0.039  30.154  18.403  1.00  0.00           H  
ATOM   2071  H3  MET B 127       0.129  31.723  17.972  1.00  0.00           H  
ATOM   2072  CA  MET B 127      -0.670  31.484  19.877  1.00  0.00           C  
ATOM   2073  HA  MET B 127      -1.126  32.473  19.872  1.00  0.00           H  
ATOM   2074  CB  MET B 127      -1.681  30.525  20.540  1.00  0.00           C  
ATOM   2075  HB2 MET B 127      -2.612  30.568  19.973  1.00  0.00           H  
ATOM   2076  HB3 MET B 127      -1.303  29.506  20.471  1.00  0.00           H  
ATOM   2077  CG  MET B 127      -2.011  30.837  22.007  1.00  0.00           C  
ATOM   2078  HG2 MET B 127      -2.798  30.161  22.343  1.00  0.00           H  
ATOM   2079  HG3 MET B 127      -1.137  30.630  22.620  1.00  0.00           H  
ATOM   2080  SD  MET B 127      -2.537  32.547  22.321  1.00  0.00           S  
ATOM   2081  CE  MET B 127      -4.328  32.364  22.097  1.00  0.00           C  
ATOM   2082  HE1 MET B 127      -4.724  31.694  22.862  1.00  0.00           H  
ATOM   2083  HE2 MET B 127      -4.811  33.337  22.194  1.00  0.00           H  
ATOM   2084  HE3 MET B 127      -4.542  31.950  21.111  1.00  0.00           H  
ATOM   2085  C   MET B 127       0.677  31.619  20.615  1.00  0.00           C  
ATOM   2086  O   MET B 127       1.704  31.223  20.073  1.00  0.00           O  
ATOM   2087  N   HIE B 128       0.704  32.231  21.809  1.00  0.00           N  
ATOM   2088  H   HIE B 128      -0.176  32.540  22.199  1.00  0.00           H  
ATOM   2089  CA  HIE B 128       1.872  32.296  22.711  1.00  0.00           C  
ATOM   2090  HA  HIE B 128       2.781  32.415  22.119  1.00  0.00           H  
ATOM   2091  CB  HIE B 128       1.721  33.534  23.614  1.00  0.00           C  
ATOM   2092  HB2 HIE B 128       0.773  33.465  24.149  1.00  0.00           H  
ATOM   2093  HB3 HIE B 128       1.684  34.425  22.985  1.00  0.00           H  
ATOM   2094  CG  HIE B 128       2.816  33.713  24.636  1.00  0.00           C  
ATOM   2095  ND1 HIE B 128       2.947  32.973  25.812  1.00  0.00           N  
ATOM   2096  CE1 HIE B 128       4.022  33.471  26.445  1.00  0.00           C  
ATOM   2097  HE1 HIE B 128       4.385  33.128  27.407  1.00  0.00           H  
ATOM   2098  NE2 HIE B 128       4.565  34.470  25.730  1.00  0.00           N  
ATOM   2099  HE2 HIE B 128       5.365  35.022  26.010  1.00  0.00           H  
ATOM   2100  CD2 HIE B 128       3.818  34.639  24.585  1.00  0.00           C  
ATOM   2101  HD2 HIE B 128       3.976  35.371  23.804  1.00  0.00           H  
ATOM   2102  C   HIE B 128       2.030  31.004  23.538  1.00  0.00           C  
ATOM   2103  O   HIE B 128       1.039  30.395  23.932  1.00  0.00           O  
ATOM   2104  N   HIE B 129       3.263  30.580  23.821  1.00  0.00           N  
ATOM   2105  H   HIE B 129       4.045  31.179  23.577  1.00  0.00           H  
ATOM   2106  CA  HIE B 129       3.621  29.255  24.357  1.00  0.00           C  
ATOM   2107  HA  HIE B 129       2.996  28.522  23.856  1.00  0.00           H  
ATOM   2108  CB  HIE B 129       5.078  28.963  23.963  1.00  0.00           C  
ATOM   2109  HB2 HIE B 129       5.128  28.886  22.876  1.00  0.00           H  
ATOM   2110  HB3 HIE B 129       5.371  27.994  24.368  1.00  0.00           H  
ATOM   2111  CG  HIE B 129       6.082  30.011  24.393  1.00  0.00           C  
ATOM   2112  ND1 HIE B 129       6.068  31.353  24.000  1.00  0.00           N  
ATOM   2113  CE1 HIE B 129       7.195  31.894  24.483  1.00  0.00           C  
ATOM   2114  HE1 HIE B 129       7.503  32.918  24.313  1.00  0.00           H  
ATOM   2115  NE2 HIE B 129       7.903  30.975  25.161  1.00  0.00           N  
ATOM   2116  HE2 HIE B 129       8.821  31.124  25.557  1.00  0.00           H  
ATOM   2117  CD2 HIE B 129       7.219  29.779  25.112  1.00  0.00           C  
ATOM   2118  HD2 HIE B 129       7.543  28.823  25.500  1.00  0.00           H  
ATOM   2119  C   HIE B 129       3.364  29.013  25.856  1.00  0.00           C  
ATOM   2120  O   HIE B 129       3.414  27.861  26.309  1.00  0.00           O  
ATOM   2121  N   HIE B 130       3.021  30.040  26.638  1.00  0.00           N  
ATOM   2122  H   HIE B 130       3.022  30.972  26.232  1.00  0.00           H  
ATOM   2123  CA  HIE B 130       2.318  29.835  27.917  1.00  0.00           C  
ATOM   2124  HA  HIE B 130       2.827  29.083  28.518  1.00  0.00           H  
ATOM   2125  CB  HIE B 130       2.232  31.138  28.731  1.00  0.00           C  
ATOM   2126  HB2 HIE B 130       1.436  31.029  29.470  1.00  0.00           H  
ATOM   2127  HB3 HIE B 130       1.941  31.956  28.075  1.00  0.00           H  
ATOM   2128  CG  HIE B 130       3.465  31.553  29.493  1.00  0.00           C  
ATOM   2129  ND1 HIE B 130       3.520  32.677  30.314  1.00  0.00           N  
ATOM   2130  CE1 HIE B 130       4.716  32.646  30.914  1.00  0.00           C  
ATOM   2131  HE1 HIE B 130       5.048  33.365  31.652  1.00  0.00           H  
ATOM   2132  NE2 HIE B 130       5.421  31.582  30.494  1.00  0.00           N  
ATOM   2133  HE2 HIE B 130       6.335  31.321  30.837  1.00  0.00           H  
ATOM   2134  CD2 HIE B 130       4.649  30.879  29.592  1.00  0.00           C  
ATOM   2135  HD2 HIE B 130       4.906  29.954  29.098  1.00  0.00           H  
ATOM   2136  C   HIE B 130       0.902  29.311  27.677  1.00  0.00           C  
ATOM   2137  O   HIE B 130       0.512  28.309  28.275  1.00  0.00           O  
ATOM   2138  N   HIE B 131       0.172  29.986  26.786  1.00  0.00           N  
ATOM   2139  H   HIE B 131       0.632  30.729  26.282  1.00  0.00           H  
ATOM   2140  CA  HIE B 131      -1.288  29.927  26.671  1.00  0.00           C  
ATOM   2141  HA  HIE B 131      -1.708  29.574  27.615  1.00  0.00           H  
ATOM   2142  CB  HIE B 131      -1.805  31.357  26.439  1.00  0.00           C  
ATOM   2143  HB2 HIE B 131      -2.896  31.346  26.424  1.00  0.00           H  
ATOM   2144  HB3 HIE B 131      -1.456  31.717  25.470  1.00  0.00           H  
ATOM   2145  CG  HIE B 131      -1.354  32.312  27.515  1.00  0.00           C  
ATOM   2146  ND1 HIE B 131      -1.772  32.264  28.842  1.00  0.00           N  
ATOM   2147  CE1 HIE B 131      -1.071  33.206  29.488  1.00  0.00           C  
ATOM   2148  HE1 HIE B 131      -1.161  33.418  30.546  1.00  0.00           H  
ATOM   2149  NE2 HIE B 131      -0.230  33.826  28.642  1.00  0.00           N  
ATOM   2150  HE2 HIE B 131       0.430  34.545  28.905  1.00  0.00           H  
ATOM   2151  CD2 HIE B 131      -0.392  33.274  27.390  1.00  0.00           C  
ATOM   2152  HD2 HIE B 131       0.163  33.514  26.495  1.00  0.00           H  
ATOM   2153  C   HIE B 131      -1.803  28.976  25.590  1.00  0.00           C  
ATOM   2154  O   HIE B 131      -2.998  28.698  25.548  1.00  0.00           O  
ATOM   2155  N   HIE B 132      -0.940  28.486  24.694  1.00  0.00           N  
ATOM   2156  H   HIE B 132       0.015  28.820  24.713  1.00  0.00           H  
ATOM   2157  CA  HIE B 132      -1.358  27.566  23.634  1.00  0.00           C  
ATOM   2158  HA  HIE B 132      -2.280  27.977  23.220  1.00  0.00           H  
ATOM   2159  CB  HIE B 132      -0.337  27.535  22.474  1.00  0.00           C  
ATOM   2160  HB2 HIE B 132      -0.139  28.563  22.176  1.00  0.00           H  
ATOM   2161  HB3 HIE B 132      -0.816  27.043  21.625  1.00  0.00           H  
ATOM   2162  CG  HIE B 132       1.012  26.871  22.653  1.00  0.00           C  
ATOM   2163  ND1 HIE B 132       2.151  27.253  21.943  1.00  0.00           N  
ATOM   2164  CE1 HIE B 132       3.069  26.298  22.146  1.00  0.00           C  
ATOM   2165  HE1 HIE B 132       4.050  26.271  21.689  1.00  0.00           H  
ATOM   2166  NE2 HIE B 132       2.577  25.341  22.943  1.00  0.00           N  
ATOM   2167  HE2 HIE B 132       3.018  24.445  23.091  1.00  0.00           H  
ATOM   2168  CD2 HIE B 132       1.280  25.677  23.257  1.00  0.00           C  
ATOM   2169  HD2 HIE B 132       0.565  25.050  23.754  1.00  0.00           H  
ATOM   2170  C   HIE B 132      -1.738  26.181  24.168  1.00  0.00           C  
ATOM   2171  O   HIE B 132      -1.202  25.707  25.176  1.00  0.00           O  
ATOM   2172  N   HIE B 133      -2.634  25.509  23.445  1.00  0.00           N  
ATOM   2173  H   HIE B 133      -3.104  25.981  22.686  1.00  0.00           H  
ATOM   2174  CA  HIE B 133      -2.947  24.097  23.648  1.00  0.00           C  
ATOM   2175  HA  HIE B 133      -3.233  23.959  24.691  1.00  0.00           H  
ATOM   2176  CB  HIE B 133      -4.138  23.688  22.775  1.00  0.00           C  
ATOM   2177  HB2 HIE B 133      -4.395  22.649  22.985  1.00  0.00           H  
ATOM   2178  HB3 HIE B 133      -3.861  23.768  21.723  1.00  0.00           H  
ATOM   2179  CG  HIE B 133      -5.354  24.538  23.020  1.00  0.00           C  
ATOM   2180  ND1 HIE B 133      -5.613  25.773  22.420  1.00  0.00           N  
ATOM   2181  CE1 HIE B 133      -6.779  26.186  22.944  1.00  0.00           C  
ATOM   2182  HE1 HIE B 133      -7.298  27.091  22.651  1.00  0.00           H  
ATOM   2183  NE2 HIE B 133      -7.261  25.273  23.805  1.00  0.00           N  
ATOM   2184  HE2 HIE B 133      -8.209  25.266  24.174  1.00  0.00           H  
ATOM   2185  CD2 HIE B 133      -6.365  24.233  23.880  1.00  0.00           C  
ATOM   2186  HD2 HIE B 133      -6.449  23.336  24.477  1.00  0.00           H  
ATOM   2187  C   HIE B 133      -1.727  23.216  23.369  1.00  0.00           C  
ATOM   2188  O   HIE B 133      -0.887  23.523  22.523  1.00  0.00           O  
ATOM   2189  N   LYS B 134      -1.619  22.107  24.094  1.00  0.00           N  
ATOM   2190  H   LYS B 134      -2.396  21.883  24.709  1.00  0.00           H  
ATOM   2191  CA  LYS B 134      -0.468  21.190  24.088  1.00  0.00           C  
ATOM   2192  HA  LYS B 134       0.162  21.416  23.226  1.00  0.00           H  
ATOM   2193  CB  LYS B 134       0.376  21.393  25.371  1.00  0.00           C  
ATOM   2194  HB2 LYS B 134      -0.239  21.187  26.249  1.00  0.00           H  
ATOM   2195  HB3 LYS B 134       1.223  20.704  25.364  1.00  0.00           H  
ATOM   2196  CG  LYS B 134       0.896  22.843  25.429  1.00  0.00           C  
ATOM   2197  HG2 LYS B 134       1.499  23.022  24.538  1.00  0.00           H  
ATOM   2198  HG3 LYS B 134       0.035  23.505  25.402  1.00  0.00           H  
ATOM   2199  CD  LYS B 134       1.706  23.274  26.658  1.00  0.00           C  
ATOM   2200  HD2 LYS B 134       1.135  23.067  27.565  1.00  0.00           H  
ATOM   2201  HD3 LYS B 134       2.657  22.740  26.683  1.00  0.00           H  
ATOM   2202  CE  LYS B 134       1.925  24.792  26.499  1.00  0.00           C  
ATOM   2203  HE2 LYS B 134       2.460  24.966  25.562  1.00  0.00           H  
ATOM   2204  HE3 LYS B 134       0.948  25.283  26.406  1.00  0.00           H  
ATOM   2205  NZ  LYS B 134       2.682  25.417  27.609  1.00  0.00           N  
ATOM   2206  HZ1 LYS B 134       3.555  24.936  27.768  1.00  0.00           H  
ATOM   2207  HZ2 LYS B 134       2.894  26.383  27.354  1.00  0.00           H  
ATOM   2208  HZ3 LYS B 134       2.130  25.437  28.455  1.00  0.00           H  
ATOM   2209  C   LYS B 134      -0.975  19.764  23.883  1.00  0.00           C  
ATOM   2210  O   LYS B 134      -2.155  19.492  24.109  1.00  0.00           O  
ATOM   2211  N   VAL B 135      -0.109  18.868  23.421  1.00  0.00           N  
ATOM   2212  H   VAL B 135       0.849  19.138  23.272  1.00  0.00           H  
ATOM   2213  CA  VAL B 135      -0.458  17.446  23.281  1.00  0.00           C  
ATOM   2214  HA  VAL B 135      -1.389  17.381  22.714  1.00  0.00           H  
ATOM   2215  CB  VAL B 135       0.618  16.648  22.509  1.00  0.00           C  
ATOM   2216  HB  VAL B 135       1.456  16.429  23.171  1.00  0.00           H  
ATOM   2217  CG1 VAL B 135       0.022  15.329  22.012  1.00  0.00           C  
ATOM   2218 HG11 VAL B 135      -0.820  15.515  21.343  1.00  0.00           H  
ATOM   2219 HG12 VAL B 135       0.782  14.762  21.477  1.00  0.00           H  
ATOM   2220 HG13 VAL B 135      -0.307  14.732  22.858  1.00  0.00           H  
ATOM   2221  CG2 VAL B 135       1.164  17.397  21.283  1.00  0.00           C  
ATOM   2222 HG21 VAL B 135       1.814  16.739  20.706  1.00  0.00           H  
ATOM   2223 HG22 VAL B 135       0.345  17.737  20.648  1.00  0.00           H  
ATOM   2224 HG23 VAL B 135       1.762  18.245  21.608  1.00  0.00           H  
ATOM   2225  C   VAL B 135      -0.698  16.851  24.676  1.00  0.00           C  
ATOM   2226  O   VAL B 135       0.069  17.107  25.600  1.00  0.00           O  
ATOM   2227  N   LEU B 136      -1.783  16.092  24.833  1.00  0.00           N  
ATOM   2228  H   LEU B 136      -2.385  15.988  24.026  1.00  0.00           H  
ATOM   2229  CA  LEU B 136      -2.138  15.345  26.049  1.00  0.00           C  
ATOM   2230  HA  LEU B 136      -1.543  15.717  26.884  1.00  0.00           H  
ATOM   2231  CB  LEU B 136      -3.628  15.597  26.335  1.00  0.00           C  
ATOM   2232  HB2 LEU B 136      -3.775  16.669  26.392  1.00  0.00           H  
ATOM   2233  HB3 LEU B 136      -4.209  15.220  25.492  1.00  0.00           H  
ATOM   2234  CG  LEU B 136      -4.179  14.968  27.630  1.00  0.00           C  
ATOM   2235  HG  LEU B 136      -3.970  13.901  27.647  1.00  0.00           H  
ATOM   2236  CD1 LEU B 136      -3.578  15.616  28.877  1.00  0.00           C  
ATOM   2237 HD11 LEU B 136      -3.769  16.688  28.880  1.00  0.00           H  
ATOM   2238 HD12 LEU B 136      -4.014  15.172  29.772  1.00  0.00           H  
ATOM   2239 HD13 LEU B 136      -2.502  15.438  28.904  1.00  0.00           H  
ATOM   2240  CD2 LEU B 136      -5.699  15.131  27.689  1.00  0.00           C  
ATOM   2241 HD21 LEU B 136      -6.082  14.669  28.599  1.00  0.00           H  
ATOM   2242 HD22 LEU B 136      -5.966  16.187  27.682  1.00  0.00           H  
ATOM   2243 HD23 LEU B 136      -6.153  14.648  26.827  1.00  0.00           H  
ATOM   2244  C   LEU B 136      -1.855  13.841  25.919  1.00  0.00           C  
ATOM   2245  O   LEU B 136      -1.611  13.170  26.916  1.00  0.00           O  
ATOM   2246  N   GLN B 137      -1.920  13.309  24.695  1.00  0.00           N  
ATOM   2247  H   GLN B 137      -2.108  13.930  23.919  1.00  0.00           H  
ATOM   2248  CA  GLN B 137      -1.632  11.913  24.353  1.00  0.00           C  
ATOM   2249  HA  GLN B 137      -0.921  11.506  25.076  1.00  0.00           H  
ATOM   2250  CB  GLN B 137      -2.918  11.056  24.382  1.00  0.00           C  
ATOM   2251  HB2 GLN B 137      -3.592  11.390  23.593  1.00  0.00           H  
ATOM   2252  HB3 GLN B 137      -2.638  10.025  24.166  1.00  0.00           H  
ATOM   2253  CG  GLN B 137      -3.670  11.101  25.729  1.00  0.00           C  
ATOM   2254  HG2 GLN B 137      -2.960  10.901  26.533  1.00  0.00           H  
ATOM   2255  HG3 GLN B 137      -4.091  12.095  25.877  1.00  0.00           H  
ATOM   2256  CD  GLN B 137      -4.801  10.080  25.835  1.00  0.00           C  
ATOM   2257  OE1 GLN B 137      -5.984  10.393  25.759  1.00  0.00           O  
ATOM   2258  NE2 GLN B 137      -4.486   8.816  26.033  1.00  0.00           N  
ATOM   2259 HE21 GLN B 137      -5.238   8.153  26.074  1.00  0.00           H  
ATOM   2260 HE22 GLN B 137      -3.522   8.536  26.099  1.00  0.00           H  
ATOM   2261  C   GLN B 137      -0.976  11.896  22.964  1.00  0.00           C  
ATOM   2262  O   GLN B 137      -1.501  12.531  22.045  1.00  0.00           O  
ATOM   2263  N   GLU B 138       0.180  11.238  22.836  1.00  0.00           N  
ATOM   2264  H   GLU B 138       0.544  10.719  23.622  1.00  0.00           H  
ATOM   2265  CA  GLU B 138       1.070  11.367  21.669  1.00  0.00           C  
ATOM   2266  HA  GLU B 138       1.266  12.427  21.562  1.00  0.00           H  
ATOM   2267  CB  GLU B 138       2.420  10.687  21.937  1.00  0.00           C  
ATOM   2268  HB2 GLU B 138       2.262   9.673  22.310  1.00  0.00           H  
ATOM   2269  HB3 GLU B 138       2.960  10.619  20.992  1.00  0.00           H  
ATOM   2270  CG  GLU B 138       3.270  11.481  22.936  1.00  0.00           C  
ATOM   2271  HG2 GLU B 138       3.272  12.534  22.642  1.00  0.00           H  
ATOM   2272  HG3 GLU B 138       2.825  11.406  23.932  1.00  0.00           H  
ATOM   2273  CD  GLU B 138       4.716  10.980  22.945  1.00  0.00           C  
ATOM   2274  OE1 GLU B 138       5.343  11.016  21.859  1.00  0.00           O  
ATOM   2275  OE2 GLU B 138       5.179  10.584  24.034  1.00  0.00           O  
ATOM   2276  C   GLU B 138       0.491  10.849  20.331  1.00  0.00           C  
ATOM   2277  O   GLU B 138      -0.314   9.914  20.341  1.00  0.00           O  
ATOM   2278  N   PRO B 139       0.905  11.424  19.177  1.00  0.00           N  
ATOM   2279  CD  PRO B 139       1.729  12.619  19.040  1.00  0.00           C  
ATOM   2280  HD2 PRO B 139       2.764  12.308  18.941  1.00  0.00           H  
ATOM   2281  HD3 PRO B 139       1.625  13.322  19.861  1.00  0.00           H  
ATOM   2282  CG  PRO B 139       1.262  13.304  17.761  1.00  0.00           C  
ATOM   2283  HG2 PRO B 139       2.040  13.922  17.317  1.00  0.00           H  
ATOM   2284  HG3 PRO B 139       0.378  13.906  17.969  1.00  0.00           H  
ATOM   2285  CB  PRO B 139       0.898  12.121  16.874  1.00  0.00           C  
ATOM   2286  HB2 PRO B 139       1.794  11.778  16.357  1.00  0.00           H  
ATOM   2287  HB3 PRO B 139       0.127  12.393  16.158  1.00  0.00           H  
ATOM   2288  CA  PRO B 139       0.393  11.056  17.858  1.00  0.00           C  
ATOM   2289  HA  PRO B 139      -0.688  11.131  17.910  1.00  0.00           H  
ATOM   2290  C   PRO B 139       0.731   9.634  17.384  1.00  0.00           C  
ATOM   2291  O   PRO B 139       1.860   9.309  17.006  1.00  0.00           O  
ATOM   2292  N   THR B 140      -0.310   8.809  17.309  1.00  0.00           N  
ATOM   2293  H   THR B 140      -1.196   9.188  17.624  1.00  0.00           H  
ATOM   2294  CA  THR B 140      -0.314   7.530  16.583  1.00  0.00           C  
ATOM   2295  HA  THR B 140       0.645   7.038  16.743  1.00  0.00           H  
ATOM   2296  CB  THR B 140      -1.419   6.596  17.098  1.00  0.00           C  
ATOM   2297  HB  THR B 140      -1.333   5.650  16.566  1.00  0.00           H  
ATOM   2298  CG2 THR B 140      -1.314   6.297  18.593  1.00  0.00           C  
ATOM   2299 HG21 THR B 140      -2.091   5.585  18.872  1.00  0.00           H  
ATOM   2300 HG22 THR B 140      -1.436   7.209  19.181  1.00  0.00           H  
ATOM   2301 HG23 THR B 140      -0.340   5.859  18.811  1.00  0.00           H  
ATOM   2302  OG1 THR B 140      -2.699   7.121  16.837  1.00  0.00           O  
ATOM   2303  HG1 THR B 140      -2.773   8.005  17.220  1.00  0.00           H  
ATOM   2304  C   THR B 140      -0.486   7.763  15.078  1.00  0.00           C  
ATOM   2305  O   THR B 140      -1.026   8.792  14.671  1.00  0.00           O  
ATOM   2306  N   CYS B 141      -0.045   6.831  14.222  1.00  0.00           N  
ATOM   2307  H   CYS B 141       0.420   6.002  14.565  1.00  0.00           H  
ATOM   2308  CA  CYS B 141      -0.231   6.946  12.771  1.00  0.00           C  
ATOM   2309  HA  CYS B 141      -1.180   7.440  12.591  1.00  0.00           H  
ATOM   2310  CB  CYS B 141       0.883   7.837  12.200  1.00  0.00           C  
ATOM   2311  HB2 CYS B 141       0.902   8.777  12.753  1.00  0.00           H  
ATOM   2312  HB3 CYS B 141       1.848   7.341  12.317  1.00  0.00           H  
ATOM   2313  SG  CYS B 141       0.583   8.200  10.447  1.00  0.00           S  
ATOM   2314  HG  CYS B 141       1.095   7.062   9.963  1.00  0.00           H  
ATOM   2315  C   CYS B 141      -0.292   5.565  12.101  1.00  0.00           C  
ATOM   2316  O   CYS B 141       0.581   4.738  12.349  1.00  0.00           O  
ATOM   2317  N   VAL B 142      -1.301   5.319  11.262  1.00  0.00           N  
ATOM   2318  H   VAL B 142      -1.960   6.075  11.088  1.00  0.00           H  
ATOM   2319  CA  VAL B 142      -1.563   4.026  10.600  1.00  0.00           C  
ATOM   2320  HA  VAL B 142      -0.686   3.397  10.723  1.00  0.00           H  
ATOM   2321  CB  VAL B 142      -2.755   3.279  11.235  1.00  0.00           C  
ATOM   2322  HB  VAL B 142      -2.905   2.353  10.678  1.00  0.00           H  
ATOM   2323  CG1 VAL B 142      -2.477   2.890  12.691  1.00  0.00           C  
ATOM   2324 HG11 VAL B 142      -3.286   2.262  13.065  1.00  0.00           H  
ATOM   2325 HG12 VAL B 142      -1.544   2.328  12.748  1.00  0.00           H  
ATOM   2326 HG13 VAL B 142      -2.399   3.780  13.316  1.00  0.00           H  
ATOM   2327  CG2 VAL B 142      -4.074   4.066  11.171  1.00  0.00           C  
ATOM   2328 HG21 VAL B 142      -4.875   3.476  11.617  1.00  0.00           H  
ATOM   2329 HG22 VAL B 142      -3.986   5.009  11.711  1.00  0.00           H  
ATOM   2330 HG23 VAL B 142      -4.338   4.273  10.134  1.00  0.00           H  
ATOM   2331  C   VAL B 142      -1.783   4.191   9.094  1.00  0.00           C  
ATOM   2332  O   VAL B 142      -2.267   5.234   8.658  1.00  0.00           O  
ATOM   2333  N   SER B 143      -1.456   3.188   8.277  1.00  0.00           N  
ATOM   2334  H   SER B 143      -1.114   2.323   8.687  1.00  0.00           H  
ATOM   2335  CA  SER B 143      -1.592   3.285   6.815  1.00  0.00           C  
ATOM   2336  HA  SER B 143      -1.754   4.323   6.538  1.00  0.00           H  
ATOM   2337  CB  SER B 143      -0.294   2.858   6.139  1.00  0.00           C  
ATOM   2338  HB2 SER B 143       0.550   3.355   6.616  1.00  0.00           H  
ATOM   2339  HB3 SER B 143      -0.167   1.778   6.226  1.00  0.00           H  
ATOM   2340  OG  SER B 143      -0.350   3.234   4.778  1.00  0.00           O  
ATOM   2341  HG  SER B 143      -0.317   4.202   4.744  1.00  0.00           H  
ATOM   2342  C   SER B 143      -2.766   2.481   6.254  1.00  0.00           C  
ATOM   2343  O   SER B 143      -2.947   1.324   6.632  1.00  0.00           O  
ATOM   2344  N   ASP B 144      -3.514   3.029   5.288  1.00  0.00           N  
ATOM   2345  H   ASP B 144      -3.359   3.991   5.007  1.00  0.00           H  
ATOM   2346  CA  ASP B 144      -4.424   2.218   4.461  1.00  0.00           C  
ATOM   2347  HA  ASP B 144      -4.903   1.479   5.107  1.00  0.00           H  
ATOM   2348  CB  ASP B 144      -5.542   3.093   3.863  1.00  0.00           C  
ATOM   2349  HB2 ASP B 144      -6.349   2.431   3.546  1.00  0.00           H  
ATOM   2350  HB3 ASP B 144      -5.952   3.735   4.645  1.00  0.00           H  
ATOM   2351  CG  ASP B 144      -5.138   3.960   2.659  1.00  0.00           C  
ATOM   2352  OD1 ASP B 144      -3.947   4.058   2.300  1.00  0.00           O  
ATOM   2353  OD2 ASP B 144      -6.042   4.492   1.981  1.00  0.00           O  
ATOM   2354  C   ASP B 144      -3.678   1.433   3.357  1.00  0.00           C  
ATOM   2355  O   ASP B 144      -4.273   0.589   2.682  1.00  0.00           O  
ATOM   2356  N   TYR B 145      -2.385   1.726   3.166  1.00  0.00           N  
ATOM   2357  H   TYR B 145      -1.991   2.438   3.766  1.00  0.00           H  
ATOM   2358  CA  TYR B 145      -1.482   1.159   2.163  1.00  0.00           C  
ATOM   2359  HA  TYR B 145      -0.595   1.790   2.200  1.00  0.00           H  
ATOM   2360  CB  TYR B 145      -1.040  -0.245   2.597  1.00  0.00           C  
ATOM   2361  HB2 TYR B 145      -1.209  -0.368   3.667  1.00  0.00           H  
ATOM   2362  HB3 TYR B 145      -1.653  -0.985   2.086  1.00  0.00           H  
ATOM   2363  CG  TYR B 145       0.426  -0.516   2.341  1.00  0.00           C  
ATOM   2364  CD1 TYR B 145       1.400   0.141   3.119  1.00  0.00           C  
ATOM   2365  HD1 TYR B 145       1.090   0.835   3.888  1.00  0.00           H  
ATOM   2366  CE1 TYR B 145       2.768  -0.101   2.895  1.00  0.00           C  
ATOM   2367  HE1 TYR B 145       3.520   0.400   3.484  1.00  0.00           H  
ATOM   2368  CZ  TYR B 145       3.165  -1.016   1.899  1.00  0.00           C  
ATOM   2369  OH  TYR B 145       4.483  -1.278   1.700  1.00  0.00           O  
ATOM   2370  HH  TYR B 145       4.619  -2.069   1.129  1.00  0.00           H  
ATOM   2371  CE2 TYR B 145       2.187  -1.668   1.121  1.00  0.00           C  
ATOM   2372  HE2 TYR B 145       2.491  -2.372   0.369  1.00  0.00           H  
ATOM   2373  CD2 TYR B 145       0.822  -1.415   1.336  1.00  0.00           C  
ATOM   2374  HD2 TYR B 145       0.076  -1.913   0.734  1.00  0.00           H  
ATOM   2375  C   TYR B 145      -1.979   1.273   0.704  1.00  0.00           C  
ATOM   2376  O   TYR B 145      -1.684   0.431  -0.148  1.00  0.00           O  
ATOM   2377  N   MET B 146      -2.740   2.328   0.394  1.00  0.00           N  
ATOM   2378  H   MET B 146      -3.006   2.942   1.161  1.00  0.00           H  
ATOM   2379  CA  MET B 146      -3.257   2.616  -0.950  1.00  0.00           C  
ATOM   2380  HA  MET B 146      -2.623   2.121  -1.688  1.00  0.00           H  
ATOM   2381  CB  MET B 146      -4.671   2.029  -1.076  1.00  0.00           C  
ATOM   2382  HB2 MET B 146      -4.580   0.948  -1.075  1.00  0.00           H  
ATOM   2383  HB3 MET B 146      -5.271   2.336  -0.219  1.00  0.00           H  
ATOM   2384  CG  MET B 146      -5.404   2.440  -2.358  1.00  0.00           C  
ATOM   2385  HG2 MET B 146      -5.588   3.515  -2.328  1.00  0.00           H  
ATOM   2386  HG3 MET B 146      -4.762   2.229  -3.215  1.00  0.00           H  
ATOM   2387  SD  MET B 146      -6.992   1.607  -2.614  1.00  0.00           S  
ATOM   2388  CE  MET B 146      -7.563   2.518  -4.073  1.00  0.00           C  
ATOM   2389  HE1 MET B 146      -8.551   2.160  -4.362  1.00  0.00           H  
ATOM   2390  HE2 MET B 146      -7.617   3.582  -3.845  1.00  0.00           H  
ATOM   2391  HE3 MET B 146      -6.865   2.363  -4.896  1.00  0.00           H  
ATOM   2392  C   MET B 146      -3.241   4.102  -1.325  1.00  0.00           C  
ATOM   2393  O   MET B 146      -3.027   4.398  -2.497  1.00  0.00           O  
ATOM   2394  N   SER B 147      -3.493   5.015  -0.381  1.00  0.00           N  
ATOM   2395  H   SER B 147      -3.637   4.698   0.577  1.00  0.00           H  
ATOM   2396  CA  SER B 147      -3.523   6.460  -0.641  1.00  0.00           C  
ATOM   2397  HA  SER B 147      -2.686   6.731  -1.283  1.00  0.00           H  
ATOM   2398  CB  SER B 147      -4.823   6.811  -1.378  1.00  0.00           C  
ATOM   2399  HB2 SER B 147      -4.894   6.223  -2.294  1.00  0.00           H  
ATOM   2400  HB3 SER B 147      -5.667   6.564  -0.736  1.00  0.00           H  
ATOM   2401  OG  SER B 147      -4.900   8.175  -1.716  1.00  0.00           O  
ATOM   2402  HG  SER B 147      -4.280   8.297  -2.479  1.00  0.00           H  
ATOM   2403  C   SER B 147      -3.420   7.295   0.637  1.00  0.00           C  
ATOM   2404  O   SER B 147      -2.699   8.290   0.656  1.00  0.00           O  
ATOM   2405  N   ILE B 148      -4.108   6.897   1.715  1.00  0.00           N  
ATOM   2406  H   ILE B 148      -4.559   5.986   1.706  1.00  0.00           H  
ATOM   2407  CA  ILE B 148      -4.290   7.719   2.918  1.00  0.00           C  
ATOM   2408  HA  ILE B 148      -3.700   8.631   2.813  1.00  0.00           H  
ATOM   2409  CB  ILE B 148      -5.768   8.162   3.071  1.00  0.00           C  
ATOM   2410  HB  ILE B 148      -6.397   7.272   3.138  1.00  0.00           H  
ATOM   2411  CG2 ILE B 148      -5.950   8.984   4.365  1.00  0.00           C  
ATOM   2412 HG21 ILE B 148      -5.279   9.841   4.352  1.00  0.00           H  
ATOM   2413 HG22 ILE B 148      -6.978   9.325   4.472  1.00  0.00           H  
ATOM   2414 HG23 ILE B 148      -5.730   8.378   5.242  1.00  0.00           H  
ATOM   2415  CG1 ILE B 148      -6.214   8.983   1.836  1.00  0.00           C  
ATOM   2416 HG12 ILE B 148      -5.567   9.852   1.737  1.00  0.00           H  
ATOM   2417 HG13 ILE B 148      -6.097   8.374   0.941  1.00  0.00           H  
ATOM   2418  CD1 ILE B 148      -7.670   9.465   1.853  1.00  0.00           C  
ATOM   2419 HD11 ILE B 148      -7.916   9.887   0.878  1.00  0.00           H  
ATOM   2420 HD12 ILE B 148      -8.339   8.629   2.059  1.00  0.00           H  
ATOM   2421 HD13 ILE B 148      -7.807  10.243   2.604  1.00  0.00           H  
ATOM   2422  C   ILE B 148      -3.769   7.001   4.164  1.00  0.00           C  
ATOM   2423  O   ILE B 148      -4.432   6.138   4.747  1.00  0.00           O  
ATOM   2424  N   SER B 149      -2.606   7.429   4.650  1.00  0.00           N  
ATOM   2425  H   SER B 149      -2.085   8.126   4.127  1.00  0.00           H  
ATOM   2426  CA  SER B 149      -2.265   7.209   6.056  1.00  0.00           C  
ATOM   2427  HA  SER B 149      -2.602   6.216   6.337  1.00  0.00           H  
ATOM   2428  CB  SER B 149      -0.755   7.234   6.285  1.00  0.00           C  
ATOM   2429  HB2 SER B 149      -0.340   8.192   5.975  1.00  0.00           H  
ATOM   2430  HB3 SER B 149      -0.549   7.080   7.344  1.00  0.00           H  
ATOM   2431  OG  SER B 149      -0.149   6.188   5.538  1.00  0.00           O  
ATOM   2432  HG  SER B 149       0.299   6.600   4.784  1.00  0.00           H  
ATOM   2433  C   SER B 149      -3.027   8.192   6.950  1.00  0.00           C  
ATOM   2434  O   SER B 149      -3.339   9.317   6.551  1.00  0.00           O  
ATOM   2435  N   THR B 150      -3.363   7.772   8.168  1.00  0.00           N  
ATOM   2436  H   THR B 150      -3.083   6.837   8.461  1.00  0.00           H  
ATOM   2437  CA  THR B 150      -4.102   8.593   9.135  1.00  0.00           C  
ATOM   2438  HA  THR B 150      -4.213   9.607   8.752  1.00  0.00           H  
ATOM   2439  CB  THR B 150      -5.513   8.034   9.355  1.00  0.00           C  
ATOM   2440  HB  THR B 150      -5.441   7.010   9.725  1.00  0.00           H  
ATOM   2441  CG2 THR B 150      -6.344   8.864  10.334  1.00  0.00           C  
ATOM   2442 HG21 THR B 150      -7.358   8.467  10.373  1.00  0.00           H  
ATOM   2443 HG22 THR B 150      -5.912   8.805  11.334  1.00  0.00           H  
ATOM   2444 HG23 THR B 150      -6.374   9.907  10.018  1.00  0.00           H  
ATOM   2445  OG1 THR B 150      -6.210   8.033   8.129  1.00  0.00           O  
ATOM   2446  HG1 THR B 150      -5.701   7.505   7.506  1.00  0.00           H  
ATOM   2447  C   THR B 150      -3.331   8.682  10.442  1.00  0.00           C  
ATOM   2448  O   THR B 150      -2.940   7.655  10.997  1.00  0.00           O  
ATOM   2449  N   CYS B 151      -3.134   9.911  10.915  1.00  0.00           N  
ATOM   2450  H   CYS B 151      -3.501  10.694  10.384  1.00  0.00           H  
ATOM   2451  CA  CYS B 151      -2.546  10.242  12.205  1.00  0.00           C  
ATOM   2452  HA  CYS B 151      -2.152   9.335  12.646  1.00  0.00           H  
ATOM   2453  CB  CYS B 151      -1.379  11.205  11.955  1.00  0.00           C  
ATOM   2454  HB2 CYS B 151      -0.666  10.726  11.283  1.00  0.00           H  
ATOM   2455  HB3 CYS B 151      -1.764  12.107  11.479  1.00  0.00           H  
ATOM   2456  SG  CYS B 151      -0.529  11.670  13.486  1.00  0.00           S  
ATOM   2457  HG  CYS B 151      -0.379  10.425  13.979  1.00  0.00           H  
ATOM   2458  C   CYS B 151      -3.614  10.792  13.161  1.00  0.00           C  
ATOM   2459  O   CYS B 151      -4.493  11.551  12.740  1.00  0.00           O  
ATOM   2460  N   GLU B 152      -3.533  10.418  14.438  1.00  0.00           N  
ATOM   2461  H   GLU B 152      -2.741   9.857  14.737  1.00  0.00           H  
ATOM   2462  CA  GLU B 152      -4.489  10.821  15.474  1.00  0.00           C  
ATOM   2463  HA  GLU B 152      -4.972  11.739  15.148  1.00  0.00           H  
ATOM   2464  CB  GLU B 152      -5.578   9.745  15.674  1.00  0.00           C  
ATOM   2465  HB2 GLU B 152      -5.496   8.966  14.918  1.00  0.00           H  
ATOM   2466  HB3 GLU B 152      -5.427   9.267  16.641  1.00  0.00           H  
ATOM   2467  CG  GLU B 152      -6.992  10.344  15.626  1.00  0.00           C  
ATOM   2468  HG2 GLU B 152      -6.962  11.371  15.999  1.00  0.00           H  
ATOM   2469  HG3 GLU B 152      -7.321  10.371  14.585  1.00  0.00           H  
ATOM   2470  CD  GLU B 152      -8.007   9.554  16.465  1.00  0.00           C  
ATOM   2471  OE1 GLU B 152      -8.092   8.316  16.309  1.00  0.00           O  
ATOM   2472  OE2 GLU B 152      -8.748  10.216  17.229  1.00  0.00           O  
ATOM   2473  C   GLU B 152      -3.769  11.120  16.797  1.00  0.00           C  
ATOM   2474  O   GLU B 152      -2.884  10.365  17.210  1.00  0.00           O  
ATOM   2475  N   TRP B 153      -4.162  12.210  17.466  1.00  0.00           N  
ATOM   2476  H   TRP B 153      -4.898  12.780  17.052  1.00  0.00           H  
ATOM   2477  CA  TRP B 153      -3.673  12.614  18.792  1.00  0.00           C  
ATOM   2478  HA  TRP B 153      -3.409  11.717  19.356  1.00  0.00           H  
ATOM   2479  CB  TRP B 153      -2.406  13.475  18.665  1.00  0.00           C  
ATOM   2480  HB2 TRP B 153      -1.942  13.587  19.646  1.00  0.00           H  
ATOM   2481  HB3 TRP B 153      -1.703  12.932  18.047  1.00  0.00           H  
ATOM   2482  CG  TRP B 153      -2.561  14.832  18.052  1.00  0.00           C  
ATOM   2483  CD1 TRP B 153      -2.813  15.991  18.704  1.00  0.00           C  
ATOM   2484  HD1 TRP B 153      -2.939  16.089  19.777  1.00  0.00           H  
ATOM   2485  NE1 TRP B 153      -2.906  17.024  17.791  1.00  0.00           N  
ATOM   2486  HE1 TRP B 153      -3.154  17.971  18.050  1.00  0.00           H  
ATOM   2487  CE2 TRP B 153      -2.684  16.583  16.503  1.00  0.00           C  
ATOM   2488  CZ2 TRP B 153      -2.643  17.225  15.257  1.00  0.00           C  
ATOM   2489  HZ2 TRP B 153      -2.829  18.285  15.188  1.00  0.00           H  
ATOM   2490  CH2 TRP B 153      -2.330  16.472  14.110  1.00  0.00           C  
ATOM   2491  HH2 TRP B 153      -2.251  16.952  13.146  1.00  0.00           H  
ATOM   2492  CZ3 TRP B 153      -2.114  15.086  14.215  1.00  0.00           C  
ATOM   2493  HZ3 TRP B 153      -1.891  14.499  13.335  1.00  0.00           H  
ATOM   2494  CE3 TRP B 153      -2.186  14.451  15.467  1.00  0.00           C  
ATOM   2495  HE3 TRP B 153      -2.024  13.386  15.537  1.00  0.00           H  
ATOM   2496  CD2 TRP B 153      -2.462  15.181  16.641  1.00  0.00           C  
ATOM   2497  C   TRP B 153      -4.746  13.365  19.591  1.00  0.00           C  
ATOM   2498  O   TRP B 153      -5.870  13.577  19.131  1.00  0.00           O  
ATOM   2499  N   LYS B 154      -4.398  13.797  20.808  1.00  0.00           N  
ATOM   2500  H   LYS B 154      -3.452  13.605  21.122  1.00  0.00           H  
ATOM   2501  CA  LYS B 154      -5.317  14.489  21.721  1.00  0.00           C  
ATOM   2502  HA  LYS B 154      -6.189  14.829  21.158  1.00  0.00           H  
ATOM   2503  CB  LYS B 154      -5.771  13.479  22.778  1.00  0.00           C  
ATOM   2504  HB2 LYS B 154      -5.793  12.488  22.319  1.00  0.00           H  
ATOM   2505  HB3 LYS B 154      -5.049  13.453  23.596  1.00  0.00           H  
ATOM   2506  CG  LYS B 154      -7.172  13.768  23.325  1.00  0.00           C  
ATOM   2507  HG2 LYS B 154      -7.198  14.733  23.834  1.00  0.00           H  
ATOM   2508  HG3 LYS B 154      -7.892  13.760  22.505  1.00  0.00           H  
ATOM   2509  CD  LYS B 154      -7.496  12.642  24.306  1.00  0.00           C  
ATOM   2510  HD2 LYS B 154      -7.234  11.689  23.841  1.00  0.00           H  
ATOM   2511  HD3 LYS B 154      -6.888  12.775  25.203  1.00  0.00           H  
ATOM   2512  CE  LYS B 154      -8.967  12.575  24.696  1.00  0.00           C  
ATOM   2513  HE2 LYS B 154      -9.241  13.486  25.236  1.00  0.00           H  
ATOM   2514  HE3 LYS B 154      -9.568  12.515  23.781  1.00  0.00           H  
ATOM   2515  NZ  LYS B 154      -9.175  11.371  25.534  1.00  0.00           N  
ATOM   2516  HZ1 LYS B 154     -10.144  11.269  25.804  1.00  0.00           H  
ATOM   2517  HZ2 LYS B 154      -8.878  10.549  25.020  1.00  0.00           H  
ATOM   2518  HZ3 LYS B 154      -8.589  11.416  26.360  1.00  0.00           H  
ATOM   2519  C   LYS B 154      -4.667  15.717  22.340  1.00  0.00           C  
ATOM   2520  O   LYS B 154      -3.480  15.685  22.657  1.00  0.00           O  
ATOM   2521  N   MET B 155      -5.439  16.783  22.524  1.00  0.00           N  
ATOM   2522  H   MET B 155      -6.403  16.729  22.210  1.00  0.00           H  
ATOM   2523  CA  MET B 155      -5.004  18.044  23.130  1.00  0.00           C  
ATOM   2524  HA  MET B 155      -3.919  18.095  23.080  1.00  0.00           H  
ATOM   2525  CB  MET B 155      -5.559  19.233  22.327  1.00  0.00           C  
ATOM   2526  HB2 MET B 155      -6.648  19.231  22.398  1.00  0.00           H  
ATOM   2527  HB3 MET B 155      -5.194  20.163  22.762  1.00  0.00           H  
ATOM   2528  CG  MET B 155      -5.170  19.188  20.840  1.00  0.00           C  
ATOM   2529  HG2 MET B 155      -5.617  18.299  20.396  1.00  0.00           H  
ATOM   2530  HG3 MET B 155      -5.611  20.053  20.343  1.00  0.00           H  
ATOM   2531  SD  MET B 155      -3.391  19.159  20.464  1.00  0.00           S  
ATOM   2532  CE  MET B 155      -2.930  20.836  20.969  1.00  0.00           C  
ATOM   2533  HE1 MET B 155      -3.526  21.565  20.420  1.00  0.00           H  
ATOM   2534  HE2 MET B 155      -3.104  20.952  22.037  1.00  0.00           H  
ATOM   2535  HE3 MET B 155      -1.875  21.005  20.761  1.00  0.00           H  
ATOM   2536  C   MET B 155      -5.386  18.141  24.616  1.00  0.00           C  
ATOM   2537  O   MET B 155      -6.312  17.481  25.085  1.00  0.00           O  
ATOM   2538  N   ASN B 156      -4.669  18.982  25.363  1.00  0.00           N  
ATOM   2539  H   ASN B 156      -3.892  19.461  24.915  1.00  0.00           H  
ATOM   2540  CA  ASN B 156      -4.847  19.210  26.806  1.00  0.00           C  
ATOM   2541  HA  ASN B 156      -4.973  18.245  27.293  1.00  0.00           H  
ATOM   2542  CB  ASN B 156      -3.563  19.860  27.346  1.00  0.00           C  
ATOM   2543  HB2 ASN B 156      -3.586  19.806  28.436  1.00  0.00           H  
ATOM   2544  HB3 ASN B 156      -2.688  19.305  27.003  1.00  0.00           H  
ATOM   2545  CG  ASN B 156      -3.422  21.316  26.931  1.00  0.00           C  
ATOM   2546  OD1 ASN B 156      -3.822  21.740  25.858  1.00  0.00           O  
ATOM   2547  ND2 ASN B 156      -2.842  22.145  27.761  1.00  0.00           N  
ATOM   2548 HD21 ASN B 156      -2.860  23.116  27.502  1.00  0.00           H  
ATOM   2549 HD22 ASN B 156      -2.626  21.839  28.692  1.00  0.00           H  
ATOM   2550  C   ASN B 156      -6.090  20.037  27.200  1.00  0.00           C  
ATOM   2551  O   ASN B 156      -6.317  20.283  28.382  1.00  0.00           O  
ATOM   2552  N   GLY B 157      -6.866  20.484  26.218  1.00  0.00           N  
ATOM   2553  H   GLY B 157      -6.604  20.247  25.273  1.00  0.00           H  
ATOM   2554  CA  GLY B 157      -8.090  21.260  26.373  1.00  0.00           C  
ATOM   2555  HA2 GLY B 157      -8.771  20.730  27.040  1.00  0.00           H  
ATOM   2556  HA3 GLY B 157      -7.862  22.237  26.800  1.00  0.00           H  
ATOM   2557  C   GLY B 157      -8.755  21.452  25.008  1.00  0.00           C  
ATOM   2558  O   GLY B 157      -8.121  21.167  23.986  1.00  0.00           O  
ATOM   2559  N   PRO B 158     -10.021  21.898  24.952  1.00  0.00           N  
ATOM   2560  CD  PRO B 158     -10.873  22.252  26.079  1.00  0.00           C  
ATOM   2561  HD2 PRO B 158     -10.378  22.962  26.741  1.00  0.00           H  
ATOM   2562  HD3 PRO B 158     -11.150  21.349  26.626  1.00  0.00           H  
ATOM   2563  CG  PRO B 158     -12.123  22.886  25.466  1.00  0.00           C  
ATOM   2564  HG2 PRO B 158     -11.971  23.959  25.343  1.00  0.00           H  
ATOM   2565  HG3 PRO B 158     -13.011  22.695  26.068  1.00  0.00           H  
ATOM   2566  CB  PRO B 158     -12.217  22.222  24.092  1.00  0.00           C  
ATOM   2567  HB2 PRO B 158     -12.770  22.833  23.378  1.00  0.00           H  
ATOM   2568  HB3 PRO B 158     -12.686  21.242  24.193  1.00  0.00           H  
ATOM   2569  CA  PRO B 158     -10.749  22.047  23.696  1.00  0.00           C  
ATOM   2570  HA  PRO B 158     -10.627  21.134  23.123  1.00  0.00           H  
ATOM   2571  C   PRO B 158     -10.230  23.212  22.843  1.00  0.00           C  
ATOM   2572  O   PRO B 158      -9.874  24.267  23.372  1.00  0.00           O  
ATOM   2573  N   THR B 159     -10.186  23.012  21.520  1.00  0.00           N  
ATOM   2574  H   THR B 159     -10.553  22.139  21.158  1.00  0.00           H  
ATOM   2575  CA  THR B 159      -9.614  23.949  20.528  1.00  0.00           C  
ATOM   2576  HA  THR B 159      -9.950  24.958  20.770  1.00  0.00           H  
ATOM   2577  CB  THR B 159      -8.078  23.925  20.620  1.00  0.00           C  
ATOM   2578  HB  THR B 159      -7.809  23.900  21.670  1.00  0.00           H  
ATOM   2579  CG2 THR B 159      -7.376  22.747  19.943  1.00  0.00           C  
ATOM   2580 HG21 THR B 159      -7.796  21.810  20.310  1.00  0.00           H  
ATOM   2581 HG22 THR B 159      -7.495  22.799  18.859  1.00  0.00           H  
ATOM   2582 HG23 THR B 159      -6.313  22.775  20.184  1.00  0.00           H  
ATOM   2583  OG1 THR B 159      -7.558  25.108  20.070  1.00  0.00           O  
ATOM   2584  HG1 THR B 159      -6.812  25.366  20.632  1.00  0.00           H  
ATOM   2585  C   THR B 159     -10.083  23.617  19.101  1.00  0.00           C  
ATOM   2586  O   THR B 159     -10.440  22.466  18.856  1.00  0.00           O  
ATOM   2587  N   GLN B 160     -10.092  24.583  18.168  1.00  0.00           N  
ATOM   2588  H   GLN B 160      -9.747  25.495  18.427  1.00  0.00           H  
ATOM   2589  CA  GLN B 160     -10.335  24.346  16.729  1.00  0.00           C  
ATOM   2590  HA  GLN B 160     -10.923  23.436  16.602  1.00  0.00           H  
ATOM   2591  CB  GLN B 160     -11.133  25.508  16.103  1.00  0.00           C  
ATOM   2592  HB2 GLN B 160     -10.616  26.455  16.268  1.00  0.00           H  
ATOM   2593  HB3 GLN B 160     -11.181  25.330  15.027  1.00  0.00           H  
ATOM   2594  CG  GLN B 160     -12.572  25.612  16.632  1.00  0.00           C  
ATOM   2595  HG2 GLN B 160     -12.955  24.610  16.833  1.00  0.00           H  
ATOM   2596  HG3 GLN B 160     -12.577  26.172  17.567  1.00  0.00           H  
ATOM   2597  CD  GLN B 160     -13.497  26.298  15.627  1.00  0.00           C  
ATOM   2598  OE1 GLN B 160     -13.413  27.486  15.366  1.00  0.00           O  
ATOM   2599  NE2 GLN B 160     -14.425  25.578  15.034  1.00  0.00           N  
ATOM   2600 HE21 GLN B 160     -14.982  26.050  14.345  1.00  0.00           H  
ATOM   2601 HE22 GLN B 160     -14.484  24.588  15.194  1.00  0.00           H  
ATOM   2602  C   GLN B 160      -9.006  24.135  15.986  1.00  0.00           C  
ATOM   2603  O   GLN B 160      -8.364  25.095  15.548  1.00  0.00           O  
ATOM   2604  N   CYS B 161      -8.551  22.889  15.881  1.00  0.00           N  
ATOM   2605  H   CYS B 161      -9.156  22.123  16.174  1.00  0.00           H  
ATOM   2606  CA  CYS B 161      -7.174  22.595  15.477  1.00  0.00           C  
ATOM   2607  HA  CYS B 161      -6.525  23.214  16.097  1.00  0.00           H  
ATOM   2608  CB  CYS B 161      -6.845  21.136  15.799  1.00  0.00           C  
ATOM   2609  HB2 CYS B 161      -5.791  20.959  15.580  1.00  0.00           H  
ATOM   2610  HB3 CYS B 161      -7.033  20.929  16.854  1.00  0.00           H  
ATOM   2611  SG  CYS B 161      -7.828  20.015  14.782  1.00  0.00           S  
ATOM   2612  HG  CYS B 161      -9.035  20.314  15.285  1.00  0.00           H  
ATOM   2613  C   CYS B 161      -6.835  22.960  14.018  1.00  0.00           C  
ATOM   2614  O   CYS B 161      -5.686  23.322  13.770  1.00  0.00           O  
ATOM   2615  N   SER B 162      -7.797  22.972  13.090  1.00  0.00           N  
ATOM   2616  H   SER B 162      -8.723  22.651  13.338  1.00  0.00           H  
ATOM   2617  CA  SER B 162      -7.594  23.378  11.688  1.00  0.00           C  
ATOM   2618  HA  SER B 162      -6.764  22.800  11.287  1.00  0.00           H  
ATOM   2619  CB  SER B 162      -8.840  23.037  10.863  1.00  0.00           C  
ATOM   2620  HB2 SER B 162      -8.748  23.456   9.860  1.00  0.00           H  
ATOM   2621  HB3 SER B 162      -8.927  21.957  10.771  1.00  0.00           H  
ATOM   2622  OG  SER B 162     -10.021  23.517  11.470  1.00  0.00           O  
ATOM   2623  HG  SER B 162     -10.712  22.835  11.247  1.00  0.00           H  
ATOM   2624  C   SER B 162      -7.226  24.856  11.511  1.00  0.00           C  
ATOM   2625  O   SER B 162      -6.653  25.233  10.486  1.00  0.00           O  
ATOM   2626  N   THR B 163      -7.453  25.702  12.520  1.00  0.00           N  
ATOM   2627  H   THR B 163      -7.918  25.330  13.338  1.00  0.00           H  
ATOM   2628  CA  THR B 163      -7.002  27.103  12.521  1.00  0.00           C  
ATOM   2629  HA  THR B 163      -7.208  27.523  11.536  1.00  0.00           H  
ATOM   2630  CB  THR B 163      -7.788  27.966  13.531  1.00  0.00           C  
ATOM   2631  HB  THR B 163      -7.449  28.997  13.426  1.00  0.00           H  
ATOM   2632  CG2 THR B 163      -9.298  27.935  13.297  1.00  0.00           C  
ATOM   2633 HG21 THR B 163      -9.519  28.307  12.296  1.00  0.00           H  
ATOM   2634 HG22 THR B 163      -9.686  26.921  13.394  1.00  0.00           H  
ATOM   2635 HG23 THR B 163      -9.794  28.576  14.027  1.00  0.00           H  
ATOM   2636  OG1 THR B 163      -7.565  27.572  14.864  1.00  0.00           O  
ATOM   2637  HG1 THR B 163      -8.001  26.714  15.025  1.00  0.00           H  
ATOM   2638  C   THR B 163      -5.482  27.211  12.729  1.00  0.00           C  
ATOM   2639  O   THR B 163      -4.764  27.624  11.817  1.00  0.00           O  
ATOM   2640  N   GLU B 164      -4.987  26.804  13.900  1.00  0.00           N  
ATOM   2641  H   GLU B 164      -5.679  26.515  14.579  1.00  0.00           H  
ATOM   2642  CA  GLU B 164      -3.627  27.033  14.417  1.00  0.00           C  
ATOM   2643  HA  GLU B 164      -3.204  27.925  13.950  1.00  0.00           H  
ATOM   2644  CB  GLU B 164      -3.784  27.311  15.933  1.00  0.00           C  
ATOM   2645  HB2 GLU B 164      -4.358  28.228  16.066  1.00  0.00           H  
ATOM   2646  HB3 GLU B 164      -4.389  26.498  16.342  1.00  0.00           H  
ATOM   2647  CG  GLU B 164      -2.513  27.375  16.807  1.00  0.00           C  
ATOM   2648  HG2 GLU B 164      -2.797  27.048  17.810  1.00  0.00           H  
ATOM   2649  HG3 GLU B 164      -1.773  26.657  16.457  1.00  0.00           H  
ATOM   2650  CD  GLU B 164      -1.878  28.767  16.959  1.00  0.00           C  
ATOM   2651  OE1 GLU B 164      -0.630  28.857  16.985  1.00  0.00           O  
ATOM   2652  OE2 GLU B 164      -2.569  29.779  17.210  1.00  0.00           O  
ATOM   2653  C   GLU B 164      -2.645  25.873  14.144  1.00  0.00           C  
ATOM   2654  O   GLU B 164      -1.463  26.125  13.890  1.00  0.00           O  
ATOM   2655  N   LEU B 165      -3.085  24.610  14.216  1.00  0.00           N  
ATOM   2656  H   LEU B 165      -4.083  24.435  14.276  1.00  0.00           H  
ATOM   2657  CA  LEU B 165      -2.187  23.448  14.138  1.00  0.00           C  
ATOM   2658  HA  LEU B 165      -1.226  23.755  14.542  1.00  0.00           H  
ATOM   2659  CB  LEU B 165      -2.682  22.283  15.013  1.00  0.00           C  
ATOM   2660  HB2 LEU B 165      -3.713  22.032  14.768  1.00  0.00           H  
ATOM   2661  HB3 LEU B 165      -2.074  21.414  14.759  1.00  0.00           H  
ATOM   2662  CG  LEU B 165      -2.537  22.555  16.524  1.00  0.00           C  
ATOM   2663  HG  LEU B 165      -1.824  23.362  16.690  1.00  0.00           H  
ATOM   2664  CD1 LEU B 165      -3.863  22.927  17.187  1.00  0.00           C  
ATOM   2665 HD11 LEU B 165      -3.686  23.211  18.225  1.00  0.00           H  
ATOM   2666 HD12 LEU B 165      -4.541  22.077  17.166  1.00  0.00           H  
ATOM   2667 HD13 LEU B 165      -4.312  23.771  16.665  1.00  0.00           H  
ATOM   2668  CD2 LEU B 165      -2.017  21.301  17.226  1.00  0.00           C  
ATOM   2669 HD21 LEU B 165      -1.022  21.072  16.840  1.00  0.00           H  
ATOM   2670 HD22 LEU B 165      -2.683  20.457  17.043  1.00  0.00           H  
ATOM   2671 HD23 LEU B 165      -1.941  21.484  18.296  1.00  0.00           H  
ATOM   2672  C   LEU B 165      -1.919  22.988  12.699  1.00  0.00           C  
ATOM   2673  O   LEU B 165      -2.794  23.052  11.838  1.00  0.00           O  
ATOM   2674  N   ARG B 166      -0.701  22.504  12.438  1.00  0.00           N  
ATOM   2675  H   ARG B 166      -0.040  22.454  13.212  1.00  0.00           H  
ATOM   2676  CA  ARG B 166      -0.238  22.003  11.131  1.00  0.00           C  
ATOM   2677  HA  ARG B 166      -1.094  21.691  10.533  1.00  0.00           H  
ATOM   2678  CB  ARG B 166       0.547  23.096  10.377  1.00  0.00           C  
ATOM   2679  HB2 ARG B 166       1.405  23.383  10.988  1.00  0.00           H  
ATOM   2680  HB3 ARG B 166       0.930  22.675   9.445  1.00  0.00           H  
ATOM   2681  CG  ARG B 166      -0.251  24.370  10.049  1.00  0.00           C  
ATOM   2682  HG2 ARG B 166      -0.645  24.810  10.968  1.00  0.00           H  
ATOM   2683  HG3 ARG B 166       0.431  25.091   9.596  1.00  0.00           H  
ATOM   2684  CD  ARG B 166      -1.400  24.111   9.067  1.00  0.00           C  
ATOM   2685  HD2 ARG B 166      -0.982  23.740   8.128  1.00  0.00           H  
ATOM   2686  HD3 ARG B 166      -2.060  23.337   9.457  1.00  0.00           H  
ATOM   2687  NE  ARG B 166      -2.172  25.341   8.802  1.00  0.00           N  
ATOM   2688  HE  ARG B 166      -1.811  25.961   8.101  1.00  0.00           H  
ATOM   2689  CZ  ARG B 166      -3.304  25.710   9.383  1.00  0.00           C  
ATOM   2690  NH1 ARG B 166      -3.889  25.050  10.328  1.00  0.00           N  
ATOM   2691 HH11 ARG B 166      -3.456  24.244  10.762  1.00  0.00           H  
ATOM   2692 HH12 ARG B 166      -4.823  25.311  10.616  1.00  0.00           H  
ATOM   2693  NH2 ARG B 166      -3.914  26.794   9.016  1.00  0.00           N  
ATOM   2694 HH21 ARG B 166      -3.577  27.375   8.277  1.00  0.00           H  
ATOM   2695 HH22 ARG B 166      -4.688  27.081   9.601  1.00  0.00           H  
ATOM   2696  C   ARG B 166       0.638  20.772  11.331  1.00  0.00           C  
ATOM   2697  O   ARG B 166       1.389  20.705  12.304  1.00  0.00           O  
ATOM   2698  N   LEU B 167       0.556  19.817  10.405  1.00  0.00           N  
ATOM   2699  H   LEU B 167      -0.044  19.961   9.599  1.00  0.00           H  
ATOM   2700  CA  LEU B 167       1.375  18.603  10.423  1.00  0.00           C  
ATOM   2701  HA  LEU B 167       2.026  18.622  11.297  1.00  0.00           H  
ATOM   2702  CB  LEU B 167       0.449  17.378  10.549  1.00  0.00           C  
ATOM   2703  HB2 LEU B 167      -0.188  17.506  11.425  1.00  0.00           H  
ATOM   2704  HB3 LEU B 167      -0.197  17.349   9.672  1.00  0.00           H  
ATOM   2705  CG  LEU B 167       1.182  16.027  10.664  1.00  0.00           C  
ATOM   2706  HG  LEU B 167       1.880  15.906   9.836  1.00  0.00           H  
ATOM   2707  CD1 LEU B 167       1.944  15.919  11.986  1.00  0.00           C  
ATOM   2708 HD11 LEU B 167       2.400  14.933  12.068  1.00  0.00           H  
ATOM   2709 HD12 LEU B 167       2.738  16.659  12.027  1.00  0.00           H  
ATOM   2710 HD13 LEU B 167       1.266  16.066  12.826  1.00  0.00           H  
ATOM   2711  CD2 LEU B 167       0.167  14.885  10.617  1.00  0.00           C  
ATOM   2712 HD21 LEU B 167      -0.336  14.885   9.650  1.00  0.00           H  
ATOM   2713 HD22 LEU B 167       0.677  13.932  10.752  1.00  0.00           H  
ATOM   2714 HD23 LEU B 167      -0.567  15.008  11.412  1.00  0.00           H  
ATOM   2715  C   LEU B 167       2.275  18.556   9.184  1.00  0.00           C  
ATOM   2716  O   LEU B 167       1.783  18.570   8.055  1.00  0.00           O  
ATOM   2717  N   LEU B 168       3.590  18.502   9.399  1.00  0.00           N  
ATOM   2718  H   LEU B 168       3.925  18.481  10.359  1.00  0.00           H  
ATOM   2719  CA  LEU B 168       4.580  18.272   8.347  1.00  0.00           C  
ATOM   2720  HA  LEU B 168       4.119  18.486   7.386  1.00  0.00           H  
ATOM   2721  CB  LEU B 168       5.788  19.215   8.511  1.00  0.00           C  
ATOM   2722  HB2 LEU B 168       6.076  19.276   9.560  1.00  0.00           H  
ATOM   2723  HB3 LEU B 168       6.621  18.771   7.964  1.00  0.00           H  
ATOM   2724  CG  LEU B 168       5.556  20.628   7.940  1.00  0.00           C  
ATOM   2725  HG  LEU B 168       5.100  20.533   6.957  1.00  0.00           H  
ATOM   2726  CD1 LEU B 168       4.665  21.509   8.822  1.00  0.00           C  
ATOM   2727 HD11 LEU B 168       3.661  21.095   8.863  1.00  0.00           H  
ATOM   2728 HD12 LEU B 168       4.599  22.507   8.392  1.00  0.00           H  
ATOM   2729 HD13 LEU B 168       5.078  21.573   9.828  1.00  0.00           H  
ATOM   2730  CD2 LEU B 168       6.899  21.338   7.761  1.00  0.00           C  
ATOM   2731 HD21 LEU B 168       7.398  21.446   8.724  1.00  0.00           H  
ATOM   2732 HD22 LEU B 168       7.533  20.763   7.086  1.00  0.00           H  
ATOM   2733 HD23 LEU B 168       6.735  22.323   7.323  1.00  0.00           H  
ATOM   2734  C   LEU B 168       5.009  16.799   8.328  1.00  0.00           C  
ATOM   2735  O   LEU B 168       5.165  16.181   9.384  1.00  0.00           O  
ATOM   2736  N   TYR B 169       5.227  16.243   7.132  1.00  0.00           N  
ATOM   2737  H   TYR B 169       5.076  16.812   6.301  1.00  0.00           H  
ATOM   2738  CA  TYR B 169       5.697  14.864   6.956  1.00  0.00           C  
ATOM   2739  HA  TYR B 169       6.247  14.593   7.858  1.00  0.00           H  
ATOM   2740  CB  TYR B 169       4.516  13.890   6.852  1.00  0.00           C  
ATOM   2741  HB2 TYR B 169       4.914  12.880   6.948  1.00  0.00           H  
ATOM   2742  HB3 TYR B 169       3.863  14.057   7.710  1.00  0.00           H  
ATOM   2743  CG  TYR B 169       3.665  13.926   5.595  1.00  0.00           C  
ATOM   2744  CD1 TYR B 169       2.575  14.814   5.507  1.00  0.00           C  
ATOM   2745  HD1 TYR B 169       2.395  15.533   6.297  1.00  0.00           H  
ATOM   2746  CE1 TYR B 169       1.699  14.751   4.405  1.00  0.00           C  
ATOM   2747  HE1 TYR B 169       0.859  15.426   4.334  1.00  0.00           H  
ATOM   2748  CZ  TYR B 169       1.921  13.800   3.385  1.00  0.00           C  
ATOM   2749  OH  TYR B 169       1.078  13.719   2.328  1.00  0.00           O  
ATOM   2750  HH  TYR B 169       1.252  12.920   1.804  1.00  0.00           H  
ATOM   2751  CE2 TYR B 169       3.016  12.918   3.466  1.00  0.00           C  
ATOM   2752  HE2 TYR B 169       3.180  12.204   2.673  1.00  0.00           H  
ATOM   2753  CD2 TYR B 169       3.886  12.981   4.571  1.00  0.00           C  
ATOM   2754  HD2 TYR B 169       4.718  12.298   4.638  1.00  0.00           H  
ATOM   2755  C   TYR B 169       6.676  14.705   5.791  1.00  0.00           C  
ATOM   2756  O   TYR B 169       6.502  15.276   4.718  1.00  0.00           O  
ATOM   2757  N   GLN B 170       7.726  13.912   6.008  1.00  0.00           N  
ATOM   2758  H   GLN B 170       7.808  13.466   6.917  1.00  0.00           H  
ATOM   2759  CA  GLN B 170       8.904  13.860   5.138  1.00  0.00           C  
ATOM   2760  HA  GLN B 170       8.640  14.195   4.132  1.00  0.00           H  
ATOM   2761  CB  GLN B 170       9.948  14.833   5.710  1.00  0.00           C  
ATOM   2762  HB2 GLN B 170       9.574  15.852   5.593  1.00  0.00           H  
ATOM   2763  HB3 GLN B 170      10.072  14.642   6.776  1.00  0.00           H  
ATOM   2764  CG  GLN B 170      11.319  14.725   5.035  1.00  0.00           C  
ATOM   2765  HG2 GLN B 170      11.779  13.766   5.267  1.00  0.00           H  
ATOM   2766  HG3 GLN B 170      11.179  14.789   3.959  1.00  0.00           H  
ATOM   2767  CD  GLN B 170      12.262  15.823   5.508  1.00  0.00           C  
ATOM   2768  OE1 GLN B 170      12.606  15.918   6.676  1.00  0.00           O  
ATOM   2769  NE2 GLN B 170      12.719  16.684   4.629  1.00  0.00           N  
ATOM   2770 HE21 GLN B 170      13.355  17.387   4.950  1.00  0.00           H  
ATOM   2771 HE22 GLN B 170      12.488  16.557   3.643  1.00  0.00           H  
ATOM   2772  C   GLN B 170       9.453  12.434   5.037  1.00  0.00           C  
ATOM   2773  O   GLN B 170       9.585  11.756   6.057  1.00  0.00           O  
ATOM   2774  N   LEU B 171       9.807  11.991   3.825  1.00  0.00           N  
ATOM   2775  H   LEU B 171       9.748  12.630   3.045  1.00  0.00           H  
ATOM   2776  CA  LEU B 171      10.480  10.708   3.603  1.00  0.00           C  
ATOM   2777  HA  LEU B 171       9.931   9.936   4.145  1.00  0.00           H  
ATOM   2778  CB  LEU B 171      10.454  10.378   2.097  1.00  0.00           C  
ATOM   2779  HB2 LEU B 171       9.676  10.977   1.620  1.00  0.00           H  
ATOM   2780  HB3 LEU B 171      11.405  10.661   1.648  1.00  0.00           H  
ATOM   2781  CG  LEU B 171      10.152   8.905   1.770  1.00  0.00           C  
ATOM   2782  HG  LEU B 171       9.193   8.627   2.211  1.00  0.00           H  
ATOM   2783  CD1 LEU B 171      10.050   8.758   0.251  1.00  0.00           C  
ATOM   2784 HD11 LEU B 171      11.000   9.010  -0.220  1.00  0.00           H  
ATOM   2785 HD12 LEU B 171       9.270   9.416  -0.130  1.00  0.00           H  
ATOM   2786 HD13 LEU B 171       9.784   7.729   0.006  1.00  0.00           H  
ATOM   2787  CD2 LEU B 171      11.228   7.937   2.270  1.00  0.00           C  
ATOM   2788 HD21 LEU B 171      12.206   8.240   1.897  1.00  0.00           H  
ATOM   2789 HD22 LEU B 171      11.233   7.920   3.356  1.00  0.00           H  
ATOM   2790 HD23 LEU B 171      11.007   6.930   1.911  1.00  0.00           H  
ATOM   2791  C   LEU B 171      11.911  10.795   4.165  1.00  0.00           C  
ATOM   2792  O   LEU B 171      12.697  11.653   3.761  1.00  0.00           O  
ATOM   2793  N   VAL B 172      12.233   9.942   5.141  1.00  0.00           N  
ATOM   2794  H   VAL B 172      11.559   9.228   5.399  1.00  0.00           H  
ATOM   2795  CA  VAL B 172      13.390  10.142   6.032  1.00  0.00           C  
ATOM   2796  HA  VAL B 172      13.421  11.208   6.266  1.00  0.00           H  
ATOM   2797  CB  VAL B 172      13.164   9.378   7.359  1.00  0.00           C  
ATOM   2798  HB  VAL B 172      12.091   9.238   7.500  1.00  0.00           H  
ATOM   2799  CG1 VAL B 172      13.821   7.993   7.419  1.00  0.00           C  
ATOM   2800 HG11 VAL B 172      14.908   8.087   7.433  1.00  0.00           H  
ATOM   2801 HG12 VAL B 172      13.508   7.473   8.323  1.00  0.00           H  
ATOM   2802 HG13 VAL B 172      13.524   7.398   6.555  1.00  0.00           H  
ATOM   2803  CG2 VAL B 172      13.640  10.211   8.552  1.00  0.00           C  
ATOM   2804 HG21 VAL B 172      14.712  10.399   8.476  1.00  0.00           H  
ATOM   2805 HG22 VAL B 172      13.111  11.164   8.562  1.00  0.00           H  
ATOM   2806 HG23 VAL B 172      13.429   9.683   9.481  1.00  0.00           H  
ATOM   2807  C   VAL B 172      14.744   9.828   5.381  1.00  0.00           C  
ATOM   2808  O   VAL B 172      15.777  10.259   5.887  1.00  0.00           O  
ATOM   2809  N   PHE B 173      14.762   9.104   4.261  1.00  0.00           N  
ATOM   2810  H   PHE B 173      13.883   8.833   3.851  1.00  0.00           H  
ATOM   2811  CA  PHE B 173      15.992   8.781   3.536  1.00  0.00           C  
ATOM   2812  HA  PHE B 173      16.839   8.897   4.210  1.00  0.00           H  
ATOM   2813  CB  PHE B 173      15.971   7.317   3.088  1.00  0.00           C  
ATOM   2814  HB2 PHE B 173      15.203   7.209   2.320  1.00  0.00           H  
ATOM   2815  HB3 PHE B 173      16.938   7.092   2.638  1.00  0.00           H  
ATOM   2816  CG  PHE B 173      15.719   6.300   4.189  1.00  0.00           C  
ATOM   2817  CD1 PHE B 173      14.728   5.313   4.024  1.00  0.00           C  
ATOM   2818  HD1 PHE B 173      14.145   5.267   3.115  1.00  0.00           H  
ATOM   2819  CE1 PHE B 173      14.503   4.361   5.034  1.00  0.00           C  
ATOM   2820  HE1 PHE B 173      13.751   3.596   4.898  1.00  0.00           H  
ATOM   2821  CZ  PHE B 173      15.267   4.386   6.212  1.00  0.00           C  
ATOM   2822  HZ  PHE B 173      15.096   3.645   6.981  1.00  0.00           H  
ATOM   2823  CE2 PHE B 173      16.257   5.368   6.383  1.00  0.00           C  
ATOM   2824  HE2 PHE B 173      16.845   5.387   7.289  1.00  0.00           H  
ATOM   2825  CD2 PHE B 173      16.485   6.320   5.373  1.00  0.00           C  
ATOM   2826  HD2 PHE B 173      17.253   7.066   5.515  1.00  0.00           H  
ATOM   2827  C   PHE B 173      16.222   9.729   2.354  1.00  0.00           C  
ATOM   2828  O   PHE B 173      15.289  10.062   1.631  1.00  0.00           O  
ATOM   2829  N   LEU B 174      17.474  10.166   2.167  1.00  0.00           N  
ATOM   2830  H   LEU B 174      18.172   9.854   2.822  1.00  0.00           H  
ATOM   2831  CA  LEU B 174      17.914  11.107   1.117  1.00  0.00           C  
ATOM   2832  HA  LEU B 174      18.942  11.368   1.363  1.00  0.00           H  
ATOM   2833  CB  LEU B 174      17.964  10.426  -0.270  1.00  0.00           C  
ATOM   2834  HB2 LEU B 174      16.943  10.298  -0.621  1.00  0.00           H  
ATOM   2835  HB3 LEU B 174      18.456  11.106  -0.968  1.00  0.00           H  
ATOM   2836  CG  LEU B 174      18.678   9.062  -0.339  1.00  0.00           C  
ATOM   2837  HG  LEU B 174      18.149   8.338   0.281  1.00  0.00           H  
ATOM   2838  CD1 LEU B 174      18.694   8.543  -1.777  1.00  0.00           C  
ATOM   2839 HD11 LEU B 174      19.300   9.193  -2.410  1.00  0.00           H  
ATOM   2840 HD12 LEU B 174      17.680   8.521  -2.173  1.00  0.00           H  
ATOM   2841 HD13 LEU B 174      19.097   7.534  -1.793  1.00  0.00           H  
ATOM   2842  CD2 LEU B 174      20.134   9.146   0.128  1.00  0.00           C  
ATOM   2843 HD21 LEU B 174      20.174   9.410   1.183  1.00  0.00           H  
ATOM   2844 HD22 LEU B 174      20.615   8.178  -0.004  1.00  0.00           H  
ATOM   2845 HD23 LEU B 174      20.667   9.897  -0.456  1.00  0.00           H  
ATOM   2846  C   LEU B 174      17.188  12.477   1.089  1.00  0.00           C  
ATOM   2847  O   LEU B 174      17.321  13.202   0.112  1.00  0.00           O  
ATOM   2848  N   LEU B 175      16.472  12.839   2.165  1.00  0.00           N  
ATOM   2849  H   LEU B 175      16.337  12.138   2.874  1.00  0.00           H  
ATOM   2850  CA  LEU B 175      15.891  14.171   2.434  1.00  0.00           C  
ATOM   2851  HA  LEU B 175      15.243  14.068   3.303  1.00  0.00           H  
ATOM   2852  CB  LEU B 175      17.008  15.178   2.808  1.00  0.00           C  
ATOM   2853  HB2 LEU B 175      17.687  15.257   1.958  1.00  0.00           H  
ATOM   2854  HB3 LEU B 175      16.557  16.162   2.951  1.00  0.00           H  
ATOM   2855  CG  LEU B 175      17.830  14.845   4.066  1.00  0.00           C  
ATOM   2856  HG  LEU B 175      18.239  13.837   3.988  1.00  0.00           H  
ATOM   2857  CD1 LEU B 175      18.995  15.828   4.199  1.00  0.00           C  
ATOM   2858 HD11 LEU B 175      19.580  15.593   5.088  1.00  0.00           H  
ATOM   2859 HD12 LEU B 175      18.617  16.848   4.274  1.00  0.00           H  
ATOM   2860 HD13 LEU B 175      19.639  15.751   3.322  1.00  0.00           H  
ATOM   2861  CD2 LEU B 175      16.984  14.944   5.338  1.00  0.00           C  
ATOM   2862 HD21 LEU B 175      17.606  14.760   6.213  1.00  0.00           H  
ATOM   2863 HD22 LEU B 175      16.189  14.200   5.320  1.00  0.00           H  
ATOM   2864 HD23 LEU B 175      16.540  15.937   5.415  1.00  0.00           H  
ATOM   2865  C   LEU B 175      14.962  14.714   1.325  1.00  0.00           C  
ATOM   2866  O   LEU B 175      15.192  15.794   0.788  1.00  0.00           O  
ATOM   2867  N   BCN B 176      13.869  14.005   1.032  1.00  0.00           N  
ATOM   2868  H27 BCN B 176      13.732  13.138   1.523  1.00  0.00           H  
ATOM   2869  C2  BCN B 176      12.819  14.512   0.160  1.00  0.00           C  
ATOM   2870  H   BCN B 176      13.310  14.927  -0.723  1.00  0.00           H  
ATOM   2871  C4  BCN B 176      11.877  13.402  -0.334  1.00  0.00           C  
ATOM   2872  H1  BCN B 176      11.471  12.848   0.521  1.00  0.00           H  
ATOM   2873  H2  BCN B 176      11.012  13.863  -0.829  1.00  0.00           H  
ATOM   2874  C5  BCN B 176      12.501  12.430  -1.363  1.00  0.00           C  
ATOM   2875  H3  BCN B 176      11.681  11.865  -1.826  1.00  0.00           H  
ATOM   2876  H4  BCN B 176      12.982  12.997  -2.171  1.00  0.00           H  
ATOM   2877  C6  BCN B 176      13.504  11.428  -0.752  1.00  0.00           C  
ATOM   2878  H8  BCN B 176      13.081  11.004   0.167  1.00  0.00           H  
ATOM   2879  H9  BCN B 176      14.436  11.937  -0.475  1.00  0.00           H  
ATOM   2880  C7  BCN B 176      13.839  10.283  -1.720  1.00  0.00           C  
ATOM   2881  H5  BCN B 176      14.450  10.664  -2.551  1.00  0.00           H  
ATOM   2882  H6  BCN B 176      12.917   9.858  -2.140  1.00  0.00           H  
ATOM   2883  N2  BCN B 176      14.566   9.228  -1.019  1.00  0.00           N  
ATOM   2884  H7  BCN B 176      14.851   9.373  -0.054  1.00  0.00           H  
ATOM   2885  C8  BCN B 176      14.950   8.065  -1.615  1.00  0.00           C  
ATOM   2886  O1  BCN B 176      14.708   7.775  -2.771  1.00  0.00           O  
ATOM   2887  O2  BCN B 176      15.617   7.295  -0.722  1.00  0.00           O  
ATOM   2888  C9  BCN B 176      16.084   6.019  -1.193  1.00  0.00           C  
ATOM   2889  H21 BCN B 176      15.255   5.452  -1.634  1.00  0.00           H  
ATOM   2890  H22 BCN B 176      16.862   6.145  -1.958  1.00  0.00           H  
ATOM   2891  C10 BCN B 176      16.625   5.260   0.010  1.00  0.00           C  
ATOM   2892  H23 BCN B 176      16.399   5.737   0.952  1.00  0.00           H  
ATOM   2893  C11 BCN B 176      17.910   4.466  -0.079  1.00  0.00           C  
ATOM   2894  H12 BCN B 176      18.375   4.406  -1.058  1.00  0.00           H  
ATOM   2895  C12 BCN B 176      18.978   4.601   1.038  1.00  0.00           C  
ATOM   2896  H13 BCN B 176      18.481   4.808   1.996  1.00  0.00           H  
ATOM   2897  H14 BCN B 176      19.605   5.477   0.829  1.00  0.00           H  
ATOM   2898  C13 BCN B 176      19.896   3.348   1.198  1.00  0.00           C  
ATOM   2899  H19 BCN B 176      20.482   3.169   0.289  1.00  0.00           H  
ATOM   2900  H20 BCN B 176      20.580   3.465   2.049  1.00  0.00           H  
ATOM   2901  C14 BCN B 176      18.980   2.245   1.432  1.00  0.00           C  
ATOM   2902  C15 BCN B 176      17.922   1.702   1.515  1.00  0.00           C  
ATOM   2903  C16 BCN B 176      16.473   1.590   1.469  1.00  0.00           C  
ATOM   2904  H17 BCN B 176      16.085   1.154   2.398  1.00  0.00           H  
ATOM   2905  H18 BCN B 176      16.155   0.976   0.621  1.00  0.00           H  
ATOM   2906  C17 BCN B 176      15.967   3.048   1.273  1.00  0.00           C  
ATOM   2907  H15 BCN B 176      14.872   3.035   1.194  1.00  0.00           H  
ATOM   2908  H16 BCN B 176      16.199   3.630   2.175  1.00  0.00           H  
ATOM   2909  C18 BCN B 176      16.558   3.751   0.025  1.00  0.00           C  
ATOM   2910  H11 BCN B 176      16.234   3.262  -0.893  1.00  0.00           H  
ATOM   2911  C3  BCN B 176      12.026  15.654   0.786  1.00  0.00           C  
ATOM   2912  O3  BCN B 176      12.069  15.906   1.981  1.00  0.00           O  
ATOM   2913  N   GLU B 177      11.235  16.353  -0.031  1.00  0.00           N  
ATOM   2914  H   GLU B 177      11.291  16.162  -1.034  1.00  0.00           H  
ATOM   2915  CA  GLU B 177      10.324  17.430   0.364  1.00  0.00           C  
ATOM   2916  HA  GLU B 177      10.928  18.297   0.630  1.00  0.00           H  
ATOM   2917  CB  GLU B 177       9.417  17.831  -0.818  1.00  0.00           C  
ATOM   2918  HB2 GLU B 177       8.950  16.939  -1.241  1.00  0.00           H  
ATOM   2919  HB3 GLU B 177       8.616  18.465  -0.429  1.00  0.00           H  
ATOM   2920  CG  GLU B 177      10.119  18.632  -1.928  1.00  0.00           C  
ATOM   2921  HG2 GLU B 177       9.363  18.939  -2.654  1.00  0.00           H  
ATOM   2922  HG3 GLU B 177      10.527  19.539  -1.475  1.00  0.00           H  
ATOM   2923  CD  GLU B 177      11.234  17.878  -2.667  1.00  0.00           C  
ATOM   2924  OE1 GLU B 177      11.131  16.631  -2.788  1.00  0.00           O  
ATOM   2925  OE2 GLU B 177      12.193  18.565  -3.077  1.00  0.00           O  
ATOM   2926  C   GLU B 177       9.436  17.080   1.572  1.00  0.00           C  
ATOM   2927  O   GLU B 177       8.814  16.015   1.638  1.00  0.00           O  
ATOM   2928  N   ALA B 178       9.327  18.023   2.510  1.00  0.00           N  
ATOM   2929  H   ALA B 178       9.838  18.880   2.394  1.00  0.00           H  
ATOM   2930  CA  ALA B 178       8.345  17.961   3.583  1.00  0.00           C  
ATOM   2931  HA  ALA B 178       8.265  16.930   3.926  1.00  0.00           H  
ATOM   2932  CB  ALA B 178       8.828  18.811   4.764  1.00  0.00           C  
ATOM   2933  HB1 ALA B 178       8.909  19.857   4.467  1.00  0.00           H  
ATOM   2934  HB2 ALA B 178       8.111  18.726   5.583  1.00  0.00           H  
ATOM   2935  HB3 ALA B 178       9.799  18.451   5.104  1.00  0.00           H  
ATOM   2936  C   ALA B 178       6.965  18.403   3.065  1.00  0.00           C  
ATOM   2937  O   ALA B 178       6.720  19.583   2.801  1.00  0.00           O  
ATOM   2938  N   HIE B 179       6.045  17.450   2.948  1.00  0.00           N  
ATOM   2939  H   HIE B 179       6.301  16.520   3.260  1.00  0.00           H  
ATOM   2940  CA  HIE B 179       4.629  17.731   2.718  1.00  0.00           C  
ATOM   2941  HA  HIE B 179       4.536  18.404   1.864  1.00  0.00           H  
ATOM   2942  CB  HIE B 179       3.899  16.425   2.388  1.00  0.00           C  
ATOM   2943  HB2 HIE B 179       4.135  15.677   3.143  1.00  0.00           H  
ATOM   2944  HB3 HIE B 179       2.823  16.602   2.401  1.00  0.00           H  
ATOM   2945  CG  HIE B 179       4.260  15.888   1.030  1.00  0.00           C  
ATOM   2946  ND1 HIE B 179       3.558  16.162  -0.143  1.00  0.00           N  
ATOM   2947  CE1 HIE B 179       4.279  15.627  -1.138  1.00  0.00           C  
ATOM   2948  HE1 HIE B 179       4.017  15.688  -2.185  1.00  0.00           H  
ATOM   2949  NE2 HIE B 179       5.387  15.043  -0.654  1.00  0.00           N  
ATOM   2950  HE2 HIE B 179       6.127  14.644  -1.213  1.00  0.00           H  
ATOM   2951  CD2 HIE B 179       5.398  15.205   0.714  1.00  0.00           C  
ATOM   2952  HD2 HIE B 179       6.188  14.934   1.401  1.00  0.00           H  
ATOM   2953  C   HIE B 179       4.026  18.422   3.945  1.00  0.00           C  
ATOM   2954  O   HIE B 179       4.505  18.247   5.065  1.00  0.00           O  
ATOM   2955  N   THR B 180       2.956  19.195   3.752  1.00  0.00           N  
ATOM   2956  H   THR B 180       2.568  19.253   2.822  1.00  0.00           H  
ATOM   2957  CA  THR B 180       2.194  19.830   4.842  1.00  0.00           C  
ATOM   2958  HA  THR B 180       2.546  19.461   5.806  1.00  0.00           H  
ATOM   2959  CB  THR B 180       2.367  21.361   4.838  1.00  0.00           C  
ATOM   2960  HB  THR B 180       2.075  21.752   3.863  1.00  0.00           H  
ATOM   2961  CG2 THR B 180       1.550  22.072   5.921  1.00  0.00           C  
ATOM   2962 HG21 THR B 180       1.835  23.123   5.958  1.00  0.00           H  
ATOM   2963 HG22 THR B 180       0.486  22.008   5.696  1.00  0.00           H  
ATOM   2964 HG23 THR B 180       1.748  21.614   6.891  1.00  0.00           H  
ATOM   2965  OG1 THR B 180       3.708  21.707   5.081  1.00  0.00           O  
ATOM   2966  HG1 THR B 180       4.271  21.135   4.549  1.00  0.00           H  
ATOM   2967  C   THR B 180       0.719  19.468   4.716  1.00  0.00           C  
ATOM   2968  O   THR B 180       0.172  19.493   3.614  1.00  0.00           O  
ATOM   2969  N   CYS B 181       0.061  19.192   5.840  1.00  0.00           N  
ATOM   2970  H   CYS B 181       0.587  19.129   6.710  1.00  0.00           H  
ATOM   2971  CA  CYS B 181      -1.385  19.006   5.930  1.00  0.00           C  
ATOM   2972  HA  CYS B 181      -1.841  19.487   5.064  1.00  0.00           H  
ATOM   2973  CB  CYS B 181      -1.728  17.506   5.828  1.00  0.00           C  
ATOM   2974  HB2 CYS B 181      -2.786  17.344   6.046  1.00  0.00           H  
ATOM   2975  HB3 CYS B 181      -1.543  17.178   4.803  1.00  0.00           H  
ATOM   2976  SG  CYS B 181      -0.733  16.469   6.934  1.00  0.00           S  
ATOM   2977  HG  CYS B 181      -1.322  15.312   6.587  1.00  0.00           H  
ATOM   2978  C   CYS B 181      -1.983  19.729   7.154  1.00  0.00           C  
ATOM   2979  O   CYS B 181      -1.277  20.309   7.988  1.00  0.00           O  
ATOM   2980  N   ILE B 182      -3.317  19.763   7.206  1.00  0.00           N  
ATOM   2981  H   ILE B 182      -3.841  19.215   6.540  1.00  0.00           H  
ATOM   2982  CA  ILE B 182      -4.108  20.482   8.209  1.00  0.00           C  
ATOM   2983  HA  ILE B 182      -3.438  21.011   8.884  1.00  0.00           H  
ATOM   2984  CB  ILE B 182      -5.001  21.544   7.515  1.00  0.00           C  
ATOM   2985  HB  ILE B 182      -5.637  21.035   6.788  1.00  0.00           H  
ATOM   2986  CG2 ILE B 182      -5.916  22.241   8.535  1.00  0.00           C  
ATOM   2987 HG21 ILE B 182      -6.555  22.976   8.048  1.00  0.00           H  
ATOM   2988 HG22 ILE B 182      -6.582  21.514   8.998  1.00  0.00           H  
ATOM   2989 HG23 ILE B 182      -5.326  22.730   9.310  1.00  0.00           H  
ATOM   2990  CG1 ILE B 182      -4.136  22.582   6.758  1.00  0.00           C  
ATOM   2991 HG12 ILE B 182      -3.506  23.111   7.471  1.00  0.00           H  
ATOM   2992 HG13 ILE B 182      -3.483  22.065   6.055  1.00  0.00           H  
ATOM   2993  CD1 ILE B 182      -4.929  23.612   5.943  1.00  0.00           C  
ATOM   2994 HD11 ILE B 182      -5.640  23.103   5.291  1.00  0.00           H  
ATOM   2995 HD12 ILE B 182      -4.240  24.192   5.328  1.00  0.00           H  
ATOM   2996 HD13 ILE B 182      -5.460  24.298   6.602  1.00  0.00           H  
ATOM   2997  C   ILE B 182      -4.923  19.442   9.000  1.00  0.00           C  
ATOM   2998  O   ILE B 182      -5.654  18.679   8.365  1.00  0.00           O  
ATOM   2999  N   PRO B 183      -4.794  19.367  10.338  1.00  0.00           N  
ATOM   3000  CD  PRO B 183      -3.928  20.176  11.178  1.00  0.00           C  
ATOM   3001  HD2 PRO B 183      -4.102  21.231  10.978  1.00  0.00           H  
ATOM   3002  HD3 PRO B 183      -2.885  19.913  10.995  1.00  0.00           H  
ATOM   3003  CG  PRO B 183      -4.304  19.863  12.627  1.00  0.00           C  
ATOM   3004  HG2 PRO B 183      -5.032  20.594  12.982  1.00  0.00           H  
ATOM   3005  HG3 PRO B 183      -3.426  19.850  13.274  1.00  0.00           H  
ATOM   3006  CB  PRO B 183      -4.957  18.485  12.532  1.00  0.00           C  
ATOM   3007  HB2 PRO B 183      -5.654  18.302  13.351  1.00  0.00           H  
ATOM   3008  HB3 PRO B 183      -4.191  17.719  12.513  1.00  0.00           H  
ATOM   3009  CA  PRO B 183      -5.645  18.525  11.169  1.00  0.00           C  
ATOM   3010  HA  PRO B 183      -5.714  17.521  10.752  1.00  0.00           H  
ATOM   3011  C   PRO B 183      -7.050  19.116  11.292  1.00  0.00           C  
ATOM   3012  O   PRO B 183      -7.225  20.324  11.150  1.00  0.00           O  
ATOM   3013  N   GLU B 184      -8.022  18.280  11.641  1.00  0.00           N  
ATOM   3014  H   GLU B 184      -7.782  17.301  11.773  1.00  0.00           H  
ATOM   3015  CA  GLU B 184      -9.377  18.677  12.024  1.00  0.00           C  
ATOM   3016  HA  GLU B 184      -9.364  19.739  12.279  1.00  0.00           H  
ATOM   3017  CB  GLU B 184     -10.325  18.498  10.820  1.00  0.00           C  
ATOM   3018  HB2 GLU B 184      -9.873  18.994   9.961  1.00  0.00           H  
ATOM   3019  HB3 GLU B 184     -10.397  17.435  10.584  1.00  0.00           H  
ATOM   3020  CG  GLU B 184     -11.748  19.061  10.983  1.00  0.00           C  
ATOM   3021  HG2 GLU B 184     -12.243  19.040  10.009  1.00  0.00           H  
ATOM   3022  HG3 GLU B 184     -12.311  18.398  11.644  1.00  0.00           H  
ATOM   3023  CD  GLU B 184     -11.779  20.492  11.544  1.00  0.00           C  
ATOM   3024  OE1 GLU B 184     -11.458  21.447  10.801  1.00  0.00           O  
ATOM   3025  OE2 GLU B 184     -12.072  20.632  12.752  1.00  0.00           O  
ATOM   3026  C   GLU B 184      -9.802  17.919  13.298  1.00  0.00           C  
ATOM   3027  O   GLU B 184      -9.200  16.910  13.687  1.00  0.00           O  
ATOM   3028  N   ASN B 185     -10.794  18.438  14.014  1.00  0.00           N  
ATOM   3029  H   ASN B 185     -11.275  19.262  13.651  1.00  0.00           H  
ATOM   3030  CA  ASN B 185     -11.165  17.968  15.343  1.00  0.00           C  
ATOM   3031  HA  ASN B 185     -10.257  17.861  15.938  1.00  0.00           H  
ATOM   3032  CB  ASN B 185     -12.043  19.045  15.991  1.00  0.00           C  
ATOM   3033  HB2 ASN B 185     -12.616  19.588  15.237  1.00  0.00           H  
ATOM   3034  HB3 ASN B 185     -12.756  18.582  16.668  1.00  0.00           H  
ATOM   3035  CG  ASN B 185     -11.199  20.020  16.773  1.00  0.00           C  
ATOM   3036  OD1 ASN B 185     -10.556  20.907  16.237  1.00  0.00           O  
ATOM   3037  ND2 ASN B 185     -11.146  19.862  18.073  1.00  0.00           N  
ATOM   3038 HD21 ASN B 185     -10.718  20.628  18.578  1.00  0.00           H  
ATOM   3039 HD22 ASN B 185     -11.676  19.118  18.506  1.00  0.00           H  
ATOM   3040  C   ASN B 185     -11.873  16.604  15.343  1.00  0.00           C  
ATOM   3041  O   ASN B 185     -13.036  16.496  14.950  1.00  0.00           O  
ATOM   3042  N   ASN B 186     -11.243  15.583  15.944  1.00  0.00           N  
ATOM   3043  H   ASN B 186     -10.313  15.745  16.300  1.00  0.00           H  
ATOM   3044  CA  ASN B 186     -11.976  14.402  16.414  1.00  0.00           C  
ATOM   3045  HA  ASN B 186     -12.757  14.195  15.678  1.00  0.00           H  
ATOM   3046  CB  ASN B 186     -11.087  13.141  16.473  1.00  0.00           C  
ATOM   3047  HB2 ASN B 186     -10.471  13.091  15.576  1.00  0.00           H  
ATOM   3048  HB3 ASN B 186     -10.430  13.167  17.341  1.00  0.00           H  
ATOM   3049  CG  ASN B 186     -11.942  11.876  16.523  1.00  0.00           C  
ATOM   3050  OD1 ASN B 186     -13.165  11.915  16.527  1.00  0.00           O  
ATOM   3051  ND2 ASN B 186     -11.364  10.702  16.536  1.00  0.00           N  
ATOM   3052 HD21 ASN B 186     -11.951   9.893  16.557  1.00  0.00           H  
ATOM   3053 HD22 ASN B 186     -10.355  10.607  16.699  1.00  0.00           H  
ATOM   3054  C   ASN B 186     -12.697  14.729  17.740  1.00  0.00           C  
ATOM   3055  O   ASN B 186     -12.243  14.405  18.843  1.00  0.00           O  
ATOM   3056  N   GLY B 187     -13.809  15.456  17.624  1.00  0.00           N  
ATOM   3057  H   GLY B 187     -14.063  15.761  16.690  1.00  0.00           H  
ATOM   3058  CA  GLY B 187     -14.580  15.951  18.762  1.00  0.00           C  
ATOM   3059  HA2 GLY B 187     -15.531  16.344  18.404  1.00  0.00           H  
ATOM   3060  HA3 GLY B 187     -14.783  15.116  19.435  1.00  0.00           H  
ATOM   3061  C   GLY B 187     -13.863  17.057  19.548  1.00  0.00           C  
ATOM   3062  O   GLY B 187     -12.937  17.707  19.064  1.00  0.00           O  
ATOM   3063  N   GLY B 188     -14.305  17.288  20.789  1.00  0.00           N  
ATOM   3064  H   GLY B 188     -15.046  16.702  21.138  1.00  0.00           H  
ATOM   3065  CA  GLY B 188     -13.968  18.503  21.546  1.00  0.00           C  
ATOM   3066  HA2 GLY B 188     -14.380  19.368  21.022  1.00  0.00           H  
ATOM   3067  HA3 GLY B 188     -14.438  18.443  22.527  1.00  0.00           H  
ATOM   3068  C   GLY B 188     -12.472  18.763  21.768  1.00  0.00           C  
ATOM   3069  O   GLY B 188     -12.076  19.922  21.781  1.00  0.00           O  
ATOM   3070  N   ALA B 189     -11.649  17.716  21.917  1.00  0.00           N  
ATOM   3071  H   ALA B 189     -12.055  16.796  21.872  1.00  0.00           H  
ATOM   3072  CA  ALA B 189     -10.194  17.832  22.116  1.00  0.00           C  
ATOM   3073  HA  ALA B 189      -9.853  18.746  21.622  1.00  0.00           H  
ATOM   3074  CB  ALA B 189      -9.909  17.981  23.620  1.00  0.00           C  
ATOM   3075  HB1 ALA B 189     -10.481  18.813  24.030  1.00  0.00           H  
ATOM   3076  HB2 ALA B 189     -10.172  17.064  24.147  1.00  0.00           H  
ATOM   3077  HB3 ALA B 189      -8.848  18.186  23.775  1.00  0.00           H  
ATOM   3078  C   ALA B 189      -9.366  16.685  21.489  1.00  0.00           C  
ATOM   3079  O   ALA B 189      -8.164  16.589  21.742  1.00  0.00           O  
ATOM   3080  N   GLY B 190      -9.979  15.810  20.684  1.00  0.00           N  
ATOM   3081  H   GLY B 190     -10.933  15.997  20.409  1.00  0.00           H  
ATOM   3082  CA  GLY B 190      -9.240  14.909  19.792  1.00  0.00           C  
ATOM   3083  HA2 GLY B 190      -8.324  14.560  20.268  1.00  0.00           H  
ATOM   3084  HA3 GLY B 190      -9.848  14.037  19.551  1.00  0.00           H  
ATOM   3085  C   GLY B 190      -8.879  15.631  18.494  1.00  0.00           C  
ATOM   3086  O   GLY B 190      -9.501  16.634  18.147  1.00  0.00           O  
ATOM   3087  N   CYS B 191      -7.869  15.153  17.777  1.00  0.00           N  
ATOM   3088  H   CYS B 191      -7.368  14.338  18.122  1.00  0.00           H  
ATOM   3089  CA  CYS B 191      -7.349  15.754  16.545  1.00  0.00           C  
ATOM   3090  HA  CYS B 191      -8.109  16.372  16.064  1.00  0.00           H  
ATOM   3091  CB  CYS B 191      -6.131  16.628  16.880  1.00  0.00           C  
ATOM   3092  HB2 CYS B 191      -5.440  16.043  17.489  1.00  0.00           H  
ATOM   3093  HB3 CYS B 191      -5.622  16.904  15.955  1.00  0.00           H  
ATOM   3094  SG  CYS B 191      -6.609  18.141  17.764  1.00  0.00           S  
ATOM   3095  HG  CYS B 191      -7.721  17.634  18.315  1.00  0.00           H  
ATOM   3096  C   CYS B 191      -6.942  14.644  15.576  1.00  0.00           C  
ATOM   3097  O   CYS B 191      -6.137  13.785  15.936  1.00  0.00           O  
ATOM   3098  N   VAL B 192      -7.459  14.691  14.351  1.00  0.00           N  
ATOM   3099  H   VAL B 192      -8.056  15.477  14.097  1.00  0.00           H  
ATOM   3100  CA  VAL B 192      -7.167  13.730  13.286  1.00  0.00           C  
ATOM   3101  HA  VAL B 192      -6.405  13.036  13.642  1.00  0.00           H  
ATOM   3102  CB  VAL B 192      -8.417  12.887  12.960  1.00  0.00           C  
ATOM   3103  HB  VAL B 192      -8.726  12.383  13.877  1.00  0.00           H  
ATOM   3104  CG1 VAL B 192      -9.612  13.707  12.452  1.00  0.00           C  
ATOM   3105 HG11 VAL B 192      -9.346  14.254  11.547  1.00  0.00           H  
ATOM   3106 HG12 VAL B 192     -10.451  13.046  12.238  1.00  0.00           H  
ATOM   3107 HG13 VAL B 192      -9.925  14.420  13.215  1.00  0.00           H  
ATOM   3108  CG2 VAL B 192      -8.109  11.801  11.923  1.00  0.00           C  
ATOM   3109 HG21 VAL B 192      -8.965  11.132  11.832  1.00  0.00           H  
ATOM   3110 HG22 VAL B 192      -7.900  12.246  10.950  1.00  0.00           H  
ATOM   3111 HG23 VAL B 192      -7.248  11.216  12.249  1.00  0.00           H  
ATOM   3112  C   VAL B 192      -6.583  14.464  12.082  1.00  0.00           C  
ATOM   3113  O   VAL B 192      -6.966  15.592  11.778  1.00  0.00           O  
ATOM   3114  N   CYS B 193      -5.641  13.828  11.385  1.00  0.00           N  
ATOM   3115  H   CYS B 193      -5.331  12.918  11.718  1.00  0.00           H  
ATOM   3116  CA  CYS B 193      -4.986  14.389  10.207  1.00  0.00           C  
ATOM   3117  HA  CYS B 193      -5.664  15.103   9.733  1.00  0.00           H  
ATOM   3118  CB  CYS B 193      -3.738  15.146  10.673  1.00  0.00           C  
ATOM   3119  HB2 CYS B 193      -3.990  15.736  11.556  1.00  0.00           H  
ATOM   3120  HB3 CYS B 193      -2.953  14.437  10.941  1.00  0.00           H  
ATOM   3121  SG  CYS B 193      -3.172  16.263   9.361  1.00  0.00           S  
ATOM   3122  HG  CYS B 193      -2.699  15.339   8.512  1.00  0.00           H  
ATOM   3123  C   CYS B 193      -4.636  13.301   9.181  1.00  0.00           C  
ATOM   3124  O   CYS B 193      -4.140  12.232   9.542  1.00  0.00           O  
ATOM   3125  N   HIE B 194      -4.855  13.576   7.895  1.00  0.00           N  
ATOM   3126  H   HIE B 194      -5.258  14.474   7.666  1.00  0.00           H  
ATOM   3127  CA  HIE B 194      -4.556  12.663   6.783  1.00  0.00           C  
ATOM   3128  HA  HIE B 194      -4.473  11.646   7.172  1.00  0.00           H  
ATOM   3129  CB  HIE B 194      -5.732  12.678   5.793  1.00  0.00           C  
ATOM   3130  HB2 HIE B 194      -5.849  13.687   5.391  1.00  0.00           H  
ATOM   3131  HB3 HIE B 194      -5.512  12.013   4.960  1.00  0.00           H  
ATOM   3132  CG  HIE B 194      -7.044  12.250   6.414  1.00  0.00           C  
ATOM   3133  ND1 HIE B 194      -8.281  12.847   6.171  1.00  0.00           N  
ATOM   3134  CE1 HIE B 194      -9.164  12.195   6.943  1.00  0.00           C  
ATOM   3135  HE1 HIE B 194     -10.219  12.433   7.000  1.00  0.00           H  
ATOM   3136  NE2 HIE B 194      -8.555  11.219   7.639  1.00  0.00           N  
ATOM   3137  HE2 HIE B 194      -9.001  10.607   8.310  1.00  0.00           H  
ATOM   3138  CD2 HIE B 194      -7.219  11.230   7.307  1.00  0.00           C  
ATOM   3139  HD2 HIE B 194      -6.453  10.573   7.692  1.00  0.00           H  
ATOM   3140  C   HIE B 194      -3.207  12.973   6.118  1.00  0.00           C  
ATOM   3141  O   HIE B 194      -2.751  14.117   6.110  1.00  0.00           O  
ATOM   3142  N   LEU B 195      -2.567  11.931   5.581  1.00  0.00           N  
ATOM   3143  H   LEU B 195      -2.992  11.013   5.678  1.00  0.00           H  
ATOM   3144  CA  LEU B 195      -1.223  11.961   5.001  1.00  0.00           C  
ATOM   3145  HA  LEU B 195      -0.955  12.989   4.750  1.00  0.00           H  
ATOM   3146  CB  LEU B 195      -0.184  11.433   6.014  1.00  0.00           C  
ATOM   3147  HB2 LEU B 195      -0.380  10.383   6.230  1.00  0.00           H  
ATOM   3148  HB3 LEU B 195       0.785  11.492   5.518  1.00  0.00           H  
ATOM   3149  CG  LEU B 195      -0.096  12.210   7.345  1.00  0.00           C  
ATOM   3150  HG  LEU B 195      -0.372  13.253   7.187  1.00  0.00           H  
ATOM   3151  CD1 LEU B 195      -0.971  11.601   8.446  1.00  0.00           C  
ATOM   3152 HD11 LEU B 195      -0.920  12.227   9.333  1.00  0.00           H  
ATOM   3153 HD12 LEU B 195      -2.007  11.548   8.129  1.00  0.00           H  
ATOM   3154 HD13 LEU B 195      -0.633  10.593   8.691  1.00  0.00           H  
ATOM   3155  CD2 LEU B 195       1.332  12.172   7.882  1.00  0.00           C  
ATOM   3156 HD21 LEU B 195       1.615  11.150   8.134  1.00  0.00           H  
ATOM   3157 HD22 LEU B 195       2.012  12.549   7.125  1.00  0.00           H  
ATOM   3158 HD23 LEU B 195       1.411  12.805   8.764  1.00  0.00           H  
ATOM   3159  C   LEU B 195      -1.219  11.140   3.702  1.00  0.00           C  
ATOM   3160  O   LEU B 195      -1.200   9.907   3.728  1.00  0.00           O  
ATOM   3161  N   LEU B 196      -1.262  11.843   2.570  1.00  0.00           N  
ATOM   3162  H   LEU B 196      -1.215  12.850   2.631  1.00  0.00           H  
ATOM   3163  CA  LEU B 196      -1.293  11.257   1.229  1.00  0.00           C  
ATOM   3164  HA  LEU B 196      -2.073  10.501   1.207  1.00  0.00           H  
ATOM   3165  CB  LEU B 196      -1.648  12.354   0.203  1.00  0.00           C  
ATOM   3166  HB2 LEU B 196      -0.850  13.097   0.215  1.00  0.00           H  
ATOM   3167  HB3 LEU B 196      -1.674  11.907  -0.794  1.00  0.00           H  
ATOM   3168  CG  LEU B 196      -2.991  13.074   0.463  1.00  0.00           C  
ATOM   3169  HG  LEU B 196      -3.027  13.432   1.493  1.00  0.00           H  
ATOM   3170  CD1 LEU B 196      -3.123  14.294  -0.446  1.00  0.00           C  
ATOM   3171 HD11 LEU B 196      -3.117  13.984  -1.492  1.00  0.00           H  
ATOM   3172 HD12 LEU B 196      -2.291  14.974  -0.269  1.00  0.00           H  
ATOM   3173 HD13 LEU B 196      -4.052  14.819  -0.228  1.00  0.00           H  
ATOM   3174  CD2 LEU B 196      -4.195  12.164   0.221  1.00  0.00           C  
ATOM   3175 HD21 LEU B 196      -4.201  11.810  -0.811  1.00  0.00           H  
ATOM   3176 HD22 LEU B 196      -5.119  12.704   0.426  1.00  0.00           H  
ATOM   3177 HD23 LEU B 196      -4.137  11.307   0.886  1.00  0.00           H  
ATOM   3178  C   LEU B 196       0.048  10.575   0.892  1.00  0.00           C  
ATOM   3179  O   LEU B 196       1.104  11.187   1.089  1.00  0.00           O  
ATOM   3180  N   MET B 197       0.006   9.328   0.408  1.00  0.00           N  
ATOM   3181  H   MET B 197      -0.915   8.910   0.307  1.00  0.00           H  
ATOM   3182  CA  MET B 197       1.180   8.523   0.020  1.00  0.00           C  
ATOM   3183  HA  MET B 197       1.794   9.138  -0.639  1.00  0.00           H  
ATOM   3184  CB  MET B 197       2.047   8.185   1.254  1.00  0.00           C  
ATOM   3185  HB2 MET B 197       2.868   7.535   0.951  1.00  0.00           H  
ATOM   3186  HB3 MET B 197       2.498   9.109   1.609  1.00  0.00           H  
ATOM   3187  CG  MET B 197       1.301   7.528   2.425  1.00  0.00           C  
ATOM   3188  HG2 MET B 197       0.419   8.122   2.666  1.00  0.00           H  
ATOM   3189  HG3 MET B 197       0.964   6.540   2.113  1.00  0.00           H  
ATOM   3190  SD  MET B 197       2.290   7.352   3.941  1.00  0.00           S  
ATOM   3191  CE  MET B 197       2.510   9.097   4.394  1.00  0.00           C  
ATOM   3192  HE1 MET B 197       2.900   9.168   5.409  1.00  0.00           H  
ATOM   3193  HE2 MET B 197       3.215   9.572   3.712  1.00  0.00           H  
ATOM   3194  HE3 MET B 197       1.550   9.612   4.333  1.00  0.00           H  
ATOM   3195  C   MET B 197       0.800   7.271  -0.805  1.00  0.00           C  
ATOM   3196  O   MET B 197       1.061   6.136  -0.418  1.00  0.00           O  
ATOM   3197  N   ASP B 198       0.188   7.467  -1.972  1.00  0.00           N  
ATOM   3198  H   ASP B 198      -0.116   8.411  -2.217  1.00  0.00           H  
ATOM   3199  CA  ASP B 198      -0.240   6.391  -2.883  1.00  0.00           C  
ATOM   3200  HA  ASP B 198      -0.884   5.712  -2.324  1.00  0.00           H  
ATOM   3201  CB  ASP B 198      -1.055   6.981  -4.058  1.00  0.00           C  
ATOM   3202  HB2 ASP B 198      -0.357   7.354  -4.810  1.00  0.00           H  
ATOM   3203  HB3 ASP B 198      -1.636   6.183  -4.522  1.00  0.00           H  
ATOM   3204  CG  ASP B 198      -1.977   8.149  -3.677  1.00  0.00           C  
ATOM   3205  OD1 ASP B 198      -1.432   9.209  -3.304  1.00  0.00           O  
ATOM   3206  OD2 ASP B 198      -3.215   7.975  -3.726  1.00  0.00           O  
ATOM   3207  C   ASP B 198       0.936   5.561  -3.434  1.00  0.00           C  
ATOM   3208  O   ASP B 198       0.837   4.341  -3.581  1.00  0.00           O  
ATOM   3209  N   ASP B 199       2.071   6.216  -3.708  1.00  0.00           N  
ATOM   3210  H   ASP B 199       2.056   7.211  -3.548  1.00  0.00           H  
ATOM   3211  CA  ASP B 199       3.317   5.621  -4.222  1.00  0.00           C  
ATOM   3212  HA  ASP B 199       3.045   4.694  -4.696  1.00  0.00           H  
ATOM   3213  CB  ASP B 199       3.921   6.479  -5.350  1.00  0.00           C  
ATOM   3214  HB2 ASP B 199       4.061   7.498  -4.988  1.00  0.00           H  
ATOM   3215  HB3 ASP B 199       4.896   6.076  -5.623  1.00  0.00           H  
ATOM   3216  CG  ASP B 199       3.059   6.489  -6.622  1.00  0.00           C  
ATOM   3217  OD1 ASP B 199       3.273   7.365  -7.484  1.00  0.00           O  
ATOM   3218  OD2 ASP B 199       2.192   5.599  -6.808  1.00  0.00           O  
ATOM   3219  C   ASP B 199       4.297   5.157  -3.128  1.00  0.00           C  
ATOM   3220  O   ASP B 199       5.517   5.120  -3.328  1.00  0.00           O  
ATOM   3221  N   VAL B 200       3.743   4.760  -1.978  1.00  0.00           N  
ATOM   3222  H   VAL B 200       2.738   4.857  -1.885  1.00  0.00           H  
ATOM   3223  CA  VAL B 200       4.470   4.120  -0.875  1.00  0.00           C  
ATOM   3224  HA  VAL B 200       5.329   4.753  -0.661  1.00  0.00           H  
ATOM   3225  CB  VAL B 200       3.600   4.075   0.399  1.00  0.00           C  
ATOM   3226  HB  VAL B 200       3.034   4.999   0.448  1.00  0.00           H  
ATOM   3227  CG1 VAL B 200       2.609   2.903   0.460  1.00  0.00           C  
ATOM   3228 HG11 VAL B 200       2.024   2.863  -0.458  1.00  0.00           H  
ATOM   3229 HG12 VAL B 200       1.928   3.041   1.301  1.00  0.00           H  
ATOM   3230 HG13 VAL B 200       3.137   1.956   0.593  1.00  0.00           H  
ATOM   3231  CG2 VAL B 200       4.449   4.049   1.670  1.00  0.00           C  
ATOM   3232 HG21 VAL B 200       3.789   4.109   2.534  1.00  0.00           H  
ATOM   3233 HG22 VAL B 200       5.111   4.917   1.675  1.00  0.00           H  
ATOM   3234 HG23 VAL B 200       5.047   3.140   1.729  1.00  0.00           H  
ATOM   3235  C   VAL B 200       4.995   2.728  -1.246  1.00  0.00           C  
ATOM   3236  O   VAL B 200       4.380   1.985  -2.022  1.00  0.00           O  
ATOM   3237  N   VAL B 201       6.129   2.356  -0.661  1.00  0.00           N  
ATOM   3238  H   VAL B 201       6.608   3.049  -0.085  1.00  0.00           H  
ATOM   3239  CA  VAL B 201       6.706   1.006  -0.704  1.00  0.00           C  
ATOM   3240  HA  VAL B 201       5.908   0.290  -0.904  1.00  0.00           H  
ATOM   3241  CB  VAL B 201       7.749   0.868  -1.833  1.00  0.00           C  
ATOM   3242  HB  VAL B 201       8.010  -0.182  -1.885  1.00  0.00           H  
ATOM   3243  CG1 VAL B 201       7.229   1.258  -3.221  1.00  0.00           C  
ATOM   3244 HG11 VAL B 201       6.326   0.698  -3.448  1.00  0.00           H  
ATOM   3245 HG12 VAL B 201       7.013   2.326  -3.260  1.00  0.00           H  
ATOM   3246 HG13 VAL B 201       7.989   1.013  -3.962  1.00  0.00           H  
ATOM   3247  CG2 VAL B 201       9.022   1.685  -1.593  1.00  0.00           C  
ATOM   3248 HG21 VAL B 201       9.726   1.510  -2.405  1.00  0.00           H  
ATOM   3249 HG22 VAL B 201       8.786   2.744  -1.527  1.00  0.00           H  
ATOM   3250 HG23 VAL B 201       9.500   1.375  -0.666  1.00  0.00           H  
ATOM   3251  C   VAL B 201       7.297   0.632   0.664  1.00  0.00           C  
ATOM   3252  O   VAL B 201       7.605   1.501   1.479  1.00  0.00           O  
ATOM   3253  N   SER B 202       7.491  -0.661   0.922  1.00  0.00           N  
ATOM   3254  H   SER B 202       7.219  -1.342   0.215  1.00  0.00           H  
ATOM   3255  CA  SER B 202       7.921  -1.198   2.224  1.00  0.00           C  
ATOM   3256  HA  SER B 202       7.184  -0.882   2.956  1.00  0.00           H  
ATOM   3257  CB  SER B 202       7.917  -2.733   2.187  1.00  0.00           C  
ATOM   3258  HB2 SER B 202       8.357  -3.115   3.110  1.00  0.00           H  
ATOM   3259  HB3 SER B 202       6.888  -3.090   2.116  1.00  0.00           H  
ATOM   3260  OG  SER B 202       8.654  -3.215   1.077  1.00  0.00           O  
ATOM   3261  HG  SER B 202       8.033  -3.176   0.317  1.00  0.00           H  
ATOM   3262  C   SER B 202       9.285  -0.699   2.731  1.00  0.00           C  
ATOM   3263  O   SER B 202       9.517  -0.746   3.947  1.00  0.00           O  
ATOM   3264  N   ALA B 203      10.153  -0.193   1.846  1.00  0.00           N  
ATOM   3265  H   ALA B 203       9.929  -0.313   0.868  1.00  0.00           H  
ATOM   3266  CA  ALA B 203      11.392   0.511   2.187  1.00  0.00           C  
ATOM   3267  HA  ALA B 203      11.917  -0.067   2.948  1.00  0.00           H  
ATOM   3268  CB  ALA B 203      12.266   0.544   0.922  1.00  0.00           C  
ATOM   3269  HB1 ALA B 203      11.790   1.151   0.151  1.00  0.00           H  
ATOM   3270  HB2 ALA B 203      13.238   0.978   1.157  1.00  0.00           H  
ATOM   3271  HB3 ALA B 203      12.416  -0.467   0.542  1.00  0.00           H  
ATOM   3272  C   ALA B 203      11.190   1.937   2.763  1.00  0.00           C  
ATOM   3273  O   ALA B 203      12.118   2.486   3.359  1.00  0.00           O  
ATOM   3274  N   ASP B 204      10.018   2.557   2.589  1.00  0.00           N  
ATOM   3275  H   ASP B 204       9.256   2.049   2.151  1.00  0.00           H  
ATOM   3276  CA  ASP B 204       9.758   3.920   3.058  1.00  0.00           C  
ATOM   3277  HA  ASP B 204      10.609   4.541   2.773  1.00  0.00           H  
ATOM   3278  CB  ASP B 204       8.516   4.530   2.403  1.00  0.00           C  
ATOM   3279  HB2 ASP B 204       7.641   3.934   2.665  1.00  0.00           H  
ATOM   3280  HB3 ASP B 204       8.363   5.530   2.815  1.00  0.00           H  
ATOM   3281  CG  ASP B 204       8.596   4.667   0.890  1.00  0.00           C  
ATOM   3282  OD1 ASP B 204       7.525   4.631   0.254  1.00  0.00           O  
ATOM   3283  OD2 ASP B 204       9.677   4.905   0.306  1.00  0.00           O  
ATOM   3284  C   ASP B 204       9.576   4.005   4.576  1.00  0.00           C  
ATOM   3285  O   ASP B 204       8.783   3.282   5.176  1.00  0.00           O  
ATOM   3286  N   GLN B 205      10.241   4.986   5.183  1.00  0.00           N  
ATOM   3287  H   GLN B 205      10.869   5.547   4.628  1.00  0.00           H  
ATOM   3288  CA  GLN B 205       9.982   5.433   6.548  1.00  0.00           C  
ATOM   3289  HA  GLN B 205       8.991   5.088   6.847  1.00  0.00           H  
ATOM   3290  CB  GLN B 205      11.013   4.818   7.512  1.00  0.00           C  
ATOM   3291  HB2 GLN B 205      10.931   3.733   7.436  1.00  0.00           H  
ATOM   3292  HB3 GLN B 205      12.017   5.108   7.201  1.00  0.00           H  
ATOM   3293  CG  GLN B 205      10.801   5.242   8.980  1.00  0.00           C  
ATOM   3294  HG2 GLN B 205      11.093   6.286   9.093  1.00  0.00           H  
ATOM   3295  HG3 GLN B 205       9.744   5.155   9.226  1.00  0.00           H  
ATOM   3296  CD  GLN B 205      11.583   4.400   9.991  1.00  0.00           C  
ATOM   3297  OE1 GLN B 205      12.134   3.351   9.702  1.00  0.00           O  
ATOM   3298  NE2 GLN B 205      11.650   4.818  11.237  1.00  0.00           N  
ATOM   3299 HE21 GLN B 205      12.151   4.232  11.878  1.00  0.00           H  
ATOM   3300 HE22 GLN B 205      11.212   5.693  11.508  1.00  0.00           H  
ATOM   3301  C   GLN B 205       9.959   6.962   6.561  1.00  0.00           C  
ATOM   3302  O   GLN B 205      10.757   7.611   5.885  1.00  0.00           O  
ATOM   3303  N   TYR B 206       9.042   7.550   7.323  1.00  0.00           N  
ATOM   3304  H   TYR B 206       8.429   6.968   7.886  1.00  0.00           H  
ATOM   3305  CA  TYR B 206       8.830   8.994   7.403  1.00  0.00           C  
ATOM   3306  HA  TYR B 206       9.434   9.486   6.648  1.00  0.00           H  
ATOM   3307  CB  TYR B 206       7.354   9.319   7.116  1.00  0.00           C  
ATOM   3308  HB2 TYR B 206       6.718   8.705   7.756  1.00  0.00           H  
ATOM   3309  HB3 TYR B 206       7.167  10.357   7.397  1.00  0.00           H  
ATOM   3310  CG  TYR B 206       6.917   9.136   5.671  1.00  0.00           C  
ATOM   3311  CD1 TYR B 206       6.672   7.850   5.146  1.00  0.00           C  
ATOM   3312  HD1 TYR B 206       6.819   6.974   5.760  1.00  0.00           H  
ATOM   3313  CE1 TYR B 206       6.223   7.703   3.819  1.00  0.00           C  
ATOM   3314  HE1 TYR B 206       6.033   6.724   3.402  1.00  0.00           H  
ATOM   3315  CZ  TYR B 206       5.997   8.838   3.016  1.00  0.00           C  
ATOM   3316  OH  TYR B 206       5.493   8.688   1.764  1.00  0.00           O  
ATOM   3317  HH  TYR B 206       5.224   9.519   1.369  1.00  0.00           H  
ATOM   3318  CE2 TYR B 206       6.267  10.125   3.530  1.00  0.00           C  
ATOM   3319  HE2 TYR B 206       6.119  10.995   2.909  1.00  0.00           H  
ATOM   3320  CD2 TYR B 206       6.726  10.268   4.853  1.00  0.00           C  
ATOM   3321  HD2 TYR B 206       6.921  11.253   5.250  1.00  0.00           H  
ATOM   3322  C   TYR B 206       9.245   9.541   8.772  1.00  0.00           C  
ATOM   3323  O   TYR B 206       9.142   8.839   9.781  1.00  0.00           O  
ATOM   3324  N   THR B 207       9.665  10.808   8.828  1.00  0.00           N  
ATOM   3325  H   THR B 207       9.719  11.304   7.939  1.00  0.00           H  
ATOM   3326  CA  THR B 207       9.543  11.642  10.041  1.00  0.00           C  
ATOM   3327  HA  THR B 207       9.425  10.983  10.895  1.00  0.00           H  
ATOM   3328  CB  THR B 207      10.806  12.474  10.333  1.00  0.00           C  
ATOM   3329  HB  THR B 207      11.655  11.793  10.360  1.00  0.00           H  
ATOM   3330  CG2 THR B 207      11.078  13.549   9.283  1.00  0.00           C  
ATOM   3331 HG21 THR B 207      12.028  14.040   9.496  1.00  0.00           H  
ATOM   3332 HG22 THR B 207      11.142  13.097   8.294  1.00  0.00           H  
ATOM   3333 HG23 THR B 207      10.283  14.297   9.289  1.00  0.00           H  
ATOM   3334  OG1 THR B 207      10.726  13.123  11.592  1.00  0.00           O  
ATOM   3335  HG1 THR B 207      10.424  12.483  12.259  1.00  0.00           H  
ATOM   3336  C   THR B 207       8.264  12.484   9.973  1.00  0.00           C  
ATOM   3337  O   THR B 207       7.732  12.728   8.886  1.00  0.00           O  
ATOM   3338  N   LEU B 208       7.762  12.873  11.145  1.00  0.00           N  
ATOM   3339  H   LEU B 208       8.317  12.691  11.973  1.00  0.00           H  
ATOM   3340  CA  LEU B 208       6.536  13.641  11.359  1.00  0.00           C  
ATOM   3341  HA  LEU B 208       6.207  14.093  10.424  1.00  0.00           H  
ATOM   3342  CB  LEU B 208       5.434  12.714  11.915  1.00  0.00           C  
ATOM   3343  HB2 LEU B 208       5.776  12.321  12.874  1.00  0.00           H  
ATOM   3344  HB3 LEU B 208       4.547  13.323  12.103  1.00  0.00           H  
ATOM   3345  CG  LEU B 208       5.022  11.518  11.039  1.00  0.00           C  
ATOM   3346  HG  LEU B 208       5.893  10.902  10.812  1.00  0.00           H  
ATOM   3347  CD1 LEU B 208       3.999  10.652  11.778  1.00  0.00           C  
ATOM   3348 HD11 LEU B 208       3.652   9.845  11.134  1.00  0.00           H  
ATOM   3349 HD12 LEU B 208       4.456  10.225  12.671  1.00  0.00           H  
ATOM   3350 HD13 LEU B 208       3.140  11.257  12.074  1.00  0.00           H  
ATOM   3351  CD2 LEU B 208       4.386  11.982   9.735  1.00  0.00           C  
ATOM   3352 HD21 LEU B 208       5.114  12.568   9.185  1.00  0.00           H  
ATOM   3353 HD22 LEU B 208       4.094  11.122   9.133  1.00  0.00           H  
ATOM   3354 HD23 LEU B 208       3.512  12.599   9.945  1.00  0.00           H  
ATOM   3355  C   LEU B 208       6.806  14.765  12.364  1.00  0.00           C  
ATOM   3356  O   LEU B 208       7.393  14.495  13.416  1.00  0.00           O  
ATOM   3357  N   ASP B 209       6.348  15.983  12.074  1.00  0.00           N  
ATOM   3358  H   ASP B 209       5.903  16.115  11.169  1.00  0.00           H  
ATOM   3359  CA  ASP B 209       6.523  17.170  12.918  1.00  0.00           C  
ATOM   3360  HA  ASP B 209       6.857  16.855  13.909  1.00  0.00           H  
ATOM   3361  CB  ASP B 209       7.588  18.129  12.358  1.00  0.00           C  
ATOM   3362  HB2 ASP B 209       7.259  18.504  11.389  1.00  0.00           H  
ATOM   3363  HB3 ASP B 209       7.662  18.974  13.042  1.00  0.00           H  
ATOM   3364  CG  ASP B 209       8.980  17.526  12.185  1.00  0.00           C  
ATOM   3365  OD1 ASP B 209       9.924  17.990  12.864  1.00  0.00           O  
ATOM   3366  OD2 ASP B 209       9.176  16.604  11.366  1.00  0.00           O  
ATOM   3367  C   ASP B 209       5.194  17.915  13.092  1.00  0.00           C  
ATOM   3368  O   ASP B 209       4.605  18.401  12.124  1.00  0.00           O  
ATOM   3369  N   LEU B 210       4.723  18.015  14.334  1.00  0.00           N  
ATOM   3370  H   LEU B 210       5.295  17.660  15.096  1.00  0.00           H  
ATOM   3371  CA  LEU B 210       3.452  18.650  14.688  1.00  0.00           C  
ATOM   3372  HA  LEU B 210       2.838  18.743  13.789  1.00  0.00           H  
ATOM   3373  CB  LEU B 210       2.718  17.719  15.672  1.00  0.00           C  
ATOM   3374  HB2 LEU B 210       2.508  16.775  15.168  1.00  0.00           H  
ATOM   3375  HB3 LEU B 210       3.389  17.515  16.507  1.00  0.00           H  
ATOM   3376  CG  LEU B 210       1.408  18.285  16.242  1.00  0.00           C  
ATOM   3377  HG  LEU B 210       1.614  19.205  16.786  1.00  0.00           H  
ATOM   3378  CD1 LEU B 210       0.388  18.593  15.147  1.00  0.00           C  
ATOM   3379 HD11 LEU B 210      -0.534  18.943  15.603  1.00  0.00           H  
ATOM   3380 HD12 LEU B 210       0.755  19.382  14.494  1.00  0.00           H  
ATOM   3381 HD13 LEU B 210       0.194  17.696  14.558  1.00  0.00           H  
ATOM   3382  CD2 LEU B 210       0.789  17.286  17.221  1.00  0.00           C  
ATOM   3383 HD21 LEU B 210       1.506  17.039  18.003  1.00  0.00           H  
ATOM   3384 HD22 LEU B 210      -0.094  17.725  17.682  1.00  0.00           H  
ATOM   3385 HD23 LEU B 210       0.497  16.377  16.694  1.00  0.00           H  
ATOM   3386  C   LEU B 210       3.683  20.057  15.257  1.00  0.00           C  
ATOM   3387  O   LEU B 210       4.307  20.197  16.310  1.00  0.00           O  
ATOM   3388  N   TRP B 211       3.142  21.077  14.594  1.00  0.00           N  
ATOM   3389  H   TRP B 211       2.590  20.872  13.768  1.00  0.00           H  
ATOM   3390  CA  TRP B 211       3.319  22.497  14.919  1.00  0.00           C  
ATOM   3391  HA  TRP B 211       4.012  22.594  15.755  1.00  0.00           H  
ATOM   3392  CB  TRP B 211       3.941  23.206  13.705  1.00  0.00           C  
ATOM   3393  HB2 TRP B 211       3.278  23.081  12.850  1.00  0.00           H  
ATOM   3394  HB3 TRP B 211       3.992  24.274  13.919  1.00  0.00           H  
ATOM   3395  CG  TRP B 211       5.317  22.755  13.313  1.00  0.00           C  
ATOM   3396  CD1 TRP B 211       5.603  21.631  12.620  1.00  0.00           C  
ATOM   3397  HD1 TRP B 211       4.865  20.925  12.256  1.00  0.00           H  
ATOM   3398  NE1 TRP B 211       6.969  21.507  12.474  1.00  0.00           N  
ATOM   3399  HE1 TRP B 211       7.407  20.714  12.025  1.00  0.00           H  
ATOM   3400  CE2 TRP B 211       7.643  22.552  13.067  1.00  0.00           C  
ATOM   3401  CZ2 TRP B 211       9.005  22.864  13.191  1.00  0.00           C  
ATOM   3402  HZ2 TRP B 211       9.754  22.209  12.773  1.00  0.00           H  
ATOM   3403  CH2 TRP B 211       9.375  24.040  13.865  1.00  0.00           C  
ATOM   3404  HH2 TRP B 211      10.418  24.303  13.965  1.00  0.00           H  
ATOM   3405  CZ3 TRP B 211       8.383  24.883  14.394  1.00  0.00           C  
ATOM   3406  HZ3 TRP B 211       8.670  25.798  14.895  1.00  0.00           H  
ATOM   3407  CE3 TRP B 211       7.018  24.557  14.264  1.00  0.00           C  
ATOM   3408  HE3 TRP B 211       6.268  25.225  14.658  1.00  0.00           H  
ATOM   3409  CD2 TRP B 211       6.610  23.375  13.609  1.00  0.00           C  
ATOM   3410  C   TRP B 211       1.999  23.176  15.311  1.00  0.00           C  
ATOM   3411  O   TRP B 211       0.920  22.737  14.912  1.00  0.00           O  
ATOM   3412  N   ALA B 212       2.098  24.291  16.034  1.00  0.00           N  
ATOM   3413  H   ALA B 212       3.025  24.551  16.359  1.00  0.00           H  
ATOM   3414  CA  ALA B 212       1.030  25.249  16.313  1.00  0.00           C  
ATOM   3415  HA  ALA B 212       0.187  25.064  15.649  1.00  0.00           H  
ATOM   3416  CB  ALA B 212       0.557  25.060  17.757  1.00  0.00           C  
ATOM   3417  HB1 ALA B 212      -0.176  25.825  18.009  1.00  0.00           H  
ATOM   3418  HB2 ALA B 212       0.099  24.079  17.860  1.00  0.00           H  
ATOM   3419  HB3 ALA B 212       1.402  25.144  18.442  1.00  0.00           H  
ATOM   3420  C   ALA B 212       1.553  26.668  16.041  1.00  0.00           C  
ATOM   3421  O   ALA B 212       2.421  27.170  16.763  1.00  0.00           O  
ATOM   3422  N   GLY B 213       1.092  27.286  14.950  1.00  0.00           N  
ATOM   3423  H   GLY B 213       0.348  26.841  14.421  1.00  0.00           H  
ATOM   3424  CA  GLY B 213       1.589  28.582  14.482  1.00  0.00           C  
ATOM   3425  HA2 GLY B 213       1.042  28.873  13.585  1.00  0.00           H  
ATOM   3426  HA3 GLY B 213       1.407  29.332  15.252  1.00  0.00           H  
ATOM   3427  C   GLY B 213       3.086  28.550  14.143  1.00  0.00           C  
ATOM   3428  O   GLY B 213       3.472  28.102  13.068  1.00  0.00           O  
ATOM   3429  N   GLN B 214       3.914  29.038  15.072  1.00  0.00           N  
ATOM   3430  H   GLN B 214       3.500  29.313  15.949  1.00  0.00           H  
ATOM   3431  CA  GLN B 214       5.385  29.015  14.991  1.00  0.00           C  
ATOM   3432  HA  GLN B 214       5.689  28.751  13.977  1.00  0.00           H  
ATOM   3433  CB  GLN B 214       5.944  30.412  15.309  1.00  0.00           C  
ATOM   3434  HB2 GLN B 214       5.704  30.689  16.337  1.00  0.00           H  
ATOM   3435  HB3 GLN B 214       7.032  30.367  15.218  1.00  0.00           H  
ATOM   3436  CG  GLN B 214       5.427  31.496  14.355  1.00  0.00           C  
ATOM   3437  HG2 GLN B 214       5.322  31.072  13.356  1.00  0.00           H  
ATOM   3438  HG3 GLN B 214       4.448  31.842  14.685  1.00  0.00           H  
ATOM   3439  CD  GLN B 214       6.373  32.688  14.286  1.00  0.00           C  
ATOM   3440  OE1 GLN B 214       6.851  33.202  15.281  1.00  0.00           O  
ATOM   3441  NE2 GLN B 214       6.662  33.187  13.105  1.00  0.00           N  
ATOM   3442 HE21 GLN B 214       7.313  33.951  13.101  1.00  0.00           H  
ATOM   3443 HE22 GLN B 214       6.308  32.761  12.270  1.00  0.00           H  
ATOM   3444  C   GLN B 214       6.047  27.986  15.923  1.00  0.00           C  
ATOM   3445  O   GLN B 214       7.253  27.774  15.830  1.00  0.00           O  
ATOM   3446  N   GLN B 215       5.292  27.373  16.840  1.00  0.00           N  
ATOM   3447  H   GLN B 215       4.286  27.489  16.809  1.00  0.00           H  
ATOM   3448  CA  GLN B 215       5.834  26.512  17.893  1.00  0.00           C  
ATOM   3449  HA  GLN B 215       6.882  26.771  18.051  1.00  0.00           H  
ATOM   3450  CB  GLN B 215       5.086  26.736  19.225  1.00  0.00           C  
ATOM   3451  HB2 GLN B 215       4.185  26.121  19.227  1.00  0.00           H  
ATOM   3452  HB3 GLN B 215       5.730  26.380  20.031  1.00  0.00           H  
ATOM   3453  CG  GLN B 215       4.646  28.180  19.536  1.00  0.00           C  
ATOM   3454  HG2 GLN B 215       3.835  28.456  18.860  1.00  0.00           H  
ATOM   3455  HG3 GLN B 215       4.254  28.227  20.548  1.00  0.00           H  
ATOM   3456  CD  GLN B 215       5.750  29.221  19.430  1.00  0.00           C  
ATOM   3457  OE1 GLN B 215       6.933  28.943  19.490  1.00  0.00           O  
ATOM   3458  NE2 GLN B 215       5.398  30.477  19.282  1.00  0.00           N  
ATOM   3459 HE21 GLN B 215       6.158  31.125  19.165  1.00  0.00           H  
ATOM   3460 HE22 GLN B 215       4.427  30.735  19.279  1.00  0.00           H  
ATOM   3461  C   GLN B 215       5.757  25.034  17.499  1.00  0.00           C  
ATOM   3462  O   GLN B 215       4.691  24.555  17.112  1.00  0.00           O  
ATOM   3463  N   LEU B 216       6.845  24.281  17.668  1.00  0.00           N  
ATOM   3464  H   LEU B 216       7.699  24.722  17.966  1.00  0.00           H  
ATOM   3465  CA  LEU B 216       6.792  22.817  17.635  1.00  0.00           C  
ATOM   3466  HA  LEU B 216       6.231  22.515  16.749  1.00  0.00           H  
ATOM   3467  CB  LEU B 216       8.227  22.261  17.513  1.00  0.00           C  
ATOM   3468  HB2 LEU B 216       8.727  22.754  16.677  1.00  0.00           H  
ATOM   3469  HB3 LEU B 216       8.766  22.521  18.425  1.00  0.00           H  
ATOM   3470  CG  LEU B 216       8.321  20.735  17.303  1.00  0.00           C  
ATOM   3471  HG  LEU B 216       7.696  20.226  18.037  1.00  0.00           H  
ATOM   3472  CD1 LEU B 216       7.882  20.320  15.900  1.00  0.00           C  
ATOM   3473 HD11 LEU B 216       6.851  20.613  15.717  1.00  0.00           H  
ATOM   3474 HD12 LEU B 216       8.522  20.788  15.153  1.00  0.00           H  
ATOM   3475 HD13 LEU B 216       7.955  19.239  15.794  1.00  0.00           H  
ATOM   3476  CD2 LEU B 216       9.760  20.254  17.496  1.00  0.00           C  
ATOM   3477 HD21 LEU B 216       9.807  19.174  17.365  1.00  0.00           H  
ATOM   3478 HD22 LEU B 216      10.413  20.732  16.766  1.00  0.00           H  
ATOM   3479 HD23 LEU B 216      10.098  20.502  18.502  1.00  0.00           H  
ATOM   3480  C   LEU B 216       6.048  22.303  18.887  1.00  0.00           C  
ATOM   3481  O   LEU B 216       6.272  22.797  19.995  1.00  0.00           O  
ATOM   3482  N   LEU B 217       5.167  21.313  18.716  1.00  0.00           N  
ATOM   3483  H   LEU B 217       4.975  21.008  17.768  1.00  0.00           H  
ATOM   3484  CA  LEU B 217       4.491  20.601  19.808  1.00  0.00           C  
ATOM   3485  HA  LEU B 217       4.673  21.117  20.752  1.00  0.00           H  
ATOM   3486  CB  LEU B 217       2.975  20.556  19.557  1.00  0.00           C  
ATOM   3487  HB2 LEU B 217       2.793  19.999  18.639  1.00  0.00           H  
ATOM   3488  HB3 LEU B 217       2.538  19.986  20.377  1.00  0.00           H  
ATOM   3489  CG  LEU B 217       2.229  21.896  19.464  1.00  0.00           C  
ATOM   3490  HG  LEU B 217       2.478  22.402  18.532  1.00  0.00           H  
ATOM   3491  CD1 LEU B 217       0.732  21.581  19.492  1.00  0.00           C  
ATOM   3492 HD11 LEU B 217       0.470  21.060  20.412  1.00  0.00           H  
ATOM   3493 HD12 LEU B 217       0.155  22.503  19.438  1.00  0.00           H  
ATOM   3494 HD13 LEU B 217       0.486  20.951  18.639  1.00  0.00           H  
ATOM   3495  CD2 LEU B 217       2.518  22.826  20.642  1.00  0.00           C  
ATOM   3496 HD21 LEU B 217       3.557  23.152  20.599  1.00  0.00           H  
ATOM   3497 HD22 LEU B 217       2.326  22.313  21.583  1.00  0.00           H  
ATOM   3498 HD23 LEU B 217       1.880  23.709  20.573  1.00  0.00           H  
ATOM   3499  C   LEU B 217       4.997  19.165  20.007  1.00  0.00           C  
ATOM   3500  O   LEU B 217       4.966  18.678  21.135  1.00  0.00           O  
ATOM   3501  N   TRP B 218       5.415  18.482  18.936  1.00  0.00           N  
ATOM   3502  H   TRP B 218       5.383  18.938  18.031  1.00  0.00           H  
ATOM   3503  CA  TRP B 218       5.882  17.090  18.961  1.00  0.00           C  
ATOM   3504  HA  TRP B 218       6.568  16.954  19.799  1.00  0.00           H  
ATOM   3505  CB  TRP B 218       4.680  16.154  19.170  1.00  0.00           C  
ATOM   3506  HB2 TRP B 218       4.265  16.327  20.164  1.00  0.00           H  
ATOM   3507  HB3 TRP B 218       3.904  16.413  18.452  1.00  0.00           H  
ATOM   3508  CG  TRP B 218       4.946  14.686  19.032  1.00  0.00           C  
ATOM   3509  CD1 TRP B 218       5.263  13.851  20.045  1.00  0.00           C  
ATOM   3510  HD1 TRP B 218       5.366  14.131  21.087  1.00  0.00           H  
ATOM   3511  NE1 TRP B 218       5.388  12.564  19.569  1.00  0.00           N  
ATOM   3512  HE1 TRP B 218       5.533  11.773  20.214  1.00  0.00           H  
ATOM   3513  CE2 TRP B 218       5.155  12.497  18.211  1.00  0.00           C  
ATOM   3514  CZ2 TRP B 218       5.060  11.436  17.299  1.00  0.00           C  
ATOM   3515  HZ2 TRP B 218       5.177  10.419  17.645  1.00  0.00           H  
ATOM   3516  CH2 TRP B 218       4.739  11.710  15.957  1.00  0.00           C  
ATOM   3517  HH2 TRP B 218       4.609  10.898  15.255  1.00  0.00           H  
ATOM   3518  CZ3 TRP B 218       4.541  13.041  15.544  1.00  0.00           C  
ATOM   3519  HZ3 TRP B 218       4.275  13.251  14.519  1.00  0.00           H  
ATOM   3520  CE3 TRP B 218       4.633  14.100  16.467  1.00  0.00           C  
ATOM   3521  HE3 TRP B 218       4.447  15.111  16.140  1.00  0.00           H  
ATOM   3522  CD2 TRP B 218       4.908  13.852  17.830  1.00  0.00           C  
ATOM   3523  C   TRP B 218       6.629  16.735  17.667  1.00  0.00           C  
ATOM   3524  O   TRP B 218       6.348  17.312  16.614  1.00  0.00           O  
ATOM   3525  N   LYS B 219       7.552  15.767  17.725  1.00  0.00           N  
ATOM   3526  H   LYS B 219       7.674  15.277  18.604  1.00  0.00           H  
ATOM   3527  CA  LYS B 219       8.231  15.192  16.552  1.00  0.00           C  
ATOM   3528  HA  LYS B 219       7.586  15.330  15.684  1.00  0.00           H  
ATOM   3529  CB  LYS B 219       9.565  15.919  16.291  1.00  0.00           C  
ATOM   3530  HB2 LYS B 219       9.362  16.981  16.143  1.00  0.00           H  
ATOM   3531  HB3 LYS B 219      10.208  15.809  17.166  1.00  0.00           H  
ATOM   3532  CG  LYS B 219      10.300  15.380  15.048  1.00  0.00           C  
ATOM   3533  HG2 LYS B 219      10.514  14.320  15.173  1.00  0.00           H  
ATOM   3534  HG3 LYS B 219       9.653  15.509  14.182  1.00  0.00           H  
ATOM   3535  CD  LYS B 219      11.632  16.100  14.799  1.00  0.00           C  
ATOM   3536  HD2 LYS B 219      11.460  17.175  14.719  1.00  0.00           H  
ATOM   3537  HD3 LYS B 219      12.291  15.929  15.653  1.00  0.00           H  
ATOM   3538  CE  LYS B 219      12.341  15.599  13.528  1.00  0.00           C  
ATOM   3539  HE2 LYS B 219      13.306  16.104  13.458  1.00  0.00           H  
ATOM   3540  HE3 LYS B 219      12.522  14.525  13.615  1.00  0.00           H  
ATOM   3541  NZ  LYS B 219      11.559  15.882  12.303  1.00  0.00           N  
ATOM   3542  HZ1 LYS B 219      10.716  15.317  12.230  1.00  0.00           H  
ATOM   3543  HZ2 LYS B 219      12.064  15.767  11.441  1.00  0.00           H  
ATOM   3544  HZ3 LYS B 219      11.144  16.820  12.330  1.00  0.00           H  
ATOM   3545  C   LYS B 219       8.433  13.689  16.743  1.00  0.00           C  
ATOM   3546  O   LYS B 219       8.859  13.261  17.813  1.00  0.00           O  
ATOM   3547  N   GLY B 220       8.233  12.913  15.679  1.00  0.00           N  
ATOM   3548  H   GLY B 220       7.900  13.365  14.833  1.00  0.00           H  
ATOM   3549  CA  GLY B 220       8.432  11.464  15.684  1.00  0.00           C  
ATOM   3550  HA2 GLY B 220       9.221  11.202  16.388  1.00  0.00           H  
ATOM   3551  HA3 GLY B 220       7.515  10.991  16.035  1.00  0.00           H  
ATOM   3552  C   GLY B 220       8.803  10.867  14.323  1.00  0.00           C  
ATOM   3553  O   GLY B 220       9.320  11.537  13.423  1.00  0.00           O  
ATOM   3554  N   SER B 221       8.531   9.571  14.174  1.00  0.00           N  
ATOM   3555  H   SER B 221       8.065   9.088  14.935  1.00  0.00           H  
ATOM   3556  CA  SER B 221       8.739   8.796  12.947  1.00  0.00           C  
ATOM   3557  HA  SER B 221       8.589   9.461  12.100  1.00  0.00           H  
ATOM   3558  CB  SER B 221      10.174   8.249  12.880  1.00  0.00           C  
ATOM   3559  HB2 SER B 221      10.875   9.084  12.880  1.00  0.00           H  
ATOM   3560  HB3 SER B 221      10.368   7.631  13.758  1.00  0.00           H  
ATOM   3561  OG  SER B 221      10.379   7.472  11.712  1.00  0.00           O  
ATOM   3562  HG  SER B 221      10.093   8.012  10.948  1.00  0.00           H  
ATOM   3563  C   SER B 221       7.705   7.677  12.821  1.00  0.00           C  
ATOM   3564  O   SER B 221       7.200   7.170  13.817  1.00  0.00           O  
ATOM   3565  N   PHE B 222       7.368   7.322  11.586  1.00  0.00           N  
ATOM   3566  H   PHE B 222       7.858   7.771  10.820  1.00  0.00           H  
ATOM   3567  CA  PHE B 222       6.306   6.386  11.223  1.00  0.00           C  
ATOM   3568  HA  PHE B 222       6.139   5.682  12.040  1.00  0.00           H  
ATOM   3569  CB  PHE B 222       5.016   7.197  11.007  1.00  0.00           C  
ATOM   3570  HB2 PHE B 222       4.551   7.367  11.979  1.00  0.00           H  
ATOM   3571  HB3 PHE B 222       5.293   8.177  10.615  1.00  0.00           H  
ATOM   3572  CG  PHE B 222       3.975   6.615  10.066  1.00  0.00           C  
ATOM   3573  CD1 PHE B 222       3.188   5.511  10.447  1.00  0.00           C  
ATOM   3574  HD1 PHE B 222       3.326   5.038  11.411  1.00  0.00           H  
ATOM   3575  CE1 PHE B 222       2.181   5.039   9.586  1.00  0.00           C  
ATOM   3576  HE1 PHE B 222       1.562   4.207   9.890  1.00  0.00           H  
ATOM   3577  CZ  PHE B 222       1.950   5.666   8.351  1.00  0.00           C  
ATOM   3578  HZ  PHE B 222       1.164   5.310   7.701  1.00  0.00           H  
ATOM   3579  CE2 PHE B 222       2.733   6.768   7.970  1.00  0.00           C  
ATOM   3580  HE2 PHE B 222       2.550   7.259   7.025  1.00  0.00           H  
ATOM   3581  CD2 PHE B 222       3.750   7.234   8.820  1.00  0.00           C  
ATOM   3582  HD2 PHE B 222       4.342   8.088   8.523  1.00  0.00           H  
ATOM   3583  C   PHE B 222       6.739   5.593   9.984  1.00  0.00           C  
ATOM   3584  O   PHE B 222       7.252   6.170   9.023  1.00  0.00           O  
ATOM   3585  N   LYS B 223       6.543   4.269  10.002  1.00  0.00           N  
ATOM   3586  H   LYS B 223       6.076   3.861  10.802  1.00  0.00           H  
ATOM   3587  CA  LYS B 223       6.878   3.366   8.892  1.00  0.00           C  
ATOM   3588  HA  LYS B 223       7.325   3.935   8.080  1.00  0.00           H  
ATOM   3589  CB  LYS B 223       7.954   2.359   9.347  1.00  0.00           C  
ATOM   3590  HB2 LYS B 223       8.785   2.898   9.804  1.00  0.00           H  
ATOM   3591  HB3 LYS B 223       7.539   1.663  10.079  1.00  0.00           H  
ATOM   3592  CG  LYS B 223       8.476   1.585   8.129  1.00  0.00           C  
ATOM   3593  HG2 LYS B 223       7.653   1.013   7.698  1.00  0.00           H  
ATOM   3594  HG3 LYS B 223       8.829   2.299   7.393  1.00  0.00           H  
ATOM   3595  CD  LYS B 223       9.635   0.635   8.441  1.00  0.00           C  
ATOM   3596  HD2 LYS B 223      10.539   1.203   8.666  1.00  0.00           H  
ATOM   3597  HD3 LYS B 223       9.386   0.021   9.304  1.00  0.00           H  
ATOM   3598  CE  LYS B 223       9.863  -0.252   7.211  1.00  0.00           C  
ATOM   3599  HE2 LYS B 223       8.886  -0.561   6.836  1.00  0.00           H  
ATOM   3600  HE3 LYS B 223      10.351   0.329   6.419  1.00  0.00           H  
ATOM   3601  NZ  LYS B 223      10.630  -1.471   7.552  1.00  0.00           N  
ATOM   3602  HZ1 LYS B 223      10.745  -2.058   6.739  1.00  0.00           H  
ATOM   3603  HZ2 LYS B 223      11.525  -1.248   7.950  1.00  0.00           H  
ATOM   3604  HZ3 LYS B 223      10.110  -2.017   8.252  1.00  0.00           H  
ATOM   3605  C   LYS B 223       5.587   2.707   8.370  1.00  0.00           C  
ATOM   3606  O   LYS B 223       5.093   1.803   9.043  1.00  0.00           O  
ATOM   3607  N   PRO B 224       5.026   3.161   7.228  1.00  0.00           N  
ATOM   3608  CD  PRO B 224       5.551   4.211   6.364  1.00  0.00           C  
ATOM   3609  HD2 PRO B 224       6.362   3.806   5.757  1.00  0.00           H  
ATOM   3610  HD3 PRO B 224       5.898   5.069   6.940  1.00  0.00           H  
ATOM   3611  CG  PRO B 224       4.402   4.640   5.458  1.00  0.00           C  
ATOM   3612  HG2 PRO B 224       4.763   4.948   4.478  1.00  0.00           H  
ATOM   3613  HG3 PRO B 224       3.845   5.449   5.926  1.00  0.00           H  
ATOM   3614  CB  PRO B 224       3.532   3.390   5.382  1.00  0.00           C  
ATOM   3615  HB2 PRO B 224       3.935   2.724   4.616  1.00  0.00           H  
ATOM   3616  HB3 PRO B 224       2.494   3.637   5.162  1.00  0.00           H  
ATOM   3617  CA  PRO B 224       3.692   2.763   6.772  1.00  0.00           C  
ATOM   3618  HA  PRO B 224       2.955   3.197   7.446  1.00  0.00           H  
ATOM   3619  C   PRO B 224       3.463   1.251   6.710  1.00  0.00           C  
ATOM   3620  O   PRO B 224       2.396   0.788   7.106  1.00  0.00           O  
ATOM   3621  N   SER B 225       4.470   0.492   6.263  1.00  0.00           N  
ATOM   3622  H   SER B 225       5.332   0.940   5.986  1.00  0.00           H  
ATOM   3623  CA  SER B 225       4.417  -0.961   6.092  1.00  0.00           C  
ATOM   3624  HA  SER B 225       3.515  -1.204   5.531  1.00  0.00           H  
ATOM   3625  CB  SER B 225       5.618  -1.401   5.241  1.00  0.00           C  
ATOM   3626  HB2 SER B 225       5.697  -2.489   5.248  1.00  0.00           H  
ATOM   3627  HB3 SER B 225       5.442  -1.077   4.217  1.00  0.00           H  
ATOM   3628  OG  SER B 225       6.833  -0.820   5.700  1.00  0.00           O  
ATOM   3629  HG  SER B 225       7.539  -0.996   5.061  1.00  0.00           H  
ATOM   3630  C   SER B 225       4.330  -1.763   7.399  1.00  0.00           C  
ATOM   3631  O   SER B 225       3.792  -2.864   7.371  1.00  0.00           O  
ATOM   3632  N   GLU B 226       4.779  -1.228   8.543  1.00  0.00           N  
ATOM   3633  H   GLU B 226       5.194  -0.310   8.506  1.00  0.00           H  
ATOM   3634  CA  GLU B 226       4.654  -1.895   9.860  1.00  0.00           C  
ATOM   3635  HA  GLU B 226       4.645  -2.979   9.725  1.00  0.00           H  
ATOM   3636  CB  GLU B 226       5.848  -1.552  10.774  1.00  0.00           C  
ATOM   3637  HB2 GLU B 226       5.655  -0.566  11.187  1.00  0.00           H  
ATOM   3638  HB3 GLU B 226       5.861  -2.240  11.620  1.00  0.00           H  
ATOM   3639  CG  GLU B 226       7.253  -1.472  10.159  1.00  0.00           C  
ATOM   3640  HG2 GLU B 226       7.216  -0.882   9.242  1.00  0.00           H  
ATOM   3641  HG3 GLU B 226       7.868  -0.912  10.868  1.00  0.00           H  
ATOM   3642  CD  GLU B 226       7.975  -2.799   9.884  1.00  0.00           C  
ATOM   3643  OE1 GLU B 226       9.139  -2.694   9.423  1.00  0.00           O  
ATOM   3644  OE2 GLU B 226       7.423  -3.889  10.125  1.00  0.00           O  
ATOM   3645  C   GLU B 226       3.356  -1.496  10.602  1.00  0.00           C  
ATOM   3646  O   GLU B 226       3.012  -2.055  11.640  1.00  0.00           O  
ATOM   3647  N   HIE B 227       2.658  -0.468  10.105  1.00  0.00           N  
ATOM   3648  H   HIE B 227       2.981  -0.083   9.227  1.00  0.00           H  
ATOM   3649  CA  HIE B 227       1.546   0.216  10.787  1.00  0.00           C  
ATOM   3650  HA  HIE B 227       1.329  -0.306  11.720  1.00  0.00           H  
ATOM   3651  CB  HIE B 227       1.976   1.648  11.162  1.00  0.00           C  
ATOM   3652  HB2 HIE B 227       2.425   2.130  10.294  1.00  0.00           H  
ATOM   3653  HB3 HIE B 227       1.096   2.220  11.453  1.00  0.00           H  
ATOM   3654  CG  HIE B 227       2.932   1.728  12.329  1.00  0.00           C  
ATOM   3655  ND1 HIE B 227       2.556   1.866  13.665  1.00  0.00           N  
ATOM   3656  CE1 HIE B 227       3.688   1.817  14.379  1.00  0.00           C  
ATOM   3657  HE1 HIE B 227       3.729   1.864  15.458  1.00  0.00           H  
ATOM   3658  NE2 HIE B 227       4.749   1.661  13.570  1.00  0.00           N  
ATOM   3659  HE2 HIE B 227       5.698   1.508  13.878  1.00  0.00           H  
ATOM   3660  CD2 HIE B 227       4.290   1.612  12.273  1.00  0.00           C  
ATOM   3661  HD2 HIE B 227       4.869   1.444  11.382  1.00  0.00           H  
ATOM   3662  C   HIE B 227       0.242   0.153   9.971  1.00  0.00           C  
ATOM   3663  O   HIE B 227      -0.600   1.051  10.021  1.00  0.00           O  
ATOM   3664  N   VAL B 228       0.060  -0.897   9.169  1.00  0.00           N  
ATOM   3665  H   VAL B 228       0.770  -1.618   9.161  1.00  0.00           H  
ATOM   3666  CA  VAL B 228      -1.096  -1.023   8.268  1.00  0.00           C  
ATOM   3667  HA  VAL B 228      -1.211  -0.069   7.755  1.00  0.00           H  
ATOM   3668  CB  VAL B 228      -0.832  -2.080   7.176  1.00  0.00           C  
ATOM   3669  HB  VAL B 228      -0.645  -3.030   7.670  1.00  0.00           H  
ATOM   3670  CG1 VAL B 228      -2.022  -2.240   6.216  1.00  0.00           C  
ATOM   3671 HG11 VAL B 228      -2.287  -1.276   5.782  1.00  0.00           H  
ATOM   3672 HG12 VAL B 228      -1.753  -2.923   5.410  1.00  0.00           H  
ATOM   3673 HG13 VAL B 228      -2.881  -2.655   6.739  1.00  0.00           H  
ATOM   3674  CG2 VAL B 228       0.402  -1.734   6.328  1.00  0.00           C  
ATOM   3675 HG21 VAL B 228       0.279  -0.759   5.857  1.00  0.00           H  
ATOM   3676 HG22 VAL B 228       1.293  -1.717   6.954  1.00  0.00           H  
ATOM   3677 HG23 VAL B 228       0.557  -2.489   5.556  1.00  0.00           H  
ATOM   3678  C   VAL B 228      -2.403  -1.285   9.041  1.00  0.00           C  
ATOM   3679  O   VAL B 228      -2.447  -2.080   9.987  1.00  0.00           O  
ATOM   3680  N   LYS B 229      -3.493  -0.652   8.594  1.00  0.00           N  
ATOM   3681  H   LYS B 229      -3.355   0.044   7.863  1.00  0.00           H  
ATOM   3682  CA  LYS B 229      -4.886  -0.930   8.972  1.00  0.00           C  
ATOM   3683  HA  LYS B 229      -4.947  -1.917   9.422  1.00  0.00           H  
ATOM   3684  CB  LYS B 229      -5.355   0.087  10.033  1.00  0.00           C  
ATOM   3685  HB2 LYS B 229      -4.682   0.033  10.891  1.00  0.00           H  
ATOM   3686  HB3 LYS B 229      -5.323   1.100   9.622  1.00  0.00           H  
ATOM   3687  CG  LYS B 229      -6.785  -0.246  10.491  1.00  0.00           C  
ATOM   3688  HG2 LYS B 229      -7.469  -0.114   9.651  1.00  0.00           H  
ATOM   3689  HG3 LYS B 229      -6.806  -1.291  10.790  1.00  0.00           H  
ATOM   3690  CD  LYS B 229      -7.281   0.602  11.669  1.00  0.00           C  
ATOM   3691  HD2 LYS B 229      -6.629   0.444  12.528  1.00  0.00           H  
ATOM   3692  HD3 LYS B 229      -7.263   1.656  11.391  1.00  0.00           H  
ATOM   3693  CE  LYS B 229      -8.718   0.172  12.003  1.00  0.00           C  
ATOM   3694  HE2 LYS B 229      -9.354   0.369  11.134  1.00  0.00           H  
ATOM   3695  HE3 LYS B 229      -8.731  -0.910  12.177  1.00  0.00           H  
ATOM   3696  NZ  LYS B 229      -9.274   0.877  13.186  1.00  0.00           N  
ATOM   3697  HZ1 LYS B 229     -10.261   0.612  13.306  1.00  0.00           H  
ATOM   3698  HZ2 LYS B 229      -8.802   0.628  14.042  1.00  0.00           H  
ATOM   3699  HZ3 LYS B 229      -9.288   1.879  13.072  1.00  0.00           H  
ATOM   3700  C   LYS B 229      -5.751  -0.915   7.697  1.00  0.00           C  
ATOM   3701  O   LYS B 229      -6.010   0.169   7.171  1.00  0.00           O  
ATOM   3702  N   PRO B 230      -6.163  -2.080   7.157  1.00  0.00           N  
ATOM   3703  CD  PRO B 230      -5.795  -3.426   7.567  1.00  0.00           C  
ATOM   3704  HD2 PRO B 230      -6.565  -3.809   8.237  1.00  0.00           H  
ATOM   3705  HD3 PRO B 230      -4.813  -3.465   8.039  1.00  0.00           H  
ATOM   3706  CG  PRO B 230      -5.771  -4.262   6.292  1.00  0.00           C  
ATOM   3707  HG2 PRO B 230      -5.962  -5.314   6.493  1.00  0.00           H  
ATOM   3708  HG3 PRO B 230      -4.819  -4.131   5.778  1.00  0.00           H  
ATOM   3709  CB  PRO B 230      -6.896  -3.629   5.483  1.00  0.00           C  
ATOM   3710  HB2 PRO B 230      -7.851  -4.038   5.814  1.00  0.00           H  
ATOM   3711  HB3 PRO B 230      -6.759  -3.798   4.417  1.00  0.00           H  
ATOM   3712  CA  PRO B 230      -6.791  -2.141   5.844  1.00  0.00           C  
ATOM   3713  HA  PRO B 230      -6.095  -1.672   5.153  1.00  0.00           H  
ATOM   3714  C   PRO B 230      -8.143  -1.423   5.731  1.00  0.00           C  
ATOM   3715  O   PRO B 230      -8.863  -1.205   6.711  1.00  0.00           O  
ATOM   3716  N   ARG B 231      -8.500  -1.099   4.486  1.00  0.00           N  
ATOM   3717  H   ARG B 231      -7.829  -1.307   3.753  1.00  0.00           H  
ATOM   3718  CA  ARG B 231      -9.828  -0.614   4.095  1.00  0.00           C  
ATOM   3719  HA  ARG B 231     -10.086   0.229   4.736  1.00  0.00           H  
ATOM   3720  CB  ARG B 231      -9.770  -0.134   2.627  1.00  0.00           C  
ATOM   3721  HB2 ARG B 231      -9.369  -0.936   2.006  1.00  0.00           H  
ATOM   3722  HB3 ARG B 231     -10.782   0.093   2.289  1.00  0.00           H  
ATOM   3723  CG  ARG B 231      -8.884   1.115   2.435  1.00  0.00           C  
ATOM   3724  HG2 ARG B 231      -9.300   1.937   3.018  1.00  0.00           H  
ATOM   3725  HG3 ARG B 231      -7.878   0.904   2.795  1.00  0.00           H  
ATOM   3726  CD  ARG B 231      -8.787   1.528   0.955  1.00  0.00           C  
ATOM   3727  HD2 ARG B 231      -8.259   0.744   0.406  1.00  0.00           H  
ATOM   3728  HD3 ARG B 231      -9.799   1.596   0.556  1.00  0.00           H  
ATOM   3729  NE  ARG B 231      -8.083   2.822   0.773  1.00  0.00           N  
ATOM   3730  HE  ARG B 231      -7.349   3.073   1.433  1.00  0.00           H  
ATOM   3731  CZ  ARG B 231      -8.332   3.757  -0.129  1.00  0.00           C  
ATOM   3732  NH1 ARG B 231      -9.255   3.633  -1.039  1.00  0.00           N  
ATOM   3733 HH11 ARG B 231      -9.772   2.776  -1.071  1.00  0.00           H  
ATOM   3734 HH12 ARG B 231      -9.497   4.415  -1.610  1.00  0.00           H  
ATOM   3735  NH2 ARG B 231      -7.688   4.885  -0.105  1.00  0.00           N  
ATOM   3736 HH21 ARG B 231      -7.014   5.012   0.660  1.00  0.00           H  
ATOM   3737 HH22 ARG B 231      -7.860   5.623  -0.758  1.00  0.00           H  
ATOM   3738  C   ARG B 231     -10.881  -1.716   4.332  1.00  0.00           C  
ATOM   3739  O   ARG B 231     -10.617  -2.894   4.092  1.00  0.00           O  
ATOM   3740  N   ALA B 232     -12.065  -1.347   4.825  1.00  0.00           N  
ATOM   3741  H   ALA B 232     -12.242  -0.368   4.964  1.00  0.00           H  
ATOM   3742  CA  ALA B 232     -13.143  -2.288   5.147  1.00  0.00           C  
ATOM   3743  HA  ALA B 232     -12.710  -3.092   5.737  1.00  0.00           H  
ATOM   3744  CB  ALA B 232     -14.179  -1.579   6.029  1.00  0.00           C  
ATOM   3745  HB1 ALA B 232     -13.703  -1.203   6.934  1.00  0.00           H  
ATOM   3746  HB2 ALA B 232     -14.634  -0.750   5.485  1.00  0.00           H  
ATOM   3747  HB3 ALA B 232     -14.962  -2.284   6.315  1.00  0.00           H  
ATOM   3748  C   ALA B 232     -13.800  -2.877   3.876  1.00  0.00           C  
ATOM   3749  O   ALA B 232     -13.983  -2.135   2.907  1.00  0.00           O  
ATOM   3750  N   PRO B 233     -14.186  -4.172   3.853  1.00  0.00           N  
ATOM   3751  CD  PRO B 233     -13.903  -5.198   4.844  1.00  0.00           C  
ATOM   3752  HD2 PRO B 233     -14.690  -5.200   5.600  1.00  0.00           H  
ATOM   3753  HD3 PRO B 233     -12.925  -5.067   5.306  1.00  0.00           H  
ATOM   3754  CG  PRO B 233     -13.910  -6.512   4.071  1.00  0.00           C  
ATOM   3755  HG2 PRO B 233     -14.182  -7.353   4.706  1.00  0.00           H  
ATOM   3756  HG3 PRO B 233     -12.928  -6.672   3.624  1.00  0.00           H  
ATOM   3757  CB  PRO B 233     -14.939  -6.270   2.968  1.00  0.00           C  
ATOM   3758  HB2 PRO B 233     -15.934  -6.527   3.323  1.00  0.00           H  
ATOM   3759  HB3 PRO B 233     -14.702  -6.844   2.074  1.00  0.00           H  
ATOM   3760  CA  PRO B 233     -14.867  -4.765   2.702  1.00  0.00           C  
ATOM   3761  HA  PRO B 233     -14.254  -4.598   1.816  1.00  0.00           H  
ATOM   3762  C   PRO B 233     -16.264  -4.170   2.459  1.00  0.00           C  
ATOM   3763  O   PRO B 233     -16.960  -3.757   3.389  1.00  0.00           O  
ATOM   3764  N   GLY B 234     -16.696  -4.181   1.197  1.00  0.00           N  
ATOM   3765  H   GLY B 234     -16.115  -4.628   0.501  1.00  0.00           H  
ATOM   3766  CA  GLY B 234     -17.975  -3.612   0.760  1.00  0.00           C  
ATOM   3767  HA2 GLY B 234     -18.461  -3.097   1.589  1.00  0.00           H  
ATOM   3768  HA3 GLY B 234     -17.782  -2.870  -0.016  1.00  0.00           H  
ATOM   3769  C   GLY B 234     -18.954  -4.644   0.197  1.00  0.00           C  
ATOM   3770  O   GLY B 234     -18.612  -5.810   0.004  1.00  0.00           O  
ATOM   3771  N   ASN B 235     -20.168  -4.181  -0.120  1.00  0.00           N  
ATOM   3772  H   ASN B 235     -20.321  -3.195   0.029  1.00  0.00           H  
ATOM   3773  CA  ASN B 235     -21.136  -4.878  -0.986  1.00  0.00           C  
ATOM   3774  HA  ASN B 235     -22.048  -4.278  -0.972  1.00  0.00           H  
ATOM   3775  CB  ASN B 235     -20.625  -4.885  -2.448  1.00  0.00           C  
ATOM   3776  HB2 ASN B 235     -19.781  -5.571  -2.525  1.00  0.00           H  
ATOM   3777  HB3 ASN B 235     -21.416  -5.278  -3.090  1.00  0.00           H  
ATOM   3778  CG  ASN B 235     -20.171  -3.534  -2.987  1.00  0.00           C  
ATOM   3779  OD1 ASN B 235     -19.244  -2.912  -2.499  1.00  0.00           O  
ATOM   3780  ND2 ASN B 235     -20.804  -3.036  -4.022  1.00  0.00           N  
ATOM   3781 HD21 ASN B 235     -20.456  -2.165  -4.385  1.00  0.00           H  
ATOM   3782 HD22 ASN B 235     -21.541  -3.556  -4.462  1.00  0.00           H  
ATOM   3783  C   ASN B 235     -21.585  -6.278  -0.499  1.00  0.00           C  
ATOM   3784  O   ASN B 235     -21.944  -7.122  -1.314  1.00  0.00           O  
ATOM   3785  N   LEU B 236     -21.538  -6.537   0.812  1.00  0.00           N  
ATOM   3786  H   LEU B 236     -21.216  -5.812   1.429  1.00  0.00           H  
ATOM   3787  CA  LEU B 236     -21.857  -7.841   1.406  1.00  0.00           C  
ATOM   3788  HA  LEU B 236     -21.213  -8.581   0.932  1.00  0.00           H  
ATOM   3789  CB  LEU B 236     -21.512  -7.801   2.907  1.00  0.00           C  
ATOM   3790  HB2 LEU B 236     -20.443  -7.615   3.021  1.00  0.00           H  
ATOM   3791  HB3 LEU B 236     -22.048  -6.959   3.350  1.00  0.00           H  
ATOM   3792  CG  LEU B 236     -21.887  -9.072   3.696  1.00  0.00           C  
ATOM   3793  HG  LEU B 236     -22.937  -9.307   3.539  1.00  0.00           H  
ATOM   3794  CD1 LEU B 236     -21.050 -10.294   3.323  1.00  0.00           C  
ATOM   3795 HD11 LEU B 236     -19.990 -10.094   3.478  1.00  0.00           H  
ATOM   3796 HD12 LEU B 236     -21.350 -11.144   3.935  1.00  0.00           H  
ATOM   3797 HD13 LEU B 236     -21.227 -10.557   2.285  1.00  0.00           H  
ATOM   3798  CD2 LEU B 236     -21.689  -8.809   5.183  1.00  0.00           C  
ATOM   3799 HD21 LEU B 236     -22.291  -7.953   5.486  1.00  0.00           H  
ATOM   3800 HD22 LEU B 236     -22.002  -9.684   5.749  1.00  0.00           H  
ATOM   3801 HD23 LEU B 236     -20.640  -8.602   5.381  1.00  0.00           H  
ATOM   3802  C   LEU B 236     -23.319  -8.263   1.156  1.00  0.00           C  
ATOM   3803  O   LEU B 236     -24.257  -7.507   1.418  1.00  0.00           O  
ATOM   3804  N   THR B 237     -23.509  -9.504   0.710  1.00  0.00           N  
ATOM   3805  H   THR B 237     -22.689 -10.071   0.513  1.00  0.00           H  
ATOM   3806  CA  THR B 237     -24.808 -10.090   0.355  1.00  0.00           C  
ATOM   3807  HA  THR B 237     -25.579  -9.607   0.952  1.00  0.00           H  
ATOM   3808  CB  THR B 237     -25.112  -9.781  -1.123  1.00  0.00           C  
ATOM   3809  HB  THR B 237     -24.935  -8.721  -1.307  1.00  0.00           H  
ATOM   3810  CG2 THR B 237     -24.279 -10.593  -2.113  1.00  0.00           C  
ATOM   3811 HG21 THR B 237     -24.518 -10.278  -3.128  1.00  0.00           H  
ATOM   3812 HG22 THR B 237     -23.221 -10.411  -1.931  1.00  0.00           H  
ATOM   3813 HG23 THR B 237     -24.493 -11.656  -2.009  1.00  0.00           H  
ATOM   3814  OG1 THR B 237     -26.463 -10.048  -1.397  1.00  0.00           O  
ATOM   3815  HG1 THR B 237     -26.977  -9.272  -1.159  1.00  0.00           H  
ATOM   3816  C   THR B 237     -24.867 -11.591   0.692  1.00  0.00           C  
ATOM   3817  O   THR B 237     -23.871 -12.171   1.133  1.00  0.00           O  
ATOM   3818  N   VAL B 238     -26.034 -12.221   0.526  1.00  0.00           N  
ATOM   3819  H   VAL B 238     -26.778 -11.726   0.047  1.00  0.00           H  
ATOM   3820  CA  VAL B 238     -26.310 -13.611   0.922  1.00  0.00           C  
ATOM   3821  HA  VAL B 238     -25.381 -14.168   0.840  1.00  0.00           H  
ATOM   3822  CB  VAL B 238     -26.754 -13.684   2.402  1.00  0.00           C  
ATOM   3823  HB  VAL B 238     -25.941 -13.286   3.010  1.00  0.00           H  
ATOM   3824  CG1 VAL B 238     -28.013 -12.862   2.711  1.00  0.00           C  
ATOM   3825 HG11 VAL B 238     -27.844 -11.813   2.471  1.00  0.00           H  
ATOM   3826 HG12 VAL B 238     -28.863 -13.230   2.136  1.00  0.00           H  
ATOM   3827 HG13 VAL B 238     -28.247 -12.938   3.770  1.00  0.00           H  
ATOM   3828  CG2 VAL B 238     -27.015 -15.122   2.873  1.00  0.00           C  
ATOM   3829 HG21 VAL B 238     -27.147 -15.132   3.956  1.00  0.00           H  
ATOM   3830 HG22 VAL B 238     -27.918 -15.517   2.408  1.00  0.00           H  
ATOM   3831 HG23 VAL B 238     -26.170 -15.760   2.614  1.00  0.00           H  
ATOM   3832  C   VAL B 238     -27.310 -14.271  -0.033  1.00  0.00           C  
ATOM   3833  O   VAL B 238     -28.272 -13.641  -0.463  1.00  0.00           O  
ATOM   3834  N   HIE B 239     -27.080 -15.549  -0.348  1.00  0.00           N  
ATOM   3835  H   HIE B 239     -26.234 -15.967   0.025  1.00  0.00           H  
ATOM   3836  CA  HIE B 239     -27.847 -16.362  -1.300  1.00  0.00           C  
ATOM   3837  HA  HIE B 239     -28.781 -15.855  -1.555  1.00  0.00           H  
ATOM   3838  CB  HIE B 239     -27.033 -16.553  -2.588  1.00  0.00           C  
ATOM   3839  HB2 HIE B 239     -27.549 -17.269  -3.228  1.00  0.00           H  
ATOM   3840  HB3 HIE B 239     -26.058 -16.973  -2.340  1.00  0.00           H  
ATOM   3841  CG  HIE B 239     -26.827 -15.298  -3.384  1.00  0.00           C  
ATOM   3842  ND1 HIE B 239     -27.694 -14.833  -4.369  1.00  0.00           N  
ATOM   3843  CE1 HIE B 239     -27.155 -13.689  -4.814  1.00  0.00           C  
ATOM   3844  HE1 HIE B 239     -27.592 -13.069  -5.586  1.00  0.00           H  
ATOM   3845  NE2 HIE B 239     -26.002 -13.429  -4.172  1.00  0.00           N  
ATOM   3846  HE2 HIE B 239     -25.414 -12.623  -4.326  1.00  0.00           H  
ATOM   3847  CD2 HIE B 239     -25.779 -14.435  -3.260  1.00  0.00           C  
ATOM   3848  HD2 HIE B 239     -24.954 -14.527  -2.565  1.00  0.00           H  
ATOM   3849  C   HIE B 239     -28.166 -17.746  -0.734  1.00  0.00           C  
ATOM   3850  O   HIE B 239     -27.272 -18.434  -0.236  1.00  0.00           O  
ATOM   3851  N   THR B 240     -29.407 -18.205  -0.894  1.00  0.00           N  
ATOM   3852  H   THR B 240     -30.123 -17.587  -1.247  1.00  0.00           H  
ATOM   3853  CA  THR B 240     -29.786 -19.616  -0.699  1.00  0.00           C  
ATOM   3854  HA  THR B 240     -29.459 -19.941   0.287  1.00  0.00           H  
ATOM   3855  CB  THR B 240     -31.312 -19.807  -0.806  1.00  0.00           C  
ATOM   3856  HB  THR B 240     -31.590 -19.921  -1.854  1.00  0.00           H  
ATOM   3857  CG2 THR B 240     -31.788 -21.030  -0.024  1.00  0.00           C  
ATOM   3858 HG21 THR B 240     -32.870 -21.127  -0.111  1.00  0.00           H  
ATOM   3859 HG22 THR B 240     -31.326 -21.934  -0.420  1.00  0.00           H  
ATOM   3860 HG23 THR B 240     -31.522 -20.923   1.029  1.00  0.00           H  
ATOM   3861  OG1 THR B 240     -32.009 -18.692  -0.292  1.00  0.00           O  
ATOM   3862  HG1 THR B 240     -32.951 -18.866  -0.371  1.00  0.00           H  
ATOM   3863  C   THR B 240     -29.115 -20.498  -1.759  1.00  0.00           C  
ATOM   3864  O   THR B 240     -29.034 -20.115  -2.927  1.00  0.00           O  
ATOM   3865  N   GLN B 241     -28.658 -21.694  -1.393  1.00  0.00           N  
ATOM   3866  H   GLN B 241     -28.697 -21.957  -0.411  1.00  0.00           H  
ATOM   3867  CA  GLN B 241     -28.095 -22.695  -2.306  1.00  0.00           C  
ATOM   3868  HA  GLN B 241     -28.357 -22.426  -3.330  1.00  0.00           H  
ATOM   3869  CB  GLN B 241     -26.553 -22.734  -2.208  1.00  0.00           C  
ATOM   3870  HB2 GLN B 241     -26.270 -23.112  -1.226  1.00  0.00           H  
ATOM   3871  HB3 GLN B 241     -26.185 -23.447  -2.947  1.00  0.00           H  
ATOM   3872  CG  GLN B 241     -25.850 -21.377  -2.430  1.00  0.00           C  
ATOM   3873  HG2 GLN B 241     -26.566 -20.624  -2.747  1.00  0.00           H  
ATOM   3874  HG3 GLN B 241     -25.428 -21.041  -1.484  1.00  0.00           H  
ATOM   3875  CD  GLN B 241     -24.742 -21.430  -3.479  1.00  0.00           C  
ATOM   3876  OE1 GLN B 241     -23.660 -21.972  -3.275  1.00  0.00           O  
ATOM   3877  NE2 GLN B 241     -24.963 -20.872  -4.651  1.00  0.00           N  
ATOM   3878 HE21 GLN B 241     -24.201 -20.814  -5.302  1.00  0.00           H  
ATOM   3879 HE22 GLN B 241     -25.843 -20.409  -4.826  1.00  0.00           H  
ATOM   3880  C   GLN B 241     -28.710 -24.081  -2.039  1.00  0.00           C  
ATOM   3881  O   GLN B 241     -29.335 -24.317  -1.007  1.00  0.00           O  
ATOM   3882  N   VAL B 242     -28.531 -25.006  -2.986  1.00  0.00           N  
ATOM   3883  H   VAL B 242     -27.990 -24.762  -3.798  1.00  0.00           H  
ATOM   3884  CA  VAL B 242     -28.947 -26.412  -2.838  1.00  0.00           C  
ATOM   3885  HA  VAL B 242     -30.018 -26.425  -2.641  1.00  0.00           H  
ATOM   3886  CB  VAL B 242     -28.692 -27.217  -4.130  1.00  0.00           C  
ATOM   3887  HB  VAL B 242     -28.979 -28.253  -3.948  1.00  0.00           H  
ATOM   3888  CG1 VAL B 242     -29.565 -26.692  -5.277  1.00  0.00           C  
ATOM   3889 HG11 VAL B 242     -29.431 -27.322  -6.156  1.00  0.00           H  
ATOM   3890 HG12 VAL B 242     -30.614 -26.726  -4.983  1.00  0.00           H  
ATOM   3891 HG13 VAL B 242     -29.297 -25.666  -5.529  1.00  0.00           H  
ATOM   3892  CG2 VAL B 242     -27.225 -27.200  -4.584  1.00  0.00           C  
ATOM   3893 HG21 VAL B 242     -26.905 -26.188  -4.829  1.00  0.00           H  
ATOM   3894 HG22 VAL B 242     -26.588 -27.596  -3.792  1.00  0.00           H  
ATOM   3895 HG23 VAL B 242     -27.109 -27.834  -5.463  1.00  0.00           H  
ATOM   3896  C   VAL B 242     -28.264 -27.085  -1.639  1.00  0.00           C  
ATOM   3897  O   VAL B 242     -27.173 -26.681  -1.236  1.00  0.00           O  
ATOM   3898  N   SER B 243     -28.909 -28.123  -1.095  1.00  0.00           N  
ATOM   3899  H   SER B 243     -29.794 -28.393  -1.491  1.00  0.00           H  
ATOM   3900  CA  SER B 243     -28.446 -28.885   0.077  1.00  0.00           C  
ATOM   3901  HA  SER B 243     -29.239 -29.580   0.350  1.00  0.00           H  
ATOM   3902  CB  SER B 243     -27.208 -29.726  -0.265  1.00  0.00           C  
ATOM   3903  HB2 SER B 243     -26.383 -29.069  -0.541  1.00  0.00           H  
ATOM   3904  HB3 SER B 243     -26.912 -30.310   0.608  1.00  0.00           H  
ATOM   3905  OG  SER B 243     -27.497 -30.601  -1.343  1.00  0.00           O  
ATOM   3906  HG  SER B 243     -28.022 -31.332  -1.007  1.00  0.00           H  
ATOM   3907  C   SER B 243     -28.240 -27.998   1.309  1.00  0.00           C  
ATOM   3908  O   SER B 243     -27.132 -27.878   1.832  1.00  0.00           O  
ATOM   3909  N   ASP B 244     -29.327 -27.342   1.726  1.00  0.00           N  
ATOM   3910  H   ASP B 244     -30.216 -27.613   1.321  1.00  0.00           H  
ATOM   3911  CA  ASP B 244     -29.472 -26.601   2.985  1.00  0.00           C  
ATOM   3912  HA  ASP B 244     -30.332 -25.944   2.851  1.00  0.00           H  
ATOM   3913  CB  ASP B 244     -29.848 -27.556   4.135  1.00  0.00           C  
ATOM   3914  HB2 ASP B 244     -28.996 -28.206   4.340  1.00  0.00           H  
ATOM   3915  HB3 ASP B 244     -30.043 -26.964   5.033  1.00  0.00           H  
ATOM   3916  CG  ASP B 244     -31.079 -28.438   3.859  1.00  0.00           C  
ATOM   3917  OD1 ASP B 244     -31.385 -29.253   4.754  1.00  0.00           O  
ATOM   3918  OD2 ASP B 244     -31.701 -28.297   2.778  1.00  0.00           O  
ATOM   3919  C   ASP B 244     -28.291 -25.668   3.287  1.00  0.00           C  
ATOM   3920  O   ASP B 244     -27.821 -25.558   4.419  1.00  0.00           O  
ATOM   3921  N   THR B 245     -27.789 -24.995   2.250  1.00  0.00           N  
ATOM   3922  H   THR B 245     -28.226 -25.133   1.347  1.00  0.00           H  
ATOM   3923  CA  THR B 245     -26.568 -24.190   2.297  1.00  0.00           C  
ATOM   3924  HA  THR B 245     -26.138 -24.236   3.297  1.00  0.00           H  
ATOM   3925  CB  THR B 245     -25.527 -24.774   1.331  1.00  0.00           C  
ATOM   3926  HB  THR B 245     -25.983 -24.914   0.351  1.00  0.00           H  
ATOM   3927  CG2 THR B 245     -24.266 -23.922   1.169  1.00  0.00           C  
ATOM   3928 HG21 THR B 245     -23.830 -23.720   2.147  1.00  0.00           H  
ATOM   3929 HG22 THR B 245     -24.507 -22.982   0.674  1.00  0.00           H  
ATOM   3930 HG23 THR B 245     -23.548 -24.466   0.557  1.00  0.00           H  
ATOM   3931  OG1 THR B 245     -25.078 -26.017   1.815  1.00  0.00           O  
ATOM   3932  HG1 THR B 245     -25.834 -26.636   1.810  1.00  0.00           H  
ATOM   3933  C   THR B 245     -26.871 -22.729   1.990  1.00  0.00           C  
ATOM   3934  O   THR B 245     -27.621 -22.413   1.073  1.00  0.00           O  
ATOM   3935  N   LEU B 246     -26.240 -21.818   2.726  1.00  0.00           N  
ATOM   3936  H   LEU B 246     -25.612 -22.152   3.449  1.00  0.00           H  
ATOM   3937  CA  LEU B 246     -26.187 -20.393   2.412  1.00  0.00           C  
ATOM   3938  HA  LEU B 246     -26.902 -20.161   1.622  1.00  0.00           H  
ATOM   3939  CB  LEU B 246     -26.560 -19.578   3.663  1.00  0.00           C  
ATOM   3940  HB2 LEU B 246     -25.972 -19.952   4.500  1.00  0.00           H  
ATOM   3941  HB3 LEU B 246     -26.297 -18.530   3.513  1.00  0.00           H  
ATOM   3942  CG  LEU B 246     -28.057 -19.675   4.010  1.00  0.00           C  
ATOM   3943  HG  LEU B 246     -28.412 -20.692   3.849  1.00  0.00           H  
ATOM   3944  CD1 LEU B 246     -28.279 -19.326   5.481  1.00  0.00           C  
ATOM   3945 HD11 LEU B 246     -27.743 -20.034   6.114  1.00  0.00           H  
ATOM   3946 HD12 LEU B 246     -27.923 -18.315   5.685  1.00  0.00           H  
ATOM   3947 HD13 LEU B 246     -29.342 -19.384   5.714  1.00  0.00           H  
ATOM   3948  CD2 LEU B 246     -28.886 -18.717   3.155  1.00  0.00           C  
ATOM   3949 HD21 LEU B 246     -29.946 -18.869   3.362  1.00  0.00           H  
ATOM   3950 HD22 LEU B 246     -28.629 -17.685   3.392  1.00  0.00           H  
ATOM   3951 HD23 LEU B 246     -28.705 -18.900   2.100  1.00  0.00           H  
ATOM   3952  C   LEU B 246     -24.794 -20.038   1.889  1.00  0.00           C  
ATOM   3953  O   LEU B 246     -23.788 -20.537   2.394  1.00  0.00           O  
ATOM   3954  N   LEU B 247     -24.743 -19.158   0.893  1.00  0.00           N  
ATOM   3955  H   LEU B 247     -25.628 -18.832   0.514  1.00  0.00           H  
ATOM   3956  CA  LEU B 247     -23.530 -18.536   0.366  1.00  0.00           C  
ATOM   3957  HA  LEU B 247     -22.652 -18.965   0.849  1.00  0.00           H  
ATOM   3958  CB  LEU B 247     -23.450 -18.823  -1.147  1.00  0.00           C  
ATOM   3959  HB2 LEU B 247     -23.295 -19.893  -1.286  1.00  0.00           H  
ATOM   3960  HB3 LEU B 247     -24.412 -18.558  -1.589  1.00  0.00           H  
ATOM   3961  CG  LEU B 247     -22.352 -18.051  -1.905  1.00  0.00           C  
ATOM   3962  HG  LEU B 247     -22.446 -16.980  -1.729  1.00  0.00           H  
ATOM   3963  CD1 LEU B 247     -20.957 -18.510  -1.482  1.00  0.00           C  
ATOM   3964 HD11 LEU B 247     -20.843 -19.578  -1.655  1.00  0.00           H  
ATOM   3965 HD12 LEU B 247     -20.214 -17.968  -2.067  1.00  0.00           H  
ATOM   3966 HD13 LEU B 247     -20.792 -18.278  -0.430  1.00  0.00           H  
ATOM   3967  CD2 LEU B 247     -22.503 -18.299  -3.406  1.00  0.00           C  
ATOM   3968 HD21 LEU B 247     -22.393 -19.359  -3.629  1.00  0.00           H  
ATOM   3969 HD22 LEU B 247     -23.483 -17.953  -3.734  1.00  0.00           H  
ATOM   3970 HD23 LEU B 247     -21.741 -17.734  -3.944  1.00  0.00           H  
ATOM   3971  C   LEU B 247     -23.555 -17.036   0.673  1.00  0.00           C  
ATOM   3972  O   LEU B 247     -24.380 -16.310   0.122  1.00  0.00           O  
ATOM   3973  N   LEU B 248     -22.642 -16.567   1.522  1.00  0.00           N  
ATOM   3974  H   LEU B 248     -21.972 -17.222   1.914  1.00  0.00           H  
ATOM   3975  CA  LEU B 248     -22.334 -15.144   1.669  1.00  0.00           C  
ATOM   3976  HA  LEU B 248     -23.208 -14.560   1.383  1.00  0.00           H  
ATOM   3977  CB  LEU B 248     -21.999 -14.806   3.131  1.00  0.00           C  
ATOM   3978  HB2 LEU B 248     -21.116 -15.370   3.437  1.00  0.00           H  
ATOM   3979  HB3 LEU B 248     -21.740 -13.747   3.168  1.00  0.00           H  
ATOM   3980  CG  LEU B 248     -23.172 -15.082   4.098  1.00  0.00           C  
ATOM   3981  HG  LEU B 248     -24.087 -15.264   3.536  1.00  0.00           H  
ATOM   3982  CD1 LEU B 248     -22.891 -16.291   4.995  1.00  0.00           C  
ATOM   3983 HD11 LEU B 248     -22.725 -17.175   4.377  1.00  0.00           H  
ATOM   3984 HD12 LEU B 248     -22.009 -16.108   5.606  1.00  0.00           H  
ATOM   3985 HD13 LEU B 248     -23.749 -16.472   5.642  1.00  0.00           H  
ATOM   3986  CD2 LEU B 248     -23.411 -13.877   5.005  1.00  0.00           C  
ATOM   3987 HD21 LEU B 248     -23.662 -13.009   4.395  1.00  0.00           H  
ATOM   3988 HD22 LEU B 248     -24.248 -14.081   5.674  1.00  0.00           H  
ATOM   3989 HD23 LEU B 248     -22.515 -13.665   5.588  1.00  0.00           H  
ATOM   3990  C   LEU B 248     -21.189 -14.749   0.726  1.00  0.00           C  
ATOM   3991  O   LEU B 248     -20.297 -15.559   0.462  1.00  0.00           O  
ATOM   3992  N   THR B 249     -21.198 -13.506   0.240  1.00  0.00           N  
ATOM   3993  H   THR B 249     -21.973 -12.897   0.484  1.00  0.00           H  
ATOM   3994  CA  THR B 249     -20.155 -12.962  -0.652  1.00  0.00           C  
ATOM   3995  HA  THR B 249     -19.192 -13.356  -0.331  1.00  0.00           H  
ATOM   3996  CB  THR B 249     -20.385 -13.459  -2.087  1.00  0.00           C  
ATOM   3997  HB  THR B 249     -20.448 -14.548  -2.083  1.00  0.00           H  
ATOM   3998  CG2 THR B 249     -21.645 -12.902  -2.749  1.00  0.00           C  
ATOM   3999 HG21 THR B 249     -22.519 -13.143  -2.147  1.00  0.00           H  
ATOM   4000 HG22 THR B 249     -21.554 -11.823  -2.866  1.00  0.00           H  
ATOM   4001 HG23 THR B 249     -21.755 -13.354  -3.735  1.00  0.00           H  
ATOM   4002  OG1 THR B 249     -19.304 -13.084  -2.890  1.00  0.00           O  
ATOM   4003  HG1 THR B 249     -18.569 -13.679  -2.672  1.00  0.00           H  
ATOM   4004  C   THR B 249     -20.056 -11.430  -0.566  1.00  0.00           C  
ATOM   4005  O   THR B 249     -21.023 -10.776  -0.166  1.00  0.00           O  
ATOM   4006  N   TRP B 250     -18.888 -10.852  -0.862  1.00  0.00           N  
ATOM   4007  H   TRP B 250     -18.149 -11.437  -1.248  1.00  0.00           H  
ATOM   4008  CA  TRP B 250     -18.563  -9.429  -0.668  1.00  0.00           C  
ATOM   4009  HA  TRP B 250     -19.455  -8.830  -0.855  1.00  0.00           H  
ATOM   4010  CB  TRP B 250     -18.122  -9.200   0.793  1.00  0.00           C  
ATOM   4011  HB2 TRP B 250     -17.883  -8.147   0.934  1.00  0.00           H  
ATOM   4012  HB3 TRP B 250     -18.973  -9.411   1.436  1.00  0.00           H  
ATOM   4013  CG  TRP B 250     -16.964 -10.016   1.295  1.00  0.00           C  
ATOM   4014  CD1 TRP B 250     -15.665  -9.641   1.257  1.00  0.00           C  
ATOM   4015  HD1 TRP B 250     -15.309  -8.705   0.843  1.00  0.00           H  
ATOM   4016  NE1 TRP B 250     -14.872 -10.648   1.772  1.00  0.00           N  
ATOM   4017  HE1 TRP B 250     -13.860 -10.600   1.826  1.00  0.00           H  
ATOM   4018  CE2 TRP B 250     -15.624 -11.740   2.148  1.00  0.00           C  
ATOM   4019  CZ2 TRP B 250     -15.286 -12.988   2.688  1.00  0.00           C  
ATOM   4020  HZ2 TRP B 250     -14.253 -13.255   2.841  1.00  0.00           H  
ATOM   4021  CH2 TRP B 250     -16.308 -13.894   3.011  1.00  0.00           C  
ATOM   4022  HH2 TRP B 250     -16.055 -14.864   3.416  1.00  0.00           H  
ATOM   4023  CZ3 TRP B 250     -17.652 -13.541   2.791  1.00  0.00           C  
ATOM   4024  HZ3 TRP B 250     -18.436 -14.249   3.020  1.00  0.00           H  
ATOM   4025  CE3 TRP B 250     -17.978 -12.287   2.239  1.00  0.00           C  
ATOM   4026  HE3 TRP B 250     -19.010 -12.032   2.059  1.00  0.00           H  
ATOM   4027  CD2 TRP B 250     -16.974 -11.355   1.890  1.00  0.00           C  
ATOM   4028  C   TRP B 250     -17.489  -8.960  -1.669  1.00  0.00           C  
ATOM   4029  O   TRP B 250     -16.942  -9.761  -2.420  1.00  0.00           O  
ATOM   4030  N   SER B 251     -17.172  -7.661  -1.701  1.00  0.00           N  
ATOM   4031  H   SER B 251     -17.628  -7.040  -1.042  1.00  0.00           H  
ATOM   4032  CA  SER B 251     -16.114  -7.114  -2.571  1.00  0.00           C  
ATOM   4033  HA  SER B 251     -15.971  -7.798  -3.409  1.00  0.00           H  
ATOM   4034  CB  SER B 251     -16.551  -5.779  -3.174  1.00  0.00           C  
ATOM   4035  HB2 SER B 251     -17.529  -5.898  -3.643  1.00  0.00           H  
ATOM   4036  HB3 SER B 251     -16.623  -5.024  -2.389  1.00  0.00           H  
ATOM   4037  OG  SER B 251     -15.618  -5.367  -4.154  1.00  0.00           O  
ATOM   4038  HG  SER B 251     -15.141  -4.593  -3.833  1.00  0.00           H  
ATOM   4039  C   SER B 251     -14.759  -6.969  -1.863  1.00  0.00           C  
ATOM   4040  O   SER B 251     -14.704  -6.585  -0.691  1.00  0.00           O  
ATOM   4041  N   ASN B 252     -13.664  -7.213  -2.595  1.00  0.00           N  
ATOM   4042  H   ASN B 252     -13.803  -7.434  -3.569  1.00  0.00           H  
ATOM   4043  CA  ASN B 252     -12.292  -6.950  -2.140  1.00  0.00           C  
ATOM   4044  HA  ASN B 252     -12.164  -7.448  -1.180  1.00  0.00           H  
ATOM   4045  CB  ASN B 252     -11.288  -7.595  -3.121  1.00  0.00           C  
ATOM   4046  HB2 ASN B 252     -11.555  -8.642  -3.251  1.00  0.00           H  
ATOM   4047  HB3 ASN B 252     -11.357  -7.111  -4.094  1.00  0.00           H  
ATOM   4048  CG  ASN B 252      -9.838  -7.522  -2.642  1.00  0.00           C  
ATOM   4049  OD1 ASN B 252      -9.349  -6.495  -2.195  1.00  0.00           O  
ATOM   4050  ND2 ASN B 252      -9.113  -8.617  -2.690  1.00  0.00           N  
ATOM   4051 HD21 ASN B 252      -8.144  -8.555  -2.418  1.00  0.00           H  
ATOM   4052 HD22 ASN B 252      -9.497  -9.473  -3.047  1.00  0.00           H  
ATOM   4053  C   ASN B 252     -12.066  -5.422  -1.987  1.00  0.00           C  
ATOM   4054  O   ASN B 252     -12.366  -4.676  -2.924  1.00  0.00           O  
ATOM   4055  N   PRO B 253     -11.563  -4.932  -0.834  1.00  0.00           N  
ATOM   4056  CD  PRO B 253     -11.314  -5.715   0.371  1.00  0.00           C  
ATOM   4057  HD2 PRO B 253     -10.625  -6.538   0.179  1.00  0.00           H  
ATOM   4058  HD3 PRO B 253     -12.261  -6.104   0.748  1.00  0.00           H  
ATOM   4059  CG  PRO B 253     -10.716  -4.761   1.396  1.00  0.00           C  
ATOM   4060  HG2 PRO B 253      -9.632  -4.762   1.316  1.00  0.00           H  
ATOM   4061  HG3 PRO B 253     -11.023  -5.020   2.409  1.00  0.00           H  
ATOM   4062  CB  PRO B 253     -11.267  -3.406   0.965  1.00  0.00           C  
ATOM   4063  HB2 PRO B 253     -10.611  -2.598   1.274  1.00  0.00           H  
ATOM   4064  HB3 PRO B 253     -12.254  -3.271   1.401  1.00  0.00           H  
ATOM   4065  CA  PRO B 253     -11.410  -3.500  -0.557  1.00  0.00           C  
ATOM   4066  HA  PRO B 253     -12.334  -2.994  -0.840  1.00  0.00           H  
ATOM   4067  C   PRO B 253     -10.274  -2.777  -1.313  1.00  0.00           C  
ATOM   4068  O   PRO B 253     -10.058  -1.584  -1.078  1.00  0.00           O  
ATOM   4069  N   TYR B 254      -9.561  -3.451  -2.221  1.00  0.00           N  
ATOM   4070  H   TYR B 254      -9.781  -4.429  -2.382  1.00  0.00           H  
ATOM   4071  CA  TYR B 254      -8.466  -2.863  -3.003  1.00  0.00           C  
ATOM   4072  HA  TYR B 254      -8.504  -1.780  -2.890  1.00  0.00           H  
ATOM   4073  CB  TYR B 254      -7.121  -3.338  -2.444  1.00  0.00           C  
ATOM   4074  HB2 TYR B 254      -7.094  -4.430  -2.442  1.00  0.00           H  
ATOM   4075  HB3 TYR B 254      -6.333  -2.996  -3.109  1.00  0.00           H  
ATOM   4076  CG  TYR B 254      -6.826  -2.821  -1.052  1.00  0.00           C  
ATOM   4077  CD1 TYR B 254      -6.113  -1.621  -0.879  1.00  0.00           C  
ATOM   4078  HD1 TYR B 254      -5.761  -1.066  -1.736  1.00  0.00           H  
ATOM   4079  CE1 TYR B 254      -5.863  -1.140   0.418  1.00  0.00           C  
ATOM   4080  HE1 TYR B 254      -5.313  -0.227   0.571  1.00  0.00           H  
ATOM   4081  CZ  TYR B 254      -6.343  -1.845   1.536  1.00  0.00           C  
ATOM   4082  OH  TYR B 254      -6.108  -1.350   2.773  1.00  0.00           O  
ATOM   4083  HH  TYR B 254      -5.385  -0.692   2.729  1.00  0.00           H  
ATOM   4084  CE2 TYR B 254      -7.081  -3.034   1.367  1.00  0.00           C  
ATOM   4085  HE2 TYR B 254      -7.469  -3.559   2.224  1.00  0.00           H  
ATOM   4086  CD2 TYR B 254      -7.312  -3.520   0.067  1.00  0.00           C  
ATOM   4087  HD2 TYR B 254      -7.896  -4.413  -0.086  1.00  0.00           H  
ATOM   4088  C   TYR B 254      -8.566  -3.170  -4.507  1.00  0.00           C  
ATOM   4089  O   TYR B 254      -9.082  -4.224  -4.886  1.00  0.00           O  
ATOM   4090  N   PRO B 255      -8.041  -2.284  -5.381  1.00  0.00           N  
ATOM   4091  CD  PRO B 255      -7.445  -0.986  -5.081  1.00  0.00           C  
ATOM   4092  HD2 PRO B 255      -6.737  -1.044  -4.254  1.00  0.00           H  
ATOM   4093  HD3 PRO B 255      -8.238  -0.275  -4.846  1.00  0.00           H  
ATOM   4094  CG  PRO B 255      -6.721  -0.547  -6.354  1.00  0.00           C  
ATOM   4095  HG2 PRO B 255      -5.697  -0.925  -6.349  1.00  0.00           H  
ATOM   4096  HG3 PRO B 255      -6.729   0.537  -6.472  1.00  0.00           H  
ATOM   4097  CB  PRO B 255      -7.523  -1.239  -7.455  1.00  0.00           C  
ATOM   4098  HB2 PRO B 255      -6.933  -1.375  -8.362  1.00  0.00           H  
ATOM   4099  HB3 PRO B 255      -8.423  -0.659  -7.669  1.00  0.00           H  
ATOM   4100  CA  PRO B 255      -7.917  -2.569  -6.807  1.00  0.00           C  
ATOM   4101  HA  PRO B 255      -8.887  -2.887  -7.184  1.00  0.00           H  
ATOM   4102  C   PRO B 255      -6.855  -3.657  -7.069  1.00  0.00           C  
ATOM   4103  O   PRO B 255      -5.916  -3.784  -6.276  1.00  0.00           O  
ATOM   4104  N   PRO B 256      -6.933  -4.387  -8.204  1.00  0.00           N  
ATOM   4105  CD  PRO B 256      -8.008  -4.348  -9.189  1.00  0.00           C  
ATOM   4106  HD2 PRO B 256      -7.813  -3.549  -9.904  1.00  0.00           H  
ATOM   4107  HD3 PRO B 256      -8.988  -4.214  -8.734  1.00  0.00           H  
ATOM   4108  CG  PRO B 256      -7.972  -5.699  -9.898  1.00  0.00           C  
ATOM   4109  HG2 PRO B 256      -8.359  -5.635 -10.915  1.00  0.00           H  
ATOM   4110  HG3 PRO B 256      -8.531  -6.434  -9.316  1.00  0.00           H  
ATOM   4111  CB  PRO B 256      -6.487  -6.042  -9.873  1.00  0.00           C  
ATOM   4112  HB2 PRO B 256      -5.976  -5.505 -10.677  1.00  0.00           H  
ATOM   4113  HB3 PRO B 256      -6.320  -7.116  -9.960  1.00  0.00           H  
ATOM   4114  CA  PRO B 256      -6.041  -5.511  -8.508  1.00  0.00           C  
ATOM   4115  HA  PRO B 256      -6.219  -6.285  -7.765  1.00  0.00           H  
ATOM   4116  C   PRO B 256      -4.539  -5.199  -8.504  1.00  0.00           C  
ATOM   4117  O   PRO B 256      -3.750  -6.096  -8.219  1.00  0.00           O  
ATOM   4118  N   ASP B 257      -4.121  -3.960  -8.778  1.00  0.00           N  
ATOM   4119  H   ASP B 257      -4.799  -3.285  -9.100  1.00  0.00           H  
ATOM   4120  CA  ASP B 257      -2.720  -3.513  -8.663  1.00  0.00           C  
ATOM   4121  HA  ASP B 257      -2.079  -4.166  -9.261  1.00  0.00           H  
ATOM   4122  CB  ASP B 257      -2.590  -2.075  -9.204  1.00  0.00           C  
ATOM   4123  HB2 ASP B 257      -3.412  -1.464  -8.823  1.00  0.00           H  
ATOM   4124  HB3 ASP B 257      -1.662  -1.639  -8.831  1.00  0.00           H  
ATOM   4125  CG  ASP B 257      -2.527  -1.997 -10.727  1.00  0.00           C  
ATOM   4126  OD1 ASP B 257      -3.337  -1.231 -11.294  1.00  0.00           O  
ATOM   4127  OD2 ASP B 257      -1.632  -2.664 -11.297  1.00  0.00           O  
ATOM   4128  C   ASP B 257      -2.159  -3.519  -7.229  1.00  0.00           C  
ATOM   4129  O   ASP B 257      -0.946  -3.655  -7.060  1.00  0.00           O  
ATOM   4130  N   ASN B 258      -2.989  -3.327  -6.195  1.00  0.00           N  
ATOM   4131  H   ASN B 258      -3.990  -3.351  -6.353  1.00  0.00           H  
ATOM   4132  CA  ASN B 258      -2.489  -3.029  -4.853  1.00  0.00           C  
ATOM   4133  HA  ASN B 258      -1.804  -2.185  -4.943  1.00  0.00           H  
ATOM   4134  CB  ASN B 258      -3.655  -2.602  -3.954  1.00  0.00           C  
ATOM   4135  HB2 ASN B 258      -4.231  -1.811  -4.432  1.00  0.00           H  
ATOM   4136  HB3 ASN B 258      -4.300  -3.464  -3.797  1.00  0.00           H  
ATOM   4137  CG  ASN B 258      -3.154  -2.124  -2.604  1.00  0.00           C  
ATOM   4138  OD1 ASN B 258      -2.919  -2.910  -1.709  1.00  0.00           O  
ATOM   4139  ND2 ASN B 258      -2.877  -0.855  -2.443  1.00  0.00           N  
ATOM   4140 HD21 ASN B 258      -2.476  -0.573  -1.543  1.00  0.00           H  
ATOM   4141 HD22 ASN B 258      -3.007  -0.190  -3.179  1.00  0.00           H  
ATOM   4142  C   ASN B 258      -1.684  -4.196  -4.251  1.00  0.00           C  
ATOM   4143  O   ASN B 258      -2.040  -5.364  -4.403  1.00  0.00           O  
ATOM   4144  N   TYR B 259      -0.609  -3.879  -3.529  1.00  0.00           N  
ATOM   4145  H   TYR B 259      -0.348  -2.912  -3.428  1.00  0.00           H  
ATOM   4146  CA  TYR B 259       0.289  -4.878  -2.956  1.00  0.00           C  
ATOM   4147  HA  TYR B 259       0.634  -5.529  -3.754  1.00  0.00           H  
ATOM   4148  CB  TYR B 259       1.519  -4.163  -2.376  1.00  0.00           C  
ATOM   4149  HB2 TYR B 259       1.196  -3.591  -1.505  1.00  0.00           H  
ATOM   4150  HB3 TYR B 259       2.198  -4.939  -2.023  1.00  0.00           H  
ATOM   4151  CG  TYR B 259       2.336  -3.231  -3.280  1.00  0.00           C  
ATOM   4152  CD1 TYR B 259       2.209  -3.209  -4.689  1.00  0.00           C  
ATOM   4153  HD1 TYR B 259       1.478  -3.824  -5.188  1.00  0.00           H  
ATOM   4154  CE1 TYR B 259       3.041  -2.378  -5.471  1.00  0.00           C  
ATOM   4155  HE1 TYR B 259       2.943  -2.376  -6.549  1.00  0.00           H  
ATOM   4156  CZ  TYR B 259       4.012  -1.560  -4.853  1.00  0.00           C  
ATOM   4157  OH  TYR B 259       4.863  -0.802  -5.597  1.00  0.00           O  
ATOM   4158  HH  TYR B 259       5.150  -1.317  -6.374  1.00  0.00           H  
ATOM   4159  CE2 TYR B 259       4.116  -1.555  -3.450  1.00  0.00           C  
ATOM   4160  HE2 TYR B 259       4.862  -0.944  -2.966  1.00  0.00           H  
ATOM   4161  CD2 TYR B 259       3.289  -2.387  -2.676  1.00  0.00           C  
ATOM   4162  HD2 TYR B 259       3.414  -2.395  -1.605  1.00  0.00           H  
ATOM   4163  C   TYR B 259      -0.407  -5.800  -1.927  1.00  0.00           C  
ATOM   4164  O   TYR B 259      -0.092  -6.987  -1.878  1.00  0.00           O  
ATOM   4165  N   LEU B 260      -1.413  -5.311  -1.179  1.00  0.00           N  
ATOM   4166  H   LEU B 260      -1.656  -4.329  -1.274  1.00  0.00           H  
ATOM   4167  CA  LEU B 260      -2.260  -6.120  -0.283  1.00  0.00           C  
ATOM   4168  HA  LEU B 260      -1.620  -6.748   0.335  1.00  0.00           H  
ATOM   4169  CB  LEU B 260      -3.118  -5.210   0.625  1.00  0.00           C  
ATOM   4170  HB2 LEU B 260      -3.684  -4.526  -0.005  1.00  0.00           H  
ATOM   4171  HB3 LEU B 260      -3.853  -5.833   1.137  1.00  0.00           H  
ATOM   4172  CG  LEU B 260      -2.371  -4.404   1.700  1.00  0.00           C  
ATOM   4173  HG  LEU B 260      -1.485  -3.935   1.273  1.00  0.00           H  
ATOM   4174  CD1 LEU B 260      -3.291  -3.318   2.264  1.00  0.00           C  
ATOM   4175 HD11 LEU B 260      -4.212  -3.757   2.647  1.00  0.00           H  
ATOM   4176 HD12 LEU B 260      -3.531  -2.606   1.474  1.00  0.00           H  
ATOM   4177 HD13 LEU B 260      -2.785  -2.787   3.071  1.00  0.00           H  
ATOM   4178  CD2 LEU B 260      -1.970  -5.309   2.863  1.00  0.00           C  
ATOM   4179 HD21 LEU B 260      -1.377  -6.141   2.494  1.00  0.00           H  
ATOM   4180 HD22 LEU B 260      -2.858  -5.695   3.362  1.00  0.00           H  
ATOM   4181 HD23 LEU B 260      -1.367  -4.747   3.576  1.00  0.00           H  
ATOM   4182  C   LEU B 260      -3.228  -7.059  -1.020  1.00  0.00           C  
ATOM   4183  O   LEU B 260      -3.612  -8.081  -0.458  1.00  0.00           O  
ATOM   4184  N   TYR B 261      -3.638  -6.733  -2.252  1.00  0.00           N  
ATOM   4185  H   TYR B 261      -3.217  -5.921  -2.689  1.00  0.00           H  
ATOM   4186  CA  TYR B 261      -4.766  -7.363  -2.959  1.00  0.00           C  
ATOM   4187  HA  TYR B 261      -5.696  -7.058  -2.479  1.00  0.00           H  
ATOM   4188  CB  TYR B 261      -4.769  -6.839  -4.404  1.00  0.00           C  
ATOM   4189  HB2 TYR B 261      -4.854  -5.752  -4.388  1.00  0.00           H  
ATOM   4190  HB3 TYR B 261      -3.818  -7.090  -4.874  1.00  0.00           H  
ATOM   4191  CG  TYR B 261      -5.875  -7.395  -5.272  1.00  0.00           C  
ATOM   4192  CD1 TYR B 261      -5.631  -8.486  -6.130  1.00  0.00           C  
ATOM   4193  HD1 TYR B 261      -4.651  -8.939  -6.162  1.00  0.00           H  
ATOM   4194  CE1 TYR B 261      -6.676  -9.007  -6.917  1.00  0.00           C  
ATOM   4195  HE1 TYR B 261      -6.512  -9.856  -7.562  1.00  0.00           H  
ATOM   4196  CZ  TYR B 261      -7.965  -8.438  -6.844  1.00  0.00           C  
ATOM   4197  OH  TYR B 261      -8.979  -8.969  -7.575  1.00  0.00           O  
ATOM   4198  HH  TYR B 261      -9.835  -8.629  -7.308  1.00  0.00           H  
ATOM   4199  CE2 TYR B 261      -8.202  -7.336  -5.997  1.00  0.00           C  
ATOM   4200  HE2 TYR B 261      -9.180  -6.881  -5.939  1.00  0.00           H  
ATOM   4201  CD2 TYR B 261      -7.157  -6.825  -5.207  1.00  0.00           C  
ATOM   4202  HD2 TYR B 261      -7.344  -5.997  -4.538  1.00  0.00           H  
ATOM   4203  C   TYR B 261      -4.739  -8.901  -2.963  1.00  0.00           C  
ATOM   4204  O   TYR B 261      -5.784  -9.549  -2.884  1.00  0.00           O  
ATOM   4205  N   ASN B 262      -3.541  -9.489  -3.030  1.00  0.00           N  
ATOM   4206  H   ASN B 262      -2.733  -8.883  -3.033  1.00  0.00           H  
ATOM   4207  CA  ASN B 262      -3.324 -10.936  -3.075  1.00  0.00           C  
ATOM   4208  HA  ASN B 262      -4.177 -11.391  -3.584  1.00  0.00           H  
ATOM   4209  CB  ASN B 262      -2.060 -11.194  -3.912  1.00  0.00           C  
ATOM   4210  HB2 ASN B 262      -1.257 -10.527  -3.606  1.00  0.00           H  
ATOM   4211  HB3 ASN B 262      -1.721 -12.219  -3.762  1.00  0.00           H  
ATOM   4212  CG  ASN B 262      -2.341 -11.009  -5.387  1.00  0.00           C  
ATOM   4213  OD1 ASN B 262      -2.029  -9.999  -6.004  1.00  0.00           O  
ATOM   4214  ND2 ASN B 262      -2.990 -11.975  -5.998  1.00  0.00           N  
ATOM   4215 HD21 ASN B 262      -3.192 -11.854  -6.973  1.00  0.00           H  
ATOM   4216 HD22 ASN B 262      -3.251 -12.804  -5.485  1.00  0.00           H  
ATOM   4217  C   ASN B 262      -3.259 -11.655  -1.709  1.00  0.00           C  
ATOM   4218  O   ASN B 262      -3.148 -12.879  -1.695  1.00  0.00           O  
ATOM   4219  N   HIE B 263      -3.331 -10.932  -0.583  1.00  0.00           N  
ATOM   4220  H   HIE B 263      -3.489  -9.933  -0.670  1.00  0.00           H  
ATOM   4221  CA  HIE B 263      -2.958 -11.434   0.755  1.00  0.00           C  
ATOM   4222  HA  HIE B 263      -2.827 -12.517   0.700  1.00  0.00           H  
ATOM   4223  CB  HIE B 263      -1.601 -10.833   1.156  1.00  0.00           C  
ATOM   4224  HB2 HIE B 263      -1.723  -9.764   1.329  1.00  0.00           H  
ATOM   4225  HB3 HIE B 263      -1.289 -11.287   2.093  1.00  0.00           H  
ATOM   4226  CG  HIE B 263      -0.489 -11.035   0.155  1.00  0.00           C  
ATOM   4227  ND1 HIE B 263       0.235 -12.215  -0.036  1.00  0.00           N  
ATOM   4228  CE1 HIE B 263       1.111 -11.956  -1.017  1.00  0.00           C  
ATOM   4229  HE1 HIE B 263       1.807 -12.675  -1.420  1.00  0.00           H  
ATOM   4230  NE2 HIE B 263       0.998 -10.683  -1.426  1.00  0.00           N  
ATOM   4231  HE2 HIE B 263       1.562 -10.239  -2.138  1.00  0.00           H  
ATOM   4232  CD2 HIE B 263      -0.005 -10.085  -0.695  1.00  0.00           C  
ATOM   4233  HD2 HIE B 263      -0.347  -9.063  -0.763  1.00  0.00           H  
ATOM   4234  C   HIE B 263      -4.010 -11.181   1.855  1.00  0.00           C  
ATOM   4235  O   HIE B 263      -3.711 -11.343   3.039  1.00  0.00           O  
ATOM   4236  N   LEU B 264      -5.226 -10.757   1.495  1.00  0.00           N  
ATOM   4237  H   LEU B 264      -5.426 -10.667   0.512  1.00  0.00           H  
ATOM   4238  CA  LEU B 264      -6.300 -10.446   2.446  1.00  0.00           C  
ATOM   4239  HA  LEU B 264      -5.864  -9.939   3.306  1.00  0.00           H  
ATOM   4240  CB  LEU B 264      -7.321  -9.493   1.797  1.00  0.00           C  
ATOM   4241  HB2 LEU B 264      -7.739  -9.987   0.919  1.00  0.00           H  
ATOM   4242  HB3 LEU B 264      -8.139  -9.325   2.500  1.00  0.00           H  
ATOM   4243  CG  LEU B 264      -6.748  -8.131   1.371  1.00  0.00           C  
ATOM   4244  HG  LEU B 264      -5.926  -8.286   0.678  1.00  0.00           H  
ATOM   4245  CD1 LEU B 264      -7.825  -7.339   0.643  1.00  0.00           C  
ATOM   4246 HD11 LEU B 264      -8.613  -7.054   1.339  1.00  0.00           H  
ATOM   4247 HD12 LEU B 264      -7.373  -6.457   0.199  1.00  0.00           H  
ATOM   4248 HD13 LEU B 264      -8.251  -7.943  -0.151  1.00  0.00           H  
ATOM   4249  CD2 LEU B 264      -6.262  -7.283   2.549  1.00  0.00           C  
ATOM   4250 HD21 LEU B 264      -7.065  -7.154   3.274  1.00  0.00           H  
ATOM   4251 HD22 LEU B 264      -5.419  -7.772   3.031  1.00  0.00           H  
ATOM   4252 HD23 LEU B 264      -5.940  -6.306   2.194  1.00  0.00           H  
ATOM   4253  C   LEU B 264      -6.992 -11.715   2.970  1.00  0.00           C  
ATOM   4254  O   LEU B 264      -7.818 -12.315   2.288  1.00  0.00           O  
ATOM   4255  N   THR B 265      -6.684 -12.082   4.214  1.00  0.00           N  
ATOM   4256  H   THR B 265      -6.040 -11.482   4.722  1.00  0.00           H  
ATOM   4257  CA  THR B 265      -7.465 -13.056   4.987  1.00  0.00           C  
ATOM   4258  HA  THR B 265      -7.820 -13.847   4.324  1.00  0.00           H  
ATOM   4259  CB  THR B 265      -6.585 -13.703   6.062  1.00  0.00           C  
ATOM   4260  HB  THR B 265      -6.044 -12.926   6.602  1.00  0.00           H  
ATOM   4261  CG2 THR B 265      -7.351 -14.568   7.066  1.00  0.00           C  
ATOM   4262 HG21 THR B 265      -6.644 -15.084   7.716  1.00  0.00           H  
ATOM   4263 HG22 THR B 265      -8.004 -13.948   7.681  1.00  0.00           H  
ATOM   4264 HG23 THR B 265      -7.951 -15.308   6.538  1.00  0.00           H  
ATOM   4265  OG1 THR B 265      -5.659 -14.544   5.417  1.00  0.00           O  
ATOM   4266  HG1 THR B 265      -5.268 -14.035   4.699  1.00  0.00           H  
ATOM   4267  C   THR B 265      -8.685 -12.362   5.594  1.00  0.00           C  
ATOM   4268  O   THR B 265      -8.560 -11.292   6.199  1.00  0.00           O  
ATOM   4269  N   TYR B 266      -9.868 -12.956   5.441  1.00  0.00           N  
ATOM   4270  H   TYR B 266      -9.893 -13.865   4.987  1.00  0.00           H  
ATOM   4271  CA  TYR B 266     -11.127 -12.384   5.920  1.00  0.00           C  
ATOM   4272  HA  TYR B 266     -10.969 -11.330   6.145  1.00  0.00           H  
ATOM   4273  CB  TYR B 266     -12.193 -12.444   4.816  1.00  0.00           C  
ATOM   4274  HB2 TYR B 266     -12.363 -13.485   4.549  1.00  0.00           H  
ATOM   4275  HB3 TYR B 266     -13.131 -12.053   5.213  1.00  0.00           H  
ATOM   4276  CG  TYR B 266     -11.854 -11.659   3.559  1.00  0.00           C  
ATOM   4277  CD1 TYR B 266     -12.083 -10.269   3.520  1.00  0.00           C  
ATOM   4278  HD1 TYR B 266     -12.495  -9.766   4.382  1.00  0.00           H  
ATOM   4279  CE1 TYR B 266     -11.752  -9.532   2.367  1.00  0.00           C  
ATOM   4280  HE1 TYR B 266     -11.910  -8.467   2.324  1.00  0.00           H  
ATOM   4281  CZ  TYR B 266     -11.182 -10.182   1.253  1.00  0.00           C  
ATOM   4282  OH  TYR B 266     -10.851  -9.451   0.161  1.00  0.00           O  
ATOM   4283  HH  TYR B 266     -10.401 -10.004  -0.481  1.00  0.00           H  
ATOM   4284  CE2 TYR B 266     -10.975 -11.578   1.281  1.00  0.00           C  
ATOM   4285  HE2 TYR B 266     -10.529 -12.088   0.437  1.00  0.00           H  
ATOM   4286  CD2 TYR B 266     -11.310 -12.313   2.435  1.00  0.00           C  
ATOM   4287  HD2 TYR B 266     -11.114 -13.379   2.460  1.00  0.00           H  
ATOM   4288  C   TYR B 266     -11.620 -13.051   7.210  1.00  0.00           C  
ATOM   4289  O   TYR B 266     -11.364 -14.231   7.470  1.00  0.00           O  
ATOM   4290  N   ALA B 267     -12.416 -12.301   7.974  1.00  0.00           N  
ATOM   4291  H   ALA B 267     -12.553 -11.331   7.703  1.00  0.00           H  
ATOM   4292  CA  ALA B 267     -13.248 -12.820   9.051  1.00  0.00           C  
ATOM   4293  HA  ALA B 267     -13.279 -13.908   8.980  1.00  0.00           H  
ATOM   4294  CB  ALA B 267     -12.641 -12.463  10.412  1.00  0.00           C  
ATOM   4295  HB1 ALA B 267     -11.660 -12.925  10.504  1.00  0.00           H  
ATOM   4296  HB2 ALA B 267     -12.547 -11.382  10.507  1.00  0.00           H  
ATOM   4297  HB3 ALA B 267     -13.284 -12.845  11.206  1.00  0.00           H  
ATOM   4298  C   ALA B 267     -14.681 -12.296   8.902  1.00  0.00           C  
ATOM   4299  O   ALA B 267     -14.911 -11.085   8.869  1.00  0.00           O  
ATOM   4300  N   VAL B 268     -15.644 -13.217   8.850  1.00  0.00           N  
ATOM   4301  H   VAL B 268     -15.361 -14.186   8.966  1.00  0.00           H  
ATOM   4302  CA  VAL B 268     -17.091 -12.950   8.845  1.00  0.00           C  
ATOM   4303  HA  VAL B 268     -17.267 -11.921   8.533  1.00  0.00           H  
ATOM   4304  CB  VAL B 268     -17.829 -13.877   7.849  1.00  0.00           C  
ATOM   4305  HB  VAL B 268     -17.687 -14.910   8.166  1.00  0.00           H  
ATOM   4306  CG1 VAL B 268     -19.340 -13.596   7.796  1.00  0.00           C  
ATOM   4307 HG11 VAL B 268     -19.816 -14.260   7.072  1.00  0.00           H  
ATOM   4308 HG12 VAL B 268     -19.793 -13.777   8.769  1.00  0.00           H  
ATOM   4309 HG13 VAL B 268     -19.521 -12.562   7.500  1.00  0.00           H  
ATOM   4310  CG2 VAL B 268     -17.290 -13.740   6.418  1.00  0.00           C  
ATOM   4311 HG21 VAL B 268     -17.409 -12.717   6.065  1.00  0.00           H  
ATOM   4312 HG22 VAL B 268     -16.235 -14.010   6.380  1.00  0.00           H  
ATOM   4313 HG23 VAL B 268     -17.830 -14.408   5.748  1.00  0.00           H  
ATOM   4314  C   VAL B 268     -17.630 -13.136  10.267  1.00  0.00           C  
ATOM   4315  O   VAL B 268     -17.338 -14.138  10.917  1.00  0.00           O  
ATOM   4316  N   ASN B 269     -18.437 -12.195  10.752  1.00  0.00           N  
ATOM   4317  H   ASN B 269     -18.650 -11.410  10.142  1.00  0.00           H  
ATOM   4318  CA  ASN B 269     -19.218 -12.296  11.987  1.00  0.00           C  
ATOM   4319  HA  ASN B 269     -18.945 -13.206  12.521  1.00  0.00           H  
ATOM   4320  CB  ASN B 269     -18.874 -11.081  12.868  1.00  0.00           C  
ATOM   4321  HB2 ASN B 269     -17.862 -11.205  13.241  1.00  0.00           H  
ATOM   4322  HB3 ASN B 269     -18.904 -10.185  12.251  1.00  0.00           H  
ATOM   4323  CG  ASN B 269     -19.773 -10.827  14.069  1.00  0.00           C  
ATOM   4324  OD1 ASN B 269     -19.960  -9.689  14.473  1.00  0.00           O  
ATOM   4325  ND2 ASN B 269     -20.372 -11.825  14.669  1.00  0.00           N  
ATOM   4326 HD21 ASN B 269     -20.933 -11.628  15.486  1.00  0.00           H  
ATOM   4327 HD22 ASN B 269     -20.250 -12.793  14.402  1.00  0.00           H  
ATOM   4328  C   ASN B 269     -20.713 -12.371  11.639  1.00  0.00           C  
ATOM   4329  O   ASN B 269     -21.207 -11.525  10.892  1.00  0.00           O  
ATOM   4330  N   ILE B 270     -21.401 -13.366  12.204  1.00  0.00           N  
ATOM   4331  H   ILE B 270     -20.913 -13.951  12.873  1.00  0.00           H  
ATOM   4332  CA  ILE B 270     -22.837 -13.640  12.066  1.00  0.00           C  
ATOM   4333  HA  ILE B 270     -23.284 -12.879  11.429  1.00  0.00           H  
ATOM   4334  CB  ILE B 270     -23.061 -15.023  11.393  1.00  0.00           C  
ATOM   4335  HB  ILE B 270     -22.568 -15.785  12.001  1.00  0.00           H  
ATOM   4336  CG2 ILE B 270     -24.555 -15.404  11.317  1.00  0.00           C  
ATOM   4337 HG21 ILE B 270     -24.988 -15.455  12.316  1.00  0.00           H  
ATOM   4338 HG22 ILE B 270     -25.102 -14.672  10.726  1.00  0.00           H  
ATOM   4339 HG23 ILE B 270     -24.683 -16.391  10.872  1.00  0.00           H  
ATOM   4340  CG1 ILE B 270     -22.388 -15.024   9.998  1.00  0.00           C  
ATOM   4341 HG12 ILE B 270     -22.671 -14.117   9.466  1.00  0.00           H  
ATOM   4342 HG13 ILE B 270     -21.307 -15.002  10.139  1.00  0.00           H  
ATOM   4343  CD1 ILE B 270     -22.696 -16.218   9.088  1.00  0.00           C  
ATOM   4344 HD11 ILE B 270     -22.534 -17.152   9.624  1.00  0.00           H  
ATOM   4345 HD12 ILE B 270     -23.728 -16.169   8.742  1.00  0.00           H  
ATOM   4346 HD13 ILE B 270     -22.039 -16.188   8.219  1.00  0.00           H  
ATOM   4347  C   ILE B 270     -23.489 -13.535  13.454  1.00  0.00           C  
ATOM   4348  O   ILE B 270     -22.855 -13.889  14.452  1.00  0.00           O  
ATOM   4349  N   TRP B 271     -24.732 -13.054  13.521  1.00  0.00           N  
ATOM   4350  H   TRP B 271     -25.184 -12.767  12.657  1.00  0.00           H  
ATOM   4351  CA  TRP B 271     -25.559 -13.029  14.739  1.00  0.00           C  
ATOM   4352  HA  TRP B 271     -25.375 -13.947  15.300  1.00  0.00           H  
ATOM   4353  CB  TRP B 271     -25.167 -11.837  15.628  1.00  0.00           C  
ATOM   4354  HB2 TRP B 271     -25.547 -12.032  16.633  1.00  0.00           H  
ATOM   4355  HB3 TRP B 271     -24.081 -11.800  15.708  1.00  0.00           H  
ATOM   4356  CG  TRP B 271     -25.652 -10.477  15.207  1.00  0.00           C  
ATOM   4357  CD1 TRP B 271     -26.696  -9.819  15.763  1.00  0.00           C  
ATOM   4358  HD1 TRP B 271     -27.312 -10.200  16.572  1.00  0.00           H  
ATOM   4359  NE1 TRP B 271     -26.864  -8.593  15.152  1.00  0.00           N  
ATOM   4360  HE1 TRP B 271     -27.667  -7.994  15.335  1.00  0.00           H  
ATOM   4361  CE2 TRP B 271     -25.865  -8.357  14.231  1.00  0.00           C  
ATOM   4362  CZ2 TRP B 271     -25.534  -7.248  13.438  1.00  0.00           C  
ATOM   4363  HZ2 TRP B 271     -26.092  -6.328  13.537  1.00  0.00           H  
ATOM   4364  CH2 TRP B 271     -24.515  -7.370  12.479  1.00  0.00           C  
ATOM   4365  HH2 TRP B 271     -24.284  -6.537  11.833  1.00  0.00           H  
ATOM   4366  CZ3 TRP B 271     -23.823  -8.585  12.345  1.00  0.00           C  
ATOM   4367  HZ3 TRP B 271     -23.072  -8.693  11.579  1.00  0.00           H  
ATOM   4368  CE3 TRP B 271     -24.106  -9.666  13.202  1.00  0.00           C  
ATOM   4369  HE3 TRP B 271     -23.542 -10.582  13.110  1.00  0.00           H  
ATOM   4370  CD2 TRP B 271     -25.132  -9.583  14.171  1.00  0.00           C  
ATOM   4371  C   TRP B 271     -27.060 -12.985  14.409  1.00  0.00           C  
ATOM   4372  O   TRP B 271     -27.435 -12.741  13.259  1.00  0.00           O  
ATOM   4373  N   SER B 272     -27.914 -13.205  15.417  1.00  0.00           N  
ATOM   4374  H   SER B 272     -27.536 -13.365  16.340  1.00  0.00           H  
ATOM   4375  CA  SER B 272     -29.371 -13.027  15.327  1.00  0.00           C  
ATOM   4376  HA  SER B 272     -29.654 -12.928  14.282  1.00  0.00           H  
ATOM   4377  CB  SER B 272     -30.115 -14.246  15.879  1.00  0.00           C  
ATOM   4378  HB2 SER B 272     -29.818 -15.140  15.339  1.00  0.00           H  
ATOM   4379  HB3 SER B 272     -29.873 -14.376  16.935  1.00  0.00           H  
ATOM   4380  OG  SER B 272     -31.511 -14.051  15.740  1.00  0.00           O  
ATOM   4381  HG  SER B 272     -31.731 -14.054  14.791  1.00  0.00           H  
ATOM   4382  C   SER B 272     -29.849 -11.772  16.060  1.00  0.00           C  
ATOM   4383  O   SER B 272     -29.344 -11.423  17.124  1.00  0.00           O  
ATOM   4384  N   GLU B 273     -30.886 -11.133  15.515  1.00  0.00           N  
ATOM   4385  H   GLU B 273     -31.268 -11.513  14.659  1.00  0.00           H  
ATOM   4386  CA  GLU B 273     -31.632 -10.055  16.184  1.00  0.00           C  
ATOM   4387  HA  GLU B 273     -30.928  -9.381  16.672  1.00  0.00           H  
ATOM   4388  CB  GLU B 273     -32.441  -9.259  15.144  1.00  0.00           C  
ATOM   4389  HB2 GLU B 273     -33.214  -9.925  14.758  1.00  0.00           H  
ATOM   4390  HB3 GLU B 273     -32.944  -8.422  15.634  1.00  0.00           H  
ATOM   4391  CG  GLU B 273     -31.652  -8.737  13.932  1.00  0.00           C  
ATOM   4392  HG2 GLU B 273     -30.902  -9.460  13.598  1.00  0.00           H  
ATOM   4393  HG3 GLU B 273     -32.358  -8.623  13.109  1.00  0.00           H  
ATOM   4394  CD  GLU B 273     -30.997  -7.375  14.157  1.00  0.00           C  
ATOM   4395  OE1 GLU B 273     -31.533  -6.386  13.593  1.00  0.00           O  
ATOM   4396  OE2 GLU B 273     -29.854  -7.327  14.677  1.00  0.00           O  
ATOM   4397  C   GLU B 273     -32.592 -10.586  17.271  1.00  0.00           C  
ATOM   4398  O   GLU B 273     -33.152  -9.798  18.029  1.00  0.00           O  
ATOM   4399  N   ASN B 274     -32.814 -11.906  17.334  1.00  0.00           N  
ATOM   4400  H   ASN B 274     -32.330 -12.500  16.670  1.00  0.00           H  
ATOM   4401  CA  ASN B 274     -33.690 -12.571  18.301  1.00  0.00           C  
ATOM   4402  HA  ASN B 274     -34.365 -11.842  18.752  1.00  0.00           H  
ATOM   4403  CB  ASN B 274     -34.516 -13.633  17.560  1.00  0.00           C  
ATOM   4404  HB2 ASN B 274     -33.843 -14.276  17.003  1.00  0.00           H  
ATOM   4405  HB3 ASN B 274     -35.021 -14.263  18.293  1.00  0.00           H  
ATOM   4406  CG  ASN B 274     -35.568 -13.065  16.629  1.00  0.00           C  
ATOM   4407  OD1 ASN B 274     -35.370 -12.842  15.442  1.00  0.00           O  
ATOM   4408  ND2 ASN B 274     -36.758 -12.859  17.140  1.00  0.00           N  
ATOM   4409 HD21 ASN B 274     -37.455 -12.479  16.528  1.00  0.00           H  
ATOM   4410 HD22 ASN B 274     -36.919 -13.034  18.116  1.00  0.00           H  
ATOM   4411  C   ASN B 274     -32.941 -13.253  19.457  1.00  0.00           C  
ATOM   4412  O   ASN B 274     -33.584 -13.634  20.432  1.00  0.00           O  
ATOM   4413  N   ASP B 275     -31.628 -13.473  19.347  1.00  0.00           N  
ATOM   4414  H   ASP B 275     -31.138 -13.127  18.535  1.00  0.00           H  
ATOM   4415  CA  ASP B 275     -30.870 -14.285  20.303  1.00  0.00           C  
ATOM   4416  HA  ASP B 275     -31.319 -14.195  21.292  1.00  0.00           H  
ATOM   4417  CB  ASP B 275     -30.990 -15.768  19.921  1.00  0.00           C  
ATOM   4418  HB2 ASP B 275     -32.044 -16.053  19.934  1.00  0.00           H  
ATOM   4419  HB3 ASP B 275     -30.618 -15.911  18.904  1.00  0.00           H  
ATOM   4420  CG  ASP B 275     -30.228 -16.708  20.861  1.00  0.00           C  
ATOM   4421  OD1 ASP B 275     -30.193 -17.908  20.511  1.00  0.00           O  
ATOM   4422  OD2 ASP B 275     -29.671 -16.240  21.883  1.00  0.00           O  
ATOM   4423  C   ASP B 275     -29.397 -13.835  20.378  1.00  0.00           C  
ATOM   4424  O   ASP B 275     -28.610 -14.174  19.486  1.00  0.00           O  
ATOM   4425  N   PRO B 276     -29.005 -13.107  21.444  1.00  0.00           N  
ATOM   4426  CD  PRO B 276     -29.877 -12.517  22.450  1.00  0.00           C  
ATOM   4427  HD2 PRO B 276     -30.071 -13.248  23.237  1.00  0.00           H  
ATOM   4428  HD3 PRO B 276     -30.816 -12.166  22.018  1.00  0.00           H  
ATOM   4429  CG  PRO B 276     -29.100 -11.332  23.015  1.00  0.00           C  
ATOM   4430  HG2 PRO B 276     -29.399 -11.103  24.038  1.00  0.00           H  
ATOM   4431  HG3 PRO B 276     -29.230 -10.463  22.368  1.00  0.00           H  
ATOM   4432  CB  PRO B 276     -27.659 -11.827  22.937  1.00  0.00           C  
ATOM   4433  HB2 PRO B 276     -27.453 -12.458  23.806  1.00  0.00           H  
ATOM   4434  HB3 PRO B 276     -26.951 -11.000  22.894  1.00  0.00           H  
ATOM   4435  CA  PRO B 276     -27.627 -12.667  21.653  1.00  0.00           C  
ATOM   4436  HA  PRO B 276     -27.337 -12.033  20.814  1.00  0.00           H  
ATOM   4437  C   PRO B 276     -26.602 -13.803  21.791  1.00  0.00           C  
ATOM   4438  O   PRO B 276     -25.423 -13.572  21.528  1.00  0.00           O  
ATOM   4439  N   ALA B 277     -27.015 -15.006  22.217  1.00  0.00           N  
ATOM   4440  H   ALA B 277     -28.012 -15.187  22.318  1.00  0.00           H  
ATOM   4441  CA  ALA B 277     -26.112 -16.146  22.386  1.00  0.00           C  
ATOM   4442  HA  ALA B 277     -25.205 -15.801  22.884  1.00  0.00           H  
ATOM   4443  CB  ALA B 277     -26.791 -17.185  23.287  1.00  0.00           C  
ATOM   4444  HB1 ALA B 277     -27.675 -17.589  22.792  1.00  0.00           H  
ATOM   4445  HB2 ALA B 277     -26.097 -18.001  23.487  1.00  0.00           H  
ATOM   4446  HB3 ALA B 277     -27.086 -16.727  24.231  1.00  0.00           H  
ATOM   4447  C   ALA B 277     -25.685 -16.767  21.045  1.00  0.00           C  
ATOM   4448  O   ALA B 277     -24.641 -17.411  20.970  1.00  0.00           O  
ATOM   4449  N   ASP B 278     -26.451 -16.550  19.972  1.00  0.00           N  
ATOM   4450  H   ASP B 278     -27.285 -15.989  20.097  1.00  0.00           H  
ATOM   4451  CA  ASP B 278     -26.167 -17.078  18.631  1.00  0.00           C  
ATOM   4452  HA  ASP B 278     -25.715 -18.058  18.784  1.00  0.00           H  
ATOM   4453  CB  ASP B 278     -27.494 -17.287  17.880  1.00  0.00           C  
ATOM   4454  HB2 ASP B 278     -28.292 -17.437  18.608  1.00  0.00           H  
ATOM   4455  HB3 ASP B 278     -27.746 -16.401  17.297  1.00  0.00           H  
ATOM   4456  CG  ASP B 278     -27.474 -18.521  16.978  1.00  0.00           C  
ATOM   4457  OD1 ASP B 278     -28.579 -18.988  16.613  1.00  0.00           O  
ATOM   4458  OD2 ASP B 278     -26.400 -19.100  16.710  1.00  0.00           O  
ATOM   4459  C   ASP B 278     -25.120 -16.256  17.847  1.00  0.00           C  
ATOM   4460  O   ASP B 278     -25.151 -16.164  16.619  1.00  0.00           O  
ATOM   4461  N   PHE B 279     -24.200 -15.602  18.558  1.00  0.00           N  
ATOM   4462  H   PHE B 279     -24.192 -15.761  19.559  1.00  0.00           H  
ATOM   4463  CA  PHE B 279     -23.106 -14.820  17.990  1.00  0.00           C  
ATOM   4464  HA  PHE B 279     -23.473 -14.297  17.106  1.00  0.00           H  
ATOM   4465  CB  PHE B 279     -22.672 -13.773  19.019  1.00  0.00           C  
ATOM   4466  HB2 PHE B 279     -23.553 -13.216  19.341  1.00  0.00           H  
ATOM   4467  HB3 PHE B 279     -22.275 -14.285  19.898  1.00  0.00           H  
ATOM   4468  CG  PHE B 279     -21.638 -12.791  18.507  1.00  0.00           C  
ATOM   4469  CD1 PHE B 279     -20.265 -13.089  18.590  1.00  0.00           C  
ATOM   4470  HD1 PHE B 279     -19.944 -14.030  19.017  1.00  0.00           H  
ATOM   4471  CE1 PHE B 279     -19.313 -12.159  18.136  1.00  0.00           C  
ATOM   4472  HE1 PHE B 279     -18.260 -12.389  18.216  1.00  0.00           H  
ATOM   4473  CZ  PHE B 279     -19.733 -10.929  17.598  1.00  0.00           C  
ATOM   4474  HZ  PHE B 279     -19.000 -10.214  17.251  1.00  0.00           H  
ATOM   4475  CE2 PHE B 279     -21.107 -10.635  17.502  1.00  0.00           C  
ATOM   4476  HE2 PHE B 279     -21.443  -9.696  17.089  1.00  0.00           H  
ATOM   4477  CD2 PHE B 279     -22.056 -11.566  17.956  1.00  0.00           C  
ATOM   4478  HD2 PHE B 279     -23.112 -11.337  17.898  1.00  0.00           H  
ATOM   4479  C   PHE B 279     -21.940 -15.729  17.573  1.00  0.00           C  
ATOM   4480  O   PHE B 279     -21.452 -16.540  18.361  1.00  0.00           O  
ATOM   4481  N   ARG B 280     -21.470 -15.596  16.326  1.00  0.00           N  
ATOM   4482  H   ARG B 280     -21.916 -14.903  15.731  1.00  0.00           H  
ATOM   4483  CA  ARG B 280     -20.485 -16.500  15.707  1.00  0.00           C  
ATOM   4484  HA  ARG B 280     -19.932 -17.008  16.499  1.00  0.00           H  
ATOM   4485  CB  ARG B 280     -21.207 -17.566  14.861  1.00  0.00           C  
ATOM   4486  HB2 ARG B 280     -21.681 -17.080  14.005  1.00  0.00           H  
ATOM   4487  HB3 ARG B 280     -20.468 -18.276  14.484  1.00  0.00           H  
ATOM   4488  CG  ARG B 280     -22.280 -18.334  15.647  1.00  0.00           C  
ATOM   4489  HG2 ARG B 280     -21.846 -18.757  16.555  1.00  0.00           H  
ATOM   4490  HG3 ARG B 280     -23.087 -17.655  15.918  1.00  0.00           H  
ATOM   4491  CD  ARG B 280     -22.867 -19.457  14.797  1.00  0.00           C  
ATOM   4492  HD2 ARG B 280     -23.149 -19.053  13.822  1.00  0.00           H  
ATOM   4493  HD3 ARG B 280     -22.100 -20.219  14.652  1.00  0.00           H  
ATOM   4494  NE  ARG B 280     -24.065 -20.024  15.437  1.00  0.00           N  
ATOM   4495  HE  ARG B 280     -24.707 -19.384  15.912  1.00  0.00           H  
ATOM   4496  CZ  ARG B 280     -24.532 -21.246  15.319  1.00  0.00           C  
ATOM   4497  NH1 ARG B 280     -23.860 -22.201  14.740  1.00  0.00           N  
ATOM   4498 HH11 ARG B 280     -22.942 -22.001  14.395  1.00  0.00           H  
ATOM   4499 HH12 ARG B 280     -24.259 -23.117  14.733  1.00  0.00           H  
ATOM   4500  NH2 ARG B 280     -25.709 -21.528  15.770  1.00  0.00           N  
ATOM   4501 HH21 ARG B 280     -26.194 -20.740  16.213  1.00  0.00           H  
ATOM   4502 HH22 ARG B 280     -26.278 -22.175  15.239  1.00  0.00           H  
ATOM   4503  C   ARG B 280     -19.477 -15.742  14.850  1.00  0.00           C  
ATOM   4504  O   ARG B 280     -19.784 -14.666  14.325  1.00  0.00           O  
ATOM   4505  N   ILE B 281     -18.296 -16.329  14.659  1.00  0.00           N  
ATOM   4506  H   ILE B 281     -18.133 -17.232  15.081  1.00  0.00           H  
ATOM   4507  CA  ILE B 281     -17.260 -15.838  13.742  1.00  0.00           C  
ATOM   4508  HA  ILE B 281     -17.732 -15.161  13.034  1.00  0.00           H  
ATOM   4509  CB  ILE B 281     -16.161 -15.033  14.491  1.00  0.00           C  
ATOM   4510  HB  ILE B 281     -15.744 -15.666  15.277  1.00  0.00           H  
ATOM   4511  CG2 ILE B 281     -15.006 -14.634  13.545  1.00  0.00           C  
ATOM   4512 HG21 ILE B 281     -15.377 -14.007  12.734  1.00  0.00           H  
ATOM   4513 HG22 ILE B 281     -14.229 -14.102  14.092  1.00  0.00           H  
ATOM   4514 HG23 ILE B 281     -14.532 -15.521  13.124  1.00  0.00           H  
ATOM   4515  CG1 ILE B 281     -16.783 -13.777  15.154  1.00  0.00           C  
ATOM   4516 HG12 ILE B 281     -17.327 -13.210  14.401  1.00  0.00           H  
ATOM   4517 HG13 ILE B 281     -17.499 -14.100  15.910  1.00  0.00           H  
ATOM   4518  CD1 ILE B 281     -15.803 -12.826  15.853  1.00  0.00           C  
ATOM   4519 HD11 ILE B 281     -15.173 -13.386  16.544  1.00  0.00           H  
ATOM   4520 HD12 ILE B 281     -15.183 -12.312  15.118  1.00  0.00           H  
ATOM   4521 HD13 ILE B 281     -16.367 -12.078  16.410  1.00  0.00           H  
ATOM   4522  C   ILE B 281     -16.710 -17.013  12.924  1.00  0.00           C  
ATOM   4523  O   ILE B 281     -16.531 -18.113  13.442  1.00  0.00           O  
ATOM   4524  N   TYR B 282     -16.433 -16.748  11.650  1.00  0.00           N  
ATOM   4525  H   TYR B 282     -16.615 -15.802  11.329  1.00  0.00           H  
ATOM   4526  CA  TYR B 282     -15.825 -17.653  10.675  1.00  0.00           C  
ATOM   4527  HA  TYR B 282     -15.469 -18.551  11.182  1.00  0.00           H  
ATOM   4528  CB  TYR B 282     -16.886 -18.062   9.635  1.00  0.00           C  
ATOM   4529  HB2 TYR B 282     -17.193 -17.171   9.087  1.00  0.00           H  
ATOM   4530  HB3 TYR B 282     -16.421 -18.731   8.911  1.00  0.00           H  
ATOM   4531  CG  TYR B 282     -18.136 -18.739  10.187  1.00  0.00           C  
ATOM   4532  CD1 TYR B 282     -18.182 -20.142  10.306  1.00  0.00           C  
ATOM   4533  HD1 TYR B 282     -17.326 -20.737  10.016  1.00  0.00           H  
ATOM   4534  CE1 TYR B 282     -19.336 -20.776  10.808  1.00  0.00           C  
ATOM   4535  HE1 TYR B 282     -19.370 -21.850  10.899  1.00  0.00           H  
ATOM   4536  CZ  TYR B 282     -20.457 -20.012  11.195  1.00  0.00           C  
ATOM   4537  OH  TYR B 282     -21.573 -20.637  11.668  1.00  0.00           O  
ATOM   4538  HH  TYR B 282     -22.381 -20.244  11.331  1.00  0.00           H  
ATOM   4539  CE2 TYR B 282     -20.418 -18.605  11.072  1.00  0.00           C  
ATOM   4540  HE2 TYR B 282     -21.269 -18.017  11.379  1.00  0.00           H  
ATOM   4541  CD2 TYR B 282     -19.262 -17.974  10.565  1.00  0.00           C  
ATOM   4542  HD2 TYR B 282     -19.230 -16.896  10.474  1.00  0.00           H  
ATOM   4543  C   TYR B 282     -14.625 -16.947  10.009  1.00  0.00           C  
ATOM   4544  O   TYR B 282     -14.651 -15.727   9.836  1.00  0.00           O  
ATOM   4545  N   GLN B 283     -13.584 -17.685   9.613  1.00  0.00           N  
ATOM   4546  H   GLN B 283     -13.639 -18.688   9.707  1.00  0.00           H  
ATOM   4547  CA  GLN B 283     -12.432 -17.147   8.863  1.00  0.00           C  
ATOM   4548  HA  GLN B 283     -12.570 -16.077   8.713  1.00  0.00           H  
ATOM   4549  CB  GLN B 283     -11.107 -17.341   9.628  1.00  0.00           C  
ATOM   4550  HB2 GLN B 283     -11.068 -18.341  10.060  1.00  0.00           H  
ATOM   4551  HB3 GLN B 283     -10.287 -17.252   8.913  1.00  0.00           H  
ATOM   4552  CG  GLN B 283     -10.880 -16.282  10.720  1.00  0.00           C  
ATOM   4553  HG2 GLN B 283     -11.169 -15.304  10.334  1.00  0.00           H  
ATOM   4554  HG3 GLN B 283     -11.501 -16.513  11.584  1.00  0.00           H  
ATOM   4555  CD  GLN B 283      -9.413 -16.198  11.152  1.00  0.00           C  
ATOM   4556  OE1 GLN B 283      -8.725 -15.217  10.927  1.00  0.00           O  
ATOM   4557  NE2 GLN B 283      -8.869 -17.213  11.786  1.00  0.00           N  
ATOM   4558 HE21 GLN B 283      -7.895 -17.111  12.007  1.00  0.00           H  
ATOM   4559 HE22 GLN B 283      -9.401 -18.036  11.994  1.00  0.00           H  
ATOM   4560  C   GLN B 283     -12.332 -17.752   7.460  1.00  0.00           C  
ATOM   4561  O   GLN B 283     -12.737 -18.893   7.242  1.00  0.00           O  
ATOM   4562  N   VAL B 284     -11.751 -16.985   6.533  1.00  0.00           N  
ATOM   4563  H   VAL B 284     -11.459 -16.051   6.810  1.00  0.00           H  
ATOM   4564  CA  VAL B 284     -11.477 -17.377   5.144  1.00  0.00           C  
ATOM   4565  HA  VAL B 284     -11.543 -18.462   5.055  1.00  0.00           H  
ATOM   4566  CB  VAL B 284     -12.510 -16.761   4.173  1.00  0.00           C  
ATOM   4567  HB  VAL B 284     -12.489 -15.677   4.271  1.00  0.00           H  
ATOM   4568  CG1 VAL B 284     -12.207 -17.113   2.712  1.00  0.00           C  
ATOM   4569 HG11 VAL B 284     -11.264 -16.664   2.396  1.00  0.00           H  
ATOM   4570 HG12 VAL B 284     -12.171 -18.193   2.579  1.00  0.00           H  
ATOM   4571 HG13 VAL B 284     -12.988 -16.706   2.067  1.00  0.00           H  
ATOM   4572  CG2 VAL B 284     -13.932 -17.231   4.505  1.00  0.00           C  
ATOM   4573 HG21 VAL B 284     -14.630 -16.832   3.771  1.00  0.00           H  
ATOM   4574 HG22 VAL B 284     -14.230 -16.868   5.487  1.00  0.00           H  
ATOM   4575 HG23 VAL B 284     -13.980 -18.319   4.489  1.00  0.00           H  
ATOM   4576  C   VAL B 284     -10.058 -16.943   4.788  1.00  0.00           C  
ATOM   4577  O   VAL B 284      -9.777 -15.753   4.679  1.00  0.00           O  
ATOM   4578  N   THR B 285      -9.145 -17.898   4.633  1.00  0.00           N  
ATOM   4579  H   THR B 285      -9.400 -18.861   4.803  1.00  0.00           H  
ATOM   4580  CA  THR B 285      -7.753 -17.650   4.207  1.00  0.00           C  
ATOM   4581  HA  THR B 285      -7.433 -16.663   4.539  1.00  0.00           H  
ATOM   4582  CB  THR B 285      -6.820 -18.690   4.841  1.00  0.00           C  
ATOM   4583  HB  THR B 285      -5.822 -18.591   4.411  1.00  0.00           H  
ATOM   4584  CG2 THR B 285      -6.711 -18.523   6.356  1.00  0.00           C  
ATOM   4585 HG21 THR B 285      -6.333 -17.526   6.581  1.00  0.00           H  
ATOM   4586 HG22 THR B 285      -7.686 -18.654   6.824  1.00  0.00           H  
ATOM   4587 HG23 THR B 285      -6.016 -19.260   6.755  1.00  0.00           H  
ATOM   4588  OG1 THR B 285      -7.315 -19.989   4.580  1.00  0.00           O  
ATOM   4589  HG1 THR B 285      -6.560 -20.581   4.518  1.00  0.00           H  
ATOM   4590  C   THR B 285      -7.567 -17.682   2.686  1.00  0.00           C  
ATOM   4591  O   THR B 285      -6.475 -17.406   2.194  1.00  0.00           O  
ATOM   4592  N   TYR B 286      -8.603 -18.063   1.932  1.00  0.00           N  
ATOM   4593  H   TYR B 286      -9.483 -18.225   2.389  1.00  0.00           H  
ATOM   4594  CA  TYR B 286      -8.559 -18.143   0.471  1.00  0.00           C  
ATOM   4595  HA  TYR B 286      -7.547 -18.435   0.192  1.00  0.00           H  
ATOM   4596  CB  TYR B 286      -9.505 -19.254  -0.009  1.00  0.00           C  
ATOM   4597  HB2 TYR B 286      -9.292 -20.168   0.547  1.00  0.00           H  
ATOM   4598  HB3 TYR B 286     -10.532 -18.960   0.217  1.00  0.00           H  
ATOM   4599  CG  TYR B 286      -9.377 -19.567  -1.490  1.00  0.00           C  
ATOM   4600  CD1 TYR B 286     -10.479 -19.388  -2.344  1.00  0.00           C  
ATOM   4601  HD1 TYR B 286     -11.431 -19.087  -1.933  1.00  0.00           H  
ATOM   4602  CE1 TYR B 286     -10.347 -19.597  -3.730  1.00  0.00           C  
ATOM   4603  HE1 TYR B 286     -11.196 -19.448  -4.382  1.00  0.00           H  
ATOM   4604  CZ  TYR B 286      -9.104 -19.997  -4.265  1.00  0.00           C  
ATOM   4605  OH  TYR B 286      -8.963 -20.177  -5.603  1.00  0.00           O  
ATOM   4606  HH  TYR B 286      -9.745 -19.894  -6.082  1.00  0.00           H  
ATOM   4607  CE2 TYR B 286      -8.003 -20.202  -3.406  1.00  0.00           C  
ATOM   4608  HE2 TYR B 286      -7.059 -20.518  -3.825  1.00  0.00           H  
ATOM   4609  CD2 TYR B 286      -8.141 -19.991  -2.020  1.00  0.00           C  
ATOM   4610  HD2 TYR B 286      -7.294 -20.149  -1.365  1.00  0.00           H  
ATOM   4611  C   TYR B 286      -8.827 -16.783  -0.204  1.00  0.00           C  
ATOM   4612  O   TYR B 286      -9.399 -15.878   0.398  1.00  0.00           O  
ATOM   4613  N   LEU B 287      -8.402 -16.651  -1.465  1.00  0.00           N  
ATOM   4614  H   LEU B 287      -7.981 -17.456  -1.899  1.00  0.00           H  
ATOM   4615  CA  LEU B 287      -8.433 -15.408  -2.245  1.00  0.00           C  
ATOM   4616  HA  LEU B 287      -8.012 -14.615  -1.626  1.00  0.00           H  
ATOM   4617  CB  LEU B 287      -7.509 -15.649  -3.458  1.00  0.00           C  
ATOM   4618  HB2 LEU B 287      -6.568 -16.073  -3.101  1.00  0.00           H  
ATOM   4619  HB3 LEU B 287      -7.987 -16.396  -4.094  1.00  0.00           H  
ATOM   4620  CG  LEU B 287      -7.173 -14.418  -4.320  1.00  0.00           C  
ATOM   4621  HG  LEU B 287      -8.088 -13.931  -4.653  1.00  0.00           H  
ATOM   4622  CD1 LEU B 287      -6.292 -13.401  -3.588  1.00  0.00           C  
ATOM   4623 HD11 LEU B 287      -6.827 -13.011  -2.723  1.00  0.00           H  
ATOM   4624 HD12 LEU B 287      -5.364 -13.869  -3.253  1.00  0.00           H  
ATOM   4625 HD13 LEU B 287      -6.074 -12.567  -4.252  1.00  0.00           H  
ATOM   4626  CD2 LEU B 287      -6.404 -14.876  -5.561  1.00  0.00           C  
ATOM   4627 HD21 LEU B 287      -7.023 -15.568  -6.132  1.00  0.00           H  
ATOM   4628 HD22 LEU B 287      -5.479 -15.376  -5.272  1.00  0.00           H  
ATOM   4629 HD23 LEU B 287      -6.178 -14.017  -6.191  1.00  0.00           H  
ATOM   4630  C   LEU B 287      -9.854 -14.949  -2.654  1.00  0.00           C  
ATOM   4631  O   LEU B 287     -10.057 -13.774  -2.957  1.00  0.00           O  
ATOM   4632  N   GLU B 288     -10.824 -15.870  -2.664  1.00  0.00           N  
ATOM   4633  H   GLU B 288     -10.582 -16.792  -2.342  1.00  0.00           H  
ATOM   4634  CA  GLU B 288     -12.240 -15.603  -2.961  1.00  0.00           C  
ATOM   4635  HA  GLU B 288     -12.290 -14.982  -3.855  1.00  0.00           H  
ATOM   4636  CB  GLU B 288     -12.935 -16.941  -3.278  1.00  0.00           C  
ATOM   4637  HB2 GLU B 288     -12.382 -17.453  -4.066  1.00  0.00           H  
ATOM   4638  HB3 GLU B 288     -12.893 -17.561  -2.384  1.00  0.00           H  
ATOM   4639  CG  GLU B 288     -14.410 -16.857  -3.694  1.00  0.00           C  
ATOM   4640  HG2 GLU B 288     -14.872 -17.833  -3.517  1.00  0.00           H  
ATOM   4641  HG3 GLU B 288     -14.937 -16.128  -3.076  1.00  0.00           H  
ATOM   4642  CD  GLU B 288     -14.552 -16.488  -5.172  1.00  0.00           C  
ATOM   4643  OE1 GLU B 288     -15.029 -17.351  -5.939  1.00  0.00           O  
ATOM   4644  OE2 GLU B 288     -14.166 -15.349  -5.506  1.00  0.00           O  
ATOM   4645  C   GLU B 288     -12.946 -14.895  -1.779  1.00  0.00           C  
ATOM   4646  O   GLU B 288     -13.004 -15.466  -0.684  1.00  0.00           O  
ATOM   4647  N   PRO B 289     -13.548 -13.705  -1.967  1.00  0.00           N  
ATOM   4648  CD  PRO B 289     -13.497 -12.899  -3.181  1.00  0.00           C  
ATOM   4649  HD2 PRO B 289     -13.891 -13.444  -4.037  1.00  0.00           H  
ATOM   4650  HD3 PRO B 289     -12.469 -12.588  -3.374  1.00  0.00           H  
ATOM   4651  CG  PRO B 289     -14.367 -11.673  -2.919  1.00  0.00           C  
ATOM   4652  HG2 PRO B 289     -15.391 -11.879  -3.236  1.00  0.00           H  
ATOM   4653  HG3 PRO B 289     -13.981 -10.785  -3.419  1.00  0.00           H  
ATOM   4654  CB  PRO B 289     -14.309 -11.542  -1.400  1.00  0.00           C  
ATOM   4655  HB2 PRO B 289     -15.153 -10.978  -1.013  1.00  0.00           H  
ATOM   4656  HB3 PRO B 289     -13.372 -11.062  -1.112  1.00  0.00           H  
ATOM   4657  CA  PRO B 289     -14.300 -13.000  -0.928  1.00  0.00           C  
ATOM   4658  HA  PRO B 289     -13.763 -13.061   0.020  1.00  0.00           H  
ATOM   4659  C   PRO B 289     -15.705 -13.608  -0.717  1.00  0.00           C  
ATOM   4660  O   PRO B 289     -16.725 -12.957  -0.954  1.00  0.00           O  
ATOM   4661  N   SER B 290     -15.772 -14.879  -0.301  1.00  0.00           N  
ATOM   4662  H   SER B 290     -14.894 -15.364  -0.129  1.00  0.00           H  
ATOM   4663  CA  SER B 290     -17.024 -15.622  -0.090  1.00  0.00           C  
ATOM   4664  HA  SER B 290     -17.807 -14.916   0.180  1.00  0.00           H  
ATOM   4665  CB  SER B 290     -17.449 -16.327  -1.384  1.00  0.00           C  
ATOM   4666  HB2 SER B 290     -16.679 -17.039  -1.683  1.00  0.00           H  
ATOM   4667  HB3 SER B 290     -18.375 -16.872  -1.201  1.00  0.00           H  
ATOM   4668  OG  SER B 290     -17.673 -15.402  -2.429  1.00  0.00           O  
ATOM   4669  HG  SER B 290     -16.813 -15.105  -2.754  1.00  0.00           H  
ATOM   4670  C   SER B 290     -16.943 -16.652   1.046  1.00  0.00           C  
ATOM   4671  O   SER B 290     -15.867 -17.098   1.443  1.00  0.00           O  
ATOM   4672  N   LEU B 291     -18.107 -17.073   1.559  1.00  0.00           N  
ATOM   4673  H   LEU B 291     -18.956 -16.651   1.187  1.00  0.00           H  
ATOM   4674  CA  LEU B 291     -18.251 -18.068   2.632  1.00  0.00           C  
ATOM   4675  HA  LEU B 291     -17.399 -18.748   2.592  1.00  0.00           H  
ATOM   4676  CB  LEU B 291     -18.224 -17.333   3.990  1.00  0.00           C  
ATOM   4677  HB2 LEU B 291     -17.266 -16.822   4.099  1.00  0.00           H  
ATOM   4678  HB3 LEU B 291     -19.008 -16.575   3.975  1.00  0.00           H  
ATOM   4679  CG  LEU B 291     -18.452 -18.237   5.219  1.00  0.00           C  
ATOM   4680  HG  LEU B 291     -19.352 -18.833   5.082  1.00  0.00           H  
ATOM   4681  CD1 LEU B 291     -17.266 -19.171   5.460  1.00  0.00           C  
ATOM   4682 HD11 LEU B 291     -16.345 -18.599   5.571  1.00  0.00           H  
ATOM   4683 HD12 LEU B 291     -17.442 -19.755   6.362  1.00  0.00           H  
ATOM   4684 HD13 LEU B 291     -17.160 -19.863   4.626  1.00  0.00           H  
ATOM   4685  CD2 LEU B 291     -18.654 -17.372   6.461  1.00  0.00           C  
ATOM   4686 HD21 LEU B 291     -17.745 -16.806   6.664  1.00  0.00           H  
ATOM   4687 HD22 LEU B 291     -19.488 -16.688   6.303  1.00  0.00           H  
ATOM   4688 HD23 LEU B 291     -18.884 -18.011   7.313  1.00  0.00           H  
ATOM   4689  C   LEU B 291     -19.543 -18.891   2.475  1.00  0.00           C  
ATOM   4690  O   LEU B 291     -20.637 -18.331   2.481  1.00  0.00           O  
ATOM   4691  N   ARG B 292     -19.434 -20.224   2.406  1.00  0.00           N  
ATOM   4692  H   ARG B 292     -18.511 -20.626   2.487  1.00  0.00           H  
ATOM   4693  CA  ARG B 292     -20.586 -21.131   2.556  1.00  0.00           C  
ATOM   4694  HA  ARG B 292     -21.483 -20.599   2.255  1.00  0.00           H  
ATOM   4695  CB  ARG B 292     -20.447 -22.381   1.669  1.00  0.00           C  
ATOM   4696  HB2 ARG B 292     -19.432 -22.778   1.749  1.00  0.00           H  
ATOM   4697  HB3 ARG B 292     -21.140 -23.144   2.029  1.00  0.00           H  
ATOM   4698  CG  ARG B 292     -20.790 -22.088   0.201  1.00  0.00           C  
ATOM   4699  HG2 ARG B 292     -21.824 -21.742   0.144  1.00  0.00           H  
ATOM   4700  HG3 ARG B 292     -20.132 -21.305  -0.177  1.00  0.00           H  
ATOM   4701  CD  ARG B 292     -20.625 -23.345  -0.667  1.00  0.00           C  
ATOM   4702  HD2 ARG B 292     -19.563 -23.590  -0.721  1.00  0.00           H  
ATOM   4703  HD3 ARG B 292     -21.146 -24.177  -0.187  1.00  0.00           H  
ATOM   4704  NE  ARG B 292     -21.196 -23.159  -2.018  1.00  0.00           N  
ATOM   4705  HE  ARG B 292     -22.091 -22.685  -2.073  1.00  0.00           H  
ATOM   4706  CZ  ARG B 292     -20.740 -23.602  -3.176  1.00  0.00           C  
ATOM   4707  NH1 ARG B 292     -19.618 -24.259  -3.309  1.00  0.00           N  
ATOM   4708 HH11 ARG B 292     -19.053 -24.413  -2.494  1.00  0.00           H  
ATOM   4709 HH12 ARG B 292     -19.330 -24.607  -4.205  1.00  0.00           H  
ATOM   4710  NH2 ARG B 292     -21.457 -23.382  -4.236  1.00  0.00           N  
ATOM   4711 HH21 ARG B 292     -22.337 -22.885  -4.108  1.00  0.00           H  
ATOM   4712 HH22 ARG B 292     -21.145 -23.659  -5.146  1.00  0.00           H  
ATOM   4713  C   ARG B 292     -20.783 -21.522   4.022  1.00  0.00           C  
ATOM   4714  O   ARG B 292     -19.801 -21.780   4.712  1.00  0.00           O  
ATOM   4715  N   ILE B 293     -22.033 -21.630   4.467  1.00  0.00           N  
ATOM   4716  H   ILE B 293     -22.781 -21.389   3.823  1.00  0.00           H  
ATOM   4717  CA  ILE B 293     -22.422 -22.195   5.772  1.00  0.00           C  
ATOM   4718  HA  ILE B 293     -21.604 -22.823   6.131  1.00  0.00           H  
ATOM   4719  CB  ILE B 293     -22.675 -21.100   6.846  1.00  0.00           C  
ATOM   4720  HB  ILE B 293     -22.823 -21.624   7.794  1.00  0.00           H  
ATOM   4721  CG2 ILE B 293     -21.446 -20.190   7.035  1.00  0.00           C  
ATOM   4722 HG21 ILE B 293     -21.337 -19.519   6.184  1.00  0.00           H  
ATOM   4723 HG22 ILE B 293     -21.546 -19.597   7.944  1.00  0.00           H  
ATOM   4724 HG23 ILE B 293     -20.544 -20.796   7.131  1.00  0.00           H  
ATOM   4725  CG1 ILE B 293     -23.960 -20.278   6.575  1.00  0.00           C  
ATOM   4726 HG12 ILE B 293     -23.862 -19.755   5.620  1.00  0.00           H  
ATOM   4727 HG13 ILE B 293     -24.816 -20.955   6.523  1.00  0.00           H  
ATOM   4728  CD1 ILE B 293     -24.291 -19.248   7.663  1.00  0.00           C  
ATOM   4729 HD11 ILE B 293     -24.311 -19.723   8.644  1.00  0.00           H  
ATOM   4730 HD12 ILE B 293     -25.269 -18.812   7.462  1.00  0.00           H  
ATOM   4731 HD13 ILE B 293     -23.554 -18.449   7.656  1.00  0.00           H  
ATOM   4732  C   ILE B 293     -23.645 -23.099   5.590  1.00  0.00           C  
ATOM   4733  O   ILE B 293     -24.468 -22.845   4.712  1.00  0.00           O  
ATOM   4734  N   ALA B 294     -23.804 -24.124   6.428  1.00  0.00           N  
ATOM   4735  H   ALA B 294     -23.124 -24.288   7.150  1.00  0.00           H  
ATOM   4736  CA  ALA B 294     -25.036 -24.909   6.452  1.00  0.00           C  
ATOM   4737  HA  ALA B 294     -25.370 -25.092   5.428  1.00  0.00           H  
ATOM   4738  CB  ALA B 294     -24.752 -26.269   7.096  1.00  0.00           C  
ATOM   4739  HB1 ALA B 294     -24.437 -26.145   8.131  1.00  0.00           H  
ATOM   4740  HB2 ALA B 294     -25.658 -26.876   7.071  1.00  0.00           H  
ATOM   4741  HB3 ALA B 294     -23.973 -26.789   6.538  1.00  0.00           H  
ATOM   4742  C   ALA B 294     -26.137 -24.124   7.190  1.00  0.00           C  
ATOM   4743  O   ALA B 294     -25.954 -23.725   8.343  1.00  0.00           O  
ATOM   4744  N   ALA B 295     -27.289 -23.914   6.552  1.00  0.00           N  
ATOM   4745  H   ALA B 295     -27.400 -24.320   5.627  1.00  0.00           H  
ATOM   4746  CA  ALA B 295     -28.457 -23.250   7.131  1.00  0.00           C  
ATOM   4747  HA  ALA B 295     -28.168 -22.251   7.459  1.00  0.00           H  
ATOM   4748  CB  ALA B 295     -29.523 -23.108   6.038  1.00  0.00           C  
ATOM   4749  HB1 ALA B 295     -29.861 -24.095   5.715  1.00  0.00           H  
ATOM   4750  HB2 ALA B 295     -30.376 -22.550   6.428  1.00  0.00           H  
ATOM   4751  HB3 ALA B 295     -29.112 -22.574   5.182  1.00  0.00           H  
ATOM   4752  C   ALA B 295     -29.008 -23.993   8.362  1.00  0.00           C  
ATOM   4753  O   ALA B 295     -29.551 -23.357   9.258  1.00  0.00           O  
ATOM   4754  N   SER B 296     -28.762 -25.303   8.480  1.00  0.00           N  
ATOM   4755  H   SER B 296     -28.302 -25.767   7.710  1.00  0.00           H  
ATOM   4756  CA  SER B 296     -29.027 -26.111   9.683  1.00  0.00           C  
ATOM   4757  HA  SER B 296     -30.078 -25.993   9.951  1.00  0.00           H  
ATOM   4758  CB  SER B 296     -28.790 -27.590   9.351  1.00  0.00           C  
ATOM   4759  HB2 SER B 296     -28.950 -28.195  10.245  1.00  0.00           H  
ATOM   4760  HB3 SER B 296     -29.507 -27.898   8.588  1.00  0.00           H  
ATOM   4761  OG  SER B 296     -27.474 -27.797   8.861  1.00  0.00           O  
ATOM   4762  HG  SER B 296     -27.420 -28.703   8.535  1.00  0.00           H  
ATOM   4763  C   SER B 296     -28.211 -25.695  10.924  1.00  0.00           C  
ATOM   4764  O   SER B 296     -28.437 -26.215  12.016  1.00  0.00           O  
ATOM   4765  N   THR B 297     -27.283 -24.738  10.793  1.00  0.00           N  
ATOM   4766  H   THR B 297     -27.100 -24.383   9.864  1.00  0.00           H  
ATOM   4767  CA  THR B 297     -26.655 -24.052  11.937  1.00  0.00           C  
ATOM   4768  HA  THR B 297     -26.540 -24.776  12.743  1.00  0.00           H  
ATOM   4769  CB  THR B 297     -25.253 -23.525  11.589  1.00  0.00           C  
ATOM   4770  HB  THR B 297     -24.841 -23.075  12.488  1.00  0.00           H  
ATOM   4771  CG2 THR B 297     -24.290 -24.632  11.162  1.00  0.00           C  
ATOM   4772 HG21 THR B 297     -23.303 -24.207  10.978  1.00  0.00           H  
ATOM   4773 HG22 THR B 297     -24.211 -25.374  11.955  1.00  0.00           H  
ATOM   4774 HG23 THR B 297     -24.644 -25.125  10.257  1.00  0.00           H  
ATOM   4775  OG1 THR B 297     -25.267 -22.528  10.595  1.00  0.00           O  
ATOM   4776  HG1 THR B 297     -25.481 -22.956   9.741  1.00  0.00           H  
ATOM   4777  C   THR B 297     -27.502 -22.906  12.514  1.00  0.00           C  
ATOM   4778  O   THR B 297     -27.165 -22.414  13.591  1.00  0.00           O  
ATOM   4779  N   LEU B 298     -28.573 -22.481  11.832  1.00  0.00           N  
ATOM   4780  H   LEU B 298     -28.830 -22.983  10.988  1.00  0.00           H  
ATOM   4781  CA  LEU B 298     -29.451 -21.355  12.180  1.00  0.00           C  
ATOM   4782  HA  LEU B 298     -28.990 -20.765  12.973  1.00  0.00           H  
ATOM   4783  CB  LEU B 298     -29.624 -20.453  10.937  1.00  0.00           C  
ATOM   4784  HB2 LEU B 298     -30.210 -21.002  10.199  1.00  0.00           H  
ATOM   4785  HB3 LEU B 298     -30.206 -19.576  11.215  1.00  0.00           H  
ATOM   4786  CG  LEU B 298     -28.323 -19.984  10.261  1.00  0.00           C  
ATOM   4787  HG  LEU B 298     -27.732 -20.842   9.944  1.00  0.00           H  
ATOM   4788  CD1 LEU B 298     -28.662 -19.166   9.015  1.00  0.00           C  
ATOM   4789 HD11 LEU B 298     -29.249 -19.778   8.329  1.00  0.00           H  
ATOM   4790 HD12 LEU B 298     -29.247 -18.288   9.292  1.00  0.00           H  
ATOM   4791 HD13 LEU B 298     -27.744 -18.861   8.515  1.00  0.00           H  
ATOM   4792  CD2 LEU B 298     -27.472 -19.110  11.186  1.00  0.00           C  
ATOM   4793 HD21 LEU B 298     -28.051 -18.244  11.500  1.00  0.00           H  
ATOM   4794 HD22 LEU B 298     -27.167 -19.682  12.061  1.00  0.00           H  
ATOM   4795 HD23 LEU B 298     -26.580 -18.774  10.661  1.00  0.00           H  
ATOM   4796  C   LEU B 298     -30.829 -21.823  12.691  1.00  0.00           C  
ATOM   4797  O   LEU B 298     -31.226 -22.974  12.507  1.00  0.00           O  
ATOM   4798  N   LYS B 299     -31.580 -20.922  13.328  1.00  0.00           N  
ATOM   4799  H   LYS B 299     -31.179 -20.005  13.495  1.00  0.00           H  
ATOM   4800  CA  LYS B 299     -32.967 -21.152  13.759  1.00  0.00           C  
ATOM   4801  HA  LYS B 299     -33.097 -22.214  13.969  1.00  0.00           H  
ATOM   4802  CB  LYS B 299     -33.216 -20.363  15.058  1.00  0.00           C  
ATOM   4803  HB2 LYS B 299     -33.032 -19.306  14.862  1.00  0.00           H  
ATOM   4804  HB3 LYS B 299     -34.260 -20.488  15.351  1.00  0.00           H  
ATOM   4805  CG  LYS B 299     -32.309 -20.817  16.221  1.00  0.00           C  
ATOM   4806  HG2 LYS B 299     -32.528 -21.861  16.452  1.00  0.00           H  
ATOM   4807  HG3 LYS B 299     -31.262 -20.747  15.929  1.00  0.00           H  
ATOM   4808  CD  LYS B 299     -32.521 -19.966  17.482  1.00  0.00           C  
ATOM   4809  HD2 LYS B 299     -32.360 -18.908  17.261  1.00  0.00           H  
ATOM   4810  HD3 LYS B 299     -33.552 -20.095  17.815  1.00  0.00           H  
ATOM   4811  CE  LYS B 299     -31.581 -20.424  18.608  1.00  0.00           C  
ATOM   4812  HE2 LYS B 299     -32.063 -20.223  19.570  1.00  0.00           H  
ATOM   4813  HE3 LYS B 299     -31.436 -21.503  18.522  1.00  0.00           H  
ATOM   4814  NZ  LYS B 299     -30.273 -19.726  18.595  1.00  0.00           N  
ATOM   4815  HZ1 LYS B 299     -30.341 -18.822  19.074  1.00  0.00           H  
ATOM   4816  HZ2 LYS B 299     -29.584 -20.208  19.149  1.00  0.00           H  
ATOM   4817  HZ3 LYS B 299     -29.882 -19.560  17.666  1.00  0.00           H  
ATOM   4818  C   LYS B 299     -33.961 -20.773  12.643  1.00  0.00           C  
ATOM   4819  O   LYS B 299     -33.902 -19.665  12.119  1.00  0.00           O  
ATOM   4820  N   SER B 300     -34.897 -21.667  12.307  1.00  0.00           N  
ATOM   4821  H   SER B 300     -34.884 -22.561  12.767  1.00  0.00           H  
ATOM   4822  CA  SER B 300     -36.011 -21.367  11.383  1.00  0.00           C  
ATOM   4823  HA  SER B 300     -35.596 -20.956  10.460  1.00  0.00           H  
ATOM   4824  CB  SER B 300     -36.766 -22.657  11.030  1.00  0.00           C  
ATOM   4825  HB2 SER B 300     -36.081 -23.362  10.555  1.00  0.00           H  
ATOM   4826  HB3 SER B 300     -37.140 -23.109  11.949  1.00  0.00           H  
ATOM   4827  OG  SER B 300     -37.866 -22.421  10.170  1.00  0.00           O  
ATOM   4828  HG  SER B 300     -37.553 -22.166   9.292  1.00  0.00           H  
ATOM   4829  C   SER B 300     -36.972 -20.324  11.977  1.00  0.00           C  
ATOM   4830  O   SER B 300     -37.172 -20.285  13.193  1.00  0.00           O  
ATOM   4831  N   GLY B 301     -37.534 -19.452  11.137  1.00  0.00           N  
ATOM   4832  H   GLY B 301     -37.309 -19.504  10.142  1.00  0.00           H  
ATOM   4833  CA  GLY B 301     -38.436 -18.357  11.512  1.00  0.00           C  
ATOM   4834  HA2 GLY B 301     -38.968 -18.035  10.616  1.00  0.00           H  
ATOM   4835  HA3 GLY B 301     -39.162 -18.729  12.233  1.00  0.00           H  
ATOM   4836  C   GLY B 301     -37.742 -17.130  12.119  1.00  0.00           C  
ATOM   4837  O   GLY B 301     -38.392 -16.112  12.358  1.00  0.00           O  
ATOM   4838  N   ILE B 302     -36.432 -17.210  12.367  1.00  0.00           N  
ATOM   4839  H   ILE B 302     -35.964 -18.066  12.099  1.00  0.00           H  
ATOM   4840  CA  ILE B 302     -35.629 -16.195  13.057  1.00  0.00           C  
ATOM   4841  HA  ILE B 302     -36.291 -15.509  13.584  1.00  0.00           H  
ATOM   4842  CB  ILE B 302     -34.734 -16.907  14.095  1.00  0.00           C  
ATOM   4843  HB  ILE B 302     -34.185 -17.687  13.575  1.00  0.00           H  
ATOM   4844  CG2 ILE B 302     -33.675 -15.974  14.684  1.00  0.00           C  
ATOM   4845 HG21 ILE B 302     -34.137 -15.042  14.991  1.00  0.00           H  
ATOM   4846 HG22 ILE B 302     -33.182 -16.442  15.537  1.00  0.00           H  
ATOM   4847 HG23 ILE B 302     -32.916 -15.756  13.933  1.00  0.00           H  
ATOM   4848  CG1 ILE B 302     -35.549 -17.599  15.214  1.00  0.00           C  
ATOM   4849 HG12 ILE B 302     -36.179 -18.370  14.770  1.00  0.00           H  
ATOM   4850 HG13 ILE B 302     -34.856 -18.104  15.887  1.00  0.00           H  
ATOM   4851  CD1 ILE B 302     -36.440 -16.686  16.065  1.00  0.00           C  
ATOM   4852 HD11 ILE B 302     -35.833 -15.936  16.566  1.00  0.00           H  
ATOM   4853 HD12 ILE B 302     -37.195 -16.200  15.448  1.00  0.00           H  
ATOM   4854 HD13 ILE B 302     -36.947 -17.287  16.821  1.00  0.00           H  
ATOM   4855  C   ILE B 302     -34.819 -15.354  12.062  1.00  0.00           C  
ATOM   4856  O   ILE B 302     -34.250 -15.887  11.111  1.00  0.00           O  
ATOM   4857  N   SER B 303     -34.718 -14.039  12.289  1.00  0.00           N  
ATOM   4858  H   SER B 303     -35.127 -13.659  13.134  1.00  0.00           H  
ATOM   4859  CA  SER B 303     -33.883 -13.172  11.450  1.00  0.00           C  
ATOM   4860  HA  SER B 303     -33.929 -13.556  10.430  1.00  0.00           H  
ATOM   4861  CB  SER B 303     -34.431 -11.746  11.396  1.00  0.00           C  
ATOM   4862  HB2 SER B 303     -35.485 -11.768  11.120  1.00  0.00           H  
ATOM   4863  HB3 SER B 303     -34.337 -11.283  12.380  1.00  0.00           H  
ATOM   4864  OG  SER B 303     -33.716 -10.979  10.441  1.00  0.00           O  
ATOM   4865  HG  SER B 303     -33.704 -11.471   9.596  1.00  0.00           H  
ATOM   4866  C   SER B 303     -32.414 -13.189  11.889  1.00  0.00           C  
ATOM   4867  O   SER B 303     -32.097 -13.107  13.084  1.00  0.00           O  
ATOM   4868  N   TYR B 304     -31.520 -13.244  10.902  1.00  0.00           N  
ATOM   4869  H   TYR B 304     -31.864 -13.268   9.953  1.00  0.00           H  
ATOM   4870  CA  TYR B 304     -30.069 -13.229  11.070  1.00  0.00           C  
ATOM   4871  HA  TYR B 304     -29.828 -13.017  12.111  1.00  0.00           H  
ATOM   4872  CB  TYR B 304     -29.483 -14.604  10.731  1.00  0.00           C  
ATOM   4873  HB2 TYR B 304     -29.920 -14.945   9.796  1.00  0.00           H  
ATOM   4874  HB3 TYR B 304     -28.408 -14.504  10.575  1.00  0.00           H  
ATOM   4875  CG  TYR B 304     -29.695 -15.667  11.788  1.00  0.00           C  
ATOM   4876  CD1 TYR B 304     -28.714 -15.877  12.780  1.00  0.00           C  
ATOM   4877  HD1 TYR B 304     -27.818 -15.273  12.790  1.00  0.00           H  
ATOM   4878  CE1 TYR B 304     -28.883 -16.889  13.744  1.00  0.00           C  
ATOM   4879  HE1 TYR B 304     -28.126 -17.062  14.497  1.00  0.00           H  
ATOM   4880  CZ  TYR B 304     -30.051 -17.679  13.725  1.00  0.00           C  
ATOM   4881  OH  TYR B 304     -30.232 -18.667  14.636  1.00  0.00           O  
ATOM   4882  HH  TYR B 304     -29.517 -18.715  15.311  1.00  0.00           H  
ATOM   4883  CE2 TYR B 304     -31.033 -17.464  12.735  1.00  0.00           C  
ATOM   4884  HE2 TYR B 304     -31.922 -18.076  12.713  1.00  0.00           H  
ATOM   4885  CD2 TYR B 304     -30.852 -16.467  11.761  1.00  0.00           C  
ATOM   4886  HD2 TYR B 304     -31.601 -16.322  10.991  1.00  0.00           H  
ATOM   4887  C   TYR B 304     -29.410 -12.130  10.231  1.00  0.00           C  
ATOM   4888  O   TYR B 304     -29.969 -11.604   9.261  1.00  0.00           O  
ATOM   4889  N   ARG B 305     -28.189 -11.782  10.641  1.00  0.00           N  
ATOM   4890  H   ARG B 305     -27.811 -12.289  11.440  1.00  0.00           H  
ATOM   4891  CA  ARG B 305     -27.326 -10.747  10.066  1.00  0.00           C  
ATOM   4892  HA  ARG B 305     -27.671 -10.504   9.062  1.00  0.00           H  
ATOM   4893  CB  ARG B 305     -27.356  -9.500  10.958  1.00  0.00           C  
ATOM   4894  HB2 ARG B 305     -27.441  -9.807  12.003  1.00  0.00           H  
ATOM   4895  HB3 ARG B 305     -26.416  -8.953  10.848  1.00  0.00           H  
ATOM   4896  CG  ARG B 305     -28.484  -8.532  10.599  1.00  0.00           C  
ATOM   4897  HG2 ARG B 305     -28.257  -8.058   9.647  1.00  0.00           H  
ATOM   4898  HG3 ARG B 305     -29.434  -9.062  10.537  1.00  0.00           H  
ATOM   4899  CD  ARG B 305     -28.562  -7.480  11.701  1.00  0.00           C  
ATOM   4900  HD2 ARG B 305     -29.231  -7.872  12.454  1.00  0.00           H  
ATOM   4901  HD3 ARG B 305     -27.583  -7.369  12.154  1.00  0.00           H  
ATOM   4902  NE  ARG B 305     -29.009  -6.156  11.239  1.00  0.00           N  
ATOM   4903  HE  ARG B 305     -29.020  -6.006  10.247  1.00  0.00           H  
ATOM   4904  CZ  ARG B 305     -29.137  -5.094  12.022  1.00  0.00           C  
ATOM   4905  NH1 ARG B 305     -28.979  -5.118  13.313  1.00  0.00           N  
ATOM   4906 HH11 ARG B 305     -29.142  -6.031  13.751  1.00  0.00           H  
ATOM   4907 HH12 ARG B 305     -29.323  -4.371  13.877  1.00  0.00           H  
ATOM   4908  NH2 ARG B 305     -29.428  -3.935  11.506  1.00  0.00           N  
ATOM   4909 HH21 ARG B 305     -29.565  -3.843  10.519  1.00  0.00           H  
ATOM   4910 HH22 ARG B 305     -29.534  -3.152  12.122  1.00  0.00           H  
ATOM   4911  C   ARG B 305     -25.891 -11.240   9.951  1.00  0.00           C  
ATOM   4912  O   ARG B 305     -25.457 -12.103  10.716  1.00  0.00           O  
ATOM   4913  N   ALA B 306     -25.141 -10.612   9.045  1.00  0.00           N  
ATOM   4914  H   ALA B 306     -25.583  -9.889   8.484  1.00  0.00           H  
ATOM   4915  CA  ALA B 306     -23.704 -10.821   8.876  1.00  0.00           C  
ATOM   4916  HA  ALA B 306     -23.304 -11.172   9.825  1.00  0.00           H  
ATOM   4917  CB  ALA B 306     -23.467 -11.919   7.831  1.00  0.00           C  
ATOM   4918  HB1 ALA B 306     -24.007 -12.824   8.110  1.00  0.00           H  
ATOM   4919  HB2 ALA B 306     -23.810 -11.589   6.851  1.00  0.00           H  
ATOM   4920  HB3 ALA B 306     -22.402 -12.147   7.774  1.00  0.00           H  
ATOM   4921  C   ALA B 306     -22.948  -9.533   8.504  1.00  0.00           C  
ATOM   4922  O   ALA B 306     -23.494  -8.639   7.860  1.00  0.00           O  
ATOM   4923  N   ARG B 307     -21.663  -9.472   8.872  1.00  0.00           N  
ATOM   4924  H   ARG B 307     -21.319 -10.260   9.419  1.00  0.00           H  
ATOM   4925  CA  ARG B 307     -20.673  -8.435   8.513  1.00  0.00           C  
ATOM   4926  HA  ARG B 307     -20.947  -7.992   7.557  1.00  0.00           H  
ATOM   4927  CB  ARG B 307     -20.679  -7.296   9.550  1.00  0.00           C  
ATOM   4928  HB2 ARG B 307     -19.991  -6.513   9.227  1.00  0.00           H  
ATOM   4929  HB3 ARG B 307     -21.681  -6.867   9.582  1.00  0.00           H  
ATOM   4930  CG  ARG B 307     -20.287  -7.755  10.962  1.00  0.00           C  
ATOM   4931  HG2 ARG B 307     -20.920  -8.584  11.269  1.00  0.00           H  
ATOM   4932  HG3 ARG B 307     -19.259  -8.107  10.959  1.00  0.00           H  
ATOM   4933  CD  ARG B 307     -20.430  -6.617  11.976  1.00  0.00           C  
ATOM   4934  HD2 ARG B 307     -19.703  -5.838  11.751  1.00  0.00           H  
ATOM   4935  HD3 ARG B 307     -21.435  -6.197  11.901  1.00  0.00           H  
ATOM   4936  NE  ARG B 307     -20.223  -7.124  13.339  1.00  0.00           N  
ATOM   4937  HE  ARG B 307     -20.101  -8.124  13.445  1.00  0.00           H
[truncated: 31,429 more chars]
