# Supplementary material for: Insights into receptor structure and dynamics at the surface of living cells
Source: Nat Commun. 2023 Mar 22;14:1596. doi: 10.1038/s41467-023-37284-4 (PMC10033668; doi:10.1038/s41467-023-37284-4)
Supplement: Supplementary file 15 — Source Data [file 41467_2023_37284_MOESM15_ESM.zip › Source data/Main/Figure 5/b/Average structures of MD sub-trajectories/T18B/MD_sub-average_3bpn_T18B_1.pdb]

ATOM      1  N   CYS A   1      18.740  -0.383   4.360  1.00  0.00           N  
ATOM      2  H1  CYS A   1      19.408  -1.069   4.703  1.00  0.00           H  
ATOM      3  H2  CYS A   1      18.055  -0.231   5.081  1.00  0.00           H  
ATOM      4  H3  CYS A   1      19.238   0.469   4.159  1.00  0.00           H  
ATOM      5  CA  CYS A   1      18.088  -0.905   3.145  1.00  0.00           C  
ATOM      6  HA  CYS A   1      18.859  -1.057   2.398  1.00  0.00           H  
ATOM      7  CB  CYS A   1      17.415  -2.265   3.375  1.00  0.00           C  
ATOM      8  HB2 CYS A   1      17.937  -2.817   4.158  1.00  0.00           H  
ATOM      9  HB3 CYS A   1      16.372  -2.138   3.673  1.00  0.00           H  
ATOM     10  SG  CYS A   1      17.528  -3.178   1.811  1.00  0.00           S  
ATOM     11  HG  CYS A   1      17.305  -4.409   2.307  1.00  0.00           H  
ATOM     12  C   CYS A   1      17.137   0.118   2.552  1.00  0.00           C  
ATOM     13  O   CYS A   1      16.597   0.945   3.280  1.00  0.00           O  
ATOM     14  N   ASP A   2      16.950   0.056   1.234  1.00  0.00           N  
ATOM     15  H   ASP A   2      17.386  -0.702   0.728  1.00  0.00           H  
ATOM     16  CA  ASP A   2      15.869   0.739   0.518  1.00  0.00           C  
ATOM     17  HA  ASP A   2      15.684   1.719   0.962  1.00  0.00           H  
ATOM     18  CB  ASP A   2      16.313   0.950  -0.942  1.00  0.00           C  
ATOM     19  HB2 ASP A   2      17.161   1.638  -0.945  1.00  0.00           H  
ATOM     20  HB3 ASP A   2      16.664  -0.004  -1.340  1.00  0.00           H  
ATOM     21  CG  ASP A   2      15.243   1.498  -1.897  1.00  0.00           C  
ATOM     22  OD1 ASP A   2      15.502   1.459  -3.114  1.00  0.00           O  
ATOM     23  OD2 ASP A   2      14.146   1.899  -1.446  1.00  0.00           O  
ATOM     24  C   ASP A   2      14.579  -0.095   0.632  1.00  0.00           C  
ATOM     25  O   ASP A   2      14.581  -1.302   0.375  1.00  0.00           O  
ATOM     26  N   ILE A   3      13.470   0.543   1.008  1.00  0.00           N  
ATOM     27  H   ILE A   3      13.514   1.547   1.114  1.00  0.00           H  
ATOM     28  CA  ILE A   3      12.154  -0.101   1.110  1.00  0.00           C  
ATOM     29  HA  ILE A   3      12.257  -0.945   1.790  1.00  0.00           H  
ATOM     30  CB  ILE A   3      11.148   0.902   1.723  1.00  0.00           C  
ATOM     31  HB  ILE A   3      11.643   1.410   2.554  1.00  0.00           H  
ATOM     32  CG2 ILE A   3      10.739   1.993   0.716  1.00  0.00           C  
ATOM     33 HG21 ILE A   3      10.143   1.562  -0.088  1.00  0.00           H  
ATOM     34 HG22 ILE A   3      10.131   2.749   1.215  1.00  0.00           H  
ATOM     35 HG23 ILE A   3      11.616   2.480   0.291  1.00  0.00           H  
ATOM     36  CG1 ILE A   3       9.886   0.213   2.286  1.00  0.00           C  
ATOM     37 HG12 ILE A   3       9.124   0.973   2.475  1.00  0.00           H  
ATOM     38 HG13 ILE A   3       9.490  -0.503   1.563  1.00  0.00           H  
ATOM     39  CD1 ILE A   3      10.151  -0.501   3.620  1.00  0.00           C  
ATOM     40 HD11 ILE A   3      10.524   0.209   4.359  1.00  0.00           H  
ATOM     41 HD12 ILE A   3       9.222  -0.931   3.992  1.00  0.00           H  
ATOM     42 HD13 ILE A   3      10.877  -1.302   3.494  1.00  0.00           H  
ATOM     43  C   ILE A   3      11.699  -0.674  -0.246  1.00  0.00           C  
ATOM     44  O   ILE A   3      11.087  -1.739  -0.288  1.00  0.00           O  
ATOM     45  N   THR A   4      12.098  -0.052  -1.362  1.00  0.00           N  
ATOM     46  H   THR A   4      12.654   0.795  -1.260  1.00  0.00           H  
ATOM     47  CA  THR A   4      11.780  -0.487  -2.732  1.00  0.00           C  
ATOM     48  HA  THR A   4      10.697  -0.507  -2.850  1.00  0.00           H  
ATOM     49  CB  THR A   4      12.355   0.497  -3.770  1.00  0.00           C  
ATOM     50  HB  THR A   4      13.425   0.322  -3.869  1.00  0.00           H  
ATOM     51  CG2 THR A   4      11.719   0.325  -5.147  1.00  0.00           C  
ATOM     52 HG21 THR A   4      12.138   1.058  -5.836  1.00  0.00           H  
ATOM     53 HG22 THR A   4      11.916  -0.675  -5.529  1.00  0.00           H  
ATOM     54 HG23 THR A   4      10.642   0.478  -5.078  1.00  0.00           H  
ATOM     55  OG1 THR A   4      12.159   1.833  -3.371  1.00  0.00           O  
ATOM     56  HG1 THR A   4      12.905   2.039  -2.772  1.00  0.00           H  
ATOM     57  C   THR A   4      12.310  -1.899  -3.010  1.00  0.00           C  
ATOM     58  O   THR A   4      11.590  -2.729  -3.562  1.00  0.00           O  
ATOM     59  N   LEU A   5      13.524  -2.236  -2.550  1.00  0.00           N  
ATOM     60  H   LEU A   5      14.037  -1.555  -2.006  1.00  0.00           H  
ATOM     61  CA  LEU A   5      14.065  -3.597  -2.676  1.00  0.00           C  
ATOM     62  HA  LEU A   5      14.034  -3.894  -3.724  1.00  0.00           H  
ATOM     63  CB  LEU A   5      15.521  -3.650  -2.178  1.00  0.00           C  
ATOM     64  HB2 LEU A   5      15.541  -3.299  -1.146  1.00  0.00           H  
ATOM     65  HB3 LEU A   5      15.851  -4.691  -2.183  1.00  0.00           H  
ATOM     66  CG  LEU A   5      16.523  -2.823  -3.001  1.00  0.00           C  
ATOM     67  HG  LEU A   5      16.183  -1.790  -3.072  1.00  0.00           H  
ATOM     68  CD1 LEU A   5      17.879  -2.844  -2.298  1.00  0.00           C  
ATOM     69 HD11 LEU A   5      18.266  -3.861  -2.243  1.00  0.00           H  
ATOM     70 HD12 LEU A   5      17.771  -2.446  -1.291  1.00  0.00           H  
ATOM     71 HD13 LEU A   5      18.584  -2.216  -2.840  1.00  0.00           H  
ATOM     72  CD2 LEU A   5      16.723  -3.389  -4.410  1.00  0.00           C  
ATOM     73 HD21 LEU A   5      15.796  -3.312  -4.976  1.00  0.00           H  
ATOM     74 HD22 LEU A   5      17.483  -2.808  -4.928  1.00  0.00           H  
ATOM     75 HD23 LEU A   5      17.035  -4.433  -4.360  1.00  0.00           H  
ATOM     76  C   LEU A   5      13.217  -4.614  -1.902  1.00  0.00           C  
ATOM     77  O   LEU A   5      13.020  -5.736  -2.366  1.00  0.00           O  
ATOM     78  N   GLN A   6      12.685  -4.223  -0.741  1.00  0.00           N  
ATOM     79  H   GLN A   6      12.811  -3.259  -0.455  1.00  0.00           H  
ATOM     80  CA  GLN A   6      11.829  -5.082   0.076  1.00  0.00           C  
ATOM     81  HA  GLN A   6      12.287  -6.071   0.094  1.00  0.00           H  
ATOM     82  CB  GLN A   6      11.786  -4.547   1.516  1.00  0.00           C  
ATOM     83  HB2 GLN A   6      12.753  -4.106   1.760  1.00  0.00           H  
ATOM     84  HB3 GLN A   6      11.028  -3.767   1.607  1.00  0.00           H  
ATOM     85  CG  GLN A   6      11.500  -5.680   2.515  1.00  0.00           C  
ATOM     86  HG2 GLN A   6      10.481  -6.041   2.381  1.00  0.00           H  
ATOM     87  HG3 GLN A   6      12.186  -6.505   2.319  1.00  0.00           H  
ATOM     88  CD  GLN A   6      11.685  -5.245   3.964  1.00  0.00           C  
ATOM     89  OE1 GLN A   6      11.624  -4.080   4.314  1.00  0.00           O  
ATOM     90  NE2 GLN A   6      11.880  -6.159   4.887  1.00  0.00           N  
ATOM     91 HE21 GLN A   6      12.103  -5.815   5.802  1.00  0.00           H  
ATOM     92 HE22 GLN A   6      11.960  -7.128   4.650  1.00  0.00           H  
ATOM     93  C   GLN A   6      10.419  -5.241  -0.521  1.00  0.00           C  
ATOM     94  O   GLN A   6       9.911  -6.361  -0.583  1.00  0.00           O  
ATOM     95  N   GLU A   7       9.807  -4.161  -1.021  1.00  0.00           N  
ATOM     96  H   GLU A   7      10.256  -3.254  -0.902  1.00  0.00           H  
ATOM     97  CA  GLU A   7       8.541  -4.212  -1.773  1.00  0.00           C  
ATOM     98  HA  GLU A   7       7.776  -4.675  -1.150  1.00  0.00           H  
ATOM     99  CB  GLU A   7       8.053  -2.803  -2.156  1.00  0.00           C  
ATOM    100  HB2 GLU A   7       8.839  -2.280  -2.700  1.00  0.00           H  
ATOM    101  HB3 GLU A   7       7.208  -2.939  -2.831  1.00  0.00           H  
ATOM    102  CG  GLU A   7       7.593  -1.953  -0.958  1.00  0.00           C  
ATOM    103  HG2 GLU A   7       6.963  -2.575  -0.318  1.00  0.00           H  
ATOM    104  HG3 GLU A   7       8.468  -1.652  -0.380  1.00  0.00           H  
ATOM    105  CD  GLU A   7       6.784  -0.701  -1.349  1.00  0.00           C  
ATOM    106  OE1 GLU A   7       6.417   0.082  -0.436  1.00  0.00           O  
ATOM    107  OE2 GLU A   7       6.456  -0.508  -2.542  1.00  0.00           O  
ATOM    108  C   GLU A   7       8.663  -5.067  -3.045  1.00  0.00           C  
ATOM    109  O   GLU A   7       7.777  -5.880  -3.330  1.00  0.00           O  
ATOM    110  N   ILE A   8       9.779  -4.956  -3.780  1.00  0.00           N  
ATOM    111  H   ILE A   8      10.447  -4.223  -3.536  1.00  0.00           H  
ATOM    112  CA  ILE A   8      10.073  -5.814  -4.940  1.00  0.00           C  
ATOM    113  HA  ILE A   8       9.217  -5.759  -5.615  1.00  0.00           H  
ATOM    114  CB  ILE A   8      11.316  -5.317  -5.719  1.00  0.00           C  
ATOM    115  HB  ILE A   8      12.114  -5.107  -5.005  1.00  0.00           H  
ATOM    116  CG2 ILE A   8      11.827  -6.382  -6.711  1.00  0.00           C  
ATOM    117 HG21 ILE A   8      12.244  -7.228  -6.168  1.00  0.00           H  
ATOM    118 HG22 ILE A   8      11.020  -6.718  -7.361  1.00  0.00           H  
ATOM    119 HG23 ILE A   8      12.631  -5.976  -7.324  1.00  0.00           H  
ATOM    120  CG1 ILE A   8      10.968  -4.021  -6.485  1.00  0.00           C  
ATOM    121 HG12 ILE A   8      10.338  -4.264  -7.341  1.00  0.00           H  
ATOM    122 HG13 ILE A   8      10.401  -3.357  -5.832  1.00  0.00           H  
ATOM    123  CD1 ILE A   8      12.194  -3.237  -6.973  1.00  0.00           C  
ATOM    124 HD11 ILE A   8      11.865  -2.306  -7.437  1.00  0.00           H  
ATOM    125 HD12 ILE A   8      12.753  -3.810  -7.710  1.00  0.00           H  
ATOM    126 HD13 ILE A   8      12.845  -3.002  -6.130  1.00  0.00           H  
ATOM    127  C   ILE A   8      10.201  -7.282  -4.517  1.00  0.00           C  
ATOM    128  O   ILE A   8       9.505  -8.124  -5.082  1.00  0.00           O  
ATOM    129  N   ILE A   9      11.017  -7.611  -3.504  1.00  0.00           N  
ATOM    130  H   ILE A   9      11.566  -6.878  -3.057  1.00  0.00           H  
ATOM    131  CA  ILE A   9      11.171  -8.999  -3.019  1.00  0.00           C  
ATOM    132  HA  ILE A   9      11.486  -9.618  -3.857  1.00  0.00           H  
ATOM    133  CB  ILE A   9      12.270  -9.079  -1.933  1.00  0.00           C  
ATOM    134  HB  ILE A   9      12.135  -8.244  -1.242  1.00  0.00           H  
ATOM    135  CG2 ILE A   9      12.202 -10.386  -1.114  1.00  0.00           C  
ATOM    136 HG21 ILE A   9      13.027 -10.443  -0.406  1.00  0.00           H  
ATOM    137 HG22 ILE A   9      11.281 -10.423  -0.533  1.00  0.00           H  
ATOM    138 HG23 ILE A   9      12.238 -11.251  -1.778  1.00  0.00           H  
ATOM    139  CG1 ILE A   9      13.652  -8.956  -2.614  1.00  0.00           C  
ATOM    140 HG12 ILE A   9      13.883  -9.880  -3.149  1.00  0.00           H  
ATOM    141 HG13 ILE A   9      13.626  -8.142  -3.340  1.00  0.00           H  
ATOM    142  CD1 ILE A   9      14.788  -8.648  -1.634  1.00  0.00           C  
ATOM    143 HD11 ILE A   9      15.700  -8.490  -2.202  1.00  0.00           H  
ATOM    144 HD12 ILE A   9      14.562  -7.744  -1.068  1.00  0.00           H  
ATOM    145 HD13 ILE A   9      14.953  -9.476  -0.947  1.00  0.00           H  
ATOM    146  C   ILE A   9       9.829  -9.571  -2.545  1.00  0.00           C  
ATOM    147  O   ILE A   9       9.488 -10.704  -2.888  1.00  0.00           O  
ATOM    148  N   LYS A  10       9.019  -8.772  -1.841  1.00  0.00           N  
ATOM    149  H   LYS A  10       9.372  -7.849  -1.594  1.00  0.00           H  
ATOM    150  CA  LYS A  10       7.645  -9.123  -1.468  1.00  0.00           C  
ATOM    151  HA  LYS A  10       7.679 -10.068  -0.927  1.00  0.00           H  
ATOM    152  CB  LYS A  10       7.086  -8.036  -0.533  1.00  0.00           C  
ATOM    153  HB2 LYS A  10       7.758  -7.926   0.321  1.00  0.00           H  
ATOM    154  HB3 LYS A  10       7.075  -7.084  -1.064  1.00  0.00           H  
ATOM    155  CG  LYS A  10       5.669  -8.293  -0.001  1.00  0.00           C  
ATOM    156  HG2 LYS A  10       5.399  -7.432   0.607  1.00  0.00           H  
ATOM    157  HG3 LYS A  10       4.971  -8.358  -0.837  1.00  0.00           H  
ATOM    158  CD  LYS A  10       5.519  -9.528   0.894  1.00  0.00           C  
ATOM    159  HD2 LYS A  10       5.761 -10.437   0.342  1.00  0.00           H  
ATOM    160  HD3 LYS A  10       6.180  -9.424   1.756  1.00  0.00           H  
ATOM    161  CE  LYS A  10       4.059  -9.586   1.354  1.00  0.00           C  
ATOM    162  HE2 LYS A  10       3.715  -8.571   1.570  1.00  0.00           H  
ATOM    163  HE3 LYS A  10       3.440  -9.961   0.532  1.00  0.00           H  
ATOM    164  NZ  LYS A  10       3.877 -10.415   2.564  1.00  0.00           N  
ATOM    165  HZ1 LYS A  10       2.896 -10.387   2.847  1.00  0.00           H  
ATOM    166  HZ2 LYS A  10       4.121 -11.378   2.404  1.00  0.00           H  
ATOM    167  HZ3 LYS A  10       4.427 -10.053   3.340  1.00  0.00           H  
ATOM    168  C   LYS A  10       6.771  -9.365  -2.703  1.00  0.00           C  
ATOM    169  O   LYS A  10       6.073 -10.366  -2.737  1.00  0.00           O  
ATOM    170  N   THR A  11       6.833  -8.512  -3.725  1.00  0.00           N  
ATOM    171  H   THR A  11       7.429  -7.698  -3.620  1.00  0.00           H  
ATOM    172  CA  THR A  11       6.084  -8.681  -4.989  1.00  0.00           C  
ATOM    173  HA  THR A  11       5.026  -8.809  -4.754  1.00  0.00           H  
ATOM    174  CB  THR A  11       6.218  -7.439  -5.891  1.00  0.00           C  
ATOM    175  HB  THR A  11       7.249  -7.335  -6.231  1.00  0.00           H  
ATOM    176  CG2 THR A  11       5.294  -7.470  -7.106  1.00  0.00           C  
ATOM    177 HG21 THR A  11       4.259  -7.581  -6.779  1.00  0.00           H  
ATOM    178 HG22 THR A  11       5.393  -6.535  -7.658  1.00  0.00           H  
ATOM    179 HG23 THR A  11       5.554  -8.292  -7.771  1.00  0.00           H  
ATOM    180  OG1 THR A  11       5.865  -6.279  -5.173  1.00  0.00           O  
ATOM    181  HG1 THR A  11       6.594  -6.096  -4.547  1.00  0.00           H  
ATOM    182  C   THR A  11       6.537  -9.927  -5.759  1.00  0.00           C  
ATOM    183  O   THR A  11       5.710 -10.604  -6.358  1.00  0.00           O  
ATOM    184  N   LEU A  12       7.827 -10.270  -5.713  1.00  0.00           N  
ATOM    185  H   LEU A  12       8.468  -9.640  -5.239  1.00  0.00           H  
ATOM    186  CA  LEU A  12       8.370 -11.484  -6.324  1.00  0.00           C  
ATOM    187  HA  LEU A  12       7.932 -11.598  -7.314  1.00  0.00           H  
ATOM    188  CB  LEU A  12       9.890 -11.327  -6.494  1.00  0.00           C  
ATOM    189  HB2 LEU A  12      10.326 -11.117  -5.516  1.00  0.00           H  
ATOM    190  HB3 LEU A  12      10.295 -12.267  -6.860  1.00  0.00           H  
ATOM    191  CG  LEU A  12      10.305 -10.223  -7.488  1.00  0.00           C  
ATOM    192  HG  LEU A  12       9.763  -9.301  -7.289  1.00  0.00           H  
ATOM    193  CD1 LEU A  12      11.802  -9.940  -7.370  1.00  0.00           C  
ATOM    194 HD11 LEU A  12      12.064  -9.106  -8.021  1.00  0.00           H  
ATOM    195 HD12 LEU A  12      12.050  -9.676  -6.343  1.00  0.00           H  
ATOM    196 HD13 LEU A  12      12.363 -10.819  -7.674  1.00  0.00           H  
ATOM    197  CD2 LEU A  12      10.031 -10.639  -8.934  1.00  0.00           C  
ATOM    198 HD21 LEU A  12      10.365  -9.852  -9.610  1.00  0.00           H  
ATOM    199 HD22 LEU A  12      10.556 -11.563  -9.174  1.00  0.00           H  
ATOM    200 HD23 LEU A  12       8.963 -10.785  -9.085  1.00  0.00           H  
ATOM    201  C   LEU A  12       7.985 -12.751  -5.535  1.00  0.00           C  
ATOM    202  O   LEU A  12       7.786 -13.807  -6.141  1.00  0.00           O  
ATOM    203  N   ASN A  13       7.797 -12.650  -4.213  1.00  0.00           N  
ATOM    204  H   ASN A  13       8.064 -11.790  -3.748  1.00  0.00           H  
ATOM    205  CA  ASN A  13       7.134 -13.693  -3.427  1.00  0.00           C  
ATOM    206  HA  ASN A  13       7.591 -14.657  -3.664  1.00  0.00           H  
ATOM    207  CB  ASN A  13       7.299 -13.443  -1.917  1.00  0.00           C  
ATOM    208  HB2 ASN A  13       7.005 -12.425  -1.679  1.00  0.00           H  
ATOM    209  HB3 ASN A  13       6.626 -14.119  -1.389  1.00  0.00           H  
ATOM    210  CG  ASN A  13       8.693 -13.687  -1.365  1.00  0.00           C  
ATOM    211  OD1 ASN A  13       9.630 -14.081  -2.040  1.00  0.00           O  
ATOM    212  ND2 ASN A  13       8.867 -13.511  -0.073  1.00  0.00           N  
ATOM    213 HD21 ASN A  13       9.772 -13.769   0.284  1.00  0.00           H  
ATOM    214 HD22 ASN A  13       8.091 -13.265   0.510  1.00  0.00           H  
ATOM    215  C   ASN A  13       5.651 -13.811  -3.821  1.00  0.00           C  
ATOM    216  O   ASN A  13       5.222 -14.902  -4.179  1.00  0.00           O  
ATOM    217  N   SER A  14       4.892 -12.710  -3.880  1.00  0.00           N  
ATOM    218  H   SER A  14       5.257 -11.833  -3.523  1.00  0.00           H  
ATOM    219  CA  SER A  14       3.493 -12.723  -4.344  1.00  0.00           C  
ATOM    220  HA  SER A  14       2.926 -13.397  -3.702  1.00  0.00           H  
ATOM    221  CB  SER A  14       2.881 -11.322  -4.230  1.00  0.00           C  
ATOM    222  HB2 SER A  14       3.450 -10.629  -4.850  1.00  0.00           H  
ATOM    223  HB3 SER A  14       1.854 -11.350  -4.592  1.00  0.00           H  
ATOM    224  OG  SER A  14       2.898 -10.868  -2.889  1.00  0.00           O  
ATOM    225  HG  SER A  14       2.079 -11.156  -2.466  1.00  0.00           H  
ATOM    226  C   SER A  14       3.320 -13.235  -5.783  1.00  0.00           C  
ATOM    227  O   SER A  14       2.285 -13.826  -6.082  1.00  0.00           O  
ATOM    228  N   LEU A  15       4.322 -13.068  -6.658  1.00  0.00           N  
ATOM    229  H   LEU A  15       5.085 -12.461  -6.376  1.00  0.00           H  
ATOM    230  CA  LEU A  15       4.389 -13.693  -7.990  1.00  0.00           C  
ATOM    231  HA  LEU A  15       3.431 -13.557  -8.496  1.00  0.00           H  
ATOM    232  CB  LEU A  15       5.508 -13.015  -8.818  1.00  0.00           C  
ATOM    233  HB2 LEU A  15       6.233 -12.572  -8.143  1.00  0.00           H  
ATOM    234  HB3 LEU A  15       6.039 -13.754  -9.418  1.00  0.00           H  
ATOM    235  CG  LEU A  15       4.942 -11.931  -9.748  1.00  0.00           C  
ATOM    236  HG  LEU A  15       4.069 -11.497  -9.274  1.00  0.00           H  
ATOM    237  CD1 LEU A  15       5.926 -10.799 -10.037  1.00  0.00           C  
ATOM    238 HD11 LEU A  15       6.808 -11.191 -10.542  1.00  0.00           H  
ATOM    239 HD12 LEU A  15       6.214 -10.323  -9.101  1.00  0.00           H  
ATOM    240 HD13 LEU A  15       5.442 -10.051 -10.668  1.00  0.00           H  
ATOM    241  CD2 LEU A  15       4.513 -12.550 -11.075  1.00  0.00           C  
ATOM    242 HD21 LEU A  15       3.893 -13.417 -10.865  1.00  0.00           H  
ATOM    243 HD22 LEU A  15       3.930 -11.832 -11.645  1.00  0.00           H  
ATOM    244 HD23 LEU A  15       5.383 -12.870 -11.650  1.00  0.00           H  
ATOM    245  C   LEU A  15       4.618 -15.209  -7.919  1.00  0.00           C  
ATOM    246  O   LEU A  15       4.017 -15.942  -8.697  1.00  0.00           O  
ATOM    247  N   THR A  16       5.451 -15.676  -6.983  1.00  0.00           N  
ATOM    248  H   THR A  16       5.791 -15.027  -6.286  1.00  0.00           H  
ATOM    249  CA  THR A  16       5.822 -17.096  -6.851  1.00  0.00           C  
ATOM    250  HA  THR A  16       6.200 -17.446  -7.809  1.00  0.00           H  
ATOM    251  CB  THR A  16       6.946 -17.269  -5.806  1.00  0.00           C  
ATOM    252  HB  THR A  16       6.589 -16.929  -4.834  1.00  0.00           H  
ATOM    253  CG2 THR A  16       7.431 -18.711  -5.658  1.00  0.00           C  
ATOM    254 HG21 THR A  16       7.713 -19.110  -6.632  1.00  0.00           H  
ATOM    255 HG22 THR A  16       8.288 -18.750  -4.986  1.00  0.00           H  
ATOM    256 HG23 THR A  16       6.636 -19.324  -5.234  1.00  0.00           H  
ATOM    257  OG1 THR A  16       8.095 -16.507  -6.151  1.00  0.00           O  
ATOM    258  HG1 THR A  16       7.796 -15.584  -6.267  1.00  0.00           H  
ATOM    259  C   THR A  16       4.596 -17.963  -6.528  1.00  0.00           C  
ATOM    260  O   THR A  16       4.509 -19.098  -6.993  1.00  0.00           O  
ATOM    261  N   GLU A  17       3.609 -17.416  -5.813  1.00  0.00           N  
ATOM    262  H   GLU A  17       3.754 -16.497  -5.416  1.00  0.00           H  
ATOM    263  CA  GLU A  17       2.345 -18.101  -5.518  1.00  0.00           C  
ATOM    264  HA  GLU A  17       2.560 -19.079  -5.083  1.00  0.00           H  
ATOM    265  CB  GLU A  17       1.547 -17.261  -4.504  1.00  0.00           C  
ATOM    266  HB2 GLU A  17       1.395 -16.266  -4.919  1.00  0.00           H  
ATOM    267  HB3 GLU A  17       0.566 -17.716  -4.361  1.00  0.00           H  
ATOM    268  CG  GLU A  17       2.221 -17.111  -3.131  1.00  0.00           C  
ATOM    269  HG2 GLU A  17       3.139 -16.530  -3.251  1.00  0.00           H  
ATOM    270  HG3 GLU A  17       1.555 -16.535  -2.484  1.00  0.00           H  
ATOM    271  CD  GLU A  17       2.545 -18.455  -2.459  1.00  0.00           C  
ATOM    272  OE1 GLU A  17       1.861 -19.458  -2.777  1.00  0.00           O  
ATOM    273  OE2 GLU A  17       3.480 -18.465  -1.628  1.00  0.00           O  
ATOM    274  C   GLU A  17       1.469 -18.352  -6.759  1.00  0.00           C  
ATOM    275  O   GLU A  17       0.667 -19.292  -6.780  1.00  0.00           O  
ATOM    276  N   GLN A  18       1.596 -17.544  -7.820  1.00  0.00           N  
ATOM    277  H   GLN A  18       2.364 -16.878  -7.827  1.00  0.00           H  
ATOM    278  CA  GLN A  18       0.653 -17.524  -8.947  1.00  0.00           C  
ATOM    279  HA  GLN A  18      -0.336 -17.717  -8.536  1.00  0.00           H  
ATOM    280  CB  GLN A  18       0.586 -16.136  -9.612  1.00  0.00           C  
ATOM    281  HB2 GLN A  18       1.514 -15.958 -10.155  1.00  0.00           H  
ATOM    282  HB3 GLN A  18      -0.230 -16.146 -10.334  1.00  0.00           H  
ATOM    283  CG  GLN A  18       0.359 -14.961  -8.652  1.00  0.00           C  
ATOM    284  HG2 GLN A  18       1.311 -14.735  -8.180  1.00  0.00           H  
ATOM    285  HG3 GLN A  18       0.064 -14.084  -9.224  1.00  0.00           H  
ATOM    286  CD  GLN A  18      -0.689 -15.218  -7.568  1.00  0.00           C  
ATOM    287  OE1 GLN A  18      -1.759 -15.767  -7.797  1.00  0.00           O  
ATOM    288  NE2 GLN A  18      -0.416 -14.834  -6.339  1.00  0.00           N  
ATOM    289 HE21 GLN A  18      -1.072 -15.083  -5.624  1.00  0.00           H  
ATOM    290 HE22 GLN A  18       0.501 -14.447  -6.118  1.00  0.00           H  
ATOM    291  C   GLN A  18       0.889 -18.648  -9.966  1.00  0.00           C  
ATOM    292  O   GLN A  18       0.923 -18.411 -11.170  1.00  0.00           O  
ATOM    293  N   LYS A  19       1.033 -19.893  -9.500  1.00  0.00           N  
ATOM    294  H   LYS A  19       1.081 -19.997  -8.491  1.00  0.00           H  
ATOM    295  CA  LYS A  19       1.258 -21.063 -10.361  1.00  0.00           C  
ATOM    296  HA  LYS A  19       2.102 -20.830 -11.018  1.00  0.00           H  
ATOM    297  CB  LYS A  19       1.671 -22.280  -9.522  1.00  0.00           C  
ATOM    298  HB2 LYS A  19       0.934 -22.488  -8.745  1.00  0.00           H  
ATOM    299  HB3 LYS A  19       1.729 -23.143 -10.187  1.00  0.00           H  
ATOM    300  CG  LYS A  19       3.052 -22.016  -8.901  1.00  0.00           C  
ATOM    301  HG2 LYS A  19       3.653 -21.458  -9.620  1.00  0.00           H  
ATOM    302  HG3 LYS A  19       2.942 -21.402  -8.006  1.00  0.00           H  
ATOM    303  CD  LYS A  19       3.790 -23.313  -8.541  1.00  0.00           C  
ATOM    304  HD2 LYS A  19       3.393 -23.700  -7.600  1.00  0.00           H  
ATOM    305  HD3 LYS A  19       3.640 -24.063  -9.321  1.00  0.00           H  
ATOM    306  CE  LYS A  19       5.294 -23.056  -8.397  1.00  0.00           C  
ATOM    307  HE2 LYS A  19       5.452 -22.236  -7.691  1.00  0.00           H  
ATOM    308  HE3 LYS A  19       5.762 -23.952  -7.981  1.00  0.00           H  
ATOM    309  NZ  LYS A  19       5.921 -22.733  -9.703  1.00  0.00           N  
ATOM    310  HZ1 LYS A  19       5.647 -21.840 -10.106  1.00  0.00           H  
ATOM    311  HZ2 LYS A  19       6.937 -22.613  -9.648  1.00  0.00           H  
ATOM    312  HZ3 LYS A  19       5.799 -23.432 -10.419  1.00  0.00           H  
ATOM    313  C   LYS A  19       0.077 -21.347 -11.297  1.00  0.00           C  
ATOM    314  O   LYS A  19      -0.937 -21.934 -10.918  1.00  0.00           O  
ATOM    315  N   THR A  20       0.247 -20.925 -12.540  1.00  0.00           N  
ATOM    316  H   THR A  20       1.124 -20.454 -12.741  1.00  0.00           H  
ATOM    317  CA  THR A  20      -0.619 -21.137 -13.699  1.00  0.00           C  
ATOM    318  HA  THR A  20      -1.199 -22.047 -13.552  1.00  0.00           H  
ATOM    319  CB  THR A  20      -1.595 -19.958 -13.912  1.00  0.00           C  
ATOM    320  HB  THR A  20      -2.356 -19.994 -13.132  1.00  0.00           H  
ATOM    321  CG2 THR A  20      -0.960 -18.564 -13.899  1.00  0.00           C  
ATOM    322 HG21 THR A  20      -0.829 -18.234 -12.872  1.00  0.00           H  
ATOM    323 HG22 THR A  20       0.007 -18.574 -14.398  1.00  0.00           H  
ATOM    324 HG23 THR A  20      -1.613 -17.851 -14.397  1.00  0.00           H  
ATOM    325  OG1 THR A  20      -2.243 -20.064 -15.155  1.00  0.00           O  
ATOM    326  HG1 THR A  20      -2.717 -20.916 -15.180  1.00  0.00           H  
ATOM    327  C   THR A  20       0.303 -21.342 -14.897  1.00  0.00           C  
ATOM    328  O   THR A  20       1.413 -20.821 -14.893  1.00  0.00           O  
ATOM    329  N   LEU A  21      -0.127 -22.070 -15.931  1.00  0.00           N  
ATOM    330  H   LEU A  21      -1.071 -22.426 -15.911  1.00  0.00           H  
ATOM    331  CA  LEU A  21       0.710 -22.409 -17.094  1.00  0.00           C  
ATOM    332  HA  LEU A  21       1.553 -23.004 -16.745  1.00  0.00           H  
ATOM    333  CB  LEU A  21      -0.134 -23.254 -18.060  1.00  0.00           C  
ATOM    334  HB2 LEU A  21      -1.021 -22.672 -18.292  1.00  0.00           H  
ATOM    335  HB3 LEU A  21       0.424 -23.406 -18.986  1.00  0.00           H  
ATOM    336  CG  LEU A  21      -0.589 -24.625 -17.522  1.00  0.00           C  
ATOM    337  HG  LEU A  21      -1.079 -24.498 -16.555  1.00  0.00           H  
ATOM    338  CD1 LEU A  21      -1.611 -25.239 -18.482  1.00  0.00           C  
ATOM    339 HD11 LEU A  21      -1.943 -26.208 -18.113  1.00  0.00           H  
ATOM    340 HD12 LEU A  21      -1.158 -25.370 -19.466  1.00  0.00           H  
ATOM    341 HD13 LEU A  21      -2.469 -24.576 -18.584  1.00  0.00           H  
ATOM    342  CD2 LEU A  21       0.578 -25.597 -17.357  1.00  0.00           C  
ATOM    343 HD21 LEU A  21       1.269 -25.233 -16.596  1.00  0.00           H  
ATOM    344 HD22 LEU A  21       0.212 -26.576 -17.052  1.00  0.00           H  
ATOM    345 HD23 LEU A  21       1.117 -25.695 -18.300  1.00  0.00           H  
ATOM    346  C   LEU A  21       1.319 -21.184 -17.818  1.00  0.00           C  
ATOM    347  O   LEU A  21       2.253 -21.324 -18.602  1.00  0.00           O  
ATOM    348  N   CYS A  22       0.837 -19.973 -17.528  1.00  0.00           N  
ATOM    349  H   CYS A  22       0.082 -19.926 -16.861  1.00  0.00           H  
ATOM    350  CA  CYS A  22       1.463 -18.727 -17.954  1.00  0.00           C  
ATOM    351  HA  CYS A  22       1.537 -18.746 -19.039  1.00  0.00           H  
ATOM    352  CB  CYS A  22       0.492 -17.603 -17.571  1.00  0.00           C  
ATOM    353  HB2 CYS A  22      -0.512 -17.858 -17.915  1.00  0.00           H  
ATOM    354  HB3 CYS A  22       0.472 -17.504 -16.487  1.00  0.00           H  
ATOM    355  SG  CYS A  22       0.976 -16.026 -18.324  1.00  0.00           S  
ATOM    356  HG  CYS A  22       0.749 -16.369 -19.600  1.00  0.00           H  
ATOM    357  C   CYS A  22       2.910 -18.529 -17.416  1.00  0.00           C  
ATOM    358  O   CYS A  22       3.696 -17.840 -18.061  1.00  0.00           O  
ATOM    359  N   THR A  23       3.319 -19.152 -16.298  1.00  0.00           N  
ATOM    360  H   THR A  23       2.669 -19.745 -15.789  1.00  0.00           H  
ATOM    361  CA  THR A  23       4.718 -19.112 -15.793  1.00  0.00           C  
ATOM    362  HA  THR A  23       5.106 -18.107 -15.947  1.00  0.00           H  
ATOM    363  CB  THR A  23       4.810 -19.402 -14.281  1.00  0.00           C  
ATOM    364  HB  THR A  23       5.859 -19.387 -13.985  1.00  0.00           H  
ATOM    365  CG2 THR A  23       4.088 -18.331 -13.468  1.00  0.00           C  
ATOM    366 HG21 THR A  23       4.492 -17.351 -13.716  1.00  0.00           H  
ATOM    367 HG22 THR A  23       4.244 -18.520 -12.405  1.00  0.00           H  
ATOM    368 HG23 THR A  23       3.019 -18.355 -13.680  1.00  0.00           H  
ATOM    369  OG1 THR A  23       4.258 -20.649 -13.926  1.00  0.00           O  
ATOM    370  HG1 THR A  23       4.973 -21.304 -13.921  1.00  0.00           H  
ATOM    371  C   THR A  23       5.682 -20.037 -16.544  1.00  0.00           C  
ATOM    372  O   THR A  23       6.895 -19.813 -16.496  1.00  0.00           O  
ATOM    373  N   GLU A  24       5.155 -21.018 -17.286  1.00  0.00           N  
ATOM    374  H   GLU A  24       4.154 -21.152 -17.259  1.00  0.00           H  
ATOM    375  CA  GLU A  24       5.917 -21.905 -18.182  1.00  0.00           C  
ATOM    376  HA  GLU A  24       6.844 -22.206 -17.690  1.00  0.00           H  
ATOM    377  CB  GLU A  24       5.100 -23.176 -18.491  1.00  0.00           C  
ATOM    378  HB2 GLU A  24       4.283 -22.915 -19.164  1.00  0.00           H  
ATOM    379  HB3 GLU A  24       5.743 -23.881 -19.019  1.00  0.00           H  
ATOM    380  CG  GLU A  24       4.498 -23.888 -17.269  1.00  0.00           C  
ATOM    381  HG2 GLU A  24       3.704 -23.262 -16.858  1.00  0.00           H  
ATOM    382  HG3 GLU A  24       4.037 -24.821 -17.602  1.00  0.00           H  
ATOM    383  CD  GLU A  24       5.517 -24.197 -16.166  1.00  0.00           C  
ATOM    384  OE1 GLU A  24       5.124 -24.071 -14.982  1.00  0.00           O  
ATOM    385  OE2 GLU A  24       6.659 -24.580 -16.511  1.00  0.00           O  
ATOM    386  C   GLU A  24       6.290 -21.233 -19.519  1.00  0.00           C  
ATOM    387  O   GLU A  24       7.095 -21.761 -20.286  1.00  0.00           O  
ATOM    388  N   LEU A  25       5.698 -20.077 -19.836  1.00  0.00           N  
ATOM    389  H   LEU A  25       5.072 -19.663 -19.158  1.00  0.00           H  
ATOM    390  CA  LEU A  25       5.946 -19.366 -21.092  1.00  0.00           C  
ATOM    391  HA  LEU A  25       5.973 -20.101 -21.898  1.00  0.00           H  
ATOM    392  CB  LEU A  25       4.804 -18.379 -21.367  1.00  0.00           C  
ATOM    393  HB2 LEU A  25       4.844 -17.608 -20.599  1.00  0.00           H  
ATOM    394  HB3 LEU A  25       4.975 -17.908 -22.336  1.00  0.00           H  
ATOM    395  CG  LEU A  25       3.397 -19.001 -21.350  1.00  0.00           C  
ATOM    396  HG  LEU A  25       3.196 -19.417 -20.366  1.00  0.00           H  
ATOM    397  CD1 LEU A  25       2.374 -17.903 -21.619  1.00  0.00           C  
ATOM    398 HD11 LEU A  25       1.377 -18.275 -21.412  1.00  0.00           H  
ATOM    399 HD12 LEU A  25       2.560 -17.047 -20.971  1.00  0.00           H  
ATOM    400 HD13 LEU A  25       2.434 -17.592 -22.658  1.00  0.00           H  
ATOM    401  CD2 LEU A  25       3.204 -20.104 -22.394  1.00  0.00           C  
ATOM    402 HD21 LEU A  25       2.170 -20.447 -22.370  1.00  0.00           H  
ATOM    403 HD22 LEU A  25       3.446 -19.734 -23.388  1.00  0.00           H  
ATOM    404 HD23 LEU A  25       3.843 -20.954 -22.152  1.00  0.00           H  
ATOM    405  C   LEU A  25       7.305 -18.653 -21.081  1.00  0.00           C  
ATOM    406  O   LEU A  25       7.813 -18.240 -20.039  1.00  0.00           O  
ATOM    407  N   THR A  26       7.906 -18.476 -22.257  1.00  0.00           N  
ATOM    408  H   THR A  26       7.447 -18.782 -23.101  1.00  0.00           H  
ATOM    409  CA  THR A  26       9.226 -17.845 -22.390  1.00  0.00           C  
ATOM    410  HA  THR A  26       9.831 -18.175 -21.548  1.00  0.00           H  
ATOM    411  CB  THR A  26       9.954 -18.291 -23.670  1.00  0.00           C  
ATOM    412  HB  THR A  26      10.921 -17.790 -23.720  1.00  0.00           H  
ATOM    413  CG2 THR A  26      10.199 -19.799 -23.704  1.00  0.00           C  
ATOM    414 HG21 THR A  26      10.786 -20.092 -22.834  1.00  0.00           H  
ATOM    415 HG22 THR A  26       9.251 -20.337 -23.702  1.00  0.00           H  
ATOM    416 HG23 THR A  26      10.750 -20.053 -24.609  1.00  0.00           H  
ATOM    417  OG1 THR A  26       9.219 -17.959 -24.822  1.00  0.00           O  
ATOM    418  HG1 THR A  26       9.512 -17.082 -25.101  1.00  0.00           H  
ATOM    419  C   THR A  26       9.172 -16.317 -22.331  1.00  0.00           C  
ATOM    420  O   THR A  26       8.186 -15.678 -22.702  1.00  0.00           O  
ATOM    421  N   VAL A  27      10.293 -15.718 -21.941  1.00  0.00           N  
ATOM    422  H   VAL A  27      11.048 -16.309 -21.604  1.00  0.00           H  
ATOM    423  CA  VAL A  27      10.599 -14.290 -22.048  1.00  0.00           C  
ATOM    424  HA  VAL A  27       9.920 -13.856 -22.780  1.00  0.00           H  
ATOM    425  CB  VAL A  27      10.325 -13.599 -20.691  1.00  0.00           C  
ATOM    426  HB  VAL A  27       9.321 -13.882 -20.372  1.00  0.00           H  
ATOM    427  CG1 VAL A  27      11.302 -14.025 -19.588  1.00  0.00           C  
ATOM    428 HG11 VAL A  27      11.024 -13.551 -18.646  1.00  0.00           H  
ATOM    429 HG12 VAL A  27      11.265 -15.107 -19.451  1.00  0.00           H  
ATOM    430 HG13 VAL A  27      12.321 -13.730 -19.844  1.00  0.00           H  
ATOM    431  CG2 VAL A  27      10.335 -12.068 -20.800  1.00  0.00           C  
ATOM    432 HG21 VAL A  27       9.681 -11.743 -21.608  1.00  0.00           H  
ATOM    433 HG22 VAL A  27      11.347 -11.700 -20.967  1.00  0.00           H  
ATOM    434 HG23 VAL A  27       9.965 -11.640 -19.868  1.00  0.00           H  
ATOM    435  C   VAL A  27      12.027 -14.116 -22.597  1.00  0.00           C  
ATOM    436  O   VAL A  27      12.847 -15.036 -22.529  1.00  0.00           O  
ATOM    437  N   THR A  28      12.330 -12.942 -23.163  1.00  0.00           N  
ATOM    438  H   THR A  28      11.623 -12.226 -23.166  1.00  0.00           H  
ATOM    439  CA  THR A  28      13.702 -12.577 -23.568  1.00  0.00           C  
ATOM    440  HA  THR A  28      14.090 -13.343 -24.240  1.00  0.00           H  
ATOM    441  CB  THR A  28      13.745 -11.229 -24.304  1.00  0.00           C  
ATOM    442  HB  THR A  28      13.275 -10.462 -23.688  1.00  0.00           H  
ATOM    443  CG2 THR A  28      15.157 -10.775 -24.673  1.00  0.00           C  
ATOM    444 HG21 THR A  28      15.100  -9.885 -25.300  1.00  0.00           H  
ATOM    445 HG22 THR A  28      15.725 -10.530 -23.776  1.00  0.00           H  
ATOM    446 HG23 THR A  28      15.664 -11.569 -25.223  1.00  0.00           H  
ATOM    447  OG1 THR A  28      13.043 -11.334 -25.518  1.00  0.00           O  
ATOM    448  HG1 THR A  28      12.106 -11.321 -25.324  1.00  0.00           H  
ATOM    449  C   THR A  28      14.608 -12.505 -22.342  1.00  0.00           C  
ATOM    450  O   THR A  28      14.333 -11.746 -21.414  1.00  0.00           O  
ATOM    451  N   ASP A  29      15.696 -13.268 -22.333  1.00  0.00           N  
ATOM    452  H   ASP A  29      15.922 -13.809 -23.162  1.00  0.00           H  
ATOM    453  CA  ASP A  29      16.623 -13.349 -21.212  1.00  0.00           C  
ATOM    454  HA  ASP A  29      16.056 -13.187 -20.294  1.00  0.00           H  
ATOM    455  CB  ASP A  29      17.192 -14.764 -21.119  1.00  0.00           C  
ATOM    456  HB2 ASP A  29      16.370 -15.473 -21.217  1.00  0.00           H  
ATOM    457  HB3 ASP A  29      17.889 -14.946 -21.938  1.00  0.00           H  
ATOM    458  CG  ASP A  29      17.878 -15.016 -19.778  1.00  0.00           C  
ATOM    459  OD1 ASP A  29      17.947 -16.193 -19.382  1.00  0.00           O  
ATOM    460  OD2 ASP A  29      18.254 -14.077 -19.042  1.00  0.00           O  
ATOM    461  C   ASP A  29      17.702 -12.262 -21.278  1.00  0.00           C  
ATOM    462  O   ASP A  29      18.794 -12.443 -21.821  1.00  0.00           O  
ATOM    463  N   ILE A  30      17.377 -11.113 -20.682  1.00  0.00           N  
ATOM    464  H   ILE A  30      16.429 -11.030 -20.339  1.00  0.00           H  
ATOM    465  CA  ILE A  30      18.265  -9.946 -20.586  1.00  0.00           C  
ATOM    466  HA  ILE A  30      18.640  -9.741 -21.590  1.00  0.00           H  
ATOM    467  CB  ILE A  30      17.492  -8.688 -20.117  1.00  0.00           C  
ATOM    468  HB  ILE A  30      18.129  -7.825 -20.323  1.00  0.00           H  
ATOM    469  CG2 ILE A  30      16.219  -8.500 -20.960  1.00  0.00           C  
ATOM    470 HG21 ILE A  30      16.461  -8.563 -22.021  1.00  0.00           H  
ATOM    471 HG22 ILE A  30      15.489  -9.271 -20.723  1.00  0.00           H  
ATOM    472 HG23 ILE A  30      15.767  -7.529 -20.758  1.00  0.00           H  
ATOM    473  CG1 ILE A  30      17.126  -8.664 -18.612  1.00  0.00           C  
ATOM    474 HG12 ILE A  30      16.181  -8.136 -18.482  1.00  0.00           H  
ATOM    475 HG13 ILE A  30      16.992  -9.679 -18.238  1.00  0.00           H  
ATOM    476  CD1 ILE A  30      18.158  -7.937 -17.738  1.00  0.00           C  
ATOM    477 HD11 ILE A  30      17.779  -7.860 -16.721  1.00  0.00           H  
ATOM    478 HD12 ILE A  30      19.100  -8.481 -17.714  1.00  0.00           H  
ATOM    479 HD13 ILE A  30      18.336  -6.934 -18.119  1.00  0.00           H  
ATOM    480  C   ILE A  30      19.501 -10.203 -19.712  1.00  0.00           C  
ATOM    481  O   ILE A  30      20.475  -9.465 -19.836  1.00  0.00           O  
ATOM    482  N   PHE A  31      19.477 -11.224 -18.844  1.00  0.00           N  
ATOM    483  H   PHE A  31      18.671 -11.836 -18.847  1.00  0.00           H  
ATOM    484  CA  PHE A  31      20.614 -11.624 -18.000  1.00  0.00           C  
ATOM    485  HA  PHE A  31      21.184 -10.734 -17.723  1.00  0.00           H  
ATOM    486  CB  PHE A  31      20.106 -12.307 -16.721  1.00  0.00           C  
ATOM    487  HB2 PHE A  31      19.756 -13.302 -16.988  1.00  0.00           H  
ATOM    488  HB3 PHE A  31      20.954 -12.438 -16.046  1.00  0.00           H  
ATOM    489  CG  PHE A  31      19.002 -11.594 -15.963  1.00  0.00           C  
ATOM    490  CD1 PHE A  31      19.259 -10.361 -15.337  1.00  0.00           C  
ATOM    491  HD1 PHE A  31      20.237  -9.909 -15.417  1.00  0.00           H  
ATOM    492  CE1 PHE A  31      18.245  -9.719 -14.604  1.00  0.00           C  
ATOM    493  HE1 PHE A  31      18.444  -8.771 -14.127  1.00  0.00           H  
ATOM    494  CZ  PHE A  31      16.977 -10.315 -14.486  1.00  0.00           C  
ATOM    495  HZ  PHE A  31      16.200  -9.823 -13.923  1.00  0.00           H  
ATOM    496  CE2 PHE A  31      16.719 -11.551 -15.104  1.00  0.00           C  
ATOM    497  HE2 PHE A  31      15.744 -12.013 -15.012  1.00  0.00           H  
ATOM    498  CD2 PHE A  31      17.727 -12.184 -15.852  1.00  0.00           C  
ATOM    499  HD2 PHE A  31      17.520 -13.125 -16.340  1.00  0.00           H  
ATOM    500  C   PHE A  31      21.576 -12.584 -18.717  1.00  0.00           C  
ATOM    501  O   PHE A  31      22.757 -12.632 -18.390  1.00  0.00           O  
ATOM    502  N   ALA A  32      21.081 -13.345 -19.699  1.00  0.00           N  
ATOM    503  H   ALA A  32      20.081 -13.320 -19.863  1.00  0.00           H  
ATOM    504  CA  ALA A  32      21.895 -14.146 -20.616  1.00  0.00           C  
ATOM    505  HA  ALA A  32      22.754 -14.536 -20.068  1.00  0.00           H  
ATOM    506  CB  ALA A  32      21.056 -15.337 -21.091  1.00  0.00           C  
ATOM    507  HB1 ALA A  32      21.668 -15.991 -21.711  1.00  0.00           H  
ATOM    508  HB2 ALA A  32      20.692 -15.903 -20.233  1.00  0.00           H  
ATOM    509  HB3 ALA A  32      20.211 -14.976 -21.676  1.00  0.00           H  
ATOM    510  C   ALA A  32      22.457 -13.332 -21.805  1.00  0.00           C  
ATOM    511  O   ALA A  32      23.086 -13.895 -22.702  1.00  0.00           O  
ATOM    512  N   ALA A  33      22.222 -12.017 -21.854  1.00  0.00           N  
ATOM    513  H   ALA A  33      21.700 -11.594 -21.101  1.00  0.00           H  
ATOM    514  CA  ALA A  33      22.742 -11.149 -22.905  1.00  0.00           C  
ATOM    515  HA  ALA A  33      22.534 -11.620 -23.867  1.00  0.00           H  
ATOM    516  CB  ALA A  33      21.992  -9.813 -22.860  1.00  0.00           C  
ATOM    517  HB1 ALA A  33      22.190  -9.312 -21.910  1.00  0.00           H  
ATOM    518  HB2 ALA A  33      22.327  -9.176 -23.679  1.00  0.00           H  
ATOM    519  HB3 ALA A  33      20.920  -9.990 -22.959  1.00  0.00           H  
ATOM    520  C   ALA A  33      24.265 -10.957 -22.776  1.00  0.00           C  
ATOM    521  O   ALA A  33      24.763 -10.446 -21.776  1.00  0.00           O  
ATOM    522  N   SER A  34      25.009 -11.261 -23.844  1.00  0.00           N  
ATOM    523  H   SER A  34      24.550 -11.640 -24.659  1.00  0.00           H  
ATOM    524  CA  SER A  34      26.479 -11.135 -23.903  1.00  0.00           C  
ATOM    525  HA  SER A  34      26.901 -11.650 -23.039  1.00  0.00           H  
ATOM    526  CB  SER A  34      26.987 -11.830 -25.171  1.00  0.00           C  
ATOM    527  HB2 SER A  34      28.077 -11.782 -25.204  1.00  0.00           H  
ATOM    528  HB3 SER A  34      26.680 -12.877 -25.155  1.00  0.00           H  
ATOM    529  OG  SER A  34      26.445 -11.193 -26.315  1.00  0.00           O  
ATOM    530  HG  SER A  34      26.699 -11.698 -27.096  1.00  0.00           H  
ATOM    531  C   SER A  34      27.006  -9.690 -23.873  1.00  0.00           C  
ATOM    532  O   SER A  34      28.220  -9.477 -23.856  1.00  0.00           O  
ATOM    533  N   LYS A  35      26.120  -8.680 -23.875  1.00  0.00           N  
ATOM    534  H   LYS A  35      25.146  -8.939 -23.808  1.00  0.00           H  
ATOM    535  CA  LYS A  35      26.475  -7.254 -23.869  1.00  0.00           C  
ATOM    536  HA  LYS A  35      27.560  -7.194 -23.978  1.00  0.00           H  
ATOM    537  CB  LYS A  35      25.866  -6.541 -25.090  1.00  0.00           C  
ATOM    538  HB2 LYS A  35      25.684  -7.265 -25.888  1.00  0.00           H  
ATOM    539  HB3 LYS A  35      24.915  -6.073 -24.828  1.00  0.00           H  
ATOM    540  CG  LYS A  35      26.855  -5.489 -25.614  1.00  0.00           C  
ATOM    541  HG2 LYS A  35      27.170  -4.838 -24.797  1.00  0.00           H  
ATOM    542  HG3 LYS A  35      27.735  -6.007 -26.002  1.00  0.00           H  
ATOM    543  CD  LYS A  35      26.246  -4.631 -26.728  1.00  0.00           C  
ATOM    544  HD2 LYS A  35      25.777  -5.279 -27.471  1.00  0.00           H  
ATOM    545  HD3 LYS A  35      25.490  -3.976 -26.291  1.00  0.00           H  
ATOM    546  CE  LYS A  35      27.349  -3.798 -27.395  1.00  0.00           C  
ATOM    547  HE2 LYS A  35      27.898  -3.259 -26.616  1.00  0.00           H  
ATOM    548  HE3 LYS A  35      28.051  -4.484 -27.882  1.00  0.00           H  
ATOM    549  NZ  LYS A  35      26.794  -2.840 -28.385  1.00  0.00           N  
ATOM    550  HZ1 LYS A  35      26.262  -3.325 -29.097  1.00  0.00           H  
ATOM    551  HZ2 LYS A  35      26.188  -2.174 -27.923  1.00  0.00           H  
ATOM    552  HZ3 LYS A  35      27.541  -2.326 -28.838  1.00  0.00           H  
ATOM    553  C   LYS A  35      26.134  -6.597 -22.526  1.00  0.00           C  
ATOM    554  O   LYS A  35      24.993  -6.184 -22.284  1.00  0.00           O  
ATOM    555  N   ASN A  36      27.172  -6.519 -21.693  1.00  0.00           N  
ATOM    556  H   ASN A  36      28.031  -6.940 -22.008  1.00  0.00           H  
ATOM    557  CA  ASN A  36      27.181  -5.928 -20.354  1.00  0.00           C  
ATOM    558  HA  ASN A  36      26.525  -6.527 -19.718  1.00  0.00           H  
ATOM    559  CB  ASN A  36      28.631  -6.029 -19.826  1.00  0.00           C  
ATOM    560  HB2 ASN A  36      29.062  -6.987 -20.117  1.00  0.00           H  
ATOM    561  HB3 ASN A  36      29.236  -5.234 -20.260  1.00  0.00           H  
ATOM    562  CG  ASN A  36      28.730  -5.947 -18.314  1.00  0.00           C  
ATOM    563  OD1 ASN A  36      27.755  -5.753 -17.617  1.00  0.00           O  
ATOM    564  ND2 ASN A  36      29.906  -6.115 -17.758  1.00  0.00           N  
ATOM    565 HD21 ASN A  36      29.923  -6.092 -16.753  1.00  0.00           H  
ATOM    566 HD22 ASN A  36      30.724  -6.297 -18.309  1.00  0.00           H  
ATOM    567  C   ASN A  36      26.658  -4.474 -20.353  1.00  0.00           C  
ATOM    568  O   ASN A  36      26.828  -3.756 -21.342  1.00  0.00           O  
ATOM    569  N   THR A  37      26.044  -4.034 -19.252  1.00  0.00           N  
ATOM    570  H   THR A  37      26.065  -4.619 -18.418  1.00  0.00           H  
ATOM    571  CA  THR A  37      25.522  -2.667 -19.083  1.00  0.00           C  
ATOM    572  HA  THR A  37      26.238  -1.977 -19.528  1.00  0.00           H  
ATOM    573  CB  THR A  37      24.193  -2.487 -19.839  1.00  0.00           C  
ATOM    574  HB  THR A  37      24.289  -2.922 -20.832  1.00  0.00           H  
ATOM    575  CG2 THR A  37      22.986  -3.108 -19.131  1.00  0.00           C  
ATOM    576 HG21 THR A  37      22.819  -2.633 -18.169  1.00  0.00           H  
ATOM    577 HG22 THR A  37      22.089  -2.966 -19.723  1.00  0.00           H  
ATOM    578 HG23 THR A  37      23.150  -4.175 -18.978  1.00  0.00           H  
ATOM    579  OG1 THR A  37      23.985  -1.104 -19.977  1.00  0.00           O  
ATOM    580  HG1 THR A  37      23.230  -0.923 -20.570  1.00  0.00           H  
ATOM    581  C   THR A  37      25.387  -2.274 -17.603  1.00  0.00           C  
ATOM    582  O   THR A  37      25.668  -3.069 -16.710  1.00  0.00           O  
ATOM    583  N   THR A  38      24.967  -1.038 -17.328  1.00  0.00           N  
ATOM    584  H   THR A  38      24.660  -0.478 -18.115  1.00  0.00           H  
ATOM    585  CA  THR A  38      24.776  -0.533 -15.959  1.00  0.00           C  
ATOM    586  HA  THR A  38      25.702  -0.718 -15.416  1.00  0.00           H  
ATOM    587  CB  THR A  38      24.511   0.981 -15.924  1.00  0.00           C  
ATOM    588  HB  THR A  38      24.571   1.300 -14.883  1.00  0.00           H  
ATOM    589  CG2 THR A  38      25.533   1.796 -16.717  1.00  0.00           C  
ATOM    590 HG21 THR A  38      25.358   2.859 -16.549  1.00  0.00           H  
ATOM    591 HG22 THR A  38      26.539   1.550 -16.376  1.00  0.00           H  
ATOM    592 HG23 THR A  38      25.456   1.588 -17.784  1.00  0.00           H  
ATOM    593  OG1 THR A  38      23.217   1.297 -16.390  1.00  0.00           O  
ATOM    594  HG1 THR A  38      23.219   1.216 -17.354  1.00  0.00           H  
ATOM    595  C   THR A  38      23.656  -1.259 -15.201  1.00  0.00           C  
ATOM    596  O   THR A  38      22.689  -1.750 -15.780  1.00  0.00           O  
ATOM    597  N   GLU A  39      23.739  -1.267 -13.870  1.00  0.00           N  
ATOM    598  H   GLU A  39      24.587  -0.928 -13.443  1.00  0.00           H  
ATOM    599  CA  GLU A  39      22.737  -1.888 -12.990  1.00  0.00           C  
ATOM    600  HA  GLU A  39      22.698  -2.957 -13.207  1.00  0.00           H  
ATOM    601  CB  GLU A  39      23.227  -1.709 -11.542  1.00  0.00           C  
ATOM    602  HB2 GLU A  39      24.289  -1.954 -11.480  1.00  0.00           H  
ATOM    603  HB3 GLU A  39      23.105  -0.664 -11.258  1.00  0.00           H  
ATOM    604  CG  GLU A  39      22.480  -2.605 -10.557  1.00  0.00           C  
ATOM    605  HG2 GLU A  39      21.414  -2.514 -10.752  1.00  0.00           H  
ATOM    606  HG3 GLU A  39      22.763  -3.645 -10.738  1.00  0.00           H  
ATOM    607  CD  GLU A  39      22.752  -2.209  -9.099  1.00  0.00           C  
ATOM    608  OE1 GLU A  39      23.160  -3.078  -8.295  1.00  0.00           O  
ATOM    609  OE2 GLU A  39      22.454  -1.060  -8.694  1.00  0.00           O  
ATOM    610  C   GLU A  39      21.311  -1.318 -13.194  1.00  0.00           C  
ATOM    611  O   GLU A  39      20.342  -2.068 -13.324  1.00  0.00           O  
ATOM    612  N   LYS A  40      21.181   0.013 -13.307  1.00  0.00           N  
ATOM    613  H   LYS A  40      22.019   0.570 -13.237  1.00  0.00           H  
ATOM    614  CA  LYS A  40      19.889   0.690 -13.534  1.00  0.00           C  
ATOM    615  HA  LYS A  40      19.155   0.286 -12.832  1.00  0.00           H  
ATOM    616  CB  LYS A  40      20.030   2.200 -13.287  1.00  0.00           C  
ATOM    617  HB2 LYS A  40      20.924   2.585 -13.783  1.00  0.00           H  
ATOM    618  HB3 LYS A  40      19.161   2.699 -13.719  1.00  0.00           H  
ATOM    619  CG  LYS A  40      20.076   2.506 -11.782  1.00  0.00           C  
ATOM    620  HG2 LYS A  40      19.238   1.998 -11.304  1.00  0.00           H  
ATOM    621  HG3 LYS A  40      21.003   2.123 -11.355  1.00  0.00           H  
ATOM    622  CD  LYS A  40      19.964   4.011 -11.498  1.00  0.00           C  
ATOM    623  HD2 LYS A  40      20.894   4.511 -11.773  1.00  0.00           H  
ATOM    624  HD3 LYS A  40      19.156   4.428 -12.096  1.00  0.00           H  
ATOM    625  CE  LYS A  40      19.653   4.222 -10.011  1.00  0.00           C  
ATOM    626  HE2 LYS A  40      18.923   3.468  -9.702  1.00  0.00           H  
ATOM    627  HE3 LYS A  40      20.566   4.053  -9.433  1.00  0.00           H  
ATOM    628  NZ  LYS A  40      19.092   5.569  -9.743  1.00  0.00           N  
ATOM    629  HZ1 LYS A  40      19.716   6.297 -10.059  1.00  0.00           H  
ATOM    630  HZ2 LYS A  40      18.203   5.672 -10.219  1.00  0.00           H  
ATOM    631  HZ3 LYS A  40      18.914   5.682  -8.753  1.00  0.00           H  
ATOM    632  C   LYS A  40      19.297   0.418 -14.918  1.00  0.00           C  
ATOM    633  O   LYS A  40      18.092   0.180 -15.020  1.00  0.00           O  
ATOM    634  N   GLU A  41      20.128   0.395 -15.962  1.00  0.00           N  
ATOM    635  H   GLU A  41      21.111   0.597 -15.826  1.00  0.00           H  
ATOM    636  CA  GLU A  41      19.679  -0.062 -17.279  1.00  0.00           C  
ATOM    637  HA  GLU A  41      18.781   0.495 -17.547  1.00  0.00           H  
ATOM    638  CB  GLU A  41      20.737   0.226 -18.354  1.00  0.00           C  
ATOM    639  HB2 GLU A  41      21.058   1.265 -18.280  1.00  0.00           H  
ATOM    640  HB3 GLU A  41      21.598  -0.422 -18.186  1.00  0.00           H  
ATOM    641  CG  GLU A  41      20.164  -0.019 -19.760  1.00  0.00           C  
ATOM    642  HG2 GLU A  41      19.618  -0.961 -19.770  1.00  0.00           H  
ATOM    643  HG3 GLU A  41      19.463   0.781 -20.004  1.00  0.00           H  
ATOM    644  CD  GLU A  41      21.260  -0.104 -20.819  1.00  0.00           C  
ATOM    645  OE1 GLU A  41      21.383  -1.176 -21.462  1.00  0.00           O  
ATOM    646  OE2 GLU A  41      22.080   0.824 -20.924  1.00  0.00           O  
ATOM    647  C   GLU A  41      19.293  -1.547 -17.237  1.00  0.00           C  
ATOM    648  O   GLU A  41      18.269  -1.913 -17.799  1.00  0.00           O  
ATOM    649  N   THR A  42      20.027  -2.396 -16.513  1.00  0.00           N  
ATOM    650  H   THR A  42      20.873  -2.040 -16.081  1.00  0.00           H  
ATOM    651  CA  THR A  42      19.708  -3.827 -16.357  1.00  0.00           C  
ATOM    652  HA  THR A  42      19.678  -4.279 -17.347  1.00  0.00           H  
ATOM    653  CB  THR A  42      20.797  -4.556 -15.550  1.00  0.00           C  
ATOM    654  HB  THR A  42      20.872  -4.127 -14.554  1.00  0.00           H  
ATOM    655  CG2 THR A  42      20.543  -6.056 -15.415  1.00  0.00           C  
ATOM    656 HG21 THR A  42      19.634  -6.241 -14.845  1.00  0.00           H  
ATOM    657 HG22 THR A  42      20.458  -6.505 -16.404  1.00  0.00           H  
ATOM    658 HG23 THR A  42      21.383  -6.515 -14.891  1.00  0.00           H  
ATOM    659  OG1 THR A  42      22.038  -4.426 -16.203  1.00  0.00           O  
ATOM    660  HG1 THR A  42      22.322  -3.502 -16.130  1.00  0.00           H  
ATOM    661  C   THR A  42      18.330  -4.038 -15.719  1.00  0.00           C  
ATOM    662  O   THR A  42      17.525  -4.809 -16.247  1.00  0.00           O  
ATOM    663  N   PHE A  43      18.001  -3.310 -14.644  1.00  0.00           N  
ATOM    664  H   PHE A  43      18.715  -2.734 -14.204  1.00  0.00           H  
ATOM    665  CA  PHE A  43      16.643  -3.318 -14.080  1.00  0.00           C  
ATOM    666  HA  PHE A  43      16.362  -4.347 -13.860  1.00  0.00           H  
ATOM    667  CB  PHE A  43      16.613  -2.503 -12.779  1.00  0.00           C  
ATOM    668  HB2 PHE A  43      16.863  -1.469 -13.024  1.00  0.00           H  
ATOM    669  HB3 PHE A  43      15.595  -2.511 -12.391  1.00  0.00           H  
ATOM    670  CG  PHE A  43      17.538  -2.971 -11.668  1.00  0.00           C  
ATOM    671  CD1 PHE A  43      17.866  -4.335 -11.506  1.00  0.00           C  
ATOM    672  HD1 PHE A  43      17.471  -5.084 -12.173  1.00  0.00           H  
ATOM    673  CE1 PHE A  43      18.744  -4.735 -10.486  1.00  0.00           C  
ATOM    674  HE1 PHE A  43      19.026  -5.774 -10.387  1.00  0.00           H  
ATOM    675  CZ  PHE A  43      19.282  -3.778  -9.613  1.00  0.00           C  
ATOM    676  HZ  PHE A  43      19.982  -4.087  -8.856  1.00  0.00           H  
ATOM    677  CE2 PHE A  43      18.944  -2.422  -9.754  1.00  0.00           C  
ATOM    678  HE2 PHE A  43      19.379  -1.684  -9.094  1.00  0.00           H  
ATOM    679  CD2 PHE A  43      18.076  -2.018 -10.782  1.00  0.00           C  
ATOM    680  HD2 PHE A  43      17.833  -0.971 -10.899  1.00  0.00           H  
ATOM    681  C   PHE A  43      15.593  -2.790 -15.066  1.00  0.00           C  
ATOM    682  O   PHE A  43      14.501  -3.353 -15.151  1.00  0.00           O  
ATOM    683  N   CYS A  44      15.922  -1.758 -15.850  1.00  0.00           N  
ATOM    684  H   CYS A  44      16.831  -1.324 -15.725  1.00  0.00           H  
ATOM    685  CA  CYS A  44      15.036  -1.238 -16.891  1.00  0.00           C  
ATOM    686  HA  CYS A  44      14.064  -1.039 -16.440  1.00  0.00           H  
ATOM    687  CB  CYS A  44      15.598   0.087 -17.415  1.00  0.00           C  
ATOM    688  HB2 CYS A  44      15.885   0.731 -16.584  1.00  0.00           H  
ATOM    689  HB3 CYS A  44      16.480  -0.111 -18.025  1.00  0.00           H  
ATOM    690  SG  CYS A  44      14.338   0.908 -18.431  1.00  0.00           S  
ATOM    691  HG  CYS A  44      13.585   1.418 -17.441  1.00  0.00           H  
ATOM    692  C   CYS A  44      14.802  -2.251 -18.028  1.00  0.00           C  
ATOM    693  O   CYS A  44      13.658  -2.429 -18.440  1.00  0.00           O  
ATOM    694  N   ARG A  45      15.833  -2.972 -18.494  1.00  0.00           N  
ATOM    695  H   ARG A  45      16.758  -2.757 -18.130  1.00  0.00           H  
ATOM    696  CA  ARG A  45      15.719  -4.080 -19.463  1.00  0.00           C  
ATOM    697  HA  ARG A  45      15.284  -3.717 -20.398  1.00  0.00           H  
ATOM    698  CB  ARG A  45      17.107  -4.687 -19.758  1.00  0.00           C  
ATOM    699  HB2 ARG A  45      17.608  -4.890 -18.813  1.00  0.00           H  
ATOM    700  HB3 ARG A  45      16.954  -5.638 -20.266  1.00  0.00           H  
ATOM    701  CG  ARG A  45      18.058  -3.857 -20.638  1.00  0.00           C  
ATOM    702  HG2 ARG A  45      17.588  -3.667 -21.604  1.00  0.00           H  
ATOM    703  HG3 ARG A  45      18.268  -2.904 -20.157  1.00  0.00           H  
ATOM    704  CD  ARG A  45      19.378  -4.632 -20.848  1.00  0.00           C  
ATOM    705  HD2 ARG A  45      19.798  -4.869 -19.869  1.00  0.00           H  
ATOM    706  HD3 ARG A  45      19.155  -5.568 -21.362  1.00  0.00           H  
ATOM    707  NE  ARG A  45      20.380  -3.868 -21.621  1.00  0.00           N  
ATOM    708  HE  ARG A  45      20.253  -2.857 -21.673  1.00  0.00           H  
ATOM    709  CZ  ARG A  45      21.554  -4.281 -22.075  1.00  0.00           C  
ATOM    710  NH1 ARG A  45      21.981  -5.513 -21.991  1.00  0.00           N  
ATOM    711 HH11 ARG A  45      21.409  -6.190 -21.526  1.00  0.00           H  
ATOM    712 HH12 ARG A  45      22.938  -5.739 -22.227  1.00  0.00           H  
ATOM    713  NH2 ARG A  45      22.360  -3.409 -22.599  1.00  0.00           N  
ATOM    714 HH21 ARG A  45      22.088  -2.425 -22.447  1.00  0.00           H  
ATOM    715 HH22 ARG A  45      23.312  -3.641 -22.800  1.00  0.00           H  
ATOM    716  C   ARG A  45      14.781  -5.168 -18.929  1.00  0.00           C  
ATOM    717  O   ARG A  45      13.894  -5.606 -19.655  1.00  0.00           O  
ATOM    718  N   ALA A  46      14.922  -5.548 -17.653  1.00  0.00           N  
ATOM    719  H   ALA A  46      15.691  -5.159 -17.118  1.00  0.00           H  
ATOM    720  CA  ALA A  46      14.058  -6.540 -17.010  1.00  0.00           C  
ATOM    721  HA  ALA A  46      14.055  -7.442 -17.624  1.00  0.00           H  
ATOM    722  CB  ALA A  46      14.649  -6.911 -15.644  1.00  0.00           C  
ATOM    723  HB1 ALA A  46      15.670  -7.272 -15.767  1.00  0.00           H  
ATOM    724  HB2 ALA A  46      14.656  -6.043 -14.986  1.00  0.00           H  
ATOM    725  HB3 ALA A  46      14.048  -7.701 -15.192  1.00  0.00           H  
ATOM    726  C   ALA A  46      12.600  -6.058 -16.906  1.00  0.00           C  
ATOM    727  O   ALA A  46      11.696  -6.772 -17.340  1.00  0.00           O  
ATOM    728  N   ALA A  47      12.368  -4.834 -16.420  1.00  0.00           N  
ATOM    729  H   ALA A  47      13.149  -4.299 -16.051  1.00  0.00           H  
ATOM    730  CA  ALA A  47      11.043  -4.211 -16.419  1.00  0.00           C  
ATOM    731  HA  ALA A  47      10.370  -4.798 -15.792  1.00  0.00           H  
ATOM    732  CB  ALA A  47      11.178  -2.808 -15.814  1.00  0.00           C  
ATOM    733  HB1 ALA A  47      10.192  -2.358 -15.711  1.00  0.00           H  
ATOM    734  HB2 ALA A  47      11.637  -2.866 -14.829  1.00  0.00           H  
ATOM    735  HB3 ALA A  47      11.789  -2.173 -16.454  1.00  0.00           H  
ATOM    736  C   ALA A  47      10.438  -4.155 -17.838  1.00  0.00           C  
ATOM    737  O   ALA A  47       9.280  -4.500 -18.037  1.00  0.00           O  
ATOM    738  N   THR A  48      11.241  -3.799 -18.844  1.00  0.00           N  
ATOM    739  H   THR A  48      12.186  -3.527 -18.601  1.00  0.00           H  
ATOM    740  CA  THR A  48      10.822  -3.650 -20.248  1.00  0.00           C  
ATOM    741  HA  THR A  48       9.941  -3.007 -20.274  1.00  0.00           H  
ATOM    742  CB  THR A  48      11.922  -2.956 -21.068  1.00  0.00           C  
ATOM    743  HB  THR A  48      12.838  -3.546 -21.032  1.00  0.00           H  
ATOM    744  CG2 THR A  48      11.534  -2.735 -22.529  1.00  0.00           C  
ATOM    745 HG21 THR A  48      11.467  -3.689 -23.052  1.00  0.00           H  
ATOM    746 HG22 THR A  48      10.573  -2.222 -22.583  1.00  0.00           H  
ATOM    747 HG23 THR A  48      12.287  -2.125 -23.022  1.00  0.00           H  
ATOM    748  OG1 THR A  48      12.173  -1.686 -20.508  1.00  0.00           O  
ATOM    749  HG1 THR A  48      12.628  -1.842 -19.658  1.00  0.00           H  
ATOM    750  C   THR A  48      10.419  -4.976 -20.896  1.00  0.00           C  
ATOM    751  O   THR A  48       9.361  -5.037 -21.520  1.00  0.00           O  
ATOM    752  N   VAL A  49      11.196  -6.056 -20.741  1.00  0.00           N  
ATOM    753  H   VAL A  49      12.076  -5.969 -20.239  1.00  0.00           H  
ATOM    754  CA  VAL A  49      10.807  -7.370 -21.300  1.00  0.00           C  
ATOM    755  HA  VAL A  49      10.459  -7.196 -22.320  1.00  0.00           H  
ATOM    756  CB  VAL A  49      11.975  -8.366 -21.415  1.00  0.00           C  
ATOM    757  HB  VAL A  49      11.596  -9.251 -21.928  1.00  0.00           H  
ATOM    758  CG1 VAL A  49      13.088  -7.785 -22.297  1.00  0.00           C  
ATOM    759 HG11 VAL A  49      12.670  -7.473 -23.256  1.00  0.00           H  
ATOM    760 HG12 VAL A  49      13.554  -6.927 -21.815  1.00  0.00           H  
ATOM    761 HG13 VAL A  49      13.843  -8.548 -22.479  1.00  0.00           H  
ATOM    762  CG2 VAL A  49      12.530  -8.837 -20.064  1.00  0.00           C  
ATOM    763 HG21 VAL A  49      12.941  -7.996 -19.514  1.00  0.00           H  
ATOM    764 HG22 VAL A  49      13.308  -9.580 -20.227  1.00  0.00           H  
ATOM    765 HG23 VAL A  49      11.749  -9.311 -19.470  1.00  0.00           H  
ATOM    766  C   VAL A  49       9.630  -8.005 -20.553  1.00  0.00           C  
ATOM    767  O   VAL A  49       8.821  -8.687 -21.179  1.00  0.00           O  
ATOM    768  N   LEU A  50       9.476  -7.739 -19.251  1.00  0.00           N  
ATOM    769  H   LEU A  50      10.208  -7.221 -18.775  1.00  0.00           H  
ATOM    770  CA  LEU A  50       8.289  -8.135 -18.485  1.00  0.00           C  
ATOM    771  HA  LEU A  50       8.065  -9.178 -18.706  1.00  0.00           H  
ATOM    772  CB  LEU A  50       8.570  -7.997 -16.979  1.00  0.00           C  
ATOM    773  HB2 LEU A  50       8.954  -6.994 -16.784  1.00  0.00           H  
ATOM    774  HB3 LEU A  50       7.628  -8.096 -16.438  1.00  0.00           H  
ATOM    775  CG  LEU A  50       9.564  -9.036 -16.422  1.00  0.00           C  
ATOM    776  HG  LEU A  50      10.503  -8.993 -16.970  1.00  0.00           H  
ATOM    777  CD1 LEU A  50       9.840  -8.717 -14.953  1.00  0.00           C  
ATOM    778 HD11 LEU A  50      10.548  -9.437 -14.541  1.00  0.00           H  
ATOM    779 HD12 LEU A  50      10.268  -7.718 -14.872  1.00  0.00           H  
ATOM    780 HD13 LEU A  50       8.912  -8.760 -14.386  1.00  0.00           H  
ATOM    781  CD2 LEU A  50       9.017 -10.465 -16.517  1.00  0.00           C  
ATOM    782 HD21 LEU A  50       9.643 -11.143 -15.939  1.00  0.00           H  
ATOM    783 HD22 LEU A  50       8.001 -10.507 -16.133  1.00  0.00           H  
ATOM    784 HD23 LEU A  50       9.028 -10.800 -17.554  1.00  0.00           H  
ATOM    785  C   LEU A  50       7.047  -7.337 -18.905  1.00  0.00           C  
ATOM    786  O   LEU A  50       5.970  -7.914 -19.010  1.00  0.00           O  
ATOM    787  N   ARG A  51       7.189  -6.045 -19.224  1.00  0.00           N  
ATOM    788  H   ARG A  51       8.084  -5.609 -19.014  1.00  0.00           H  
ATOM    789  CA  ARG A  51       6.142  -5.202 -19.832  1.00  0.00           C  
ATOM    790  HA  ARG A  51       5.252  -5.228 -19.209  1.00  0.00           H  
ATOM    791  CB  ARG A  51       6.674  -3.766 -19.883  1.00  0.00           C  
ATOM    792  HB2 ARG A  51       7.078  -3.537 -18.900  1.00  0.00           H  
ATOM    793  HB3 ARG A  51       7.483  -3.699 -20.607  1.00  0.00           H  
ATOM    794  CG  ARG A  51       5.624  -2.703 -20.229  1.00  0.00           C  
ATOM    795  HG2 ARG A  51       5.141  -2.947 -21.175  1.00  0.00           H  
ATOM    796  HG3 ARG A  51       4.865  -2.675 -19.452  1.00  0.00           H  
ATOM    797  CD  ARG A  51       6.279  -1.321 -20.348  1.00  0.00           C  
ATOM    798  HD2 ARG A  51       6.901  -1.319 -21.244  1.00  0.00           H  
ATOM    799  HD3 ARG A  51       5.494  -0.570 -20.465  1.00  0.00           H  
ATOM    800  NE  ARG A  51       7.100  -0.997 -19.165  1.00  0.00           N  
ATOM    801  HE  ARG A  51       6.830  -1.439 -18.282  1.00  0.00           H  
ATOM    802  CZ  ARG A  51       8.142  -0.198 -19.104  1.00  0.00           C  
ATOM    803  NH1 ARG A  51       8.602   0.418 -20.152  1.00  0.00           N  
ATOM    804 HH11 ARG A  51       8.179   0.271 -21.044  1.00  0.00           H  
ATOM    805 HH12 ARG A  51       9.332   1.103 -20.004  1.00  0.00           H  
ATOM    806  NH2 ARG A  51       8.738   0.035 -17.977  1.00  0.00           N  
ATOM    807 HH21 ARG A  51       8.421  -0.463 -17.134  1.00  0.00           H  
ATOM    808 HH22 ARG A  51       9.474   0.719 -17.939  1.00  0.00           H  
ATOM    809  C   ARG A  51       5.715  -5.708 -21.207  1.00  0.00           C  
ATOM    810  O   ARG A  51       4.519  -5.789 -21.487  1.00  0.00           O  
ATOM    811  N   GLN A  52       6.683  -6.113 -22.029  1.00  0.00           N  
ATOM    812  H   GLN A  52       7.643  -5.952 -21.739  1.00  0.00           H  
ATOM    813  CA  GLN A  52       6.458  -6.785 -23.309  1.00  0.00           C  
ATOM    814  HA  GLN A  52       5.867  -6.124 -23.943  1.00  0.00           H  
ATOM    815  CB  GLN A  52       7.833  -7.020 -23.969  1.00  0.00           C  
ATOM    816  HB2 GLN A  52       8.503  -6.221 -23.653  1.00  0.00           H  
ATOM    817  HB3 GLN A  52       8.255  -7.966 -23.629  1.00  0.00           H  
ATOM    818  CG  GLN A  52       7.815  -7.005 -25.504  1.00  0.00           C  
ATOM    819  HG2 GLN A  52       7.258  -7.869 -25.868  1.00  0.00           H  
ATOM    820  HG3 GLN A  52       7.314  -6.098 -25.848  1.00  0.00           H  
ATOM    821  CD  GLN A  52       9.228  -7.021 -26.100  1.00  0.00           C  
ATOM    822  OE1 GLN A  52      10.225  -6.726 -25.462  1.00  0.00           O  
ATOM    823  NE2 GLN A  52       9.382  -7.382 -27.353  1.00  0.00           N  
ATOM    824 HE21 GLN A  52      10.333  -7.425 -27.683  1.00  0.00           H  
ATOM    825 HE22 GLN A  52       8.596  -7.678 -27.899  1.00  0.00           H  
ATOM    826  C   GLN A  52       5.661  -8.087 -23.105  1.00  0.00           C  
ATOM    827  O   GLN A  52       4.661  -8.306 -23.787  1.00  0.00           O  
ATOM    828  N   PHE A  53       6.040  -8.892 -22.102  1.00  0.00           N  
ATOM    829  H   PHE A  53       6.898  -8.668 -21.610  1.00  0.00           H  
ATOM    830  CA  PHE A  53       5.327 -10.113 -21.715  1.00  0.00           C  
ATOM    831  HA  PHE A  53       5.246 -10.751 -22.596  1.00  0.00           H  
ATOM    832  CB  PHE A  53       6.143 -10.884 -20.658  1.00  0.00           C  
ATOM    833  HB2 PHE A  53       7.160 -11.011 -21.030  1.00  0.00           H  
ATOM    834  HB3 PHE A  53       6.205 -10.296 -19.745  1.00  0.00           H  
ATOM    835  CG  PHE A  53       5.585 -12.250 -20.295  1.00  0.00           C  
ATOM    836  CD1 PHE A  53       4.492 -12.365 -19.411  1.00  0.00           C  
ATOM    837  HD1 PHE A  53       4.058 -11.485 -18.962  1.00  0.00           H  
ATOM    838  CE1 PHE A  53       3.943 -13.627 -19.124  1.00  0.00           C  
ATOM    839  HE1 PHE A  53       3.095 -13.717 -18.457  1.00  0.00           H  
ATOM    840  CZ  PHE A  53       4.504 -14.782 -19.693  1.00  0.00           C  
ATOM    841  HZ  PHE A  53       4.087 -15.751 -19.459  1.00  0.00           H  
ATOM    842  CE2 PHE A  53       5.620 -14.677 -20.543  1.00  0.00           C  
ATOM    843  HE2 PHE A  53       6.066 -15.568 -20.963  1.00  0.00           H  
ATOM    844  CD2 PHE A  53       6.155 -13.414 -20.849  1.00  0.00           C  
ATOM    845  HD2 PHE A  53       7.005 -13.349 -21.514  1.00  0.00           H  
ATOM    846  C   PHE A  53       3.889  -9.827 -21.251  1.00  0.00           C  
ATOM    847  O   PHE A  53       2.952 -10.373 -21.834  1.00  0.00           O  
ATOM    848  N   TYR A  54       3.674  -8.974 -20.239  1.00  0.00           N  
ATOM    849  H   TYR A  54       4.464  -8.516 -19.795  1.00  0.00           H  
ATOM    850  CA  TYR A  54       2.323  -8.780 -19.695  1.00  0.00           C  
ATOM    851  HA  TYR A  54       1.887  -9.775 -19.586  1.00  0.00           H  
ATOM    852  CB  TYR A  54       2.334  -8.177 -18.278  1.00  0.00           C  
ATOM    853  HB2 TYR A  54       1.340  -8.321 -17.857  1.00  0.00           H  
ATOM    854  HB3 TYR A  54       3.009  -8.775 -17.667  1.00  0.00           H  
ATOM    855  CG  TYR A  54       2.677  -6.705 -18.093  1.00  0.00           C  
ATOM    856  CD1 TYR A  54       3.798  -6.351 -17.317  1.00  0.00           C  
ATOM    857  HD1 TYR A  54       4.464  -7.118 -16.954  1.00  0.00           H  
ATOM    858  CE1 TYR A  54       4.064  -5.003 -17.013  1.00  0.00           C  
ATOM    859  HE1 TYR A  54       4.915  -4.737 -16.407  1.00  0.00           H  
ATOM    860  CZ  TYR A  54       3.232  -3.989 -17.527  1.00  0.00           C  
ATOM    861  OH  TYR A  54       3.484  -2.682 -17.259  1.00  0.00           O  
ATOM    862  HH  TYR A  54       4.436  -2.511 -17.070  1.00  0.00           H  
ATOM    863  CE2 TYR A  54       2.117  -4.336 -18.319  1.00  0.00           C  
ATOM    864  HE2 TYR A  54       1.491  -3.551 -18.715  1.00  0.00           H  
ATOM    865  CD2 TYR A  54       1.823  -5.690 -18.575  1.00  0.00           C  
ATOM    866  HD2 TYR A  54       0.936  -5.939 -19.141  1.00  0.00           H  
ATOM    867  C   TYR A  54       1.390  -8.042 -20.658  1.00  0.00           C  
ATOM    868  O   TYR A  54       0.197  -8.317 -20.646  1.00  0.00           O  
ATOM    869  N   SER A  55       1.900  -7.171 -21.536  1.00  0.00           N  
ATOM    870  H   SER A  55       2.889  -6.955 -21.486  1.00  0.00           H  
ATOM    871  CA  SER A  55       1.070  -6.500 -22.554  1.00  0.00           C  
ATOM    872  HA  SER A  55       0.234  -6.005 -22.057  1.00  0.00           H  
ATOM    873  CB  SER A  55       1.880  -5.439 -23.299  1.00  0.00           C  
ATOM    874  HB2 SER A  55       2.724  -5.908 -23.808  1.00  0.00           H  
ATOM    875  HB3 SER A  55       1.242  -4.957 -24.041  1.00  0.00           H  
ATOM    876  OG  SER A  55       2.354  -4.461 -22.398  1.00  0.00           O  
ATOM    877  HG  SER A  55       3.127  -4.834 -21.934  1.00  0.00           H  
ATOM    878  C   SER A  55       0.482  -7.468 -23.587  1.00  0.00           C  
ATOM    879  O   SER A  55      -0.590  -7.207 -24.134  1.00  0.00           O  
ATOM    880  N   HIE A  56       1.176  -8.578 -23.861  1.00  0.00           N  
ATOM    881  H   HIE A  56       2.062  -8.719 -23.391  1.00  0.00           H  
ATOM    882  CA  HIE A  56       0.673  -9.656 -24.715  1.00  0.00           C  
ATOM    883  HA  HIE A  56       0.070  -9.238 -25.523  1.00  0.00           H  
ATOM    884  CB  HIE A  56       1.870 -10.379 -25.352  1.00  0.00           C  
ATOM    885  HB2 HIE A  56       2.488  -9.649 -25.878  1.00  0.00           H  
ATOM    886  HB3 HIE A  56       2.483 -10.837 -24.576  1.00  0.00           H  
ATOM    887  CG  HIE A  56       1.459 -11.441 -26.336  1.00  0.00           C  
ATOM    888  ND1 HIE A  56       1.237 -11.251 -27.701  1.00  0.00           N  
ATOM    889  CE1 HIE A  56       0.782 -12.426 -28.162  1.00  0.00           C  
ATOM    890  HE1 HIE A  56       0.492 -12.612 -29.187  1.00  0.00           H  
ATOM    891  NE2 HIE A  56       0.703 -13.326 -27.167  1.00  0.00           N  
ATOM    892  HE2 HIE A  56       0.300 -14.265 -27.226  1.00  0.00           H  
ATOM    893  CD2 HIE A  56       1.115 -12.716 -26.008  1.00  0.00           C  
ATOM    894  HD2 HIE A  56       1.098 -13.135 -25.015  1.00  0.00           H  
ATOM    895  C   HIE A  56      -0.235 -10.613 -23.928  1.00  0.00           C  
ATOM    896  O   HIE A  56      -1.393 -10.837 -24.288  1.00  0.00           O  
ATOM    897  N   HIE A  57       0.264 -11.156 -22.814  1.00  0.00           N  
ATOM    898  H   HIE A  57       1.206 -10.901 -22.535  1.00  0.00           H  
ATOM    899  CA  HIE A  57      -0.433 -12.202 -22.052  1.00  0.00           C  
ATOM    900  HA  HIE A  57      -0.900 -12.878 -22.771  1.00  0.00           H  
ATOM    901  CB  HIE A  57       0.571 -13.060 -21.273  1.00  0.00           C  
ATOM    902  HB2 HIE A  57       1.157 -12.427 -20.605  1.00  0.00           H  
ATOM    903  HB3 HIE A  57       0.029 -13.790 -20.671  1.00  0.00           H  
ATOM    904  CG  HIE A  57       1.492 -13.817 -22.198  1.00  0.00           C  
ATOM    905  ND1 HIE A  57       1.107 -14.828 -23.082  1.00  0.00           N  
ATOM    906  CE1 HIE A  57       2.217 -15.193 -23.738  1.00  0.00           C  
ATOM    907  HE1 HIE A  57       2.251 -15.962 -24.500  1.00  0.00           H  
ATOM    908  NE2 HIE A  57       3.270 -14.481 -23.304  1.00  0.00           N  
ATOM    909  HE2 HIE A  57       4.228 -14.600 -23.598  1.00  0.00           H  
ATOM    910  CD2 HIE A  57       2.826 -13.597 -22.349  1.00  0.00           C  
ATOM    911  HD2 HIE A  57       3.411 -12.874 -21.805  1.00  0.00           H  
ATOM    912  C   HIE A  57      -1.596 -11.699 -21.187  1.00  0.00           C  
ATOM    913  O   HIE A  57      -2.387 -12.519 -20.733  1.00  0.00           O  
ATOM    914  N   GLU A  58      -1.805 -10.385 -21.040  1.00  0.00           N  
ATOM    915  H   GLU A  58      -1.085  -9.736 -21.336  1.00  0.00           H  
ATOM    916  CA  GLU A  58      -3.085  -9.821 -20.567  1.00  0.00           C  
ATOM    917  HA  GLU A  58      -3.291 -10.208 -19.569  1.00  0.00           H  
ATOM    918  CB  GLU A  58      -2.947  -8.284 -20.466  1.00  0.00           C  
ATOM    919  HB2 GLU A  58      -2.185  -8.082 -19.713  1.00  0.00           H  
ATOM    920  HB3 GLU A  58      -2.606  -7.887 -21.426  1.00  0.00           H  
ATOM    921  CG  GLU A  58      -4.226  -7.529 -20.050  1.00  0.00           C  
ATOM    922  HG2 GLU A  58      -4.868  -7.402 -20.925  1.00  0.00           H  
ATOM    923  HG3 GLU A  58      -4.763  -8.133 -19.316  1.00  0.00           H  
ATOM    924  CD  GLU A  58      -3.934  -6.153 -19.422  1.00  0.00           C  
ATOM    925  OE1 GLU A  58      -2.943  -5.483 -19.790  1.00  0.00           O  
ATOM    926  OE2 GLU A  58      -4.653  -5.726 -18.489  1.00  0.00           O  
ATOM    927  C   GLU A  58      -4.274 -10.251 -21.455  1.00  0.00           C  
ATOM    928  O   GLU A  58      -5.415 -10.256 -20.990  1.00  0.00           O  
ATOM    929  N   LYS A  59      -4.012 -10.649 -22.714  1.00  0.00           N  
ATOM    930  H   LYS A  59      -3.046 -10.606 -23.018  1.00  0.00           H  
ATOM    931  CA  LYS A  59      -5.027 -11.044 -23.705  1.00  0.00           C  
ATOM    932  HA  LYS A  59      -6.011 -11.023 -23.235  1.00  0.00           H  
ATOM    933  CB  LYS A  59      -5.020 -10.026 -24.856  1.00  0.00           C  
ATOM    934  HB2 LYS A  59      -4.042 -10.049 -25.342  1.00  0.00           H  
ATOM    935  HB3 LYS A  59      -5.776 -10.317 -25.589  1.00  0.00           H  
ATOM    936  CG  LYS A  59      -5.318  -8.597 -24.376  1.00  0.00           C  
ATOM    937  HG2 LYS A  59      -6.314  -8.564 -23.929  1.00  0.00           H  
ATOM    938  HG3 LYS A  59      -4.585  -8.296 -23.627  1.00  0.00           H  
ATOM    939  CD  LYS A  59      -5.245  -7.604 -25.538  1.00  0.00           C  
ATOM    940  HD2 LYS A  59      -4.272  -7.697 -26.025  1.00  0.00           H  
ATOM    941  HD3 LYS A  59      -6.035  -7.827 -26.257  1.00  0.00           H  
ATOM    942  CE  LYS A  59      -5.410  -6.186 -24.985  1.00  0.00           C  
ATOM    943  HE2 LYS A  59      -6.394  -6.109 -24.512  1.00  0.00           H  
ATOM    944  HE3 LYS A  59      -4.652  -6.028 -24.209  1.00  0.00           H  
ATOM    945  NZ  LYS A  59      -5.262  -5.174 -26.059  1.00  0.00           N  
ATOM    946  HZ1 LYS A  59      -5.397  -4.240 -25.692  1.00  0.00           H  
ATOM    947  HZ2 LYS A  59      -5.936  -5.349 -26.792  1.00  0.00           H  
ATOM    948  HZ3 LYS A  59      -4.332  -5.236 -26.455  1.00  0.00           H  
ATOM    949  C   LYS A  59      -4.872 -12.465 -24.261  1.00  0.00           C  
ATOM    950  O   LYS A  59      -5.868 -13.033 -24.701  1.00  0.00           O  
ATOM    951  N   ASP A  60      -3.668 -13.040 -24.291  1.00  0.00           N  
ATOM    952  H   ASP A  60      -2.869 -12.510 -23.975  1.00  0.00           H  
ATOM    953  CA  ASP A  60      -3.441 -14.372 -24.881  1.00  0.00           C  
ATOM    954  HA  ASP A  60      -4.073 -14.434 -25.768  1.00  0.00           H  
ATOM    955  CB  ASP A  60      -1.997 -14.498 -25.390  1.00  0.00           C  
ATOM    956  HB2 ASP A  60      -1.743 -13.573 -25.908  1.00  0.00           H  
ATOM    957  HB3 ASP A  60      -1.317 -14.612 -24.546  1.00  0.00           H  
ATOM    958  CG  ASP A  60      -1.812 -15.661 -26.378  1.00  0.00           C  
ATOM    959  OD1 ASP A  60      -2.765 -16.443 -26.604  1.00  0.00           O  
ATOM    960  OD2 ASP A  60      -0.750 -15.721 -27.043  1.00  0.00           O  
ATOM    961  C   ASP A  60      -3.882 -15.536 -23.968  1.00  0.00           C  
ATOM    962  O   ASP A  60      -3.079 -16.245 -23.354  1.00  0.00           O  
ATOM    963  N   THR A  61      -5.195 -15.763 -23.894  1.00  0.00           N  
ATOM    964  H   THR A  61      -5.815 -15.113 -24.370  1.00  0.00           H  
ATOM    965  CA  THR A  61      -5.806 -16.812 -23.058  1.00  0.00           C  
ATOM    966  HA  THR A  61      -5.438 -16.688 -22.039  1.00  0.00           H  
ATOM    967  CB  THR A  61      -7.338 -16.672 -23.024  1.00  0.00           C  
ATOM    968  HB  THR A  61      -7.747 -17.460 -22.391  1.00  0.00           H  
ATOM    969  CG2 THR A  61      -7.790 -15.334 -22.443  1.00  0.00           C  
ATOM    970 HG21 THR A  61      -7.347 -15.192 -21.457  1.00  0.00           H  
ATOM    971 HG22 THR A  61      -7.489 -14.514 -23.094  1.00  0.00           H  
ATOM    972 HG23 THR A  61      -8.875 -15.330 -22.350  1.00  0.00           H  
ATOM    973  OG1 THR A  61      -7.891 -16.807 -24.315  1.00  0.00           O  
ATOM    974  HG1 THR A  61      -8.009 -17.745 -24.488  1.00  0.00           H  
ATOM    975  C   THR A  61      -5.452 -18.243 -23.479  1.00  0.00           C  
ATOM    976  O   THR A  61      -5.814 -19.180 -22.769  1.00  0.00           O  
ATOM    977  N   ARG A  62      -4.749 -18.458 -24.603  1.00  0.00           N  
ATOM    978  H   ARG A  62      -4.391 -17.643 -25.094  1.00  0.00           H  
ATOM    979  CA  ARG A  62      -4.390 -19.800 -25.114  1.00  0.00           C  
ATOM    980  HA  ARG A  62      -5.295 -20.405 -25.180  1.00  0.00           H  
ATOM    981  CB  ARG A  62      -3.765 -19.677 -26.513  1.00  0.00           C  
ATOM    982  HB2 ARG A  62      -2.863 -19.069 -26.437  1.00  0.00           H  
ATOM    983  HB3 ARG A  62      -3.470 -20.671 -26.856  1.00  0.00           H  
ATOM    984  CG  ARG A  62      -4.726 -19.076 -27.555  1.00  0.00           C  
ATOM    985  HG2 ARG A  62      -5.592 -19.731 -27.657  1.00  0.00           H  
ATOM    986  HG3 ARG A  62      -5.072 -18.095 -27.226  1.00  0.00           H  
ATOM    987  CD  ARG A  62      -4.057 -18.924 -28.928  1.00  0.00           C  
ATOM    988  HD2 ARG A  62      -3.678 -19.897 -29.247  1.00  0.00           H  
ATOM    989  HD3 ARG A  62      -4.805 -18.581 -29.644  1.00  0.00           H  
ATOM    990  NE  ARG A  62      -2.954 -17.952 -28.870  1.00  0.00           N  
ATOM    991  HE  ARG A  62      -2.848 -17.445 -27.986  1.00  0.00           H  
ATOM    992  CZ  ARG A  62      -2.069 -17.648 -29.791  1.00  0.00           C  
ATOM    993  NH1 ARG A  62      -2.122 -18.161 -30.988  1.00  0.00           N  
ATOM    994 HH11 ARG A  62      -2.871 -18.795 -31.191  1.00  0.00           H  
ATOM    995 HH12 ARG A  62      -1.448 -17.897 -31.679  1.00  0.00           H  
ATOM    996  NH2 ARG A  62      -1.099 -16.831 -29.526  1.00  0.00           N  
ATOM    997 HH21 ARG A  62      -1.026 -16.463 -28.566  1.00  0.00           H  
ATOM    998 HH22 ARG A  62      -0.379 -16.620 -30.182  1.00  0.00           H  
ATOM    999  C   ARG A  62      -3.447 -20.583 -24.190  1.00  0.00           C  
ATOM   1000  O   ARG A  62      -3.255 -21.775 -24.395  1.00  0.00           O  
ATOM   1001  N   CYS A  63      -2.857 -19.928 -23.190  1.00  0.00           N  
ATOM   1002  H   CYS A  63      -3.034 -18.938 -23.111  1.00  0.00           H  
ATOM   1003  CA  CYS A  63      -2.030 -20.554 -22.158  1.00  0.00           C  
ATOM   1004  HA  CYS A  63      -1.437 -21.351 -22.611  1.00  0.00           H  
ATOM   1005  CB  CYS A  63      -1.067 -19.487 -21.613  1.00  0.00           C  
ATOM   1006  HB2 CYS A  63      -0.431 -19.951 -20.855  1.00  0.00           H  
ATOM   1007  HB3 CYS A  63      -0.433 -19.126 -22.424  1.00  0.00           H  
ATOM   1008  SG  CYS A  63      -1.947 -18.079 -20.858  1.00  0.00           S  
ATOM   1009  HG  CYS A  63      -2.172 -17.350 -21.970  1.00  0.00           H  
ATOM   1010  C   CYS A  63      -2.831 -21.203 -21.011  1.00  0.00           C  
ATOM   1011  O   CYS A  63      -2.258 -21.960 -20.233  1.00  0.00           O  
ATOM   1012  N   LEU A  64      -4.121 -20.893 -20.847  1.00  0.00           N  
ATOM   1013  H   LEU A  64      -4.586 -20.325 -21.545  1.00  0.00           H  
ATOM   1014  CA  LEU A  64      -4.862 -21.238 -19.630  1.00  0.00           C  
ATOM   1015  HA  LEU A  64      -4.185 -21.116 -18.785  1.00  0.00           H  
ATOM   1016  CB  LEU A  64      -6.045 -20.269 -19.439  1.00  0.00           C  
ATOM   1017  HB2 LEU A  64      -6.716 -20.370 -20.297  1.00  0.00           H  
ATOM   1018  HB3 LEU A  64      -6.592 -20.564 -18.540  1.00  0.00           H  
ATOM   1019  CG  LEU A  64      -5.632 -18.791 -19.309  1.00  0.00           C  
ATOM   1020  HG  LEU A  64      -5.093 -18.473 -20.202  1.00  0.00           H  
ATOM   1021  CD1 LEU A  64      -6.876 -17.912 -19.168  1.00  0.00           C  
ATOM   1022 HD11 LEU A  64      -7.432 -18.182 -18.273  1.00  0.00           H  
ATOM   1023 HD12 LEU A  64      -6.579 -16.863 -19.115  1.00  0.00           H  
ATOM   1024 HD13 LEU A  64      -7.512 -18.048 -20.041  1.00  0.00           H  
ATOM   1025  CD2 LEU A  64      -4.744 -18.546 -18.089  1.00  0.00           C  
ATOM   1026 HD21 LEU A  64      -3.782 -19.041 -18.216  1.00  0.00           H  
ATOM   1027 HD22 LEU A  64      -4.552 -17.480 -18.012  1.00  0.00           H  
ATOM   1028 HD23 LEU A  64      -5.225 -18.900 -17.179  1.00  0.00           H  
ATOM   1029  C   LEU A  64      -5.339 -22.696 -19.605  1.00  0.00           C  
ATOM   1030  O   LEU A  64      -6.061 -23.147 -20.490  1.00  0.00           O  
ATOM   1031  N   GLY A  65      -5.013 -23.413 -18.523  1.00  0.00           N  
ATOM   1032  H   GLY A  65      -4.400 -22.991 -17.845  1.00  0.00           H  
ATOM   1033  CA  GLY A  65      -5.689 -24.670 -18.192  1.00  0.00           C  
ATOM   1034  HA2 GLY A  65      -5.616 -25.347 -19.045  1.00  0.00           H  
ATOM   1035  HA3 GLY A  65      -5.209 -25.137 -17.332  1.00  0.00           H  
ATOM   1036  C   GLY A  65      -7.168 -24.424 -17.867  1.00  0.00           C  
ATOM   1037  O   GLY A  65      -7.507 -23.384 -17.307  1.00  0.00           O  
ATOM   1038  N   ALA A  66      -8.042 -25.378 -18.194  1.00  0.00           N  
ATOM   1039  H   ALA A  66      -7.681 -26.195 -18.659  1.00  0.00           H  
ATOM   1040  CA  ALA A  66      -9.502 -25.215 -18.217  1.00  0.00           C  
ATOM   1041  HA  ALA A  66      -9.714 -24.286 -18.751  1.00  0.00           H  
ATOM   1042  CB  ALA A  66     -10.073 -26.365 -19.063  1.00  0.00           C  
ATOM   1043  HB1 ALA A  66     -11.141 -26.208 -19.227  1.00  0.00           H  
ATOM   1044  HB2 ALA A  66      -9.578 -26.402 -20.034  1.00  0.00           H  
ATOM   1045  HB3 ALA A  66      -9.933 -27.315 -18.545  1.00  0.00           H  
ATOM   1046  C   ALA A  66     -10.210 -25.082 -16.840  1.00  0.00           C  
ATOM   1047  O   ALA A  66     -11.297 -25.624 -16.653  1.00  0.00           O  
ATOM   1048  N   THR A  67      -9.633 -24.379 -15.857  1.00  0.00           N  
ATOM   1049  H   THR A  67      -8.774 -23.882 -16.073  1.00  0.00           H  
ATOM   1050  CA  THR A  67     -10.280 -24.108 -14.560  1.00  0.00           C  
ATOM   1051  HA  THR A  67     -11.319 -24.431 -14.626  1.00  0.00           H  
ATOM   1052  CB  THR A  67      -9.665 -24.905 -13.389  1.00  0.00           C  
ATOM   1053  HB  THR A  67     -10.379 -24.885 -12.566  1.00  0.00           H  
ATOM   1054  CG2 THR A  67      -9.369 -26.369 -13.713  1.00  0.00           C  
ATOM   1055 HG21 THR A  67      -9.074 -26.901 -12.809  1.00  0.00           H  
ATOM   1056 HG22 THR A  67     -10.266 -26.842 -14.115  1.00  0.00           H  
ATOM   1057 HG23 THR A  67      -8.570 -26.444 -14.452  1.00  0.00           H  
ATOM   1058  OG1 THR A  67      -8.459 -24.347 -12.913  1.00  0.00           O  
ATOM   1059  HG1 THR A  67      -8.013 -25.052 -12.436  1.00  0.00           H  
ATOM   1060  C   THR A  67     -10.312 -22.611 -14.254  1.00  0.00           C  
ATOM   1061  O   THR A  67      -9.364 -21.875 -14.525  1.00  0.00           O  
ATOM   1062  N   ALA A  68     -11.388 -22.146 -13.612  1.00  0.00           N  
ATOM   1063  H   ALA A  68     -12.170 -22.764 -13.464  1.00  0.00           H  
ATOM   1064  CA  ALA A  68     -11.528 -20.744 -13.201  1.00  0.00           C  
ATOM   1065  HA  ALA A  68     -11.506 -20.116 -14.094  1.00  0.00           H  
ATOM   1066  CB  ALA A  68     -12.898 -20.587 -12.530  1.00  0.00           C  
ATOM   1067  HB1 ALA A  68     -13.688 -20.878 -13.225  1.00  0.00           H  
ATOM   1068  HB2 ALA A  68     -12.958 -21.209 -11.636  1.00  0.00           H  
ATOM   1069  HB3 ALA A  68     -13.050 -19.544 -12.248  1.00  0.00           H  
ATOM   1070  C   ALA A  68     -10.383 -20.273 -12.274  1.00  0.00           C  
ATOM   1071  O   ALA A  68      -9.994 -19.105 -12.296  1.00  0.00           O  
ATOM   1072  N   GLN A  69      -9.785 -21.200 -11.513  1.00  0.00           N  
ATOM   1073  H   GLN A  69     -10.140 -22.142 -11.556  1.00  0.00           H  
ATOM   1074  CA  GLN A  69      -8.588 -20.942 -10.715  1.00  0.00           C  
ATOM   1075  HA  GLN A  69      -8.796 -20.085 -10.071  1.00  0.00           H  
ATOM   1076  CB  GLN A  69      -8.306 -22.150  -9.797  1.00  0.00           C  
ATOM   1077  HB2 GLN A  69      -9.120 -22.214  -9.074  1.00  0.00           H  
ATOM   1078  HB3 GLN A  69      -8.285 -23.071 -10.381  1.00  0.00           H  
ATOM   1079  CG  GLN A  69      -6.968 -22.002  -9.047  1.00  0.00           C  
ATOM   1080  HG2 GLN A  69      -6.156 -22.235  -9.736  1.00  0.00           H  
ATOM   1081  HG3 GLN A  69      -6.860 -20.963  -8.735  1.00  0.00           H  
ATOM   1082  CD  GLN A  69      -6.776 -22.857  -7.791  1.00  0.00           C  
ATOM   1083  OE1 GLN A  69      -5.800 -22.666  -7.080  1.00  0.00           O  
ATOM   1084  NE2 GLN A  69      -7.631 -23.800  -7.463  1.00  0.00           N  
ATOM   1085 HE21 GLN A  69      -7.441 -24.293  -6.605  1.00  0.00           H  
ATOM   1086 HE22 GLN A  69      -8.457 -23.983  -8.004  1.00  0.00           H  
ATOM   1087  C   GLN A  69      -7.375 -20.550 -11.581  1.00  0.00           C  
ATOM   1088  O   GLN A  69      -6.637 -19.657 -11.174  1.00  0.00           O  
ATOM   1089  N   GLN A  70      -7.167 -21.149 -12.762  1.00  0.00           N  
ATOM   1090  H   GLN A  70      -7.834 -21.838 -13.099  1.00  0.00           H  
ATOM   1091  CA  GLN A  70      -6.083 -20.736 -13.670  1.00  0.00           C  
ATOM   1092  HA  GLN A  70      -5.136 -20.760 -13.130  1.00  0.00           H  
ATOM   1093  CB  GLN A  70      -5.978 -21.702 -14.864  1.00  0.00           C  
ATOM   1094  HB2 GLN A  70      -6.961 -21.785 -15.321  1.00  0.00           H  
ATOM   1095  HB3 GLN A  70      -5.320 -21.278 -15.624  1.00  0.00           H  
ATOM   1096  CG  GLN A  70      -5.494 -23.117 -14.478  1.00  0.00           C  
ATOM   1097  HG2 GLN A  70      -5.826 -23.364 -13.471  1.00  0.00           H  
ATOM   1098  HG3 GLN A  70      -5.965 -23.833 -15.149  1.00  0.00           H  
ATOM   1099  CD  GLN A  70      -3.983 -23.339 -14.581  1.00  0.00           C  
ATOM   1100  OE1 GLN A  70      -3.219 -22.549 -15.112  1.00  0.00           O  
ATOM   1101  NE2 GLN A  70      -3.475 -24.447 -14.090  1.00  0.00           N  
ATOM   1102 HE21 GLN A  70      -2.484 -24.585 -14.204  1.00  0.00           H  
ATOM   1103 HE22 GLN A  70      -4.061 -25.154 -13.688  1.00  0.00           H  
ATOM   1104  C   GLN A  70      -6.283 -19.287 -14.145  1.00  0.00           C  
ATOM   1105  O   GLN A  70      -5.360 -18.488 -14.038  1.00  0.00           O  
ATOM   1106  N   PHE A  71      -7.496 -18.906 -14.563  1.00  0.00           N  
ATOM   1107  H   PHE A  71      -8.220 -19.610 -14.630  1.00  0.00           H  
ATOM   1108  CA  PHE A  71      -7.814 -17.524 -14.964  1.00  0.00           C  
ATOM   1109  HA  PHE A  71      -7.110 -17.225 -15.742  1.00  0.00           H  
ATOM   1110  CB  PHE A  71      -9.229 -17.520 -15.561  1.00  0.00           C  
ATOM   1111  HB2 PHE A  71      -9.243 -18.189 -16.422  1.00  0.00           H  
ATOM   1112  HB3 PHE A  71      -9.915 -17.933 -14.820  1.00  0.00           H  
ATOM   1113  CG  PHE A  71      -9.762 -16.169 -16.014  1.00  0.00           C  
ATOM   1114  CD1 PHE A  71     -11.095 -15.814 -15.728  1.00  0.00           C  
ATOM   1115  HD1 PHE A  71     -11.728 -16.497 -15.179  1.00  0.00           H  
ATOM   1116  CE1 PHE A  71     -11.630 -14.607 -16.215  1.00  0.00           C  
ATOM   1117  HE1 PHE A  71     -12.674 -14.374 -16.051  1.00  0.00           H  
ATOM   1118  CZ  PHE A  71     -10.829 -13.743 -16.983  1.00  0.00           C  
ATOM   1119  HZ  PHE A  71     -11.247 -12.840 -17.408  1.00  0.00           H  
ATOM   1120  CE2 PHE A  71      -9.493 -14.084 -17.254  1.00  0.00           C  
ATOM   1121  HE2 PHE A  71      -8.877 -13.438 -17.868  1.00  0.00           H  
ATOM   1122  CD2 PHE A  71      -8.963 -15.296 -16.779  1.00  0.00           C  
ATOM   1123  HD2 PHE A  71      -7.943 -15.557 -17.032  1.00  0.00           H  
ATOM   1124  C   PHE A  71      -7.686 -16.501 -13.812  1.00  0.00           C  
ATOM   1125  O   PHE A  71      -7.250 -15.366 -14.017  1.00  0.00           O  
ATOM   1126  N   HIE A  72      -8.015 -16.899 -12.578  1.00  0.00           N  
ATOM   1127  H   HIE A  72      -8.448 -17.809 -12.466  1.00  0.00           H  
ATOM   1128  CA  HIE A  72      -7.783 -16.067 -11.391  1.00  0.00           C  
ATOM   1129  HA  HIE A  72      -8.181 -15.068 -11.572  1.00  0.00           H  
ATOM   1130  CB  HIE A  72      -8.533 -16.651 -10.191  1.00  0.00           C  
ATOM   1131  HB2 HIE A  72      -9.595 -16.725 -10.428  1.00  0.00           H  
ATOM   1132  HB3 HIE A  72      -8.159 -17.650  -9.969  1.00  0.00           H  
ATOM   1133  CG  HIE A  72      -8.374 -15.776  -8.980  1.00  0.00           C  
ATOM   1134  ND1 HIE A  72      -8.905 -14.493  -8.854  1.00  0.00           N  
ATOM   1135  CE1 HIE A  72      -8.469 -14.037  -7.668  1.00  0.00           C  
ATOM   1136  HE1 HIE A  72      -8.707 -13.064  -7.259  1.00  0.00           H  
ATOM   1137  NE2 HIE A  72      -7.695 -14.956  -7.064  1.00  0.00           N  
ATOM   1138  HE2 HIE A  72      -7.256 -14.850  -6.160  1.00  0.00           H  
ATOM   1139  CD2 HIE A  72      -7.617 -16.060  -7.883  1.00  0.00           C  
ATOM   1140  HD2 HIE A  72      -7.049 -16.963  -7.711  1.00  0.00           H  
ATOM   1141  C   HIE A  72      -6.290 -15.875 -11.085  1.00  0.00           C  
ATOM   1142  O   HIE A  72      -5.829 -14.740 -10.980  1.00  0.00           O  
ATOM   1143  N   ARG A  73      -5.511 -16.963 -11.034  1.00  0.00           N  
ATOM   1144  H   ARG A  73      -5.942 -17.872 -11.179  1.00  0.00           H  
ATOM   1145  CA  ARG A  73      -4.047 -16.901 -10.865  1.00  0.00           C  
ATOM   1146  HA  ARG A  73      -3.811 -16.358  -9.947  1.00  0.00           H  
ATOM   1147  CB  ARG A  73      -3.470 -18.316 -10.764  1.00  0.00           C  
ATOM   1148  HB2 ARG A  73      -3.832 -18.905 -11.607  1.00  0.00           H  
ATOM   1149  HB3 ARG A  73      -2.383 -18.254 -10.830  1.00  0.00           H  
ATOM   1150  CG  ARG A  73      -3.839 -19.002  -9.440  1.00  0.00           C  
ATOM   1151  HG2 ARG A  73      -3.376 -18.458  -8.611  1.00  0.00           H  
ATOM   1152  HG3 ARG A  73      -4.923 -19.014  -9.307  1.00  0.00           H  
ATOM   1153  CD  ARG A  73      -3.323 -20.443  -9.461  1.00  0.00           C  
ATOM   1154  HD2 ARG A  73      -3.791 -20.984 -10.286  1.00  0.00           H  
ATOM   1155  HD3 ARG A  73      -2.253 -20.409  -9.649  1.00  0.00           H  
ATOM   1156  NE  ARG A  73      -3.585 -21.152  -8.197  1.00  0.00           N  
ATOM   1157  HE  ARG A  73      -4.523 -21.486  -8.024  1.00  0.00           H  
ATOM   1158  CZ  ARG A  73      -2.735 -21.382  -7.214  1.00  0.00           C  
ATOM   1159  NH1 ARG A  73      -1.490 -21.016  -7.259  1.00  0.00           N  
ATOM   1160 HH11 ARG A  73      -1.154 -20.529  -8.067  1.00  0.00           H  
ATOM   1161 HH12 ARG A  73      -0.902 -21.019  -6.440  1.00  0.00           H  
ATOM   1162  NH2 ARG A  73      -3.166 -21.976  -6.145  1.00  0.00           N  
ATOM   1163 HH21 ARG A  73      -4.128 -22.300  -6.121  1.00  0.00           H  
ATOM   1164 HH22 ARG A  73      -2.549 -22.116  -5.364  1.00  0.00           H  
ATOM   1165  C   ARG A  73      -3.356 -16.127 -11.991  1.00  0.00           C  
ATOM   1166  O   ARG A  73      -2.405 -15.408 -11.721  1.00  0.00           O  
ATOM   1167  N   HIE A  74      -3.863 -16.198 -13.221  1.00  0.00           N  
ATOM   1168  H   HIE A  74      -4.594 -16.878 -13.387  1.00  0.00           H  
ATOM   1169  CA  HIE A  74      -3.413 -15.384 -14.359  1.00  0.00           C  
ATOM   1170  HA  HIE A  74      -2.336 -15.500 -14.472  1.00  0.00           H  
ATOM   1171  CB  HIE A  74      -4.077 -15.926 -15.629  1.00  0.00           C  
ATOM   1172  HB2 HIE A  74      -3.660 -16.908 -15.850  1.00  0.00           H  
ATOM   1173  HB3 HIE A  74      -5.142 -16.051 -15.450  1.00  0.00           H  
ATOM   1174  CG  HIE A  74      -3.933 -15.042 -16.836  1.00  0.00           C  
ATOM   1175  ND1 HIE A  74      -4.769 -13.964 -17.141  1.00  0.00           N  
ATOM   1176  CE1 HIE A  74      -4.305 -13.470 -18.298  1.00  0.00           C  
ATOM   1177  HE1 HIE A  74      -4.716 -12.618 -18.824  1.00  0.00           H  
ATOM   1178  NE2 HIE A  74      -3.246 -14.177 -18.718  1.00  0.00           N  
ATOM   1179  HE2 HIE A  74      -2.728 -13.965 -19.569  1.00  0.00           H  
ATOM   1180  CD2 HIE A  74      -2.983 -15.168 -17.806  1.00  0.00           C  
ATOM   1181  HD2 HIE A  74      -2.195 -15.906 -17.856  1.00  0.00           H  
ATOM   1182  C   HIE A  74      -3.661 -13.880 -14.160  1.00  0.00           C  
ATOM   1183  O   HIE A  74      -2.728 -13.089 -14.288  1.00  0.00           O  
ATOM   1184  N   LYS A  75      -4.871 -13.470 -13.759  1.00  0.00           N  
ATOM   1185  H   LYS A  75      -5.621 -14.152 -13.729  1.00  0.00           H  
ATOM   1186  CA  LYS A  75      -5.144 -12.058 -13.437  1.00  0.00           C  
ATOM   1187  HA  LYS A  75      -4.858 -11.453 -14.301  1.00  0.00           H  
ATOM   1188  CB  LYS A  75      -6.638 -11.850 -13.162  1.00  0.00           C  
ATOM   1189  HB2 LYS A  75      -7.024 -12.681 -12.568  1.00  0.00           H  
ATOM   1190  HB3 LYS A  75      -6.772 -10.925 -12.597  1.00  0.00           H  
ATOM   1191  CG  LYS A  75      -7.400 -11.721 -14.492  1.00  0.00           C  
ATOM   1192  HG2 LYS A  75      -6.997 -10.868 -15.040  1.00  0.00           H  
ATOM   1193  HG3 LYS A  75      -7.253 -12.616 -15.099  1.00  0.00           H  
ATOM   1194  CD  LYS A  75      -8.901 -11.488 -14.289  1.00  0.00           C  
ATOM   1195  HD2 LYS A  75      -9.046 -10.686 -13.563  1.00  0.00           H  
ATOM   1196  HD3 LYS A  75      -9.331 -11.177 -15.243  1.00  0.00           H  
ATOM   1197  CE  LYS A  75      -9.586 -12.773 -13.816  1.00  0.00           C  
ATOM   1198  HE2 LYS A  75      -9.426 -13.543 -14.579  1.00  0.00           H  
ATOM   1199  HE3 LYS A  75      -9.105 -13.113 -12.894  1.00  0.00           H  
ATOM   1200  NZ  LYS A  75     -11.038 -12.565 -13.599  1.00  0.00           N  
ATOM   1201  HZ1 LYS A  75     -11.198 -11.888 -12.865  1.00  0.00           H  
ATOM   1202  HZ2 LYS A  75     -11.473 -13.439 -13.334  1.00  0.00           H  
ATOM   1203  HZ3 LYS A  75     -11.473 -12.241 -14.454  1.00  0.00           H  
ATOM   1204  C   LYS A  75      -4.273 -11.543 -12.287  1.00  0.00           C  
ATOM   1205  O   LYS A  75      -3.769 -10.425 -12.373  1.00  0.00           O  
ATOM   1206  N   GLN A  76      -4.044 -12.364 -11.258  1.00  0.00           N  
ATOM   1207  H   GLN A  76      -4.525 -13.256 -11.233  1.00  0.00           H  
ATOM   1208  CA  GLN A  76      -3.090 -12.040 -10.189  1.00  0.00           C  
ATOM   1209  HA  GLN A  76      -3.351 -11.069  -9.763  1.00  0.00           H  
ATOM   1210  CB  GLN A  76      -3.134 -13.099  -9.074  1.00  0.00           C  
ATOM   1211  HB2 GLN A  76      -2.923 -14.070  -9.516  1.00  0.00           H  
ATOM   1212  HB3 GLN A  76      -2.341 -12.881  -8.358  1.00  0.00           H  
ATOM   1213  CG  GLN A  76      -4.453 -13.205  -8.294  1.00  0.00           C  
ATOM   1214  HG2 GLN A  76      -5.294 -13.292  -8.978  1.00  0.00           H  
ATOM   1215  HG3 GLN A  76      -4.419 -14.115  -7.696  1.00  0.00           H  
ATOM   1216  CD  GLN A  76      -4.698 -12.013  -7.374  1.00  0.00           C  
ATOM   1217  OE1 GLN A  76      -4.814 -10.878  -7.799  1.00  0.00           O  
ATOM   1218  NE2 GLN A  76      -4.808 -12.214  -6.079  1.00  0.00           N  
ATOM   1219 HE21 GLN A  76      -4.869 -11.379  -5.522  1.00  0.00           H  
ATOM   1220 HE22 GLN A  76      -4.537 -13.089  -5.667  1.00  0.00           H  
ATOM   1221  C   GLN A  76      -1.657 -11.915 -10.727  1.00  0.00           C  
ATOM   1222  O   GLN A  76      -0.952 -10.980 -10.355  1.00  0.00           O  
ATOM   1223  N   LEU A  77      -1.228 -12.808 -11.626  1.00  0.00           N  
ATOM   1224  H   LEU A  77      -1.837 -13.583 -11.867  1.00  0.00           H  
ATOM   1225  CA  LEU A  77       0.095 -12.783 -12.259  1.00  0.00           C  
ATOM   1226  HA  LEU A  77       0.857 -12.807 -11.479  1.00  0.00           H  
ATOM   1227  CB  LEU A  77       0.233 -14.052 -13.124  1.00  0.00           C  
ATOM   1228  HB2 LEU A  77      -0.004 -14.928 -12.521  1.00  0.00           H  
ATOM   1229  HB3 LEU A  77      -0.509 -14.003 -13.915  1.00  0.00           H  
ATOM   1230  CG  LEU A  77       1.610 -14.261 -13.775  1.00  0.00           C  
ATOM   1231  HG  LEU A  77       2.099 -13.304 -13.948  1.00  0.00           H  
ATOM   1232  CD1 LEU A  77       2.489 -15.130 -12.881  1.00  0.00           C  
ATOM   1233 HD11 LEU A  77       3.496 -15.178 -13.292  1.00  0.00           H  
ATOM   1234 HD12 LEU A  77       2.523 -14.715 -11.880  1.00  0.00           H  
ATOM   1235 HD13 LEU A  77       2.079 -16.140 -12.817  1.00  0.00           H  
ATOM   1236  CD2 LEU A  77       1.448 -14.976 -15.114  1.00  0.00           C  
ATOM   1237 HD21 LEU A  77       2.427 -15.167 -15.554  1.00  0.00           H  
ATOM   1238 HD22 LEU A  77       0.933 -15.923 -14.960  1.00  0.00           H  
ATOM   1239 HD23 LEU A  77       0.872 -14.351 -15.798  1.00  0.00           H  
ATOM   1240  C   LEU A  77       0.305 -11.489 -13.065  1.00  0.00           C  
ATOM   1241  O   LEU A  77       1.239 -10.741 -12.786  1.00  0.00           O  
ATOM   1242  N   ILE A  78      -0.596 -11.165 -14.000  1.00  0.00           N  
ATOM   1243  H   ILE A  78      -1.358 -11.816 -14.171  1.00  0.00           H  
ATOM   1244  CA  ILE A  78      -0.550  -9.930 -14.801  1.00  0.00           C  
ATOM   1245  HA  ILE A  78       0.390  -9.899 -15.352  1.00  0.00           H  
ATOM   1246  CB  ILE A  78      -1.721  -9.934 -15.819  1.00  0.00           C  
ATOM   1247  HB  ILE A  78      -2.641 -10.120 -15.261  1.00  0.00           H  
ATOM   1248  CG2 ILE A  78      -1.897  -8.572 -16.519  1.00  0.00           C  
ATOM   1249 HG21 ILE A  78      -2.214  -7.817 -15.800  1.00  0.00           H  
ATOM   1250 HG22 ILE A  78      -0.963  -8.260 -16.987  1.00  0.00           H  
ATOM   1251 HG23 ILE A  78      -2.671  -8.651 -17.284  1.00  0.00           H  
ATOM   1252  CG1 ILE A  78      -1.595 -11.071 -16.867  1.00  0.00           C  
ATOM   1253 HG12 ILE A  78      -1.545 -12.031 -16.356  1.00  0.00           H  
ATOM   1254 HG13 ILE A  78      -2.503 -11.086 -17.471  1.00  0.00           H  
ATOM   1255  CD1 ILE A  78      -0.394 -10.987 -17.820  1.00  0.00           C  
ATOM   1256 HD11 ILE A  78      -0.410 -11.847 -18.488  1.00  0.00           H  
ATOM   1257 HD12 ILE A  78      -0.447 -10.081 -18.421  1.00  0.00           H  
ATOM   1258 HD13 ILE A  78       0.541 -11.006 -17.262  1.00  0.00           H  
ATOM   1259  C   ILE A  78      -0.553  -8.685 -13.896  1.00  0.00           C  
ATOM   1260  O   ILE A  78       0.211  -7.745 -14.125  1.00  0.00           O  
ATOM   1261  N   ARG A  79      -1.355  -8.681 -12.820  1.00  0.00           N  
ATOM   1262  H   ARG A  79      -1.966  -9.478 -12.667  1.00  0.00           H  
ATOM   1263  CA  ARG A  79      -1.391  -7.582 -11.843  1.00  0.00           C  
ATOM   1264  HA  ARG A  79      -1.516  -6.644 -12.384  1.00  0.00           H  
ATOM   1265  CB  ARG A  79      -2.604  -7.765 -10.920  1.00  0.00           C  
ATOM   1266  HB2 ARG A  79      -3.506  -7.793 -11.532  1.00  0.00           H  
ATOM   1267  HB3 ARG A  79      -2.518  -8.712 -10.388  1.00  0.00           H  
ATOM   1268  CG  ARG A  79      -2.731  -6.625  -9.900  1.00  0.00           C  
ATOM   1269  HG2 ARG A  79      -1.877  -6.659  -9.223  1.00  0.00           H  
ATOM   1270  HG3 ARG A  79      -2.726  -5.665 -10.419  1.00  0.00           H  
ATOM   1271  CD  ARG A  79      -4.006  -6.762  -9.061  1.00  0.00           C  
ATOM   1272  HD2 ARG A  79      -4.306  -7.812  -9.010  1.00  0.00           H  
ATOM   1273  HD3 ARG A  79      -3.765  -6.452  -8.043  1.00  0.00           H  
ATOM   1274  NE  ARG A  79      -5.121  -5.944  -9.586  1.00  0.00           N  
ATOM   1275  HE  ARG A  79      -5.616  -6.284 -10.386  1.00  0.00           H  
ATOM   1276  CZ  ARG A  79      -5.563  -4.834  -9.019  1.00  0.00           C  
ATOM   1277  NH1 ARG A  79      -4.956  -4.252  -8.044  1.00  0.00           N  
ATOM   1278 HH11 ARG A  79      -3.948  -4.402  -7.943  1.00  0.00           H  
ATOM   1279 HH12 ARG A  79      -5.355  -3.374  -7.721  1.00  0.00           H  
ATOM   1280  NH2 ARG A  79      -6.669  -4.255  -9.363  1.00  0.00           N  
ATOM   1281 HH21 ARG A  79      -7.260  -4.606 -10.078  1.00  0.00           H  
ATOM   1282 HH22 ARG A  79      -6.895  -3.409  -8.830  1.00  0.00           H  
ATOM   1283  C   ARG A  79      -0.073  -7.446 -11.072  1.00  0.00           C  
ATOM   1284  O   ARG A  79       0.472  -6.346 -11.016  1.00  0.00           O  
ATOM   1285  N   PHE A  80       0.494  -8.521 -10.522  1.00  0.00           N  
ATOM   1286  H   PHE A  80       0.006  -9.411 -10.562  1.00  0.00           H  
ATOM   1287  CA  PHE A  80       1.786  -8.439  -9.828  1.00  0.00           C  
ATOM   1288  HA  PHE A  80       1.745  -7.590  -9.146  1.00  0.00           H  
ATOM   1289  CB  PHE A  80       2.044  -9.692  -8.980  1.00  0.00           C  
ATOM   1290  HB2 PHE A  80       1.960 -10.573  -9.620  1.00  0.00           H  
ATOM   1291  HB3 PHE A  80       3.069  -9.637  -8.611  1.00  0.00           H  
ATOM   1292  CG  PHE A  80       1.157  -9.861  -7.758  1.00  0.00           C  
ATOM   1293  CD1 PHE A  80       1.118  -8.863  -6.762  1.00  0.00           C  
ATOM   1294  HD1 PHE A  80       1.704  -7.963  -6.871  1.00  0.00           H  
ATOM   1295  CE1 PHE A  80       0.327  -9.039  -5.611  1.00  0.00           C  
ATOM   1296  HE1 PHE A  80       0.307  -8.278  -4.844  1.00  0.00           H  
ATOM   1297  CZ  PHE A  80      -0.422 -10.216  -5.445  1.00  0.00           C  
ATOM   1298  HZ  PHE A  80      -1.021 -10.360  -4.554  1.00  0.00           H  
ATOM   1299  CE2 PHE A  80      -0.369 -11.222  -6.424  1.00  0.00           C  
ATOM   1300  HE2 PHE A  80      -0.932 -12.133  -6.288  1.00  0.00           H  
ATOM   1301  CD2 PHE A  80       0.425 -11.049  -7.573  1.00  0.00           C  
ATOM   1302  HD2 PHE A  80       0.471 -11.835  -8.312  1.00  0.00           H  
ATOM   1303  C   PHE A  80       2.968  -8.146 -10.771  1.00  0.00           C  
ATOM   1304  O   PHE A  80       3.901  -7.475 -10.338  1.00  0.00           O  
ATOM   1305  N   LEU A  81       2.918  -8.546 -12.052  1.00  0.00           N  
ATOM   1306  H   LEU A  81       2.158  -9.161 -12.332  1.00  0.00           H  
ATOM   1307  CA  LEU A  81       3.879  -8.102 -13.081  1.00  0.00           C  
ATOM   1308  HA  LEU A  81       4.891  -8.286 -12.722  1.00  0.00           H  
ATOM   1309  CB  LEU A  81       3.668  -8.880 -14.395  1.00  0.00           C  
ATOM   1310  HB2 LEU A  81       2.616  -8.819 -14.673  1.00  0.00           H  
ATOM   1311  HB3 LEU A  81       4.244  -8.381 -15.173  1.00  0.00           H  
ATOM   1312  CG  LEU A  81       4.097 -10.359 -14.387  1.00  0.00           C  
ATOM   1313  HG  LEU A  81       3.568 -10.901 -13.611  1.00  0.00           H  
ATOM   1314  CD1 LEU A  81       3.762 -10.990 -15.739  1.00  0.00           C  
ATOM   1315 HD11 LEU A  81       2.698 -10.870 -15.943  1.00  0.00           H  
ATOM   1316 HD12 LEU A  81       4.340 -10.519 -16.537  1.00  0.00           H  
ATOM   1317 HD13 LEU A  81       3.987 -12.056 -15.713  1.00  0.00           H  
ATOM   1318  CD2 LEU A  81       5.602 -10.520 -14.167  1.00  0.00           C  
ATOM   1319 HD21 LEU A  81       6.153  -9.935 -14.901  1.00  0.00           H  
ATOM   1320 HD22 LEU A  81       5.867 -10.196 -13.163  1.00  0.00           H  
ATOM   1321 HD23 LEU A  81       5.876 -11.569 -14.263  1.00  0.00           H  
ATOM   1322  C   LEU A  81       3.785  -6.587 -13.347  1.00  0.00           C  
ATOM   1323  O   LEU A  81       4.812  -5.906 -13.377  1.00  0.00           O  
ATOM   1324  N   LYS A  82       2.565  -6.044 -13.467  1.00  0.00           N  
ATOM   1325  H   LYS A  82       1.765  -6.669 -13.514  1.00  0.00           H  
ATOM   1326  CA  LYS A  82       2.321  -4.592 -13.521  1.00  0.00           C  
ATOM   1327  HA  LYS A  82       2.908  -4.164 -14.339  1.00  0.00           H  
ATOM   1328  CB  LYS A  82       0.830  -4.319 -13.787  1.00  0.00           C  
ATOM   1329  HB2 LYS A  82       0.211  -4.966 -13.167  1.00  0.00           H  
ATOM   1330  HB3 LYS A  82       0.604  -3.281 -13.535  1.00  0.00           H  
ATOM   1331  CG  LYS A  82       0.492  -4.537 -15.267  1.00  0.00           C  
ATOM   1332  HG2 LYS A  82       1.014  -3.776 -15.845  1.00  0.00           H  
ATOM   1333  HG3 LYS A  82       0.833  -5.521 -15.587  1.00  0.00           H  
ATOM   1334  CD  LYS A  82      -1.011  -4.417 -15.542  1.00  0.00           C  
ATOM   1335  HD2 LYS A  82      -1.542  -5.224 -15.033  1.00  0.00           H  
ATOM   1336  HD3 LYS A  82      -1.369  -3.455 -15.171  1.00  0.00           H  
ATOM   1337  CE  LYS A  82      -1.243  -4.508 -17.053  1.00  0.00           C  
ATOM   1338  HE2 LYS A  82      -0.601  -3.775 -17.551  1.00  0.00           H  
ATOM   1339  HE3 LYS A  82      -0.942  -5.501 -17.401  1.00  0.00           H  
ATOM   1340  NZ  LYS A  82      -2.656  -4.264 -17.422  1.00  0.00           N  
ATOM   1341  HZ1 LYS A  82      -3.295  -4.987 -17.095  1.00  0.00           H  
ATOM   1342  HZ2 LYS A  82      -2.996  -3.354 -17.165  1.00  0.00           H  
ATOM   1343  HZ3 LYS A  82      -2.778  -4.389 -18.435  1.00  0.00           H  
ATOM   1344  C   LYS A  82       2.800  -3.875 -12.254  1.00  0.00           C  
ATOM   1345  O   LYS A  82       3.422  -2.824 -12.366  1.00  0.00           O  
ATOM   1346  N   ARG A  83       2.594  -4.439 -11.057  1.00  0.00           N  
ATOM   1347  H   ARG A  83       2.011  -5.271 -11.038  1.00  0.00           H  
ATOM   1348  CA  ARG A  83       3.093  -3.866  -9.784  1.00  0.00           C  
ATOM   1349  HA  ARG A  83       2.831  -2.809  -9.775  1.00  0.00           H  
ATOM   1350  CB  ARG A  83       2.372  -4.533  -8.597  1.00  0.00           C  
ATOM   1351  HB2 ARG A  83       1.331  -4.708  -8.878  1.00  0.00           H  
ATOM   1352  HB3 ARG A  83       2.832  -5.498  -8.379  1.00  0.00           H  
ATOM   1353  CG  ARG A  83       2.375  -3.653  -7.332  1.00  0.00           C  
ATOM   1354  HG2 ARG A  83       3.395  -3.541  -6.963  1.00  0.00           H  
ATOM   1355  HG3 ARG A  83       1.978  -2.670  -7.586  1.00  0.00           H  
ATOM   1356  CD  ARG A  83       1.491  -4.277  -6.242  1.00  0.00           C  
ATOM   1357  HD2 ARG A  83       0.526  -4.514  -6.694  1.00  0.00           H  
ATOM   1358  HD3 ARG A  83       1.952  -5.203  -5.896  1.00  0.00           H  
ATOM   1359  NE  ARG A  83       1.279  -3.377  -5.089  1.00  0.00           N  
ATOM   1360  HE  ARG A  83       1.971  -2.660  -4.904  1.00  0.00           H  
ATOM   1361  CZ  ARG A  83       0.212  -3.364  -4.308  1.00  0.00           C  
ATOM   1362  NH1 ARG A  83      -0.793  -4.181  -4.443  1.00  0.00           N  
ATOM   1363 HH11 ARG A  83      -0.850  -4.766  -5.254  1.00  0.00           H  
ATOM   1364 HH12 ARG A  83      -1.625  -3.990  -3.907  1.00  0.00           H  
ATOM   1365  NH2 ARG A  83       0.071  -2.473  -3.380  1.00  0.00           N  
ATOM   1366 HH21 ARG A  83       0.772  -1.740  -3.283  1.00  0.00           H  
ATOM   1367 HH22 ARG A  83      -0.854  -2.313  -3.009  1.00  0.00           H  
ATOM   1368  C   ARG A  83       4.627  -3.917  -9.668  1.00  0.00           C  
ATOM   1369  O   ARG A  83       5.236  -3.001  -9.125  1.00  0.00           O  
ATOM   1370  N   LEU A  84       5.254  -4.959 -10.217  1.00  0.00           N  
ATOM   1371  H   LEU A  84       4.674  -5.710 -10.572  1.00  0.00           H  
ATOM   1372  CA  LEU A  84       6.710  -5.145 -10.285  1.00  0.00           C  
ATOM   1373  HA  LEU A  84       7.128  -4.972  -9.291  1.00  0.00           H  
ATOM   1374  CB  LEU A  84       6.979  -6.610 -10.682  1.00  0.00           C  
ATOM   1375  HB2 LEU A  84       6.622  -7.257  -9.878  1.00  0.00           H  
ATOM   1376  HB3 LEU A  84       6.396  -6.829 -11.575  1.00  0.00           H  
ATOM   1377  CG  LEU A  84       8.443  -6.969 -10.997  1.00  0.00           C  
ATOM   1378  HG  LEU A  84       8.815  -6.352 -11.815  1.00  0.00           H  
ATOM   1379  CD1 LEU A  84       9.367  -6.809  -9.786  1.00  0.00           C  
ATOM   1380 HD11 LEU A  84      10.374  -7.130 -10.041  1.00  0.00           H  
ATOM   1381 HD12 LEU A  84       9.405  -5.763  -9.487  1.00  0.00           H  
ATOM   1382 HD13 LEU A  84       8.994  -7.403  -8.950  1.00  0.00           H  
ATOM   1383  CD2 LEU A  84       8.482  -8.428 -11.445  1.00  0.00           C  
ATOM   1384 HD21 LEU A  84       8.135  -9.075 -10.642  1.00  0.00           H  
ATOM   1385 HD22 LEU A  84       7.834  -8.559 -12.311  1.00  0.00           H  
ATOM   1386 HD23 LEU A  84       9.498  -8.703 -11.724  1.00  0.00           H  
ATOM   1387  C   LEU A  84       7.386  -4.140 -11.236  1.00  0.00           C  
ATOM   1388  O   LEU A  84       8.352  -3.502 -10.834  1.00  0.00           O  
ATOM   1389  N   ASP A  85       6.867  -3.954 -12.456  1.00  0.00           N  
ATOM   1390  H   ASP A  85       6.084  -4.535 -12.743  1.00  0.00           H  
ATOM   1391  CA  ASP A  85       7.311  -2.911 -13.403  1.00  0.00           C  
ATOM   1392  HA  ASP A  85       8.367  -3.054 -13.634  1.00  0.00           H  
ATOM   1393  CB  ASP A  85       6.492  -3.122 -14.693  1.00  0.00           C  
ATOM   1394  HB2 ASP A  85       6.641  -4.156 -15.008  1.00  0.00           H  
ATOM   1395  HB3 ASP A  85       5.434  -3.000 -14.454  1.00  0.00           H  
ATOM   1396  CG  ASP A  85       6.817  -2.233 -15.900  1.00  0.00           C  
ATOM   1397  OD1 ASP A  85       7.837  -1.517 -15.916  1.00  0.00           O  
ATOM   1398  OD2 ASP A  85       6.014  -2.243 -16.861  1.00  0.00           O  
ATOM   1399  C   ASP A  85       7.154  -1.496 -12.798  1.00  0.00           C  
ATOM   1400  O   ASP A  85       8.119  -0.729 -12.730  1.00  0.00           O  
ATOM   1401  N   ARG A  86       5.979  -1.205 -12.215  1.00  0.00           N  
ATOM   1402  H   ARG A  86       5.227  -1.877 -12.344  1.00  0.00           H  
ATOM   1403  CA  ARG A  86       5.666   0.032 -11.461  1.00  0.00           C  
ATOM   1404  HA  ARG A  86       5.743   0.883 -12.136  1.00  0.00           H  
ATOM   1405  CB  ARG A  86       4.204  -0.085 -10.985  1.00  0.00           C  
ATOM   1406  HB2 ARG A  86       3.581  -0.286 -11.860  1.00  0.00           H  
ATOM   1407  HB3 ARG A  86       4.134  -0.942 -10.317  1.00  0.00           H  
ATOM   1408  CG  ARG A  86       3.595   1.130 -10.266  1.00  0.00           C  
ATOM   1409  HG2 ARG A  86       4.196   1.385  -9.398  1.00  0.00           H  
ATOM   1410  HG3 ARG A  86       3.564   1.986 -10.940  1.00  0.00           H  
ATOM   1411  CD  ARG A  86       2.169   0.768  -9.814  1.00  0.00           C  
ATOM   1412  HD2 ARG A  86       1.569   0.555 -10.699  1.00  0.00           H  
ATOM   1413  HD3 ARG A  86       2.208  -0.129  -9.189  1.00  0.00           H  
ATOM   1414  NE  ARG A  86       1.540   1.849  -9.039  1.00  0.00           N  
ATOM   1415  HE  ARG A  86       2.165   2.538  -8.611  1.00  0.00           H  
ATOM   1416  CZ  ARG A  86       0.255   2.041  -8.808  1.00  0.00           C  
ATOM   1417  NH1 ARG A  86      -0.693   1.290  -9.306  1.00  0.00           N  
ATOM   1418 HH11 ARG A  86      -0.416   0.431  -9.750  1.00  0.00           H  
ATOM   1419 HH12 ARG A  86      -1.618   1.374  -8.927  1.00  0.00           H  
ATOM   1420  NH2 ARG A  86      -0.100   3.027  -8.056  1.00  0.00           N  
ATOM   1421 HH21 ARG A  86       0.650   3.409  -7.477  1.00  0.00           H  
ATOM   1422 HH22 ARG A  86      -1.048   3.298  -7.897  1.00  0.00           H  
ATOM   1423  C   ARG A  86       6.637   0.329 -10.305  1.00  0.00           C  
ATOM   1424  O   ARG A  86       6.907   1.494 -10.033  1.00  0.00           O  
ATOM   1425  N   ASN A  87       7.181  -0.697  -9.646  1.00  0.00           N  
ATOM   1426  H   ASN A  87       6.862  -1.625  -9.881  1.00  0.00           H  
ATOM   1427  CA  ASN A  87       8.225  -0.540  -8.620  1.00  0.00           C  
ATOM   1428  HA  ASN A  87       8.033   0.387  -8.076  1.00  0.00           H  
ATOM   1429  CB  ASN A  87       8.158  -1.726  -7.630  1.00  0.00           C  
ATOM   1430  HB2 ASN A  87       7.467  -2.488  -7.984  1.00  0.00           H  
ATOM   1431  HB3 ASN A  87       9.139  -2.189  -7.559  1.00  0.00           H  
ATOM   1432  CG  ASN A  87       7.770  -1.296  -6.226  1.00  0.00           C  
ATOM   1433  OD1 ASN A  87       8.189  -0.262  -5.734  1.00  0.00           O  
ATOM   1434  ND2 ASN A  87       6.970  -2.061  -5.520  1.00  0.00           N  
ATOM   1435 HD21 ASN A  87       6.741  -1.688  -4.603  1.00  0.00           H  
ATOM   1436 HD22 ASN A  87       6.480  -2.836  -5.926  1.00  0.00           H  
ATOM   1437  C   ASN A  87       9.641  -0.396  -9.214  1.00  0.00           C  
ATOM   1438  O   ASN A  87      10.402   0.486  -8.808  1.00  0.00           O  
ATOM   1439  N   LEU A  88      10.004  -1.242 -10.188  1.00  0.00           N  
ATOM   1440  H   LEU A  88       9.330  -1.934 -10.497  1.00  0.00           H  
ATOM   1441  CA  LEU A  88      11.310  -1.188 -10.862  1.00  0.00           C  
ATOM   1442  HA  LEU A  88      12.090  -1.329 -10.115  1.00  0.00           H  
ATOM   1443  CB  LEU A  88      11.415  -2.301 -11.924  1.00  0.00           C  
ATOM   1444  HB2 LEU A  88      10.521  -2.257 -12.549  1.00  0.00           H  
ATOM   1445  HB3 LEU A  88      12.274  -2.092 -12.566  1.00  0.00           H  
ATOM   1446  CG  LEU A  88      11.572  -3.727 -11.366  1.00  0.00           C  
ATOM   1447  HG  LEU A  88      10.841  -3.903 -10.582  1.00  0.00           H  
ATOM   1448  CD1 LEU A  88      11.356  -4.751 -12.482  1.00  0.00           C  
ATOM   1449 HD11 LEU A  88      12.110  -4.631 -13.261  1.00  0.00           H  
ATOM   1450 HD12 LEU A  88      11.412  -5.760 -12.077  1.00  0.00           H  
ATOM   1451 HD13 LEU A  88      10.366  -4.606 -12.916  1.00  0.00           H  
ATOM   1452  CD2 LEU A  88      12.965  -3.973 -10.784  1.00  0.00           C  
ATOM   1453 HD21 LEU A  88      13.176  -3.259  -9.991  1.00  0.00           H  
ATOM   1454 HD22 LEU A  88      13.004  -4.978 -10.368  1.00  0.00           H  
ATOM   1455 HD23 LEU A  88      13.718  -3.871 -11.564  1.00  0.00           H  
ATOM   1456  C   LEU A  88      11.568   0.184 -11.503  1.00  0.00           C  
ATOM   1457  O   LEU A  88      12.705   0.650 -11.469  1.00  0.00           O  
ATOM   1458  N   TRP A  89      10.527   0.860 -11.996  1.00  0.00           N  
ATOM   1459  H   TRP A  89       9.634   0.372 -12.034  1.00  0.00           H  
ATOM   1460  CA  TRP A  89      10.558   2.244 -12.489  1.00  0.00           C  
ATOM   1461  HA  TRP A  89      11.058   2.275 -13.457  1.00  0.00           H  
ATOM   1462  CB  TRP A  89       9.100   2.683 -12.680  1.00  0.00           C  
ATOM   1463  HB2 TRP A  89       8.733   2.245 -13.608  1.00  0.00           H  
ATOM   1464  HB3 TRP A  89       8.506   2.262 -11.869  1.00  0.00           H  
ATOM   1465  CG  TRP A  89       8.830   4.157 -12.697  1.00  0.00           C  
ATOM   1466  CD1 TRP A  89       8.201   4.836 -11.710  1.00  0.00           C  
ATOM   1467  HD1 TRP A  89       7.825   4.387 -10.794  1.00  0.00           H  
ATOM   1468  NE1 TRP A  89       8.131   6.176 -12.036  1.00  0.00           N  
ATOM   1469  HE1 TRP A  89       7.750   6.875 -11.411  1.00  0.00           H  
ATOM   1470  CE2 TRP A  89       8.721   6.430 -13.255  1.00  0.00           C  
ATOM   1471  CZ2 TRP A  89       8.922   7.606 -13.991  1.00  0.00           C  
ATOM   1472  HZ2 TRP A  89       8.595   8.557 -13.602  1.00  0.00           H  
ATOM   1473  CH2 TRP A  89       9.580   7.532 -15.228  1.00  0.00           C  
ATOM   1474  HH2 TRP A  89       9.756   8.432 -15.801  1.00  0.00           H  
ATOM   1475  CZ3 TRP A  89      10.029   6.289 -15.709  1.00  0.00           C  
ATOM   1476  HZ3 TRP A  89      10.553   6.248 -16.649  1.00  0.00           H  
ATOM   1477  CE3 TRP A  89       9.825   5.110 -14.964  1.00  0.00           C  
ATOM   1478  HE3 TRP A  89      10.195   4.163 -15.336  1.00  0.00           H  
ATOM   1479  CD2 TRP A  89       9.170   5.152 -13.713  1.00  0.00           C  
ATOM   1480  C   TRP A  89      11.312   3.218 -11.566  1.00  0.00           C  
ATOM   1481  O   TRP A  89      12.113   4.021 -12.048  1.00  0.00           O  
ATOM   1482  N   GLY A  90      11.119   3.117 -10.246  1.00  0.00           N  
ATOM   1483  H   GLY A  90      10.528   2.365  -9.907  1.00  0.00           H  
ATOM   1484  CA  GLY A  90      11.774   3.982  -9.255  1.00  0.00           C  
ATOM   1485  HA2 GLY A  90      11.773   5.013  -9.609  1.00  0.00           H  
ATOM   1486  HA3 GLY A  90      11.213   3.940  -8.323  1.00  0.00           H  
ATOM   1487  C   GLY A  90      13.216   3.575  -8.945  1.00  0.00           C  
ATOM   1488  O   GLY A  90      14.087   4.432  -8.788  1.00  0.00           O  
ATOM   1489  N   LEU A  91      13.494   2.268  -8.925  1.00  0.00           N  
ATOM   1490  H   LEU A  91      12.730   1.616  -9.068  1.00  0.00           H  
ATOM   1491  CA  LEU A  91      14.846   1.737  -8.725  1.00  0.00           C  
ATOM   1492  HA  LEU A  91      15.277   2.219  -7.847  1.00  0.00           H  
ATOM   1493  CB  LEU A  91      14.707   0.224  -8.460  1.00  0.00           C  
ATOM   1494  HB2 LEU A  91      13.924   0.062  -7.715  1.00  0.00           H  
ATOM   1495  HB3 LEU A  91      14.389  -0.253  -9.390  1.00  0.00           H  
ATOM   1496  CG  LEU A  91      15.997  -0.459  -7.967  1.00  0.00           C  
ATOM   1497  HG  LEU A  91      16.839  -0.164  -8.594  1.00  0.00           H  
ATOM   1498  CD1 LEU A  91      16.315  -0.126  -6.509  1.00  0.00           C  
ATOM   1499 HD11 LEU A  91      16.467   0.945  -6.388  1.00  0.00           H  
ATOM   1500 HD12 LEU A  91      15.489  -0.426  -5.863  1.00  0.00           H  
ATOM   1501 HD13 LEU A  91      17.220  -0.641  -6.195  1.00  0.00           H  
ATOM   1502  CD2 LEU A  91      15.832  -1.973  -8.069  1.00  0.00           C  
ATOM   1503 HD21 LEU A  91      15.637  -2.248  -9.105  1.00  0.00           H  
ATOM   1504 HD22 LEU A  91      15.005  -2.306  -7.441  1.00  0.00           H  
ATOM   1505 HD23 LEU A  91      16.745  -2.469  -7.746  1.00  0.00           H  
ATOM   1506  C   LEU A  91      15.758   2.055  -9.931  1.00  0.00           C  
ATOM   1507  O   LEU A  91      16.926   2.426  -9.773  1.00  0.00           O  
ATOM   1508  N   ALA A  92      15.217   1.932 -11.147  1.00  0.00           N  
ATOM   1509  H   ALA A  92      14.253   1.612 -11.201  1.00  0.00           H  
ATOM   1510  CA  ALA A  92      15.912   2.180 -12.406  1.00  0.00           C  
ATOM   1511  HA  ALA A  92      16.932   1.800 -12.331  1.00  0.00           H  
ATOM   1512  CB  ALA A  92      15.192   1.389 -13.505  1.00  0.00           C  
ATOM   1513  HB1 ALA A  92      14.166   1.742 -13.617  1.00  0.00           H  
ATOM   1514  HB2 ALA A  92      15.721   1.518 -14.449  1.00  0.00           H  
ATOM   1515  HB3 ALA A  92      15.176   0.329 -13.251  1.00  0.00           H  
ATOM   1516  C   ALA A  92      15.996   3.672 -12.775  1.00  0.00           C  
ATOM   1517  O   ALA A  92      17.033   4.116 -13.261  1.00  0.00           O  
ATOM   1518  N   GLY A  93      14.932   4.459 -12.570  1.00  0.00           N  
ATOM   1519  H   GLY A  93      14.092   4.073 -12.145  1.00  0.00           H  
ATOM   1520  CA  GLY A  93      14.863   5.845 -13.055  1.00  0.00           C  
ATOM   1521  HA2 GLY A  93      13.947   6.298 -12.672  1.00  0.00           H  
ATOM   1522  HA3 GLY A  93      15.715   6.409 -12.676  1.00  0.00           H  
ATOM   1523  C   GLY A  93      14.842   5.974 -14.588  1.00  0.00           C  
ATOM   1524  O   GLY A  93      15.142   7.038 -15.119  1.00  0.00           O  
ATOM   1525  N   LEU A  94      14.494   4.899 -15.303  1.00  0.00           N  
ATOM   1526  H   LEU A  94      14.192   4.085 -14.789  1.00  0.00           H  
ATOM   1527  CA  LEU A  94      14.447   4.821 -16.765  1.00  0.00           C  
ATOM   1528  HA  LEU A  94      14.565   5.821 -17.181  1.00  0.00           H  
ATOM   1529  CB  LEU A  94      15.593   3.929 -17.281  1.00  0.00           C  
ATOM   1530  HB2 LEU A  94      15.613   3.026 -16.672  1.00  0.00           H  
ATOM   1531  HB3 LEU A  94      15.373   3.631 -18.309  1.00  0.00           H  
ATOM   1532  CG  LEU A  94      16.994   4.565 -17.266  1.00  0.00           C  
ATOM   1533  HG  LEU A  94      17.199   5.002 -16.289  1.00  0.00           H  
ATOM   1534  CD1 LEU A  94      18.046   3.489 -17.554  1.00  0.00           C  
ATOM   1535 HD11 LEU A  94      17.842   3.007 -18.511  1.00  0.00           H  
ATOM   1536 HD12 LEU A  94      19.038   3.941 -17.588  1.00  0.00           H  
ATOM   1537 HD13 LEU A  94      18.028   2.744 -16.760  1.00  0.00           H  
ATOM   1538  CD2 LEU A  94      17.117   5.644 -18.347  1.00  0.00           C  
ATOM   1539 HD21 LEU A  94      18.136   6.032 -18.366  1.00  0.00           H  
ATOM   1540 HD22 LEU A  94      16.879   5.230 -19.327  1.00  0.00           H  
ATOM   1541 HD23 LEU A  94      16.448   6.475 -18.128  1.00  0.00           H  
ATOM   1542  C   LEU A  94      13.086   4.292 -17.241  1.00  0.00           C  
ATOM   1543  O   LEU A  94      12.547   3.339 -16.681  1.00  0.00           O  
ATOM   1544  N   ASN A  95      12.556   4.900 -18.308  1.00  0.00           N  
ATOM   1545  H   ASN A  95      13.076   5.659 -18.718  1.00  0.00           H  
ATOM   1546  CA  ASN A  95      11.254   4.563 -18.890  1.00  0.00           C  
ATOM   1547  HA  ASN A  95      10.499   4.562 -18.102  1.00  0.00           H  
ATOM   1548  CB  ASN A  95      10.913   5.680 -19.902  1.00  0.00           C  
ATOM   1549  HB2 ASN A  95      10.929   6.637 -19.380  1.00  0.00           H  
ATOM   1550  HB3 ASN A  95      11.668   5.715 -20.686  1.00  0.00           H  
ATOM   1551  CG  ASN A  95       9.558   5.526 -20.578  1.00  0.00           C  
ATOM   1552  OD1 ASN A  95       9.187   4.467 -21.051  1.00  0.00           O  
ATOM   1553  ND2 ASN A  95       8.785   6.584 -20.685  1.00  0.00           N  
ATOM   1554 HD21 ASN A  95       7.893   6.438 -21.131  1.00  0.00           H  
ATOM   1555 HD22 ASN A  95       9.071   7.486 -20.348  1.00  0.00           H  
ATOM   1556  C   ASN A  95      11.232   3.150 -19.505  1.00  0.00           C  
ATOM   1557  O   ASN A  95      10.394   2.322 -19.139  1.00  0.00           O  
ATOM   1558  N   SER A  96      12.144   2.874 -20.440  1.00  0.00           N  
ATOM   1559  H   SER A  96      12.841   3.568 -20.660  1.00  0.00           H  
ATOM   1560  CA  SER A  96      12.162   1.651 -21.243  1.00  0.00           C  
ATOM   1561  HA  SER A  96      11.890   0.804 -20.616  1.00  0.00           H  
ATOM   1562  CB  SER A  96      11.138   1.783 -22.373  1.00  0.00           C  
ATOM   1563  HB2 SER A  96      10.155   2.004 -21.957  1.00  0.00           H  
ATOM   1564  HB3 SER A  96      11.434   2.606 -23.026  1.00  0.00           H  
ATOM   1565  OG  SER A  96      11.070   0.589 -23.123  1.00  0.00           O  
ATOM   1566  HG  SER A  96      10.605   0.769 -23.944  1.00  0.00           H  
ATOM   1567  C   SER A  96      13.548   1.408 -21.840  1.00  0.00           C  
ATOM   1568  O   SER A  96      14.185   2.356 -22.300  1.00  0.00           O  
ATOM   1569  N   CYS A  97      13.999   0.153 -21.877  1.00  0.00           N  
ATOM   1570  H   CYS A  97      13.396  -0.574 -21.502  1.00  0.00           H  
ATOM   1571  CA  CYS A  97      15.263  -0.246 -22.498  1.00  0.00           C  
ATOM   1572  HA  CYS A  97      15.598   0.543 -23.171  1.00  0.00           H  
ATOM   1573  CB  CYS A  97      16.349  -0.385 -21.425  1.00  0.00           C  
ATOM   1574  HB2 CYS A  97      16.429   0.540 -20.851  1.00  0.00           H  
ATOM   1575  HB3 CYS A  97      16.099  -1.207 -20.753  1.00  0.00           H  
ATOM   1576  SG  CYS A  97      17.922  -0.733 -22.260  1.00  0.00           S  
ATOM   1577  HG  CYS A  97      18.152   0.496 -22.738  1.00  0.00           H  
ATOM   1578  C   CYS A  97      15.061  -1.528 -23.329  1.00  0.00           C  
ATOM   1579  O   CYS A  97      15.173  -2.637 -22.795  1.00  0.00           O  
ATOM   1580  N   PRO A  98      14.691  -1.399 -24.620  1.00  0.00           N  
ATOM   1581  CD  PRO A  98      14.438  -0.162 -25.342  1.00  0.00           C  
ATOM   1582  HD2 PRO A  98      15.381   0.222 -25.733  1.00  0.00           H  
ATOM   1583  HD3 PRO A  98      13.954   0.588 -24.715  1.00  0.00           H  
ATOM   1584  CG  PRO A  98      13.512  -0.537 -26.495  1.00  0.00           C  
ATOM   1585  HG2 PRO A  98      13.691   0.093 -27.368  1.00  0.00           H  
ATOM   1586  HG3 PRO A  98      12.475  -0.457 -26.168  1.00  0.00           H  
ATOM   1587  CB  PRO A  98      13.844  -2.001 -26.789  1.00  0.00           C  
ATOM   1588  HB2 PRO A  98      14.576  -2.054 -27.596  1.00  0.00           H  
ATOM   1589  HB3 PRO A  98      12.946  -2.556 -27.064  1.00  0.00           H  
ATOM   1590  CA  PRO A  98      14.443  -2.544 -25.485  1.00  0.00           C  
ATOM   1591  HA  PRO A  98      13.712  -3.191 -24.999  1.00  0.00           H  
ATOM   1592  C   PRO A  98      15.729  -3.330 -25.751  1.00  0.00           C  
ATOM   1593  O   PRO A  98      16.770  -2.761 -26.077  1.00  0.00           O  
ATOM   1594  N   VAL A  99      15.620  -4.654 -25.667  1.00  0.00           N  
ATOM   1595  H   VAL A  99      14.710  -5.044 -25.470  1.00  0.00           H  
ATOM   1596  CA  VAL A  99      16.706  -5.592 -25.974  1.00  0.00           C  
ATOM   1597  HA  VAL A  99      17.638  -5.030 -26.046  1.00  0.00           H  
ATOM   1598  CB  VAL A  99      16.894  -6.617 -24.832  1.00  0.00           C  
ATOM   1599  HB  VAL A  99      15.978  -7.196 -24.709  1.00  0.00           H  
ATOM   1600  CG1 VAL A  99      18.058  -7.593 -25.063  1.00  0.00           C  
ATOM   1601 HG11 VAL A  99      17.843  -8.251 -25.905  1.00  0.00           H  
ATOM   1602 HG12 VAL A  99      18.193  -8.228 -24.187  1.00  0.00           H  
ATOM   1603 HG13 VAL A  99      18.983  -7.046 -25.250  1.00  0.00           H  
ATOM   1604  CG2 VAL A  99      17.191  -5.877 -23.520  1.00  0.00           C  
ATOM   1605 HG21 VAL A  99      16.321  -5.298 -23.206  1.00  0.00           H  
ATOM   1606 HG22 VAL A  99      17.435  -6.584 -22.731  1.00  0.00           H  
ATOM   1607 HG23 VAL A  99      18.034  -5.200 -23.663  1.00  0.00           H  
ATOM   1608  C   VAL A  99      16.466  -6.222 -27.349  1.00  0.00           C  
ATOM   1609  O   VAL A  99      15.333  -6.310 -27.822  1.00  0.00           O  
ATOM   1610  N   LYS A 100      17.554  -6.645 -27.991  1.00  0.00           N  
ATOM   1611  H   LYS A 100      18.435  -6.601 -27.495  1.00  0.00           H  
ATOM   1612  CA  LYS A 100      17.593  -7.329 -29.284  1.00  0.00           C  
ATOM   1613  HA  LYS A 100      16.632  -7.807 -29.482  1.00  0.00           H  
ATOM   1614  CB  LYS A 100      17.904  -6.323 -30.399  1.00  0.00           C  
ATOM   1615  HB2 LYS A 100      18.699  -5.643 -30.087  1.00  0.00           H  
ATOM   1616  HB3 LYS A 100      18.276  -6.880 -31.255  1.00  0.00           H  
ATOM   1617  CG  LYS A 100      16.669  -5.526 -30.835  1.00  0.00           C  
ATOM   1618  HG2 LYS A 100      15.808  -6.194 -30.891  1.00  0.00           H  
ATOM   1619  HG3 LYS A 100      16.464  -4.731 -30.116  1.00  0.00           H  
ATOM   1620  CD  LYS A 100      16.925  -4.935 -32.225  1.00  0.00           C  
ATOM   1621  HD2 LYS A 100      17.740  -4.211 -32.179  1.00  0.00           H  
ATOM   1622  HD3 LYS A 100      17.217  -5.748 -32.888  1.00  0.00           H  
ATOM   1623  CE  LYS A 100      15.668  -4.289 -32.800  1.00  0.00           C  
ATOM   1624  HE2 LYS A 100      14.814  -4.936 -32.573  1.00  0.00           H  
ATOM   1625  HE3 LYS A 100      15.508  -3.323 -32.313  1.00  0.00           H  
ATOM   1626  NZ  LYS A 100      15.812  -4.141 -34.269  1.00  0.00           N  
ATOM   1627  HZ1 LYS A 100      14.987  -3.723 -34.675  1.00  0.00           H  
ATOM   1628  HZ2 LYS A 100      15.960  -5.059 -34.680  1.00  0.00           H  
ATOM   1629  HZ3 LYS A 100      16.624  -3.579 -34.484  1.00  0.00           H  
ATOM   1630  C   LYS A 100      18.645  -8.431 -29.262  1.00  0.00           C  
ATOM   1631  O   LYS A 100      19.562  -8.377 -28.444  1.00  0.00           O  
ATOM   1632  N   GLU A 101      18.489  -9.395 -30.166  1.00  0.00           N  
ATOM   1633  H   GLU A 101      17.739  -9.299 -30.843  1.00  0.00           H  
ATOM   1634  CA  GLU A 101      19.453 -10.450 -30.503  1.00  0.00           C  
ATOM   1635  HA  GLU A 101      18.901 -11.203 -31.068  1.00  0.00           H  
ATOM   1636  CB  GLU A 101      20.533  -9.915 -31.471  1.00  0.00           C  
ATOM   1637  HB2 GLU A 101      21.301  -9.410 -30.882  1.00  0.00           H  
ATOM   1638  HB3 GLU A 101      21.008 -10.786 -31.924  1.00  0.00           H  
ATOM   1639  CG  GLU A 101      20.140  -8.944 -32.622  1.00  0.00           C  
ATOM   1640  HG2 GLU A 101      20.404  -7.942 -32.277  1.00  0.00           H  
ATOM   1641  HG3 GLU A 101      20.789  -9.150 -33.475  1.00  0.00           H  
ATOM   1642  CD  GLU A 101      18.673  -8.876 -33.112  1.00  0.00           C  
ATOM   1643  OE1 GLU A 101      17.905  -9.842 -32.911  1.00  0.00           O  
ATOM   1644  OE2 GLU A 101      18.287  -7.795 -33.623  1.00  0.00           O  
ATOM   1645  C   GLU A 101      19.990 -11.190 -29.257  1.00  0.00           C  
ATOM   1646  O   GLU A 101      21.196 -11.295 -29.034  1.00  0.00           O  
ATOM   1647  N   ALA A 102      19.064 -11.659 -28.413  1.00  0.00           N  
ATOM   1648  H   ALA A 102      18.099 -11.575 -28.690  1.00  0.00           H  
ATOM   1649  CA  ALA A 102      19.323 -12.262 -27.104  1.00  0.00           C  
ATOM   1650  HA  ALA A 102      20.391 -12.472 -27.016  1.00  0.00           H  
ATOM   1651  CB  ALA A 102      18.948 -11.243 -26.017  1.00  0.00           C  
ATOM   1652  HB1 ALA A 102      17.890 -10.989 -26.097  1.00  0.00           H  
ATOM   1653  HB2 ALA A 102      19.137 -11.663 -25.028  1.00  0.00           H  
ATOM   1654  HB3 ALA A 102      19.545 -10.338 -26.137  1.00  0.00           H  
ATOM   1655  C   ALA A 102      18.572 -13.595 -26.915  1.00  0.00           C  
ATOM   1656  O   ALA A 102      17.566 -13.859 -27.577  1.00  0.00           O  
ATOM   1657  N   ASN A 103      19.053 -14.429 -25.986  1.00  0.00           N  
ATOM   1658  H   ASN A 103      19.864 -14.137 -25.466  1.00  0.00           H  
ATOM   1659  CA  ASN A 103      18.469 -15.740 -25.676  1.00  0.00           C  
ATOM   1660  HA  ASN A 103      18.423 -16.316 -26.603  1.00  0.00           H  
ATOM   1661  CB  ASN A 103      19.381 -16.490 -24.679  1.00  0.00           C  
ATOM   1662  HB2 ASN A 103      19.519 -15.872 -23.793  1.00  0.00           H  
ATOM   1663  HB3 ASN A 103      18.893 -17.413 -24.366  1.00  0.00           H  
ATOM   1664  CG  ASN A 103      20.748 -16.867 -25.230  1.00  0.00           C  
ATOM   1665  OD1 ASN A 103      21.036 -16.759 -26.406  1.00  0.00           O  
ATOM   1666  ND2 ASN A 103      21.634 -17.346 -24.391  1.00  0.00           N  
ATOM   1667 HD21 ASN A 103      22.536 -17.555 -24.779  1.00  0.00           H  
ATOM   1668 HD22 ASN A 103      21.418 -17.461 -23.419  1.00  0.00           H  
ATOM   1669  C   ASN A 103      17.030 -15.642 -25.128  1.00  0.00           C  
ATOM   1670  O   ASN A 103      16.598 -14.607 -24.628  1.00  0.00           O  
ATOM   1671  N   GLN A 104      16.303 -16.761 -25.156  1.00  0.00           N  
ATOM   1672  H   GLN A 104      16.736 -17.593 -25.524  1.00  0.00           H  
ATOM   1673  CA  GLN A 104      15.018 -16.941 -24.465  1.00  0.00           C  
ATOM   1674  HA  GLN A 104      14.595 -15.970 -24.202  1.00  0.00           H  
ATOM   1675  CB  GLN A 104      14.026 -17.669 -25.393  1.00  0.00           C  
ATOM   1676  HB2 GLN A 104      14.466 -18.625 -25.678  1.00  0.00           H  
ATOM   1677  HB3 GLN A 104      13.108 -17.886 -24.846  1.00  0.00           H  
ATOM   1678  CG  GLN A 104      13.675 -16.900 -26.682  1.00  0.00           C  
ATOM   1679  HG2 GLN A 104      14.583 -16.523 -27.152  1.00  0.00           H  
ATOM   1680  HG3 GLN A 104      13.216 -17.596 -27.383  1.00  0.00           H  
ATOM   1681  CD  GLN A 104      12.686 -15.756 -26.466  1.00  0.00           C  
ATOM   1682  OE1 GLN A 104      11.678 -15.881 -25.786  1.00  0.00           O  
ATOM   1683  NE2 GLN A 104      12.914 -14.608 -27.065  1.00  0.00           N  
ATOM   1684 HE21 GLN A 104      12.272 -13.861 -26.879  1.00  0.00           H  
ATOM   1685 HE22 GLN A 104      13.758 -14.465 -27.593  1.00  0.00           H  
ATOM   1686  C   GLN A 104      15.208 -17.747 -23.166  1.00  0.00           C  
ATOM   1687  O   GLN A 104      16.075 -18.620 -23.102  1.00  0.00           O  
ATOM   1688  N   SER A 105      14.365 -17.515 -22.157  1.00  0.00           N  
ATOM   1689  H   SER A 105      13.708 -16.742 -22.241  1.00  0.00           H  
ATOM   1690  CA  SER A 105      14.271 -18.350 -20.946  1.00  0.00           C  
ATOM   1691  HA  SER A 105      14.566 -19.367 -21.200  1.00  0.00           H  
ATOM   1692  CB  SER A 105      15.236 -17.831 -19.876  1.00  0.00           C  
ATOM   1693  HB2 SER A 105      16.233 -17.753 -20.310  1.00  0.00           H  
ATOM   1694  HB3 SER A 105      14.913 -16.841 -19.549  1.00  0.00           H  
ATOM   1695  OG  SER A 105      15.287 -18.707 -18.762  1.00  0.00           O  
ATOM   1696  HG  SER A 105      15.985 -19.349 -18.931  1.00  0.00           H  
ATOM   1697  C   SER A 105      12.838 -18.401 -20.408  1.00  0.00           C  
ATOM   1698  O   SER A 105      12.035 -17.528 -20.720  1.00  0.00           O  
ATOM   1699  N   THR A 106      12.488 -19.417 -19.623  1.00  0.00           N  
ATOM   1700  H   THR A 106      13.170 -20.129 -19.406  1.00  0.00           H  
ATOM   1701  CA  THR A 106      11.170 -19.570 -18.982  1.00  0.00           C  
ATOM   1702  HA  THR A 106      10.390 -19.556 -19.744  1.00  0.00           H  
ATOM   1703  CB  THR A 106      11.107 -20.909 -18.220  1.00  0.00           C  
ATOM   1704  HB  THR A 106      11.483 -20.772 -17.204  1.00  0.00           H  
ATOM   1705  CG2 THR A 106       9.691 -21.462 -18.158  1.00  0.00           C  
ATOM   1706 HG21 THR A 106       9.355 -21.722 -19.161  1.00  0.00           H  
ATOM   1707 HG22 THR A 106       9.659 -22.350 -17.527  1.00  0.00           H  
ATOM   1708 HG23 THR A 106       9.014 -20.717 -17.743  1.00  0.00           H  
ATOM   1709  OG1 THR A 106      11.894 -21.896 -18.853  1.00  0.00           O  
ATOM   1710  HG1 THR A 106      11.311 -22.650 -18.993  1.00  0.00           H  
ATOM   1711  C   THR A 106      10.918 -18.436 -17.982  1.00  0.00           C  
ATOM   1712  O   THR A 106      11.825 -18.094 -17.219  1.00  0.00           O  
ATOM   1713  N   LEU A 107       9.700 -17.885 -17.925  1.00  0.00           N  
ATOM   1714  H   LEU A 107       8.986 -18.185 -18.585  1.00  0.00           H  
ATOM   1715  CA  LEU A 107       9.361 -16.778 -17.022  1.00  0.00           C  
ATOM   1716  HA  LEU A 107      10.020 -15.947 -17.267  1.00  0.00           H  
ATOM   1717  CB  LEU A 107       7.909 -16.322 -17.272  1.00  0.00           C  
ATOM   1718  HB2 LEU A 107       7.815 -15.962 -18.297  1.00  0.00           H  
ATOM   1719  HB3 LEU A 107       7.252 -17.186 -17.160  1.00  0.00           H  
ATOM   1720  CG  LEU A 107       7.441 -15.220 -16.298  1.00  0.00           C  
ATOM   1721  HG  LEU A 107       7.550 -15.571 -15.274  1.00  0.00           H  
ATOM   1722  CD1 LEU A 107       8.213 -13.907 -16.469  1.00  0.00           C  
ATOM   1723 HD11 LEU A 107       9.269 -14.060 -16.261  1.00  0.00           H  
ATOM   1724 HD12 LEU A 107       8.097 -13.542 -17.491  1.00  0.00           H  
ATOM   1725 HD13 LEU A 107       7.825 -13.166 -15.772  1.00  0.00           H  
ATOM   1726  CD2 LEU A 107       5.966 -14.905 -16.504  1.00  0.00           C  
ATOM   1727 HD21 LEU A 107       5.839 -14.388 -17.450  1.00  0.00           H  
ATOM   1728 HD22 LEU A 107       5.380 -15.827 -16.519  1.00  0.00           H  
ATOM   1729 HD23 LEU A 107       5.606 -14.273 -15.695  1.00  0.00           H  
ATOM   1730  C   LEU A 107       9.607 -17.118 -15.542  1.00  0.00           C  
ATOM   1731  O   LEU A 107      10.194 -16.306 -14.833  1.00  0.00           O  
ATOM   1732  N   GLU A 108       9.224 -18.310 -15.077  1.00  0.00           N  
ATOM   1733  H   GLU A 108       8.662 -18.906 -15.681  1.00  0.00           H  
ATOM   1734  CA  GLU A 108       9.518 -18.773 -13.707  1.00  0.00           C  
ATOM   1735  HA  GLU A 108       8.994 -18.137 -12.993  1.00  0.00           H  
ATOM   1736  CB  GLU A 108       8.983 -20.209 -13.543  1.00  0.00           C  
ATOM   1737  HB2 GLU A 108       7.911 -20.198 -13.721  1.00  0.00           H  
ATOM   1738  HB3 GLU A 108       9.421 -20.842 -14.314  1.00  0.00           H  
ATOM   1739  CG  GLU A 108       9.309 -20.831 -12.169  1.00  0.00           C  
ATOM   1740  HG2 GLU A 108      10.090 -21.583 -12.310  1.00  0.00           H  
ATOM   1741  HG3 GLU A 108       9.719 -20.063 -11.512  1.00  0.00           H  
ATOM   1742  CD  GLU A 108       8.126 -21.463 -11.420  1.00  0.00           C  
ATOM   1743  OE1 GLU A 108       8.383 -22.289 -10.513  1.00  0.00           O  
ATOM   1744  OE2 GLU A 108       6.946 -21.101 -11.632  1.00  0.00           O  
ATOM   1745  C   GLU A 108      11.026 -18.699 -13.373  1.00  0.00           C  
ATOM   1746  O   GLU A 108      11.430 -18.150 -12.346  1.00  0.00           O  
ATOM   1747  N   ASN A 109      11.868 -19.206 -14.280  1.00  0.00           N  
ATOM   1748  H   ASN A 109      11.468 -19.548 -15.141  1.00  0.00           H  
ATOM   1749  CA  ASN A 109      13.324 -19.221 -14.126  1.00  0.00           C  
ATOM   1750  HA  ASN A 109      13.568 -19.650 -13.152  1.00  0.00           H  
ATOM   1751  CB  ASN A 109      13.895 -20.128 -15.230  1.00  0.00           C  
ATOM   1752  HB2 ASN A 109      13.448 -21.120 -15.157  1.00  0.00           H  
ATOM   1753  HB3 ASN A 109      13.648 -19.718 -16.211  1.00  0.00           H  
ATOM   1754  CG  ASN A 109      15.403 -20.247 -15.149  1.00  0.00           C  
ATOM   1755  OD1 ASN A 109      16.139 -19.352 -15.533  1.00  0.00           O  
ATOM   1756  ND2 ASN A 109      15.921 -21.340 -14.644  1.00  0.00           N  
ATOM   1757 HD21 ASN A 109      16.924 -21.406 -14.629  1.00  0.00           H  
ATOM   1758 HD22 ASN A 109      15.327 -22.080 -14.314  1.00  0.00           H  
ATOM   1759  C   ASN A 109      13.926 -17.803 -14.161  1.00  0.00           C  
ATOM   1760  O   ASN A 109      14.787 -17.470 -13.341  1.00  0.00           O  
ATOM   1761  N   PHE A 110      13.451 -16.964 -15.086  1.00  0.00           N  
ATOM   1762  H   PHE A 110      12.754 -17.316 -15.738  1.00  0.00           H  
ATOM   1763  CA  PHE A 110      13.809 -15.548 -15.171  1.00  0.00           C  
ATOM   1764  HA  PHE A 110      14.888 -15.462 -15.298  1.00  0.00           H  
ATOM   1765  CB  PHE A 110      13.125 -14.955 -16.414  1.00  0.00           C  
ATOM   1766  HB2 PHE A 110      13.429 -15.535 -17.289  1.00  0.00           H  
ATOM   1767  HB3 PHE A 110      12.046 -15.068 -16.316  1.00  0.00           H  
ATOM   1768  CG  PHE A 110      13.431 -13.493 -16.678  1.00  0.00           C  
ATOM   1769  CD1 PHE A 110      14.498 -13.139 -17.525  1.00  0.00           C  
ATOM   1770  HD1 PHE A 110      15.109 -13.904 -17.983  1.00  0.00           H  
ATOM   1771  CE1 PHE A 110      14.766 -11.785 -17.792  1.00  0.00           C  
ATOM   1772  HE1 PHE A 110      15.581 -11.520 -18.446  1.00  0.00           H  
ATOM   1773  CZ  PHE A 110      13.974 -10.780 -17.211  1.00  0.00           C  
ATOM   1774  HZ  PHE A 110      14.179  -9.740 -17.424  1.00  0.00           H  
ATOM   1775  CE2 PHE A 110      12.909 -11.131 -16.364  1.00  0.00           C  
ATOM   1776  HE2 PHE A 110      12.293 -10.358 -15.930  1.00  0.00           H  
ATOM   1777  CD2 PHE A 110      12.633 -12.484 -16.102  1.00  0.00           C  
ATOM   1778  HD2 PHE A 110      11.801 -12.751 -15.465  1.00  0.00           H  
ATOM   1779  C   PHE A 110      13.434 -14.797 -13.881  1.00  0.00           C  
ATOM   1780  O   PHE A 110      14.234 -14.016 -13.364  1.00  0.00           O  
ATOM   1781  N   LEU A 111      12.255 -15.079 -13.312  1.00  0.00           N  
ATOM   1782  H   LEU A 111      11.630 -15.719 -13.797  1.00  0.00           H  
ATOM   1783  CA  LEU A 111      11.789 -14.503 -12.049  1.00  0.00           C  
ATOM   1784  HA  LEU A 111      11.944 -13.428 -12.098  1.00  0.00           H  
ATOM   1785  CB  LEU A 111      10.282 -14.760 -11.865  1.00  0.00           C  
ATOM   1786  HB2 LEU A 111      10.088 -15.817 -12.051  1.00  0.00           H  
ATOM   1787  HB3 LEU A 111      10.016 -14.559 -10.826  1.00  0.00           H  
ATOM   1788  CG  LEU A 111       9.361 -13.909 -12.766  1.00  0.00           C  
ATOM   1789  HG  LEU A 111       9.664 -14.000 -13.807  1.00  0.00           H  
ATOM   1790  CD1 LEU A 111       7.923 -14.406 -12.618  1.00  0.00           C  
ATOM   1791 HD11 LEU A 111       7.872 -15.456 -12.906  1.00  0.00           H  
ATOM   1792 HD12 LEU A 111       7.593 -14.304 -11.585  1.00  0.00           H  
ATOM   1793 HD13 LEU A 111       7.262 -13.836 -13.270  1.00  0.00           H  
ATOM   1794  CD2 LEU A 111       9.375 -12.426 -12.382  1.00  0.00           C  
ATOM   1795 HD21 LEU A 111      10.355 -12.003 -12.589  1.00  0.00           H  
ATOM   1796 HD22 LEU A 111       8.644 -11.883 -12.982  1.00  0.00           H  
ATOM   1797 HD23 LEU A 111       9.131 -12.302 -11.327  1.00  0.00           H  
ATOM   1798  C   LEU A 111      12.581 -14.982 -10.821  1.00  0.00           C  
ATOM   1799  O   LEU A 111      12.871 -14.143  -9.971  1.00  0.00           O  
ATOM   1800  N   GLU A 112      13.002 -16.249 -10.696  1.00  0.00           N  
ATOM   1801  H   GLU A 112      12.686 -16.948 -11.367  1.00  0.00           H  
ATOM   1802  CA  GLU A 112      13.895 -16.636  -9.582  1.00  0.00           C  
ATOM   1803  HA  GLU A 112      13.495 -16.187  -8.676  1.00  0.00           H  
ATOM   1804  CB  GLU A 112      13.943 -18.152  -9.321  1.00  0.00           C  
ATOM   1805  HB2 GLU A 112      12.927 -18.520  -9.180  1.00  0.00           H  
ATOM   1806  HB3 GLU A 112      14.359 -18.651 -10.196  1.00  0.00           H  
ATOM   1807  CG  GLU A 112      14.792 -18.531  -8.079  1.00  0.00           C  
ATOM   1808  HG2 GLU A 112      14.792 -19.619  -7.991  1.00  0.00           H  
ATOM   1809  HG3 GLU A 112      15.831 -18.234  -8.235  1.00  0.00           H  
ATOM   1810  CD  GLU A 112      14.253 -17.936  -6.762  1.00  0.00           C  
ATOM   1811  OE1 GLU A 112      13.091 -18.258  -6.426  1.00  0.00           O  
ATOM   1812  OE2 GLU A 112      14.945 -17.115  -6.100  1.00  0.00           O  
ATOM   1813  C   GLU A 112      15.307 -16.065  -9.753  1.00  0.00           C  
ATOM   1814  O   GLU A 112      15.913 -15.662  -8.763  1.00  0.00           O  
ATOM   1815  N   ARG A 113      15.845 -15.931 -10.975  1.00  0.00           N  
ATOM   1816  H   ARG A 113      15.339 -16.294 -11.781  1.00  0.00           H  
ATOM   1817  CA  ARG A 113      17.117 -15.207 -11.176  1.00  0.00           C  
ATOM   1818  HA  ARG A 113      17.850 -15.597 -10.469  1.00  0.00           H  
ATOM   1819  CB  ARG A 113      17.660 -15.431 -12.590  1.00  0.00           C  
ATOM   1820  HB2 ARG A 113      16.852 -15.341 -13.318  1.00  0.00           H  
ATOM   1821  HB3 ARG A 113      18.414 -14.673 -12.811  1.00  0.00           H  
ATOM   1822  CG  ARG A 113      18.320 -16.817 -12.673  1.00  0.00           C  
ATOM   1823  HG2 ARG A 113      19.115 -16.878 -11.929  1.00  0.00           H  
ATOM   1824  HG3 ARG A 113      17.583 -17.596 -12.465  1.00  0.00           H  
ATOM   1825  CD  ARG A 113      18.938 -17.059 -14.049  1.00  0.00           C  
ATOM   1826  HD2 ARG A 113      19.621 -16.241 -14.284  1.00  0.00           H  
ATOM   1827  HD3 ARG A 113      19.514 -17.986 -14.016  1.00  0.00           H  
ATOM   1828  NE  ARG A 113      17.892 -17.197 -15.071  1.00  0.00           N  
ATOM   1829  HE  ARG A 113      17.157 -17.876 -14.898  1.00  0.00           H  
ATOM   1830  CZ  ARG A 113      17.815 -16.599 -16.239  1.00  0.00           C  
ATOM   1831  NH1 ARG A 113      18.688 -15.735 -16.664  1.00  0.00           N  
ATOM   1832 HH11 ARG A 113      19.474 -15.488 -16.105  1.00  0.00           H  
ATOM   1833 HH12 ARG A 113      18.590 -15.388 -17.625  1.00  0.00           H  
ATOM   1834  NH2 ARG A 113      16.841 -16.894 -17.034  1.00  0.00           N  
ATOM   1835 HH21 ARG A 113      16.223 -17.668 -16.828  1.00  0.00           H  
ATOM   1836 HH22 ARG A 113      16.988 -16.616 -18.005  1.00  0.00           H  
ATOM   1837  C   ARG A 113      17.000 -13.721 -10.838  1.00  0.00           C  
ATOM   1838  O   ARG A 113      17.842 -13.224 -10.095  1.00  0.00           O  
ATOM   1839  N   LEU A 114      15.921 -13.054 -11.256  1.00  0.00           N  
ATOM   1840  H   LEU A 114      15.285 -13.535 -11.887  1.00  0.00           H  
ATOM   1841  CA  LEU A 114      15.612 -11.673 -10.854  1.00  0.00           C  
ATOM   1842  HA  LEU A 114      16.441 -11.032 -11.160  1.00  0.00           H  
ATOM   1843  CB  LEU A 114      14.335 -11.205 -11.582  1.00  0.00           C  
ATOM   1844  HB2 LEU A 114      14.537 -11.165 -12.654  1.00  0.00           H  
ATOM   1845  HB3 LEU A 114      13.562 -11.955 -11.418  1.00  0.00           H  
ATOM   1846  CG  LEU A 114      13.767  -9.843 -11.120  1.00  0.00           C  
ATOM   1847  HG  LEU A 114      13.563  -9.875 -10.051  1.00  0.00           H  
ATOM   1848  CD1 LEU A 114      14.699  -8.663 -11.404  1.00  0.00           C  
ATOM   1849 HD11 LEU A 114      14.250  -7.745 -11.025  1.00  0.00           H  
ATOM   1850 HD12 LEU A 114      15.654  -8.812 -10.904  1.00  0.00           H  
ATOM   1851 HD13 LEU A 114      14.859  -8.561 -12.477  1.00  0.00           H  
ATOM   1852  CD2 LEU A 114      12.446  -9.576 -11.839  1.00  0.00           C  
ATOM   1853 HD21 LEU A 114      12.026  -8.632 -11.495  1.00  0.00           H  
ATOM   1854 HD22 LEU A 114      12.610  -9.526 -12.916  1.00  0.00           H  
ATOM   1855 HD23 LEU A 114      11.742 -10.376 -11.618  1.00  0.00           H  
ATOM   1856  C   LEU A 114      15.475 -11.549  -9.326  1.00  0.00           C  
ATOM   1857  O   LEU A 114      16.070 -10.651  -8.735  1.00  0.00           O  
ATOM   1858  N   LYS A 115      14.744 -12.463  -8.674  1.00  0.00           N  
ATOM   1859  H   LYS A 115      14.237 -13.143  -9.236  1.00  0.00           H  
ATOM   1860  CA  LYS A 115      14.582 -12.520  -7.208  1.00  0.00           C  
ATOM   1861  HA  LYS A 115      14.273 -11.536  -6.860  1.00  0.00           H  
ATOM   1862  CB  LYS A 115      13.466 -13.534  -6.891  1.00  0.00           C  
ATOM   1863  HB2 LYS A 115      12.618 -13.330  -7.546  1.00  0.00           H  
ATOM   1864  HB3 LYS A 115      13.845 -14.527  -7.127  1.00  0.00           H  
ATOM   1865  CG  LYS A 115      12.939 -13.512  -5.442  1.00  0.00           C  
ATOM   1866  HG2 LYS A 115      13.737 -13.829  -4.769  1.00  0.00           H  
ATOM   1867  HG3 LYS A 115      12.656 -12.490  -5.186  1.00  0.00           H  
ATOM   1868  CD  LYS A 115      11.708 -14.424  -5.229  1.00  0.00           C  
ATOM   1869  HD2 LYS A 115      11.444 -14.434  -4.170  1.00  0.00           H  
ATOM   1870  HD3 LYS A 115      10.859 -14.053  -5.799  1.00  0.00           H  
ATOM   1871  CE  LYS A 115      12.016 -15.844  -5.696  1.00  0.00           C  
ATOM   1872  HE2 LYS A 115      12.287 -15.824  -6.754  1.00  0.00           H  
ATOM   1873  HE3 LYS A 115      12.900 -16.207  -5.164  1.00  0.00           H  
ATOM   1874  NZ  LYS A 115      10.926 -16.831  -5.520  1.00  0.00           N  
ATOM   1875  HZ1 LYS A 115      11.306 -17.723  -5.857  1.00  0.00           H  
ATOM   1876  HZ2 LYS A 115      10.667 -16.930  -4.551  1.00  0.00           H  
ATOM   1877  HZ3 LYS A 115      10.094 -16.606  -6.059  1.00  0.00           H  
ATOM   1878  C   LYS A 115      15.899 -12.839  -6.490  1.00  0.00           C  
ATOM   1879  O   LYS A 115      16.149 -12.292  -5.422  1.00  0.00           O  
ATOM   1880  N   THR A 116      16.762 -13.662  -7.086  1.00  0.00           N  
ATOM   1881  H   THR A 116      16.452 -14.121  -7.936  1.00  0.00           H  
ATOM   1882  CA  THR A 116      18.116 -13.959  -6.591  1.00  0.00           C  
ATOM   1883  HA  THR A 116      18.047 -14.239  -5.542  1.00  0.00           H  
ATOM   1884  CB  THR A 116      18.743 -15.144  -7.350  1.00  0.00           C  
ATOM   1885  HB  THR A 116      18.747 -14.942  -8.421  1.00  0.00           H  
ATOM   1886  CG2 THR A 116      20.176 -15.450  -6.911  1.00  0.00           C  
ATOM   1887 HG21 THR A 116      20.845 -14.651  -7.230  1.00  0.00           H  
ATOM   1888 HG22 THR A 116      20.229 -15.549  -5.828  1.00  0.00           H  
ATOM   1889 HG23 THR A 116      20.511 -16.379  -7.374  1.00  0.00           H  
ATOM   1890  OG1 THR A 116      17.983 -16.310  -7.108  1.00  0.00           O  
ATOM   1891  HG1 THR A 116      17.152 -16.223  -7.616  1.00  0.00           H  
ATOM   1892  C   THR A 116      19.013 -12.723  -6.654  1.00  0.00           C  
ATOM   1893  O   THR A 116      19.623 -12.378  -5.645  1.00  0.00           O  
ATOM   1894  N   ILE A 117      19.030 -12.008  -7.785  1.00  0.00           N  
ATOM   1895  H   ILE A 117      18.511 -12.359  -8.585  1.00  0.00           H  
ATOM   1896  CA  ILE A 117      19.752 -10.735  -7.951  1.00  0.00           C  
ATOM   1897  HA  ILE A 117      20.807 -10.895  -7.724  1.00  0.00           H  
ATOM   1898  CB  ILE A 117      19.644 -10.253  -9.420  1.00  0.00           C  
ATOM   1899  HB  ILE A 117      18.597 -10.311  -9.721  1.00  0.00           H  
ATOM   1900  CG2 ILE A 117      20.099  -8.789  -9.590  1.00  0.00           C  
ATOM   1901 HG21 ILE A 117      21.125  -8.671  -9.237  1.00  0.00           H  
ATOM   1902 HG22 ILE A 117      20.049  -8.490 -10.636  1.00  0.00           H  
ATOM   1903 HG23 ILE A 117      19.449  -8.115  -9.030  1.00  0.00           H  
ATOM   1904  CG1 ILE A 117      20.475 -11.177 -10.342  1.00  0.00           C  
ATOM   1905 HG12 ILE A 117      21.537 -10.954 -10.221  1.00  0.00           H  
ATOM   1906 HG13 ILE A 117      20.325 -12.217 -10.054  1.00  0.00           H  
ATOM   1907  CD1 ILE A 117      20.102 -11.065 -11.826  1.00  0.00           C  
ATOM   1908 HD11 ILE A 117      20.666 -11.804 -12.396  1.00  0.00           H  
ATOM   1909 HD12 ILE A 117      19.037 -11.259 -11.960  1.00  0.00           H  
ATOM   1910 HD13 ILE A 117      20.343 -10.075 -12.211  1.00  0.00           H  
ATOM   1911  C   ILE A 117      19.240  -9.688  -6.954  1.00  0.00           C  
ATOM   1912  O   ILE A 117      20.040  -9.035  -6.286  1.00  0.00           O  
ATOM   1913  N   MET A 118      17.918  -9.560  -6.791  1.00  0.00           N  
ATOM   1914  H   MET A 118      17.304 -10.079  -7.412  1.00  0.00           H  
ATOM   1915  CA  MET A 118      17.323  -8.649  -5.801  1.00  0.00           C  
ATOM   1916  HA  MET A 118      17.714  -7.644  -5.972  1.00  0.00           H  
ATOM   1917  CB  MET A 118      15.795  -8.611  -5.966  1.00  0.00           C  
ATOM   1918  HB2 MET A 118      15.407  -9.629  -6.018  1.00  0.00           H  
ATOM   1919  HB3 MET A 118      15.347  -8.117  -5.104  1.00  0.00           H  
ATOM   1920  CG  MET A 118      15.384  -7.842  -7.223  1.00  0.00           C  
ATOM   1921  HG2 MET A 118      15.953  -8.217  -8.072  1.00  0.00           H  
ATOM   1922  HG3 MET A 118      14.328  -8.027  -7.419  1.00  0.00           H  
ATOM   1923  SD  MET A 118      15.639  -6.053  -7.091  1.00  0.00           S  
ATOM   1924  CE  MET A 118      15.608  -5.639  -8.851  1.00  0.00           C  
ATOM   1925  HE1 MET A 118      16.459  -6.102  -9.349  1.00  0.00           H  
ATOM   1926  HE2 MET A 118      15.666  -4.559  -8.973  1.00  0.00           H  
ATOM   1927  HE3 MET A 118      14.684  -6.006  -9.292  1.00  0.00           H  
ATOM   1928  C   MET A 118      17.682  -9.017  -4.354  1.00  0.00           C  
ATOM   1929  O   MET A 118      17.909  -8.123  -3.548  1.00  0.00           O  
ATOM   1930  N   ARG A 119      17.758 -10.309  -4.014  1.00  0.00           N  
ATOM   1931  H   ARG A 119      17.523 -10.987  -4.732  1.00  0.00           H  
ATOM   1932  CA  ARG A 119      18.099 -10.830  -2.673  1.00  0.00           C  
ATOM   1933  HA  ARG A 119      17.512 -10.297  -1.923  1.00  0.00           H  
ATOM   1934  CB  ARG A 119      17.685 -12.314  -2.677  1.00  0.00           C  
ATOM   1935  HB2 ARG A 119      16.631 -12.355  -2.953  1.00  0.00           H  
ATOM   1936  HB3 ARG A 119      18.257 -12.840  -3.442  1.00  0.00           H  
ATOM   1937  CG  ARG A 119      17.824 -13.069  -1.352  1.00  0.00           C  
ATOM   1938  HG2 ARG A 119      18.877 -13.179  -1.093  1.00  0.00           H  
ATOM   1939  HG3 ARG A 119      17.330 -12.497  -0.567  1.00  0.00           H  
ATOM   1940  CD  ARG A 119      17.155 -14.456  -1.451  1.00  0.00           C  
ATOM   1941  HD2 ARG A 119      17.185 -14.915  -0.460  1.00  0.00           H  
ATOM   1942  HD3 ARG A 119      16.105 -14.320  -1.716  1.00  0.00           H  
ATOM   1943  NE  ARG A 119      17.833 -15.360  -2.413  1.00  0.00           N  
ATOM   1944  HE  ARG A 119      18.794 -15.575  -2.198  1.00  0.00           H  
ATOM   1945  CZ  ARG A 119      17.340 -15.912  -3.519  1.00  0.00           C  
ATOM   1946  NH1 ARG A 119      16.125 -15.718  -3.944  1.00  0.00           N  
ATOM   1947 HH11 ARG A 119      15.517 -15.118  -3.433  1.00  0.00           H  
ATOM   1948 HH12 ARG A 119      15.772 -16.252  -4.750  1.00  0.00           H  
ATOM   1949  NH2 ARG A 119      18.075 -16.691  -4.255  1.00  0.00           N  
ATOM   1950 HH21 ARG A 119      19.009 -16.944  -3.998  1.00  0.00           H  
ATOM   1951 HH22 ARG A 119      17.737 -16.935  -5.185  1.00  0.00           H  
ATOM   1952  C   ARG A 119      19.577 -10.604  -2.311  1.00  0.00           C  
ATOM   1953  O   ARG A 119      19.896 -10.204  -1.190  1.00  0.00           O  
ATOM   1954  N   GLU A 120      20.468 -10.800  -3.280  1.00  0.00           N  
ATOM   1955  H   GLU A 120      20.134 -11.174  -4.162  1.00  0.00           H  
ATOM   1956  CA  GLU A 120      21.881 -10.404  -3.212  1.00  0.00           C  
ATOM   1957  HA  GLU A 120      22.363 -10.888  -2.361  1.00  0.00           H  
ATOM   1958  CB  GLU A 120      22.572 -10.896  -4.500  1.00  0.00           C  
ATOM   1959  HB2 GLU A 120      22.672 -11.982  -4.451  1.00  0.00           H  
ATOM   1960  HB3 GLU A 120      21.923 -10.673  -5.346  1.00  0.00           H  
ATOM   1961  CG  GLU A 120      23.941 -10.283  -4.835  1.00  0.00           C  
ATOM   1962  HG2 GLU A 120      24.258 -10.689  -5.798  1.00  0.00           H  
ATOM   1963  HG3 GLU A 120      23.828  -9.205  -4.965  1.00  0.00           H  
ATOM   1964  CD  GLU A 120      25.056 -10.544  -3.816  1.00  0.00           C  
ATOM   1965  OE1 GLU A 120      26.194 -10.113  -4.130  1.00  0.00           O  
ATOM   1966  OE2 GLU A 120      24.807 -11.131  -2.750  1.00  0.00           O  
ATOM   1967  C   GLU A 120      22.011  -8.885  -3.001  1.00  0.00           C  
ATOM   1968  O   GLU A 120      22.657  -8.435  -2.053  1.00  0.00           O  
ATOM   1969  N   LYS A 121      21.320  -8.071  -3.814  1.00  0.00           N  
ATOM   1970  H   LYS A 121      20.822  -8.481  -4.602  1.00  0.00           H  
ATOM   1971  CA  LYS A 121      21.339  -6.609  -3.659  1.00  0.00           C  
ATOM   1972  HA  LYS A 121      22.383  -6.292  -3.653  1.00  0.00           H  
ATOM   1973  CB  LYS A 121      20.643  -5.931  -4.848  1.00  0.00           C  
ATOM   1974  HB2 LYS A 121      21.085  -6.311  -5.772  1.00  0.00           H  
ATOM   1975  HB3 LYS A 121      19.573  -6.156  -4.847  1.00  0.00           H  
ATOM   1976  CG  LYS A 121      20.860  -4.411  -4.773  1.00  0.00           C  
ATOM   1977  HG2 LYS A 121      20.300  -4.000  -3.935  1.00  0.00           H  
ATOM   1978  HG3 LYS A 121      21.922  -4.213  -4.616  1.00  0.00           H  
ATOM   1979  CD  LYS A 121      20.409  -3.716  -6.057  1.00  0.00           C  
ATOM   1980  HD2 LYS A 121      20.948  -4.154  -6.898  1.00  0.00           H  
ATOM   1981  HD3 LYS A 121      19.342  -3.889  -6.200  1.00  0.00           H  
ATOM   1982  CE  LYS A 121      20.674  -2.205  -6.027  1.00  0.00           C  
ATOM   1983  HE2 LYS A 121      20.184  -1.764  -6.900  1.00  0.00           H  
ATOM   1984  HE3 LYS A 121      20.237  -1.766  -5.124  1.00  0.00           H  
ATOM   1985  NZ  LYS A 121      22.122  -1.910  -6.114  1.00  0.00           N  
ATOM   1986  HZ1 LYS A 121      22.573  -2.588  -6.739  1.00  0.00           H  
ATOM   1987  HZ2 LYS A 121      22.283  -1.065  -6.658  1.00  0.00           H  
ATOM   1988  HZ3 LYS A 121      22.588  -1.900  -5.223  1.00  0.00           H  
ATOM   1989  C   LYS A 121      20.760  -6.155  -2.316  1.00  0.00           C  
ATOM   1990  O   LYS A 121      21.345  -5.282  -1.690  1.00  0.00           O  
ATOM   1991  N   TYR A 122      19.671  -6.764  -1.847  1.00  0.00           N  
ATOM   1992  H   TYR A 122      19.211  -7.441  -2.444  1.00  0.00           H  
ATOM   1993  CA  TYR A 122      19.076  -6.481  -0.538  1.00  0.00           C  
ATOM   1994  HA  TYR A 122      18.831  -5.419  -0.481  1.00  0.00           H  
ATOM   1995  CB  TYR A 122      17.769  -7.271  -0.398  1.00  0.00           C  
ATOM   1996  HB2 TYR A 122      17.104  -6.958  -1.202  1.00  0.00           H  
ATOM   1997  HB3 TYR A 122      17.970  -8.335  -0.526  1.00  0.00           H  
ATOM   1998  CG  TYR A 122      17.048  -7.068   0.920  1.00  0.00           C  
ATOM   1999  CD1 TYR A 122      17.378  -7.861   2.038  1.00  0.00           C  
ATOM   2000  HD1 TYR A 122      18.142  -8.624   1.958  1.00  0.00           H  
ATOM   2001  CE1 TYR A 122      16.745  -7.637   3.276  1.00  0.00           C  
ATOM   2002  HE1 TYR A 122      17.025  -8.226   4.137  1.00  0.00           H  
ATOM   2003  CZ  TYR A 122      15.767  -6.626   3.393  1.00  0.00           C  
ATOM   2004  OH  TYR A 122      15.152  -6.391   4.580  1.00  0.00           O  
ATOM   2005  HH  TYR A 122      15.714  -6.647   5.315  1.00  0.00           H  
ATOM   2006  CE2 TYR A 122      15.423  -5.848   2.270  1.00  0.00           C  
ATOM   2007  HE2 TYR A 122      14.694  -5.062   2.378  1.00  0.00           H  
ATOM   2008  CD2 TYR A 122      16.063  -6.068   1.036  1.00  0.00           C  
ATOM   2009  HD2 TYR A 122      15.809  -5.451   0.185  1.00  0.00           H  
ATOM   2010  C   TYR A 122      20.054  -6.776   0.607  1.00  0.00           C  
ATOM   2011  O   TYR A 122      20.194  -5.948   1.504  1.00  0.00           O  
ATOM   2012  N   SER A 123      20.801  -7.885   0.541  1.00  0.00           N  
ATOM   2013  H   SER A 123      20.628  -8.548  -0.206  1.00  0.00           H  
ATOM   2014  CA  SER A 123      21.904  -8.159   1.480  1.00  0.00           C  
ATOM   2015  HA  SER A 123      21.509  -8.176   2.496  1.00  0.00           H  
ATOM   2016  CB  SER A 123      22.544  -9.528   1.206  1.00  0.00           C  
ATOM   2017  HB2 SER A 123      23.040  -9.525   0.236  1.00  0.00           H  
ATOM   2018  HB3 SER A 123      23.295  -9.724   1.974  1.00  0.00           H  
ATOM   2019  OG  SER A 123      21.572 -10.559   1.225  1.00  0.00           O  
ATOM   2020  HG  SER A 123      21.161 -10.608   0.351  1.00  0.00           H  
ATOM   2021  C   SER A 123      22.976  -7.062   1.416  1.00  0.00           C  
ATOM   2022  O   SER A 123      23.324  -6.476   2.437  1.00  0.00           O  
ATOM   2023  N   LYS A 124      23.425  -6.698   0.207  1.00  0.00           N  
ATOM   2024  H   LYS A 124      23.086  -7.226  -0.593  1.00  0.00           H  
ATOM   2025  CA  LYS A 124      24.393  -5.608  -0.044  1.00  0.00           C  
ATOM   2026  HA  LYS A 124      25.241  -5.743   0.631  1.00  0.00           H  
ATOM   2027  CB  LYS A 124      24.888  -5.703  -1.499  1.00  0.00           C  
ATOM   2028  HB2 LYS A 124      24.091  -6.084  -2.138  1.00  0.00           H  
ATOM   2029  HB3 LYS A 124      25.170  -4.715  -1.866  1.00  0.00           H  
ATOM   2030  CG  LYS A 124      26.118  -6.610  -1.592  1.00  0.00           C  
ATOM   2031  HG2 LYS A 124      26.949  -6.129  -1.072  1.00  0.00           H  
ATOM   2032  HG3 LYS A 124      25.909  -7.567  -1.112  1.00  0.00           H  
ATOM   2033  CD  LYS A 124      26.506  -6.862  -3.051  1.00  0.00           C  
ATOM   2034  HD2 LYS A 124      25.727  -7.475  -3.511  1.00  0.00           H  
ATOM   2035  HD3 LYS A 124      26.583  -5.914  -3.588  1.00  0.00           H  
ATOM   2036  CE  LYS A 124      27.854  -7.589  -3.098  1.00  0.00           C  
ATOM   2037  HE2 LYS A 124      28.653  -6.872  -2.892  1.00  0.00           H  
ATOM   2038  HE3 LYS A 124      27.854  -8.348  -2.310  1.00  0.00           H  
ATOM   2039  NZ  LYS A 124      28.055  -8.263  -4.400  1.00  0.00           N  
ATOM   2040  HZ1 LYS A 124      28.935  -8.752  -4.437  1.00  0.00           H  
ATOM   2041  HZ2 LYS A 124      27.334  -8.988  -4.478  1.00  0.00           H  
ATOM   2042  HZ3 LYS A 124      27.949  -7.637  -5.180  1.00  0.00           H  
ATOM   2043  C   LYS A 124      23.893  -4.188   0.270  1.00  0.00           C  
ATOM   2044  O   LYS A 124      24.690  -3.258   0.188  1.00  0.00           O  
ATOM   2045  N   CYS A 125      22.621  -4.008   0.627  1.00  0.00           N  
ATOM   2046  H   CYS A 125      22.021  -4.821   0.629  1.00  0.00           H  
ATOM   2047  CA  CYS A 125      22.035  -2.711   0.985  1.00  0.00           C  
ATOM   2048  HA  CYS A 125      22.818  -1.950   0.994  1.00  0.00           H  
ATOM   2049  CB  CYS A 125      20.994  -2.313  -0.080  1.00  0.00           C  
ATOM   2050  HB2 CYS A 125      20.184  -3.046  -0.080  1.00  0.00           H  
ATOM   2051  HB3 CYS A 125      20.581  -1.338   0.179  1.00  0.00           H  
ATOM   2052  SG  CYS A 125      21.714  -2.216  -1.748  1.00  0.00           S  
ATOM   2053  HG  CYS A 125      21.941  -3.539  -1.830  1.00  0.00           H  
ATOM   2054  C   CYS A 125      21.400  -2.682   2.389  1.00  0.00           C  
ATOM   2055  O   CYS A 125      20.833  -1.647   2.747  1.00  0.00           O  
ATOM   2056  N   SER A 126      21.421  -3.801   3.128  1.00  0.00           N  
ATOM   2057  H   SER A 126      21.978  -4.572   2.787  1.00  0.00           H  
ATOM   2058  CA  SER A 126      20.649  -4.038   4.367  1.00  0.00           C  
ATOM   2059  HA  SER A 126      19.593  -4.021   4.127  1.00  0.00           H  
ATOM   2060  CB  SER A 126      20.955  -5.424   4.928  1.00  0.00           C  
ATOM   2061  HB2 SER A 126      22.020  -5.650   4.825  1.00  0.00           H  
ATOM   2062  HB3 SER A 126      20.688  -5.463   5.987  1.00  0.00           H  
ATOM   2063  OG  SER A 126      20.156  -6.340   4.206  1.00  0.00           O  
ATOM   2064  HG  SER A 126      20.252  -6.139   3.258  1.00  0.00           H  
ATOM   2065  C   SER A 126      20.842  -2.971   5.438  1.00  0.00           C  
ATOM   2066  O   SER A 126      19.803  -2.350   5.769  1.00  0.00           O  
ATOM   2067  OXT SER A 126      21.986  -2.757   5.874  1.00  0.00           O  
TER    2068      SER   126                                                      
ATOM   2068  N   MET B 127     -21.275  27.035 -11.684  1.00  0.00           N  
ATOM   2069  H1  MET B 127     -21.514  26.730 -12.616  1.00  0.00           H  
ATOM   2070  H2  MET B 127     -21.941  26.642 -11.020  1.00  0.00           H  
ATOM   2071  H3  MET B 127     -20.383  26.629 -11.438  1.00  0.00           H  
ATOM   2072  CA  MET B 127     -21.203  28.523 -11.601  1.00  0.00           C  
ATOM   2073  HA  MET B 127     -22.102  28.946 -12.047  1.00  0.00           H  
ATOM   2074  CB  MET B 127     -21.174  28.942 -10.120  1.00  0.00           C  
ATOM   2075  HB2 MET B 127     -22.131  28.678  -9.666  1.00  0.00           H  
ATOM   2076  HB3 MET B 127     -20.402  28.357  -9.631  1.00  0.00           H  
ATOM   2077  CG  MET B 127     -20.891  30.425  -9.840  1.00  0.00           C  
ATOM   2078  HG2 MET B 127     -20.904  30.582  -8.761  1.00  0.00           H  
ATOM   2079  HG3 MET B 127     -19.884  30.658 -10.177  1.00  0.00           H  
ATOM   2080  SD  MET B 127     -22.033  31.604 -10.614  1.00  0.00           S  
ATOM   2081  CE  MET B 127     -23.373  31.588  -9.392  1.00  0.00           C  
ATOM   2082  HE1 MET B 127     -24.130  32.321  -9.673  1.00  0.00           H  
ATOM   2083  HE2 MET B 127     -23.827  30.599  -9.349  1.00  0.00           H  
ATOM   2084  HE3 MET B 127     -22.976  31.849  -8.410  1.00  0.00           H  
ATOM   2085  C   MET B 127     -19.997  29.056 -12.398  1.00  0.00           C  
ATOM   2086  O   MET B 127     -19.078  28.283 -12.648  1.00  0.00           O  
ATOM   2087  N   HIE B 128     -19.973  30.340 -12.805  1.00  0.00           N  
ATOM   2088  H   HIE B 128     -20.730  30.953 -12.531  1.00  0.00           H  
ATOM   2089  CA  HIE B 128     -18.794  30.979 -13.436  1.00  0.00           C  
ATOM   2090  HA  HIE B 128     -18.431  30.317 -14.218  1.00  0.00           H  
ATOM   2091  CB  HIE B 128     -19.155  32.329 -14.084  1.00  0.00           C  
ATOM   2092  HB2 HIE B 128     -19.563  32.994 -13.322  1.00  0.00           H  
ATOM   2093  HB3 HIE B 128     -19.922  32.169 -14.842  1.00  0.00           H  
ATOM   2094  CG  HIE B 128     -17.973  33.025 -14.731  1.00  0.00           C  
ATOM   2095  ND1 HIE B 128     -16.946  33.691 -14.052  1.00  0.00           N  
ATOM   2096  CE1 HIE B 128     -16.061  34.064 -14.992  1.00  0.00           C  
ATOM   2097  HE1 HIE B 128     -15.128  34.578 -14.797  1.00  0.00           H  
ATOM   2098  NE2 HIE B 128     -16.482  33.685 -16.209  1.00  0.00           N  
ATOM   2099  HE2 HIE B 128     -15.975  33.825 -17.072  1.00  0.00           H  
ATOM   2100  CD2 HIE B 128     -17.684  33.028 -16.064  1.00  0.00           C  
ATOM   2101  HD2 HIE B 128     -18.262  32.546 -16.841  1.00  0.00           H  
ATOM   2102  C   HIE B 128     -17.651  31.172 -12.432  1.00  0.00           C  
ATOM   2103  O   HIE B 128     -17.879  31.666 -11.328  1.00  0.00           O  
ATOM   2104  N   HIE B 129     -16.420  30.795 -12.792  1.00  0.00           N  
ATOM   2105  H   HIE B 129     -16.267  30.500 -13.748  1.00  0.00           H  
ATOM   2106  CA  HIE B 129     -15.338  30.592 -11.811  1.00  0.00           C  
ATOM   2107  HA  HIE B 129     -15.743  29.950 -11.034  1.00  0.00           H  
ATOM   2108  CB  HIE B 129     -14.183  29.804 -12.451  1.00  0.00           C  
ATOM   2109  HB2 HIE B 129     -14.575  29.114 -13.199  1.00  0.00           H  
ATOM   2110  HB3 HIE B 129     -13.726  29.198 -11.666  1.00  0.00           H  
ATOM   2111  CG  HIE B 129     -13.092  30.641 -13.070  1.00  0.00           C  
ATOM   2112  ND1 HIE B 129     -13.273  31.679 -13.988  1.00  0.00           N  
ATOM   2113  CE1 HIE B 129     -12.040  32.116 -14.287  1.00  0.00           C  
ATOM   2114  HE1 HIE B 129     -11.825  32.930 -14.968  1.00  0.00           H  
ATOM   2115  NE2 HIE B 129     -11.110  31.401 -13.630  1.00  0.00           N  
ATOM   2116  HE2 HIE B 129     -10.109  31.529 -13.702  1.00  0.00           H  
ATOM   2117  CD2 HIE B 129     -11.756  30.461 -12.860  1.00  0.00           C  
ATOM   2118  HD2 HIE B 129     -11.301  29.711 -12.224  1.00  0.00           H  
ATOM   2119  C   HIE B 129     -14.851  31.861 -11.084  1.00  0.00           C  
ATOM   2120  O   HIE B 129     -14.340  31.758  -9.965  1.00  0.00           O  
ATOM   2121  N   HIE B 130     -15.059  33.057 -11.648  1.00  0.00           N  
ATOM   2122  H   HIE B 130     -15.476  33.086 -12.573  1.00  0.00           H  
ATOM   2123  CA  HIE B 130     -14.771  34.329 -10.964  1.00  0.00           C  
ATOM   2124  HA  HIE B 130     -13.752  34.309 -10.576  1.00  0.00           H  
ATOM   2125  CB  HIE B 130     -14.869  35.502 -11.948  1.00  0.00           C  
ATOM   2126  HB2 HIE B 130     -15.885  35.570 -12.336  1.00  0.00           H  
ATOM   2127  HB3 HIE B 130     -14.187  35.322 -12.780  1.00  0.00           H  
ATOM   2128  CG  HIE B 130     -14.503  36.823 -11.320  1.00  0.00           C  
ATOM   2129  ND1 HIE B 130     -13.204  37.232 -11.019  1.00  0.00           N  
ATOM   2130  CE1 HIE B 130     -13.322  38.442 -10.452  1.00  0.00           C  
ATOM   2131  HE1 HIE B 130     -12.489  39.037 -10.101  1.00  0.00           H  
ATOM   2132  NE2 HIE B 130     -14.615  38.802 -10.375  1.00  0.00           N  
ATOM   2133  HE2 HIE B 130     -14.958  39.668  -9.981  1.00  0.00           H  
ATOM   2134  CD2 HIE B 130     -15.378  37.789 -10.914  1.00  0.00           C  
ATOM   2135  HD2 HIE B 130     -16.457  37.748 -10.983  1.00  0.00           H  
ATOM   2136  C   HIE B 130     -15.711  34.555  -9.776  1.00  0.00           C  
ATOM   2137  O   HIE B 130     -15.260  34.918  -8.693  1.00  0.00           O  
ATOM   2138  N   HIE B 131     -17.000  34.264  -9.950  1.00  0.00           N  
ATOM   2139  H   HIE B 131     -17.282  33.910 -10.854  1.00  0.00           H  
ATOM   2140  CA  HIE B 131     -18.027  34.360  -8.902  1.00  0.00           C  
ATOM   2141  HA  HIE B 131     -17.830  35.226  -8.266  1.00  0.00           H  
ATOM   2142  CB  HIE B 131     -19.384  34.572  -9.587  1.00  0.00           C  
ATOM   2143  HB2 HIE B 131     -20.162  34.612  -8.823  1.00  0.00           H  
ATOM   2144  HB3 HIE B 131     -19.602  33.729 -10.244  1.00  0.00           H  
ATOM   2145  CG  HIE B 131     -19.442  35.851 -10.384  1.00  0.00           C  
ATOM   2146  ND1 HIE B 131     -19.712  37.107  -9.847  1.00  0.00           N  
ATOM   2147  CE1 HIE B 131     -19.649  37.972 -10.867  1.00  0.00           C  
ATOM   2148  HE1 HIE B 131     -19.839  39.035 -10.779  1.00  0.00           H  
ATOM   2149  NE2 HIE B 131     -19.324  37.331 -12.003  1.00  0.00           N  
ATOM   2150  HE2 HIE B 131     -19.230  37.767 -12.908  1.00  0.00           H  
ATOM   2151  CD2 HIE B 131     -19.183  35.990 -11.718  1.00  0.00           C  
ATOM   2152  HD2 HIE B 131     -18.916  35.200 -12.405  1.00  0.00           H  
ATOM   2153  C   HIE B 131     -18.067  33.127  -7.987  1.00  0.00           C  
ATOM   2154  O   HIE B 131     -18.502  33.214  -6.844  1.00  0.00           O  
ATOM   2155  N   HIE B 132     -17.608  31.976  -8.484  1.00  0.00           N  
ATOM   2156  H   HIE B 132     -17.332  31.970  -9.456  1.00  0.00           H  
ATOM   2157  CA  HIE B 132     -17.701  30.686  -7.797  1.00  0.00           C  
ATOM   2158  HA  HIE B 132     -18.738  30.563  -7.477  1.00  0.00           H  
ATOM   2159  CB  HIE B 132     -17.360  29.561  -8.785  1.00  0.00           C  
ATOM   2160  HB2 HIE B 132     -16.284  29.557  -8.955  1.00  0.00           H  
ATOM   2161  HB3 HIE B 132     -17.870  29.722  -9.731  1.00  0.00           H  
ATOM   2162  CG  HIE B 132     -17.776  28.213  -8.281  1.00  0.00           C  
ATOM   2163  ND1 HIE B 132     -18.945  27.978  -7.564  1.00  0.00           N  
ATOM   2164  CE1 HIE B 132     -18.950  26.667  -7.299  1.00  0.00           C  
ATOM   2165  HE1 HIE B 132     -19.737  26.165  -6.749  1.00  0.00           H  
ATOM   2166  NE2 HIE B 132     -17.869  26.071  -7.840  1.00  0.00           N  
ATOM   2167  HE2 HIE B 132     -17.684  25.070  -7.822  1.00  0.00           H  
ATOM   2168  CD2 HIE B 132     -17.113  27.038  -8.464  1.00  0.00           C  
ATOM   2169  HD2 HIE B 132     -16.180  26.906  -8.989  1.00  0.00           H  
ATOM   2170  C   HIE B 132     -16.837  30.567  -6.533  1.00  0.00           C  
ATOM   2171  O   HIE B 132     -15.841  31.281  -6.371  1.00  0.00           O  
ATOM   2172  N   HIE B 133     -17.191  29.609  -5.671  1.00  0.00           N  
ATOM   2173  H   HIE B 133     -18.000  29.041  -5.901  1.00  0.00           H  
ATOM   2174  CA  HIE B 133     -16.429  29.225  -4.485  1.00  0.00           C  
ATOM   2175  HA  HIE B 133     -16.443  30.068  -3.797  1.00  0.00           H  
ATOM   2176  CB  HIE B 133     -17.084  28.027  -3.789  1.00  0.00           C  
ATOM   2177  HB2 HIE B 133     -16.472  27.737  -2.936  1.00  0.00           H  
ATOM   2178  HB3 HIE B 133     -17.116  27.185  -4.482  1.00  0.00           H  
ATOM   2179  CG  HIE B 133     -18.475  28.289  -3.289  1.00  0.00           C  
ATOM   2180  ND1 HIE B 133     -19.644  28.173  -4.042  1.00  0.00           N  
ATOM   2181  CE1 HIE B 133     -20.650  28.446  -3.197  1.00  0.00           C  
ATOM   2182  HE1 HIE B 133     -21.702  28.404  -3.454  1.00  0.00           H  
ATOM   2183  NE2 HIE B 133     -20.173  28.690  -1.966  1.00  0.00           N  
ATOM   2184  HE2 HIE B 133     -20.744  28.714  -1.123  1.00  0.00           H  
ATOM   2185  CD2 HIE B 133     -18.799  28.608  -2.005  1.00  0.00           C  
ATOM   2186  HD2 HIE B 133     -18.108  28.719  -1.179  1.00  0.00           H  
ATOM   2187  C   HIE B 133     -14.972  28.888  -4.807  1.00  0.00           C  
ATOM   2188  O   HIE B 133     -14.663  28.251  -5.815  1.00  0.00           O  
ATOM   2189  N   LYS B 134     -14.073  29.294  -3.909  1.00  0.00           N  
ATOM   2190  H   LYS B 134     -14.428  29.732  -3.065  1.00  0.00           H  
ATOM   2191  CA  LYS B 134     -12.615  29.153  -4.050  1.00  0.00           C  
ATOM   2192  HA  LYS B 134     -12.420  28.544  -4.928  1.00  0.00           H  
ATOM   2193  CB  LYS B 134     -11.950  30.528  -4.261  1.00  0.00           C  
ATOM   2194  HB2 LYS B 134     -11.919  31.071  -3.315  1.00  0.00           H  
ATOM   2195  HB3 LYS B 134     -10.926  30.374  -4.607  1.00  0.00           H  
ATOM   2196  CG  LYS B 134     -12.725  31.367  -5.290  1.00  0.00           C  
ATOM   2197  HG2 LYS B 134     -13.033  30.720  -6.113  1.00  0.00           H  
ATOM   2198  HG3 LYS B 134     -13.614  31.770  -4.800  1.00  0.00           H  
ATOM   2199  CD  LYS B 134     -11.924  32.532  -5.883  1.00  0.00           C  
ATOM   2200  HD2 LYS B 134     -11.385  33.048  -5.088  1.00  0.00           H  
ATOM   2201  HD3 LYS B 134     -11.194  32.138  -6.591  1.00  0.00           H  
ATOM   2202  CE  LYS B 134     -12.840  33.545  -6.586  1.00  0.00           C  
ATOM   2203  HE2 LYS B 134     -13.336  34.146  -5.819  1.00  0.00           H  
ATOM   2204  HE3 LYS B 134     -12.228  34.223  -7.188  1.00  0.00           H  
ATOM   2205  NZ  LYS B 134     -13.878  32.913  -7.436  1.00  0.00           N  
ATOM   2206  HZ1 LYS B 134     -14.496  32.305  -6.900  1.00  0.00           H  
ATOM   2207  HZ2 LYS B 134     -14.482  33.624  -7.836  1.00  0.00           H  
ATOM   2208  HZ3 LYS B 134     -13.512  32.364  -8.206  1.00  0.00           H  
ATOM   2209  C   LYS B 134     -12.034  28.401  -2.860  1.00  0.00           C  
ATOM   2210  O   LYS B 134     -12.680  28.332  -1.817  1.00  0.00           O  
ATOM   2211  N   VAL B 135     -10.846  27.823  -3.005  1.00  0.00           N  
ATOM   2212  H   VAL B 135     -10.346  27.936  -3.872  1.00  0.00           H  
ATOM   2213  CA  VAL B 135     -10.149  27.191  -1.875  1.00  0.00           C  
ATOM   2214  HA  VAL B 135     -10.822  26.463  -1.419  1.00  0.00           H  
ATOM   2215  CB  VAL B 135      -8.900  26.424  -2.356  1.00  0.00           C  
ATOM   2216  HB  VAL B 135      -8.220  27.118  -2.853  1.00  0.00           H  
ATOM   2217  CG1 VAL B 135      -8.154  25.748  -1.205  1.00  0.00           C  
ATOM   2218 HG11 VAL B 135      -7.314  25.179  -1.600  1.00  0.00           H  
ATOM   2219 HG12 VAL B 135      -7.750  26.498  -0.525  1.00  0.00           H  
ATOM   2220 HG13 VAL B 135      -8.820  25.073  -0.665  1.00  0.00           H  
ATOM   2221  CG2 VAL B 135      -9.284  25.317  -3.350  1.00  0.00           C  
ATOM   2222 HG21 VAL B 135      -9.754  25.741  -4.231  1.00  0.00           H  
ATOM   2223 HG22 VAL B 135      -8.389  24.781  -3.668  1.00  0.00           H  
ATOM   2224 HG23 VAL B 135      -9.971  24.611  -2.882  1.00  0.00           H  
ATOM   2225  C   VAL B 135      -9.824  28.257  -0.813  1.00  0.00           C  
ATOM   2226  O   VAL B 135      -9.450  29.380  -1.150  1.00  0.00           O  
ATOM   2227  N   LEU B 136     -10.023  27.909   0.460  1.00  0.00           N  
ATOM   2228  H   LEU B 136     -10.400  26.981   0.619  1.00  0.00           H  
ATOM   2229  CA  LEU B 136      -9.695  28.709   1.649  1.00  0.00           C  
ATOM   2230  HA  LEU B 136      -9.417  29.718   1.340  1.00  0.00           H  
ATOM   2231  CB  LEU B 136     -10.964  28.775   2.523  1.00  0.00           C  
ATOM   2232  HB2 LEU B 136     -11.759  29.216   1.927  1.00  0.00           H  
ATOM   2233  HB3 LEU B 136     -11.256  27.754   2.774  1.00  0.00           H  
ATOM   2234  CG  LEU B 136     -10.840  29.574   3.835  1.00  0.00           C  
ATOM   2235  HG  LEU B 136      -9.995  29.209   4.417  1.00  0.00           H  
ATOM   2236  CD1 LEU B 136     -10.663  31.071   3.572  1.00  0.00           C  
ATOM   2237 HD11 LEU B 136     -11.509  31.462   3.008  1.00  0.00           H  
ATOM   2238 HD12 LEU B 136     -10.581  31.604   4.519  1.00  0.00           H  
ATOM   2239 HD13 LEU B 136      -9.743  31.240   3.011  1.00  0.00           H  
ATOM   2240  CD2 LEU B 136     -12.094  29.384   4.690  1.00  0.00           C  
ATOM   2241 HD21 LEU B 136     -11.990  29.939   5.622  1.00  0.00           H  
ATOM   2242 HD22 LEU B 136     -12.975  29.735   4.155  1.00  0.00           H  
ATOM   2243 HD23 LEU B 136     -12.220  28.327   4.922  1.00  0.00           H  
ATOM   2244  C   LEU B 136      -8.503  28.126   2.430  1.00  0.00           C  
ATOM   2245  O   LEU B 136      -7.807  28.850   3.131  1.00  0.00           O  
ATOM   2246  N   GLN B 137      -8.296  26.811   2.316  1.00  0.00           N  
ATOM   2247  H   GLN B 137      -8.929  26.288   1.728  1.00  0.00           H  
ATOM   2248  CA  GLN B 137      -7.182  26.045   2.877  1.00  0.00           C  
ATOM   2249  HA  GLN B 137      -6.280  26.663   2.889  1.00  0.00           H  
ATOM   2250  CB  GLN B 137      -7.528  25.607   4.317  1.00  0.00           C  
ATOM   2251  HB2 GLN B 137      -7.698  26.496   4.928  1.00  0.00           H  
ATOM   2252  HB3 GLN B 137      -8.447  25.022   4.295  1.00  0.00           H  
ATOM   2253  CG  GLN B 137      -6.427  24.755   4.970  1.00  0.00           C  
ATOM   2254  HG2 GLN B 137      -6.242  23.866   4.367  1.00  0.00           H  
ATOM   2255  HG3 GLN B 137      -5.508  25.341   4.995  1.00  0.00           H  
ATOM   2256  CD  GLN B 137      -6.752  24.290   6.391  1.00  0.00           C  
ATOM   2257  OE1 GLN B 137      -7.884  24.278   6.870  1.00  0.00           O  
ATOM   2258  NE2 GLN B 137      -5.753  23.869   7.137  1.00  0.00           N  
ATOM   2259 HE21 GLN B 137      -5.939  23.606   8.087  1.00  0.00           H  
ATOM   2260 HE22 GLN B 137      -4.824  23.846   6.749  1.00  0.00           H  
ATOM   2261  C   GLN B 137      -6.944  24.835   1.965  1.00  0.00           C  
ATOM   2262  O   GLN B 137      -7.907  24.127   1.651  1.00  0.00           O  
ATOM   2263  N   GLU B 138      -5.699  24.615   1.538  1.00  0.00           N  
ATOM   2264  H   GLU B 138      -4.975  25.302   1.766  1.00  0.00           H  
ATOM   2265  CA  GLU B 138      -5.318  23.627   0.521  1.00  0.00           C  
ATOM   2266  HA  GLU B 138      -5.788  23.943  -0.404  1.00  0.00           H  
ATOM   2267  CB  GLU B 138      -3.791  23.635   0.292  1.00  0.00           C  
ATOM   2268  HB2 GLU B 138      -3.262  23.634   1.246  1.00  0.00           H  
ATOM   2269  HB3 GLU B 138      -3.520  22.709  -0.216  1.00  0.00           H  
ATOM   2270  CG  GLU B 138      -3.280  24.774  -0.603  1.00  0.00           C  
ATOM   2271  HG2 GLU B 138      -2.375  24.417  -1.103  1.00  0.00           H  
ATOM   2272  HG3 GLU B 138      -4.014  24.980  -1.385  1.00  0.00           H  
ATOM   2273  CD  GLU B 138      -2.942  26.063   0.159  1.00  0.00           C  
ATOM   2274  OE1 GLU B 138      -3.592  26.321   1.200  1.00  0.00           O  
ATOM   2275  OE2 GLU B 138      -2.040  26.785  -0.318  1.00  0.00           O  
ATOM   2276  C   GLU B 138      -5.746  22.173   0.811  1.00  0.00           C  
ATOM   2277  O   GLU B 138      -5.848  21.762   1.972  1.00  0.00           O  
ATOM   2278  N   PRO B 139      -5.913  21.359  -0.252  1.00  0.00           N  
ATOM   2279  CD  PRO B 139      -6.137  21.780  -1.627  1.00  0.00           C  
ATOM   2280  HD2 PRO B 139      -5.178  22.002  -2.089  1.00  0.00           H  
ATOM   2281  HD3 PRO B 139      -6.799  22.643  -1.687  1.00  0.00           H  
ATOM   2282  CG  PRO B 139      -6.796  20.595  -2.325  1.00  0.00           C  
ATOM   2283  HG2 PRO B 139      -6.580  20.578  -3.391  1.00  0.00           H  
ATOM   2284  HG3 PRO B 139      -7.873  20.620  -2.161  1.00  0.00           H  
ATOM   2285  CB  PRO B 139      -6.181  19.404  -1.599  1.00  0.00           C  
ATOM   2286  HB2 PRO B 139      -5.217  19.168  -2.051  1.00  0.00           H  
ATOM   2287  HB3 PRO B 139      -6.842  18.542  -1.637  1.00  0.00           H  
ATOM   2288  CA  PRO B 139      -5.991  19.907  -0.162  1.00  0.00           C  
ATOM   2289  HA  PRO B 139      -6.875  19.654   0.404  1.00  0.00           H  
ATOM   2290  C   PRO B 139      -4.782  19.264   0.526  1.00  0.00           C  
ATOM   2291  O   PRO B 139      -3.652  19.347   0.040  1.00  0.00           O  
ATOM   2292  N   THR B 140      -5.035  18.562   1.631  1.00  0.00           N  
ATOM   2293  H   THR B 140      -5.995  18.569   1.973  1.00  0.00           H  
ATOM   2294  CA  THR B 140      -4.109  17.575   2.206  1.00  0.00           C  
ATOM   2295  HA  THR B 140      -3.146  17.672   1.706  1.00  0.00           H  
ATOM   2296  CB  THR B 140      -3.865  17.861   3.694  1.00  0.00           C  
ATOM   2297  HB  THR B 140      -3.659  18.925   3.818  1.00  0.00           H  
ATOM   2298  CG2 THR B 140      -5.028  17.476   4.608  1.00  0.00           C  
ATOM   2299 HG21 THR B 140      -5.933  17.998   4.295  1.00  0.00           H  
ATOM   2300 HG22 THR B 140      -5.202  16.401   4.574  1.00  0.00           H  
ATOM   2301 HG23 THR B 140      -4.790  17.764   5.631  1.00  0.00           H  
ATOM   2302  OG1 THR B 140      -2.726  17.143   4.111  1.00  0.00           O  
ATOM   2303  HG1 THR B 140      -1.956  17.664   3.861  1.00  0.00           H  
ATOM   2304  C   THR B 140      -4.612  16.156   1.918  1.00  0.00           C  
ATOM   2305  O   THR B 140      -5.778  15.985   1.555  1.00  0.00           O  
ATOM   2306  N   CYS B 141      -3.755  15.134   2.018  1.00  0.00           N  
ATOM   2307  H   CYS B 141      -2.846  15.296   2.431  1.00  0.00           H  
ATOM   2308  CA  CYS B 141      -4.077  13.768   1.590  1.00  0.00           C  
ATOM   2309  HA  CYS B 141      -5.120  13.580   1.823  1.00  0.00           H  
ATOM   2310  CB  CYS B 141      -3.894  13.703   0.062  1.00  0.00           C  
ATOM   2311  HB2 CYS B 141      -4.489  14.497  -0.393  1.00  0.00           H  
ATOM   2312  HB3 CYS B 141      -2.844  13.868  -0.184  1.00  0.00           H  
ATOM   2313  SG  CYS B 141      -4.435  12.120  -0.644  1.00  0.00           S  
ATOM   2314  HG  CYS B 141      -3.318  11.433  -0.364  1.00  0.00           H  
ATOM   2315  C   CYS B 141      -3.236  12.718   2.339  1.00  0.00           C  
ATOM   2316  O   CYS B 141      -2.080  12.988   2.655  1.00  0.00           O  
ATOM   2317  N   VAL B 142      -3.794  11.527   2.598  1.00  0.00           N  
ATOM   2318  H   VAL B 142      -4.765  11.404   2.325  1.00  0.00           H  
ATOM   2319  CA  VAL B 142      -3.142  10.389   3.284  1.00  0.00           C  
ATOM   2320  HA  VAL B 142      -2.071  10.446   3.095  1.00  0.00           H  
ATOM   2321  CB  VAL B 142      -3.360  10.431   4.815  1.00  0.00           C  
ATOM   2322  HB  VAL B 142      -2.908   9.534   5.236  1.00  0.00           H  
ATOM   2323  CG1 VAL B 142      -2.671  11.629   5.478  1.00  0.00           C  
ATOM   2324 HG11 VAL B 142      -3.162  12.558   5.187  1.00  0.00           H  
ATOM   2325 HG12 VAL B 142      -2.717  11.530   6.562  1.00  0.00           H  
ATOM   2326 HG13 VAL B 142      -1.626  11.669   5.170  1.00  0.00           H  
ATOM   2327  CG2 VAL B 142      -4.841  10.434   5.231  1.00  0.00           C  
ATOM   2328 HG21 VAL B 142      -5.334   9.529   4.880  1.00  0.00           H  
ATOM   2329 HG22 VAL B 142      -4.920  10.469   6.317  1.00  0.00           H  
ATOM   2330 HG23 VAL B 142      -5.351  11.305   4.815  1.00  0.00           H  
ATOM   2331  C   VAL B 142      -3.639   9.045   2.729  1.00  0.00           C  
ATOM   2332  O   VAL B 142      -4.809   8.935   2.363  1.00  0.00           O  
ATOM   2333  N   SER B 143      -2.794   8.009   2.684  1.00  0.00           N  
ATOM   2334  H   SER B 143      -1.864   8.136   3.073  1.00  0.00           H  
ATOM   2335  CA  SER B 143      -3.144   6.681   2.134  1.00  0.00           C  
ATOM   2336  HA  SER B 143      -4.063   6.770   1.563  1.00  0.00           H  
ATOM   2337  CB  SER B 143      -2.055   6.231   1.153  1.00  0.00           C  
ATOM   2338  HB2 SER B 143      -1.874   7.022   0.424  1.00  0.00           H  
ATOM   2339  HB3 SER B 143      -1.130   6.045   1.703  1.00  0.00           H  
ATOM   2340  OG  SER B 143      -2.439   5.047   0.481  1.00  0.00           O  
ATOM   2341  HG  SER B 143      -3.284   5.204   0.031  1.00  0.00           H  
ATOM   2342  C   SER B 143      -3.392   5.618   3.214  1.00  0.00           C  
ATOM   2343  O   SER B 143      -2.749   5.664   4.262  1.00  0.00           O  
ATOM   2344  N   ASP B 144      -4.265   4.627   2.960  1.00  0.00           N  
ATOM   2345  H   ASP B 144      -4.761   4.622   2.070  1.00  0.00           H  
ATOM   2346  CA  ASP B 144      -4.293   3.388   3.768  1.00  0.00           C  
ATOM   2347  HA  ASP B 144      -4.125   3.668   4.806  1.00  0.00           H  
ATOM   2348  CB  ASP B 144      -5.669   2.689   3.726  1.00  0.00           C  
ATOM   2349  HB2 ASP B 144      -5.755   2.081   4.628  1.00  0.00           H  
ATOM   2350  HB3 ASP B 144      -6.454   3.443   3.767  1.00  0.00           H  
ATOM   2351  CG  ASP B 144      -5.937   1.766   2.528  1.00  0.00           C  
ATOM   2352  OD1 ASP B 144      -5.354   1.951   1.443  1.00  0.00           O  
ATOM   2353  OD2 ASP B 144      -6.751   0.819   2.667  1.00  0.00           O  
ATOM   2354  C   ASP B 144      -3.162   2.412   3.385  1.00  0.00           C  
ATOM   2355  O   ASP B 144      -2.914   1.435   4.095  1.00  0.00           O  
ATOM   2356  N   TYR B 145      -2.482   2.695   2.271  1.00  0.00           N  
ATOM   2357  H   TYR B 145      -2.762   3.531   1.772  1.00  0.00           H  
ATOM   2358  CA  TYR B 145      -1.384   1.952   1.657  1.00  0.00           C  
ATOM   2359  HA  TYR B 145      -1.232   2.448   0.700  1.00  0.00           H  
ATOM   2360  CB  TYR B 145      -0.085   2.171   2.444  1.00  0.00           C  
ATOM   2361  HB2 TYR B 145      -0.114   3.157   2.901  1.00  0.00           H  
ATOM   2362  HB3 TYR B 145      -0.022   1.441   3.248  1.00  0.00           H  
ATOM   2363  CG  TYR B 145       1.154   2.108   1.579  1.00  0.00           C  
ATOM   2364  CD1 TYR B 145       1.396   3.136   0.646  1.00  0.00           C  
ATOM   2365  HD1 TYR B 145       0.714   3.974   0.579  1.00  0.00           H  
ATOM   2366  CE1 TYR B 145       2.518   3.067  -0.198  1.00  0.00           C  
ATOM   2367  HE1 TYR B 145       2.711   3.841  -0.925  1.00  0.00           H  
ATOM   2368  CZ  TYR B 145       3.408   1.976  -0.093  1.00  0.00           C  
ATOM   2369  OH  TYR B 145       4.488   1.902  -0.905  1.00  0.00           O  
ATOM   2370  HH  TYR B 145       5.085   1.160  -0.681  1.00  0.00           H  
ATOM   2371  CE2 TYR B 145       3.185   0.968   0.863  1.00  0.00           C  
ATOM   2372  HE2 TYR B 145       3.887   0.154   0.946  1.00  0.00           H  
ATOM   2373  CD2 TYR B 145       2.050   1.029   1.690  1.00  0.00           C  
ATOM   2374  HD2 TYR B 145       1.857   0.240   2.398  1.00  0.00           H  
ATOM   2375  C   TYR B 145      -1.703   0.493   1.278  1.00  0.00           C  
ATOM   2376  O   TYR B 145      -0.826  -0.370   1.287  1.00  0.00           O  
ATOM   2377  N   MET B 146      -2.967   0.206   0.947  1.00  0.00           N  
ATOM   2378  H   MET B 146      -3.656   0.943   1.063  1.00  0.00           H  
ATOM   2379  CA  MET B 146      -3.385  -1.073   0.350  1.00  0.00           C  
ATOM   2380  HA  MET B 146      -2.569  -1.437  -0.275  1.00  0.00           H  
ATOM   2381  CB  MET B 146      -3.627  -2.122   1.447  1.00  0.00           C  
ATOM   2382  HB2 MET B 146      -3.804  -3.078   0.954  1.00  0.00           H  
ATOM   2383  HB3 MET B 146      -2.728  -2.230   2.054  1.00  0.00           H  
ATOM   2384  CG  MET B 146      -4.825  -1.809   2.356  1.00  0.00           C  
ATOM   2385  HG2 MET B 146      -4.544  -1.008   3.039  1.00  0.00           H  
ATOM   2386  HG3 MET B 146      -5.659  -1.447   1.756  1.00  0.00           H  
ATOM   2387  SD  MET B 146      -5.418  -3.229   3.318  1.00  0.00           S  
ATOM   2388  CE  MET B 146      -6.260  -4.149   2.001  1.00  0.00           C  
ATOM   2389  HE1 MET B 146      -5.534  -4.500   1.267  1.00  0.00           H  
ATOM   2390  HE2 MET B 146      -6.778  -5.005   2.430  1.00  0.00           H  
ATOM   2391  HE3 MET B 146      -6.984  -3.502   1.506  1.00  0.00           H  
ATOM   2392  C   MET B 146      -4.619  -0.998  -0.570  1.00  0.00           C  
ATOM   2393  O   MET B 146      -4.950  -1.994  -1.211  1.00  0.00           O  
ATOM   2394  N   SER B 147      -5.346   0.124  -0.617  1.00  0.00           N  
ATOM   2395  H   SER B 147      -5.090   0.893  -0.009  1.00  0.00           H  
ATOM   2396  CA  SER B 147      -6.552   0.282  -1.442  1.00  0.00           C  
ATOM   2397  HA  SER B 147      -6.418  -0.263  -2.372  1.00  0.00           H  
ATOM   2398  CB  SER B 147      -7.755  -0.350  -0.728  1.00  0.00           C  
ATOM   2399  HB2 SER B 147      -8.574  -0.419  -1.444  1.00  0.00           H  
ATOM   2400  HB3 SER B 147      -7.494  -1.362  -0.418  1.00  0.00           H  
ATOM   2401  OG  SER B 147      -8.210   0.392   0.397  1.00  0.00           O  
ATOM   2402  HG  SER B 147      -7.458   0.609   0.986  1.00  0.00           H  
ATOM   2403  C   SER B 147      -6.891   1.720  -1.836  1.00  0.00           C  
ATOM   2404  O   SER B 147      -7.508   1.918  -2.886  1.00  0.00           O  
ATOM   2405  N   ILE B 148      -6.552   2.727  -1.025  1.00  0.00           N  
ATOM   2406  H   ILE B 148      -6.022   2.525  -0.179  1.00  0.00           H  
ATOM   2407  CA  ILE B 148      -7.195   4.043  -1.123  1.00  0.00           C  
ATOM   2408  HA  ILE B 148      -7.311   4.276  -2.180  1.00  0.00           H  
ATOM   2409  CB  ILE B 148      -8.613   3.930  -0.491  1.00  0.00           C  
ATOM   2410  HB  ILE B 148      -9.016   2.949  -0.753  1.00  0.00           H  
ATOM   2411  CG2 ILE B 148      -8.565   3.995   1.045  1.00  0.00           C  
ATOM   2412 HG21 ILE B 148      -9.523   3.700   1.468  1.00  0.00           H  
ATOM   2413 HG22 ILE B 148      -7.814   3.303   1.417  1.00  0.00           H  
ATOM   2414 HG23 ILE B 148      -8.317   5.001   1.380  1.00  0.00           H  
ATOM   2415  CG1 ILE B 148      -9.612   4.958  -1.064  1.00  0.00           C  
ATOM   2416 HG12 ILE B 148      -9.355   5.964  -0.735  1.00  0.00           H  
ATOM   2417 HG13 ILE B 148      -9.559   4.917  -2.151  1.00  0.00           H  
ATOM   2418  CD1 ILE B 148     -11.069   4.666  -0.676  1.00  0.00           C  
ATOM   2419 HD11 ILE B 148     -11.221   4.832   0.390  1.00  0.00           H  
ATOM   2420 HD12 ILE B 148     -11.733   5.330  -1.230  1.00  0.00           H  
ATOM   2421 HD13 ILE B 148     -11.322   3.635  -0.926  1.00  0.00           H  
ATOM   2422  C   ILE B 148      -6.353   5.169  -0.496  1.00  0.00           C  
ATOM   2423  O   ILE B 148      -5.451   4.934   0.312  1.00  0.00           O  
ATOM   2424  N   SER B 149      -6.694   6.409  -0.842  1.00  0.00           N  
ATOM   2425  H   SER B 149      -7.369   6.511  -1.593  1.00  0.00           H  
ATOM   2426  CA  SER B 149      -6.312   7.620  -0.107  1.00  0.00           C  
ATOM   2427  HA  SER B 149      -5.910   7.318   0.856  1.00  0.00           H  
ATOM   2428  CB  SER B 149      -5.233   8.420  -0.841  1.00  0.00           C  
ATOM   2429  HB2 SER B 149      -5.587   8.697  -1.834  1.00  0.00           H  
ATOM   2430  HB3 SER B 149      -5.024   9.330  -0.277  1.00  0.00           H  
ATOM   2431  OG  SER B 149      -4.041   7.674  -0.945  1.00  0.00           O  
ATOM   2432  HG  SER B 149      -3.999   7.297  -1.834  1.00  0.00           H  
ATOM   2433  C   SER B 149      -7.515   8.513   0.188  1.00  0.00           C  
ATOM   2434  O   SER B 149      -8.457   8.579  -0.603  1.00  0.00           O  
ATOM   2435  N   BCN B 150      -7.465   9.202   1.331  1.00  0.00           N  
ATOM   2436  H27 BCN B 150      -6.595   9.122   1.853  1.00  0.00           H  
ATOM   2437  C2  BCN B 150      -8.373  10.259   1.727  1.00  0.00           C  
ATOM   2438  H   BCN B 150      -9.231  10.226   1.055  1.00  0.00           H  
ATOM   2439  C4  BCN B 150      -8.924  10.050   3.145  1.00  0.00           C  
ATOM   2440  H1  BCN B 150      -9.371   9.050   3.195  1.00  0.00           H  
ATOM   2441  H2  BCN B 150      -8.102  10.042   3.871  1.00  0.00           H  
ATOM   2442  C5  BCN B 150     -10.011  11.086   3.560  1.00  0.00           C  
ATOM   2443  H3  BCN B 150     -10.582  11.391   2.671  1.00  0.00           H  
ATOM   2444  H4  BCN B 150     -10.735  10.581   4.212  1.00  0.00           H  
ATOM   2445  C6  BCN B 150      -9.501  12.365   4.293  1.00  0.00           C  
ATOM   2446  H8  BCN B 150     -10.363  13.016   4.488  1.00  0.00           H  
ATOM   2447  H9  BCN B 150      -8.845  12.948   3.637  1.00  0.00           H  
ATOM   2448  C7  BCN B 150      -8.767  12.116   5.636  1.00  0.00           C  
ATOM   2449  H5  BCN B 150      -8.574  13.083   6.123  1.00  0.00           H  
ATOM   2450  H6  BCN B 150      -7.798  11.634   5.449  1.00  0.00           H  
ATOM   2451  N2  BCN B 150      -9.572  11.277   6.530  1.00  0.00           N  
ATOM   2452  H7  BCN B 150     -10.549  11.139   6.329  1.00  0.00           H  
ATOM   2453  C8  BCN B 150      -9.081  10.503   7.543  1.00  0.00           C  
ATOM   2454  O1  BCN B 150      -7.949  10.528   7.999  1.00  0.00           O  
ATOM   2455  O2  BCN B 150     -10.059   9.626   7.879  1.00  0.00           O  
ATOM   2456  C9  BCN B 150      -9.735   8.481   8.691  1.00  0.00           C  
ATOM   2457  H21 BCN B 150     -10.656   8.096   9.149  1.00  0.00           H  
ATOM   2458  H22 BCN B 150      -9.063   8.756   9.512  1.00  0.00           H  
ATOM   2459  C10 BCN B 150      -9.113   7.361   7.841  1.00  0.00           C  
ATOM   2460  H23 BCN B 150      -8.694   6.573   8.465  1.00  0.00           H  
ATOM   2461  C11 BCN B 150      -8.446   7.577   6.490  1.00  0.00           C  
ATOM   2462  H12 BCN B 150      -8.485   8.559   6.031  1.00  0.00           H  
ATOM   2463  C12 BCN B 150      -7.086   6.902   6.179  1.00  0.00           C  
ATOM   2464  H13 BCN B 150      -7.021   5.933   6.694  1.00  0.00           H  
ATOM   2465  H14 BCN B 150      -6.279   7.516   6.592  1.00  0.00           H  
ATOM   2466  C13 BCN B 150      -6.814   6.694   4.657  1.00  0.00           C  
ATOM   2467  H19 BCN B 150      -6.750   7.650   4.125  1.00  0.00           H  
ATOM   2468  H20 BCN B 150      -5.882   6.141   4.508  1.00  0.00           H  
ATOM   2469  C14 BCN B 150      -7.953   5.927   4.186  1.00  0.00           C  
ATOM   2470  C15 BCN B 150      -9.018   5.397   4.252  1.00  0.00           C  
ATOM   2471  C16 BCN B 150     -10.266   4.979   4.868  1.00  0.00           C  
ATOM   2472  H17 BCN B 150     -10.401   3.896   4.767  1.00  0.00           H  
ATOM   2473  H18 BCN B 150     -11.114   5.490   4.396  1.00  0.00           H  
ATOM   2474  C17 BCN B 150     -10.125   5.392   6.368  1.00  0.00           C  
ATOM   2475  H15 BCN B 150     -11.053   5.138   6.895  1.00  0.00           H  
ATOM   2476  H16 BCN B 150      -9.337   4.786   6.835  1.00  0.00           H  
ATOM   2477  C18 BCN B 150      -9.818   6.896   6.582  1.00  0.00           C  
ATOM   2478  H11 BCN B 150     -10.649   7.512   6.243  1.00  0.00           H  
ATOM   2479  C3  BCN B 150      -7.719  11.615   1.577  1.00  0.00           C  
ATOM   2480  O3  BCN B 150      -6.673  11.880   2.150  1.00  0.00           O  
ATOM   2481  N   CYS B 151      -8.360  12.483   0.795  1.00  0.00           N  
ATOM   2482  H   CYS B 151      -9.216  12.183   0.338  1.00  0.00           H  
ATOM   2483  CA  CYS B 151      -8.012  13.887   0.603  1.00  0.00           C  
ATOM   2484  HA  CYS B 151      -7.110  14.106   1.162  1.00  0.00           H  
ATOM   2485  CB  CYS B 151      -7.726  14.085  -0.892  1.00  0.00           C  
ATOM   2486  HB2 CYS B 151      -6.916  13.420  -1.190  1.00  0.00           H  
ATOM   2487  HB3 CYS B 151      -8.617  13.826  -1.465  1.00  0.00           H  
ATOM   2488  SG  CYS B 151      -7.262  15.796  -1.269  1.00  0.00           S  
ATOM   2489  HG  CYS B 151      -6.368  15.948  -0.276  1.00  0.00           H  
ATOM   2490  C   CYS B 151      -9.127  14.809   1.133  1.00  0.00           C  
ATOM   2491  O   CYS B 151     -10.307  14.474   1.019  1.00  0.00           O  
ATOM   2492  N   GLU B 152      -8.779  15.965   1.704  1.00  0.00           N  
ATOM   2493  H   GLU B 152      -7.795  16.212   1.756  1.00  0.00           H  
ATOM   2494  CA  GLU B 152      -9.751  16.987   2.126  1.00  0.00           C  
ATOM   2495  HA  GLU B 152     -10.574  16.961   1.411  1.00  0.00           H  
ATOM   2496  CB  GLU B 152     -10.354  16.664   3.512  1.00  0.00           C  
ATOM   2497  HB2 GLU B 152     -11.236  17.289   3.614  1.00  0.00           H  
ATOM   2498  HB3 GLU B 152     -10.704  15.632   3.529  1.00  0.00           H  
ATOM   2499  CG  GLU B 152      -9.442  16.898   4.734  1.00  0.00           C  
ATOM   2500  HG2 GLU B 152      -8.898  15.972   4.941  1.00  0.00           H  
ATOM   2501  HG3 GLU B 152      -8.697  17.659   4.510  1.00  0.00           H  
ATOM   2502  CD  GLU B 152     -10.217  17.366   5.983  1.00  0.00           C  
ATOM   2503  OE1 GLU B 152     -11.114  18.240   5.856  1.00  0.00           O  
ATOM   2504  OE2 GLU B 152      -9.889  16.873   7.085  1.00  0.00           O  
ATOM   2505  C   GLU B 152      -9.178  18.414   2.062  1.00  0.00           C  
ATOM   2506  O   GLU B 152      -7.963  18.605   2.157  1.00  0.00           O  
ATOM   2507  N   TRP B 153     -10.063  19.402   1.891  1.00  0.00           N  
ATOM   2508  H   TRP B 153     -11.046  19.137   1.875  1.00  0.00           H  
ATOM   2509  CA  TRP B 153      -9.769  20.841   1.809  1.00  0.00           C  
ATOM   2510  HA  TRP B 153      -8.885  21.059   2.413  1.00  0.00           H  
ATOM   2511  CB  TRP B 153      -9.473  21.243   0.356  1.00  0.00           C  
ATOM   2512  HB2 TRP B 153      -9.196  22.296   0.319  1.00  0.00           H  
ATOM   2513  HB3 TRP B 153      -8.605  20.688   0.035  1.00  0.00           H  
ATOM   2514  CG  TRP B 153     -10.542  20.998  -0.665  1.00  0.00           C  
ATOM   2515  CD1 TRP B 153     -11.490  21.881  -1.053  1.00  0.00           C  
ATOM   2516  HD1 TRP B 153     -11.602  22.882  -0.654  1.00  0.00           H  
ATOM   2517  NE1 TRP B 153     -12.280  21.310  -2.034  1.00  0.00           N  
ATOM   2518  HE1 TRP B 153     -13.066  21.781  -2.460  1.00  0.00           H  
ATOM   2519  CE2 TRP B 153     -11.863  20.033  -2.344  1.00  0.00           C  
ATOM   2520  CZ2 TRP B 153     -12.303  19.077  -3.272  1.00  0.00           C  
ATOM   2521  HZ2 TRP B 153     -13.145  19.293  -3.911  1.00  0.00           H  
ATOM   2522  CH2 TRP B 153     -11.649  17.834  -3.335  1.00  0.00           C  
ATOM   2523  HH2 TRP B 153     -11.969  17.083  -4.040  1.00  0.00           H  
ATOM   2524  CZ3 TRP B 153     -10.574  17.564  -2.471  1.00  0.00           C  
ATOM   2525  HZ3 TRP B 153     -10.073  16.607  -2.514  1.00  0.00           H  
ATOM   2526  CE3 TRP B 153     -10.137  18.534  -1.549  1.00  0.00           C  
ATOM   2527  HE3 TRP B 153      -9.299  18.319  -0.902  1.00  0.00           H  
ATOM   2528  CD2 TRP B 153     -10.768  19.794  -1.461  1.00  0.00           C  
ATOM   2529  C   TRP B 153     -10.933  21.685   2.345  1.00  0.00           C  
ATOM   2530  O   TRP B 153     -12.020  21.174   2.623  1.00  0.00           O  
ATOM   2531  N   LYS B 154     -10.741  23.006   2.452  1.00  0.00           N  
ATOM   2532  H   LYS B 154      -9.834  23.373   2.174  1.00  0.00           H  
ATOM   2533  CA  LYS B 154     -11.830  23.958   2.748  1.00  0.00           C  
ATOM   2534  HA  LYS B 154     -12.764  23.402   2.856  1.00  0.00           H  
ATOM   2535  CB  LYS B 154     -11.601  24.705   4.070  1.00  0.00           C  
ATOM   2536  HB2 LYS B 154     -10.689  25.298   4.011  1.00  0.00           H  
ATOM   2537  HB3 LYS B 154     -12.439  25.384   4.232  1.00  0.00           H  
ATOM   2538  CG  LYS B 154     -11.518  23.728   5.250  1.00  0.00           C  
ATOM   2539  HG2 LYS B 154     -12.362  23.038   5.197  1.00  0.00           H  
ATOM   2540  HG3 LYS B 154     -10.592  23.153   5.181  1.00  0.00           H  
ATOM   2541  CD  LYS B 154     -11.573  24.451   6.599  1.00  0.00           C  
ATOM   2542  HD2 LYS B 154     -10.772  25.191   6.667  1.00  0.00           H  
ATOM   2543  HD3 LYS B 154     -12.536  24.959   6.683  1.00  0.00           H  
ATOM   2544  CE  LYS B 154     -11.458  23.408   7.718  1.00  0.00           C  
ATOM   2545  HE2 LYS B 154     -12.073  23.723   8.566  1.00  0.00           H  
ATOM   2546  HE3 LYS B 154     -11.861  22.458   7.348  1.00  0.00           H  
ATOM   2547  NZ  LYS B 154     -10.052  23.222   8.152  1.00  0.00           N  
ATOM   2548  HZ1 LYS B 154      -9.943  22.369   8.685  1.00  0.00           H  
ATOM   2549  HZ2 LYS B 154      -9.419  23.196   7.352  1.00  0.00           H  
ATOM   2550  HZ3 LYS B 154      -9.737  24.013   8.695  1.00  0.00           H  
ATOM   2551  C   LYS B 154     -12.059  24.932   1.601  1.00  0.00           C  
ATOM   2552  O   LYS B 154     -11.111  25.383   0.964  1.00  0.00           O  
ATOM   2553  N   MET B 155     -13.321  25.281   1.379  1.00  0.00           N  
ATOM   2554  H   MET B 155     -14.027  24.855   1.972  1.00  0.00           H  
ATOM   2555  CA  MET B 155     -13.772  26.330   0.463  1.00  0.00           C  
ATOM   2556  HA  MET B 155     -12.993  26.512  -0.274  1.00  0.00           H  
ATOM   2557  CB  MET B 155     -15.032  25.844  -0.272  1.00  0.00           C  
ATOM   2558  HB2 MET B 155     -15.825  25.683   0.460  1.00  0.00           H  
ATOM   2559  HB3 MET B 155     -15.364  26.611  -0.971  1.00  0.00           H  
ATOM   2560  CG  MET B 155     -14.816  24.523  -1.032  1.00  0.00           C  
ATOM   2561  HG2 MET B 155     -14.528  23.748  -0.322  1.00  0.00           H  
ATOM   2562  HG3 MET B 155     -15.768  24.217  -1.460  1.00  0.00           H  
ATOM   2563  SD  MET B 155     -13.583  24.549  -2.367  1.00  0.00           S  
ATOM   2564  CE  MET B 155     -14.407  25.665  -3.528  1.00  0.00           C  
ATOM   2565  HE1 MET B 155     -15.431  25.334  -3.700  1.00  0.00           H  
ATOM   2566  HE2 MET B 155     -14.416  26.671  -3.119  1.00  0.00           H  
ATOM   2567  HE3 MET B 155     -13.874  25.672  -4.477  1.00  0.00           H  
ATOM   2568  C   MET B 155     -14.029  27.648   1.219  1.00  0.00           C  
ATOM   2569  O   MET B 155     -14.156  27.650   2.441  1.00  0.00           O  
ATOM   2570  N   ASN B 156     -14.137  28.778   0.514  1.00  0.00           N  
ATOM   2571  H   ASN B 156     -13.969  28.723  -0.486  1.00  0.00           H  
ATOM   2572  CA  ASN B 156     -14.408  30.111   1.084  1.00  0.00           C  
ATOM   2573  HA  ASN B 156     -13.778  30.228   1.965  1.00  0.00           H  
ATOM   2574  CB  ASN B 156     -13.992  31.192   0.067  1.00  0.00           C  
ATOM   2575  HB2 ASN B 156     -13.998  32.156   0.575  1.00  0.00           H  
ATOM   2576  HB3 ASN B 156     -12.973  31.004  -0.273  1.00  0.00           H  
ATOM   2577  CG  ASN B 156     -14.906  31.274  -1.143  1.00  0.00           C  
ATOM   2578  OD1 ASN B 156     -15.481  30.297  -1.595  1.00  0.00           O  
ATOM   2579  ND2 ASN B 156     -15.055  32.431  -1.742  1.00  0.00           N  
ATOM   2580 HD21 ASN B 156     -15.732  32.476  -2.486  1.00  0.00           H  
ATOM   2581 HD22 ASN B 156     -14.661  33.258  -1.334  1.00  0.00           H  
ATOM   2582  C   ASN B 156     -15.856  30.316   1.588  1.00  0.00           C  
ATOM   2583  O   ASN B 156     -16.217  31.413   2.007  1.00  0.00           O  
ATOM   2584  N   GLY B 157     -16.675  29.267   1.545  1.00  0.00           N  
ATOM   2585  H   GLY B 157     -16.304  28.409   1.166  1.00  0.00           H  
ATOM   2586  CA  GLY B 157     -18.030  29.192   2.079  1.00  0.00           C  
ATOM   2587  HA2 GLY B 157     -18.003  29.391   3.150  1.00  0.00           H  
ATOM   2588  HA3 GLY B 157     -18.660  29.938   1.596  1.00  0.00           H  
ATOM   2589  C   GLY B 157     -18.621  27.796   1.834  1.00  0.00           C  
ATOM   2590  O   GLY B 157     -17.990  26.985   1.149  1.00  0.00           O  
ATOM   2591  N   PRO B 158     -19.819  27.487   2.364  1.00  0.00           N  
ATOM   2592  CD  PRO B 158     -20.643  28.350   3.191  1.00  0.00           C  
ATOM   2593  HD2 PRO B 158     -21.119  29.104   2.562  1.00  0.00           H  
ATOM   2594  HD3 PRO B 158     -20.059  28.831   3.976  1.00  0.00           H  
ATOM   2595  CG  PRO B 158     -21.707  27.450   3.818  1.00  0.00           C  
ATOM   2596  HG2 PRO B 158     -22.675  27.955   3.843  1.00  0.00           H  
ATOM   2597  HG3 PRO B 158     -21.402  27.176   4.829  1.00  0.00           H  
ATOM   2598  CB  PRO B 158     -21.765  26.196   2.941  1.00  0.00           C  
ATOM   2599  HB2 PRO B 158     -22.660  26.226   2.318  1.00  0.00           H  
ATOM   2600  HB3 PRO B 158     -21.785  25.300   3.562  1.00  0.00           H  
ATOM   2601  CA  PRO B 158     -20.500  26.228   2.072  1.00  0.00           C  
ATOM   2602  HA  PRO B 158     -19.844  25.405   2.341  1.00  0.00           H  
ATOM   2603  C   PRO B 158     -20.839  26.121   0.581  1.00  0.00           C  
ATOM   2604  O   PRO B 158     -21.316  27.093  -0.005  1.00  0.00           O  
ATOM   2605  N   THR B 159     -20.620  24.954  -0.033  1.00  0.00           N  
ATOM   2606  H   THR B 159     -20.278  24.172   0.508  1.00  0.00           H  
ATOM   2607  CA  THR B 159     -20.837  24.733  -1.477  1.00  0.00           C  
ATOM   2608  HA  THR B 159     -21.611  25.426  -1.807  1.00  0.00           H  
ATOM   2609  CB  THR B 159     -19.565  25.067  -2.281  1.00  0.00           C  
ATOM   2610  HB  THR B 159     -19.125  25.972  -1.867  1.00  0.00           H  
ATOM   2611  CG2 THR B 159     -18.494  23.978  -2.276  1.00  0.00           C  
ATOM   2612 HG21 THR B 159     -18.212  23.736  -1.252  1.00  0.00           H  
ATOM   2613 HG22 THR B 159     -18.858  23.082  -2.780  1.00  0.00           H  
ATOM   2614 HG23 THR B 159     -17.622  24.344  -2.817  1.00  0.00           H  
ATOM   2615  OG1 THR B 159     -19.891  25.306  -3.631  1.00  0.00           O  
ATOM   2616  HG1 THR B 159     -19.837  26.267  -3.782  1.00  0.00           H  
ATOM   2617  C   THR B 159     -21.355  23.324  -1.787  1.00  0.00           C  
ATOM   2618  O   THR B 159     -21.116  22.381  -1.024  1.00  0.00           O  
ATOM   2619  N   GLN B 160     -22.070  23.184  -2.908  1.00  0.00           N  
ATOM   2620  H   GLN B 160     -22.138  23.985  -3.521  1.00  0.00           H  
ATOM   2621  CA  GLN B 160     -22.629  21.920  -3.402  1.00  0.00           C  
ATOM   2622  HA  GLN B 160     -23.000  21.351  -2.547  1.00  0.00           H  
ATOM   2623  CB  GLN B 160     -23.823  22.232  -4.326  1.00  0.00           C  
ATOM   2624  HB2 GLN B 160     -24.552  22.826  -3.773  1.00  0.00           H  
ATOM   2625  HB3 GLN B 160     -23.469  22.841  -5.158  1.00  0.00           H  
ATOM   2626  CG  GLN B 160     -24.542  20.999  -4.907  1.00  0.00           C  
ATOM   2627  HG2 GLN B 160     -25.258  21.347  -5.651  1.00  0.00           H  
ATOM   2628  HG3 GLN B 160     -23.833  20.354  -5.424  1.00  0.00           H  
ATOM   2629  CD  GLN B 160     -25.302  20.162  -3.880  1.00  0.00           C  
ATOM   2630  OE1 GLN B 160     -25.251  20.375  -2.680  1.00  0.00           O  
ATOM   2631  NE2 GLN B 160     -26.050  19.177  -4.324  1.00  0.00           N  
ATOM   2632 HE21 GLN B 160     -26.471  18.595  -3.624  1.00  0.00           H  
ATOM   2633 HE22 GLN B 160     -26.038  18.942  -5.299  1.00  0.00           H  
ATOM   2634  C   GLN B 160     -21.529  21.083  -4.076  1.00  0.00           C  
ATOM   2635  O   GLN B 160     -21.373  21.083  -5.298  1.00  0.00           O  
ATOM   2636  N   CYS B 161     -20.723  20.407  -3.258  1.00  0.00           N  
ATOM   2637  H   CYS B 161     -20.920  20.448  -2.269  1.00  0.00           H  
ATOM   2638  CA  CYS B 161     -19.481  19.757  -3.681  1.00  0.00           C  
ATOM   2639  HA  CYS B 161     -18.813  20.511  -4.097  1.00  0.00           H  
ATOM   2640  CB  CYS B 161     -18.823  19.139  -2.441  1.00  0.00           C  
ATOM   2641  HB2 CYS B 161     -19.499  18.406  -1.991  1.00  0.00           H  
ATOM   2642  HB3 CYS B 161     -17.912  18.620  -2.744  1.00  0.00           H  
ATOM   2643  SG  CYS B 161     -18.410  20.434  -1.227  1.00  0.00           S  
ATOM   2644  HG  CYS B 161     -19.643  20.932  -1.058  1.00  0.00           H  
ATOM   2645  C   CYS B 161     -19.700  18.708  -4.782  1.00  0.00           C  
ATOM   2646  O   CYS B 161     -18.960  18.692  -5.760  1.00  0.00           O  
ATOM   2647  N   SER B 162     -20.760  17.910  -4.660  1.00  0.00           N  
ATOM   2648  H   SER B 162     -21.335  17.991  -3.834  1.00  0.00           H  
ATOM   2649  CA  SER B 162     -21.100  16.817  -5.570  1.00  0.00           C  
ATOM   2650  HA  SER B 162     -20.185  16.257  -5.745  1.00  0.00           H  
ATOM   2651  CB  SER B 162     -22.074  15.874  -4.853  1.00  0.00           C  
ATOM   2652  HB2 SER B 162     -22.417  15.098  -5.539  1.00  0.00           H  
ATOM   2653  HB3 SER B 162     -21.543  15.394  -4.030  1.00  0.00           H  
ATOM   2654  OG  SER B 162     -23.186  16.574  -4.320  1.00  0.00           O  
ATOM   2655  HG  SER B 162     -23.383  16.160  -3.465  1.00  0.00           H  
ATOM   2656  C   SER B 162     -21.609  17.245  -6.959  1.00  0.00           C  
ATOM   2657  O   SER B 162     -21.812  16.376  -7.809  1.00  0.00           O  
ATOM   2658  N   THR B 163     -21.752  18.550  -7.243  1.00  0.00           N  
ATOM   2659  H   THR B 163     -21.555  19.214  -6.506  1.00  0.00           H  
ATOM   2660  CA  THR B 163     -21.962  19.069  -8.618  1.00  0.00           C  
ATOM   2661  HA  THR B 163     -21.814  18.250  -9.321  1.00  0.00           H  
ATOM   2662  CB  THR B 163     -23.388  19.609  -8.871  1.00  0.00           C  
ATOM   2663  HB  THR B 163     -23.476  19.828  -9.936  1.00  0.00           H  
ATOM   2664  CG2 THR B 163     -24.468  18.585  -8.518  1.00  0.00           C  
ATOM   2665 HG21 THR B 163     -24.460  18.383  -7.447  1.00  0.00           H  
ATOM   2666 HG22 THR B 163     -25.443  18.978  -8.802  1.00  0.00           H  
ATOM   2667 HG23 THR B 163     -24.284  17.658  -9.060  1.00  0.00           H  
ATOM   2668  OG1 THR B 163     -23.686  20.799  -8.165  1.00  0.00           O  
ATOM   2669  HG1 THR B 163     -23.460  21.561  -8.736  1.00  0.00           H  
ATOM   2670  C   THR B 163     -20.943  20.134  -9.012  1.00  0.00           C  
ATOM   2671  O   THR B 163     -20.420  20.108 -10.125  1.00  0.00           O  
ATOM   2672  N   GLU B 164     -20.640  21.073  -8.112  1.00  0.00           N  
ATOM   2673  H   GLU B 164     -21.113  21.047  -7.212  1.00  0.00           H  
ATOM   2674  CA  GLU B 164     -19.841  22.257  -8.434  1.00  0.00           C  
ATOM   2675  HA  GLU B 164     -20.028  22.516  -9.477  1.00  0.00           H  
ATOM   2676  CB  GLU B 164     -20.289  23.442  -7.569  1.00  0.00           C  
ATOM   2677  HB2 GLU B 164     -20.089  23.221  -6.520  1.00  0.00           H  
ATOM   2678  HB3 GLU B 164     -19.664  24.272  -7.858  1.00  0.00           H  
ATOM   2679  CG  GLU B 164     -21.740  23.923  -7.714  1.00  0.00           C  
ATOM   2680  HG2 GLU B 164     -22.396  23.193  -7.238  1.00  0.00           H  
ATOM   2681  HG3 GLU B 164     -21.848  24.863  -7.168  1.00  0.00           H  
ATOM   2682  CD  GLU B 164     -22.177  24.131  -9.170  1.00  0.00           C  
ATOM   2683  OE1 GLU B 164     -21.812  25.176  -9.782  1.00  0.00           O  
ATOM   2684  OE2 GLU B 164     -22.891  23.233  -9.669  1.00  0.00           O  
ATOM   2685  C   GLU B 164     -18.316  22.065  -8.301  1.00  0.00           C  
ATOM   2686  O   GLU B 164     -17.564  22.987  -8.644  1.00  0.00           O  
ATOM   2687  N   LEU B 165     -17.851  20.909  -7.801  1.00  0.00           N  
ATOM   2688  H   LEU B 165     -18.531  20.212  -7.510  1.00  0.00           H  
ATOM   2689  CA  LEU B 165     -16.437  20.519  -7.694  1.00  0.00           C  
ATOM   2690  HA  LEU B 165     -15.824  21.234  -8.241  1.00  0.00           H  
ATOM   2691  CB  LEU B 165     -15.991  20.509  -6.216  1.00  0.00           C  
ATOM   2692  HB2 LEU B 165     -16.581  19.755  -5.692  1.00  0.00           H  
ATOM   2693  HB3 LEU B 165     -14.949  20.194  -6.175  1.00  0.00           H  
ATOM   2694  CG  LEU B 165     -16.119  21.837  -5.452  1.00  0.00           C  
ATOM   2695  HG  LEU B 165     -17.147  22.200  -5.500  1.00  0.00           H  
ATOM   2696  CD1 LEU B 165     -15.749  21.627  -3.984  1.00  0.00           C  
ATOM   2697 HD11 LEU B 165     -14.727  21.261  -3.901  1.00  0.00           H  
ATOM   2698 HD12 LEU B 165     -15.849  22.564  -3.440  1.00  0.00           H  
ATOM   2699 HD13 LEU B 165     -16.422  20.895  -3.538  1.00  0.00           H  
ATOM   2700  CD2 LEU B 165     -15.181  22.902  -6.014  1.00  0.00           C  
ATOM   2701 HD21 LEU B 165     -14.146  22.569  -5.958  1.00  0.00           H  
ATOM   2702 HD22 LEU B 165     -15.444  23.082  -7.053  1.00  0.00           H  
ATOM   2703 HD23 LEU B 165     -15.305  23.832  -5.466  1.00  0.00           H  
ATOM   2704  C   LEU B 165     -16.179  19.135  -8.315  1.00  0.00           C  
ATOM   2705  O   LEU B 165     -17.044  18.263  -8.310  1.00  0.00           O  
ATOM   2706  N   ARG B 166     -14.962  18.901  -8.818  1.00  0.00           N  
ATOM   2707  H   ARG B 166     -14.285  19.662  -8.822  1.00  0.00           H  
ATOM   2708  CA  ARG B 166     -14.519  17.574  -9.282  1.00  0.00           C  
ATOM   2709  HA  ARG B 166     -14.967  16.829  -8.631  1.00  0.00           H  
ATOM   2710  CB  ARG B 166     -15.047  17.307 -10.699  1.00  0.00           C  
ATOM   2711  HB2 ARG B 166     -16.130  17.449 -10.694  1.00  0.00           H  
ATOM   2712  HB3 ARG B 166     -14.608  18.015 -11.403  1.00  0.00           H  
ATOM   2713  CG  ARG B 166     -14.739  15.872 -11.153  1.00  0.00           C  
ATOM   2714  HG2 ARG B 166     -13.720  15.827 -11.537  1.00  0.00           H  
ATOM   2715  HG3 ARG B 166     -14.814  15.198 -10.303  1.00  0.00           H  
ATOM   2716  CD  ARG B 166     -15.726  15.375 -12.213  1.00  0.00           C  
ATOM   2717  HD2 ARG B 166     -15.476  14.346 -12.481  1.00  0.00           H  
ATOM   2718  HD3 ARG B 166     -16.726  15.367 -11.774  1.00  0.00           H  
ATOM   2719  NE  ARG B 166     -15.745  16.233 -13.411  1.00  0.00           N  
ATOM   2720  HE  ARG B 166     -16.423  16.980 -13.406  1.00  0.00           H  
ATOM   2721  CZ  ARG B 166     -14.977  16.112 -14.475  1.00  0.00           C  
ATOM   2722  NH1 ARG B 166     -14.035  15.214 -14.557  1.00  0.00           N  
ATOM   2723 HH11 ARG B 166     -13.822  14.631 -13.755  1.00  0.00           H  
ATOM   2724 HH12 ARG B 166     -13.487  15.112 -15.386  1.00  0.00           H  
ATOM   2725  NH2 ARG B 166     -15.147  16.910 -15.490  1.00  0.00           N  
ATOM   2726 HH21 ARG B 166     -15.846  17.635 -15.449  1.00  0.00           H  
ATOM   2727 HH22 ARG B 166     -14.544  16.832 -16.288  1.00  0.00           H  
ATOM   2728  C   ARG B 166     -13.006  17.427  -9.182  1.00  0.00           C  
ATOM   2729  O   ARG B 166     -12.274  18.304  -9.627  1.00  0.00           O  
ATOM   2730  N   LEU B 167     -12.528  16.315  -8.625  1.00  0.00           N  
ATOM   2731  H   LEU B 167     -13.172  15.581  -8.351  1.00  0.00           H  
ATOM   2732  CA  LEU B 167     -11.098  16.031  -8.507  1.00  0.00           C  
ATOM   2733  HA  LEU B 167     -10.556  16.976  -8.544  1.00  0.00           H  
ATOM   2734  CB  LEU B 167     -10.833  15.393  -7.125  1.00  0.00           C  
ATOM   2735  HB2 LEU B 167     -11.359  15.971  -6.363  1.00  0.00           H  
ATOM   2736  HB3 LEU B 167     -11.261  14.392  -7.128  1.00  0.00           H  
ATOM   2737  CG  LEU B 167      -9.349  15.301  -6.707  1.00  0.00           C  
ATOM   2738  HG  LEU B 167      -8.776  14.807  -7.491  1.00  0.00           H  
ATOM   2739  CD1 LEU B 167      -8.744  16.680  -6.429  1.00  0.00           C  
ATOM   2740 HD11 LEU B 167      -7.703  16.567  -6.127  1.00  0.00           H  
ATOM   2741 HD12 LEU B 167      -8.771  17.301  -7.320  1.00  0.00           H  
ATOM   2742 HD13 LEU B 167      -9.292  17.178  -5.629  1.00  0.00           H  
ATOM   2743  CD2 LEU B 167      -9.208  14.482  -5.422  1.00  0.00           C  
ATOM   2744 HD21 LEU B 167      -9.763  14.952  -4.610  1.00  0.00           H  
ATOM   2745 HD22 LEU B 167      -9.589  13.474  -5.586  1.00  0.00           H  
ATOM   2746 HD23 LEU B 167      -8.157  14.416  -5.143  1.00  0.00           H  
ATOM   2747  C   LEU B 167     -10.611  15.185  -9.697  1.00  0.00           C  
ATOM   2748  O   LEU B 167     -11.348  14.352 -10.235  1.00  0.00           O  
ATOM   2749  N   LEU B 168      -9.366  15.411 -10.110  1.00  0.00           N  
ATOM   2750  H   LEU B 168      -8.851  16.180  -9.685  1.00  0.00           H  
ATOM   2751  CA  LEU B 168      -8.612  14.597 -11.059  1.00  0.00           C  
ATOM   2752  HA  LEU B 168      -9.157  13.674 -11.242  1.00  0.00           H  
ATOM   2753  CB  LEU B 168      -8.436  15.317 -12.411  1.00  0.00           C  
ATOM   2754  HB2 LEU B 168      -7.838  16.216 -12.265  1.00  0.00           H  
ATOM   2755  HB3 LEU B 168      -7.860  14.647 -13.053  1.00  0.00           H  
ATOM   2756  CG  LEU B 168      -9.755  15.678 -13.128  1.00  0.00           C  
ATOM   2757  HG  LEU B 168     -10.552  15.026 -12.777  1.00  0.00           H  
ATOM   2758  CD1 LEU B 168     -10.162  17.135 -12.882  1.00  0.00           C  
ATOM   2759 HD11 LEU B 168     -11.119  17.341 -13.358  1.00  0.00           H  
ATOM   2760 HD12 LEU B 168      -9.403  17.810 -13.279  1.00  0.00           H  
ATOM   2761 HD13 LEU B 168     -10.255  17.319 -11.812  1.00  0.00           H  
ATOM   2762  CD2 LEU B 168      -9.634  15.483 -14.641  1.00  0.00           C  
ATOM   2763 HD21 LEU B 168     -10.565  15.757 -15.132  1.00  0.00           H  
ATOM   2764 HD22 LEU B 168      -8.825  16.104 -15.029  1.00  0.00           H  
ATOM   2765 HD23 LEU B 168      -9.410  14.437 -14.860  1.00  0.00           H  
ATOM   2766  C   LEU B 168      -7.264  14.208 -10.439  1.00  0.00           C  
ATOM   2767  O   LEU B 168      -6.690  14.964  -9.649  1.00  0.00           O  
ATOM   2768  N   TYR B 169      -6.773  13.019 -10.788  1.00  0.00           N  
ATOM   2769  H   TYR B 169      -7.277  12.460 -11.473  1.00  0.00           H  
ATOM   2770  CA  TYR B 169      -5.531  12.462 -10.253  1.00  0.00           C  
ATOM   2771  HA  TYR B 169      -4.844  13.289 -10.076  1.00  0.00           H  
ATOM   2772  CB  TYR B 169      -5.780  11.774  -8.901  1.00  0.00           C  
ATOM   2773  HB2 TYR B 169      -4.811  11.485  -8.493  1.00  0.00           H  
ATOM   2774  HB3 TYR B 169      -6.192  12.517  -8.217  1.00  0.00           H  
ATOM   2775  CG  TYR B 169      -6.696  10.556  -8.876  1.00  0.00           C  
ATOM   2776  CD1 TYR B 169      -8.096  10.720  -8.899  1.00  0.00           C  
ATOM   2777  HD1 TYR B 169      -8.521  11.708  -9.005  1.00  0.00           H  
ATOM   2778  CE1 TYR B 169      -8.945   9.606  -8.744  1.00  0.00           C  
ATOM   2779  HE1 TYR B 169     -10.015   9.738  -8.758  1.00  0.00           H  
ATOM   2780  CZ  TYR B 169      -8.396   8.323  -8.535  1.00  0.00           C  
ATOM   2781  OH  TYR B 169      -9.220   7.259  -8.337  1.00  0.00           O  
ATOM   2782  HH  TYR B 169     -10.106   7.430  -8.667  1.00  0.00           H  
ATOM   2783  CE2 TYR B 169      -6.997   8.153  -8.513  1.00  0.00           C  
ATOM   2784  HE2 TYR B 169      -6.590   7.164  -8.358  1.00  0.00           H  
ATOM   2785  CD2 TYR B 169      -6.151   9.268  -8.691  1.00  0.00           C  
ATOM   2786  HD2 TYR B 169      -5.080   9.136  -8.660  1.00  0.00           H  
ATOM   2787  C   TYR B 169      -4.870  11.524 -11.261  1.00  0.00           C  
ATOM   2788  O   TYR B 169      -5.542  10.756 -11.945  1.00  0.00           O  
ATOM   2789  N   GLN B 170      -3.546  11.587 -11.374  1.00  0.00           N  
ATOM   2790  H   GLN B 170      -3.036  12.257 -10.807  1.00  0.00           H  
ATOM   2791  CA  GLN B 170      -2.825  10.958 -12.482  1.00  0.00           C  
ATOM   2792  HA  GLN B 170      -3.393  10.102 -12.849  1.00  0.00           H  
ATOM   2793  CB  GLN B 170      -2.727  11.985 -13.616  1.00  0.00           C  
ATOM   2794  HB2 GLN B 170      -3.735  12.312 -13.877  1.00  0.00           H  
ATOM   2795  HB3 GLN B 170      -2.161  12.850 -13.278  1.00  0.00           H  
ATOM   2796  CG  GLN B 170      -2.066  11.406 -14.867  1.00  0.00           C  
ATOM   2797  HG2 GLN B 170      -1.012  11.200 -14.683  1.00  0.00           H  
ATOM   2798  HG3 GLN B 170      -2.572  10.472 -15.107  1.00  0.00           H  
ATOM   2799  CD  GLN B 170      -2.181  12.329 -16.075  1.00  0.00           C  
ATOM   2800  OE1 GLN B 170      -2.460  13.515 -15.983  1.00  0.00           O  
ATOM   2801  NE2 GLN B 170      -1.979  11.803 -17.259  1.00  0.00           N  
ATOM   2802 HE21 GLN B 170      -2.157  12.384 -18.056  1.00  0.00           H  
ATOM   2803 HE22 GLN B 170      -1.792  10.806 -17.334  1.00  0.00           H  
ATOM   2804  C   GLN B 170      -1.456  10.454 -12.027  1.00  0.00           C  
ATOM   2805  O   GLN B 170      -0.760  11.157 -11.300  1.00  0.00           O  
ATOM   2806  N   LEU B 171      -1.090   9.227 -12.419  1.00  0.00           N  
ATOM   2807  H   LEU B 171      -1.686   8.749 -13.079  1.00  0.00           H  
ATOM   2808  CA  LEU B 171       0.131   8.528 -11.990  1.00  0.00           C  
ATOM   2809  HA  LEU B 171       0.418   8.910 -11.009  1.00  0.00           H  
ATOM   2810  CB  LEU B 171      -0.202   7.027 -11.824  1.00  0.00           C  
ATOM   2811  HB2 LEU B 171      -0.957   6.918 -11.045  1.00  0.00           H  
ATOM   2812  HB3 LEU B 171      -0.644   6.676 -12.755  1.00  0.00           H  
ATOM   2813  CG  LEU B 171       0.989   6.104 -11.494  1.00  0.00           C  
ATOM   2814  HG  LEU B 171       1.796   6.301 -12.194  1.00  0.00           H  
ATOM   2815  CD1 LEU B 171       1.512   6.321 -10.076  1.00  0.00           C  
ATOM   2816 HD11 LEU B 171       2.392   5.697  -9.916  1.00  0.00           H  
ATOM   2817 HD12 LEU B 171       1.793   7.360  -9.927  1.00  0.00           H  
ATOM   2818 HD13 LEU B 171       0.754   6.044  -9.345  1.00  0.00           H  
ATOM   2819  CD2 LEU B 171       0.587   4.636 -11.646  1.00  0.00           C  
ATOM   2820 HD21 LEU B 171       1.435   3.997 -11.397  1.00  0.00           H  
ATOM   2821 HD22 LEU B 171      -0.239   4.406 -10.974  1.00  0.00           H  
ATOM   2822 HD23 LEU B 171       0.292   4.441 -12.678  1.00  0.00           H  
ATOM   2823  C   LEU B 171       1.313   8.779 -12.950  1.00  0.00           C  
ATOM   2824  O   LEU B 171       1.213   8.568 -14.158  1.00  0.00           O  
ATOM   2825  N   VAL B 172       2.476   9.144 -12.399  1.00  0.00           N  
ATOM   2826  H   VAL B 172       2.494   9.337 -11.401  1.00  0.00           H  
ATOM   2827  CA  VAL B 172       3.694   9.459 -13.176  1.00  0.00           C  
ATOM   2828  HA  VAL B 172       3.428  10.186 -13.945  1.00  0.00           H  
ATOM   2829  CB  VAL B 172       4.737  10.117 -12.242  1.00  0.00           C  
ATOM   2830  HB  VAL B 172       4.816   9.520 -11.332  1.00  0.00           H  
ATOM   2831  CG1 VAL B 172       6.142  10.229 -12.840  1.00  0.00           C  
ATOM   2832 HG11 VAL B 172       6.799  10.760 -12.151  1.00  0.00           H  
ATOM   2833 HG12 VAL B 172       6.553   9.235 -13.005  1.00  0.00           H  
ATOM   2834 HG13 VAL B 172       6.104  10.765 -13.789  1.00  0.00           H  
ATOM   2835  CG2 VAL B 172       4.292  11.538 -11.865  1.00  0.00           C  
ATOM   2836 HG21 VAL B 172       4.994  11.969 -11.151  1.00  0.00           H  
ATOM   2837 HG22 VAL B 172       4.254  12.168 -12.754  1.00  0.00           H  
ATOM   2838 HG23 VAL B 172       3.304  11.521 -11.406  1.00  0.00           H  
ATOM   2839  C   VAL B 172       4.277   8.250 -13.934  1.00  0.00           C  
ATOM   2840  O   VAL B 172       4.798   8.424 -15.037  1.00  0.00           O  
ATOM   2841  N   PHE B 173       4.169   7.030 -13.391  1.00  0.00           N  
ATOM   2842  H   PHE B 173       3.687   6.943 -12.511  1.00  0.00           H  
ATOM   2843  CA  PHE B 173       4.655   5.800 -14.035  1.00  0.00           C  
ATOM   2844  HA  PHE B 173       5.742   5.858 -14.113  1.00  0.00           H  
ATOM   2845  CB  PHE B 173       4.310   4.592 -13.147  1.00  0.00           C  
ATOM   2846  HB2 PHE B 173       4.924   4.631 -12.245  1.00  0.00           H  
ATOM   2847  HB3 PHE B 173       3.271   4.675 -12.836  1.00  0.00           H  
ATOM   2848  CG  PHE B 173       4.493   3.232 -13.796  1.00  0.00           C  
ATOM   2849  CD1 PHE B 173       5.782   2.764 -14.111  1.00  0.00           C  
ATOM   2850  HD1 PHE B 173       6.640   3.379 -13.896  1.00  0.00           H  
ATOM   2851  CE1 PHE B 173       5.957   1.495 -14.695  1.00  0.00           C  
ATOM   2852  HE1 PHE B 173       6.948   1.127 -14.932  1.00  0.00           H  
ATOM   2853  CZ  PHE B 173       4.835   0.693 -14.966  1.00  0.00           C  
ATOM   2854  HZ  PHE B 173       4.960  -0.280 -15.415  1.00  0.00           H  
ATOM   2855  CE2 PHE B 173       3.545   1.162 -14.671  1.00  0.00           C  
ATOM   2856  HE2 PHE B 173       2.690   0.547 -14.911  1.00  0.00           H  
ATOM   2857  CD2 PHE B 173       3.371   2.430 -14.088  1.00  0.00           C  
ATOM   2858  HD2 PHE B 173       2.373   2.787 -13.875  1.00  0.00           H  
ATOM   2859  C   PHE B 173       4.086   5.645 -15.458  1.00  0.00           C  
ATOM   2860  O   PHE B 173       2.874   5.729 -15.655  1.00  0.00           O  
ATOM   2861  N   LEU B 174       4.972   5.462 -16.447  1.00  0.00           N  
ATOM   2862  H   LEU B 174       5.943   5.400 -16.182  1.00  0.00           H  
ATOM   2863  CA  LEU B 174       4.672   5.398 -17.889  1.00  0.00           C  
ATOM   2864  HA  LEU B 174       5.628   5.408 -18.407  1.00  0.00           H  
ATOM   2865  CB  LEU B 174       3.974   4.063 -18.247  1.00  0.00           C  
ATOM   2866  HB2 LEU B 174       3.030   4.009 -17.703  1.00  0.00           H  
ATOM   2867  HB3 LEU B 174       3.736   4.059 -19.313  1.00  0.00           H  
ATOM   2868  CG  LEU B 174       4.789   2.795 -17.947  1.00  0.00           C  
ATOM   2869  HG  LEU B 174       5.051   2.780 -16.893  1.00  0.00           H  
ATOM   2870  CD1 LEU B 174       3.945   1.560 -18.264  1.00  0.00           C  
ATOM   2871 HD11 LEU B 174       3.054   1.564 -17.636  1.00  0.00           H  
ATOM   2872 HD12 LEU B 174       4.511   0.654 -18.047  1.00  0.00           H  
ATOM   2873 HD13 LEU B 174       3.641   1.560 -19.311  1.00  0.00           H  
ATOM   2874  CD2 LEU B 174       6.071   2.703 -18.772  1.00  0.00           C  
ATOM   2875 HD21 LEU B 174       6.592   1.798 -18.484  1.00  0.00           H  
ATOM   2876 HD22 LEU B 174       5.843   2.675 -19.838  1.00  0.00           H  
ATOM   2877 HD23 LEU B 174       6.728   3.542 -18.560  1.00  0.00           H  
ATOM   2878  C   LEU B 174       3.929   6.608 -18.498  1.00  0.00           C  
ATOM   2879  O   LEU B 174       3.604   6.540 -19.679  1.00  0.00           O  
ATOM   2880  N   LEU B 175       3.703   7.704 -17.758  1.00  0.00           N  
ATOM   2881  H   LEU B 175       4.058   7.712 -16.810  1.00  0.00           H  
ATOM   2882  CA  LEU B 175       2.708   8.739 -18.097  1.00  0.00           C  
ATOM   2883  HA  LEU B 175       2.668   9.436 -17.258  1.00  0.00           H  
ATOM   2884  CB  LEU B 175       3.112   9.554 -19.350  1.00  0.00           C  
ATOM   2885  HB2 LEU B 175       3.001   8.921 -20.232  1.00  0.00           H  
ATOM   2886  HB3 LEU B 175       2.402  10.374 -19.467  1.00  0.00           H  
ATOM   2887  CG  LEU B 175       4.538  10.129 -19.352  1.00  0.00           C  
ATOM   2888  HG  LEU B 175       5.260   9.325 -19.214  1.00  0.00           H  
ATOM   2889  CD1 LEU B 175       4.829  10.790 -20.702  1.00  0.00           C  
ATOM   2890 HD11 LEU B 175       4.712  10.053 -21.497  1.00  0.00           H  
ATOM   2891 HD12 LEU B 175       5.848  11.171 -20.718  1.00  0.00           H  
ATOM   2892 HD13 LEU B 175       4.129  11.608 -20.874  1.00  0.00           H  
ATOM   2893  CD2 LEU B 175       4.737  11.168 -18.245  1.00  0.00           C  
ATOM   2894 HD21 LEU B 175       4.013  11.976 -18.362  1.00  0.00           H  
ATOM   2895 HD22 LEU B 175       4.602  10.699 -17.272  1.00  0.00           H  
ATOM   2896 HD23 LEU B 175       5.746  11.573 -18.298  1.00  0.00           H  
ATOM   2897  C   LEU B 175       1.296   8.126 -18.198  1.00  0.00           C  
ATOM   2898  O   LEU B 175       0.663   8.143 -19.249  1.00  0.00           O  
ATOM   2899  N   SER B 176       0.826   7.526 -17.103  1.00  0.00           N  
ATOM   2900  H   SER B 176       1.365   7.591 -16.251  1.00  0.00           H  
ATOM   2901  CA  SER B 176      -0.479   6.855 -17.050  1.00  0.00           C  
ATOM   2902  HA  SER B 176      -0.531   6.151 -17.879  1.00  0.00           H  
ATOM   2903  CB  SER B 176      -0.611   6.072 -15.744  1.00  0.00           C  
ATOM   2904  HB2 SER B 176      -0.437   6.746 -14.909  1.00  0.00           H  
ATOM   2905  HB3 SER B 176      -1.623   5.671 -15.667  1.00  0.00           H  
ATOM   2906  OG  SER B 176       0.307   4.994 -15.697  1.00  0.00           O  
ATOM   2907  HG  SER B 176       1.221   5.347 -15.734  1.00  0.00           H  
ATOM   2908  C   SER B 176      -1.659   7.828 -17.194  1.00  0.00           C  
ATOM   2909  O   SER B 176      -1.555   9.006 -16.857  1.00  0.00           O  
ATOM   2910  N   GLU B 177      -2.798   7.313 -17.664  1.00  0.00           N  
ATOM   2911  H   GLU B 177      -2.802   6.348 -17.944  1.00  0.00           H  
ATOM   2912  CA  GLU B 177      -4.019   8.085 -17.938  1.00  0.00           C  
ATOM   2913  HA  GLU B 177      -3.736   8.906 -18.601  1.00  0.00           H  
ATOM   2914  CB  GLU B 177      -5.000   7.167 -18.697  1.00  0.00           C  
ATOM   2915  HB2 GLU B 177      -4.447   6.660 -19.491  1.00  0.00           H  
ATOM   2916  HB3 GLU B 177      -5.366   6.398 -18.014  1.00  0.00           H  
ATOM   2917  CG  GLU B 177      -6.210   7.857 -19.347  1.00  0.00           C  
ATOM   2918  HG2 GLU B 177      -6.743   7.119 -19.949  1.00  0.00           H  
ATOM   2919  HG3 GLU B 177      -6.893   8.194 -18.565  1.00  0.00           H  
ATOM   2920  CD  GLU B 177      -5.797   9.043 -20.227  1.00  0.00           C  
ATOM   2921  OE1 GLU B 177      -5.616   8.834 -21.444  1.00  0.00           O  
ATOM   2922  OE2 GLU B 177      -5.624  10.140 -19.647  1.00  0.00           O  
ATOM   2923  C   GLU B 177      -4.658   8.716 -16.678  1.00  0.00           C  
ATOM   2924  O   GLU B 177      -4.491   8.215 -15.558  1.00  0.00           O  
ATOM   2925  N   ALA B 178      -5.379   9.825 -16.857  1.00  0.00           N  
ATOM   2926  H   ALA B 178      -5.513  10.148 -17.818  1.00  0.00           H  
ATOM   2927  CA  ALA B 178      -5.981  10.610 -15.780  1.00  0.00           C  
ATOM   2928  HA  ALA B 178      -5.258  10.664 -14.965  1.00  0.00           H  
ATOM   2929  CB  ALA B 178      -6.206  12.041 -16.284  1.00  0.00           C  
ATOM   2930  HB1 ALA B 178      -5.261  12.463 -16.628  1.00  0.00           H  
ATOM   2931  HB2 ALA B 178      -6.916  12.036 -17.113  1.00  0.00           H  
ATOM   2932  HB3 ALA B 178      -6.596  12.657 -15.474  1.00  0.00           H  
ATOM   2933  C   ALA B 178      -7.280   9.992 -15.218  1.00  0.00           C  
ATOM   2934  O   ALA B 178      -8.290   9.842 -15.908  1.00  0.00           O  
ATOM   2935  N   HIE B 179      -7.287   9.708 -13.915  1.00  0.00           N  
ATOM   2936  H   HIE B 179      -6.457   9.937 -13.382  1.00  0.00           H  
ATOM   2937  CA  HIE B 179      -8.476   9.331 -13.147  1.00  0.00           C  
ATOM   2938  HA  HIE B 179      -9.137   8.743 -13.786  1.00  0.00           H  
ATOM   2939  CB  HIE B 179      -8.070   8.467 -11.943  1.00  0.00           C  
ATOM   2940  HB2 HIE B 179      -7.346   9.008 -11.338  1.00  0.00           H  
ATOM   2941  HB3 HIE B 179      -8.953   8.291 -11.330  1.00  0.00           H  
ATOM   2942  CG  HIE B 179      -7.495   7.116 -12.284  1.00  0.00           C  
ATOM   2943  ND1 HIE B 179      -8.150   5.899 -12.082  1.00  0.00           N  
ATOM   2944  CE1 HIE B 179      -7.318   4.956 -12.544  1.00  0.00           C  
ATOM   2945  HE1 HIE B 179      -7.542   3.897 -12.560  1.00  0.00           H  
ATOM   2946  NE2 HIE B 179      -6.188   5.513 -13.012  1.00  0.00           N  
ATOM   2947  HE2 HIE B 179      -5.439   5.022 -13.476  1.00  0.00           H  
ATOM   2948  CD2 HIE B 179      -6.279   6.877 -12.855  1.00  0.00           C  
ATOM   2949  HD2 HIE B 179      -5.558   7.621 -13.171  1.00  0.00           H  
ATOM   2950  C   HIE B 179      -9.245  10.573 -12.673  1.00  0.00           C  
ATOM   2951  O   HIE B 179      -8.719  11.687 -12.622  1.00  0.00           O  
ATOM   2952  N   THR B 180     -10.501  10.394 -12.258  1.00  0.00           N  
ATOM   2953  H   THR B 180     -10.897   9.462 -12.276  1.00  0.00           H  
ATOM   2954  CA  THR B 180     -11.332  11.477 -11.706  1.00  0.00           C  
ATOM   2955  HA  THR B 180     -10.676  12.134 -11.138  1.00  0.00           H  
ATOM   2956  CB  THR B 180     -11.948  12.313 -12.849  1.00  0.00           C  
ATOM   2957  HB  THR B 180     -11.137  12.686 -13.476  1.00  0.00           H  
ATOM   2958  CG2 THR B 180     -12.916  11.525 -13.733  1.00  0.00           C  
ATOM   2959 HG21 THR B 180     -13.279  12.164 -14.536  1.00  0.00           H  
ATOM   2960 HG22 THR B 180     -12.404  10.671 -14.176  1.00  0.00           H  
ATOM   2961 HG23 THR B 180     -13.761  11.169 -13.144  1.00  0.00           H  
ATOM   2962  OG1 THR B 180     -12.680  13.426 -12.377  1.00  0.00           O  
ATOM   2963  HG1 THR B 180     -12.142  13.837 -11.667  1.00  0.00           H  
ATOM   2964  C   THR B 180     -12.364  10.941 -10.710  1.00  0.00           C  
ATOM   2965  O   THR B 180     -12.755   9.777 -10.794  1.00  0.00           O  
ATOM   2966  N   CYS B 181     -12.767  11.768  -9.744  1.00  0.00           N  
ATOM   2967  H   CYS B 181     -12.383  12.707  -9.715  1.00  0.00           H  
ATOM   2968  CA  CYS B 181     -13.704  11.412  -8.673  1.00  0.00           C  
ATOM   2969  HA  CYS B 181     -14.442  10.720  -9.080  1.00  0.00           H  
ATOM   2970  CB  CYS B 181     -12.953  10.679  -7.545  1.00  0.00           C  
ATOM   2971  HB2 CYS B 181     -13.605  10.569  -6.676  1.00  0.00           H  
ATOM   2972  HB3 CYS B 181     -12.671   9.683  -7.887  1.00  0.00           H  
ATOM   2973  SG  CYS B 181     -11.450  11.566  -7.046  1.00  0.00           S  
ATOM   2974  HG  CYS B 181     -11.299  10.933  -5.866  1.00  0.00           H  
ATOM   2975  C   CYS B 181     -14.481  12.641  -8.159  1.00  0.00           C  
ATOM   2976  O   CYS B 181     -14.059  13.788  -8.340  1.00  0.00           O  
ATOM   2977  N   ILE B 182     -15.648  12.399  -7.551  1.00  0.00           N  
ATOM   2978  H   ILE B 182     -15.913  11.443  -7.371  1.00  0.00           H  
ATOM   2979  CA  ILE B 182     -16.555  13.444  -7.054  1.00  0.00           C  
ATOM   2980  HA  ILE B 182     -16.400  14.342  -7.643  1.00  0.00           H  
ATOM   2981  CB  ILE B 182     -18.030  13.038  -7.284  1.00  0.00           C  
ATOM   2982  HB  ILE B 182     -18.243  12.157  -6.675  1.00  0.00           H  
ATOM   2983  CG2 ILE B 182     -18.977  14.156  -6.824  1.00  0.00           C  
ATOM   2984 HG21 ILE B 182     -18.938  14.257  -5.738  1.00  0.00           H  
ATOM   2985 HG22 ILE B 182     -18.702  15.112  -7.273  1.00  0.00           H  
ATOM   2986 HG23 ILE B 182     -20.007  13.923  -7.098  1.00  0.00           H  
ATOM   2987  CG1 ILE B 182     -18.337  12.664  -8.755  1.00  0.00           C  
ATOM   2988 HG12 ILE B 182     -17.769  11.772  -9.024  1.00  0.00           H  
ATOM   2989 HG13 ILE B 182     -19.393  12.401  -8.834  1.00  0.00           H  
ATOM   2990  CD1 ILE B 182     -18.037  13.756  -9.794  1.00  0.00           C  
ATOM   2991 HD11 ILE B 182     -18.309  13.392 -10.784  1.00  0.00           H  
ATOM   2992 HD12 ILE B 182     -18.616  14.655  -9.582  1.00  0.00           H  
ATOM   2993 HD13 ILE B 182     -16.975  13.996  -9.791  1.00  0.00           H  
ATOM   2994  C   ILE B 182     -16.261  13.752  -5.569  1.00  0.00           C  
ATOM   2995  O   ILE B 182     -16.194  12.812  -4.774  1.00  0.00           O  
ATOM   2996  N   PRO B 183     -16.051  15.022  -5.172  1.00  0.00           N  
ATOM   2997  CD  PRO B 183     -15.682  16.136  -6.020  1.00  0.00           C  
ATOM   2998  HD2 PRO B 183     -16.555  16.764  -6.212  1.00  0.00           H  
ATOM   2999  HD3 PRO B 183     -15.222  15.797  -6.942  1.00  0.00           H  
ATOM   3000  CG  PRO B 183     -14.643  16.894  -5.214  1.00  0.00           C  
ATOM   3001  HG2 PRO B 183     -14.545  17.927  -5.542  1.00  0.00           H  
ATOM   3002  HG3 PRO B 183     -13.689  16.371  -5.280  1.00  0.00           H  
ATOM   3003  CB  PRO B 183     -15.204  16.787  -3.800  1.00  0.00           C  
ATOM   3004  HB2 PRO B 183     -15.916  17.601  -3.653  1.00  0.00           H  
ATOM   3005  HB3 PRO B 183     -14.417  16.830  -3.049  1.00  0.00           H  
ATOM   3006  CA  PRO B 183     -15.932  15.437  -3.773  1.00  0.00           C  
ATOM   3007  HA  PRO B 183     -15.334  14.709  -3.225  1.00  0.00           H  
ATOM   3008  C   PRO B 183     -17.295  15.594  -3.086  1.00  0.00           C  
ATOM   3009  O   PRO B 183     -18.271  15.982  -3.723  1.00  0.00           O  
ATOM   3010  N   GLU B 184     -17.337  15.416  -1.768  1.00  0.00           N  
ATOM   3011  H   GLU B 184     -16.482  15.144  -1.290  1.00  0.00           H  
ATOM   3012  CA  GLU B 184     -18.526  15.638  -0.937  1.00  0.00           C  
ATOM   3013  HA  GLU B 184     -19.297  16.073  -1.571  1.00  0.00           H  
ATOM   3014  CB  GLU B 184     -19.051  14.279  -0.429  1.00  0.00           C  
ATOM   3015  HB2 GLU B 184     -19.051  13.581  -1.267  1.00  0.00           H  
ATOM   3016  HB3 GLU B 184     -18.361  13.890   0.321  1.00  0.00           H  
ATOM   3017  CG  GLU B 184     -20.475  14.287   0.157  1.00  0.00           C  
ATOM   3018  HG2 GLU B 184     -20.804  13.252   0.288  1.00  0.00           H  
ATOM   3019  HG3 GLU B 184     -20.439  14.742   1.150  1.00  0.00           H  
ATOM   3020  CD  GLU B 184     -21.474  15.062  -0.723  1.00  0.00           C  
ATOM   3021  OE1 GLU B 184     -21.539  16.303  -0.563  1.00  0.00           O  
ATOM   3022  OE2 GLU B 184     -22.127  14.451  -1.595  1.00  0.00           O  
ATOM   3023  C   GLU B 184     -18.253  16.662   0.184  1.00  0.00           C  
ATOM   3024  O   GLU B 184     -17.103  16.992   0.479  1.00  0.00           O  
ATOM   3025  N   ASN B 185     -19.294  17.225   0.792  1.00  0.00           N  
ATOM   3026  H   ASN B 185     -20.227  16.935   0.498  1.00  0.00           H  
ATOM   3027  CA  ASN B 185     -19.185  18.251   1.829  1.00  0.00           C  
ATOM   3028  HA  ASN B 185     -18.467  19.001   1.492  1.00  0.00           H  
ATOM   3029  CB  ASN B 185     -20.563  18.921   1.944  1.00  0.00           C  
ATOM   3030  HB2 ASN B 185     -20.947  19.146   0.948  1.00  0.00           H  
ATOM   3031  HB3 ASN B 185     -21.266  18.244   2.430  1.00  0.00           H  
ATOM   3032  CG  ASN B 185     -20.481  20.203   2.743  1.00  0.00           C  
ATOM   3033  OD1 ASN B 185     -20.390  20.206   3.958  1.00  0.00           O  
ATOM   3034  ND2 ASN B 185     -20.489  21.338   2.083  1.00  0.00           N  
ATOM   3035 HD21 ASN B 185     -20.316  22.166   2.641  1.00  0.00           H  
ATOM   3036 HD22 ASN B 185     -20.599  21.357   1.082  1.00  0.00           H  
ATOM   3037  C   ASN B 185     -18.685  17.684   3.179  1.00  0.00           C  
ATOM   3038  O   ASN B 185     -19.385  16.917   3.835  1.00  0.00           O  
ATOM   3039  N   ASN B 186     -17.504  18.112   3.645  1.00  0.00           N  
ATOM   3040  H   ASN B 186     -17.036  18.836   3.118  1.00  0.00           H  
ATOM   3041  CA  ASN B 186     -16.928  17.734   4.947  1.00  0.00           C  
ATOM   3042  HA  ASN B 186     -17.325  16.745   5.194  1.00  0.00           H  
ATOM   3043  CB  ASN B 186     -15.392  17.604   4.837  1.00  0.00           C  
ATOM   3044  HB2 ASN B 186     -15.138  17.093   3.915  1.00  0.00           H  
ATOM   3045  HB3 ASN B 186     -14.934  18.590   4.839  1.00  0.00           H  
ATOM   3046  CG  ASN B 186     -14.803  16.805   5.995  1.00  0.00           C  
ATOM   3047  OD1 ASN B 186     -15.453  15.957   6.585  1.00  0.00           O  
ATOM   3048  ND2 ASN B 186     -13.564  17.019   6.373  1.00  0.00           N  
ATOM   3049 HD21 ASN B 186     -13.231  16.500   7.163  1.00  0.00           H  
ATOM   3050 HD22 ASN B 186     -12.930  17.687   5.932  1.00  0.00           H  
ATOM   3051  C   ASN B 186     -17.385  18.663   6.096  1.00  0.00           C  
ATOM   3052  O   ASN B 186     -16.582  19.121   6.909  1.00  0.00           O  
ATOM   3053  N   GLY B 187     -18.679  18.991   6.128  1.00  0.00           N  
ATOM   3054  H   GLY B 187     -19.266  18.632   5.384  1.00  0.00           H  
ATOM   3055  CA  GLY B 187     -19.295  19.891   7.103  1.00  0.00           C  
ATOM   3056  HA2 GLY B 187     -20.354  19.650   7.180  1.00  0.00           H  
ATOM   3057  HA3 GLY B 187     -18.843  19.727   8.082  1.00  0.00           H  
ATOM   3058  C   GLY B 187     -19.138  21.373   6.743  1.00  0.00           C  
ATOM   3059  O   GLY B 187     -18.050  21.948   6.811  1.00  0.00           O  
ATOM   3060  N   GLY B 188     -20.247  22.033   6.395  1.00  0.00           N  
ATOM   3061  H   GLY B 188     -21.075  21.488   6.201  1.00  0.00           H  
ATOM   3062  CA  GLY B 188     -20.262  23.466   6.094  1.00  0.00           C  
ATOM   3063  HA2 GLY B 188     -21.282  23.782   5.875  1.00  0.00           H  
ATOM   3064  HA3 GLY B 188     -19.912  24.020   6.966  1.00  0.00           H  
ATOM   3065  C   GLY B 188     -19.379  23.803   4.889  1.00  0.00           C  
ATOM   3066  O   GLY B 188     -19.734  23.504   3.751  1.00  0.00           O  
ATOM   3067  N   ALA B 189     -18.249  24.467   5.140  1.00  0.00           N  
ATOM   3068  H   ALA B 189     -18.009  24.616   6.108  1.00  0.00           H  
ATOM   3069  CA  ALA B 189     -17.265  24.851   4.122  1.00  0.00           C  
ATOM   3070  HA  ALA B 189     -17.774  24.949   3.162  1.00  0.00           H  
ATOM   3071  CB  ALA B 189     -16.718  26.234   4.497  1.00  0.00           C  
ATOM   3072  HB1 ALA B 189     -17.538  26.933   4.662  1.00  0.00           H  
ATOM   3073  HB2 ALA B 189     -16.105  26.171   5.397  1.00  0.00           H  
ATOM   3074  HB3 ALA B 189     -16.106  26.610   3.679  1.00  0.00           H  
ATOM   3075  C   ALA B 189     -16.135  23.816   3.901  1.00  0.00           C  
ATOM   3076  O   ALA B 189     -15.274  24.031   3.044  1.00  0.00           O  
ATOM   3077  N   GLY B 190     -16.098  22.717   4.665  1.00  0.00           N  
ATOM   3078  H   GLY B 190     -16.850  22.551   5.326  1.00  0.00           H  
ATOM   3079  CA  GLY B 190     -15.184  21.601   4.418  1.00  0.00           C  
ATOM   3080  HA2 GLY B 190     -14.174  21.977   4.265  1.00  0.00           H  
ATOM   3081  HA3 GLY B 190     -15.175  20.941   5.285  1.00  0.00           H  
ATOM   3082  C   GLY B 190     -15.592  20.784   3.190  1.00  0.00           C  
ATOM   3083  O   GLY B 190     -16.763  20.747   2.815  1.00  0.00           O  
ATOM   3084  N   CYS B 191     -14.636  20.099   2.568  1.00  0.00           N  
ATOM   3085  H   CYS B 191     -13.669  20.218   2.864  1.00  0.00           H  
ATOM   3086  CA  CYS B 191     -14.856  19.218   1.423  1.00  0.00           C  
ATOM   3087  HA  CYS B 191     -15.866  18.817   1.466  1.00  0.00           H  
ATOM   3088  CB  CYS B 191     -14.732  20.063   0.154  1.00  0.00           C  
ATOM   3089  HB2 CYS B 191     -15.410  20.916   0.218  1.00  0.00           H  
ATOM   3090  HB3 CYS B 191     -13.706  20.422   0.070  1.00  0.00           H  
ATOM   3091  SG  CYS B 191     -15.162  19.076  -1.299  1.00  0.00           S  
ATOM   3092  HG  CYS B 191     -16.398  18.734  -0.897  1.00  0.00           H  
ATOM   3093  C   CYS B 191     -13.874  18.035   1.458  1.00  0.00           C  
ATOM   3094  O   CYS B 191     -12.715  18.214   1.820  1.00  0.00           O  
ATOM   3095  N   VAL B 192     -14.327  16.832   1.099  1.00  0.00           N  
ATOM   3096  H   VAL B 192     -15.286  16.764   0.763  1.00  0.00           H  
ATOM   3097  CA  VAL B 192     -13.577  15.567   1.209  1.00  0.00           C  
ATOM   3098  HA  VAL B 192     -12.517  15.800   1.300  1.00  0.00           H  
ATOM   3099  CB  VAL B 192     -13.984  14.800   2.489  1.00  0.00           C  
ATOM   3100  HB  VAL B 192     -13.771  15.447   3.339  1.00  0.00           H  
ATOM   3101  CG1 VAL B 192     -15.474  14.428   2.529  1.00  0.00           C  
ATOM   3102 HG11 VAL B 192     -15.713  13.723   1.734  1.00  0.00           H  
ATOM   3103 HG12 VAL B 192     -15.714  13.976   3.492  1.00  0.00           H  
ATOM   3104 HG13 VAL B 192     -16.093  15.317   2.410  1.00  0.00           H  
ATOM   3105  CG2 VAL B 192     -13.175  13.515   2.704  1.00  0.00           C  
ATOM   3106 HG21 VAL B 192     -13.424  13.089   3.677  1.00  0.00           H  
ATOM   3107 HG22 VAL B 192     -13.390  12.786   1.926  1.00  0.00           H  
ATOM   3108 HG23 VAL B 192     -12.112  13.752   2.699  1.00  0.00           H  
ATOM   3109  C   VAL B 192     -13.742  14.724  -0.055  1.00  0.00           C  
ATOM   3110  O   VAL B 192     -14.810  14.700  -0.666  1.00  0.00           O  
ATOM   3111  N   CYS B 193     -12.691  14.019  -0.467  1.00  0.00           N  
ATOM   3112  H   CYS B 193     -11.827  14.070   0.067  1.00  0.00           H  
ATOM   3113  CA  CYS B 193     -12.703  13.181  -1.661  1.00  0.00           C  
ATOM   3114  HA  CYS B 193     -13.699  12.744  -1.760  1.00  0.00           H  
ATOM   3115  CB  CYS B 193     -12.437  14.077  -2.879  1.00  0.00           C  
ATOM   3116  HB2 CYS B 193     -13.015  14.997  -2.794  1.00  0.00           H  
ATOM   3117  HB3 CYS B 193     -11.376  14.334  -2.910  1.00  0.00           H  
ATOM   3118  SG  CYS B 193     -12.910  13.215  -4.402  1.00  0.00           S  
ATOM   3119  HG  CYS B 193     -14.245  13.211  -4.226  1.00  0.00           H  
ATOM   3120  C   CYS B 193     -11.692  12.027  -1.557  1.00  0.00           C  
ATOM   3121  O   CYS B 193     -10.610  12.169  -0.985  1.00  0.00           O  
ATOM   3122  N   HIE B 194     -12.038  10.876  -2.130  1.00  0.00           N  
ATOM   3123  H   HIE B 194     -12.932  10.826  -2.594  1.00  0.00           H  
ATOM   3124  CA  HIE B 194     -11.243   9.648  -2.063  1.00  0.00           C  
ATOM   3125  HA  HIE B 194     -10.381   9.832  -1.422  1.00  0.00           H  
ATOM   3126  CB  HIE B 194     -12.057   8.532  -1.390  1.00  0.00           C  
ATOM   3127  HB2 HIE B 194     -12.858   8.216  -2.061  1.00  0.00           H  
ATOM   3128  HB3 HIE B 194     -11.406   7.678  -1.211  1.00  0.00           H  
ATOM   3129  CG  HIE B 194     -12.674   8.959  -0.077  1.00  0.00           C  
ATOM   3130  ND1 HIE B 194     -13.932   9.550   0.064  1.00  0.00           N  
ATOM   3131  CE1 HIE B 194     -14.055   9.854   1.363  1.00  0.00           C  
ATOM   3132  HE1 HIE B 194     -14.925  10.329   1.802  1.00  0.00           H  
ATOM   3133  NE2 HIE B 194     -12.945   9.504   2.034  1.00  0.00           N  
ATOM   3134  HE2 HIE B 194     -12.792   9.675   3.017  1.00  0.00           H  
ATOM   3135  CD2 HIE B 194     -12.057   8.942   1.140  1.00  0.00           C  
ATOM   3136  HD2 HIE B 194     -11.055   8.589   1.336  1.00  0.00           H  
ATOM   3137  C   HIE B 194     -10.688   9.254  -3.437  1.00  0.00           C  
ATOM   3138  O   HIE B 194     -11.263   9.584  -4.477  1.00  0.00           O  
ATOM   3139  N   LEU B 195      -9.547   8.562  -3.424  1.00  0.00           N  
ATOM   3140  H   LEU B 195      -9.151   8.344  -2.515  1.00  0.00           H  
ATOM   3141  CA  LEU B 195      -8.751   8.193  -4.596  1.00  0.00           C  
ATOM   3142  HA  LEU B 195      -9.337   8.334  -5.506  1.00  0.00           H  
ATOM   3143  CB  LEU B 195      -7.480   9.069  -4.673  1.00  0.00           C  
ATOM   3144  HB2 LEU B 195      -6.823   8.826  -3.837  1.00  0.00           H  
ATOM   3145  HB3 LEU B 195      -6.964   8.768  -5.587  1.00  0.00           H  
ATOM   3146  CG  LEU B 195      -7.673  10.603  -4.714  1.00  0.00           C  
ATOM   3147  HG  LEU B 195      -8.551  10.849  -5.311  1.00  0.00           H  
ATOM   3148  CD1 LEU B 195      -7.777  11.264  -3.333  1.00  0.00           C  
ATOM   3149 HD11 LEU B 195      -7.846  12.344  -3.445  1.00  0.00           H  
ATOM   3150 HD12 LEU B 195      -8.671  10.939  -2.811  1.00  0.00           H  
ATOM   3151 HD13 LEU B 195      -6.907  11.022  -2.721  1.00  0.00           H  
ATOM   3152  CD2 LEU B 195      -6.446  11.251  -5.356  1.00  0.00           C  
ATOM   3153 HD21 LEU B 195      -6.624  12.318  -5.493  1.00  0.00           H  
ATOM   3154 HD22 LEU B 195      -5.567  11.106  -4.728  1.00  0.00           H  
ATOM   3155 HD23 LEU B 195      -6.262  10.803  -6.325  1.00  0.00           H  
ATOM   3156  C   LEU B 195      -8.354   6.712  -4.488  1.00  0.00           C  
ATOM   3157  O   LEU B 195      -7.860   6.315  -3.435  1.00  0.00           O  
ATOM   3158  N   LEU B 196      -8.532   5.898  -5.538  1.00  0.00           N  
ATOM   3159  H   LEU B 196      -8.882   6.289  -6.403  1.00  0.00           H  
ATOM   3160  CA  LEU B 196      -8.161   4.471  -5.532  1.00  0.00           C  
ATOM   3161  HA  LEU B 196      -8.416   4.051  -4.558  1.00  0.00           H  
ATOM   3162  CB  LEU B 196      -8.931   3.700  -6.620  1.00  0.00           C  
ATOM   3163  HB2 LEU B 196      -8.828   4.239  -7.564  1.00  0.00           H  
ATOM   3164  HB3 LEU B 196      -8.465   2.719  -6.748  1.00  0.00           H  
ATOM   3165  CG  LEU B 196     -10.426   3.478  -6.328  1.00  0.00           C  
ATOM   3166  HG  LEU B 196     -10.918   4.440  -6.173  1.00  0.00           H  
ATOM   3167  CD1 LEU B 196     -11.073   2.785  -7.528  1.00  0.00           C  
ATOM   3168 HD11 LEU B 196     -10.959   3.406  -8.417  1.00  0.00           H  
ATOM   3169 HD12 LEU B 196     -12.137   2.641  -7.340  1.00  0.00           H  
ATOM   3170 HD13 LEU B 196     -10.604   1.815  -7.704  1.00  0.00           H  
ATOM   3171  CD2 LEU B 196     -10.655   2.591  -5.097  1.00  0.00           C  
ATOM   3172 HD21 LEU B 196     -10.130   1.644  -5.211  1.00  0.00           H  
ATOM   3173 HD22 LEU B 196     -11.721   2.395  -4.979  1.00  0.00           H  
ATOM   3174 HD23 LEU B 196     -10.301   3.087  -4.195  1.00  0.00           H  
ATOM   3175  C   LEU B 196      -6.651   4.262  -5.712  1.00  0.00           C  
ATOM   3176  O   LEU B 196      -6.042   4.836  -6.618  1.00  0.00           O  
ATOM   3177  N   MET B 197      -6.058   3.436  -4.845  1.00  0.00           N  
ATOM   3178  H   MET B 197      -6.653   2.978  -4.161  1.00  0.00           H  
ATOM   3179  CA  MET B 197      -4.614   3.182  -4.738  1.00  0.00           C  
ATOM   3180  HA  MET B 197      -4.174   3.223  -5.736  1.00  0.00           H  
ATOM   3181  CB  MET B 197      -3.949   4.279  -3.874  1.00  0.00           C  
ATOM   3182  HB2 MET B 197      -4.390   4.291  -2.875  1.00  0.00           H  
ATOM   3183  HB3 MET B 197      -2.889   4.056  -3.776  1.00  0.00           H  
ATOM   3184  CG  MET B 197      -4.077   5.674  -4.498  1.00  0.00           C  
ATOM   3185  HG2 MET B 197      -3.817   5.599  -5.554  1.00  0.00           H  
ATOM   3186  HG3 MET B 197      -5.114   5.997  -4.419  1.00  0.00           H  
ATOM   3187  SD  MET B 197      -3.039   6.960  -3.773  1.00  0.00           S  
ATOM   3188  CE  MET B 197      -3.529   8.339  -4.842  1.00  0.00           C  
ATOM   3189  HE1 MET B 197      -3.272   8.110  -5.876  1.00  0.00           H  
ATOM   3190  HE2 MET B 197      -4.603   8.500  -4.764  1.00  0.00           H  
ATOM   3191  HE3 MET B 197      -3.008   9.244  -4.534  1.00  0.00           H  
ATOM   3192  C   MET B 197      -4.363   1.762  -4.184  1.00  0.00           C  
ATOM   3193  O   MET B 197      -3.853   1.587  -3.081  1.00  0.00           O  
ATOM   3194  N   ASP B 198      -4.790   0.740  -4.930  1.00  0.00           N  
ATOM   3195  H   ASP B 198      -5.185   0.936  -5.844  1.00  0.00           H  
ATOM   3196  CA  ASP B 198      -4.708  -0.690  -4.593  1.00  0.00           C  
ATOM   3197  HA  ASP B 198      -4.813  -0.814  -3.519  1.00  0.00           H  
ATOM   3198  CB  ASP B 198      -5.868  -1.440  -5.286  1.00  0.00           C  
ATOM   3199  HB2 ASP B 198      -5.779  -2.502  -5.050  1.00  0.00           H  
ATOM   3200  HB3 ASP B 198      -6.807  -1.091  -4.855  1.00  0.00           H  
ATOM   3201  CG  ASP B 198      -5.953  -1.274  -6.817  1.00  0.00           C  
ATOM   3202  OD1 ASP B 198      -6.581  -2.148  -7.459  1.00  0.00           O  
ATOM   3203  OD2 ASP B 198      -5.321  -0.349  -7.376  1.00  0.00           O  
ATOM   3204  C   ASP B 198      -3.350  -1.322  -4.955  1.00  0.00           C  
ATOM   3205  O   ASP B 198      -2.660  -1.877  -4.096  1.00  0.00           O  
ATOM   3206  N   ASP B 199      -2.915  -1.164  -6.208  1.00  0.00           N  
ATOM   3207  H   ASP B 199      -3.583  -0.768  -6.873  1.00  0.00           H  
ATOM   3208  CA  ASP B 199      -1.578  -1.513  -6.707  1.00  0.00           C  
ATOM   3209  HA  ASP B 199      -1.301  -2.455  -6.250  1.00  0.00           H  
ATOM   3210  CB  ASP B 199      -1.616  -1.755  -8.228  1.00  0.00           C  
ATOM   3211  HB2 ASP B 199      -2.159  -0.938  -8.705  1.00  0.00           H  
ATOM   3212  HB3 ASP B 199      -0.604  -1.772  -8.633  1.00  0.00           H  
ATOM   3213  CG  ASP B 199      -2.256  -3.083  -8.622  1.00  0.00           C  
ATOM   3214  OD1 ASP B 199      -2.747  -3.171  -9.765  1.00  0.00           O  
ATOM   3215  OD2 ASP B 199      -2.245  -4.039  -7.807  1.00  0.00           O  
ATOM   3216  C   ASP B 199      -0.487  -0.514  -6.285  1.00  0.00           C  
ATOM   3217  O   ASP B 199       0.532  -0.387  -6.957  1.00  0.00           O  
ATOM   3218  N   VAL B 200      -0.686   0.213  -5.183  1.00  0.00           N  
ATOM   3219  H   VAL B 200      -1.525   0.026  -4.647  1.00  0.00           H  
ATOM   3220  CA  VAL B 200       0.224   1.265  -4.703  1.00  0.00           C  
ATOM   3221  HA  VAL B 200       0.369   1.947  -5.537  1.00  0.00           H  
ATOM   3222  CB  VAL B 200      -0.455   2.068  -3.579  1.00  0.00           C  
ATOM   3223  HB  VAL B 200      -1.439   2.351  -3.949  1.00  0.00           H  
ATOM   3224  CG1 VAL B 200      -0.652   1.284  -2.276  1.00  0.00           C  
ATOM   3225 HG11 VAL B 200       0.308   1.037  -1.823  1.00  0.00           H  
ATOM   3226 HG12 VAL B 200      -1.212   0.371  -2.470  1.00  0.00           H  
ATOM   3227 HG13 VAL B 200      -1.230   1.891  -1.581  1.00  0.00           H  
ATOM   3228  CG2 VAL B 200       0.288   3.363  -3.263  1.00  0.00           C  
ATOM   3229 HG21 VAL B 200      -0.287   3.928  -2.531  1.00  0.00           H  
ATOM   3230 HG22 VAL B 200       0.398   3.960  -4.167  1.00  0.00           H  
ATOM   3231 HG23 VAL B 200       1.275   3.146  -2.854  1.00  0.00           H  
ATOM   3232  C   VAL B 200       1.618   0.740  -4.315  1.00  0.00           C  
ATOM   3233  O   VAL B 200       1.741  -0.350  -3.749  1.00  0.00           O  
ATOM   3234  N   VAL B 201       2.671   1.502  -4.615  1.00  0.00           N  
ATOM   3235  H   VAL B 201       2.501   2.382  -5.103  1.00  0.00           H  
ATOM   3236  CA  VAL B 201       4.076   1.152  -4.336  1.00  0.00           C  
ATOM   3237  HA  VAL B 201       4.109   0.460  -3.495  1.00  0.00           H  
ATOM   3238  CB  VAL B 201       4.736   0.456  -5.542  1.00  0.00           C  
ATOM   3239  HB  VAL B 201       5.698   0.111  -5.190  1.00  0.00           H  
ATOM   3240  CG1 VAL B 201       3.974  -0.761  -6.090  1.00  0.00           C  
ATOM   3241 HG11 VAL B 201       4.570  -1.256  -6.856  1.00  0.00           H  
ATOM   3242 HG12 VAL B 201       3.777  -1.465  -5.287  1.00  0.00           H  
ATOM   3243 HG13 VAL B 201       3.032  -0.444  -6.532  1.00  0.00           H  
ATOM   3244  CG2 VAL B 201       4.999   1.391  -6.724  1.00  0.00           C  
ATOM   3245 HG21 VAL B 201       5.618   2.232  -6.428  1.00  0.00           H  
ATOM   3246 HG22 VAL B 201       5.526   0.852  -7.510  1.00  0.00           H  
ATOM   3247 HG23 VAL B 201       4.053   1.766  -7.109  1.00  0.00           H  
ATOM   3248  C   VAL B 201       4.906   2.373  -3.924  1.00  0.00           C  
ATOM   3249  O   VAL B 201       4.509   3.516  -4.148  1.00  0.00           O  
ATOM   3250  N   SER B 202       6.103   2.150  -3.377  1.00  0.00           N  
ATOM   3251  H   SER B 202       6.371   1.182  -3.190  1.00  0.00           H  
ATOM   3252  CA  SER B 202       6.934   3.224  -2.824  1.00  0.00           C  
ATOM   3253  HA  SER B 202       6.314   3.782  -2.135  1.00  0.00           H  
ATOM   3254  CB  SER B 202       8.101   2.656  -2.018  1.00  0.00           C  
ATOM   3255  HB2 SER B 202       8.518   1.774  -2.505  1.00  0.00           H  
ATOM   3256  HB3 SER B 202       8.882   3.412  -1.921  1.00  0.00           H  
ATOM   3257  OG  SER B 202       7.629   2.353  -0.728  1.00  0.00           O  
ATOM   3258  HG  SER B 202       7.139   1.497  -0.747  1.00  0.00           H  
ATOM   3259  C   SER B 202       7.420   4.225  -3.870  1.00  0.00           C  
ATOM   3260  O   SER B 202       7.518   5.414  -3.564  1.00  0.00           O  
ATOM   3261  N   ALA B 203       7.647   3.757  -5.097  1.00  0.00           N  
ATOM   3262  H   ALA B 203       7.555   2.761  -5.225  1.00  0.00           H  
ATOM   3263  CA  ALA B 203       7.988   4.549  -6.277  1.00  0.00           C  
ATOM   3264  HA  ALA B 203       8.807   5.218  -6.015  1.00  0.00           H  
ATOM   3265  CB  ALA B 203       8.493   3.567  -7.347  1.00  0.00           C  
ATOM   3266  HB1 ALA B 203       8.833   4.124  -8.220  1.00  0.00           H  
ATOM   3267  HB2 ALA B 203       9.321   2.973  -6.956  1.00  0.00           H  
ATOM   3268  HB3 ALA B 203       7.686   2.899  -7.655  1.00  0.00           H  
ATOM   3269  C   ALA B 203       6.842   5.429  -6.835  1.00  0.00           C  
ATOM   3270  O   ALA B 203       7.062   6.161  -7.803  1.00  0.00           O  
ATOM   3271  N   ASP B 204       5.622   5.370  -6.283  1.00  0.00           N  
ATOM   3272  H   ASP B 204       5.465   4.769  -5.480  1.00  0.00           H  
ATOM   3273  CA  ASP B 204       4.480   6.126  -6.800  1.00  0.00           C  
ATOM   3274  HA  ASP B 204       4.469   6.002  -7.883  1.00  0.00           H  
ATOM   3275  CB  ASP B 204       3.150   5.593  -6.262  1.00  0.00           C  
ATOM   3276  HB2 ASP B 204       3.204   5.484  -5.178  1.00  0.00           H  
ATOM   3277  HB3 ASP B 204       2.369   6.327  -6.471  1.00  0.00           H  
ATOM   3278  CG  ASP B 204       2.724   4.288  -6.916  1.00  0.00           C  
ATOM   3279  OD1 ASP B 204       3.074   4.023  -8.085  1.00  0.00           O  
ATOM   3280  OD2 ASP B 204       1.875   3.598  -6.319  1.00  0.00           O  
ATOM   3281  C   ASP B 204       4.529   7.626  -6.516  1.00  0.00           C  
ATOM   3282  O   ASP B 204       4.589   8.077  -5.370  1.00  0.00           O  
ATOM   3283  N   GLN B 205       4.310   8.406  -7.572  1.00  0.00           N  
ATOM   3284  H   GLN B 205       4.244   7.987  -8.489  1.00  0.00           H  
ATOM   3285  CA  GLN B 205       3.960   9.810  -7.441  1.00  0.00           C  
ATOM   3286  HA  GLN B 205       3.622   9.986  -6.417  1.00  0.00           H  
ATOM   3287  CB  GLN B 205       5.200  10.685  -7.663  1.00  0.00           C  
ATOM   3288  HB2 GLN B 205       5.987  10.322  -7.001  1.00  0.00           H  
ATOM   3289  HB3 GLN B 205       5.543  10.597  -8.695  1.00  0.00           H  
ATOM   3290  CG  GLN B 205       4.916  12.160  -7.334  1.00  0.00           C  
ATOM   3291  HG2 GLN B 205       4.356  12.614  -8.152  1.00  0.00           H  
ATOM   3292  HG3 GLN B 205       4.304  12.215  -6.434  1.00  0.00           H  
ATOM   3293  CD  GLN B 205       6.172  12.987  -7.070  1.00  0.00           C  
ATOM   3294  OE1 GLN B 205       7.305  12.545  -7.163  1.00  0.00           O  
ATOM   3295  NE2 GLN B 205       6.007  14.246  -6.727  1.00  0.00           N  
ATOM   3296 HE21 GLN B 205       6.845  14.775  -6.575  1.00  0.00           H  
ATOM   3297 HE22 GLN B 205       5.076  14.641  -6.656  1.00  0.00           H  
ATOM   3298  C   GLN B 205       2.785  10.140  -8.358  1.00  0.00           C  
ATOM   3299  O   GLN B 205       2.747   9.726  -9.519  1.00  0.00           O  
ATOM   3300  N   TYR B 206       1.818  10.865  -7.804  1.00  0.00           N  
ATOM   3301  H   TYR B 206       1.927  11.140  -6.833  1.00  0.00           H  
ATOM   3302  CA  TYR B 206       0.630  11.348  -8.495  1.00  0.00           C  
ATOM   3303  HA  TYR B 206       0.615  10.916  -9.490  1.00  0.00           H  
ATOM   3304  CB  TYR B 206      -0.645  10.900  -7.749  1.00  0.00           C  
ATOM   3305  HB2 TYR B 206      -0.555  11.179  -6.697  1.00  0.00           H  
ATOM   3306  HB3 TYR B 206      -1.485  11.469  -8.149  1.00  0.00           H  
ATOM   3307  CG  TYR B 206      -1.004   9.418  -7.829  1.00  0.00           C  
ATOM   3308  CD1 TYR B 206      -0.318   8.461  -7.050  1.00  0.00           C  
ATOM   3309  HD1 TYR B 206       0.497   8.769  -6.410  1.00  0.00           H  
ATOM   3310  CE1 TYR B 206      -0.701   7.103  -7.087  1.00  0.00           C  
ATOM   3311  HE1 TYR B 206      -0.180   6.367  -6.491  1.00  0.00           H  
ATOM   3312  CZ  TYR B 206      -1.782   6.691  -7.894  1.00  0.00           C  
ATOM   3313  OH  TYR B 206      -2.184   5.391  -7.898  1.00  0.00           O  
ATOM   3314  HH  TYR B 206      -3.048   5.298  -8.310  1.00  0.00           H  
ATOM   3315  CE2 TYR B 206      -2.471   7.646  -8.674  1.00  0.00           C  
ATOM   3316  HE2 TYR B 206      -3.300   7.338  -9.293  1.00  0.00           H  
ATOM   3317  CD2 TYR B 206      -2.081   9.001  -8.640  1.00  0.00           C  
ATOM   3318  HD2 TYR B 206      -2.618   9.730  -9.232  1.00  0.00           H  
ATOM   3319  C   TYR B 206       0.695  12.878  -8.629  1.00  0.00           C  
ATOM   3320  O   TYR B 206       1.151  13.575  -7.716  1.00  0.00           O  
ATOM   3321  N   THR B 207       0.212  13.423  -9.744  1.00  0.00           N  
ATOM   3322  H   THR B 207      -0.108  12.794 -10.478  1.00  0.00           H  
ATOM   3323  CA  THR B 207      -0.255  14.821  -9.827  1.00  0.00           C  
ATOM   3324  HA  THR B 207       0.294  15.432  -9.112  1.00  0.00           H  
ATOM   3325  CB  THR B 207      -0.025  15.438 -11.215  1.00  0.00           C  
ATOM   3326  HB  THR B 207      -0.389  16.466 -11.211  1.00  0.00           H  
ATOM   3327  CG2 THR B 207       1.457  15.449 -11.588  1.00  0.00           C  
ATOM   3328 HG21 THR B 207       2.028  15.975 -10.824  1.00  0.00           H  
ATOM   3329 HG22 THR B 207       1.829  14.428 -11.686  1.00  0.00           H  
ATOM   3330 HG23 THR B 207       1.582  15.959 -12.543  1.00  0.00           H  
ATOM   3331  OG1 THR B 207      -0.705  14.721 -12.213  1.00  0.00           O  
ATOM   3332  HG1 THR B 207      -1.646  14.917 -12.164  1.00  0.00           H  
ATOM   3333  C   THR B 207      -1.736  14.891  -9.455  1.00  0.00           C  
ATOM   3334  O   THR B 207      -2.470  13.919  -9.644  1.00  0.00           O  
ATOM   3335  N   LEU B 208      -2.177  16.030  -8.920  1.00  0.00           N  
ATOM   3336  H   LEU B 208      -1.528  16.805  -8.813  1.00  0.00           H  
ATOM   3337  CA  LEU B 208      -3.555  16.266  -8.474  1.00  0.00           C  
ATOM   3338  HA  LEU B 208      -4.214  15.481  -8.848  1.00  0.00           H  
ATOM   3339  CB  LEU B 208      -3.621  16.292  -6.934  1.00  0.00           C  
ATOM   3340  HB2 LEU B 208      -3.013  17.129  -6.586  1.00  0.00           H  
ATOM   3341  HB3 LEU B 208      -4.656  16.486  -6.645  1.00  0.00           H  
ATOM   3342  CG  LEU B 208      -3.144  15.027  -6.203  1.00  0.00           C  
ATOM   3343  HG  LEU B 208      -2.115  14.792  -6.479  1.00  0.00           H  
ATOM   3344  CD1 LEU B 208      -3.195  15.278  -4.696  1.00  0.00           C  
ATOM   3345 HD11 LEU B 208      -2.916  14.374  -4.158  1.00  0.00           H  
ATOM   3346 HD12 LEU B 208      -2.501  16.074  -4.429  1.00  0.00           H  
ATOM   3347 HD13 LEU B 208      -4.204  15.563  -4.395  1.00  0.00           H  
ATOM   3348  CD2 LEU B 208      -4.033  13.822  -6.497  1.00  0.00           C  
ATOM   3349 HD21 LEU B 208      -3.968  13.576  -7.553  1.00  0.00           H  
ATOM   3350 HD22 LEU B 208      -5.070  14.052  -6.249  1.00  0.00           H  
ATOM   3351 HD23 LEU B 208      -3.698  12.962  -5.921  1.00  0.00           H  
ATOM   3352  C   LEU B 208      -4.067  17.600  -9.018  1.00  0.00           C  
ATOM   3353  O   LEU B 208      -3.415  18.622  -8.804  1.00  0.00           O  
ATOM   3354  N   ASP B 209      -5.244  17.598  -9.643  1.00  0.00           N  
ATOM   3355  H   ASP B 209      -5.737  16.715  -9.740  1.00  0.00           H  
ATOM   3356  CA  ASP B 209      -5.913  18.797 -10.158  1.00  0.00           C  
ATOM   3357  HA  ASP B 209      -5.377  19.689  -9.828  1.00  0.00           H  
ATOM   3358  CB  ASP B 209      -5.938  18.815 -11.698  1.00  0.00           C  
ATOM   3359  HB2 ASP B 209      -6.153  17.813 -12.071  1.00  0.00           H  
ATOM   3360  HB3 ASP B 209      -6.752  19.464 -12.023  1.00  0.00           H  
ATOM   3361  CG  ASP B 209      -4.649  19.322 -12.344  1.00  0.00           C  
ATOM   3362  OD1 ASP B 209      -4.724  19.989 -13.401  1.00  0.00           O  
ATOM   3363  OD2 ASP B 209      -3.538  19.148 -11.797  1.00  0.00           O  
ATOM   3364  C   ASP B 209      -7.341  18.886  -9.615  1.00  0.00           C  
ATOM   3365  O   ASP B 209      -8.128  17.947  -9.745  1.00  0.00           O  
ATOM   3366  N   LEU B 210      -7.697  20.035  -9.039  1.00  0.00           N  
ATOM   3367  H   LEU B 210      -7.015  20.787  -9.000  1.00  0.00           H  
ATOM   3368  CA  LEU B 210      -9.069  20.337  -8.628  1.00  0.00           C  
ATOM   3369  HA  LEU B 210      -9.624  19.402  -8.540  1.00  0.00           H  
ATOM   3370  CB  LEU B 210      -9.055  20.999  -7.239  1.00  0.00           C  
ATOM   3371  HB2 LEU B 210      -8.587  20.310  -6.532  1.00  0.00           H  
ATOM   3372  HB3 LEU B 210      -8.440  21.896  -7.298  1.00  0.00           H  
ATOM   3373  CG  LEU B 210     -10.442  21.400  -6.699  1.00  0.00           C  
ATOM   3374  HG  LEU B 210     -10.898  22.134  -7.364  1.00  0.00           H  
ATOM   3375  CD1 LEU B 210     -11.389  20.205  -6.558  1.00  0.00           C  
ATOM   3376 HD11 LEU B 210     -12.320  20.529  -6.092  1.00  0.00           H  
ATOM   3377 HD12 LEU B 210     -11.627  19.799  -7.538  1.00  0.00           H  
ATOM   3378 HD13 LEU B 210     -10.927  19.432  -5.942  1.00  0.00           H  
ATOM   3379  CD2 LEU B 210     -10.282  22.037  -5.321  1.00  0.00           C  
ATOM   3380 HD21 LEU B 210      -9.850  21.315  -4.624  1.00  0.00           H  
ATOM   3381 HD22 LEU B 210      -9.631  22.908  -5.385  1.00  0.00           H  
ATOM   3382 HD23 LEU B 210     -11.251  22.352  -4.939  1.00  0.00           H  
ATOM   3383  C   LEU B 210      -9.758  21.200  -9.689  1.00  0.00           C  
ATOM   3384  O   LEU B 210      -9.321  22.321  -9.960  1.00  0.00           O  
ATOM   3385  N   TRP B 211     -10.853  20.693 -10.252  1.00  0.00           N  
ATOM   3386  H   TRP B 211     -11.154  19.770  -9.958  1.00  0.00           H  
ATOM   3387  CA  TRP B 211     -11.788  21.435 -11.096  1.00  0.00           C  
ATOM   3388  HA  TRP B 211     -11.278  22.290 -11.533  1.00  0.00           H  
ATOM   3389  CB  TRP B 211     -12.241  20.520 -12.241  1.00  0.00           C  
ATOM   3390  HB2 TRP B 211     -11.360  20.205 -12.802  1.00  0.00           H  
ATOM   3391  HB3 TRP B 211     -12.687  19.624 -11.812  1.00  0.00           H  
ATOM   3392  CG  TRP B 211     -13.237  21.090 -13.204  1.00  0.00           C  
ATOM   3393  CD1 TRP B 211     -12.943  21.667 -14.390  1.00  0.00           C  
ATOM   3394  HD1 TRP B 211     -11.938  21.799 -14.777  1.00  0.00           H  
ATOM   3395  NE1 TRP B 211     -14.108  22.061 -15.019  1.00  0.00           N  
ATOM   3396  HE1 TRP B 211     -14.117  22.546 -15.908  1.00  0.00           H  
ATOM   3397  CE2 TRP B 211     -15.220  21.754 -14.261  1.00  0.00           C  
ATOM   3398  CZ2 TRP B 211     -16.599  21.925 -14.456  1.00  0.00           C  
ATOM   3399  HZ2 TRP B 211     -16.979  22.367 -15.364  1.00  0.00           H  
ATOM   3400  CH2 TRP B 211     -17.491  21.532 -13.443  1.00  0.00           C  
ATOM   3401  HH2 TRP B 211     -18.556  21.683 -13.569  1.00  0.00           H  
ATOM   3402  CZ3 TRP B 211     -17.001  20.959 -12.257  1.00  0.00           C  
ATOM   3403  HZ3 TRP B 211     -17.696  20.665 -11.477  1.00  0.00           H  
ATOM   3404  CE3 TRP B 211     -15.617  20.775 -12.079  1.00  0.00           C  
ATOM   3405  HE3 TRP B 211     -15.250  20.352 -11.157  1.00  0.00           H  
ATOM   3406  CD2 TRP B 211     -14.692  21.159 -13.076  1.00  0.00           C  
ATOM   3407  C   TRP B 211     -12.969  21.974 -10.275  1.00  0.00           C  
ATOM   3408  O   TRP B 211     -13.435  21.331  -9.330  1.00  0.00           O  
ATOM   3409  N   ALA B 212     -13.479  23.144 -10.655  1.00  0.00           N  
ATOM   3410  H   ALA B 212     -13.052  23.622 -11.444  1.00  0.00           H  
ATOM   3411  CA  ALA B 212     -14.630  23.786 -10.038  1.00  0.00           C  
ATOM   3412  HA  ALA B 212     -15.295  23.016  -9.648  1.00  0.00           H  
ATOM   3413  CB  ALA B 212     -14.132  24.651  -8.873  1.00  0.00           C  
ATOM   3414  HB1 ALA B 212     -13.544  25.486  -9.255  1.00  0.00           H  
ATOM   3415  HB2 ALA B 212     -14.981  25.041  -8.314  1.00  0.00           H  
ATOM   3416  HB3 ALA B 212     -13.514  24.054  -8.202  1.00  0.00           H  
ATOM   3417  C   ALA B 212     -15.405  24.633 -11.059  1.00  0.00           C  
ATOM   3418  O   ALA B 212     -14.817  25.469 -11.751  1.00  0.00           O  
ATOM   3419  N   GLY B 213     -16.732  24.485 -11.102  1.00  0.00           N  
ATOM   3420  H   GLY B 213     -17.130  23.780 -10.488  1.00  0.00           H  
ATOM   3421  CA  GLY B 213     -17.674  25.314 -11.874  1.00  0.00           C  
ATOM   3422  HA2 GLY B 213     -18.689  25.028 -11.596  1.00  0.00           H  
ATOM   3423  HA3 GLY B 213     -17.526  26.357 -11.595  1.00  0.00           H  
ATOM   3424  C   GLY B 213     -17.561  25.213 -13.406  1.00  0.00           C  
ATOM   3425  O   GLY B 213     -18.527  24.848 -14.069  1.00  0.00           O  
ATOM   3426  N   GLN B 214     -16.397  25.556 -13.968  1.00  0.00           N  
ATOM   3427  H   GLN B 214     -15.678  25.853 -13.323  1.00  0.00           H  
ATOM   3428  CA  GLN B 214     -16.030  25.402 -15.384  1.00  0.00           C  
ATOM   3429  HA  GLN B 214     -16.431  24.453 -15.731  1.00  0.00           H  
ATOM   3430  CB  GLN B 214     -16.696  26.514 -16.219  1.00  0.00           C  
ATOM   3431  HB2 GLN B 214     -16.584  26.262 -17.274  1.00  0.00           H  
ATOM   3432  HB3 GLN B 214     -17.765  26.542 -16.002  1.00  0.00           H  
ATOM   3433  CG  GLN B 214     -16.100  27.910 -15.968  1.00  0.00           C  
ATOM   3434  HG2 GLN B 214     -16.169  28.158 -14.909  1.00  0.00           H  
ATOM   3435  HG3 GLN B 214     -15.055  27.908 -16.261  1.00  0.00           H  
ATOM   3436  CD  GLN B 214     -16.787  28.998 -16.778  1.00  0.00           C  
ATOM   3437  OE1 GLN B 214     -17.333  29.948 -16.247  1.00  0.00           O  
ATOM   3438  NE2 GLN B 214     -16.791  28.909 -18.089  1.00  0.00           N  
ATOM   3439 HE21 GLN B 214     -17.273  29.636 -18.587  1.00  0.00           H  
ATOM   3440 HE22 GLN B 214     -16.363  28.130 -18.557  1.00  0.00           H  
ATOM   3441  C   GLN B 214     -14.503  25.365 -15.637  1.00  0.00           C  
ATOM   3442  O   GLN B 214     -14.090  25.234 -16.786  1.00  0.00           O  
ATOM   3443  N   GLN B 215     -13.664  25.515 -14.606  1.00  0.00           N  
ATOM   3444  H   GLN B 215     -14.038  25.480 -13.664  1.00  0.00           H  
ATOM   3445  CA  GLN B 215     -12.219  25.780 -14.705  1.00  0.00           C  
ATOM   3446  HA  GLN B 215     -11.845  25.493 -15.690  1.00  0.00           H  
ATOM   3447  CB  GLN B 215     -11.968  27.289 -14.485  1.00  0.00           C  
ATOM   3448  HB2 GLN B 215     -12.693  27.659 -13.760  1.00  0.00           H  
ATOM   3449  HB3 GLN B 215     -10.984  27.450 -14.044  1.00  0.00           H  
ATOM   3450  CG  GLN B 215     -12.061  28.133 -15.768  1.00  0.00           C  
ATOM   3451  HG2 GLN B 215     -12.904  27.803 -16.368  1.00  0.00           H  
ATOM   3452  HG3 GLN B 215     -12.226  29.173 -15.489  1.00  0.00           H  
ATOM   3453  CD  GLN B 215     -10.806  28.070 -16.634  1.00  0.00           C  
ATOM   3454  OE1 GLN B 215      -9.887  27.302 -16.405  1.00  0.00           O  
ATOM   3455  NE2 GLN B 215     -10.725  28.863 -17.684  1.00  0.00           N  
ATOM   3456 HE21 GLN B 215      -9.898  28.755 -18.247  1.00  0.00           H  
ATOM   3457 HE22 GLN B 215     -11.463  29.501 -17.913  1.00  0.00           H  
ATOM   3458  C   GLN B 215     -11.439  24.965 -13.668  1.00  0.00           C  
ATOM   3459  O   GLN B 215     -12.022  24.438 -12.721  1.00  0.00           O  
ATOM   3460  N   LEU B 216     -10.113  24.894 -13.803  1.00  0.00           N  
ATOM   3461  H   LEU B 216      -9.680  25.392 -14.569  1.00  0.00           H  
ATOM   3462  CA  LEU B 216      -9.264  24.484 -12.682  1.00  0.00           C  
ATOM   3463  HA  LEU B 216      -9.706  23.608 -12.212  1.00  0.00           H  
ATOM   3464  CB  LEU B 216      -7.856  24.098 -13.165  1.00  0.00           C  
ATOM   3465  HB2 LEU B 216      -7.417  24.955 -13.677  1.00  0.00           H  
ATOM   3466  HB3 LEU B 216      -7.243  23.879 -12.288  1.00  0.00           H  
ATOM   3467  CG  LEU B 216      -7.812  22.874 -14.102  1.00  0.00           C  
ATOM   3468  HG  LEU B 216      -8.355  23.094 -15.022  1.00  0.00           H  
ATOM   3469  CD1 LEU B 216      -6.355  22.588 -14.457  1.00  0.00           C  
ATOM   3470 HD11 LEU B 216      -5.796  22.349 -13.552  1.00  0.00           H  
ATOM   3471 HD12 LEU B 216      -6.298  21.735 -15.132  1.00  0.00           H  
ATOM   3472 HD13 LEU B 216      -5.913  23.455 -14.944  1.00  0.00           H  
ATOM   3473  CD2 LEU B 216      -8.415  21.622 -13.459  1.00  0.00           C  
ATOM   3474 HD21 LEU B 216      -7.988  21.472 -12.467  1.00  0.00           H  
ATOM   3475 HD22 LEU B 216      -9.494  21.727 -13.376  1.00  0.00           H  
ATOM   3476 HD23 LEU B 216      -8.196  20.747 -14.071  1.00  0.00           H  
ATOM   3477  C   LEU B 216      -9.225  25.575 -11.599  1.00  0.00           C  
ATOM   3478  O   LEU B 216      -9.320  26.769 -11.889  1.00  0.00           O  
ATOM   3479  N   LEU B 217      -9.077  25.144 -10.345  1.00  0.00           N  
ATOM   3480  H   LEU B 217      -9.069  24.138 -10.206  1.00  0.00           H  
ATOM   3481  CA  LEU B 217      -9.089  26.000  -9.153  1.00  0.00           C  
ATOM   3482  HA  LEU B 217      -9.110  27.044  -9.470  1.00  0.00           H  
ATOM   3483  CB  LEU B 217     -10.395  25.695  -8.391  1.00  0.00           C  
ATOM   3484  HB2 LEU B 217     -11.237  25.895  -9.055  1.00  0.00           H  
ATOM   3485  HB3 LEU B 217     -10.405  24.630  -8.149  1.00  0.00           H  
ATOM   3486  CG  LEU B 217     -10.595  26.488  -7.087  1.00  0.00           C  
ATOM   3487  HG  LEU B 217      -9.746  26.312  -6.431  1.00  0.00           H  
ATOM   3488  CD1 LEU B 217     -10.722  27.993  -7.334  1.00  0.00           C  
ATOM   3489 HD11 LEU B 217     -11.587  28.197  -7.965  1.00  0.00           H  
ATOM   3490 HD12 LEU B 217      -9.821  28.365  -7.821  1.00  0.00           H  
ATOM   3491 HD13 LEU B 217     -10.823  28.515  -6.388  1.00  0.00           H  
ATOM   3492  CD2 LEU B 217     -11.844  25.993  -6.359  1.00  0.00           C  
ATOM   3493 HD21 LEU B 217     -11.884  26.434  -5.367  1.00  0.00           H  
ATOM   3494 HD22 LEU B 217     -11.805  24.907  -6.250  1.00  0.00           H  
ATOM   3495 HD23 LEU B 217     -12.740  26.271  -6.912  1.00  0.00           H  
ATOM   3496  C   LEU B 217      -7.833  25.837  -8.274  1.00  0.00           C  
ATOM   3497  O   LEU B 217      -7.466  26.765  -7.559  1.00  0.00           O  
ATOM   3498  N   TRP B 218      -7.176  24.675  -8.326  1.00  0.00           N  
ATOM   3499  H   TRP B 218      -7.526  23.952  -8.939  1.00  0.00           H  
ATOM   3500  CA  TRP B 218      -5.955  24.352  -7.577  1.00  0.00           C  
ATOM   3501  HA  TRP B 218      -5.287  25.215  -7.589  1.00  0.00           H  
ATOM   3502  CB  TRP B 218      -6.327  24.054  -6.114  1.00  0.00           C  
ATOM   3503  HB2 TRP B 218      -6.639  24.983  -5.636  1.00  0.00           H  
ATOM   3504  HB3 TRP B 218      -7.183  23.381  -6.099  1.00  0.00           H  
ATOM   3505  CG  TRP B 218      -5.255  23.425  -5.282  1.00  0.00           C  
ATOM   3506  CD1 TRP B 218      -4.415  24.076  -4.446  1.00  0.00           C  
ATOM   3507  HD1 TRP B 218      -4.424  25.144  -4.255  1.00  0.00           H  
ATOM   3508  NE1 TRP B 218      -3.543  23.172  -3.871  1.00  0.00           N  
ATOM   3509  HE1 TRP B 218      -2.829  23.443  -3.205  1.00  0.00           H  
ATOM   3510  CE2 TRP B 218      -3.798  21.883  -4.288  1.00  0.00           C  
ATOM   3511  CZ2 TRP B 218      -3.249  20.637  -3.952  1.00  0.00           C  
ATOM   3512  HZ2 TRP B 218      -2.468  20.572  -3.209  1.00  0.00           H  
ATOM   3513  CH2 TRP B 218      -3.752  19.478  -4.567  1.00  0.00           C  
ATOM   3514  HH2 TRP B 218      -3.353  18.509  -4.300  1.00  0.00           H  
ATOM   3515  CZ3 TRP B 218      -4.787  19.580  -5.514  1.00  0.00           C  
ATOM   3516  HZ3 TRP B 218      -5.179  18.689  -5.984  1.00  0.00           H  
ATOM   3517  CE3 TRP B 218      -5.343  20.833  -5.831  1.00  0.00           C  
ATOM   3518  HE3 TRP B 218      -6.152  20.892  -6.543  1.00  0.00           H  
ATOM   3519  CD2 TRP B 218      -4.875  22.014  -5.213  1.00  0.00           C  
ATOM   3520  C   TRP B 218      -5.213  23.173  -8.234  1.00  0.00           C  
ATOM   3521  O   TRP B 218      -5.842  22.345  -8.900  1.00  0.00           O  
ATOM   3522  N   LYS B 219      -3.885  23.089  -8.055  1.00  0.00           N  
ATOM   3523  H   LYS B 219      -3.457  23.748  -7.418  1.00  0.00           H  
ATOM   3524  CA  LYS B 219      -3.023  22.001  -8.559  1.00  0.00           C  
ATOM   3525  HA  LYS B 219      -3.636  21.113  -8.725  1.00  0.00           H  
ATOM   3526  CB  LYS B 219      -2.354  22.391  -9.893  1.00  0.00           C  
ATOM   3527  HB2 LYS B 219      -1.753  23.289  -9.738  1.00  0.00           H  
ATOM   3528  HB3 LYS B 219      -1.685  21.580 -10.184  1.00  0.00           H  
ATOM   3529  CG  LYS B 219      -3.340  22.641 -11.048  1.00  0.00           C  
ATOM   3530  HG2 LYS B 219      -3.917  21.737 -11.232  1.00  0.00           H  
ATOM   3531  HG3 LYS B 219      -4.038  23.427 -10.759  1.00  0.00           H  
ATOM   3532  CD  LYS B 219      -2.661  23.098 -12.352  1.00  0.00           C  
ATOM   3533  HD2 LYS B 219      -3.438  23.280 -13.095  1.00  0.00           H  
ATOM   3534  HD3 LYS B 219      -2.171  24.053 -12.160  1.00  0.00           H  
ATOM   3535  CE  LYS B 219      -1.620  22.142 -12.956  1.00  0.00           C  
ATOM   3536  HE2 LYS B 219      -1.187  22.625 -13.835  1.00  0.00           H  
ATOM   3537  HE3 LYS B 219      -0.819  21.976 -12.232  1.00  0.00           H  
ATOM   3538  NZ  LYS B 219      -2.211  20.846 -13.353  1.00  0.00           N  
ATOM   3539  HZ1 LYS B 219      -1.638  20.285 -13.958  1.00  0.00           H  
ATOM   3540  HZ2 LYS B 219      -2.458  20.266 -12.543  1.00  0.00           H  
ATOM   3541  HZ3 LYS B 219      -3.145  20.928 -13.764  1.00  0.00           H  
ATOM   3542  C   LYS B 219      -1.948  21.628  -7.530  1.00  0.00           C  
ATOM   3543  O   LYS B 219      -1.383  22.508  -6.883  1.00  0.00           O  
ATOM   3544  N   GLY B 220      -1.613  20.343  -7.437  1.00  0.00           N  
ATOM   3545  H   GLY B 220      -2.134  19.682  -8.007  1.00  0.00           H  
ATOM   3546  CA  GLY B 220      -0.611  19.815  -6.508  1.00  0.00           C  
ATOM   3547  HA2 GLY B 220       0.218  20.519  -6.419  1.00  0.00           H  
ATOM   3548  HA3 GLY B 220      -1.069  19.715  -5.525  1.00  0.00           H  
ATOM   3549  C   GLY B 220      -0.042  18.454  -6.920  1.00  0.00           C  
ATOM   3550  O   GLY B 220      -0.181  18.009  -8.060  1.00  0.00           O  
ATOM   3551  N   SER B 221       0.608  17.766  -5.980  1.00  0.00           N  
ATOM   3552  H   SER B 221       0.651  18.144  -5.041  1.00  0.00           H  
ATOM   3553  CA  SER B 221       1.189  16.430  -6.165  1.00  0.00           C  
ATOM   3554  HA  SER B 221       0.548  15.869  -6.843  1.00  0.00           H  
ATOM   3555  CB  SER B 221       2.583  16.544  -6.802  1.00  0.00           C  
ATOM   3556  HB2 SER B 221       2.495  17.020  -7.780  1.00  0.00           H  
ATOM   3557  HB3 SER B 221       3.219  17.163  -6.166  1.00  0.00           H  
ATOM   3558  OG  SER B 221       3.191  15.273  -6.959  1.00  0.00           O  
ATOM   3559  HG  SER B 221       2.570  14.696  -7.447  1.00  0.00           H  
ATOM   3560  C   SER B 221       1.234  15.671  -4.834  1.00  0.00           C  
ATOM   3561  O   SER B 221       1.173  16.283  -3.769  1.00  0.00           O  
ATOM   3562  N   PHE B 222       1.313  14.339  -4.893  1.00  0.00           N  
ATOM   3563  H   PHE B 222       1.375  13.910  -5.810  1.00  0.00           H  
ATOM   3564  CA  PHE B 222       1.204  13.442  -3.742  1.00  0.00           C  
ATOM   3565  HA  PHE B 222       1.590  13.953  -2.858  1.00  0.00           H  
ATOM   3566  CB  PHE B 222      -0.291  13.168  -3.525  1.00  0.00           C  
ATOM   3567  HB2 PHE B 222      -0.767  14.111  -3.254  1.00  0.00           H  
ATOM   3568  HB3 PHE B 222      -0.728  12.842  -4.471  1.00  0.00           H  
ATOM   3569  CG  PHE B 222      -0.638  12.154  -2.456  1.00  0.00           C  
ATOM   3570  CD1 PHE B 222      -0.454  12.473  -1.100  1.00  0.00           C  
ATOM   3571  HD1 PHE B 222      -0.027  13.423  -0.808  1.00  0.00           H  
ATOM   3572  CE1 PHE B 222      -0.836  11.557  -0.107  1.00  0.00           C  
ATOM   3573  HE1 PHE B 222      -0.694  11.819   0.932  1.00  0.00           H  
ATOM   3574  CZ  PHE B 222      -1.395  10.318  -0.458  1.00  0.00           C  
ATOM   3575  HZ  PHE B 222      -1.681   9.613   0.310  1.00  0.00           H  
ATOM   3576  CE2 PHE B 222      -1.583  10.000  -1.812  1.00  0.00           C  
ATOM   3577  HE2 PHE B 222      -2.030   9.055  -2.079  1.00  0.00           H  
ATOM   3578  CD2 PHE B 222      -1.201  10.914  -2.812  1.00  0.00           C  
ATOM   3579  HD2 PHE B 222      -1.351  10.667  -3.852  1.00  0.00           H  
ATOM   3580  C   PHE B 222       2.014  12.145  -3.929  1.00  0.00           C  
ATOM   3581  O   PHE B 222       2.016  11.555  -5.013  1.00  0.00           O  
ATOM   3582  N   LYS B 223       2.675  11.680  -2.858  1.00  0.00           N  
ATOM   3583  H   LYS B 223       2.586  12.189  -1.986  1.00  0.00           H  
ATOM   3584  CA  LYS B 223       3.427  10.415  -2.785  1.00  0.00           C  
ATOM   3585  HA  LYS B 223       3.389   9.890  -3.739  1.00  0.00           H  
ATOM   3586  CB  LYS B 223       4.917  10.714  -2.530  1.00  0.00           C  
ATOM   3587  HB2 LYS B 223       5.319  11.259  -3.386  1.00  0.00           H  
ATOM   3588  HB3 LYS B 223       5.020  11.337  -1.640  1.00  0.00           H  
ATOM   3589  CG  LYS B 223       5.728   9.423  -2.332  1.00  0.00           C  
ATOM   3590  HG2 LYS B 223       5.374   8.921  -1.432  1.00  0.00           H  
ATOM   3591  HG3 LYS B 223       5.570   8.755  -3.176  1.00  0.00           H  
ATOM   3592  CD  LYS B 223       7.231   9.678  -2.182  1.00  0.00           C  
ATOM   3593  HD2 LYS B 223       7.644  10.045  -3.122  1.00  0.00           H  
ATOM   3594  HD3 LYS B 223       7.390  10.420  -1.398  1.00  0.00           H  
ATOM   3595  CE  LYS B 223       7.893   8.351  -1.792  1.00  0.00           C  
ATOM   3596  HE2 LYS B 223       7.280   7.894  -1.010  1.00  0.00           H  
ATOM   3597  HE3 LYS B 223       7.901   7.679  -2.655  1.00  0.00           H  
ATOM   3598  NZ  LYS B 223       9.251   8.538  -1.243  1.00  0.00           N  
ATOM   3599  HZ1 LYS B 223       9.164   9.106  -0.390  1.00  0.00           H  
ATOM   3600  HZ2 LYS B 223       9.649   7.656  -0.954  1.00  0.00           H  
ATOM   3601  HZ3 LYS B 223       9.852   9.025  -1.885  1.00  0.00           H  
ATOM   3602  C   LYS B 223       2.802   9.529  -1.688  1.00  0.00           C  
ATOM   3603  O   LYS B 223       3.013   9.815  -0.509  1.00  0.00           O  
ATOM   3604  N   PRO B 224       2.046   8.466  -2.033  1.00  0.00           N  
ATOM   3605  CD  PRO B 224       1.737   8.027  -3.389  1.00  0.00           C  
ATOM   3606  HD2 PRO B 224       2.544   7.392  -3.758  1.00  0.00           H  
ATOM   3607  HD3 PRO B 224       1.573   8.868  -4.063  1.00  0.00           H  
ATOM   3608  CG  PRO B 224       0.452   7.220  -3.275  1.00  0.00           C  
ATOM   3609  HG2 PRO B 224       0.383   6.457  -4.050  1.00  0.00           H  
ATOM   3610  HG3 PRO B 224      -0.396   7.898  -3.327  1.00  0.00           H  
ATOM   3611  CB  PRO B 224       0.549   6.612  -1.880  1.00  0.00           C  
ATOM   3612  HB2 PRO B 224       1.158   5.708  -1.929  1.00  0.00           H  
ATOM   3613  HB3 PRO B 224      -0.435   6.385  -1.469  1.00  0.00           H  
ATOM   3614  CA  PRO B 224       1.281   7.676  -1.058  1.00  0.00           C  
ATOM   3615  HA  PRO B 224       0.548   8.327  -0.582  1.00  0.00           H  
ATOM   3616  C   PRO B 224       2.124   7.007   0.038  1.00  0.00           C  
ATOM   3617  O   PRO B 224       1.649   6.832   1.157  1.00  0.00           O  
ATOM   3618  N   SER B 225       3.370   6.651  -0.279  1.00  0.00           N  
ATOM   3619  H   SER B 225       3.702   6.808  -1.220  1.00  0.00           H  
ATOM   3620  CA  SER B 225       4.338   6.032   0.633  1.00  0.00           C  
ATOM   3621  HA  SER B 225       3.832   5.270   1.225  1.00  0.00           H  
ATOM   3622  CB  SER B 225       5.405   5.338  -0.221  1.00  0.00           C  
ATOM   3623  HB2 SER B 225       6.244   5.024   0.403  1.00  0.00           H  
ATOM   3624  HB3 SER B 225       4.953   4.456  -0.668  1.00  0.00           H  
ATOM   3625  OG  SER B 225       5.852   6.198  -1.262  1.00  0.00           O  
ATOM   3626  HG  SER B 225       6.356   5.693  -1.923  1.00  0.00           H  
ATOM   3627  C   SER B 225       4.984   7.006   1.629  1.00  0.00           C  
ATOM   3628  O   SER B 225       5.586   6.560   2.602  1.00  0.00           O  
ATOM   3629  N   GLU B 226       4.841   8.321   1.426  1.00  0.00           N  
ATOM   3630  H   GLU B 226       4.303   8.628   0.627  1.00  0.00           H  
ATOM   3631  CA  GLU B 226       5.326   9.358   2.352  1.00  0.00           C  
ATOM   3632  HA  GLU B 226       6.158   8.957   2.936  1.00  0.00           H  
ATOM   3633  CB  GLU B 226       5.836  10.559   1.531  1.00  0.00           C  
ATOM   3634  HB2 GLU B 226       6.119  10.233   0.533  1.00  0.00           H  
ATOM   3635  HB3 GLU B 226       5.008  11.256   1.392  1.00  0.00           H  
ATOM   3636  CG  GLU B 226       7.018  11.319   2.170  1.00  0.00           C  
ATOM   3637  HG2 GLU B 226       6.989  12.340   1.782  1.00  0.00           H  
ATOM   3638  HG3 GLU B 226       6.876  11.379   3.252  1.00  0.00           H  
ATOM   3639  CD  GLU B 226       8.409  10.732   1.843  1.00  0.00           C  
ATOM   3640  OE1 GLU B 226       9.399  11.190   2.449  1.00  0.00           O  
ATOM   3641  OE2 GLU B 226       8.519   9.896   0.914  1.00  0.00           O  
ATOM   3642  C   GLU B 226       4.229   9.809   3.342  1.00  0.00           C  
ATOM   3643  O   GLU B 226       4.514  10.520   4.301  1.00  0.00           O  
ATOM   3644  N   HIE B 227       2.969   9.419   3.102  1.00  0.00           N  
ATOM   3645  H   HIE B 227       2.824   8.815   2.304  1.00  0.00           H  
ATOM   3646  CA  HIE B 227       1.773   9.935   3.789  1.00  0.00           C  
ATOM   3647  HA  HIE B 227       2.083  10.397   4.727  1.00  0.00           H  
ATOM   3648  CB  HIE B 227       1.107  11.021   2.921  1.00  0.00           C  
ATOM   3649  HB2 HIE B 227       0.889  10.586   1.947  1.00  0.00           H  
ATOM   3650  HB3 HIE B 227       0.164  11.313   3.382  1.00  0.00           H  
ATOM   3651  CG  HIE B 227       1.899  12.294   2.717  1.00  0.00           C  
ATOM   3652  ND1 HIE B 227       1.761  13.157   1.625  1.00  0.00           N  
ATOM   3653  CE1 HIE B 227       2.563  14.202   1.871  1.00  0.00           C  
ATOM   3654  HE1 HIE B 227       2.687  15.049   1.210  1.00  0.00           H  
ATOM   3655  NE2 HIE B 227       3.183  14.051   3.053  1.00  0.00           N  
ATOM   3656  HE2 HIE B 227       3.861  14.683   3.452  1.00  0.00           H  
ATOM   3657  CD2 HIE B 227       2.759  12.868   3.610  1.00  0.00           C  
ATOM   3658  HD2 HIE B 227       3.063  12.461   4.565  1.00  0.00           H  
ATOM   3659  C   HIE B 227       0.808   8.809   4.193  1.00  0.00           C  
ATOM   3660  O   HIE B 227      -0.410   8.907   4.037  1.00  0.00           O  
ATOM   3661  N   VAL B 228       1.342   7.704   4.709  1.00  0.00           N  
ATOM   3662  H   VAL B 228       2.349   7.636   4.766  1.00  0.00           H  
ATOM   3663  CA  VAL B 228       0.530   6.583   5.193  1.00  0.00           C  
ATOM   3664  HA  VAL B 228      -0.247   6.389   4.454  1.00  0.00           H  
ATOM   3665  CB  VAL B 228       1.381   5.306   5.290  1.00  0.00           C  
ATOM   3666  HB  VAL B 228       2.179   5.490   6.002  1.00  0.00           H  
ATOM   3667  CG1 VAL B 228       0.556   4.112   5.784  1.00  0.00           C  
ATOM   3668 HG11 VAL B 228       1.184   3.223   5.779  1.00  0.00           H  
ATOM   3669 HG12 VAL B 228       0.217   4.280   6.803  1.00  0.00           H  
ATOM   3670 HG13 VAL B 228      -0.306   3.952   5.133  1.00  0.00           H  
ATOM   3671  CG2 VAL B 228       2.032   4.949   3.943  1.00  0.00           C  
ATOM   3672 HG21 VAL B 228       2.781   5.697   3.680  1.00  0.00           H  
ATOM   3673 HG22 VAL B 228       2.534   3.984   4.005  1.00  0.00           H  
ATOM   3674 HG23 VAL B 228       1.281   4.923   3.155  1.00  0.00           H  
ATOM   3675  C   VAL B 228      -0.168   6.924   6.526  1.00  0.00           C  
ATOM   3676  O   VAL B 228       0.449   7.436   7.467  1.00  0.00           O  
ATOM   3677  N   LYS B 229      -1.460   6.588   6.611  1.00  0.00           N  
ATOM   3678  H   LYS B 229      -1.905   6.247   5.761  1.00  0.00           H  
ATOM   3679  CA  LYS B 229      -2.288   6.551   7.821  1.00  0.00           C  
ATOM   3680  HA  LYS B 229      -1.666   6.705   8.702  1.00  0.00           H  
ATOM   3681  CB  LYS B 229      -3.295   7.712   7.778  1.00  0.00           C  
ATOM   3682  HB2 LYS B 229      -2.742   8.651   7.723  1.00  0.00           H  
ATOM   3683  HB3 LYS B 229      -3.922   7.624   6.890  1.00  0.00           H  
ATOM   3684  CG  LYS B 229      -4.171   7.716   9.039  1.00  0.00           C  
ATOM   3685  HG2 LYS B 229      -4.810   6.832   9.033  1.00  0.00           H  
ATOM   3686  HG3 LYS B 229      -3.527   7.670   9.915  1.00  0.00           H  
ATOM   3687  CD  LYS B 229      -5.053   8.965   9.145  1.00  0.00           C  
ATOM   3688  HD2 LYS B 229      -4.426   9.856   9.223  1.00  0.00           H  
ATOM   3689  HD3 LYS B 229      -5.686   9.044   8.261  1.00  0.00           H  
ATOM   3690  CE  LYS B 229      -5.927   8.823  10.395  1.00  0.00           C  
ATOM   3691  HE2 LYS B 229      -6.499   7.895  10.311  1.00  0.00           H  
ATOM   3692  HE3 LYS B 229      -5.292   8.729  11.281  1.00  0.00           H  
ATOM   3693  NZ  LYS B 229      -6.874   9.949  10.560  1.00  0.00           N  
ATOM   3694  HZ1 LYS B 229      -7.379  10.135   9.696  1.00  0.00           H  
ATOM   3695  HZ2 LYS B 229      -7.547   9.682  11.291  1.00  0.00           H  
ATOM   3696  HZ3 LYS B 229      -6.418  10.793  10.865  1.00  0.00           H  
ATOM   3697  C   LYS B 229      -2.948   5.158   7.893  1.00  0.00           C  
ATOM   3698  O   LYS B 229      -3.933   4.924   7.193  1.00  0.00           O  
ATOM   3699  N   PRO B 230      -2.399   4.212   8.682  1.00  0.00           N  
ATOM   3700  CD  PRO B 230      -1.236   4.355   9.543  1.00  0.00           C  
ATOM   3701  HD2 PRO B 230      -1.564   4.693  10.527  1.00  0.00           H  
ATOM   3702  HD3 PRO B 230      -0.494   5.040   9.135  1.00  0.00           H  
ATOM   3703  CG  PRO B 230      -0.627   2.962   9.652  1.00  0.00           C  
ATOM   3704  HG2 PRO B 230      -0.103   2.830  10.594  1.00  0.00           H  
ATOM   3705  HG3 PRO B 230       0.039   2.780   8.808  1.00  0.00           H  
ATOM   3706  CB  PRO B 230      -1.844   2.050   9.562  1.00  0.00           C  
ATOM   3707  HB2 PRO B 230      -2.279   1.939  10.555  1.00  0.00           H  
ATOM   3708  HB3 PRO B 230      -1.582   1.072   9.154  1.00  0.00           H  
ATOM   3709  CA  PRO B 230      -2.806   2.810   8.639  1.00  0.00           C  
ATOM   3710  HA  PRO B 230      -2.656   2.461   7.618  1.00  0.00           H  
ATOM   3711  C   PRO B 230      -4.262   2.542   9.041  1.00  0.00           C  
ATOM   3712  O   PRO B 230      -4.907   3.317   9.751  1.00  0.00           O  
ATOM   3713  N   ARG B 231      -4.754   1.366   8.645  1.00  0.00           N  
ATOM   3714  H   ARG B 231      -4.166   0.798   8.046  1.00  0.00           H  
ATOM   3715  CA  ARG B 231      -6.030   0.804   9.108  1.00  0.00           C  
ATOM   3716  HA  ARG B 231      -6.808   1.552   8.957  1.00  0.00           H  
ATOM   3717  CB  ARG B 231      -6.355  -0.446   8.282  1.00  0.00           C  
ATOM   3718  HB2 ARG B 231      -5.517  -1.144   8.330  1.00  0.00           H  
ATOM   3719  HB3 ARG B 231      -7.239  -0.930   8.700  1.00  0.00           H  
ATOM   3720  CG  ARG B 231      -6.638  -0.083   6.819  1.00  0.00           C  
ATOM   3721  HG2 ARG B 231      -7.506   0.581   6.783  1.00  0.00           H  
ATOM   3722  HG3 ARG B 231      -5.781   0.432   6.381  1.00  0.00           H  
ATOM   3723  CD  ARG B 231      -6.921  -1.335   5.989  1.00  0.00           C  
ATOM   3724  HD2 ARG B 231      -5.991  -1.888   5.839  1.00  0.00           H  
ATOM   3725  HD3 ARG B 231      -7.610  -1.976   6.538  1.00  0.00           H  
ATOM   3726  NE  ARG B 231      -7.494  -0.950   4.692  1.00  0.00           N  
ATOM   3727  HE  ARG B 231      -6.950  -0.318   4.103  1.00  0.00           H  
ATOM   3728  CZ  ARG B 231      -8.642  -1.315   4.169  1.00  0.00           C  
ATOM   3729  NH1 ARG B 231      -9.444  -2.179   4.722  1.00  0.00           N  
ATOM   3730 HH11 ARG B 231      -9.150  -2.621   5.574  1.00  0.00           H  
ATOM   3731 HH12 ARG B 231     -10.304  -2.416   4.270  1.00  0.00           H  
ATOM   3732  NH2 ARG B 231      -9.000  -0.785   3.046  1.00  0.00           N  
ATOM   3733 HH21 ARG B 231      -8.337  -0.135   2.617  1.00  0.00           H  
ATOM   3734 HH22 ARG B 231      -9.833  -1.034   2.556  1.00  0.00           H  
ATOM   3735  C   ARG B 231      -5.994   0.484  10.607  1.00  0.00           C  
ATOM   3736  O   ARG B 231      -4.961   0.063  11.129  1.00  0.00           O  
ATOM   3737  N   ALA B 232      -7.125   0.650  11.294  1.00  0.00           N  
ATOM   3738  H   ALA B 232      -7.948   0.958  10.806  1.00  0.00           H  
ATOM   3739  CA  ALA B 232      -7.254   0.278  12.704  1.00  0.00           C  
ATOM   3740  HA  ALA B 232      -6.424   0.726  13.245  1.00  0.00           H  
ATOM   3741  CB  ALA B 232      -8.553   0.869  13.260  1.00  0.00           C  
ATOM   3742  HB1 ALA B 232      -8.635   0.633  14.321  1.00  0.00           H  
ATOM   3743  HB2 ALA B 232      -8.546   1.953  13.140  1.00  0.00           H  
ATOM   3744  HB3 ALA B 232      -9.410   0.448  12.735  1.00  0.00           H  
ATOM   3745  C   ALA B 232      -7.213  -1.256  12.883  1.00  0.00           C  
ATOM   3746  O   ALA B 232      -7.758  -1.965  12.033  1.00  0.00           O  
ATOM   3747  N   PRO B 233      -6.623  -1.796  13.970  1.00  0.00           N  
ATOM   3748  CD  PRO B 233      -5.784  -1.117  14.946  1.00  0.00           C  
ATOM   3749  HD2 PRO B 233      -6.413  -0.688  15.726  1.00  0.00           H  
ATOM   3750  HD3 PRO B 233      -5.160  -0.348  14.491  1.00  0.00           H  
ATOM   3751  CG  PRO B 233      -4.890  -2.209  15.529  1.00  0.00           C  
ATOM   3752  HG2 PRO B 233      -4.556  -1.964  16.537  1.00  0.00           H  
ATOM   3753  HG3 PRO B 233      -4.037  -2.374  14.872  1.00  0.00           H  
ATOM   3754  CB  PRO B 233      -5.794  -3.439  15.500  1.00  0.00           C  
ATOM   3755  HB2 PRO B 233      -6.442  -3.442  16.377  1.00  0.00           H  
ATOM   3756  HB3 PRO B 233      -5.217  -4.360  15.449  1.00  0.00           H  
ATOM   3757  CA  PRO B 233      -6.632  -3.235  14.236  1.00  0.00           C  
ATOM   3758  HA  PRO B 233      -6.144  -3.742  13.404  1.00  0.00           H  
ATOM   3759  C   PRO B 233      -8.039  -3.819  14.415  1.00  0.00           C  
ATOM   3760  O   PRO B 233      -8.936  -3.172  14.965  1.00  0.00           O  
ATOM   3761  N   GLY B 234      -8.208  -5.079  14.013  1.00  0.00           N  
ATOM   3762  H   GLY B 234      -7.408  -5.581  13.646  1.00  0.00           H  
ATOM   3763  CA  GLY B 234      -9.444  -5.832  14.228  1.00  0.00           C  
ATOM   3764  HA2 GLY B 234     -10.297  -5.175  14.055  1.00  0.00           H  
ATOM   3765  HA3 GLY B 234      -9.497  -6.650  13.511  1.00  0.00           H  
ATOM   3766  C   GLY B 234      -9.551  -6.423  15.637  1.00  0.00           C  
ATOM   3767  O   GLY B 234      -8.541  -6.674  16.293  1.00  0.00           O  
ATOM   3768  N   ASN B 235     -10.793  -6.670  16.068  1.00  0.00           N  
ATOM   3769  H   ASN B 235     -11.532  -6.435  15.417  1.00  0.00           H  
ATOM   3770  CA  ASN B 235     -11.194  -7.636  17.102  1.00  0.00           C  
ATOM   3771  HA  ASN B 235     -12.140  -7.289  17.520  1.00  0.00           H  
ATOM   3772  CB  ASN B 235     -11.474  -8.992  16.415  1.00  0.00           C  
ATOM   3773  HB2 ASN B 235     -10.576  -9.336  15.900  1.00  0.00           H  
ATOM   3774  HB3 ASN B 235     -11.716  -9.724  17.187  1.00  0.00           H  
ATOM   3775  CG  ASN B 235     -12.620  -8.955  15.416  1.00  0.00           C  
ATOM   3776  OD1 ASN B 235     -12.849  -7.990  14.705  1.00  0.00           O  
ATOM   3777  ND2 ASN B 235     -13.401 -10.005  15.346  1.00  0.00           N  
ATOM   3778 HD21 ASN B 235     -14.176  -9.947  14.709  1.00  0.00           H  
ATOM   3779 HD22 ASN B 235     -13.231 -10.799  15.935  1.00  0.00           H  
ATOM   3780  C   ASN B 235     -10.240  -7.777  18.309  1.00  0.00           C  
ATOM   3781  O   ASN B 235      -9.610  -8.820  18.479  1.00  0.00           O  
ATOM   3782  N   LEU B 236     -10.161  -6.752  19.165  1.00  0.00           N  
ATOM   3783  H   LEU B 236     -10.686  -5.918  18.970  1.00  0.00           H  
ATOM   3784  CA  LEU B 236      -9.430  -6.832  20.438  1.00  0.00           C  
ATOM   3785  HA  LEU B 236      -8.475  -7.323  20.244  1.00  0.00           H  
ATOM   3786  CB  LEU B 236      -9.142  -5.409  20.947  1.00  0.00           C  
ATOM   3787  HB2 LEU B 236      -8.550  -4.879  20.200  1.00  0.00           H  
ATOM   3788  HB3 LEU B 236     -10.094  -4.888  21.054  1.00  0.00           H  
ATOM   3789  CG  LEU B 236      -8.408  -5.356  22.304  1.00  0.00           C  
ATOM   3790  HG  LEU B 236      -8.976  -5.898  23.058  1.00  0.00           H  
ATOM   3791  CD1 LEU B 236      -6.991  -5.919  22.243  1.00  0.00           C  
ATOM   3792 HD11 LEU B 236      -6.415  -5.400  21.477  1.00  0.00           H  
ATOM   3793 HD12 LEU B 236      -6.504  -5.792  23.209  1.00  0.00           H  
ATOM   3794 HD13 LEU B 236      -7.022  -6.980  22.023  1.00  0.00           H  
ATOM   3795  CD2 LEU B 236      -8.298  -3.909  22.755  1.00  0.00           C  
ATOM   3796 HD21 LEU B 236      -9.299  -3.485  22.802  1.00  0.00           H  
ATOM   3797 HD22 LEU B 236      -7.830  -3.862  23.736  1.00  0.00           H  
ATOM   3798 HD23 LEU B 236      -7.696  -3.356  22.036  1.00  0.00           H  
ATOM   3799  C   LEU B 236     -10.187  -7.667  21.491  1.00  0.00           C  
ATOM   3800  O   LEU B 236     -11.377  -7.463  21.729  1.00  0.00           O  
ATOM   3801  N   THR B 237      -9.467  -8.547  22.182  1.00  0.00           N  
ATOM   3802  H   THR B 237      -8.500  -8.682  21.903  1.00  0.00           H  
ATOM   3803  CA  THR B 237      -9.960  -9.449  23.233  1.00  0.00           C  
ATOM   3804  HA  THR B 237     -10.812  -8.981  23.721  1.00  0.00           H  
ATOM   3805  CB  THR B 237     -10.479 -10.760  22.601  1.00  0.00           C  
ATOM   3806  HB  THR B 237     -11.436 -10.536  22.125  1.00  0.00           H  
ATOM   3807  CG2 THR B 237      -9.571 -11.388  21.544  1.00  0.00           C  
ATOM   3808 HG21 THR B 237      -9.972 -12.356  21.240  1.00  0.00           H  
ATOM   3809 HG22 THR B 237      -9.543 -10.746  20.661  1.00  0.00           H  
ATOM   3810 HG23 THR B 237      -8.558 -11.507  21.931  1.00  0.00           H  
ATOM   3811  OG1 THR B 237     -10.716 -11.751  23.564  1.00  0.00           O  
ATOM   3812  HG1 THR B 237      -9.906 -12.277  23.656  1.00  0.00           H  
ATOM   3813  C   THR B 237      -8.894  -9.653  24.325  1.00  0.00           C  
ATOM   3814  O   THR B 237      -7.729  -9.296  24.141  1.00  0.00           O  
ATOM   3815  N   VAL B 238      -9.292 -10.177  25.489  1.00  0.00           N  
ATOM   3816  H   VAL B 238     -10.240 -10.533  25.550  1.00  0.00           H  
ATOM   3817  CA  VAL B 238      -8.457 -10.346  26.691  1.00  0.00           C  
ATOM   3818  HA  VAL B 238      -7.423 -10.423  26.369  1.00  0.00           H  
ATOM   3819  CB  VAL B 238      -8.565  -9.106  27.607  1.00  0.00           C  
ATOM   3820  HB  VAL B 238      -8.226  -8.244  27.031  1.00  0.00           H  
ATOM   3821  CG1 VAL B 238      -9.998  -8.815  28.076  1.00  0.00           C  
ATOM   3822 HG11 VAL B 238     -10.385  -9.650  28.660  1.00  0.00           H  
ATOM   3823 HG12 VAL B 238     -10.005  -7.923  28.696  1.00  0.00           H  
ATOM   3824 HG13 VAL B 238     -10.653  -8.648  27.221  1.00  0.00           H  
ATOM   3825  CG2 VAL B 238      -7.672  -9.204  28.850  1.00  0.00           C  
ATOM   3826 HG21 VAL B 238      -8.069  -9.943  29.547  1.00  0.00           H  
ATOM   3827 HG22 VAL B 238      -6.661  -9.491  28.564  1.00  0.00           H  
ATOM   3828 HG23 VAL B 238      -7.639  -8.235  29.351  1.00  0.00           H  
ATOM   3829  C   VAL B 238      -8.801 -11.654  27.413  1.00  0.00           C  
ATOM   3830  O   VAL B 238      -9.959 -12.066  27.425  1.00  0.00           O  
ATOM   3831  N   HIE B 239      -7.798 -12.324  27.990  1.00  0.00           N  
ATOM   3832  H   HIE B 239      -6.859 -11.952  27.896  1.00  0.00           H  
ATOM   3833  CA  HIE B 239      -7.937 -13.635  28.642  1.00  0.00           C  
ATOM   3834  HA  HIE B 239      -8.947 -13.719  29.052  1.00  0.00           H  
ATOM   3835  CB  HIE B 239      -7.781 -14.735  27.581  1.00  0.00           C  
ATOM   3836  HB2 HIE B 239      -6.808 -14.632  27.099  1.00  0.00           H  
ATOM   3837  HB3 HIE B 239      -8.550 -14.608  26.819  1.00  0.00           H  
ATOM   3838  CG  HIE B 239      -7.904 -16.127  28.143  1.00  0.00           C  
ATOM   3839  ND1 HIE B 239      -8.944 -16.569  28.961  1.00  0.00           N  
ATOM   3840  CE1 HIE B 239      -8.676 -17.853  29.235  1.00  0.00           C  
ATOM   3841  HE1 HIE B 239      -9.300 -18.492  29.846  1.00  0.00           H  
ATOM   3842  NE2 HIE B 239      -7.530 -18.231  28.642  1.00  0.00           N  
ATOM   3843  HE2 HIE B 239      -7.113 -19.147  28.714  1.00  0.00           H  
ATOM   3844  CD2 HIE B 239      -7.028 -17.154  27.944  1.00  0.00           C  
ATOM   3845  HD2 HIE B 239      -6.122 -17.113  27.357  1.00  0.00           H  
ATOM   3846  C   HIE B 239      -6.955 -13.833  29.811  1.00  0.00           C  
ATOM   3847  O   HIE B 239      -5.873 -13.245  29.841  1.00  0.00           O  
ATOM   3848  N   THR B 240      -7.323 -14.673  30.775  1.00  0.00           N  
ATOM   3849  H   THR B 240      -8.199 -15.170  30.654  1.00  0.00           H  
ATOM   3850  CA  THR B 240      -6.527 -14.996  31.968  1.00  0.00           C  
ATOM   3851  HA  THR B 240      -6.125 -14.069  32.376  1.00  0.00           H  
ATOM   3852  CB  THR B 240      -7.429 -15.638  33.038  1.00  0.00           C  
ATOM   3853  HB  THR B 240      -7.734 -16.623  32.683  1.00  0.00           H  
ATOM   3854  CG2 THR B 240      -6.767 -15.797  34.404  1.00  0.00           C  
ATOM   3855 HG21 THR B 240      -6.339 -14.848  34.729  1.00  0.00           H  
ATOM   3856 HG22 THR B 240      -5.981 -16.551  34.357  1.00  0.00           H  
ATOM   3857 HG23 THR B 240      -7.508 -16.128  35.133  1.00  0.00           H  
ATOM   3858  OG1 THR B 240      -8.600 -14.881  33.248  1.00  0.00           O  
ATOM   3859  HG1 THR B 240      -8.388 -14.123  33.803  1.00  0.00           H  
ATOM   3860  C   THR B 240      -5.343 -15.922  31.642  1.00  0.00           C  
ATOM   3861  O   THR B 240      -5.401 -16.773  30.750  1.00  0.00           O  
ATOM   3862  N   GLN B 241      -4.248 -15.789  32.386  1.00  0.00           N  
ATOM   3863  H   GLN B 241      -4.216 -15.031  33.064  1.00  0.00           H  
ATOM   3864  CA  GLN B 241      -3.044 -16.621  32.320  1.00  0.00           C  
ATOM   3865  HA  GLN B 241      -3.261 -17.543  31.780  1.00  0.00           H  
ATOM   3866  CB  GLN B 241      -1.917 -15.866  31.590  1.00  0.00           C  
ATOM   3867  HB2 GLN B 241      -1.650 -15.005  32.197  1.00  0.00           H  
ATOM   3868  HB3 GLN B 241      -1.033 -16.503  31.534  1.00  0.00           H  
ATOM   3869  CG  GLN B 241      -2.253 -15.355  30.178  1.00  0.00           C  
ATOM   3870  HG2 GLN B 241      -3.231 -14.878  30.148  1.00  0.00           H  
ATOM   3871  HG3 GLN B 241      -1.518 -14.593  29.921  1.00  0.00           H  
ATOM   3872  CD  GLN B 241      -2.170 -16.452  29.126  1.00  0.00           C  
ATOM   3873  OE1 GLN B 241      -1.140 -16.620  28.484  1.00  0.00           O  
ATOM   3874  NE2 GLN B 241      -3.198 -17.248  28.931  1.00  0.00           N  
ATOM   3875 HE21 GLN B 241      -3.115 -17.955  28.223  1.00  0.00           H  
ATOM   3876 HE22 GLN B 241      -4.053 -17.122  29.474  1.00  0.00           H  
ATOM   3877  C   GLN B 241      -2.597 -17.008  33.738  1.00  0.00           C  
ATOM   3878  O   GLN B 241      -2.956 -16.351  34.714  1.00  0.00           O  
ATOM   3879  N   VAL B 242      -1.799 -18.075  33.854  1.00  0.00           N  
ATOM   3880  H   VAL B 242      -1.517 -18.568  33.025  1.00  0.00           H  
ATOM   3881  CA  VAL B 242      -1.184 -18.473  35.134  1.00  0.00           C  
ATOM   3882  HA  VAL B 242      -1.993 -18.552  35.862  1.00  0.00           H  
ATOM   3883  CB  VAL B 242      -0.496 -19.863  35.074  1.00  0.00           C  
ATOM   3884  HB  VAL B 242      -0.564 -20.297  36.072  1.00  0.00           H  
ATOM   3885  CG1 VAL B 242      -1.192 -20.834  34.106  1.00  0.00           C  
ATOM   3886 HG11 VAL B 242      -2.264 -20.853  34.304  1.00  0.00           H  
ATOM   3887 HG12 VAL B 242      -1.015 -20.537  33.072  1.00  0.00           H  
ATOM   3888 HG13 VAL B 242      -0.795 -21.839  34.249  1.00  0.00           H  
ATOM   3889  CG2 VAL B 242       0.992 -19.826  34.699  1.00  0.00           C  
ATOM   3890 HG21 VAL B 242       1.563 -19.331  35.488  1.00  0.00           H  
ATOM   3891 HG22 VAL B 242       1.136 -19.288  33.763  1.00  0.00           H  
ATOM   3892 HG23 VAL B 242       1.379 -20.841  34.603  1.00  0.00           H  
ATOM   3893  C   VAL B 242      -0.238 -17.372  35.633  1.00  0.00           C  
ATOM   3894  O   VAL B 242       0.305 -16.616  34.825  1.00  0.00           O  
ATOM   3895  N   SER B 243      -0.035 -17.299  36.952  1.00  0.00           N  
ATOM   3896  H   SER B 243      -0.507 -17.957  37.549  1.00  0.00           H  
ATOM   3897  CA  SER B 243       0.771 -16.259  37.613  1.00  0.00           C  
ATOM   3898  HA  SER B 243       0.662 -16.395  38.689  1.00  0.00           H  
ATOM   3899  CB  SER B 243       2.263 -16.419  37.291  1.00  0.00           C  
ATOM   3900  HB2 SER B 243       2.428 -16.273  36.223  1.00  0.00           H  
ATOM   3901  HB3 SER B 243       2.834 -15.665  37.835  1.00  0.00           H  
ATOM   3902  OG  SER B 243       2.710 -17.711  37.664  1.00  0.00           O  
ATOM   3903  HG  SER B 243       2.786 -17.736  38.622  1.00  0.00           H  
ATOM   3904  C   SER B 243       0.245 -14.847  37.326  1.00  0.00           C  
ATOM   3905  O   SER B 243       0.925 -14.015  36.724  1.00  0.00           O  
ATOM   3906  N   ASP B 244      -0.995 -14.615  37.760  1.00  0.00           N  
ATOM   3907  H   ASP B 244      -1.375 -15.325  38.378  1.00  0.00           H  
ATOM   3908  CA  ASP B 244      -1.590 -13.295  37.992  1.00  0.00           C  
ATOM   3909  HA  ASP B 244      -2.657 -13.469  38.136  1.00  0.00           H  
ATOM   3910  CB  ASP B 244      -1.078 -12.698  39.318  1.00  0.00           C  
ATOM   3911  HB2 ASP B 244      -0.052 -12.358  39.166  1.00  0.00           H  
ATOM   3912  HB3 ASP B 244      -1.689 -11.824  39.552  1.00  0.00           H  
ATOM   3913  CG  ASP B 244      -1.091 -13.641  40.540  1.00  0.00           C  
ATOM   3914  OD1 ASP B 244      -1.398 -14.853  40.403  1.00  0.00           O  
ATOM   3915  OD2 ASP B 244      -0.764 -13.114  41.624  1.00  0.00           O  
ATOM   3916  C   ASP B 244      -1.484 -12.355  36.780  1.00  0.00           C  
ATOM   3917  O   ASP B 244      -1.206 -11.159  36.890  1.00  0.00           O  
ATOM   3918  N   THR B 245      -1.675 -12.927  35.591  1.00  0.00           N  
ATOM   3919  H   THR B 245      -1.918 -13.910  35.590  1.00  0.00           H  
ATOM   3920  CA  THR B 245      -1.375 -12.296  34.305  1.00  0.00           C  
ATOM   3921  HA  THR B 245      -1.113 -11.251  34.470  1.00  0.00           H  
ATOM   3922  CB  THR B 245      -0.146 -12.968  33.667  1.00  0.00           C  
ATOM   3923  HB  THR B 245      -0.270 -14.052  33.682  1.00  0.00           H  
ATOM   3924  CG2 THR B 245       0.144 -12.524  32.231  1.00  0.00           C  
ATOM   3925 HG21 THR B 245       0.226 -11.438  32.189  1.00  0.00           H  
ATOM   3926 HG22 THR B 245      -0.650 -12.854  31.565  1.00  0.00           H  
ATOM   3927 HG23 THR B 245       1.081 -12.971  31.903  1.00  0.00           H  
ATOM   3928  OG1 THR B 245       1.010 -12.634  34.394  1.00  0.00           O  
ATOM   3929  HG1 THR B 245       0.965 -13.097  35.256  1.00  0.00           H  
ATOM   3930  C   THR B 245      -2.593 -12.324  33.386  1.00  0.00           C  
ATOM   3931  O   THR B 245      -3.301 -13.322  33.279  1.00  0.00           O  
ATOM   3932  N   LEU B 246      -2.814 -11.225  32.674  1.00  0.00           N  
ATOM   3933  H   LEU B 246      -2.194 -10.438  32.830  1.00  0.00           H  
ATOM   3934  CA  LEU B 246      -3.738 -11.117  31.551  1.00  0.00           C  
ATOM   3935  HA  LEU B 246      -4.439 -11.953  31.565  1.00  0.00           H  
ATOM   3936  CB  LEU B 246      -4.525  -9.800  31.670  1.00  0.00           C  
ATOM   3937  HB2 LEU B 246      -3.803  -8.982  31.703  1.00  0.00           H  
ATOM   3938  HB3 LEU B 246      -5.143  -9.664  30.781  1.00  0.00           H  
ATOM   3939  CG  LEU B 246      -5.422  -9.721  32.923  1.00  0.00           C  
ATOM   3940  HG  LEU B 246      -4.883 -10.089  33.795  1.00  0.00           H  
ATOM   3941  CD1 LEU B 246      -5.796  -8.267  33.191  1.00  0.00           C  
ATOM   3942 HD11 LEU B 246      -6.421  -8.216  34.084  1.00  0.00           H  
ATOM   3943 HD12 LEU B 246      -4.896  -7.680  33.371  1.00  0.00           H  
ATOM   3944 HD13 LEU B 246      -6.342  -7.855  32.342  1.00  0.00           H  
ATOM   3945  CD2 LEU B 246      -6.700 -10.543  32.753  1.00  0.00           C  
ATOM   3946 HD21 LEU B 246      -6.455 -11.587  32.562  1.00  0.00           H  
ATOM   3947 HD22 LEU B 246      -7.292 -10.482  33.668  1.00  0.00           H  
ATOM   3948 HD23 LEU B 246      -7.293 -10.150  31.928  1.00  0.00           H  
ATOM   3949  C   LEU B 246      -2.953 -11.176  30.237  1.00  0.00           C  
ATOM   3950  O   LEU B 246      -1.816 -10.705  30.162  1.00  0.00           O  
ATOM   3951  N   LEU B 247      -3.577 -11.706  29.191  1.00  0.00           N  
ATOM   3952  H   LEU B 247      -4.501 -12.100  29.350  1.00  0.00           H  
ATOM   3953  CA  LEU B 247      -3.121 -11.646  27.805  1.00  0.00           C  
ATOM   3954  HA  LEU B 247      -2.193 -11.076  27.740  1.00  0.00           H  
ATOM   3955  CB  LEU B 247      -2.864 -13.084  27.316  1.00  0.00           C  
ATOM   3956  HB2 LEU B 247      -2.050 -13.513  27.897  1.00  0.00           H  
ATOM   3957  HB3 LEU B 247      -3.764 -13.670  27.508  1.00  0.00           H  
ATOM   3958  CG  LEU B 247      -2.525 -13.205  25.818  1.00  0.00           C  
ATOM   3959  HG  LEU B 247      -3.285 -12.707  25.220  1.00  0.00           H  
ATOM   3960  CD1 LEU B 247      -1.158 -12.597  25.504  1.00  0.00           C  
ATOM   3961 HD11 LEU B 247      -0.951 -12.714  24.439  1.00  0.00           H  
ATOM   3962 HD12 LEU B 247      -1.155 -11.531  25.730  1.00  0.00           H  
ATOM   3963 HD13 LEU B 247      -0.381 -13.108  26.067  1.00  0.00           H  
ATOM   3964  CD2 LEU B 247      -2.494 -14.683  25.433  1.00  0.00           C  
ATOM   3965 HD21 LEU B 247      -3.481 -15.118  25.588  1.00  0.00           H  
ATOM   3966 HD22 LEU B 247      -2.245 -14.772  24.374  1.00  0.00           H  
ATOM   3967 HD23 LEU B 247      -1.756 -15.221  26.027  1.00  0.00           H  
ATOM   3968  C   LEU B 247      -4.189 -10.927  26.974  1.00  0.00           C  
ATOM   3969  O   LEU B 247      -5.307 -11.427  26.862  1.00  0.00           O  
ATOM   3970  N   LEU B 248      -3.852  -9.761  26.422  1.00  0.00           N  
ATOM   3971  H   LEU B 248      -2.908  -9.422  26.576  1.00  0.00           H  
ATOM   3972  CA  LEU B 248      -4.632  -9.083  25.384  1.00  0.00           C  
ATOM   3973  HA  LEU B 248      -5.679  -9.355  25.494  1.00  0.00           H  
ATOM   3974  CB  LEU B 248      -4.510  -7.553  25.523  1.00  0.00           C  
ATOM   3975  HB2 LEU B 248      -3.461  -7.266  25.415  1.00  0.00           H  
ATOM   3976  HB3 LEU B 248      -5.058  -7.102  24.694  1.00  0.00           H  
ATOM   3977  CG  LEU B 248      -5.076  -7.022  26.861  1.00  0.00           C  
ATOM   3978  HG  LEU B 248      -5.571  -7.826  27.403  1.00  0.00           H  
ATOM   3979  CD1 LEU B 248      -3.968  -6.451  27.745  1.00  0.00           C  
ATOM   3980 HD11 LEU B 248      -3.235  -7.230  27.952  1.00  0.00           H  
ATOM   3981 HD12 LEU B 248      -3.475  -5.618  27.243  1.00  0.00           H  
ATOM   3982 HD13 LEU B 248      -4.392  -6.110  28.688  1.00  0.00           H  
ATOM   3983  CD2 LEU B 248      -6.105  -5.914  26.630  1.00  0.00           C  
ATOM   3984 HD21 LEU B 248      -5.640  -5.078  26.111  1.00  0.00           H  
ATOM   3985 HD22 LEU B 248      -6.924  -6.304  26.024  1.00  0.00           H  
ATOM   3986 HD23 LEU B 248      -6.508  -5.578  27.585  1.00  0.00           H  
ATOM   3987  C   LEU B 248      -4.170  -9.557  24.001  1.00  0.00           C  
ATOM   3988  O   LEU B 248      -2.988  -9.848  23.808  1.00  0.00           O  
ATOM   3989  N   THR B 249      -5.076  -9.637  23.028  1.00  0.00           N  
ATOM   3990  H   THR B 249      -6.043  -9.420  23.258  1.00  0.00           H  
ATOM   3991  CA  THR B 249      -4.799 -10.119  21.661  1.00  0.00           C  
ATOM   3992  HA  THR B 249      -3.788  -9.833  21.368  1.00  0.00           H  
ATOM   3993  CB  THR B 249      -4.890 -11.655  21.606  1.00  0.00           C  
ATOM   3994  HB  THR B 249      -5.897 -11.964  21.896  1.00  0.00           H  
ATOM   3995  CG2 THR B 249      -4.560 -12.268  20.246  1.00  0.00           C  
ATOM   3996 HG21 THR B 249      -4.551 -13.354  20.330  1.00  0.00           H  
ATOM   3997 HG22 THR B 249      -5.310 -11.982  19.511  1.00  0.00           H  
ATOM   3998 HG23 THR B 249      -3.579 -11.929  19.913  1.00  0.00           H  
ATOM   3999  OG1 THR B 249      -3.972 -12.205  22.520  1.00  0.00           O  
ATOM   4000  HG1 THR B 249      -3.516 -11.462  22.941  1.00  0.00           H  
ATOM   4001  C   THR B 249      -5.768  -9.477  20.667  1.00  0.00           C  
ATOM   4002  O   THR B 249      -6.928  -9.237  21.004  1.00  0.00           O  
ATOM   4003  N   TRP B 250      -5.294  -9.163  19.463  1.00  0.00           N  
ATOM   4004  H   TRP B 250      -4.324  -9.397  19.255  1.00  0.00           H  
ATOM   4005  CA  TRP B 250      -6.042  -8.501  18.380  1.00  0.00           C  
ATOM   4006  HA  TRP B 250      -7.107  -8.707  18.487  1.00  0.00           H  
ATOM   4007  CB  TRP B 250      -5.830  -6.979  18.492  1.00  0.00           C  
ATOM   4008  HB2 TRP B 250      -6.380  -6.475  17.701  1.00  0.00           H  
ATOM   4009  HB3 TRP B 250      -6.277  -6.651  19.429  1.00  0.00           H  
ATOM   4010  CG  TRP B 250      -4.411  -6.489  18.471  1.00  0.00           C  
ATOM   4011  CD1 TRP B 250      -3.720  -6.111  17.370  1.00  0.00           C  
ATOM   4012  HD1 TRP B 250      -4.112  -6.127  16.361  1.00  0.00           H  
ATOM   4013  NE1 TRP B 250      -2.438  -5.741  17.727  1.00  0.00           N  
ATOM   4014  HE1 TRP B 250      -1.733  -5.423  17.069  1.00  0.00           H  
ATOM   4015  CE2 TRP B 250      -2.229  -5.886  19.082  1.00  0.00           C  
ATOM   4016  CZ2 TRP B 250      -1.116  -5.678  19.904  1.00  0.00           C  
ATOM   4017  HZ2 TRP B 250      -0.170  -5.382  19.480  1.00  0.00           H  
ATOM   4018  CH2 TRP B 250      -1.232  -5.902  21.285  1.00  0.00           C  
ATOM   4019  HH2 TRP B 250      -0.372  -5.773  21.921  1.00  0.00           H  
ATOM   4020  CZ3 TRP B 250      -2.458  -6.327  21.824  1.00  0.00           C  
ATOM   4021  HZ3 TRP B 250      -2.536  -6.517  22.884  1.00  0.00           H  
ATOM   4022  CE3 TRP B 250      -3.566  -6.548  20.987  1.00  0.00           C  
ATOM   4023  HE3 TRP B 250      -4.493  -6.904  21.403  1.00  0.00           H  
ATOM   4024  CD2 TRP B 250      -3.481  -6.342  19.590  1.00  0.00           C  
ATOM   4025  C   TRP B 250      -5.611  -9.065  17.013  1.00  0.00           C  
ATOM   4026  O   TRP B 250      -4.968 -10.113  16.960  1.00  0.00           O  
ATOM   4027  N   SER B 251      -5.960  -8.418  15.892  1.00  0.00           N  
ATOM   4028  H   SER B 251      -6.591  -7.627  15.958  1.00  0.00           H  
ATOM   4029  CA  SER B 251      -5.555  -8.881  14.555  1.00  0.00           C  
ATOM   4030  HA  SER B 251      -4.714  -9.560  14.684  1.00  0.00           H  
ATOM   4031  CB  SER B 251      -6.670  -9.714  13.917  1.00  0.00           C  
ATOM   4032  HB2 SER B 251      -6.311 -10.137  12.978  1.00  0.00           H  
ATOM   4033  HB3 SER B 251      -6.927 -10.535  14.588  1.00  0.00           H  
ATOM   4034  OG  SER B 251      -7.825  -8.943  13.663  1.00  0.00           O  
ATOM   4035  HG  SER B 251      -8.520  -9.534  13.367  1.00  0.00           H  
ATOM   4036  C   SER B 251      -5.042  -7.778  13.618  1.00  0.00           C  
ATOM   4037  O   SER B 251      -5.478  -6.622  13.654  1.00  0.00           O  
ATOM   4038  N   ASN B 252      -4.073  -8.164  12.776  1.00  0.00           N  
ATOM   4039  H   ASN B 252      -3.790  -9.130  12.804  1.00  0.00           H  
ATOM   4040  CA  ASN B 252      -3.444  -7.323  11.754  1.00  0.00           C  
ATOM   4041  HA  ASN B 252      -3.094  -6.410  12.235  1.00  0.00           H  
ATOM   4042  CB  ASN B 252      -2.204  -8.067  11.208  1.00  0.00           C  
ATOM   4043  HB2 ASN B 252      -1.592  -8.383  12.054  1.00  0.00           H  
ATOM   4044  HB3 ASN B 252      -2.515  -8.955  10.656  1.00  0.00           H  
ATOM   4045  CG  ASN B 252      -1.327  -7.219  10.292  1.00  0.00           C  
ATOM   4046  OD1 ASN B 252      -1.774  -6.302   9.618  1.00  0.00           O  
ATOM   4047  ND2 ASN B 252      -0.045  -7.506  10.243  1.00  0.00           N  
ATOM   4048 HD21 ASN B 252       0.561  -6.899   9.721  1.00  0.00           H  
ATOM   4049 HD22 ASN B 252       0.328  -8.289  10.751  1.00  0.00           H  
ATOM   4050  C   ASN B 252      -4.470  -6.991  10.642  1.00  0.00           C  
ATOM   4051  O   ASN B 252      -4.987  -7.914  10.011  1.00  0.00           O  
ATOM   4052  N   PRO B 253      -4.788  -5.707  10.386  1.00  0.00           N  
ATOM   4053  CD  PRO B 253      -4.280  -4.542  11.094  1.00  0.00           C  
ATOM   4054  HD2 PRO B 253      -3.200  -4.467  10.990  1.00  0.00           H  
ATOM   4055  HD3 PRO B 253      -4.547  -4.604  12.149  1.00  0.00           H  
ATOM   4056  CG  PRO B 253      -4.955  -3.329  10.462  1.00  0.00           C  
ATOM   4057  HG2 PRO B 253      -4.338  -2.946   9.650  1.00  0.00           H  
ATOM   4058  HG3 PRO B 253      -5.144  -2.554  11.202  1.00  0.00           H  
ATOM   4059  CB  PRO B 253      -6.250  -3.912   9.901  1.00  0.00           C  
ATOM   4060  HB2 PRO B 253      -6.656  -3.306   9.092  1.00  0.00           H  
ATOM   4061  HB3 PRO B 253      -6.982  -4.011  10.702  1.00  0.00           H  
ATOM   4062  CA  PRO B 253      -5.839  -5.313   9.445  1.00  0.00           C  
ATOM   4063  HA  PRO B 253      -6.693  -5.981   9.557  1.00  0.00           H  
ATOM   4064  C   PRO B 253      -5.426  -5.361   7.960  1.00  0.00           C  
ATOM   4065  O   PRO B 253      -6.224  -4.992   7.094  1.00  0.00           O  
ATOM   4066  N   TYR B 254      -4.200  -5.802   7.649  1.00  0.00           N  
ATOM   4067  H   TYR B 254      -3.596  -6.110   8.403  1.00  0.00           H  
ATOM   4068  CA  TYR B 254      -3.711  -5.998   6.281  1.00  0.00           C  
ATOM   4069  HA  TYR B 254      -4.352  -5.447   5.596  1.00  0.00           H  
ATOM   4070  CB  TYR B 254      -2.304  -5.395   6.139  1.00  0.00           C  
ATOM   4071  HB2 TYR B 254      -1.647  -5.801   6.910  1.00  0.00           H  
ATOM   4072  HB3 TYR B 254      -1.893  -5.683   5.172  1.00  0.00           H  
ATOM   4073  CG  TYR B 254      -2.315  -3.883   6.231  1.00  0.00           C  
ATOM   4074  CD1 TYR B 254      -2.393  -3.113   5.055  1.00  0.00           C  
ATOM   4075  HD1 TYR B 254      -2.379  -3.590   4.084  1.00  0.00           H  
ATOM   4076  CE1 TYR B 254      -2.550  -1.720   5.142  1.00  0.00           C  
ATOM   4077  HE1 TYR B 254      -2.622  -1.125   4.244  1.00  0.00           H  
ATOM   4078  CZ  TYR B 254      -2.645  -1.098   6.403  1.00  0.00           C  
ATOM   4079  OH  TYR B 254      -2.887   0.233   6.479  1.00  0.00           O  
ATOM   4080  HH  TYR B 254      -2.850   0.629   5.585  1.00  0.00           H  
ATOM   4081  CE2 TYR B 254      -2.521  -1.862   7.582  1.00  0.00           C  
ATOM   4082  HE2 TYR B 254      -2.578  -1.377   8.545  1.00  0.00           H  
ATOM   4083  CD2 TYR B 254      -2.348  -3.257   7.491  1.00  0.00           C  
ATOM   4084  HD2 TYR B 254      -2.289  -3.859   8.387  1.00  0.00           H  
ATOM   4085  C   TYR B 254      -3.716  -7.491   5.897  1.00  0.00           C  
ATOM   4086  O   TYR B 254      -3.135  -8.297   6.627  1.00  0.00           O  
ATOM   4087  N   PRO B 255      -4.298  -7.875   4.741  1.00  0.00           N  
ATOM   4088  CD  PRO B 255      -5.278  -7.118   3.978  1.00  0.00           C  
ATOM   4089  HD2 PRO B 255      -4.772  -6.390   3.344  1.00  0.00           H  
ATOM   4090  HD3 PRO B 255      -5.985  -6.607   4.635  1.00  0.00           H  
ATOM   4091  CG  PRO B 255      -6.019  -8.147   3.125  1.00  0.00           C  
ATOM   4092  HG2 PRO B 255      -6.360  -7.716   2.183  1.00  0.00           H  
ATOM   4093  HG3 PRO B 255      -6.861  -8.548   3.689  1.00  0.00           H  
ATOM   4094  CB  PRO B 255      -4.982  -9.248   2.903  1.00  0.00           C  
ATOM   4095  HB2 PRO B 255      -4.356  -8.993   2.048  1.00  0.00           H  
ATOM   4096  HB3 PRO B 255      -5.453 -10.217   2.744  1.00  0.00           H  
ATOM   4097  CA  PRO B 255      -4.157  -9.227   4.194  1.00  0.00           C  
ATOM   4098  HA  PRO B 255      -4.607  -9.907   4.914  1.00  0.00           H  
ATOM   4099  C   PRO B 255      -2.683  -9.612   3.937  1.00  0.00           C  
ATOM   4100  O   PRO B 255      -1.903  -8.726   3.562  1.00  0.00           O  
ATOM   4101  N   PRO B 256      -2.281 -10.893   4.084  1.00  0.00           N  
ATOM   4102  CD  PRO B 256      -3.131 -12.044   4.365  1.00  0.00           C  
ATOM   4103  HD2 PRO B 256      -3.526 -12.429   3.424  1.00  0.00           H  
ATOM   4104  HD3 PRO B 256      -3.945 -11.815   5.050  1.00  0.00           H  
ATOM   4105  CG  PRO B 256      -2.217 -13.084   5.007  1.00  0.00           C  
ATOM   4106  HG2 PRO B 256      -2.571 -14.100   4.828  1.00  0.00           H  
ATOM   4107  HG3 PRO B 256      -2.127 -12.886   6.077  1.00  0.00           H  
ATOM   4108  CB  PRO B 256      -0.882 -12.818   4.321  1.00  0.00           C  
ATOM   4109  HB2 PRO B 256      -0.879 -13.299   3.341  1.00  0.00           H  
ATOM   4110  HB3 PRO B 256      -0.042 -13.168   4.922  1.00  0.00           H  
ATOM   4111  CA  PRO B 256      -0.869 -11.295   4.163  1.00  0.00           C  
ATOM   4112  HA  PRO B 256      -0.448 -10.858   5.066  1.00  0.00           H  
ATOM   4113  C   PRO B 256       0.006 -10.889   2.971  1.00  0.00           C  
ATOM   4114  O   PRO B 256       1.205 -10.660   3.129  1.00  0.00           O  
ATOM   4115  N   ASP B 257      -0.583 -10.768   1.785  1.00  0.00           N  
ATOM   4116  H   ASP B 257      -1.540 -11.114   1.696  1.00  0.00           H  
ATOM   4117  CA  ASP B 257       0.047 -10.373   0.527  1.00  0.00           C  
ATOM   4118  HA  ASP B 257       0.833 -11.093   0.298  1.00  0.00           H  
ATOM   4119  CB  ASP B 257      -0.998 -10.415  -0.616  1.00  0.00           C  
ATOM   4120  HB2 ASP B 257      -1.597  -9.505  -0.555  1.00  0.00           H  
ATOM   4121  HB3 ASP B 257      -0.462 -10.383  -1.568  1.00  0.00           H  
ATOM   4122  CG  ASP B 257      -1.997 -11.593  -0.630  1.00  0.00           C  
ATOM   4123  OD1 ASP B 257      -2.220 -12.122  -1.741  1.00  0.00           O  
ATOM   4124  OD2 ASP B 257      -2.575 -11.917   0.434  1.00  0.00           O  
ATOM   4125  C   ASP B 257       0.682  -8.968   0.579  1.00  0.00           C  
ATOM   4126  O   ASP B 257       1.640  -8.694  -0.142  1.00  0.00           O  
ATOM   4127  N   ASN B 258       0.173  -8.071   1.430  1.00  0.00           N  
ATOM   4128  H   ASN B 258      -0.553  -8.387   2.063  1.00  0.00           H  
ATOM   4129  CA  ASN B 258       0.517  -6.646   1.420  1.00  0.00           C  
ATOM   4130  HA  ASN B 258       0.517  -6.309   0.381  1.00  0.00           H  
ATOM   4131  CB  ASN B 258      -0.576  -5.855   2.159  1.00  0.00           C  
ATOM   4132  HB2 ASN B 258      -0.729  -6.278   3.150  1.00  0.00           H  
ATOM   4133  HB3 ASN B 258      -0.279  -4.813   2.275  1.00  0.00           H  
ATOM   4134  CG  ASN B 258      -1.880  -5.866   1.387  1.00  0.00           C  
ATOM   4135  OD1 ASN B 258      -2.085  -5.093   0.474  1.00  0.00           O  
ATOM   4136  ND2 ASN B 258      -2.786  -6.745   1.725  1.00  0.00           N  
ATOM   4137 HD21 ASN B 258      -3.609  -6.769   1.150  1.00  0.00           H  
ATOM   4138 HD22 ASN B 258      -2.569  -7.451   2.420  1.00  0.00           H  
ATOM   4139  C   ASN B 258       1.917  -6.334   1.979  1.00  0.00           C  
ATOM   4140  O   ASN B 258       2.490  -7.082   2.771  1.00  0.00           O  
ATOM   4141  N   TYR B 259       2.448  -5.169   1.604  1.00  0.00           N  
ATOM   4142  H   TYR B 259       1.968  -4.617   0.906  1.00  0.00           H  
ATOM   4143  CA  TYR B 259       3.751  -4.690   2.076  1.00  0.00           C  
ATOM   4144  HA  TYR B 259       4.482  -5.487   1.939  1.00  0.00           H  
ATOM   4145  CB  TYR B 259       4.194  -3.501   1.209  1.00  0.00           C  
ATOM   4146  HB2 TYR B 259       3.555  -2.648   1.442  1.00  0.00           H  
ATOM   4147  HB3 TYR B 259       5.209  -3.234   1.505  1.00  0.00           H  
ATOM   4148  CG  TYR B 259       4.191  -3.698  -0.306  1.00  0.00           C  
ATOM   4149  CD1 TYR B 259       4.283  -4.974  -0.908  1.00  0.00           C  
ATOM   4150  HD1 TYR B 259       4.297  -5.859  -0.298  1.00  0.00           H  
ATOM   4151  CE1 TYR B 259       4.348  -5.106  -2.310  1.00  0.00           C  
ATOM   4152  HE1 TYR B 259       4.419  -6.083  -2.763  1.00  0.00           H  
ATOM   4153  CZ  TYR B 259       4.320  -3.956  -3.128  1.00  0.00           C  
ATOM   4154  OH  TYR B 259       4.427  -4.065  -4.479  1.00  0.00           O  
ATOM   4155  HH  TYR B 259       4.892  -4.881  -4.728  1.00  0.00           H  
ATOM   4156  CE2 TYR B 259       4.201  -2.688  -2.529  1.00  0.00           C  
ATOM   4157  HE2 TYR B 259       4.209  -1.799  -3.139  1.00  0.00           H  
ATOM   4158  CD2 TYR B 259       4.135  -2.561  -1.131  1.00  0.00           C  
ATOM   4159  HD2 TYR B 259       4.082  -1.572  -0.698  1.00  0.00           H  
ATOM   4160  C   TYR B 259       3.749  -4.350   3.580  1.00  0.00           C  
ATOM   4161  O   TYR B 259       4.622  -4.824   4.309  1.00  0.00           O  
ATOM   4162  N   LEU B 260       2.726  -3.634   4.081  1.00  0.00           N  
ATOM   4163  H   LEU B 260       2.045  -3.257   3.439  1.00  0.00           H  
ATOM   4164  CA  LEU B 260       2.609  -3.283   5.510  1.00  0.00           C  
ATOM   4165  HA  LEU B 260       3.539  -2.807   5.816  1.00  0.00           H  
ATOM   4166  CB  LEU B 260       1.436  -2.302   5.731  1.00  0.00           C  
ATOM   4167  HB2 LEU B 260       0.621  -2.561   5.054  1.00  0.00           H  
ATOM   4168  HB3 LEU B 260       1.056  -2.422   6.748  1.00  0.00           H  
ATOM   4169  CG  LEU B 260       1.799  -0.817   5.549  1.00  0.00           C  
ATOM   4170  HG  LEU B 260       2.247  -0.669   4.566  1.00  0.00           H  
ATOM   4171  CD1 LEU B 260       0.532   0.027   5.651  1.00  0.00           C  
ATOM   4172 HD11 LEU B 260       0.773   1.073   5.485  1.00  0.00           H  
ATOM   4173 HD12 LEU B 260      -0.177  -0.282   4.884  1.00  0.00           H  
ATOM   4174 HD13 LEU B 260       0.078  -0.086   6.636  1.00  0.00           H  
ATOM   4175  CD2 LEU B 260       2.764  -0.312   6.624  1.00  0.00           C  
ATOM   4176 HD21 LEU B 260       2.929   0.759   6.502  1.00  0.00           H  
ATOM   4177 HD22 LEU B 260       3.728  -0.806   6.534  1.00  0.00           H  
ATOM   4178 HD23 LEU B 260       2.353  -0.504   7.614  1.00  0.00           H  
ATOM   4179  C   LEU B 260       2.443  -4.492   6.444  1.00  0.00           C  
ATOM   4180  O   LEU B 260       2.805  -4.398   7.615  1.00  0.00           O  
ATOM   4181  N   TYR B 261       1.952  -5.640   5.960  1.00  0.00           N  
ATOM   4182  H   TYR B 261       1.750  -5.708   4.975  1.00  0.00           H  
ATOM   4183  CA  TYR B 261       1.740  -6.831   6.792  1.00  0.00           C  
ATOM   4184  HA  TYR B 261       1.009  -6.592   7.565  1.00  0.00           H  
ATOM   4185  CB  TYR B 261       1.161  -7.945   5.910  1.00  0.00           C  
ATOM   4186  HB2 TYR B 261       0.195  -7.621   5.517  1.00  0.00           H  
ATOM   4187  HB3 TYR B 261       1.825  -8.101   5.061  1.00  0.00           H  
ATOM   4188  CG  TYR B 261       0.975  -9.270   6.619  1.00  0.00           C  
ATOM   4189  CD1 TYR B 261       1.902 -10.313   6.423  1.00  0.00           C  
ATOM   4190  HD1 TYR B 261       2.752 -10.163   5.774  1.00  0.00           H  
ATOM   4191  CE1 TYR B 261       1.715 -11.551   7.066  1.00  0.00           C  
ATOM   4192  HE1 TYR B 261       2.412 -12.361   6.921  1.00  0.00           H  
ATOM   4193  CZ  TYR B 261       0.605 -11.743   7.915  1.00  0.00           C  
ATOM   4194  OH  TYR B 261       0.434 -12.938   8.537  1.00  0.00           O  
ATOM   4195  HH  TYR B 261      -0.297 -12.922   9.156  1.00  0.00           H  
ATOM   4196  CE2 TYR B 261      -0.322 -10.698   8.115  1.00  0.00           C  
ATOM   4197  HE2 TYR B 261      -1.180 -10.839   8.754  1.00  0.00           H  
ATOM   4198  CD2 TYR B 261      -0.132  -9.463   7.467  1.00  0.00           C  
ATOM   4199  HD2 TYR B 261      -0.843  -8.661   7.614  1.00  0.00           H  
ATOM   4200  C   TYR B 261       3.025  -7.298   7.502  1.00  0.00           C  
ATOM   4201  O   TYR B 261       2.972  -7.773   8.635  1.00  0.00           O  
ATOM   4202  N   ASN B 262       4.188  -7.108   6.867  1.00  0.00           N  
ATOM   4203  H   ASN B 262       4.162  -6.647   5.965  1.00  0.00           H  
ATOM   4204  CA  ASN B 262       5.499  -7.470   7.406  1.00  0.00           C  
ATOM   4205  HA  ASN B 262       5.350  -8.260   8.143  1.00  0.00           H  
ATOM   4206  CB  ASN B 262       6.347  -8.041   6.247  1.00  0.00           C  
ATOM   4207  HB2 ASN B 262       6.272  -7.392   5.374  1.00  0.00           H  
ATOM   4208  HB3 ASN B 262       7.394  -8.075   6.548  1.00  0.00           H  
ATOM   4209  CG  ASN B 262       5.941  -9.459   5.874  1.00  0.00           C  
ATOM   4210  OD1 ASN B 262       5.460  -9.756   4.787  1.00  0.00           O  
ATOM   4211  ND2 ASN B 262       6.105 -10.389   6.785  1.00  0.00           N  
ATOM   4212 HD21 ASN B 262       5.815 -11.320   6.554  1.00  0.00           H  
ATOM   4213 HD22 ASN B 262       6.466 -10.147   7.692  1.00  0.00           H  
ATOM   4214  C   ASN B 262       6.214  -6.350   8.199  1.00  0.00           C  
ATOM   4215  O   ASN B 262       7.386  -6.520   8.522  1.00  0.00           O  
ATOM   4216  N   HIE B 263       5.546  -5.229   8.514  1.00  0.00           N  
ATOM   4217  H   HIE B 263       4.584  -5.144   8.209  1.00  0.00           H  
ATOM   4218  CA  HIE B 263       6.154  -4.056   9.183  1.00  0.00           C  
ATOM   4219  HA  HIE B 263       7.063  -4.359   9.708  1.00  0.00           H  
ATOM   4220  CB  HIE B 263       6.551  -3.031   8.118  1.00  0.00           C  
ATOM   4221  HB2 HIE B 263       5.747  -2.920   7.391  1.00  0.00           H  
ATOM   4222  HB3 HIE B 263       6.706  -2.062   8.589  1.00  0.00           H  
ATOM   4223  CG  HIE B 263       7.832  -3.377   7.418  1.00  0.00           C  
ATOM   4224  ND1 HIE B 263       9.093  -3.367   8.023  1.00  0.00           N  
ATOM   4225  CE1 HIE B 263       9.970  -3.581   7.035  1.00  0.00           C  
ATOM   4226  HE1 HIE B 263      11.043  -3.603   7.156  1.00  0.00           H  
ATOM   4227  NE2 HIE B 263       9.332  -3.703   5.862  1.00  0.00           N  
ATOM   4228  HE2 HIE B 263       9.811  -3.777   4.967  1.00  0.00           H  
ATOM   4229  CD2 HIE B 263       7.976  -3.593   6.079  1.00  0.00           C  
ATOM   4230  HD2 HIE B 263       7.183  -3.615   5.340  1.00  0.00           H  
ATOM   4231  C   HIE B 263       5.279  -3.363  10.239  1.00  0.00           C  
ATOM   4232  O   HIE B 263       5.753  -2.474  10.946  1.00  0.00           O  
ATOM   4233  N   LEU B 264       4.001  -3.727  10.335  1.00  0.00           N  
ATOM   4234  H   LEU B 264       3.652  -4.436   9.708  1.00  0.00           H  
ATOM   4235  CA  LEU B 264       3.061  -3.109  11.268  1.00  0.00           C  
ATOM   4236  HA  LEU B 264       3.157  -2.027  11.166  1.00  0.00           H  
ATOM   4237  CB  LEU B 264       1.643  -3.540  10.857  1.00  0.00           C  
ATOM   4238  HB2 LEU B 264       1.573  -3.601   9.772  1.00  0.00           H  
ATOM   4239  HB3 LEU B 264       1.460  -4.541  11.254  1.00  0.00           H  
ATOM   4240  CG  LEU B 264       0.548  -2.586  11.351  1.00  0.00           C  
ATOM   4241  HG  LEU B 264       0.727  -2.329  12.393  1.00  0.00           H  
ATOM   4242  CD1 LEU B 264       0.498  -1.309  10.496  1.00  0.00           C  
ATOM   4243 HD11 LEU B 264       0.362  -1.564   9.445  1.00  0.00           H  
ATOM   4244 HD12 LEU B 264      -0.328  -0.675  10.811  1.00  0.00           H  
ATOM   4245 HD13 LEU B 264       1.424  -0.749  10.612  1.00  0.00           H  
ATOM   4246  CD2 LEU B 264      -0.806  -3.284  11.237  1.00  0.00           C  
ATOM   4247 HD21 LEU B 264      -0.810  -4.168  11.872  1.00  0.00           H  
ATOM   4248 HD22 LEU B 264      -1.602  -2.611  11.552  1.00  0.00           H  
ATOM   4249 HD23 LEU B 264      -0.973  -3.589  10.205  1.00  0.00           H  
ATOM   4250  C   LEU B 264       3.377  -3.485  12.729  1.00  0.00           C  
ATOM   4251  O   LEU B 264       3.505  -4.661  13.057  1.00  0.00           O  
ATOM   4252  N   THR B 265       3.445  -2.488  13.612  1.00  0.00           N  
ATOM   4253  H   THR B 265       3.303  -1.544  13.269  1.00  0.00           H  
ATOM   4254  CA  THR B 265       3.572  -2.655  15.077  1.00  0.00           C  
ATOM   4255  HA  THR B 265       3.332  -3.688  15.327  1.00  0.00           H  
ATOM   4256  CB  THR B 265       5.007  -2.404  15.581  1.00  0.00           C  
ATOM   4257  HB  THR B 265       5.099  -2.850  16.567  1.00  0.00           H  
ATOM   4258  CG2 THR B 265       6.109  -2.992  14.696  1.00  0.00           C  
ATOM   4259 HG21 THR B 265       6.142  -2.487  13.730  1.00  0.00           H  
ATOM   4260 HG22 THR B 265       7.075  -2.879  15.189  1.00  0.00           H  
ATOM   4261 HG23 THR B 265       5.916  -4.051  14.534  1.00  0.00           H  
ATOM   4262  OG1 THR B 265       5.282  -1.029  15.704  1.00  0.00           O  
ATOM   4263  HG1 THR B 265       5.212  -0.651  14.820  1.00  0.00           H  
ATOM   4264  C   THR B 265       2.534  -1.787  15.804  1.00  0.00           C  
ATOM   4265  O   THR B 265       1.793  -1.049  15.142  1.00  0.00           O  
ATOM   4266  N   TYR B 266       2.419  -1.864  17.137  1.00  0.00           N  
ATOM   4267  H   TYR B 266       3.122  -2.370  17.671  1.00  0.00           H  
ATOM   4268  CA  TYR B 266       1.201  -1.417  17.834  1.00  0.00           C  
ATOM   4269  HA  TYR B 266       0.627  -0.791  17.157  1.00  0.00           H  
ATOM   4270  CB  TYR B 266       0.304  -2.635  18.147  1.00  0.00           C  
ATOM   4271  HB2 TYR B 266       0.694  -3.147  19.024  1.00  0.00           H  
ATOM   4272  HB3 TYR B 266      -0.692  -2.280  18.412  1.00  0.00           H  
ATOM   4273  CG  TYR B 266       0.164  -3.661  17.031  1.00  0.00           C  
ATOM   4274  CD1 TYR B 266      -0.782  -3.486  15.999  1.00  0.00           C  
ATOM   4275  HD1 TYR B 266      -1.411  -2.607  15.996  1.00  0.00           H  
ATOM   4276  CE1 TYR B 266      -0.896  -4.448  14.970  1.00  0.00           C  
ATOM   4277  HE1 TYR B 266      -1.617  -4.319  14.177  1.00  0.00           H  
ATOM   4278  CZ  TYR B 266      -0.045  -5.579  14.959  1.00  0.00           C  
ATOM   4279  OH  TYR B 266      -0.143  -6.517  13.981  1.00  0.00           O  
ATOM   4280  HH  TYR B 266       0.577  -7.157  14.061  1.00  0.00           H  
ATOM   4281  CE2 TYR B 266       0.891  -5.750  15.998  1.00  0.00           C  
ATOM   4282  HE2 TYR B 266       1.543  -6.612  16.011  1.00  0.00           H  
ATOM   4283  CD2 TYR B 266       0.992  -4.800  17.028  1.00  0.00           C  
ATOM   4284  HD2 TYR B 266       1.722  -4.954  17.813  1.00  0.00           H  
ATOM   4285  C   TYR B 266       1.443  -0.536  19.073  1.00  0.00           C  
ATOM   4286  O   TYR B 266       2.551  -0.416  19.599  1.00  0.00           O  
ATOM   4287  N   ALA B 267       0.359   0.080  19.548  1.00  0.00           N  
ATOM   4288  H   ALA B 267      -0.494   0.015  19.001  1.00  0.00           H  
ATOM   4289  CA  ALA B 267       0.264   0.695  20.864  1.00  0.00           C  
ATOM   4290  HA  ALA B 267       1.026   0.257  21.512  1.00  0.00           H  
ATOM   4291  CB  ALA B 267       0.539   2.196  20.747  1.00  0.00           C  
ATOM   4292  HB1 ALA B 267       0.495   2.653  21.735  1.00  0.00           H  
ATOM   4293  HB2 ALA B 267       1.537   2.346  20.335  1.00  0.00           H  
ATOM   4294  HB3 ALA B 267      -0.200   2.660  20.093  1.00  0.00           H  
ATOM   4295  C   ALA B 267      -1.115   0.409  21.471  1.00  0.00           C  
ATOM   4296  O   ALA B 267      -2.147   0.644  20.834  1.00  0.00           O  
ATOM   4297  N   VAL B 268      -1.132  -0.090  22.705  1.00  0.00           N  
ATOM   4298  H   VAL B 268      -0.239  -0.164  23.187  1.00  0.00           H  
ATOM   4299  CA  VAL B 268      -2.346  -0.413  23.471  1.00  0.00           C  
ATOM   4300  HA  VAL B 268      -3.192  -0.478  22.786  1.00  0.00           H  
ATOM   4301  CB  VAL B 268      -2.222  -1.786  24.175  1.00  0.00           C  
ATOM   4302  HB  VAL B 268      -1.453  -1.720  24.946  1.00  0.00           H  
ATOM   4303  CG1 VAL B 268      -3.537  -2.213  24.842  1.00  0.00           C  
ATOM   4304 HG11 VAL B 268      -4.332  -2.282  24.098  1.00  0.00           H  
ATOM   4305 HG12 VAL B 268      -3.412  -3.185  25.321  1.00  0.00           H  
ATOM   4306 HG13 VAL B 268      -3.822  -1.495  25.608  1.00  0.00           H  
ATOM   4307  CG2 VAL B 268      -1.825  -2.908  23.204  1.00  0.00           C  
ATOM   4308 HG21 VAL B 268      -1.768  -3.861  23.732  1.00  0.00           H  
ATOM   4309 HG22 VAL B 268      -2.557  -2.995  22.404  1.00  0.00           H  
ATOM   4310 HG23 VAL B 268      -0.844  -2.710  22.772  1.00  0.00           H  
ATOM   4311  C   VAL B 268      -2.619   0.714  24.472  1.00  0.00           C  
ATOM   4312  O   VAL B 268      -1.701   1.200  25.129  1.00  0.00           O  
ATOM   4313  N   ASN B 269      -3.879   1.121  24.613  1.00  0.00           N  
ATOM   4314  H   ASN B 269      -4.573   0.673  24.024  1.00  0.00           H  
ATOM   4315  CA  ASN B 269      -4.399   1.967  25.688  1.00  0.00           C  
ATOM   4316  HA  ASN B 269      -3.570   2.348  26.284  1.00  0.00           H  
ATOM   4317  CB  ASN B 269      -5.142   3.158  25.048  1.00  0.00           C  
ATOM   4318  HB2 ASN B 269      -4.405   3.790  24.559  1.00  0.00           H  
ATOM   4319  HB3 ASN B 269      -5.826   2.778  24.289  1.00  0.00           H  
ATOM   4320  CG  ASN B 269      -5.946   4.047  25.991  1.00  0.00           C  
ATOM   4321  OD1 ASN B 269      -6.954   4.624  25.597  1.00  0.00           O  
ATOM   4322  ND2 ASN B 269      -5.557   4.211  27.230  1.00  0.00           N  
ATOM   4323 HD21 ASN B 269      -6.100   4.826  27.819  1.00  0.00           H  
ATOM   4324 HD22 ASN B 269      -4.693   3.824  27.592  1.00  0.00           H  
ATOM   4325  C   ASN B 269      -5.307   1.121  26.596  1.00  0.00           C  
ATOM   4326  O   ASN B 269      -6.211   0.449  26.098  1.00  0.00           O  
ATOM   4327  N   ILE B 270      -5.086   1.190  27.910  1.00  0.00           N  
ATOM   4328  H   ILE B 270      -4.366   1.828  28.233  1.00  0.00           H  
ATOM   4329  CA  ILE B 270      -5.894   0.546  28.960  1.00  0.00           C  
ATOM   4330  HA  ILE B 270      -6.757   0.061  28.507  1.00  0.00           H  
ATOM   4331  CB  ILE B 270      -5.069  -0.528  29.719  1.00  0.00           C  
ATOM   4332  HB  ILE B 270      -4.172  -0.047  30.105  1.00  0.00           H  
ATOM   4333  CG2 ILE B 270      -5.830  -1.090  30.940  1.00  0.00           C  
ATOM   4334 HG21 ILE B 270      -6.785  -1.514  30.632  1.00  0.00           H  
ATOM   4335 HG22 ILE B 270      -5.245  -1.855  31.449  1.00  0.00           H  
ATOM   4336 HG23 ILE B 270      -6.009  -0.303  31.672  1.00  0.00           H  
ATOM   4337  CG1 ILE B 270      -4.631  -1.644  28.740  1.00  0.00           C  
ATOM   4338 HG12 ILE B 270      -5.506  -2.026  28.219  1.00  0.00           H  
ATOM   4339 HG13 ILE B 270      -3.960  -1.207  27.999  1.00  0.00           H  
ATOM   4340  CD1 ILE B 270      -3.891  -2.833  29.367  1.00  0.00           C  
ATOM   4341 HD11 ILE B 270      -3.086  -2.486  30.013  1.00  0.00           H  
ATOM   4342 HD12 ILE B 270      -4.579  -3.449  29.946  1.00  0.00           H  
ATOM   4343 HD13 ILE B 270      -3.467  -3.446  28.573  1.00  0.00           H  
ATOM   4344  C   ILE B 270      -6.414   1.631  29.907  1.00  0.00           C  
ATOM   4345  O   ILE B 270      -5.687   2.584  30.187  1.00  0.00           O  
ATOM   4346  N   TRP B 271      -7.642   1.499  30.413  1.00  0.00           N  
ATOM   4347  H   TRP B 271      -8.201   0.690  30.157  1.00  0.00           H  
ATOM   4348  CA  TRP B 271      -8.186   2.393  31.444  1.00  0.00           C  
ATOM   4349  HA  TRP B 271      -7.379   2.624  32.138  1.00  0.00           H  
ATOM   4350  CB  TRP B 271      -8.657   3.715  30.818  1.00  0.00           C  
ATOM   4351  HB2 TRP B 271      -8.747   4.450  31.621  1.00  0.00           H  
ATOM   4352  HB3 TRP B 271      -7.885   4.084  30.144  1.00  0.00           H  
ATOM   4353  CG  TRP B 271      -9.957   3.687  30.074  1.00  0.00           C  
ATOM   4354  CD1 TRP B 271     -11.115   4.199  30.549  1.00  0.00           C  
ATOM   4355  HD1 TRP B 271     -11.232   4.665  31.525  1.00  0.00           H  
ATOM   4356  NE1 TRP B 271     -12.119   4.026  29.622  1.00  0.00           N  
ATOM   4357  HE1 TRP B 271     -13.070   4.314  29.802  1.00  0.00           H  
ATOM   4358  CE2 TRP B 271     -11.662   3.377  28.493  1.00  0.00           C  
ATOM   4359  CZ2 TRP B 271     -12.285   2.976  27.305  1.00  0.00           C  
ATOM   4360  HZ2 TRP B 271     -13.326   3.205  27.136  1.00  0.00           H  
ATOM   4361  CH2 TRP B 271     -11.542   2.262  26.345  1.00  0.00           C  
ATOM   4362  HH2 TRP B 271     -12.009   1.929  25.430  1.00  0.00           H  
ATOM   4363  CZ3 TRP B 271     -10.187   1.979  26.587  1.00  0.00           C  
ATOM   4364  HZ3 TRP B 271      -9.621   1.411  25.865  1.00  0.00           H  
ATOM   4365  CE3 TRP B 271      -9.561   2.422  27.766  1.00  0.00           C  
ATOM   4366  HE3 TRP B 271      -8.515   2.213  27.928  1.00  0.00           H  
ATOM   4367  CD2 TRP B 271     -10.280   3.126  28.763  1.00  0.00           C  
ATOM   4368  C   TRP B 271      -9.299   1.725  32.265  1.00  0.00           C  
ATOM   4369  O   TRP B 271      -9.825   0.685  31.864  1.00  0.00           O  
ATOM   4370  N   SER B 272      -9.632   2.283  33.431  1.00  0.00           N  
ATOM   4371  H   SER B 272      -9.150   3.135  33.708  1.00  0.00           H  
ATOM   4372  CA  SER B 272     -10.675   1.739  34.320  1.00  0.00           C  
ATOM   4373  HA  SER B 272     -10.584   0.655  34.311  1.00  0.00           H  
ATOM   4374  CB  SER B 272     -10.416   2.186  35.760  1.00  0.00           C  
ATOM   4375  HB2 SER B 272      -9.405   1.898  36.053  1.00  0.00           H  
ATOM   4376  HB3 SER B 272     -10.503   3.271  35.816  1.00  0.00           H  
ATOM   4377  OG  SER B 272     -11.346   1.586  36.645  1.00  0.00           O  
ATOM   4378  HG  SER B 272     -11.184   0.630  36.639  1.00  0.00           H  
ATOM   4379  C   SER B 272     -12.111   2.085  33.879  1.00  0.00           C  
ATOM   4380  O   SER B 272     -12.361   3.127  33.282  1.00  0.00           O  
ATOM   4381  N   GLU B 273     -13.072   1.214  34.204  1.00  0.00           N  
ATOM   4382  H   GLU B 273     -12.779   0.376  34.691  1.00  0.00           H  
ATOM   4383  CA  GLU B 273     -14.525   1.465  34.137  1.00  0.00           C  
ATOM   4384  HA  GLU B 273     -14.753   2.067  33.256  1.00  0.00           H  
ATOM   4385  CB  GLU B 273     -15.204   0.086  34.011  1.00  0.00           C  
ATOM   4386  HB2 GLU B 273     -14.745  -0.459  33.184  1.00  0.00           H  
ATOM   4387  HB3 GLU B 273     -14.954  -0.448  34.922  1.00  0.00           H  
ATOM   4388  CG  GLU B 273     -16.737   0.003  33.852  1.00  0.00           C  
ATOM   4389  HG2 GLU B 273     -17.034  -1.025  34.079  1.00  0.00           H  
ATOM   4390  HG3 GLU B 273     -17.243   0.632  34.578  1.00  0.00           H  
ATOM   4391  CD  GLU B 273     -17.235   0.341  32.442  1.00  0.00           C  
ATOM   4392  OE1 GLU B 273     -18.225  -0.265  31.967  1.00  0.00           O  
ATOM   4393  OE2 GLU B 273     -16.597   1.125  31.720  1.00  0.00           O  
ATOM   4394  C   GLU B 273     -15.044   2.232  35.375  1.00  0.00           C  
ATOM   4395  O   GLU B 273     -16.177   2.712  35.386  1.00  0.00           O  
ATOM   4396  N   ASN B 274     -14.234   2.339  36.437  1.00  0.00           N  
ATOM   4397  H   ASN B 274     -13.302   1.950  36.359  1.00  0.00           H  
ATOM   4398  CA  ASN B 274     -14.623   2.923  37.726  1.00  0.00           C  
ATOM   4399  HA  ASN B 274     -15.661   3.255  37.677  1.00  0.00           H  
ATOM   4400  CB  ASN B 274     -14.511   1.834  38.809  1.00  0.00           C  
ATOM   4401  HB2 ASN B 274     -13.470   1.528  38.893  1.00  0.00           H  
ATOM   4402  HB3 ASN B 274     -14.809   2.260  39.767  1.00  0.00           H  
ATOM   4403  CG  ASN B 274     -15.368   0.606  38.551  1.00  0.00           C  
ATOM   4404  OD1 ASN B 274     -14.893  -0.497  38.333  1.00  0.00           O  
ATOM   4405  ND2 ASN B 274     -16.672   0.746  38.576  1.00  0.00           N  
ATOM   4406 HD21 ASN B 274     -17.218  -0.082  38.434  1.00  0.00           H  
ATOM   4407 HD22 ASN B 274     -17.077   1.655  38.709  1.00  0.00           H  
ATOM   4408  C   ASN B 274     -13.803   4.161  38.126  1.00  0.00           C  
ATOM   4409  O   ASN B 274     -14.318   5.007  38.853  1.00  0.00           O  
ATOM   4410  N   ASP B 275     -12.542   4.257  37.689  1.00  0.00           N  
ATOM   4411  H   ASP B 275     -12.174   3.506  37.119  1.00  0.00           H  
ATOM   4412  CA  ASP B 275     -11.605   5.318  38.087  1.00  0.00           C  
ATOM   4413  HA  ASP B 275     -12.085   5.974  38.812  1.00  0.00           H  
ATOM   4414  CB  ASP B 275     -10.429   4.674  38.835  1.00  0.00           C  
ATOM   4415  HB2 ASP B 275     -10.824   4.110  39.682  1.00  0.00           H  
ATOM   4416  HB3 ASP B 275      -9.921   3.968  38.176  1.00  0.00           H  
ATOM   4417  CG  ASP B 275      -9.403   5.682  39.361  1.00  0.00           C  
ATOM   4418  OD1 ASP B 275      -9.511   6.895  39.074  1.00  0.00           O  
ATOM   4419  OD2 ASP B 275      -8.506   5.213  40.096  1.00  0.00           O  
ATOM   4420  C   ASP B 275     -11.132   6.174  36.887  1.00  0.00           C  
ATOM   4421  O   ASP B 275     -10.269   5.728  36.126  1.00  0.00           O  
ATOM   4422  N   PRO B 276     -11.636   7.417  36.727  1.00  0.00           N  
ATOM   4423  CD  PRO B 276     -12.752   7.990  37.466  1.00  0.00           C  
ATOM   4424  HD2 PRO B 276     -12.374   8.489  38.359  1.00  0.00           H  
ATOM   4425  HD3 PRO B 276     -13.496   7.241  37.738  1.00  0.00           H  
ATOM   4426  CG  PRO B 276     -13.381   9.009  36.524  1.00  0.00           C  
ATOM   4427  HG2 PRO B 276     -13.897   9.802  37.069  1.00  0.00           H  
ATOM   4428  HG3 PRO B 276     -14.063   8.503  35.839  1.00  0.00           H  
ATOM   4429  CB  PRO B 276     -12.170   9.535  35.758  1.00  0.00           C  
ATOM   4430  HB2 PRO B 276     -11.682  10.309  36.353  1.00  0.00           H  
ATOM   4431  HB3 PRO B 276     -12.452   9.928  34.781  1.00  0.00           H  
ATOM   4432  CA  PRO B 276     -11.253   8.311  35.628  1.00  0.00           C  
ATOM   4433  HA  PRO B 276     -11.472   7.803  34.688  1.00  0.00           H  
ATOM   4434  C   PRO B 276      -9.775   8.747  35.600  1.00  0.00           C  
ATOM   4435  O   PRO B 276      -9.354   9.357  34.616  1.00  0.00           O  
ATOM   4436  N   ALA B 277      -8.998   8.493  36.661  1.00  0.00           N  
ATOM   4437  H   ALA B 277      -9.392   7.987  37.452  1.00  0.00           H  
ATOM   4438  CA  ALA B 277      -7.563   8.784  36.709  1.00  0.00           C  
ATOM   4439  HA  ALA B 277      -7.335   9.582  36.001  1.00  0.00           H  
ATOM   4440  CB  ALA B 277      -7.229   9.293  38.116  1.00  0.00           C  
ATOM   4441  HB1 ALA B 277      -7.845  10.162  38.349  1.00  0.00           H  
ATOM   4442  HB2 ALA B 277      -7.417   8.511  38.853  1.00  0.00           H  
ATOM   4443  HB3 ALA B 277      -6.178   9.580  38.160  1.00  0.00           H  
ATOM   4444  C   ALA B 277      -6.682   7.578  36.322  1.00  0.00           C  
ATOM   4445  O   ALA B 277      -5.521   7.761  35.950  1.00  0.00           O  
ATOM   4446  N   ASP B 278      -7.201   6.347  36.396  1.00  0.00           N  
ATOM   4447  H   ASP B 278      -8.177   6.252  36.651  1.00  0.00           H  
ATOM   4448  CA  ASP B 278      -6.466   5.146  35.992  1.00  0.00           C  
ATOM   4449  HA  ASP B 278      -5.414   5.301  36.239  1.00  0.00           H  
ATOM   4450  CB  ASP B 278      -6.917   3.926  36.816  1.00  0.00           C  
ATOM   4451  HB2 ASP B 278      -6.935   4.207  37.870  1.00  0.00           H  
ATOM   4452  HB3 ASP B 278      -7.927   3.636  36.524  1.00  0.00           H  
ATOM   4453  CG  ASP B 278      -5.969   2.729  36.659  1.00  0.00           C  
ATOM   4454  OD1 ASP B 278      -5.969   1.821  37.523  1.00  0.00           O  
ATOM   4455  OD2 ASP B 278      -5.159   2.678  35.712  1.00  0.00           O  
ATOM   4456  C   ASP B 278      -6.537   4.952  34.465  1.00  0.00           C  
ATOM   4457  O   ASP B 278      -7.372   4.206  33.945  1.00  0.00           O  
ATOM   4458  N   PHE B 279      -5.650   5.661  33.758  1.00  0.00           N  
ATOM   4459  H   PHE B 279      -5.066   6.305  34.280  1.00  0.00           H  
ATOM   4460  CA  PHE B 279      -5.484   5.645  32.305  1.00  0.00           C  
ATOM   4461  HA  PHE B 279      -6.076   4.828  31.893  1.00  0.00           H  
ATOM   4462  CB  PHE B 279      -6.024   6.962  31.728  1.00  0.00           C  
ATOM   4463  HB2 PHE B 279      -7.058   7.086  32.056  1.00  0.00           H  
ATOM   4464  HB3 PHE B 279      -5.451   7.790  32.152  1.00  0.00           H  
ATOM   4465  CG  PHE B 279      -5.975   7.067  30.213  1.00  0.00           C  
ATOM   4466  CD1 PHE B 279      -4.789   7.462  29.566  1.00  0.00           C  
ATOM   4467  HD1 PHE B 279      -3.908   7.686  30.153  1.00  0.00           H  
ATOM   4468  CE1 PHE B 279      -4.750   7.582  28.165  1.00  0.00           C  
ATOM   4469  HE1 PHE B 279      -3.836   7.893  27.680  1.00  0.00           H  
ATOM   4470  CZ  PHE B 279      -5.903   7.315  27.405  1.00  0.00           C  
ATOM   4471  HZ  PHE B 279      -5.871   7.408  26.329  1.00  0.00           H  
ATOM   4472  CE2 PHE B 279      -7.091   6.919  28.048  1.00  0.00           C  
ATOM   4473  HE2 PHE B 279      -7.985   6.713  27.476  1.00  0.00           H  
ATOM   4474  CD2 PHE B 279      -7.126   6.799  29.448  1.00  0.00           C  
ATOM   4475  HD2 PHE B 279      -8.046   6.517  29.944  1.00  0.00           H  
ATOM   4476  C   PHE B 279      -4.010   5.404  31.933  1.00  0.00           C  
ATOM   4477  O   PHE B 279      -3.100   6.009  32.502  1.00  0.00           O  
ATOM   4478  N   ARG B 280      -3.763   4.492  30.982  1.00  0.00           N  
ATOM   4479  H   ARG B 280      -4.566   4.036  30.557  1.00  0.00           H  
ATOM   4480  CA  ARG B 280      -2.439   3.899  30.706  1.00  0.00           C  
ATOM   4481  HA  ARG B 280      -1.667   4.579  31.072  1.00  0.00           H  
ATOM   4482  CB  ARG B 280      -2.303   2.551  31.436  1.00  0.00           C  
ATOM   4483  HB2 ARG B 280      -2.935   1.817  30.934  1.00  0.00           H  
ATOM   4484  HB3 ARG B 280      -1.267   2.214  31.358  1.00  0.00           H  
ATOM   4485  CG  ARG B 280      -2.707   2.587  32.914  1.00  0.00           C  
ATOM   4486  HG2 ARG B 280      -2.141   3.360  33.438  1.00  0.00           H  
ATOM   4487  HG3 ARG B 280      -3.772   2.804  32.997  1.00  0.00           H  
ATOM   4488  CD  ARG B 280      -2.442   1.230  33.561  1.00  0.00           C  
ATOM   4489  HD2 ARG B 280      -2.866   0.440  32.937  1.00  0.00           H  
ATOM   4490  HD3 ARG B 280      -1.363   1.088  33.640  1.00  0.00           H  
ATOM   4491  NE  ARG B 280      -3.069   1.182  34.886  1.00  0.00           N  
ATOM   4492  HE  ARG B 280      -3.868   1.800  35.043  1.00  0.00           H  
ATOM   4493  CZ  ARG B 280      -2.697   0.512  35.948  1.00  0.00           C  
ATOM   4494  NH1 ARG B 280      -1.691  -0.311  35.919  1.00  0.00           N  
ATOM   4495 HH11 ARG B 280      -1.266  -0.509  35.038  1.00  0.00           H  
ATOM   4496 HH12 ARG B 280      -1.490  -0.849  36.750  1.00  0.00           H  
ATOM   4497  NH2 ARG B 280      -3.339   0.636  37.070  1.00  0.00           N  
ATOM   4498 HH21 ARG B 280      -4.177   1.229  37.098  1.00  0.00           H  
ATOM   4499 HH22 ARG B 280      -3.066   0.075  37.860  1.00  0.00           H  
ATOM   4500  C   ARG B 280      -2.213   3.664  29.215  1.00  0.00           C  
ATOM   4501  O   ARG B 280      -3.166   3.398  28.478  1.00  0.00           O  
ATOM   4502  N   ILE B 281      -0.957   3.684  28.768  1.00  0.00           N  
ATOM   4503  H   ILE B 281      -0.214   3.834  29.436  1.00  0.00           H  
ATOM   4504  CA  ILE B 281      -0.545   3.362  27.391  1.00  0.00           C  
ATOM   4505  HA  ILE B 281      -1.335   2.775  26.929  1.00  0.00           H  
ATOM   4506  CB  ILE B 281      -0.358   4.649  26.538  1.00  0.00           C  
ATOM   4507  HB  ILE B 281       0.253   5.351  27.108  1.00  0.00           H  
ATOM   4508  CG2 ILE B 281       0.371   4.377  25.202  1.00  0.00           C  
ATOM   4509 HG21 ILE B 281       1.370   3.983  25.386  1.00  0.00           H  
ATOM   4510 HG22 ILE B 281      -0.194   3.668  24.596  1.00  0.00           H  
ATOM   4511 HG23 ILE B 281       0.511   5.303  24.645  1.00  0.00           H  
ATOM   4512  CG1 ILE B 281      -1.740   5.302  26.274  1.00  0.00           C  
ATOM   4513 HG12 ILE B 281      -2.379   4.587  25.753  1.00  0.00           H  
ATOM   4514 HG13 ILE B 281      -2.206   5.540  27.229  1.00  0.00           H  
ATOM   4515  CD1 ILE B 281      -1.716   6.607  25.467  1.00  0.00           C  
ATOM   4516 HD11 ILE B 281      -2.715   7.043  25.466  1.00  0.00           H  
ATOM   4517 HD12 ILE B 281      -1.021   7.313  25.923  1.00  0.00           H  
ATOM   4518 HD13 ILE B 281      -1.425   6.415  24.435  1.00  0.00           H  
ATOM   4519  C   ILE B 281       0.699   2.460  27.419  1.00  0.00           C  
ATOM   4520  O   ILE B 281       1.572   2.622  28.269  1.00  0.00           O  
ATOM   4521  N   TYR B 282       0.774   1.527  26.472  1.00  0.00           N  
ATOM   4522  H   TYR B 282       0.004   1.455  25.815  1.00  0.00           H  
ATOM   4523  CA  TYR B 282       1.858   0.564  26.305  1.00  0.00           C  
ATOM   4524  HA  TYR B 282       2.714   0.860  26.912  1.00  0.00           H  
ATOM   4525  CB  TYR B 282       1.386  -0.822  26.780  1.00  0.00           C  
ATOM   4526  HB2 TYR B 282       0.590  -1.168  26.121  1.00  0.00           H  
ATOM   4527  HB3 TYR B 282       2.211  -1.527  26.677  1.00  0.00           H  
ATOM   4528  CG  TYR B 282       0.871  -0.872  28.210  1.00  0.00           C  
ATOM   4529  CD1 TYR B 282      -0.480  -0.578  28.490  1.00  0.00           C  
ATOM   4530  HD1 TYR B 282      -1.153  -0.325  27.682  1.00  0.00           H  
ATOM   4531  CE1 TYR B 282      -0.945  -0.597  29.819  1.00  0.00           C  
ATOM   4532  HE1 TYR B 282      -1.971  -0.367  30.046  1.00  0.00           H  
ATOM   4533  CZ  TYR B 282      -0.070  -0.935  30.870  1.00  0.00           C  
ATOM   4534  OH  TYR B 282      -0.529  -0.986  32.148  1.00  0.00           O  
ATOM   4535  HH  TYR B 282       0.104  -1.442  32.705  1.00  0.00           H  
ATOM   4536  CE2 TYR B 282       1.277  -1.247  30.590  1.00  0.00           C  
ATOM   4537  HE2 TYR B 282       1.953  -1.507  31.389  1.00  0.00           H  
ATOM   4538  CD2 TYR B 282       1.744  -1.210  29.262  1.00  0.00           C  
ATOM   4539  HD2 TYR B 282       2.781  -1.434  29.051  1.00  0.00           H  
ATOM   4540  C   TYR B 282       2.279   0.534  24.829  1.00  0.00           C  
ATOM   4541  O   TYR B 282       1.438   0.316  23.954  1.00  0.00           O  
ATOM   4542  N   GLN B 283       3.566   0.744  24.542  1.00  0.00           N  
ATOM   4543  H   GLN B 283       4.212   0.897  25.298  1.00  0.00           H  
ATOM   4544  CA  GLN B 283       4.125   0.453  23.216  1.00  0.00           C  
ATOM   4545  HA  GLN B 283       3.449   0.836  22.450  1.00  0.00           H  
ATOM   4546  CB  GLN B 283       5.503   1.124  23.039  1.00  0.00           C  
ATOM   4547  HB2 GLN B 283       6.164   0.753  23.825  1.00  0.00           H  
ATOM   4548  HB3 GLN B 283       5.923   0.815  22.081  1.00  0.00           H  
ATOM   4549  CG  GLN B 283       5.510   2.663  23.096  1.00  0.00           C  
ATOM   4550  HG2 GLN B 283       4.946   3.015  23.961  1.00  0.00           H  
ATOM   4551  HG3 GLN B 283       6.542   2.994  23.214  1.00  0.00           H  
ATOM   4552  CD  GLN B 283       4.933   3.311  21.838  1.00  0.00           C  
ATOM   4553  OE1 GLN B 283       3.749   3.252  21.567  1.00  0.00           O  
ATOM   4554  NE2 GLN B 283       5.731   3.968  21.026  1.00  0.00           N  
ATOM   4555 HE21 GLN B 283       5.308   4.324  20.184  1.00  0.00           H  
ATOM   4556 HE22 GLN B 283       6.710   4.064  21.223  1.00  0.00           H  
ATOM   4557  C   GLN B 283       4.252  -1.069  23.016  1.00  0.00           C  
ATOM   4558  O   GLN B 283       4.551  -1.796  23.964  1.00  0.00           O  
ATOM   4559  N   VAL B 284       4.077  -1.534  21.776  1.00  0.00           N  
ATOM   4560  H   VAL B 284       3.754  -0.888  21.061  1.00  0.00           H  
ATOM   4561  CA  VAL B 284       4.282  -2.929  21.348  1.00  0.00           C  
ATOM   4562  HA  VAL B 284       4.877  -3.458  22.095  1.00  0.00           H  
ATOM   4563  CB  VAL B 284       2.937  -3.677  21.206  1.00  0.00           C  
ATOM   4564  HB  VAL B 284       2.335  -3.170  20.456  1.00  0.00           H  
ATOM   4565  CG1 VAL B 284       3.127  -5.137  20.770  1.00  0.00           C  
ATOM   4566 HG11 VAL B 284       3.755  -5.668  21.485  1.00  0.00           H  
ATOM   4567 HG12 VAL B 284       2.161  -5.643  20.716  1.00  0.00           H  
ATOM   4568 HG13 VAL B 284       3.582  -5.189  19.781  1.00  0.00           H  
ATOM   4569  CG2 VAL B 284       2.143  -3.678  22.519  1.00  0.00           C  
ATOM   4570 HG21 VAL B 284       1.871  -2.660  22.797  1.00  0.00           H  
ATOM   4571 HG22 VAL B 284       1.228  -4.251  22.393  1.00  0.00           H  
ATOM   4572 HG23 VAL B 284       2.739  -4.124  23.313  1.00  0.00           H  
ATOM   4573  C   VAL B 284       5.078  -2.905  20.042  1.00  0.00           C  
ATOM   4574  O   VAL B 284       4.522  -2.842  18.950  1.00  0.00           O  
ATOM   4575  N   THR B 285       6.407  -2.881  20.141  1.00  0.00           N  
ATOM   4576  H   THR B 285       6.820  -2.961  21.060  1.00  0.00           H  
ATOM   4577  CA  THR B 285       7.336  -2.686  19.008  1.00  0.00           C  
ATOM   4578  HA  THR B 285       6.890  -1.971  18.316  1.00  0.00           H  
ATOM   4579  CB  THR B 285       8.667  -2.085  19.495  1.00  0.00           C  
ATOM   4580  HB  THR B 285       9.312  -1.896  18.636  1.00  0.00           H  
ATOM   4581  CG2 THR B 285       8.476  -0.765  20.246  1.00  0.00           C  
ATOM   4582 HG21 THR B 285       9.453  -0.350  20.492  1.00  0.00           H  
ATOM   4583 HG22 THR B 285       7.941  -0.057  19.612  1.00  0.00           H  
ATOM   4584 HG23 THR B 285       7.921  -0.924  21.170  1.00  0.00           H  
ATOM   4585  OG1 THR B 285       9.310  -2.990  20.362  1.00  0.00           O  
ATOM   4586  HG1 THR B 285       9.547  -3.757  19.824  1.00  0.00           H  
ATOM   4587  C   THR B 285       7.577  -3.968  18.196  1.00  0.00           C  
ATOM   4588  O   THR B 285       8.704  -4.234  17.776  1.00  0.00           O  
ATOM   4589  N   TYR B 286       6.545  -4.794  18.020  1.00  0.00           N  
ATOM   4590  H   TYR B 286       5.629  -4.481  18.317  1.00  0.00           H  
ATOM   4591  CA  TYR B 286       6.614  -6.110  17.383  1.00  0.00           C  
ATOM   4592  HA  TYR B 286       7.570  -6.214  16.869  1.00  0.00           H  
ATOM   4593  CB  TYR B 286       6.508  -7.217  18.450  1.00  0.00           C  
ATOM   4594  HB2 TYR B 286       5.487  -7.208  18.837  1.00  0.00           H  
ATOM   4595  HB3 TYR B 286       6.657  -8.182  17.964  1.00  0.00           H  
ATOM   4596  CG  TYR B 286       7.468  -7.143  19.631  1.00  0.00           C  
ATOM   4597  CD1 TYR B 286       8.841  -6.881  19.437  1.00  0.00           C  
ATOM   4598  HD1 TYR B 286       9.226  -6.707  18.443  1.00  0.00           H  
ATOM   4599  CE1 TYR B 286       9.718  -6.826  20.537  1.00  0.00           C  
ATOM   4600  HE1 TYR B 286      10.765  -6.615  20.383  1.00  0.00           H  
ATOM   4601  CZ  TYR B 286       9.224  -7.048  21.840  1.00  0.00           C  
ATOM   4602  OH  TYR B 286      10.060  -7.001  22.909  1.00  0.00           O  
ATOM   4603  HH  TYR B 286      10.979  -6.983  22.641  1.00  0.00           H  
ATOM   4604  CE2 TYR B 286       7.858  -7.336  22.034  1.00  0.00           C  
ATOM   4605  HE2 TYR B 286       7.497  -7.526  23.033  1.00  0.00           H  
ATOM   4606  CD2 TYR B 286       6.981  -7.380  20.933  1.00  0.00           C  
ATOM   4607  HD2 TYR B 286       5.933  -7.603  21.087  1.00  0.00           H  
ATOM   4608  C   TYR B 286       5.501  -6.274  16.340  1.00  0.00           C  
ATOM   4609  O   TYR B 286       4.457  -5.633  16.438  1.00  0.00           O  
ATOM   4610  N   LEU B 287       5.713  -7.179  15.376  1.00  0.00           N  
ATOM   4611  H   LEU B 287       6.607  -7.641  15.344  1.00  0.00           H  
ATOM   4612  CA  LEU B 287       4.671  -7.630  14.436  1.00  0.00           C  
ATOM   4613  HA  LEU B 287       4.193  -6.759  13.989  1.00  0.00           H  
ATOM   4614  CB  LEU B 287       5.302  -8.490  13.323  1.00  0.00           C  
ATOM   4615  HB2 LEU B 287       5.670  -9.412  13.774  1.00  0.00           H  
ATOM   4616  HB3 LEU B 287       4.509  -8.760  12.624  1.00  0.00           H  
ATOM   4617  CG  LEU B 287       6.455  -7.852  12.527  1.00  0.00           C  
ATOM   4618  HG  LEU B 287       7.291  -7.652  13.196  1.00  0.00           H  
ATOM   4619  CD1 LEU B 287       6.924  -8.830  11.450  1.00  0.00           C  
ATOM   4620 HD11 LEU B 287       7.753  -8.389  10.895  1.00  0.00           H  
ATOM   4621 HD12 LEU B 287       7.266  -9.755  11.916  1.00  0.00           H  
ATOM   4622 HD13 LEU B 287       6.107  -9.046  10.762  1.00  0.00           H  
ATOM   4623  CD2 LEU B 287       6.054  -6.550  11.840  1.00  0.00           C  
ATOM   4624 HD21 LEU B 287       6.878  -6.188  11.227  1.00  0.00           H  
ATOM   4625 HD22 LEU B 287       5.169  -6.705  11.223  1.00  0.00           H  
ATOM   4626 HD23 LEU B 287       5.830  -5.792  12.589  1.00  0.00           H  
ATOM   4627  C   LEU B 287       3.561  -8.448  15.127  1.00  0.00           C  
ATOM   4628  O   LEU B 287       2.450  -8.567  14.608  1.00  0.00           O  
ATOM   4629  N   GLU B 288       3.879  -9.008  16.295  1.00  0.00           N  
ATOM   4630  H   GLU B 288       4.803  -8.841  16.647  1.00  0.00           H  
ATOM   4631  CA  GLU B 288       3.007  -9.830  17.137  1.00  0.00           C  
ATOM   4632  HA  GLU B 288       2.661 -10.677  16.547  1.00  0.00           H  
ATOM   4633  CB  GLU B 288       3.870 -10.378  18.293  1.00  0.00           C  
ATOM   4634  HB2 GLU B 288       4.617 -11.049  17.869  1.00  0.00           H  
ATOM   4635  HB3 GLU B 288       4.409  -9.554  18.762  1.00  0.00           H  
ATOM   4636  CG  GLU B 288       3.111 -11.130  19.396  1.00  0.00           C  
ATOM   4637  HG2 GLU B 288       3.838 -11.624  20.045  1.00  0.00           H  
ATOM   4638  HG3 GLU B 288       2.567 -10.402  20.002  1.00  0.00           H  
ATOM   4639  CD  GLU B 288       2.136 -12.175  18.849  1.00  0.00           C  
ATOM   4640  OE1 GLU B 288       1.078 -12.357  19.491  1.00  0.00           O  
ATOM   4641  OE2 GLU B 288       2.441 -12.763  17.790  1.00  0.00           O  
ATOM   4642  C   GLU B 288       1.796  -9.032  17.663  1.00  0.00           C  
ATOM   4643  O   GLU B 288       1.989  -8.049  18.386  1.00  0.00           O  
ATOM   4644  N   PRO B 289       0.546  -9.411  17.328  1.00  0.00           N  
ATOM   4645  CD  PRO B 289       0.173 -10.466  16.389  1.00  0.00           C  
ATOM   4646  HD2 PRO B 289       0.446 -11.452  16.768  1.00  0.00           H  
ATOM   4647  HD3 PRO B 289       0.656 -10.285  15.428  1.00  0.00           H  
ATOM   4648  CG  PRO B 289      -1.346 -10.379  16.218  1.00  0.00           C  
ATOM   4649  HG2 PRO B 289      -1.836 -11.051  16.923  1.00  0.00           H  
ATOM   4650  HG3 PRO B 289      -1.651 -10.602  15.195  1.00  0.00           H  
ATOM   4651  CB  PRO B 289      -1.647  -8.931  16.593  1.00  0.00           C  
ATOM   4652  HB2 PRO B 289      -2.683  -8.784  16.888  1.00  0.00           H  
ATOM   4653  HB3 PRO B 289      -1.407  -8.280  15.752  1.00  0.00           H  
ATOM   4654  CA  PRO B 289      -0.652  -8.681  17.732  1.00  0.00           C  
ATOM   4655  HA  PRO B 289      -0.426  -7.617  17.771  1.00  0.00           H  
ATOM   4656  C   PRO B 289      -1.165  -9.100  19.125  1.00  0.00           C  
ATOM   4657  O   PRO B 289      -2.358  -9.369  19.302  1.00  0.00           O  
ATOM   4658  N   SER B 290      -0.284  -9.148  20.131  1.00  0.00           N  
ATOM   4659  H   SER B 290       0.684  -8.912  19.941  1.00  0.00           H  
ATOM   4660  CA  SER B 290      -0.662  -9.424  21.525  1.00  0.00           C  
ATOM   4661  HA  SER B 290      -1.672  -9.047  21.672  1.00  0.00           H  
ATOM   4662  CB  SER B 290      -0.709 -10.937  21.787  1.00  0.00           C  
ATOM   4663  HB2 SER B 290      -1.203 -11.118  22.738  1.00  0.00           H  
ATOM   4664  HB3 SER B 290      -1.294 -11.431  21.010  1.00  0.00           H  
ATOM   4665  OG  SER B 290       0.570 -11.518  21.855  1.00  0.00           O  
ATOM   4666  HG  SER B 290       0.771 -11.855  20.939  1.00  0.00           H  
ATOM   4667  C   SER B 290       0.214  -8.697  22.557  1.00  0.00           C  
ATOM   4668  O   SER B 290       1.267  -8.136  22.247  1.00  0.00           O  
ATOM   4669  N   LEU B 291      -0.251  -8.666  23.816  1.00  0.00           N  
ATOM   4670  H   LEU B 291      -1.146  -9.115  23.987  1.00  0.00           H  
ATOM   4671  CA  LEU B 291       0.433  -8.044  24.959  1.00  0.00           C  
ATOM   4672  HA  LEU B 291       1.508  -8.184  24.830  1.00  0.00           H  
ATOM   4673  CB  LEU B 291       0.131  -6.530  24.956  1.00  0.00           C  
ATOM   4674  HB2 LEU B 291       0.542  -6.096  24.044  1.00  0.00           H  
ATOM   4675  HB3 LEU B 291      -0.953  -6.401  24.934  1.00  0.00           H  
ATOM   4676  CG  LEU B 291       0.680  -5.747  26.165  1.00  0.00           C  
ATOM   4677  HG  LEU B 291       0.266  -6.151  27.089  1.00  0.00           H  
ATOM   4678  CD1 LEU B 291       2.206  -5.800  26.236  1.00  0.00           C  
ATOM   4679 HD11 LEU B 291       2.536  -6.813  26.455  1.00  0.00           H  
ATOM   4680 HD12 LEU B 291       2.640  -5.474  25.292  1.00  0.00           H  
ATOM   4681 HD13 LEU B 291       2.560  -5.151  27.037  1.00  0.00           H  
ATOM   4682  CD2 LEU B 291       0.246  -4.286  26.062  1.00  0.00           C  
ATOM   4683 HD21 LEU B 291       0.646  -3.838  25.153  1.00  0.00           H  
ATOM   4684 HD22 LEU B 291      -0.842  -4.228  26.052  1.00  0.00           H  
ATOM   4685 HD23 LEU B 291       0.615  -3.736  26.927  1.00  0.00           H  
ATOM   4686  C   LEU B 291       0.013  -8.686  26.293  1.00  0.00           C  
ATOM   4687  O   LEU B 291      -1.179  -8.741  26.602  1.00  0.00           O  
ATOM   4688  N   ARG B 292       0.975  -9.121  27.120  1.00  0.00           N  
ATOM   4689  H   ARG B 292       1.934  -8.990  26.837  1.00  0.00           H  
ATOM   4690  CA  ARG B 292       0.719  -9.535  28.509  1.00  0.00           C  
ATOM   4691  HA  ARG B 292      -0.296  -9.921  28.560  1.00  0.00           H  
ATOM   4692  CB  ARG B 292       1.682 -10.651  28.942  1.00  0.00           C  
ATOM   4693  HB2 ARG B 292       2.697 -10.414  28.619  1.00  0.00           H  
ATOM   4694  HB3 ARG B 292       1.675 -10.724  30.031  1.00  0.00           H  
ATOM   4695  CG  ARG B 292       1.241 -12.004  28.368  1.00  0.00           C  
ATOM   4696  HG2 ARG B 292       0.231 -12.223  28.718  1.00  0.00           H  
ATOM   4697  HG3 ARG B 292       1.242 -11.955  27.278  1.00  0.00           H  
ATOM   4698  CD  ARG B 292       2.182 -13.127  28.817  1.00  0.00           C  
ATOM   4699  HD2 ARG B 292       3.138 -12.994  28.308  1.00  0.00           H  
ATOM   4700  HD3 ARG B 292       2.346 -13.049  29.894  1.00  0.00           H  
ATOM   4701  NE  ARG B 292       1.617 -14.458  28.515  1.00  0.00           N  
ATOM   4702  HE  ARG B 292       0.627 -14.511  28.339  1.00  0.00           H  
ATOM   4703  CZ  ARG B 292       2.271 -15.603  28.464  1.00  0.00           C  
ATOM   4704  NH1 ARG B 292       3.562 -15.674  28.642  1.00  0.00           N  
ATOM   4705 HH11 ARG B 292       4.074 -14.825  28.797  1.00  0.00           H  
ATOM   4706 HH12 ARG B 292       4.034 -16.557  28.601  1.00  0.00           H  
ATOM   4707  NH2 ARG B 292       1.629 -16.708  28.231  1.00  0.00           N  
ATOM   4708 HH21 ARG B 292       0.610 -16.694  28.164  1.00  0.00           H  
ATOM   4709 HH22 ARG B 292       2.116 -17.574  28.121  1.00  0.00           H  
ATOM   4710  C   ARG B 292       0.767  -8.355  29.480  1.00  0.00           C  
ATOM   4711  O   ARG B 292       1.569  -7.442  29.307  1.00  0.00           O  
ATOM   4712  N   ILE B 293      -0.059  -8.415  30.524  1.00  0.00           N  
ATOM   4713  H   ILE B 293      -0.671  -9.224  30.585  1.00  0.00           H  
ATOM   4714  CA  ILE B 293      -0.164  -7.416  31.596  1.00  0.00           C  
ATOM   4715  HA  ILE B 293       0.727  -6.788  31.601  1.00  0.00           H  
ATOM   4716  CB  ILE B 293      -1.408  -6.515  31.384  1.00  0.00           C  
ATOM   4717  HB  ILE B 293      -2.271  -7.173  31.267  1.00  0.00           H  
ATOM   4718  CG2 ILE B 293      -1.693  -5.632  32.617  1.00  0.00           C  
ATOM   4719 HG21 ILE B 293      -0.805  -5.065  32.902  1.00  0.00           H  
ATOM   4720 HG22 ILE B 293      -2.501  -4.936  32.396  1.00  0.00           H  
ATOM   4721 HG23 ILE B 293      -2.010  -6.246  33.461  1.00  0.00           H  
ATOM   4722  CG1 ILE B 293      -1.343  -5.650  30.104  1.00  0.00           C  
ATOM   4723 HG12 ILE B 293      -1.192  -6.296  29.238  1.00  0.00           H  
ATOM   4724 HG13 ILE B 293      -2.312  -5.169  29.974  1.00  0.00           H  
ATOM   4725  CD1 ILE B 293      -0.270  -4.553  30.083  1.00  0.00           C  
ATOM   4726 HD11 ILE B 293       0.725  -4.988  30.165  1.00  0.00           H  
ATOM   4727 HD12 ILE B 293      -0.337  -4.006  29.143  1.00  0.00           H  
ATOM   4728 HD13 ILE B 293      -0.430  -3.851  30.900  1.00  0.00           H  
ATOM   4729  C   ILE B 293      -0.244  -8.153  32.934  1.00  0.00           C  
ATOM   4730  O   ILE B 293      -1.087  -9.031  33.100  1.00  0.00           O  
ATOM   4731  N   ALA B 294       0.592  -7.783  33.906  1.00  0.00           N  
ATOM   4732  H   ALA B 294       1.261  -7.052  33.731  1.00  0.00           H  
ATOM   4733  CA  ALA B 294       0.465  -8.274  35.276  1.00  0.00           C  
ATOM   4734  HA  ALA B 294       0.331  -9.359  35.259  1.00  0.00           H  
ATOM   4735  CB  ALA B 294       1.765  -7.974  36.031  1.00  0.00           C  
ATOM   4736  HB1 ALA B 294       1.977  -6.906  36.009  1.00  0.00           H  
ATOM   4737  HB2 ALA B 294       1.671  -8.301  37.068  1.00  0.00           H  
ATOM   4738  HB3 ALA B 294       2.592  -8.513  35.568  1.00  0.00           H  
ATOM   4739  C   ALA B 294      -0.772  -7.640  35.941  1.00  0.00           C  
ATOM   4740  O   ALA B 294      -0.840  -6.415  36.110  1.00  0.00           O  
ATOM   4741  N   ALA B 295      -1.752  -8.467  36.307  1.00  0.00           N  
ATOM   4742  H   ALA B 295      -1.596  -9.469  36.228  1.00  0.00           H  
ATOM   4743  CA  ALA B 295      -3.027  -8.032  36.878  1.00  0.00           C  
ATOM   4744  HA  ALA B 295      -3.488  -7.312  36.201  1.00  0.00           H  
ATOM   4745  CB  ALA B 295      -3.948  -9.252  36.987  1.00  0.00           C  
ATOM   4746  HB1 ALA B 295      -3.536  -9.974  37.694  1.00  0.00           H  
ATOM   4747  HB2 ALA B 295      -4.933  -8.937  37.335  1.00  0.00           H  
ATOM   4748  HB3 ALA B 295      -4.055  -9.728  36.012  1.00  0.00           H  
ATOM   4749  C   ALA B 295      -2.847  -7.336  38.238  1.00  0.00           C  
ATOM   4750  O   ALA B 295      -3.584  -6.409  38.554  1.00  0.00           O  
ATOM   4751  N   SER B 296      -1.799  -7.689  38.986  1.00  0.00           N  
ATOM   4752  H   SER B 296      -1.226  -8.453  38.655  1.00  0.00           H  
ATOM   4753  CA  SER B 296      -1.356  -7.022  40.220  1.00  0.00           C  
ATOM   4754  HA  SER B 296      -2.189  -7.005  40.925  1.00  0.00           H  
ATOM   4755  CB  SER B 296      -0.229  -7.861  40.828  1.00  0.00           C  
ATOM   4756  HB2 SER B 296       0.158  -7.372  41.723  1.00  0.00           H  
ATOM   4757  HB3 SER B 296      -0.626  -8.839  41.106  1.00  0.00           H  
ATOM   4758  OG  SER B 296       0.812  -8.033  39.880  1.00  0.00           O  
ATOM   4759  HG  SER B 296       1.370  -8.760  40.182  1.00  0.00           H  
ATOM   4760  C   SER B 296      -0.894  -5.562  40.039  1.00  0.00           C  
ATOM   4761  O   SER B 296      -0.627  -4.879  41.026  1.00  0.00           O  
ATOM   4762  N   THR B 297      -0.820  -5.051  38.801  1.00  0.00           N  
ATOM   4763  H   THR B 297      -1.004  -5.675  38.025  1.00  0.00           H  
ATOM   4764  CA  THR B 297      -0.660  -3.608  38.526  1.00  0.00           C  
ATOM   4765  HA  THR B 297      -0.153  -3.151  39.376  1.00  0.00           H  
ATOM   4766  CB  THR B 297       0.217  -3.345  37.290  1.00  0.00           C  
ATOM   4767  HB  THR B 297       0.421  -2.274  37.252  1.00  0.00           H  
ATOM   4768  CG2 THR B 297       1.561  -4.068  37.318  1.00  0.00           C  
ATOM   4769 HG21 THR B 297       1.412  -5.146  37.358  1.00  0.00           H  
ATOM   4770 HG22 THR B 297       2.128  -3.815  36.423  1.00  0.00           H  
ATOM   4771 HG23 THR B 297       2.124  -3.756  38.197  1.00  0.00           H  
ATOM   4772  OG1 THR B 297      -0.445  -3.692  36.098  1.00  0.00           O  
ATOM   4773  HG1 THR B 297      -0.568  -4.659  36.091  1.00  0.00           H  
ATOM   4774  C   THR B 297      -1.997  -2.869  38.372  1.00  0.00           C  
ATOM   4775  O   THR B 297      -2.007  -1.637  38.329  1.00  0.00           O  
ATOM   4776  N   LEU B 298      -3.119  -3.584  38.259  1.00  0.00           N  
ATOM   4777  H   LEU B 298      -3.052  -4.587  38.398  1.00  0.00           H  
ATOM   4778  CA  LEU B 298      -4.487  -3.064  38.184  1.00  0.00           C  
ATOM   4779  HA  LEU B 298      -4.472  -2.023  37.862  1.00  0.00           H  
ATOM   4780  CB  LEU B 298      -5.297  -3.886  37.154  1.00  0.00           C  
ATOM   4781  HB2 LEU B 298      -5.462  -4.881  37.570  1.00  0.00           H  
ATOM   4782  HB3 LEU B 298      -6.276  -3.421  37.028  1.00  0.00           H  
ATOM   4783  CG  LEU B 298      -4.647  -4.045  35.766  1.00  0.00           C  
ATOM   4784  HG  LEU B 298      -3.649  -4.472  35.867  1.00  0.00           H  
ATOM   4785  CD1 LEU B 298      -5.468  -4.998  34.903  1.00  0.00           C  
ATOM   4786 HD11 LEU B 298      -6.473  -4.603  34.767  1.00  0.00           H  
ATOM   4787 HD12 LEU B 298      -4.984  -5.134  33.938  1.00  0.00           H  
ATOM   4788 HD13 LEU B 298      -5.537  -5.969  35.400  1.00  0.00           H  
ATOM   4789  CD2 LEU B 298      -4.538  -2.711  35.030  1.00  0.00           C  
ATOM   4790 HD21 LEU B 298      -4.097  -2.868  34.046  1.00  0.00           H  
ATOM   4791 HD22 LEU B 298      -5.526  -2.264  34.917  1.00  0.00           H  
ATOM   4792 HD23 LEU B 298      -3.897  -2.040  35.595  1.00  0.00           H  
ATOM   4793  C   LEU B 298      -5.154  -3.116  39.570  1.00  0.00           C  
ATOM   4794  O   LEU B 298      -4.641  -3.723  40.510  1.00  0.00           O  
ATOM   4795  N   LYS B 299      -6.321  -2.486  39.712  1.00  0.00           N  
ATOM   4796  H   LYS B 299      -6.695  -1.974  38.919  1.00  0.00           H  
ATOM   4797  CA  LYS B 299      -7.150  -2.585  40.921  1.00  0.00           C  
ATOM   4798  HA  LYS B 299      -6.491  -2.684  41.785  1.00  0.00           H  
ATOM   4799  CB  LYS B 299      -7.972  -1.293  41.095  1.00  0.00           C  
ATOM   4800  HB2 LYS B 299      -8.572  -1.117  40.202  1.00  0.00           H  
ATOM   4801  HB3 LYS B 299      -8.642  -1.406  41.949  1.00  0.00           H  
ATOM   4802  CG  LYS B 299      -7.039  -0.093  41.345  1.00  0.00           C  
ATOM   4803  HG2 LYS B 299      -6.513  -0.255  42.287  1.00  0.00           H  
ATOM   4804  HG3 LYS B 299      -6.296  -0.034  40.550  1.00  0.00           H  
ATOM   4805  CD  LYS B 299      -7.766   1.255  41.405  1.00  0.00           C  
ATOM   4806  HD2 LYS B 299      -8.274   1.442  40.456  1.00  0.00           H  
ATOM   4807  HD3 LYS B 299      -8.494   1.243  42.218  1.00  0.00           H  
ATOM   4808  CE  LYS B 299      -6.705   2.337  41.650  1.00  0.00           C  
ATOM   4809  HE2 LYS B 299      -6.129   2.059  42.536  1.00  0.00           H  
ATOM   4810  HE3 LYS B 299      -6.024   2.354  40.792  1.00  0.00           H  
ATOM   4811  NZ  LYS B 299      -7.296   3.681  41.841  1.00  0.00           N  
ATOM   4812  HZ1 LYS B 299      -8.011   3.704  42.550  1.00  0.00           H  
ATOM   4813  HZ2 LYS B 299      -6.598   4.384  42.029  1.00  0.00           H  
ATOM   4814  HZ3 LYS B 299      -7.742   4.022  40.982  1.00  0.00           H  
ATOM   4815  C   LYS B 299      -8.011  -3.854  40.866  1.00  0.00           C  
ATOM   4816  O   LYS B 299      -8.722  -4.087  39.889  1.00  0.00           O  
ATOM   4817  N   SER B 300      -7.929  -4.674  41.916  1.00  0.00           N  
ATOM   4818  H   SER B 300      -7.315  -4.413  42.669  1.00  0.00           H  
ATOM   4819  CA  SER B 300      -8.790  -5.850  42.114  1.00  0.00           C  
ATOM   4820  HA  SER B 300      -8.867  -6.392  41.175  1.00  0.00           H  
ATOM   4821  CB  SER B 300      -8.162  -6.801  43.138  1.00  0.00           C  
ATOM   4822  HB2 SER B 300      -7.149  -7.058  42.824  1.00  0.00           H  
ATOM   4823  HB3 SER B 300      -8.116  -6.305  44.110  1.00  0.00           H  
ATOM   4824  OG  SER B 300      -8.920  -7.987  43.256  1.00  0.00           O  
ATOM   4825  HG  SER B 300      -8.843  -8.492  42.438  1.00  0.00           H  
ATOM   4826  C   SER B 300     -10.205  -5.433  42.533  1.00  0.00           C  
ATOM   4827  O   SER B 300     -10.373  -4.394  43.174  1.00  0.00           O  
ATOM   4828  N   GLY B 301     -11.221  -6.211  42.150  1.00  0.00           N  
ATOM   4829  H   GLY B 301     -11.017  -6.988  41.519  1.00  0.00           H  
ATOM   4830  CA  GLY B 301     -12.636  -5.919  42.410  1.00  0.00           C  
ATOM   4831  HA2 GLY B 301     -13.219  -6.807  42.175  1.00  0.00           H  
ATOM   4832  HA3 GLY B 301     -12.768  -5.680  43.464  1.00  0.00           H  
ATOM   4833  C   GLY B 301     -13.188  -4.756  41.577  1.00  0.00           C  
ATOM   4834  O   GLY B 301     -14.265  -4.243  41.877  1.00  0.00           O  
ATOM   4835  N   ILE B 302     -12.431  -4.322  40.565  1.00  0.00           N  
ATOM   4836  H   ILE B 302     -11.616  -4.876  40.337  1.00  0.00           H  
ATOM   4837  CA  ILE B 302     -12.653  -3.123  39.751  1.00  0.00           C  
ATOM   4838  HA  ILE B 302     -13.652  -2.729  39.948  1.00  0.00           H  
ATOM   4839  CB  ILE B 302     -11.619  -2.031  40.132  1.00  0.00           C  
ATOM   4840  HB  ILE B 302     -10.649  -2.521  40.165  1.00  0.00           H  
ATOM   4841  CG2 ILE B 302     -11.477  -0.926  39.067  1.00  0.00           C  
ATOM   4842 HG21 ILE B 302     -10.712  -0.207  39.361  1.00  0.00           H  
ATOM   4843 HG22 ILE B 302     -11.174  -1.351  38.113  1.00  0.00           H  
ATOM   4844 HG23 ILE B 302     -12.424  -0.418  38.929  1.00  0.00           H  
ATOM   4845  CG1 ILE B 302     -11.884  -1.486  41.566  1.00  0.00           C  
ATOM   4846 HG12 ILE B 302     -12.735  -2.005  42.006  1.00  0.00           H  
ATOM   4847 HG13 ILE B 302     -11.021  -1.733  42.185  1.00  0.00           H  
ATOM   4848  CD1 ILE B 302     -12.157   0.018  41.729  1.00  0.00           C  
ATOM   4849 HD11 ILE B 302     -12.359   0.231  42.779  1.00  0.00           H  
ATOM   4850 HD12 ILE B 302     -11.290   0.601  41.420  1.00  0.00           H  
ATOM   4851 HD13 ILE B 302     -13.030   0.305  41.143  1.00  0.00           H  
ATOM   4852  C   ILE B 302     -12.602  -3.522  38.272  1.00  0.00           C  
ATOM   4853  O   ILE B 302     -11.801  -4.364  37.855  1.00  0.00           O  
ATOM   4854  N   SER B 303     -13.461  -2.905  37.463  1.00  0.00           N  
ATOM   4855  H   SER B 303     -14.034  -2.161  37.853  1.00  0.00           H  
ATOM   4856  CA  SER B 303     -13.560  -3.175  36.031  1.00  0.00           C  
ATOM   4857  HA  SER B 303     -13.210  -4.187  35.861  1.00  0.00           H  
ATOM   4858  CB  SER B 303     -15.035  -3.176  35.624  1.00  0.00           C  
ATOM   4859  HB2 SER B 303     -15.543  -3.972  36.172  1.00  0.00           H  
ATOM   4860  HB3 SER B 303     -15.498  -2.230  35.902  1.00  0.00           H  
ATOM   4861  OG  SER B 303     -15.194  -3.405  34.238  1.00  0.00           O  
ATOM   4862  HG  SER B 303     -14.674  -4.205  34.012  1.00  0.00           H  
ATOM   4863  C   SER B 303     -12.640  -2.276  35.191  1.00  0.00           C  
ATOM   4864  O   SER B 303     -12.308  -1.149  35.572  1.00  0.00           O  
ATOM   4865  N   TYR B 304     -12.197  -2.795  34.042  1.00  0.00           N  
ATOM   4866  H   TYR B 304     -12.543  -3.709  33.775  1.00  0.00           H  
ATOM   4867  CA  TYR B 304     -11.240  -2.168  33.123  1.00  0.00           C  
ATOM   4868  HA  TYR B 304     -11.264  -1.088  33.258  1.00  0.00           H  
ATOM   4869  CB  TYR B 304      -9.811  -2.662  33.410  1.00  0.00           C  
ATOM   4870  HB2 TYR B 304      -9.832  -3.743  33.546  1.00  0.00           H  
ATOM   4871  HB3 TYR B 304      -9.182  -2.461  32.541  1.00  0.00           H  
ATOM   4872  CG  TYR B 304      -9.140  -2.027  34.611  1.00  0.00           C  
ATOM   4873  CD1 TYR B 304      -8.229  -0.965  34.434  1.00  0.00           C  
ATOM   4874  HD1 TYR B 304      -8.015  -0.598  33.440  1.00  0.00           H  
ATOM   4875  CE1 TYR B 304      -7.600  -0.378  35.548  1.00  0.00           C  
ATOM   4876  HE1 TYR B 304      -6.903   0.438  35.413  1.00  0.00           H  
ATOM   4877  CZ  TYR B 304      -7.875  -0.865  36.843  1.00  0.00           C  
ATOM   4878  OH  TYR B 304      -7.266  -0.338  37.933  1.00  0.00           O  
ATOM   4879  HH  TYR B 304      -6.796   0.508  37.733  1.00  0.00           H  
ATOM   4880  CE2 TYR B 304      -8.774  -1.935  37.016  1.00  0.00           C  
ATOM   4881  HE2 TYR B 304      -8.976  -2.309  38.008  1.00  0.00           H  
ATOM   4882  CD2 TYR B 304      -9.411  -2.509  35.903  1.00  0.00           C  
ATOM   4883  HD2 TYR B 304     -10.118  -3.317  36.046  1.00  0.00           H  
ATOM   4884  C   TYR B 304     -11.598  -2.437  31.659  1.00  0.00           C  
ATOM   4885  O   TYR B 304     -12.355  -3.357  31.334  1.00  0.00           O  
ATOM   4886  N   ARG B 305     -11.029  -1.614  30.774  1.00  0.00           N  
ATOM   4887  H   ARG B 305     -10.430  -0.881  31.151  1.00  0.00           H  
ATOM   4888  CA  ARG B 305     -11.167  -1.652  29.314  1.00  0.00           C  
ATOM   4889  HA  ARG B 305     -11.617  -2.597  29.018  1.00  0.00           H  
ATOM   4890  CB  ARG B 305     -12.040  -0.483  28.848  1.00  0.00           C  
ATOM   4891  HB2 ARG B 305     -11.593   0.451  29.197  1.00  0.00           H  
ATOM   4892  HB3 ARG B 305     -12.054  -0.463  27.758  1.00  0.00           H  
ATOM   4893  CG  ARG B 305     -13.481  -0.565  29.344  1.00  0.00           C  
ATOM   4894  HG2 ARG B 305     -13.939  -1.489  28.993  1.00  0.00           H  
ATOM   4895  HG3 ARG B 305     -13.508  -0.532  30.434  1.00  0.00           H  
ATOM   4896  CD  ARG B 305     -14.236   0.638  28.785  1.00  0.00           C  
ATOM   4897  HD2 ARG B 305     -13.744   1.547  29.133  1.00  0.00           H  
ATOM   4898  HD3 ARG B 305     -14.201   0.621  27.695  1.00  0.00           H  
ATOM   4899  NE  ARG B 305     -15.617   0.654  29.269  1.00  0.00           N  
ATOM   4900  HE  ARG B 305     -15.761   0.942  30.239  1.00  0.00           H  
ATOM   4901  CZ  ARG B 305     -16.736   0.414  28.626  1.00  0.00           C  
ATOM   4902  NH1 ARG B 305     -16.764   0.067  27.369  1.00  0.00           N  
ATOM   4903 HH11 ARG B 305     -15.890  -0.050  26.897  1.00  0.00           H  
ATOM   4904 HH12 ARG B 305     -17.641  -0.093  26.913  1.00  0.00           H  
ATOM   4905  NH2 ARG B 305     -17.865   0.515  29.255  1.00  0.00           N  
ATOM   4906 HH21 ARG B 305     -17.819   0.674  30.276  1.00  0.00           H  
ATOM   4907 HH22 ARG B 305     -18.751   0.445  28.803  1.00  0.00           H  
ATOM   4908  C   ARG B 305      -9.817  -1.535  28.620  1.00  0.00           C  
ATOM   4909  O   ARG B 305      -8.866  -1.012  29.199  1.00  0.00           O  
ATOM   4910  N   ALA B 306      -9.767  -1.942  27.353  1.00  0.00           N  
ATOM   4911  H   ALA B 306     -10.606  -2.333  26.941  1.00  0.00           H  
ATOM   4912  CA  ALA B 306      -8.620  -1.711  26.481  1.00  0.00           C  
ATOM   4913  HA  ALA B 306      -8.103  -0.823  26.839  1.00  0.00           H  
ATOM   4914  CB  ALA B 306      -7.656  -2.896  26.590  1.00  0.00           C  
ATOM   4915  HB1 ALA B 306      -7.392  -3.067  27.633  1.00  0.00           H  
ATOM   4916  HB2 ALA B 306      -8.120  -3.796  26.193  1.00  0.00           H  
ATOM   4917  HB3 ALA B 306      -6.746  -2.684  26.027  1.00  0.00           H  
ATOM   4918  C   ALA B 306      -9.026  -1.443  25.022  1.00  0.00           C  
ATOM   4919  O   ALA B 306     -10.088  -1.880  24.577  1.00  0.00           O  
ATOM   4920  N   ARG B 307      -8.143  -0.759  24.284  1.00  0.00           N  
ATOM   4921  H   ARG B 307      -7.323  -0.417  24.783  1.00  0.00           H  
ATOM   4922  CA  ARG B 307      -8.188  -0.502  22.830  1.00  0.00           C  
ATOM   4923  HA  ARG B 307      -8.674  -1.344  22.340  1.00  0.00           H  
ATOM   4924  CB  ARG B 307      -9.041   0.737  22.521  1.00  0.00           C  
ATOM   4925  HB2 ARG B 307      -9.139   0.838  21.439  1.00  0.00           H  
ATOM   4926  HB3 ARG B 307     -10.035   0.570  22.932  1.00  0.00           H  
ATOM   4927  CG  ARG B 307      -8.472   2.039  23.103  1.00  0.00           C  
ATOM   4928  HG2 ARG B 307      -8.268   1.909  24.166  1.00  0.00           H  
ATOM   4929  HG3 ARG B 307      -7.535   2.282  22.606  1.00  0.00           H  
ATOM   4930  CD  ARG B 307      -9.452   3.202  22.921  1.00  0.00           C  
ATOM   4931  HD2 ARG B 307      -9.560   3.410  21.856  1.00  0.00           H  
ATOM   4932  HD3 ARG B 307     -10.425   2.914  23.327  1.00  0.00           H  
ATOM   4933  NE  ARG B 307      -8.959   4.396  23.625  1.00  0.00           N  
ATOM   4934  HE  ARG B 307      -8.254   4.245  24.340  1.00  0.00           H  
ATOM   4935  CZ  ARG B 307      -9.383   5.637  23.524  1.00  0.00           C  
ATOM   4936  NH1 ARG B 307     -10.339   5.987  22.708  1.00  0.00           N  
ATOM   4937 HH11 ARG B 307     -10.777   5.269  22.157  1.00  0.00           H
[truncated: 31,186 more chars]
