# Supplementary material for: Insights into receptor structure and dynamics at the surface of living cells
Source: Nat Commun. 2023 Mar 22;14:1596. doi: 10.1038/s41467-023-37284-4 (PMC10033668; doi:10.1038/s41467-023-37284-4)
Supplement: Supplementary file 15 — Source Data [file 41467_2023_37284_MOESM15_ESM.zip › Source data/Main/Figure 5/b/Average structures of MD sub-trajectories/T18B/MD_sub-average_3bpn_T18B_10.pdb]

ATOM      1  N   CYS A   1      -2.899  10.338   8.847  1.00  0.00           N  
ATOM      2  H1  CYS A   1      -3.680   9.685   8.824  1.00  0.00           H  
ATOM      3  H2  CYS A   1      -3.267  11.273   8.800  1.00  0.00           H  
ATOM      4  H3  CYS A   1      -2.441  10.168   9.731  1.00  0.00           H  
ATOM      5  CA  CYS A   1      -1.992  10.046   7.725  1.00  0.00           C  
ATOM      6  HA  CYS A   1      -1.234  10.824   7.634  1.00  0.00           H  
ATOM      7  CB  CYS A   1      -1.273   8.708   7.954  1.00  0.00           C  
ATOM      8  HB2 CYS A   1      -0.584   8.769   8.801  1.00  0.00           H  
ATOM      9  HB3 CYS A   1      -2.010   7.926   8.155  1.00  0.00           H  
ATOM     10  SG  CYS A   1      -0.351   8.259   6.463  1.00  0.00           S  
ATOM     11  HG  CYS A   1      -0.249   6.957   6.788  1.00  0.00           H  
ATOM     12  C   CYS A   1      -2.805  10.017   6.439  1.00  0.00           C  
ATOM     13  O   CYS A   1      -3.747   9.242   6.336  1.00  0.00           O  
ATOM     14  N   ASP A   2      -2.477  10.839   5.444  1.00  0.00           N  
ATOM     15  H   ASP A   2      -1.686  11.463   5.521  1.00  0.00           H  
ATOM     16  CA  ASP A   2      -3.085  10.752   4.112  1.00  0.00           C  
ATOM     17  HA  ASP A   2      -3.324   9.709   3.898  1.00  0.00           H  
ATOM     18  CB  ASP A   2      -4.402  11.549   4.075  1.00  0.00           C  
ATOM     19  HB2 ASP A   2      -5.032  11.224   4.906  1.00  0.00           H  
ATOM     20  HB3 ASP A   2      -4.183  12.610   4.220  1.00  0.00           H  
ATOM     21  CG  ASP A   2      -5.190  11.365   2.770  1.00  0.00           C  
ATOM     22  OD1 ASP A   2      -6.393  11.693   2.788  1.00  0.00           O  
ATOM     23  OD2 ASP A   2      -4.621  10.863   1.769  1.00  0.00           O  
ATOM     24  C   ASP A   2      -2.079  11.232   3.060  1.00  0.00           C  
ATOM     25  O   ASP A   2      -1.570  12.348   3.162  1.00  0.00           O  
ATOM     26  N   ILE A   3      -1.778  10.376   2.080  1.00  0.00           N  
ATOM     27  H   ILE A   3      -2.277   9.490   2.060  1.00  0.00           H  
ATOM     28  CA  ILE A   3      -0.748  10.572   1.053  1.00  0.00           C  
ATOM     29  HA  ILE A   3      -0.326  11.568   1.182  1.00  0.00           H  
ATOM     30  CB  ILE A   3       0.401   9.544   1.291  1.00  0.00           C  
ATOM     31  HB  ILE A   3      -0.007   8.544   1.130  1.00  0.00           H  
ATOM     32  CG2 ILE A   3       1.608   9.706   0.348  1.00  0.00           C  
ATOM     33 HG21 ILE A   3       2.450   9.113   0.703  1.00  0.00           H  
ATOM     34 HG22 ILE A   3       1.363   9.339  -0.641  1.00  0.00           H  
ATOM     35 HG23 ILE A   3       1.906  10.753   0.286  1.00  0.00           H  
ATOM     36  CG1 ILE A   3       0.947   9.588   2.743  1.00  0.00           C  
ATOM     37 HG12 ILE A   3       0.152   9.340   3.445  1.00  0.00           H  
ATOM     38 HG13 ILE A   3       1.705   8.814   2.861  1.00  0.00           H  
ATOM     39  CD1 ILE A   3       1.575  10.925   3.162  1.00  0.00           C  
ATOM     40 HD11 ILE A   3       1.874  10.865   4.204  1.00  0.00           H  
ATOM     41 HD12 ILE A   3       2.448  11.144   2.551  1.00  0.00           H  
ATOM     42 HD13 ILE A   3       0.865  11.740   3.065  1.00  0.00           H  
ATOM     43  C   ILE A   3      -1.381  10.590  -0.359  1.00  0.00           C  
ATOM     44  O   ILE A   3      -0.673  10.529  -1.369  1.00  0.00           O  
ATOM     45  N   THR A   4      -2.712  10.746  -0.463  1.00  0.00           N  
ATOM     46  H   THR A   4      -3.251  10.821   0.401  1.00  0.00           H  
ATOM     47  CA  THR A   4      -3.473  10.614  -1.721  1.00  0.00           C  
ATOM     48  HA  THR A   4      -3.442   9.569  -2.021  1.00  0.00           H  
ATOM     49  CB  THR A   4      -4.959  10.964  -1.510  1.00  0.00           C  
ATOM     50  HB  THR A   4      -5.061  12.002  -1.192  1.00  0.00           H  
ATOM     51  CG2 THR A   4      -5.786  10.731  -2.770  1.00  0.00           C  
ATOM     52 HG21 THR A   4      -5.657   9.704  -3.110  1.00  0.00           H  
ATOM     53 HG22 THR A   4      -6.839  10.894  -2.540  1.00  0.00           H  
ATOM     54 HG23 THR A   4      -5.485  11.412  -3.562  1.00  0.00           H  
ATOM     55  OG1 THR A   4      -5.559  10.121  -0.557  1.00  0.00           O  
ATOM     56  HG1 THR A   4      -5.297  10.433   0.343  1.00  0.00           H  
ATOM     57  C   THR A   4      -2.884  11.440  -2.879  1.00  0.00           C  
ATOM     58  O   THR A   4      -2.790  10.947  -4.002  1.00  0.00           O  
ATOM     59  N   LEU A   5      -2.412  12.667  -2.617  1.00  0.00           N  
ATOM     60  H   LEU A   5      -2.463  12.988  -1.663  1.00  0.00           H  
ATOM     61  CA  LEU A   5      -1.815  13.551  -3.635  1.00  0.00           C  
ATOM     62  HA  LEU A   5      -2.516  13.641  -4.465  1.00  0.00           H  
ATOM     63  CB  LEU A   5      -1.554  14.952  -3.050  1.00  0.00           C  
ATOM     64  HB2 LEU A   5      -0.972  14.845  -2.134  1.00  0.00           H  
ATOM     65  HB3 LEU A   5      -0.945  15.498  -3.770  1.00  0.00           H  
ATOM     66  CG  LEU A   5      -2.792  15.820  -2.769  1.00  0.00           C  
ATOM     67  HG  LEU A   5      -3.491  15.273  -2.136  1.00  0.00           H  
ATOM     68  CD1 LEU A   5      -2.360  17.092  -2.042  1.00  0.00           C  
ATOM     69 HD11 LEU A   5      -1.666  17.660  -2.663  1.00  0.00           H  
ATOM     70 HD12 LEU A   5      -3.228  17.713  -1.823  1.00  0.00           H  
ATOM     71 HD13 LEU A   5      -1.870  16.837  -1.101  1.00  0.00           H  
ATOM     72  CD2 LEU A   5      -3.494  16.241  -4.063  1.00  0.00           C  
ATOM     73 HD21 LEU A   5      -3.906  15.367  -4.566  1.00  0.00           H  
ATOM     74 HD22 LEU A   5      -4.310  16.926  -3.836  1.00  0.00           H  
ATOM     75 HD23 LEU A   5      -2.784  16.732  -4.730  1.00  0.00           H  
ATOM     76  C   LEU A   5      -0.505  13.020  -4.244  1.00  0.00           C  
ATOM     77  O   LEU A   5      -0.208  13.335  -5.394  1.00  0.00           O  
ATOM     78  N   GLN A   6       0.286  12.216  -3.525  1.00  0.00           N  
ATOM     79  H   GLN A   6      -0.030  11.927  -2.605  1.00  0.00           H  
ATOM     80  CA  GLN A   6       1.422  11.500  -4.128  1.00  0.00           C  
ATOM     81  HA  GLN A   6       1.847  12.097  -4.937  1.00  0.00           H  
ATOM     82  CB  GLN A   6       2.526  11.245  -3.097  1.00  0.00           C  
ATOM     83  HB2 GLN A   6       2.121  10.667  -2.270  1.00  0.00           H  
ATOM     84  HB3 GLN A   6       3.297  10.647  -3.584  1.00  0.00           H  
ATOM     85  CG  GLN A   6       3.188  12.512  -2.538  1.00  0.00           C  
ATOM     86  HG2 GLN A   6       3.521  13.143  -3.364  1.00  0.00           H  
ATOM     87  HG3 GLN A   6       2.463  13.076  -1.950  1.00  0.00           H  
ATOM     88  CD  GLN A   6       4.393  12.184  -1.662  1.00  0.00           C  
ATOM     89  OE1 GLN A   6       4.803  11.038  -1.509  1.00  0.00           O  
ATOM     90  NE2 GLN A   6       5.033  13.174  -1.080  1.00  0.00           N  
ATOM     91 HE21 GLN A   6       5.819  12.936  -0.506  1.00  0.00           H  
ATOM     92 HE22 GLN A   6       4.813  14.144  -1.293  1.00  0.00           H  
ATOM     93  C   GLN A   6       0.988  10.155  -4.720  1.00  0.00           C  
ATOM     94  O   GLN A   6       1.419   9.779  -5.812  1.00  0.00           O  
ATOM     95  N   GLU A   7       0.113   9.431  -4.018  1.00  0.00           N  
ATOM     96  H   GLU A   7      -0.228   9.810  -3.139  1.00  0.00           H  
ATOM     97  CA  GLU A   7      -0.380   8.107  -4.416  1.00  0.00           C  
ATOM     98  HA  GLU A   7       0.466   7.431  -4.523  1.00  0.00           H  
ATOM     99  CB  GLU A   7      -1.309   7.552  -3.327  1.00  0.00           C  
ATOM    100  HB2 GLU A   7      -2.044   8.307  -3.060  1.00  0.00           H  
ATOM    101  HB3 GLU A   7      -1.840   6.683  -3.713  1.00  0.00           H  
ATOM    102  CG  GLU A   7      -0.488   7.146  -2.096  1.00  0.00           C  
ATOM    103  HG2 GLU A   7       0.303   6.463  -2.410  1.00  0.00           H  
ATOM    104  HG3 GLU A   7      -0.008   8.029  -1.687  1.00  0.00           H  
ATOM    105  CD  GLU A   7      -1.310   6.494  -0.983  1.00  0.00           C  
ATOM    106  OE1 GLU A   7      -0.715   5.754  -0.168  1.00  0.00           O  
ATOM    107  OE2 GLU A   7      -2.529   6.748  -0.872  1.00  0.00           O  
ATOM    108  C   GLU A   7      -1.083   8.135  -5.772  1.00  0.00           C  
ATOM    109  O   GLU A   7      -0.800   7.288  -6.614  1.00  0.00           O  
ATOM    110  N   ILE A   8      -1.895   9.160  -6.047  1.00  0.00           N  
ATOM    111  H   ILE A   8      -2.087   9.840  -5.313  1.00  0.00           H  
ATOM    112  CA  ILE A   8      -2.542   9.339  -7.349  1.00  0.00           C  
ATOM    113  HA  ILE A   8      -3.080   8.415  -7.563  1.00  0.00           H  
ATOM    114  CB  ILE A   8      -3.578  10.482  -7.271  1.00  0.00           C  
ATOM    115  HB  ILE A   8      -4.160  10.339  -6.360  1.00  0.00           H  
ATOM    116  CG2 ILE A   8      -2.933  11.878  -7.200  1.00  0.00           C  
ATOM    117 HG21 ILE A   8      -2.499  12.158  -8.159  1.00  0.00           H  
ATOM    118 HG22 ILE A   8      -3.684  12.620  -6.927  1.00  0.00           H  
ATOM    119 HG23 ILE A   8      -2.163  11.895  -6.431  1.00  0.00           H  
ATOM    120  CG1 ILE A   8      -4.540  10.377  -8.469  1.00  0.00           C  
ATOM    121 HG12 ILE A   8      -4.022  10.659  -9.384  1.00  0.00           H  
ATOM    122 HG13 ILE A   8      -4.860   9.340  -8.572  1.00  0.00           H  
ATOM    123  CD1 ILE A   8      -5.797  11.237  -8.320  1.00  0.00           C  
ATOM    124 HD11 ILE A   8      -6.343  10.950  -7.421  1.00  0.00           H  
ATOM    125 HD12 ILE A   8      -6.434  11.086  -9.189  1.00  0.00           H  
ATOM    126 HD13 ILE A   8      -5.529  12.290  -8.262  1.00  0.00           H  
ATOM    127  C   ILE A   8      -1.522   9.536  -8.481  1.00  0.00           C  
ATOM    128  O   ILE A   8      -1.699   8.992  -9.568  1.00  0.00           O  
ATOM    129  N   ILE A   9      -0.409  10.240  -8.238  1.00  0.00           N  
ATOM    130  H   ILE A   9      -0.288  10.637  -7.314  1.00  0.00           H  
ATOM    131  CA  ILE A   9       0.672  10.414  -9.219  1.00  0.00           C  
ATOM    132  HA  ILE A   9       0.222  10.651 -10.183  1.00  0.00           H  
ATOM    133  CB  ILE A   9       1.585  11.604  -8.825  1.00  0.00           C  
ATOM    134  HB  ILE A   9       2.011  11.401  -7.841  1.00  0.00           H  
ATOM    135  CG2 ILE A   9       2.746  11.760  -9.827  1.00  0.00           C  
ATOM    136 HG21 ILE A   9       2.356  11.920 -10.833  1.00  0.00           H  
ATOM    137 HG22 ILE A   9       3.380  12.600  -9.545  1.00  0.00           H  
ATOM    138 HG23 ILE A   9       3.372  10.869  -9.815  1.00  0.00           H  
ATOM    139  CG1 ILE A   9       0.777  12.925  -8.745  1.00  0.00           C  
ATOM    140 HG12 ILE A   9       0.396  13.183  -9.735  1.00  0.00           H  
ATOM    141 HG13 ILE A   9      -0.078  12.783  -8.086  1.00  0.00           H  
ATOM    142  CD1 ILE A   9       1.564  14.119  -8.186  1.00  0.00           C  
ATOM    143 HD11 ILE A   9       2.051  13.841  -7.252  1.00  0.00           H  
ATOM    144 HD12 ILE A   9       2.307  14.464  -8.904  1.00  0.00           H  
ATOM    145 HD13 ILE A   9       0.874  14.937  -7.986  1.00  0.00           H  
ATOM    146  C   ILE A   9       1.438   9.091  -9.402  1.00  0.00           C  
ATOM    147  O   ILE A   9       1.787   8.735 -10.527  1.00  0.00           O  
ATOM    148  N   LYS A  10       1.646   8.306  -8.334  1.00  0.00           N  
ATOM    149  H   LYS A  10       1.354   8.647  -7.419  1.00  0.00           H  
ATOM    150  CA  LYS A  10       2.181   6.939  -8.446  1.00  0.00           C  
ATOM    151  HA  LYS A  10       3.097   6.967  -9.038  1.00  0.00           H  
ATOM    152  CB  LYS A  10       2.542   6.391  -7.053  1.00  0.00           C  
ATOM    153  HB2 LYS A  10       1.660   6.415  -6.413  1.00  0.00           H  
ATOM    154  HB3 LYS A  10       2.867   5.355  -7.160  1.00  0.00           H  
ATOM    155  CG  LYS A  10       3.676   7.194  -6.384  1.00  0.00           C  
ATOM    156  HG2 LYS A  10       4.563   7.155  -7.018  1.00  0.00           H  
ATOM    157  HG3 LYS A  10       3.378   8.237  -6.292  1.00  0.00           H  
ATOM    158  CD  LYS A  10       4.041   6.665  -4.987  1.00  0.00           C  
ATOM    159  HD2 LYS A  10       3.131   6.536  -4.396  1.00  0.00           H  
ATOM    160  HD3 LYS A  10       4.541   5.702  -5.099  1.00  0.00           H  
ATOM    161  CE  LYS A  10       4.976   7.653  -4.272  1.00  0.00           C  
ATOM    162  HE2 LYS A  10       5.843   7.842  -4.912  1.00  0.00           H  
ATOM    163  HE3 LYS A  10       4.441   8.598  -4.139  1.00  0.00           H  
ATOM    164  NZ  LYS A  10       5.442   7.149  -2.955  1.00  0.00           N  
ATOM    165  HZ1 LYS A  10       5.975   7.850  -2.459  1.00  0.00           H  
ATOM    166  HZ2 LYS A  10       4.684   6.833  -2.367  1.00  0.00           H  
ATOM    167  HZ3 LYS A  10       6.065   6.343  -3.063  1.00  0.00           H  
ATOM    168  C   LYS A  10       1.218   6.027  -9.228  1.00  0.00           C  
ATOM    169  O   LYS A  10       1.683   5.284 -10.086  1.00  0.00           O  
ATOM    170  N   THR A  11      -0.103   6.143  -9.051  1.00  0.00           N  
ATOM    171  H   THR A  11      -0.431   6.713  -8.277  1.00  0.00           H  
ATOM    172  CA  THR A  11      -1.119   5.445  -9.864  1.00  0.00           C  
ATOM    173  HA  THR A  11      -0.909   4.375  -9.844  1.00  0.00           H  
ATOM    174  CB  THR A  11      -2.538   5.642  -9.309  1.00  0.00           C  
ATOM    175  HB  THR A  11      -2.792   6.702  -9.292  1.00  0.00           H  
ATOM    176  CG2 THR A  11      -3.601   4.887 -10.104  1.00  0.00           C  
ATOM    177 HG21 THR A  11      -3.709   5.322 -11.097  1.00  0.00           H  
ATOM    178 HG22 THR A  11      -3.327   3.837 -10.199  1.00  0.00           H  
ATOM    179 HG23 THR A  11      -4.560   4.959  -9.592  1.00  0.00           H  
ATOM    180  OG1 THR A  11      -2.611   5.119  -8.008  1.00  0.00           O  
ATOM    181  HG1 THR A  11      -3.467   5.420  -7.641  1.00  0.00           H  
ATOM    182  C   THR A  11      -1.086   5.888 -11.326  1.00  0.00           C  
ATOM    183  O   THR A  11      -1.071   5.036 -12.205  1.00  0.00           O  
ATOM    184  N   LEU A  12      -1.030   7.191 -11.618  1.00  0.00           N  
ATOM    185  H   LEU A  12      -1.100   7.855 -10.855  1.00  0.00           H  
ATOM    186  CA  LEU A  12      -1.006   7.710 -12.991  1.00  0.00           C  
ATOM    187  HA  LEU A  12      -1.826   7.254 -13.544  1.00  0.00           H  
ATOM    188  CB  LEU A  12      -1.234   9.236 -12.966  1.00  0.00           C  
ATOM    189  HB2 LEU A  12      -0.565   9.675 -12.226  1.00  0.00           H  
ATOM    190  HB3 LEU A  12      -0.980   9.654 -13.939  1.00  0.00           H  
ATOM    191  CG  LEU A  12      -2.693   9.625 -12.646  1.00  0.00           C  
ATOM    192  HG  LEU A  12      -3.100   8.947 -11.897  1.00  0.00           H  
ATOM    193  CD1 LEU A  12      -2.801  11.050 -12.108  1.00  0.00           C  
ATOM    194 HD11 LEU A  12      -2.135  11.182 -11.255  1.00  0.00           H  
ATOM    195 HD12 LEU A  12      -2.550  11.748 -12.897  1.00  0.00           H  
ATOM    196 HD13 LEU A  12      -3.826  11.237 -11.785  1.00  0.00           H  
ATOM    197  CD2 LEU A  12      -3.567   9.556 -13.901  1.00  0.00           C  
ATOM    198 HD21 LEU A  12      -3.481   8.571 -14.355  1.00  0.00           H  
ATOM    199 HD22 LEU A  12      -4.607   9.722 -13.625  1.00  0.00           H  
ATOM    200 HD23 LEU A  12      -3.256  10.305 -14.630  1.00  0.00           H  
ATOM    201  C   LEU A  12       0.268   7.309 -13.755  1.00  0.00           C  
ATOM    202  O   LEU A  12       0.214   7.117 -14.967  1.00  0.00           O  
ATOM    203  N   ASN A  13       1.401   7.114 -13.076  1.00  0.00           N  
ATOM    204  H   ASN A  13       1.417   7.340 -12.089  1.00  0.00           H  
ATOM    205  CA  ASN A  13       2.591   6.508 -13.689  1.00  0.00           C  
ATOM    206  HA  ASN A  13       2.681   6.869 -14.716  1.00  0.00           H  
ATOM    207  CB  ASN A  13       3.841   6.984 -12.932  1.00  0.00           C  
ATOM    208  HB2 ASN A  13       3.757   6.718 -11.879  1.00  0.00           H  
ATOM    209  HB3 ASN A  13       4.720   6.484 -13.339  1.00  0.00           H  
ATOM    210  CG  ASN A  13       4.046   8.486 -13.090  1.00  0.00           C  
ATOM    211  OD1 ASN A  13       3.956   9.049 -14.171  1.00  0.00           O  
ATOM    212  ND2 ASN A  13       4.303   9.200 -12.017  1.00  0.00           N  
ATOM    213 HD21 ASN A  13       4.353  10.192 -12.126  1.00  0.00           H  
ATOM    214 HD22 ASN A  13       4.267   8.754 -11.118  1.00  0.00           H  
ATOM    215  C   ASN A  13       2.483   4.972 -13.806  1.00  0.00           C  
ATOM    216  O   ASN A  13       2.890   4.409 -14.821  1.00  0.00           O  
ATOM    217  N   SER A  14       1.838   4.306 -12.839  1.00  0.00           N  
ATOM    218  H   SER A  14       1.551   4.816 -12.015  1.00  0.00           H  
ATOM    219  CA  SER A  14       1.499   2.870 -12.920  1.00  0.00           C  
ATOM    220  HA  SER A  14       2.414   2.313 -13.129  1.00  0.00           H  
ATOM    221  CB  SER A  14       0.927   2.356 -11.592  1.00  0.00           C  
ATOM    222  HB2 SER A  14      -0.047   2.806 -11.408  1.00  0.00           H  
ATOM    223  HB3 SER A  14       0.797   1.275 -11.665  1.00  0.00           H  
ATOM    224  OG  SER A  14       1.791   2.635 -10.505  1.00  0.00           O  
ATOM    225  HG  SER A  14       1.823   3.595 -10.348  1.00  0.00           H  
ATOM    226  C   SER A  14       0.503   2.543 -14.048  1.00  0.00           C  
ATOM    227  O   SER A  14       0.455   1.402 -14.503  1.00  0.00           O  
ATOM    228  N   LEU A  15      -0.259   3.530 -14.538  1.00  0.00           N  
ATOM    229  H   LEU A  15      -0.256   4.408 -14.035  1.00  0.00           H  
ATOM    230  CA  LEU A  15      -1.039   3.439 -15.778  1.00  0.00           C  
ATOM    231  HA  LEU A  15      -1.492   2.448 -15.832  1.00  0.00           H  
ATOM    232  CB  LEU A  15      -2.159   4.500 -15.762  1.00  0.00           C  
ATOM    233  HB2 LEU A  15      -1.725   5.464 -15.496  1.00  0.00           H  
ATOM    234  HB3 LEU A  15      -2.575   4.593 -16.765  1.00  0.00           H  
ATOM    235  CG  LEU A  15      -3.305   4.174 -14.783  1.00  0.00           C  
ATOM    236  HG  LEU A  15      -2.896   3.854 -13.827  1.00  0.00           H  
ATOM    237  CD1 LEU A  15      -4.200   5.385 -14.536  1.00  0.00           C  
ATOM    238 HD11 LEU A  15      -4.661   5.709 -15.468  1.00  0.00           H  
ATOM    239 HD12 LEU A  15      -4.978   5.115 -13.822  1.00  0.00           H  
ATOM    240 HD13 LEU A  15      -3.612   6.194 -14.113  1.00  0.00           H  
ATOM    241  CD2 LEU A  15      -4.208   3.074 -15.330  1.00  0.00           C  
ATOM    242 HD21 LEU A  15      -4.634   3.387 -16.282  1.00  0.00           H  
ATOM    243 HD22 LEU A  15      -3.642   2.155 -15.470  1.00  0.00           H  
ATOM    244 HD23 LEU A  15      -5.015   2.884 -14.632  1.00  0.00           H  
ATOM    245  C   LEU A  15      -0.151   3.567 -17.029  1.00  0.00           C  
ATOM    246  O   LEU A  15      -0.190   2.691 -17.891  1.00  0.00           O  
ATOM    247  N   THR A  16       0.691   4.603 -17.117  1.00  0.00           N  
ATOM    248  H   THR A  16       0.639   5.331 -16.416  1.00  0.00           H  
ATOM    249  CA  THR A  16       1.598   4.835 -18.262  1.00  0.00           C  
ATOM    250  HA  THR A  16       0.992   4.912 -19.164  1.00  0.00           H  
ATOM    251  CB  THR A  16       2.335   6.182 -18.090  1.00  0.00           C  
ATOM    252  HB  THR A  16       2.918   6.152 -17.169  1.00  0.00           H  
ATOM    253  CG2 THR A  16       3.269   6.554 -19.240  1.00  0.00           C  
ATOM    254 HG21 THR A  16       4.108   5.861 -19.279  1.00  0.00           H  
ATOM    255 HG22 THR A  16       2.724   6.523 -20.186  1.00  0.00           H  
ATOM    256 HG23 THR A  16       3.659   7.561 -19.091  1.00  0.00           H  
ATOM    257  OG1 THR A  16       1.413   7.252 -17.997  1.00  0.00           O  
ATOM    258  HG1 THR A  16       0.950   7.287 -18.853  1.00  0.00           H  
ATOM    259  C   THR A  16       2.579   3.668 -18.506  1.00  0.00           C  
ATOM    260  O   THR A  16       2.954   3.406 -19.650  1.00  0.00           O  
ATOM    261  N   GLU A  17       2.956   2.886 -17.488  1.00  0.00           N  
ATOM    262  H   GLU A  17       2.715   3.164 -16.542  1.00  0.00           H  
ATOM    263  CA  GLU A  17       3.775   1.674 -17.679  1.00  0.00           C  
ATOM    264  HA  GLU A  17       4.481   1.884 -18.476  1.00  0.00           H  
ATOM    265  CB  GLU A  17       4.586   1.353 -16.406  1.00  0.00           C  
ATOM    266  HB2 GLU A  17       3.920   1.352 -15.540  1.00  0.00           H  
ATOM    267  HB3 GLU A  17       5.009   0.353 -16.505  1.00  0.00           H  
ATOM    268  CG  GLU A  17       5.758   2.328 -16.163  1.00  0.00           C  
ATOM    269  HG2 GLU A  17       5.363   3.249 -15.734  1.00  0.00           H  
ATOM    270  HG3 GLU A  17       6.435   1.882 -15.430  1.00  0.00           H  
ATOM    271  CD  GLU A  17       6.531   2.650 -17.454  1.00  0.00           C  
ATOM    272  OE1 GLU A  17       6.926   1.716 -18.177  1.00  0.00           O  
ATOM    273  OE2 GLU A  17       6.544   3.825 -17.901  1.00  0.00           O  
ATOM    274  C   GLU A  17       3.042   0.442 -18.240  1.00  0.00           C  
ATOM    275  O   GLU A  17       3.698  -0.552 -18.554  1.00  0.00           O  
ATOM    276  N   GLN A  18       1.720   0.475 -18.454  1.00  0.00           N  
ATOM    277  H   GLN A  18       1.188   1.298 -18.183  1.00  0.00           H  
ATOM    278  CA  GLN A  18       1.034  -0.647 -19.120  1.00  0.00           C  
ATOM    279  HA  GLN A  18       1.566  -1.558 -18.861  1.00  0.00           H  
ATOM    280  CB  GLN A  18      -0.400  -0.816 -18.591  1.00  0.00           C  
ATOM    281  HB2 GLN A  18      -1.013   0.013 -18.944  1.00  0.00           H  
ATOM    282  HB3 GLN A  18      -0.807  -1.738 -19.005  1.00  0.00           H  
ATOM    283  CG  GLN A  18      -0.500  -0.889 -17.054  1.00  0.00           C  
ATOM    284  HG2 GLN A  18      -0.466   0.129 -16.667  1.00  0.00           H  
ATOM    285  HG3 GLN A  18      -1.466  -1.310 -16.781  1.00  0.00           H  
ATOM    286  CD  GLN A  18       0.603  -1.711 -16.380  1.00  0.00           C  
ATOM    287  OE1 GLN A  18       0.932  -2.825 -16.772  1.00  0.00           O  
ATOM    288  NE2 GLN A  18       1.224  -1.177 -15.349  1.00  0.00           N  
ATOM    289 HE21 GLN A  18       1.981  -1.670 -14.914  1.00  0.00           H  
ATOM    290 HE22 GLN A  18       0.958  -0.243 -15.036  1.00  0.00           H  
ATOM    291  C   GLN A  18       1.092  -0.591 -20.658  1.00  0.00           C  
ATOM    292  O   GLN A  18       1.012  -1.643 -21.294  1.00  0.00           O  
ATOM    293  N   LYS A  19       1.259   0.609 -21.242  1.00  0.00           N  
ATOM    294  H   LYS A  19       1.317   1.405 -20.619  1.00  0.00           H  
ATOM    295  CA  LYS A  19       1.541   0.858 -22.676  1.00  0.00           C  
ATOM    296  HA  LYS A  19       1.295   1.903 -22.881  1.00  0.00           H  
ATOM    297  CB  LYS A  19       3.048   0.677 -22.970  1.00  0.00           C  
ATOM    298  HB2 LYS A  19       3.307  -0.381 -22.905  1.00  0.00           H  
ATOM    299  HB3 LYS A  19       3.251   1.021 -23.986  1.00  0.00           H  
ATOM    300  CG  LYS A  19       3.925   1.467 -21.987  1.00  0.00           C  
ATOM    301  HG2 LYS A  19       3.592   2.504 -21.971  1.00  0.00           H  
ATOM    302  HG3 LYS A  19       3.804   1.039 -20.993  1.00  0.00           H  
ATOM    303  CD  LYS A  19       5.419   1.441 -22.334  1.00  0.00           C  
ATOM    304  HD2 LYS A  19       5.689   0.439 -22.678  1.00  0.00           H  
ATOM    305  HD3 LYS A  19       5.622   2.151 -23.139  1.00  0.00           H  
ATOM    306  CE  LYS A  19       6.268   1.771 -21.094  1.00  0.00           C  
ATOM    307  HE2 LYS A  19       6.074   1.010 -20.330  1.00  0.00           H  
ATOM    308  HE3 LYS A  19       7.327   1.700 -21.356  1.00  0.00           H  
ATOM    309  NZ  LYS A  19       5.979   3.104 -20.505  1.00  0.00           N  
ATOM    310  HZ1 LYS A  19       6.435   3.176 -19.583  1.00  0.00           H  
ATOM    311  HZ2 LYS A  19       6.327   3.857 -21.072  1.00  0.00           H  
ATOM    312  HZ3 LYS A  19       4.987   3.232 -20.326  1.00  0.00           H  
ATOM    313  C   LYS A  19       0.638   0.043 -23.619  1.00  0.00           C  
ATOM    314  O   LYS A  19       1.106  -0.689 -24.491  1.00  0.00           O  
ATOM    315  N   THR A  20      -0.663   0.073 -23.344  1.00  0.00           N  
ATOM    316  H   THR A  20      -0.992   0.767 -22.690  1.00  0.00           H  
ATOM    317  CA  THR A  20      -1.635  -0.885 -23.877  1.00  0.00           C  
ATOM    318  HA  THR A  20      -1.093  -1.664 -24.409  1.00  0.00           H  
ATOM    319  CB  THR A  20      -2.379  -1.576 -22.723  1.00  0.00           C  
ATOM    320  HB  THR A  20      -1.671  -2.203 -22.184  1.00  0.00           H  
ATOM    321  CG2 THR A  20      -3.033  -0.623 -21.724  1.00  0.00           C  
ATOM    322 HG21 THR A  20      -3.635  -1.194 -21.018  1.00  0.00           H  
ATOM    323 HG22 THR A  20      -2.267  -0.084 -21.167  1.00  0.00           H  
ATOM    324 HG23 THR A  20      -3.665   0.093 -22.245  1.00  0.00           H  
ATOM    325  OG1 THR A  20      -3.408  -2.395 -23.211  1.00  0.00           O  
ATOM    326  HG1 THR A  20      -3.015  -3.020 -23.851  1.00  0.00           H  
ATOM    327  C   THR A  20      -2.575  -0.236 -24.888  1.00  0.00           C  
ATOM    328  O   THR A  20      -2.939   0.925 -24.760  1.00  0.00           O  
ATOM    329  N   LEU A  21      -3.058  -1.004 -25.865  1.00  0.00           N  
ATOM    330  H   LEU A  21      -2.771  -1.974 -25.894  1.00  0.00           H  
ATOM    331  CA  LEU A  21      -4.055  -0.535 -26.839  1.00  0.00           C  
ATOM    332  HA  LEU A  21      -3.645   0.338 -27.344  1.00  0.00           H  
ATOM    333  CB  LEU A  21      -4.294  -1.634 -27.889  1.00  0.00           C  
ATOM    334  HB2 LEU A  21      -4.693  -2.512 -27.380  1.00  0.00           H  
ATOM    335  HB3 LEU A  21      -5.047  -1.280 -28.596  1.00  0.00           H  
ATOM    336  CG  LEU A  21      -3.034  -2.045 -28.679  1.00  0.00           C  
ATOM    337  HG  LEU A  21      -2.259  -2.387 -27.992  1.00  0.00           H  
ATOM    338  CD1 LEU A  21      -3.377  -3.206 -29.610  1.00  0.00           C  
ATOM    339 HD11 LEU A  21      -3.739  -4.053 -29.029  1.00  0.00           H  
ATOM    340 HD12 LEU A  21      -2.489  -3.508 -30.166  1.00  0.00           H  
ATOM    341 HD13 LEU A  21      -4.150  -2.896 -30.315  1.00  0.00           H  
ATOM    342  CD2 LEU A  21      -2.467  -0.909 -29.530  1.00  0.00           C  
ATOM    343 HD21 LEU A  21      -3.238  -0.507 -30.187  1.00  0.00           H  
ATOM    344 HD22 LEU A  21      -2.100  -0.105 -28.890  1.00  0.00           H  
ATOM    345 HD23 LEU A  21      -1.631  -1.267 -30.130  1.00  0.00           H  
ATOM    346  C   LEU A  21      -5.377  -0.064 -26.191  1.00  0.00           C  
ATOM    347  O   LEU A  21      -6.207   0.546 -26.858  1.00  0.00           O  
ATOM    348  N   CYS A  22      -5.574  -0.313 -24.891  1.00  0.00           N  
ATOM    349  H   CYS A  22      -4.857  -0.819 -24.393  1.00  0.00           H  
ATOM    350  CA  CYS A  22      -6.653   0.277 -24.110  1.00  0.00           C  
ATOM    351  HA  CYS A  22      -7.576   0.209 -24.690  1.00  0.00           H  
ATOM    352  CB  CYS A  22      -6.834  -0.588 -22.856  1.00  0.00           C  
ATOM    353  HB2 CYS A  22      -6.920  -1.635 -23.153  1.00  0.00           H  
ATOM    354  HB3 CYS A  22      -5.975  -0.491 -22.194  1.00  0.00           H  
ATOM    355  SG  CYS A  22      -8.346  -0.125 -21.974  1.00  0.00           S  
ATOM    356  HG  CYS A  22      -8.416  -1.276 -21.283  1.00  0.00           H  
ATOM    357  C   CYS A  22      -6.438   1.780 -23.807  1.00  0.00           C  
ATOM    358  O   CYS A  22      -7.421   2.509 -23.710  1.00  0.00           O  
ATOM    359  N   THR A  23      -5.204   2.303 -23.722  1.00  0.00           N  
ATOM    360  H   THR A  23      -4.392   1.711 -23.871  1.00  0.00           H  
ATOM    361  CA  THR A  23      -4.961   3.762 -23.599  1.00  0.00           C  
ATOM    362  HA  THR A  23      -5.764   4.181 -22.998  1.00  0.00           H  
ATOM    363  CB  THR A  23      -3.661   4.099 -22.847  1.00  0.00           C  
ATOM    364  HB  THR A  23      -3.464   5.164 -22.948  1.00  0.00           H  
ATOM    365  CG2 THR A  23      -3.793   3.797 -21.358  1.00  0.00           C  
ATOM    366 HG21 THR A  23      -4.652   4.326 -20.947  1.00  0.00           H  
ATOM    367 HG22 THR A  23      -3.910   2.726 -21.214  1.00  0.00           H  
ATOM    368 HG23 THR A  23      -2.894   4.140 -20.844  1.00  0.00           H  
ATOM    369  OG1 THR A  23      -2.551   3.371 -23.316  1.00  0.00           O  
ATOM    370  HG1 THR A  23      -2.398   3.616 -24.237  1.00  0.00           H  
ATOM    371  C   THR A  23      -5.039   4.523 -24.928  1.00  0.00           C  
ATOM    372  O   THR A  23      -5.202   5.743 -24.901  1.00  0.00           O  
ATOM    373  N   GLU A  24      -5.027   3.828 -26.071  1.00  0.00           N  
ATOM    374  H   GLU A  24      -4.841   2.837 -26.028  1.00  0.00           H  
ATOM    375  CA  GLU A  24      -5.353   4.398 -27.395  1.00  0.00           C  
ATOM    376  HA  GLU A  24      -4.797   5.326 -27.549  1.00  0.00           H  
ATOM    377  CB  GLU A  24      -4.964   3.406 -28.508  1.00  0.00           C  
ATOM    378  HB2 GLU A  24      -5.574   2.509 -28.408  1.00  0.00           H  
ATOM    379  HB3 GLU A  24      -5.201   3.847 -29.477  1.00  0.00           H  
ATOM    380  CG  GLU A  24      -3.489   2.982 -28.514  1.00  0.00           C  
ATOM    381  HG2 GLU A  24      -3.260   2.485 -27.571  1.00  0.00           H  
ATOM    382  HG3 GLU A  24      -3.344   2.249 -29.311  1.00  0.00           H  
ATOM    383  CD  GLU A  24      -2.524   4.155 -28.723  1.00  0.00           C  
ATOM    384  OE1 GLU A  24      -2.829   5.033 -29.561  1.00  0.00           O  
ATOM    385  OE2 GLU A  24      -1.481   4.158 -28.034  1.00  0.00           O  
ATOM    386  C   GLU A  24      -6.854   4.716 -27.555  1.00  0.00           C  
ATOM    387  O   GLU A  24      -7.262   5.400 -28.494  1.00  0.00           O  
ATOM    388  N   LEU A  25      -7.722   4.200 -26.674  1.00  0.00           N  
ATOM    389  H   LEU A  25      -7.360   3.664 -25.897  1.00  0.00           H  
ATOM    390  CA  LEU A  25      -9.167   4.375 -26.799  1.00  0.00           C  
ATOM    391  HA  LEU A  25      -9.418   4.267 -27.854  1.00  0.00           H  
ATOM    392  CB  LEU A  25      -9.912   3.279 -26.021  1.00  0.00           C  
ATOM    393  HB2 LEU A  25      -9.590   3.325 -24.981  1.00  0.00           H  
ATOM    394  HB3 LEU A  25     -10.980   3.496 -26.050  1.00  0.00           H  
ATOM    395  CG  LEU A  25      -9.691   1.850 -26.550  1.00  0.00           C  
ATOM    396  HG  LEU A  25      -8.634   1.600 -26.505  1.00  0.00           H  
ATOM    397  CD1 LEU A  25     -10.458   0.873 -25.661  1.00  0.00           C  
ATOM    398 HD11 LEU A  25     -10.330  -0.139 -26.042  1.00  0.00           H  
ATOM    399 HD12 LEU A  25     -10.046   0.916 -24.653  1.00  0.00           H  
ATOM    400 HD13 LEU A  25     -11.518   1.124 -25.645  1.00  0.00           H  
ATOM    401  CD2 LEU A  25     -10.190   1.662 -27.986  1.00  0.00           C  
ATOM    402 HD21 LEU A  25     -11.227   1.979 -28.070  1.00  0.00           H  
ATOM    403 HD22 LEU A  25      -9.566   2.239 -28.668  1.00  0.00           H  
ATOM    404 HD23 LEU A  25     -10.098   0.613 -28.267  1.00  0.00           H  
ATOM    405  C   LEU A  25      -9.646   5.776 -26.392  1.00  0.00           C  
ATOM    406  O   LEU A  25      -9.139   6.421 -25.472  1.00  0.00           O  
ATOM    407  N   THR A  26     -10.709   6.213 -27.066  1.00  0.00           N  
ATOM    408  H   THR A  26     -11.023   5.675 -27.859  1.00  0.00           H  
ATOM    409  CA  THR A  26     -11.425   7.456 -26.773  1.00  0.00           C  
ATOM    410  HA  THR A  26     -10.694   8.257 -26.746  1.00  0.00           H  
ATOM    411  CB  THR A  26     -12.438   7.759 -27.889  1.00  0.00           C  
ATOM    412  HB  THR A  26     -13.228   7.007 -27.864  1.00  0.00           H  
ATOM    413  CG2 THR A  26     -13.077   9.141 -27.795  1.00  0.00           C  
ATOM    414 HG21 THR A  26     -12.307   9.912 -27.767  1.00  0.00           H  
ATOM    415 HG22 THR A  26     -13.716   9.307 -28.664  1.00  0.00           H  
ATOM    416 HG23 THR A  26     -13.694   9.213 -26.900  1.00  0.00           H  
ATOM    417  OG1 THR A  26     -11.800   7.686 -29.146  1.00  0.00           O  
ATOM    418  HG1 THR A  26     -11.098   8.343 -29.164  1.00  0.00           H  
ATOM    419  C   THR A  26     -12.140   7.398 -25.418  1.00  0.00           C  
ATOM    420  O   THR A  26     -12.761   6.388 -25.078  1.00  0.00           O  
ATOM    421  N   VAL A  27     -12.118   8.513 -24.685  1.00  0.00           N  
ATOM    422  H   VAL A  27     -11.593   9.298 -25.058  1.00  0.00           H  
ATOM    423  CA  VAL A  27     -12.864   8.766 -23.443  1.00  0.00           C  
ATOM    424  HA  VAL A  27     -13.651   8.015 -23.373  1.00  0.00           H  
ATOM    425  CB  VAL A  27     -11.946   8.587 -22.210  1.00  0.00           C  
ATOM    426  HB  VAL A  27     -11.417   7.639 -22.319  1.00  0.00           H  
ATOM    427  CG1 VAL A  27     -10.900   9.701 -22.057  1.00  0.00           C  
ATOM    428 HG11 VAL A  27     -11.385  10.663 -21.884  1.00  0.00           H  
ATOM    429 HG12 VAL A  27     -10.249   9.480 -21.211  1.00  0.00           H  
ATOM    430 HG13 VAL A  27     -10.290   9.765 -22.960  1.00  0.00           H  
ATOM    431  CG2 VAL A  27     -12.752   8.506 -20.907  1.00  0.00           C  
ATOM    432 HG21 VAL A  27     -13.183   9.476 -20.658  1.00  0.00           H  
ATOM    433 HG22 VAL A  27     -12.089   8.210 -20.093  1.00  0.00           H  
ATOM    434 HG23 VAL A  27     -13.544   7.761 -20.995  1.00  0.00           H  
ATOM    435  C   VAL A  27     -13.544  10.143 -23.510  1.00  0.00           C  
ATOM    436  O   VAL A  27     -13.092  11.037 -24.227  1.00  0.00           O  
ATOM    437  N   THR A  28     -14.641  10.325 -22.771  1.00  0.00           N  
ATOM    438  H   THR A  28     -14.905   9.593 -22.132  1.00  0.00           H  
ATOM    439  CA  THR A  28     -15.344  11.617 -22.653  1.00  0.00           C  
ATOM    440  HA  THR A  28     -15.473  12.052 -23.645  1.00  0.00           H  
ATOM    441  CB  THR A  28     -16.744  11.404 -22.051  1.00  0.00           C  
ATOM    442  HB  THR A  28     -16.655  10.914 -21.080  1.00  0.00           H  
ATOM    443  CG2 THR A  28     -17.520  12.705 -21.881  1.00  0.00           C  
ATOM    444 HG21 THR A  28     -17.031  13.345 -21.149  1.00  0.00           H  
ATOM    445 HG22 THR A  28     -17.579  13.222 -22.839  1.00  0.00           H  
ATOM    446 HG23 THR A  28     -18.528  12.483 -21.530  1.00  0.00           H  
ATOM    447  OG1 THR A  28     -17.515  10.585 -22.909  1.00  0.00           O  
ATOM    448  HG1 THR A  28     -17.105   9.723 -22.962  1.00  0.00           H  
ATOM    449  C   THR A  28     -14.519  12.595 -21.801  1.00  0.00           C  
ATOM    450  O   THR A  28     -14.199  12.288 -20.656  1.00  0.00           O  
ATOM    451  N   ASP A  29     -14.178  13.768 -22.340  1.00  0.00           N  
ATOM    452  H   ASP A  29     -14.611  14.022 -23.221  1.00  0.00           H  
ATOM    453  CA  ASP A  29     -13.274  14.751 -21.728  1.00  0.00           C  
ATOM    454  HA  ASP A  29     -12.721  14.256 -20.930  1.00  0.00           H  
ATOM    455  CB  ASP A  29     -12.232  15.203 -22.763  1.00  0.00           C  
ATOM    456  HB2 ASP A  29     -11.728  14.313 -23.140  1.00  0.00           H  
ATOM    457  HB3 ASP A  29     -12.736  15.677 -23.605  1.00  0.00           H  
ATOM    458  CG  ASP A  29     -11.160  16.159 -22.224  1.00  0.00           C  
ATOM    459  OD1 ASP A  29     -11.220  16.623 -21.064  1.00  0.00           O  
ATOM    460  OD2 ASP A  29     -10.182  16.410 -22.964  1.00  0.00           O  
ATOM    461  C   ASP A  29     -14.050  15.922 -21.101  1.00  0.00           C  
ATOM    462  O   ASP A  29     -14.613  16.778 -21.786  1.00  0.00           O  
ATOM    463  N   ILE A  30     -14.095  15.926 -19.767  1.00  0.00           N  
ATOM    464  H   ILE A  30     -13.619  15.176 -19.289  1.00  0.00           H  
ATOM    465  CA  ILE A  30     -14.925  16.832 -18.962  1.00  0.00           C  
ATOM    466  HA  ILE A  30     -15.819  17.064 -19.544  1.00  0.00           H  
ATOM    467  CB  ILE A  30     -15.393  16.116 -17.671  1.00  0.00           C  
ATOM    468  HB  ILE A  30     -16.020  16.809 -17.108  1.00  0.00           H  
ATOM    469  CG2 ILE A  30     -16.286  14.923 -18.052  1.00  0.00           C  
ATOM    470 HG21 ILE A  30     -17.089  15.253 -18.712  1.00  0.00           H  
ATOM    471 HG22 ILE A  30     -15.697  14.162 -18.564  1.00  0.00           H  
ATOM    472 HG23 ILE A  30     -16.731  14.483 -17.159  1.00  0.00           H  
ATOM    473  CG1 ILE A  30     -14.266  15.618 -16.732  1.00  0.00           C  
ATOM    474 HG12 ILE A  30     -14.685  14.859 -16.073  1.00  0.00           H  
ATOM    475 HG13 ILE A  30     -13.474  15.138 -17.308  1.00  0.00           H  
ATOM    476  CD1 ILE A  30     -13.652  16.693 -15.825  1.00  0.00           C  
ATOM    477 HD11 ILE A  30     -13.050  17.387 -16.404  1.00  0.00           H  
ATOM    478 HD12 ILE A  30     -14.438  17.236 -15.303  1.00  0.00           H  
ATOM    479 HD13 ILE A  30     -13.007  16.215 -15.089  1.00  0.00           H  
ATOM    480  C   ILE A  30     -14.281  18.189 -18.652  1.00  0.00           C  
ATOM    481  O   ILE A  30     -14.965  19.058 -18.110  1.00  0.00           O  
ATOM    482  N   PHE A  31     -12.993  18.407 -18.941  1.00  0.00           N  
ATOM    483  H   PHE A  31     -12.464  17.690 -19.431  1.00  0.00           H  
ATOM    484  CA  PHE A  31     -12.279  19.562 -18.385  1.00  0.00           C  
ATOM    485  HA  PHE A  31     -12.481  19.591 -17.313  1.00  0.00           H  
ATOM    486  CB  PHE A  31     -10.767  19.377 -18.555  1.00  0.00           C  
ATOM    487  HB2 PHE A  31     -10.550  19.153 -19.601  1.00  0.00           H  
ATOM    488  HB3 PHE A  31     -10.273  20.318 -18.308  1.00  0.00           H  
ATOM    489  CG  PHE A  31     -10.182  18.296 -17.658  1.00  0.00           C  
ATOM    490  CD1 PHE A  31     -10.175  18.478 -16.261  1.00  0.00           C  
ATOM    491  HD1 PHE A  31     -10.581  19.382 -15.827  1.00  0.00           H  
ATOM    492  CE1 PHE A  31      -9.639  17.486 -15.420  1.00  0.00           C  
ATOM    493  HE1 PHE A  31      -9.637  17.628 -14.348  1.00  0.00           H  
ATOM    494  CZ  PHE A  31      -9.095  16.314 -15.973  1.00  0.00           C  
ATOM    495  HZ  PHE A  31      -8.673  15.556 -15.335  1.00  0.00           H  
ATOM    496  CE2 PHE A  31      -9.094  16.127 -17.364  1.00  0.00           C  
ATOM    497  HE2 PHE A  31      -8.681  15.220 -17.788  1.00  0.00           H  
ATOM    498  CD2 PHE A  31      -9.645  17.112 -18.202  1.00  0.00           C  
ATOM    499  HD2 PHE A  31      -9.662  16.942 -19.264  1.00  0.00           H  
ATOM    500  C   PHE A  31     -12.769  20.917 -18.918  1.00  0.00           C  
ATOM    501  O   PHE A  31     -12.967  21.835 -18.123  1.00  0.00           O  
ATOM    502  N   ALA A  32     -13.041  21.056 -20.222  1.00  0.00           N  
ATOM    503  H   ALA A  32     -12.871  20.278 -20.844  1.00  0.00           H  
ATOM    504  CA  ALA A  32     -13.583  22.311 -20.770  1.00  0.00           C  
ATOM    505  HA  ALA A  32     -12.977  23.140 -20.402  1.00  0.00           H  
ATOM    506  CB  ALA A  32     -13.452  22.275 -22.294  1.00  0.00           C  
ATOM    507  HB1 ALA A  32     -14.046  21.457 -22.694  1.00  0.00           H  
ATOM    508  HB2 ALA A  32     -13.815  23.214 -22.716  1.00  0.00           H  
ATOM    509  HB3 ALA A  32     -12.409  22.137 -22.579  1.00  0.00           H  
ATOM    510  C   ALA A  32     -15.040  22.588 -20.325  1.00  0.00           C  
ATOM    511  O   ALA A  32     -15.392  23.726 -20.018  1.00  0.00           O  
ATOM    512  N   ALA A  33     -15.867  21.542 -20.218  1.00  0.00           N  
ATOM    513  H   ALA A  33     -15.525  20.642 -20.516  1.00  0.00           H  
ATOM    514  CA  ALA A  33     -17.230  21.593 -19.669  1.00  0.00           C  
ATOM    515  HA  ALA A  33     -17.755  22.442 -20.114  1.00  0.00           H  
ATOM    516  CB  ALA A  33     -17.951  20.310 -20.104  1.00  0.00           C  
ATOM    517  HB1 ALA A  33     -17.960  20.240 -21.193  1.00  0.00           H  
ATOM    518  HB2 ALA A  33     -17.452  19.433 -19.689  1.00  0.00           H  
ATOM    519  HB3 ALA A  33     -18.985  20.330 -19.757  1.00  0.00           H  
ATOM    520  C   ALA A  33     -17.277  21.788 -18.131  1.00  0.00           C  
ATOM    521  O   ALA A  33     -18.346  21.983 -17.551  1.00  0.00           O  
ATOM    522  N   SER A  34     -16.118  21.759 -17.460  1.00  0.00           N  
ATOM    523  H   SER A  34     -15.273  21.584 -17.989  1.00  0.00           H  
ATOM    524  CA  SER A  34     -15.948  22.065 -16.029  1.00  0.00           C  
ATOM    525  HA  SER A  34     -16.930  22.093 -15.565  1.00  0.00           H  
ATOM    526  CB  SER A  34     -15.156  20.959 -15.320  1.00  0.00           C  
ATOM    527  HB2 SER A  34     -14.117  20.976 -15.652  1.00  0.00           H  
ATOM    528  HB3 SER A  34     -15.187  21.117 -14.242  1.00  0.00           H  
ATOM    529  OG  SER A  34     -15.735  19.699 -15.629  1.00  0.00           O  
ATOM    530  HG  SER A  34     -15.470  19.500 -16.549  1.00  0.00           H  
ATOM    531  C   SER A  34     -15.379  23.473 -15.802  1.00  0.00           C  
ATOM    532  O   SER A  34     -14.759  23.769 -14.782  1.00  0.00           O  
ATOM    533  N   LYS A  35     -15.586  24.372 -16.772  1.00  0.00           N  
ATOM    534  H   LYS A  35     -16.081  24.061 -17.597  1.00  0.00           H  
ATOM    535  CA  LYS A  35     -15.225  25.786 -16.675  1.00  0.00           C  
ATOM    536  HA  LYS A  35     -14.151  25.848 -16.501  1.00  0.00           H  
ATOM    537  CB  LYS A  35     -15.549  26.454 -18.016  1.00  0.00           C  
ATOM    538  HB2 LYS A  35     -14.976  25.948 -18.793  1.00  0.00           H  
ATOM    539  HB3 LYS A  35     -16.613  26.338 -18.234  1.00  0.00           H  
ATOM    540  CG  LYS A  35     -15.189  27.942 -18.035  1.00  0.00           C  
ATOM    541  HG2 LYS A  35     -15.864  28.489 -17.376  1.00  0.00           H  
ATOM    542  HG3 LYS A  35     -14.162  28.074 -17.692  1.00  0.00           H  
ATOM    543  CD  LYS A  35     -15.320  28.489 -19.459  1.00  0.00           C  
ATOM    544  HD2 LYS A  35     -14.637  27.943 -20.114  1.00  0.00           H  
ATOM    545  HD3 LYS A  35     -16.345  28.344 -19.808  1.00  0.00           H  
ATOM    546  CE  LYS A  35     -14.971  29.979 -19.462  1.00  0.00           C  
ATOM    547  HE2 LYS A  35     -15.685  30.501 -18.817  1.00  0.00           H  
ATOM    548  HE3 LYS A  35     -13.975  30.102 -19.024  1.00  0.00           H  
ATOM    549  NZ  LYS A  35     -15.003  30.535 -20.836  1.00  0.00           N  
ATOM    550  HZ1 LYS A  35     -14.787  31.524 -20.822  1.00  0.00           H  
ATOM    551  HZ2 LYS A  35     -14.325  30.062 -21.420  1.00  0.00           H  
ATOM    552  HZ3 LYS A  35     -15.920  30.409 -21.248  1.00  0.00           H  
ATOM    553  C   LYS A  35     -15.947  26.437 -15.491  1.00  0.00           C  
ATOM    554  O   LYS A  35     -17.172  26.467 -15.442  1.00  0.00           O  
ATOM    555  N   ASN A  36     -15.163  26.992 -14.565  1.00  0.00           N  
ATOM    556  H   ASN A  36     -14.170  26.925 -14.712  1.00  0.00           H  
ATOM    557  CA  ASN A  36     -15.603  27.584 -13.293  1.00  0.00           C  
ATOM    558  HA  ASN A  36     -14.699  27.930 -12.791  1.00  0.00           H  
ATOM    559  CB  ASN A  36     -16.485  28.833 -13.516  1.00  0.00           C  
ATOM    560  HB2 ASN A  36     -17.469  28.512 -13.857  1.00  0.00           H  
ATOM    561  HB3 ASN A  36     -16.630  29.320 -12.551  1.00  0.00           H  
ATOM    562  CG  ASN A  36     -15.983  29.891 -14.486  1.00  0.00           C  
ATOM    563  OD1 ASN A  36     -14.976  29.797 -15.172  1.00  0.00           O  
ATOM    564  ND2 ASN A  36     -16.712  30.975 -14.573  1.00  0.00           N  
ATOM    565 HD21 ASN A  36     -16.363  31.719 -15.147  1.00  0.00           H  
ATOM    566 HD22 ASN A  36     -17.531  31.056 -13.999  1.00  0.00           H  
ATOM    567  C   ASN A  36     -16.244  26.585 -12.297  1.00  0.00           C  
ATOM    568  O   ASN A  36     -16.862  27.007 -11.322  1.00  0.00           O  
ATOM    569  N   THR A  37     -16.116  25.275 -12.520  1.00  0.00           N  
ATOM    570  H   THR A  37     -15.610  24.959 -13.339  1.00  0.00           H  
ATOM    571  CA  THR A  37     -16.582  24.231 -11.591  1.00  0.00           C  
ATOM    572  HA  THR A  37     -17.560  24.517 -11.205  1.00  0.00           H  
ATOM    573  CB  THR A  37     -16.725  22.905 -12.348  1.00  0.00           C  
ATOM    574  HB  THR A  37     -15.764  22.636 -12.780  1.00  0.00           H  
ATOM    575  CG2 THR A  37     -17.231  21.735 -11.519  1.00  0.00           C  
ATOM    576 HG21 THR A  37     -16.531  21.490 -10.727  1.00  0.00           H  
ATOM    577 HG22 THR A  37     -18.202  21.983 -11.094  1.00  0.00           H  
ATOM    578 HG23 THR A  37     -17.315  20.859 -12.154  1.00  0.00           H  
ATOM    579  OG1 THR A  37     -17.681  23.073 -13.370  1.00  0.00           O  
ATOM    580  HG1 THR A  37     -18.512  23.292 -12.943  1.00  0.00           H  
ATOM    581  C   THR A  37     -15.635  24.069 -10.400  1.00  0.00           C  
ATOM    582  O   THR A  37     -14.437  24.331 -10.507  1.00  0.00           O  
ATOM    583  N   THR A  38     -16.143  23.617  -9.248  1.00  0.00           N  
ATOM    584  H   THR A  38     -17.116  23.348  -9.208  1.00  0.00           H  
ATOM    585  CA  THR A  38     -15.287  23.378  -8.078  1.00  0.00           C  
ATOM    586  HA  THR A  38     -14.707  24.288  -7.921  1.00  0.00           H  
ATOM    587  CB  THR A  38     -16.077  23.130  -6.783  1.00  0.00           C  
ATOM    588  HB  THR A  38     -15.374  23.217  -5.953  1.00  0.00           H  
ATOM    589  CG2 THR A  38     -17.204  24.134  -6.548  1.00  0.00           C  
ATOM    590 HG21 THR A  38     -16.806  25.149  -6.595  1.00  0.00           H  
ATOM    591 HG22 THR A  38     -17.988  24.021  -7.297  1.00  0.00           H  
ATOM    592 HG23 THR A  38     -17.633  23.971  -5.560  1.00  0.00           H  
ATOM    593  OG1 THR A  38     -16.619  21.832  -6.738  1.00  0.00           O  
ATOM    594  HG1 THR A  38     -17.391  21.807  -7.321  1.00  0.00           H  
ATOM    595  C   THR A  38     -14.285  22.239  -8.320  1.00  0.00           C  
ATOM    596  O   THR A  38     -14.553  21.278  -9.042  1.00  0.00           O  
ATOM    597  N   GLU A  39     -13.123  22.328  -7.673  1.00  0.00           N  
ATOM    598  H   GLU A  39     -12.944  23.169  -7.147  1.00  0.00           H  
ATOM    599  CA  GLU A  39     -12.012  21.378  -7.805  1.00  0.00           C  
ATOM    600  HA  GLU A  39     -11.642  21.398  -8.833  1.00  0.00           H  
ATOM    601  CB  GLU A  39     -10.897  21.875  -6.866  1.00  0.00           C  
ATOM    602  HB2 GLU A  39     -10.642  22.901  -7.138  1.00  0.00           H  
ATOM    603  HB3 GLU A  39     -11.277  21.882  -5.843  1.00  0.00           H  
ATOM    604  CG  GLU A  39      -9.624  21.031  -6.908  1.00  0.00           C  
ATOM    605  HG2 GLU A  39      -9.876  20.002  -6.654  1.00  0.00           H  
ATOM    606  HG3 GLU A  39      -9.218  21.053  -7.922  1.00  0.00           H  
ATOM    607  CD  GLU A  39      -8.584  21.556  -5.912  1.00  0.00           C  
ATOM    608  OE1 GLU A  39      -7.582  22.171  -6.327  1.00  0.00           O  
ATOM    609  OE2 GLU A  39      -8.720  21.321  -4.684  1.00  0.00           O  
ATOM    610  C   GLU A  39     -12.435  19.928  -7.495  1.00  0.00           C  
ATOM    611  O   GLU A  39     -12.246  19.026  -8.310  1.00  0.00           O  
ATOM    612  N   LYS A  40     -13.084  19.719  -6.343  1.00  0.00           N  
ATOM    613  H   LYS A  40     -13.222  20.518  -5.745  1.00  0.00           H  
ATOM    614  CA  LYS A  40     -13.552  18.405  -5.874  1.00  0.00           C  
ATOM    615  HA  LYS A  40     -12.718  17.701  -5.902  1.00  0.00           H  
ATOM    616  CB  LYS A  40     -14.056  18.535  -4.428  1.00  0.00           C  
ATOM    617  HB2 LYS A  40     -14.775  19.352  -4.351  1.00  0.00           H  
ATOM    618  HB3 LYS A  40     -14.566  17.611  -4.157  1.00  0.00           H  
ATOM    619  CG  LYS A  40     -12.884  18.772  -3.463  1.00  0.00           C  
ATOM    620  HG2 LYS A  40     -12.097  18.055  -3.698  1.00  0.00           H  
ATOM    621  HG3 LYS A  40     -12.486  19.779  -3.597  1.00  0.00           H  
ATOM    622  CD  LYS A  40     -13.309  18.579  -2.002  1.00  0.00           C  
ATOM    623  HD2 LYS A  40     -13.928  19.416  -1.675  1.00  0.00           H  
ATOM    624  HD3 LYS A  40     -13.894  17.665  -1.930  1.00  0.00           H  
ATOM    625  CE  LYS A  40     -12.068  18.447  -1.110  1.00  0.00           C  
ATOM    626  HE2 LYS A  40     -11.284  17.959  -1.695  1.00  0.00           H  
ATOM    627  HE3 LYS A  40     -11.706  19.442  -0.837  1.00  0.00           H  
ATOM    628  NZ  LYS A  40     -12.347  17.615   0.086  1.00  0.00           N  
ATOM    629  HZ1 LYS A  40     -11.495  17.434   0.600  1.00  0.00           H  
ATOM    630  HZ2 LYS A  40     -13.025  18.054   0.693  1.00  0.00           H  
ATOM    631  HZ3 LYS A  40     -12.706  16.714  -0.210  1.00  0.00           H  
ATOM    632  C   LYS A  40     -14.630  17.791  -6.766  1.00  0.00           C  
ATOM    633  O   LYS A  40     -14.572  16.601  -7.070  1.00  0.00           O  
ATOM    634  N   GLU A  41     -15.590  18.595  -7.219  1.00  0.00           N  
ATOM    635  H   GLU A  41     -15.590  19.571  -6.950  1.00  0.00           H  
ATOM    636  CA  GLU A  41     -16.575  18.139  -8.204  1.00  0.00           C  
ATOM    637  HA  GLU A  41     -17.071  17.241  -7.835  1.00  0.00           H  
ATOM    638  CB  GLU A  41     -17.645  19.219  -8.394  1.00  0.00           C  
ATOM    639  HB2 GLU A  41     -18.017  19.536  -7.418  1.00  0.00           H  
ATOM    640  HB3 GLU A  41     -17.175  20.074  -8.880  1.00  0.00           H  
ATOM    641  CG  GLU A  41     -18.840  18.742  -9.232  1.00  0.00           C  
ATOM    642  HG2 GLU A  41     -18.493  18.077 -10.026  1.00  0.00           H  
ATOM    643  HG3 GLU A  41     -19.518  18.177  -8.591  1.00  0.00           H  
ATOM    644  CD  GLU A  41     -19.582  19.921  -9.869  1.00  0.00           C  
ATOM    645  OE1 GLU A  41     -19.619  21.008  -9.250  1.00  0.00           O  
ATOM    646  OE2 GLU A  41     -20.017  19.757 -11.035  1.00  0.00           O  
ATOM    647  C   GLU A  41     -15.891  17.769  -9.525  1.00  0.00           C  
ATOM    648  O   GLU A  41     -16.164  16.709 -10.077  1.00  0.00           O  
ATOM    649  N   THR A  42     -14.944  18.580 -10.003  1.00  0.00           N  
ATOM    650  H   THR A  42     -14.760  19.443  -9.499  1.00  0.00           H  
ATOM    651  CA  THR A  42     -14.171  18.319 -11.232  1.00  0.00           C  
ATOM    652  HA  THR A  42     -14.870  18.204 -12.056  1.00  0.00           H  
ATOM    653  CB  THR A  42     -13.262  19.511 -11.572  1.00  0.00           C  
ATOM    654  HB  THR A  42     -12.541  19.673 -10.770  1.00  0.00           H  
ATOM    655  CG2 THR A  42     -12.505  19.324 -12.888  1.00  0.00           C  
ATOM    656 HG21 THR A  42     -11.785  18.513 -12.796  1.00  0.00           H  
ATOM    657 HG22 THR A  42     -13.207  19.103 -13.691  1.00  0.00           H  
ATOM    658 HG23 THR A  42     -11.968  20.242 -13.126  1.00  0.00           H  
ATOM    659  OG1 THR A  42     -14.047  20.672 -11.724  1.00  0.00           O  
ATOM    660  HG1 THR A  42     -14.268  20.996 -10.835  1.00  0.00           H  
ATOM    661  C   THR A  42     -13.365  17.019 -11.148  1.00  0.00           C  
ATOM    662  O   THR A  42     -13.371  16.233 -12.097  1.00  0.00           O  
ATOM    663  N   PHE A  43     -12.759  16.716  -9.997  1.00  0.00           N  
ATOM    664  H   PHE A  43     -12.727  17.426  -9.269  1.00  0.00           H  
ATOM    665  CA  PHE A  43     -12.148  15.404  -9.742  1.00  0.00           C  
ATOM    666  HA  PHE A  43     -11.419  15.195 -10.524  1.00  0.00           H  
ATOM    667  CB  PHE A  43     -11.428  15.415  -8.383  1.00  0.00           C  
ATOM    668  HB2 PHE A  43     -12.165  15.637  -7.612  1.00  0.00           H  
ATOM    669  HB3 PHE A  43     -11.061  14.407  -8.187  1.00  0.00           H  
ATOM    670  CG  PHE A  43     -10.256  16.371  -8.202  1.00  0.00           C  
ATOM    671  CD1 PHE A  43      -9.842  16.682  -6.894  1.00  0.00           C  
ATOM    672  HD1 PHE A  43     -10.374  16.263  -6.052  1.00  0.00           H  
ATOM    673  CE1 PHE A  43      -8.746  17.536  -6.676  1.00  0.00           C  
ATOM    674  HE1 PHE A  43      -8.439  17.783  -5.669  1.00  0.00           H  
ATOM    675  CZ  PHE A  43      -8.066  18.100  -7.770  1.00  0.00           C  
ATOM    676  HZ  PHE A  43      -7.240  18.777  -7.605  1.00  0.00           H  
ATOM    677  CE2 PHE A  43      -8.480  17.804  -9.080  1.00  0.00           C  
ATOM    678  HE2 PHE A  43      -7.966  18.252  -9.920  1.00  0.00           H  
ATOM    679  CD2 PHE A  43      -9.563  16.933  -9.297  1.00  0.00           C  
ATOM    680  HD2 PHE A  43      -9.862  16.717 -10.310  1.00  0.00           H  
ATOM    681  C   PHE A  43     -13.180  14.262  -9.799  1.00  0.00           C  
ATOM    682  O   PHE A  43     -12.913  13.223 -10.401  1.00  0.00           O  
ATOM    683  N   CYS A  44     -14.377  14.452  -9.236  1.00  0.00           N  
ATOM    684  H   CYS A  44     -14.539  15.317  -8.731  1.00  0.00           H  
ATOM    685  CA  CYS A  44     -15.470  13.474  -9.303  1.00  0.00           C  
ATOM    686  HA  CYS A  44     -15.074  12.503  -9.007  1.00  0.00           H  
ATOM    687  CB  CYS A  44     -16.529  13.887  -8.277  1.00  0.00           C  
ATOM    688  HB2 CYS A  44     -16.051  14.095  -7.320  1.00  0.00           H  
ATOM    689  HB3 CYS A  44     -17.035  14.791  -8.619  1.00  0.00           H  
ATOM    690  SG  CYS A  44     -17.744  12.556  -8.079  1.00  0.00           S  
ATOM    691  HG  CYS A  44     -17.044  11.772  -7.237  1.00  0.00           H  
ATOM    692  C   CYS A  44     -16.076  13.306 -10.716  1.00  0.00           C  
ATOM    693  O   CYS A  44     -16.490  12.205 -11.088  1.00  0.00           O  
ATOM    694  N   ARG A  45     -16.090  14.365 -11.537  1.00  0.00           N  
ATOM    695  H   ARG A  45     -15.809  15.260 -11.143  1.00  0.00           H  
ATOM    696  CA  ARG A  45     -16.470  14.321 -12.961  1.00  0.00           C  
ATOM    697  HA  ARG A  45     -17.449  13.853 -13.064  1.00  0.00           H  
ATOM    698  CB  ARG A  45     -16.533  15.741 -13.555  1.00  0.00           C  
ATOM    699  HB2 ARG A  45     -15.595  16.253 -13.347  1.00  0.00           H  
ATOM    700  HB3 ARG A  45     -16.624  15.651 -14.638  1.00  0.00           H  
ATOM    701  CG  ARG A  45     -17.697  16.622 -13.065  1.00  0.00           C  
ATOM    702  HG2 ARG A  45     -18.640  16.201 -13.405  1.00  0.00           H  
ATOM    703  HG3 ARG A  45     -17.715  16.678 -11.981  1.00  0.00           H  
ATOM    704  CD  ARG A  45     -17.531  18.029 -13.651  1.00  0.00           C  
ATOM    705  HD2 ARG A  45     -16.619  18.479 -13.257  1.00  0.00           H  
ATOM    706  HD3 ARG A  45     -17.420  17.938 -14.731  1.00  0.00           H  
ATOM    707  NE  ARG A  45     -18.664  18.918 -13.340  1.00  0.00           N  
ATOM    708  HE  ARG A  45     -19.119  18.829 -12.431  1.00  0.00           H  
ATOM    709  CZ  ARG A  45     -19.101  19.931 -14.066  1.00  0.00           C  
ATOM    710  NH1 ARG A  45     -18.605  20.209 -15.237  1.00  0.00           N  
ATOM    711 HH11 ARG A  45     -17.729  19.775 -15.491  1.00  0.00           H  
ATOM    712 HH12 ARG A  45     -18.924  21.003 -15.771  1.00  0.00           H  
ATOM    713  NH2 ARG A  45     -20.055  20.672 -13.594  1.00  0.00           N  
ATOM    714 HH21 ARG A  45     -20.312  20.492 -12.611  1.00  0.00           H  
ATOM    715 HH22 ARG A  45     -20.399  21.465 -14.093  1.00  0.00           H  
ATOM    716  C   ARG A  45     -15.485  13.459 -13.751  1.00  0.00           C  
ATOM    717  O   ARG A  45     -15.912  12.572 -14.488  1.00  0.00           O  
ATOM    718  N   ALA A  46     -14.180  13.657 -13.536  1.00  0.00           N  
ATOM    719  H   ALA A  46     -13.908  14.416 -12.921  1.00  0.00           H  
ATOM    720  CA  ALA A  46     -13.130  12.811 -14.106  1.00  0.00           C  
ATOM    721  HA  ALA A  46     -13.235  12.815 -15.189  1.00  0.00           H  
ATOM    722  CB  ALA A  46     -11.759  13.409 -13.763  1.00  0.00           C  
ATOM    723  HB1 ALA A  46     -10.974  12.803 -14.220  1.00  0.00           H  
ATOM    724  HB2 ALA A  46     -11.689  14.425 -14.153  1.00  0.00           H  
ATOM    725  HB3 ALA A  46     -11.612  13.432 -12.684  1.00  0.00           H  
ATOM    726  C   ALA A  46     -13.259  11.351 -13.630  1.00  0.00           C  
ATOM    727  O   ALA A  46     -13.276  10.434 -14.451  1.00  0.00           O  
ATOM    728  N   ALA A  47     -13.434  11.136 -12.322  1.00  0.00           N  
ATOM    729  H   ALA A  47     -13.346  11.916 -11.677  1.00  0.00           H  
ATOM    730  CA  ALA A  47     -13.685   9.810 -11.758  1.00  0.00           C  
ATOM    731  HA  ALA A  47     -12.814   9.182 -11.945  1.00  0.00           H  
ATOM    732  CB  ALA A  47     -13.868   9.953 -10.243  1.00  0.00           C  
ATOM    733  HB1 ALA A  47     -13.904   8.967  -9.784  1.00  0.00           H  
ATOM    734  HB2 ALA A  47     -13.034  10.505  -9.816  1.00  0.00           H  
ATOM    735  HB3 ALA A  47     -14.796  10.475 -10.019  1.00  0.00           H  
ATOM    736  C   ALA A  47     -14.903   9.133 -12.412  1.00  0.00           C  
ATOM    737  O   ALA A  47     -14.833   7.974 -12.803  1.00  0.00           O  
ATOM    738  N   THR A  48     -15.986   9.884 -12.639  1.00  0.00           N  
ATOM    739  H   THR A  48     -15.958  10.846 -12.318  1.00  0.00           H  
ATOM    740  CA  THR A  48     -17.226   9.389 -13.263  1.00  0.00           C  
ATOM    741  HA  THR A  48     -17.559   8.517 -12.699  1.00  0.00           H  
ATOM    742  CB  THR A  48     -18.344  10.445 -13.174  1.00  0.00           C  
ATOM    743  HB  THR A  48     -18.011  11.381 -13.624  1.00  0.00           H  
ATOM    744  CG2 THR A  48     -19.646  10.015 -13.852  1.00  0.00           C  
ATOM    745 HG21 THR A  48     -19.949   9.032 -13.493  1.00  0.00           H  
ATOM    746 HG22 THR A  48     -20.429  10.738 -13.626  1.00  0.00           H  
ATOM    747 HG23 THR A  48     -19.511   9.979 -14.933  1.00  0.00           H  
ATOM    748  OG1 THR A  48     -18.643  10.672 -11.809  1.00  0.00           O  
ATOM    749  HG1 THR A  48     -17.858  11.126 -11.443  1.00  0.00           H  
ATOM    750  C   THR A  48     -17.021   8.915 -14.705  1.00  0.00           C  
ATOM    751  O   THR A  48     -17.485   7.826 -15.037  1.00  0.00           O  
ATOM    752  N   VAL A  49     -16.302   9.650 -15.561  1.00  0.00           N  
ATOM    753  H   VAL A  49     -15.928  10.543 -15.254  1.00  0.00           H  
ATOM    754  CA  VAL A  49     -16.045   9.205 -16.950  1.00  0.00           C  
ATOM    755  HA  VAL A  49     -16.979   8.807 -17.348  1.00  0.00           H  
ATOM    756  CB  VAL A  49     -15.646  10.364 -17.884  1.00  0.00           C  
ATOM    757  HB  VAL A  49     -15.467   9.947 -18.876  1.00  0.00           H  
ATOM    758  CG1 VAL A  49     -16.809  11.356 -18.005  1.00  0.00           C  
ATOM    759 HG11 VAL A  49     -17.725  10.827 -18.273  1.00  0.00           H  
ATOM    760 HG12 VAL A  49     -16.961  11.883 -17.063  1.00  0.00           H  
ATOM    761 HG13 VAL A  49     -16.589  12.072 -18.794  1.00  0.00           H  
ATOM    762  CG2 VAL A  49     -14.376  11.108 -17.450  1.00  0.00           C  
ATOM    763 HG21 VAL A  49     -13.521  10.432 -17.430  1.00  0.00           H  
ATOM    764 HG22 VAL A  49     -14.524  11.544 -16.468  1.00  0.00           H  
ATOM    765 HG23 VAL A  49     -14.159  11.908 -18.155  1.00  0.00           H  
ATOM    766  C   VAL A  49     -15.036   8.052 -17.032  1.00  0.00           C  
ATOM    767  O   VAL A  49     -15.227   7.131 -17.826  1.00  0.00           O  
ATOM    768  N   LEU A  50     -14.017   8.034 -16.165  1.00  0.00           N  
ATOM    769  H   LEU A  50     -13.903   8.822 -15.535  1.00  0.00           H  
ATOM    770  CA  LEU A  50     -13.100   6.897 -16.041  1.00  0.00           C  
ATOM    771  HA  LEU A  50     -12.719   6.651 -17.031  1.00  0.00           H  
ATOM    772  CB  LEU A  50     -11.913   7.294 -15.140  1.00  0.00           C  
ATOM    773  HB2 LEU A  50     -12.309   7.625 -14.179  1.00  0.00           H  
ATOM    774  HB3 LEU A  50     -11.301   6.409 -14.959  1.00  0.00           H  
ATOM    775  CG  LEU A  50     -11.007   8.408 -15.715  1.00  0.00           C  
ATOM    776  HG  LEU A  50     -11.603   9.275 -15.990  1.00  0.00           H  
ATOM    777  CD1 LEU A  50      -9.994   8.835 -14.651  1.00  0.00           C  
ATOM    778 HD11 LEU A  50     -10.525   9.204 -13.773  1.00  0.00           H  
ATOM    779 HD12 LEU A  50      -9.384   7.979 -14.373  1.00  0.00           H  
ATOM    780 HD13 LEU A  50      -9.355   9.628 -15.036  1.00  0.00           H  
ATOM    781  CD2 LEU A  50     -10.237   7.946 -16.954  1.00  0.00           C  
ATOM    782 HD21 LEU A  50      -9.676   7.040 -16.732  1.00  0.00           H  
ATOM    783 HD22 LEU A  50     -10.933   7.755 -17.770  1.00  0.00           H  
ATOM    784 HD23 LEU A  50      -9.546   8.724 -17.272  1.00  0.00           H  
ATOM    785  C   LEU A  50     -13.832   5.635 -15.537  1.00  0.00           C  
ATOM    786  O   LEU A  50     -13.591   4.543 -16.048  1.00  0.00           O  
ATOM    787  N   ARG A  51     -14.774   5.783 -14.596  1.00  0.00           N  
ATOM    788  H   ARG A  51     -14.862   6.700 -14.167  1.00  0.00           H  
ATOM    789  CA  ARG A  51     -15.683   4.723 -14.123  1.00  0.00           C  
ATOM    790  HA  ARG A  51     -15.091   3.874 -13.798  1.00  0.00           H  
ATOM    791  CB  ARG A  51     -16.464   5.259 -12.913  1.00  0.00           C  
ATOM    792  HB2 ARG A  51     -15.737   5.632 -12.192  1.00  0.00           H  
ATOM    793  HB3 ARG A  51     -17.092   6.093 -13.222  1.00  0.00           H  
ATOM    794  CG  ARG A  51     -17.342   4.214 -12.208  1.00  0.00           C  
ATOM    795  HG2 ARG A  51     -18.042   3.778 -12.922  1.00  0.00           H  
ATOM    796  HG3 ARG A  51     -16.715   3.420 -11.813  1.00  0.00           H  
ATOM    797  CD  ARG A  51     -18.147   4.839 -11.060  1.00  0.00           C  
ATOM    798  HD2 ARG A  51     -18.857   5.549 -11.488  1.00  0.00           H  
ATOM    799  HD3 ARG A  51     -18.707   4.048 -10.561  1.00  0.00           H  
ATOM    800  NE  ARG A  51     -17.289   5.533 -10.077  1.00  0.00           N  
ATOM    801  HE  ARG A  51     -16.291   5.308 -10.072  1.00  0.00           H  
ATOM    802  CZ  ARG A  51     -17.657   6.457  -9.212  1.00  0.00           C  
ATOM    803  NH1 ARG A  51     -18.906   6.763  -9.022  1.00  0.00           N  
ATOM    804 HH11 ARG A  51     -19.631   6.260  -9.491  1.00  0.00           H  
ATOM    805 HH12 ARG A  51     -19.112   7.493  -8.350  1.00  0.00           H  
ATOM    806  NH2 ARG A  51     -16.788   7.120  -8.513  1.00  0.00           N  
ATOM    807 HH21 ARG A  51     -15.784   6.933  -8.646  1.00  0.00           H  
ATOM    808 HH22 ARG A  51     -17.098   7.834  -7.878  1.00  0.00           H  
ATOM    809  C   ARG A  51     -16.589   4.199 -15.235  1.00  0.00           C  
ATOM    810  O   ARG A  51     -16.695   2.985 -15.411  1.00  0.00           O  
ATOM    811  N   GLN A  52     -17.194   5.090 -16.024  1.00  0.00           N  
ATOM    812  H   GLN A  52     -17.090   6.076 -15.806  1.00  0.00           H  
ATOM    813  CA  GLN A  52     -17.956   4.701 -17.216  1.00  0.00           C  
ATOM    814  HA  GLN A  52     -18.777   4.051 -16.911  1.00  0.00           H  
ATOM    815  CB  GLN A  52     -18.545   5.942 -17.912  1.00  0.00           C  
ATOM    816  HB2 GLN A  52     -17.766   6.695 -18.015  1.00  0.00           H  
ATOM    817  HB3 GLN A  52     -18.878   5.662 -18.913  1.00  0.00           H  
ATOM    818  CG  GLN A  52     -19.748   6.537 -17.155  1.00  0.00           C  
ATOM    819  HG2 GLN A  52     -20.576   5.830 -17.210  1.00  0.00           H  
ATOM    820  HG3 GLN A  52     -19.499   6.678 -16.106  1.00  0.00           H  
ATOM    821  CD  GLN A  52     -20.210   7.886 -17.709  1.00  0.00           C  
ATOM    822  OE1 GLN A  52     -19.460   8.665 -18.273  1.00  0.00           O  
ATOM    823  NE2 GLN A  52     -21.474   8.229 -17.570  1.00  0.00           N  
ATOM    824 HE21 GLN A  52     -21.744   9.085 -18.019  1.00  0.00           H  
ATOM    825 HE22 GLN A  52     -22.121   7.628 -17.096  1.00  0.00           H  
ATOM    826  C   GLN A  52     -17.085   3.883 -18.183  1.00  0.00           C  
ATOM    827  O   GLN A  52     -17.508   2.807 -18.602  1.00  0.00           O  
ATOM    828  N   PHE A  53     -15.849   4.321 -18.449  1.00  0.00           N  
ATOM    829  H   PHE A  53     -15.562   5.226 -18.086  1.00  0.00           H  
ATOM    830  CA  PHE A  53     -14.903   3.590 -19.292  1.00  0.00           C  
ATOM    831  HA  PHE A  53     -15.366   3.426 -20.266  1.00  0.00           H  
ATOM    832  CB  PHE A  53     -13.660   4.466 -19.518  1.00  0.00           C  
ATOM    833  HB2 PHE A  53     -13.981   5.419 -19.940  1.00  0.00           H  
ATOM    834  HB3 PHE A  53     -13.192   4.685 -18.561  1.00  0.00           H  
ATOM    835  CG  PHE A  53     -12.612   3.867 -20.435  1.00  0.00           C  
ATOM    836  CD1 PHE A  53     -11.601   3.044 -19.906  1.00  0.00           C  
ATOM    837  HD1 PHE A  53     -11.579   2.828 -18.848  1.00  0.00           H  
ATOM    838  CE1 PHE A  53     -10.601   2.526 -20.747  1.00  0.00           C  
ATOM    839  HE1 PHE A  53      -9.815   1.908 -20.337  1.00  0.00           H  
ATOM    840  CZ  PHE A  53     -10.597   2.847 -22.116  1.00  0.00           C  
ATOM    841  HZ  PHE A  53      -9.799   2.481 -22.747  1.00  0.00           H  
ATOM    842  CE2 PHE A  53     -11.609   3.664 -22.650  1.00  0.00           C  
ATOM    843  HE2 PHE A  53     -11.596   3.942 -23.695  1.00  0.00           H  
ATOM    844  CD2 PHE A  53     -12.620   4.165 -21.811  1.00  0.00           C  
ATOM    845  HD2 PHE A  53     -13.386   4.804 -22.225  1.00  0.00           H  
ATOM    846  C   PHE A  53     -14.571   2.196 -18.727  1.00  0.00           C  
ATOM    847  O   PHE A  53     -14.745   1.198 -19.428  1.00  0.00           O  
ATOM    848  N   TYR A  54     -14.149   2.077 -17.460  1.00  0.00           N  
ATOM    849  H   TYR A  54     -14.035   2.910 -16.885  1.00  0.00           H  
ATOM    850  CA  TYR A  54     -13.793   0.759 -16.912  1.00  0.00           C  
ATOM    851  HA  TYR A  54     -13.165   0.280 -17.664  1.00  0.00           H  
ATOM    852  CB  TYR A  54     -12.913   0.867 -15.648  1.00  0.00           C  
ATOM    853  HB2 TYR A  54     -12.454  -0.108 -15.495  1.00  0.00           H  
ATOM    854  HB3 TYR A  54     -12.093   1.549 -15.877  1.00  0.00           H  
ATOM    855  CG  TYR A  54     -13.530   1.269 -14.312  1.00  0.00           C  
ATOM    856  CD1 TYR A  54     -12.979   2.353 -13.598  1.00  0.00           C  
ATOM    857  HD1 TYR A  54     -12.199   2.954 -14.044  1.00  0.00           H  
ATOM    858  CE1 TYR A  54     -13.441   2.665 -12.304  1.00  0.00           C  
ATOM    859  HE1 TYR A  54     -13.016   3.493 -11.764  1.00  0.00           H  
ATOM    860  CZ  TYR A  54     -14.463   1.900 -11.708  1.00  0.00           C  
ATOM    861  OH  TYR A  54     -14.893   2.165 -10.447  1.00  0.00           O  
ATOM    862  HH  TYR A  54     -14.762   3.110 -10.196  1.00  0.00           H  
ATOM    863  CE2 TYR A  54     -15.023   0.819 -12.419  1.00  0.00           C  
ATOM    864  HE2 TYR A  54     -15.816   0.244 -11.964  1.00  0.00           H  
ATOM    865  CD2 TYR A  54     -14.545   0.496 -13.705  1.00  0.00           C  
ATOM    866  HD2 TYR A  54     -14.965  -0.358 -14.213  1.00  0.00           H  
ATOM    867  C   TYR A  54     -14.998  -0.182 -16.747  1.00  0.00           C  
ATOM    868  O   TYR A  54     -14.818  -1.398 -16.781  1.00  0.00           O  
ATOM    869  N   SER A  55     -16.215   0.356 -16.607  1.00  0.00           N  
ATOM    870  H   SER A  55     -16.280   1.366 -16.556  1.00  0.00           H  
ATOM    871  CA  SER A  55     -17.462  -0.432 -16.567  1.00  0.00           C  
ATOM    872  HA  SER A  55     -17.331  -1.277 -15.892  1.00  0.00           H  
ATOM    873  CB  SER A  55     -18.637   0.415 -16.065  1.00  0.00           C  
ATOM    874  HB2 SER A  55     -18.828   1.235 -16.760  1.00  0.00           H  
ATOM    875  HB3 SER A  55     -19.528  -0.215 -16.013  1.00  0.00           H  
ATOM    876  OG  SER A  55     -18.379   0.945 -14.783  1.00  0.00           O  
ATOM    877  HG  SER A  55     -17.744   1.677 -14.882  1.00  0.00           H  
ATOM    878  C   SER A  55     -17.834  -0.981 -17.947  1.00  0.00           C  
ATOM    879  O   SER A  55     -18.248  -2.133 -18.075  1.00  0.00           O  
ATOM    880  N   HIE A  56     -17.650  -0.170 -18.993  1.00  0.00           N  
ATOM    881  H   HIE A  56     -17.313   0.774 -18.825  1.00  0.00           H  
ATOM    882  CA  HIE A  56     -17.850  -0.577 -20.386  1.00  0.00           C  
ATOM    883  HA  HIE A  56     -18.877  -0.917 -20.523  1.00  0.00           H  
ATOM    884  CB  HIE A  56     -17.636   0.661 -21.270  1.00  0.00           C  
ATOM    885  HB2 HIE A  56     -18.284   1.464 -20.921  1.00  0.00           H  
ATOM    886  HB3 HIE A  56     -16.605   1.000 -21.178  1.00  0.00           H  
ATOM    887  CG  HIE A  56     -17.931   0.436 -22.725  1.00  0.00           C  
ATOM    888  ND1 HIE A  56     -19.201   0.294 -23.290  1.00  0.00           N  
ATOM    889  CE1 HIE A  56     -18.992   0.061 -24.595  1.00  0.00           C  
ATOM    890  HE1 HIE A  56     -19.777  -0.114 -25.319  1.00  0.00           H  
ATOM    891  NE2 HIE A  56     -17.675   0.060 -24.867  1.00  0.00           N  
ATOM    892  HE2 HIE A  56     -17.238  -0.182 -25.748  1.00  0.00           H  
ATOM    893  CD2 HIE A  56     -16.991   0.303 -23.700  1.00  0.00           C  
ATOM    894  HD2 HIE A  56     -15.917   0.319 -23.566  1.00  0.00           H  
ATOM    895  C   HIE A  56     -16.933  -1.753 -20.769  1.00  0.00           C  
ATOM    896  O   HIE A  56     -17.366  -2.690 -21.434  1.00  0.00           O  
ATOM    897  N   HIE A  57     -15.693  -1.771 -20.263  1.00  0.00           N  
ATOM    898  H   HIE A  57     -15.400  -0.956 -19.738  1.00  0.00           H  
ATOM    899  CA  HIE A  57     -14.711  -2.857 -20.452  1.00  0.00           C  
ATOM    900  HA  HIE A  57     -14.694  -3.122 -21.510  1.00  0.00           H  
ATOM    901  CB  HIE A  57     -13.313  -2.341 -20.096  1.00  0.00           C  
ATOM    902  HB2 HIE A  57     -13.370  -1.704 -19.214  1.00  0.00           H  
ATOM    903  HB3 HIE A  57     -12.653  -3.177 -19.863  1.00  0.00           H  
ATOM    904  CG  HIE A  57     -12.690  -1.592 -21.239  1.00  0.00           C  
ATOM    905  ND1 HIE A  57     -12.224  -2.187 -22.412  1.00  0.00           N  
ATOM    906  CE1 HIE A  57     -11.749  -1.185 -23.164  1.00  0.00           C  
ATOM    907  HE1 HIE A  57     -11.296  -1.314 -24.139  1.00  0.00           H  
ATOM    908  NE2 HIE A  57     -11.898  -0.011 -22.525  1.00  0.00           N  
ATOM    909  HE2 HIE A  57     -11.597   0.894 -22.863  1.00  0.00           H  
ATOM    910  CD2 HIE A  57     -12.484  -0.248 -21.305  1.00  0.00           C  
ATOM    911  HD2 HIE A  57     -12.730   0.482 -20.547  1.00  0.00           H  
ATOM    912  C   HIE A  57     -15.008  -4.183 -19.730  1.00  0.00           C  
ATOM    913  O   HIE A  57     -14.264  -5.146 -19.920  1.00  0.00           O  
ATOM    914  N   GLU A  58     -16.093  -4.296 -18.960  1.00  0.00           N  
ATOM    915  H   GLU A  58     -16.666  -3.480 -18.776  1.00  0.00           H  
ATOM    916  CA  GLU A  58     -16.623  -5.612 -18.566  1.00  0.00           C  
ATOM    917  HA  GLU A  58     -15.801  -6.327 -18.546  1.00  0.00           H  
ATOM    918  CB  GLU A  58     -17.176  -5.573 -17.128  1.00  0.00           C  
ATOM    919  HB2 GLU A  58     -18.125  -5.033 -17.146  1.00  0.00           H  
ATOM    920  HB3 GLU A  58     -17.384  -6.595 -16.809  1.00  0.00           H  
ATOM    921  CG  GLU A  58     -16.278  -4.898 -16.060  1.00  0.00           C  
ATOM    922  HG2 GLU A  58     -16.165  -3.843 -16.317  1.00  0.00           H  
ATOM    923  HG3 GLU A  58     -16.825  -4.928 -15.115  1.00  0.00           H  
ATOM    924  CD  GLU A  58     -14.876  -5.495 -15.805  1.00  0.00           C  
ATOM    925  OE1 GLU A  58     -14.467  -6.508 -16.420  1.00  0.00           O  
ATOM    926  OE2 GLU A  58     -14.168  -4.954 -14.919  1.00  0.00           O  
ATOM    927  C   GLU A  58     -17.613  -6.179 -19.624  1.00  0.00           C  
ATOM    928  O   GLU A  58     -18.254  -7.205 -19.402  1.00  0.00           O  
ATOM    929  N   LYS A  59     -17.720  -5.521 -20.794  1.00  0.00           N  
ATOM    930  H   LYS A  59     -17.240  -4.631 -20.845  1.00  0.00           H  
ATOM    931  CA  LYS A  59     -18.405  -5.980 -22.022  1.00  0.00           C  
ATOM    932  HA  LYS A  59     -18.580  -7.055 -21.960  1.00  0.00           H  
ATOM    933  CB  LYS A  59     -19.750  -5.253 -22.173  1.00  0.00           C  
ATOM    934  HB2 LYS A  59     -19.594  -4.180 -22.048  1.00  0.00           H  
ATOM    935  HB3 LYS A  59     -20.116  -5.420 -23.188  1.00  0.00           H  
ATOM    936  CG  LYS A  59     -20.834  -5.732 -21.202  1.00  0.00           C  
ATOM    937  HG2 LYS A  59     -21.002  -6.801 -21.349  1.00  0.00           H  
ATOM    938  HG3 LYS A  59     -20.522  -5.551 -20.173  1.00  0.00           H  
ATOM    939  CD  LYS A  59     -22.128  -4.962 -21.488  1.00  0.00           C  
ATOM    940  HD2 LYS A  59     -21.961  -3.903 -21.280  1.00  0.00           H  
ATOM    941  HD3 LYS A  59     -22.393  -5.081 -22.541  1.00  0.00           H  
ATOM    942  CE  LYS A  59     -23.268  -5.489 -20.617  1.00  0.00           C  
ATOM    943  HE2 LYS A  59     -22.956  -5.440 -19.569  1.00  0.00           H  
ATOM    944  HE3 LYS A  59     -23.438  -6.540 -20.869  1.00  0.00           H  
ATOM    945  NZ  LYS A  59     -24.503  -4.695 -20.831  1.00  0.00           N  
ATOM    946  HZ1 LYS A  59     -24.343  -3.737 -20.545  1.00  0.00           H  
ATOM    947  HZ2 LYS A  59     -25.271  -5.076 -20.293  1.00  0.00           H  
ATOM    948  HZ3 LYS A  59     -24.750  -4.697 -21.813  1.00  0.00           H  
ATOM    949  C   LYS A  59     -17.605  -5.747 -23.314  1.00  0.00           C  
ATOM    950  O   LYS A  59     -17.773  -6.510 -24.263  1.00  0.00           O  
ATOM    951  N   ASP A  60     -16.808  -4.679 -23.395  1.00  0.00           N  
ATOM    952  H   ASP A  60     -16.798  -4.035 -22.616  1.00  0.00           H  
ATOM    953  CA  ASP A  60     -16.129  -4.257 -24.627  1.00  0.00           C  
ATOM    954  HA  ASP A  60     -16.894  -4.151 -25.396  1.00  0.00           H  
ATOM    955  CB  ASP A  60     -15.501  -2.865 -24.446  1.00  0.00           C  
ATOM    956  HB2 ASP A  60     -16.232  -2.230 -23.949  1.00  0.00           H  
ATOM    957  HB3 ASP A  60     -14.629  -2.940 -23.798  1.00  0.00           H  
ATOM    958  CG  ASP A  60     -15.095  -2.193 -25.767  1.00  0.00           C  
ATOM    959  OD1 ASP A  60     -14.856  -2.888 -26.778  1.00  0.00           O  
ATOM    960  OD2 ASP A  60     -15.078  -0.943 -25.840  1.00  0.00           O  
ATOM    961  C   ASP A  60     -15.116  -5.298 -25.126  1.00  0.00           C  
ATOM    962  O   ASP A  60     -14.146  -5.642 -24.450  1.00  0.00           O  
ATOM    963  N   THR A  61     -15.342  -5.802 -26.338  1.00  0.00           N  
ATOM    964  H   THR A  61     -16.115  -5.448 -26.882  1.00  0.00           H  
ATOM    965  CA  THR A  61     -14.519  -6.852 -26.939  1.00  0.00           C  
ATOM    966  HA  THR A  61     -14.286  -7.567 -26.157  1.00  0.00           H  
ATOM    967  CB  THR A  61     -15.293  -7.592 -28.033  1.00  0.00           C  
ATOM    968  HB  THR A  61     -14.638  -8.339 -28.483  1.00  0.00           H  
ATOM    969  CG2 THR A  61     -16.540  -8.300 -27.505  1.00  0.00           C  
ATOM    970 HG21 THR A  61     -17.258  -7.573 -27.125  1.00  0.00           H  
ATOM    971 HG22 THR A  61     -17.000  -8.879 -28.305  1.00  0.00           H  
ATOM    972 HG23 THR A  61     -16.262  -8.976 -26.696  1.00  0.00           H  
ATOM    973  OG1 THR A  61     -15.705  -6.681 -29.024  1.00  0.00           O  
ATOM    974  HG1 THR A  61     -16.127  -7.189 -29.721  1.00  0.00           H  
ATOM    975  C   THR A  61     -13.199  -6.339 -27.520  1.00  0.00           C  
ATOM    976  O   THR A  61     -12.301  -7.152 -27.757  1.00  0.00           O  
ATOM    977  N   ARG A  62     -13.039  -5.021 -27.731  1.00  0.00           N  
ATOM    978  H   ARG A  62     -13.798  -4.403 -27.440  1.00  0.00           H  
ATOM    979  CA  ARG A  62     -11.898  -4.420 -28.459  1.00  0.00           C  
ATOM    980  HA  ARG A  62     -11.854  -4.851 -29.460  1.00  0.00           H  
ATOM    981  CB  ARG A  62     -12.103  -2.900 -28.577  1.00  0.00           C  
ATOM    982  HB2 ARG A  62     -12.311  -2.480 -27.592  1.00  0.00           H  
ATOM    983  HB3 ARG A  62     -11.182  -2.447 -28.951  1.00  0.00           H  
ATOM    984  CG  ARG A  62     -13.238  -2.554 -29.554  1.00  0.00           C  
ATOM    985  HG2 ARG A  62     -12.990  -2.969 -30.531  1.00  0.00           H  
ATOM    986  HG3 ARG A  62     -14.176  -3.003 -29.230  1.00  0.00           H  
ATOM    987  CD  ARG A  62     -13.424  -1.039 -29.712  1.00  0.00           C  
ATOM    988  HD2 ARG A  62     -12.458  -0.593 -29.964  1.00  0.00           H  
ATOM    989  HD3 ARG A  62     -14.114  -0.869 -30.539  1.00  0.00           H  
ATOM    990  NE  ARG A  62     -13.974  -0.397 -28.502  1.00  0.00           N  
ATOM    991  HE  ARG A  62     -14.250  -1.010 -27.729  1.00  0.00           H  
ATOM    992  CZ  ARG A  62     -14.181   0.898 -28.328  1.00  0.00           C  
ATOM    993  NH1 ARG A  62     -13.901   1.779 -29.254  1.00  0.00           N  
ATOM    994 HH11 ARG A  62     -13.469   1.454 -30.101  1.00  0.00           H  
ATOM    995 HH12 ARG A  62     -14.108   2.749 -29.113  1.00  0.00           H  
ATOM    996  NH2 ARG A  62     -14.683   1.325 -27.210  1.00  0.00           N  
ATOM    997 HH21 ARG A  62     -14.867   0.600 -26.507  1.00  0.00           H  
ATOM    998 HH22 ARG A  62     -14.856   2.287 -27.007  1.00  0.00           H  
ATOM    999  C   ARG A  62     -10.535  -4.717 -27.836  1.00  0.00           C  
ATOM   1000  O   ARG A  62      -9.551  -4.822 -28.562  1.00  0.00           O  
ATOM   1001  N   CYS A  63     -10.480  -4.890 -26.516  1.00  0.00           N  
ATOM   1002  H   CYS A  63     -11.322  -4.709 -25.988  1.00  0.00           H  
ATOM   1003  CA  CYS A  63      -9.269  -5.291 -25.792  1.00  0.00           C  
ATOM   1004  HA  CYS A  63      -8.419  -5.272 -26.476  1.00  0.00           H  
ATOM   1005  CB  CYS A  63      -8.984  -4.257 -24.694  1.00  0.00           C  
ATOM   1006  HB2 CYS A  63      -9.803  -4.263 -23.972  1.00  0.00           H  
ATOM   1007  HB3 CYS A  63      -8.059  -4.520 -24.178  1.00  0.00           H  
ATOM   1008  SG  CYS A  63      -8.833  -2.586 -25.396  1.00  0.00           S  
ATOM   1009  HG  CYS A  63      -7.751  -2.794 -26.150  1.00  0.00           H  
ATOM   1010  C   CYS A  63      -9.329  -6.734 -25.249  1.00  0.00           C  
ATOM   1011  O   CYS A  63      -8.330  -7.224 -24.728  1.00  0.00           O  
ATOM   1012  N   LEU A  64     -10.472  -7.420 -25.376  1.00  0.00           N  
ATOM   1013  H   LEU A  64     -11.246  -6.955 -25.832  1.00  0.00           H  
ATOM   1014  CA  LEU A  64     -10.681  -8.815 -24.961  1.00  0.00           C  
ATOM   1015  HA  LEU A  64     -10.154  -8.989 -24.022  1.00  0.00           H  
ATOM   1016  CB  LEU A  64     -12.192  -9.005 -24.730  1.00  0.00           C  
ATOM   1017  HB2 LEU A  64     -12.544  -8.240 -24.035  1.00  0.00           H  
ATOM   1018  HB3 LEU A  64     -12.685  -8.848 -25.686  1.00  0.00           H  
ATOM   1019  CG  LEU A  64     -12.639 -10.387 -24.216  1.00  0.00           C  
ATOM   1020  HG  LEU A  64     -12.312 -11.162 -24.909  1.00  0.00           H  
ATOM   1021  CD1 LEU A  64     -12.081 -10.693 -22.826  1.00  0.00           C  
ATOM   1022 HD11 LEU A  64     -12.333  -9.888 -22.136  1.00  0.00           H  
ATOM   1023 HD12 LEU A  64     -12.504 -11.627 -22.458  1.00  0.00           H  
ATOM   1024 HD13 LEU A  64     -10.999 -10.812 -22.886  1.00  0.00           H  
ATOM   1025  CD2 LEU A  64     -14.166 -10.421 -24.150  1.00  0.00           C  
ATOM   1026 HD21 LEU A  64     -14.532  -9.644 -23.477  1.00  0.00           H  
ATOM   1027 HD22 LEU A  64     -14.583 -10.258 -25.143  1.00  0.00           H  
ATOM   1028 HD23 LEU A  64     -14.500 -11.394 -23.789  1.00  0.00           H  
ATOM   1029  C   LEU A  64     -10.141  -9.820 -25.995  1.00  0.00           C  
ATOM   1030  O   LEU A  64      -9.555 -10.830 -25.622  1.00  0.00           O  
ATOM   1031  N   GLY A  65     -10.294  -9.513 -27.288  1.00  0.00           N  
ATOM   1032  H   GLY A  65     -10.821  -8.677 -27.513  1.00  0.00           H  
ATOM   1033  CA  GLY A  65      -9.741 -10.297 -28.402  1.00  0.00           C  
ATOM   1034  HA2 GLY A  65      -9.901 -11.357 -28.201  1.00  0.00           H  
ATOM   1035  HA3 GLY A  65     -10.274 -10.037 -29.315  1.00  0.00           H  
ATOM   1036  C   GLY A  65      -8.239 -10.089 -28.650  1.00  0.00           C  
ATOM   1037  O   GLY A  65      -7.738 -10.468 -29.705  1.00  0.00           O  
ATOM   1038  N   ALA A  66      -7.522  -9.457 -27.716  1.00  0.00           N  
ATOM   1039  H   ALA A  66      -7.976  -9.268 -26.837  1.00  0.00           H  
ATOM   1040  CA  ALA A  66      -6.084  -9.221 -27.793  1.00  0.00           C  
ATOM   1041  HA  ALA A  66      -5.817  -9.059 -28.838  1.00  0.00           H  
ATOM   1042  CB  ALA A  66      -5.762  -7.942 -27.014  1.00  0.00           C  
ATOM   1043  HB1 ALA A  66      -5.962  -8.095 -25.952  1.00  0.00           H  
ATOM   1044  HB2 ALA A  66      -4.713  -7.692 -27.151  1.00  0.00           H  
ATOM   1045  HB3 ALA A  66      -6.377  -7.119 -27.382  1.00  0.00           H  
ATOM   1046  C   ALA A  66      -5.272 -10.422 -27.273  1.00  0.00           C  
ATOM   1047  O   ALA A  66      -5.720 -11.161 -26.400  1.00  0.00           O  
ATOM   1048  N   THR A  67      -4.044 -10.599 -27.773  1.00  0.00           N  
ATOM   1049  H   THR A  67      -3.714  -9.962 -28.479  1.00  0.00           H  
ATOM   1050  CA  THR A  67      -3.156 -11.684 -27.311  1.00  0.00           C  
ATOM   1051  HA  THR A  67      -3.715 -12.613 -27.415  1.00  0.00           H  
ATOM   1052  CB  THR A  67      -1.912 -11.811 -28.204  1.00  0.00           C  
ATOM   1053  HB  THR A  67      -2.219 -11.769 -29.251  1.00  0.00           H  
ATOM   1054  CG2 THR A  67      -0.860 -10.728 -27.953  1.00  0.00           C  
ATOM   1055 HG21 THR A  67      -0.422 -10.848 -26.961  1.00  0.00           H  
ATOM   1056 HG22 THR A  67      -0.068 -10.819 -28.696  1.00  0.00           H  
ATOM   1057 HG23 THR A  67      -1.314  -9.742 -28.036  1.00  0.00           H  
ATOM   1058  OG1 THR A  67      -1.303 -13.056 -27.968  1.00  0.00           O  
ATOM   1059  HG1 THR A  67      -1.596 -13.674 -28.646  1.00  0.00           H  
ATOM   1060  C   THR A  67      -2.798 -11.554 -25.820  1.00  0.00           C  
ATOM   1061  O   THR A  67      -2.822 -10.455 -25.262  1.00  0.00           O  
ATOM   1062  N   ALA A  68      -2.458 -12.668 -25.165  1.00  0.00           N  
ATOM   1063  H   ALA A  68      -2.344 -13.511 -25.707  1.00  0.00           H  
ATOM   1064  CA  ALA A  68      -2.465 -12.796 -23.703  1.00  0.00           C  
ATOM   1065  HA  ALA A  68      -3.497 -12.695 -23.362  1.00  0.00           H  
ATOM   1066  CB  ALA A  68      -1.987 -14.211 -23.352  1.00  0.00           C  
ATOM   1067  HB1 ALA A  68      -0.965 -14.361 -23.702  1.00  0.00           H  
ATOM   1068  HB2 ALA A  68      -2.019 -14.352 -22.270  1.00  0.00           H  
ATOM   1069  HB3 ALA A  68      -2.640 -14.951 -23.819  1.00  0.00           H  
ATOM   1070  C   ALA A  68      -1.638 -11.723 -22.964  1.00  0.00           C  
ATOM   1071  O   ALA A  68      -2.107 -11.147 -21.984  1.00  0.00           O  
ATOM   1072  N   GLN A  69      -0.439 -11.397 -23.455  1.00  0.00           N  
ATOM   1073  H   GLN A  69      -0.084 -11.931 -24.244  1.00  0.00           H  
ATOM   1074  CA  GLN A  69       0.420 -10.359 -22.873  1.00  0.00           C  
ATOM   1075  HA  GLN A  69       0.536 -10.563 -21.808  1.00  0.00           H  
ATOM   1076  CB  GLN A  69       1.813 -10.396 -23.529  1.00  0.00           C  
ATOM   1077  HB2 GLN A  69       1.725 -10.243 -24.606  1.00  0.00           H  
ATOM   1078  HB3 GLN A  69       2.383  -9.556 -23.129  1.00  0.00           H  
ATOM   1079  CG  GLN A  69       2.629 -11.674 -23.243  1.00  0.00           C  
ATOM   1080  HG2 GLN A  69       3.683 -11.441 -23.399  1.00  0.00           H  
ATOM   1081  HG3 GLN A  69       2.504 -11.960 -22.198  1.00  0.00           H  
ATOM   1082  CD  GLN A  69       2.300 -12.876 -24.133  1.00  0.00           C  
ATOM   1083  OE1 GLN A  69       1.406 -12.868 -24.961  1.00  0.00           O  
ATOM   1084  NE2 GLN A  69       3.006 -13.971 -23.987  1.00  0.00           N  
ATOM   1085 HE21 GLN A  69       2.768 -14.735 -24.598  1.00  0.00           H  
ATOM   1086 HE22 GLN A  69       3.753 -14.021 -23.320  1.00  0.00           H  
ATOM   1087  C   GLN A  69      -0.193  -8.951 -22.988  1.00  0.00           C  
ATOM   1088  O   GLN A  69      -0.019  -8.134 -22.087  1.00  0.00           O  
ATOM   1089  N   GLN A  70      -0.931  -8.663 -24.064  1.00  0.00           N  
ATOM   1090  H   GLN A  70      -1.128  -9.414 -24.716  1.00  0.00           H  
ATOM   1091  CA  GLN A  70      -1.662  -7.404 -24.239  1.00  0.00           C  
ATOM   1092  HA  GLN A  70      -1.024  -6.578 -23.918  1.00  0.00           H  
ATOM   1093  CB  GLN A  70      -1.967  -7.225 -25.739  1.00  0.00           C  
ATOM   1094  HB2 GLN A  70      -1.032  -7.277 -26.299  1.00  0.00           H  
ATOM   1095  HB3 GLN A  70      -2.588  -8.054 -26.073  1.00  0.00           H  
ATOM   1096  CG  GLN A  70      -2.697  -5.921 -26.104  1.00  0.00           C  
ATOM   1097  HG2 GLN A  70      -2.945  -5.960 -27.164  1.00  0.00           H  
ATOM   1098  HG3 GLN A  70      -3.629  -5.851 -25.545  1.00  0.00           H  
ATOM   1099  CD  GLN A  70      -1.877  -4.654 -25.877  1.00  0.00           C  
ATOM   1100  OE1 GLN A  70      -2.319  -3.717 -25.236  1.00  0.00           O  
ATOM   1101  NE2 GLN A  70      -0.666  -4.556 -26.380  1.00  0.00           N  
ATOM   1102 HE21 GLN A  70      -0.183  -3.681 -26.244  1.00  0.00           H  
ATOM   1103 HE22 GLN A  70      -0.268  -5.298 -26.924  1.00  0.00           H  
ATOM   1104  C   GLN A  70      -2.928  -7.373 -23.363  1.00  0.00           C  
ATOM   1105  O   GLN A  70      -3.195  -6.362 -22.717  1.00  0.00           O  
ATOM   1106  N   PHE A  71      -3.666  -8.488 -23.278  1.00  0.00           N  
ATOM   1107  H   PHE A  71      -3.414  -9.281 -23.862  1.00  0.00           H  
ATOM   1108  CA  PHE A  71      -4.835  -8.620 -22.398  1.00  0.00           C  
ATOM   1109  HA  PHE A  71      -5.529  -7.812 -22.627  1.00  0.00           H  
ATOM   1110  CB  PHE A  71      -5.547  -9.946 -22.697  1.00  0.00           C  
ATOM   1111  HB2 PHE A  71      -5.870  -9.948 -23.740  1.00  0.00           H  
ATOM   1112  HB3 PHE A  71      -4.839 -10.765 -22.569  1.00  0.00           H  
ATOM   1113  CG  PHE A  71      -6.759 -10.194 -21.816  1.00  0.00           C  
ATOM   1114  CD1 PHE A  71      -7.929  -9.437 -22.008  1.00  0.00           C  
ATOM   1115  HD1 PHE A  71      -7.964  -8.699 -22.794  1.00  0.00           H  
ATOM   1116  CE1 PHE A  71      -9.055  -9.649 -21.193  1.00  0.00           C  
ATOM   1117  HE1 PHE A  71      -9.954  -9.075 -21.360  1.00  0.00           H  
ATOM   1118  CZ  PHE A  71      -9.017 -10.631 -20.187  1.00  0.00           C  
ATOM   1119  HZ  PHE A  71      -9.891 -10.819 -19.581  1.00  0.00           H  
ATOM   1120  CE2 PHE A  71      -7.846 -11.382 -19.984  1.00  0.00           C  
ATOM   1121  HE2 PHE A  71      -7.814 -12.143 -19.217  1.00  0.00           H  
ATOM   1122  CD2 PHE A  71      -6.717 -11.160 -20.793  1.00  0.00           C  
ATOM   1123  HD2 PHE A  71      -5.820 -11.742 -20.635  1.00  0.00           H  
ATOM   1124  C   PHE A  71      -4.478  -8.505 -20.902  1.00  0.00           C  
ATOM   1125  O   PHE A  71      -5.232  -7.908 -20.132  1.00  0.00           O  
ATOM   1126  N   HIE A  72      -3.303  -9.001 -20.492  1.00  0.00           N  
ATOM   1127  H   HIE A  72      -2.780  -9.584 -21.139  1.00  0.00           H  
ATOM   1128  CA  HIE A  72      -2.749  -8.776 -19.150  1.00  0.00           C  
ATOM   1129  HA  HIE A  72      -3.464  -9.134 -18.409  1.00  0.00           H  
ATOM   1130  CB  HIE A  72      -1.433  -9.555 -18.983  1.00  0.00           C  
ATOM   1131  HB2 HIE A  72      -1.635 -10.621 -19.087  1.00  0.00           H  
ATOM   1132  HB3 HIE A  72      -0.738  -9.267 -19.771  1.00  0.00           H  
ATOM   1133  CG  HIE A  72      -0.764  -9.304 -17.652  1.00  0.00           C  
ATOM   1134  ND1 HIE A  72      -0.032  -8.162 -17.312  1.00  0.00           N  
ATOM   1135  CE1 HIE A  72       0.291  -8.308 -16.019  1.00  0.00           C  
ATOM   1136  HE1 HIE A  72       0.843  -7.581 -15.439  1.00  0.00           H  
ATOM   1137  NE2 HIE A  72      -0.180  -9.474 -15.544  1.00  0.00           N  
ATOM   1138  HE2 HIE A  72      -0.078  -9.796 -14.591  1.00  0.00           H  
ATOM   1139  CD2 HIE A  72      -0.855 -10.115 -16.559  1.00  0.00           C  
ATOM   1140  HD2 HIE A  72      -1.384 -11.057 -16.509  1.00  0.00           H  
ATOM   1141  C   HIE A  72      -2.539  -7.287 -18.863  1.00  0.00           C  
ATOM   1142  O   HIE A  72      -3.075  -6.775 -17.883  1.00  0.00           O  
ATOM   1143  N   ARG A  73      -1.832  -6.570 -19.745  1.00  0.00           N  
ATOM   1144  H   ARG A  73      -1.409  -7.055 -20.528  1.00  0.00           H  
ATOM   1145  CA  ARG A  73      -1.629  -5.120 -19.607  1.00  0.00           C  
ATOM   1146  HA  ARG A  73      -1.191  -4.920 -18.629  1.00  0.00           H  
ATOM   1147  CB  ARG A  73      -0.683  -4.614 -20.708  1.00  0.00           C  
ATOM   1148  HB2 ARG A  73      -1.087  -4.885 -21.685  1.00  0.00           H  
ATOM   1149  HB3 ARG A  73      -0.641  -3.527 -20.654  1.00  0.00           H  
ATOM   1150  CG  ARG A  73       0.752  -5.156 -20.600  1.00  0.00           C  
ATOM   1151  HG2 ARG A  73       0.749  -6.242 -20.662  1.00  0.00           H  
ATOM   1152  HG3 ARG A  73       1.330  -4.762 -21.437  1.00  0.00           H  
ATOM   1153  CD  ARG A  73       1.433  -4.748 -19.293  1.00  0.00           C  
ATOM   1154  HD2 ARG A  73       1.357  -3.665 -19.196  1.00  0.00           H  
ATOM   1155  HD3 ARG A  73       0.922  -5.218 -18.450  1.00  0.00           H  
ATOM   1156  NE  ARG A  73       2.851  -5.147 -19.275  1.00  0.00           N  
ATOM   1157  HE  ARG A  73       3.153  -5.780 -19.993  1.00  0.00           H  
ATOM   1158  CZ  ARG A  73       3.746  -4.732 -18.399  1.00  0.00           C  
ATOM   1159  NH1 ARG A  73       3.436  -3.949 -17.408  1.00  0.00           N  
ATOM   1160 HH11 ARG A  73       2.470  -3.636 -17.312  1.00  0.00           H  
ATOM   1161 HH12 ARG A  73       4.131  -3.498 -16.847  1.00  0.00           H  
ATOM   1162  NH2 ARG A  73       4.990  -5.109 -18.514  1.00  0.00           N  
ATOM   1163 HH21 ARG A  73       5.266  -5.686 -19.283  1.00  0.00           H  
ATOM   1164 HH22 ARG A  73       5.663  -4.812 -17.832  1.00  0.00           H  
ATOM   1165  C   ARG A  73      -2.953  -4.354 -19.597  1.00  0.00           C  
ATOM   1166  O   ARG A  73      -3.112  -3.452 -18.783  1.00  0.00           O  
ATOM   1167  N   HIE A  74      -3.926  -4.754 -20.413  1.00  0.00           N  
ATOM   1168  H   HIE A  74      -3.711  -5.476 -21.091  1.00  0.00           H  
ATOM   1169  CA  HIE A  74      -5.280  -4.186 -20.415  1.00  0.00           C  
ATOM   1170  HA  HIE A  74      -5.211  -3.111 -20.583  1.00  0.00           H  
ATOM   1171  CB  HIE A  74      -6.086  -4.785 -21.576  1.00  0.00           C  
ATOM   1172  HB2 HIE A  74      -5.726  -4.365 -22.516  1.00  0.00           H  
ATOM   1173  HB3 HIE A  74      -5.933  -5.860 -21.603  1.00  0.00           H  
ATOM   1174  CG  HIE A  74      -7.564  -4.525 -21.455  1.00  0.00           C  
ATOM   1175  ND1 HIE A  74      -8.127  -3.267 -21.267  1.00  0.00           N  
ATOM   1176  CE1 HIE A  74      -9.452  -3.458 -21.212  1.00  0.00           C  
ATOM   1177  HE1 HIE A  74     -10.180  -2.667 -21.093  1.00  0.00           H  
ATOM   1178  NE2 HIE A  74      -9.744  -4.762 -21.354  1.00  0.00           N  
ATOM   1179  HE2 HIE A  74     -10.685  -5.130 -21.417  1.00  0.00           H  
ATOM   1180  CD2 HIE A  74      -8.561  -5.456 -21.510  1.00  0.00           C  
ATOM   1181  HD2 HIE A  74      -8.431  -6.518 -21.683  1.00  0.00           H  
ATOM   1182  C   HIE A  74      -5.995  -4.365 -19.067  1.00  0.00           C  
ATOM   1183  O   HIE A  74      -6.365  -3.381 -18.427  1.00  0.00           O  
ATOM   1184  N   LYS A  75      -6.155  -5.600 -18.570  1.00  0.00           N  
ATOM   1185  H   LYS A  75      -5.807  -6.397 -19.102  1.00  0.00           H  
ATOM   1186  CA  LYS A  75      -6.827  -5.818 -17.273  1.00  0.00           C  
ATOM   1187  HA  LYS A  75      -7.731  -5.218 -17.281  1.00  0.00           H  
ATOM   1188  CB  LYS A  75      -7.243  -7.292 -17.088  1.00  0.00           C  
ATOM   1189  HB2 LYS A  75      -6.358  -7.922 -17.209  1.00  0.00           H  
ATOM   1190  HB3 LYS A  75      -7.613  -7.433 -16.071  1.00  0.00           H  
ATOM   1191  CG  LYS A  75      -8.333  -7.776 -18.074  1.00  0.00           C  
ATOM   1192  HG2 LYS A  75      -7.967  -7.609 -19.088  1.00  0.00           H  
ATOM   1193  HG3 LYS A  75      -8.438  -8.856 -17.958  1.00  0.00           H  
ATOM   1194  CD  LYS A  75      -9.735  -7.123 -17.955  1.00  0.00           C  
ATOM   1195  HD2 LYS A  75      -9.665  -6.164 -17.445  1.00  0.00           H  
ATOM   1196  HD3 LYS A  75     -10.094  -6.938 -18.968  1.00  0.00           H  
ATOM   1197  CE  LYS A  75     -10.780  -8.001 -17.236  1.00  0.00           C  
ATOM   1198  HE2 LYS A  75     -10.784  -8.987 -17.710  1.00  0.00           H  
ATOM   1199  HE3 LYS A  75     -10.472  -8.141 -16.196  1.00  0.00           H  
ATOM   1200  NZ  LYS A  75     -12.155  -7.418 -17.298  1.00  0.00           N  
ATOM   1201  HZ1 LYS A  75     -12.502  -7.287 -18.238  1.00  0.00           H  
ATOM   1202  HZ2 LYS A  75     -12.266  -6.519 -16.844  1.00  0.00           H  
ATOM   1203  HZ3 LYS A  75     -12.863  -7.963 -16.813  1.00  0.00           H  
ATOM   1204  C   LYS A  75      -6.017  -5.253 -16.091  1.00  0.00           C  
ATOM   1205  O   LYS A  75      -6.633  -4.793 -15.132  1.00  0.00           O  
ATOM   1206  N   GLN A  76      -4.685  -5.175 -16.167  1.00  0.00           N  
ATOM   1207  H   GLN A  76      -4.217  -5.636 -16.941  1.00  0.00           H  
ATOM   1208  CA  GLN A  76      -3.850  -4.464 -15.185  1.00  0.00           C  
ATOM   1209  HA  GLN A  76      -4.127  -4.813 -14.188  1.00  0.00           H  
ATOM   1210  CB  GLN A  76      -2.369  -4.819 -15.431  1.00  0.00           C  
ATOM   1211  HB2 GLN A  76      -2.262  -5.903 -15.477  1.00  0.00           H  
ATOM   1212  HB3 GLN A  76      -2.071  -4.414 -16.398  1.00  0.00           H  
ATOM   1213  CG  GLN A  76      -1.390  -4.288 -14.368  1.00  0.00           C  
ATOM   1214  HG2 GLN A  76      -0.376  -4.401 -14.756  1.00  0.00           H  
ATOM   1215  HG3 GLN A  76      -1.556  -3.224 -14.204  1.00  0.00           H  
ATOM   1216  CD  GLN A  76      -1.469  -5.015 -13.027  1.00  0.00           C  
ATOM   1217  OE1 GLN A  76      -2.376  -5.780 -12.738  1.00  0.00           O  
ATOM   1218  NE2 GLN A  76      -0.530  -4.786 -12.133  1.00  0.00           N  
ATOM   1219 HE21 GLN A  76      -0.581  -5.291 -11.267  1.00  0.00           H  
ATOM   1220 HE22 GLN A  76       0.239  -4.154 -12.294  1.00  0.00           H  
ATOM   1221  C   GLN A  76      -4.083  -2.941 -15.216  1.00  0.00           C  
ATOM   1222  O   GLN A  76      -4.222  -2.311 -14.166  1.00  0.00           O  
ATOM   1223  N   LEU A  77      -4.218  -2.349 -16.410  1.00  0.00           N  
ATOM   1224  H   LEU A  77      -4.050  -2.902 -17.246  1.00  0.00           H  
ATOM   1225  CA  LEU A  77      -4.618  -0.947 -16.582  1.00  0.00           C  
ATOM   1226  HA  LEU A  77      -3.910  -0.317 -16.039  1.00  0.00           H  
ATOM   1227  CB  LEU A  77      -4.570  -0.553 -18.072  1.00  0.00           C  
ATOM   1228  HB2 LEU A  77      -3.597  -0.812 -18.490  1.00  0.00           H  
ATOM   1229  HB3 LEU A  77      -5.315  -1.132 -18.612  1.00  0.00           H  
ATOM   1230  CG  LEU A  77      -4.847   0.950 -18.298  1.00  0.00           C  
ATOM   1231  HG  LEU A  77      -5.399   1.362 -17.457  1.00  0.00           H  
ATOM   1232  CD1 LEU A  77      -3.533   1.714 -18.437  1.00  0.00           C  
ATOM   1233 HD11 LEU A  77      -3.730   2.783 -18.521  1.00  0.00           H  
ATOM   1234 HD12 LEU A  77      -2.897   1.533 -17.573  1.00  0.00           H  
ATOM   1235 HD13 LEU A  77      -3.003   1.391 -19.331  1.00  0.00           H  
ATOM   1236  CD2 LEU A  77      -5.694   1.179 -19.547  1.00  0.00           C  
ATOM   1237 HD21 LEU A  77      -6.651   0.666 -19.452  1.00  0.00           H  
ATOM   1238 HD22 LEU A  77      -5.879   2.245 -19.678  1.00  0.00           H  
ATOM   1239 HD23 LEU A  77      -5.172   0.801 -20.423  1.00  0.00           H  
ATOM   1240  C   LEU A  77      -6.009  -0.711 -15.980  1.00  0.00           C  
ATOM   1241  O   LEU A  77      -6.159   0.157 -15.127  1.00  0.00           O  
ATOM   1242  N   ILE A  78      -7.010  -1.530 -16.331  1.00  0.00           N  
ATOM   1243  H   ILE A  78      -6.805  -2.229 -17.042  1.00  0.00           H  
ATOM   1244  CA  ILE A  78      -8.374  -1.476 -15.762  1.00  0.00           C  
ATOM   1245  HA  ILE A  78      -8.824  -0.521 -16.020  1.00  0.00           H  
ATOM   1246  CB  ILE A  78      -9.247  -2.611 -16.358  1.00  0.00           C  
ATOM   1247  HB  ILE A  78      -8.664  -3.527 -16.303  1.00  0.00           H  
ATOM   1248  CG2 ILE A  78     -10.542  -2.878 -15.561  1.00  0.00           C  
ATOM   1249 HG21 ILE A  78     -10.299  -3.329 -14.599  1.00  0.00           H  
ATOM   1250 HG22 ILE A  78     -11.085  -1.948 -15.399  1.00  0.00           H  
ATOM   1251 HG23 ILE A  78     -11.185  -3.571 -16.107  1.00  0.00           H  
ATOM   1252  CG1 ILE A  78      -9.569  -2.370 -17.851  1.00  0.00           C  
ATOM   1253 HG12 ILE A  78      -8.649  -2.149 -18.391  1.00  0.00           H  
ATOM   1254 HG13 ILE A  78      -9.970  -3.293 -18.271  1.00  0.00           H  
ATOM   1255  CD1 ILE A  78     -10.570  -1.244 -18.139  1.00  0.00           C  
ATOM   1256 HD11 ILE A  78     -11.548  -1.502 -17.736  1.00  0.00           H  
ATOM   1257 HD12 ILE A  78     -10.235  -0.308 -17.700  1.00  0.00           H  
ATOM   1258 HD13 ILE A  78     -10.654  -1.109 -19.216  1.00  0.00           H  
ATOM   1259  C   ILE A  78      -8.347  -1.538 -14.229  1.00  0.00           C  
ATOM   1260  O   ILE A  78      -9.143  -0.868 -13.568  1.00  0.00           O  
ATOM   1261  N   ARG A  79      -7.409  -2.295 -13.652  1.00  0.00           N  
ATOM   1262  H   ARG A  79      -6.804  -2.844 -14.255  1.00  0.00           H  
ATOM   1263  CA  ARG A  79      -7.201  -2.345 -12.203  1.00  0.00           C  
ATOM   1264  HA  ARG A  79      -8.177  -2.465 -11.733  1.00  0.00           H  
ATOM   1265  CB  ARG A  79      -6.336  -3.560 -11.853  1.00  0.00           C  
ATOM   1266  HB2 ARG A  79      -6.729  -4.443 -12.362  1.00  0.00           H  
ATOM   1267  HB3 ARG A  79      -5.300  -3.406 -12.153  1.00  0.00           H  
ATOM   1268  CG  ARG A  79      -6.409  -3.773 -10.347  1.00  0.00           C  
ATOM   1269  HG2 ARG A  79      -5.916  -2.952  -9.823  1.00  0.00           H  
ATOM   1270  HG3 ARG A  79      -7.459  -3.798 -10.047  1.00  0.00           H  
ATOM   1271  CD  ARG A  79      -5.754  -5.081  -9.933  1.00  0.00           C  
ATOM   1272  HD2 ARG A  79      -6.097  -5.893 -10.578  1.00  0.00           H  
ATOM   1273  HD3 ARG A  79      -4.671  -4.983 -10.024  1.00  0.00           H  
ATOM   1274  NE  ARG A  79      -6.164  -5.345  -8.555  1.00  0.00           N  
ATOM   1275  HE  ARG A  79      -7.112  -5.124  -8.308  1.00  0.00           H  
ATOM   1276  CZ  ARG A  79      -5.411  -5.695  -7.541  1.00  0.00           C  
ATOM   1277  NH1 ARG A  79      -4.162  -6.030  -7.659  1.00  0.00           N  
ATOM   1278 HH11 ARG A  79      -3.687  -6.017  -8.538  1.00  0.00           H  
ATOM   1279 HH12 ARG A  79      -3.699  -6.350  -6.798  1.00  0.00           H  
ATOM   1280  NH2 ARG A  79      -5.945  -5.712  -6.363  1.00  0.00           N  
ATOM   1281 HH21 ARG A  79      -6.842  -5.317  -6.161  1.00  0.00           H  
ATOM   1282 HH22 ARG A  79      -5.384  -6.033  -5.564  1.00  0.00           H  
ATOM   1283  C   ARG A  79      -6.621  -1.044 -11.639  1.00  0.00           C  
ATOM   1284  O   ARG A  79      -7.167  -0.520 -10.673  1.00  0.00           O  
ATOM   1285  N   PHE A  80      -5.589  -0.468 -12.253  1.00  0.00           N  
ATOM   1286  H   PHE A  80      -5.139  -0.948 -13.029  1.00  0.00           H  
ATOM   1287  CA  PHE A  80      -5.092   0.849 -11.834  1.00  0.00           C  
ATOM   1288  HA  PHE A  80      -4.987   0.832 -10.750  1.00  0.00           H  
ATOM   1289  CB  PHE A  80      -3.706   1.104 -12.437  1.00  0.00           C  
ATOM   1290  HB2 PHE A  80      -3.784   0.986 -13.516  1.00  0.00           H  
ATOM   1291  HB3 PHE A  80      -3.422   2.135 -12.231  1.00  0.00           H  
ATOM   1292  CG  PHE A  80      -2.590   0.207 -11.925  1.00  0.00           C  
ATOM   1293  CD1 PHE A  80      -1.708  -0.403 -12.837  1.00  0.00           C  
ATOM   1294  HD1 PHE A  80      -1.831  -0.248 -13.900  1.00  0.00           H  
ATOM   1295  CE1 PHE A  80      -0.648  -1.200 -12.370  1.00  0.00           C  
ATOM   1296  HE1 PHE A  80       0.036  -1.655 -13.067  1.00  0.00           H  
ATOM   1297  CZ  PHE A  80      -0.469  -1.406 -10.993  1.00  0.00           C  
ATOM   1298  HZ  PHE A  80       0.351  -2.020 -10.637  1.00  0.00           H  
ATOM   1299  CE2 PHE A  80      -1.348  -0.804 -10.078  1.00  0.00           C  
ATOM   1300  HE2 PHE A  80      -1.203  -0.968  -9.020  1.00  0.00           H  
ATOM   1301  CD2 PHE A  80      -2.395   0.015 -10.540  1.00  0.00           C  
ATOM   1302  HD2 PHE A  80      -3.042   0.493  -9.823  1.00  0.00           H  
ATOM   1303  C   PHE A  80      -6.074   2.004 -12.120  1.00  0.00           C  
ATOM   1304  O   PHE A  80      -6.033   3.002 -11.407  1.00  0.00           O  
ATOM   1305  N   LEU A  81      -6.995   1.868 -13.084  1.00  0.00           N  
ATOM   1306  H   LEU A  81      -6.895   1.085 -13.724  1.00  0.00           H  
ATOM   1307  CA  LEU A  81      -8.139   2.780 -13.270  1.00  0.00           C  
ATOM   1308  HA  LEU A  81      -7.774   3.807 -13.254  1.00  0.00           H  
ATOM   1309  CB  LEU A  81      -8.825   2.525 -14.626  1.00  0.00           C  
ATOM   1310  HB2 LEU A  81      -9.101   1.473 -14.684  1.00  0.00           H  
ATOM   1311  HB3 LEU A  81      -9.746   3.109 -14.660  1.00  0.00           H  
ATOM   1312  CG  LEU A  81      -7.989   2.890 -15.866  1.00  0.00           C  
ATOM   1313  HG  LEU A  81      -7.032   2.382 -15.834  1.00  0.00           H  
ATOM   1314  CD1 LEU A  81      -8.717   2.454 -17.135  1.00  0.00           C  
ATOM   1315 HD11 LEU A  81      -8.867   1.379 -17.117  1.00  0.00           H  
ATOM   1316 HD12 LEU A  81      -9.679   2.963 -17.209  1.00  0.00           H  
ATOM   1317 HD13 LEU A  81      -8.115   2.699 -18.010  1.00  0.00           H  
ATOM   1318  CD2 LEU A  81      -7.737   4.394 -15.962  1.00  0.00           C  
ATOM   1319 HD21 LEU A  81      -7.123   4.727 -15.129  1.00  0.00           H  
ATOM   1320 HD22 LEU A  81      -7.210   4.617 -16.889  1.00  0.00           H  
ATOM   1321 HD23 LEU A  81      -8.683   4.933 -15.953  1.00  0.00           H  
ATOM   1322  C   LEU A  81      -9.167   2.659 -12.135  1.00  0.00           C  
ATOM   1323  O   LEU A  81      -9.681   3.670 -11.659  1.00  0.00           O  
ATOM   1324  N   LYS A  82      -9.423   1.442 -11.640  1.00  0.00           N  
ATOM   1325  H   LYS A  82      -9.038   0.640 -12.127  1.00  0.00           H  
ATOM   1326  CA  LYS A  82     -10.235   1.205 -10.432  1.00  0.00           C  
ATOM   1327  HA  LYS A  82     -11.140   1.811 -10.499  1.00  0.00           H  
ATOM   1328  CB  LYS A  82     -10.652  -0.277 -10.374  1.00  0.00           C  
ATOM   1329  HB2 LYS A  82      -9.786  -0.910 -10.561  1.00  0.00           H  
ATOM   1330  HB3 LYS A  82     -11.043  -0.504  -9.382  1.00  0.00           H  
ATOM   1331  CG  LYS A  82     -11.752  -0.566 -11.413  1.00  0.00           C  
ATOM   1332  HG2 LYS A  82     -12.648  -0.026 -11.114  1.00  0.00           H  
ATOM   1333  HG3 LYS A  82     -11.441  -0.202 -12.393  1.00  0.00           H  
ATOM   1334  CD  LYS A  82     -12.101  -2.055 -11.535  1.00  0.00           C  
ATOM   1335  HD2 LYS A  82     -11.208  -2.611 -11.826  1.00  0.00           H  
ATOM   1336  HD3 LYS A  82     -12.461  -2.423 -10.572  1.00  0.00           H  
ATOM   1337  CE  LYS A  82     -13.188  -2.236 -12.605  1.00  0.00           C  
ATOM   1338  HE2 LYS A  82     -14.061  -1.637 -12.331  1.00  0.00           H  
ATOM   1339  HE3 LYS A  82     -12.807  -1.853 -13.556  1.00  0.00           H  
ATOM   1340  NZ  LYS A  82     -13.591  -3.652 -12.766  1.00  0.00           N  
ATOM   1341  HZ1 LYS A  82     -14.131  -4.008 -11.992  1.00  0.00           H  
ATOM   1342  HZ2 LYS A  82     -14.146  -3.793 -13.619  1.00  0.00           H  
ATOM   1343  HZ3 LYS A  82     -12.808  -4.259 -12.956  1.00  0.00           H  
ATOM   1344  C   LYS A  82      -9.537   1.687  -9.150  1.00  0.00           C  
ATOM   1345  O   LYS A  82     -10.219   2.176  -8.259  1.00  0.00           O  
ATOM   1346  N   ARG A  83      -8.200   1.653  -9.070  1.00  0.00           N  
ATOM   1347  H   ARG A  83      -7.712   1.144  -9.796  1.00  0.00           H  
ATOM   1348  CA  ARG A  83      -7.420   2.298  -7.987  1.00  0.00           C  
ATOM   1349  HA  ARG A  83      -7.864   2.017  -7.028  1.00  0.00           H  
ATOM   1350  CB  ARG A  83      -5.966   1.783  -8.020  1.00  0.00           C  
ATOM   1351  HB2 ARG A  83      -5.977   0.711  -8.226  1.00  0.00           H  
ATOM   1352  HB3 ARG A  83      -5.420   2.280  -8.823  1.00  0.00           H  
ATOM   1353  CG  ARG A  83      -5.223   1.999  -6.691  1.00  0.00           C  
ATOM   1354  HG2 ARG A  83      -5.204   3.061  -6.444  1.00  0.00           H  
ATOM   1355  HG3 ARG A  83      -5.756   1.462  -5.906  1.00  0.00           H  
ATOM   1356  CD  ARG A  83      -3.777   1.482  -6.775  1.00  0.00           C  
ATOM   1357  HD2 ARG A  83      -3.783   0.495  -7.244  1.00  0.00           H  
ATOM   1358  HD3 ARG A  83      -3.196   2.167  -7.393  1.00  0.00           H  
ATOM   1359  NE  ARG A  83      -3.152   1.356  -5.444  1.00  0.00           N  
ATOM   1360  HE  ARG A  83      -3.787   1.318  -4.646  1.00  0.00           H  
ATOM   1361  CZ  ARG A  83      -1.906   1.012  -5.177  1.00  0.00           C  
ATOM   1362  NH1 ARG A  83      -1.006   0.861  -6.119  1.00  0.00           N  
ATOM   1363 HH11 ARG A  83      -1.266   1.043  -7.070  1.00  0.00           H  
ATOM   1364 HH12 ARG A  83      -0.059   0.600  -5.897  1.00  0.00           H  
ATOM   1365  NH2 ARG A  83      -1.550   0.775  -3.948  1.00  0.00           N  
ATOM   1366 HH21 ARG A  83      -2.211   0.940  -3.188  1.00  0.00           H  
ATOM   1367 HH22 ARG A  83      -0.660   0.379  -3.724  1.00  0.00           H  
ATOM   1368  C   ARG A  83      -7.495   3.832  -8.067  1.00  0.00           C  
ATOM   1369  O   ARG A  83      -7.700   4.491  -7.054  1.00  0.00           O  
ATOM   1370  N   LEU A  84      -7.387   4.397  -9.275  1.00  0.00           N  
ATOM   1371  H   LEU A  84      -7.146   3.789 -10.048  1.00  0.00           H  
ATOM   1372  CA  LEU A  84      -7.485   5.836  -9.560  1.00  0.00           C  
ATOM   1373  HA  LEU A  84      -6.740   6.357  -8.958  1.00  0.00           H  
ATOM   1374  CB  LEU A  84      -7.148   6.067 -11.046  1.00  0.00           C  
ATOM   1375  HB2 LEU A  84      -6.117   5.766 -11.223  1.00  0.00           H  
ATOM   1376  HB3 LEU A  84      -7.783   5.417 -11.644  1.00  0.00           H  
ATOM   1377  CG  LEU A  84      -7.341   7.502 -11.577  1.00  0.00           C  
ATOM   1378  HG  LEU A  84      -8.394   7.777 -11.513  1.00  0.00           H  
ATOM   1379  CD1 LEU A  84      -6.505   8.542 -10.829  1.00  0.00           C  
ATOM   1380 HD11 LEU A  84      -6.840   8.612  -9.796  1.00  0.00           H  
ATOM   1381 HD12 LEU A  84      -5.451   8.261 -10.854  1.00  0.00           H  
ATOM   1382 HD13 LEU A  84      -6.630   9.519 -11.292  1.00  0.00           H  
ATOM   1383  CD2 LEU A  84      -6.923   7.540 -13.047  1.00  0.00           C  
ATOM   1384 HD21 LEU A  84      -7.495   6.807 -13.613  1.00  0.00           H  
ATOM   1385 HD22 LEU A  84      -7.118   8.530 -13.457  1.00  0.00           H  
ATOM   1386 HD23 LEU A  84      -5.862   7.316 -13.147  1.00  0.00           H  
ATOM   1387  C   LEU A  84      -8.859   6.419  -9.194  1.00  0.00           C  
ATOM   1388  O   LEU A  84      -8.926   7.523  -8.660  1.00  0.00           O  
ATOM   1389  N   ASP A  85      -9.950   5.683  -9.411  1.00  0.00           N  
ATOM   1390  H   ASP A  85      -9.863   4.820  -9.936  1.00  0.00           H  
ATOM   1391  CA  ASP A  85     -11.286   6.081  -8.930  1.00  0.00           C  
ATOM   1392  HA  ASP A  85     -11.524   7.068  -9.328  1.00  0.00           H  
ATOM   1393  CB  ASP A  85     -12.311   5.080  -9.492  1.00  0.00           C  
ATOM   1394  HB2 ASP A  85     -12.072   4.951 -10.545  1.00  0.00           H  
ATOM   1395  HB3 ASP A  85     -12.183   4.115  -8.997  1.00  0.00           H  
ATOM   1396  CG  ASP A  85     -13.792   5.484  -9.417  1.00  0.00           C  
ATOM   1397  OD1 ASP A  85     -14.135   6.601  -8.978  1.00  0.00           O  
ATOM   1398  OD2 ASP A  85     -14.640   4.656  -9.823  1.00  0.00           O  
ATOM   1399  C   ASP A  85     -11.313   6.196  -7.391  1.00  0.00           C  
ATOM   1400  O   ASP A  85     -11.799   7.193  -6.858  1.00  0.00           O  
ATOM   1401  N   ARG A  86     -10.665   5.270  -6.659  1.00  0.00           N  
ATOM   1402  H   ARG A  86     -10.230   4.494  -7.141  1.00  0.00           H  
ATOM   1403  CA  ARG A  86     -10.506   5.378  -5.192  1.00  0.00           C  
ATOM   1404  HA  ARG A  86     -11.475   5.640  -4.768  1.00  0.00           H  
ATOM   1405  CB  ARG A  86     -10.105   4.037  -4.554  1.00  0.00           C  
ATOM   1406  HB2 ARG A  86      -9.090   3.766  -4.844  1.00  0.00           H  
ATOM   1407  HB3 ARG A  86     -10.123   4.168  -3.469  1.00  0.00           H  
ATOM   1408  CG  ARG A  86     -11.061   2.893  -4.940  1.00  0.00           C  
ATOM   1409  HG2 ARG A  86     -12.050   3.296  -5.145  1.00  0.00           H  
ATOM   1410  HG3 ARG A  86     -10.695   2.418  -5.846  1.00  0.00           H  
ATOM   1411  CD  ARG A  86     -11.216   1.826  -3.851  1.00  0.00           C  
ATOM   1412  HD2 ARG A  86     -11.752   2.269  -3.007  1.00  0.00           H  
ATOM   1413  HD3 ARG A  86     -11.810   0.997  -4.233  1.00  0.00           H  
ATOM   1414  NE  ARG A  86      -9.926   1.332  -3.362  1.00  0.00           N  
ATOM   1415  HE  ARG A  86      -9.629   1.706  -2.460  1.00  0.00           H  
ATOM   1416  CZ  ARG A  86      -9.126   0.432  -3.885  1.00  0.00           C  
ATOM   1417  NH1 ARG A  86      -9.382  -0.180  -5.013  1.00  0.00           N  
ATOM   1418 HH11 ARG A  86     -10.227   0.030  -5.505  1.00  0.00           H  
ATOM   1419 HH12 ARG A  86      -8.767  -0.946  -5.306  1.00  0.00           H  
ATOM   1420  NH2 ARG A  86      -8.046   0.144  -3.243  1.00  0.00           N  
ATOM   1421 HH21 ARG A  86      -7.887   0.558  -2.325  1.00  0.00           H  
ATOM   1422 HH22 ARG A  86      -7.513  -0.682  -3.508  1.00  0.00           H  
ATOM   1423  C   ARG A  86      -9.560   6.509  -4.764  1.00  0.00           C  
ATOM   1424  O   ARG A  86      -9.831   7.173  -3.765  1.00  0.00           O  
ATOM   1425  N   ASN A  87      -8.491   6.789  -5.517  1.00  0.00           N  
ATOM   1426  H   ASN A  87      -8.294   6.174  -6.299  1.00  0.00           H  
ATOM   1427  CA  ASN A  87      -7.651   7.972  -5.294  1.00  0.00           C  
ATOM   1428  HA  ASN A  87      -7.300   7.961  -4.257  1.00  0.00           H  
ATOM   1429  CB  ASN A  87      -6.420   7.970  -6.238  1.00  0.00           C  
ATOM   1430  HB2 ASN A  87      -6.759   7.922  -7.269  1.00  0.00           H  
ATOM   1431  HB3 ASN A  87      -5.911   8.921  -6.106  1.00  0.00           H  
ATOM   1432  CG  ASN A  87      -5.377   6.871  -6.028  1.00  0.00           C  
ATOM   1433  OD1 ASN A  87      -4.915   6.221  -6.961  1.00  0.00           O  
ATOM   1434  ND2 ASN A  87      -4.891   6.655  -4.823  1.00  0.00           N  
ATOM   1435 HD21 ASN A  87      -4.224   5.906  -4.729  1.00  0.00           H  
ATOM   1436 HD22 ASN A  87      -5.221   7.184  -4.036  1.00  0.00           H  
ATOM   1437  C   ASN A  87      -8.472   9.277  -5.450  1.00  0.00           C  
ATOM   1438  O   ASN A  87      -8.424  10.143  -4.576  1.00  0.00           O  
ATOM   1439  N   LEU A  88      -9.259   9.424  -6.525  1.00  0.00           N  
ATOM   1440  H   LEU A  88      -9.288   8.668  -7.205  1.00  0.00           H  
ATOM   1441  CA  LEU A  88     -10.096  10.615  -6.776  1.00  0.00           C  
ATOM   1442  HA  LEU A  88      -9.482  11.505  -6.644  1.00  0.00           H  
ATOM   1443  CB  LEU A  88     -10.628  10.585  -8.220  1.00  0.00           C  
ATOM   1444  HB2 LEU A  88     -11.107   9.619  -8.387  1.00  0.00           H  
ATOM   1445  HB3 LEU A  88     -11.390  11.356  -8.331  1.00  0.00           H  
ATOM   1446  CG  LEU A  88      -9.554  10.808  -9.301  1.00  0.00           C  
ATOM   1447  HG  LEU A  88      -8.696  10.168  -9.105  1.00  0.00           H  
ATOM   1448  CD1 LEU A  88     -10.117  10.452 -10.677  1.00  0.00           C  
ATOM   1449 HD11 LEU A  88      -9.339  10.548 -11.433  1.00  0.00           H  
ATOM   1450 HD12 LEU A  88     -10.463   9.418 -10.670  1.00  0.00           H  
ATOM   1451 HD13 LEU A  88     -10.948  11.110 -10.927  1.00  0.00           H  
ATOM   1452  CD2 LEU A  88      -9.084  12.265  -9.366  1.00  0.00           C  
ATOM   1453 HD21 LEU A  88      -8.657  12.567  -8.413  1.00  0.00           H  
ATOM   1454 HD22 LEU A  88      -8.322  12.365 -10.138  1.00  0.00           H  
ATOM   1455 HD23 LEU A  88      -9.924  12.914  -9.612  1.00  0.00           H  
ATOM   1456  C   LEU A  88     -11.259  10.741  -5.779  1.00  0.00           C  
ATOM   1457  O   LEU A  88     -11.593  11.854  -5.376  1.00  0.00           O  
ATOM   1458  N   TRP A  89     -11.829   9.619  -5.330  1.00  0.00           N  
ATOM   1459  H   TRP A  89     -11.571   8.741  -5.773  1.00  0.00           H  
ATOM   1460  CA  TRP A  89     -12.836   9.571  -4.265  1.00  0.00           C  
ATOM   1461  HA  TRP A  89     -13.719  10.126  -4.581  1.00  0.00           H  
ATOM   1462  CB  TRP A  89     -13.241   8.110  -4.030  1.00  0.00           C  
ATOM   1463  HB2 TRP A  89     -13.903   7.797  -4.838  1.00  0.00           H  
ATOM   1464  HB3 TRP A  89     -12.348   7.492  -4.082  1.00  0.00           H  
ATOM   1465  CG  TRP A  89     -13.901   7.816  -2.716  1.00  0.00           C  
ATOM   1466  CD1 TRP A  89     -13.304   7.194  -1.674  1.00  0.00           C  
ATOM   1467  HD1 TRP A  89     -12.280   6.833  -1.678  1.00  0.00           H  
ATOM   1468  NE1 TRP A  89     -14.180   7.118  -0.611  1.00  0.00           N  
ATOM   1469  HE1 TRP A  89     -13.923   6.739   0.290  1.00  0.00           H  
ATOM   1470  CE2 TRP A  89     -15.389   7.712  -0.909  1.00  0.00           C  
ATOM   1471  CZ2 TRP A  89     -16.562   7.915  -0.168  1.00  0.00           C  
ATOM   1472  HZ2 TRP A  89     -16.630   7.571   0.855  1.00  0.00           H  
ATOM   1473  CH2 TRP A  89     -17.634   8.597  -0.766  1.00  0.00           C  
ATOM   1474  HH2 TRP A  89     -18.537   8.784  -0.201  1.00  0.00           H  
ATOM   1475  CZ3 TRP A  89     -17.526   9.052  -2.092  1.00  0.00           C  
ATOM   1476  HZ3 TRP A  89     -18.346   9.594  -2.535  1.00  0.00           H  
ATOM   1477  CE3 TRP A  89     -16.347   8.833  -2.833  1.00  0.00           C  
ATOM   1478  HE3 TRP A  89     -16.268   9.201  -3.845  1.00  0.00           H  
ATOM   1479  CD2 TRP A  89     -15.244   8.165  -2.257  1.00  0.00           C  
ATOM   1480  C   TRP A  89     -12.345  10.211  -2.963  1.00  0.00           C  
ATOM   1481  O   TRP A  89     -13.100  10.958  -2.348  1.00  0.00           O  
ATOM   1482  N   GLY A  90     -11.088   9.983  -2.565  1.00  0.00           N  
ATOM   1483  H   GLY A  90     -10.507   9.362  -3.116  1.00  0.00           H  
ATOM   1484  CA  GLY A  90     -10.510  10.632  -1.381  1.00  0.00           C  
ATOM   1485  HA2 GLY A  90     -11.118  10.406  -0.505  1.00  0.00           H  
ATOM   1486  HA3 GLY A  90      -9.501  10.252  -1.222  1.00  0.00           H  
ATOM   1487  C   GLY A  90     -10.418  12.151  -1.535  1.00  0.00           C  
ATOM   1488  O   GLY A  90     -10.895  12.905  -0.686  1.00  0.00           O  
ATOM   1489  N   LEU A  91      -9.844  12.609  -2.654  1.00  0.00           N  
ATOM   1490  H   LEU A  91      -9.480  11.928  -3.309  1.00  0.00           H  
ATOM   1491  CA  LEU A  91      -9.692  14.036  -2.952  1.00  0.00           C  
ATOM   1492  HA  LEU A  91      -9.128  14.501  -2.145  1.00  0.00           H  
ATOM   1493  CB  LEU A  91      -8.916  14.206  -4.275  1.00  0.00           C  
ATOM   1494  HB2 LEU A  91      -9.499  13.748  -5.076  1.00  0.00           H  
ATOM   1495  HB3 LEU A  91      -8.831  15.271  -4.494  1.00  0.00           H  
ATOM   1496  CG  LEU A  91      -7.501  13.596  -4.292  1.00  0.00           C  
ATOM   1497  HG  LEU A  91      -7.559  12.552  -4.005  1.00  0.00           H  
ATOM   1498  CD1 LEU A  91      -6.923  13.657  -5.705  1.00  0.00           C  
ATOM   1499 HD11 LEU A  91      -6.845  14.694  -6.033  1.00  0.00           H  
ATOM   1500 HD12 LEU A  91      -5.933  13.203  -5.716  1.00  0.00           H  
ATOM   1501 HD13 LEU A  91      -7.565  13.102  -6.387  1.00  0.00           H  
ATOM   1502  CD2 LEU A  91      -6.549  14.323  -3.340  1.00  0.00           C  
ATOM   1503 HD21 LEU A  91      -6.507  15.382  -3.589  1.00  0.00           H  
ATOM   1504 HD22 LEU A  91      -6.894  14.201  -2.313  1.00  0.00           H  
ATOM   1505 HD23 LEU A  91      -5.550  13.894  -3.420  1.00  0.00           H  
ATOM   1506  C   LEU A  91     -11.050  14.756  -3.014  1.00  0.00           C  
ATOM   1507  O   LEU A  91     -11.191  15.864  -2.491  1.00  0.00           O  
ATOM   1508  N   ALA A  92     -12.050  14.135  -3.644  1.00  0.00           N  
ATOM   1509  H   ALA A  92     -11.860  13.225  -4.058  1.00  0.00           H  
ATOM   1510  CA  ALA A  92     -13.362  14.733  -3.878  1.00  0.00           C  
ATOM   1511  HA  ALA A  92     -13.226  15.794  -4.086  1.00  0.00           H  
ATOM   1512  CB  ALA A  92     -13.963  14.081  -5.130  1.00  0.00           C  
ATOM   1513  HB1 ALA A  92     -13.289  14.216  -5.976  1.00  0.00           H  
ATOM   1514  HB2 ALA A  92     -14.118  13.012  -4.968  1.00  0.00           H  
ATOM   1515  HB3 ALA A  92     -14.917  14.554  -5.358  1.00  0.00           H  
ATOM   1516  C   ALA A  92     -14.337  14.608  -2.691  1.00  0.00           C  
ATOM   1517  O   ALA A  92     -15.053  15.559  -2.380  1.00  0.00           O  
ATOM   1518  N   GLY A  93     -14.418  13.428  -2.071  1.00  0.00           N  
ATOM   1519  H   GLY A  93     -13.759  12.696  -2.324  1.00  0.00           H  
ATOM   1520  CA  GLY A  93     -15.496  13.033  -1.153  1.00  0.00           C  
ATOM   1521  HA2 GLY A  93     -15.223  12.081  -0.698  1.00  0.00           H  
ATOM   1522  HA3 GLY A  93     -15.593  13.777  -0.364  1.00  0.00           H  
ATOM   1523  C   GLY A  93     -16.875  12.854  -1.815  1.00  0.00           C  
ATOM   1524  O   GLY A  93     -17.847  12.556  -1.130  1.00  0.00           O  
ATOM   1525  N   LEU A  94     -16.990  13.053  -3.132  1.00  0.00           N  
ATOM   1526  H   LEU A  94     -16.141  13.231  -3.643  1.00  0.00           H  
ATOM   1527  CA  LEU A  94     -18.241  12.987  -3.898  1.00  0.00           C  
ATOM   1528  HA  LEU A  94     -19.085  13.063  -3.211  1.00  0.00           H  
ATOM   1529  CB  LEU A  94     -18.305  14.169  -4.884  1.00  0.00           C  
ATOM   1530  HB2 LEU A  94     -17.397  14.155  -5.484  1.00  0.00           H  
ATOM   1531  HB3 LEU A  94     -19.147  14.024  -5.561  1.00  0.00           H  
ATOM   1532  CG  LEU A  94     -18.438  15.557  -4.229  1.00  0.00           C  
ATOM   1533  HG  LEU A  94     -17.687  15.671  -3.448  1.00  0.00           H  
ATOM   1534  CD1 LEU A  94     -18.209  16.651  -5.271  1.00  0.00           C  
ATOM   1535 HD11 LEU A  94     -17.198  16.565  -5.663  1.00  0.00           H  
ATOM   1536 HD12 LEU A  94     -18.929  16.552  -6.085  1.00  0.00           H  
ATOM   1537 HD13 LEU A  94     -18.324  17.632  -4.811  1.00  0.00           H  
ATOM   1538  CD2 LEU A  94     -19.825  15.757  -3.619  1.00  0.00           C  
ATOM   1539 HD21 LEU A  94     -19.900  16.761  -3.199  1.00  0.00           H  
ATOM   1540 HD22 LEU A  94     -20.596  15.634  -4.381  1.00  0.00           H  
ATOM   1541 HD23 LEU A  94     -19.990  15.044  -2.812  1.00  0.00           H  
ATOM   1542  C   LEU A  94     -18.369  11.646  -4.637  1.00  0.00           C  
ATOM   1543  O   LEU A  94     -17.397  11.155  -5.209  1.00  0.00           O  
ATOM   1544  N   ASN A  95     -19.575  11.068  -4.650  1.00  0.00           N  
ATOM   1545  H   ASN A  95     -20.333  11.539  -4.181  1.00  0.00           H  
ATOM   1546  CA  ASN A  95     -19.809   9.740  -5.225  1.00  0.00           C  
ATOM   1547  HA  ASN A  95     -19.010   9.079  -4.878  1.00  0.00           H  
ATOM   1548  CB  ASN A  95     -21.140   9.184  -4.686  1.00  0.00           C  
ATOM   1549  HB2 ASN A  95     -21.135   9.228  -3.597  1.00  0.00           H  
ATOM   1550  HB3 ASN A  95     -21.976   9.783  -5.051  1.00  0.00           H  
ATOM   1551  CG  ASN A  95     -21.357   7.745  -5.125  1.00  0.00           C  
ATOM   1552  OD1 ASN A  95     -21.560   7.455  -6.290  1.00  0.00           O  
ATOM   1553  ND2 ASN A  95     -21.312   6.797  -4.216  1.00  0.00           N  
ATOM   1554 HD21 ASN A  95     -21.511   5.868  -4.542  1.00  0.00           H  
ATOM   1555 HD22 ASN A  95     -21.175   7.015  -3.246  1.00  0.00           H  
ATOM   1556  C   ASN A  95     -19.732   9.720  -6.765  1.00  0.00           C  
ATOM   1557  O   ASN A  95     -18.929   8.966  -7.318  1.00  0.00           O  
ATOM   1558  N   SER A  96     -20.540  10.525  -7.462  1.00  0.00           N  
ATOM   1559  H   SER A  96     -21.186  11.124  -6.967  1.00  0.00           H  
ATOM   1560  CA  SER A  96     -20.502  10.666  -8.924  1.00  0.00           C  
ATOM   1561  HA  SER A  96     -19.463  10.633  -9.249  1.00  0.00           H  
ATOM   1562  CB  SER A  96     -21.246   9.512  -9.604  1.00  0.00           C  
ATOM   1563  HB2 SER A  96     -20.822   8.563  -9.283  1.00  0.00           H  
ATOM   1564  HB3 SER A  96     -22.297   9.538  -9.311  1.00  0.00           H  
ATOM   1565  OG  SER A  96     -21.155   9.615 -11.012  1.00  0.00           O  
ATOM   1566  HG  SER A  96     -20.227   9.743 -11.279  1.00  0.00           H  
ATOM   1567  C   SER A  96     -21.097  12.004  -9.362  1.00  0.00           C  
ATOM   1568  O   SER A  96     -22.056  12.476  -8.756  1.00  0.00           O  
ATOM   1569  N   CYS A  97     -20.529  12.590 -10.416  1.00  0.00           N  
ATOM   1570  H   CYS A  97     -19.788  12.086 -10.886  1.00  0.00           H  
ATOM   1571  CA  CYS A  97     -20.924  13.874 -10.995  1.00  0.00           C  
ATOM   1572  HA  CYS A  97     -21.922  14.150 -10.655  1.00  0.00           H  
ATOM   1573  CB  CYS A  97     -19.945  14.963 -10.514  1.00  0.00           C  
ATOM   1574  HB2 CYS A  97     -18.922  14.674 -10.757  1.00  0.00           H  
ATOM   1575  HB3 CYS A  97     -20.168  15.899 -11.030  1.00  0.00           H  
ATOM   1576  SG  CYS A  97     -20.092  15.235  -8.724  1.00  0.00           S  
ATOM   1577  HG  CYS A  97     -19.803  13.982  -8.354  1.00  0.00           H  
ATOM   1578  C   CYS A  97     -20.931  13.740 -12.533  1.00  0.00           C  
ATOM   1579  O   CYS A  97     -19.900  13.991 -13.160  1.00  0.00           O  
ATOM   1580  N   PRO A  98     -22.027  13.270 -13.161  1.00  0.00           N  
ATOM   1581  CD  PRO A  98     -23.276  12.853 -12.540  1.00  0.00           C  
ATOM   1582  HD2 PRO A  98     -23.635  13.590 -11.822  1.00  0.00           H  
ATOM   1583  HD3 PRO A  98     -23.136  11.888 -12.050  1.00  0.00           H  
ATOM   1584  CG  PRO A  98     -24.284  12.719 -13.682  1.00  0.00           C  
ATOM   1585  HG2 PRO A  98     -24.771  13.681 -13.855  1.00  0.00           H  
ATOM   1586  HG3 PRO A  98     -25.023  11.944 -13.479  1.00  0.00           H  
ATOM   1587  CB  PRO A  98     -23.406  12.365 -14.882  1.00  0.00           C  
ATOM   1588  HB2 PRO A  98     -23.877  12.642 -15.826  1.00  0.00           H  
ATOM   1589  HB3 PRO A  98     -23.181  11.296 -14.868  1.00  0.00           H  
ATOM   1590  CA  PRO A  98     -22.124  13.159 -14.618  1.00  0.00           C  
ATOM   1591  HA  PRO A  98     -21.270  12.602 -15.003  1.00  0.00           H  
ATOM   1592  C   PRO A  98     -22.147  14.540 -15.291  1.00  0.00           C  
ATOM   1593  O   PRO A  98     -22.590  15.526 -14.703  1.00  0.00           O  
ATOM   1594  N   VAL A  99     -21.685  14.610 -16.542  1.00  0.00           N  
ATOM   1595  H   VAL A  99     -21.427  13.756 -17.014  1.00  0.00           H  
ATOM   1596  CA  VAL A  99     -21.492  15.873 -17.285  1.00  0.00           C  
ATOM   1597  HA  VAL A  99     -21.882  16.697 -16.689  1.00  0.00           H  
ATOM   1598  CB  VAL A  99     -19.991  16.156 -17.514  1.00  0.00           C  
ATOM   1599  HB  VAL A  99     -19.552  15.322 -18.062  1.00  0.00           H  
ATOM   1600  CG1 VAL A  99     -19.719  17.446 -18.301  1.00  0.00           C  
ATOM   1601 HG11 VAL A  99     -20.100  17.358 -19.316  1.00  0.00           H  
ATOM   1602 HG12 VAL A  99     -18.645  17.620 -18.372  1.00  0.00           H  
ATOM   1603 HG13 VAL A  99     -20.187  18.302 -17.813  1.00  0.00           H  
ATOM   1604  CG2 VAL A  99     -19.263  16.300 -16.174  1.00  0.00           C  
ATOM   1605 HG21 VAL A  99     -18.219  16.548 -16.347  1.00  0.00           H  
ATOM   1606 HG22 VAL A  99     -19.303  15.362 -15.620  1.00  0.00           H  
ATOM   1607 HG23 VAL A  99     -19.731  17.087 -15.581  1.00  0.00           H  
ATOM   1608  C   VAL A  99     -22.284  15.865 -18.592  1.00  0.00           C  
ATOM   1609  O   VAL A  99     -22.422  14.823 -19.229  1.00  0.00           O  
ATOM   1610  N   LYS A 100     -22.813  17.030 -18.978  1.00  0.00           N  
ATOM   1611  H   LYS A 100     -22.565  17.847 -18.440  1.00  0.00           H  
ATOM   1612  CA  LYS A 100     -23.483  17.280 -20.260  1.00  0.00           C  
ATOM   1613  HA  LYS A 100     -23.717  16.334 -20.754  1.00  0.00           H  
ATOM   1614  CB  LYS A 100     -24.783  18.053 -20.019  1.00  0.00           C  
ATOM   1615  HB2 LYS A 100     -24.629  18.849 -19.291  1.00  0.00           H  
ATOM   1616  HB3 LYS A 100     -25.071  18.532 -20.948  1.00  0.00           H  
ATOM   1617  CG  LYS A 100     -25.918  17.127 -19.575  1.00  0.00           C  
ATOM   1618  HG2 LYS A 100     -25.911  16.225 -20.191  1.00  0.00           H  
ATOM   1619  HG3 LYS A 100     -25.775  16.853 -18.529  1.00  0.00           H  
ATOM   1620  CD  LYS A 100     -27.259  17.843 -19.761  1.00  0.00           C  
ATOM   1621  HD2 LYS A 100     -27.297  18.733 -19.127  1.00  0.00           H  
ATOM   1622  HD3 LYS A 100     -27.349  18.138 -20.809  1.00  0.00           H  
ATOM   1623  CE  LYS A 100     -28.409  16.897 -19.419  1.00  0.00           C  
ATOM   1624  HE2 LYS A 100     -28.241  15.948 -19.937  1.00  0.00           H  
ATOM   1625  HE3 LYS A 100     -28.398  16.699 -18.344  1.00  0.00           H  
ATOM   1626  NZ  LYS A 100     -29.699  17.482 -19.848  1.00  0.00           N  
ATOM   1627  HZ1 LYS A 100     -29.661  17.660 -20.846  1.00  0.00           H  
ATOM   1628  HZ2 LYS A 100     -29.851  18.366 -19.382  1.00  0.00           H  
ATOM   1629  HZ3 LYS A 100     -30.468  16.856 -19.648  1.00  0.00           H  
ATOM   1630  C   LYS A 100     -22.586  18.061 -21.220  1.00  0.00           C  
ATOM   1631  O   LYS A 100     -21.725  18.811 -20.773  1.00  0.00           O  
ATOM   1632  N   GLU A 101     -22.826  17.892 -22.519  1.00  0.00           N  
ATOM   1633  H   GLU A 101     -23.632  17.345 -22.798  1.00  0.00           H  
ATOM   1634  CA  GLU A 101     -22.200  18.650 -23.612  1.00  0.00           C  
ATOM   1635  HA  GLU A 101     -22.437  18.116 -24.533  1.00  0.00           H  
ATOM   1636  CB  GLU A 101     -22.860  20.039 -23.755  1.00  0.00           C  
ATOM   1637  HB2 GLU A 101     -22.402  20.717 -23.032  1.00  0.00           H  
ATOM   1638  HB3 GLU A 101     -22.600  20.415 -24.746  1.00  0.00           H  
ATOM   1639  CG  GLU A 101     -24.404  20.160 -23.591  1.00  0.00           C  
ATOM   1640  HG2 GLU A 101     -24.578  20.528 -22.577  1.00  0.00           H  
ATOM   1641  HG3 GLU A 101     -24.758  20.943 -24.265  1.00  0.00           H  
ATOM   1642  CD  GLU A 101     -25.276  18.894 -23.778  1.00  0.00           C  
ATOM   1643  OE1 GLU A 101     -24.895  17.986 -24.550  1.00  0.00           O  
ATOM   1644  OE2 GLU A 101     -26.306  18.786 -23.068  1.00  0.00           O  
ATOM   1645  C   GLU A 101     -20.655  18.640 -23.543  1.00  0.00           C  
ATOM   1646  O   GLU A 101     -19.978  19.642 -23.765  1.00  0.00           O  
ATOM   1647  N   ALA A 102     -20.111  17.476 -23.178  1.00  0.00           N  
ATOM   1648  H   ALA A 102     -20.736  16.694 -23.077  1.00  0.00           H  
ATOM   1649  CA  ALA A 102     -18.689  17.241 -22.949  1.00  0.00           C  
ATOM   1650  HA  ALA A 102     -18.271  18.116 -22.449  1.00  0.00           H  
ATOM   1651  CB  ALA A 102     -18.550  16.037 -22.009  1.00  0.00           C  
ATOM   1652  HB1 ALA A 102     -17.496  15.864 -21.785  1.00  0.00           H  
ATOM   1653  HB2 ALA A 102     -19.085  16.224 -21.080  1.00  0.00           H  
ATOM   1654  HB3 ALA A 102     -18.965  15.150 -22.490  1.00  0.00           H  
ATOM   1655  C   ALA A 102     -17.896  17.018 -24.249  1.00  0.00           C  
ATOM   1656  O   ALA A 102     -18.426  16.569 -25.267  1.00  0.00           O  
ATOM   1657  N   ASN A 103     -16.586  17.269 -24.196  1.00  0.00           N  
ATOM   1658  H   ASN A 103     -16.189  17.583 -23.320  1.00  0.00           H  
ATOM   1659  CA  ASN A 103     -15.657  16.943 -25.278  1.00  0.00           C  
ATOM   1660  HA  ASN A 103     -16.122  17.216 -26.226  1.00  0.00           H  
ATOM   1661  CB  ASN A 103     -14.371  17.776 -25.101  1.00  0.00           C  
ATOM   1662  HB2 ASN A 103     -13.937  17.568 -24.126  1.00  0.00           H  
ATOM   1663  HB3 ASN A 103     -13.637  17.494 -25.853  1.00  0.00           H  
ATOM   1664  CG  ASN A 103     -14.610  19.273 -25.178  1.00  0.00           C  
ATOM   1665  OD1 ASN A 103     -15.122  19.899 -24.272  1.00  0.00           O  
ATOM   1666  ND2 ASN A 103     -14.206  19.919 -26.250  1.00  0.00           N  
ATOM   1667 HD21 ASN A 103     -14.410  20.901 -26.263  1.00  0.00           H  
ATOM   1668 HD22 ASN A 103     -13.733  19.448 -26.996  1.00  0.00           H  
ATOM   1669  C   ASN A 103     -15.359  15.430 -25.332  1.00  0.00           C  
ATOM   1670  O   ASN A 103     -15.763  14.652 -24.469  1.00  0.00           O  
ATOM   1671  N   GLN A 104     -14.575  15.006 -26.324  1.00  0.00           N  
ATOM   1672  H   GLN A 104     -14.240  15.680 -26.996  1.00  0.00           H  
ATOM   1673  CA  GLN A 104     -13.933  13.688 -26.356  1.00  0.00           C  
ATOM   1674  HA  GLN A 104     -14.115  13.165 -25.417  1.00  0.00           H  
ATOM   1675  CB  GLN A 104     -14.508  12.825 -27.493  1.00  0.00           C  
ATOM   1676  HB2 GLN A 104     -14.297  13.307 -28.450  1.00  0.00           H  
ATOM   1677  HB3 GLN A 104     -13.999  11.861 -27.475  1.00  0.00           H  
ATOM   1678  CG  GLN A 104     -16.027  12.585 -27.373  1.00  0.00           C  
ATOM   1679  HG2 GLN A 104     -16.245  12.155 -26.395  1.00  0.00           H  
ATOM   1680  HG3 GLN A 104     -16.549  13.539 -27.448  1.00  0.00           H  
ATOM   1681  CD  GLN A 104     -16.587  11.652 -28.449  1.00  0.00           C  
ATOM   1682  OE1 GLN A 104     -15.879  11.015 -29.213  1.00  0.00           O  
ATOM   1683  NE2 GLN A 104     -17.893  11.528 -28.561  1.00  0.00           N  
ATOM   1684 HE21 GLN A 104     -18.220  10.944 -29.310  1.00  0.00           H  
ATOM   1685 HE22 GLN A 104     -18.512  12.036 -27.953  1.00  0.00           H  
ATOM   1686  C   GLN A 104     -12.412  13.859 -26.488  1.00  0.00           C  
ATOM   1687  O   GLN A 104     -11.946  14.834 -27.080  1.00  0.00           O  
ATOM   1688  N   SER A 105     -11.638  12.913 -25.957  1.00  0.00           N  
ATOM   1689  H   SER A 105     -12.092  12.152 -25.455  1.00  0.00           H  
ATOM   1690  CA  SER A 105     -10.173  12.845 -26.083  1.00  0.00           C  
ATOM   1691  HA  SER A 105      -9.887  13.288 -27.037  1.00  0.00           H  
ATOM   1692  CB  SER A 105      -9.512  13.660 -24.963  1.00  0.00           C  
ATOM   1693  HB2 SER A 105      -9.964  14.653 -24.920  1.00  0.00           H  
ATOM   1694  HB3 SER A 105      -9.671  13.157 -24.008  1.00  0.00           H  
ATOM   1695  OG  SER A 105      -8.121  13.794 -25.205  1.00  0.00           O  
ATOM   1696  HG  SER A 105      -7.938  14.696 -25.491  1.00  0.00           H  
ATOM   1697  C   SER A 105      -9.687  11.387 -26.076  1.00  0.00           C  
ATOM   1698  O   SER A 105     -10.488  10.472 -25.910  1.00  0.00           O  
ATOM   1699  N   THR A 106      -8.390  11.145 -26.267  1.00  0.00           N  
ATOM   1700  H   THR A 106      -7.774  11.948 -26.257  1.00  0.00           H  
ATOM   1701  CA  THR A 106      -7.775   9.807 -26.128  1.00  0.00           C  
ATOM   1702  HA  THR A 106      -8.506   9.036 -26.368  1.00  0.00           H  
ATOM   1703  CB  THR A 106      -6.616   9.651 -27.120  1.00  0.00           C  
ATOM   1704  HB  THR A 106      -5.869  10.426 -26.937  1.00  0.00           H  
ATOM   1705  CG2 THR A 106      -5.936   8.288 -27.056  1.00  0.00           C  
ATOM   1706 HG21 THR A 106      -5.328   8.211 -26.157  1.00  0.00           H  
ATOM   1707 HG22 THR A 106      -6.688   7.502 -27.054  1.00  0.00           H  
ATOM   1708 HG23 THR A 106      -5.288   8.154 -27.924  1.00  0.00           H  
ATOM   1709  OG1 THR A 106      -7.136   9.815 -28.421  1.00  0.00           O  
ATOM   1710  HG1 THR A 106      -7.433  10.719 -28.516  1.00  0.00           H  
ATOM   1711  C   THR A 106      -7.324   9.581 -24.683  1.00  0.00           C  
ATOM   1712  O   THR A 106      -6.835  10.520 -24.053  1.00  0.00           O  
ATOM   1713  N   LEU A 107      -7.497   8.374 -24.135  1.00  0.00           N  
ATOM   1714  H   LEU A 107      -7.900   7.624 -24.694  1.00  0.00           H  
ATOM   1715  CA  LEU A 107      -7.310   8.120 -22.706  1.00  0.00           C  
ATOM   1716  HA  LEU A 107      -7.969   8.804 -22.171  1.00  0.00           H  
ATOM   1717  CB  LEU A 107      -7.770   6.685 -22.381  1.00  0.00           C  
ATOM   1718  HB2 LEU A 107      -8.820   6.583 -22.657  1.00  0.00           H  
ATOM   1719  HB3 LEU A 107      -7.194   5.992 -22.995  1.00  0.00           H  
ATOM   1720  CG  LEU A 107      -7.603   6.289 -20.902  1.00  0.00           C  
ATOM   1721  HG  LEU A 107      -6.554   6.360 -20.627  1.00  0.00           H  
ATOM   1722  CD1 LEU A 107      -8.443   7.145 -19.947  1.00  0.00           C  
ATOM   1723 HD11 LEU A 107      -8.132   8.187 -19.997  1.00  0.00           H  
ATOM   1724 HD12 LEU A 107      -9.495   7.071 -20.223  1.00  0.00           H  
ATOM   1725 HD13 LEU A 107      -8.310   6.789 -18.927  1.00  0.00           H  
ATOM   1726  CD2 LEU A 107      -8.050   4.849 -20.681  1.00  0.00           C  
ATOM   1727 HD21 LEU A 107      -7.534   4.185 -21.375  1.00  0.00           H  
ATOM   1728 HD22 LEU A 107      -7.818   4.546 -19.662  1.00  0.00           H  
ATOM   1729 HD23 LEU A 107      -9.121   4.776 -20.851  1.00  0.00           H  
ATOM   1730  C   LEU A 107      -5.883   8.435 -22.221  1.00  0.00           C  
ATOM   1731  O   LEU A 107      -5.750   9.053 -21.167  1.00  0.00           O  
ATOM   1732  N   GLU A 108      -4.838   8.116 -22.992  1.00  0.00           N  
ATOM   1733  H   GLU A 108      -4.993   7.535 -23.812  1.00  0.00           H  
ATOM   1734  CA  GLU A 108      -3.458   8.527 -22.651  1.00  0.00           C  
ATOM   1735  HA  GLU A 108      -3.195   8.084 -21.691  1.00  0.00           H  
ATOM   1736  CB  GLU A 108      -2.478   8.001 -23.721  1.00  0.00           C  
ATOM   1737  HB2 GLU A 108      -2.514   6.914 -23.737  1.00  0.00           H  
ATOM   1738  HB3 GLU A 108      -2.831   8.348 -24.694  1.00  0.00           H  
ATOM   1739  CG  GLU A 108      -1.004   8.440 -23.577  1.00  0.00           C  
ATOM   1740  HG2 GLU A 108      -0.476   8.083 -24.465  1.00  0.00           H  
ATOM   1741  HG3 GLU A 108      -0.956   9.532 -23.607  1.00  0.00           H  
ATOM   1742  CD  GLU A 108      -0.269   7.928 -22.315  1.00  0.00           C  
ATOM   1743  OE1 GLU A 108       0.982   7.963 -22.311  1.00  0.00           O  
ATOM   1744  OE2 GLU A 108      -0.939   7.539 -21.329  1.00  0.00           O  
ATOM   1745  C   GLU A 108      -3.328  10.054 -22.486  1.00  0.00           C  
ATOM   1746  O   GLU A 108      -2.805  10.543 -21.486  1.00  0.00           O  
ATOM   1747  N   ASN A 109      -3.885  10.834 -23.420  1.00  0.00           N  
ATOM   1748  H   ASN A 109      -4.376  10.382 -24.179  1.00  0.00           H  
ATOM   1749  CA  ASN A 109      -3.881  12.298 -23.335  1.00  0.00           C  
ATOM   1750  HA  ASN A 109      -2.848  12.625 -23.198  1.00  0.00           H  
ATOM   1751  CB  ASN A 109      -4.425  12.881 -24.650  1.00  0.00           C  
ATOM   1752  HB2 ASN A 109      -3.814  12.532 -25.483  1.00  0.00           H  
ATOM   1753  HB3 ASN A 109      -5.449  12.547 -24.803  1.00  0.00           H  
ATOM   1754  CG  ASN A 109      -4.427  14.399 -24.638  1.00  0.00           C  
ATOM   1755  OD1 ASN A 109      -5.430  15.060 -24.416  1.00  0.00           O  
ATOM   1756  ND2 ASN A 109      -3.295  15.018 -24.868  1.00  0.00           N  
ATOM   1757 HD21 ASN A 109      -3.323  16.020 -24.909  1.00  0.00           H  
ATOM   1758 HD22 ASN A 109      -2.458  14.491 -25.051  1.00  0.00           H  
ATOM   1759  C   ASN A 109      -4.679  12.815 -22.125  1.00  0.00           C  
ATOM   1760  O   ASN A 109      -4.216  13.716 -21.421  1.00  0.00           O  
ATOM   1761  N   PHE A 110      -5.862  12.251 -21.872  1.00  0.00           N  
ATOM   1762  H   PHE A 110      -6.179  11.512 -22.497  1.00  0.00           H  
ATOM   1763  CA  PHE A 110      -6.692  12.606 -20.717  1.00  0.00           C  
ATOM   1764  HA  PHE A 110      -6.892  13.678 -20.746  1.00  0.00           H  
ATOM   1765  CB  PHE A 110      -8.032  11.865 -20.828  1.00  0.00           C  
ATOM   1766  HB2 PHE A 110      -8.466  12.064 -21.809  1.00  0.00           H  
ATOM   1767  HB3 PHE A 110      -7.846  10.793 -20.770  1.00  0.00           H  
ATOM   1768  CG  PHE A 110      -9.050  12.245 -19.768  1.00  0.00           C  
ATOM   1769  CD1 PHE A 110      -9.870  13.376 -19.950  1.00  0.00           C  
ATOM   1770  HD1 PHE A 110      -9.780  13.972 -20.847  1.00  0.00           H  
ATOM   1771  CE1 PHE A 110     -10.810  13.736 -18.966  1.00  0.00           C  
ATOM   1772  HE1 PHE A 110     -11.418  14.618 -19.102  1.00  0.00           H  
ATOM   1773  CZ  PHE A 110     -10.946  12.959 -17.804  1.00  0.00           C  
ATOM   1774  HZ  PHE A 110     -11.674  13.232 -17.054  1.00  0.00           H  
ATOM   1775  CE2 PHE A 110     -10.134  11.826 -17.621  1.00  0.00           C  
ATOM   1776  HE2 PHE A 110     -10.245  11.227 -16.729  1.00  0.00           H  
ATOM   1777  CD2 PHE A 110      -9.184  11.473 -18.598  1.00  0.00           C  
ATOM   1778  HD2 PHE A 110      -8.556  10.606 -18.450  1.00  0.00           H  
ATOM   1779  C   PHE A 110      -5.979  12.307 -19.386  1.00  0.00           C  
ATOM   1780  O   PHE A 110      -6.030  13.124 -18.463  1.00  0.00           O  
ATOM   1781  N   LEU A 111      -5.264  11.178 -19.300  1.00  0.00           N  
ATOM   1782  H   LEU A 111      -5.260  10.541 -20.096  1.00  0.00           H  
ATOM   1783  CA  LEU A 111      -4.490  10.787 -18.123  1.00  0.00           C  
ATOM   1784  HA  LEU A 111      -5.090  10.991 -17.238  1.00  0.00           H  
ATOM   1785  CB  LEU A 111      -4.189   9.281 -18.163  1.00  0.00           C  
ATOM   1786  HB2 LEU A 111      -3.729   9.050 -19.127  1.00  0.00           H  
ATOM   1787  HB3 LEU A 111      -3.461   9.044 -17.386  1.00  0.00           H  
ATOM   1788  CG  LEU A 111      -5.428   8.386 -17.961  1.00  0.00           C  
ATOM   1789  HG  LEU A 111      -6.211   8.674 -18.656  1.00  0.00           H  
ATOM   1790  CD1 LEU A 111      -5.030   6.936 -18.238  1.00  0.00           C  
ATOM   1791 HD11 LEU A 111      -4.658   6.858 -19.262  1.00  0.00           H  
ATOM   1792 HD12 LEU A 111      -4.236   6.629 -17.561  1.00  0.00           H  
ATOM   1793 HD13 LEU A 111      -5.890   6.279 -18.127  1.00  0.00           H  
ATOM   1794  CD2 LEU A 111      -6.000   8.462 -16.543  1.00  0.00           C  
ATOM   1795 HD21 LEU A 111      -5.240   8.168 -15.823  1.00  0.00           H  
ATOM   1796 HD22 LEU A 111      -6.349   9.470 -16.325  1.00  0.00           H  
ATOM   1797 HD23 LEU A 111      -6.848   7.782 -16.460  1.00  0.00           H  
ATOM   1798  C   LEU A 111      -3.201  11.597 -17.943  1.00  0.00           C  
ATOM   1799  O   LEU A 111      -2.960  12.045 -16.825  1.00  0.00           O  
ATOM   1800  N   GLU A 112      -2.377  11.856 -18.963  1.00  0.00           N  
ATOM   1801  H   GLU A 112      -2.518  11.395 -19.865  1.00  0.00           H  
ATOM   1802  CA  GLU A 112      -1.195  12.719 -18.764  1.00  0.00           C  
ATOM   1803  HA  GLU A 112      -0.646  12.325 -17.910  1.00  0.00           H  
ATOM   1804  CB  GLU A 112      -0.247  12.663 -19.972  1.00  0.00           C  
ATOM   1805  HB2 GLU A 112      -0.004  11.621 -20.177  1.00  0.00           H  
ATOM   1806  HB3 GLU A 112      -0.761  13.070 -20.844  1.00  0.00           H  
ATOM   1807  CG  GLU A 112       1.072  13.441 -19.765  1.00  0.00           C  
ATOM   1808  HG2 GLU A 112       1.700  13.284 -20.642  1.00  0.00           H  
ATOM   1809  HG3 GLU A 112       0.848  14.510 -19.721  1.00  0.00           H  
ATOM   1810  CD  GLU A 112       1.864  13.024 -18.510  1.00  0.00           C  
ATOM   1811  OE1 GLU A 112       2.469  13.893 -17.842  1.00  0.00           O  
ATOM   1812  OE2 GLU A 112       1.887  11.821 -18.158  1.00  0.00           O  
ATOM   1813  C   GLU A 112      -1.587  14.167 -18.410  1.00  0.00           C  
ATOM   1814  O   GLU A 112      -0.913  14.830 -17.616  1.00  0.00           O  
ATOM   1815  N   ARG A 113      -2.732  14.659 -18.905  1.00  0.00           N  
ATOM   1816  H   ARG A 113      -3.244  14.082 -19.568  1.00  0.00           H  
ATOM   1817  CA  ARG A 113      -3.302  15.957 -18.492  1.00  0.00           C  
ATOM   1818  HA  ARG A 113      -2.515  16.712 -18.511  1.00  0.00           H  
ATOM   1819  CB  ARG A 113      -4.400  16.367 -19.473  1.00  0.00           C  
ATOM   1820  HB2 ARG A 113      -5.051  15.513 -19.667  1.00  0.00           H  
ATOM   1821  HB3 ARG A 113      -5.002  17.159 -19.025  1.00  0.00           H  
ATOM   1822  CG  ARG A 113      -3.792  16.894 -20.785  1.00  0.00           C  
ATOM   1823  HG2 ARG A 113      -3.409  17.902 -20.622  1.00  0.00           H  
ATOM   1824  HG3 ARG A 113      -2.963  16.255 -21.097  1.00  0.00           H  
ATOM   1825  CD  ARG A 113      -4.822  16.913 -21.915  1.00  0.00           C  
ATOM   1826  HD2 ARG A 113      -4.398  17.415 -22.784  1.00  0.00           H  
ATOM   1827  HD3 ARG A 113      -5.028  15.878 -22.180  1.00  0.00           H  
ATOM   1828  NE  ARG A 113      -6.079  17.565 -21.513  1.00  0.00           N  
ATOM   1829  HE  ARG A 113      -6.049  18.171 -20.714  1.00  0.00           H  
ATOM   1830  CZ  ARG A 113      -7.277  17.270 -21.975  1.00  0.00           C  
ATOM   1831  NH1 ARG A 113      -7.481  16.501 -23.001  1.00  0.00           N  
ATOM   1832 HH11 ARG A 113      -6.716  16.013 -23.459  1.00  0.00           H  
ATOM   1833 HH12 ARG A 113      -8.461  16.313 -23.229  1.00  0.00           H  
ATOM   1834  NH2 ARG A 113      -8.335  17.744 -21.388  1.00  0.00           N  
ATOM   1835 HH21 ARG A 113      -8.292  18.283 -20.548  1.00  0.00           H  
ATOM   1836 HH22 ARG A 113      -9.248  17.440 -21.753  1.00  0.00           H  
ATOM   1837  C   ARG A 113      -3.831  15.943 -17.060  1.00  0.00           C  
ATOM   1838  O   ARG A 113      -3.573  16.888 -16.322  1.00  0.00           O  
ATOM   1839  N   LEU A 114      -4.482  14.864 -16.626  1.00  0.00           N  
ATOM   1840  H   LEU A 114      -4.718  14.143 -17.302  1.00  0.00           H  
ATOM   1841  CA  LEU A 114      -4.853  14.662 -15.221  1.00  0.00           C  
ATOM   1842  HA  LEU A 114      -5.416  15.536 -14.889  1.00  0.00           H  
ATOM   1843  CB  LEU A 114      -5.771  13.427 -15.127  1.00  0.00           C  
ATOM   1844  HB2 LEU A 114      -6.646  13.590 -15.757  1.00  0.00           H  
ATOM   1845  HB3 LEU A 114      -5.230  12.567 -15.526  1.00  0.00           H  
ATOM   1846  CG  LEU A 114      -6.245  13.070 -13.707  1.00  0.00           C  
ATOM   1847  HG  LEU A 114      -5.378  12.914 -13.065  1.00  0.00           H  
ATOM   1848  CD1 LEU A 114      -7.138  14.138 -13.070  1.00  0.00           C  
ATOM   1849 HD11 LEU A 114      -6.613  15.092 -13.023  1.00  0.00           H  
ATOM   1850 HD12 LEU A 114      -8.057  14.250 -13.641  1.00  0.00           H  
ATOM   1851 HD13 LEU A 114      -7.391  13.843 -12.052  1.00  0.00           H  
ATOM   1852  CD2 LEU A 114      -7.041  11.767 -13.750  1.00  0.00           C  
ATOM   1853 HD21 LEU A 114      -7.326  11.478 -12.738  1.00  0.00           H  
ATOM   1854 HD22 LEU A 114      -7.938  11.892 -14.355  1.00  0.00           H  
ATOM   1855 HD23 LEU A 114      -6.428  10.978 -14.183  1.00  0.00           H  
ATOM   1856  C   LEU A 114      -3.605  14.559 -14.320  1.00  0.00           C  
ATOM   1857  O   LEU A 114      -3.569  15.160 -13.250  1.00  0.00           O  
ATOM   1858  N   LYS A 115      -2.544  13.877 -14.767  1.00  0.00           N  
ATOM   1859  H   LYS A 115      -2.665  13.365 -15.637  1.00  0.00           H  
ATOM   1860  CA  LYS A 115      -1.233  13.806 -14.093  1.00  0.00           C  
ATOM   1861  HA  LYS A 115      -1.374  13.488 -13.061  1.00  0.00           H  
ATOM   1862  CB  LYS A 115      -0.366  12.773 -14.835  1.00  0.00           C  
ATOM   1863  HB2 LYS A 115      -0.971  11.888 -15.032  1.00  0.00           H  
ATOM   1864  HB3 LYS A 115      -0.052  13.189 -15.793  1.00  0.00           H  
ATOM   1865  CG  LYS A 115       0.879  12.337 -14.047  1.00  0.00           C  
ATOM   1866  HG2 LYS A 115       1.406  13.220 -13.686  1.00  0.00           H  
ATOM   1867  HG3 LYS A 115       0.573  11.742 -13.186  1.00  0.00           H  
ATOM   1868  CD  LYS A 115       1.852  11.528 -14.918  1.00  0.00           C  
ATOM   1869  HD2 LYS A 115       2.192  12.176 -15.724  1.00  0.00           H  
ATOM   1870  HD3 LYS A 115       2.722  11.274 -14.314  1.00  0.00           H  
ATOM   1871  CE  LYS A 115       1.248  10.241 -15.508  1.00  0.00           C  
ATOM   1872  HE2 LYS A 115       1.099   9.517 -14.706  1.00  0.00           H  
ATOM   1873  HE3 LYS A 115       0.279  10.470 -15.957  1.00  0.00           H  
ATOM   1874  NZ  LYS A 115       2.116   9.656 -16.555  1.00  0.00           N  
ATOM   1875  HZ1 LYS A 115       2.192  10.330 -17.326  1.00  0.00           H  
ATOM   1876  HZ2 LYS A 115       3.035   9.450 -16.189  1.00  0.00           H  
ATOM   1877  HZ3 LYS A 115       1.712   8.804 -16.947  1.00  0.00           H  
ATOM   1878  C   LYS A 115      -0.561  15.178 -14.018  1.00  0.00           C  
ATOM   1879  O   LYS A 115       0.009  15.516 -12.985  1.00  0.00           O  
ATOM   1880  N   THR A 116      -0.689  15.990 -15.064  1.00  0.00           N  
ATOM   1881  H   THR A 116      -1.112  15.606 -15.902  1.00  0.00           H  
ATOM   1882  CA  THR A 116      -0.238  17.390 -15.092  1.00  0.00           C  
ATOM   1883  HA  THR A 116       0.818  17.424 -14.828  1.00  0.00           H  
ATOM   1884  CB  THR A 116      -0.379  17.984 -16.504  1.00  0.00           C  
ATOM   1885  HB  THR A 116      -1.414  17.935 -16.834  1.00  0.00           H  
ATOM   1886  CG2 THR A 116       0.088  19.436 -16.582  1.00  0.00           C  
ATOM   1887 HG21 THR A 116      -0.572  20.080 -16.004  1.00  0.00           H  
ATOM   1888 HG22 THR A 116       1.105  19.521 -16.201  1.00  0.00           H  
ATOM   1889 HG23 THR A 116       0.071  19.768 -17.620  1.00  0.00           H  
ATOM   1890  OG1 THR A 116       0.426  17.256 -17.402  1.00  0.00           O  
ATOM   1891  HG1 THR A 116       0.032  16.379 -17.554  1.00  0.00           H  
ATOM   1892  C   THR A 116      -0.990  18.230 -14.057  1.00  0.00           C  
ATOM   1893  O   THR A 116      -0.355  18.894 -13.241  1.00  0.00           O  
ATOM   1894  N   ILE A 117      -2.324  18.132 -14.014  1.00  0.00           N  
ATOM   1895  H   ILE A 117      -2.789  17.586 -14.732  1.00  0.00           H  
ATOM   1896  CA  ILE A 117      -3.163  18.805 -13.005  1.00  0.00           C  
ATOM   1897  HA  ILE A 117      -2.948  19.875 -13.033  1.00  0.00           H  
ATOM   1898  CB  ILE A 117      -4.666  18.620 -13.342  1.00  0.00           C  
ATOM   1899  HB  ILE A 117      -4.856  17.556 -13.490  1.00  0.00           H  
ATOM   1900  CG2 ILE A 117      -5.574  19.113 -12.197  1.00  0.00           C  
ATOM   1901 HG21 ILE A 117      -5.348  20.155 -11.965  1.00  0.00           H  
ATOM   1902 HG22 ILE A 117      -6.624  19.031 -12.473  1.00  0.00           H  
ATOM   1903 HG23 ILE A 117      -5.424  18.510 -11.302  1.00  0.00           H  
ATOM   1904  CG1 ILE A 117      -5.027  19.375 -14.644  1.00  0.00           C  
ATOM   1905 HG12 ILE A 117      -5.096  20.445 -14.440  1.00  0.00           H  
ATOM   1906 HG13 ILE A 117      -4.239  19.240 -15.383  1.00  0.00           H  
ATOM   1907  CD1 ILE A 117      -6.336  18.897 -15.289  1.00  0.00           C  
ATOM   1908 HD11 ILE A 117      -6.476  19.408 -16.242  1.00  0.00           H  
ATOM   1909 HD12 ILE A 117      -6.291  17.823 -15.468  1.00  0.00           H  
ATOM   1910 HD13 ILE A 117      -7.185  19.124 -14.645  1.00  0.00           H  
ATOM   1911  C   ILE A 117      -2.815  18.328 -11.583  1.00  0.00           C  
ATOM   1912  O   ILE A 117      -2.742  19.145 -10.669  1.00  0.00           O  
ATOM   1913  N   MET A 118      -2.530  17.036 -11.375  1.00  0.00           N  
ATOM   1914  H   MET A 118      -2.670  16.380 -12.137  1.00  0.00           H  
ATOM   1915  CA  MET A 118      -2.099  16.526 -10.066  1.00  0.00           C  
ATOM   1916  HA  MET A 118      -2.743  16.973  -9.310  1.00  0.00           H  
ATOM   1917  CB  MET A 118      -2.290  15.002  -9.982  1.00  0.00           C  
ATOM   1918  HB2 MET A 118      -1.820  14.525 -10.842  1.00  0.00           H  
ATOM   1919  HB3 MET A 118      -1.817  14.627  -9.073  1.00  0.00           H  
ATOM   1920  CG  MET A 118      -3.779  14.627  -9.941  1.00  0.00           C  
ATOM   1921  HG2 MET A 118      -4.276  15.060 -10.809  1.00  0.00           H  
ATOM   1922  HG3 MET A 118      -3.872  13.543 -10.012  1.00  0.00           H  
ATOM   1923  SD  MET A 118      -4.656  15.175  -8.446  1.00  0.00           S  
ATOM   1924  CE  MET A 118      -6.360  15.096  -9.058  1.00  0.00           C  
ATOM   1925  HE1 MET A 118      -6.598  14.079  -9.366  1.00  0.00           H  
ATOM   1926  HE2 MET A 118      -7.050  15.401  -8.271  1.00  0.00           H  
ATOM   1927  HE3 MET A 118      -6.473  15.768  -9.908  1.00  0.00           H  
ATOM   1928  C   MET A 118      -0.672  16.952  -9.679  1.00  0.00           C  
ATOM   1929  O   MET A 118      -0.437  17.219  -8.503  1.00  0.00           O  
ATOM   1930  N   ARG A 119       0.274  17.081 -10.623  1.00  0.00           N  
ATOM   1931  H   ARG A 119       0.036  16.831 -11.579  1.00  0.00           H  
ATOM   1932  CA  ARG A 119       1.609  17.668 -10.357  1.00  0.00           C  
ATOM   1933  HA  ARG A 119       2.084  17.146  -9.526  1.00  0.00           H  
ATOM   1934  CB  ARG A 119       2.504  17.577 -11.605  1.00  0.00           C  
ATOM   1935  HB2 ARG A 119       1.918  17.879 -12.474  1.00  0.00           H  
ATOM   1936  HB3 ARG A 119       3.320  18.295 -11.499  1.00  0.00           H  
ATOM   1937  CG  ARG A 119       3.136  16.201 -11.869  1.00  0.00           C  
ATOM   1938  HG2 ARG A 119       3.872  15.982 -11.095  1.00  0.00           H  
ATOM   1939  HG3 ARG A 119       2.371  15.424 -11.877  1.00  0.00           H  
ATOM   1940  CD  ARG A 119       3.824  16.271 -13.241  1.00  0.00           C  
ATOM   1941  HD2 ARG A 119       3.049  16.520 -13.968  1.00  0.00           H  
ATOM   1942  HD3 ARG A 119       4.547  17.089 -13.239  1.00  0.00           H  
ATOM   1943  NE  ARG A 119       4.515  15.018 -13.628  1.00  0.00           N  
ATOM   1944  HE  ARG A 119       5.125  14.601 -12.947  1.00  0.00           H  
ATOM   1945  CZ  ARG A 119       4.419  14.432 -14.817  1.00  0.00           C  
ATOM   1946  NH1 ARG A 119       3.720  14.962 -15.770  1.00  0.00           N  
ATOM   1947 HH11 ARG A 119       3.272  15.848 -15.652  1.00  0.00           H  
ATOM   1948 HH12 ARG A 119       3.453  14.435 -16.611  1.00  0.00           H  
ATOM   1949  NH2 ARG A 119       5.039  13.317 -15.091  1.00  0.00           N  
ATOM   1950 HH21 ARG A 119       5.699  12.916 -14.455  1.00  0.00           H  
ATOM   1951 HH22 ARG A 119       4.970  12.973 -16.036  1.00  0.00           H  
ATOM   1952  C   ARG A 119       1.497  19.133  -9.927  1.00  0.00           C  
ATOM   1953  O   ARG A 119       2.116  19.530  -8.944  1.00  0.00           O  
ATOM   1954  N   GLU A 120       0.686  19.905 -10.643  1.00  0.00           N  
ATOM   1955  H   GLU A 120       0.236  19.478 -11.445  1.00  0.00           H  
ATOM   1956  CA  GLU A 120       0.320  21.292 -10.336  1.00  0.00           C  
ATOM   1957  HA  GLU A 120       1.209  21.928 -10.336  1.00  0.00           H  
ATOM   1958  CB  GLU A 120      -0.610  21.756 -11.479  1.00  0.00           C  
ATOM   1959  HB2 GLU A 120      -0.001  21.959 -12.361  1.00  0.00           H  
ATOM   1960  HB3 GLU A 120      -1.264  20.927 -11.740  1.00  0.00           H  
ATOM   1961  CG  GLU A 120      -1.542  22.945 -11.235  1.00  0.00           C  
ATOM   1962  HG2 GLU A 120      -2.257  22.978 -12.061  1.00  0.00           H  
ATOM   1963  HG3 GLU A 120      -2.116  22.786 -10.321  1.00  0.00           H  
ATOM   1964  CD  GLU A 120      -0.824  24.288 -11.159  1.00  0.00           C  
ATOM   1965  OE1 GLU A 120      -1.417  25.281 -11.639  1.00  0.00           O  
ATOM   1966  OE2 GLU A 120       0.215  24.398 -10.482  1.00  0.00           O  
ATOM   1967  C   GLU A 120      -0.303  21.392  -8.933  1.00  0.00           C  
ATOM   1968  O   GLU A 120       0.218  22.089  -8.062  1.00  0.00           O  
ATOM   1969  N   LYS A 121      -1.350  20.602  -8.652  1.00  0.00           N  
ATOM   1970  H   LYS A 121      -1.751  20.055  -9.410  1.00  0.00           H  
ATOM   1971  CA  LYS A 121      -2.004  20.563  -7.338  1.00  0.00           C  
ATOM   1972  HA  LYS A 121      -2.348  21.573  -7.119  1.00  0.00           H  
ATOM   1973  CB  LYS A 121      -3.214  19.610  -7.389  1.00  0.00           C  
ATOM   1974  HB2 LYS A 121      -3.898  19.947  -8.171  1.00  0.00           H  
ATOM   1975  HB3 LYS A 121      -2.869  18.610  -7.656  1.00  0.00           H  
ATOM   1976  CG  LYS A 121      -3.986  19.514  -6.061  1.00  0.00           C  
ATOM   1977  HG2 LYS A 121      -4.822  18.826  -6.201  1.00  0.00           H  
ATOM   1978  HG3 LYS A 121      -3.338  19.103  -5.286  1.00  0.00           H  
ATOM   1979  CD  LYS A 121      -4.534  20.870  -5.597  1.00  0.00           C  
ATOM   1980  HD2 LYS A 121      -3.717  21.565  -5.403  1.00  0.00           H  
ATOM   1981  HD3 LYS A 121      -5.166  21.276  -6.389  1.00  0.00           H  
ATOM   1982  CE  LYS A 121      -5.349  20.709  -4.313  1.00  0.00           C  
ATOM   1983  HE2 LYS A 121      -6.049  19.880  -4.451  1.00  0.00           H  
ATOM   1984  HE3 LYS A 121      -4.676  20.468  -3.484  1.00  0.00           H  
ATOM   1985  NZ  LYS A 121      -6.121  21.939  -4.032  1.00  0.00           N  
ATOM   1986  HZ1 LYS A 121      -5.541  22.749  -3.891  1.00  0.00           H  
ATOM   1987  HZ2 LYS A 121      -6.727  22.119  -4.841  1.00  0.00           H  
ATOM   1988  HZ3 LYS A 121      -6.783  21.801  -3.282  1.00  0.00           H  
ATOM   1989  C   LYS A 121      -1.043  20.180  -6.212  1.00  0.00           C  
ATOM   1990  O   LYS A 121      -1.057  20.833  -5.174  1.00  0.00           O  
ATOM   1991  N   TYR A 122      -0.215  19.152  -6.406  1.00  0.00           N  
ATOM   1992  H   TYR A 122      -0.270  18.646  -7.283  1.00  0.00           H  
ATOM   1993  CA  TYR A 122       0.760  18.706  -5.408  1.00  0.00           C  
ATOM   1994  HA  TYR A 122       0.241  18.548  -4.462  1.00  0.00           H  
ATOM   1995  CB  TYR A 122       1.358  17.362  -5.848  1.00  0.00           C  
ATOM   1996  HB2 TYR A 122       0.562  16.618  -5.912  1.00  0.00           H  
ATOM   1997  HB3 TYR A 122       1.797  17.472  -6.841  1.00  0.00           H  
ATOM   1998  CG  TYR A 122       2.418  16.863  -4.890  1.00  0.00           C  
ATOM   1999  CD1 TYR A 122       2.037  16.393  -3.618  1.00  0.00           C  
ATOM   2000  HD1 TYR A 122       0.996  16.348  -3.349  1.00  0.00           H  
ATOM   2001  CE1 TYR A 122       3.013  16.073  -2.660  1.00  0.00           C  
ATOM   2002  HE1 TYR A 122       2.730  15.777  -1.660  1.00  0.00           H  
ATOM   2003  CZ  TYR A 122       4.375  16.240  -2.975  1.00  0.00           C  
ATOM   2004  OH  TYR A 122       5.308  16.023  -2.017  1.00  0.00           O  
ATOM   2005  HH  TYR A 122       5.779  16.850  -1.851  1.00  0.00           H  
ATOM   2006  CE2 TYR A 122       4.762  16.681  -4.258  1.00  0.00           C  
ATOM   2007  HE2 TYR A 122       5.807  16.836  -4.477  1.00  0.00           H  
ATOM   2008  CD2 TYR A 122       3.781  16.994  -5.217  1.00  0.00           C  
ATOM   2009  HD2 TYR A 122       4.076  17.402  -6.175  1.00  0.00           H  
ATOM   2010  C   TYR A 122       1.855  19.755  -5.144  1.00  0.00           C  
ATOM   2011  O   TYR A 122       2.218  19.985  -3.993  1.00  0.00           O  
ATOM   2012  N   SER A 123       2.306  20.457  -6.190  1.00  0.00           N  
ATOM   2013  H   SER A 123       1.954  20.223  -7.110  1.00  0.00           H  
ATOM   2014  CA  SER A 123       3.244  21.590  -6.088  1.00  0.00           C  
ATOM   2015  HA  SER A 123       4.116  21.270  -5.516  1.00  0.00           H  
ATOM   2016  CB  SER A 123       3.720  22.036  -7.478  1.00  0.00           C  
ATOM   2017  HB2 SER A 123       2.883  22.471  -8.027  1.00  0.00           H  
ATOM   2018  HB3 SER A 123       4.493  22.798  -7.358  1.00  0.00           H  
ATOM   2019  OG  SER A 123       4.251  20.952  -8.222  1.00  0.00           O  
ATOM   2020  HG  SER A 123       3.500  20.403  -8.513  1.00  0.00           H  
ATOM   2021  C   SER A 123       2.644  22.805  -5.366  1.00  0.00           C  
ATOM   2022  O   SER A 123       3.386  23.660  -4.899  1.00  0.00           O  
ATOM   2023  N   LYS A 124       1.310  22.880  -5.251  1.00  0.00           N  
ATOM   2024  H   LYS A 124       0.769  22.202  -5.774  1.00  0.00           H  
ATOM   2025  CA  LYS A 124       0.565  23.853  -4.425  1.00  0.00           C  
ATOM   2026  HA  LYS A 124       1.233  24.680  -4.176  1.00  0.00           H  
ATOM   2027  CB  LYS A 124      -0.611  24.410  -5.243  1.00  0.00           C  
ATOM   2028  HB2 LYS A 124      -1.217  23.581  -5.613  1.00  0.00           H  
ATOM   2029  HB3 LYS A 124      -1.234  25.042  -4.609  1.00  0.00           H  
ATOM   2030  CG  LYS A 124      -0.103  25.256  -6.416  1.00  0.00           C  
ATOM   2031  HG2 LYS A 124       0.439  26.121  -6.029  1.00  0.00           H  
ATOM   2032  HG3 LYS A 124       0.574  24.664  -7.033  1.00  0.00           H  
ATOM   2033  CD  LYS A 124      -1.259  25.733  -7.294  1.00  0.00           C  
ATOM   2034  HD2 LYS A 124      -1.798  24.859  -7.668  1.00  0.00           H  
ATOM   2035  HD3 LYS A 124      -1.935  26.369  -6.720  1.00  0.00           H  
ATOM   2036  CE  LYS A 124      -0.660  26.507  -8.466  1.00  0.00           C  
ATOM   2037  HE2 LYS A 124      -0.210  27.440  -8.119  1.00  0.00           H  
ATOM   2038  HE3 LYS A 124       0.141  25.888  -8.888  1.00  0.00           H  
ATOM   2039  NZ  LYS A 124      -1.665  26.756  -9.518  1.00  0.00           N  
ATOM   2040  HZ1 LYS A 124      -2.110  27.657  -9.470  1.00  0.00           H  
ATOM   2041  HZ2 LYS A 124      -2.335  26.001  -9.547  1.00  0.00           H  
ATOM   2042  HZ3 LYS A 124      -1.229  26.612 -10.438  1.00  0.00           H  
ATOM   2043  C   LYS A 124       0.110  23.288  -3.068  1.00  0.00           C  
ATOM   2044  O   LYS A 124      -0.688  23.920  -2.381  1.00  0.00           O  
ATOM   2045  N   CYS A 125       0.592  22.100  -2.702  1.00  0.00           N  
ATOM   2046  H   CYS A 125       1.224  21.643  -3.345  1.00  0.00           H  
ATOM   2047  CA  CYS A 125       0.396  21.433  -1.406  1.00  0.00           C  
ATOM   2048  HA  CYS A 125       0.001  22.158  -0.694  1.00  0.00           H  
ATOM   2049  CB  CYS A 125      -0.617  20.282  -1.555  1.00  0.00           C  
ATOM   2050  HB2 CYS A 125      -0.175  19.514  -2.192  1.00  0.00           H  
ATOM   2051  HB3 CYS A 125      -0.795  19.845  -0.570  1.00  0.00           H  
ATOM   2052  SG  CYS A 125      -2.204  20.823  -2.267  1.00  0.00           S  
ATOM   2053  HG  CYS A 125      -1.676  21.186  -3.449  1.00  0.00           H  
ATOM   2054  C   CYS A 125       1.738  20.930  -0.818  1.00  0.00           C  
ATOM   2055  O   CYS A 125       1.745  20.018   0.011  1.00  0.00           O  
ATOM   2056  N   SER A 126       2.845  21.502  -1.306  1.00  0.00           N  
ATOM   2057  H   SER A 126       2.719  22.339  -1.859  1.00  0.00           H  
ATOM   2058  CA  SER A 126       4.243  21.288  -0.909  1.00  0.00           C  
ATOM   2059  HA  SER A 126       4.303  20.657  -0.025  1.00  0.00           H  
ATOM   2060  CB  SER A 126       5.057  20.657  -2.040  1.00  0.00           C  
ATOM   2061  HB2 SER A 126       5.085  21.346  -2.888  1.00  0.00           H  
ATOM   2062  HB3 SER A 126       6.081  20.506  -1.691  1.00  0.00           H  
ATOM   2063  OG  SER A 126       4.499  19.418  -2.441  1.00  0.00           O  
ATOM   2064  HG  SER A 126       3.629  19.612  -2.829  1.00  0.00           H  
ATOM   2065  C   SER A 126       4.884  22.627  -0.546  1.00  0.00           C  
ATOM   2066  O   SER A 126       5.964  22.575   0.077  1.00  0.00           O  
ATOM   2067  OXT SER A 126       4.287  23.663  -0.919  1.00  0.00           O  
TER    2068      SER   126                                                      
ATOM   2068  N   MET B 127     -14.728 -24.283  23.627  1.00  0.00           N  
ATOM   2069  H1  MET B 127     -15.610 -24.764  23.512  1.00  0.00           H  
ATOM   2070  H2  MET B 127     -13.991 -24.964  23.745  1.00  0.00           H  
ATOM   2071  H3  MET B 127     -14.514 -23.730  22.807  1.00  0.00           H  
ATOM   2072  CA  MET B 127     -14.776 -23.414  24.825  1.00  0.00           C  
ATOM   2073  HA  MET B 127     -13.788 -22.978  24.981  1.00  0.00           H  
ATOM   2074  CB  MET B 127     -15.773 -22.266  24.607  1.00  0.00           C  
ATOM   2075  HB2 MET B 127     -16.643 -22.615  24.049  1.00  0.00           H  
ATOM   2076  HB3 MET B 127     -16.113 -21.897  25.568  1.00  0.00           H  
ATOM   2077  CG  MET B 127     -15.093 -21.106  23.868  1.00  0.00           C  
ATOM   2078  HG2 MET B 127     -15.827 -20.317  23.713  1.00  0.00           H  
ATOM   2079  HG3 MET B 127     -14.311 -20.706  24.516  1.00  0.00           H  
ATOM   2080  SD  MET B 127     -14.346 -21.495  22.258  1.00  0.00           S  
ATOM   2081  CE  MET B 127     -15.833 -21.549  21.222  1.00  0.00           C  
ATOM   2082  HE1 MET B 127     -16.500 -22.350  21.539  1.00  0.00           H  
ATOM   2083  HE2 MET B 127     -16.358 -20.600  21.301  1.00  0.00           H  
ATOM   2084  HE3 MET B 127     -15.557 -21.704  20.179  1.00  0.00           H  
ATOM   2085  C   MET B 127     -15.091 -24.260  26.058  1.00  0.00           C  
ATOM   2086  O   MET B 127     -15.339 -25.452  25.903  1.00  0.00           O  
ATOM   2087  N   HIE B 128     -15.032 -23.692  27.269  1.00  0.00           N  
ATOM   2088  H   HIE B 128     -14.840 -22.702  27.339  1.00  0.00           H  
ATOM   2089  CA  HIE B 128     -15.562 -24.352  28.475  1.00  0.00           C  
ATOM   2090  HA  HIE B 128     -15.252 -25.397  28.469  1.00  0.00           H  
ATOM   2091  CB  HIE B 128     -14.955 -23.686  29.725  1.00  0.00           C  
ATOM   2092  HB2 HIE B 128     -15.286 -22.647  29.770  1.00  0.00           H  
ATOM   2093  HB3 HIE B 128     -13.868 -23.688  29.635  1.00  0.00           H  
ATOM   2094  CG  HIE B 128     -15.317 -24.356  31.030  1.00  0.00           C  
ATOM   2095  ND1 HIE B 128     -16.429 -24.040  31.806  1.00  0.00           N  
ATOM   2096  CE1 HIE B 128     -16.426 -24.883  32.846  1.00  0.00           C  
ATOM   2097  HE1 HIE B 128     -17.163 -24.882  33.642  1.00  0.00           H  
ATOM   2098  NE2 HIE B 128     -15.386 -25.729  32.748  1.00  0.00           N  
ATOM   2099  HE2 HIE B 128     -15.165 -26.452  33.420  1.00  0.00           H  
ATOM   2100  CD2 HIE B 128     -14.675 -25.412  31.608  1.00  0.00           C  
ATOM   2101  HD2 HIE B 128     -13.780 -25.895  31.240  1.00  0.00           H  
ATOM   2102  C   HIE B 128     -17.106 -24.352  28.471  1.00  0.00           C  
ATOM   2103  O   HIE B 128     -17.722 -23.642  27.682  1.00  0.00           O  
ATOM   2104  N   HIE B 129     -17.726 -25.163  29.331  1.00  0.00           N  
ATOM   2105  H   HIE B 129     -17.157 -25.643  30.010  1.00  0.00           H  
ATOM   2106  CA  HIE B 129     -19.183 -25.233  29.514  1.00  0.00           C  
ATOM   2107  HA  HIE B 129     -19.663 -25.444  28.557  1.00  0.00           H  
ATOM   2108  CB  HIE B 129     -19.457 -26.404  30.480  1.00  0.00           C  
ATOM   2109  HB2 HIE B 129     -18.712 -26.386  31.277  1.00  0.00           H  
ATOM   2110  HB3 HIE B 129     -19.336 -27.343  29.939  1.00  0.00           H  
ATOM   2111  CG  HIE B 129     -20.801 -26.398  31.158  1.00  0.00           C  
ATOM   2112  ND1 HIE B 129     -21.106 -25.640  32.285  1.00  0.00           N  
ATOM   2113  CE1 HIE B 129     -22.385 -25.911  32.577  1.00  0.00           C  
ATOM   2114  HE1 HIE B 129     -22.934 -25.459  33.393  1.00  0.00           H  
ATOM   2115  NE2 HIE B 129     -22.882 -26.814  31.713  1.00  0.00           N  
ATOM   2116  HE2 HIE B 129     -23.827 -27.171  31.724  1.00  0.00           H  
ATOM   2117  CD2 HIE B 129     -21.894 -27.136  30.808  1.00  0.00           C  
ATOM   2118  HD2 HIE B 129     -21.963 -27.828  29.981  1.00  0.00           H  
ATOM   2119  C   HIE B 129     -19.787 -23.899  29.995  1.00  0.00           C  
ATOM   2120  O   HIE B 129     -20.767 -23.434  29.425  1.00  0.00           O  
ATOM   2121  N   HIE B 130     -19.160 -23.250  30.978  1.00  0.00           N  
ATOM   2122  H   HIE B 130     -18.310 -23.660  31.339  1.00  0.00           H  
ATOM   2123  CA  HIE B 130     -19.571 -21.964  31.559  1.00  0.00           C  
ATOM   2124  HA  HIE B 130     -20.640 -21.827  31.377  1.00  0.00           H  
ATOM   2125  CB  HIE B 130     -19.366 -22.034  33.082  1.00  0.00           C  
ATOM   2126  HB2 HIE B 130     -18.300 -21.990  33.306  1.00  0.00           H  
ATOM   2127  HB3 HIE B 130     -19.743 -22.993  33.441  1.00  0.00           H  
ATOM   2128  CG  HIE B 130     -20.087 -20.958  33.853  1.00  0.00           C  
ATOM   2129  ND1 HIE B 130     -21.439 -20.984  34.198  1.00  0.00           N  
ATOM   2130  CE1 HIE B 130     -21.675 -19.836  34.847  1.00  0.00           C  
ATOM   2131  HE1 HIE B 130     -22.640 -19.544  35.239  1.00  0.00           H  
ATOM   2132  NE2 HIE B 130     -20.551 -19.103  34.933  1.00  0.00           N  
ATOM   2133  HE2 HIE B 130     -20.477 -18.196  35.365  1.00  0.00           H  
ATOM   2134  CD2 HIE B 130     -19.539 -19.796  34.309  1.00  0.00           C  
ATOM   2135  HD2 HIE B 130     -18.516 -19.479  34.157  1.00  0.00           H  
ATOM   2136  C   HIE B 130     -18.844 -20.786  30.880  1.00  0.00           C  
ATOM   2137  O   HIE B 130     -18.340 -19.869  31.530  1.00  0.00           O  
ATOM   2138  N   HIE B 131     -18.674 -20.860  29.558  1.00  0.00           N  
ATOM   2139  H   HIE B 131     -19.142 -21.608  29.063  1.00  0.00           H  
ATOM   2140  CA  HIE B 131     -17.998 -19.831  28.767  1.00  0.00           C  
ATOM   2141  HA  HIE B 131     -17.216 -19.369  29.370  1.00  0.00           H  
ATOM   2142  CB  HIE B 131     -17.338 -20.483  27.553  1.00  0.00           C  
ATOM   2143  HB2 HIE B 131     -18.099 -20.993  26.959  1.00  0.00           H  
ATOM   2144  HB3 HIE B 131     -16.612 -21.216  27.904  1.00  0.00           H  
ATOM   2145  CG  HIE B 131     -16.623 -19.488  26.682  1.00  0.00           C  
ATOM   2146  ND1 HIE B 131     -15.380 -18.933  26.972  1.00  0.00           N  
ATOM   2147  CE1 HIE B 131     -15.160 -18.016  26.016  1.00  0.00           C  
ATOM   2148  HE1 HIE B 131     -14.286 -17.382  25.965  1.00  0.00           H  
ATOM   2149  NE2 HIE B 131     -16.189 -17.980  25.152  1.00  0.00           N  
ATOM   2150  HE2 HIE B 131     -16.279 -17.358  24.350  1.00  0.00           H  
ATOM   2151  CD2 HIE B 131     -17.127 -18.899  25.560  1.00  0.00           C  
ATOM   2152  HD2 HIE B 131     -18.097 -19.085  25.115  1.00  0.00           H  
ATOM   2153  C   HIE B 131     -18.957 -18.726  28.315  1.00  0.00           C  
ATOM   2154  O   HIE B 131     -20.097 -19.003  27.956  1.00  0.00           O  
ATOM   2155  N   HIE B 132     -18.463 -17.489  28.220  1.00  0.00           N  
ATOM   2156  H   HIE B 132     -17.487 -17.345  28.437  1.00  0.00           H  
ATOM   2157  CA  HIE B 132     -19.178 -16.393  27.565  1.00  0.00           C  
ATOM   2158  HA  HIE B 132     -19.971 -16.813  26.941  1.00  0.00           H  
ATOM   2159  CB  HIE B 132     -19.858 -15.486  28.596  1.00  0.00           C  
ATOM   2160  HB2 HIE B 132     -19.111 -15.107  29.292  1.00  0.00           H  
ATOM   2161  HB3 HIE B 132     -20.590 -16.068  29.158  1.00  0.00           H  
ATOM   2162  CG  HIE B 132     -20.564 -14.324  27.943  1.00  0.00           C  
ATOM   2163  ND1 HIE B 132     -21.562 -14.442  26.977  1.00  0.00           N  
ATOM   2164  CE1 HIE B 132     -21.906 -13.192  26.644  1.00  0.00           C  
ATOM   2165  HE1 HIE B 132     -22.680 -12.943  25.930  1.00  0.00           H  
ATOM   2166  NE2 HIE B 132     -21.161 -12.305  27.323  1.00  0.00           N  
ATOM   2167  HE2 HIE B 132     -21.213 -11.304  27.212  1.00  0.00           H  
ATOM   2168  CD2 HIE B 132     -20.306 -13.001  28.151  1.00  0.00           C  
ATOM   2169  HD2 HIE B 132     -19.567 -12.598  28.826  1.00  0.00           H  
ATOM   2170  C   HIE B 132     -18.250 -15.605  26.644  1.00  0.00           C  
ATOM   2171  O   HIE B 132     -17.119 -15.271  27.009  1.00  0.00           O  
ATOM   2172  N   HIE B 133     -18.735 -15.271  25.448  1.00  0.00           N  
ATOM   2173  H   HIE B 133     -19.699 -15.497  25.241  1.00  0.00           H  
ATOM   2174  CA  HIE B 133     -17.967 -14.491  24.482  1.00  0.00           C  
ATOM   2175  HA  HIE B 133     -16.930 -14.830  24.535  1.00  0.00           H  
ATOM   2176  CB  HIE B 133     -18.424 -14.776  23.053  1.00  0.00           C  
ATOM   2177  HB2 HIE B 133     -17.964 -14.057  22.375  1.00  0.00           H  
ATOM   2178  HB3 HIE B 133     -19.509 -14.682  22.977  1.00  0.00           H  
ATOM   2179  CG  HIE B 133     -17.988 -16.150  22.629  1.00  0.00           C  
ATOM   2180  ND1 HIE B 133     -16.653 -16.558  22.509  1.00  0.00           N  
ATOM   2181  CE1 HIE B 133     -16.706 -17.822  22.060  1.00  0.00           C  
ATOM   2182  HE1 HIE B 133     -15.844 -18.430  21.814  1.00  0.00           H  
ATOM   2183  NE2 HIE B 133     -17.981 -18.226  21.957  1.00  0.00           N  
ATOM   2184  HE2 HIE B 133     -18.295 -19.128  21.575  1.00  0.00           H  
ATOM   2185  CD2 HIE B 133     -18.808 -17.184  22.297  1.00  0.00           C  
ATOM   2186  HD2 HIE B 133     -19.891 -17.182  22.254  1.00  0.00           H  
ATOM   2187  C   HIE B 133     -17.966 -13.005  24.828  1.00  0.00           C  
ATOM   2188  O   HIE B 133     -18.956 -12.290  24.681  1.00  0.00           O  
ATOM   2189  N   LYS B 134     -16.790 -12.551  25.263  1.00  0.00           N  
ATOM   2190  H   LYS B 134     -16.078 -13.248  25.440  1.00  0.00           H  
ATOM   2191  CA  LYS B 134     -16.435 -11.159  25.544  1.00  0.00           C  
ATOM   2192  HA  LYS B 134     -17.033 -10.503  24.909  1.00  0.00           H  
ATOM   2193  CB  LYS B 134     -16.781 -10.856  27.017  1.00  0.00           C  
ATOM   2194  HB2 LYS B 134     -17.867 -10.834  27.132  1.00  0.00           H  
ATOM   2195  HB3 LYS B 134     -16.381 -11.649  27.653  1.00  0.00           H  
ATOM   2196  CG  LYS B 134     -16.189  -9.519  27.471  1.00  0.00           C  
ATOM   2197  HG2 LYS B 134     -15.113  -9.619  27.402  1.00  0.00           H  
ATOM   2198  HG3 LYS B 134     -16.525  -8.719  26.810  1.00  0.00           H  
ATOM   2199  CD  LYS B 134     -16.484  -9.142  28.922  1.00  0.00           C  
ATOM   2200  HD2 LYS B 134     -17.537  -8.879  29.041  1.00  0.00           H  
ATOM   2201  HD3 LYS B 134     -16.246  -9.995  29.560  1.00  0.00           H  
ATOM   2202  CE  LYS B 134     -15.577  -7.948  29.264  1.00  0.00           C  
ATOM   2203  HE2 LYS B 134     -14.614  -8.094  28.756  1.00  0.00           H  
ATOM   2204  HE3 LYS B 134     -16.019  -7.027  28.873  1.00  0.00           H  
ATOM   2205  NZ  LYS B 134     -15.321  -7.853  30.718  1.00  0.00           N  
ATOM   2206  HZ1 LYS B 134     -14.841  -8.708  31.001  1.00  0.00           H  
ATOM   2207  HZ2 LYS B 134     -14.698  -7.081  30.917  1.00  0.00           H  
ATOM   2208  HZ3 LYS B 134     -16.180  -7.738  31.239  1.00  0.00           H  
ATOM   2209  C   LYS B 134     -14.953 -10.945  25.207  1.00  0.00           C  
ATOM   2210  O   LYS B 134     -14.123 -11.803  25.513  1.00  0.00           O  
ATOM   2211  N   VAL B 135     -14.608  -9.793  24.629  1.00  0.00           N  
ATOM   2212  H   VAL B 135     -15.322  -9.113  24.420  1.00  0.00           H  
ATOM   2213  CA  VAL B 135     -13.202  -9.372  24.499  1.00  0.00           C  
ATOM   2214  HA  VAL B 135     -12.615 -10.252  24.241  1.00  0.00           H  
ATOM   2215  CB  VAL B 135     -12.972  -8.369  23.350  1.00  0.00           C  
ATOM   2216  HB  VAL B 135     -11.903  -8.169  23.307  1.00  0.00           H  
ATOM   2217  CG1 VAL B 135     -13.379  -8.974  22.001  1.00  0.00           C  
ATOM   2218 HG11 VAL B 135     -12.894  -9.940  21.865  1.00  0.00           H  
ATOM   2219 HG12 VAL B 135     -14.460  -9.103  21.954  1.00  0.00           H  
ATOM   2220 HG13 VAL B 135     -13.067  -8.310  21.195  1.00  0.00           H  
ATOM   2221  CG2 VAL B 135     -13.696  -7.031  23.531  1.00  0.00           C  
ATOM   2222 HG21 VAL B 135     -13.378  -6.547  24.454  1.00  0.00           H  
ATOM   2223 HG22 VAL B 135     -13.446  -6.370  22.700  1.00  0.00           H  
ATOM   2224 HG23 VAL B 135     -14.775  -7.176  23.547  1.00  0.00           H  
ATOM   2225  C   VAL B 135     -12.660  -8.846  25.835  1.00  0.00           C  
ATOM   2226  O   VAL B 135     -13.362  -8.187  26.603  1.00  0.00           O  
ATOM   2227  N   LEU B 136     -11.395  -9.148  26.124  1.00  0.00           N  
ATOM   2228  H   LEU B 136     -10.881  -9.680  25.430  1.00  0.00           H  
ATOM   2229  CA  LEU B 136     -10.649  -8.608  27.268  1.00  0.00           C  
ATOM   2230  HA  LEU B 136     -11.300  -8.585  28.142  1.00  0.00           H  
ATOM   2231  CB  LEU B 136      -9.454  -9.544  27.537  1.00  0.00           C  
ATOM   2232  HB2 LEU B 136      -9.828 -10.553  27.701  1.00  0.00           H  
ATOM   2233  HB3 LEU B 136      -8.833  -9.559  26.641  1.00  0.00           H  
ATOM   2234  CG  LEU B 136      -8.564  -9.155  28.733  1.00  0.00           C  
ATOM   2235  HG  LEU B 136      -8.234  -8.121  28.638  1.00  0.00           H  
ATOM   2236  CD1 LEU B 136      -9.307  -9.327  30.059  1.00  0.00           C  
ATOM   2237 HD11 LEU B 136     -10.154  -8.641  30.101  1.00  0.00           H  
ATOM   2238 HD12 LEU B 136      -9.660 -10.352  30.166  1.00  0.00           H  
ATOM   2239 HD13 LEU B 136      -8.641  -9.085  30.888  1.00  0.00           H  
ATOM   2240  CD2 LEU B 136      -7.315 -10.036  28.750  1.00  0.00           C  
ATOM   2241 HD21 LEU B 136      -6.757  -9.892  27.828  1.00  0.00           H  
ATOM   2242 HD22 LEU B 136      -6.683  -9.750  29.591  1.00  0.00           H  
ATOM   2243 HD23 LEU B 136      -7.597 -11.084  28.850  1.00  0.00           H  
ATOM   2244  C   LEU B 136     -10.164  -7.173  27.005  1.00  0.00           C  
ATOM   2245  O   LEU B 136     -10.058  -6.372  27.927  1.00  0.00           O  
ATOM   2246  N   GLN B 137      -9.856  -6.874  25.743  1.00  0.00           N  
ATOM   2247  H   GLN B 137     -10.013  -7.576  25.035  1.00  0.00           H  
ATOM   2248  CA  GLN B 137      -9.348  -5.600  25.252  1.00  0.00           C  
ATOM   2249  HA  GLN B 137      -9.792  -4.795  25.840  1.00  0.00           H  
ATOM   2250  CB  GLN B 137      -7.819  -5.559  25.429  1.00  0.00           C  
ATOM   2251  HB2 GLN B 137      -7.598  -5.767  26.478  1.00  0.00           H  
ATOM   2252  HB3 GLN B 137      -7.362  -6.342  24.822  1.00  0.00           H  
ATOM   2253  CG  GLN B 137      -7.186  -4.203  25.065  1.00  0.00           C  
ATOM   2254  HG2 GLN B 137      -7.214  -4.060  23.984  1.00  0.00           H  
ATOM   2255  HG3 GLN B 137      -7.768  -3.408  25.534  1.00  0.00           H  
ATOM   2256  CD  GLN B 137      -5.739  -4.073  25.544  1.00  0.00           C  
ATOM   2257  OE1 GLN B 137      -5.078  -5.030  25.921  1.00  0.00           O  
ATOM   2258  NE2 GLN B 137      -5.190  -2.877  25.560  1.00  0.00           N  
ATOM   2259 HE21 GLN B 137      -4.237  -2.826  25.872  1.00  0.00           H  
ATOM   2260 HE22 GLN B 137      -5.699  -2.077  25.231  1.00  0.00           H  
ATOM   2261  C   GLN B 137      -9.786  -5.432  23.791  1.00  0.00           C  
ATOM   2262  O   GLN B 137      -9.913  -6.422  23.066  1.00  0.00           O  
ATOM   2263  N   GLU B 138     -10.051  -4.187  23.403  1.00  0.00           N  
ATOM   2264  H   GLU B 138      -9.889  -3.441  24.057  1.00  0.00           H  
ATOM   2265  CA  GLU B 138     -10.608  -3.789  22.104  1.00  0.00           C  
ATOM   2266  HA  GLU B 138     -11.607  -4.210  22.031  1.00  0.00           H  
ATOM   2267  CB  GLU B 138     -10.749  -2.256  22.116  1.00  0.00           C  
ATOM   2268  HB2 GLU B 138     -11.211  -1.968  23.064  1.00  0.00           H  
ATOM   2269  HB3 GLU B 138      -9.756  -1.802  22.083  1.00  0.00           H  
ATOM   2270  CG  GLU B 138     -11.592  -1.692  20.963  1.00  0.00           C  
ATOM   2271  HG2 GLU B 138     -10.967  -1.056  20.332  1.00  0.00           H  
ATOM   2272  HG3 GLU B 138     -11.965  -2.501  20.338  1.00  0.00           H  
ATOM   2273  CD  GLU B 138     -12.780  -0.894  21.505  1.00  0.00           C  
ATOM   2274  OE1 GLU B 138     -12.555   0.249  21.950  1.00  0.00           O  
ATOM   2275  OE2 GLU B 138     -13.902  -1.450  21.488  1.00  0.00           O  
ATOM   2276  C   GLU B 138      -9.750  -4.259  20.907  1.00  0.00           C  
ATOM   2277  O   GLU B 138      -8.520  -4.143  20.972  1.00  0.00           O  
ATOM   2278  N   PRO B 139     -10.352  -4.775  19.812  1.00  0.00           N  
ATOM   2279  CD  PRO B 139     -11.725  -5.252  19.704  1.00  0.00           C  
ATOM   2280  HD2 PRO B 139     -12.368  -4.432  19.393  1.00  0.00           H  
ATOM   2281  HD3 PRO B 139     -12.084  -5.685  20.636  1.00  0.00           H  
ATOM   2282  CG  PRO B 139     -11.713  -6.324  18.618  1.00  0.00           C  
ATOM   2283  HG2 PRO B 139     -12.678  -6.409  18.120  1.00  0.00           H  
ATOM   2284  HG3 PRO B 139     -11.425  -7.282  19.049  1.00  0.00           H  
ATOM   2285  CB  PRO B 139     -10.627  -5.821  17.670  1.00  0.00           C  
ATOM   2286  HB2 PRO B 139     -11.059  -5.088  16.987  1.00  0.00           H  
ATOM   2287  HB3 PRO B 139     -10.173  -6.640  17.112  1.00  0.00           H  
ATOM   2288  CA  PRO B 139      -9.615  -5.150  18.609  1.00  0.00           C  
ATOM   2289  HA  PRO B 139      -8.873  -5.884  18.908  1.00  0.00           H  
ATOM   2290  C   PRO B 139      -8.886  -3.985  17.927  1.00  0.00           C  
ATOM   2291  O   PRO B 139      -9.462  -2.940  17.624  1.00  0.00           O  
ATOM   2292  N   THR B 140      -7.608  -4.204  17.621  1.00  0.00           N  
ATOM   2293  H   THR B 140      -7.216  -5.106  17.878  1.00  0.00           H  
ATOM   2294  CA  THR B 140      -6.778  -3.301  16.809  1.00  0.00           C  
ATOM   2295  HA  THR B 140      -7.356  -2.403  16.592  1.00  0.00           H  
ATOM   2296  CB  THR B 140      -5.550  -2.854  17.611  1.00  0.00           C  
ATOM   2297  HB  THR B 140      -5.867  -2.581  18.620  1.00  0.00           H  
ATOM   2298  CG2 THR B 140      -4.441  -3.904  17.709  1.00  0.00           C  
ATOM   2299 HG21 THR B 140      -3.658  -3.530  18.367  1.00  0.00           H  
ATOM   2300 HG22 THR B 140      -4.842  -4.829  18.122  1.00  0.00           H  
ATOM   2301 HG23 THR B 140      -4.013  -4.101  16.727  1.00  0.00           H  
ATOM   2302  OG1 THR B 140      -5.016  -1.708  16.993  1.00  0.00           O  
ATOM   2303  HG1 THR B 140      -5.605  -0.980  17.211  1.00  0.00           H  
ATOM   2304  C   THR B 140      -6.426  -3.931  15.454  1.00  0.00           C  
ATOM   2305  O   THR B 140      -6.750  -5.096  15.222  1.00  0.00           O  
ATOM   2306  N   CYS B 141      -5.800  -3.188  14.533  1.00  0.00           N  
ATOM   2307  H   CYS B 141      -5.483  -2.261  14.795  1.00  0.00           H  
ATOM   2308  CA  CYS B 141      -5.387  -3.705  13.223  1.00  0.00           C  
ATOM   2309  HA  CYS B 141      -5.033  -4.723  13.362  1.00  0.00           H  
ATOM   2310  CB  CYS B 141      -6.622  -3.735  12.302  1.00  0.00           C  
ATOM   2311  HB2 CYS B 141      -7.413  -4.300  12.796  1.00  0.00           H  
ATOM   2312  HB3 CYS B 141      -6.977  -2.717  12.137  1.00  0.00           H  
ATOM   2313  SG  CYS B 141      -6.269  -4.522  10.704  1.00  0.00           S  
ATOM   2314  HG  CYS B 141      -5.750  -3.439  10.111  1.00  0.00           H  
ATOM   2315  C   CYS B 141      -4.216  -2.904  12.620  1.00  0.00           C  
ATOM   2316  O   CYS B 141      -4.164  -1.687  12.774  1.00  0.00           O  
ATOM   2317  N   VAL B 142      -3.295  -3.573  11.918  1.00  0.00           N  
ATOM   2318  H   VAL B 142      -3.412  -4.579  11.831  1.00  0.00           H  
ATOM   2319  CA  VAL B 142      -2.172  -2.948  11.182  1.00  0.00           C  
ATOM   2320  HA  VAL B 142      -2.357  -1.878  11.105  1.00  0.00           H  
ATOM   2321  CB  VAL B 142      -0.819  -3.122  11.904  1.00  0.00           C  
ATOM   2322  HB  VAL B 142      -0.056  -2.625  11.306  1.00  0.00           H  
ATOM   2323  CG1 VAL B 142      -0.807  -2.458  13.286  1.00  0.00           C  
ATOM   2324 HG11 VAL B 142      -1.079  -1.407  13.191  1.00  0.00           H  
ATOM   2325 HG12 VAL B 142      -1.520  -2.949  13.949  1.00  0.00           H  
ATOM   2326 HG13 VAL B 142       0.190  -2.527  13.722  1.00  0.00           H  
ATOM   2327  CG2 VAL B 142      -0.389  -4.587  12.059  1.00  0.00           C  
ATOM   2328 HG21 VAL B 142      -0.284  -5.055  11.080  1.00  0.00           H  
ATOM   2329 HG22 VAL B 142       0.571  -4.636  12.573  1.00  0.00           H  
ATOM   2330 HG23 VAL B 142      -1.131  -5.138  12.639  1.00  0.00           H  
ATOM   2331  C   VAL B 142      -2.091  -3.477   9.749  1.00  0.00           C  
ATOM   2332  O   VAL B 142      -2.470  -4.619   9.499  1.00  0.00           O  
ATOM   2333  N   SER B 143      -1.610  -2.668   8.804  1.00  0.00           N  
ATOM   2334  H   SER B 143      -1.249  -1.759   9.083  1.00  0.00           H  
ATOM   2335  CA  SER B 143      -1.502  -3.046   7.384  1.00  0.00           C  
ATOM   2336  HA  SER B 143      -2.044  -3.972   7.215  1.00  0.00           H  
ATOM   2337  CB  SER B 143      -2.154  -1.976   6.510  1.00  0.00           C  
ATOM   2338  HB2 SER B 143      -3.142  -1.737   6.905  1.00  0.00           H  
ATOM   2339  HB3 SER B 143      -1.541  -1.072   6.508  1.00  0.00           H  
ATOM   2340  OG  SER B 143      -2.284  -2.478   5.197  1.00  0.00           O  
ATOM   2341  HG  SER B 143      -2.996  -3.136   5.233  1.00  0.00           H  
ATOM   2342  C   SER B 143      -0.057  -3.270   6.940  1.00  0.00           C  
ATOM   2343  O   SER B 143       0.821  -2.519   7.357  1.00  0.00           O  
ATOM   2344  N   ASP B 144       0.207  -4.243   6.061  1.00  0.00           N  
ATOM   2345  H   ASP B 144      -0.536  -4.871   5.757  1.00  0.00           H  
ATOM   2346  CA  ASP B 144       1.488  -4.305   5.338  1.00  0.00           C  
ATOM   2347  HA  ASP B 144       2.284  -4.021   6.029  1.00  0.00           H  
ATOM   2348  CB  ASP B 144       1.782  -5.742   4.871  1.00  0.00           C  
ATOM   2349  HB2 ASP B 144       2.838  -5.795   4.610  1.00  0.00           H  
ATOM   2350  HB3 ASP B 144       1.618  -6.430   5.701  1.00  0.00           H  
ATOM   2351  CG  ASP B 144       0.974  -6.221   3.660  1.00  0.00           C  
ATOM   2352  OD1 ASP B 144      -0.039  -5.602   3.286  1.00  0.00           O  
ATOM   2353  OD2 ASP B 144       1.387  -7.222   3.028  1.00  0.00           O  
ATOM   2354  C   ASP B 144       1.556  -3.324   4.150  1.00  0.00           C  
ATOM   2355  O   ASP B 144       2.645  -3.094   3.620  1.00  0.00           O  
ATOM   2356  N   TYR B 145       0.419  -2.742   3.742  1.00  0.00           N  
ATOM   2357  H   TYR B 145      -0.428  -2.978   4.245  1.00  0.00           H  
ATOM   2358  CA  TYR B 145       0.269  -1.866   2.577  1.00  0.00           C  
ATOM   2359  HA  TYR B 145      -0.801  -1.691   2.495  1.00  0.00           H  
ATOM   2360  CB  TYR B 145       0.917  -0.495   2.865  1.00  0.00           C  
ATOM   2361  HB2 TYR B 145       1.047  -0.394   3.939  1.00  0.00           H  
ATOM   2362  HB3 TYR B 145       1.915  -0.463   2.428  1.00  0.00           H  
ATOM   2363  CG  TYR B 145       0.114   0.722   2.437  1.00  0.00           C  
ATOM   2364  CD1 TYR B 145      -1.166   0.946   2.988  1.00  0.00           C  
ATOM   2365  HD1 TYR B 145      -1.595   0.219   3.664  1.00  0.00           H  
ATOM   2366  CE1 TYR B 145      -1.889   2.111   2.659  1.00  0.00           C  
ATOM   2367  HE1 TYR B 145      -2.874   2.282   3.064  1.00  0.00           H  
ATOM   2368  CZ  TYR B 145      -1.332   3.061   1.778  1.00  0.00           C  
ATOM   2369  OH  TYR B 145      -2.044   4.174   1.455  1.00  0.00           O  
ATOM   2370  HH  TYR B 145      -1.537   4.766   0.857  1.00  0.00           H  
ATOM   2371  CE2 TYR B 145      -0.044   2.846   1.238  1.00  0.00           C  
ATOM   2372  HE2 TYR B 145       0.385   3.584   0.581  1.00  0.00           H  
ATOM   2373  CD2 TYR B 145       0.671   1.674   1.559  1.00  0.00           C  
ATOM   2374  HD2 TYR B 145       1.651   1.503   1.133  1.00  0.00           H  
ATOM   2375  C   TYR B 145       0.665  -2.522   1.231  1.00  0.00           C  
ATOM   2376  O   TYR B 145       1.116  -1.844   0.301  1.00  0.00           O  
ATOM   2377  N   MET B 146       0.512  -3.848   1.103  1.00  0.00           N  
ATOM   2378  H   MET B 146       0.218  -4.372   1.925  1.00  0.00           H  
ATOM   2379  CA  MET B 146       0.689  -4.560  -0.177  1.00  0.00           C  
ATOM   2380  HA  MET B 146       0.306  -3.916  -0.972  1.00  0.00           H  
ATOM   2381  CB  MET B 146       2.184  -4.792  -0.446  1.00  0.00           C  
ATOM   2382  HB2 MET B 146       2.294  -5.106  -1.483  1.00  0.00           H  
ATOM   2383  HB3 MET B 146       2.721  -3.855  -0.331  1.00  0.00           H  
ATOM   2384  CG  MET B 146       2.835  -5.845   0.462  1.00  0.00           C  
ATOM   2385  HG2 MET B 146       2.967  -5.415   1.455  1.00  0.00           H  
ATOM   2386  HG3 MET B 146       2.184  -6.713   0.559  1.00  0.00           H  
ATOM   2387  SD  MET B 146       4.438  -6.434  -0.143  1.00  0.00           S  
ATOM   2388  CE  MET B 146       3.896  -7.547  -1.469  1.00  0.00           C  
ATOM   2389  HE1 MET B 146       4.769  -8.012  -1.927  1.00  0.00           H  
ATOM   2390  HE2 MET B 146       3.251  -8.323  -1.055  1.00  0.00           H  
ATOM   2391  HE3 MET B 146       3.347  -6.991  -2.229  1.00  0.00           H  
ATOM   2392  C   MET B 146      -0.056  -5.897  -0.334  1.00  0.00           C  
ATOM   2393  O   MET B 146      -0.017  -6.458  -1.425  1.00  0.00           O  
ATOM   2394  N   SER B 147      -0.682  -6.451   0.710  1.00  0.00           N  
ATOM   2395  H   SER B 147      -0.638  -5.982   1.609  1.00  0.00           H  
ATOM   2396  CA  SER B 147      -1.456  -7.701   0.608  1.00  0.00           C  
ATOM   2397  HA  SER B 147      -2.065  -7.653  -0.292  1.00  0.00           H  
ATOM   2398  CB  SER B 147      -0.509  -8.907   0.481  1.00  0.00           C  
ATOM   2399  HB2 SER B 147      -1.107  -9.785   0.235  1.00  0.00           H  
ATOM   2400  HB3 SER B 147       0.192  -8.740  -0.335  1.00  0.00           H  
ATOM   2401  OG  SER B 147       0.215  -9.175   1.673  1.00  0.00           O  
ATOM   2402  HG  SER B 147       0.593  -8.335   2.010  1.00  0.00           H  
ATOM   2403  C   SER B 147      -2.414  -7.970   1.769  1.00  0.00           C  
ATOM   2404  O   SER B 147      -3.513  -8.480   1.543  1.00  0.00           O  
ATOM   2405  N   ILE B 148      -1.999  -7.699   3.010  1.00  0.00           N  
ATOM   2406  H   ILE B 148      -1.140  -7.170   3.131  1.00  0.00           H  
ATOM   2407  CA  ILE B 148      -2.645  -8.206   4.221  1.00  0.00           C  
ATOM   2408  HA  ILE B 148      -3.692  -8.401   3.997  1.00  0.00           H  
ATOM   2409  CB  ILE B 148      -2.011  -9.545   4.685  1.00  0.00           C  
ATOM   2410  HB  ILE B 148      -0.927  -9.419   4.718  1.00  0.00           H  
ATOM   2411  CG2 ILE B 148      -2.495  -9.930   6.100  1.00  0.00           C  
ATOM   2412 HG21 ILE B 148      -2.085 -10.890   6.405  1.00  0.00           H  
ATOM   2413 HG22 ILE B 148      -2.150  -9.197   6.827  1.00  0.00           H  
ATOM   2414 HG23 ILE B 148      -3.584  -9.983   6.128  1.00  0.00           H  
ATOM   2415  CG1 ILE B 148      -2.347 -10.693   3.704  1.00  0.00           C  
ATOM   2416 HG12 ILE B 148      -3.414 -10.898   3.754  1.00  0.00           H  
ATOM   2417 HG13 ILE B 148      -2.110 -10.391   2.688  1.00  0.00           H  
ATOM   2418  CD1 ILE B 148      -1.580 -11.997   3.944  1.00  0.00           C  
ATOM   2419 HD11 ILE B 148      -0.508 -11.798   3.974  1.00  0.00           H  
ATOM   2420 HD12 ILE B 148      -1.899 -12.454   4.877  1.00  0.00           H  
ATOM   2421 HD13 ILE B 148      -1.792 -12.692   3.132  1.00  0.00           H  
ATOM   2422  C   ILE B 148      -2.594  -7.147   5.320  1.00  0.00           C  
ATOM   2423  O   ILE B 148      -1.530  -6.648   5.694  1.00  0.00           O  
ATOM   2424  N   SER B 149      -3.752  -6.877   5.911  1.00  0.00           N  
ATOM   2425  H   SER B 149      -4.569  -7.394   5.593  1.00  0.00           H  
ATOM   2426  CA  SER B 149      -3.859  -6.208   7.205  1.00  0.00           C  
ATOM   2427  HA  SER B 149      -2.883  -5.821   7.475  1.00  0.00           H  
ATOM   2428  CB  SER B 149      -4.832  -5.030   7.131  1.00  0.00           C  
ATOM   2429  HB2 SER B 149      -5.844  -5.401   6.963  1.00  0.00           H  
ATOM   2430  HB3 SER B 149      -4.802  -4.478   8.072  1.00  0.00           H  
ATOM   2431  OG  SER B 149      -4.464  -4.169   6.062  1.00  0.00           O  
ATOM   2432  HG  SER B 149      -4.775  -4.588   5.248  1.00  0.00           H  
ATOM   2433  C   SER B 149      -4.254  -7.237   8.264  1.00  0.00           C  
ATOM   2434  O   SER B 149      -5.113  -8.073   8.004  1.00  0.00           O  
ATOM   2435  N   BCN B 150      -3.595  -7.237   9.421  1.00  0.00           N  
ATOM   2436  H27 BCN B 150      -2.949  -6.471   9.579  1.00  0.00           H  
ATOM   2437  C2  BCN B 150      -3.850  -8.171  10.503  1.00  0.00           C  
ATOM   2438  H   BCN B 150      -4.528  -8.944  10.139  1.00  0.00           H  
ATOM   2439  C4  BCN B 150      -2.588  -8.919  10.950  1.00  0.00           C  
ATOM   2440  H1  BCN B 150      -1.875  -8.211  11.394  1.00  0.00           H  
ATOM   2441  H2  BCN B 150      -2.853  -9.632  11.743  1.00  0.00           H  
ATOM   2442  C5  BCN B 150      -1.904  -9.683   9.791  1.00  0.00           C  
ATOM   2443  H3  BCN B 150      -2.639 -10.329   9.292  1.00  0.00           H  
ATOM   2444  H4  BCN B 150      -1.551  -8.958   9.048  1.00  0.00           H  
ATOM   2445  C6  BCN B 150      -0.705 -10.532  10.270  1.00  0.00           C  
ATOM   2446  H8  BCN B 150      -1.056 -11.339  10.927  1.00  0.00           H  
ATOM   2447  H9  BCN B 150      -0.043  -9.899  10.874  1.00  0.00           H  
ATOM   2448  C7  BCN B 150       0.116 -11.120   9.101  1.00  0.00           C  
ATOM   2449  H5  BCN B 150       1.049 -11.537   9.504  1.00  0.00           H  
ATOM   2450  H6  BCN B 150       0.383 -10.321   8.397  1.00  0.00           H  
ATOM   2451  N2  BCN B 150      -0.576 -12.188   8.374  1.00  0.00           N  
ATOM   2452  H7  BCN B 150      -1.461 -12.559   8.716  1.00  0.00           H  
ATOM   2453  C8  BCN B 150      -0.042 -12.813   7.282  1.00  0.00           C  
ATOM   2454  O1  BCN B 150       0.991 -12.478   6.728  1.00  0.00           O  
ATOM   2455  O2  BCN B 150      -0.824 -13.863   6.941  1.00  0.00           O  
ATOM   2456  C9  BCN B 150      -0.343 -14.759   5.926  1.00  0.00           C  
ATOM   2457  H21 BCN B 150       0.522 -15.317   6.305  1.00  0.00           H  
ATOM   2458  H22 BCN B 150      -0.025 -14.195   5.040  1.00  0.00           H  
ATOM   2459  C10 BCN B 150      -1.451 -15.734   5.525  1.00  0.00           C  
ATOM   2460  H23 BCN B 150      -1.120 -16.437   4.764  1.00  0.00           H  
ATOM   2461  C11 BCN B 150      -2.894 -15.279   5.442  1.00  0.00           C  
ATOM   2462  H12 BCN B 150      -3.130 -14.288   5.824  1.00  0.00           H  
ATOM   2463  C12 BCN B 150      -3.714 -15.586   4.163  1.00  0.00           C  
ATOM   2464  H13 BCN B 150      -3.373 -16.534   3.726  1.00  0.00           H  
ATOM   2465  H14 BCN B 150      -3.505 -14.814   3.411  1.00  0.00           H  
ATOM   2466  C13 BCN B 150      -5.256 -15.658   4.392  1.00  0.00           C  
ATOM   2467  H19 BCN B 150      -5.649 -14.691   4.730  1.00  0.00           H  
ATOM   2468  H20 BCN B 150      -5.780 -15.957   3.476  1.00  0.00           H  
ATOM   2469  C14 BCN B 150      -5.424 -16.660   5.430  1.00  0.00           C  
ATOM   2470  C15 BCN B 150      -5.089 -17.423   6.280  1.00  0.00           C  
ATOM   2471  C16 BCN B 150      -4.169 -18.133   7.154  1.00  0.00           C  
ATOM   2472  H17 BCN B 150      -4.356 -19.213   7.120  1.00  0.00           H  
ATOM   2473  H18 BCN B 150      -4.280 -17.791   8.191  1.00  0.00           H  
ATOM   2474  C17 BCN B 150      -2.751 -17.786   6.601  1.00  0.00           C  
ATOM   2475  H15 BCN B 150      -2.001 -18.269   7.240  1.00  0.00           H  
ATOM   2476  H16 BCN B 150      -2.635 -18.231   5.604  1.00  0.00           H  
ATOM   2477  C18 BCN B 150      -2.449 -16.266   6.533  1.00  0.00           C  
ATOM   2478  H11 BCN B 150      -2.403 -15.840   7.533  1.00  0.00           H  
ATOM   2479  C3  BCN B 150      -4.536  -7.487  11.669  1.00  0.00           C  
ATOM   2480  O3  BCN B 150      -3.990  -6.577  12.278  1.00  0.00           O  
ATOM   2481  N   CYS B 151      -5.752  -7.939  11.980  1.00  0.00           N  
ATOM   2482  H   CYS B 151      -6.113  -8.727  11.453  1.00  0.00           H  
ATOM   2483  CA  CYS B 151      -6.502  -7.541  13.166  1.00  0.00           C  
ATOM   2484  HA  CYS B 151      -6.211  -6.531  13.436  1.00  0.00           H  
ATOM   2485  CB  CYS B 151      -7.997  -7.536  12.815  1.00  0.00           C  
ATOM   2486  HB2 CYS B 151      -8.176  -6.787  12.043  1.00  0.00           H  
ATOM   2487  HB3 CYS B 151      -8.272  -8.517  12.423  1.00  0.00           H  
ATOM   2488  SG  CYS B 151      -9.045  -7.168  14.251  1.00  0.00           S  
ATOM   2489  HG  CYS B 151      -8.410  -6.051  14.645  1.00  0.00           H  
ATOM   2490  C   CYS B 151      -6.158  -8.461  14.343  1.00  0.00           C  
ATOM   2491  O   CYS B 151      -6.031  -9.671  14.159  1.00  0.00           O  
ATOM   2492  N   GLU B 152      -6.039  -7.909  15.550  1.00  0.00           N  
ATOM   2493  H   GLU B 152      -6.249  -6.922  15.652  1.00  0.00           H  
ATOM   2494  CA  GLU B 152      -5.666  -8.634  16.770  1.00  0.00           C  
ATOM   2495  HA  GLU B 152      -5.862  -9.693  16.615  1.00  0.00           H  
ATOM   2496  CB  GLU B 152      -4.150  -8.490  17.036  1.00  0.00           C  
ATOM   2497  HB2 GLU B 152      -3.617  -8.942  16.198  1.00  0.00           H  
ATOM   2498  HB3 GLU B 152      -3.881  -7.433  17.088  1.00  0.00           H  
ATOM   2499  CG  GLU B 152      -3.716  -9.185  18.342  1.00  0.00           C  
ATOM   2500  HG2 GLU B 152      -3.992  -8.551  19.188  1.00  0.00           H  
ATOM   2501  HG3 GLU B 152      -4.275 -10.119  18.430  1.00  0.00           H  
ATOM   2502  CD  GLU B 152      -2.219  -9.522  18.430  1.00  0.00           C  
ATOM   2503  OE1 GLU B 152      -1.916 -10.525  19.123  1.00  0.00           O  
ATOM   2504  OE2 GLU B 152      -1.388  -8.794  17.840  1.00  0.00           O  
ATOM   2505  C   GLU B 152      -6.521  -8.192  17.970  1.00  0.00           C  
ATOM   2506  O   GLU B 152      -6.852  -7.013  18.112  1.00  0.00           O  
ATOM   2507  N   TRP B 153      -6.887  -9.142  18.838  1.00  0.00           N  
ATOM   2508  H   TRP B 153      -6.633 -10.104  18.618  1.00  0.00           H  
ATOM   2509  CA  TRP B 153      -7.541  -8.906  20.133  1.00  0.00           C  
ATOM   2510  HA  TRP B 153      -7.142  -7.980  20.552  1.00  0.00           H  
ATOM   2511  CB  TRP B 153      -9.054  -8.720  19.927  1.00  0.00           C  
ATOM   2512  HB2 TRP B 153      -9.493  -8.333  20.848  1.00  0.00           H  
ATOM   2513  HB3 TRP B 153      -9.193  -7.956  19.168  1.00  0.00           H  
ATOM   2514  CG  TRP B 153      -9.839  -9.920  19.487  1.00  0.00           C  
ATOM   2515  CD1 TRP B 153     -10.499 -10.775  20.300  1.00  0.00           C  
ATOM   2516  HD1 TRP B 153     -10.546 -10.689  21.377  1.00  0.00           H  
ATOM   2517  NE1 TRP B 153     -11.111 -11.758  19.546  1.00  0.00           N  
ATOM   2518  HE1 TRP B 153     -11.669 -12.501  19.950  1.00  0.00           H  
ATOM   2519  CE2 TRP B 153     -10.882 -11.576  18.197  1.00  0.00           C  
ATOM   2520  CZ2 TRP B 153     -11.281 -12.282  17.052  1.00  0.00           C  
ATOM   2521  HZ2 TRP B 153     -11.873 -13.177  17.145  1.00  0.00           H  
ATOM   2522  CH2 TRP B 153     -10.918 -11.795  15.784  1.00  0.00           C  
ATOM   2523  HH2 TRP B 153     -11.239 -12.309  14.887  1.00  0.00           H  
ATOM   2524  CZ3 TRP B 153     -10.143 -10.627  15.682  1.00  0.00           C  
ATOM   2525  HZ3 TRP B 153      -9.864 -10.243  14.709  1.00  0.00           H  
ATOM   2526  CE3 TRP B 153      -9.719  -9.948  16.840  1.00  0.00           C  
ATOM   2527  HE3 TRP B 153      -9.114  -9.058  16.747  1.00  0.00           H  
ATOM   2528  CD2 TRP B 153     -10.077 -10.400  18.128  1.00  0.00           C  
ATOM   2529  C   TRP B 153      -7.263 -10.039  21.140  1.00  0.00           C  
ATOM   2530  O   TRP B 153      -6.606 -11.034  20.833  1.00  0.00           O  
ATOM   2531  N   LYS B 154      -7.799  -9.915  22.361  1.00  0.00           N  
ATOM   2532  H   LYS B 154      -8.350  -9.082  22.531  1.00  0.00           H  
ATOM   2533  CA  LYS B 154      -7.810 -10.965  23.398  1.00  0.00           C  
ATOM   2534  HA  LYS B 154      -7.436 -11.897  22.970  1.00  0.00           H  
ATOM   2535  CB  LYS B 154      -6.906 -10.562  24.576  1.00  0.00           C  
ATOM   2536  HB2 LYS B 154      -6.997  -9.488  24.752  1.00  0.00           H  
ATOM   2537  HB3 LYS B 154      -7.230 -11.087  25.477  1.00  0.00           H  
ATOM   2538  CG  LYS B 154      -5.441 -10.934  24.318  1.00  0.00           C  
ATOM   2539  HG2 LYS B 154      -5.345 -12.020  24.350  1.00  0.00           H  
ATOM   2540  HG3 LYS B 154      -5.135 -10.577  23.334  1.00  0.00           H  
ATOM   2541  CD  LYS B 154      -4.523 -10.314  25.376  1.00  0.00           C  
ATOM   2542  HD2 LYS B 154      -4.547  -9.227  25.269  1.00  0.00           H  
ATOM   2543  HD3 LYS B 154      -4.874 -10.584  26.374  1.00  0.00           H  
ATOM   2544  CE  LYS B 154      -3.094 -10.831  25.179  1.00  0.00           C  
ATOM   2545  HE2 LYS B 154      -3.074 -11.896  25.432  1.00  0.00           H  
ATOM   2546  HE3 LYS B 154      -2.832 -10.736  24.120  1.00  0.00           H  
ATOM   2547  NZ  LYS B 154      -2.126 -10.076  26.012  1.00  0.00           N  
ATOM   2548  HZ1 LYS B 154      -2.109  -9.103  25.727  1.00  0.00           H  
ATOM   2549  HZ2 LYS B 154      -2.383 -10.119  26.990  1.00  0.00           H  
ATOM   2550  HZ3 LYS B 154      -1.192 -10.452  25.899  1.00  0.00           H  
ATOM   2551  C   LYS B 154      -9.230 -11.254  23.872  1.00  0.00           C  
ATOM   2552  O   LYS B 154     -10.040 -10.337  23.976  1.00  0.00           O  
ATOM   2553  N   MET B 155      -9.522 -12.507  24.202  1.00  0.00           N  
ATOM   2554  H   MET B 155      -8.790 -13.203  24.094  1.00  0.00           H  
ATOM   2555  CA  MET B 155     -10.780 -12.938  24.821  1.00  0.00           C  
ATOM   2556  HA  MET B 155     -11.570 -12.241  24.542  1.00  0.00           H  
ATOM   2557  CB  MET B 155     -11.176 -14.327  24.297  1.00  0.00           C  
ATOM   2558  HB2 MET B 155     -10.371 -15.034  24.505  1.00  0.00           H  
ATOM   2559  HB3 MET B 155     -12.072 -14.670  24.816  1.00  0.00           H  
ATOM   2560  CG  MET B 155     -11.446 -14.305  22.786  1.00  0.00           C  
ATOM   2561  HG2 MET B 155     -10.539 -13.978  22.280  1.00  0.00           H  
ATOM   2562  HG3 MET B 155     -11.652 -15.322  22.455  1.00  0.00           H  
ATOM   2563  SD  MET B 155     -12.807 -13.233  22.237  1.00  0.00           S  
ATOM   2564  CE  MET B 155     -14.242 -14.114  22.914  1.00  0.00           C  
ATOM   2565  HE1 MET B 155     -14.175 -14.162  24.000  1.00  0.00           H  
ATOM   2566  HE2 MET B 155     -15.156 -13.591  22.633  1.00  0.00           H  
ATOM   2567  HE3 MET B 155     -14.278 -15.125  22.507  1.00  0.00           H  
ATOM   2568  C   MET B 155     -10.693 -12.925  26.351  1.00  0.00           C  
ATOM   2569  O   MET B 155      -9.622 -13.109  26.927  1.00  0.00           O  
ATOM   2570  N   ASN B 156     -11.835 -12.721  27.013  1.00  0.00           N  
ATOM   2571  H   ASN B 156     -12.668 -12.576  26.451  1.00  0.00           H  
ATOM   2572  CA  ASN B 156     -12.015 -12.695  28.475  1.00  0.00           C  
ATOM   2573  HA  ASN B 156     -11.182 -12.130  28.901  1.00  0.00           H  
ATOM   2574  CB  ASN B 156     -13.331 -11.915  28.749  1.00  0.00           C  
ATOM   2575  HB2 ASN B 156     -13.376 -11.069  28.060  1.00  0.00           H  
ATOM   2576  HB3 ASN B 156     -14.180 -12.572  28.543  1.00  0.00           H  
ATOM   2577  CG  ASN B 156     -13.503 -11.326  30.149  1.00  0.00           C  
ATOM   2578  OD1 ASN B 156     -13.657 -10.127  30.331  1.00  0.00           O  
ATOM   2579  ND2 ASN B 156     -13.528 -12.128  31.185  1.00  0.00           N  
ATOM   2580 HD21 ASN B 156     -13.593 -11.734  32.104  1.00  0.00           H  
ATOM   2581 HD22 ASN B 156     -13.375 -13.125  31.042  1.00  0.00           H  
ATOM   2582  C   ASN B 156     -11.948 -14.120  29.098  1.00  0.00           C  
ATOM   2583  O   ASN B 156     -12.677 -14.430  30.036  1.00  0.00           O  
ATOM   2584  N   GLY B 157     -11.123 -15.015  28.543  1.00  0.00           N  
ATOM   2585  H   GLY B 157     -10.529 -14.701  27.786  1.00  0.00           H  
ATOM   2586  CA  GLY B 157     -10.988 -16.413  28.965  1.00  0.00           C  
ATOM   2587  HA2 GLY B 157     -10.329 -16.434  29.831  1.00  0.00           H  
ATOM   2588  HA3 GLY B 157     -11.959 -16.809  29.266  1.00  0.00           H  
ATOM   2589  C   GLY B 157     -10.416 -17.333  27.868  1.00  0.00           C  
ATOM   2590  O   GLY B 157     -10.361 -16.928  26.700  1.00  0.00           O  
ATOM   2591  N   PRO B 158      -9.976 -18.564  28.207  1.00  0.00           N  
ATOM   2592  CD  PRO B 158      -9.789 -19.084  29.556  1.00  0.00           C  
ATOM   2593  HD2 PRO B 158     -10.702 -19.581  29.887  1.00  0.00           H  
ATOM   2594  HD3 PRO B 158      -9.500 -18.308  30.262  1.00  0.00           H  
ATOM   2595  CG  PRO B 158      -8.654 -20.099  29.433  1.00  0.00           C  
ATOM   2596  HG2 PRO B 158      -8.695 -20.850  30.222  1.00  0.00           H  
ATOM   2597  HG3 PRO B 158      -7.692 -19.582  29.442  1.00  0.00           H  
ATOM   2598  CB  PRO B 158      -8.903 -20.706  28.055  1.00  0.00           C  
ATOM   2599  HB2 PRO B 158      -9.664 -21.484  28.137  1.00  0.00           H  
ATOM   2600  HB3 PRO B 158      -7.988 -21.114  27.625  1.00  0.00           H  
ATOM   2601  CA  PRO B 158      -9.425 -19.516  27.240  1.00  0.00           C  
ATOM   2602  HA  PRO B 158      -8.576 -19.032  26.761  1.00  0.00           H  
ATOM   2603  C   PRO B 158     -10.442 -19.939  26.168  1.00  0.00           C  
ATOM   2604  O   PRO B 158     -11.448 -20.588  26.456  1.00  0.00           O  
ATOM   2605  N   THR B 159     -10.170 -19.574  24.914  1.00  0.00           N  
ATOM   2606  H   THR B 159      -9.257 -19.170  24.733  1.00  0.00           H  
ATOM   2607  CA  THR B 159     -11.158 -19.572  23.821  1.00  0.00           C  
ATOM   2608  HA  THR B 159     -12.020 -20.178  24.094  1.00  0.00           H  
ATOM   2609  CB  THR B 159     -11.650 -18.136  23.546  1.00  0.00           C  
ATOM   2610  HB  THR B 159     -10.818 -17.527  23.188  1.00  0.00           H  
ATOM   2611  CG2 THR B 159     -12.777 -18.092  22.512  1.00  0.00           C  
ATOM   2612 HG21 THR B 159     -12.440 -18.490  21.557  1.00  0.00           H  
ATOM   2613 HG22 THR B 159     -13.628 -18.669  22.871  1.00  0.00           H  
ATOM   2614 HG23 THR B 159     -13.097 -17.063  22.363  1.00  0.00           H  
ATOM   2615  OG1 THR B 159     -12.163 -17.537  24.713  1.00  0.00           O  
ATOM   2616  HG1 THR B 159     -11.429 -17.385  25.334  1.00  0.00           H  
ATOM   2617  C   THR B 159     -10.539 -20.134  22.545  1.00  0.00           C  
ATOM   2618  O   THR B 159      -9.584 -19.553  22.041  1.00  0.00           O  
ATOM   2619  N   GLN B 160     -11.085 -21.225  22.001  1.00  0.00           N  
ATOM   2620  H   GLN B 160     -11.887 -21.637  22.457  1.00  0.00           H  
ATOM   2621  CA  GLN B 160     -10.690 -21.794  20.702  1.00  0.00           C  
ATOM   2622  HA  GLN B 160      -9.608 -21.723  20.595  1.00  0.00           H  
ATOM   2623  CB  GLN B 160     -11.074 -23.287  20.637  1.00  0.00           C  
ATOM   2624  HB2 GLN B 160     -12.153 -23.406  20.750  1.00  0.00           H  
ATOM   2625  HB3 GLN B 160     -10.807 -23.651  19.644  1.00  0.00           H  
ATOM   2626  CG  GLN B 160     -10.339 -24.168  21.666  1.00  0.00           C  
ATOM   2627  HG2 GLN B 160     -10.399 -25.204  21.333  1.00  0.00           H  
ATOM   2628  HG3 GLN B 160      -9.285 -23.890  21.682  1.00  0.00           H  
ATOM   2629  CD  GLN B 160     -10.905 -24.113  23.086  1.00  0.00           C  
ATOM   2630  OE1 GLN B 160     -12.056 -23.789  23.342  1.00  0.00           O  
ATOM   2631  NE2 GLN B 160     -10.127 -24.455  24.089  1.00  0.00           N  
ATOM   2632 HE21 GLN B 160     -10.495 -24.364  25.018  1.00  0.00           H  
ATOM   2633 HE22 GLN B 160      -9.181 -24.744  23.915  1.00  0.00           H  
ATOM   2634  C   GLN B 160     -11.326 -20.985  19.557  1.00  0.00           C  
ATOM   2635  O   GLN B 160     -12.369 -21.366  19.022  1.00  0.00           O  
ATOM   2636  N   CYS B 161     -10.773 -19.812  19.243  1.00  0.00           N  
ATOM   2637  H   CYS B 161      -9.860 -19.586  19.626  1.00  0.00           H  
ATOM   2638  CA  CYS B 161     -11.500 -18.774  18.507  1.00  0.00           C  
ATOM   2639  HA  CYS B 161     -12.436 -18.600  19.035  1.00  0.00           H  
ATOM   2640  CB  CYS B 161     -10.690 -17.474  18.546  1.00  0.00           C  
ATOM   2641  HB2 CYS B 161     -11.240 -16.676  18.043  1.00  0.00           H  
ATOM   2642  HB3 CYS B 161     -10.534 -17.190  19.588  1.00  0.00           H  
ATOM   2643  SG  CYS B 161      -9.081 -17.704  17.740  1.00  0.00           S  
ATOM   2644  HG  CYS B 161      -8.490 -16.588  18.183  1.00  0.00           H  
ATOM   2645  C   CYS B 161     -11.901 -19.184  17.081  1.00  0.00           C  
ATOM   2646  O   CYS B 161     -13.027 -18.898  16.677  1.00  0.00           O  
ATOM   2647  N   SER B 162     -11.061 -19.947  16.375  1.00  0.00           N  
ATOM   2648  H   SER B 162     -10.161 -20.164  16.777  1.00  0.00           H  
ATOM   2649  CA  SER B 162     -11.323 -20.444  15.012  1.00  0.00           C  
ATOM   2650  HA  SER B 162     -11.514 -19.590  14.362  1.00  0.00           H  
ATOM   2651  CB  SER B 162     -10.075 -21.166  14.487  1.00  0.00           C  
ATOM   2652  HB2 SER B 162     -10.247 -21.470  13.453  1.00  0.00           H  
ATOM   2653  HB3 SER B 162      -9.221 -20.493  14.513  1.00  0.00           H  
ATOM   2654  OG  SER B 162      -9.767 -22.304  15.275  1.00  0.00           O  
ATOM   2655  HG  SER B 162      -9.100 -22.816  14.805  1.00  0.00           H  
ATOM   2656  C   SER B 162     -12.533 -21.386  14.897  1.00  0.00           C  
ATOM   2657  O   SER B 162     -12.975 -21.679  13.788  1.00  0.00           O  
ATOM   2658  N   THR B 163     -13.084 -21.869  16.019  1.00  0.00           N  
ATOM   2659  H   THR B 163     -12.670 -21.595  16.899  1.00  0.00           H  
ATOM   2660  CA  THR B 163     -14.266 -22.754  16.038  1.00  0.00           C  
ATOM   2661  HA  THR B 163     -14.264 -23.340  15.120  1.00  0.00           H  
ATOM   2662  CB  THR B 163     -14.219 -23.760  17.204  1.00  0.00           C  
ATOM   2663  HB  THR B 163     -15.064 -24.442  17.096  1.00  0.00           H  
ATOM   2664  CG2 THR B 163     -12.941 -24.598  17.212  1.00  0.00           C  
ATOM   2665 HG21 THR B 163     -13.008 -25.349  17.998  1.00  0.00           H  
ATOM   2666 HG22 THR B 163     -12.830 -25.099  16.250  1.00  0.00           H  
ATOM   2667 HG23 THR B 163     -12.070 -23.966  17.389  1.00  0.00           H  
ATOM   2668  OG1 THR B 163     -14.319 -23.142  18.468  1.00  0.00           O  
ATOM   2669  HG1 THR B 163     -13.599 -22.495  18.564  1.00  0.00           H  
ATOM   2670  C   THR B 163     -15.609 -22.019  16.050  1.00  0.00           C  
ATOM   2671  O   THR B 163     -16.629 -22.649  15.780  1.00  0.00           O  
ATOM   2672  N   GLU B 164     -15.643 -20.712  16.345  1.00  0.00           N  
ATOM   2673  H   GLU B 164     -14.764 -20.235  16.499  1.00  0.00           H  
ATOM   2674  CA  GLU B 164     -16.912 -19.986  16.534  1.00  0.00           C  
ATOM   2675  HA  GLU B 164     -17.679 -20.456  15.916  1.00  0.00           H  
ATOM   2676  CB  GLU B 164     -17.345 -20.150  18.006  1.00  0.00           C  
ATOM   2677  HB2 GLU B 164     -17.461 -21.216  18.215  1.00  0.00           H  
ATOM   2678  HB3 GLU B 164     -16.570 -19.747  18.662  1.00  0.00           H  
ATOM   2679  CG  GLU B 164     -18.672 -19.438  18.302  1.00  0.00           C  
ATOM   2680  HG2 GLU B 164     -18.491 -18.361  18.295  1.00  0.00           H  
ATOM   2681  HG3 GLU B 164     -19.380 -19.675  17.505  1.00  0.00           H  
ATOM   2682  CD  GLU B 164     -19.309 -19.800  19.645  1.00  0.00           C  
ATOM   2683  OE1 GLU B 164     -20.432 -19.304  19.869  1.00  0.00           O  
ATOM   2684  OE2 GLU B 164     -18.650 -20.452  20.492  1.00  0.00           O  
ATOM   2685  C   GLU B 164     -16.885 -18.504  16.119  1.00  0.00           C  
ATOM   2686  O   GLU B 164     -17.919 -17.961  15.717  1.00  0.00           O  
ATOM   2687  N   LEU B 165     -15.735 -17.829  16.215  1.00  0.00           N  
ATOM   2688  H   LEU B 165     -14.891 -18.324  16.476  1.00  0.00           H  
ATOM   2689  CA  LEU B 165     -15.622 -16.414  15.864  1.00  0.00           C  
ATOM   2690  HA  LEU B 165     -16.568 -15.940  16.111  1.00  0.00           H  
ATOM   2691  CB  LEU B 165     -14.527 -15.702  16.691  1.00  0.00           C  
ATOM   2692  HB2 LEU B 165     -13.614 -16.298  16.692  1.00  0.00           H  
ATOM   2693  HB3 LEU B 165     -14.307 -14.759  16.189  1.00  0.00           H  
ATOM   2694  CG  LEU B 165     -14.942 -15.359  18.138  1.00  0.00           C  
ATOM   2695  HG  LEU B 165     -15.944 -14.939  18.129  1.00  0.00           H  
ATOM   2696  CD1 LEU B 165     -14.921 -16.558  19.085  1.00  0.00           C  
ATOM   2697 HD11 LEU B 165     -13.938 -17.019  19.083  1.00  0.00           H  
ATOM   2698 HD12 LEU B 165     -15.165 -16.230  20.095  1.00  0.00           H  
ATOM   2699 HD13 LEU B 165     -15.671 -17.286  18.785  1.00  0.00           H  
ATOM   2700  CD2 LEU B 165     -14.004 -14.309  18.736  1.00  0.00           C  
ATOM   2701 HD21 LEU B 165     -14.325 -14.071  19.749  1.00  0.00           H  
ATOM   2702 HD22 LEU B 165     -14.053 -13.398  18.141  1.00  0.00           H  
ATOM   2703 HD23 LEU B 165     -12.982 -14.686  18.757  1.00  0.00           H  
ATOM   2704  C   LEU B 165     -15.430 -16.214  14.353  1.00  0.00           C  
ATOM   2705  O   LEU B 165     -14.846 -17.043  13.657  1.00  0.00           O  
ATOM   2706  N   ARG B 166     -15.887 -15.064  13.852  1.00  0.00           N  
ATOM   2707  H   ARG B 166     -16.347 -14.431  14.503  1.00  0.00           H  
ATOM   2708  CA  ARG B 166     -15.638 -14.579  12.483  1.00  0.00           C  
ATOM   2709  HA  ARG B 166     -14.642 -14.905  12.177  1.00  0.00           H  
ATOM   2710  CB  ARG B 166     -16.654 -15.172  11.482  1.00  0.00           C  
ATOM   2711  HB2 ARG B 166     -16.342 -14.910  10.471  1.00  0.00           H  
ATOM   2712  HB3 ARG B 166     -16.647 -16.261  11.565  1.00  0.00           H  
ATOM   2713  CG  ARG B 166     -18.078 -14.649  11.718  1.00  0.00           C  
ATOM   2714  HG2 ARG B 166     -18.383 -14.923  12.728  1.00  0.00           H  
ATOM   2715  HG3 ARG B 166     -18.086 -13.563  11.630  1.00  0.00           H  
ATOM   2716  CD  ARG B 166     -19.117 -15.179  10.726  1.00  0.00           C  
ATOM   2717  HD2 ARG B 166     -18.817 -14.898   9.713  1.00  0.00           H  
ATOM   2718  HD3 ARG B 166     -19.155 -16.269  10.778  1.00  0.00           H  
ATOM   2719  NE  ARG B 166     -20.440 -14.592  11.030  1.00  0.00           N  
ATOM   2720  HE  ARG B 166     -20.720 -13.795  10.480  1.00  0.00           H  
ATOM   2721  CZ  ARG B 166     -21.243 -14.961  12.014  1.00  0.00           C  
ATOM   2722  NH1 ARG B 166     -20.997 -16.005  12.744  1.00  0.00           N  
ATOM   2723 HH11 ARG B 166     -20.169 -16.547  12.593  1.00  0.00           H  
ATOM   2724 HH12 ARG B 166     -21.595 -16.203  13.538  1.00  0.00           H  
ATOM   2725  NH2 ARG B 166     -22.306 -14.277  12.323  1.00  0.00           N  
ATOM   2726 HH21 ARG B 166     -22.506 -13.394  11.889  1.00  0.00           H  
ATOM   2727 HH22 ARG B 166     -22.864 -14.589  13.104  1.00  0.00           H  
ATOM   2728  C   ARG B 166     -15.651 -13.054  12.462  1.00  0.00           C  
ATOM   2729  O   ARG B 166     -16.401 -12.438  13.216  1.00  0.00           O  
ATOM   2730  N   LEU B 167     -14.862 -12.455  11.581  1.00  0.00           N  
ATOM   2731  H   LEU B 167     -14.291 -13.044  10.982  1.00  0.00           H  
ATOM   2732  CA  LEU B 167     -14.759 -11.009  11.397  1.00  0.00           C  
ATOM   2733  HA  LEU B 167     -15.383 -10.503  12.133  1.00  0.00           H  
ATOM   2734  CB  LEU B 167     -13.297 -10.605  11.669  1.00  0.00           C  
ATOM   2735  HB2 LEU B 167     -13.040 -10.897  12.688  1.00  0.00           H  
ATOM   2736  HB3 LEU B 167     -12.659 -11.180  11.003  1.00  0.00           H  
ATOM   2737  CG  LEU B 167     -12.974  -9.112  11.489  1.00  0.00           C  
ATOM   2738  HG  LEU B 167     -13.256  -8.787  10.488  1.00  0.00           H  
ATOM   2739  CD1 LEU B 167     -13.702  -8.256  12.526  1.00  0.00           C  
ATOM   2740 HD11 LEU B 167     -14.778  -8.324  12.377  1.00  0.00           H  
ATOM   2741 HD12 LEU B 167     -13.443  -8.587  13.531  1.00  0.00           H  
ATOM   2742 HD13 LEU B 167     -13.410  -7.213  12.409  1.00  0.00           H  
ATOM   2743  CD2 LEU B 167     -11.470  -8.903  11.667  1.00  0.00           C  
ATOM   2744 HD21 LEU B 167     -11.227  -7.847  11.568  1.00  0.00           H  
ATOM   2745 HD22 LEU B 167     -11.154  -9.247  12.652  1.00  0.00           H  
ATOM   2746 HD23 LEU B 167     -10.929  -9.457  10.900  1.00  0.00           H  
ATOM   2747  C   LEU B 167     -15.278 -10.625  10.004  1.00  0.00           C  
ATOM   2748  O   LEU B 167     -14.681 -10.979   8.983  1.00  0.00           O  
ATOM   2749  N   LEU B 168     -16.406  -9.915   9.967  1.00  0.00           N  
ATOM   2750  H   LEU B 168     -16.813  -9.612  10.847  1.00  0.00           H  
ATOM   2751  CA  LEU B 168     -16.923  -9.278   8.758  1.00  0.00           C  
ATOM   2752  HA  LEU B 168     -16.808  -9.967   7.922  1.00  0.00           H  
ATOM   2753  CB  LEU B 168     -18.415  -8.963   8.966  1.00  0.00           C  
ATOM   2754  HB2 LEU B 168     -18.879  -9.734   9.582  1.00  0.00           H  
ATOM   2755  HB3 LEU B 168     -18.472  -8.027   9.518  1.00  0.00           H  
ATOM   2756  CG  LEU B 168     -19.203  -8.824   7.649  1.00  0.00           C  
ATOM   2757  HG  LEU B 168     -18.537  -8.503   6.849  1.00  0.00           H  
ATOM   2758  CD1 LEU B 168     -19.847 -10.160   7.274  1.00  0.00           C  
ATOM   2759 HD11 LEU B 168     -19.075 -10.922   7.207  1.00  0.00           H  
ATOM   2760 HD12 LEU B 168     -20.335 -10.070   6.303  1.00  0.00           H  
ATOM   2761 HD13 LEU B 168     -20.580 -10.452   8.024  1.00  0.00           H  
ATOM   2762  CD2 LEU B 168     -20.318  -7.790   7.784  1.00  0.00           C  
ATOM   2763 HD21 LEU B 168     -19.884  -6.813   8.003  1.00  0.00           H  
ATOM   2764 HD22 LEU B 168     -21.002  -8.067   8.585  1.00  0.00           H  
ATOM   2765 HD23 LEU B 168     -20.869  -7.718   6.846  1.00  0.00           H  
ATOM   2766  C   LEU B 168     -16.129  -7.991   8.479  1.00  0.00           C  
ATOM   2767  O   LEU B 168     -15.804  -7.258   9.419  1.00  0.00           O  
ATOM   2768  N   TYR B 169     -15.855  -7.684   7.210  1.00  0.00           N  
ATOM   2769  H   TYR B 169     -16.143  -8.315   6.469  1.00  0.00           H  
ATOM   2770  CA  TYR B 169     -15.232  -6.418   6.814  1.00  0.00           C  
ATOM   2771  HA  TYR B 169     -15.486  -5.669   7.564  1.00  0.00           H  
ATOM   2772  CB  TYR B 169     -13.700  -6.543   6.808  1.00  0.00           C  
ATOM   2773  HB2 TYR B 169     -13.280  -5.555   6.609  1.00  0.00           H  
ATOM   2774  HB3 TYR B 169     -13.394  -6.813   7.815  1.00  0.00           H  
ATOM   2775  CG  TYR B 169     -13.038  -7.554   5.881  1.00  0.00           C  
ATOM   2776  CD1 TYR B 169     -12.929  -8.904   6.282  1.00  0.00           C  
ATOM   2777  HD1 TYR B 169     -13.425  -9.238   7.183  1.00  0.00           H  
ATOM   2778  CE1 TYR B 169     -12.125  -9.799   5.549  1.00  0.00           C  
ATOM   2779  HE1 TYR B 169     -12.017 -10.825   5.864  1.00  0.00           H  
ATOM   2780  CZ  TYR B 169     -11.429  -9.349   4.408  1.00  0.00           C  
ATOM   2781  OH  TYR B 169     -10.667 -10.224   3.701  1.00  0.00           O  
ATOM   2782  HH  TYR B 169     -11.115 -11.072   3.614  1.00  0.00           H  
ATOM   2783  CE2 TYR B 169     -11.548  -8.005   3.994  1.00  0.00           C  
ATOM   2784  HE2 TYR B 169     -11.014  -7.672   3.112  1.00  0.00           H  
ATOM   2785  CD2 TYR B 169     -12.357  -7.113   4.728  1.00  0.00           C  
ATOM   2786  HD2 TYR B 169     -12.427  -6.079   4.419  1.00  0.00           H  
ATOM   2787  C   TYR B 169     -15.791  -5.904   5.487  1.00  0.00           C  
ATOM   2788  O   TYR B 169     -16.037  -6.688   4.577  1.00  0.00           O  
ATOM   2789  N   GLN B 170     -15.996  -4.592   5.363  1.00  0.00           N  
ATOM   2790  H   GLN B 170     -15.803  -3.991   6.158  1.00  0.00           H  
ATOM   2791  CA  GLN B 170     -16.599  -3.981   4.170  1.00  0.00           C  
ATOM   2792  HA  GLN B 170     -16.415  -4.629   3.310  1.00  0.00           H  
ATOM   2793  CB  GLN B 170     -18.124  -3.894   4.369  1.00  0.00           C  
ATOM   2794  HB2 GLN B 170     -18.493  -4.892   4.608  1.00  0.00           H  
ATOM   2795  HB3 GLN B 170     -18.355  -3.232   5.204  1.00  0.00           H  
ATOM   2796  CG  GLN B 170     -18.854  -3.395   3.115  1.00  0.00           C  
ATOM   2797  HG2 GLN B 170     -18.666  -2.331   2.967  1.00  0.00           H  
ATOM   2798  HG3 GLN B 170     -18.448  -3.930   2.260  1.00  0.00           H  
ATOM   2799  CD  GLN B 170     -20.363  -3.632   3.141  1.00  0.00           C  
ATOM   2800  OE1 GLN B 170     -20.972  -3.939   4.154  1.00  0.00           O  
ATOM   2801  NE2 GLN B 170     -21.029  -3.500   2.018  1.00  0.00           N  
ATOM   2802 HE21 GLN B 170     -22.014  -3.676   2.040  1.00  0.00           H  
ATOM   2803 HE22 GLN B 170     -20.515  -3.247   1.175  1.00  0.00           H  
ATOM   2804  C   GLN B 170     -15.960  -2.620   3.860  1.00  0.00           C  
ATOM   2805  O   GLN B 170     -15.765  -1.814   4.771  1.00  0.00           O  
ATOM   2806  N   LEU B 171     -15.609  -2.377   2.591  1.00  0.00           N  
ATOM   2807  H   LEU B 171     -15.881  -3.055   1.892  1.00  0.00           H  
ATOM   2808  CA  LEU B 171     -14.960  -1.142   2.126  1.00  0.00           C  
ATOM   2809  HA  LEU B 171     -14.264  -0.812   2.899  1.00  0.00           H  
ATOM   2810  CB  LEU B 171     -14.139  -1.458   0.853  1.00  0.00           C  
ATOM   2811  HB2 LEU B 171     -13.385  -2.206   1.097  1.00  0.00           H  
ATOM   2812  HB3 LEU B 171     -14.809  -1.908   0.124  1.00  0.00           H  
ATOM   2813  CG  LEU B 171     -13.443  -0.258   0.178  1.00  0.00           C  
ATOM   2814  HG  LEU B 171     -14.160   0.547   0.037  1.00  0.00           H  
ATOM   2815  CD1 LEU B 171     -12.265   0.274   0.994  1.00  0.00           C  
ATOM   2816 HD11 LEU B 171     -11.490  -0.488   1.054  1.00  0.00           H  
ATOM   2817 HD12 LEU B 171     -11.852   1.160   0.510  1.00  0.00           H  
ATOM   2818 HD13 LEU B 171     -12.584   0.528   1.999  1.00  0.00           H  
ATOM   2819  CD2 LEU B 171     -12.895  -0.645  -1.195  1.00  0.00           C  
ATOM   2820 HD21 LEU B 171     -13.718  -0.919  -1.855  1.00  0.00           H  
ATOM   2821 HD22 LEU B 171     -12.356   0.196  -1.632  1.00  0.00           H  
ATOM   2822 HD23 LEU B 171     -12.214  -1.493  -1.101  1.00  0.00           H  
ATOM   2823  C   LEU B 171     -15.994  -0.019   1.909  1.00  0.00           C  
ATOM   2824  O   LEU B 171     -17.027  -0.218   1.275  1.00  0.00           O  
ATOM   2825  N   VAL B 172     -15.696   1.192   2.394  1.00  0.00           N  
ATOM   2826  H   VAL B 172     -14.854   1.272   2.956  1.00  0.00           H  
ATOM   2827  CA  VAL B 172     -16.609   2.357   2.361  1.00  0.00           C  
ATOM   2828  HA  VAL B 172     -17.595   2.027   2.687  1.00  0.00           H  
ATOM   2829  CB  VAL B 172     -16.106   3.417   3.371  1.00  0.00           C  
ATOM   2830  HB  VAL B 172     -15.046   3.598   3.187  1.00  0.00           H  
ATOM   2831  CG1 VAL B 172     -16.828   4.769   3.300  1.00  0.00           C  
ATOM   2832 HG11 VAL B 172     -16.468   5.430   4.089  1.00  0.00           H  
ATOM   2833 HG12 VAL B 172     -16.636   5.253   2.342  1.00  0.00           H  
ATOM   2834 HG13 VAL B 172     -17.902   4.622   3.417  1.00  0.00           H  
ATOM   2835  CG2 VAL B 172     -16.276   2.913   4.813  1.00  0.00           C  
ATOM   2836 HG21 VAL B 172     -15.845   3.631   5.511  1.00  0.00           H  
ATOM   2837 HG22 VAL B 172     -17.335   2.782   5.039  1.00  0.00           H  
ATOM   2838 HG23 VAL B 172     -15.773   1.957   4.950  1.00  0.00           H  
ATOM   2839  C   VAL B 172     -16.806   2.946   0.950  1.00  0.00           C  
ATOM   2840  O   VAL B 172     -17.830   3.568   0.670  1.00  0.00           O  
ATOM   2841  N   PHE B 173     -15.845   2.750   0.042  1.00  0.00           N  
ATOM   2842  H   PHE B 173     -15.069   2.161   0.296  1.00  0.00           H  
ATOM   2843  CA  PHE B 173     -15.920   3.239  -1.337  1.00  0.00           C  
ATOM   2844  HA  PHE B 173     -16.119   4.311  -1.307  1.00  0.00           H  
ATOM   2845  CB  PHE B 173     -14.564   3.039  -2.033  1.00  0.00           C  
ATOM   2846  HB2 PHE B 173     -13.838   3.729  -1.598  1.00  0.00           H  
ATOM   2847  HB3 PHE B 173     -14.213   2.026  -1.833  1.00  0.00           H  
ATOM   2848  CG  PHE B 173     -14.591   3.234  -3.541  1.00  0.00           C  
ATOM   2849  CD1 PHE B 173     -14.540   4.528  -4.095  1.00  0.00           C  
ATOM   2850  HD1 PHE B 173     -14.479   5.386  -3.447  1.00  0.00           H  
ATOM   2851  CE1 PHE B 173     -14.574   4.706  -5.490  1.00  0.00           C  
ATOM   2852  HE1 PHE B 173     -14.527   5.699  -5.918  1.00  0.00           H  
ATOM   2853  CZ  PHE B 173     -14.673   3.587  -6.336  1.00  0.00           C  
ATOM   2854  HZ  PHE B 173     -14.716   3.718  -7.408  1.00  0.00           H  
ATOM   2855  CE2 PHE B 173     -14.732   2.295  -5.788  1.00  0.00           C  
ATOM   2856  HE2 PHE B 173     -14.827   1.438  -6.440  1.00  0.00           H  
ATOM   2857  CD2 PHE B 173     -14.690   2.118  -4.394  1.00  0.00           C  
ATOM   2858  HD2 PHE B 173     -14.753   1.119  -3.981  1.00  0.00           H  
ATOM   2859  C   PHE B 173     -17.060   2.571  -2.125  1.00  0.00           C  
ATOM   2860  O   PHE B 173     -17.091   1.348  -2.271  1.00  0.00           O  
ATOM   2861  N   LEU B 174     -17.955   3.395  -2.685  1.00  0.00           N  
ATOM   2862  H   LEU B 174     -17.850   4.378  -2.483  1.00  0.00           H  
ATOM   2863  CA  LEU B 174     -18.912   3.036  -3.744  1.00  0.00           C  
ATOM   2864  HA  LEU B 174     -19.652   3.833  -3.756  1.00  0.00           H  
ATOM   2865  CB  LEU B 174     -18.170   3.077  -5.101  1.00  0.00           C  
ATOM   2866  HB2 LEU B 174     -17.531   3.961  -5.120  1.00  0.00           H  
ATOM   2867  HB3 LEU B 174     -17.522   2.201  -5.153  1.00  0.00           H  
ATOM   2868  CG  LEU B 174     -19.041   3.105  -6.376  1.00  0.00           C  
ATOM   2869  HG  LEU B 174     -19.654   2.213  -6.454  1.00  0.00           H  
ATOM   2870  CD1 LEU B 174     -19.962   4.326  -6.443  1.00  0.00           C  
ATOM   2871 HD11 LEU B 174     -20.721   4.256  -5.668  1.00  0.00           H  
ATOM   2872 HD12 LEU B 174     -20.469   4.351  -7.408  1.00  0.00           H  
ATOM   2873 HD13 LEU B 174     -19.379   5.239  -6.320  1.00  0.00           H  
ATOM   2874  CD2 LEU B 174     -18.127   3.134  -7.598  1.00  0.00           C  
ATOM   2875 HD21 LEU B 174     -18.726   3.109  -8.505  1.00  0.00           H  
ATOM   2876 HD22 LEU B 174     -17.484   2.252  -7.587  1.00  0.00           H  
ATOM   2877 HD23 LEU B 174     -17.502   4.026  -7.584  1.00  0.00           H  
ATOM   2878  C   LEU B 174     -19.720   1.739  -3.498  1.00  0.00           C  
ATOM   2879  O   LEU B 174     -19.908   0.946  -4.413  1.00  0.00           O  
ATOM   2880  N   LEU B 175     -20.222   1.533  -2.272  1.00  0.00           N  
ATOM   2881  H   LEU B 175     -19.958   2.178  -1.544  1.00  0.00           H  
ATOM   2882  CA  LEU B 175     -21.077   0.383  -1.909  1.00  0.00           C  
ATOM   2883  HA  LEU B 175     -21.268   0.461  -0.839  1.00  0.00           H  
ATOM   2884  CB  LEU B 175     -22.448   0.465  -2.627  1.00  0.00           C  
ATOM   2885  HB2 LEU B 175     -22.282   0.300  -3.693  1.00  0.00           H  
ATOM   2886  HB3 LEU B 175     -23.077  -0.356  -2.278  1.00  0.00           H  
ATOM   2887  CG  LEU B 175     -23.234   1.774  -2.452  1.00  0.00           C  
ATOM   2888  HG  LEU B 175     -22.594   2.628  -2.674  1.00  0.00           H  
ATOM   2889  CD1 LEU B 175     -24.414   1.813  -3.424  1.00  0.00           C  
ATOM   2890 HD11 LEU B 175     -25.071   0.962  -3.242  1.00  0.00           H  
ATOM   2891 HD12 LEU B 175     -24.975   2.739  -3.294  1.00  0.00           H  
ATOM   2892 HD13 LEU B 175     -24.042   1.762  -4.448  1.00  0.00           H  
ATOM   2893  CD2 LEU B 175     -23.777   1.915  -1.030  1.00  0.00           C  
ATOM   2894 HD21 LEU B 175     -24.410   1.061  -0.788  1.00  0.00           H  
ATOM   2895 HD22 LEU B 175     -22.951   1.960  -0.321  1.00  0.00           H  
ATOM   2896 HD23 LEU B 175     -24.361   2.831  -0.947  1.00  0.00           H  
ATOM   2897  C   LEU B 175     -20.409  -1.001  -2.093  1.00  0.00           C  
ATOM   2898  O   LEU B 175     -21.108  -1.998  -2.266  1.00  0.00           O  
ATOM   2899  N   SER B 176     -19.074  -1.070  -2.048  1.00  0.00           N  
ATOM   2900  H   SER B 176     -18.556  -0.209  -1.938  1.00  0.00           H  
ATOM   2901  CA  SER B 176     -18.318  -2.331  -2.139  1.00  0.00           C  
ATOM   2902  HA  SER B 176     -18.448  -2.743  -3.138  1.00  0.00           H  
ATOM   2903  CB  SER B 176     -16.834  -2.063  -1.913  1.00  0.00           C  
ATOM   2904  HB2 SER B 176     -16.706  -1.612  -0.929  1.00  0.00           H  
ATOM   2905  HB3 SER B 176     -16.289  -3.008  -1.947  1.00  0.00           H  
ATOM   2906  OG  SER B 176     -16.322  -1.191  -2.900  1.00  0.00           O  
ATOM   2907  HG  SER B 176     -16.648  -0.290  -2.718  1.00  0.00           H  
ATOM   2908  C   SER B 176     -18.799  -3.370  -1.115  1.00  0.00           C  
ATOM   2909  O   SER B 176     -19.118  -3.016   0.019  1.00  0.00           O  
ATOM   2910  N   GLU B 177     -18.877  -4.645  -1.508  1.00  0.00           N  
ATOM   2911  H   GLU B 177     -18.542  -4.895  -2.426  1.00  0.00           H  
ATOM   2912  CA  GLU B 177     -19.557  -5.699  -0.733  1.00  0.00           C  
ATOM   2913  HA  GLU B 177     -20.483  -5.263  -0.357  1.00  0.00           H  
ATOM   2914  CB  GLU B 177     -19.978  -6.845  -1.670  1.00  0.00           C  
ATOM   2915  HB2 GLU B 177     -20.745  -7.444  -1.175  1.00  0.00           H  
ATOM   2916  HB3 GLU B 177     -20.431  -6.405  -2.559  1.00  0.00           H  
ATOM   2917  CG  GLU B 177     -18.830  -7.768  -2.102  1.00  0.00           C  
ATOM   2918  HG2 GLU B 177     -17.933  -7.172  -2.292  1.00  0.00           H  
ATOM   2919  HG3 GLU B 177     -18.607  -8.463  -1.289  1.00  0.00           H  
ATOM   2920  CD  GLU B 177     -19.216  -8.546  -3.368  1.00  0.00           C  
ATOM   2921  OE1 GLU B 177     -18.531  -8.341  -4.398  1.00  0.00           O  
ATOM   2922  OE2 GLU B 177     -20.202  -9.315  -3.300  1.00  0.00           O  
ATOM   2923  C   GLU B 177     -18.787  -6.197   0.511  1.00  0.00           C  
ATOM   2924  O   GLU B 177     -17.615  -5.873   0.722  1.00  0.00           O  
ATOM   2925  N   ALA B 178     -19.474  -6.951   1.376  1.00  0.00           N  
ATOM   2926  H   ALA B 178     -20.399  -7.253   1.116  1.00  0.00           H  
ATOM   2927  CA  ALA B 178     -18.944  -7.429   2.653  1.00  0.00           C  
ATOM   2928  HA  ALA B 178     -18.237  -6.688   3.029  1.00  0.00           H  
ATOM   2929  CB  ALA B 178     -20.092  -7.527   3.664  1.00  0.00           C  
ATOM   2930  HB1 ALA B 178     -20.585  -6.560   3.761  1.00  0.00           H  
ATOM   2931  HB2 ALA B 178     -20.816  -8.274   3.336  1.00  0.00           H  
ATOM   2932  HB3 ALA B 178     -19.691  -7.817   4.634  1.00  0.00           H  
ATOM   2933  C   ALA B 178     -18.199  -8.771   2.534  1.00  0.00           C  
ATOM   2934  O   ALA B 178     -18.739  -9.770   2.060  1.00  0.00           O  
ATOM   2935  N   HIE B 179     -16.971  -8.804   3.044  1.00  0.00           N  
ATOM   2936  H   HIE B 179     -16.620  -7.942   3.444  1.00  0.00           H  
ATOM   2937  CA  HIE B 179     -16.102  -9.977   3.151  1.00  0.00           C  
ATOM   2938  HA  HIE B 179     -16.415 -10.711   2.406  1.00  0.00           H  
ATOM   2939  CB  HIE B 179     -14.662  -9.539   2.837  1.00  0.00           C  
ATOM   2940  HB2 HIE B 179     -14.620  -8.478   2.582  1.00  0.00           H  
ATOM   2941  HB3 HIE B 179     -14.041  -9.682   3.716  1.00  0.00           H  
ATOM   2942  CG  HIE B 179     -14.071 -10.326   1.707  1.00  0.00           C  
ATOM   2943  ND1 HIE B 179     -13.558 -11.621   1.810  1.00  0.00           N  
ATOM   2944  CE1 HIE B 179     -13.280 -11.994   0.550  1.00  0.00           C  
ATOM   2945  HE1 HIE B 179     -12.887 -12.963   0.269  1.00  0.00           H  
ATOM   2946  NE2 HIE B 179     -13.596 -11.016  -0.317  1.00  0.00           N  
ATOM   2947  HE2 HIE B 179     -13.539 -11.071  -1.325  1.00  0.00           H  
ATOM   2948  CD2 HIE B 179     -14.104  -9.956   0.396  1.00  0.00           C  
ATOM   2949  HD2 HIE B 179     -14.519  -9.037   0.001  1.00  0.00           H  
ATOM   2950  C   HIE B 179     -16.191 -10.650   4.531  1.00  0.00           C  
ATOM   2951  O   HIE B 179     -16.785 -10.119   5.470  1.00  0.00           O  
ATOM   2952  N   THR B 180     -15.565 -11.819   4.690  1.00  0.00           N  
ATOM   2953  H   THR B 180     -15.050 -12.196   3.901  1.00  0.00           H  
ATOM   2954  CA  THR B 180     -15.421 -12.506   5.989  1.00  0.00           C  
ATOM   2955  HA  THR B 180     -15.522 -11.774   6.790  1.00  0.00           H  
ATOM   2956  CB  THR B 180     -16.518 -13.571   6.191  1.00  0.00           C  
ATOM   2957  HB  THR B 180     -16.601 -14.180   5.290  1.00  0.00           H  
ATOM   2958  CG2 THR B 180     -16.317 -14.494   7.395  1.00  0.00           C  
ATOM   2959 HG21 THR B 180     -17.206 -15.109   7.534  1.00  0.00           H  
ATOM   2960 HG22 THR B 180     -15.468 -15.156   7.227  1.00  0.00           H  
ATOM   2961 HG23 THR B 180     -16.152 -13.896   8.292  1.00  0.00           H  
ATOM   2962  OG1 THR B 180     -17.750 -12.949   6.452  1.00  0.00           O  
ATOM   2963  HG1 THR B 180     -17.853 -12.227   5.820  1.00  0.00           H  
ATOM   2964  C   THR B 180     -14.037 -13.132   6.125  1.00  0.00           C  
ATOM   2965  O   THR B 180     -13.497 -13.672   5.164  1.00  0.00           O  
ATOM   2966  N   CYS B 181     -13.488 -13.114   7.337  1.00  0.00           N  
ATOM   2967  H   CYS B 181     -13.962 -12.602   8.078  1.00  0.00           H  
ATOM   2968  CA  CYS B 181     -12.344 -13.934   7.730  1.00  0.00           C  
ATOM   2969  HA  CYS B 181     -12.214 -14.733   6.997  1.00  0.00           H  
ATOM   2970  CB  CYS B 181     -11.064 -13.081   7.700  1.00  0.00           C  
ATOM   2971  HB2 CYS B 181     -10.219 -13.657   8.085  1.00  0.00           H  
ATOM   2972  HB3 CYS B 181     -10.833 -12.812   6.668  1.00  0.00           H  
ATOM   2973  SG  CYS B 181     -11.249 -11.560   8.675  1.00  0.00           S  
ATOM   2974  HG  CYS B 181     -12.292 -11.050   8.011  1.00  0.00           H  
ATOM   2975  C   CYS B 181     -12.627 -14.632   9.074  1.00  0.00           C  
ATOM   2976  O   CYS B 181     -13.525 -14.234   9.819  1.00  0.00           O  
ATOM   2977  N   ILE B 182     -11.898 -15.709   9.357  1.00  0.00           N  
ATOM   2978  H   ILE B 182     -11.139 -15.953   8.736  1.00  0.00           H  
ATOM   2979  CA  ILE B 182     -11.991 -16.503  10.592  1.00  0.00           C  
ATOM   2980  HA  ILE B 182     -12.785 -16.107  11.221  1.00  0.00           H  
ATOM   2981  CB  ILE B 182     -12.355 -17.968  10.245  1.00  0.00           C  
ATOM   2982  HB  ILE B 182     -11.674 -18.304   9.461  1.00  0.00           H  
ATOM   2983  CG2 ILE B 182     -12.198 -18.925  11.441  1.00  0.00           C  
ATOM   2984 HG21 ILE B 182     -12.451 -19.944  11.151  1.00  0.00           H  
ATOM   2985 HG22 ILE B 182     -11.163 -18.937  11.786  1.00  0.00           H  
ATOM   2986 HG23 ILE B 182     -12.852 -18.628  12.261  1.00  0.00           H  
ATOM   2987  CG1 ILE B 182     -13.807 -18.047   9.710  1.00  0.00           C  
ATOM   2988 HG12 ILE B 182     -14.509 -18.002  10.545  1.00  0.00           H  
ATOM   2989 HG13 ILE B 182     -14.013 -17.195   9.062  1.00  0.00           H  
ATOM   2990  CD1 ILE B 182     -14.085 -19.307   8.879  1.00  0.00           C  
ATOM   2991 HD11 ILE B 182     -13.969 -20.204   9.486  1.00  0.00           H  
ATOM   2992 HD12 ILE B 182     -15.108 -19.271   8.501  1.00  0.00           H  
ATOM   2993 HD13 ILE B 182     -13.399 -19.350   8.032  1.00  0.00           H  
ATOM   2994  C   ILE B 182     -10.645 -16.361  11.328  1.00  0.00           C  
ATOM   2995  O   ILE B 182      -9.610 -16.455  10.663  1.00  0.00           O  
ATOM   2996  N   PRO B 183     -10.627 -16.089  12.648  1.00  0.00           N  
ATOM   2997  CD  PRO B 183     -11.778 -15.912  13.520  1.00  0.00           C  
ATOM   2998  HD2 PRO B 183     -12.425 -16.786  13.488  1.00  0.00           H  
ATOM   2999  HD3 PRO B 183     -12.322 -15.014  13.226  1.00  0.00           H  
ATOM   3000  CG  PRO B 183     -11.221 -15.740  14.931  1.00  0.00           C  
ATOM   3001  HG2 PRO B 183     -11.146 -16.715  15.414  1.00  0.00           H  
ATOM   3002  HG3 PRO B 183     -11.831 -15.059  15.524  1.00  0.00           H  
ATOM   3003  CB  PRO B 183      -9.825 -15.175  14.685  1.00  0.00           C  
ATOM   3004  HB2 PRO B 183      -9.154 -15.364  15.523  1.00  0.00           H  
ATOM   3005  HB3 PRO B 183      -9.893 -14.108  14.496  1.00  0.00           H  
ATOM   3006  CA  PRO B 183      -9.390 -15.885  13.400  1.00  0.00           C  
ATOM   3007  HA  PRO B 183      -8.713 -15.247  12.834  1.00  0.00           H  
ATOM   3008  C   PRO B 183      -8.668 -17.195  13.730  1.00  0.00           C  
ATOM   3009  O   PRO B 183      -9.248 -18.274  13.648  1.00  0.00           O  
ATOM   3010  N   GLU B 184      -7.436 -17.085  14.218  1.00  0.00           N  
ATOM   3011  H   GLU B 184      -7.015 -16.160  14.245  1.00  0.00           H  
ATOM   3012  CA  GLU B 184      -6.681 -18.174  14.843  1.00  0.00           C  
ATOM   3013  HA  GLU B 184      -7.375 -18.988  15.054  1.00  0.00           H  
ATOM   3014  CB  GLU B 184      -5.626 -18.734  13.873  1.00  0.00           C  
ATOM   3015  HB2 GLU B 184      -5.235 -19.665  14.288  1.00  0.00           H  
ATOM   3016  HB3 GLU B 184      -6.117 -18.965  12.925  1.00  0.00           H  
ATOM   3017  CG  GLU B 184      -4.457 -17.771  13.617  1.00  0.00           C  
ATOM   3018  HG2 GLU B 184      -4.853 -16.781  13.388  1.00  0.00           H  
ATOM   3019  HG3 GLU B 184      -3.855 -17.694  14.526  1.00  0.00           H  
ATOM   3020  CD  GLU B 184      -3.566 -18.239  12.459  1.00  0.00           C  
ATOM   3021  OE1 GLU B 184      -3.176 -19.427  12.457  1.00  0.00           O  
ATOM   3022  OE2 GLU B 184      -3.272 -17.403  11.573  1.00  0.00           O  
ATOM   3023  C   GLU B 184      -6.095 -17.736  16.199  1.00  0.00           C  
ATOM   3024  O   GLU B 184      -6.003 -16.545  16.521  1.00  0.00           O  
ATOM   3025  N   ASN B 185      -5.742 -18.708  17.041  1.00  0.00           N  
ATOM   3026  H   ASN B 185      -5.790 -19.663  16.724  1.00  0.00           H  
ATOM   3027  CA  ASN B 185      -5.293 -18.455  18.408  1.00  0.00           C  
ATOM   3028  HA  ASN B 185      -5.897 -17.647  18.822  1.00  0.00           H  
ATOM   3029  CB  ASN B 185      -5.542 -19.723  19.252  1.00  0.00           C  
ATOM   3030  HB2 ASN B 185      -5.442 -20.620  18.641  1.00  0.00           H  
ATOM   3031  HB3 ASN B 185      -4.795 -19.781  20.041  1.00  0.00           H  
ATOM   3032  CG  ASN B 185      -6.897 -19.718  19.922  1.00  0.00           C  
ATOM   3033  OD1 ASN B 185      -7.805 -20.461  19.579  1.00  0.00           O  
ATOM   3034  ND2 ASN B 185      -7.064 -18.885  20.922  1.00  0.00           N  
ATOM   3035 HD21 ASN B 185      -7.966 -18.908  21.382  1.00  0.00           H  
ATOM   3036 HD22 ASN B 185      -6.310 -18.259  21.189  1.00  0.00           H  
ATOM   3037  C   ASN B 185      -3.826 -17.991  18.477  1.00  0.00           C  
ATOM   3038  O   ASN B 185      -2.908 -18.814  18.467  1.00  0.00           O  
ATOM   3039  N   ASN B 186      -3.606 -16.685  18.677  1.00  0.00           N  
ATOM   3040  H   ASN B 186      -4.409 -16.074  18.693  1.00  0.00           H  
ATOM   3041  CA  ASN B 186      -2.333 -16.167  19.191  1.00  0.00           C  
ATOM   3042  HA  ASN B 186      -1.526 -16.681  18.661  1.00  0.00           H  
ATOM   3043  CB  ASN B 186      -2.182 -14.662  18.891  1.00  0.00           C  
ATOM   3044  HB2 ASN B 186      -2.360 -14.481  17.830  1.00  0.00           H  
ATOM   3045  HB3 ASN B 186      -2.901 -14.084  19.469  1.00  0.00           H  
ATOM   3046  CG  ASN B 186      -0.774 -14.172  19.212  1.00  0.00           C  
ATOM   3047  OD1 ASN B 186       0.126 -14.934  19.526  1.00  0.00           O  
ATOM   3048  ND2 ASN B 186      -0.514 -12.894  19.141  1.00  0.00           N  
ATOM   3049 HD21 ASN B 186       0.425 -12.605  19.318  1.00  0.00           H  
ATOM   3050 HD22 ASN B 186      -1.230 -12.178  18.979  1.00  0.00           H  
ATOM   3051  C   ASN B 186      -2.193 -16.520  20.690  1.00  0.00           C  
ATOM   3052  O   ASN B 186      -2.411 -15.698  21.585  1.00  0.00           O  
ATOM   3053  N   GLY B 187      -1.921 -17.798  20.961  1.00  0.00           N  
ATOM   3054  H   GLY B 187      -1.835 -18.415  20.159  1.00  0.00           H  
ATOM   3055  CA  GLY B 187      -2.035 -18.400  22.289  1.00  0.00           C  
ATOM   3056  HA2 GLY B 187      -1.533 -19.367  22.275  1.00  0.00           H  
ATOM   3057  HA3 GLY B 187      -1.530 -17.765  23.018  1.00  0.00           H  
ATOM   3058  C   GLY B 187      -3.491 -18.611  22.736  1.00  0.00           C  
ATOM   3059  O   GLY B 187      -4.442 -18.143  22.112  1.00  0.00           O  
ATOM   3060  N   GLY B 188      -3.686 -19.313  23.858  1.00  0.00           N  
ATOM   3061  H   GLY B 188      -2.866 -19.659  24.335  1.00  0.00           H  
ATOM   3062  CA  GLY B 188      -4.993 -19.844  24.295  1.00  0.00           C  
ATOM   3063  HA2 GLY B 188      -5.353 -20.530  23.529  1.00  0.00           H  
ATOM   3064  HA3 GLY B 188      -4.841 -20.413  25.212  1.00  0.00           H  
ATOM   3065  C   GLY B 188      -6.128 -18.836  24.563  1.00  0.00           C  
ATOM   3066  O   GLY B 188      -7.264 -19.257  24.773  1.00  0.00           O  
ATOM   3067  N   ALA B 189      -5.846 -17.528  24.543  1.00  0.00           N  
ATOM   3068  H   ALA B 189      -4.895 -17.279  24.330  1.00  0.00           H  
ATOM   3069  CA  ALA B 189      -6.848 -16.459  24.643  1.00  0.00           C  
ATOM   3070  HA  ALA B 189      -7.804 -16.856  24.300  1.00  0.00           H  
ATOM   3071  CB  ALA B 189      -7.014 -16.072  26.120  1.00  0.00           C  
ATOM   3072  HB1 ALA B 189      -6.087 -15.644  26.501  1.00  0.00           H  
ATOM   3073  HB2 ALA B 189      -7.815 -15.336  26.218  1.00  0.00           H  
ATOM   3074  HB3 ALA B 189      -7.275 -16.951  26.709  1.00  0.00           H  
ATOM   3075  C   ALA B 189      -6.565 -15.220  23.763  1.00  0.00           C  
ATOM   3076  O   ALA B 189      -7.433 -14.354  23.656  1.00  0.00           O  
ATOM   3077  N   GLY B 190      -5.388 -15.108  23.133  1.00  0.00           N  
ATOM   3078  H   GLY B 190      -4.758 -15.897  23.131  1.00  0.00           H  
ATOM   3079  CA  GLY B 190      -5.143 -14.109  22.088  1.00  0.00           C  
ATOM   3080  HA2 GLY B 190      -5.620 -13.163  22.343  1.00  0.00           H  
ATOM   3081  HA3 GLY B 190      -4.076 -13.927  21.975  1.00  0.00           H  
ATOM   3082  C   GLY B 190      -5.700 -14.595  20.753  1.00  0.00           C  
ATOM   3083  O   GLY B 190      -5.764 -15.798  20.510  1.00  0.00           O  
ATOM   3084  N   CYS B 191      -6.157 -13.678  19.909  1.00  0.00           N  
ATOM   3085  H   CYS B 191      -6.079 -12.695  20.159  1.00  0.00           H  
ATOM   3086  CA  CYS B 191      -6.819 -13.968  18.639  1.00  0.00           C  
ATOM   3087  HA  CYS B 191      -6.626 -14.996  18.336  1.00  0.00           H  
ATOM   3088  CB  CYS B 191      -8.336 -13.774  18.805  1.00  0.00           C  
ATOM   3089  HB2 CYS B 191      -8.524 -12.735  19.085  1.00  0.00           H  
ATOM   3090  HB3 CYS B 191      -8.827 -13.964  17.849  1.00  0.00           H  
ATOM   3091  SG  CYS B 191      -9.032 -14.872  20.077  1.00  0.00           S  
ATOM   3092  HG  CYS B 191      -8.248 -14.452  21.078  1.00  0.00           H  
ATOM   3093  C   CYS B 191      -6.275 -13.023  17.566  1.00  0.00           C  
ATOM   3094  O   CYS B 191      -6.336 -11.808  17.748  1.00  0.00           O  
ATOM   3095  N   VAL B 192      -5.791 -13.570  16.452  1.00  0.00           N  
ATOM   3096  H   VAL B 192      -5.802 -14.582  16.352  1.00  0.00           H  
ATOM   3097  CA  VAL B 192      -5.375 -12.794  15.274  1.00  0.00           C  
ATOM   3098  HA  VAL B 192      -5.579 -11.744  15.469  1.00  0.00           H  
ATOM   3099  CB  VAL B 192      -3.855 -12.912  15.045  1.00  0.00           C  
ATOM   3100  HB  VAL B 192      -3.363 -12.833  16.015  1.00  0.00           H  
ATOM   3101  CG1 VAL B 192      -3.440 -14.246  14.414  1.00  0.00           C  
ATOM   3102 HG11 VAL B 192      -3.825 -14.327  13.396  1.00  0.00           H  
ATOM   3103 HG12 VAL B 192      -2.352 -14.315  14.383  1.00  0.00           H  
ATOM   3104 HG13 VAL B 192      -3.827 -15.074  15.006  1.00  0.00           H  
ATOM   3105  CG2 VAL B 192      -3.321 -11.770  14.174  1.00  0.00           C  
ATOM   3106 HG21 VAL B 192      -3.567 -10.813  14.635  1.00  0.00           H  
ATOM   3107 HG22 VAL B 192      -2.236 -11.845  14.099  1.00  0.00           H  
ATOM   3108 HG23 VAL B 192      -3.754 -11.812  13.176  1.00  0.00           H  
ATOM   3109  C   VAL B 192      -6.225 -13.194  14.070  1.00  0.00           C  
ATOM   3110  O   VAL B 192      -6.667 -14.337  13.976  1.00  0.00           O  
ATOM   3111  N   CYS B 193      -6.505 -12.260  13.166  1.00  0.00           N  
ATOM   3112  H   CYS B 193      -6.169 -11.317  13.341  1.00  0.00           H  
ATOM   3113  CA  CYS B 193      -7.442 -12.455  12.066  1.00  0.00           C  
ATOM   3114  HA  CYS B 193      -7.475 -13.514  11.802  1.00  0.00           H  
ATOM   3115  CB  CYS B 193      -8.826 -12.024  12.567  1.00  0.00           C  
ATOM   3116  HB2 CYS B 193      -8.938 -12.339  13.603  1.00  0.00           H  
ATOM   3117  HB3 CYS B 193      -8.915 -10.937  12.531  1.00  0.00           H  
ATOM   3118  SG  CYS B 193     -10.133 -12.803  11.585  1.00  0.00           S  
ATOM   3119  HG  CYS B 193      -9.953 -12.101  10.454  1.00  0.00           H  
ATOM   3120  C   CYS B 193      -6.987 -11.659  10.838  1.00  0.00           C  
ATOM   3121  O   CYS B 193      -6.837 -10.439  10.909  1.00  0.00           O  
ATOM   3122  N   HIE B 194      -6.741 -12.345   9.720  1.00  0.00           N  
ATOM   3123  H   HIE B 194      -6.861 -13.348   9.737  1.00  0.00           H  
ATOM   3124  CA  HIE B 194      -6.140 -11.754   8.514  1.00  0.00           C  
ATOM   3125  HA  HIE B 194      -5.476 -10.943   8.825  1.00  0.00           H  
ATOM   3126  CB  HIE B 194      -5.266 -12.800   7.799  1.00  0.00           C  
ATOM   3127  HB2 HIE B 194      -5.912 -13.502   7.270  1.00  0.00           H  
ATOM   3128  HB3 HIE B 194      -4.638 -12.301   7.060  1.00  0.00           H  
ATOM   3129  CG  HIE B 194      -4.381 -13.588   8.734  1.00  0.00           C  
ATOM   3130  ND1 HIE B 194      -3.291 -13.084   9.451  1.00  0.00           N  
ATOM   3131  CE1 HIE B 194      -2.872 -14.095  10.231  1.00  0.00           C  
ATOM   3132  HE1 HIE B 194      -2.044 -14.046  10.927  1.00  0.00           H  
ATOM   3133  NE2 HIE B 194      -3.632 -15.182  10.034  1.00  0.00           N  
ATOM   3134  HE2 HIE B 194      -3.523 -16.069  10.546  1.00  0.00           H  
ATOM   3135  CD2 HIE B 194      -4.594 -14.885   9.099  1.00  0.00           C  
ATOM   3136  HD2 HIE B 194      -5.374 -15.544   8.741  1.00  0.00           H  
ATOM   3137  C   HIE B 194      -7.197 -11.174   7.561  1.00  0.00           C  
ATOM   3138  O   HIE B 194      -8.180 -11.844   7.250  1.00  0.00           O  
ATOM   3139  N   LEU B 195      -6.965  -9.954   7.066  1.00  0.00           N  
ATOM   3140  H   LEU B 195      -6.152  -9.451   7.410  1.00  0.00           H  
ATOM   3141  CA  LEU B 195      -7.812  -9.229   6.113  1.00  0.00           C  
ATOM   3142  HA  LEU B 195      -8.669  -9.852   5.853  1.00  0.00           H  
ATOM   3143  CB  LEU B 195      -8.340  -7.920   6.731  1.00  0.00           C  
ATOM   3144  HB2 LEU B 195      -7.510  -7.231   6.897  1.00  0.00           H  
ATOM   3145  HB3 LEU B 195      -8.995  -7.465   5.986  1.00  0.00           H  
ATOM   3146  CG  LEU B 195      -9.124  -8.096   8.045  1.00  0.00           C  
ATOM   3147  HG  LEU B 195      -9.573  -9.088   8.075  1.00  0.00           H  
ATOM   3148  CD1 LEU B 195      -8.262  -7.880   9.286  1.00  0.00           C  
ATOM   3149 HD11 LEU B 195      -7.422  -8.568   9.282  1.00  0.00           H  
ATOM   3150 HD12 LEU B 195      -8.862  -8.074  10.172  1.00  0.00           H  
ATOM   3151 HD13 LEU B 195      -7.878  -6.860   9.315  1.00  0.00           H  
ATOM   3152  CD2 LEU B 195     -10.239  -7.062   8.143  1.00  0.00           C  
ATOM   3153 HD21 LEU B 195      -9.821  -6.059   8.204  1.00  0.00           H  
ATOM   3154 HD22 LEU B 195     -10.871  -7.132   7.263  1.00  0.00           H  
ATOM   3155 HD23 LEU B 195     -10.845  -7.265   9.026  1.00  0.00           H  
ATOM   3156  C   LEU B 195      -7.032  -8.915   4.830  1.00  0.00           C  
ATOM   3157  O   LEU B 195      -5.942  -8.345   4.881  1.00  0.00           O  
ATOM   3158  N   LEU B 196      -7.599  -9.248   3.674  1.00  0.00           N  
ATOM   3159  H   LEU B 196      -8.548  -9.598   3.679  1.00  0.00           H  
ATOM   3160  CA  LEU B 196      -6.933  -9.135   2.375  1.00  0.00           C  
ATOM   3161  HA  LEU B 196      -5.859  -9.275   2.506  1.00  0.00           H  
ATOM   3162  CB  LEU B 196      -7.461 -10.260   1.462  1.00  0.00           C  
ATOM   3163  HB2 LEU B 196      -8.533 -10.104   1.325  1.00  0.00           H  
ATOM   3164  HB3 LEU B 196      -6.988 -10.182   0.482  1.00  0.00           H  
ATOM   3165  CG  LEU B 196      -7.236 -11.683   2.024  1.00  0.00           C  
ATOM   3166  HG  LEU B 196      -7.531 -11.728   3.071  1.00  0.00           H  
ATOM   3167  CD1 LEU B 196      -8.100 -12.700   1.280  1.00  0.00           C  
ATOM   3168 HD11 LEU B 196      -7.841 -12.704   0.221  1.00  0.00           H  
ATOM   3169 HD12 LEU B 196      -9.152 -12.436   1.393  1.00  0.00           H  
ATOM   3170 HD13 LEU B 196      -7.941 -13.695   1.698  1.00  0.00           H  
ATOM   3171  CD2 LEU B 196      -5.774 -12.118   1.918  1.00  0.00           C  
ATOM   3172 HD21 LEU B 196      -5.650 -13.111   2.349  1.00  0.00           H  
ATOM   3173 HD22 LEU B 196      -5.149 -11.421   2.470  1.00  0.00           H  
ATOM   3174 HD23 LEU B 196      -5.457 -12.131   0.875  1.00  0.00           H  
ATOM   3175  C   LEU B 196      -7.145  -7.736   1.772  1.00  0.00           C  
ATOM   3176  O   LEU B 196      -8.286  -7.286   1.680  1.00  0.00           O  
ATOM   3177  N   MET B 197      -6.066  -7.057   1.370  1.00  0.00           N  
ATOM   3178  H   MET B 197      -5.157  -7.493   1.501  1.00  0.00           H  
ATOM   3179  CA  MET B 197      -6.093  -5.775   0.636  1.00  0.00           C  
ATOM   3180  HA  MET B 197      -6.770  -5.879  -0.212  1.00  0.00           H  
ATOM   3181  CB  MET B 197      -6.643  -4.637   1.524  1.00  0.00           C  
ATOM   3182  HB2 MET B 197      -6.588  -3.697   0.975  1.00  0.00           H  
ATOM   3183  HB3 MET B 197      -7.698  -4.828   1.706  1.00  0.00           H  
ATOM   3184  CG  MET B 197      -5.940  -4.458   2.878  1.00  0.00           C  
ATOM   3185  HG2 MET B 197      -5.823  -5.429   3.359  1.00  0.00           H  
ATOM   3186  HG3 MET B 197      -4.946  -4.046   2.702  1.00  0.00           H  
ATOM   3187  SD  MET B 197      -6.804  -3.361   4.036  1.00  0.00           S  
ATOM   3188  CE  MET B 197      -8.175  -4.437   4.547  1.00  0.00           C  
ATOM   3189  HE1 MET B 197      -8.807  -3.908   5.260  1.00  0.00           H  
ATOM   3190  HE2 MET B 197      -8.776  -4.712   3.680  1.00  0.00           H  
ATOM   3191  HE3 MET B 197      -7.780  -5.341   5.010  1.00  0.00           H  
ATOM   3192  C   MET B 197      -4.696  -5.424   0.087  1.00  0.00           C  
ATOM   3193  O   MET B 197      -3.755  -5.219   0.852  1.00  0.00           O  
ATOM   3194  N   ASP B 198      -4.553  -5.362  -1.239  1.00  0.00           N  
ATOM   3195  H   ASP B 198      -5.341  -5.588  -1.837  1.00  0.00           H  
ATOM   3196  CA  ASP B 198      -3.266  -5.166  -1.926  1.00  0.00           C  
ATOM   3197  HA  ASP B 198      -2.470  -5.122  -1.185  1.00  0.00           H  
ATOM   3198  CB  ASP B 198      -2.969  -6.362  -2.849  1.00  0.00           C  
ATOM   3199  HB2 ASP B 198      -1.964  -6.243  -3.257  1.00  0.00           H  
ATOM   3200  HB3 ASP B 198      -2.986  -7.282  -2.265  1.00  0.00           H  
ATOM   3201  CG  ASP B 198      -3.961  -6.503  -4.002  1.00  0.00           C  
ATOM   3202  OD1 ASP B 198      -5.173  -6.244  -3.814  1.00  0.00           O  
ATOM   3203  OD2 ASP B 198      -3.532  -6.771  -5.146  1.00  0.00           O  
ATOM   3204  C   ASP B 198      -3.196  -3.845  -2.712  1.00  0.00           C  
ATOM   3205  O   ASP B 198      -2.233  -3.097  -2.556  1.00  0.00           O  
ATOM   3206  N   ASP B 199      -4.224  -3.486  -3.494  1.00  0.00           N  
ATOM   3207  H   ASP B 199      -5.003  -4.134  -3.577  1.00  0.00           H  
ATOM   3208  CA  ASP B 199      -4.284  -2.208  -4.228  1.00  0.00           C  
ATOM   3209  HA  ASP B 199      -3.287  -2.027  -4.629  1.00  0.00           H  
ATOM   3210  CB  ASP B 199      -5.244  -2.302  -5.434  1.00  0.00           C  
ATOM   3211  HB2 ASP B 199      -5.065  -1.438  -6.078  1.00  0.00           H  
ATOM   3212  HB3 ASP B 199      -4.987  -3.186  -6.019  1.00  0.00           H  
ATOM   3213  CG  ASP B 199      -6.739  -2.339  -5.076  1.00  0.00           C  
ATOM   3214  OD1 ASP B 199      -7.098  -2.349  -3.879  1.00  0.00           O  
ATOM   3215  OD2 ASP B 199      -7.575  -2.269  -6.008  1.00  0.00           O  
ATOM   3216  C   ASP B 199      -4.601  -1.000  -3.319  1.00  0.00           C  
ATOM   3217  O   ASP B 199      -5.011   0.058  -3.800  1.00  0.00           O  
ATOM   3218  N   VAL B 200      -4.420  -1.161  -2.006  1.00  0.00           N  
ATOM   3219  H   VAL B 200      -3.978  -2.028  -1.729  1.00  0.00           H  
ATOM   3220  CA  VAL B 200      -4.817  -0.238  -0.939  1.00  0.00           C  
ATOM   3221  HA  VAL B 200      -5.901  -0.149  -0.991  1.00  0.00           H  
ATOM   3222  CB  VAL B 200      -4.480  -0.868   0.431  1.00  0.00           C  
ATOM   3223  HB  VAL B 200      -4.968  -1.843   0.468  1.00  0.00           H  
ATOM   3224  CG1 VAL B 200      -2.984  -1.103   0.673  1.00  0.00           C  
ATOM   3225 HG11 VAL B 200      -2.574  -1.764  -0.091  1.00  0.00           H  
ATOM   3226 HG12 VAL B 200      -2.852  -1.582   1.641  1.00  0.00           H  
ATOM   3227 HG13 VAL B 200      -2.439  -0.158   0.655  1.00  0.00           H  
ATOM   3228  CG2 VAL B 200      -5.032  -0.051   1.601  1.00  0.00           C  
ATOM   3229 HG21 VAL B 200      -6.102   0.107   1.466  1.00  0.00           H  
ATOM   3230 HG22 VAL B 200      -4.529   0.914   1.670  1.00  0.00           H  
ATOM   3231 HG23 VAL B 200      -4.868  -0.605   2.524  1.00  0.00           H  
ATOM   3232  C   VAL B 200      -4.245   1.173  -1.131  1.00  0.00           C  
ATOM   3233  O   VAL B 200      -3.126   1.348  -1.630  1.00  0.00           O  
ATOM   3234  N   VAL B 201      -5.035   2.185  -0.762  1.00  0.00           N  
ATOM   3235  H   VAL B 201      -5.963   1.948  -0.419  1.00  0.00           H  
ATOM   3236  CA  VAL B 201      -4.709   3.621  -0.883  1.00  0.00           C  
ATOM   3237  HA  VAL B 201      -3.627   3.723  -0.974  1.00  0.00           H  
ATOM   3238  CB  VAL B 201      -5.343   4.247  -2.151  1.00  0.00           C  
ATOM   3239  HB  VAL B 201      -4.904   5.237  -2.276  1.00  0.00           H  
ATOM   3240  CG1 VAL B 201      -5.053   3.450  -3.427  1.00  0.00           C  
ATOM   3241 HG11 VAL B 201      -5.376   4.019  -4.297  1.00  0.00           H  
ATOM   3242 HG12 VAL B 201      -3.989   3.245  -3.502  1.00  0.00           H  
ATOM   3243 HG13 VAL B 201      -5.604   2.510  -3.409  1.00  0.00           H  
ATOM   3244  CG2 VAL B 201      -6.866   4.425  -2.097  1.00  0.00           C  
ATOM   3245 HG21 VAL B 201      -7.170   4.974  -1.209  1.00  0.00           H  
ATOM   3246 HG22 VAL B 201      -7.207   4.975  -2.975  1.00  0.00           H  
ATOM   3247 HG23 VAL B 201      -7.353   3.451  -2.090  1.00  0.00           H  
ATOM   3248  C   VAL B 201      -5.119   4.401   0.373  1.00  0.00           C  
ATOM   3249  O   VAL B 201      -5.879   3.902   1.203  1.00  0.00           O  
ATOM   3250  N   SER B 202      -4.679   5.654   0.512  1.00  0.00           N  
ATOM   3251  H   SER B 202      -3.985   5.999  -0.148  1.00  0.00           H  
ATOM   3252  CA  SER B 202      -4.924   6.460   1.719  1.00  0.00           C  
ATOM   3253  HA  SER B 202      -4.512   5.912   2.557  1.00  0.00           H  
ATOM   3254  CB  SER B 202      -4.195   7.799   1.636  1.00  0.00           C  
ATOM   3255  HB2 SER B 202      -4.518   8.332   0.746  1.00  0.00           H  
ATOM   3256  HB3 SER B 202      -4.437   8.389   2.519  1.00  0.00           H  
ATOM   3257  OG  SER B 202      -2.800   7.607   1.575  1.00  0.00           O  
ATOM   3258  HG  SER B 202      -2.621   7.236   0.678  1.00  0.00           H  
ATOM   3259  C   SER B 202      -6.405   6.723   2.019  1.00  0.00           C  
ATOM   3260  O   SER B 202      -6.778   6.789   3.190  1.00  0.00           O  
ATOM   3261  N   ALA B 203      -7.233   6.819   0.978  1.00  0.00           N  
ATOM   3262  H   ALA B 203      -6.822   6.774   0.058  1.00  0.00           H  
ATOM   3263  CA  ALA B 203      -8.677   7.030   1.051  1.00  0.00           C  
ATOM   3264  HA  ALA B 203      -8.874   7.832   1.764  1.00  0.00           H  
ATOM   3265  CB  ALA B 203      -9.123   7.493  -0.340  1.00  0.00           C  
ATOM   3266  HB1 ALA B 203      -9.014   6.677  -1.056  1.00  0.00           H  
ATOM   3267  HB2 ALA B 203     -10.169   7.798  -0.308  1.00  0.00           H  
ATOM   3268  HB3 ALA B 203      -8.510   8.334  -0.665  1.00  0.00           H  
ATOM   3269  C   ALA B 203      -9.489   5.794   1.499  1.00  0.00           C  
ATOM   3270  O   ALA B 203     -10.654   5.933   1.886  1.00  0.00           O  
ATOM   3271  N   ASP B 204      -8.913   4.587   1.452  1.00  0.00           N  
ATOM   3272  H   ASP B 204      -7.939   4.513   1.187  1.00  0.00           H  
ATOM   3273  CA  ASP B 204      -9.619   3.348   1.791  1.00  0.00           C  
ATOM   3274  HA  ASP B 204     -10.576   3.360   1.269  1.00  0.00           H  
ATOM   3275  CB  ASP B 204      -8.851   2.108   1.303  1.00  0.00           C  
ATOM   3276  HB2 ASP B 204      -7.841   2.120   1.719  1.00  0.00           H  
ATOM   3277  HB3 ASP B 204      -9.357   1.219   1.682  1.00  0.00           H  
ATOM   3278  CG  ASP B 204      -8.782   1.984  -0.221  1.00  0.00           C  
ATOM   3279  OD1 ASP B 204      -9.621   2.578  -0.935  1.00  0.00           O  
ATOM   3280  OD2 ASP B 204      -7.902   1.240  -0.711  1.00  0.00           O  
ATOM   3281  C   ASP B 204      -9.909   3.251   3.294  1.00  0.00           C  
ATOM   3282  O   ASP B 204      -9.011   3.327   4.132  1.00  0.00           O  
ATOM   3283  N   GLN B 205     -11.179   3.043   3.639  1.00  0.00           N  
ATOM   3284  H   GLN B 205     -11.865   2.949   2.905  1.00  0.00           H  
ATOM   3285  CA  GLN B 205     -11.656   2.859   5.009  1.00  0.00           C  
ATOM   3286  HA  GLN B 205     -10.814   2.620   5.661  1.00  0.00           H  
ATOM   3287  CB  GLN B 205     -12.326   4.148   5.517  1.00  0.00           C  
ATOM   3288  HB2 GLN B 205     -12.954   4.558   4.723  1.00  0.00           H  
ATOM   3289  HB3 GLN B 205     -12.969   3.913   6.367  1.00  0.00           H  
ATOM   3290  CG  GLN B 205     -11.289   5.187   5.970  1.00  0.00           C  
ATOM   3291  HG2 GLN B 205     -11.143   5.085   7.044  1.00  0.00           H  
ATOM   3292  HG3 GLN B 205     -10.338   4.999   5.484  1.00  0.00           H  
ATOM   3293  CD  GLN B 205     -11.663   6.627   5.652  1.00  0.00           C  
ATOM   3294  OE1 GLN B 205     -11.941   7.428   6.525  1.00  0.00           O  
ATOM   3295  NE2 GLN B 205     -11.662   7.037   4.404  1.00  0.00           N  
ATOM   3296 HE21 GLN B 205     -11.921   7.996   4.264  1.00  0.00           H  
ATOM   3297 HE22 GLN B 205     -11.363   6.445   3.634  1.00  0.00           H  
ATOM   3298  C   GLN B 205     -12.616   1.675   5.049  1.00  0.00           C  
ATOM   3299  O   GLN B 205     -13.392   1.478   4.111  1.00  0.00           O  
ATOM   3300  N   TYR B 206     -12.562   0.896   6.127  1.00  0.00           N  
ATOM   3301  H   TYR B 206     -11.913   1.147   6.869  1.00  0.00           H  
ATOM   3302  CA  TYR B 206     -13.288  -0.361   6.283  1.00  0.00           C  
ATOM   3303  HA  TYR B 206     -13.966  -0.486   5.443  1.00  0.00           H  
ATOM   3304  CB  TYR B 206     -12.314  -1.550   6.288  1.00  0.00           C  
ATOM   3305  HB2 TYR B 206     -11.556  -1.385   7.055  1.00  0.00           H  
ATOM   3306  HB3 TYR B 206     -12.869  -2.443   6.579  1.00  0.00           H  
ATOM   3307  CG  TYR B 206     -11.618  -1.831   4.969  1.00  0.00           C  
ATOM   3308  CD1 TYR B 206     -10.483  -1.084   4.592  1.00  0.00           C  
ATOM   3309  HD1 TYR B 206     -10.124  -0.290   5.230  1.00  0.00           H  
ATOM   3310  CE1 TYR B 206      -9.815  -1.375   3.388  1.00  0.00           C  
ATOM   3311  HE1 TYR B 206      -8.947  -0.805   3.091  1.00  0.00           H  
ATOM   3312  CZ  TYR B 206     -10.268  -2.431   2.571  1.00  0.00           C  
ATOM   3313  OH  TYR B 206      -9.608  -2.728   1.423  1.00  0.00           O  
ATOM   3314  HH  TYR B 206      -8.882  -2.127   1.240  1.00  0.00           H  
ATOM   3315  CE2 TYR B 206     -11.403  -3.179   2.948  1.00  0.00           C  
ATOM   3316  HE2 TYR B 206     -11.740  -3.986   2.314  1.00  0.00           H  
ATOM   3317  CD2 TYR B 206     -12.083  -2.872   4.141  1.00  0.00           C  
ATOM   3318  HD2 TYR B 206     -12.955  -3.445   4.425  1.00  0.00           H  
ATOM   3319  C   TYR B 206     -14.104  -0.353   7.574  1.00  0.00           C  
ATOM   3320  O   TYR B 206     -13.548  -0.194   8.660  1.00  0.00           O  
ATOM   3321  N   THR B 207     -15.415  -0.573   7.467  1.00  0.00           N  
ATOM   3322  H   THR B 207     -15.799  -0.758   6.543  1.00  0.00           H  
ATOM   3323  CA  THR B 207     -16.261  -0.905   8.624  1.00  0.00           C  
ATOM   3324  HA  THR B 207     -15.974  -0.282   9.471  1.00  0.00           H  
ATOM   3325  CB  THR B 207     -17.748  -0.667   8.336  1.00  0.00           C  
ATOM   3326  HB  THR B 207     -18.329  -1.027   9.187  1.00  0.00           H  
ATOM   3327  CG2 THR B 207     -18.075   0.816   8.126  1.00  0.00           C  
ATOM   3328 HG21 THR B 207     -18.828   0.924   7.345  1.00  0.00           H  
ATOM   3329 HG22 THR B 207     -18.465   1.231   9.055  1.00  0.00           H  
ATOM   3330 HG23 THR B 207     -17.186   1.375   7.834  1.00  0.00           H  
ATOM   3331  OG1 THR B 207     -18.152  -1.383   7.194  1.00  0.00           O  
ATOM   3332  HG1 THR B 207     -17.871  -2.300   7.299  1.00  0.00           H  
ATOM   3333  C   THR B 207     -16.049  -2.367   9.004  1.00  0.00           C  
ATOM   3334  O   THR B 207     -15.992  -3.223   8.115  1.00  0.00           O  
ATOM   3335  N   LEU B 208     -15.949  -2.648  10.306  1.00  0.00           N  
ATOM   3336  H   LEU B 208     -16.083  -1.896  10.976  1.00  0.00           H  
ATOM   3337  CA  LEU B 208     -15.607  -3.964  10.859  1.00  0.00           C  
ATOM   3338  HA  LEU B 208     -15.578  -4.708  10.061  1.00  0.00           H  
ATOM   3339  CB  LEU B 208     -14.221  -3.879  11.527  1.00  0.00           C  
ATOM   3340  HB2 LEU B 208     -14.209  -3.002  12.176  1.00  0.00           H  
ATOM   3341  HB3 LEU B 208     -14.072  -4.753  12.162  1.00  0.00           H  
ATOM   3342  CG  LEU B 208     -13.063  -3.791  10.523  1.00  0.00           C  
ATOM   3343  HG  LEU B 208     -13.334  -3.142   9.690  1.00  0.00           H  
ATOM   3344  CD1 LEU B 208     -11.819  -3.218  11.196  1.00  0.00           C  
ATOM   3345 HD11 LEU B 208     -11.557  -3.805  12.077  1.00  0.00           H  
ATOM   3346 HD12 LEU B 208     -10.988  -3.230  10.494  1.00  0.00           H  
ATOM   3347 HD13 LEU B 208     -12.017  -2.191  11.500  1.00  0.00           H  
ATOM   3348  CD2 LEU B 208     -12.709  -5.176   9.994  1.00  0.00           C  
ATOM   3349 HD21 LEU B 208     -13.614  -5.688   9.679  1.00  0.00           H  
ATOM   3350 HD22 LEU B 208     -12.039  -5.074   9.144  1.00  0.00           H  
ATOM   3351 HD23 LEU B 208     -12.223  -5.767  10.770  1.00  0.00           H  
ATOM   3352  C   LEU B 208     -16.639  -4.432  11.886  1.00  0.00           C  
ATOM   3353  O   LEU B 208     -16.932  -3.697  12.827  1.00  0.00           O  
ATOM   3354  N   ASP B 209     -17.104  -5.676  11.759  1.00  0.00           N  
ATOM   3355  H   ASP B 209     -16.760  -6.233  10.985  1.00  0.00           H  
ATOM   3356  CA  ASP B 209     -18.063  -6.308  12.675  1.00  0.00           C  
ATOM   3357  HA  ASP B 209     -18.147  -5.703  13.580  1.00  0.00           H  
ATOM   3358  CB  ASP B 209     -19.482  -6.429  12.077  1.00  0.00           C  
ATOM   3359  HB2 ASP B 209     -19.439  -7.039  11.179  1.00  0.00           H  
ATOM   3360  HB3 ASP B 209     -20.100  -6.966  12.799  1.00  0.00           H  
ATOM   3361  CG  ASP B 209     -20.189  -5.120  11.716  1.00  0.00           C  
ATOM   3362  OD1 ASP B 209     -19.579  -4.187  11.148  1.00  0.00           O  
ATOM   3363  OD2 ASP B 209     -21.396  -4.990  12.020  1.00  0.00           O  
ATOM   3364  C   ASP B 209     -17.547  -7.693  13.079  1.00  0.00           C  
ATOM   3365  O   ASP B 209     -17.520  -8.626  12.274  1.00  0.00           O  
ATOM   3366  N   LEU B 210     -17.134  -7.836  14.337  1.00  0.00           N  
ATOM   3367  H   LEU B 210     -17.295  -7.059  14.968  1.00  0.00           H  
ATOM   3368  CA  LEU B 210     -16.673  -9.098  14.925  1.00  0.00           C  
ATOM   3369  HA  LEU B 210     -16.239  -9.711  14.134  1.00  0.00           H  
ATOM   3370  CB  LEU B 210     -15.580  -8.801  15.969  1.00  0.00           C  
ATOM   3371  HB2 LEU B 210     -14.763  -8.260  15.493  1.00  0.00           H  
ATOM   3372  HB3 LEU B 210     -16.019  -8.151  16.719  1.00  0.00           H  
ATOM   3373  CG  LEU B 210     -15.007 -10.040  16.686  1.00  0.00           C  
ATOM   3374  HG  LEU B 210     -15.814 -10.578  17.179  1.00  0.00           H  
ATOM   3375  CD1 LEU B 210     -14.313 -10.985  15.708  1.00  0.00           C  
ATOM   3376 HD11 LEU B 210     -15.027 -11.374  14.991  1.00  0.00           H  
ATOM   3377 HD12 LEU B 210     -13.515 -10.458  15.184  1.00  0.00           H  
ATOM   3378 HD13 LEU B 210     -13.892 -11.827  16.252  1.00  0.00           H  
ATOM   3379  CD2 LEU B 210     -13.990  -9.628  17.752  1.00  0.00           C  
ATOM   3380 HD21 LEU B 210     -13.646 -10.506  18.295  1.00  0.00           H  
ATOM   3381 HD22 LEU B 210     -13.129  -9.144  17.286  1.00  0.00           H  
ATOM   3382 HD23 LEU B 210     -14.448  -8.936  18.459  1.00  0.00           H  
ATOM   3383  C   LEU B 210     -17.847  -9.861  15.547  1.00  0.00           C  
ATOM   3384  O   LEU B 210     -18.592  -9.307  16.355  1.00  0.00           O  
ATOM   3385  N   TRP B 211     -17.966 -11.149  15.235  1.00  0.00           N  
ATOM   3386  H   TRP B 211     -17.283 -11.552  14.601  1.00  0.00           H  
ATOM   3387  CA  TRP B 211     -19.018 -12.053  15.708  1.00  0.00           C  
ATOM   3388  HA  TRP B 211     -19.686 -11.525  16.388  1.00  0.00           H  
ATOM   3389  CB  TRP B 211     -19.843 -12.537  14.505  1.00  0.00           C  
ATOM   3390  HB2 TRP B 211     -19.173 -13.027  13.801  1.00  0.00           H  
ATOM   3391  HB3 TRP B 211     -20.559 -13.284  14.852  1.00  0.00           H  
ATOM   3392  CG  TRP B 211     -20.609 -11.482  13.766  1.00  0.00           C  
ATOM   3393  CD1 TRP B 211     -20.080 -10.580  12.908  1.00  0.00           C  
ATOM   3394  HD1 TRP B 211     -19.029 -10.518  12.651  1.00  0.00           H  
ATOM   3395  NE1 TRP B 211     -21.060  -9.708  12.480  1.00  0.00           N  
ATOM   3396  HE1 TRP B 211     -20.863  -8.887  11.919  1.00  0.00           H  
ATOM   3397  CE2 TRP B 211     -22.288 -10.026  13.018  1.00  0.00           C  
ATOM   3398  CZ2 TRP B 211     -23.568  -9.469  12.885  1.00  0.00           C  
ATOM   3399  HZ2 TRP B 211     -23.722  -8.602  12.260  1.00  0.00           H  
ATOM   3400  CH2 TRP B 211     -24.642 -10.050  13.580  1.00  0.00           C  
ATOM   3401  HH2 TRP B 211     -25.637  -9.635  13.489  1.00  0.00           H  
ATOM   3402  CZ3 TRP B 211     -24.424 -11.174  14.396  1.00  0.00           C  
ATOM   3403  HZ3 TRP B 211     -25.256 -11.614  14.931  1.00  0.00           H  
ATOM   3404  CE3 TRP B 211     -23.133 -11.723  14.527  1.00  0.00           C  
ATOM   3405  HE3 TRP B 211     -22.977 -12.582  15.163  1.00  0.00           H  
ATOM   3406  CD2 TRP B 211     -22.031 -11.160  13.848  1.00  0.00           C  
ATOM   3407  C   TRP B 211     -18.430 -13.254  16.460  1.00  0.00           C  
ATOM   3408  O   TRP B 211     -17.295 -13.664  16.204  1.00  0.00           O  
ATOM   3409  N   ALA B 212     -19.250 -13.856  17.320  1.00  0.00           N  
ATOM   3410  H   ALA B 212     -20.152 -13.420  17.498  1.00  0.00           H  
ATOM   3411  CA  ALA B 212     -19.107 -15.209  17.843  1.00  0.00           C  
ATOM   3412  HA  ALA B 212     -18.332 -15.747  17.299  1.00  0.00           H  
ATOM   3413  CB  ALA B 212     -18.704 -15.136  19.320  1.00  0.00           C  
ATOM   3414  HB1 ALA B 212     -19.485 -14.636  19.894  1.00  0.00           H  
ATOM   3415  HB2 ALA B 212     -18.572 -16.147  19.705  1.00  0.00           H  
ATOM   3416  HB3 ALA B 212     -17.770 -14.587  19.431  1.00  0.00           H  
ATOM   3417  C   ALA B 212     -20.447 -15.935  17.633  1.00  0.00           C  
ATOM   3418  O   ALA B 212     -21.482 -15.477  18.117  1.00  0.00           O  
ATOM   3419  N   GLY B 213     -20.459 -17.019  16.854  1.00  0.00           N  
ATOM   3420  H   GLY B 213     -19.578 -17.362  16.482  1.00  0.00           H  
ATOM   3421  CA  GLY B 213     -21.687 -17.766  16.568  1.00  0.00           C  
ATOM   3422  HA2 GLY B 213     -21.470 -18.571  15.867  1.00  0.00           H  
ATOM   3423  HA3 GLY B 213     -22.046 -18.214  17.497  1.00  0.00           H  
ATOM   3424  C   GLY B 213     -22.781 -16.870  15.969  1.00  0.00           C  
ATOM   3425  O   GLY B 213     -22.558 -16.181  14.971  1.00  0.00           O  
ATOM   3426  N   GLN B 214     -23.967 -16.863  16.580  1.00  0.00           N  
ATOM   3427  H   GLN B 214     -24.059 -17.406  17.427  1.00  0.00           H  
ATOM   3428  CA  GLN B 214     -25.094 -15.998  16.185  1.00  0.00           C  
ATOM   3429  HA  GLN B 214     -25.129 -15.936  15.097  1.00  0.00           H  
ATOM   3430  CB  GLN B 214     -26.417 -16.617  16.680  1.00  0.00           C  
ATOM   3431  HB2 GLN B 214     -26.420 -16.601  17.772  1.00  0.00           H  
ATOM   3432  HB3 GLN B 214     -27.246 -15.993  16.342  1.00  0.00           H  
ATOM   3433  CG  GLN B 214     -26.680 -18.063  16.220  1.00  0.00           C  
ATOM   3434  HG2 GLN B 214     -25.894 -18.716  16.602  1.00  0.00           H  
ATOM   3435  HG3 GLN B 214     -27.622 -18.394  16.658  1.00  0.00           H  
ATOM   3436  CD  GLN B 214     -26.785 -18.243  14.706  1.00  0.00           C  
ATOM   3437  OE1 GLN B 214     -26.883 -17.314  13.924  1.00  0.00           O  
ATOM   3438  NE2 GLN B 214     -26.784 -19.465  14.223  1.00  0.00           N  
ATOM   3439 HE21 GLN B 214     -26.898 -19.542  13.228  1.00  0.00           H  
ATOM   3440 HE22 GLN B 214     -26.732 -20.258  14.835  1.00  0.00           H  
ATOM   3441  C   GLN B 214     -24.984 -14.547  16.699  1.00  0.00           C  
ATOM   3442  O   GLN B 214     -25.792 -13.700  16.327  1.00  0.00           O  
ATOM   3443  N   GLN B 215     -24.022 -14.254  17.575  1.00  0.00           N  
ATOM   3444  H   GLN B 215     -23.313 -14.953  17.775  1.00  0.00           H  
ATOM   3445  CA  GLN B 215     -23.966 -13.049  18.403  1.00  0.00           C  
ATOM   3446  HA  GLN B 215     -24.927 -12.536  18.355  1.00  0.00           H  
ATOM   3447  CB  GLN B 215     -23.768 -13.525  19.852  1.00  0.00           C  
ATOM   3448  HB2 GLN B 215     -24.683 -14.038  20.158  1.00  0.00           H  
ATOM   3449  HB3 GLN B 215     -22.960 -14.257  19.874  1.00  0.00           H  
ATOM   3450  CG  GLN B 215     -23.430 -12.447  20.892  1.00  0.00           C  
ATOM   3451  HG2 GLN B 215     -22.480 -11.984  20.628  1.00  0.00           H  
ATOM   3452  HG3 GLN B 215     -24.209 -11.686  20.910  1.00  0.00           H  
ATOM   3453  CD  GLN B 215     -23.302 -13.065  22.285  1.00  0.00           C  
ATOM   3454  OE1 GLN B 215     -24.041 -13.949  22.684  1.00  0.00           O  
ATOM   3455  NE2 GLN B 215     -22.348 -12.661  23.093  1.00  0.00           N  
ATOM   3456 HE21 GLN B 215     -22.236 -13.212  23.923  1.00  0.00           H  
ATOM   3457 HE22 GLN B 215     -21.706 -11.942  22.814  1.00  0.00           H  
ATOM   3458  C   GLN B 215     -22.885 -12.068  17.925  1.00  0.00           C  
ATOM   3459  O   GLN B 215     -21.729 -12.441  17.711  1.00  0.00           O  
ATOM   3460  N   LEU B 216     -23.247 -10.790  17.781  1.00  0.00           N  
ATOM   3461  H   LEU B 216     -24.206 -10.536  17.958  1.00  0.00           H  
ATOM   3462  CA  LEU B 216     -22.275  -9.714  17.572  1.00  0.00           C  
ATOM   3463  HA  LEU B 216     -21.605 -10.008  16.762  1.00  0.00           H  
ATOM   3464  CB  LEU B 216     -23.010  -8.427  17.151  1.00  0.00           C  
ATOM   3465  HB2 LEU B 216     -23.650  -8.643  16.295  1.00  0.00           H  
ATOM   3466  HB3 LEU B 216     -23.650  -8.121  17.980  1.00  0.00           H  
ATOM   3467  CG  LEU B 216     -22.077  -7.253  16.789  1.00  0.00           C  
ATOM   3468  HG  LEU B 216     -21.309  -7.137  17.553  1.00  0.00           H  
ATOM   3469  CD1 LEU B 216     -21.404  -7.450  15.431  1.00  0.00           C  
ATOM   3470 HD11 LEU B 216     -20.815  -8.365  15.426  1.00  0.00           H  
ATOM   3471 HD12 LEU B 216     -22.154  -7.502  14.642  1.00  0.00           H  
ATOM   3472 HD13 LEU B 216     -20.735  -6.614  15.228  1.00  0.00           H  
ATOM   3473  CD2 LEU B 216     -22.879  -5.954  16.724  1.00  0.00           C  
ATOM   3474 HD21 LEU B 216     -23.322  -5.748  17.698  1.00  0.00           H  
ATOM   3475 HD22 LEU B 216     -22.219  -5.129  16.459  1.00  0.00           H  
ATOM   3476 HD23 LEU B 216     -23.667  -6.040  15.975  1.00  0.00           H  
ATOM   3477  C   LEU B 216     -21.446  -9.530  18.855  1.00  0.00           C  
ATOM   3478  O   LEU B 216     -22.000  -9.446  19.951  1.00  0.00           O  
ATOM   3479  N   LEU B 217     -20.122  -9.498  18.712  1.00  0.00           N  
ATOM   3480  H   LEU B 217     -19.745  -9.567  17.773  1.00  0.00           H  
ATOM   3481  CA  LEU B 217     -19.163  -9.420  19.815  1.00  0.00           C  
ATOM   3482  HA  LEU B 217     -19.685  -9.605  20.755  1.00  0.00           H  
ATOM   3483  CB  LEU B 217     -18.136 -10.547  19.598  1.00  0.00           C  
ATOM   3484  HB2 LEU B 217     -18.660 -11.504  19.612  1.00  0.00           H  
ATOM   3485  HB3 LEU B 217     -17.692 -10.427  18.610  1.00  0.00           H  
ATOM   3486  CG  LEU B 217     -16.994 -10.593  20.624  1.00  0.00           C  
ATOM   3487  HG  LEU B 217     -16.419  -9.670  20.578  1.00  0.00           H  
ATOM   3488  CD1 LEU B 217     -17.503 -10.799  22.049  1.00  0.00           C  
ATOM   3489 HD11 LEU B 217     -16.660 -10.980  22.709  1.00  0.00           H  
ATOM   3490 HD12 LEU B 217     -18.036  -9.911  22.388  1.00  0.00           H  
ATOM   3491 HD13 LEU B 217     -18.179 -11.653  22.077  1.00  0.00           H  
ATOM   3492  CD2 LEU B 217     -16.055 -11.754  20.310  1.00  0.00           C  
ATOM   3493 HD21 LEU B 217     -15.201 -11.731  20.987  1.00  0.00           H  
ATOM   3494 HD22 LEU B 217     -15.689 -11.666  19.289  1.00  0.00           H  
ATOM   3495 HD23 LEU B 217     -16.580 -12.703  20.418  1.00  0.00           H  
ATOM   3496  C   LEU B 217     -18.510  -8.032  19.933  1.00  0.00           C  
ATOM   3497  O   LEU B 217     -18.258  -7.567  21.043  1.00  0.00           O  
ATOM   3498  N   TRP B 218     -18.247  -7.382  18.797  1.00  0.00           N  
ATOM   3499  H   TRP B 218     -18.482  -7.838  17.921  1.00  0.00           H  
ATOM   3500  CA  TRP B 218     -17.686  -6.031  18.704  1.00  0.00           C  
ATOM   3501  HA  TRP B 218     -18.156  -5.402  19.461  1.00  0.00           H  
ATOM   3502  CB  TRP B 218     -16.179  -6.086  19.007  1.00  0.00           C  
ATOM   3503  HB2 TRP B 218     -16.041  -6.399  20.043  1.00  0.00           H  
ATOM   3504  HB3 TRP B 218     -15.712  -6.839  18.381  1.00  0.00           H  
ATOM   3505  CG  TRP B 218     -15.431  -4.811  18.806  1.00  0.00           C  
ATOM   3506  CD1 TRP B 218     -15.323  -3.831  19.726  1.00  0.00           C  
ATOM   3507  HD1 TRP B 218     -15.734  -3.850  20.728  1.00  0.00           H  
ATOM   3508  NE1 TRP B 218     -14.581  -2.793  19.214  1.00  0.00           N  
ATOM   3509  HE1 TRP B 218     -14.320  -1.996  19.810  1.00  0.00           H  
ATOM   3510  CE2 TRP B 218     -14.129  -3.065  17.942  1.00  0.00           C  
ATOM   3511  CZ2 TRP B 218     -13.277  -2.386  17.061  1.00  0.00           C  
ATOM   3512  HZ2 TRP B 218     -12.825  -1.454  17.365  1.00  0.00           H  
ATOM   3513  CH2 TRP B 218     -12.985  -2.956  15.810  1.00  0.00           C  
ATOM   3514  HH2 TRP B 218     -12.301  -2.458  15.135  1.00  0.00           H  
ATOM   3515  CZ3 TRP B 218     -13.566  -4.188  15.455  1.00  0.00           C  
ATOM   3516  HZ3 TRP B 218     -13.329  -4.630  14.501  1.00  0.00           H  
ATOM   3517  CE3 TRP B 218     -14.414  -4.871  16.351  1.00  0.00           C  
ATOM   3518  HE3 TRP B 218     -14.822  -5.832  16.075  1.00  0.00           H  
ATOM   3519  CD2 TRP B 218     -14.697  -4.338  17.630  1.00  0.00           C  
ATOM   3520  C   TRP B 218     -17.984  -5.405  17.330  1.00  0.00           C  
ATOM   3521  O   TRP B 218     -18.287  -6.119  16.371  1.00  0.00           O  
ATOM   3522  N   LYS B 219     -17.891  -4.076  17.215  1.00  0.00           N  
ATOM   3523  H   LYS B 219     -17.561  -3.550  18.018  1.00  0.00           H  
ATOM   3524  CA  LYS B 219     -18.049  -3.341  15.951  1.00  0.00           C  
ATOM   3525  HA  LYS B 219     -17.674  -3.965  15.140  1.00  0.00           H  
ATOM   3526  CB  LYS B 219     -19.544  -3.070  15.706  1.00  0.00           C  
ATOM   3527  HB2 LYS B 219     -20.078  -4.020  15.732  1.00  0.00           H  
ATOM   3528  HB3 LYS B 219     -19.930  -2.437  16.507  1.00  0.00           H  
ATOM   3529  CG  LYS B 219     -19.820  -2.399  14.353  1.00  0.00           C  
ATOM   3530  HG2 LYS B 219     -19.336  -1.422  14.320  1.00  0.00           H  
ATOM   3531  HG3 LYS B 219     -19.416  -3.023  13.558  1.00  0.00           H  
ATOM   3532  CD  LYS B 219     -21.329  -2.211  14.141  1.00  0.00           C  
ATOM   3533  HD2 LYS B 219     -21.827  -3.185  14.147  1.00  0.00           H  
ATOM   3534  HD3 LYS B 219     -21.726  -1.620  14.967  1.00  0.00           H  
ATOM   3535  CE  LYS B 219     -21.644  -1.478  12.830  1.00  0.00           C  
ATOM   3536  HE2 LYS B 219     -22.699  -1.195  12.845  1.00  0.00           H  
ATOM   3537  HE3 LYS B 219     -21.042  -0.567  12.780  1.00  0.00           H  
ATOM   3538  NZ  LYS B 219     -21.393  -2.334  11.648  1.00  0.00           N  
ATOM   3539  HZ1 LYS B 219     -21.820  -3.259  11.754  1.00  0.00           H  
ATOM   3540  HZ2 LYS B 219     -21.669  -1.931  10.770  1.00  0.00           H  
ATOM   3541  HZ3 LYS B 219     -20.418  -2.641  11.574  1.00  0.00           H  
ATOM   3542  C   LYS B 219     -17.219  -2.056  15.967  1.00  0.00           C  
ATOM   3543  O   LYS B 219     -17.273  -1.298  16.930  1.00  0.00           O  
ATOM   3544  N   GLY B 220     -16.501  -1.785  14.881  1.00  0.00           N  
ATOM   3545  H   GLY B 220     -16.546  -2.446  14.111  1.00  0.00           H  
ATOM   3546  CA  GLY B 220     -15.625  -0.623  14.744  1.00  0.00           C  
ATOM   3547  HA2 GLY B 220     -16.089   0.244  15.213  1.00  0.00           H  
ATOM   3548  HA3 GLY B 220     -14.691  -0.825  15.269  1.00  0.00           H  
ATOM   3549  C   GLY B 220     -15.315  -0.267  13.290  1.00  0.00           C  
ATOM   3550  O   GLY B 220     -16.118  -0.493  12.382  1.00  0.00           O  
ATOM   3551  N   SER B 221     -14.149   0.337  13.064  1.00  0.00           N  
ATOM   3552  H   SER B 221     -13.503   0.456  13.834  1.00  0.00           H  
ATOM   3553  CA  SER B 221     -13.710   0.847  11.762  1.00  0.00           C  
ATOM   3554  HA  SER B 221     -14.063   0.173  10.983  1.00  0.00           H  
ATOM   3555  CB  SER B 221     -14.335   2.227  11.530  1.00  0.00           C  
ATOM   3556  HB2 SER B 221     -15.421   2.141  11.602  1.00  0.00           H  
ATOM   3557  HB3 SER B 221     -13.980   2.914  12.300  1.00  0.00           H  
ATOM   3558  OG  SER B 221     -14.002   2.742  10.257  1.00  0.00           O  
ATOM   3559  HG  SER B 221     -14.357   3.633  10.191  1.00  0.00           H  
ATOM   3560  C   SER B 221     -12.179   0.910  11.685  1.00  0.00           C  
ATOM   3561  O   SER B 221     -11.506   0.927  12.715  1.00  0.00           O  
ATOM   3562  N   PHE B 222     -11.621   0.931  10.475  1.00  0.00           N  
ATOM   3563  H   PHE B 222     -12.249   0.918   9.675  1.00  0.00           H  
ATOM   3564  CA  PHE B 222     -10.183   0.876  10.214  1.00  0.00           C  
ATOM   3565  HA  PHE B 222      -9.655   1.334  11.053  1.00  0.00           H  
ATOM   3566  CB  PHE B 222      -9.766  -0.600  10.131  1.00  0.00           C  
ATOM   3567  HB2 PHE B 222      -9.918  -1.049  11.113  1.00  0.00           H  
ATOM   3568  HB3 PHE B 222     -10.432  -1.103   9.429  1.00  0.00           H  
ATOM   3569  CG  PHE B 222      -8.332  -0.879   9.722  1.00  0.00           C  
ATOM   3570  CD1 PHE B 222      -7.268  -0.429  10.526  1.00  0.00           C  
ATOM   3571  HD1 PHE B 222      -7.458   0.136  11.429  1.00  0.00           H  
ATOM   3572  CE1 PHE B 222      -5.944  -0.735  10.172  1.00  0.00           C  
ATOM   3573  HE1 PHE B 222      -5.136  -0.390  10.802  1.00  0.00           H  
ATOM   3574  CZ  PHE B 222      -5.673  -1.508   9.030  1.00  0.00           C  
ATOM   3575  HZ  PHE B 222      -4.652  -1.754   8.772  1.00  0.00           H  
ATOM   3576  CE2 PHE B 222      -6.734  -1.960   8.227  1.00  0.00           C  
ATOM   3577  HE2 PHE B 222      -6.531  -2.563   7.351  1.00  0.00           H  
ATOM   3578  CD2 PHE B 222      -8.061  -1.642   8.569  1.00  0.00           C  
ATOM   3579  HD2 PHE B 222      -8.873  -2.002   7.952  1.00  0.00           H  
ATOM   3580  C   PHE B 222      -9.807   1.648   8.942  1.00  0.00           C  
ATOM   3581  O   PHE B 222     -10.532   1.634   7.947  1.00  0.00           O  
ATOM   3582  N   LYS B 223      -8.638   2.294   8.956  1.00  0.00           N  
ATOM   3583  H   LYS B 223      -8.073   2.223   9.793  1.00  0.00           H  
ATOM   3584  CA  LYS B 223      -8.068   3.057   7.838  1.00  0.00           C  
ATOM   3585  HA  LYS B 223      -8.615   2.853   6.917  1.00  0.00           H  
ATOM   3586  CB  LYS B 223      -8.242   4.556   8.142  1.00  0.00           C  
ATOM   3587  HB2 LYS B 223      -9.301   4.753   8.308  1.00  0.00           H  
ATOM   3588  HB3 LYS B 223      -7.710   4.812   9.060  1.00  0.00           H  
ATOM   3589  CG  LYS B 223      -7.739   5.450   7.001  1.00  0.00           C  
ATOM   3590  HG2 LYS B 223      -6.654   5.370   6.948  1.00  0.00           H  
ATOM   3591  HG3 LYS B 223      -8.152   5.111   6.053  1.00  0.00           H  
ATOM   3592  CD  LYS B 223      -8.147   6.915   7.233  1.00  0.00           C  
ATOM   3593  HD2 LYS B 223      -9.234   6.989   7.233  1.00  0.00           H  
ATOM   3594  HD3 LYS B 223      -7.789   7.250   8.209  1.00  0.00           H  
ATOM   3595  CE  LYS B 223      -7.595   7.844   6.147  1.00  0.00           C  
ATOM   3596  HE2 LYS B 223      -7.890   7.469   5.162  1.00  0.00           H  
ATOM   3597  HE3 LYS B 223      -8.031   8.838   6.282  1.00  0.00           H  
ATOM   3598  NZ  LYS B 223      -6.124   7.935   6.232  1.00  0.00           N  
ATOM   3599  HZ1 LYS B 223      -5.815   8.182   7.175  1.00  0.00           H  
ATOM   3600  HZ2 LYS B 223      -5.677   7.061   5.975  1.00  0.00           H  
ATOM   3601  HZ3 LYS B 223      -5.737   8.651   5.635  1.00  0.00           H  
ATOM   3602  C   LYS B 223      -6.602   2.623   7.671  1.00  0.00           C  
ATOM   3603  O   LYS B 223      -5.774   3.066   8.461  1.00  0.00           O  
ATOM   3604  N   PRO B 224      -6.259   1.761   6.691  1.00  0.00           N  
ATOM   3605  CD  PRO B 224      -7.137   1.237   5.655  1.00  0.00           C  
ATOM   3606  HD2 PRO B 224      -7.199   1.968   4.852  1.00  0.00           H  
ATOM   3607  HD3 PRO B 224      -8.129   0.991   6.033  1.00  0.00           H  
ATOM   3608  CG  PRO B 224      -6.466  -0.018   5.120  1.00  0.00           C  
ATOM   3609  HG2 PRO B 224      -6.714  -0.188   4.073  1.00  0.00           H  
ATOM   3610  HG3 PRO B 224      -6.751  -0.875   5.726  1.00  0.00           H  
ATOM   3611  CB  PRO B 224      -4.985   0.292   5.311  1.00  0.00           C  
ATOM   3612  HB2 PRO B 224      -4.640   0.912   4.480  1.00  0.00           H  
ATOM   3613  HB3 PRO B 224      -4.394  -0.619   5.373  1.00  0.00           H  
ATOM   3614  CA  PRO B 224      -4.950   1.095   6.617  1.00  0.00           C  
ATOM   3615  HA  PRO B 224      -4.858   0.412   7.457  1.00  0.00           H  
ATOM   3616  C   PRO B 224      -3.749   2.047   6.638  1.00  0.00           C  
ATOM   3617  O   PRO B 224      -2.727   1.745   7.249  1.00  0.00           O  
ATOM   3618  N   SER B 225      -3.909   3.213   6.005  1.00  0.00           N  
ATOM   3619  H   SER B 225      -4.804   3.395   5.578  1.00  0.00           H  
ATOM   3620  CA  SER B 225      -2.904   4.278   5.894  1.00  0.00           C  
ATOM   3621  HA  SER B 225      -1.987   3.848   5.491  1.00  0.00           H  
ATOM   3622  CB  SER B 225      -3.405   5.318   4.878  1.00  0.00           C  
ATOM   3623  HB2 SER B 225      -2.783   6.215   4.925  1.00  0.00           H  
ATOM   3624  HB3 SER B 225      -3.297   4.881   3.885  1.00  0.00           H  
ATOM   3625  OG  SER B 225      -4.777   5.664   5.085  1.00  0.00           O  
ATOM   3626  HG  SER B 225      -5.250   5.611   4.237  1.00  0.00           H  
ATOM   3627  C   SER B 225      -2.529   4.930   7.233  1.00  0.00           C  
ATOM   3628  O   SER B 225      -1.456   5.519   7.329  1.00  0.00           O  
ATOM   3629  N   GLU B 226      -3.358   4.808   8.278  1.00  0.00           N  
ATOM   3630  H   GLU B 226      -4.202   4.259   8.159  1.00  0.00           H  
ATOM   3631  CA  GLU B 226      -3.038   5.260   9.646  1.00  0.00           C  
ATOM   3632  HA  GLU B 226      -2.481   6.196   9.607  1.00  0.00           H  
ATOM   3633  CB  GLU B 226      -4.334   5.500  10.445  1.00  0.00           C  
ATOM   3634  HB2 GLU B 226      -4.866   4.553  10.534  1.00  0.00           H  
ATOM   3635  HB3 GLU B 226      -4.075   5.824  11.454  1.00  0.00           H  
ATOM   3636  CG  GLU B 226      -5.306   6.523   9.840  1.00  0.00           C  
ATOM   3637  HG2 GLU B 226      -5.637   6.147   8.873  1.00  0.00           H  
ATOM   3638  HG3 GLU B 226      -6.183   6.590  10.486  1.00  0.00           H  
ATOM   3639  CD  GLU B 226      -4.729   7.928   9.646  1.00  0.00           C  
ATOM   3640  OE1 GLU B 226      -5.226   8.656   8.755  1.00  0.00           O  
ATOM   3641  OE2 GLU B 226      -3.757   8.320  10.326  1.00  0.00           O  
ATOM   3642  C   GLU B 226      -2.158   4.266  10.425  1.00  0.00           C  
ATOM   3643  O   GLU B 226      -1.591   4.627  11.455  1.00  0.00           O  
ATOM   3644  N   HIE B 227      -2.036   3.018   9.954  1.00  0.00           N  
ATOM   3645  H   HIE B 227      -2.514   2.797   9.089  1.00  0.00           H  
ATOM   3646  CA  HIE B 227      -1.446   1.895  10.701  1.00  0.00           C  
ATOM   3647  HA  HIE B 227      -0.771   2.307  11.452  1.00  0.00           H  
ATOM   3648  CB  HIE B 227      -2.552   1.132  11.451  1.00  0.00           C  
ATOM   3649  HB2 HIE B 227      -3.270   0.764  10.723  1.00  0.00           H  
ATOM   3650  HB3 HIE B 227      -2.117   0.278  11.965  1.00  0.00           H  
ATOM   3651  CG  HIE B 227      -3.275   1.953  12.487  1.00  0.00           C  
ATOM   3652  ND1 HIE B 227      -4.543   2.522  12.346  1.00  0.00           N  
ATOM   3653  CE1 HIE B 227      -4.764   3.201  13.482  1.00  0.00           C  
ATOM   3654  HE1 HIE B 227      -5.662   3.764  13.690  1.00  0.00           H  
ATOM   3655  NE2 HIE B 227      -3.716   3.086  14.315  1.00  0.00           N  
ATOM   3656  HE2 HIE B 227      -3.634   3.525  15.220  1.00  0.00           H  
ATOM   3657  CD2 HIE B 227      -2.766   2.301  13.704  1.00  0.00           C  
ATOM   3658  HD2 HIE B 227      -1.793   2.033  14.090  1.00  0.00           H  
ATOM   3659  C   HIE B 227      -0.580   0.974   9.826  1.00  0.00           C  
ATOM   3660  O   HIE B 227      -0.572  -0.251   9.989  1.00  0.00           O  
ATOM   3661  N   VAL B 228       0.157   1.550   8.874  1.00  0.00           N  
ATOM   3662  H   VAL B 228       0.086   2.550   8.751  1.00  0.00           H  
ATOM   3663  CA  VAL B 228       1.132   0.807   8.062  1.00  0.00           C  
ATOM   3664  HA  VAL B 228       0.629  -0.069   7.654  1.00  0.00           H  
ATOM   3665  CB  VAL B 228       1.635   1.648   6.870  1.00  0.00           C  
ATOM   3666  HB  VAL B 228       2.089   2.565   7.241  1.00  0.00           H  
ATOM   3667  CG1 VAL B 228       2.683   0.884   6.046  1.00  0.00           C  
ATOM   3668 HG11 VAL B 228       3.601   0.768   6.620  1.00  0.00           H  
ATOM   3669 HG12 VAL B 228       2.302  -0.103   5.784  1.00  0.00           H  
ATOM   3670 HG13 VAL B 228       2.920   1.439   5.138  1.00  0.00           H  
ATOM   3671  CG2 VAL B 228       0.478   2.036   5.943  1.00  0.00           C  
ATOM   3672 HG21 VAL B 228       0.856   2.583   5.078  1.00  0.00           H  
ATOM   3673 HG22 VAL B 228      -0.046   1.142   5.608  1.00  0.00           H  
ATOM   3674 HG23 VAL B 228      -0.218   2.682   6.476  1.00  0.00           H  
ATOM   3675  C   VAL B 228       2.302   0.326   8.933  1.00  0.00           C  
ATOM   3676  O   VAL B 228       2.984   1.131   9.569  1.00  0.00           O  
ATOM   3677  N   LYS B 229       2.570  -0.985   8.941  1.00  0.00           N  
ATOM   3678  H   LYS B 229       1.947  -1.581   8.399  1.00  0.00           H  
ATOM   3679  CA  LYS B 229       3.789  -1.603   9.486  1.00  0.00           C  
ATOM   3680  HA  LYS B 229       4.377  -0.832   9.984  1.00  0.00           H  
ATOM   3681  CB  LYS B 229       3.434  -2.657  10.555  1.00  0.00           C  
ATOM   3682  HB2 LYS B 229       2.920  -2.160  11.382  1.00  0.00           H  
ATOM   3683  HB3 LYS B 229       2.771  -3.413  10.126  1.00  0.00           H  
ATOM   3684  CG  LYS B 229       4.715  -3.335  11.083  1.00  0.00           C  
ATOM   3685  HG2 LYS B 229       5.165  -3.927  10.286  1.00  0.00           H  
ATOM   3686  HG3 LYS B 229       5.429  -2.566  11.382  1.00  0.00           H  
ATOM   3687  CD  LYS B 229       4.477  -4.263  12.281  1.00  0.00           C  
ATOM   3688  HD2 LYS B 229       4.074  -3.688  13.114  1.00  0.00           H  
ATOM   3689  HD3 LYS B 229       3.760  -5.039  12.011  1.00  0.00           H  
ATOM   3690  CE  LYS B 229       5.822  -4.896  12.670  1.00  0.00           C  
ATOM   3691  HE2 LYS B 229       6.176  -5.509  11.835  1.00  0.00           H  
ATOM   3692  HE3 LYS B 229       6.559  -4.098  12.821  1.00  0.00           H  
ATOM   3693  NZ  LYS B 229       5.736  -5.734  13.892  1.00  0.00           N  
ATOM   3694  HZ1 LYS B 229       6.676  -6.098  14.094  1.00  0.00           H  
ATOM   3695  HZ2 LYS B 229       5.477  -5.197  14.706  1.00  0.00           H  
ATOM   3696  HZ3 LYS B 229       5.133  -6.536  13.773  1.00  0.00           H  
ATOM   3697  C   LYS B 229       4.605  -2.196   8.323  1.00  0.00           C  
ATOM   3698  O   LYS B 229       4.218  -3.241   7.796  1.00  0.00           O  
ATOM   3699  N   PRO B 230       5.724  -1.574   7.914  1.00  0.00           N  
ATOM   3700  CD  PRO B 230       6.291  -0.353   8.458  1.00  0.00           C  
ATOM   3701  HD2 PRO B 230       6.412  -0.419   9.539  1.00  0.00           H  
ATOM   3702  HD3 PRO B 230       5.654   0.493   8.196  1.00  0.00           H  
ATOM   3703  CG  PRO B 230       7.655  -0.199   7.800  1.00  0.00           C  
ATOM   3704  HG2 PRO B 230       8.419  -0.659   8.427  1.00  0.00           H  
ATOM   3705  HG3 PRO B 230       7.869   0.849   7.621  1.00  0.00           H  
ATOM   3706  CB  PRO B 230       7.539  -0.958   6.481  1.00  0.00           C  
ATOM   3707  HB2 PRO B 230       8.497  -1.384   6.178  1.00  0.00           H  
ATOM   3708  HB3 PRO B 230       7.167  -0.285   5.708  1.00  0.00           H  
ATOM   3709  CA  PRO B 230       6.486  -2.032   6.759  1.00  0.00           C  
ATOM   3710  HA  PRO B 230       5.811  -2.070   5.906  1.00  0.00           H  
ATOM   3711  C   PRO B 230       7.099  -3.425   6.952  1.00  0.00           C  
ATOM   3712  O   PRO B 230       7.624  -3.772   8.014  1.00  0.00           O  
ATOM   3713  N   ARG B 231       7.072  -4.220   5.878  1.00  0.00           N  
ATOM   3714  H   ARG B 231       6.614  -3.859   5.046  1.00  0.00           H  
ATOM   3715  CA  ARG B 231       7.728  -5.533   5.793  1.00  0.00           C  
ATOM   3716  HA  ARG B 231       7.401  -6.138   6.637  1.00  0.00           H  
ATOM   3717  CB  ARG B 231       7.308  -6.207   4.479  1.00  0.00           C  
ATOM   3718  HB2 ARG B 231       7.387  -5.484   3.665  1.00  0.00           H  
ATOM   3719  HB3 ARG B 231       7.973  -7.046   4.267  1.00  0.00           H  
ATOM   3720  CG  ARG B 231       5.865  -6.719   4.545  1.00  0.00           C  
ATOM   3721  HG2 ARG B 231       5.797  -7.494   5.310  1.00  0.00           H  
ATOM   3722  HG3 ARG B 231       5.192  -5.903   4.809  1.00  0.00           H  
ATOM   3723  CD  ARG B 231       5.437  -7.290   3.187  1.00  0.00           C  
ATOM   3724  HD2 ARG B 231       5.374  -6.466   2.474  1.00  0.00           H  
ATOM   3725  HD3 ARG B 231       6.191  -7.990   2.822  1.00  0.00           H  
ATOM   3726  NE  ARG B 231       4.128  -7.964   3.270  1.00  0.00           N  
ATOM   3727  HE  ARG B 231       3.309  -7.451   2.942  1.00  0.00           H  
ATOM   3728  CZ  ARG B 231       3.859  -9.160   3.755  1.00  0.00           C  
ATOM   3729  NH1 ARG B 231       4.774  -9.980   4.196  1.00  0.00           N  
ATOM   3730 HH11 ARG B 231       5.735  -9.714   4.100  1.00  0.00           H  
ATOM   3731 HH12 ARG B 231       4.509 -10.895   4.509  1.00  0.00           H  
ATOM   3732  NH2 ARG B 231       2.624  -9.552   3.816  1.00  0.00           N  
ATOM   3733 HH21 ARG B 231       1.914  -8.897   3.479  1.00  0.00           H  
ATOM   3734 HH22 ARG B 231       2.343 -10.450   4.160  1.00  0.00           H  
ATOM   3735  C   ARG B 231       9.254  -5.402   5.908  1.00  0.00           C  
ATOM   3736  O   ARG B 231       9.829  -4.376   5.551  1.00  0.00           O  
ATOM   3737  N   ALA B 232       9.914  -6.441   6.423  1.00  0.00           N  
ATOM   3738  H   ALA B 232       9.396  -7.257   6.690  1.00  0.00           H  
ATOM   3739  CA  ALA B 232      11.364  -6.458   6.624  1.00  0.00           C  
ATOM   3740  HA  ALA B 232      11.644  -5.485   7.021  1.00  0.00           H  
ATOM   3741  CB  ALA B 232      11.701  -7.506   7.687  1.00  0.00           C  
ATOM   3742  HB1 ALA B 232      11.425  -8.499   7.333  1.00  0.00           H  
ATOM   3743  HB2 ALA B 232      12.774  -7.492   7.885  1.00  0.00           H  
ATOM   3744  HB3 ALA B 232      11.169  -7.284   8.612  1.00  0.00           H  
ATOM   3745  C   ALA B 232      12.161  -6.723   5.323  1.00  0.00           C  
ATOM   3746  O   ALA B 232      11.793  -7.624   4.568  1.00  0.00           O  
ATOM   3747  N   PRO B 233      13.258  -5.990   5.053  1.00  0.00           N  
ATOM   3748  CD  PRO B 233      13.765  -4.878   5.844  1.00  0.00           C  
ATOM   3749  HD2 PRO B 233      13.799  -5.125   6.907  1.00  0.00           H  
ATOM   3750  HD3 PRO B 233      13.145  -3.996   5.679  1.00  0.00           H  
ATOM   3751  CG  PRO B 233      15.179  -4.629   5.334  1.00  0.00           C  
ATOM   3752  HG2 PRO B 233      15.857  -5.271   5.892  1.00  0.00           H  
ATOM   3753  HG3 PRO B 233      15.466  -3.580   5.423  1.00  0.00           H  
ATOM   3754  CB  PRO B 233      15.129  -5.093   3.878  1.00  0.00           C  
ATOM   3755  HB2 PRO B 233      16.114  -5.392   3.514  1.00  0.00           H  
ATOM   3756  HB3 PRO B 233      14.723  -4.298   3.255  1.00  0.00           H  
ATOM   3757  CA  PRO B 233      14.142  -6.266   3.915  1.00  0.00           C  
ATOM   3758  HA  PRO B 233      13.557  -6.267   2.995  1.00  0.00           H  
ATOM   3759  C   PRO B 233      14.864  -7.625   4.027  1.00  0.00           C  
ATOM   3760  O   PRO B 233      15.057  -8.163   5.118  1.00  0.00           O  
ATOM   3761  N   GLY B 234      15.323  -8.156   2.889  1.00  0.00           N  
ATOM   3762  H   GLY B 234      15.191  -7.624   2.038  1.00  0.00           H  
ATOM   3763  CA  GLY B 234      16.065  -9.423   2.793  1.00  0.00           C  
ATOM   3764  HA2 GLY B 234      16.384  -9.747   3.783  1.00  0.00           H  
ATOM   3765  HA3 GLY B 234      15.405 -10.190   2.389  1.00  0.00           H  
ATOM   3766  C   GLY B 234      17.311  -9.332   1.905  1.00  0.00           C  
ATOM   3767  O   GLY B 234      17.632  -8.260   1.395  1.00  0.00           O  
ATOM   3768  N   ASN B 235      18.013 -10.455   1.704  1.00  0.00           N  
ATOM   3769  H   ASN B 235      17.660 -11.320   2.087  1.00  0.00           H  
ATOM   3770  CA  ASN B 235      19.187 -10.554   0.817  1.00  0.00           C  
ATOM   3771  HA  ASN B 235      19.680 -11.500   1.050  1.00  0.00           H  
ATOM   3772  CB  ASN B 235      18.709 -10.650  -0.653  1.00  0.00           C  
ATOM   3773  HB2 ASN B 235      17.799 -10.071  -0.800  1.00  0.00           H  
ATOM   3774  HB3 ASN B 235      19.462 -10.241  -1.325  1.00  0.00           H  
ATOM   3775  CG  ASN B 235      18.442 -12.081  -1.078  1.00  0.00           C  
ATOM   3776  OD1 ASN B 235      17.970 -12.906  -0.316  1.00  0.00           O  
ATOM   3777  ND2 ASN B 235      18.768 -12.423  -2.301  1.00  0.00           N  
ATOM   3778 HD21 ASN B 235      18.625 -13.385  -2.546  1.00  0.00           H  
ATOM   3779 HD22 ASN B 235      19.197 -11.762  -2.921  1.00  0.00           H  
ATOM   3780  C   ASN B 235      20.291  -9.500   1.075  1.00  0.00           C  
ATOM   3781  O   ASN B 235      20.870  -8.956   0.136  1.00  0.00           O  
ATOM   3782  N   LEU B 236      20.587  -9.197   2.344  1.00  0.00           N  
ATOM   3783  H   LEU B 236      20.090  -9.664   3.083  1.00  0.00           H  
ATOM   3784  CA  LEU B 236      21.687  -8.296   2.698  1.00  0.00           C  
ATOM   3785  HA  LEU B 236      21.557  -7.383   2.118  1.00  0.00           H  
ATOM   3786  CB  LEU B 236      21.613  -7.919   4.191  1.00  0.00           C  
ATOM   3787  HB2 LEU B 236      20.661  -7.424   4.385  1.00  0.00           H  
ATOM   3788  HB3 LEU B 236      21.643  -8.839   4.779  1.00  0.00           H  
ATOM   3789  CG  LEU B 236      22.765  -7.003   4.662  1.00  0.00           C  
ATOM   3790  HG  LEU B 236      23.717  -7.477   4.442  1.00  0.00           H  
ATOM   3791  CD1 LEU B 236      22.753  -5.624   4.004  1.00  0.00           C  
ATOM   3792 HD11 LEU B 236      23.576  -5.029   4.395  1.00  0.00           H  
ATOM   3793 HD12 LEU B 236      22.889  -5.717   2.929  1.00  0.00           H  
ATOM   3794 HD13 LEU B 236      21.813  -5.116   4.214  1.00  0.00           H  
ATOM   3795  CD2 LEU B 236      22.685  -6.807   6.171  1.00  0.00           C  
ATOM   3796 HD21 LEU B 236      21.769  -6.281   6.427  1.00  0.00           H  
ATOM   3797 HD22 LEU B 236      22.691  -7.783   6.654  1.00  0.00           H  
ATOM   3798 HD23 LEU B 236      23.543  -6.230   6.509  1.00  0.00           H  
ATOM   3799  C   LEU B 236      23.056  -8.892   2.315  1.00  0.00           C  
ATOM   3800  O   LEU B 236      23.413  -9.999   2.714  1.00  0.00           O  
ATOM   3801  N   THR B 237      23.835  -8.101   1.588  1.00  0.00           N  
ATOM   3802  H   THR B 237      23.460  -7.192   1.336  1.00  0.00           H  
ATOM   3803  CA  THR B 237      25.185  -8.388   1.097  1.00  0.00           C  
ATOM   3804  HA  THR B 237      25.549  -9.305   1.558  1.00  0.00           H  
ATOM   3805  CB  THR B 237      25.189  -8.589  -0.429  1.00  0.00           C  
ATOM   3806  HB  THR B 237      26.214  -8.782  -0.750  1.00  0.00           H  
ATOM   3807  CG2 THR B 237      24.323  -9.762  -0.884  1.00  0.00           C  
ATOM   3808 HG21 THR B 237      24.651 -10.676  -0.388  1.00  0.00           H  
ATOM   3809 HG22 THR B 237      23.278  -9.576  -0.647  1.00  0.00           H  
ATOM   3810 HG23 THR B 237      24.426  -9.886  -1.962  1.00  0.00           H  
ATOM   3811  OG1 THR B 237      24.725  -7.438  -1.087  1.00  0.00           O  
ATOM   3812  HG1 THR B 237      23.874  -7.200  -0.694  1.00  0.00           H  
ATOM   3813  C   THR B 237      26.130  -7.252   1.496  1.00  0.00           C  
ATOM   3814  O   THR B 237      25.692  -6.134   1.783  1.00  0.00           O  
ATOM   3815  N   VAL B 238      27.430  -7.543   1.548  1.00  0.00           N  
ATOM   3816  H   VAL B 238      27.746  -8.458   1.260  1.00  0.00           H  
ATOM   3817  CA  VAL B 238      28.476  -6.633   2.030  1.00  0.00           C  
ATOM   3818  HA  VAL B 238      28.173  -5.614   1.802  1.00  0.00           H  
ATOM   3819  CB  VAL B 238      28.618  -6.743   3.563  1.00  0.00           C  
ATOM   3820  HB  VAL B 238      27.655  -6.481   4.002  1.00  0.00           H  
ATOM   3821  CG1 VAL B 238      28.983  -8.153   4.053  1.00  0.00           C  
ATOM   3822 HG11 VAL B 238      28.245  -8.877   3.713  1.00  0.00           H  
ATOM   3823 HG12 VAL B 238      29.965  -8.441   3.677  1.00  0.00           H  
ATOM   3824 HG13 VAL B 238      29.003  -8.164   5.140  1.00  0.00           H  
ATOM   3825  CG2 VAL B 238      29.655  -5.760   4.110  1.00  0.00           C  
ATOM   3826 HG21 VAL B 238      29.460  -4.761   3.725  1.00  0.00           H  
ATOM   3827 HG22 VAL B 238      29.590  -5.736   5.198  1.00  0.00           H  
ATOM   3828 HG23 VAL B 238      30.664  -6.064   3.829  1.00  0.00           H  
ATOM   3829  C   VAL B 238      29.789  -6.900   1.290  1.00  0.00           C  
ATOM   3830  O   VAL B 238      30.100  -8.050   0.980  1.00  0.00           O  
ATOM   3831  N   HIE B 239      30.542  -5.839   0.982  1.00  0.00           N  
ATOM   3832  H   HIE B 239      30.188  -4.917   1.225  1.00  0.00           H  
ATOM   3833  CA  HIE B 239      31.827  -5.886   0.270  1.00  0.00           C  
ATOM   3834  HA  HIE B 239      32.365  -6.790   0.567  1.00  0.00           H  
ATOM   3835  CB  HIE B 239      31.554  -5.974  -1.243  1.00  0.00           C  
ATOM   3836  HB2 HIE B 239      30.984  -5.101  -1.563  1.00  0.00           H  
ATOM   3837  HB3 HIE B 239      30.955  -6.862  -1.449  1.00  0.00           H  
ATOM   3838  CG  HIE B 239      32.815  -6.065  -2.059  1.00  0.00           C  
ATOM   3839  ND1 HIE B 239      33.667  -7.167  -2.093  1.00  0.00           N  
ATOM   3840  CE1 HIE B 239      34.766  -6.763  -2.743  1.00  0.00           C  
ATOM   3841  HE1 HIE B 239      35.654  -7.366  -2.872  1.00  0.00           H  
ATOM   3842  NE2 HIE B 239      34.645  -5.480  -3.122  1.00  0.00           N  
ATOM   3843  HE2 HIE B 239      35.416  -4.911  -3.442  1.00  0.00           H  
ATOM   3844  CD2 HIE B 239      33.417  -5.020  -2.697  1.00  0.00           C  
ATOM   3845  HD2 HIE B 239      33.042  -4.010  -2.737  1.00  0.00           H  
ATOM   3846  C   HIE B 239      32.717  -4.673   0.616  1.00  0.00           C  
ATOM   3847  O   HIE B 239      32.204  -3.580   0.870  1.00  0.00           O  
ATOM   3848  N   THR B 240      34.043  -4.840   0.589  1.00  0.00           N  
ATOM   3849  H   THR B 240      34.401  -5.765   0.397  1.00  0.00           H  
ATOM   3850  CA  THR B 240      35.029  -3.804   0.974  1.00  0.00           C  
ATOM   3851  HA  THR B 240      34.497  -2.971   1.433  1.00  0.00           H  
ATOM   3852  CB  THR B 240      36.040  -4.340   2.011  1.00  0.00           C  
ATOM   3853  HB  THR B 240      36.906  -4.761   1.500  1.00  0.00           H  
ATOM   3854  CG2 THR B 240      36.492  -3.230   2.959  1.00  0.00           C  
ATOM   3855 HG21 THR B 240      36.940  -2.412   2.396  1.00  0.00           H  
ATOM   3856 HG22 THR B 240      35.637  -2.856   3.526  1.00  0.00           H  
ATOM   3857 HG23 THR B 240      37.232  -3.624   3.656  1.00  0.00           H  
ATOM   3858  OG1 THR B 240      35.479  -5.341   2.831  1.00  0.00           O  
ATOM   3859  HG1 THR B 240      36.184  -5.679   3.396  1.00  0.00           H  
ATOM   3860  C   THR B 240      35.792  -3.264  -0.244  1.00  0.00           C  
ATOM   3861  O   THR B 240      36.242  -4.030  -1.097  1.00  0.00           O  
ATOM   3862  N   GLN B 241      35.954  -1.943  -0.355  1.00  0.00           N  
ATOM   3863  H   GLN B 241      35.547  -1.346   0.359  1.00  0.00           H  
ATOM   3864  CA  GLN B 241      36.567  -1.259  -1.504  1.00  0.00           C  
ATOM   3865  HA  GLN B 241      36.920  -2.011  -2.210  1.00  0.00           H  
ATOM   3866  CB  GLN B 241      35.509  -0.403  -2.230  1.00  0.00           C  
ATOM   3867  HB2 GLN B 241      35.216   0.435  -1.600  1.00  0.00           H  
ATOM   3868  HB3 GLN B 241      35.955  -0.002  -3.141  1.00  0.00           H  
ATOM   3869  CG  GLN B 241      34.249  -1.196  -2.617  1.00  0.00           C  
ATOM   3870  HG2 GLN B 241      34.561  -2.114  -3.115  1.00  0.00           H  
ATOM   3871  HG3 GLN B 241      33.688  -1.469  -1.723  1.00  0.00           H  
ATOM   3872  CD  GLN B 241      33.316  -0.426  -3.549  1.00  0.00           C  
ATOM   3873  OE1 GLN B 241      33.115   0.778  -3.469  1.00  0.00           O  
ATOM   3874  NE2 GLN B 241      32.691  -1.099  -4.489  1.00  0.00           N  
ATOM   3875 HE21 GLN B 241      32.146  -0.561  -5.135  1.00  0.00           H  
ATOM   3876 HE22 GLN B 241      32.862  -2.081  -4.615  1.00  0.00           H  
ATOM   3877  C   GLN B 241      37.799  -0.422  -1.114  1.00  0.00           C  
ATOM   3878  O   GLN B 241      38.035  -0.139   0.059  1.00  0.00           O  
ATOM   3879  N   VAL B 242      38.579  -0.022  -2.129  1.00  0.00           N  
ATOM   3880  H   VAL B 242      38.291  -0.270  -3.061  1.00  0.00           H  
ATOM   3881  CA  VAL B 242      39.801   0.803  -2.011  1.00  0.00           C  
ATOM   3882  HA  VAL B 242      40.562   0.215  -1.497  1.00  0.00           H  
ATOM   3883  CB  VAL B 242      40.330   1.163  -3.418  1.00  0.00           C  
ATOM   3884  HB  VAL B 242      39.494   1.521  -4.020  1.00  0.00           H  
ATOM   3885  CG1 VAL B 242      41.416   2.248  -3.437  1.00  0.00           C  
ATOM   3886 HG11 VAL B 242      41.008   3.200  -3.093  1.00  0.00           H  
ATOM   3887 HG12 VAL B 242      42.254   1.962  -2.802  1.00  0.00           H  
ATOM   3888 HG13 VAL B 242      41.774   2.396  -4.456  1.00  0.00           H  
ATOM   3889  CG2 VAL B 242      40.919  -0.080  -4.102  1.00  0.00           C  
ATOM   3890 HG21 VAL B 242      41.221   0.168  -5.121  1.00  0.00           H  
ATOM   3891 HG22 VAL B 242      40.178  -0.878  -4.147  1.00  0.00           H  
ATOM   3892 HG23 VAL B 242      41.790  -0.433  -3.550  1.00  0.00           H  
ATOM   3893  C   VAL B 242      39.558   2.066  -1.176  1.00  0.00           C  
ATOM   3894  O   VAL B 242      38.491   2.669  -1.268  1.00  0.00           O  
ATOM   3895  N   SER B 243      40.560   2.458  -0.378  1.00  0.00           N  
ATOM   3896  H   SER B 243      41.406   1.913  -0.369  1.00  0.00           H  
ATOM   3897  CA  SER B 243      40.451   3.527   0.629  1.00  0.00           C  
ATOM   3898  HA  SER B 243      41.348   3.483   1.247  1.00  0.00           H  
ATOM   3899  CB  SER B 243      40.428   4.921  -0.014  1.00  0.00           C  
ATOM   3900  HB2 SER B 243      39.573   5.000  -0.687  1.00  0.00           H  
ATOM   3901  HB3 SER B 243      40.337   5.680   0.765  1.00  0.00           H  
ATOM   3902  OG  SER B 243      41.628   5.139  -0.746  1.00  0.00           O  
ATOM   3903  HG  SER B 243      42.342   5.297  -0.121  1.00  0.00           H  
ATOM   3904  C   SER B 243      39.289   3.259   1.591  1.00  0.00           C  
ATOM   3905  O   SER B 243      38.355   4.054   1.728  1.00  0.00           O  
ATOM   3906  N   ASP B 244      39.362   2.080   2.215  1.00  0.00           N  
ATOM   3907  H   ASP B 244      40.225   1.563   2.096  1.00  0.00           H  
ATOM   3908  CA  ASP B 244      38.597   1.665   3.395  1.00  0.00           C  
ATOM   3909  HA  ASP B 244      38.769   0.594   3.507  1.00  0.00           H  
ATOM   3910  CB  ASP B 244      39.193   2.332   4.649  1.00  0.00           C  
ATOM   3911  HB2 ASP B 244      38.818   3.352   4.699  1.00  0.00           H  
ATOM   3912  HB3 ASP B 244      38.850   1.798   5.537  1.00  0.00           H  
ATOM   3913  CG  ASP B 244      40.731   2.383   4.639  1.00  0.00           C  
ATOM   3914  OD1 ASP B 244      41.351   1.458   4.060  1.00  0.00           O  
ATOM   3915  OD2 ASP B 244      41.269   3.398   5.132  1.00  0.00           O  
ATOM   3916  C   ASP B 244      37.080   1.837   3.230  1.00  0.00           C  
ATOM   3917  O   ASP B 244      36.359   2.166   4.169  1.00  0.00           O  
ATOM   3918  N   THR B 245      36.584   1.678   2.003  1.00  0.00           N  
ATOM   3919  H   THR B 245      37.225   1.367   1.280  1.00  0.00           H  
ATOM   3920  CA  THR B 245      35.219   2.052   1.631  1.00  0.00           C  
ATOM   3921  HA  THR B 245      34.845   2.769   2.358  1.00  0.00           H  
ATOM   3922  CB  THR B 245      35.225   2.777   0.280  1.00  0.00           C  
ATOM   3923  HB  THR B 245      35.830   2.225  -0.439  1.00  0.00           H  
ATOM   3924  CG2 THR B 245      33.834   3.018  -0.301  1.00  0.00           C  
ATOM   3925 HG21 THR B 245      33.932   3.626  -1.200  1.00  0.00           H  
ATOM   3926 HG22 THR B 245      33.219   3.540   0.432  1.00  0.00           H  
ATOM   3927 HG23 THR B 245      33.367   2.072  -0.572  1.00  0.00           H  
ATOM   3928  OG1 THR B 245      35.773   4.061   0.474  1.00  0.00           O  
ATOM   3929  HG1 THR B 245      36.704   3.953   0.743  1.00  0.00           H  
ATOM   3930  C   THR B 245      34.299   0.839   1.693  1.00  0.00           C  
ATOM   3931  O   THR B 245      34.289  -0.014   0.807  1.00  0.00           O  
ATOM   3932  N   LEU B 246      33.514   0.747   2.761  1.00  0.00           N  
ATOM   3933  H   LEU B 246      33.509   1.531   3.406  1.00  0.00           H  
ATOM   3934  CA  LEU B 246      32.535  -0.314   2.964  1.00  0.00           C  
ATOM   3935  HA  LEU B 246      32.989  -1.259   2.661  1.00  0.00           H  
ATOM   3936  CB  LEU B 246      32.205  -0.381   4.464  1.00  0.00           C  
ATOM   3937  HB2 LEU B 246      33.137  -0.482   5.024  1.00  0.00           H  
ATOM   3938  HB3 LEU B 246      31.748   0.564   4.753  1.00  0.00           H  
ATOM   3939  CG  LEU B 246      31.261  -1.528   4.867  1.00  0.00           C  
ATOM   3940  HG  LEU B 246      30.340  -1.481   4.286  1.00  0.00           H  
ATOM   3941  CD1 LEU B 246      31.923  -2.891   4.658  1.00  0.00           C  
ATOM   3942 HD11 LEU B 246      31.290  -3.677   5.065  1.00  0.00           H  
ATOM   3943 HD12 LEU B 246      32.066  -3.089   3.596  1.00  0.00           H  
ATOM   3944 HD13 LEU B 246      32.890  -2.928   5.162  1.00  0.00           H  
ATOM   3945  CD2 LEU B 246      30.905  -1.385   6.345  1.00  0.00           C  
ATOM   3946 HD21 LEU B 246      31.817  -1.379   6.940  1.00  0.00           H  
ATOM   3947 HD22 LEU B 246      30.374  -0.448   6.505  1.00  0.00           H  
ATOM   3948 HD23 LEU B 246      30.274  -2.216   6.656  1.00  0.00           H  
ATOM   3949  C   LEU B 246      31.289  -0.072   2.100  1.00  0.00           C  
ATOM   3950  O   LEU B 246      30.767   1.046   2.044  1.00  0.00           O  
ATOM   3951  N   LEU B 247      30.780  -1.127   1.466  1.00  0.00           N  
ATOM   3952  H   LEU B 247      31.289  -2.007   1.497  1.00  0.00           H  
ATOM   3953  CA  LEU B 247      29.534  -1.105   0.700  1.00  0.00           C  
ATOM   3954  HA  LEU B 247      29.033  -0.150   0.864  1.00  0.00           H  
ATOM   3955  CB  LEU B 247      29.872  -1.231  -0.797  1.00  0.00           C  
ATOM   3956  HB2 LEU B 247      30.550  -0.424  -1.079  1.00  0.00           H  
ATOM   3957  HB3 LEU B 247      30.395  -2.176  -0.944  1.00  0.00           H  
ATOM   3958  CG  LEU B 247      28.641  -1.207  -1.724  1.00  0.00           C  
ATOM   3959  HG  LEU B 247      27.936  -1.987  -1.436  1.00  0.00           H  
ATOM   3960  CD1 LEU B 247      27.932   0.148  -1.688  1.00  0.00           C  
ATOM   3961 HD11 LEU B 247      27.484   0.304  -0.707  1.00  0.00           H  
ATOM   3962 HD12 LEU B 247      28.639   0.944  -1.897  1.00  0.00           H  
ATOM   3963 HD13 LEU B 247      27.123   0.158  -2.420  1.00  0.00           H  
ATOM   3964  CD2 LEU B 247      29.083  -1.470  -3.164  1.00  0.00           C  
ATOM   3965 HD21 LEU B 247      29.793  -0.710  -3.488  1.00  0.00           H  
ATOM   3966 HD22 LEU B 247      29.553  -2.452  -3.221  1.00  0.00           H  
ATOM   3967 HD23 LEU B 247      28.212  -1.470  -3.820  1.00  0.00           H  
ATOM   3968  C   LEU B 247      28.587  -2.213   1.175  1.00  0.00           C  
ATOM   3969  O   LEU B 247      28.937  -3.392   1.141  1.00  0.00           O  
ATOM   3970  N   LEU B 248      27.371  -1.829   1.563  1.00  0.00           N  
ATOM   3971  H   LEU B 248      27.152  -0.835   1.547  1.00  0.00           H  
ATOM   3972  CA  LEU B 248      26.272  -2.729   1.921  1.00  0.00           C  
ATOM   3973  HA  LEU B 248      26.609  -3.765   1.856  1.00  0.00           H  
ATOM   3974  CB  LEU B 248      25.810  -2.462   3.364  1.00  0.00           C  
ATOM   3975  HB2 LEU B 248      25.479  -1.424   3.438  1.00  0.00           H  
ATOM   3976  HB3 LEU B 248      24.939  -3.088   3.562  1.00  0.00           H  
ATOM   3977  CG  LEU B 248      26.904  -2.748   4.414  1.00  0.00           C  
ATOM   3978  HG  LEU B 248      27.813  -3.093   3.925  1.00  0.00           H  
ATOM   3979  CD1 LEU B 248      27.238  -1.483   5.205  1.00  0.00           C  
ATOM   3980 HD11 LEU B 248      26.358  -1.124   5.736  1.00  0.00           H  
ATOM   3981 HD12 LEU B 248      28.033  -1.701   5.913  1.00  0.00           H  
ATOM   3982 HD13 LEU B 248      27.584  -0.710   4.518  1.00  0.00           H  
ATOM   3983  CD2 LEU B 248      26.455  -3.835   5.391  1.00  0.00           C  
ATOM   3984 HD21 LEU B 248      26.219  -4.744   4.836  1.00  0.00           H  
ATOM   3985 HD22 LEU B 248      27.258  -4.052   6.095  1.00  0.00           H  
ATOM   3986 HD23 LEU B 248      25.568  -3.510   5.932  1.00  0.00           H  
ATOM   3987  C   LEU B 248      25.115  -2.544   0.942  1.00  0.00           C  
ATOM   3988  O   LEU B 248      24.799  -1.417   0.565  1.00  0.00           O  
ATOM   3989  N   THR B 249      24.489  -3.642   0.520  1.00  0.00           N  
ATOM   3990  H   THR B 249      24.799  -4.546   0.872  1.00  0.00           H  
ATOM   3991  CA  THR B 249      23.357  -3.628  -0.426  1.00  0.00           C  
ATOM   3992  HA  THR B 249      22.812  -2.692  -0.320  1.00  0.00           H  
ATOM   3993  CB  THR B 249      23.850  -3.712  -1.882  1.00  0.00           C  
ATOM   3994  HB  THR B 249      24.436  -4.624  -2.013  1.00  0.00           H  
ATOM   3995  CG2 THR B 249      22.733  -3.688  -2.924  1.00  0.00           C  
ATOM   3996 HG21 THR B 249      22.112  -4.579  -2.839  1.00  0.00           H  
ATOM   3997 HG22 THR B 249      22.116  -2.800  -2.790  1.00  0.00           H  
ATOM   3998 HG23 THR B 249      23.172  -3.669  -3.922  1.00  0.00           H  
ATOM   3999  OG1 THR B 249      24.668  -2.594  -2.160  1.00  0.00           O  
ATOM   4000  HG1 THR B 249      25.437  -2.672  -1.589  1.00  0.00           H  
ATOM   4001  C   THR B 249      22.380  -4.753  -0.091  1.00  0.00           C  
ATOM   4002  O   THR B 249      22.797  -5.830   0.330  1.00  0.00           O  
ATOM   4003  N   TRP B 250      21.082  -4.506  -0.238  1.00  0.00           N  
ATOM   4004  H   TRP B 250      20.790  -3.610  -0.629  1.00  0.00           H  
ATOM   4005  CA  TRP B 250      20.015  -5.439   0.148  1.00  0.00           C  
ATOM   4006  HA  TRP B 250      20.394  -6.459   0.094  1.00  0.00           H  
ATOM   4007  CB  TRP B 250      19.591  -5.160   1.604  1.00  0.00           C  
ATOM   4008  HB2 TRP B 250      18.781  -5.835   1.882  1.00  0.00           H  
ATOM   4009  HB3 TRP B 250      20.432  -5.408   2.248  1.00  0.00           H  
ATOM   4010  CG  TRP B 250      19.182  -3.754   1.931  1.00  0.00           C  
ATOM   4011  CD1 TRP B 250      17.914  -3.284   1.954  1.00  0.00           C  
ATOM   4012  HD1 TRP B 250      17.029  -3.871   1.729  1.00  0.00           H  
ATOM   4013  NE1 TRP B 250      17.927  -1.938   2.264  1.00  0.00           N  
ATOM   4014  HE1 TRP B 250      17.089  -1.377   2.360  1.00  0.00           H  
ATOM   4015  CE2 TRP B 250      19.208  -1.467   2.440  1.00  0.00           C  
ATOM   4016  CZ2 TRP B 250      19.728  -0.203   2.751  1.00  0.00           C  
ATOM   4017  HZ2 TRP B 250      19.078   0.651   2.838  1.00  0.00           H  
ATOM   4018  CH2 TRP B 250      21.110  -0.060   2.933  1.00  0.00           C  
ATOM   4019  HH2 TRP B 250      21.519   0.910   3.168  1.00  0.00           H  
ATOM   4020  CZ3 TRP B 250      21.957  -1.171   2.789  1.00  0.00           C  
ATOM   4021  HZ3 TRP B 250      23.025  -1.048   2.902  1.00  0.00           H  
ATOM   4022  CE3 TRP B 250      21.425  -2.433   2.462  1.00  0.00           C  
ATOM   4023  HE3 TRP B 250      22.087  -3.275   2.342  1.00  0.00           H  
ATOM   4024  CD2 TRP B 250      20.036  -2.615   2.272  1.00  0.00           C  
ATOM   4025  C   TRP B 250      18.836  -5.372  -0.830  1.00  0.00           C  
ATOM   4026  O   TRP B 250      18.846  -4.600  -1.783  1.00  0.00           O  
ATOM   4027  N   SER B 251      17.815  -6.199  -0.609  1.00  0.00           N  
ATOM   4028  H   SER B 251      17.859  -6.803   0.203  1.00  0.00           H  
ATOM   4029  CA  SER B 251      16.583  -6.230  -1.407  1.00  0.00           C  
ATOM   4030  HA  SER B 251      16.788  -5.790  -2.384  1.00  0.00           H  
ATOM   4031  CB  SER B 251      16.175  -7.683  -1.645  1.00  0.00           C  
ATOM   4032  HB2 SER B 251      17.023  -8.230  -2.058  1.00  0.00           H  
ATOM   4033  HB3 SER B 251      15.876  -8.138  -0.701  1.00  0.00           H  
ATOM   4034  OG  SER B 251      15.105  -7.739  -2.559  1.00  0.00           O  
ATOM   4035  HG  SER B 251      14.765  -8.637  -2.597  1.00  0.00           H  
ATOM   4036  C   SER B 251      15.436  -5.433  -0.763  1.00  0.00           C  
ATOM   4037  O   SER B 251      15.266  -5.449   0.460  1.00  0.00           O  
ATOM   4038  N   ASN B 252      14.635  -4.743  -1.584  1.00  0.00           N  
ATOM   4039  H   ASN B 252      14.768  -4.862  -2.577  1.00  0.00           H  
ATOM   4040  CA  ASN B 252      13.452  -4.003  -1.137  1.00  0.00           C  
ATOM   4041  HA  ASN B 252      13.737  -3.448  -0.246  1.00  0.00           H  
ATOM   4042  CB  ASN B 252      13.041  -2.982  -2.213  1.00  0.00           C  
ATOM   4043  HB2 ASN B 252      13.931  -2.491  -2.602  1.00  0.00           H  
ATOM   4044  HB3 ASN B 252      12.544  -3.488  -3.041  1.00  0.00           H  
ATOM   4045  CG  ASN B 252      12.103  -1.915  -1.663  1.00  0.00           C  
ATOM   4046  OD1 ASN B 252      11.040  -2.193  -1.135  1.00  0.00           O  
ATOM   4047  ND2 ASN B 252      12.497  -0.665  -1.710  1.00  0.00           N  
ATOM   4048 HD21 ASN B 252      11.777   0.023  -1.542  1.00  0.00           H  
ATOM   4049 HD22 ASN B 252      13.230  -0.418  -2.356  1.00  0.00           H  
ATOM   4050  C   ASN B 252      12.294  -4.972  -0.802  1.00  0.00           C  
ATOM   4051  O   ASN B 252      12.010  -5.853  -1.614  1.00  0.00           O  
ATOM   4052  N   PRO B 253      11.621  -4.834   0.359  1.00  0.00           N  
ATOM   4053  CD  PRO B 253      11.995  -3.942   1.446  1.00  0.00           C  
ATOM   4054  HD2 PRO B 253      12.043  -2.905   1.115  1.00  0.00           H  
ATOM   4055  HD3 PRO B 253      12.962  -4.250   1.841  1.00  0.00           H  
ATOM   4056  CG  PRO B 253      10.935  -4.086   2.527  1.00  0.00           C  
ATOM   4057  HG2 PRO B 253      10.228  -3.263   2.459  1.00  0.00           H  
ATOM   4058  HG3 PRO B 253      11.396  -4.103   3.514  1.00  0.00           H  
ATOM   4059  CB  PRO B 253      10.233  -5.405   2.216  1.00  0.00           C  
ATOM   4060  HB2 PRO B 253       9.168  -5.316   2.409  1.00  0.00           H  
ATOM   4061  HB3 PRO B 253      10.656  -6.199   2.825  1.00  0.00           H  
ATOM   4062  CA  PRO B 253      10.511  -5.707   0.741  1.00  0.00           C  
ATOM   4063  HA  PRO B 253      10.839  -6.743   0.656  1.00  0.00           H  
ATOM   4064  C   PRO B 253       9.234  -5.573  -0.111  1.00  0.00           C  
ATOM   4065  O   PRO B 253       8.291  -6.330   0.116  1.00  0.00           O  
ATOM   4066  N   TYR B 254       9.178  -4.633  -1.061  1.00  0.00           N  
ATOM   4067  H   TYR B 254       9.983  -4.032  -1.193  1.00  0.00           H  
ATOM   4068  CA  TYR B 254       7.995  -4.331  -1.874  1.00  0.00           C  
ATOM   4069  HA  TYR B 254       7.206  -5.031  -1.600  1.00  0.00           H  
ATOM   4070  CB  TYR B 254       7.503  -2.923  -1.514  1.00  0.00           C  
ATOM   4071  HB2 TYR B 254       8.319  -2.207  -1.619  1.00  0.00           H  
ATOM   4072  HB3 TYR B 254       6.724  -2.634  -2.215  1.00  0.00           H  
ATOM   4073  CG  TYR B 254       6.934  -2.851  -0.113  1.00  0.00           C  
ATOM   4074  CD1 TYR B 254       5.565  -3.097   0.082  1.00  0.00           C  
ATOM   4075  HD1 TYR B 254       4.925  -3.287  -0.765  1.00  0.00           H  
ATOM   4076  CE1 TYR B 254       5.033  -3.131   1.381  1.00  0.00           C  
ATOM   4077  HE1 TYR B 254       3.982  -3.317   1.527  1.00  0.00           H  
ATOM   4078  CZ  TYR B 254       5.877  -2.951   2.492  1.00  0.00           C  
ATOM   4079  OH  TYR B 254       5.356  -3.048   3.739  1.00  0.00           O  
ATOM   4080  HH  TYR B 254       4.380  -3.030   3.690  1.00  0.00           H  
ATOM   4081  CE2 TYR B 254       7.252  -2.688   2.304  1.00  0.00           C  
ATOM   4082  HE2 TYR B 254       7.893  -2.540   3.159  1.00  0.00           H  
ATOM   4083  CD2 TYR B 254       7.774  -2.626   0.994  1.00  0.00           C  
ATOM   4084  HD2 TYR B 254       8.824  -2.443   0.821  1.00  0.00           H  
ATOM   4085  C   TYR B 254       8.247  -4.473  -3.391  1.00  0.00           C  
ATOM   4086  O   TYR B 254       9.377  -4.275  -3.843  1.00  0.00           O  
ATOM   4087  N   PRO B 255       7.206  -4.811  -4.191  1.00  0.00           N  
ATOM   4088  CD  PRO B 255       5.866  -5.195  -3.756  1.00  0.00           C  
ATOM   4089  HD2 PRO B 255       5.417  -4.437  -3.115  1.00  0.00           H  
ATOM   4090  HD3 PRO B 255       5.925  -6.145  -3.222  1.00  0.00           H  
ATOM   4091  CG  PRO B 255       5.030  -5.376  -5.025  1.00  0.00           C  
ATOM   4092  HG2 PRO B 255       4.549  -4.438  -5.299  1.00  0.00           H  
ATOM   4093  HG3 PRO B 255       4.287  -6.165  -4.908  1.00  0.00           H  
ATOM   4094  CB  PRO B 255       6.074  -5.733  -6.078  1.00  0.00           C  
ATOM   4095  HB2 PRO B 255       5.726  -5.489  -7.082  1.00  0.00           H  
ATOM   4096  HB3 PRO B 255       6.310  -6.796  -6.007  1.00  0.00           H  
ATOM   4097  CA  PRO B 255       7.295  -4.905  -5.653  1.00  0.00           C  
ATOM   4098  HA  PRO B 255       8.200  -5.456  -5.901  1.00  0.00           H  
ATOM   4099  C   PRO B 255       7.329  -3.522  -6.347  1.00  0.00           C  
ATOM   4100  O   PRO B 255       6.922  -2.530  -5.741  1.00  0.00           O  
ATOM   4101  N   PRO B 256       7.778  -3.418  -7.616  1.00  0.00           N  
ATOM   4102  CD  PRO B 256       8.332  -4.495  -8.427  1.00  0.00           C  
ATOM   4103  HD2 PRO B 256       7.541  -4.933  -9.038  1.00  0.00           H  
ATOM   4104  HD3 PRO B 256       8.815  -5.267  -7.831  1.00  0.00           H  
ATOM   4105  CG  PRO B 256       9.376  -3.833  -9.320  1.00  0.00           C  
ATOM   4106  HG2 PRO B 256       9.534  -4.390 -10.243  1.00  0.00           H  
ATOM   4107  HG3 PRO B 256      10.312  -3.719  -8.768  1.00  0.00           H  
ATOM   4108  CB  PRO B 256       8.756  -2.462  -9.578  1.00  0.00           C  
ATOM   4109  HB2 PRO B 256       8.004  -2.548 -10.363  1.00  0.00           H  
ATOM   4110  HB3 PRO B 256       9.510  -1.721  -9.847  1.00  0.00           H  
ATOM   4111  CA  PRO B 256       8.085  -2.122  -8.244  1.00  0.00           C  
ATOM   4112  HA  PRO B 256       8.818  -1.624  -7.614  1.00  0.00           H  
ATOM   4113  C   PRO B 256       6.911  -1.147  -8.449  1.00  0.00           C  
ATOM   4114  O   PRO B 256       7.126   0.063  -8.475  1.00  0.00           O  
ATOM   4115  N   ASP B 257       5.675  -1.644  -8.591  1.00  0.00           N  
ATOM   4116  H   ASP B 257       5.535  -2.647  -8.530  1.00  0.00           H  
ATOM   4117  CA  ASP B 257       4.433  -0.849  -8.677  1.00  0.00           C  
ATOM   4118  HA  ASP B 257       4.677   0.103  -9.148  1.00  0.00           H  
ATOM   4119  CB  ASP B 257       3.403  -1.547  -9.601  1.00  0.00           C  
ATOM   4120  HB2 ASP B 257       2.455  -1.013  -9.540  1.00  0.00           H  
ATOM   4121  HB3 ASP B 257       3.768  -1.437 -10.624  1.00  0.00           H  
ATOM   4122  CG  ASP B 257       3.136  -3.048  -9.381  1.00  0.00           C  
ATOM   4123  OD1 ASP B 257       2.415  -3.619 -10.236  1.00  0.00           O  
ATOM   4124  OD2 ASP B 257       3.674  -3.623  -8.406  1.00  0.00           O  
ATOM   4125  C   ASP B 257       3.849  -0.477  -7.293  1.00  0.00           C  
ATOM   4126  O   ASP B 257       2.796   0.166  -7.174  1.00  0.00           O  
ATOM   4127  N   ASN B 258       4.539  -0.844  -6.209  1.00  0.00           N  
ATOM   4128  H   ASN B 258       5.403  -1.364  -6.328  1.00  0.00           H  
ATOM   4129  CA  ASN B 258       4.136  -0.467  -4.864  1.00  0.00           C  
ATOM   4130  HA  ASN B 258       3.049  -0.522  -4.821  1.00  0.00           H  
ATOM   4131  CB  ASN B 258       4.680  -1.470  -3.853  1.00  0.00           C  
ATOM   4132  HB2 ASN B 258       4.457  -2.482  -4.179  1.00  0.00           H  
ATOM   4133  HB3 ASN B 258       5.758  -1.347  -3.766  1.00  0.00           H  
ATOM   4134  CG  ASN B 258       4.040  -1.211  -2.512  1.00  0.00           C  
ATOM   4135  OD1 ASN B 258       4.408  -0.297  -1.799  1.00  0.00           O  
ATOM   4136  ND2 ASN B 258       2.991  -1.919  -2.182  1.00  0.00           N  
ATOM   4137 HD21 ASN B 258       2.534  -1.700  -1.299  1.00  0.00           H  
ATOM   4138 HD22 ASN B 258       2.649  -2.658  -2.772  1.00  0.00           H  
ATOM   4139  C   ASN B 258       4.552   0.968  -4.499  1.00  0.00           C  
ATOM   4140  O   ASN B 258       5.697   1.382  -4.673  1.00  0.00           O  
ATOM   4141  N   TYR B 259       3.629   1.713  -3.885  1.00  0.00           N  
ATOM   4142  H   TYR B 259       2.736   1.292  -3.680  1.00  0.00           H  
ATOM   4143  CA  TYR B 259       3.835   3.098  -3.465  1.00  0.00           C  
ATOM   4144  HA  TYR B 259       3.996   3.701  -4.356  1.00  0.00           H  
ATOM   4145  CB  TYR B 259       2.583   3.584  -2.723  1.00  0.00           C  
ATOM   4146  HB2 TYR B 259       2.416   2.926  -1.867  1.00  0.00           H  
ATOM   4147  HB3 TYR B 259       2.786   4.577  -2.321  1.00  0.00           H  
ATOM   4148  CG  TYR B 259       1.282   3.698  -3.496  1.00  0.00           C  
ATOM   4149  CD1 TYR B 259       0.087   3.731  -2.756  1.00  0.00           C  
ATOM   4150  HD1 TYR B 259       0.099   3.592  -1.684  1.00  0.00           H  
ATOM   4151  CE1 TYR B 259      -1.132   4.006  -3.390  1.00  0.00           C  
ATOM   4152  HE1 TYR B 259      -2.039   4.066  -2.808  1.00  0.00           H  
ATOM   4153  CZ  TYR B 259      -1.164   4.252  -4.774  1.00  0.00           C  
ATOM   4154  OH  TYR B 259      -2.338   4.574  -5.364  1.00  0.00           O  
ATOM   4155  HH  TYR B 259      -2.205   4.787  -6.302  1.00  0.00           H  
ATOM   4156  CE2 TYR B 259       0.024   4.181  -5.532  1.00  0.00           C  
ATOM   4157  HE2 TYR B 259      -0.011   4.370  -6.595  1.00  0.00           H  
ATOM   4158  CD2 TYR B 259       1.246   3.888  -4.894  1.00  0.00           C  
ATOM   4159  HD2 TYR B 259       2.151   3.831  -5.482  1.00  0.00           H  
ATOM   4160  C   TYR B 259       5.051   3.330  -2.555  1.00  0.00           C  
ATOM   4161  O   TYR B 259       5.533   4.462  -2.500  1.00  0.00           O  
ATOM   4162  N   LEU B 260       5.539   2.314  -1.841  1.00  0.00           N  
ATOM   4163  H   LEU B 260       5.100   1.402  -1.942  1.00  0.00           H  
ATOM   4164  CA  LEU B 260       6.687   2.408  -0.940  1.00  0.00           C  
ATOM   4165  HA  LEU B 260       6.739   3.424  -0.551  1.00  0.00           H  
ATOM   4166  CB  LEU B 260       6.470   1.453   0.259  1.00  0.00           C  
ATOM   4167  HB2 LEU B 260       6.460   0.425  -0.107  1.00  0.00           H  
ATOM   4168  HB3 LEU B 260       7.322   1.552   0.931  1.00  0.00           H  
ATOM   4169  CG  LEU B 260       5.177   1.697   1.072  1.00  0.00           C  
ATOM   4170  HG  LEU B 260       4.310   1.520   0.437  1.00  0.00           H  
ATOM   4171  CD1 LEU B 260       5.094   0.738   2.261  1.00  0.00           C  
ATOM   4172 HD11 LEU B 260       5.967   0.849   2.903  1.00  0.00           H  
ATOM   4173 HD12 LEU B 260       5.042  -0.282   1.884  1.00  0.00           H  
ATOM   4174 HD13 LEU B 260       4.188   0.939   2.832  1.00  0.00           H  
ATOM   4175  CD2 LEU B 260       5.093   3.131   1.600  1.00  0.00           C  
ATOM   4176 HD21 LEU B 260       5.004   3.829   0.770  1.00  0.00           H  
ATOM   4177 HD22 LEU B 260       4.208   3.239   2.229  1.00  0.00           H  
ATOM   4178 HD23 LEU B 260       5.983   3.364   2.185  1.00  0.00           H  
ATOM   4179  C   LEU B 260       8.040   2.162  -1.639  1.00  0.00           C  
ATOM   4180  O   LEU B 260       9.075   2.386  -1.013  1.00  0.00           O  
ATOM   4181  N   TYR B 261       8.069   1.734  -2.908  1.00  0.00           N  
ATOM   4182  H   TYR B 261       7.191   1.651  -3.409  1.00  0.00           H  
ATOM   4183  CA  TYR B 261       9.240   1.104  -3.540  1.00  0.00           C  
ATOM   4184  HA  TYR B 261       9.473   0.208  -2.966  1.00  0.00           H  
ATOM   4185  CB  TYR B 261       8.852   0.654  -4.954  1.00  0.00           C  
ATOM   4186  HB2 TYR B 261       7.969   0.017  -4.890  1.00  0.00           H  
ATOM   4187  HB3 TYR B 261       8.585   1.534  -5.540  1.00  0.00           H  
ATOM   4188  CG  TYR B 261       9.929  -0.128  -5.681  1.00  0.00           C  
ATOM   4189  CD1 TYR B 261      10.557   0.409  -6.822  1.00  0.00           C  
ATOM   4190  HD1 TYR B 261      10.269   1.384  -7.190  1.00  0.00           H  
ATOM   4191  CE1 TYR B 261      11.542  -0.331  -7.503  1.00  0.00           C  
ATOM   4192  HE1 TYR B 261      12.009   0.082  -8.384  1.00  0.00           H  
ATOM   4193  CZ  TYR B 261      11.891  -1.620  -7.046  1.00  0.00           C  
ATOM   4194  OH  TYR B 261      12.837  -2.338  -7.702  1.00  0.00           O  
ATOM   4195  HH  TYR B 261      13.249  -1.816  -8.390  1.00  0.00           H  
ATOM   4196  CE2 TYR B 261      11.251  -2.165  -5.914  1.00  0.00           C  
ATOM   4197  HE2 TYR B 261      11.505  -3.161  -5.582  1.00  0.00           H  
ATOM   4198  CD2 TYR B 261      10.275  -1.417  -5.231  1.00  0.00           C  
ATOM   4199  HD2 TYR B 261       9.774  -1.842  -4.372  1.00  0.00           H  
ATOM   4200  C   TYR B 261      10.527   1.951  -3.561  1.00  0.00           C  
ATOM   4201  O   TYR B 261      11.612   1.405  -3.379  1.00  0.00           O  
ATOM   4202  N   ASN B 262      10.442   3.280  -3.678  1.00  0.00           N  
ATOM   4203  H   ASN B 262       9.529   3.686  -3.820  1.00  0.00           H  
ATOM   4204  CA  ASN B 262      11.592   4.195  -3.568  1.00  0.00           C  
ATOM   4205  HA  ASN B 262      12.490   3.613  -3.337  1.00  0.00           H  
ATOM   4206  CB  ASN B 262      11.847   4.893  -4.916  1.00  0.00           C  
ATOM   4207  HB2 ASN B 262      11.001   5.535  -5.150  1.00  0.00           H  
ATOM   4208  HB3 ASN B 262      12.734   5.517  -4.828  1.00  0.00           H  
ATOM   4209  CG  ASN B 262      12.047   3.933  -6.076  1.00  0.00           C  
ATOM   4210  OD1 ASN B 262      11.149   3.705  -6.867  1.00  0.00           O  
ATOM   4211  ND2 ASN B 262      13.213   3.353  -6.230  1.00  0.00           N  
ATOM   4212 HD21 ASN B 262      13.301   2.694  -6.980  1.00  0.00           H  
ATOM   4213 HD22 ASN B 262      13.987   3.535  -5.594  1.00  0.00           H  
ATOM   4214  C   ASN B 262      11.431   5.187  -2.396  1.00  0.00           C  
ATOM   4215  O   ASN B 262      11.903   6.320  -2.458  1.00  0.00           O  
ATOM   4216  N   HIE B 263      10.698   4.794  -1.344  1.00  0.00           N  
ATOM   4217  H   HIE B 263      10.303   3.858  -1.376  1.00  0.00           H  
ATOM   4218  CA  HIE B 263      10.237   5.692  -0.269  1.00  0.00           C  
ATOM   4219  HA  HIE B 263      10.882   6.574  -0.269  1.00  0.00           H  
ATOM   4220  CB  HIE B 263       8.800   6.171  -0.580  1.00  0.00           C  
ATOM   4221  HB2 HIE B 263       8.123   5.317  -0.572  1.00  0.00           H  
ATOM   4222  HB3 HIE B 263       8.478   6.866   0.195  1.00  0.00           H  
ATOM   4223  CG  HIE B 263       8.689   6.872  -1.917  1.00  0.00           C  
ATOM   4224  ND1 HIE B 263       8.235   6.301  -3.113  1.00  0.00           N  
ATOM   4225  CE1 HIE B 263       8.606   7.145  -4.088  1.00  0.00           C  
ATOM   4226  HE1 HIE B 263       8.504   6.938  -5.147  1.00  0.00           H  
ATOM   4227  NE2 HIE B 263       9.197   8.233  -3.568  1.00  0.00           N  
ATOM   4228  HE2 HIE B 263       9.690   8.942  -4.100  1.00  0.00           H  
ATOM   4229  CD2 HIE B 263       9.265   8.075  -2.203  1.00  0.00           C  
ATOM   4230  HD2 HIE B 263       9.824   8.690  -1.509  1.00  0.00           H  
ATOM   4231  C   HIE B 263      10.397   5.121   1.153  1.00  0.00           C  
ATOM   4232  O   HIE B 263       9.879   5.701   2.107  1.00  0.00           O  
ATOM   4233  N   LEU B 264      11.141   4.023   1.309  1.00  0.00           N  
ATOM   4234  H   LEU B 264      11.554   3.621   0.484  1.00  0.00           H  
ATOM   4235  CA  LEU B 264      11.586   3.503   2.602  1.00  0.00           C  
ATOM   4236  HA  LEU B 264      10.825   3.706   3.354  1.00  0.00           H  
ATOM   4237  CB  LEU B 264      11.797   1.978   2.511  1.00  0.00           C  
ATOM   4238  HB2 LEU B 264      12.502   1.777   1.702  1.00  0.00           H  
ATOM   4239  HB3 LEU B 264      12.260   1.637   3.437  1.00  0.00           H  
ATOM   4240  CG  LEU B 264      10.520   1.153   2.264  1.00  0.00           C  
ATOM   4241  HG  LEU B 264      10.039   1.499   1.351  1.00  0.00           H  
ATOM   4242  CD1 LEU B 264      10.889  -0.316   2.072  1.00  0.00           C  
ATOM   4243 HD11 LEU B 264      11.523  -0.422   1.194  1.00  0.00           H  
ATOM   4244 HD12 LEU B 264      11.410  -0.696   2.948  1.00  0.00           H  
ATOM   4245 HD13 LEU B 264       9.982  -0.891   1.912  1.00  0.00           H  
ATOM   4246  CD2 LEU B 264       9.511   1.260   3.412  1.00  0.00           C  
ATOM   4247 HD21 LEU B 264       8.665   0.600   3.223  1.00  0.00           H  
ATOM   4248 HD22 LEU B 264       9.977   0.990   4.357  1.00  0.00           H  
ATOM   4249 HD23 LEU B 264       9.140   2.281   3.474  1.00  0.00           H  
ATOM   4250  C   LEU B 264      12.885   4.191   3.049  1.00  0.00           C  
ATOM   4251  O   LEU B 264      13.898   4.128   2.353  1.00  0.00           O  
ATOM   4252  N   THR B 265      12.878   4.774   4.245  1.00  0.00           N  
ATOM   4253  H   THR B 265      12.013   4.739   4.776  1.00  0.00           H  
ATOM   4254  CA  THR B 265      14.103   5.074   4.998  1.00  0.00           C  
ATOM   4255  HA  THR B 265      14.854   5.494   4.328  1.00  0.00           H  
ATOM   4256  CB  THR B 265      13.831   6.075   6.128  1.00  0.00           C  
ATOM   4257  HB  THR B 265      12.998   5.711   6.727  1.00  0.00           H  
ATOM   4258  CG2 THR B 265      15.032   6.319   7.044  1.00  0.00           C  
ATOM   4259 HG21 THR B 265      15.222   5.436   7.654  1.00  0.00           H  
ATOM   4260 HG22 THR B 265      15.918   6.538   6.453  1.00  0.00           H  
ATOM   4261 HG23 THR B 265      14.827   7.159   7.707  1.00  0.00           H  
ATOM   4262  OG1 THR B 265      13.477   7.327   5.601  1.00  0.00           O  
ATOM   4263  HG1 THR B 265      14.204   7.627   5.023  1.00  0.00           H  
ATOM   4264  C   THR B 265      14.634   3.776   5.599  1.00  0.00           C  
ATOM   4265  O   THR B 265      13.886   3.052   6.260  1.00  0.00           O  
ATOM   4266  N   TYR B 266      15.922   3.486   5.418  1.00  0.00           N  
ATOM   4267  H   TYR B 266      16.510   4.171   4.953  1.00  0.00           H  
ATOM   4268  CA  TYR B 266      16.560   2.285   5.963  1.00  0.00           C  
ATOM   4269  HA  TYR B 266      15.792   1.620   6.352  1.00  0.00           H  
ATOM   4270  CB  TYR B 266      17.298   1.518   4.859  1.00  0.00           C  
ATOM   4271  HB2 TYR B 266      17.992   2.197   4.363  1.00  0.00           H  
ATOM   4272  HB3 TYR B 266      17.898   0.734   5.324  1.00  0.00           H  
ATOM   4273  CG  TYR B 266      16.408   0.856   3.820  1.00  0.00           C  
ATOM   4274  CD1 TYR B 266      15.763  -0.357   4.130  1.00  0.00           C  
ATOM   4275  HD1 TYR B 266      15.871  -0.787   5.116  1.00  0.00           H  
ATOM   4276  CE1 TYR B 266      14.991  -1.018   3.157  1.00  0.00           C  
ATOM   4277  HE1 TYR B 266      14.493  -1.948   3.383  1.00  0.00           H  
ATOM   4278  CZ  TYR B 266      14.857  -0.464   1.868  1.00  0.00           C  
ATOM   4279  OH  TYR B 266      14.171  -1.157   0.928  1.00  0.00           O  
ATOM   4280  HH  TYR B 266      13.840  -0.602   0.215  1.00  0.00           H  
ATOM   4281  CE2 TYR B 266      15.493   0.756   1.556  1.00  0.00           C  
ATOM   4282  HE2 TYR B 266      15.392   1.184   0.570  1.00  0.00           H  
ATOM   4283  CD2 TYR B 266      16.268   1.413   2.533  1.00  0.00           C  
ATOM   4284  HD2 TYR B 266      16.755   2.348   2.287  1.00  0.00           H  
ATOM   4285  C   TYR B 266      17.506   2.619   7.118  1.00  0.00           C  
ATOM   4286  O   TYR B 266      18.177   3.652   7.109  1.00  0.00           O  
ATOM   4287  N   ALA B 267      17.633   1.692   8.070  1.00  0.00           N  
ATOM   4288  H   ALA B 267      17.044   0.866   8.015  1.00  0.00           H  
ATOM   4289  CA  ALA B 267      18.711   1.677   9.053  1.00  0.00           C  
ATOM   4290  HA  ALA B 267      19.438   2.437   8.782  1.00  0.00           H  
ATOM   4291  CB  ALA B 267      18.187   2.023  10.450  1.00  0.00           C  
ATOM   4292  HB1 ALA B 267      17.810   3.044  10.449  1.00  0.00           H  
ATOM   4293  HB2 ALA B 267      17.394   1.330  10.731  1.00  0.00           H  
ATOM   4294  HB3 ALA B 267      19.002   1.953  11.173  1.00  0.00           H  
ATOM   4295  C   ALA B 267      19.447   0.335   9.031  1.00  0.00           C  
ATOM   4296  O   ALA B 267      18.821  -0.728   9.021  1.00  0.00           O  
ATOM   4297  N   VAL B 268      20.777   0.397   9.081  1.00  0.00           N  
ATOM   4298  H   VAL B 268      21.192   1.319   9.192  1.00  0.00           H  
ATOM   4299  CA  VAL B 268      21.687  -0.753   9.129  1.00  0.00           C  
ATOM   4300  HA  VAL B 268      21.124  -1.672   8.971  1.00  0.00           H  
ATOM   4301  CB  VAL B 268      22.759  -0.672   8.019  1.00  0.00           C  
ATOM   4302  HB  VAL B 268      23.388   0.198   8.206  1.00  0.00           H  
ATOM   4303  CG1 VAL B 268      23.657  -1.917   8.004  1.00  0.00           C  
ATOM   4304 HG11 VAL B 268      23.058  -2.811   7.819  1.00  0.00           H  
ATOM   4305 HG12 VAL B 268      24.402  -1.821   7.213  1.00  0.00           H  
ATOM   4306 HG13 VAL B 268      24.181  -2.026   8.951  1.00  0.00           H  
ATOM   4307  CG2 VAL B 268      22.154  -0.523   6.615  1.00  0.00           C  
ATOM   4308 HG21 VAL B 268      21.501  -1.365   6.396  1.00  0.00           H  
ATOM   4309 HG22 VAL B 268      21.581   0.402   6.542  1.00  0.00           H  
ATOM   4310 HG23 VAL B 268      22.946  -0.490   5.867  1.00  0.00           H  
ATOM   4311  C   VAL B 268      22.331  -0.822  10.515  1.00  0.00           C  
ATOM   4312  O   VAL B 268      22.819   0.182  11.033  1.00  0.00           O  
ATOM   4313  N   ASN B 269      22.356  -2.012  11.111  1.00  0.00           N  
ATOM   4314  H   ASN B 269      21.964  -2.799  10.603  1.00  0.00           H  
ATOM   4315  CA  ASN B 269      23.073  -2.327  12.343  1.00  0.00           C  
ATOM   4316  HA  ASN B 269      23.448  -1.406  12.799  1.00  0.00           H  
ATOM   4317  CB  ASN B 269      22.062  -2.970  13.309  1.00  0.00           C  
ATOM   4318  HB2 ASN B 269      21.307  -2.225  13.548  1.00  0.00           H  
ATOM   4319  HB3 ASN B 269      21.569  -3.797  12.798  1.00  0.00           H  
ATOM   4320  CG  ASN B 269      22.607  -3.502  14.629  1.00  0.00           C  
ATOM   4321  OD1 ASN B 269      22.007  -4.395  15.219  1.00  0.00           O  
ATOM   4322  ND2 ASN B 269      23.716  -3.016  15.141  1.00  0.00           N  
ATOM   4323 HD21 ASN B 269      24.018  -3.384  16.028  1.00  0.00           H  
ATOM   4324 HD22 ASN B 269      24.242  -2.254  14.732  1.00  0.00           H  
ATOM   4325  C   ASN B 269      24.269  -3.236  12.012  1.00  0.00           C  
ATOM   4326  O   ASN B 269      24.089  -4.253  11.342  1.00  0.00           O  
ATOM   4327  N   ILE B 270      25.459  -2.868  12.491  1.00  0.00           N  
ATOM   4328  H   ILE B 270      25.498  -2.030  13.059  1.00  0.00           H  
ATOM   4329  CA  ILE B 270      26.733  -3.588  12.335  1.00  0.00           C  
ATOM   4330  HA  ILE B 270      26.549  -4.544  11.845  1.00  0.00           H  
ATOM   4331  CB  ILE B 270      27.700  -2.761  11.444  1.00  0.00           C  
ATOM   4332  HB  ILE B 270      27.848  -1.784  11.909  1.00  0.00           H  
ATOM   4333  CG2 ILE B 270      29.083  -3.430  11.335  1.00  0.00           C  
ATOM   4334 HG21 ILE B 270      29.731  -2.867  10.669  1.00  0.00           H  
ATOM   4335 HG22 ILE B 270      29.577  -3.446  12.305  1.00  0.00           H  
ATOM   4336 HG23 ILE B 270      28.980  -4.449  10.964  1.00  0.00           H  
ATOM   4337  CG1 ILE B 270      27.062  -2.526  10.052  1.00  0.00           C  
ATOM   4338 HG12 ILE B 270      26.748  -3.481   9.633  1.00  0.00           H  
ATOM   4339 HG13 ILE B 270      26.171  -1.912  10.184  1.00  0.00           H  
ATOM   4340  CD1 ILE B 270      27.937  -1.807   9.018  1.00  0.00           C  
ATOM   4341 HD11 ILE B 270      28.702  -2.482   8.638  1.00  0.00           H  
ATOM   4342 HD12 ILE B 270      27.311  -1.484   8.187  1.00  0.00           H  
ATOM   4343 HD13 ILE B 270      28.410  -0.934   9.465  1.00  0.00           H  
ATOM   4344  C   ILE B 270      27.313  -3.877  13.729  1.00  0.00           C  
ATOM   4345  O   ILE B 270      27.102  -3.075  14.639  1.00  0.00           O  
ATOM   4346  N   TRP B 271      28.029  -4.989  13.918  1.00  0.00           N  
ATOM   4347  H   TRP B 271      28.121  -5.644  13.147  1.00  0.00           H  
ATOM   4348  CA  TRP B 271      28.766  -5.304  15.157  1.00  0.00           C  
ATOM   4349  HA  TRP B 271      29.277  -4.402  15.495  1.00  0.00           H  
ATOM   4350  CB  TRP B 271      27.797  -5.743  16.266  1.00  0.00           C  
ATOM   4351  HB2 TRP B 271      28.347  -5.733  17.209  1.00  0.00           H  
ATOM   4352  HB3 TRP B 271      27.003  -5.004  16.364  1.00  0.00           H  
ATOM   4353  CG  TRP B 271      27.156  -7.091  16.120  1.00  0.00           C  
ATOM   4354  CD1 TRP B 271      27.510  -8.183  16.834  1.00  0.00           C  
ATOM   4355  HD1 TRP B 271      28.310  -8.210  17.571  1.00  0.00           H  
ATOM   4356  NE1 TRP B 271      26.697  -9.244  16.495  1.00  0.00           N  
ATOM   4357  HE1 TRP B 271      26.811 -10.159  16.906  1.00  0.00           H  
ATOM   4358  CE2 TRP B 271      25.765  -8.889  15.542  1.00  0.00           C  
ATOM   4359  CZ2 TRP B 271      24.725  -9.591  14.909  1.00  0.00           C  
ATOM   4360  HZ2 TRP B 271      24.505 -10.606  15.200  1.00  0.00           H  
ATOM   4361  CH2 TRP B 271      24.005  -8.968  13.874  1.00  0.00           C  
ATOM   4362  HH2 TRP B 271      23.230  -9.507  13.344  1.00  0.00           H  
ATOM   4363  CZ3 TRP B 271      24.307  -7.642  13.522  1.00  0.00           C  
ATOM   4364  HZ3 TRP B 271      23.776  -7.165  12.712  1.00  0.00           H  
ATOM   4365  CE3 TRP B 271      25.302  -6.924  14.214  1.00  0.00           C  
ATOM   4366  HE3 TRP B 271      25.491  -5.897  13.948  1.00  0.00           H  
ATOM   4367  CD2 TRP B 271      26.070  -7.527  15.237  1.00  0.00           C  
ATOM   4368  C   TRP B 271      29.838  -6.378  14.913  1.00  0.00           C  
ATOM   4369  O   TRP B 271      29.767  -7.101  13.916  1.00  0.00           O  
ATOM   4370  N   SER B 272      30.847  -6.472  15.784  1.00  0.00           N  
ATOM   4371  H   SER B 272      30.837  -5.903  16.621  1.00  0.00           H  
ATOM   4372  CA  SER B 272      31.938  -7.448  15.634  1.00  0.00           C  
ATOM   4373  HA  SER B 272      32.139  -7.569  14.572  1.00  0.00           H  
ATOM   4374  CB  SER B 272      33.224  -6.909  16.264  1.00  0.00           C  
ATOM   4375  HB2 SER B 272      33.448  -5.920  15.870  1.00  0.00           H  
ATOM   4376  HB3 SER B 272      33.092  -6.830  17.340  1.00  0.00           H  
ATOM   4377  OG  SER B 272      34.305  -7.778  15.998  1.00  0.00           O  
ATOM   4378  HG  SER B 272      34.457  -7.792  15.040  1.00  0.00           H  
ATOM   4379  C   SER B 272      31.591  -8.832  16.213  1.00  0.00           C  
ATOM   4380  O   SER B 272      30.855  -8.936  17.192  1.00  0.00           O  
ATOM   4381  N   GLU B 273      32.162  -9.898  15.643  1.00  0.00           N  
ATOM   4382  H   GLU B 273      32.764  -9.732  14.844  1.00  0.00           H  
ATOM   4383  CA  GLU B 273      32.209 -11.233  16.265  1.00  0.00           C  
ATOM   4384  HA  GLU B 273      31.230 -11.490  16.672  1.00  0.00           H  
ATOM   4385  CB  GLU B 273      32.612 -12.273  15.208  1.00  0.00           C  
ATOM   4386  HB2 GLU B 273      33.548 -11.944  14.759  1.00  0.00           H  
ATOM   4387  HB3 GLU B 273      32.807 -13.232  15.690  1.00  0.00           H  
ATOM   4388  CG  GLU B 273      31.595 -12.498  14.085  1.00  0.00           C  
ATOM   4389  HG2 GLU B 273      31.172 -11.548  13.747  1.00  0.00           H  
ATOM   4390  HG3 GLU B 273      32.136 -12.931  13.245  1.00  0.00           H  
ATOM   4391  CD  GLU B 273      30.480 -13.471  14.483  1.00  0.00           C  
ATOM   4392  OE1 GLU B 273      29.616 -13.126  15.311  1.00  0.00           O  
ATOM   4393  OE2 GLU B 273      30.382 -14.576  13.900  1.00  0.00           O  
ATOM   4394  C   GLU B 273      33.229 -11.320  17.417  1.00  0.00           C  
ATOM   4395  O   GLU B 273      33.178 -12.250  18.221  1.00  0.00           O  
ATOM   4396  N   ASN B 274      34.185 -10.385  17.475  1.00  0.00           N  
ATOM   4397  H   ASN B 274      34.168  -9.648  16.777  1.00  0.00           H  
ATOM   4398  CA  ASN B 274      35.262 -10.359  18.469  1.00  0.00           C  
ATOM   4399  HA  ASN B 274      35.388 -11.358  18.891  1.00  0.00           H  
ATOM   4400  CB  ASN B 274      36.563  -9.948  17.756  1.00  0.00           C  
ATOM   4401  HB2 ASN B 274      36.422  -8.990  17.258  1.00  0.00           H  
ATOM   4402  HB3 ASN B 274      37.348  -9.823  18.501  1.00  0.00           H  
ATOM   4403  CG  ASN B 274      37.022 -10.977  16.744  1.00  0.00           C  
ATOM   4404  OD1 ASN B 274      36.818 -10.869  15.543  1.00  0.00           O  
ATOM   4405  ND2 ASN B 274      37.661 -12.025  17.207  1.00  0.00           N  
ATOM   4406 HD21 ASN B 274      37.955 -12.709  16.535  1.00  0.00           H  
ATOM   4407 HD22 ASN B 274      37.805 -12.126  18.195  1.00  0.00           H  
ATOM   4408  C   ASN B 274      34.993  -9.419  19.657  1.00  0.00           C  
ATOM   4409  O   ASN B 274      35.698  -9.497  20.661  1.00  0.00           O  
ATOM   4410  N   ASP B 275      34.032  -8.503  19.520  1.00  0.00           N  
ATOM   4411  H   ASP B 275      33.486  -8.513  18.672  1.00  0.00           H  
ATOM   4412  CA  ASP B 275      33.893  -7.326  20.377  1.00  0.00           C  
ATOM   4413  HA  ASP B 275      34.162  -7.576  21.403  1.00  0.00           H  
ATOM   4414  CB  ASP B 275      34.925  -6.292  19.882  1.00  0.00           C  
ATOM   4415  HB2 ASP B 275      35.924  -6.715  20.003  1.00  0.00           H  
ATOM   4416  HB3 ASP B 275      34.771  -6.120  18.816  1.00  0.00           H  
ATOM   4417  CG  ASP B 275      34.898  -4.939  20.592  1.00  0.00           C  
ATOM   4418  OD1 ASP B 275      33.989  -4.695  21.409  1.00  0.00           O  
ATOM   4419  OD2 ASP B 275      35.805  -4.133  20.253  1.00  0.00           O  
ATOM   4420  C   ASP B 275      32.434  -6.812  20.354  1.00  0.00           C  
ATOM   4421  O   ASP B 275      32.035  -6.111  19.417  1.00  0.00           O  
ATOM   4422  N   PRO B 276      31.607  -7.153  21.364  1.00  0.00           N  
ATOM   4423  CD  PRO B 276      31.843  -8.188  22.359  1.00  0.00           C  
ATOM   4424  HD2 PRO B 276      32.314  -7.747  23.239  1.00  0.00           H  
ATOM   4425  HD3 PRO B 276      32.457  -8.999  21.964  1.00  0.00           H  
ATOM   4426  CG  PRO B 276      30.457  -8.718  22.714  1.00  0.00           C  
ATOM   4427  HG2 PRO B 276      30.431  -9.149  23.716  1.00  0.00           H  
ATOM   4428  HG3 PRO B 276      30.138  -9.449  21.968  1.00  0.00           H  
ATOM   4429  CB  PRO B 276      29.593  -7.463  22.610  1.00  0.00           C  
ATOM   4430  HB2 PRO B 276      29.684  -6.887  23.533  1.00  0.00           H  
ATOM   4431  HB3 PRO B 276      28.548  -7.708  22.416  1.00  0.00           H  
ATOM   4432  CA  PRO B 276      30.219  -6.690  21.442  1.00  0.00           C  
ATOM   4433  HA  PRO B 276      29.711  -6.973  20.519  1.00  0.00           H  
ATOM   4434  C   PRO B 276      30.057  -5.174  21.637  1.00  0.00           C  
ATOM   4435  O   PRO B 276      28.989  -4.643  21.335  1.00  0.00           O  
ATOM   4436  N   ALA B 277      31.084  -4.468  22.126  1.00  0.00           N  
ATOM   4437  H   ALA B 277      31.991  -4.916  22.215  1.00  0.00           H  
ATOM   4438  CA  ALA B 277      31.058  -3.010  22.264  1.00  0.00           C  
ATOM   4439  HA  ALA B 277      30.071  -2.710  22.622  1.00  0.00           H  
ATOM   4440  CB  ALA B 277      32.091  -2.598  23.320  1.00  0.00           C  
ATOM   4441  HB1 ALA B 277      33.097  -2.850  22.984  1.00  0.00           H  
ATOM   4442  HB2 ALA B 277      32.030  -1.523  23.486  1.00  0.00           H  
ATOM   4443  HB3 ALA B 277      31.886  -3.114  24.259  1.00  0.00           H  
ATOM   4444  C   ALA B 277      31.283  -2.293  20.917  1.00  0.00           C  
ATOM   4445  O   ALA B 277      30.899  -1.136  20.763  1.00  0.00           O  
ATOM   4446  N   ASP B 278      31.814  -2.991  19.908  1.00  0.00           N  
ATOM   4447  H   ASP B 278      32.161  -3.921  20.128  1.00  0.00           H  
ATOM   4448  CA  ASP B 278      31.983  -2.517  18.527  1.00  0.00           C  
ATOM   4449  HA  ASP B 278      32.408  -1.516  18.595  1.00  0.00           H  
ATOM   4450  CB  ASP B 278      32.975  -3.456  17.814  1.00  0.00           C  
ATOM   4451  HB2 ASP B 278      33.478  -4.072  18.554  1.00  0.00           H  
ATOM   4452  HB3 ASP B 278      32.433  -4.138  17.158  1.00  0.00           H  
ATOM   4453  CG  ASP B 278      34.082  -2.763  17.028  1.00  0.00           C  
ATOM   4454  OD1 ASP B 278      34.884  -3.485  16.401  1.00  0.00           O  
ATOM   4455  OD2 ASP B 278      34.233  -1.520  17.044  1.00  0.00           O  
ATOM   4456  C   ASP B 278      30.655  -2.392  17.739  1.00  0.00           C  
ATOM   4457  O   ASP B 278      30.641  -2.318  16.505  1.00  0.00           O  
ATOM   4458  N   PHE B 279      29.519  -2.397  18.437  1.00  0.00           N  
ATOM   4459  H   PHE B 279      29.608  -2.395  19.445  1.00  0.00           H  
ATOM   4460  CA  PHE B 279      28.180  -2.220  17.888  1.00  0.00           C  
ATOM   4461  HA  PHE B 279      28.045  -2.931  17.074  1.00  0.00           H  
ATOM   4462  CB  PHE B 279      27.180  -2.555  19.004  1.00  0.00           C  
ATOM   4463  HB2 PHE B 279      27.438  -3.536  19.408  1.00  0.00           H  
ATOM   4464  HB3 PHE B 279      27.312  -1.835  19.815  1.00  0.00           H  
ATOM   4465  CG  PHE B 279      25.713  -2.577  18.617  1.00  0.00           C  
ATOM   4466  CD1 PHE B 279      24.973  -1.381  18.578  1.00  0.00           C  
ATOM   4467  HD1 PHE B 279      25.467  -0.439  18.779  1.00  0.00           H  
ATOM   4468  CE1 PHE B 279      23.590  -1.413  18.328  1.00  0.00           C  
ATOM   4469  HE1 PHE B 279      23.027  -0.491  18.324  1.00  0.00           H  
ATOM   4470  CZ  PHE B 279      22.940  -2.642  18.121  1.00  0.00           C  
ATOM   4471  HZ  PHE B 279      21.874  -2.665  17.944  1.00  0.00           H  
ATOM   4472  CE2 PHE B 279      23.678  -3.840  18.146  1.00  0.00           C  
ATOM   4473  HE2 PHE B 279      23.186  -4.789  17.993  1.00  0.00           H  
ATOM   4474  CD2 PHE B 279      25.064  -3.806  18.387  1.00  0.00           C  
ATOM   4475  HD2 PHE B 279      25.626  -4.729  18.437  1.00  0.00           H  
ATOM   4476  C   PHE B 279      27.986  -0.799  17.329  1.00  0.00           C  
ATOM   4477  O   PHE B 279      28.341   0.195  17.960  1.00  0.00           O  
ATOM   4478  N   ARG B 280      27.400  -0.691  16.132  1.00  0.00           N  
ATOM   4479  H   ARG B 280      27.139  -1.558  15.666  1.00  0.00           H  
ATOM   4480  CA  ARG B 280      27.109   0.573  15.433  1.00  0.00           C  
ATOM   4481  HA  ARG B 280      27.051   1.372  16.175  1.00  0.00           H  
ATOM   4482  CB  ARG B 280      28.230   0.920  14.431  1.00  0.00           C  
ATOM   4483  HB2 ARG B 280      28.387   0.067  13.768  1.00  0.00           H  
ATOM   4484  HB3 ARG B 280      27.911   1.766  13.819  1.00  0.00           H  
ATOM   4485  CG  ARG B 280      29.562   1.297  15.104  1.00  0.00           C  
ATOM   4486  HG2 ARG B 280      29.425   2.196  15.708  1.00  0.00           H  
ATOM   4487  HG3 ARG B 280      29.867   0.483  15.757  1.00  0.00           H  
ATOM   4488  CD  ARG B 280      30.645   1.549  14.040  1.00  0.00           C  
ATOM   4489  HD2 ARG B 280      30.672   0.707  13.348  1.00  0.00           H  
ATOM   4490  HD3 ARG B 280      30.363   2.440  13.476  1.00  0.00           H  
ATOM   4491  NE  ARG B 280      32.002   1.754  14.594  1.00  0.00           N  
ATOM   4492  HE  ARG B 280      32.457   2.622  14.364  1.00  0.00           H  
ATOM   4493  CZ  ARG B 280      32.737   0.865  15.243  1.00  0.00           C  
ATOM   4494  NH1 ARG B 280      32.324  -0.321  15.541  1.00  0.00           N  
ATOM   4495 HH11 ARG B 280      31.369  -0.611  15.426  1.00  0.00           H  
ATOM   4496 HH12 ARG B 280      32.940  -0.902  16.102  1.00  0.00           H  
ATOM   4497  NH2 ARG B 280      33.945   1.116  15.649  1.00  0.00           N  
ATOM   4498 HH21 ARG B 280      34.449   1.923  15.334  1.00  0.00           H  
ATOM   4499 HH22 ARG B 280      34.398   0.380  16.185  1.00  0.00           H  
ATOM   4500  C   ARG B 280      25.754   0.507  14.734  1.00  0.00           C  
ATOM   4501  O   ARG B 280      25.277  -0.567  14.348  1.00  0.00           O  
ATOM   4502  N   ILE B 281      25.157   1.676  14.516  1.00  0.00           N  
ATOM   4503  H   ILE B 281      25.633   2.516  14.814  1.00  0.00           H  
ATOM   4504  CA  ILE B 281      23.975   1.857  13.670  1.00  0.00           C  
ATOM   4505  HA  ILE B 281      23.853   0.965  13.060  1.00  0.00           H  
ATOM   4506  CB  ILE B 281      22.680   2.020  14.511  1.00  0.00           C  
ATOM   4507  HB  ILE B 281      22.845   2.811  15.246  1.00  0.00           H  
ATOM   4508  CG2 ILE B 281      21.473   2.430  13.639  1.00  0.00           C  
ATOM   4509 HG21 ILE B 281      21.284   1.675  12.875  1.00  0.00           H  
ATOM   4510 HG22 ILE B 281      20.583   2.559  14.252  1.00  0.00           H  
ATOM   4511 HG23 ILE B 281      21.659   3.390  13.159  1.00  0.00           H  
ATOM   4512  CG1 ILE B 281      22.378   0.700  15.265  1.00  0.00           C  
ATOM   4513 HG12 ILE B 281      22.269  -0.109  14.542  1.00  0.00           H  
ATOM   4514 HG13 ILE B 281      23.223   0.461  15.910  1.00  0.00           H  
ATOM   4515  CD1 ILE B 281      21.131   0.721  16.160  1.00  0.00           C  
ATOM   4516 HD11 ILE B 281      21.176   1.574  16.837  1.00  0.00           H  
ATOM   4517 HD12 ILE B 281      20.227   0.774  15.556  1.00  0.00           H  
ATOM   4518 HD13 ILE B 281      21.096  -0.198  16.746  1.00  0.00           H  
ATOM   4519  C   ILE B 281      24.237   3.016  12.702  1.00  0.00           C  
ATOM   4520  O   ILE B 281      24.847   4.019  13.064  1.00  0.00           O  
ATOM   4521  N   TYR B 282      23.736   2.859  11.481  1.00  0.00           N  
ATOM   4522  H   TYR B 282      23.253   1.986  11.290  1.00  0.00           H  
ATOM   4523  CA  TYR B 282      23.747   3.836  10.395  1.00  0.00           C  
ATOM   4524  HA  TYR B 282      24.081   4.802  10.776  1.00  0.00           H  
ATOM   4525  CB  TYR B 282      24.724   3.375   9.302  1.00  0.00           C  
ATOM   4526  HB2 TYR B 282      24.350   2.446   8.870  1.00  0.00           H  
ATOM   4527  HB3 TYR B 282      24.726   4.123   8.508  1.00  0.00           H  
ATOM   4528  CG  TYR B 282      26.156   3.154   9.764  1.00  0.00           C  
ATOM   4529  CD1 TYR B 282      27.086   4.209   9.692  1.00  0.00           C  
ATOM   4530  HD1 TYR B 282      26.777   5.178   9.321  1.00  0.00           H  
ATOM   4531  CE1 TYR B 282      28.422   4.007  10.091  1.00  0.00           C  
ATOM   4532  HE1 TYR B 282      29.131   4.818  10.023  1.00  0.00           H  
ATOM   4533  CZ  TYR B 282      28.828   2.744  10.575  1.00  0.00           C  
ATOM   4534  OH  TYR B 282      30.126   2.525  10.916  1.00  0.00           O  
ATOM   4535  HH  TYR B 282      30.693   3.244  10.629  1.00  0.00           H  
ATOM   4536  CE2 TYR B 282      27.891   1.693  10.672  1.00  0.00           C  
ATOM   4537  HE2 TYR B 282      28.209   0.735  11.051  1.00  0.00           H  
ATOM   4538  CD2 TYR B 282      26.560   1.894  10.254  1.00  0.00           C  
ATOM   4539  HD2 TYR B 282      25.848   1.080  10.304  1.00  0.00           H  
ATOM   4540  C   TYR B 282      22.323   3.985   9.833  1.00  0.00           C  
ATOM   4541  O   TYR B 282      21.528   3.049   9.923  1.00  0.00           O  
ATOM   4542  N   GLN B 283      21.993   5.124   9.218  1.00  0.00           N  
ATOM   4543  H   GLN B 283      22.701   5.832   9.080  1.00  0.00           H  
ATOM   4544  CA  GLN B 283      20.672   5.386   8.626  1.00  0.00           C  
ATOM   4545  HA  GLN B 283      20.181   4.437   8.426  1.00  0.00           H  
ATOM   4546  CB  GLN B 283      19.783   6.176   9.611  1.00  0.00           C  
ATOM   4547  HB2 GLN B 283      19.615   5.554  10.492  1.00  0.00           H  
ATOM   4548  HB3 GLN B 283      20.315   7.076   9.922  1.00  0.00           H  
ATOM   4549  CG  GLN B 283      18.414   6.581   9.020  1.00  0.00           C  
ATOM   4550  HG2 GLN B 283      18.568   7.348   8.260  1.00  0.00           H  
ATOM   4551  HG3 GLN B 283      17.954   5.713   8.554  1.00  0.00           H  
ATOM   4552  CD  GLN B 283      17.424   7.134  10.044  1.00  0.00           C  
ATOM   4553  OE1 GLN B 283      16.255   6.776  10.077  1.00  0.00           O  
ATOM   4554  NE2 GLN B 283      17.841   8.001  10.939  1.00  0.00           N  
ATOM   4555 HE21 GLN B 283      17.159   8.345  11.589  1.00  0.00           H  
ATOM   4556 HE22 GLN B 283      18.795   8.312  10.944  1.00  0.00           H  
ATOM   4557  C   GLN B 283      20.830   6.091   7.277  1.00  0.00           C  
ATOM   4558  O   GLN B 283      21.722   6.923   7.122  1.00  0.00           O  
ATOM   4559  N   VAL B 284      19.968   5.769   6.311  1.00  0.00           N  
ATOM   4560  H   VAL B 284      19.252   5.074   6.511  1.00  0.00           H  
ATOM   4561  CA  VAL B 284      20.011   6.302   4.947  1.00  0.00           C  
ATOM   4562  HA  VAL B 284      20.502   7.276   4.974  1.00  0.00           H  
ATOM   4563  CB  VAL B 284      20.869   5.385   4.045  1.00  0.00           C  
ATOM   4564  HB  VAL B 284      21.844   5.285   4.520  1.00  0.00           H  
ATOM   4565  CG1 VAL B 284      20.293   3.973   3.869  1.00  0.00           C  
ATOM   4566 HG11 VAL B 284      19.319   4.015   3.381  1.00  0.00           H  
ATOM   4567 HG12 VAL B 284      20.964   3.380   3.247  1.00  0.00           H  
ATOM   4568 HG13 VAL B 284      20.194   3.483   4.838  1.00  0.00           H  
ATOM   4569  CG2 VAL B 284      21.101   5.980   2.652  1.00  0.00           C  
ATOM   4570 HG21 VAL B 284      20.170   6.010   2.086  1.00  0.00           H  
ATOM   4571 HG22 VAL B 284      21.510   6.987   2.737  1.00  0.00           H  
ATOM   4572 HG23 VAL B 284      21.814   5.360   2.104  1.00  0.00           H  
ATOM   4573  C   VAL B 284      18.597   6.518   4.409  1.00  0.00           C  
ATOM   4574  O   VAL B 284      17.676   5.754   4.692  1.00  0.00           O  
ATOM   4575  N   THR B 285      18.420   7.566   3.611  1.00  0.00           N  
ATOM   4576  H   THR B 285      19.212   8.170   3.434  1.00  0.00           H  
ATOM   4577  CA  THR B 285      17.300   7.671   2.665  1.00  0.00           C  
ATOM   4578  HA  THR B 285      16.792   6.708   2.587  1.00  0.00           H  
ATOM   4579  CB  THR B 285      16.254   8.697   3.118  1.00  0.00           C  
ATOM   4580  HB  THR B 285      16.722   9.674   3.252  1.00  0.00           H  
ATOM   4581  CG2 THR B 285      15.081   8.816   2.150  1.00  0.00           C  
ATOM   4582 HG21 THR B 285      14.326   9.478   2.575  1.00  0.00           H  
ATOM   4583 HG22 THR B 285      15.417   9.236   1.202  1.00  0.00           H  
ATOM   4584 HG23 THR B 285      14.636   7.835   1.976  1.00  0.00           H  
ATOM   4585  OG1 THR B 285      15.719   8.260   4.346  1.00  0.00           O  
ATOM   4586  HG1 THR B 285      16.475   8.072   4.912  1.00  0.00           H  
ATOM   4587  C   THR B 285      17.894   7.998   1.303  1.00  0.00           C  
ATOM   4588  O   THR B 285      18.589   8.998   1.153  1.00  0.00           O  
ATOM   4589  N   TYR B 286      17.676   7.105   0.345  1.00  0.00           N  
ATOM   4590  H   TYR B 286      17.056   6.329   0.533  1.00  0.00           H  
ATOM   4591  CA  TYR B 286      18.260   7.116  -0.993  1.00  0.00           C  
ATOM   4592  HA  TYR B 286      18.396   8.148  -1.316  1.00  0.00           H  
ATOM   4593  CB  TYR B 286      19.642   6.429  -0.948  1.00  0.00           C  
ATOM   4594  HB2 TYR B 286      20.296   7.000  -0.289  1.00  0.00           H  
ATOM   4595  HB3 TYR B 286      19.520   5.436  -0.512  1.00  0.00           H  
ATOM   4596  CG  TYR B 286      20.334   6.293  -2.295  1.00  0.00           C  
ATOM   4597  CD1 TYR B 286      20.672   5.018  -2.788  1.00  0.00           C  
ATOM   4598  HD1 TYR B 286      20.525   4.139  -2.174  1.00  0.00           H  
ATOM   4599  CE1 TYR B 286      21.202   4.882  -4.086  1.00  0.00           C  
ATOM   4600  HE1 TYR B 286      21.471   3.912  -4.478  1.00  0.00           H  
ATOM   4601  CZ  TYR B 286      21.386   6.017  -4.900  1.00  0.00           C  
ATOM   4602  OH  TYR B 286      21.838   5.883  -6.173  1.00  0.00           O  
ATOM   4603  HH  TYR B 286      21.592   4.996  -6.544  1.00  0.00           H  
ATOM   4604  CE2 TYR B 286      21.087   7.297  -4.388  1.00  0.00           C  
ATOM   4605  HE2 TYR B 286      21.251   8.158  -5.017  1.00  0.00           H  
ATOM   4606  CD2 TYR B 286      20.574   7.438  -3.084  1.00  0.00           C  
ATOM   4607  HD2 TYR B 286      20.354   8.424  -2.699  1.00  0.00           H  
ATOM   4608  C   TYR B 286      17.277   6.445  -1.968  1.00  0.00           C  
ATOM   4609  O   TYR B 286      16.266   5.882  -1.546  1.00  0.00           O  
ATOM   4610  N   LEU B 287      17.539   6.543  -3.273  1.00  0.00           N  
ATOM   4611  H   LEU B 287      18.439   6.912  -3.548  1.00  0.00           H  
ATOM   4612  CA  LEU B 287      16.667   6.023  -4.330  1.00  0.00           C  
ATOM   4613  HA  LEU B 287      15.661   6.414  -4.172  1.00  0.00           H  
ATOM   4614  CB  LEU B 287      17.227   6.568  -5.660  1.00  0.00           C  
ATOM   4615  HB2 LEU B 287      17.305   7.654  -5.591  1.00  0.00           H  
ATOM   4616  HB3 LEU B 287      18.239   6.178  -5.789  1.00  0.00           H  
ATOM   4617  CG  LEU B 287      16.413   6.220  -6.920  1.00  0.00           C  
ATOM   4618  HG  LEU B 287      16.292   5.142  -7.003  1.00  0.00           H  
ATOM   4619  CD1 LEU B 287      15.037   6.888  -6.907  1.00  0.00           C  
ATOM   4620 HD11 LEU B 287      14.510   6.650  -7.830  1.00  0.00           H  
ATOM   4621 HD12 LEU B 287      15.146   7.969  -6.820  1.00  0.00           H  
ATOM   4622 HD13 LEU B 287      14.454   6.513  -6.070  1.00  0.00           H  
ATOM   4623  CD2 LEU B 287      17.163   6.709  -8.159  1.00  0.00           C  
ATOM   4624 HD21 LEU B 287      17.310   7.788  -8.114  1.00  0.00           H  
ATOM   4625 HD22 LEU B 287      18.136   6.217  -8.212  1.00  0.00           H  
ATOM   4626 HD23 LEU B 287      16.598   6.454  -9.055  1.00  0.00           H  
ATOM   4627  C   LEU B 287      16.570   4.483  -4.325  1.00  0.00           C  
ATOM   4628  O   LEU B 287      15.565   3.931  -4.773  1.00  0.00           O  
ATOM   4629  N   GLU B 288      17.611   3.811  -3.823  1.00  0.00           N  
ATOM   4630  H   GLU B 288      18.359   4.356  -3.421  1.00  0.00           H  
ATOM   4631  CA  GLU B 288      17.856   2.366  -3.941  1.00  0.00           C  
ATOM   4632  HA  GLU B 288      16.944   1.889  -4.297  1.00  0.00           H  
ATOM   4633  CB  GLU B 288      18.983   2.093  -4.962  1.00  0.00           C  
ATOM   4634  HB2 GLU B 288      19.925   2.363  -4.487  1.00  0.00           H  
ATOM   4635  HB3 GLU B 288      19.026   1.023  -5.160  1.00  0.00           H  
ATOM   4636  CG  GLU B 288      18.890   2.827  -6.311  1.00  0.00           C  
ATOM   4637  HG2 GLU B 288      18.039   2.438  -6.876  1.00  0.00           H  
ATOM   4638  HG3 GLU B 288      18.729   3.893  -6.148  1.00  0.00           H  
ATOM   4639  CD  GLU B 288      20.192   2.656  -7.104  1.00  0.00           C  
ATOM   4640  OE1 GLU B 288      20.342   1.598  -7.749  1.00  0.00           O  
ATOM   4641  OE2 GLU B 288      21.047   3.572  -7.024  1.00  0.00           O  
ATOM   4642  C   GLU B 288      18.254   1.738  -2.581  1.00  0.00           C  
ATOM   4643  O   GLU B 288      18.798   2.441  -1.722  1.00  0.00           O  
ATOM   4644  N   PRO B 289      18.027   0.426  -2.356  1.00  0.00           N  
ATOM   4645  CD  PRO B 289      17.306  -0.474  -3.250  1.00  0.00           C  
ATOM   4646  HD2 PRO B 289      17.727  -0.475  -4.256  1.00  0.00           H  
ATOM   4647  HD3 PRO B 289      16.254  -0.188  -3.286  1.00  0.00           H  
ATOM   4648  CG  PRO B 289      17.439  -1.866  -2.642  1.00  0.00           C  
ATOM   4649  HG2 PRO B 289      18.361  -2.326  -2.998  1.00  0.00           H  
ATOM   4650  HG3 PRO B 289      16.578  -2.496  -2.870  1.00  0.00           H  
ATOM   4651  CB  PRO B 289      17.548  -1.562  -1.151  1.00  0.00           C  
ATOM   4652  HB2 PRO B 289      18.001  -2.386  -0.604  1.00  0.00           H  
ATOM   4653  HB3 PRO B 289      16.556  -1.351  -0.752  1.00  0.00           H  
ATOM   4654  CA  PRO B 289      18.393  -0.281  -1.119  1.00  0.00           C  
ATOM   4655  HA  PRO B 289      18.085   0.313  -0.258  1.00  0.00           H  
ATOM   4656  C   PRO B 289      19.914  -0.538  -0.977  1.00  0.00           C  
ATOM   4657  O   PRO B 289      20.388  -1.677  -1.016  1.00  0.00           O  
ATOM   4658  N   SER B 290      20.700   0.526  -0.784  1.00  0.00           N  
ATOM   4659  H   SER B 290      20.267   1.445  -0.771  1.00  0.00           H  
ATOM   4660  CA  SER B 290      22.158   0.454  -0.604  1.00  0.00           C  
ATOM   4661  HA  SER B 290      22.396  -0.505  -0.147  1.00  0.00           H  
ATOM   4662  CB  SER B 290      22.843   0.509  -1.979  1.00  0.00           C  
ATOM   4663  HB2 SER B 290      22.364  -0.207  -2.649  1.00  0.00           H  
ATOM   4664  HB3 SER B 290      22.726   1.509  -2.398  1.00  0.00           H  
ATOM   4665  OG  SER B 290      24.220   0.193  -1.896  1.00  0.00           O  
ATOM   4666  HG  SER B 290      24.294  -0.779  -1.933  1.00  0.00           H  
ATOM   4667  C   SER B 290      22.694   1.543   0.341  1.00  0.00           C  
ATOM   4668  O   SER B 290      22.067   2.589   0.532  1.00  0.00           O  
ATOM   4669  N   LEU B 291      23.862   1.293   0.942  1.00  0.00           N  
ATOM   4670  H   LEU B 291      24.302   0.401   0.725  1.00  0.00           H  
ATOM   4671  CA  LEU B 291      24.606   2.229   1.789  1.00  0.00           C  
ATOM   4672  HA  LEU B 291      24.342   3.244   1.490  1.00  0.00           H  
ATOM   4673  CB  LEU B 291      24.199   2.042   3.265  1.00  0.00           C  
ATOM   4674  HB2 LEU B 291      23.168   2.371   3.379  1.00  0.00           H  
ATOM   4675  HB3 LEU B 291      24.247   0.977   3.497  1.00  0.00           H  
ATOM   4676  CG  LEU B 291      25.063   2.790   4.300  1.00  0.00           C  
ATOM   4677  HG  LEU B 291      26.102   2.479   4.208  1.00  0.00           H  
ATOM   4678  CD1 LEU B 291      24.992   4.309   4.151  1.00  0.00           C  
ATOM   4679 HD11 LEU B 291      25.620   4.783   4.906  1.00  0.00           H  
ATOM   4680 HD12 LEU B 291      25.357   4.614   3.173  1.00  0.00           H  
ATOM   4681 HD13 LEU B 291      23.967   4.648   4.269  1.00  0.00           H  
ATOM   4682  CD2 LEU B 291      24.591   2.428   5.708  1.00  0.00           C  
ATOM   4683 HD21 LEU B 291      23.543   2.701   5.839  1.00  0.00           H  
ATOM   4684 HD22 LEU B 291      24.710   1.357   5.868  1.00  0.00           H  
ATOM   4685 HD23 LEU B 291      25.201   2.958   6.438  1.00  0.00           H  
ATOM   4686  C   LEU B 291      26.116   2.045   1.594  1.00  0.00           C  
ATOM   4687  O   LEU B 291      26.662   0.962   1.809  1.00  0.00           O  
ATOM   4688  N   ARG B 292      26.811   3.132   1.253  1.00  0.00           N  
ATOM   4689  H   ARG B 292      26.294   3.991   1.124  1.00  0.00           H  
ATOM   4690  CA  ARG B 292      28.278   3.209   1.250  1.00  0.00           C  
ATOM   4691  HA  ARG B 292      28.683   2.201   1.339  1.00  0.00           H  
ATOM   4692  CB  ARG B 292      28.727   3.799  -0.096  1.00  0.00           C  
ATOM   4693  HB2 ARG B 292      28.160   3.301  -0.885  1.00  0.00           H  
ATOM   4694  HB3 ARG B 292      28.485   4.864  -0.123  1.00  0.00           H  
ATOM   4695  CG  ARG B 292      30.226   3.604  -0.368  1.00  0.00           C  
ATOM   4696  HG2 ARG B 292      30.801   4.159   0.374  1.00  0.00           H  
ATOM   4697  HG3 ARG B 292      30.480   2.546  -0.286  1.00  0.00           H  
ATOM   4698  CD  ARG B 292      30.616   4.109  -1.766  1.00  0.00           C  
ATOM   4699  HD2 ARG B 292      30.357   5.168  -1.842  1.00  0.00           H  
ATOM   4700  HD3 ARG B 292      31.696   4.007  -1.875  1.00  0.00           H  
ATOM   4701  NE  ARG B 292      29.946   3.348  -2.839  1.00  0.00           N  
ATOM   4702  HE  ARG B 292      29.263   2.670  -2.547  1.00  0.00           H  
ATOM   4703  CZ  ARG B 292      30.169   3.444  -4.137  1.00  0.00           C  
ATOM   4704  NH1 ARG B 292      31.051   4.270  -4.632  1.00  0.00           N  
ATOM   4705 HH11 ARG B 292      31.604   4.810  -3.991  1.00  0.00           H  
ATOM   4706 HH12 ARG B 292      31.235   4.310  -5.616  1.00  0.00           H  
ATOM   4707  NH2 ARG B 292      29.493   2.700  -4.967  1.00  0.00           N  
ATOM   4708 HH21 ARG B 292      28.777   2.082  -4.621  1.00  0.00           H  
ATOM   4709 HH22 ARG B 292      29.633   2.795  -5.956  1.00  0.00           H  
ATOM   4710  C   ARG B 292      28.775   4.008   2.459  1.00  0.00           C  
ATOM   4711  O   ARG B 292      28.151   5.002   2.819  1.00  0.00           O  
ATOM   4712  N   ILE B 293      29.911   3.601   3.026  1.00  0.00           N  
ATOM   4713  H   ILE B 293      30.320   2.738   2.679  1.00  0.00           H  
ATOM   4714  CA  ILE B 293      30.640   4.284   4.109  1.00  0.00           C  
ATOM   4715  HA  ILE B 293      30.272   5.305   4.219  1.00  0.00           H  
ATOM   4716  CB  ILE B 293      30.433   3.545   5.457  1.00  0.00           C  
ATOM   4717  HB  ILE B 293      30.723   2.506   5.303  1.00  0.00           H  
ATOM   4718  CG2 ILE B 293      31.336   4.126   6.567  1.00  0.00           C  
ATOM   4719 HG21 ILE B 293      32.389   4.002   6.309  1.00  0.00           H  
ATOM   4720 HG22 ILE B 293      31.131   5.189   6.705  1.00  0.00           H  
ATOM   4721 HG23 ILE B 293      31.167   3.601   7.506  1.00  0.00           H  
ATOM   4722  CG1 ILE B 293      28.960   3.561   5.935  1.00  0.00           C  
ATOM   4723 HG12 ILE B 293      28.751   4.492   6.462  1.00  0.00           H  
ATOM   4724 HG13 ILE B 293      28.284   3.505   5.085  1.00  0.00           H  
ATOM   4725  CD1 ILE B 293      28.621   2.367   6.839  1.00  0.00           C  
ATOM   4726 HD11 ILE B 293      27.584   2.442   7.165  1.00  0.00           H  
ATOM   4727 HD12 ILE B 293      28.748   1.437   6.284  1.00  0.00           H  
ATOM   4728 HD13 ILE B 293      29.267   2.354   7.716  1.00  0.00           H  
ATOM   4729  C   ILE B 293      32.127   4.341   3.724  1.00  0.00           C  
ATOM   4730  O   ILE B 293      32.798   3.313   3.717  1.00  0.00           O  
ATOM   4731  N   ALA B 294      32.645   5.521   3.378  1.00  0.00           N  
ATOM   4732  H   ALA B 294      32.073   6.344   3.468  1.00  0.00           H  
ATOM   4733  CA  ALA B 294      34.084   5.734   3.181  1.00  0.00           C  
ATOM   4734  HA  ALA B 294      34.493   4.914   2.594  1.00  0.00           H  
ATOM   4735  CB  ALA B 294      34.283   7.036   2.393  1.00  0.00           C  
ATOM   4736  HB1 ALA B 294      33.755   6.974   1.441  1.00  0.00           H  
ATOM   4737  HB2 ALA B 294      33.903   7.883   2.967  1.00  0.00           H  
ATOM   4738  HB3 ALA B 294      35.345   7.189   2.194  1.00  0.00           H  
ATOM   4739  C   ALA B 294      34.826   5.766   4.532  1.00  0.00           C  
ATOM   4740  O   ALA B 294      34.198   6.053   5.552  1.00  0.00           O  
ATOM   4741  N   ALA B 295      36.144   5.517   4.536  1.00  0.00           N  
ATOM   4742  H   ALA B 295      36.584   5.240   3.671  1.00  0.00           H  
ATOM   4743  CA  ALA B 295      37.002   5.594   5.729  1.00  0.00           C  
ATOM   4744  HA  ALA B 295      37.962   5.154   5.461  1.00  0.00           H  
ATOM   4745  CB  ALA B 295      37.282   7.068   6.063  1.00  0.00           C  
ATOM   4746  HB1 ALA B 295      37.694   7.575   5.190  1.00  0.00           H  
ATOM   4747  HB2 ALA B 295      36.362   7.563   6.375  1.00  0.00           H  
ATOM   4748  HB3 ALA B 295      38.007   7.121   6.876  1.00  0.00           H  
ATOM   4749  C   ALA B 295      36.469   4.751   6.914  1.00  0.00           C  
ATOM   4750  O   ALA B 295      36.271   5.241   8.028  1.00  0.00           O  
ATOM   4751  N   SER B 296      36.171   3.475   6.647  1.00  0.00           N  
ATOM   4752  H   SER B 296      36.356   3.138   5.706  1.00  0.00           H  
ATOM   4753  CA  SER B 296      35.516   2.551   7.575  1.00  0.00           C  
ATOM   4754  HA  SER B 296      34.509   2.925   7.757  1.00  0.00           H  
ATOM   4755  CB  SER B 296      35.383   1.171   6.926  1.00  0.00           C  
ATOM   4756  HB2 SER B 296      34.803   1.258   6.005  1.00  0.00           H  
ATOM   4757  HB3 SER B 296      36.380   0.795   6.685  1.00  0.00           H  
ATOM   4758  OG  SER B 296      34.736   0.260   7.798  1.00  0.00           O  
ATOM   4759  HG  SER B 296      34.997  -0.622   7.506  1.00  0.00           H  
ATOM   4760  C   SER B 296      36.243   2.431   8.919  1.00  0.00           C  
ATOM   4761  O   SER B 296      37.356   1.928   9.023  1.00  0.00           O  
ATOM   4762  N   THR B 297      35.548   2.817   9.991  1.00  0.00           N  
ATOM   4763  H   THR B 297      34.648   3.228   9.823  1.00  0.00           H  
ATOM   4764  CA  THR B 297      36.017   2.686  11.387  1.00  0.00           C  
ATOM   4765  HA  THR B 297      37.088   2.888  11.395  1.00  0.00           H  
ATOM   4766  CB  THR B 297      35.347   3.724  12.307  1.00  0.00           C  
ATOM   4767  HB  THR B 297      35.649   3.533  13.338  1.00  0.00           H  
ATOM   4768  CG2 THR B 297      35.769   5.150  11.958  1.00  0.00           C  
ATOM   4769 HG21 THR B 297      35.493   5.397  10.931  1.00  0.00           H  
ATOM   4770 HG22 THR B 297      35.298   5.852  12.645  1.00  0.00           H  
ATOM   4771 HG23 THR B 297      36.851   5.239  12.057  1.00  0.00           H  
ATOM   4772  OG1 THR B 297      33.935   3.673  12.228  1.00  0.00           O  
ATOM   4773  HG1 THR B 297      33.701   4.281  11.522  1.00  0.00           H  
ATOM   4774  C   THR B 297      35.869   1.265  11.954  1.00  0.00           C  
ATOM   4775  O   THR B 297      35.943   1.073  13.169  1.00  0.00           O  
ATOM   4776  N   LEU B 298      35.650   0.263  11.099  1.00  0.00           N  
ATOM   4777  H   LEU B 298      35.699   0.480  10.110  1.00  0.00           H  
ATOM   4778  CA  LEU B 298      35.672  -1.154  11.465  1.00  0.00           C  
ATOM   4779  HA  LEU B 298      35.347  -1.257  12.502  1.00  0.00           H  
ATOM   4780  CB  LEU B 298      34.694  -1.948  10.584  1.00  0.00           C  
ATOM   4781  HB2 LEU B 298      35.095  -1.984   9.569  1.00  0.00           H  
ATOM   4782  HB3 LEU B 298      34.646  -2.971  10.954  1.00  0.00           H  
ATOM   4783  CG  LEU B 298      33.269  -1.366  10.529  1.00  0.00           C  
ATOM   4784  HG  LEU B 298      33.291  -0.391  10.048  1.00  0.00           H  
ATOM   4785  CD1 LEU B 298      32.389  -2.283   9.687  1.00  0.00           C  
ATOM   4786 HD11 LEU B 298      32.877  -2.454   8.728  1.00  0.00           H  
ATOM   4787 HD12 LEU B 298      32.249  -3.241  10.190  1.00  0.00           H  
ATOM   4788 HD13 LEU B 298      31.427  -1.805   9.509  1.00  0.00           H  
ATOM   4789  CD2 LEU B 298      32.612  -1.207  11.902  1.00  0.00           C  
ATOM   4790 HD21 LEU B 298      33.167  -0.481  12.496  1.00  0.00           H  
ATOM   4791 HD22 LEU B 298      31.590  -0.851  11.778  1.00  0.00           H  
ATOM   4792 HD23 LEU B 298      32.600  -2.164  12.419  1.00  0.00           H  
ATOM   4793  C   LEU B 298      37.102  -1.705  11.378  1.00  0.00           C  
ATOM   4794  O   LEU B 298      37.868  -1.372  10.478  1.00  0.00           O  
ATOM   4795  N   LYS B 299      37.477  -2.544  12.342  1.00  0.00           N  
ATOM   4796  H   LYS B 299      36.769  -2.848  12.998  1.00  0.00           H  
ATOM   4797  CA  LYS B 299      38.833  -3.084  12.495  1.00  0.00           C  
ATOM   4798  HA  LYS B 299      39.538  -2.254  12.457  1.00  0.00           H  
ATOM   4799  CB  LYS B 299      38.946  -3.780  13.867  1.00  0.00           C  
ATOM   4800  HB2 LYS B 299      38.231  -4.598  13.889  1.00  0.00           H  
ATOM   4801  HB3 LYS B 299      39.949  -4.198  13.968  1.00  0.00           H  
ATOM   4802  CG  LYS B 299      38.658  -2.870  15.084  1.00  0.00           C  
ATOM   4803  HG2 LYS B 299      39.431  -2.103  15.143  1.00  0.00           H  
ATOM   4804  HG3 LYS B 299      37.694  -2.377  14.958  1.00  0.00           H  
ATOM   4805  CD  LYS B 299      38.622  -3.664  16.405  1.00  0.00           C  
ATOM   4806  HD2 LYS B 299      37.888  -4.469  16.328  1.00  0.00           H  
ATOM   4807  HD3 LYS B 299      39.604  -4.111  16.570  1.00  0.00           H  
ATOM   4808  CE  LYS B 299      38.287  -2.754  17.604  1.00  0.00           C  
ATOM   4809  HE2 LYS B 299      39.021  -2.920  18.396  1.00  0.00           H  
ATOM   4810  HE3 LYS B 299      38.372  -1.714  17.275  1.00  0.00           H  
ATOM   4811  NZ  LYS B 299      36.926  -2.987  18.149  1.00  0.00           N  
ATOM   4812  HZ1 LYS B 299      36.603  -2.245  18.754  1.00  0.00           H  
ATOM   4813  HZ2 LYS B 299      36.235  -3.096  17.407  1.00  0.00           H  
ATOM   4814  HZ3 LYS B 299      36.833  -3.810  18.751  1.00  0.00           H  
ATOM   4815  C   LYS B 299      39.167  -4.034  11.328  1.00  0.00           C  
ATOM   4816  O   LYS B 299      38.354  -4.889  10.968  1.00  0.00           O  
ATOM   4817  N   SER B 300      40.372  -3.906  10.766  1.00  0.00           N  
ATOM   4818  H   SER B 300      40.973  -3.159  11.072  1.00  0.00           H  
ATOM   4819  CA  SER B 300      40.902  -4.867   9.789  1.00  0.00           C  
ATOM   4820  HA  SER B 300      40.114  -5.052   9.076  1.00  0.00           H  
ATOM   4821  CB  SER B 300      42.072  -4.288   8.987  1.00  0.00           C  
ATOM   4822  HB2 SER B 300      41.744  -3.381   8.475  1.00  0.00           H  
ATOM   4823  HB3 SER B 300      42.892  -4.044   9.664  1.00  0.00           H  
ATOM   4824  OG  SER B 300      42.528  -5.220   8.025  1.00  0.00           O  
ATOM   4825  HG  SER B 300      41.749  -5.583   7.533  1.00  0.00           H  
ATOM   4826  C   SER B 300      41.237  -6.220  10.428  1.00  0.00           C  
ATOM   4827  O   SER B 300      41.518  -6.286  11.628  1.00  0.00           O  
ATOM   4828  N   GLY B 301      41.128  -7.308   9.658  1.00  0.00           N  
ATOM   4829  H   GLY B 301      40.901  -7.137   8.676  1.00  0.00           H  
ATOM   4830  CA  GLY B 301      41.328  -8.709  10.063  1.00  0.00           C  
ATOM   4831  HA2 GLY B 301      41.341  -9.330   9.168  1.00  0.00           H  
ATOM   4832  HA3 GLY B 301      42.297  -8.795  10.553  1.00  0.00           H  
ATOM   4833  C   GLY B 301      40.260  -9.267  11.014  1.00  0.00           C  
ATOM   4834  O   GLY B 301      39.982 -10.464  11.010  1.00  0.00           O  
ATOM   4835  N   ILE B 302      39.634  -8.400  11.806  1.00  0.00           N  
ATOM   4836  H   ILE B 302      39.964  -7.445  11.761  1.00  0.00           H  
ATOM   4837  CA  ILE B 302      38.505  -8.681  12.696  1.00  0.00           C  
ATOM   4838  HA  ILE B 302      38.735  -9.564  13.289  1.00  0.00           H  
ATOM   4839  CB  ILE B 302      38.325  -7.472  13.639  1.00  0.00           C  
ATOM   4840  HB  ILE B 302      38.242  -6.597  12.998  1.00  0.00           H  
ATOM   4841  CG2 ILE B 302      37.038  -7.518  14.475  1.00  0.00           C  
ATOM   4842 HG21 ILE B 302      37.017  -8.414  15.086  1.00  0.00           H  
ATOM   4843 HG22 ILE B 302      36.978  -6.642  15.122  1.00  0.00           H  
ATOM   4844 HG23 ILE B 302      36.164  -7.513  13.826  1.00  0.00           H  
ATOM   4845  CG1 ILE B 302      39.545  -7.247  14.566  1.00  0.00           C  
ATOM   4846 HG12 ILE B 302      40.417  -7.008  13.959  1.00  0.00           H  
ATOM   4847 HG13 ILE B 302      39.351  -6.378  15.192  1.00  0.00           H  
ATOM   4848  CD1 ILE B 302      39.915  -8.415  15.491  1.00  0.00           C  
ATOM   4849 HD11 ILE B 302      40.755  -8.118  16.119  1.00  0.00           H  
ATOM   4850 HD12 ILE B 302      39.074  -8.677  16.132  1.00  0.00           H  
ATOM   4851 HD13 ILE B 302      40.215  -9.283  14.905  1.00  0.00           H  
ATOM   4852  C   ILE B 302      37.235  -8.994  11.889  1.00  0.00           C  
ATOM   4853  O   ILE B 302      36.978  -8.398  10.838  1.00  0.00           O  
ATOM   4854  N   SER B 303      36.419  -9.923  12.398  1.00  0.00           N  
ATOM   4855  H   SER B 303      36.649 -10.325  13.301  1.00  0.00           H  
ATOM   4856  CA  SER B 303      35.157 -10.317  11.760  1.00  0.00           C  
ATOM   4857  HA  SER B 303      35.246 -10.109  10.697  1.00  0.00           H  
ATOM   4858  CB  SER B 303      34.965 -11.829  11.884  1.00  0.00           C  
ATOM   4859  HB2 SER B 303      35.835 -12.332  11.460  1.00  0.00           H  
ATOM   4860  HB3 SER B 303      34.885 -12.104  12.936  1.00  0.00           H  
ATOM   4861  OG  SER B 303      33.807 -12.258  11.194  1.00  0.00           O  
ATOM   4862  HG  SER B 303      33.819 -11.850  10.304  1.00  0.00           H  
ATOM   4863  C   SER B 303      33.951  -9.508  12.258  1.00  0.00           C  
ATOM   4864  O   SER B 303      33.884  -9.111  13.425  1.00  0.00           O  
ATOM   4865  N   TYR B 304      32.982  -9.272  11.366  1.00  0.00           N  
ATOM   4866  H   TYR B 304      33.076  -9.686  10.445  1.00  0.00           H  
ATOM   4867  CA  TYR B 304      31.788  -8.451  11.599  1.00  0.00           C  
ATOM   4868  HA  TYR B 304      31.627  -8.349  12.670  1.00  0.00           H  
ATOM   4869  CB  TYR B 304      31.973  -7.046  11.002  1.00  0.00           C  
ATOM   4870  HB2 TYR B 304      32.311  -7.136   9.968  1.00  0.00           H  
ATOM   4871  HB3 TYR B 304      31.007  -6.538  10.983  1.00  0.00           H  
ATOM   4872  CG  TYR B 304      32.939  -6.176  11.770  1.00  0.00           C  
ATOM   4873  CD1 TYR B 304      32.457  -5.305  12.767  1.00  0.00           C  
ATOM   4874  HD1 TYR B 304      31.397  -5.236  12.955  1.00  0.00           H  
ATOM   4875  CE1 TYR B 304      33.357  -4.551  13.540  1.00  0.00           C  
ATOM   4876  HE1 TYR B 304      32.999  -3.898  14.322  1.00  0.00           H  
ATOM   4877  CZ  TYR B 304      34.740  -4.654  13.291  1.00  0.00           C  
ATOM   4878  OH  TYR B 304      35.614  -3.937  14.034  1.00  0.00           O  
ATOM   4879  HH  TYR B 304      35.272  -3.781  14.951  1.00  0.00           H  
ATOM   4880  CE2 TYR B 304      35.217  -5.495  12.268  1.00  0.00           C  
ATOM   4881  HE2 TYR B 304      36.277  -5.575  12.095  1.00  0.00           H  
ATOM   4882  CD2 TYR B 304      34.317  -6.264  11.514  1.00  0.00           C  
ATOM   4883  HD2 TYR B 304      34.692  -6.945  10.758  1.00  0.00           H  
ATOM   4884  C   TYR B 304      30.525  -9.083  11.017  1.00  0.00           C  
ATOM   4885  O   TYR B 304      30.576  -9.818  10.028  1.00  0.00           O  
ATOM   4886  N   ARG B 305      29.375  -8.754  11.616  1.00  0.00           N  
ATOM   4887  H   ARG B 305      29.442  -8.144  12.429  1.00  0.00           H  
ATOM   4888  CA  ARG B 305      28.024  -9.017  11.095  1.00  0.00           C  
ATOM   4889  HA  ARG B 305      28.109  -9.588  10.172  1.00  0.00           H  
ATOM   4890  CB  ARG B 305      27.188  -9.812  12.104  1.00  0.00           C  
ATOM   4891  HB2 ARG B 305      27.113  -9.240  13.030  1.00  0.00           H  
ATOM   4892  HB3 ARG B 305      26.183  -9.940  11.697  1.00  0.00           H  
ATOM   4893  CG  ARG B 305      27.758 -11.195  12.417  1.00  0.00           C  
ATOM   4894  HG2 ARG B 305      27.974 -11.730  11.493  1.00  0.00           H  
ATOM   4895  HG3 ARG B 305      28.678 -11.082  12.994  1.00  0.00           H  
ATOM   4896  CD  ARG B 305      26.721 -11.973  13.229  1.00  0.00           C  
ATOM   4897  HD2 ARG B 305      26.365 -11.328  14.027  1.00  0.00           H  
ATOM   4898  HD3 ARG B 305      25.883 -12.241  12.581  1.00  0.00           H  
ATOM   4899  NE  ARG B 305      27.332 -13.148  13.853  1.00  0.00           N  
ATOM   4900  HE  ARG B 305      28.209 -12.974  14.353  1.00  0.00           H  
ATOM   4901  CZ  ARG B 305      26.907 -14.383  13.981  1.00  0.00           C  
ATOM   4902  NH1 ARG B 305      25.741 -14.774  13.549  1.00  0.00           N  
ATOM   4903 HH11 ARG B 305      25.159 -14.095  13.106  1.00  0.00           H  
ATOM   4904 HH12 ARG B 305      25.442 -15.715  13.704  1.00  0.00           H  
ATOM   4905  NH2 ARG B 305      27.692 -15.240  14.559  1.00  0.00           N  
ATOM   4906 HH21 ARG B 305      28.643 -14.910  14.793  1.00  0.00           H  
ATOM   4907 HH22 ARG B 305      27.423 -16.182  14.750  1.00  0.00           H  
ATOM   4908  C   ARG B 305      27.280  -7.727  10.766  1.00  0.00           C  
ATOM   4909  O   ARG B 305      27.597  -6.667  11.306  1.00  0.00           O  
ATOM   4910  N   ALA B 306      26.244  -7.849   9.933  1.00  0.00           N  
ATOM   4911  H   ALA B 306      26.062  -8.763   9.535  1.00  0.00           H  
ATOM   4912  CA  ALA B 306      25.303  -6.774   9.609  1.00  0.00           C  
ATOM   4913  HA  ALA B 306      25.287  -6.082  10.448  1.00  0.00           H  
ATOM   4914  CB  ALA B 306      25.813  -6.013   8.375  1.00  0.00           C  
ATOM   4915  HB1 ALA B 306      25.847  -6.676   7.510  1.00  0.00           H  
ATOM   4916  HB2 ALA B 306      25.152  -5.174   8.159  1.00  0.00           H  
ATOM   4917  HB3 ALA B 306      26.812  -5.624   8.566  1.00  0.00           H  
ATOM   4918  C   ALA B 306      23.862  -7.289   9.399  1.00  0.00           C  
ATOM   4919  O   ALA B 306      23.668  -8.421   8.950  1.00  0.00           O  
ATOM   4920  N   ARG B 307      22.867  -6.432   9.684  1.00  0.00           N  
ATOM   4921  H   ARG B 307      23.146  -5.533  10.072  1.00  0.00           H  
ATOM   4922  CA  ARG B 307      21.416  -6.613   9.435  1.00  0.00           C  
ATOM   4923  HA  ARG B 307      21.281  -7.213   8.535  1.00  0.00           H  
ATOM   4924  CB  ARG B 307      20.769  -7.387  10.600  1.00  0.00           C  
ATOM   4925  HB2 ARG B 307      19.726  -7.599  10.351  1.00  0.00           H  
ATOM   4926  HB3 ARG B 307      21.286  -8.342  10.720  1.00  0.00           H  
ATOM   4927  CG  ARG B 307      20.819  -6.609  11.926  1.00  0.00           C  
ATOM   4928  HG2 ARG B 307      21.846  -6.323  12.145  1.00  0.00           H  
ATOM   4929  HG3 ARG B 307      20.233  -5.698  11.831  1.00  0.00           H  
ATOM   4930  CD  ARG B 307      20.268  -7.424  13.098  1.00  0.00           C  
ATOM   4931  HD2 ARG B 307      19.220  -7.655  12.898  1.00  0.00           H  
ATOM   4932  HD3 ARG B 307      20.827  -8.356  13.176  1.00  0.00           H  
ATOM   4933  NE  ARG B 307      20.414  -6.668  14.354  1.00  0.00           N  
ATOM   4934  HE  ARG B 307      21.154  -5.975  14.390  1.00  0.00           H  
ATOM   4935  CZ  ARG B 307      19.741  -6.813  15.476  1.00  0.00           C  
ATOM   4936  NH1 ARG B 307      18.817  -7.720  15.625  1.00  0.00           N  
ATOM   4937 HH11 ARG B 307      18.611  -8.320  14.848  1.00  0.00           H
[truncated: 31,186 more chars]
