# Supplementary material for: Insights into receptor structure and dynamics at the surface of living cells
Source: Nat Commun. 2023 Mar 22;14:1596. doi: 10.1038/s41467-023-37284-4 (PMC10033668; doi:10.1038/s41467-023-37284-4)
Supplement: Supplementary file 15 — Source Data [file 41467_2023_37284_MOESM15_ESM.zip › Source data/Main/Figure 5/b/Average structures of MD sub-trajectories/T18B/MD_sub-average_3bpn_T18B_2.pdb]

ATOM      1  N   CYS A   1      18.240   3.880   3.204  1.00  0.00           N  
ATOM      2  H1  CYS A   1      18.527   4.839   3.079  1.00  0.00           H  
ATOM      3  H2  CYS A   1      18.955   3.334   3.662  1.00  0.00           H  
ATOM      4  H3  CYS A   1      17.374   3.855   3.733  1.00  0.00           H  
ATOM      5  CA  CYS A   1      17.955   3.275   1.908  1.00  0.00           C  
ATOM      6  HA  CYS A   1      18.618   3.650   1.126  1.00  0.00           H  
ATOM      7  CB  CYS A   1      18.092   1.769   1.993  1.00  0.00           C  
ATOM      8  HB2 CYS A   1      19.027   1.478   2.481  1.00  0.00           H  
ATOM      9  HB3 CYS A   1      17.227   1.344   2.507  1.00  0.00           H  
ATOM     10  SG  CYS A   1      18.055   1.188   0.306  1.00  0.00           S  
ATOM     11  HG  CYS A   1      17.075   0.351   0.619  1.00  0.00           H  
ATOM     12  C   CYS A   1      16.554   3.650   1.527  1.00  0.00           C  
ATOM     13  O   CYS A   1      15.682   3.680   2.392  1.00  0.00           O  
ATOM     14  N   ASP A   2      16.381   3.976   0.262  1.00  0.00           N  
ATOM     15  H   ASP A   2      17.111   3.814  -0.414  1.00  0.00           H  
ATOM     16  CA  ASP A   2      15.088   4.295  -0.277  1.00  0.00           C  
ATOM     17  HA  ASP A   2      14.636   5.100   0.308  1.00  0.00           H  
ATOM     18  CB  ASP A   2      15.309   4.764  -1.705  1.00  0.00           C  
ATOM     19  HB2 ASP A   2      16.041   5.573  -1.690  1.00  0.00           H  
ATOM     20  HB3 ASP A   2      15.718   3.931  -2.282  1.00  0.00           H  
ATOM     21  CG  ASP A   2      14.019   5.244  -2.357  1.00  0.00           C  
ATOM     22  OD1 ASP A   2      14.002   5.259  -3.598  1.00  0.00           O  
ATOM     23  OD2 ASP A   2      13.038   5.500  -1.622  1.00  0.00           O  
ATOM     24  C   ASP A   2      14.179   3.074  -0.214  1.00  0.00           C  
ATOM     25  O   ASP A   2      14.544   1.962  -0.603  1.00  0.00           O  
ATOM     26  N   ILE A   3      12.983   3.300   0.298  1.00  0.00           N  
ATOM     27  H   ILE A   3      12.737   4.253   0.532  1.00  0.00           H  
ATOM     28  CA  ILE A   3      11.953   2.287   0.414  1.00  0.00           C  
ATOM     29  HA  ILE A   3      12.370   1.458   0.990  1.00  0.00           H  
ATOM     30  CB  ILE A   3      10.815   2.931   1.217  1.00  0.00           C  
ATOM     31  HB  ILE A   3      11.262   3.416   2.088  1.00  0.00           H  
ATOM     32  CG2 ILE A   3      10.047   4.022   0.459  1.00  0.00           C  
ATOM     33 HG21 ILE A   3       9.204   3.584  -0.072  1.00  0.00           H  
ATOM     34 HG22 ILE A   3       9.655   4.713   1.204  1.00  0.00           H  
ATOM     35 HG23 ILE A   3      10.668   4.586  -0.239  1.00  0.00           H  
ATOM     36  CG1 ILE A   3       9.806   1.878   1.694  1.00  0.00           C  
ATOM     37 HG12 ILE A   3       8.841   2.354   1.863  1.00  0.00           H  
ATOM     38 HG13 ILE A   3       9.672   1.135   0.912  1.00  0.00           H  
ATOM     39  CD1 ILE A   3      10.200   1.140   2.972  1.00  0.00           C  
ATOM     40 HD11 ILE A   3       9.641   1.539   3.822  1.00  0.00           H  
ATOM     41 HD12 ILE A   3       9.913   0.102   2.834  1.00  0.00           H  
ATOM     42 HD13 ILE A   3      11.276   1.183   3.155  1.00  0.00           H  
ATOM     43  C   ILE A   3      11.520   1.733  -0.956  1.00  0.00           C  
ATOM     44  O   ILE A   3      11.156   0.563  -1.050  1.00  0.00           O  
ATOM     45  N   THR A   4      11.672   2.497  -2.041  1.00  0.00           N  
ATOM     46  H   THR A   4      12.018   3.444  -1.925  1.00  0.00           H  
ATOM     47  CA  THR A   4      11.350   2.014  -3.398  1.00  0.00           C  
ATOM     48  HA  THR A   4      10.294   1.747  -3.436  1.00  0.00           H  
ATOM     49  CB  THR A   4      11.599   3.118  -4.430  1.00  0.00           C  
ATOM     50  HB  THR A   4      12.636   3.436  -4.347  1.00  0.00           H  
ATOM     51  CG2 THR A   4      11.349   2.720  -5.884  1.00  0.00           C  
ATOM     52 HG21 THR A   4      12.008   1.906  -6.188  1.00  0.00           H  
ATOM     53 HG22 THR A   4      10.311   2.417  -6.012  1.00  0.00           H  
ATOM     54 HG23 THR A   4      11.559   3.580  -6.519  1.00  0.00           H  
ATOM     55  OG1 THR A   4      10.733   4.192  -4.141  1.00  0.00           O  
ATOM     56  HG1 THR A   4      11.152   4.699  -3.436  1.00  0.00           H  
ATOM     57  C   THR A   4      12.151   0.764  -3.762  1.00  0.00           C  
ATOM     58  O   THR A   4      11.641  -0.138  -4.418  1.00  0.00           O  
ATOM     59  N   LEU A   5      13.384   0.635  -3.267  1.00  0.00           N  
ATOM     60  H   LEU A   5      13.756   1.363  -2.668  1.00  0.00           H  
ATOM     61  CA  LEU A   5      14.164  -0.581  -3.486  1.00  0.00           C  
ATOM     62  HA  LEU A   5      14.199  -0.803  -4.553  1.00  0.00           H  
ATOM     63  CB  LEU A   5      15.570  -0.384  -2.962  1.00  0.00           C  
ATOM     64  HB2 LEU A   5      15.517   0.118  -1.993  1.00  0.00           H  
ATOM     65  HB3 LEU A   5      16.059  -1.343  -2.842  1.00  0.00           H  
ATOM     66  CG  LEU A   5      16.352   0.468  -3.941  1.00  0.00           C  
ATOM     67  HG  LEU A   5      15.748   1.349  -4.156  1.00  0.00           H  
ATOM     68  CD1 LEU A   5      17.599   0.962  -3.221  1.00  0.00           C  
ATOM     69 HD11 LEU A   5      17.978   0.194  -2.546  1.00  0.00           H  
ATOM     70 HD12 LEU A   5      17.957   1.849  -3.735  1.00  0.00           H  
ATOM     71 HD13 LEU A   5      18.544   0.660  -3.642  1.00  0.00           H  
ATOM     72  CD2 LEU A   5      16.813  -0.114  -5.282  1.00  0.00           C  
ATOM     73 HD21 LEU A   5      17.089   0.704  -5.934  1.00  0.00           H  
ATOM     74 HD22 LEU A   5      17.650  -0.588  -4.818  1.00  0.00           H  
ATOM     75 HD23 LEU A   5      17.025  -1.108  -5.670  1.00  0.00           H  
ATOM     76  C   LEU A   5      13.575  -1.792  -2.795  1.00  0.00           C  
ATOM     77  O   LEU A   5      13.654  -2.875  -3.344  1.00  0.00           O  
ATOM     78  N   GLN A   6      12.977  -1.638  -1.622  1.00  0.00           N  
ATOM     79  H   GLN A   6      12.868  -0.699  -1.257  1.00  0.00           H  
ATOM     80  CA  GLN A   6      12.249  -2.747  -0.999  1.00  0.00           C  
ATOM     81  HA  GLN A   6      12.888  -3.632  -0.954  1.00  0.00           H  
ATOM     82  CB  GLN A   6      11.800  -2.338   0.390  1.00  0.00           C  
ATOM     83  HB2 GLN A   6      11.379  -1.335   0.387  1.00  0.00           H  
ATOM     84  HB3 GLN A   6      11.044  -3.024   0.775  1.00  0.00           H  
ATOM     85  CG  GLN A   6      13.057  -2.343   1.216  1.00  0.00           C  
ATOM     86  HG2 GLN A   6      13.877  -2.853   0.719  1.00  0.00           H  
ATOM     87  HG3 GLN A   6      13.346  -1.299   1.345  1.00  0.00           H  
ATOM     88  CD  GLN A   6      12.914  -3.032   2.538  1.00  0.00           C  
ATOM     89  OE1 GLN A   6      12.589  -4.195   2.706  1.00  0.00           O  
ATOM     90  NE2 GLN A   6      13.379  -2.299   3.499  1.00  0.00           N  
ATOM     91 HE21 GLN A   6      13.847  -2.827   4.205  1.00  0.00           H  
ATOM     92 HE22 GLN A   6      13.726  -1.414   3.177  1.00  0.00           H  
ATOM     93  C   GLN A   6      10.995  -3.129  -1.735  1.00  0.00           C  
ATOM     94  O   GLN A   6      10.699  -4.313  -1.903  1.00  0.00           O  
ATOM     95  N   GLU A   7      10.243  -2.111  -2.134  1.00  0.00           N  
ATOM     96  H   GLU A   7      10.552  -1.161  -1.936  1.00  0.00           H  
ATOM     97  CA  GLU A   7       8.979  -2.310  -2.822  1.00  0.00           C  
ATOM     98  HA  GLU A   7       8.346  -2.944  -2.202  1.00  0.00           H  
ATOM     99  CB  GLU A   7       8.285  -0.964  -3.050  1.00  0.00           C  
ATOM    100  HB2 GLU A   7       8.976  -0.271  -3.533  1.00  0.00           H  
ATOM    101  HB3 GLU A   7       7.439  -1.141  -3.713  1.00  0.00           H  
ATOM    102  CG  GLU A   7       7.784  -0.375  -1.721  1.00  0.00           C  
ATOM    103  HG2 GLU A   7       7.238  -1.158  -1.194  1.00  0.00           H  
ATOM    104  HG3 GLU A   7       8.641  -0.101  -1.106  1.00  0.00           H  
ATOM    105  CD  GLU A   7       6.869   0.851  -1.869  1.00  0.00           C  
ATOM    106  OE1 GLU A   7       6.203   1.234  -0.867  1.00  0.00           O  
ATOM    107  OE2 GLU A   7       6.798   1.455  -2.962  1.00  0.00           O  
ATOM    108  C   GLU A   7       9.200  -3.038  -4.144  1.00  0.00           C  
ATOM    109  O   GLU A   7       8.452  -3.960  -4.486  1.00  0.00           O  
ATOM    110  N   ILE A   8      10.278  -2.704  -4.851  1.00  0.00           N  
ATOM    111  H   ILE A   8      10.800  -1.872  -4.574  1.00  0.00           H  
ATOM    112  CA  ILE A   8      10.602  -3.321  -6.129  1.00  0.00           C  
ATOM    113  HA  ILE A   8       9.678  -3.327  -6.711  1.00  0.00           H  
ATOM    114  CB  ILE A   8      11.641  -2.430  -6.845  1.00  0.00           C  
ATOM    115  HB  ILE A   8      11.536  -1.416  -6.463  1.00  0.00           H  
ATOM    116  CG2 ILE A   8      13.121  -2.866  -6.762  1.00  0.00           C  
ATOM    117 HG21 ILE A   8      13.753  -2.037  -6.441  1.00  0.00           H  
ATOM    118 HG22 ILE A   8      13.336  -3.788  -6.244  1.00  0.00           H  
ATOM    119 HG23 ILE A   8      13.435  -3.121  -7.756  1.00  0.00           H  
ATOM    120  CG1 ILE A   8      11.324  -2.331  -8.338  1.00  0.00           C  
ATOM    121 HG12 ILE A   8      11.477  -3.316  -8.776  1.00  0.00           H  
ATOM    122 HG13 ILE A   8      10.276  -2.081  -8.467  1.00  0.00           H  
ATOM    123  CD1 ILE A   8      12.215  -1.295  -9.066  1.00  0.00           C  
ATOM    124 HD11 ILE A   8      13.228  -1.250  -8.669  1.00  0.00           H  
ATOM    125 HD12 ILE A   8      11.810  -0.290  -8.986  1.00  0.00           H  
ATOM    126 HD13 ILE A   8      12.304  -1.591 -10.105  1.00  0.00           H  
ATOM    127  C   ILE A   8      11.031  -4.778  -5.946  1.00  0.00           C  
ATOM    128  O   ILE A   8      10.623  -5.649  -6.713  1.00  0.00           O  
ATOM    129  N   ILE A   9      11.802  -5.081  -4.894  1.00  0.00           N  
ATOM    130  H   ILE A   9      12.159  -4.307  -4.336  1.00  0.00           H  
ATOM    131  CA  ILE A   9      12.233  -6.455  -4.581  1.00  0.00           C  
ATOM    132  HA  ILE A   9      12.634  -6.906  -5.487  1.00  0.00           H  
ATOM    133  CB  ILE A   9      13.325  -6.443  -3.488  1.00  0.00           C  
ATOM    134  HB  ILE A   9      12.995  -5.741  -2.717  1.00  0.00           H  
ATOM    135  CG2 ILE A   9      13.553  -7.778  -2.735  1.00  0.00           C  
ATOM    136 HG21 ILE A   9      14.447  -8.304  -3.057  1.00  0.00           H  
ATOM    137 HG22 ILE A   9      13.674  -7.521  -1.685  1.00  0.00           H  
ATOM    138 HG23 ILE A   9      12.707  -8.463  -2.784  1.00  0.00           H  
ATOM    139  CG1 ILE A   9      14.565  -5.842  -4.200  1.00  0.00           C  
ATOM    140 HG12 ILE A   9      14.449  -5.935  -5.277  1.00  0.00           H  
ATOM    141 HG13 ILE A   9      14.538  -4.785  -4.040  1.00  0.00           H  
ATOM    142  CD1 ILE A   9      16.001  -6.278  -3.934  1.00  0.00           C  
ATOM    143 HD11 ILE A   9      16.125  -6.990  -3.122  1.00  0.00           H  
ATOM    144 HD12 ILE A   9      16.333  -6.753  -4.849  1.00  0.00           H  
ATOM    145 HD13 ILE A   9      16.619  -5.394  -3.782  1.00  0.00           H  
ATOM    146  C   ILE A   9      11.048  -7.307  -4.192  1.00  0.00           C  
ATOM    147  O   ILE A   9      10.914  -8.433  -4.671  1.00  0.00           O  
ATOM    148  N   LYS A  10      10.164  -6.763  -3.359  1.00  0.00           N  
ATOM    149  H   LYS A  10      10.346  -5.830  -2.987  1.00  0.00           H  
ATOM    150  CA  LYS A  10       8.920  -7.426  -3.013  1.00  0.00           C  
ATOM    151  HA  LYS A  10       9.152  -8.404  -2.595  1.00  0.00           H  
ATOM    152  CB  LYS A  10       8.213  -6.571  -1.964  1.00  0.00           C  
ATOM    153  HB2 LYS A  10       8.891  -6.380  -1.129  1.00  0.00           H  
ATOM    154  HB3 LYS A  10       7.933  -5.612  -2.400  1.00  0.00           H  
ATOM    155  CG  LYS A  10       6.955  -7.280  -1.471  1.00  0.00           C  
ATOM    156  HG2 LYS A  10       6.176  -6.543  -1.328  1.00  0.00           H  
ATOM    157  HG3 LYS A  10       6.590  -8.001  -2.203  1.00  0.00           H  
ATOM    158  CD  LYS A  10       7.190  -7.995  -0.149  1.00  0.00           C  
ATOM    159  HD2 LYS A  10       8.006  -8.714  -0.248  1.00  0.00           H  
ATOM    160  HD3 LYS A  10       7.408  -7.257   0.625  1.00  0.00           H  
ATOM    161  CE  LYS A  10       5.874  -8.717   0.105  1.00  0.00           C  
ATOM    162  HE2 LYS A  10       5.046  -8.035  -0.112  1.00  0.00           H  
ATOM    163  HE3 LYS A  10       5.808  -9.558  -0.588  1.00  0.00           H  
ATOM    164  NZ  LYS A  10       5.727  -9.226   1.472  1.00  0.00           N  
ATOM    165  HZ1 LYS A  10       5.182 -10.083   1.412  1.00  0.00           H  
ATOM    166  HZ2 LYS A  10       6.579  -9.401   1.983  1.00  0.00           H  
ATOM    167  HZ3 LYS A  10       5.112  -8.631   2.020  1.00  0.00           H  
ATOM    168  C   LYS A  10       8.058  -7.659  -4.256  1.00  0.00           C  
ATOM    169  O   LYS A  10       7.588  -8.775  -4.446  1.00  0.00           O  
ATOM    170  N   THR A  11       7.943  -6.663  -5.138  1.00  0.00           N  
ATOM    171  H   THR A  11       8.389  -5.779  -4.917  1.00  0.00           H  
ATOM    172  CA  THR A  11       7.213  -6.787  -6.405  1.00  0.00           C  
ATOM    173  HA  THR A  11       6.182  -7.068  -6.188  1.00  0.00           H  
ATOM    174  CB  THR A  11       7.196  -5.471  -7.201  1.00  0.00           C  
ATOM    175  HB  THR A  11       8.217  -5.213  -7.482  1.00  0.00           H  
ATOM    176  CG2 THR A  11       6.342  -5.540  -8.472  1.00  0.00           C  
ATOM    177 HG21 THR A  11       5.289  -5.633  -8.210  1.00  0.00           H  
ATOM    178 HG22 THR A  11       6.487  -4.625  -9.045  1.00  0.00           H  
ATOM    179 HG23 THR A  11       6.628  -6.383  -9.101  1.00  0.00           H  
ATOM    180  OG1 THR A  11       6.661  -4.439  -6.405  1.00  0.00           O  
ATOM    181  HG1 THR A  11       7.363  -4.179  -5.774  1.00  0.00           H  
ATOM    182  C   THR A  11       7.807  -7.902  -7.253  1.00  0.00           C  
ATOM    183  O   THR A  11       7.043  -8.739  -7.704  1.00  0.00           O  
ATOM    184  N   LEU A  12       9.135  -7.975  -7.412  1.00  0.00           N  
ATOM    185  H   LEU A  12       9.701  -7.254  -6.973  1.00  0.00           H  
ATOM    186  CA  LEU A  12       9.830  -9.021  -8.176  1.00  0.00           C  
ATOM    187  HA  LEU A  12       9.397  -9.082  -9.175  1.00  0.00           H  
ATOM    188  CB  LEU A  12      11.319  -8.638  -8.299  1.00  0.00           C  
ATOM    189  HB2 LEU A  12      11.688  -8.368  -7.308  1.00  0.00           H  
ATOM    190  HB3 LEU A  12      11.880  -9.512  -8.623  1.00  0.00           H  
ATOM    191  CG  LEU A  12      11.597  -7.485  -9.289  1.00  0.00           C  
ATOM    192  HG  LEU A  12      10.866  -6.694  -9.145  1.00  0.00           H  
ATOM    193  CD1 LEU A  12      12.983  -6.881  -9.052  1.00  0.00           C  
ATOM    194 HD11 LEU A  12      13.726  -7.670  -9.031  1.00  0.00           H  
ATOM    195 HD12 LEU A  12      13.221  -6.176  -9.848  1.00  0.00           H  
ATOM    196 HD13 LEU A  12      12.993  -6.340  -8.104  1.00  0.00           H  
ATOM    197  CD2 LEU A  12      11.462  -7.958 -10.742  1.00  0.00           C  
ATOM    198 HD21 LEU A  12      12.057  -7.345 -11.419  1.00  0.00           H  
ATOM    199 HD22 LEU A  12      11.734  -9.008 -10.864  1.00  0.00           H  
ATOM    200 HD23 LEU A  12      10.419  -7.855 -11.026  1.00  0.00           H  
ATOM    201  C   LEU A  12       9.670 -10.419  -7.552  1.00  0.00           C  
ATOM    202  O   LEU A  12       9.556 -11.409  -8.275  1.00  0.00           O  
ATOM    203  N   ASN A  13       9.624 -10.524  -6.226  1.00  0.00           N  
ATOM    204  H   ASN A  13       9.802  -9.699  -5.665  1.00  0.00           H  
ATOM    205  CA  ASN A  13       9.297 -11.782  -5.551  1.00  0.00           C  
ATOM    206  HA  ASN A  13       9.930 -12.581  -5.941  1.00  0.00           H  
ATOM    207  CB  ASN A  13       9.551 -11.631  -4.057  1.00  0.00           C  
ATOM    208  HB2 ASN A  13       9.199 -10.657  -3.720  1.00  0.00           H  
ATOM    209  HB3 ASN A  13       8.993 -12.395  -3.513  1.00  0.00           H  
ATOM    210  CG  ASN A  13      11.006 -11.787  -3.695  1.00  0.00           C  
ATOM    211  OD1 ASN A  13      11.855 -12.271  -4.429  1.00  0.00           O  
ATOM    212  ND2 ASN A  13      11.313 -11.401  -2.488  1.00  0.00           N  
ATOM    213 HD21 ASN A  13      12.248 -11.566  -2.178  1.00  0.00           H  
ATOM    214 HD22 ASN A  13      10.573 -11.040  -1.917  1.00  0.00           H  
ATOM    215  C   ASN A  13       7.857 -12.229  -5.788  1.00  0.00           C  
ATOM    216  O   ASN A  13       7.634 -13.385  -6.131  1.00  0.00           O  
ATOM    217  N   SER A  14       6.888 -11.319  -5.677  1.00  0.00           N  
ATOM    218  H   SER A  14       7.120 -10.373  -5.392  1.00  0.00           H  
ATOM    219  CA  SER A  14       5.480 -11.632  -5.947  1.00  0.00           C  
ATOM    220  HA  SER A  14       5.171 -12.475  -5.328  1.00  0.00           H  
ATOM    221  CB  SER A  14       4.602 -10.416  -5.658  1.00  0.00           C  
ATOM    222  HB2 SER A  14       4.865  -9.611  -6.348  1.00  0.00           H  
ATOM    223  HB3 SER A  14       3.561 -10.693  -5.820  1.00  0.00           H  
ATOM    224  OG  SER A  14       4.777  -9.980  -4.323  1.00  0.00           O  
ATOM    225  HG  SER A  14       4.480 -10.695  -3.751  1.00  0.00           H  
ATOM    226  C   SER A  14       5.267 -12.023  -7.400  1.00  0.00           C  
ATOM    227  O   SER A  14       4.444 -12.872  -7.716  1.00  0.00           O  
ATOM    228  N   LEU A  15       6.055 -11.423  -8.285  1.00  0.00           N  
ATOM    229  H   LEU A  15       6.607 -10.639  -7.964  1.00  0.00           H  
ATOM    230  CA  LEU A  15       6.114 -11.731  -9.695  1.00  0.00           C  
ATOM    231  HA  LEU A  15       5.110 -11.636 -10.116  1.00  0.00           H  
ATOM    232  CB  LEU A  15       7.100 -10.711 -10.288  1.00  0.00           C  
ATOM    233  HB2 LEU A  15       7.142  -9.790  -9.727  1.00  0.00           H  
ATOM    234  HB3 LEU A  15       8.104 -11.133 -10.354  1.00  0.00           H  
ATOM    235  CG  LEU A  15       6.595 -10.415 -11.665  1.00  0.00           C  
ATOM    236  HG  LEU A  15       6.446 -11.384 -12.126  1.00  0.00           H  
ATOM    237  CD1 LEU A  15       5.303  -9.662 -11.705  1.00  0.00           C  
ATOM    238 HD11 LEU A  15       5.129  -9.000 -12.544  1.00  0.00           H  
ATOM    239 HD12 LEU A  15       4.663 -10.188 -12.408  1.00  0.00           H  
ATOM    240 HD13 LEU A  15       5.502  -8.665 -11.326  1.00  0.00           H  
ATOM    241  CD2 LEU A  15       7.501  -9.654 -12.550  1.00  0.00           C  
ATOM    242 HD21 LEU A  15       7.921  -8.692 -12.254  1.00  0.00           H  
ATOM    243 HD22 LEU A  15       7.446 -10.218 -13.443  1.00  0.00           H  
ATOM    244 HD23 LEU A  15       6.927  -9.035 -13.161  1.00  0.00           H  
ATOM    245  C   LEU A  15       6.603 -13.150  -9.996  1.00  0.00           C  
ATOM    246  O   LEU A  15       6.078 -13.832 -10.872  1.00  0.00           O  
ATOM    247  N   THR A  16       7.622 -13.572  -9.253  1.00  0.00           N  
ATOM    248  H   THR A  16       7.971 -12.929  -8.555  1.00  0.00           H  
ATOM    249  CA  THR A  16       8.263 -14.885  -9.399  1.00  0.00           C  
ATOM    250  HA  THR A  16       8.525 -15.027 -10.447  1.00  0.00           H  
ATOM    251  CB  THR A  16       9.534 -14.933  -8.530  1.00  0.00           C  
ATOM    252  HB  THR A  16       9.230 -14.868  -7.487  1.00  0.00           H  
ATOM    253  CG2 THR A  16      10.411 -16.172  -8.697  1.00  0.00           C  
ATOM    254 HG21 THR A  16      11.409 -15.935  -8.344  1.00  0.00           H  
ATOM    255 HG22 THR A  16      10.037 -16.986  -8.075  1.00  0.00           H  
ATOM    256 HG23 THR A  16      10.486 -16.463  -9.747  1.00  0.00           H  
ATOM    257  OG1 THR A  16      10.419 -13.862  -8.809  1.00  0.00           O  
ATOM    258  HG1 THR A  16       9.931 -13.033  -8.639  1.00  0.00           H  
ATOM    259  C   THR A  16       7.315 -16.026  -9.006  1.00  0.00           C  
ATOM    260  O   THR A  16       7.410 -17.122  -9.557  1.00  0.00           O  
ATOM    261  N   GLU A  17       6.374 -15.769  -8.093  1.00  0.00           N  
ATOM    262  H   GLU A  17       6.372 -14.854  -7.655  1.00  0.00           H  
ATOM    263  CA  GLU A  17       5.291 -16.690  -7.703  1.00  0.00           C  
ATOM    264  HA  GLU A  17       5.705 -17.645  -7.376  1.00  0.00           H  
ATOM    265  CB  GLU A  17       4.485 -16.021  -6.577  1.00  0.00           C  
ATOM    266  HB2 GLU A  17       4.669 -14.958  -6.666  1.00  0.00           H  
ATOM    267  HB3 GLU A  17       3.414 -16.116  -6.775  1.00  0.00           H  
ATOM    268  CG  GLU A  17       4.796 -16.271  -5.097  1.00  0.00           C  
ATOM    269  HG2 GLU A  17       5.698 -15.690  -4.922  1.00  0.00           H  
ATOM    270  HG3 GLU A  17       3.960 -15.840  -4.544  1.00  0.00           H  
ATOM    271  CD  GLU A  17       5.023 -17.678  -4.524  1.00  0.00           C  
ATOM    272  OE1 GLU A  17       4.389 -18.628  -5.034  1.00  0.00           O  
ATOM    273  OE2 GLU A  17       5.784 -17.773  -3.532  1.00  0.00           O  
ATOM    274  C   GLU A  17       4.284 -16.934  -8.844  1.00  0.00           C  
ATOM    275  O   GLU A  17       3.660 -17.997  -8.934  1.00  0.00           O  
ATOM    276  N   GLN A  18       4.075 -15.940  -9.720  1.00  0.00           N  
ATOM    277  H   GLN A  18       4.671 -15.124  -9.655  1.00  0.00           H  
ATOM    278  CA  GLN A  18       3.014 -15.957 -10.739  1.00  0.00           C  
ATOM    279  HA  GLN A  18       2.163 -16.491 -10.310  1.00  0.00           H  
ATOM    280  CB  GLN A  18       2.555 -14.568 -11.157  1.00  0.00           C  
ATOM    281  HB2 GLN A  18       3.377 -14.071 -11.672  1.00  0.00           H  
ATOM    282  HB3 GLN A  18       1.721 -14.695 -11.846  1.00  0.00           H  
ATOM    283  CG  GLN A  18       2.102 -13.691 -10.005  1.00  0.00           C  
ATOM    284  HG2 GLN A  18       2.990 -13.397  -9.467  1.00  0.00           H  
ATOM    285  HG3 GLN A  18       1.644 -12.797 -10.416  1.00  0.00           H  
ATOM    286  CD  GLN A  18       1.128 -14.371  -9.050  1.00  0.00           C  
ATOM    287  OE1 GLN A  18       0.177 -15.040  -9.438  1.00  0.00           O  
ATOM    288  NE2 GLN A  18       1.345 -14.216  -7.765  1.00  0.00           N  
ATOM    289 HE21 GLN A  18       0.729 -14.680  -7.122  1.00  0.00           H  
ATOM    290 HE22 GLN A  18       2.193 -13.761  -7.450  1.00  0.00           H  
ATOM    291  C   GLN A  18       3.406 -16.727 -11.984  1.00  0.00           C  
ATOM    292  O   GLN A  18       3.427 -16.249 -13.117  1.00  0.00           O  
ATOM    293  N   LYS A  19       3.696 -17.986 -11.752  1.00  0.00           N  
ATOM    294  H   LYS A  19       3.768 -18.263 -10.776  1.00  0.00           H  
ATOM    295  CA  LYS A  19       4.130 -18.916 -12.759  1.00  0.00           C  
ATOM    296  HA  LYS A  19       4.970 -18.488 -13.318  1.00  0.00           H  
ATOM    297  CB  LYS A  19       4.532 -20.150 -12.005  1.00  0.00           C  
ATOM    298  HB2 LYS A  19       3.742 -20.430 -11.304  1.00  0.00           H  
ATOM    299  HB3 LYS A  19       4.612 -20.944 -12.754  1.00  0.00           H  
ATOM    300  CG  LYS A  19       5.851 -19.791 -11.268  1.00  0.00           C  
ATOM    301  HG2 LYS A  19       6.166 -18.792 -11.592  1.00  0.00           H  
ATOM    302  HG3 LYS A  19       5.704 -19.774 -10.191  1.00  0.00           H  
ATOM    303  CD  LYS A  19       6.892 -20.768 -11.816  1.00  0.00           C  
ATOM    304  HD2 LYS A  19       7.179 -20.175 -12.680  1.00  0.00           H  
ATOM    305  HD3 LYS A  19       6.383 -21.660 -12.135  1.00  0.00           H  
ATOM    306  CE  LYS A  19       8.262 -21.281 -11.389  1.00  0.00           C  
ATOM    307  HE2 LYS A  19       8.333 -21.913 -10.484  1.00  0.00           H  
ATOM    308  HE3 LYS A  19       8.458 -21.965 -12.212  1.00  0.00           H  
ATOM    309  NZ  LYS A  19       9.213 -20.181 -11.614  1.00  0.00           N  
ATOM    310  HZ1 LYS A  19       9.214 -19.450 -10.915  1.00  0.00           H  
ATOM    311  HZ2 LYS A  19      10.032 -20.361 -12.195  1.00  0.00           H  
ATOM    312  HZ3 LYS A  19       8.752 -19.703 -12.355  1.00  0.00           H  
ATOM    313  C   LYS A  19       3.080 -19.259 -13.765  1.00  0.00           C  
ATOM    314  O   LYS A  19       2.079 -19.916 -13.461  1.00  0.00           O  
ATOM    315  N   THR A  20       3.376 -18.863 -14.983  1.00  0.00           N  
ATOM    316  H   THR A  20       4.236 -18.353 -15.166  1.00  0.00           H  
ATOM    317  CA  THR A  20       2.455 -19.002 -16.071  1.00  0.00           C  
ATOM    318  HA  THR A  20       1.995 -19.988 -16.000  1.00  0.00           H  
ATOM    319  CB  THR A  20       1.383 -17.918 -15.934  1.00  0.00           C  
ATOM    320  HB  THR A  20       0.934 -18.036 -14.952  1.00  0.00           H  
ATOM    321  CG2 THR A  20       1.867 -16.466 -16.011  1.00  0.00           C  
ATOM    322 HG21 THR A  20       1.583 -16.001 -16.950  1.00  0.00           H  
ATOM    323 HG22 THR A  20       1.358 -15.932 -15.216  1.00  0.00           H  
ATOM    324 HG23 THR A  20       2.940 -16.359 -15.824  1.00  0.00           H  
ATOM    325  OG1 THR A  20       0.381 -18.137 -16.894  1.00  0.00           O  
ATOM    326  HG1 THR A  20      -0.239 -18.766 -16.510  1.00  0.00           H  
ATOM    327  C   THR A  20       3.202 -18.903 -17.377  1.00  0.00           C  
ATOM    328  O   THR A  20       4.309 -18.402 -17.450  1.00  0.00           O  
ATOM    329  N   LEU A  21       2.566 -19.372 -18.428  1.00  0.00           N  
ATOM    330  H   LEU A  21       1.633 -19.721 -18.273  1.00  0.00           H  
ATOM    331  CA  LEU A  21       3.134 -19.481 -19.769  1.00  0.00           C  
ATOM    332  HA  LEU A  21       3.959 -20.197 -19.764  1.00  0.00           H  
ATOM    333  CB  LEU A  21       1.973 -19.919 -20.645  1.00  0.00           C  
ATOM    334  HB2 LEU A  21       1.066 -19.384 -20.338  1.00  0.00           H  
ATOM    335  HB3 LEU A  21       2.169 -19.675 -21.691  1.00  0.00           H  
ATOM    336  CG  LEU A  21       1.846 -21.426 -20.436  1.00  0.00           C  
ATOM    337  HG  LEU A  21       2.032 -21.656 -19.380  1.00  0.00           H  
ATOM    338  CD1 LEU A  21       0.500 -21.977 -20.849  1.00  0.00           C  
ATOM    339 HD11 LEU A  21       0.083 -22.538 -20.019  1.00  0.00           H  
ATOM    340 HD12 LEU A  21      -0.094 -21.223 -21.360  1.00  0.00           H  
ATOM    341 HD13 LEU A  21       0.577 -22.727 -21.612  1.00  0.00           H  
ATOM    342  CD2 LEU A  21       2.843 -22.179 -21.287  1.00  0.00           C  
ATOM    343 HD21 LEU A  21       3.007 -21.732 -22.268  1.00  0.00           H  
ATOM    344 HD22 LEU A  21       3.371 -22.931 -20.709  1.00  0.00           H  
ATOM    345 HD23 LEU A  21       2.446 -23.014 -21.808  1.00  0.00           H  
ATOM    346  C   LEU A  21       3.657 -18.204 -20.378  1.00  0.00           C  
ATOM    347  O   LEU A  21       4.529 -18.210 -21.242  1.00  0.00           O  
ATOM    348  N   CYS A  22       3.058 -17.107 -19.957  1.00  0.00           N  
ATOM    349  H   CYS A  22       2.335 -17.194 -19.260  1.00  0.00           H  
ATOM    350  CA  CYS A  22       3.413 -15.803 -20.436  1.00  0.00           C  
ATOM    351  HA  CYS A  22       3.289 -15.797 -21.516  1.00  0.00           H  
ATOM    352  CB  CYS A  22       2.388 -14.902 -19.763  1.00  0.00           C  
ATOM    353  HB2 CYS A  22       1.431 -15.032 -20.270  1.00  0.00           H  
ATOM    354  HB3 CYS A  22       2.284 -15.183 -18.720  1.00  0.00           H  
ATOM    355  SG  CYS A  22       2.829 -13.173 -19.873  1.00  0.00           S  
ATOM    356  HG  CYS A  22       2.023 -13.068 -20.925  1.00  0.00           H  
ATOM    357  C   CYS A  22       4.884 -15.460 -20.144  1.00  0.00           C  
ATOM    358  O   CYS A  22       5.493 -14.695 -20.892  1.00  0.00           O  
ATOM    359  N   THR A  23       5.489 -16.069 -19.117  1.00  0.00           N  
ATOM    360  H   THR A  23       4.980 -16.754 -18.563  1.00  0.00           H  
ATOM    361  CA  THR A  23       6.889 -15.825 -18.748  1.00  0.00           C  
ATOM    362  HA  THR A  23       7.038 -14.749 -18.763  1.00  0.00           H  
ATOM    363  CB  THR A  23       7.167 -16.322 -17.317  1.00  0.00           C  
ATOM    364  HB  THR A  23       8.212 -16.139 -17.098  1.00  0.00           H  
ATOM    365  CG2 THR A  23       6.366 -15.551 -16.270  1.00  0.00           C  
ATOM    366 HG21 THR A  23       7.041 -14.826 -15.831  1.00  0.00           H  
ATOM    367 HG22 THR A  23       6.008 -16.206 -15.471  1.00  0.00           H  
ATOM    368 HG23 THR A  23       5.528 -15.034 -16.729  1.00  0.00           H  
ATOM    369  OG1 THR A  23       6.877 -17.682 -17.111  1.00  0.00           O  
ATOM    370  HG1 THR A  23       7.463 -18.244 -17.627  1.00  0.00           H  
ATOM    371  C   THR A  23       7.910 -16.396 -19.741  1.00  0.00           C  
ATOM    372  O   THR A  23       9.046 -15.921 -19.787  1.00  0.00           O  
ATOM    373  N   GLU A  24       7.495 -17.340 -20.593  1.00  0.00           N  
ATOM    374  H   GLU A  24       6.537 -17.665 -20.530  1.00  0.00           H  
ATOM    375  CA  GLU A  24       8.303 -17.897 -21.692  1.00  0.00           C  
ATOM    376  HA  GLU A  24       9.324 -18.072 -21.350  1.00  0.00           H  
ATOM    377  CB  GLU A  24       7.681 -19.213 -22.181  1.00  0.00           C  
ATOM    378  HB2 GLU A  24       6.690 -18.988 -22.575  1.00  0.00           H  
ATOM    379  HB3 GLU A  24       8.274 -19.609 -23.006  1.00  0.00           H  
ATOM    380  CG  GLU A  24       7.507 -20.294 -21.115  1.00  0.00           C  
ATOM    381  HG2 GLU A  24       6.970 -19.871 -20.263  1.00  0.00           H  
ATOM    382  HG3 GLU A  24       6.875 -21.068 -21.553  1.00  0.00           H  
ATOM    383  CD  GLU A  24       8.818 -20.941 -20.649  1.00  0.00           C  
ATOM    384  OE1 GLU A  24       9.743 -21.101 -21.481  1.00  0.00           O  
ATOM    385  OE2 GLU A  24       8.858 -21.307 -19.455  1.00  0.00           O  
ATOM    386  C   GLU A  24       8.357 -16.981 -22.918  1.00  0.00           C  
ATOM    387  O   GLU A  24       9.147 -17.193 -23.838  1.00  0.00           O  
ATOM    388  N   LEU A  25       7.476 -15.981 -22.976  1.00  0.00           N  
ATOM    389  H   LEU A  25       6.910 -15.785 -22.162  1.00  0.00           H  
ATOM    390  CA  LEU A  25       7.407 -15.075 -24.104  1.00  0.00           C  
ATOM    391  HA  LEU A  25       7.559 -15.655 -25.016  1.00  0.00           H  
ATOM    392  CB  LEU A  25       6.047 -14.377 -24.179  1.00  0.00           C  
ATOM    393  HB2 LEU A  25       5.943 -13.769 -23.280  1.00  0.00           H  
ATOM    394  HB3 LEU A  25       6.036 -13.711 -25.042  1.00  0.00           H  
ATOM    395  CG  LEU A  25       4.863 -15.354 -24.280  1.00  0.00           C  
ATOM    396  HG  LEU A  25       4.896 -16.024 -23.422  1.00  0.00           H  
ATOM    397  CD1 LEU A  25       3.542 -14.575 -24.227  1.00  0.00           C  
ATOM    398 HD11 LEU A  25       3.729 -13.502 -24.235  1.00  0.00           H  
ATOM    399 HD12 LEU A  25       2.890 -14.824 -25.057  1.00  0.00           H  
ATOM    400 HD13 LEU A  25       3.012 -14.801 -23.308  1.00  0.00           H  
ATOM    401  CD2 LEU A  25       4.869 -16.239 -25.537  1.00  0.00           C  
ATOM    402 HD21 LEU A  25       5.874 -16.547 -25.820  1.00  0.00           H  
ATOM    403 HD22 LEU A  25       4.322 -17.143 -25.285  1.00  0.00           H  
ATOM    404 HD23 LEU A  25       4.394 -15.743 -26.380  1.00  0.00           H  
ATOM    405  C   LEU A  25       8.534 -14.063 -24.051  1.00  0.00           C  
ATOM    406  O   LEU A  25       9.114 -13.737 -23.016  1.00  0.00           O  
ATOM    407  N   THR A  26       8.835 -13.566 -25.232  1.00  0.00           N  
ATOM    408  H   THR A  26       8.352 -13.915 -26.044  1.00  0.00           H  
ATOM    409  CA  THR A  26      10.042 -12.829 -25.510  1.00  0.00           C  
ATOM    410  HA  THR A  26      10.842 -13.226 -24.885  1.00  0.00           H  
ATOM    411  CB  THR A  26      10.385 -12.976 -26.991  1.00  0.00           C  
ATOM    412  HB  THR A  26      10.136 -12.043 -27.488  1.00  0.00           H  
ATOM    413  CG2 THR A  26      11.850 -13.246 -27.230  1.00  0.00           C  
ATOM    414 HG21 THR A  26      12.367 -12.406 -26.793  1.00  0.00           H  
ATOM    415 HG22 THR A  26      12.195 -14.171 -26.765  1.00  0.00           H  
ATOM    416 HG23 THR A  26      12.030 -13.281 -28.303  1.00  0.00           H  
ATOM    417  OG1 THR A  26       9.671 -13.979 -27.658  1.00  0.00           O  
ATOM    418  HG1 THR A  26       9.858 -13.797 -28.581  1.00  0.00           H  
ATOM    419  C   THR A  26       9.889 -11.344 -25.241  1.00  0.00           C  
ATOM    420  O   THR A  26       8.845 -10.745 -25.511  1.00  0.00           O  
ATOM    421  N   VAL A  27      10.984 -10.735 -24.817  1.00  0.00           N  
ATOM    422  H   VAL A  27      11.787 -11.310 -24.579  1.00  0.00           H  
ATOM    423  CA  VAL A  27      11.121  -9.305 -24.585  1.00  0.00           C  
ATOM    424  HA  VAL A  27      10.394  -8.785 -25.214  1.00  0.00           H  
ATOM    425  CB  VAL A  27      10.767  -9.039 -23.107  1.00  0.00           C  
ATOM    426  HB  VAL A  27       9.765  -9.466 -22.981  1.00  0.00           H  
ATOM    427  CG1 VAL A  27      11.713  -9.652 -22.056  1.00  0.00           C  
ATOM    428 HG11 VAL A  27      11.114 -10.141 -21.300  1.00  0.00           H  
ATOM    429 HG12 VAL A  27      12.510 -10.250 -22.495  1.00  0.00           H  
ATOM    430 HG13 VAL A  27      12.246  -8.906 -21.486  1.00  0.00           H  
ATOM    431  CG2 VAL A  27      10.713  -7.576 -22.675  1.00  0.00           C  
ATOM    432 HG21 VAL A  27      11.724  -7.211 -22.496  1.00  0.00           H  
ATOM    433 HG22 VAL A  27      10.163  -7.533 -21.732  1.00  0.00           H  
ATOM    434 HG23 VAL A  27      10.262  -6.936 -23.424  1.00  0.00           H  
ATOM    435  C   VAL A  27      12.510  -8.849 -25.029  1.00  0.00           C  
ATOM    436  O   VAL A  27      13.450  -9.644 -25.108  1.00  0.00           O  
ATOM    437  N   THR A  28      12.627  -7.572 -25.384  1.00  0.00           N  
ATOM    438  H   THR A  28      11.823  -6.974 -25.304  1.00  0.00           H  
ATOM    439  CA  THR A  28      13.900  -6.984 -25.815  1.00  0.00           C  
ATOM    440  HA  THR A  28      14.321  -7.616 -26.598  1.00  0.00           H  
ATOM    441  CB  THR A  28      13.690  -5.588 -26.403  1.00  0.00           C  
ATOM    442  HB  THR A  28      13.209  -4.954 -25.661  1.00  0.00           H  
ATOM    443  CG2 THR A  28      14.961  -4.912 -26.896  1.00  0.00           C  
ATOM    444 HG21 THR A  28      15.507  -5.594 -27.548  1.00  0.00           H  
ATOM    445 HG22 THR A  28      14.683  -4.036 -27.478  1.00  0.00           H  
ATOM    446 HG23 THR A  28      15.591  -4.597 -26.063  1.00  0.00           H  
ATOM    447  OG1 THR A  28      12.882  -5.675 -27.551  1.00  0.00           O  
ATOM    448  HG1 THR A  28      11.964  -5.759 -27.292  1.00  0.00           H  
ATOM    449  C   THR A  28      14.886  -6.934 -24.652  1.00  0.00           C  
ATOM    450  O   THR A  28      14.606  -6.355 -23.603  1.00  0.00           O  
ATOM    451  N   ASP A  29      16.059  -7.523 -24.850  1.00  0.00           N  
ATOM    452  H   ASP A  29      16.245  -7.896 -25.773  1.00  0.00           H  
ATOM    453  CA  ASP A  29      17.132  -7.622 -23.873  1.00  0.00           C  
ATOM    454  HA  ASP A  29      16.691  -7.687 -22.876  1.00  0.00           H  
ATOM    455  CB  ASP A  29      17.912  -8.912 -24.114  1.00  0.00           C  
ATOM    456  HB2 ASP A  29      17.208  -9.744 -24.119  1.00  0.00           H  
ATOM    457  HB3 ASP A  29      18.388  -8.867 -25.093  1.00  0.00           H  
ATOM    458  CG  ASP A  29      18.971  -9.157 -23.034  1.00  0.00           C  
ATOM    459  OD1 ASP A  29      19.506 -10.280 -22.982  1.00  0.00           O  
ATOM    460  OD2 ASP A  29      19.202  -8.311 -22.138  1.00  0.00           O  
ATOM    461  C   ASP A  29      18.040  -6.393 -23.927  1.00  0.00           C  
ATOM    462  O   ASP A  29      18.955  -6.278 -24.748  1.00  0.00           O  
ATOM    463  N   ILE A  30      17.758  -5.451 -23.034  1.00  0.00           N  
ATOM    464  H   ILE A  30      16.939  -5.589 -22.457  1.00  0.00           H  
ATOM    465  CA  ILE A  30      18.462  -4.169 -22.947  1.00  0.00           C  
ATOM    466  HA  ILE A  30      18.720  -3.850 -23.958  1.00  0.00           H  
ATOM    467  CB  ILE A  30      17.531  -3.107 -22.331  1.00  0.00           C  
ATOM    468  HB  ILE A  30      18.037  -2.143 -22.417  1.00  0.00           H  
ATOM    469  CG2 ILE A  30      16.234  -2.993 -23.156  1.00  0.00           C  
ATOM    470 HG21 ILE A  30      15.996  -3.894 -23.717  1.00  0.00           H  
ATOM    471 HG22 ILE A  30      15.389  -2.733 -22.528  1.00  0.00           H  
ATOM    472 HG23 ILE A  30      16.338  -2.205 -23.873  1.00  0.00           H  
ATOM    473  CG1 ILE A  30      17.200  -3.356 -20.837  1.00  0.00           C  
ATOM    474 HG12 ILE A  30      16.168  -3.076 -20.650  1.00  0.00           H  
ATOM    475 HG13 ILE A  30      17.273  -4.417 -20.594  1.00  0.00           H  
ATOM    476  CD1 ILE A  30      18.009  -2.511 -19.842  1.00  0.00           C  
ATOM    477 HD11 ILE A  30      18.639  -3.143 -19.221  1.00  0.00           H  
ATOM    478 HD12 ILE A  30      18.613  -1.750 -20.337  1.00  0.00           H  
ATOM    479 HD13 ILE A  30      17.301  -2.005 -19.192  1.00  0.00           H  
ATOM    480  C   ILE A  30      19.776  -4.265 -22.169  1.00  0.00           C  
ATOM    481  O   ILE A  30      20.609  -3.366 -22.272  1.00  0.00           O  
ATOM    482  N   PHE A  31      19.988  -5.341 -21.405  1.00  0.00           N  
ATOM    483  H   PHE A  31      19.329  -6.112 -21.450  1.00  0.00           H  
ATOM    484  CA  PHE A  31      21.175  -5.500 -20.559  1.00  0.00           C  
ATOM    485  HA  PHE A  31      21.393  -4.550 -20.069  1.00  0.00           H  
ATOM    486  CB  PHE A  31      20.910  -6.564 -19.497  1.00  0.00           C  
ATOM    487  HB2 PHE A  31      20.790  -7.527 -19.989  1.00  0.00           H  
ATOM    488  HB3 PHE A  31      21.780  -6.628 -18.842  1.00  0.00           H  
ATOM    489  CG  PHE A  31      19.698  -6.273 -18.653  1.00  0.00           C  
ATOM    490  CD1 PHE A  31      19.712  -5.160 -17.797  1.00  0.00           C  
ATOM    491  HD1 PHE A  31      20.588  -4.527 -17.745  1.00  0.00           H  
ATOM    492  CE1 PHE A  31      18.581  -4.859 -17.024  1.00  0.00           C  
ATOM    493  HE1 PHE A  31      18.592  -3.997 -16.372  1.00  0.00           H  
ATOM    494  CZ  PHE A  31      17.441  -5.676 -17.103  1.00  0.00           C  
ATOM    495  HZ  PHE A  31      16.570  -5.446 -16.511  1.00  0.00           H  
ATOM    496  CE2 PHE A  31      17.429  -6.794 -17.956  1.00  0.00           C  
ATOM    497  HE2 PHE A  31      16.554  -7.427 -18.004  1.00  0.00           H  
ATOM    498  CD2 PHE A  31      18.554  -7.087 -18.744  1.00  0.00           C  
ATOM    499  HD2 PHE A  31      18.538  -7.931 -19.420  1.00  0.00           H  
ATOM    500  C   PHE A  31      22.412  -5.910 -21.342  1.00  0.00           C  
ATOM    501  O   PHE A  31      23.529  -5.633 -20.922  1.00  0.00           O  
ATOM    502  N   ALA A  32      22.225  -6.564 -22.487  1.00  0.00           N  
ATOM    503  H   ALA A  32      21.281  -6.817 -22.755  1.00  0.00           H  
ATOM    504  CA  ALA A  32      23.331  -6.930 -23.364  1.00  0.00           C  
ATOM    505  HA  ALA A  32      24.120  -7.376 -22.752  1.00  0.00           H  
ATOM    506  CB  ALA A  32      22.801  -7.988 -24.338  1.00  0.00           C  
ATOM    507  HB1 ALA A  32      22.169  -8.708 -23.812  1.00  0.00           H  
ATOM    508  HB2 ALA A  32      22.216  -7.503 -25.120  1.00  0.00           H  
ATOM    509  HB3 ALA A  32      23.643  -8.516 -24.786  1.00  0.00           H  
ATOM    510  C   ALA A  32      23.920  -5.707 -24.114  1.00  0.00           C  
ATOM    511  O   ALA A  32      24.987  -5.791 -24.717  1.00  0.00           O  
ATOM    512  N   ALA A  33      23.231  -4.552 -24.103  1.00  0.00           N  
ATOM    513  H   ALA A  33      22.400  -4.557 -23.526  1.00  0.00           H  
ATOM    514  CA  ALA A  33      23.395  -3.452 -25.097  1.00  0.00           C  
ATOM    515  HA  ALA A  33      23.809  -3.925 -25.984  1.00  0.00           H  
ATOM    516  CB  ALA A  33      22.061  -2.808 -25.421  1.00  0.00           C  
ATOM    517  HB1 ALA A  33      22.243  -1.904 -25.979  1.00  0.00           H  
ATOM    518  HB2 ALA A  33      21.508  -3.424 -26.122  1.00  0.00           H  
ATOM    519  HB3 ALA A  33      21.554  -2.481 -24.508  1.00  0.00           H  
ATOM    520  C   ALA A  33      24.384  -2.328 -24.781  1.00  0.00           C  
ATOM    521  O   ALA A  33      24.223  -1.124 -25.012  1.00  0.00           O  
ATOM    522  N   SER A  34      25.399  -2.763 -24.095  1.00  0.00           N  
ATOM    523  H   SER A  34      25.371  -3.768 -24.039  1.00  0.00           H  
ATOM    524  CA  SER A  34      25.608  -2.204 -22.792  1.00  0.00           C  
ATOM    525  HA  SER A  34      24.899  -1.359 -22.639  1.00  0.00           H  
ATOM    526  CB  SER A  34      25.490  -3.347 -21.870  1.00  0.00           C  
ATOM    527  HB2 SER A  34      25.151  -4.214 -22.409  1.00  0.00           H  
ATOM    528  HB3 SER A  34      26.455  -3.607 -21.433  1.00  0.00           H  
ATOM    529  OG  SER A  34      24.479  -2.791 -21.104  1.00  0.00           O  
ATOM    530  HG  SER A  34      23.915  -2.391 -21.779  1.00  0.00           H  
ATOM    531  C   SER A  34      26.921  -1.611 -22.594  1.00  0.00           C  
ATOM    532  O   SER A  34      27.737  -1.773 -21.685  1.00  0.00           O  
ATOM    533  N   LYS A  35      26.961  -0.698 -23.482  1.00  0.00           N  
ATOM    534  H   LYS A  35      26.123  -0.554 -24.046  1.00  0.00           H  
ATOM    535  CA  LYS A  35      27.734   0.392 -23.219  1.00  0.00           C  
ATOM    536  HA  LYS A  35      28.677   0.023 -22.794  1.00  0.00           H  
ATOM    537  CB  LYS A  35      27.952   1.185 -24.401  1.00  0.00           C  
ATOM    538  HB2 LYS A  35      27.768   2.258 -24.350  1.00  0.00           H  
ATOM    539  HB3 LYS A  35      29.023   1.101 -24.258  1.00  0.00           H  
ATOM    540  CG  LYS A  35      27.267   0.643 -25.648  1.00  0.00           C  
ATOM    541  HG2 LYS A  35      26.756  -0.334 -25.711  1.00  0.00           H  
ATOM    542  HG3 LYS A  35      26.531   1.383 -25.995  1.00  0.00           H  
ATOM    543  CD  LYS A  35      28.593   0.473 -26.323  1.00  0.00           C  
ATOM    544  HD2 LYS A  35      29.475   1.072 -26.054  1.00  0.00           H  
ATOM    545  HD3 LYS A  35      28.909  -0.581 -26.277  1.00  0.00           H  
ATOM    546  CE  LYS A  35      28.147   1.140 -27.545  1.00  0.00           C  
ATOM    547  HE2 LYS A  35      27.143   0.801 -27.804  1.00  0.00           H  
ATOM    548  HE3 LYS A  35      28.116   2.219 -27.290  1.00  0.00           H  
ATOM    549  NZ  LYS A  35      29.150   0.614 -28.425  1.00  0.00           N  
ATOM    550  HZ1 LYS A  35      28.686   0.139 -29.180  1.00  0.00           H  
ATOM    551  HZ2 LYS A  35      29.554  -0.117 -27.861  1.00  0.00           H  
ATOM    552  HZ3 LYS A  35      29.908   1.251 -28.629  1.00  0.00           H  
ATOM    553  C   LYS A  35      27.002   1.257 -22.342  1.00  0.00           C  
ATOM    554  O   LYS A  35      25.987   1.826 -22.701  1.00  0.00           O  
ATOM    555  N   ASN A  36      27.799   1.515 -21.366  1.00  0.00           N  
ATOM    556  H   ASN A  36      28.685   1.056 -21.523  1.00  0.00           H  
ATOM    557  CA  ASN A  36      27.952   2.821 -20.880  1.00  0.00           C  
ATOM    558  HA  ASN A  36      28.218   2.602 -19.852  1.00  0.00           H  
ATOM    559  CB  ASN A  36      29.030   3.411 -21.727  1.00  0.00           C  
ATOM    560  HB2 ASN A  36      29.126   2.956 -22.713  1.00  0.00           H  
ATOM    561  HB3 ASN A  36      28.849   4.471 -21.908  1.00  0.00           H  
ATOM    562  CG  ASN A  36      30.271   3.240 -20.943  1.00  0.00           C  
ATOM    563  OD1 ASN A  36      30.388   2.962 -19.767  1.00  0.00           O  
ATOM    564  ND2 ASN A  36      31.163   3.955 -21.462  1.00  0.00           N  
ATOM    565 HD21 ASN A  36      31.583   4.351 -20.645  1.00  0.00           H  
ATOM    566 HD22 ASN A  36      30.750   4.502 -22.192  1.00  0.00           H  
ATOM    567  C   ASN A  36      26.743   3.676 -20.768  1.00  0.00           C  
ATOM    568  O   ASN A  36      26.645   4.819 -21.206  1.00  0.00           O  
ATOM    569  N   THR A  37      25.813   3.002 -20.165  1.00  0.00           N  
ATOM    570  H   THR A  37      26.009   2.063 -19.840  1.00  0.00           H  
ATOM    571  CA  THR A  37      24.550   3.559 -19.921  1.00  0.00           C  
ATOM    572  HA  THR A  37      24.476   4.542 -20.392  1.00  0.00           H  
ATOM    573  CB  THR A  37      23.515   2.612 -20.490  1.00  0.00           C  
ATOM    574  HB  THR A  37      23.518   1.698 -19.899  1.00  0.00           H  
ATOM    575  CG2 THR A  37      22.158   3.252 -20.557  1.00  0.00           C  
ATOM    576 HG21 THR A  37      21.700   3.168 -19.582  1.00  0.00           H  
ATOM    577 HG22 THR A  37      22.263   4.294 -20.872  1.00  0.00           H  
ATOM    578 HG23 THR A  37      21.559   2.719 -21.292  1.00  0.00           H  
ATOM    579  OG1 THR A  37      23.719   2.310 -21.846  1.00  0.00           O  
ATOM    580  HG1 THR A  37      24.676   2.144 -22.002  1.00  0.00           H  
ATOM    581  C   THR A  37      24.512   3.720 -18.433  1.00  0.00           C  
ATOM    582  O   THR A  37      24.920   2.849 -17.659  1.00  0.00           O  
ATOM    583  N   THR A  38      24.085   4.901 -18.044  1.00  0.00           N  
ATOM    584  H   THR A  38      23.788   5.568 -18.738  1.00  0.00           H  
ATOM    585  CA  THR A  38      23.860   5.168 -16.646  1.00  0.00           C  
ATOM    586  HA  THR A  38      24.770   4.918 -16.094  1.00  0.00           H  
ATOM    587  CB  THR A  38      23.535   6.636 -16.409  1.00  0.00           C  
ATOM    588  HB  THR A  38      23.400   6.764 -15.337  1.00  0.00           H  
ATOM    589  CG2 THR A  38      24.684   7.561 -16.815  1.00  0.00           C  
ATOM    590 HG21 THR A  38      25.164   7.884 -15.897  1.00  0.00           H  
ATOM    591 HG22 THR A  38      25.450   7.046 -17.403  1.00  0.00           H  
ATOM    592 HG23 THR A  38      24.324   8.444 -17.344  1.00  0.00           H  
ATOM    593  OG1 THR A  38      22.315   7.000 -17.018  1.00  0.00           O  
ATOM    594  HG1 THR A  38      22.473   7.158 -17.958  1.00  0.00           H  
ATOM    595  C   THR A  38      22.740   4.282 -16.130  1.00  0.00           C  
ATOM    596  O   THR A  38      21.887   3.765 -16.853  1.00  0.00           O  
ATOM    597  N   GLU A  39      22.737   4.139 -14.821  1.00  0.00           N  
ATOM    598  H   GLU A  39      23.498   4.542 -14.297  1.00  0.00           H  
ATOM    599  CA  GLU A  39      21.799   3.319 -14.082  1.00  0.00           C  
ATOM    600  HA  GLU A  39      21.902   2.274 -14.382  1.00  0.00           H  
ATOM    601  CB  GLU A  39      22.175   3.544 -12.621  1.00  0.00           C  
ATOM    602  HB2 GLU A  39      23.178   3.975 -12.560  1.00  0.00           H  
ATOM    603  HB3 GLU A  39      21.487   4.255 -12.162  1.00  0.00           H  
ATOM    604  CG  GLU A  39      22.189   2.258 -11.823  1.00  0.00           C  
ATOM    605  HG2 GLU A  39      21.157   1.936 -11.681  1.00  0.00           H  
ATOM    606  HG3 GLU A  39      22.731   1.499 -12.391  1.00  0.00           H  
ATOM    607  CD  GLU A  39      22.856   2.538 -10.471  1.00  0.00           C  
ATOM    608  OE1 GLU A  39      23.589   1.682  -9.939  1.00  0.00           O  
ATOM    609  OE2 GLU A  39      22.578   3.610  -9.882  1.00  0.00           O  
ATOM    610  C   GLU A  39      20.351   3.741 -14.309  1.00  0.00           C  
ATOM    611  O   GLU A  39      19.485   2.921 -14.592  1.00  0.00           O  
ATOM    612  N   LYS A  40      20.090   5.048 -14.246  1.00  0.00           N  
ATOM    613  H   LYS A  40      20.837   5.678 -13.983  1.00  0.00           H  
ATOM    614  CA  LYS A  40      18.734   5.550 -14.466  1.00  0.00           C  
ATOM    615  HA  LYS A  40      18.051   5.130 -13.728  1.00  0.00           H  
ATOM    616  CB  LYS A  40      18.676   7.041 -14.433  1.00  0.00           C  
ATOM    617  HB2 LYS A  40      19.227   7.477 -15.273  1.00  0.00           H  
ATOM    618  HB3 LYS A  40      17.619   7.308 -14.527  1.00  0.00           H  
ATOM    619  CG  LYS A  40      19.267   7.579 -13.170  1.00  0.00           C  
ATOM    620  HG2 LYS A  40      18.822   7.119 -12.282  1.00  0.00           H  
ATOM    621  HG3 LYS A  40      20.353   7.450 -13.157  1.00  0.00           H  
ATOM    622  CD  LYS A  40      18.917   9.037 -13.397  1.00  0.00           C  
ATOM    623  HD2 LYS A  40      19.525   9.419 -14.220  1.00  0.00           H  
ATOM    624  HD3 LYS A  40      17.863   9.212 -13.638  1.00  0.00           H  
ATOM    625  CE  LYS A  40      19.377   9.727 -12.163  1.00  0.00           C  
ATOM    626  HE2 LYS A  40      19.649   9.017 -11.368  1.00  0.00           H  
ATOM    627  HE3 LYS A  40      20.277  10.188 -12.536  1.00  0.00           H  
ATOM    628  NZ  LYS A  40      18.495  10.833 -11.781  1.00  0.00           N  
ATOM    629  HZ1 LYS A  40      18.325  10.850 -10.783  1.00  0.00           H  
ATOM    630  HZ2 LYS A  40      19.001  11.657 -12.065  1.00  0.00           H  
ATOM    631  HZ3 LYS A  40      17.615  10.803 -12.286  1.00  0.00           H  
ATOM    632  C   LYS A  40      18.222   5.283 -15.850  1.00  0.00           C  
ATOM    633  O   LYS A  40      17.053   4.961 -16.031  1.00  0.00           O  
ATOM    634  N   GLU A  41      19.096   5.518 -16.821  1.00  0.00           N  
ATOM    635  H   GLU A  41      20.034   5.833 -16.604  1.00  0.00           H  
ATOM    636  CA  GLU A  41      18.735   5.288 -18.192  1.00  0.00           C  
ATOM    637  HA  GLU A  41      17.799   5.812 -18.390  1.00  0.00           H  
ATOM    638  CB  GLU A  41      19.821   5.869 -19.092  1.00  0.00           C  
ATOM    639  HB2 GLU A  41      19.949   6.923 -18.837  1.00  0.00           H  
ATOM    640  HB3 GLU A  41      20.764   5.344 -18.932  1.00  0.00           H  
ATOM    641  CG  GLU A  41      19.370   5.723 -20.546  1.00  0.00           C  
ATOM    642  HG2 GLU A  41      19.374   4.660 -20.796  1.00  0.00           H  
ATOM    643  HG3 GLU A  41      18.345   6.094 -20.617  1.00  0.00           H  
ATOM    644  CD  GLU A  41      20.250   6.471 -21.551  1.00  0.00           C  
ATOM    645  OE1 GLU A  41      20.195   6.073 -22.743  1.00  0.00           O  
ATOM    646  OE2 GLU A  41      20.995   7.381 -21.124  1.00  0.00           O  
ATOM    647  C   GLU A  41      18.495   3.790 -18.391  1.00  0.00           C  
ATOM    648  O   GLU A  41      17.515   3.410 -19.022  1.00  0.00           O  
ATOM    649  N   THR A  42      19.300   2.940 -17.744  1.00  0.00           N  
ATOM    650  H   THR A  42      20.067   3.327 -17.204  1.00  0.00           H  
ATOM    651  CA  THR A  42      19.129   1.482 -17.760  1.00  0.00           C  
ATOM    652  HA  THR A  42      19.146   1.157 -18.797  1.00  0.00           H  
ATOM    653  CB  THR A  42      20.279   0.775 -17.023  1.00  0.00           C  
ATOM    654  HB  THR A  42      20.303   1.100 -15.985  1.00  0.00           H  
ATOM    655  CG2 THR A  42      20.182  -0.756 -17.050  1.00  0.00           C  
ATOM    656 HG21 THR A  42      19.152  -1.097 -17.126  1.00  0.00           H  
ATOM    657 HG22 THR A  42      20.741  -1.156 -17.897  1.00  0.00           H  
ATOM    658 HG23 THR A  42      20.604  -1.153 -16.129  1.00  0.00           H  
ATOM    659  OG1 THR A  42      21.504   1.117 -17.627  1.00  0.00           O  
ATOM    660  HG1 THR A  42      21.719   2.030 -17.383  1.00  0.00           H  
ATOM    661  C   THR A  42      17.778   1.074 -17.166  1.00  0.00           C  
ATOM    662  O   THR A  42      17.050   0.295 -17.780  1.00  0.00           O  
ATOM    663  N   PHE A  43      17.387   1.627 -16.013  1.00  0.00           N  
ATOM    664  H   PHE A  43      18.032   2.239 -15.520  1.00  0.00           H  
ATOM    665  CA  PHE A  43      16.079   1.354 -15.409  1.00  0.00           C  
ATOM    666  HA  PHE A  43      15.943   0.278 -15.332  1.00  0.00           H  
ATOM    667  CB  PHE A  43      16.019   1.974 -14.008  1.00  0.00           C  
ATOM    668  HB2 PHE A  43      16.211   3.045 -14.098  1.00  0.00           H  
ATOM    669  HB3 PHE A  43      15.008   1.855 -13.618  1.00  0.00           H  
ATOM    670  CG  PHE A  43      16.979   1.389 -12.986  1.00  0.00           C  
ATOM    671  CD1 PHE A  43      17.324   0.019 -12.996  1.00  0.00           C  
ATOM    672  HD1 PHE A  43      16.925  -0.649 -13.743  1.00  0.00           H  
ATOM    673  CE1 PHE A  43      18.198  -0.499 -12.027  1.00  0.00           C  
ATOM    674  HE1 PHE A  43      18.466  -1.546 -12.042  1.00  0.00           H  
ATOM    675  CZ  PHE A  43      18.718   0.343 -11.030  1.00  0.00           C  
ATOM    676  HZ  PHE A  43      19.385  -0.062 -10.282  1.00  0.00           H  
ATOM    677  CE2 PHE A  43      18.371   1.706 -11.010  1.00  0.00           C  
ATOM    678  HE2 PHE A  43      18.770   2.355 -10.246  1.00  0.00           H  
ATOM    679  CD2 PHE A  43      17.508   2.227 -11.988  1.00  0.00           C  
ATOM    680  HD2 PHE A  43      17.244   3.276 -11.972  1.00  0.00           H  
ATOM    681  C   PHE A  43      14.923   1.851 -16.276  1.00  0.00           C  
ATOM    682  O   PHE A  43      13.931   1.144 -16.437  1.00  0.00           O  
ATOM    683  N   CYS A  44      15.074   3.015 -16.907  1.00  0.00           N  
ATOM    684  H   CYS A  44      15.920   3.552 -16.739  1.00  0.00           H  
ATOM    685  CA  CYS A  44      14.088   3.566 -17.825  1.00  0.00           C  
ATOM    686  HA  CYS A  44      13.111   3.548 -17.336  1.00  0.00           H  
ATOM    687  CB  CYS A  44      14.492   5.017 -18.083  1.00  0.00           C  
ATOM    688  HB2 CYS A  44      14.520   5.557 -17.138  1.00  0.00           H  
ATOM    689  HB3 CYS A  44      15.474   5.066 -18.555  1.00  0.00           H  
ATOM    690  SG  CYS A  44      13.252   5.789 -19.126  1.00  0.00           S  
ATOM    691  HG  CYS A  44      12.335   5.771 -18.154  1.00  0.00           H  
ATOM    692  C   CYS A  44      13.945   2.742 -19.117  1.00  0.00           C  
ATOM    693  O   CYS A  44      12.824   2.491 -19.567  1.00  0.00           O  
ATOM    694  N   ARG A  45      15.051   2.245 -19.682  1.00  0.00           N  
ATOM    695  H   ARG A  45      15.950   2.536 -19.302  1.00  0.00           H  
ATOM    696  CA  ARG A  45      15.056   1.289 -20.804  1.00  0.00           C  
ATOM    697  HA  ARG A  45      14.530   1.720 -21.659  1.00  0.00           H  
ATOM    698  CB  ARG A  45      16.497   0.957 -21.192  1.00  0.00           C  
ATOM    699  HB2 ARG A  45      17.147   1.000 -20.316  1.00  0.00           H  
ATOM    700  HB3 ARG A  45      16.555  -0.040 -21.630  1.00  0.00           H  
ATOM    701  CG  ARG A  45      16.979   1.951 -22.222  1.00  0.00           C  
ATOM    702  HG2 ARG A  45      16.385   1.870 -23.134  1.00  0.00           H  
ATOM    703  HG3 ARG A  45      16.907   2.953 -21.808  1.00  0.00           H  
ATOM    704  CD  ARG A  45      18.424   1.645 -22.543  1.00  0.00           C  
ATOM    705  HD2 ARG A  45      18.999   1.532 -21.620  1.00  0.00           H  
ATOM    706  HD3 ARG A  45      18.478   0.716 -23.116  1.00  0.00           H  
ATOM    707  NE  ARG A  45      18.946   2.764 -23.318  1.00  0.00           N  
ATOM    708  HE  ARG A  45      18.357   3.586 -23.394  1.00  0.00           H  
ATOM    709  CZ  ARG A  45      20.122   2.807 -23.888  1.00  0.00           C  
ATOM    710  NH1 ARG A  45      20.948   1.802 -23.795  1.00  0.00           N  
ATOM    711 HH11 ARG A  45      20.689   1.042 -23.193  1.00  0.00           H  
ATOM    712 HH12 ARG A  45      21.898   1.902 -24.094  1.00  0.00           H  
ATOM    713  NH2 ARG A  45      20.481   3.864 -24.546  1.00  0.00           N  
ATOM    714 HH21 ARG A  45      19.984   4.726 -24.317  1.00  0.00           H  
ATOM    715 HH22 ARG A  45      21.429   3.968 -24.828  1.00  0.00           H  
ATOM    716  C   ARG A  45      14.358  -0.013 -20.457  1.00  0.00           C  
ATOM    717  O   ARG A  45      13.503  -0.469 -21.217  1.00  0.00           O  
ATOM    718  N   ALA A  46      14.680  -0.561 -19.285  1.00  0.00           N  
ATOM    719  H   ALA A  46      15.407  -0.117 -18.736  1.00  0.00           H  
ATOM    720  CA  ALA A  46      14.034  -1.753 -18.751  1.00  0.00           C  
ATOM    721  HA  ALA A  46      14.159  -2.553 -19.481  1.00  0.00           H  
ATOM    722  CB  ALA A  46      14.709  -2.178 -17.436  1.00  0.00           C  
ATOM    723  HB1 ALA A  46      13.965  -2.587 -16.752  1.00  0.00           H  
ATOM    724  HB2 ALA A  46      15.456  -2.946 -17.637  1.00  0.00           H  
ATOM    725  HB3 ALA A  46      15.190  -1.329 -16.951  1.00  0.00           H  
ATOM    726  C   ALA A  46      12.526  -1.530 -18.569  1.00  0.00           C  
ATOM    727  O   ALA A  46      11.743  -2.365 -18.998  1.00  0.00           O  
ATOM    728  N   ALA A  47      12.110  -0.385 -18.020  1.00  0.00           N  
ATOM    729  H   ALA A  47      12.807   0.246 -17.641  1.00  0.00           H  
ATOM    730  CA  ALA A  47      10.698  -0.024 -17.900  1.00  0.00           C  
ATOM    731  HA  ALA A  47      10.188  -0.818 -17.354  1.00  0.00           H  
ATOM    732  CB  ALA A  47      10.560   1.268 -17.081  1.00  0.00           C  
ATOM    733  HB1 ALA A  47       9.726   1.139 -16.396  1.00  0.00           H  
ATOM    734  HB2 ALA A  47      11.448   1.469 -16.485  1.00  0.00           H  
ATOM    735  HB3 ALA A  47      10.340   2.124 -17.722  1.00  0.00           H  
ATOM    736  C   ALA A  47      10.017   0.113 -19.273  1.00  0.00           C  
ATOM    737  O   ALA A  47       8.901  -0.355 -19.469  1.00  0.00           O  
ATOM    738  N   THR A  48      10.702   0.708 -20.252  1.00  0.00           N  
ATOM    739  H   THR A  48      11.619   1.073 -20.021  1.00  0.00           H  
ATOM    740  CA  THR A  48      10.145   0.978 -21.587  1.00  0.00           C  
ATOM    741  HA  THR A  48       9.202   1.508 -21.456  1.00  0.00           H  
ATOM    742  CB  THR A  48      11.081   1.891 -22.400  1.00  0.00           C  
ATOM    743  HB  THR A  48      12.046   1.400 -22.517  1.00  0.00           H  
ATOM    744  CG2 THR A  48      10.555   2.230 -23.800  1.00  0.00           C  
ATOM    745 HG21 THR A  48      10.717   3.284 -24.032  1.00  0.00           H  
ATOM    746 HG22 THR A  48      11.106   1.632 -24.524  1.00  0.00           H  
ATOM    747 HG23 THR A  48       9.493   2.000 -23.897  1.00  0.00           H  
ATOM    748  OG1 THR A  48      11.278   3.102 -21.699  1.00  0.00           O  
ATOM    749  HG1 THR A  48      11.793   2.888 -20.897  1.00  0.00           H  
ATOM    750  C   THR A  48       9.823  -0.310 -22.352  1.00  0.00           C  
ATOM    751  O   THR A  48       8.727  -0.427 -22.900  1.00  0.00           O  
ATOM    752  N   VAL A  49      10.716  -1.308 -22.348  1.00  0.00           N  
ATOM    753  H   VAL A  49      11.598  -1.173 -21.862  1.00  0.00           H  
ATOM    754  CA  VAL A  49      10.461  -2.601 -23.028  1.00  0.00           C  
ATOM    755  HA  VAL A  49      10.010  -2.389 -23.998  1.00  0.00           H  
ATOM    756  CB  VAL A  49      11.765  -3.380 -23.297  1.00  0.00           C  
ATOM    757  HB  VAL A  49      11.492  -4.279 -23.853  1.00  0.00           H  
ATOM    758  CG1 VAL A  49      12.683  -2.549 -24.216  1.00  0.00           C  
ATOM    759 HG11 VAL A  49      12.536  -2.864 -25.246  1.00  0.00           H  
ATOM    760 HG12 VAL A  49      12.475  -1.482 -24.152  1.00  0.00           H  
ATOM    761 HG13 VAL A  49      13.724  -2.705 -23.967  1.00  0.00           H  
ATOM    762  CG2 VAL A  49      12.501  -3.862 -22.030  1.00  0.00           C  
ATOM    763 HG21 VAL A  49      12.301  -3.210 -21.190  1.00  0.00           H  
ATOM    764 HG22 VAL A  49      13.574  -3.894 -22.185  1.00  0.00           H  
ATOM    765 HG23 VAL A  49      12.196  -4.879 -21.778  1.00  0.00           H  
ATOM    766  C   VAL A  49       9.444  -3.464 -22.280  1.00  0.00           C  
ATOM    767  O   VAL A  49       8.647  -4.169 -22.894  1.00  0.00           O  
ATOM    768  N   LEU A  50       9.397  -3.338 -20.958  1.00  0.00           N  
ATOM    769  H   LEU A  50      10.099  -2.768 -20.503  1.00  0.00           H  
ATOM    770  CA  LEU A  50       8.402  -3.966 -20.101  1.00  0.00           C  
ATOM    771  HA  LEU A  50       8.397  -5.041 -20.287  1.00  0.00           H  
ATOM    772  CB  LEU A  50       8.858  -3.655 -18.678  1.00  0.00           C  
ATOM    773  HB2 LEU A  50       9.932  -3.756 -18.610  1.00  0.00           H  
ATOM    774  HB3 LEU A  50       8.589  -2.624 -18.446  1.00  0.00           H  
ATOM    775  CG  LEU A  50       8.258  -4.580 -17.635  1.00  0.00           C  
ATOM    776  HG  LEU A  50       7.190  -4.685 -17.814  1.00  0.00           H  
ATOM    777  CD1 LEU A  50       8.931  -5.952 -17.644  1.00  0.00           C  
ATOM    778 HD11 LEU A  50      10.017  -5.851 -17.636  1.00  0.00           H  
ATOM    779 HD12 LEU A  50       8.614  -6.551 -18.497  1.00  0.00           H  
ATOM    780 HD13 LEU A  50       8.639  -6.471 -16.742  1.00  0.00           H  
ATOM    781  CD2 LEU A  50       8.480  -4.002 -16.241  1.00  0.00           C  
ATOM    782 HD21 LEU A  50       8.379  -2.916 -16.228  1.00  0.00           H  
ATOM    783 HD22 LEU A  50       7.719  -4.425 -15.592  1.00  0.00           H  
ATOM    784 HD23 LEU A  50       9.473  -4.270 -15.876  1.00  0.00           H  
ATOM    785  C   LEU A  50       6.990  -3.419 -20.334  1.00  0.00           C  
ATOM    786  O   LEU A  50       6.018  -4.171 -20.385  1.00  0.00           O  
ATOM    787  N   ARG A  51       6.887  -2.097 -20.506  1.00  0.00           N  
ATOM    788  H   ARG A  51       7.730  -1.545 -20.368  1.00  0.00           H  
ATOM    789  CA  ARG A  51       5.652  -1.379 -20.825  1.00  0.00           C  
ATOM    790  HA  ARG A  51       4.892  -1.613 -20.089  1.00  0.00           H  
ATOM    791  CB  ARG A  51       5.967   0.116 -20.792  1.00  0.00           C  
ATOM    792  HB2 ARG A  51       6.474   0.318 -19.849  1.00  0.00           H  
ATOM    793  HB3 ARG A  51       6.639   0.378 -21.610  1.00  0.00           H  
ATOM    794  CG  ARG A  51       4.707   0.982 -20.872  1.00  0.00           C  
ATOM    795  HG2 ARG A  51       4.187   0.796 -21.812  1.00  0.00           H  
ATOM    796  HG3 ARG A  51       4.048   0.729 -20.048  1.00  0.00           H  
ATOM    797  CD  ARG A  51       5.066   2.466 -20.794  1.00  0.00           C  
ATOM    798  HD2 ARG A  51       5.649   2.717 -21.682  1.00  0.00           H  
ATOM    799  HD3 ARG A  51       4.145   3.050 -20.798  1.00  0.00           H  
ATOM    800  NE  ARG A  51       5.835   2.776 -19.574  1.00  0.00           N  
ATOM    801  HE  ARG A  51       5.683   2.178 -18.756  1.00  0.00           H  
ATOM    802  CZ  ARG A  51       6.780   3.678 -19.444  1.00  0.00           C  
ATOM    803  NH1 ARG A  51       7.055   4.507 -20.404  1.00  0.00           N  
ATOM    804 HH11 ARG A  51       6.511   4.495 -21.239  1.00  0.00           H  
ATOM    805 HH12 ARG A  51       7.746   5.218 -20.206  1.00  0.00           H  
ATOM    806  NH2 ARG A  51       7.474   3.774 -18.357  1.00  0.00           N  
ATOM    807 HH21 ARG A  51       7.307   3.100 -17.596  1.00  0.00           H  
ATOM    808 HH22 ARG A  51       8.196   4.464 -18.269  1.00  0.00           H  
ATOM    809  C   ARG A  51       5.081  -1.810 -22.154  1.00  0.00           C  
ATOM    810  O   ARG A  51       3.885  -2.057 -22.271  1.00  0.00           O  
ATOM    811  N   GLN A  52       5.950  -1.978 -23.135  1.00  0.00           N  
ATOM    812  H   GLN A  52       6.919  -1.722 -22.977  1.00  0.00           H  
ATOM    813  CA  GLN A  52       5.593  -2.598 -24.395  1.00  0.00           C  
ATOM    814  HA  GLN A  52       4.842  -1.992 -24.907  1.00  0.00           H  
ATOM    815  CB  GLN A  52       6.875  -2.712 -25.179  1.00  0.00           C  
ATOM    816  HB2 GLN A  52       7.749  -2.491 -24.567  1.00  0.00           H  
ATOM    817  HB3 GLN A  52       6.982  -3.701 -25.631  1.00  0.00           H  
ATOM    818  CG  GLN A  52       6.807  -1.693 -26.262  1.00  0.00           C  
ATOM    819  HG2 GLN A  52       5.924  -1.869 -26.882  1.00  0.00           H  
ATOM    820  HG3 GLN A  52       6.759  -0.694 -25.828  1.00  0.00           H  
ATOM    821  CD  GLN A  52       8.043  -1.837 -27.095  1.00  0.00           C  
ATOM    822  OE1 GLN A  52       8.944  -2.642 -26.907  1.00  0.00           O  
ATOM    823  NE2 GLN A  52       8.055  -1.037 -28.109  1.00  0.00           N  
ATOM    824 HE21 GLN A  52       8.767  -1.216 -28.784  1.00  0.00           H  
ATOM    825 HE22 GLN A  52       7.220  -0.506 -28.261  1.00  0.00           H  
ATOM    826  C   GLN A  52       5.058  -4.009 -24.273  1.00  0.00           C  
ATOM    827  O   GLN A  52       4.077  -4.351 -24.930  1.00  0.00           O  
ATOM    828  N   PHE A  53       5.722  -4.812 -23.446  1.00  0.00           N  
ATOM    829  H   PHE A  53       6.577  -4.474 -23.016  1.00  0.00           H  
ATOM    830  CA  PHE A  53       5.316  -6.182 -23.228  1.00  0.00           C  
ATOM    831  HA  PHE A  53       5.254  -6.685 -24.194  1.00  0.00           H  
ATOM    832  CB  PHE A  53       6.378  -6.882 -22.379  1.00  0.00           C  
ATOM    833  HB2 PHE A  53       7.342  -6.787 -22.880  1.00  0.00           H  
ATOM    834  HB3 PHE A  53       6.458  -6.389 -21.413  1.00  0.00           H  
ATOM    835  CG  PHE A  53       6.080  -8.342 -22.147  1.00  0.00           C  
ATOM    836  CD1 PHE A  53       5.190  -8.733 -21.127  1.00  0.00           C  
ATOM    837  HD1 PHE A  53       4.735  -7.992 -20.486  1.00  0.00           H  
ATOM    838  CE1 PHE A  53       4.885 -10.091 -20.944  1.00  0.00           C  
ATOM    839  HE1 PHE A  53       4.205 -10.392 -20.160  1.00  0.00           H  
ATOM    840  CZ  PHE A  53       5.496 -11.061 -21.759  1.00  0.00           C  
ATOM    841  HZ  PHE A  53       5.287 -12.109 -21.594  1.00  0.00           H  
ATOM    842  CE2 PHE A  53       6.401 -10.672 -22.764  1.00  0.00           C  
ATOM    843  HE2 PHE A  53       6.886 -11.418 -23.377  1.00  0.00           H  
ATOM    844  CD2 PHE A  53       6.679  -9.312 -22.970  1.00  0.00           C  
ATOM    845  HD2 PHE A  53       7.358  -9.016 -23.757  1.00  0.00           H  
ATOM    846  C   PHE A  53       3.924  -6.230 -22.597  1.00  0.00           C  
ATOM    847  O   PHE A  53       3.028  -6.864 -23.156  1.00  0.00           O  
ATOM    848  N   TYR A  54       3.696  -5.533 -21.475  1.00  0.00           N  
ATOM    849  H   TYR A  54       4.446  -4.985 -21.059  1.00  0.00           H  
ATOM    850  CA  TYR A  54       2.390  -5.605 -20.818  1.00  0.00           C  
ATOM    851  HA  TYR A  54       2.109  -6.660 -20.802  1.00  0.00           H  
ATOM    852  CB  TYR A  54       2.450  -5.168 -19.346  1.00  0.00           C  
ATOM    853  HB2 TYR A  54       1.522  -5.492 -18.874  1.00  0.00           H  
ATOM    854  HB3 TYR A  54       3.254  -5.725 -18.869  1.00  0.00           H  
ATOM    855  CG  TYR A  54       2.617  -3.694 -19.016  1.00  0.00           C  
ATOM    856  CD1 TYR A  54       3.754  -3.270 -18.299  1.00  0.00           C  
ATOM    857  HD1 TYR A  54       4.546  -3.970 -18.076  1.00  0.00           H  
ATOM    858  CE1 TYR A  54       3.865  -1.936 -17.866  1.00  0.00           C  
ATOM    859  HE1 TYR A  54       4.735  -1.615 -17.319  1.00  0.00           H  
ATOM    860  CZ  TYR A  54       2.847  -1.010 -18.170  1.00  0.00           C  
ATOM    861  OH  TYR A  54       2.933   0.278 -17.756  1.00  0.00           O  
ATOM    862  HH  TYR A  54       3.862   0.561 -17.584  1.00  0.00           H  
ATOM    863  CE2 TYR A  54       1.715  -1.426 -18.899  1.00  0.00           C  
ATOM    864  HE2 TYR A  54       0.943  -0.709 -19.134  1.00  0.00           H  
ATOM    865  CD2 TYR A  54       1.590  -2.769 -19.300  1.00  0.00           C  
ATOM    866  HD2 TYR A  54       0.697  -3.080 -19.825  1.00  0.00           H  
ATOM    867  C   TYR A  54       1.283  -4.911 -21.617  1.00  0.00           C  
ATOM    868  O   TYR A  54       0.144  -5.348 -21.533  1.00  0.00           O  
ATOM    869  N   SER A  55       1.592  -3.892 -22.424  1.00  0.00           N  
ATOM    870  H   SER A  55       2.548  -3.559 -22.436  1.00  0.00           H  
ATOM    871  CA  SER A  55       0.599  -3.246 -23.304  1.00  0.00           C  
ATOM    872  HA  SER A  55      -0.278  -2.977 -22.716  1.00  0.00           H  
ATOM    873  CB  SER A  55       1.177  -1.978 -23.935  1.00  0.00           C  
ATOM    874  HB2 SER A  55       2.059  -2.229 -24.529  1.00  0.00           H  
ATOM    875  HB3 SER A  55       0.427  -1.528 -24.586  1.00  0.00           H  
ATOM    876  OG  SER A  55       1.537  -1.048 -22.937  1.00  0.00           O  
ATOM    877  HG  SER A  55       2.369  -1.368 -22.538  1.00  0.00           H  
ATOM    878  C   SER A  55       0.111  -4.161 -24.428  1.00  0.00           C  
ATOM    879  O   SER A  55      -1.002  -4.003 -24.930  1.00  0.00           O  
ATOM    880  N   HIE A  56       0.941  -5.117 -24.834  1.00  0.00           N  
ATOM    881  H   HIE A  56       1.873  -5.162 -24.438  1.00  0.00           H  
ATOM    882  CA  HIE A  56       0.589  -6.102 -25.842  1.00  0.00           C  
ATOM    883  HA  HIE A  56      -0.105  -5.672 -26.568  1.00  0.00           H  
ATOM    884  CB  HIE A  56       1.891  -6.426 -26.564  1.00  0.00           C  
ATOM    885  HB2 HIE A  56       2.391  -5.506 -26.871  1.00  0.00           H  
ATOM    886  HB3 HIE A  56       2.554  -6.970 -25.890  1.00  0.00           H  
ATOM    887  CG  HIE A  56       1.668  -7.260 -27.771  1.00  0.00           C  
ATOM    888  ND1 HIE A  56       1.237  -6.823 -29.023  1.00  0.00           N  
ATOM    889  CE1 HIE A  56       1.163  -7.933 -29.769  1.00  0.00           C  
ATOM    890  HE1 HIE A  56       0.861  -7.949 -30.807  1.00  0.00           H  
ATOM    891  NE2 HIE A  56       1.510  -9.016 -29.047  1.00  0.00           N  
ATOM    892  HE2 HIE A  56       1.504  -9.968 -29.371  1.00  0.00           H  
ATOM    893  CD2 HIE A  56       1.821  -8.604 -27.777  1.00  0.00           C  
ATOM    894  HD2 HIE A  56       2.107  -9.194 -26.919  1.00  0.00           H  
ATOM    895  C   HIE A  56      -0.095  -7.341 -25.237  1.00  0.00           C  
ATOM    896  O   HIE A  56      -1.143  -7.778 -25.709  1.00  0.00           O  
ATOM    897  N   HIE A  57       0.459  -7.888 -24.151  1.00  0.00           N  
ATOM    898  H   HIE A  57       1.297  -7.452 -23.779  1.00  0.00           H  
ATOM    899  CA  HIE A  57       0.011  -9.163 -23.560  1.00  0.00           C  
ATOM    900  HA  HIE A  57      -0.373  -9.790 -24.364  1.00  0.00           H  
ATOM    901  CB  HIE A  57       1.190  -9.893 -22.932  1.00  0.00           C  
ATOM    902  HB2 HIE A  57       1.708  -9.230 -22.238  1.00  0.00           H  
ATOM    903  HB3 HIE A  57       0.830 -10.763 -22.381  1.00  0.00           H  
ATOM    904  CG  HIE A  57       2.125 -10.376 -23.994  1.00  0.00           C  
ATOM    905  ND1 HIE A  57       1.820 -11.354 -24.937  1.00  0.00           N  
ATOM    906  CE1 HIE A  57       2.899 -11.458 -25.716  1.00  0.00           C  
ATOM    907  HE1 HIE A  57       2.982 -12.159 -26.532  1.00  0.00           H  
ATOM    908  NE2 HIE A  57       3.853 -10.599 -25.317  1.00  0.00           N  
ATOM    909  HE2 HIE A  57       4.777 -10.508 -25.710  1.00  0.00           H  
ATOM    910  CD2 HIE A  57       3.373  -9.898 -24.236  1.00  0.00           C  
ATOM    911  HD2 HIE A  57       3.873  -9.130 -23.667  1.00  0.00           H  
ATOM    912  C   HIE A  57      -1.123  -9.067 -22.553  1.00  0.00           C  
ATOM    913  O   HIE A  57      -1.639 -10.081 -22.096  1.00  0.00           O  
ATOM    914  N   GLU A  58      -1.545  -7.865 -22.201  1.00  0.00           N  
ATOM    915  H   GLU A  58      -1.068  -7.046 -22.560  1.00  0.00           H  
ATOM    916  CA  GLU A  58      -2.733  -7.669 -21.377  1.00  0.00           C  
ATOM    917  HA  GLU A  58      -2.638  -8.233 -20.452  1.00  0.00           H  
ATOM    918  CB  GLU A  58      -2.763  -6.172 -21.063  1.00  0.00           C  
ATOM    919  HB2 GLU A  58      -2.161  -6.022 -20.167  1.00  0.00           H  
ATOM    920  HB3 GLU A  58      -2.323  -5.606 -21.886  1.00  0.00           H  
ATOM    921  CG  GLU A  58      -4.158  -5.618 -20.840  1.00  0.00           C  
ATOM    922  HG2 GLU A  58      -4.669  -5.570 -21.805  1.00  0.00           H  
ATOM    923  HG3 GLU A  58      -4.689  -6.297 -20.173  1.00  0.00           H  
ATOM    924  CD  GLU A  58      -4.081  -4.239 -20.195  1.00  0.00           C  
ATOM    925  OE1 GLU A  58      -3.717  -3.249 -20.861  1.00  0.00           O  
ATOM    926  OE2 GLU A  58      -4.352  -4.158 -18.976  1.00  0.00           O  
ATOM    927  C   GLU A  58      -4.011  -8.203 -22.045  1.00  0.00           C  
ATOM    928  O   GLU A  58      -4.967  -8.594 -21.376  1.00  0.00           O  
ATOM    929  N   LYS A  59      -4.021  -8.244 -23.373  1.00  0.00           N  
ATOM    930  H   LYS A  59      -3.230  -7.844 -23.866  1.00  0.00           H  
ATOM    931  CA  LYS A  59      -5.145  -8.786 -24.150  1.00  0.00           C  
ATOM    932  HA  LYS A  59      -6.082  -8.701 -23.603  1.00  0.00           H  
ATOM    933  CB  LYS A  59      -5.193  -8.047 -25.442  1.00  0.00           C  
ATOM    934  HB2 LYS A  59      -4.217  -8.027 -25.940  1.00  0.00           H  
ATOM    935  HB3 LYS A  59      -5.946  -8.500 -26.090  1.00  0.00           H  
ATOM    936  CG  LYS A  59      -5.610  -6.676 -25.055  1.00  0.00           C  
ATOM    937  HG2 LYS A  59      -6.439  -6.672 -24.343  1.00  0.00           H  
ATOM    938  HG3 LYS A  59      -4.746  -6.143 -24.625  1.00  0.00           H  
ATOM    939  CD  LYS A  59      -6.097  -6.180 -26.392  1.00  0.00           C  
ATOM    940  HD2 LYS A  59      -5.421  -6.445 -27.216  1.00  0.00           H  
ATOM    941  HD3 LYS A  59      -7.113  -6.552 -26.559  1.00  0.00           H  
ATOM    942  CE  LYS A  59      -5.961  -4.752 -25.986  1.00  0.00           C  
ATOM    943  HE2 LYS A  59      -4.904  -4.644 -25.741  1.00  0.00           H  
ATOM    944  HE3 LYS A  59      -6.549  -4.555 -25.082  1.00  0.00           H  
ATOM    945  NZ  LYS A  59      -6.201  -3.836 -27.072  1.00  0.00           N  
ATOM    946  HZ1 LYS A  59      -5.730  -3.003 -26.757  1.00  0.00           H  
ATOM    947  HZ2 LYS A  59      -7.188  -3.688 -27.214  1.00  0.00           H  
ATOM    948  HZ3 LYS A  59      -5.754  -4.208 -27.901  1.00  0.00           H  
ATOM    949  C   LYS A  59      -5.024 -10.196 -24.613  1.00  0.00           C  
ATOM    950  O   LYS A  59      -5.960 -10.768 -25.167  1.00  0.00           O  
ATOM    951  N   ASP A  60      -3.800 -10.648 -24.553  1.00  0.00           N  
ATOM    952  H   ASP A  60      -3.102 -10.120 -24.059  1.00  0.00           H  
ATOM    953  CA  ASP A  60      -3.480 -11.935 -25.049  1.00  0.00           C  
ATOM    954  HA  ASP A  60      -3.846 -12.014 -26.077  1.00  0.00           H  
ATOM    955  CB  ASP A  60      -1.977 -12.028 -25.053  1.00  0.00           C  
ATOM    956  HB2 ASP A  60      -1.573 -11.139 -25.538  1.00  0.00           H  
ATOM    957  HB3 ASP A  60      -1.614 -12.089 -24.027  1.00  0.00           H  
ATOM    958  CG  ASP A  60      -1.546 -13.230 -25.847  1.00  0.00           C  
ATOM    959  OD1 ASP A  60      -0.469 -13.154 -26.457  1.00  0.00           O  
ATOM    960  OD2 ASP A  60      -2.269 -14.241 -25.916  1.00  0.00           O  
ATOM    961  C   ASP A  60      -4.161 -12.986 -24.179  1.00  0.00           C  
ATOM    962  O   ASP A  60      -4.183 -12.910 -22.952  1.00  0.00           O  
ATOM    963  N   THR A  61      -4.740 -13.965 -24.842  1.00  0.00           N  
ATOM    964  H   THR A  61      -4.645 -13.971 -25.849  1.00  0.00           H  
ATOM    965  CA  THR A  61      -5.530 -15.024 -24.256  1.00  0.00           C  
ATOM    966  HA  THR A  61      -5.813 -14.746 -23.240  1.00  0.00           H  
ATOM    967  CB  THR A  61      -6.770 -15.208 -25.119  1.00  0.00           C  
ATOM    968  HB  THR A  61      -7.265 -16.129 -24.822  1.00  0.00           H  
ATOM    969  CG2 THR A  61      -7.773 -14.083 -24.930  1.00  0.00           C  
ATOM    970 HG21 THR A  61      -7.999 -13.599 -25.881  1.00  0.00           H  
ATOM    971 HG22 THR A  61      -8.672 -14.553 -24.551  1.00  0.00           H  
ATOM    972 HG23 THR A  61      -7.426 -13.354 -24.192  1.00  0.00           H  
ATOM    973  OG1 THR A  61      -6.401 -15.308 -26.481  1.00  0.00           O  
ATOM    974  HG1 THR A  61      -6.767 -16.125 -26.826  1.00  0.00           H  
ATOM    975  C   THR A  61      -4.839 -16.369 -24.171  1.00  0.00           C  
ATOM    976  O   THR A  61      -5.471 -17.298 -23.673  1.00  0.00           O  
ATOM    977  N   ARG A  62      -3.588 -16.552 -24.618  1.00  0.00           N  
ATOM    978  H   ARG A  62      -3.094 -15.748 -25.026  1.00  0.00           H  
ATOM    979  CA  ARG A  62      -3.016 -17.938 -24.607  1.00  0.00           C  
ATOM    980  HA  ARG A  62      -3.718 -18.558 -25.160  1.00  0.00           H  
ATOM    981  CB  ARG A  62      -1.643 -18.156 -25.254  1.00  0.00           C  
ATOM    982  HB2 ARG A  62      -0.966 -18.721 -24.610  1.00  0.00           H  
ATOM    983  HB3 ARG A  62      -1.770 -18.697 -26.190  1.00  0.00           H  
ATOM    984  CG  ARG A  62      -0.986 -16.861 -25.534  1.00  0.00           C  
ATOM    985  HG2 ARG A  62      -1.633 -16.385 -26.262  1.00  0.00           H  
ATOM    986  HG3 ARG A  62      -0.861 -16.259 -24.628  1.00  0.00           H  
ATOM    987  CD  ARG A  62       0.337 -17.063 -26.194  1.00  0.00           C  
ATOM    988  HD2 ARG A  62       1.101 -17.389 -25.485  1.00  0.00           H  
ATOM    989  HD3 ARG A  62       0.244 -17.760 -27.033  1.00  0.00           H  
ATOM    990  NE  ARG A  62       0.597 -15.732 -26.665  1.00  0.00           N  
ATOM    991  HE  ARG A  62      -0.093 -15.019 -26.393  1.00  0.00           H  
ATOM    992  CZ  ARG A  62       1.488 -15.367 -27.521  1.00  0.00           C  
ATOM    993  NH1 ARG A  62       2.318 -16.220 -28.031  1.00  0.00           N  
ATOM    994 HH11 ARG A  62       2.250 -17.171 -27.716  1.00  0.00           H  
ATOM    995 HH12 ARG A  62       3.025 -15.900 -28.652  1.00  0.00           H  
ATOM    996  NH2 ARG A  62       1.521 -14.132 -27.859  1.00  0.00           N  
ATOM    997 HH21 ARG A  62       0.779 -13.575 -27.409  1.00  0.00           H  
ATOM    998 HH22 ARG A  62       2.139 -13.756 -28.527  1.00  0.00           H  
ATOM    999  C   ARG A  62      -2.895 -18.540 -23.220  1.00  0.00           C  
ATOM   1000  O   ARG A  62      -2.657 -19.738 -23.105  1.00  0.00           O  
ATOM   1001  N   CYS A  63      -2.959 -17.725 -22.172  1.00  0.00           N  
ATOM   1002  H   CYS A  63      -3.099 -16.735 -22.324  1.00  0.00           H  
ATOM   1003  CA  CYS A  63      -2.819 -18.265 -20.818  1.00  0.00           C  
ATOM   1004  HA  CYS A  63      -2.043 -19.024 -20.843  1.00  0.00           H  
ATOM   1005  CB  CYS A  63      -2.419 -17.197 -19.833  1.00  0.00           C  
ATOM   1006  HB2 CYS A  63      -3.226 -16.462 -19.724  1.00  0.00           H  
ATOM   1007  HB3 CYS A  63      -2.205 -17.658 -18.869  1.00  0.00           H  
ATOM   1008  SG  CYS A  63      -0.937 -16.472 -20.541  1.00  0.00           S  
ATOM   1009  HG  CYS A  63      -1.727 -15.456 -20.944  1.00  0.00           H  
ATOM   1010  C   CYS A  63      -4.069 -18.930 -20.303  1.00  0.00           C  
ATOM   1011  O   CYS A  63      -4.061 -19.561 -19.243  1.00  0.00           O  
ATOM   1012  N   LEU A  64      -5.159 -18.752 -21.027  1.00  0.00           N  
ATOM   1013  H   LEU A  64      -5.100 -18.292 -21.931  1.00  0.00           H  
ATOM   1014  CA  LEU A  64      -6.321 -19.534 -20.767  1.00  0.00           C  
ATOM   1015  HA  LEU A  64      -6.594 -19.475 -19.713  1.00  0.00           H  
ATOM   1016  CB  LEU A  64      -7.437 -19.096 -21.653  1.00  0.00           C  
ATOM   1017  HB2 LEU A  64      -6.987 -18.920 -22.634  1.00  0.00           H  
ATOM   1018  HB3 LEU A  64      -8.189 -19.877 -21.780  1.00  0.00           H  
ATOM   1019  CG  LEU A  64      -8.022 -17.818 -21.092  1.00  0.00           C  
ATOM   1020  HG  LEU A  64      -7.188 -17.174 -20.799  1.00  0.00           H  
ATOM   1021  CD1 LEU A  64      -8.803 -17.276 -22.255  1.00  0.00           C  
ATOM   1022 HD11 LEU A  64      -8.769 -16.195 -22.291  1.00  0.00           H  
ATOM   1023 HD12 LEU A  64      -9.010 -18.024 -23.025  1.00  0.00           H  
ATOM   1024 HD13 LEU A  64      -9.844 -17.288 -22.092  1.00  0.00           H  
ATOM   1025  CD2 LEU A  64      -8.992 -17.846 -19.928  1.00  0.00           C  
ATOM   1026 HD21 LEU A  64      -8.815 -16.846 -19.552  1.00  0.00           H  
ATOM   1027 HD22 LEU A  64      -9.832 -18.481 -20.217  1.00  0.00           H  
ATOM   1028 HD23 LEU A  64      -9.852 -17.181 -20.014  1.00  0.00           H  
ATOM   1029  C   LEU A  64      -6.083 -20.939 -21.163  1.00  0.00           C  
ATOM   1030  O   LEU A  64      -5.498 -21.275 -22.193  1.00  0.00           O  
ATOM   1031  N   GLY A  65      -6.748 -21.747 -20.386  1.00  0.00           N  
ATOM   1032  H   GLY A  65      -7.303 -21.393 -19.617  1.00  0.00           H  
ATOM   1033  CA  GLY A  65      -6.775 -23.107 -20.761  1.00  0.00           C  
ATOM   1034  HA2 GLY A  65      -7.057 -23.207 -21.808  1.00  0.00           H  
ATOM   1035  HA3 GLY A  65      -5.762 -23.473 -20.602  1.00  0.00           H  
ATOM   1036  C   GLY A  65      -7.746 -23.873 -19.946  1.00  0.00           C  
ATOM   1037  O   GLY A  65      -8.776 -23.390 -19.478  1.00  0.00           O  
ATOM   1038  N   ALA A  66      -7.315 -25.102 -19.751  1.00  0.00           N  
ATOM   1039  H   ALA A  66      -6.378 -25.318 -20.055  1.00  0.00           H  
ATOM   1040  CA  ALA A  66      -8.062 -26.092 -19.008  1.00  0.00           C  
ATOM   1041  HA  ALA A  66      -9.057 -26.174 -19.439  1.00  0.00           H  
ATOM   1042  CB  ALA A  66      -7.267 -27.378 -19.089  1.00  0.00           C  
ATOM   1043  HB1 ALA A  66      -6.231 -27.190 -18.792  1.00  0.00           H  
ATOM   1044  HB2 ALA A  66      -7.706 -28.093 -18.395  1.00  0.00           H  
ATOM   1045  HB3 ALA A  66      -7.316 -27.747 -20.109  1.00  0.00           H  
ATOM   1046  C   ALA A  66      -8.230 -25.733 -17.550  1.00  0.00           C  
ATOM   1047  O   ALA A  66      -8.962 -26.370 -16.798  1.00  0.00           O  
ATOM   1048  N   THR A  67      -7.491 -24.718 -17.151  1.00  0.00           N  
ATOM   1049  H   THR A  67      -6.887 -24.249 -17.808  1.00  0.00           H  
ATOM   1050  CA  THR A  67      -7.609 -24.162 -15.864  1.00  0.00           C  
ATOM   1051  HA  THR A  67      -8.585 -24.449 -15.465  1.00  0.00           H  
ATOM   1052  CB  THR A  67      -6.558 -24.767 -14.969  1.00  0.00           C  
ATOM   1053  HB  THR A  67      -6.875 -25.793 -14.823  1.00  0.00           H  
ATOM   1054  CG2 THR A  67      -5.104 -24.848 -15.432  1.00  0.00           C  
ATOM   1055 HG21 THR A  67      -4.757 -25.777 -15.002  1.00  0.00           H  
ATOM   1056 HG22 THR A  67      -4.992 -24.948 -16.516  1.00  0.00           H  
ATOM   1057 HG23 THR A  67      -4.486 -24.057 -15.015  1.00  0.00           H  
ATOM   1058  OG1 THR A  67      -6.635 -24.110 -13.743  1.00  0.00           O  
ATOM   1059  HG1 THR A  67      -7.290 -24.612 -13.249  1.00  0.00           H  
ATOM   1060  C   THR A  67      -7.576 -22.672 -15.947  1.00  0.00           C  
ATOM   1061  O   THR A  67      -6.750 -22.037 -16.604  1.00  0.00           O  
ATOM   1062  N   ALA A  68      -8.497 -22.142 -15.170  1.00  0.00           N  
ATOM   1063  H   ALA A  68      -9.081 -22.777 -14.645  1.00  0.00           H  
ATOM   1064  CA  ALA A  68      -8.616 -20.735 -14.914  1.00  0.00           C  
ATOM   1065  HA  ALA A  68      -8.622 -20.217 -15.868  1.00  0.00           H  
ATOM   1066  CB  ALA A  68      -9.957 -20.555 -14.215  1.00  0.00           C  
ATOM   1067  HB1 ALA A  68     -10.642 -20.236 -14.991  1.00  0.00           H  
ATOM   1068  HB2 ALA A  68     -10.339 -21.492 -13.794  1.00  0.00           H  
ATOM   1069  HB3 ALA A  68      -9.890 -19.794 -13.438  1.00  0.00           H  
ATOM   1070  C   ALA A  68      -7.434 -20.186 -14.123  1.00  0.00           C  
ATOM   1071  O   ALA A  68      -7.148 -18.992 -14.148  1.00  0.00           O  
ATOM   1072  N   GLN A  69      -6.701 -21.065 -13.458  1.00  0.00           N  
ATOM   1073  H   GLN A  69      -6.941 -22.051 -13.479  1.00  0.00           H  
ATOM   1074  CA  GLN A  69      -5.616 -20.687 -12.606  1.00  0.00           C  
ATOM   1075  HA  GLN A  69      -5.997 -20.022 -11.829  1.00  0.00           H  
ATOM   1076  CB  GLN A  69      -5.147 -21.992 -12.014  1.00  0.00           C  
ATOM   1077  HB2 GLN A  69      -6.023 -22.559 -11.698  1.00  0.00           H  
ATOM   1078  HB3 GLN A  69      -4.606 -22.591 -12.747  1.00  0.00           H  
ATOM   1079  CG  GLN A  69      -4.234 -21.640 -10.860  1.00  0.00           C  
ATOM   1080  HG2 GLN A  69      -3.238 -22.019 -11.079  1.00  0.00           H  
ATOM   1081  HG3 GLN A  69      -4.149 -20.557 -10.730  1.00  0.00           H  
ATOM   1082  CD  GLN A  69      -4.746 -22.208  -9.559  1.00  0.00           C  
ATOM   1083  OE1 GLN A  69      -5.755 -22.874  -9.425  1.00  0.00           O  
ATOM   1084  NE2 GLN A  69      -4.016 -21.951  -8.521  1.00  0.00           N  
ATOM   1085 HE21 GLN A  69      -4.359 -22.387  -7.687  1.00  0.00           H  
ATOM   1086 HE22 GLN A  69      -3.140 -21.487  -8.629  1.00  0.00           H  
ATOM   1087  C   GLN A  69      -4.469 -20.000 -13.335  1.00  0.00           C  
ATOM   1088  O   GLN A  69      -3.895 -19.035 -12.834  1.00  0.00           O  
ATOM   1089  N   GLN A  70      -4.154 -20.483 -14.531  1.00  0.00           N  
ATOM   1090  H   GLN A  70      -4.663 -21.282 -14.886  1.00  0.00           H  
ATOM   1091  CA  GLN A  70      -3.122 -19.877 -15.360  1.00  0.00           C  
ATOM   1092  HA  GLN A  70      -2.237 -19.734 -14.746  1.00  0.00           H  
ATOM   1093  CB  GLN A  70      -2.845 -20.786 -16.556  1.00  0.00           C  
ATOM   1094  HB2 GLN A  70      -3.777 -20.973 -17.091  1.00  0.00           H  
ATOM   1095  HB3 GLN A  70      -2.142 -20.293 -17.229  1.00  0.00           H  
ATOM   1096  CG  GLN A  70      -2.253 -22.125 -16.130  1.00  0.00           C  
ATOM   1097  HG2 GLN A  70      -2.893 -22.615 -15.400  1.00  0.00           H  
ATOM   1098  HG3 GLN A  70      -2.198 -22.766 -17.010  1.00  0.00           H  
ATOM   1099  CD  GLN A  70      -0.861 -21.991 -15.538  1.00  0.00           C  
ATOM   1100  OE1 GLN A  70      -0.358 -20.941 -15.174  1.00  0.00           O  
ATOM   1101  NE2 GLN A  70      -0.164 -23.086 -15.443  1.00  0.00           N  
ATOM   1102 HE21 GLN A  70       0.784 -22.959 -15.139  1.00  0.00           H  
ATOM   1103 HE22 GLN A  70      -0.525 -23.932 -15.849  1.00  0.00           H  
ATOM   1104  C   GLN A  70      -3.502 -18.493 -15.849  1.00  0.00           C  
ATOM   1105  O   GLN A  70      -2.667 -17.596 -15.881  1.00  0.00           O  
ATOM   1106  N   PHE A  71      -4.780 -18.298 -16.143  1.00  0.00           N  
ATOM   1107  H   PHE A  71      -5.417 -19.078 -16.086  1.00  0.00           H  
ATOM   1108  CA  PHE A  71      -5.294 -17.002 -16.526  1.00  0.00           C  
ATOM   1109  HA  PHE A  71      -4.620 -16.580 -17.269  1.00  0.00           H  
ATOM   1110  CB  PHE A  71      -6.656 -17.237 -17.157  1.00  0.00           C  
ATOM   1111  HB2 PHE A  71      -6.539 -17.920 -18.000  1.00  0.00           H  
ATOM   1112  HB3 PHE A  71      -7.310 -17.717 -16.428  1.00  0.00           H  
ATOM   1113  CG  PHE A  71      -7.300 -15.970 -17.649  1.00  0.00           C  
ATOM   1114  CD1 PHE A  71      -8.637 -15.697 -17.310  1.00  0.00           C  
ATOM   1115  HD1 PHE A  71      -9.189 -16.398 -16.697  1.00  0.00           H  
ATOM   1116  CE1 PHE A  71      -9.277 -14.571 -17.853  1.00  0.00           C  
ATOM   1117  HE1 PHE A  71     -10.325 -14.404 -17.655  1.00  0.00           H  
ATOM   1118  CZ  PHE A  71      -8.567 -13.701 -18.701  1.00  0.00           C  
ATOM   1119  HZ  PHE A  71      -9.055 -12.844 -19.142  1.00  0.00           H  
ATOM   1120  CE2 PHE A  71      -7.220 -13.957 -19.010  1.00  0.00           C  
ATOM   1121  HE2 PHE A  71      -6.674 -13.298 -19.675  1.00  0.00           H  
ATOM   1122  CD2 PHE A  71      -6.589 -15.098 -18.496  1.00  0.00           C  
ATOM   1123  HD2 PHE A  71      -5.565 -15.307 -18.778  1.00  0.00           H  
ATOM   1124  C   PHE A  71      -5.364 -16.022 -15.346  1.00  0.00           C  
ATOM   1125  O   PHE A  71      -5.086 -14.832 -15.489  1.00  0.00           O  
ATOM   1126  N   HIE A  72      -5.667 -16.521 -14.148  1.00  0.00           N  
ATOM   1127  H   HIE A  72      -5.957 -17.493 -14.085  1.00  0.00           H  
ATOM   1128  CA  HIE A  72      -5.576 -15.735 -12.921  1.00  0.00           C  
ATOM   1129  HA  HIE A  72      -6.171 -14.828 -13.022  1.00  0.00           H  
ATOM   1130  CB  HIE A  72      -6.164 -16.560 -11.779  1.00  0.00           C  
ATOM   1131  HB2 HIE A  72      -7.212 -16.786 -11.981  1.00  0.00           H  
ATOM   1132  HB3 HIE A  72      -5.625 -17.503 -11.702  1.00  0.00           H  
ATOM   1133  CG  HIE A  72      -6.046 -15.858 -10.462  1.00  0.00           C  
ATOM   1134  ND1 HIE A  72      -6.736 -14.714 -10.057  1.00  0.00           N  
ATOM   1135  CE1 HIE A  72      -6.269 -14.440  -8.827  1.00  0.00           C  
ATOM   1136  HE1 HIE A  72      -6.609 -13.624  -8.204  1.00  0.00           H  
ATOM   1137  NE2 HIE A  72      -5.322 -15.327  -8.469  1.00  0.00           N  
ATOM   1138  HE2 HIE A  72      -4.824 -15.339  -7.590  1.00  0.00           H  
ATOM   1139  CD2 HIE A  72      -5.166 -16.226  -9.495  1.00  0.00           C  
ATOM   1140  HD2 HIE A  72      -4.479 -17.057  -9.556  1.00  0.00           H  
ATOM   1141  C   HIE A  72      -4.131 -15.284 -12.649  1.00  0.00           C  
ATOM   1142  O   HIE A  72      -3.881 -14.098 -12.441  1.00  0.00           O  
ATOM   1143  N   ARG A  73      -3.158 -16.195 -12.779  1.00  0.00           N  
ATOM   1144  H   ARG A  73      -3.422 -17.159 -12.959  1.00  0.00           H  
ATOM   1145  CA  ARG A  73      -1.725 -15.858 -12.701  1.00  0.00           C  
ATOM   1146  HA  ARG A  73      -1.521 -15.346 -11.756  1.00  0.00           H  
ATOM   1147  CB  ARG A  73      -0.886 -17.128 -12.757  1.00  0.00           C  
ATOM   1148  HB2 ARG A  73      -1.213 -17.765 -13.581  1.00  0.00           H  
ATOM   1149  HB3 ARG A  73       0.166 -16.869 -12.900  1.00  0.00           H  
ATOM   1150  CG  ARG A  73      -1.029 -17.854 -11.429  1.00  0.00           C  
ATOM   1151  HG2 ARG A  73      -0.606 -17.248 -10.628  1.00  0.00           H  
ATOM   1152  HG3 ARG A  73      -2.073 -18.074 -11.207  1.00  0.00           H  
ATOM   1153  CD  ARG A  73      -0.265 -19.149 -11.521  1.00  0.00           C  
ATOM   1154  HD2 ARG A  73      -0.707 -19.777 -12.301  1.00  0.00           H  
ATOM   1155  HD3 ARG A  73       0.772 -18.924 -11.768  1.00  0.00           H  
ATOM   1156  NE  ARG A  73      -0.321 -19.816 -10.225  1.00  0.00           N  
ATOM   1157  HE  ARG A  73      -0.663 -19.269  -9.450  1.00  0.00           H  
ATOM   1158  CZ  ARG A  73       0.146 -21.016  -9.997  1.00  0.00           C  
ATOM   1159  NH1 ARG A  73       0.675 -21.730 -10.950  1.00  0.00           N  
ATOM   1160 HH11 ARG A  73       0.821 -21.280 -11.848  1.00  0.00           H  
ATOM   1161 HH12 ARG A  73       1.081 -22.622 -10.755  1.00  0.00           H  
ATOM   1162  NH2 ARG A  73       0.059 -21.523  -8.807  1.00  0.00           N  
ATOM   1163 HH21 ARG A  73      -0.229 -20.930  -8.045  1.00  0.00           H  
ATOM   1164 HH22 ARG A  73       0.477 -22.411  -8.612  1.00  0.00           H  
ATOM   1165  C   ARG A  73      -1.270 -14.906 -13.795  1.00  0.00           C  
ATOM   1166  O   ARG A  73      -0.488 -14.012 -13.502  1.00  0.00           O  
ATOM   1167  N   HIE A  74      -1.790 -15.038 -15.018  1.00  0.00           N  
ATOM   1168  H   HIE A  74      -2.388 -15.834 -15.203  1.00  0.00           H  
ATOM   1169  CA  HIE A  74      -1.550 -14.078 -16.101  1.00  0.00           C  
ATOM   1170  HA  HIE A  74      -0.474 -14.002 -16.261  1.00  0.00           H  
ATOM   1171  CB  HIE A  74      -2.185 -14.590 -17.429  1.00  0.00           C  
ATOM   1172  HB2 HIE A  74      -1.732 -15.559 -17.651  1.00  0.00           H  
ATOM   1173  HB3 HIE A  74      -3.246 -14.767 -17.272  1.00  0.00           H  
ATOM   1174  CG  HIE A  74      -2.042 -13.678 -18.650  1.00  0.00           C  
ATOM   1175  ND1 HIE A  74      -2.341 -13.959 -19.990  1.00  0.00           N  
ATOM   1176  CE1 HIE A  74      -2.014 -12.865 -20.709  1.00  0.00           C  
ATOM   1177  HE1 HIE A  74      -2.062 -12.737 -21.785  1.00  0.00           H  
ATOM   1178  NE2 HIE A  74      -1.622 -11.894 -19.890  1.00  0.00           N  
ATOM   1179  HE2 HIE A  74      -1.432 -10.943 -20.183  1.00  0.00           H  
ATOM   1180  CD2 HIE A  74      -1.635 -12.385 -18.621  1.00  0.00           C  
ATOM   1181  HD2 HIE A  74      -1.378 -11.827 -17.768  1.00  0.00           H  
ATOM   1182  C   HIE A  74      -2.012 -12.688 -15.636  1.00  0.00           C  
ATOM   1183  O   HIE A  74      -1.219 -11.747 -15.577  1.00  0.00           O  
ATOM   1184  N   LYS A  75      -3.257 -12.540 -15.191  1.00  0.00           N  
ATOM   1185  H   LYS A  75      -3.875 -13.348 -15.194  1.00  0.00           H  
ATOM   1186  CA  LYS A  75      -3.759 -11.225 -14.760  1.00  0.00           C  
ATOM   1187  HA  LYS A  75      -3.689 -10.523 -15.592  1.00  0.00           H  
ATOM   1188  CB  LYS A  75      -5.196 -11.375 -14.326  1.00  0.00           C  
ATOM   1189  HB2 LYS A  75      -5.351 -12.290 -13.747  1.00  0.00           H  
ATOM   1190  HB3 LYS A  75      -5.489 -10.509 -13.728  1.00  0.00           H  
ATOM   1191  CG  LYS A  75      -5.982 -11.400 -15.623  1.00  0.00           C  
ATOM   1192  HG2 LYS A  75      -5.722 -10.544 -16.244  1.00  0.00           H  
ATOM   1193  HG3 LYS A  75      -5.790 -12.320 -16.183  1.00  0.00           H  
ATOM   1194  CD  LYS A  75      -7.430 -11.258 -15.255  1.00  0.00           C  
ATOM   1195  HD2 LYS A  75      -7.573 -10.928 -14.220  1.00  0.00           H  
ATOM   1196  HD3 LYS A  75      -7.866 -10.518 -15.927  1.00  0.00           H  
ATOM   1197  CE  LYS A  75      -8.111 -12.581 -15.451  1.00  0.00           C  
ATOM   1198  HE2 LYS A  75      -7.895 -12.946 -16.462  1.00  0.00           H  
ATOM   1199  HE3 LYS A  75      -7.757 -13.317 -14.718  1.00  0.00           H  
ATOM   1200  NZ  LYS A  75      -9.515 -12.227 -15.272  1.00  0.00           N  
ATOM   1201  HZ1 LYS A  75      -9.734 -12.265 -14.286  1.00  0.00           H  
ATOM   1202  HZ2 LYS A  75     -10.110 -12.812 -15.837  1.00  0.00           H  
ATOM   1203  HZ3 LYS A  75      -9.604 -11.265 -15.577  1.00  0.00           H  
ATOM   1204  C   LYS A  75      -2.968 -10.579 -13.642  1.00  0.00           C  
ATOM   1205  O   LYS A  75      -2.713  -9.376 -13.679  1.00  0.00           O  
ATOM   1206  N   GLN A  76      -2.568 -11.400 -12.684  1.00  0.00           N  
ATOM   1207  H   GLN A  76      -2.867 -12.369 -12.716  1.00  0.00           H  
ATOM   1208  CA  GLN A  76      -1.683 -10.976 -11.619  1.00  0.00           C  
ATOM   1209  HA  GLN A  76      -2.095 -10.092 -11.151  1.00  0.00           H  
ATOM   1210  CB  GLN A  76      -1.492 -12.140 -10.665  1.00  0.00           C  
ATOM   1211  HB2 GLN A  76      -1.473 -13.076 -11.226  1.00  0.00           H  
ATOM   1212  HB3 GLN A  76      -0.528 -12.035 -10.168  1.00  0.00           H  
ATOM   1213  CG  GLN A  76      -2.543 -12.295  -9.595  1.00  0.00           C  
ATOM   1214  HG2 GLN A  76      -3.404 -12.834  -9.978  1.00  0.00           H  
ATOM   1215  HG3 GLN A  76      -2.050 -12.925  -8.854  1.00  0.00           H  
ATOM   1216  CD  GLN A  76      -3.051 -11.050  -8.889  1.00  0.00           C  
ATOM   1217  OE1 GLN A  76      -3.456 -10.014  -9.402  1.00  0.00           O  
ATOM   1218  NE2 GLN A  76      -3.177 -11.244  -7.613  1.00  0.00           N  
ATOM   1219 HE21 GLN A  76      -3.585 -10.521  -7.055  1.00  0.00           H  
ATOM   1220 HE22 GLN A  76      -2.845 -12.121  -7.258  1.00  0.00           H  
ATOM   1221  C   GLN A  76      -0.304 -10.569 -12.075  1.00  0.00           C  
ATOM   1222  O   GLN A  76       0.232  -9.573 -11.596  1.00  0.00           O  
ATOM   1223  N   LEU A  77       0.266 -11.333 -12.996  1.00  0.00           N  
ATOM   1224  H   LEU A  77      -0.207 -12.177 -13.304  1.00  0.00           H  
ATOM   1225  CA  LEU A  77       1.543 -11.011 -13.585  1.00  0.00           C  
ATOM   1226  HA  LEU A  77       2.286 -10.953 -12.787  1.00  0.00           H  
ATOM   1227  CB  LEU A  77       1.915 -12.150 -14.531  1.00  0.00           C  
ATOM   1228  HB2 LEU A  77       1.952 -13.067 -13.945  1.00  0.00           H  
ATOM   1229  HB3 LEU A  77       1.124 -12.289 -15.264  1.00  0.00           H  
ATOM   1230  CG  LEU A  77       3.247 -11.891 -15.255  1.00  0.00           C  
ATOM   1231  HG  LEU A  77       3.634 -10.903 -15.005  1.00  0.00           H  
ATOM   1232  CD1 LEU A  77       4.304 -12.921 -14.870  1.00  0.00           C  
ATOM   1233 HD11 LEU A  77       4.617 -13.451 -15.757  1.00  0.00           H  
ATOM   1234 HD12 LEU A  77       5.167 -12.426 -14.433  1.00  0.00           H  
ATOM   1235 HD13 LEU A  77       3.928 -13.665 -14.168  1.00  0.00           H  
ATOM   1236  CD2 LEU A  77       3.050 -11.947 -16.768  1.00  0.00           C  
ATOM   1237 HD21 LEU A  77       2.327 -11.203 -17.102  1.00  0.00           H  
ATOM   1238 HD22 LEU A  77       4.004 -11.760 -17.263  1.00  0.00           H  
ATOM   1239 HD23 LEU A  77       2.696 -12.941 -17.039  1.00  0.00           H  
ATOM   1240  C   LEU A  77       1.478  -9.649 -14.275  1.00  0.00           C  
ATOM   1241  O   LEU A  77       2.301  -8.791 -13.980  1.00  0.00           O  
ATOM   1242  N   ILE A  78       0.470  -9.400 -15.117  1.00  0.00           N  
ATOM   1243  H   ILE A  78      -0.192 -10.150 -15.300  1.00  0.00           H  
ATOM   1244  CA  ILE A  78       0.290  -8.098 -15.784  1.00  0.00           C  
ATOM   1245  HA  ILE A  78       1.187  -7.879 -16.360  1.00  0.00           H  
ATOM   1246  CB  ILE A  78      -0.913  -8.163 -16.754  1.00  0.00           C  
ATOM   1247  HB  ILE A  78      -1.750  -8.576 -16.183  1.00  0.00           H  
ATOM   1248  CG2 ILE A  78      -1.377  -6.787 -17.288  1.00  0.00           C  
ATOM   1249 HG21 ILE A  78      -0.934  -6.572 -18.254  1.00  0.00           H  
ATOM   1250 HG22 ILE A  78      -2.462  -6.789 -17.401  1.00  0.00           H  
ATOM   1251 HG23 ILE A  78      -1.107  -5.967 -16.631  1.00  0.00           H  
ATOM   1252  CG1 ILE A  78      -0.641  -9.140 -17.925  1.00  0.00           C  
ATOM   1253 HG12 ILE A  78      -0.326 -10.093 -17.509  1.00  0.00           H  
ATOM   1254 HG13 ILE A  78      -1.581  -9.305 -18.451  1.00  0.00           H  
ATOM   1255  CD1 ILE A  78       0.419  -8.767 -18.976  1.00  0.00           C  
ATOM   1256 HD11 ILE A  78       0.488  -9.589 -19.687  1.00  0.00           H  
ATOM   1257 HD12 ILE A  78       0.131  -7.879 -19.536  1.00  0.00           H  
ATOM   1258 HD13 ILE A  78       1.399  -8.625 -18.519  1.00  0.00           H  
ATOM   1259  C   ILE A  78       0.140  -6.972 -14.747  1.00  0.00           C  
ATOM   1260  O   ILE A  78       0.756  -5.912 -14.882  1.00  0.00           O  
ATOM   1261  N   ARG A  79      -0.635  -7.199 -13.681  1.00  0.00           N  
ATOM   1262  H   ARG A  79      -1.128  -8.085 -13.623  1.00  0.00           H  
ATOM   1263  CA  ARG A  79      -0.805  -6.234 -12.584  1.00  0.00           C  
ATOM   1264  HA  ARG A  79      -1.191  -5.298 -12.986  1.00  0.00           H  
ATOM   1265  CB  ARG A  79      -1.825  -6.813 -11.600  1.00  0.00           C  
ATOM   1266  HB2 ARG A  79      -2.737  -7.061 -12.146  1.00  0.00           H  
ATOM   1267  HB3 ARG A  79      -1.432  -7.727 -11.157  1.00  0.00           H  
ATOM   1268  CG  ARG A  79      -2.158  -5.826 -10.478  1.00  0.00           C  
ATOM   1269  HG2 ARG A  79      -1.251  -5.565  -9.934  1.00  0.00           H  
ATOM   1270  HG3 ARG A  79      -2.591  -4.919 -10.903  1.00  0.00           H  
ATOM   1271  CD  ARG A  79      -3.135  -6.466  -9.491  1.00  0.00           C  
ATOM   1272  HD2 ARG A  79      -2.776  -7.461  -9.220  1.00  0.00           H  
ATOM   1273  HD3 ARG A  79      -3.160  -5.864  -8.582  1.00  0.00           H  
ATOM   1274  NE  ARG A  79      -4.488  -6.576 -10.057  1.00  0.00           N  
ATOM   1275  HE  ARG A  79      -4.716  -7.450 -10.501  1.00  0.00           H  
ATOM   1276  CZ  ARG A  79      -5.432  -5.659  -9.934  1.00  0.00           C  
ATOM   1277  NH1 ARG A  79      -5.248  -4.502  -9.360  1.00  0.00           N  
ATOM   1278 HH11 ARG A  79      -4.318  -4.201  -9.045  1.00  0.00           H  
ATOM   1279 HH12 ARG A  79      -5.979  -3.832  -9.197  1.00  0.00           H  
ATOM   1280  NH2 ARG A  79      -6.620  -5.917 -10.401  1.00  0.00           N  
ATOM   1281 HH21 ARG A  79      -6.812  -6.808 -10.809  1.00  0.00           H  
ATOM   1282 HH22 ARG A  79      -7.338  -5.232 -10.250  1.00  0.00           H  
ATOM   1283  C   ARG A  79       0.525  -5.896 -11.910  1.00  0.00           C  
ATOM   1284  O   ARG A  79       0.846  -4.721 -11.736  1.00  0.00           O  
ATOM   1285  N   PHE A  80       1.336  -6.901 -11.604  1.00  0.00           N  
ATOM   1286  H   PHE A  80       1.019  -7.855 -11.751  1.00  0.00           H  
ATOM   1287  CA  PHE A  80       2.660  -6.681 -11.040  1.00  0.00           C  
ATOM   1288  HA  PHE A  80       2.577  -5.951 -10.239  1.00  0.00           H  
ATOM   1289  CB  PHE A  80       3.169  -7.976 -10.432  1.00  0.00           C  
ATOM   1290  HB2 PHE A  80       3.080  -8.752 -11.192  1.00  0.00           H  
ATOM   1291  HB3 PHE A  80       4.199  -7.793 -10.142  1.00  0.00           H  
ATOM   1292  CG  PHE A  80       2.514  -8.462  -9.172  1.00  0.00           C  
ATOM   1293  CD1 PHE A  80       2.427  -7.593  -8.072  1.00  0.00           C  
ATOM   1294  HD1 PHE A  80       2.815  -6.588  -8.145  1.00  0.00           H  
ATOM   1295  CE1 PHE A  80       1.858  -8.043  -6.873  1.00  0.00           C  
ATOM   1296  HE1 PHE A  80       1.791  -7.380  -6.025  1.00  0.00           H  
ATOM   1297  CZ  PHE A  80       1.396  -9.367  -6.770  1.00  0.00           C  
ATOM   1298  HZ  PHE A  80       0.965  -9.716  -5.843  1.00  0.00           H  
ATOM   1299  CE2 PHE A  80       1.525 -10.249  -7.857  1.00  0.00           C  
ATOM   1300  HE2 PHE A  80       1.195 -11.274  -7.763  1.00  0.00           H  
ATOM   1301  CD2 PHE A  80       2.097  -9.800  -9.058  1.00  0.00           C  
ATOM   1302  HD2 PHE A  80       2.216 -10.482  -9.888  1.00  0.00           H  
ATOM   1303  C   PHE A  80       3.673  -6.094 -12.038  1.00  0.00           C  
ATOM   1304  O   PHE A  80       4.505  -5.304 -11.608  1.00  0.00           O  
ATOM   1305  N   LEU A  81       3.591  -6.368 -13.346  1.00  0.00           N  
ATOM   1306  H   LEU A  81       2.930  -7.078 -13.653  1.00  0.00           H  
ATOM   1307  CA  LEU A  81       4.422  -5.685 -14.357  1.00  0.00           C  
ATOM   1308  HA  LEU A  81       5.466  -5.764 -14.057  1.00  0.00           H  
ATOM   1309  CB  LEU A  81       4.246  -6.332 -15.746  1.00  0.00           C  
ATOM   1310  HB2 LEU A  81       3.183  -6.353 -15.986  1.00  0.00           H  
ATOM   1311  HB3 LEU A  81       4.741  -5.696 -16.480  1.00  0.00           H  
ATOM   1312  CG  LEU A  81       4.824  -7.749 -15.914  1.00  0.00           C  
ATOM   1313  HG  LEU A  81       4.384  -8.407 -15.170  1.00  0.00           H  
ATOM   1314  CD1 LEU A  81       4.516  -8.303 -17.308  1.00  0.00           C  
ATOM   1315 HD11 LEU A  81       5.389  -8.264 -17.958  1.00  0.00           H  
ATOM   1316 HD12 LEU A  81       4.194  -9.338 -17.215  1.00  0.00           H  
ATOM   1317 HD13 LEU A  81       3.719  -7.735 -17.779  1.00  0.00           H  
ATOM   1318  CD2 LEU A  81       6.337  -7.767 -15.725  1.00  0.00           C  
ATOM   1319 HD21 LEU A  81       6.859  -8.398 -16.443  1.00  0.00           H  
ATOM   1320 HD22 LEU A  81       6.759  -6.767 -15.695  1.00  0.00           H  
ATOM   1321 HD23 LEU A  81       6.512  -8.203 -14.782  1.00  0.00           H  
ATOM   1322  C   LEU A  81       4.109  -4.181 -14.448  1.00  0.00           C  
ATOM   1323  O   LEU A  81       5.024  -3.359 -14.519  1.00  0.00           O  
ATOM   1324  N   LYS A  82       2.826  -3.807 -14.382  1.00  0.00           N  
ATOM   1325  H   LYS A  82       2.118  -4.539 -14.374  1.00  0.00           H  
ATOM   1326  CA  LYS A  82       2.393  -2.397 -14.320  1.00  0.00           C  
ATOM   1327  HA  LYS A  82       2.807  -1.846 -15.166  1.00  0.00           H  
ATOM   1328  CB  LYS A  82       0.867  -2.343 -14.365  1.00  0.00           C  
ATOM   1329  HB2 LYS A  82       0.441  -3.075 -13.678  1.00  0.00           H  
ATOM   1330  HB3 LYS A  82       0.530  -1.348 -14.067  1.00  0.00           H  
ATOM   1331  CG  LYS A  82       0.364  -2.610 -15.776  1.00  0.00           C  
ATOM   1332  HG2 LYS A  82       0.668  -1.781 -16.414  1.00  0.00           H  
ATOM   1333  HG3 LYS A  82       0.775  -3.540 -16.172  1.00  0.00           H  
ATOM   1334  CD  LYS A  82      -1.157  -2.694 -15.713  1.00  0.00           C  
ATOM   1335  HD2 LYS A  82      -1.449  -3.602 -15.180  1.00  0.00           H  
ATOM   1336  HD3 LYS A  82      -1.555  -1.815 -15.202  1.00  0.00           H  
ATOM   1337  CE  LYS A  82      -1.665  -2.739 -17.143  1.00  0.00           C  
ATOM   1338  HE2 LYS A  82      -1.247  -1.887 -17.686  1.00  0.00           H  
ATOM   1339  HE3 LYS A  82      -1.291  -3.659 -17.601  1.00  0.00           H  
ATOM   1340  NZ  LYS A  82      -3.140  -2.700 -17.192  1.00  0.00           N  
ATOM   1341  HZ1 LYS A  82      -3.465  -2.990 -18.122  1.00  0.00           H  
ATOM   1342  HZ2 LYS A  82      -3.561  -3.388 -16.586  1.00  0.00           H  
ATOM   1343  HZ3 LYS A  82      -3.520  -1.783 -17.022  1.00  0.00           H  
ATOM   1344  C   LYS A  82       2.880  -1.695 -13.058  1.00  0.00           C  
ATOM   1345  O   LYS A  82       3.280  -0.533 -13.083  1.00  0.00           O  
ATOM   1346  N   ARG A  83       2.857  -2.408 -11.937  1.00  0.00           N  
ATOM   1347  H   ARG A  83       2.426  -3.327 -11.977  1.00  0.00           H  
ATOM   1348  CA  ARG A  83       3.376  -1.930 -10.654  1.00  0.00           C  
ATOM   1349  HA  ARG A  83       2.961  -0.939 -10.455  1.00  0.00           H  
ATOM   1350  CB  ARG A  83       2.917  -2.939  -9.600  1.00  0.00           C  
ATOM   1351  HB2 ARG A  83       2.091  -3.542  -9.971  1.00  0.00           H  
ATOM   1352  HB3 ARG A  83       3.735  -3.602  -9.312  1.00  0.00           H  
ATOM   1353  CG  ARG A  83       2.414  -2.181  -8.394  1.00  0.00           C  
ATOM   1354  HG2 ARG A  83       3.251  -1.652  -7.939  1.00  0.00           H  
ATOM   1355  HG3 ARG A  83       1.639  -1.474  -8.697  1.00  0.00           H  
ATOM   1356  CD  ARG A  83       1.813  -3.163  -7.408  1.00  0.00           C  
ATOM   1357  HD2 ARG A  83       0.833  -3.491  -7.770  1.00  0.00           H  
ATOM   1358  HD3 ARG A  83       2.464  -4.035  -7.301  1.00  0.00           H  
ATOM   1359  NE  ARG A  83       1.677  -2.478  -6.129  1.00  0.00           N  
ATOM   1360  HE  ARG A  83       1.899  -1.492  -6.100  1.00  0.00           H  
ATOM   1361  CZ  ARG A  83       1.260  -3.015  -5.011  1.00  0.00           C  
ATOM   1362  NH1 ARG A  83       0.921  -4.270  -4.932  1.00  0.00           N  
ATOM   1363 HH11 ARG A  83       0.889  -4.808  -5.775  1.00  0.00           H  
ATOM   1364 HH12 ARG A  83       0.542  -4.622  -4.076  1.00  0.00           H  
ATOM   1365  NH2 ARG A  83       1.162  -2.288  -3.946  1.00  0.00           N  
ATOM   1366 HH21 ARG A  83       1.415  -1.301  -3.976  1.00  0.00           H  
ATOM   1367 HH22 ARG A  83       0.800  -2.659  -3.094  1.00  0.00           H  
ATOM   1368  C   ARG A  83       4.898  -1.770 -10.644  1.00  0.00           C  
ATOM   1369  O   ARG A  83       5.418  -0.809 -10.082  1.00  0.00           O  
ATOM   1370  N   LEU A  84       5.591  -2.691 -11.306  1.00  0.00           N  
ATOM   1371  H   LEU A  84       5.083  -3.485 -11.674  1.00  0.00           H  
ATOM   1372  CA  LEU A  84       7.036  -2.679 -11.470  1.00  0.00           C  
ATOM   1373  HA  LEU A  84       7.488  -2.592 -10.482  1.00  0.00           H  
ATOM   1374  CB  LEU A  84       7.451  -4.026 -12.080  1.00  0.00           C  
ATOM   1375  HB2 LEU A  84       7.127  -4.828 -11.415  1.00  0.00           H  
ATOM   1376  HB3 LEU A  84       6.935  -4.155 -13.031  1.00  0.00           H  
ATOM   1377  CG  LEU A  84       8.957  -4.173 -12.334  1.00  0.00           C  
ATOM   1378  HG  LEU A  84       9.272  -3.398 -13.034  1.00  0.00           H  
ATOM   1379  CD1 LEU A  84       9.800  -4.048 -11.062  1.00  0.00           C  
ATOM   1380 HD11 LEU A  84       9.652  -3.080 -10.588  1.00  0.00           H  
ATOM   1381 HD12 LEU A  84       9.542  -4.844 -10.363  1.00  0.00           H  
ATOM   1382 HD13 LEU A  84      10.850  -4.129 -11.336  1.00  0.00           H  
ATOM   1383  CD2 LEU A  84       9.221  -5.571 -12.920  1.00  0.00           C  
ATOM   1384 HD21 LEU A  84       9.487  -5.506 -13.973  1.00  0.00           H  
ATOM   1385 HD22 LEU A  84      10.010  -6.079 -12.370  1.00  0.00           H  
ATOM   1386 HD23 LEU A  84       8.339  -6.199 -12.845  1.00  0.00           H  
ATOM   1387  C   LEU A  84       7.499  -1.476 -12.299  1.00  0.00           C  
ATOM   1388  O   LEU A  84       8.440  -0.802 -11.903  1.00  0.00           O  
ATOM   1389  N   ASP A  85       6.796  -1.142 -13.385  1.00  0.00           N  
ATOM   1390  H   ASP A  85       6.043  -1.755 -13.684  1.00  0.00           H  
ATOM   1391  CA  ASP A  85       7.034   0.071 -14.186  1.00  0.00           C  
ATOM   1392  HA  ASP A  85       8.048   0.044 -14.587  1.00  0.00           H  
ATOM   1393  CB  ASP A  85       6.042   0.025 -15.360  1.00  0.00           C  
ATOM   1394  HB2 ASP A  85       6.168  -0.939 -15.851  1.00  0.00           H  
ATOM   1395  HB3 ASP A  85       5.025   0.076 -14.970  1.00  0.00           H  
ATOM   1396  CG  ASP A  85       6.196   1.105 -16.431  1.00  0.00           C  
ATOM   1397  OD1 ASP A  85       7.157   1.897 -16.396  1.00  0.00           O  
ATOM   1398  OD2 ASP A  85       5.329   1.156 -17.333  1.00  0.00           O  
ATOM   1399  C   ASP A  85       6.906   1.354 -13.337  1.00  0.00           C  
ATOM   1400  O   ASP A  85       7.794   2.205 -13.329  1.00  0.00           O  
ATOM   1401  N   ARG A  86       5.870   1.442 -12.491  1.00  0.00           N  
ATOM   1402  H   ARG A  86       5.173   0.708 -12.526  1.00  0.00           H  
ATOM   1403  CA  ARG A  86       5.709   2.556 -11.533  1.00  0.00           C  
ATOM   1404  HA  ARG A  86       5.809   3.493 -12.085  1.00  0.00           H  
ATOM   1405  CB  ARG A  86       4.330   2.519 -10.861  1.00  0.00           C  
ATOM   1406  HB2 ARG A  86       4.136   1.529 -10.444  1.00  0.00           H  
ATOM   1407  HB3 ARG A  86       4.306   3.260 -10.059  1.00  0.00           H  
ATOM   1408  CG  ARG A  86       3.286   2.860 -11.926  1.00  0.00           C  
ATOM   1409  HG2 ARG A  86       3.718   3.614 -12.575  1.00  0.00           H  
ATOM   1410  HG3 ARG A  86       3.119   1.967 -12.525  1.00  0.00           H  
ATOM   1411  CD  ARG A  86       1.927   3.423 -11.504  1.00  0.00           C  
ATOM   1412  HD2 ARG A  86       1.907   4.482 -11.757  1.00  0.00           H  
ATOM   1413  HD3 ARG A  86       1.176   2.930 -12.121  1.00  0.00           H  
ATOM   1414  NE  ARG A  86       1.588   3.292 -10.076  1.00  0.00           N  
ATOM   1415  HE  ARG A  86       1.893   4.029  -9.433  1.00  0.00           H  
ATOM   1416  CZ  ARG A  86       0.823   2.365  -9.549  1.00  0.00           C  
ATOM   1417  NH1 ARG A  86       0.364   1.368 -10.264  1.00  0.00           N  
ATOM   1418 HH11 ARG A  86       0.591   1.332 -11.240  1.00  0.00           H  
ATOM   1419 HH12 ARG A  86      -0.275   0.711  -9.853  1.00  0.00           H  
ATOM   1420  NH2 ARG A  86       0.513   2.440  -8.300  1.00  0.00           N  
ATOM   1421 HH21 ARG A  86       0.823   3.242  -7.736  1.00  0.00           H  
ATOM   1422 HH22 ARG A  86       0.095   1.660  -7.815  1.00  0.00           H  
ATOM   1423  C   ARG A  86       6.789   2.625 -10.464  1.00  0.00           C  
ATOM   1424  O   ARG A  86       7.170   3.722 -10.073  1.00  0.00           O  
ATOM   1425  N   ASN A  87       7.293   1.486 -10.000  1.00  0.00           N  
ATOM   1426  H   ASN A  87       6.916   0.619 -10.357  1.00  0.00           H  
ATOM   1427  CA  ASN A  87       8.455   1.469  -9.110  1.00  0.00           C  
ATOM   1428  HA  ASN A  87       8.295   2.153  -8.273  1.00  0.00           H  
ATOM   1429  CB  ASN A  87       8.693   0.051  -8.578  1.00  0.00           C  
ATOM   1430  HB2 ASN A  87       8.460  -0.695  -9.333  1.00  0.00           H  
ATOM   1431  HB3 ASN A  87       9.755   0.006  -8.367  1.00  0.00           H  
ATOM   1432  CG  ASN A  87       8.056  -0.335  -7.260  1.00  0.00           C  
ATOM   1433  OD1 ASN A  87       8.744  -0.635  -6.309  1.00  0.00           O  
ATOM   1434  ND2 ASN A  87       6.762  -0.433  -7.120  1.00  0.00           N  
ATOM   1435 HD21 ASN A  87       6.480  -0.688  -6.186  1.00  0.00           H  
ATOM   1436 HD22 ASN A  87       6.129  -0.168  -7.851  1.00  0.00           H  
ATOM   1437  C   ASN A  87       9.729   1.943  -9.844  1.00  0.00           C  
ATOM   1438  O   ASN A  87      10.507   2.718  -9.290  1.00  0.00           O  
ATOM   1439  N   LEU A  88       9.959   1.487 -11.083  1.00  0.00           N  
ATOM   1440  H   LEU A  88       9.293   0.837 -11.489  1.00  0.00           H  
ATOM   1441  CA  LEU A  88      11.126   1.878 -11.888  1.00  0.00           C  
ATOM   1442  HA  LEU A  88      12.024   1.717 -11.293  1.00  0.00           H  
ATOM   1443  CB  LEU A  88      11.204   1.027 -13.170  1.00  0.00           C  
ATOM   1444  HB2 LEU A  88      10.224   1.036 -13.651  1.00  0.00           H  
ATOM   1445  HB3 LEU A  88      11.913   1.487 -13.858  1.00  0.00           H  
ATOM   1446  CG  LEU A  88      11.644  -0.427 -12.921  1.00  0.00           C  
ATOM   1447  HG  LEU A  88      11.085  -0.838 -12.082  1.00  0.00           H  
ATOM   1448  CD1 LEU A  88      11.364  -1.283 -14.159  1.00  0.00           C  
ATOM   1449 HD11 LEU A  88      11.729  -0.780 -15.055  1.00  0.00           H  
ATOM   1450 HD12 LEU A  88      11.851  -2.253 -14.063  1.00  0.00           H  
ATOM   1451 HD13 LEU A  88      10.291  -1.447 -14.255  1.00  0.00           H  
ATOM   1452  CD2 LEU A  88      13.142  -0.547 -12.612  1.00  0.00           C  
ATOM   1453 HD21 LEU A  88      13.728  -0.390 -13.517  1.00  0.00           H  
ATOM   1454 HD22 LEU A  88      13.442   0.178 -11.855  1.00  0.00           H  
ATOM   1455 HD23 LEU A  88      13.342  -1.544 -12.223  1.00  0.00           H  
ATOM   1456  C   LEU A  88      11.108   3.368 -12.237  1.00  0.00           C  
ATOM   1457  O   LEU A  88      12.160   3.999 -12.265  1.00  0.00           O  
ATOM   1458  N   TRP A  89       9.931   3.964 -12.425  1.00  0.00           N  
ATOM   1459  H   TRP A  89       9.098   3.382 -12.454  1.00  0.00           H  
ATOM   1460  CA  TRP A  89       9.768   5.417 -12.540  1.00  0.00           C  
ATOM   1461  HA  TRP A  89      10.345   5.777 -13.392  1.00  0.00           H  
ATOM   1462  CB  TRP A  89       8.289   5.711 -12.800  1.00  0.00           C  
ATOM   1463  HB2 TRP A  89       8.113   5.593 -13.868  1.00  0.00           H  
ATOM   1464  HB3 TRP A  89       7.678   4.972 -12.286  1.00  0.00           H  
ATOM   1465  CG  TRP A  89       7.797   7.060 -12.387  1.00  0.00           C  
ATOM   1466  CD1 TRP A  89       6.981   7.301 -11.336  1.00  0.00           C  
ATOM   1467  HD1 TRP A  89       6.600   6.539 -10.662  1.00  0.00           H  
ATOM   1468  NE1 TRP A  89       6.702   8.651 -11.265  1.00  0.00           N  
ATOM   1469  HE1 TRP A  89       6.151   9.059 -10.522  1.00  0.00           H  
ATOM   1470  CE2 TRP A  89       7.351   9.354 -12.258  1.00  0.00           C  
ATOM   1471  CZ2 TRP A  89       7.404  10.714 -12.590  1.00  0.00           C  
ATOM   1472  HZ2 TRP A  89       6.857  11.440 -12.008  1.00  0.00           H  
ATOM   1473  CH2 TRP A  89       8.188  11.116 -13.686  1.00  0.00           C  
ATOM   1474  HH2 TRP A  89       8.242  12.160 -13.959  1.00  0.00           H  
ATOM   1475  CZ3 TRP A  89       8.898  10.159 -14.433  1.00  0.00           C  
ATOM   1476  HZ3 TRP A  89       9.486  10.475 -15.282  1.00  0.00           H  
ATOM   1477  CE3 TRP A  89       8.837   8.795 -14.092  1.00  0.00           C  
ATOM   1478  HE3 TRP A  89       9.380   8.067 -14.674  1.00  0.00           H  
ATOM   1479  CD2 TRP A  89       8.065   8.360 -12.994  1.00  0.00           C  
ATOM   1480  C   TRP A  89      10.295   6.164 -11.307  1.00  0.00           C  
ATOM   1481  O   TRP A  89      10.994   7.167 -11.463  1.00  0.00           O  
ATOM   1482  N   GLY A  90      10.044   5.633 -10.106  1.00  0.00           N  
ATOM   1483  H   GLY A  90       9.499   4.780 -10.067  1.00  0.00           H  
ATOM   1484  CA  GLY A  90      10.571   6.171  -8.847  1.00  0.00           C  
ATOM   1485  HA2 GLY A  90      10.234   7.198  -8.720  1.00  0.00           H  
ATOM   1486  HA3 GLY A  90      10.191   5.564  -8.026  1.00  0.00           H  
ATOM   1487  C   GLY A  90      12.100   6.154  -8.770  1.00  0.00           C  
ATOM   1488  O   GLY A  90      12.704   7.075  -8.226  1.00  0.00           O  
ATOM   1489  N   LEU A  91      12.740   5.155  -9.384  1.00  0.00           N  
ATOM   1490  H   LEU A  91      12.182   4.420  -9.799  1.00  0.00           H  
ATOM   1491  CA  LEU A  91      14.203   5.059  -9.450  1.00  0.00           C  
ATOM   1492  HA  LEU A  91      14.629   5.390  -8.502  1.00  0.00           H  
ATOM   1493  CB  LEU A  91      14.579   3.605  -9.741  1.00  0.00           C  
ATOM   1494  HB2 LEU A  91      13.941   3.220 -10.539  1.00  0.00           H  
ATOM   1495  HB3 LEU A  91      15.610   3.565 -10.092  1.00  0.00           H  
ATOM   1496  CG  LEU A  91      14.419   2.711  -8.516  1.00  0.00           C  
ATOM   1497  HG  LEU A  91      13.355   2.700  -8.276  1.00  0.00           H  
ATOM   1498  CD1 LEU A  91      14.841   1.317  -8.955  1.00  0.00           C  
ATOM   1499 HD11 LEU A  91      15.437   0.699  -8.289  1.00  0.00           H  
ATOM   1500 HD12 LEU A  91      15.898   1.458  -9.177  1.00  0.00           H  
ATOM   1501 HD13 LEU A  91      14.199   0.725  -8.308  1.00  0.00           H  
ATOM   1502  CD2 LEU A  91      15.195   3.236  -7.302  1.00  0.00           C  
ATOM   1503 HD21 LEU A  91      14.708   2.449  -6.732  1.00  0.00           H  
ATOM   1504 HD22 LEU A  91      16.181   3.323  -7.766  1.00  0.00           H  
ATOM   1505 HD23 LEU A  91      15.808   2.721  -6.568  1.00  0.00           H  
ATOM   1506  C   LEU A  91      14.843   5.904 -10.545  1.00  0.00           C  
ATOM   1507  O   LEU A  91      15.957   6.411 -10.393  1.00  0.00           O  
ATOM   1508  N   ALA A  92      14.195   5.935 -11.707  1.00  0.00           N  
ATOM   1509  H   ALA A  92      13.325   5.414 -11.774  1.00  0.00           H  
ATOM   1510  CA  ALA A  92      14.768   6.496 -12.920  1.00  0.00           C  
ATOM   1511  HA  ALA A  92      15.847   6.345 -12.894  1.00  0.00           H  
ATOM   1512  CB  ALA A  92      14.205   5.728 -14.122  1.00  0.00           C  
ATOM   1513  HB1 ALA A  92      13.192   6.065 -14.348  1.00  0.00           H  
ATOM   1514  HB2 ALA A  92      14.846   5.904 -14.982  1.00  0.00           H  
ATOM   1515  HB3 ALA A  92      14.180   4.657 -13.913  1.00  0.00           H  
ATOM   1516  C   ALA A  92      14.509   8.004 -13.039  1.00  0.00           C  
ATOM   1517  O   ALA A  92      15.381   8.742 -13.506  1.00  0.00           O  
ATOM   1518  N   GLY A  93      13.312   8.458 -12.645  1.00  0.00           N  
ATOM   1519  H   GLY A  93      12.659   7.813 -12.201  1.00  0.00           H  
ATOM   1520  CA  GLY A  93      12.838   9.832 -12.854  1.00  0.00           C  
ATOM   1521  HA2 GLY A  93      11.883   9.948 -12.340  1.00  0.00           H  
ATOM   1522  HA3 GLY A  93      13.557  10.526 -12.424  1.00  0.00           H  
ATOM   1523  C   GLY A  93      12.625  10.210 -14.325  1.00  0.00           C  
ATOM   1524  O   GLY A  93      12.520  11.389 -14.651  1.00  0.00           O  
ATOM   1525  N   LEU A  94      12.601   9.223 -15.226  1.00  0.00           N  
ATOM   1526  H   LEU A  94      12.654   8.280 -14.873  1.00  0.00           H  
ATOM   1527  CA  LEU A  94      12.446   9.382 -16.672  1.00  0.00           C  
ATOM   1528  HA  LEU A  94      12.301  10.436 -16.913  1.00  0.00           H  
ATOM   1529  CB  LEU A  94      13.697   8.861 -17.395  1.00  0.00           C  
ATOM   1530  HB2 LEU A  94      13.862   7.839 -17.054  1.00  0.00           H  
ATOM   1531  HB3 LEU A  94      13.512   8.832 -18.470  1.00  0.00           H  
ATOM   1532  CG  LEU A  94      14.967   9.686 -17.132  1.00  0.00           C  
ATOM   1533  HG  LEU A  94      15.066   9.847 -16.061  1.00  0.00           H  
ATOM   1534  CD1 LEU A  94      16.198   8.910 -17.607  1.00  0.00           C  
ATOM   1535 HD11 LEU A  94      16.229   7.928 -17.134  1.00  0.00           H  
ATOM   1536 HD12 LEU A  94      16.163   8.785 -18.690  1.00  0.00           H  
ATOM   1537 HD13 LEU A  94      17.096   9.462 -17.334  1.00  0.00           H  
ATOM   1538  CD2 LEU A  94      14.958  11.061 -17.812  1.00  0.00           C  
ATOM   1539 HD21 LEU A  94      15.278  11.797 -17.079  1.00  0.00           H  
ATOM   1540 HD22 LEU A  94      15.658  11.100 -18.650  1.00  0.00           H  
ATOM   1541 HD23 LEU A  94      13.963  11.339 -18.157  1.00  0.00           H  
ATOM   1542  C   LEU A  94      11.219   8.618 -17.154  1.00  0.00           C  
ATOM   1543  O   LEU A  94      10.919   7.532 -16.663  1.00  0.00           O  
ATOM   1544  N   ASN A  95      10.529   9.169 -18.152  1.00  0.00           N  
ATOM   1545  H   ASN A  95      10.860  10.034 -18.550  1.00  0.00           H  
ATOM   1546  CA  ASN A  95       9.296   8.563 -18.652  1.00  0.00           C  
ATOM   1547  HA  ASN A  95       8.719   8.174 -17.808  1.00  0.00           H  
ATOM   1548  CB  ASN A  95       8.461   9.632 -19.358  1.00  0.00           C  
ATOM   1549  HB2 ASN A  95       9.070  10.138 -20.107  1.00  0.00           H  
ATOM   1550  HB3 ASN A  95       7.612   9.170 -19.860  1.00  0.00           H  
ATOM   1551  CG  ASN A  95       7.910  10.634 -18.372  1.00  0.00           C  
ATOM   1552  OD1 ASN A  95       7.379  10.304 -17.331  1.00  0.00           O  
ATOM   1553  ND2 ASN A  95       8.037  11.897 -18.677  1.00  0.00           N  
ATOM   1554 HD21 ASN A  95       7.669  12.550 -18.008  1.00  0.00           H  
ATOM   1555 HD22 ASN A  95       8.437  12.162 -19.554  1.00  0.00           H  
ATOM   1556  C   ASN A  95       9.548   7.383 -19.584  1.00  0.00           C  
ATOM   1557  O   ASN A  95       8.827   6.390 -19.521  1.00  0.00           O  
ATOM   1558  N   SER A  96      10.515   7.498 -20.491  1.00  0.00           N  
ATOM   1559  H   SER A  96      11.071   8.341 -20.531  1.00  0.00           H  
ATOM   1560  CA  SER A  96      10.788   6.484 -21.505  1.00  0.00           C  
ATOM   1561  HA  SER A  96      10.778   5.506 -21.022  1.00  0.00           H  
ATOM   1562  CB  SER A  96       9.664   6.528 -22.546  1.00  0.00           C  
ATOM   1563  HB2 SER A  96       8.938   5.766 -22.272  1.00  0.00           H  
ATOM   1564  HB3 SER A  96       9.189   7.509 -22.506  1.00  0.00           H  
ATOM   1565  OG  SER A  96      10.036   6.291 -23.881  1.00  0.00           O  
ATOM   1566  HG  SER A  96       9.235   6.371 -24.405  1.00  0.00           H  
ATOM   1567  C   SER A  96      12.165   6.673 -22.122  1.00  0.00           C  
ATOM   1568  O   SER A  96      12.677   7.790 -22.209  1.00  0.00           O  
ATOM   1569  N   CYS A  97      12.753   5.553 -22.528  1.00  0.00           N  
ATOM   1570  H   CYS A  97      12.254   4.676 -22.434  1.00  0.00           H  
ATOM   1571  CA  CYS A  97      14.047   5.513 -23.162  1.00  0.00           C  
ATOM   1572  HA  CYS A  97      14.219   6.466 -23.658  1.00  0.00           H  
ATOM   1573  CB  CYS A  97      15.125   5.343 -22.107  1.00  0.00           C  
ATOM   1574  HB2 CYS A  97      15.039   6.142 -21.372  1.00  0.00           H  
ATOM   1575  HB3 CYS A  97      15.005   4.368 -21.635  1.00  0.00           H  
ATOM   1576  SG  CYS A  97      16.723   5.455 -22.941  1.00  0.00           S  
ATOM   1577  HG  CYS A  97      16.687   6.789 -23.028  1.00  0.00           H  
ATOM   1578  C   CYS A  97      14.067   4.360 -24.165  1.00  0.00           C  
ATOM   1579  O   CYS A  97      14.053   3.188 -23.769  1.00  0.00           O  
ATOM   1580  N   PRO A  98      14.051   4.681 -25.463  1.00  0.00           N  
ATOM   1581  CD  PRO A  98      13.989   6.012 -26.019  1.00  0.00           C  
ATOM   1582  HD2 PRO A  98      14.897   6.563 -25.765  1.00  0.00           H  
ATOM   1583  HD3 PRO A  98      13.104   6.515 -25.631  1.00  0.00           H  
ATOM   1584  CG  PRO A  98      13.877   5.863 -27.528  1.00  0.00           C  
ATOM   1585  HG2 PRO A  98      14.751   6.315 -27.996  1.00  0.00           H  
ATOM   1586  HG3 PRO A  98      12.950   6.313 -27.872  1.00  0.00           H  
ATOM   1587  CB  PRO A  98      13.849   4.374 -27.833  1.00  0.00           C  
ATOM   1588  HB2 PRO A  98      14.624   4.146 -28.571  1.00  0.00           H  
ATOM   1589  HB3 PRO A  98      12.878   4.057 -28.210  1.00  0.00           H  
ATOM   1590  CA  PRO A  98      14.122   3.692 -26.497  1.00  0.00           C  
ATOM   1591  HA  PRO A  98      13.384   2.909 -26.310  1.00  0.00           H  
ATOM   1592  C   PRO A  98      15.486   3.073 -26.569  1.00  0.00           C  
ATOM   1593  O   PRO A  98      16.512   3.563 -26.097  1.00  0.00           O  
ATOM   1594  N   VAL A  99      15.447   2.007 -27.328  1.00  0.00           N  
ATOM   1595  H   VAL A  99      14.547   1.658 -27.621  1.00  0.00           H  
ATOM   1596  CA  VAL A  99      16.540   1.111 -27.473  1.00  0.00           C  
ATOM   1597  HA  VAL A  99      17.466   1.597 -27.146  1.00  0.00           H  
ATOM   1598  CB  VAL A  99      16.187  -0.137 -26.679  1.00  0.00           C  
ATOM   1599  HB  VAL A  99      15.100  -0.132 -26.549  1.00  0.00           H  
ATOM   1600  CG1 VAL A  99      16.537  -1.529 -27.182  1.00  0.00           C  
ATOM   1601 HG11 VAL A  99      17.127  -2.111 -26.523  1.00  0.00           H  
ATOM   1602 HG12 VAL A  99      17.356  -1.579 -27.875  1.00  0.00           H  
ATOM   1603 HG13 VAL A  99      15.705  -2.205 -27.051  1.00  0.00           H  
ATOM   1604  CG2 VAL A  99      16.891  -0.064 -25.357  1.00  0.00           C  
ATOM   1605 HG21 VAL A  99      16.165  -0.148 -24.559  1.00  0.00           H  
ATOM   1606 HG22 VAL A  99      17.871   0.408 -25.395  1.00  0.00           H  
ATOM   1607 HG23 VAL A  99      17.377  -0.957 -25.082  1.00  0.00           H  
ATOM   1608  C   VAL A  99      16.699   0.700 -28.875  1.00  0.00           C  
ATOM   1609  O   VAL A  99      15.767   0.639 -29.677  1.00  0.00           O  
ATOM   1610  N   LYS A 100      17.939   0.319 -29.091  1.00  0.00           N  
ATOM   1611  H   LYS A 100      18.647   0.506 -28.393  1.00  0.00           H  
ATOM   1612  CA  LYS A 100      18.335  -0.256 -30.328  1.00  0.00           C  
ATOM   1613  HA  LYS A 100      17.465  -0.550 -30.921  1.00  0.00           H  
ATOM   1614  CB  LYS A 100      19.106   0.822 -30.973  1.00  0.00           C  
ATOM   1615  HB2 LYS A 100      19.921   1.107 -30.297  1.00  0.00           H  
ATOM   1616  HB3 LYS A 100      19.504   0.449 -31.914  1.00  0.00           H  
ATOM   1617  CG  LYS A 100      18.205   2.000 -31.224  1.00  0.00           C  
ATOM   1618  HG2 LYS A 100      17.383   1.732 -31.902  1.00  0.00           H  
ATOM   1619  HG3 LYS A 100      17.785   2.458 -30.327  1.00  0.00           H  
ATOM   1620  CD  LYS A 100      19.260   2.942 -31.724  1.00  0.00           C  
ATOM   1621  HD2 LYS A 100      19.769   3.350 -30.846  1.00  0.00           H  
ATOM   1622  HD3 LYS A 100      19.980   2.468 -32.405  1.00  0.00           H  
ATOM   1623  CE  LYS A 100      18.365   3.904 -32.430  1.00  0.00           C  
ATOM   1624  HE2 LYS A 100      17.840   3.294 -33.168  1.00  0.00           H  
ATOM   1625  HE3 LYS A 100      17.646   4.322 -31.717  1.00  0.00           H  
ATOM   1626  NZ  LYS A 100      19.160   4.872 -33.170  1.00  0.00           N  
ATOM   1627  HZ1 LYS A 100      18.732   5.785 -33.211  1.00  0.00           H  
ATOM   1628  HZ2 LYS A 100      19.178   4.471 -34.096  1.00  0.00           H  
ATOM   1629  HZ3 LYS A 100      20.096   4.934 -32.787  1.00  0.00           H  
ATOM   1630  C   LYS A 100      19.299  -1.385 -30.229  1.00  0.00           C  
ATOM   1631  O   LYS A 100      20.014  -1.511 -29.239  1.00  0.00           O  
ATOM   1632  N   GLU A 101      19.360  -2.056 -31.375  1.00  0.00           N  
ATOM   1633  H   GLU A 101      18.742  -1.742 -32.107  1.00  0.00           H  
ATOM   1634  CA  GLU A 101      20.313  -3.136 -31.700  1.00  0.00           C  
ATOM   1635  HA  GLU A 101      20.016  -3.564 -32.658  1.00  0.00           H  
ATOM   1636  CB  GLU A 101      21.737  -2.640 -31.709  1.00  0.00           C  
ATOM   1637  HB2 GLU A 101      21.963  -2.229 -30.718  1.00  0.00           H  
ATOM   1638  HB3 GLU A 101      22.408  -3.467 -31.917  1.00  0.00           H  
ATOM   1639  CG  GLU A 101      21.918  -1.575 -32.747  1.00  0.00           C  
ATOM   1640  HG2 GLU A 101      21.160  -0.815 -32.573  1.00  0.00           H  
ATOM   1641  HG3 GLU A 101      22.886  -1.132 -32.553  1.00  0.00           H  
ATOM   1642  CD  GLU A 101      21.809  -2.029 -34.206  1.00  0.00           C  
ATOM   1643  OE1 GLU A 101      20.932  -1.414 -34.849  1.00  0.00           O  
ATOM   1644  OE2 GLU A 101      22.667  -2.784 -34.712  1.00  0.00           O  
ATOM   1645  C   GLU A 101      20.295  -4.260 -30.720  1.00  0.00           C  
ATOM   1646  O   GLU A 101      21.279  -4.895 -30.338  1.00  0.00           O  
ATOM   1647  N   ALA A 102      19.126  -4.335 -30.167  1.00  0.00           N  
ATOM   1648  H   ALA A 102      18.399  -3.710 -30.463  1.00  0.00           H  
ATOM   1649  CA  ALA A 102      18.958  -5.062 -29.001  1.00  0.00           C  
ATOM   1650  HA  ALA A 102      19.875  -5.013 -28.404  1.00  0.00           H  
ATOM   1651  CB  ALA A 102      17.871  -4.332 -28.283  1.00  0.00           C  
ATOM   1652  HB1 ALA A 102      18.288  -3.354 -28.076  1.00  0.00           H  
ATOM   1653  HB2 ALA A 102      16.999  -4.248 -28.937  1.00  0.00           H  
ATOM   1654  HB3 ALA A 102      17.653  -4.846 -27.356  1.00  0.00           H  
ATOM   1655  C   ALA A 102      18.686  -6.481 -29.414  1.00  0.00           C  
ATOM   1656  O   ALA A 102      18.176  -6.812 -30.488  1.00  0.00           O  
ATOM   1657  N   ASN A 103      19.038  -7.307 -28.468  1.00  0.00           N  
ATOM   1658  H   ASN A 103      19.418  -6.913 -27.622  1.00  0.00           H  
ATOM   1659  CA  ASN A 103      18.731  -8.699 -28.525  1.00  0.00           C  
ATOM   1660  HA  ASN A 103      18.712  -9.044 -29.563  1.00  0.00           H  
ATOM   1661  CB  ASN A 103      19.839  -9.375 -27.759  1.00  0.00           C  
ATOM   1662  HB2 ASN A 103      19.968  -8.849 -26.810  1.00  0.00           H  
ATOM   1663  HB3 ASN A 103      19.608 -10.414 -27.550  1.00  0.00           H  
ATOM   1664  CG  ASN A 103      21.122  -9.358 -28.527  1.00  0.00           C  
ATOM   1665  OD1 ASN A 103      21.212  -9.212 -29.731  1.00  0.00           O  
ATOM   1666  ND2 ASN A 103      22.149  -9.582 -27.770  1.00  0.00           N  
ATOM   1667 HD21 ASN A 103      23.037  -9.632 -28.223  1.00  0.00           H  
ATOM   1668 HD22 ASN A 103      21.970  -9.739 -26.795  1.00  0.00           H  
ATOM   1669  C   ASN A 103      17.397  -8.985 -27.880  1.00  0.00           C  
ATOM   1670  O   ASN A 103      16.640  -8.091 -27.503  1.00  0.00           O  
ATOM   1671  N   GLN A 104      17.142 -10.276 -27.714  1.00  0.00           N  
ATOM   1672  H   GLN A 104      17.787 -10.947 -28.101  1.00  0.00           H  
ATOM   1673  CA  GLN A 104      15.968 -10.781 -27.028  1.00  0.00           C  
ATOM   1674  HA  GLN A 104      15.434  -9.952 -26.561  1.00  0.00           H  
ATOM   1675  CB  GLN A 104      15.023 -11.491 -27.979  1.00  0.00           C  
ATOM   1676  HB2 GLN A 104      15.398 -12.480 -28.251  1.00  0.00           H  
ATOM   1677  HB3 GLN A 104      14.067 -11.582 -27.487  1.00  0.00           H  
ATOM   1678  CG  GLN A 104      14.911 -10.662 -29.223  1.00  0.00           C  
ATOM   1679  HG2 GLN A 104      15.171  -9.625 -29.013  1.00  0.00           H  
ATOM   1680  HG3 GLN A 104      15.603 -11.066 -29.957  1.00  0.00           H  
ATOM   1681  CD  GLN A 104      13.564 -10.585 -29.837  1.00  0.00           C  
ATOM   1682  OE1 GLN A 104      12.620 -11.322 -29.628  1.00  0.00           O  
ATOM   1683  NE2 GLN A 104      13.563  -9.682 -30.761  1.00  0.00           N  
ATOM   1684 HE21 GLN A 104      12.861  -9.779 -31.458  1.00  0.00           H  
ATOM   1685 HE22 GLN A 104      14.454  -9.234 -30.894  1.00  0.00           H  
ATOM   1686  C   GLN A 104      16.305 -11.807 -25.993  1.00  0.00           C  
ATOM   1687  O   GLN A 104      17.276 -12.555 -26.100  1.00  0.00           O  
ATOM   1688  N   SER A 105      15.360 -11.939 -25.086  1.00  0.00           N  
ATOM   1689  H   SER A 105      14.575 -11.290 -25.100  1.00  0.00           H  
ATOM   1690  CA  SER A 105      15.341 -13.006 -24.118  1.00  0.00           C  
ATOM   1691  HA  SER A 105      15.772 -13.899 -24.571  1.00  0.00           H  
ATOM   1692  CB  SER A 105      16.204 -12.567 -22.935  1.00  0.00           C  
ATOM   1693  HB2 SER A 105      16.358 -13.416 -22.274  1.00  0.00           H  
ATOM   1694  HB3 SER A 105      17.175 -12.238 -23.316  1.00  0.00           H  
ATOM   1695  OG  SER A 105      15.603 -11.497 -22.225  1.00  0.00           O  
ATOM   1696  HG  SER A 105      14.670 -11.698 -22.079  1.00  0.00           H  
ATOM   1697  C   SER A 105      13.901 -13.312 -23.726  1.00  0.00           C  
ATOM   1698  O   SER A 105      13.000 -12.523 -24.001  1.00  0.00           O  
ATOM   1699  N   THR A 106      13.665 -14.424 -23.042  1.00  0.00           N  
ATOM   1700  H   THR A 106      14.423 -15.042 -22.801  1.00  0.00           H  
ATOM   1701  CA  THR A 106      12.374 -14.645 -22.378  1.00  0.00           C  
ATOM   1702  HA  THR A 106      11.572 -14.492 -23.100  1.00  0.00           H  
ATOM   1703  CB  THR A 106      12.246 -16.076 -21.846  1.00  0.00           C  
ATOM   1704  HB  THR A 106      11.257 -16.198 -21.405  1.00  0.00           H  
ATOM   1705  CG2 THR A 106      12.428 -17.122 -22.947  1.00  0.00           C  
ATOM   1706 HG21 THR A 106      13.466 -17.167 -23.275  1.00  0.00           H  
ATOM   1707 HG22 THR A 106      12.123 -18.101 -22.576  1.00  0.00           H  
ATOM   1708 HG23 THR A 106      11.797 -16.873 -23.801  1.00  0.00           H  
ATOM   1709  OG1 THR A 106      13.245 -16.303 -20.872  1.00  0.00           O  
ATOM   1710  HG1 THR A 106      13.215 -17.245 -20.677  1.00  0.00           H  
ATOM   1711  C   THR A 106      12.175 -13.644 -21.236  1.00  0.00           C  
ATOM   1712  O   THR A 106      13.140 -13.127 -20.658  1.00  0.00           O  
ATOM   1713  N   LEU A 107      10.918 -13.369 -20.898  1.00  0.00           N  
ATOM   1714  H   LEU A 107      10.166 -13.756 -21.462  1.00  0.00           H  
ATOM   1715  CA  LEU A 107      10.556 -12.507 -19.780  1.00  0.00           C  
ATOM   1716  HA  LEU A 107      11.036 -11.547 -19.913  1.00  0.00           H  
ATOM   1717  CB  LEU A 107       9.031 -12.319 -19.792  1.00  0.00           C  
ATOM   1718  HB2 LEU A 107       8.711 -11.950 -20.767  1.00  0.00           H  
ATOM   1719  HB3 LEU A 107       8.576 -13.297 -19.637  1.00  0.00           H  
ATOM   1720  CG  LEU A 107       8.541 -11.359 -18.698  1.00  0.00           C  
ATOM   1721  HG  LEU A 107       9.028 -11.650 -17.787  1.00  0.00           H  
ATOM   1722  CD1 LEU A 107       8.908  -9.891 -18.962  1.00  0.00           C  
ATOM   1723 HD11 LEU A 107       9.163  -9.742 -20.010  1.00  0.00           H  
ATOM   1724 HD12 LEU A 107       8.085  -9.230 -18.694  1.00  0.00           H  
ATOM   1725 HD13 LEU A 107       9.778  -9.635 -18.356  1.00  0.00           H  
ATOM   1726  CD2 LEU A 107       7.045 -11.520 -18.443  1.00  0.00           C  
ATOM   1727 HD21 LEU A 107       6.500 -11.272 -19.342  1.00  0.00           H  
ATOM   1728 HD22 LEU A 107       6.828 -12.553 -18.175  1.00  0.00           H  
ATOM   1729 HD23 LEU A 107       6.730 -10.880 -17.619  1.00  0.00           H  
ATOM   1730  C   LEU A 107      11.075 -13.052 -18.448  1.00  0.00           C  
ATOM   1731  O   LEU A 107      11.576 -12.285 -17.631  1.00  0.00           O  
ATOM   1732  N   GLU A 108      11.021 -14.364 -18.246  1.00  0.00           N  
ATOM   1733  H   GLU A 108      10.562 -14.941 -18.947  1.00  0.00           H  
ATOM   1734  CA  GLU A 108      11.581 -15.020 -17.064  1.00  0.00           C  
ATOM   1735  HA  GLU A 108      11.059 -14.665 -16.175  1.00  0.00           H  
ATOM   1736  CB  GLU A 108      11.332 -16.532 -17.205  1.00  0.00           C  
ATOM   1737  HB2 GLU A 108      10.259 -16.710 -17.209  1.00  0.00           H  
ATOM   1738  HB3 GLU A 108      11.715 -16.856 -18.176  1.00  0.00           H  
ATOM   1739  CG  GLU A 108      12.049 -17.335 -16.097  1.00  0.00           C  
ATOM   1740  HG2 GLU A 108      12.894 -17.838 -16.572  1.00  0.00           H  
ATOM   1741  HG3 GLU A 108      12.462 -16.630 -15.377  1.00  0.00           H  
ATOM   1742  CD  GLU A 108      11.207 -18.328 -15.260  1.00  0.00           C  
ATOM   1743  OE1 GLU A 108       9.992 -18.491 -15.504  1.00  0.00           O  
ATOM   1744  OE2 GLU A 108      11.756 -18.879 -14.275  1.00  0.00           O  
ATOM   1745  C   GLU A 108      13.079 -14.693 -16.879  1.00  0.00           C  
ATOM   1746  O   GLU A 108      13.514 -14.273 -15.805  1.00  0.00           O  
ATOM   1747  N   ASN A 109      13.871 -14.809 -17.948  1.00  0.00           N  
ATOM   1748  H   ASN A 109      13.451 -15.090 -18.826  1.00  0.00           H  
ATOM   1749  CA  ASN A 109      15.304 -14.533 -17.911  1.00  0.00           C  
ATOM   1750  HA  ASN A 109      15.741 -15.042 -17.050  1.00  0.00           H  
ATOM   1751  CB  ASN A 109      15.892 -15.119 -19.197  1.00  0.00           C  
ATOM   1752  HB2 ASN A 109      15.724 -16.195 -19.217  1.00  0.00           H  
ATOM   1753  HB3 ASN A 109      15.403 -14.675 -20.065  1.00  0.00           H  
ATOM   1754  CG  ASN A 109      17.369 -14.844 -19.291  1.00  0.00           C  
ATOM   1755  OD1 ASN A 109      17.793 -13.850 -19.854  1.00  0.00           O  
ATOM   1756  ND2 ASN A 109      18.194 -15.686 -18.720  1.00  0.00           N  
ATOM   1757 HD21 ASN A 109      19.175 -15.508 -18.816  1.00  0.00           H  
ATOM   1758 HD22 ASN A 109      17.837 -16.495 -18.240  1.00  0.00           H  
ATOM   1759  C   ASN A 109      15.621 -13.033 -17.756  1.00  0.00           C  
ATOM   1760  O   ASN A 109      16.590 -12.655 -17.088  1.00  0.00           O  
ATOM   1761  N   PHE A 110      14.804 -12.178 -18.372  1.00  0.00           N  
ATOM   1762  H   PHE A 110      14.052 -12.559 -18.939  1.00  0.00           H  
ATOM   1763  CA  PHE A 110      14.899 -10.729 -18.236  1.00  0.00           C  
ATOM   1764  HA  PHE A 110      15.907 -10.407 -18.498  1.00  0.00           H  
ATOM   1765  CB  PHE A 110      13.911 -10.105 -19.225  1.00  0.00           C  
ATOM   1766  HB2 PHE A 110      14.166 -10.441 -20.230  1.00  0.00           H  
ATOM   1767  HB3 PHE A 110      12.905 -10.465 -19.012  1.00  0.00           H  
ATOM   1768  CG  PHE A 110      13.889  -8.596 -19.215  1.00  0.00           C  
ATOM   1769  CD1 PHE A 110      14.710  -7.881 -20.105  1.00  0.00           C  
ATOM   1770  HD1 PHE A 110      15.361  -8.412 -20.788  1.00  0.00           H  
ATOM   1771  CE1 PHE A 110      14.672  -6.477 -20.116  1.00  0.00           C  
ATOM   1772  HE1 PHE A 110      15.287  -5.928 -20.815  1.00  0.00           H  
ATOM   1773  CZ  PHE A 110      13.817  -5.792 -19.236  1.00  0.00           C  
ATOM   1774  HZ  PHE A 110      13.773  -4.715 -19.252  1.00  0.00           H  
ATOM   1775  CE2 PHE A 110      12.999  -6.505 -18.344  1.00  0.00           C  
ATOM   1776  HE2 PHE A 110      12.339  -5.971 -17.677  1.00  0.00           H  
ATOM   1777  CD2 PHE A 110      13.031  -7.910 -18.335  1.00  0.00           C  
ATOM   1778  HD2 PHE A 110      12.391  -8.462 -17.662  1.00  0.00           H  
ATOM   1779  C   PHE A 110      14.631 -10.283 -16.791  1.00  0.00           C  
ATOM   1780  O   PHE A 110      15.405  -9.512 -16.220  1.00  0.00           O  
ATOM   1781  N   LEU A 111      13.569 -10.812 -16.175  1.00  0.00           N  
ATOM   1782  H   LEU A 111      12.976 -11.455 -16.697  1.00  0.00           H  
ATOM   1783  CA  LEU A 111      13.219 -10.526 -14.785  1.00  0.00           C  
ATOM   1784  HA  LEU A 111      13.222  -9.447 -14.647  1.00  0.00           H  
ATOM   1785  CB  LEU A 111      11.827 -11.079 -14.469  1.00  0.00           C  
ATOM   1786  HB2 LEU A 111      11.798 -12.133 -14.755  1.00  0.00           H  
ATOM   1787  HB3 LEU A 111      11.652 -11.018 -13.393  1.00  0.00           H  
ATOM   1788  CG  LEU A 111      10.696 -10.332 -15.183  1.00  0.00           C  
ATOM   1789  HG  LEU A 111      10.873 -10.306 -16.253  1.00  0.00           H  
ATOM   1790  CD1 LEU A 111       9.419 -11.125 -14.940  1.00  0.00           C  
ATOM   1791 HD11 LEU A 111       9.060 -11.638 -15.811  1.00  0.00           H  
ATOM   1792 HD12 LEU A 111       9.503 -11.852 -14.128  1.00  0.00           H  
ATOM   1793 HD13 LEU A 111       8.668 -10.407 -14.782  1.00  0.00           H  
ATOM   1794  CD2 LEU A 111      10.541  -8.867 -14.704  1.00  0.00           C  
ATOM   1795 HD21 LEU A 111      11.423  -8.515 -14.177  1.00  0.00           H  
ATOM   1796 HD22 LEU A 111      10.373  -8.229 -15.572  1.00  0.00           H  
ATOM   1797 HD23 LEU A 111       9.703  -8.736 -14.021  1.00  0.00           H  
ATOM   1798  C   LEU A 111      14.226 -11.090 -13.788  1.00  0.00           C  
ATOM   1799  O   LEU A 111      14.511 -10.432 -12.790  1.00  0.00           O  
ATOM   1800  N   GLU A 112      14.810 -12.257 -14.048  1.00  0.00           N  
ATOM   1801  H   GLU A 112      14.483 -12.800 -14.845  1.00  0.00           H  
ATOM   1802  CA  GLU A 112      15.864 -12.826 -13.198  1.00  0.00           C  
ATOM   1803  HA  GLU A 112      15.496 -12.886 -12.174  1.00  0.00           H  
ATOM   1804  CB  GLU A 112      16.164 -14.252 -13.684  1.00  0.00           C  
ATOM   1805  HB2 GLU A 112      15.240 -14.831 -13.674  1.00  0.00           H  
ATOM   1806  HB3 GLU A 112      16.511 -14.201 -14.718  1.00  0.00           H  
ATOM   1807  CG  GLU A 112      17.219 -14.985 -12.839  1.00  0.00           C  
ATOM   1808  HG2 GLU A 112      17.417 -15.947 -13.320  1.00  0.00           H  
ATOM   1809  HG3 GLU A 112      18.151 -14.415 -12.892  1.00  0.00           H  
ATOM   1810  CD  GLU A 112      16.802 -15.185 -11.355  1.00  0.00           C  
ATOM   1811  OE1 GLU A 112      17.687 -15.103 -10.474  1.00  0.00           O  
ATOM   1812  OE2 GLU A 112      15.591 -15.324 -11.050  1.00  0.00           O  
ATOM   1813  C   GLU A 112      17.126 -11.940 -13.190  1.00  0.00           C  
ATOM   1814  O   GLU A 112      17.686 -11.633 -12.131  1.00  0.00           O  
ATOM   1815  N   ARG A 113      17.538 -11.430 -14.357  1.00  0.00           N  
ATOM   1816  H   ARG A 113      17.030 -11.686 -15.201  1.00  0.00           H  
ATOM   1817  CA  ARG A 113      18.666 -10.489 -14.458  1.00  0.00           C  
ATOM   1818  HA  ARG A 113      19.496 -10.877 -13.867  1.00  0.00           H  
ATOM   1819  CB  ARG A 113      19.122 -10.367 -15.914  1.00  0.00           C  
ATOM   1820  HB2 ARG A 113      18.261 -10.237 -16.575  1.00  0.00           H  
ATOM   1821  HB3 ARG A 113      19.779  -9.501 -16.017  1.00  0.00           H  
ATOM   1822  CG  ARG A 113      19.906 -11.640 -16.266  1.00  0.00           C  
ATOM   1823  HG2 ARG A 113      20.735 -11.741 -15.566  1.00  0.00           H  
ATOM   1824  HG3 ARG A 113      19.262 -12.516 -16.170  1.00  0.00           H  
ATOM   1825  CD  ARG A 113      20.490 -11.596 -17.672  1.00  0.00           C  
ATOM   1826  HD2 ARG A 113      21.048 -10.666 -17.786  1.00  0.00           H  
ATOM   1827  HD3 ARG A 113      21.183 -12.432 -17.780  1.00  0.00           H  
ATOM   1828  NE  ARG A 113      19.439 -11.714 -18.693  1.00  0.00           N  
ATOM   1829  HE  ARG A 113      18.712 -12.405 -18.545  1.00  0.00           H  
ATOM   1830  CZ  ARG A 113      19.346 -11.033 -19.815  1.00  0.00           C  
ATOM   1831  NH1 ARG A 113      20.207 -10.130 -20.172  1.00  0.00           N  
ATOM   1832 HH11 ARG A 113      21.022  -9.966 -19.623  1.00  0.00           H  
ATOM   1833 HH12 ARG A 113      20.057  -9.656 -21.073  1.00  0.00           H  
ATOM   1834  NH2 ARG A 113      18.380 -11.269 -20.636  1.00  0.00           N  
ATOM   1835 HH21 ARG A 113      17.822 -12.102 -20.502  1.00  0.00           H  
ATOM   1836 HH22 ARG A 113      18.479 -10.867 -21.564  1.00  0.00           H  
ATOM   1837  C   ARG A 113      18.351  -9.133 -13.848  1.00  0.00           C  
ATOM   1838  O   ARG A 113      19.176  -8.617 -13.095  1.00  0.00           O  
ATOM   1839  N   LEU A 114      17.145  -8.609 -14.066  1.00  0.00           N  
ATOM   1840  H   LEU A 114      16.525  -9.084 -14.715  1.00  0.00           H  
ATOM   1841  CA  LEU A 114      16.680  -7.382 -13.419  1.00  0.00           C  
ATOM   1842  HA  LEU A 114      17.377  -6.580 -13.664  1.00  0.00           H  
ATOM   1843  CB  LEU A 114      15.288  -7.032 -13.973  1.00  0.00           C  
ATOM   1844  HB2 LEU A 114      15.359  -6.937 -15.056  1.00  0.00           H  
ATOM   1845  HB3 LEU A 114      14.622  -7.867 -13.752  1.00  0.00           H  
ATOM   1846  CG  LEU A 114      14.666  -5.742 -13.394  1.00  0.00           C  
ATOM   1847  HG  LEU A 114      14.592  -5.875 -12.312  1.00  0.00           H  
ATOM   1848  CD1 LEU A 114      15.485  -4.464 -13.674  1.00  0.00           C  
ATOM   1849 HD11 LEU A 114      16.354  -4.679 -14.293  1.00  0.00           H  
ATOM   1850 HD12 LEU A 114      14.905  -3.717 -14.209  1.00  0.00           H  
ATOM   1851 HD13 LEU A 114      15.798  -4.011 -12.733  1.00  0.00           H  
ATOM   1852  CD2 LEU A 114      13.230  -5.556 -13.904  1.00  0.00           C  
ATOM   1853 HD21 LEU A 114      12.919  -6.383 -14.541  1.00  0.00           H  
ATOM   1854 HD22 LEU A 114      12.574  -5.500 -13.039  1.00  0.00           H  
ATOM   1855 HD23 LEU A 114      13.094  -4.627 -14.456  1.00  0.00           H  
ATOM   1856  C   LEU A 114      16.684  -7.527 -11.894  1.00  0.00           C  
ATOM   1857  O   LEU A 114      17.183  -6.646 -11.200  1.00  0.00           O  
ATOM   1858  N   LYS A 115      16.207  -8.661 -11.368  1.00  0.00           N  
ATOM   1859  H   LYS A 115      15.789  -9.340 -12.002  1.00  0.00           H  
ATOM   1860  CA  LYS A 115      16.226  -8.985  -9.936  1.00  0.00           C  
ATOM   1861  HA  LYS A 115      15.754  -8.168  -9.397  1.00  0.00           H  
ATOM   1862  CB  LYS A 115      15.427 -10.280  -9.723  1.00  0.00           C  
ATOM   1863  HB2 LYS A 115      14.509 -10.235 -10.308  1.00  0.00           H  
ATOM   1864  HB3 LYS A 115      16.022 -11.128 -10.072  1.00  0.00           H  
ATOM   1865  CG  LYS A 115      15.032 -10.476  -8.254  1.00  0.00           C  
ATOM   1866  HG2 LYS A 115      15.936 -10.654  -7.670  1.00  0.00           H  
ATOM   1867  HG3 LYS A 115      14.567  -9.556  -7.898  1.00  0.00           H  
ATOM   1868  CD  LYS A 115      14.039 -11.632  -8.027  1.00  0.00           C  
ATOM   1869  HD2 LYS A 115      13.917 -11.770  -6.950  1.00  0.00           H  
ATOM   1870  HD3 LYS A 115      13.073 -11.377  -8.462  1.00  0.00           H  
ATOM   1871  CE  LYS A 115      14.546 -12.929  -8.664  1.00  0.00           C  
ATOM   1872  HE2 LYS A 115      14.667 -12.766  -9.739  1.00  0.00           H  
ATOM   1873  HE3 LYS A 115      15.534 -13.137  -8.245  1.00  0.00           H  
ATOM   1874  NZ  LYS A 115      13.636 -14.087  -8.465  1.00  0.00           N  
ATOM   1875  HZ1 LYS A 115      13.219 -14.100  -7.542  1.00  0.00           H  
ATOM   1876  HZ2 LYS A 115      12.880 -14.078  -9.143  1.00  0.00           H  
ATOM   1877  HZ3 LYS A 115      14.149 -14.946  -8.647  1.00  0.00           H  
ATOM   1878  C   LYS A 115      17.646  -9.092  -9.386  1.00  0.00           C  
ATOM   1879  O   LYS A 115      17.907  -8.589  -8.297  1.00  0.00           O  
ATOM   1880  N   THR A 116      18.556  -9.702 -10.144  1.00  0.00           N  
ATOM   1881  H   THR A 116      18.240 -10.143 -11.002  1.00  0.00           H  
ATOM   1882  CA  THR A 116      19.977  -9.812  -9.777  1.00  0.00           C  
ATOM   1883  HA  THR A 116      20.049 -10.270  -8.793  1.00  0.00           H  
ATOM   1884  CB  THR A 116      20.728 -10.711 -10.768  1.00  0.00           C  
ATOM   1885  HB  THR A 116      20.652 -10.276 -11.762  1.00  0.00           H  
ATOM   1886  CG2 THR A 116      22.227 -10.881 -10.487  1.00  0.00           C  
ATOM   1887 HG21 THR A 116      22.554 -10.406  -9.560  1.00  0.00           H  
ATOM   1888 HG22 THR A 116      22.515 -11.936 -10.500  1.00  0.00           H  
ATOM   1889 HG23 THR A 116      22.751 -10.386 -11.297  1.00  0.00           H  
ATOM   1890  OG1 THR A 116      20.126 -11.986 -10.788  1.00  0.00           O  
ATOM   1891  HG1 THR A 116      19.303 -11.955 -11.308  1.00  0.00           H  
ATOM   1892  C   THR A 116      20.629  -8.432  -9.683  1.00  0.00           C  
ATOM   1893  O   THR A 116      21.243  -8.127  -8.663  1.00  0.00           O  
ATOM   1894  N   ILE A 117      20.393  -7.547 -10.659  1.00  0.00           N  
ATOM   1895  H   ILE A 117      19.838  -7.850 -11.457  1.00  0.00           H  
ATOM   1896  CA  ILE A 117      20.875  -6.151 -10.647  1.00  0.00           C  
ATOM   1897  HA  ILE A 117      21.959  -6.148 -10.526  1.00  0.00           H  
ATOM   1898  CB  ILE A 117      20.509  -5.473 -11.993  1.00  0.00           C  
ATOM   1899  HB  ILE A 117      19.469  -5.718 -12.215  1.00  0.00           H  
ATOM   1900  CG2 ILE A 117      20.647  -3.937 -11.999  1.00  0.00           C  
ATOM   1901 HG21 ILE A 117      20.115  -3.530 -12.858  1.00  0.00           H  
ATOM   1902 HG22 ILE A 117      20.225  -3.481 -11.105  1.00  0.00           H  
ATOM   1903 HG23 ILE A 117      21.699  -3.657 -12.067  1.00  0.00           H  
ATOM   1904  CG1 ILE A 117      21.409  -6.065 -13.098  1.00  0.00           C  
ATOM   1905 HG12 ILE A 117      22.429  -5.701 -12.965  1.00  0.00           H  
ATOM   1906 HG13 ILE A 117      21.440  -7.144 -12.977  1.00  0.00           H  
ATOM   1907  CD1 ILE A 117      20.973  -5.836 -14.549  1.00  0.00           C  
ATOM   1908 HD11 ILE A 117      21.420  -6.638 -15.128  1.00  0.00           H  
ATOM   1909 HD12 ILE A 117      19.889  -5.910 -14.655  1.00  0.00           H  
ATOM   1910 HD13 ILE A 117      21.349  -4.892 -14.949  1.00  0.00           H  
ATOM   1911  C   ILE A 117      20.288  -5.380  -9.464  1.00  0.00           C  
ATOM   1912  O   ILE A 117      20.975  -4.618  -8.785  1.00  0.00           O  
ATOM   1913  N   MET A 118      19.003  -5.578  -9.186  1.00  0.00           N  
ATOM   1914  H   MET A 118      18.458  -6.164  -9.810  1.00  0.00           H  
ATOM   1915  CA  MET A 118      18.306  -4.860  -8.126  1.00  0.00           C  
ATOM   1916  HA  MET A 118      18.538  -3.801  -8.229  1.00  0.00           H  
ATOM   1917  CB  MET A 118      16.815  -5.108  -8.318  1.00  0.00           C  
ATOM   1918  HB2 MET A 118      16.590  -5.217  -9.373  1.00  0.00           H  
ATOM   1919  HB3 MET A 118      16.529  -6.031  -7.809  1.00  0.00           H  
ATOM   1920  CG  MET A 118      15.933  -3.994  -7.798  1.00  0.00           C  
ATOM   1921  HG2 MET A 118      14.974  -4.196  -8.263  1.00  0.00           H  
ATOM   1922  HG3 MET A 118      15.843  -4.104  -6.719  1.00  0.00           H  
ATOM   1923  SD  MET A 118      16.376  -2.270  -8.164  1.00  0.00           S  
ATOM   1924  CE  MET A 118      16.047  -2.212  -9.940  1.00  0.00           C  
ATOM   1925  HE1 MET A 118      15.058  -2.622 -10.146  1.00  0.00           H  
ATOM   1926  HE2 MET A 118      16.078  -1.174 -10.272  1.00  0.00           H  
ATOM   1927  HE3 MET A 118      16.805  -2.790 -10.467  1.00  0.00           H  
ATOM   1928  C   MET A 118      18.741  -5.287  -6.729  1.00  0.00           C  
ATOM   1929  O   MET A 118      18.855  -4.462  -5.829  1.00  0.00           O  
ATOM   1930  N   ARG A 119      19.033  -6.575  -6.546  1.00  0.00           N  
ATOM   1931  H   ARG A 119      18.868  -7.226  -7.312  1.00  0.00           H  
ATOM   1932  CA  ARG A 119      19.648  -7.073  -5.318  1.00  0.00           C  
ATOM   1933  HA  ARG A 119      19.029  -6.824  -4.456  1.00  0.00           H  
ATOM   1934  CB  ARG A 119      19.846  -8.558  -5.447  1.00  0.00           C  
ATOM   1935  HB2 ARG A 119      19.832  -8.872  -6.495  1.00  0.00           H  
ATOM   1936  HB3 ARG A 119      20.787  -8.875  -4.989  1.00  0.00           H  
ATOM   1937  CG  ARG A 119      18.719  -9.202  -4.700  1.00  0.00           C  
ATOM   1938  HG2 ARG A 119      18.692  -8.904  -3.652  1.00  0.00           H  
ATOM   1939  HG3 ARG A 119      17.774  -8.961  -5.198  1.00  0.00           H  
ATOM   1940  CD  ARG A 119      19.089 -10.655  -4.821  1.00  0.00           C  
ATOM   1941  HD2 ARG A 119      19.907 -10.823  -5.530  1.00  0.00           H  
ATOM   1942  HD3 ARG A 119      19.394 -11.052  -3.851  1.00  0.00           H  
ATOM   1943  NE  ARG A 119      17.910 -11.321  -5.283  1.00  0.00           N  
ATOM   1944  HE  ARG A 119      17.035 -10.977  -4.927  1.00  0.00           H  
ATOM   1945  CZ  ARG A 119      17.971 -12.528  -5.729  1.00  0.00           C  
ATOM   1946  NH1 ARG A 119      19.011 -13.066  -6.262  1.00  0.00           N  
ATOM   1947 HH11 ARG A 119      19.867 -12.542  -6.236  1.00  0.00           H  
ATOM   1948 HH12 ARG A 119      19.009 -14.035  -6.517  1.00  0.00           H  
ATOM   1949  NH2 ARG A 119      17.085 -13.310  -5.281  1.00  0.00           N  
ATOM   1950 HH21 ARG A 119      16.850 -13.003  -4.356  1.00  0.00           H  
ATOM   1951 HH22 ARG A 119      17.262 -14.277  -5.448  1.00  0.00           H  
ATOM   1952  C   ARG A 119      21.013  -6.508  -5.047  1.00  0.00           C  
ATOM   1953  O   ARG A 119      21.322  -6.202  -3.904  1.00  0.00           O  
ATOM   1954  N   GLU A 120      21.814  -6.400  -6.091  1.00  0.00           N  
ATOM   1955  H   GLU A 120      21.507  -6.763  -6.988  1.00  0.00           H  
ATOM   1956  CA  GLU A 120      23.129  -5.795  -6.005  1.00  0.00           C  
ATOM   1957  HA  GLU A 120      23.714  -6.300  -5.234  1.00  0.00           H  
ATOM   1958  CB  GLU A 120      23.792  -6.012  -7.366  1.00  0.00           C  
ATOM   1959  HB2 GLU A 120      23.777  -7.073  -7.621  1.00  0.00           H  
ATOM   1960  HB3 GLU A 120      23.204  -5.489  -8.117  1.00  0.00           H  
ATOM   1961  CG  GLU A 120      25.210  -5.455  -7.454  1.00  0.00           C  
ATOM   1962  HG2 GLU A 120      25.480  -5.431  -8.509  1.00  0.00           H  
ATOM   1963  HG3 GLU A 120      25.203  -4.428  -7.083  1.00  0.00           H  
ATOM   1964  CD  GLU A 120      26.277  -6.246  -6.693  1.00  0.00           C  
ATOM   1965  OE1 GLU A 120      27.293  -5.585  -6.363  1.00  0.00           O  
ATOM   1966  OE2 GLU A 120      26.072  -7.455  -6.449  1.00  0.00           O  
ATOM   1967  C   GLU A 120      23.007  -4.307  -5.631  1.00  0.00           C  
ATOM   1968  O   GLU A 120      23.699  -3.820  -4.734  1.00  0.00           O  
ATOM   1969  N   LYS A 121      22.051  -3.591  -6.245  1.00  0.00           N  
ATOM   1970  H   LYS A 121      21.526  -4.040  -6.993  1.00  0.00           H  
ATOM   1971  CA  LYS A 121      21.756  -2.189  -5.925  1.00  0.00           C  
ATOM   1972  HA  LYS A 121      22.680  -1.621  -6.023  1.00  0.00           H  
ATOM   1973  CB  LYS A 121      20.699  -1.675  -6.917  1.00  0.00           C  
ATOM   1974  HB2 LYS A 121      21.071  -1.807  -7.935  1.00  0.00           H  
ATOM   1975  HB3 LYS A 121      19.791  -2.267  -6.815  1.00  0.00           H  
ATOM   1976  CG  LYS A 121      20.320  -0.204  -6.709  1.00  0.00           C  
ATOM   1977  HG2 LYS A 121      19.406   0.008  -7.264  1.00  0.00           H  
ATOM   1978  HG3 LYS A 121      20.134   0.003  -5.654  1.00  0.00           H  
ATOM   1979  CD  LYS A 121      21.429   0.709  -7.217  1.00  0.00           C  
ATOM   1980  HD2 LYS A 121      22.346   0.517  -6.658  1.00  0.00           H  
ATOM   1981  HD3 LYS A 121      21.600   0.524  -8.280  1.00  0.00           H  
ATOM   1982  CE  LYS A 121      21.003   2.154  -7.010  1.00  0.00           C  
ATOM   1983  HE2 LYS A 121      20.155   2.372  -7.668  1.00  0.00           H  
ATOM   1984  HE3 LYS A 121      20.677   2.275  -5.971  1.00  0.00           H  
ATOM   1985  NZ  LYS A 121      22.141   3.043  -7.321  1.00  0.00           N  
ATOM   1986  HZ1 LYS A 121      22.126   3.301  -8.312  1.00  0.00           H  
ATOM   1987  HZ2 LYS A 121      22.133   3.889  -6.776  1.00  0.00           H  
ATOM   1988  HZ3 LYS A 121      23.020   2.552  -7.239  1.00  0.00           H  
ATOM   1989  C   LYS A 121      21.290  -2.020  -4.482  1.00  0.00           C  
ATOM   1990  O   LYS A 121      21.748  -1.113  -3.790  1.00  0.00           O  
ATOM   1991  N   TYR A 122      20.392  -2.889  -4.033  1.00  0.00           N  
ATOM   1992  H   TYR A 122      20.019  -3.568  -4.687  1.00  0.00           H  
ATOM   1993  CA  TYR A 122      19.887  -2.915  -2.666  1.00  0.00           C  
ATOM   1994  HA  TYR A 122      19.454  -1.947  -2.420  1.00  0.00           H  
ATOM   1995  CB  TYR A 122      18.795  -3.979  -2.600  1.00  0.00           C  
ATOM   1996  HB2 TYR A 122      18.003  -3.683  -3.290  1.00  0.00           H  
ATOM   1997  HB3 TYR A 122      19.192  -4.936  -2.938  1.00  0.00           H  
ATOM   1998  CG  TYR A 122      18.188  -4.146  -1.228  1.00  0.00           C  
ATOM   1999  CD1 TYR A 122      18.460  -5.278  -0.436  1.00  0.00           C  
ATOM   2000  HD1 TYR A 122      19.146  -6.035  -0.797  1.00  0.00           H  
ATOM   2001  CE1 TYR A 122      17.831  -5.419   0.823  1.00  0.00           C  
ATOM   2002  HE1 TYR A 122      18.025  -6.292   1.428  1.00  0.00           H  
ATOM   2003  CZ  TYR A 122      16.930  -4.422   1.275  1.00  0.00           C  
ATOM   2004  OH  TYR A 122      16.215  -4.536   2.429  1.00  0.00           O  
ATOM   2005  HH  TYR A 122      16.689  -4.986   3.129  1.00  0.00           H  
ATOM   2006  CE2 TYR A 122      16.713  -3.274   0.495  1.00  0.00           C  
ATOM   2007  HE2 TYR A 122      16.056  -2.508   0.865  1.00  0.00           H  
ATOM   2008  CD2 TYR A 122      17.339  -3.138  -0.750  1.00  0.00           C  
ATOM   2009  HD2 TYR A 122      17.164  -2.261  -1.343  1.00  0.00           H  
ATOM   2010  C   TYR A 122      20.991  -3.178  -1.643  1.00  0.00           C  
ATOM   2011  O   TYR A 122      21.075  -2.466  -0.647  1.00  0.00           O  
ATOM   2012  N   SER A 123      21.896  -4.107  -1.949  1.00  0.00           N  
ATOM   2013  H   SER A 123      21.776  -4.641  -2.804  1.00  0.00           H  
ATOM   2014  CA  SER A 123      23.055  -4.435  -1.113  1.00  0.00           C  
ATOM   2015  HA  SER A 123      22.721  -4.745  -0.123  1.00  0.00           H  
ATOM   2016  CB  SER A 123      23.813  -5.555  -1.819  1.00  0.00           C  
ATOM   2017  HB2 SER A 123      23.128  -6.102  -2.453  1.00  0.00           H  
ATOM   2018  HB3 SER A 123      24.613  -5.146  -2.440  1.00  0.00           H  
ATOM   2019  OG  SER A 123      24.335  -6.490  -0.927  1.00  0.00           O  
ATOM   2020  HG  SER A 123      24.513  -7.268  -1.459  1.00  0.00           H  
ATOM   2021  C   SER A 123      23.997  -3.254  -0.941  1.00  0.00           C  
ATOM   2022  O   SER A 123      24.515  -2.988   0.137  1.00  0.00           O  
ATOM   2023  N   LYS A 124      24.170  -2.481  -2.010  1.00  0.00           N  
ATOM   2024  H   LYS A 124      23.802  -2.798  -2.904  1.00  0.00           H  
ATOM   2025  CA  LYS A 124      24.953  -1.251  -1.955  1.00  0.00           C  
ATOM   2026  HA  LYS A 124      25.902  -1.449  -1.448  1.00  0.00           H  
ATOM   2027  CB  LYS A 124      25.132  -0.768  -3.368  1.00  0.00           C  
ATOM   2028  HB2 LYS A 124      24.296  -1.043  -4.014  1.00  0.00           H  
ATOM   2029  HB3 LYS A 124      25.302   0.312  -3.405  1.00  0.00           H  
ATOM   2030  CG  LYS A 124      26.372  -1.488  -3.771  1.00  0.00           C  
ATOM   2031  HG2 LYS A 124      27.196  -1.220  -3.099  1.00  0.00           H  
ATOM   2032  HG3 LYS A 124      26.210  -2.571  -3.774  1.00  0.00           H  
ATOM   2033  CD  LYS A 124      26.612  -0.971  -5.156  1.00  0.00           C  
ATOM   2034  HD2 LYS A 124      25.830  -1.348  -5.822  1.00  0.00           H  
ATOM   2035  HD3 LYS A 124      26.679   0.120  -5.158  1.00  0.00           H  
ATOM   2036  CE  LYS A 124      27.972  -1.576  -5.341  1.00  0.00           C  
ATOM   2037  HE2 LYS A 124      28.678  -0.852  -4.931  1.00  0.00           H  
ATOM   2038  HE3 LYS A 124      28.037  -2.507  -4.763  1.00  0.00           H  
ATOM   2039  NZ  LYS A 124      28.263  -1.867  -6.734  1.00  0.00           N  
ATOM   2040  HZ1 LYS A 124      27.522  -2.427  -7.147  1.00  0.00           H  
ATOM   2041  HZ2 LYS A 124      28.401  -0.997  -7.228  1.00  0.00           H  
ATOM   2042  HZ3 LYS A 124      29.101  -2.427  -6.711  1.00  0.00           H  
ATOM   2043  C   LYS A 124      24.344  -0.095  -1.226  1.00  0.00           C  
ATOM   2044  O   LYS A 124      25.063   0.797  -0.796  1.00  0.00           O  
ATOM   2045  N   CYS A 125      23.026  -0.034  -1.242  1.00  0.00           N  
ATOM   2046  H   CYS A 125      22.526  -0.791  -1.690  1.00  0.00           H  
ATOM   2047  CA  CYS A 125      22.304   1.076  -0.634  1.00  0.00           C  
ATOM   2048  HA  CYS A 125      22.876   1.992  -0.775  1.00  0.00           H  
ATOM   2049  CB  CYS A 125      20.940   1.186  -1.285  1.00  0.00           C  
ATOM   2050  HB2 CYS A 125      20.495   0.191  -1.388  1.00  0.00           H  
ATOM   2051  HB3 CYS A 125      20.323   1.806  -0.646  1.00  0.00           H  
ATOM   2052  SG  CYS A 125      21.138   1.985  -2.879  1.00  0.00           S  
ATOM   2053  HG  CYS A 125      21.838   0.917  -3.267  1.00  0.00           H  
ATOM   2054  C   CYS A 125      22.089   0.948   0.865  1.00  0.00           C  
ATOM   2055  O   CYS A 125      21.417   1.800   1.460  1.00  0.00           O  
ATOM   2056  N   SER A 126      22.538  -0.164   1.422  1.00  0.00           N  
ATOM   2057  H   SER A 126      23.076  -0.816   0.863  1.00  0.00           H  
ATOM   2058  CA  SER A 126      22.278  -0.502   2.810  1.00  0.00           C  
ATOM   2059  HA  SER A 126      21.228  -0.327   3.028  1.00  0.00           H  
ATOM   2060  CB  SER A 126      22.599  -1.951   2.999  1.00  0.00           C  
ATOM   2061  HB2 SER A 126      23.607  -2.140   2.613  1.00  0.00           H  
ATOM   2062  HB3 SER A 126      22.531  -2.192   4.060  1.00  0.00           H  
ATOM   2063  OG  SER A 126      21.603  -2.578   2.222  1.00  0.00           O  
ATOM   2064  HG  SER A 126      21.590  -2.075   1.396  1.00  0.00           H  
ATOM   2065  C   SER A 126      23.057   0.310   3.823  1.00  0.00           C  
ATOM   2066  O   SER A 126      22.379   0.734   4.784  1.00  0.00           O  
ATOM   2067  OXT SER A 126      24.281   0.451   3.626  1.00  0.00           O  
TER    2068      SER   126                                                      
ATOM   2068  N   MET B 127     -28.848  26.473  -6.466  1.00  0.00           N  
ATOM   2069  H1  MET B 127     -29.070  26.652  -7.433  1.00  0.00           H  
ATOM   2070  H2  MET B 127     -29.666  26.203  -5.940  1.00  0.00           H  
ATOM   2071  H3  MET B 127     -28.124  25.769  -6.388  1.00  0.00           H  
ATOM   2072  CA  MET B 127     -28.328  27.672  -5.838  1.00  0.00           C  
ATOM   2073  HA  MET B 127     -29.040  28.500  -5.884  1.00  0.00           H  
ATOM   2074  CB  MET B 127     -28.049  27.348  -4.397  1.00  0.00           C  
ATOM   2075  HB2 MET B 127     -29.005  27.037  -3.985  1.00  0.00           H  
ATOM   2076  HB3 MET B 127     -27.326  26.535  -4.328  1.00  0.00           H  
ATOM   2077  CG  MET B 127     -27.461  28.619  -3.795  1.00  0.00           C  
ATOM   2078  HG2 MET B 127     -26.391  28.548  -3.961  1.00  0.00           H  
ATOM   2079  HG3 MET B 127     -27.858  29.496  -4.312  1.00  0.00           H  
ATOM   2080  SD  MET B 127     -27.614  28.927  -2.060  1.00  0.00           S  
ATOM   2081  CE  MET B 127     -29.247  28.323  -1.718  1.00  0.00           C  
ATOM   2082  HE1 MET B 127     -30.027  28.963  -2.138  1.00  0.00           H  
ATOM   2083  HE2 MET B 127     -29.338  27.287  -2.039  1.00  0.00           H  
ATOM   2084  HE3 MET B 127     -29.259  28.350  -0.642  1.00  0.00           H  
ATOM   2085  C   MET B 127     -27.083  28.119  -6.527  1.00  0.00           C  
ATOM   2086  O   MET B 127     -26.229  27.317  -6.869  1.00  0.00           O  
ATOM   2087  N   HIE B 128     -27.019  29.421  -6.730  1.00  0.00           N  
ATOM   2088  H   HIE B 128     -27.675  30.051  -6.293  1.00  0.00           H  
ATOM   2089  CA  HIE B 128     -25.865  30.014  -7.318  1.00  0.00           C  
ATOM   2090  HA  HIE B 128     -25.644  29.516  -8.264  1.00  0.00           H  
ATOM   2091  CB  HIE B 128     -26.226  31.453  -7.565  1.00  0.00           C  
ATOM   2092  HB2 HIE B 128     -26.409  31.941  -6.629  1.00  0.00           H  
ATOM   2093  HB3 HIE B 128     -27.146  31.502  -8.139  1.00  0.00           H  
ATOM   2094  CG  HIE B 128     -25.164  32.163  -8.301  1.00  0.00           C  
ATOM   2095  ND1 HIE B 128     -23.992  32.660  -7.762  1.00  0.00           N  
ATOM   2096  CE1 HIE B 128     -23.320  33.156  -8.810  1.00  0.00           C  
ATOM   2097  HE1 HIE B 128     -22.334  33.589  -8.755  1.00  0.00           H  
ATOM   2098  NE2 HIE B 128     -23.990  32.942  -9.953  1.00  0.00           N  
ATOM   2099  HE2 HIE B 128     -23.682  33.216 -10.873  1.00  0.00           H  
ATOM   2100  CD2 HIE B 128     -25.163  32.304  -9.645  1.00  0.00           C  
ATOM   2101  HD2 HIE B 128     -25.946  31.970 -10.307  1.00  0.00           H  
ATOM   2102  C   HIE B 128     -24.666  29.845  -6.410  1.00  0.00           C  
ATOM   2103  O   HIE B 128     -24.754  29.854  -5.186  1.00  0.00           O  
ATOM   2104  N   HIE B 129     -23.531  29.668  -7.037  1.00  0.00           N  
ATOM   2105  H   HIE B 129     -23.493  29.792  -8.039  1.00  0.00           H  
ATOM   2106  CA  HIE B 129     -22.329  29.267  -6.354  1.00  0.00           C  
ATOM   2107  HA  HIE B 129     -22.512  28.375  -5.765  1.00  0.00           H  
ATOM   2108  CB  HIE B 129     -21.414  28.892  -7.462  1.00  0.00           C  
ATOM   2109  HB2 HIE B 129     -21.923  28.333  -8.248  1.00  0.00           H  
ATOM   2110  HB3 HIE B 129     -20.665  28.251  -7.001  1.00  0.00           H  
ATOM   2111  CG  HIE B 129     -20.720  30.056  -8.070  1.00  0.00           C  
ATOM   2112  ND1 HIE B 129     -21.153  31.296  -8.501  1.00  0.00           N  
ATOM   2113  CE1 HIE B 129     -20.096  31.849  -9.122  1.00  0.00           C  
ATOM   2114  HE1 HIE B 129     -20.074  32.831  -9.571  1.00  0.00           H  
ATOM   2115  NE2 HIE B 129     -19.063  31.000  -9.125  1.00  0.00           N  
ATOM   2116  HE2 HIE B 129     -18.206  31.119  -9.646  1.00  0.00           H  
ATOM   2117  CD2 HIE B 129     -19.471  29.883  -8.455  1.00  0.00           C  
ATOM   2118  HD2 HIE B 129     -19.061  28.935  -8.279  1.00  0.00           H  
ATOM   2119  C   HIE B 129     -21.709  30.345  -5.459  1.00  0.00           C  
ATOM   2120  O   HIE B 129     -20.868  30.051  -4.604  1.00  0.00           O  
ATOM   2121  N   HIE B 130     -22.133  31.594  -5.635  1.00  0.00           N  
ATOM   2122  H   HIE B 130     -22.726  31.804  -6.437  1.00  0.00           H  
ATOM   2123  CA  HIE B 130     -21.854  32.657  -4.679  1.00  0.00           C  
ATOM   2124  HA  HIE B 130     -20.784  32.720  -4.504  1.00  0.00           H  
ATOM   2125  CB  HIE B 130     -22.368  33.983  -5.217  1.00  0.00           C  
ATOM   2126  HB2 HIE B 130     -22.298  34.728  -4.426  1.00  0.00           H  
ATOM   2127  HB3 HIE B 130     -23.419  33.890  -5.498  1.00  0.00           H  
ATOM   2128  CG  HIE B 130     -21.574  34.487  -6.379  1.00  0.00           C  
ATOM   2129  ND1 HIE B 130     -21.872  35.640  -7.092  1.00  0.00           N  
ATOM   2130  CE1 HIE B 130     -20.896  35.773  -7.994  1.00  0.00           C  
ATOM   2131  HE1 HIE B 130     -20.837  36.587  -8.700  1.00  0.00           H  
ATOM   2132  NE2 HIE B 130     -20.017  34.762  -7.893  1.00  0.00           N  
ATOM   2133  HE2 HIE B 130     -19.195  34.639  -8.461  1.00  0.00           H  
ATOM   2134  CD2 HIE B 130     -20.429  33.934  -6.878  1.00  0.00           C  
ATOM   2135  HD2 HIE B 130     -19.963  33.013  -6.554  1.00  0.00           H  
ATOM   2136  C   HIE B 130     -22.506  32.413  -3.340  1.00  0.00           C  
ATOM   2137  O   HIE B 130     -21.973  32.850  -2.330  1.00  0.00           O  
ATOM   2138  N   HIE B 131     -23.612  31.684  -3.336  1.00  0.00           N  
ATOM   2139  H   HIE B 131     -23.924  31.265  -4.209  1.00  0.00           H  
ATOM   2140  CA  HIE B 131     -24.390  31.426  -2.123  1.00  0.00           C  
ATOM   2141  HA  HIE B 131     -24.113  32.131  -1.348  1.00  0.00           H  
ATOM   2142  CB  HIE B 131     -25.854  31.578  -2.453  1.00  0.00           C  
ATOM   2143  HB2 HIE B 131     -26.446  31.336  -1.576  1.00  0.00           H  
ATOM   2144  HB3 HIE B 131     -26.100  30.899  -3.269  1.00  0.00           H  
ATOM   2145  CG  HIE B 131     -26.180  32.950  -2.909  1.00  0.00           C  
ATOM   2146  ND1 HIE B 131     -26.411  34.074  -2.131  1.00  0.00           N  
ATOM   2147  CE1 HIE B 131     -26.557  35.078  -3.009  1.00  0.00           C  
ATOM   2148  HE1 HIE B 131     -26.759  36.102  -2.734  1.00  0.00           H  
ATOM   2149  NE2 HIE B 131     -26.417  34.639  -4.272  1.00  0.00           N  
ATOM   2150  HE2 HIE B 131     -26.488  35.202  -5.106  1.00  0.00           H  
ATOM   2151  CD2 HIE B 131     -26.138  33.302  -4.210  1.00  0.00           C  
ATOM   2152  HD2 HIE B 131     -25.825  32.637  -4.978  1.00  0.00           H  
ATOM   2153  C   HIE B 131     -24.161  30.060  -1.542  1.00  0.00           C  
ATOM   2154  O   HIE B 131     -24.538  29.751  -0.418  1.00  0.00           O  
ATOM   2155  N   HIE B 132     -23.543  29.231  -2.348  1.00  0.00           N  
ATOM   2156  H   HIE B 132     -23.385  29.498  -3.307  1.00  0.00           H  
ATOM   2157  CA  HIE B 132     -23.307  27.878  -2.028  1.00  0.00           C  
ATOM   2158  HA  HIE B 132     -24.225  27.461  -1.597  1.00  0.00           H  
ATOM   2159  CB  HIE B 132     -23.039  27.301  -3.393  1.00  0.00           C  
ATOM   2160  HB2 HIE B 132     -21.973  27.342  -3.622  1.00  0.00           H  
ATOM   2161  HB3 HIE B 132     -23.635  27.770  -4.171  1.00  0.00           H  
ATOM   2162  CG  HIE B 132     -23.508  25.942  -3.354  1.00  0.00           C  
ATOM   2163  ND1 HIE B 132     -24.827  25.559  -3.131  1.00  0.00           N  
ATOM   2164  CE1 HIE B 132     -24.746  24.233  -3.026  1.00  0.00           C  
ATOM   2165  HE1 HIE B 132     -25.592  23.569  -2.913  1.00  0.00           H  
ATOM   2166  NE2 HIE B 132     -23.462  23.846  -3.114  1.00  0.00           N  
ATOM   2167  HE2 HIE B 132     -23.168  22.888  -3.170  1.00  0.00           H  
ATOM   2168  CD2 HIE B 132     -22.657  24.910  -3.351  1.00  0.00           C  
ATOM   2169  HD2 HIE B 132     -21.584  24.966  -3.475  1.00  0.00           H  
ATOM   2170  C   HIE B 132     -22.174  27.667  -1.021  1.00  0.00           C  
ATOM   2171  O   HIE B 132     -21.264  28.501  -0.908  1.00  0.00           O  
ATOM   2172  N   HIE B 133     -22.218  26.532  -0.320  1.00  0.00           N  
ATOM   2173  H   HIE B 133     -22.985  25.888  -0.471  1.00  0.00           H  
ATOM   2174  CA  HIE B 133     -21.259  26.194   0.724  1.00  0.00           C  
ATOM   2175  HA  HIE B 133     -21.295  26.994   1.464  1.00  0.00           H  
ATOM   2176  CB  HIE B 133     -21.646  24.888   1.420  1.00  0.00           C  
ATOM   2177  HB2 HIE B 133     -20.888  24.646   2.166  1.00  0.00           H  
ATOM   2178  HB3 HIE B 133     -21.675  24.083   0.686  1.00  0.00           H  
ATOM   2179  CG  HIE B 133     -22.972  24.960   2.117  1.00  0.00           C  
ATOM   2180  ND1 HIE B 133     -24.220  24.823   1.508  1.00  0.00           N  
ATOM   2181  CE1 HIE B 133     -25.116  24.987   2.493  1.00  0.00           C  
ATOM   2182  HE1 HIE B 133     -26.188  24.946   2.357  1.00  0.00           H  
ATOM   2183  NE2 HIE B 133     -24.497  25.197   3.669  1.00  0.00           N  
ATOM   2184  HE2 HIE B 133     -24.961  25.312   4.560  1.00  0.00           H  
ATOM   2185  CD2 HIE B 133     -23.140  25.198   3.448  1.00  0.00           C  
ATOM   2186  HD2 HIE B 133     -22.349  25.358   4.167  1.00  0.00           H  
ATOM   2187  C   HIE B 133     -19.823  26.100   0.216  1.00  0.00           C  
ATOM   2188  O   HIE B 133     -19.538  25.728  -0.923  1.00  0.00           O  
ATOM   2189  N   LYS B 134     -18.907  26.438   1.118  1.00  0.00           N  
ATOM   2190  H   LYS B 134     -19.249  26.688   2.040  1.00  0.00           H  
ATOM   2191  CA  LYS B 134     -17.470  26.542   0.886  1.00  0.00           C  
ATOM   2192  HA  LYS B 134     -17.240  26.231  -0.135  1.00  0.00           H  
ATOM   2193  CB  LYS B 134     -17.013  27.981   1.137  1.00  0.00           C  
ATOM   2194  HB2 LYS B 134     -17.163  28.232   2.186  1.00  0.00           H  
ATOM   2195  HB3 LYS B 134     -15.940  28.048   0.938  1.00  0.00           H  
ATOM   2196  CG  LYS B 134     -17.761  29.005   0.288  1.00  0.00           C  
ATOM   2197  HG2 LYS B 134     -18.808  28.746   0.144  1.00  0.00           H  
ATOM   2198  HG3 LYS B 134     -17.708  29.976   0.783  1.00  0.00           H  
ATOM   2199  CD  LYS B 134     -17.059  29.069  -1.055  1.00  0.00           C  
ATOM   2200  HD2 LYS B 134     -16.002  29.286  -0.866  1.00  0.00           H  
ATOM   2201  HD3 LYS B 134     -17.139  28.128  -1.602  1.00  0.00           H  
ATOM   2202  CE  LYS B 134     -17.571  30.264  -1.836  1.00  0.00           C  
ATOM   2203  HE2 LYS B 134     -17.514  31.107  -1.146  1.00  0.00           H  
ATOM   2204  HE3 LYS B 134     -16.881  30.406  -2.664  1.00  0.00           H  
ATOM   2205  NZ  LYS B 134     -18.953  30.283  -2.364  1.00  0.00           N  
ATOM   2206  HZ1 LYS B 134     -19.682  30.304  -1.652  1.00  0.00           H  
ATOM   2207  HZ2 LYS B 134     -19.192  29.647  -3.122  1.00  0.00           H  
ATOM   2208  HZ3 LYS B 134     -18.958  31.178  -2.811  1.00  0.00           H  
ATOM   2209  C   LYS B 134     -16.709  25.648   1.833  1.00  0.00           C  
ATOM   2210  O   LYS B 134     -17.198  25.314   2.910  1.00  0.00           O  
ATOM   2211  N   VAL B 135     -15.483  25.334   1.452  1.00  0.00           N  
ATOM   2212  H   VAL B 135     -15.119  25.740   0.605  1.00  0.00           H  
ATOM   2213  CA  VAL B 135     -14.545  24.666   2.350  1.00  0.00           C  
ATOM   2214  HA  VAL B 135     -15.066  23.854   2.857  1.00  0.00           H  
ATOM   2215  CB  VAL B 135     -13.371  24.079   1.561  1.00  0.00           C  
ATOM   2216  HB  VAL B 135     -12.887  24.902   1.036  1.00  0.00           H  
ATOM   2217  CG1 VAL B 135     -12.304  23.409   2.430  1.00  0.00           C  
ATOM   2218 HG11 VAL B 135     -12.303  22.321   2.330  1.00  0.00           H  
ATOM   2219 HG12 VAL B 135     -11.338  23.772   2.094  1.00  0.00           H  
ATOM   2220 HG13 VAL B 135     -12.399  23.675   3.477  1.00  0.00           H  
ATOM   2221  CG2 VAL B 135     -13.869  23.064   0.527  1.00  0.00           C  
ATOM   2222 HG21 VAL B 135     -14.368  22.235   1.032  1.00  0.00           H  
ATOM   2223 HG22 VAL B 135     -14.561  23.525  -0.175  1.00  0.00           H  
ATOM   2224 HG23 VAL B 135     -13.012  22.688  -0.029  1.00  0.00           H  
ATOM   2225  C   VAL B 135     -14.071  25.670   3.394  1.00  0.00           C  
ATOM   2226  O   VAL B 135     -13.688  26.793   3.076  1.00  0.00           O  
ATOM   2227  N   LEU B 136     -14.144  25.267   4.656  1.00  0.00           N  
ATOM   2228  H   LEU B 136     -14.441  24.313   4.836  1.00  0.00           H  
ATOM   2229  CA  LEU B 136     -13.724  26.075   5.794  1.00  0.00           C  
ATOM   2230  HA  LEU B 136     -13.734  27.128   5.522  1.00  0.00           H  
ATOM   2231  CB  LEU B 136     -14.740  25.791   6.903  1.00  0.00           C  
ATOM   2232  HB2 LEU B 136     -15.733  26.019   6.527  1.00  0.00           H  
ATOM   2233  HB3 LEU B 136     -14.686  24.726   7.143  1.00  0.00           H  
ATOM   2234  CG  LEU B 136     -14.480  26.605   8.173  1.00  0.00           C  
ATOM   2235  HG  LEU B 136     -13.449  26.434   8.481  1.00  0.00           H  
ATOM   2236  CD1 LEU B 136     -14.732  28.108   7.982  1.00  0.00           C  
ATOM   2237 HD11 LEU B 136     -14.011  28.669   8.576  1.00  0.00           H  
ATOM   2238 HD12 LEU B 136     -14.649  28.409   6.939  1.00  0.00           H  
ATOM   2239 HD13 LEU B 136     -15.734  28.384   8.301  1.00  0.00           H  
ATOM   2240  CD2 LEU B 136     -15.340  26.128   9.339  1.00  0.00           C  
ATOM   2241 HD21 LEU B 136     -16.282  26.674   9.400  1.00  0.00           H  
ATOM   2242 HD22 LEU B 136     -15.546  25.061   9.266  1.00  0.00           H  
ATOM   2243 HD23 LEU B 136     -14.770  26.329  10.241  1.00  0.00           H  
ATOM   2244  C   LEU B 136     -12.301  25.754   6.235  1.00  0.00           C  
ATOM   2245  O   LEU B 136     -11.590  26.591   6.786  1.00  0.00           O  
ATOM   2246  N   GLN B 137     -11.921  24.507   6.006  1.00  0.00           N  
ATOM   2247  H   GLN B 137     -12.587  23.856   5.621  1.00  0.00           H  
ATOM   2248  CA  GLN B 137     -10.689  23.931   6.441  1.00  0.00           C  
ATOM   2249  HA  GLN B 137      -9.962  24.725   6.664  1.00  0.00           H  
ATOM   2250  CB  GLN B 137     -11.002  23.044   7.633  1.00  0.00           C  
ATOM   2251  HB2 GLN B 137     -12.036  23.170   7.945  1.00  0.00           H  
ATOM   2252  HB3 GLN B 137     -10.815  21.990   7.409  1.00  0.00           H  
ATOM   2253  CG  GLN B 137     -10.106  23.524   8.735  1.00  0.00           C  
ATOM   2254  HG2 GLN B 137      -9.055  23.385   8.460  1.00  0.00           H  
ATOM   2255  HG3 GLN B 137     -10.282  24.589   8.870  1.00  0.00           H  
ATOM   2256  CD  GLN B 137     -10.403  22.886  10.062  1.00  0.00           C  
ATOM   2257  OE1 GLN B 137     -11.415  22.265  10.362  1.00  0.00           O  
ATOM   2258  NE2 GLN B 137      -9.479  23.171  10.928  1.00  0.00           N  
ATOM   2259 HE21 GLN B 137      -9.548  22.831  11.861  1.00  0.00           H  
ATOM   2260 HE22 GLN B 137      -8.682  23.654  10.551  1.00  0.00           H  
ATOM   2261  C   GLN B 137     -10.135  23.035   5.379  1.00  0.00           C  
ATOM   2262  O   GLN B 137     -10.852  22.240   4.777  1.00  0.00           O  
ATOM   2263  N   GLU B 138      -8.835  23.117   5.253  1.00  0.00           N  
ATOM   2264  H   GLU B 138      -8.300  23.745   5.833  1.00  0.00           H  
ATOM   2265  CA  GLU B 138      -8.099  22.394   4.259  1.00  0.00           C  
ATOM   2266  HA  GLU B 138      -8.438  22.750   3.291  1.00  0.00           H  
ATOM   2267  CB  GLU B 138      -6.682  22.854   4.478  1.00  0.00           C  
ATOM   2268  HB2 GLU B 138      -6.708  23.933   4.321  1.00  0.00           H  
ATOM   2269  HB3 GLU B 138      -6.418  22.684   5.521  1.00  0.00           H  
ATOM   2270  CG  GLU B 138      -5.634  22.183   3.594  1.00  0.00           C  
ATOM   2271  HG2 GLU B 138      -4.825  21.874   4.257  1.00  0.00           H  
ATOM   2272  HG3 GLU B 138      -6.022  21.278   3.117  1.00  0.00           H  
ATOM   2273  CD  GLU B 138      -5.122  23.203   2.573  1.00  0.00           C  
ATOM   2274  OE1 GLU B 138      -4.734  24.306   3.018  1.00  0.00           O  
ATOM   2275  OE2 GLU B 138      -5.197  22.920   1.357  1.00  0.00           O  
ATOM   2276  C   GLU B 138      -8.251  20.869   4.374  1.00  0.00           C  
ATOM   2277  O   GLU B 138      -8.081  20.310   5.464  1.00  0.00           O  
ATOM   2278  N   PRO B 139      -8.561  20.198   3.254  1.00  0.00           N  
ATOM   2279  CD  PRO B 139      -8.969  20.759   1.978  1.00  0.00           C  
ATOM   2280  HD2 PRO B 139      -8.078  21.046   1.423  1.00  0.00           H  
ATOM   2281  HD3 PRO B 139      -9.641  21.607   2.103  1.00  0.00           H  
ATOM   2282  CG  PRO B 139      -9.715  19.646   1.256  1.00  0.00           C  
ATOM   2283  HG2 PRO B 139      -9.625  19.736   0.176  1.00  0.00           H  
ATOM   2284  HG3 PRO B 139     -10.761  19.653   1.564  1.00  0.00           H  
ATOM   2285  CB  PRO B 139      -9.030  18.391   1.777  1.00  0.00           C  
ATOM   2286  HB2 PRO B 139      -8.130  18.203   1.188  1.00  0.00           H  
ATOM   2287  HB3 PRO B 139      -9.698  17.533   1.760  1.00  0.00           H  
ATOM   2288  CA  PRO B 139      -8.647  18.757   3.207  1.00  0.00           C  
ATOM   2289  HA  PRO B 139      -9.430  18.459   3.896  1.00  0.00           H  
ATOM   2290  C   PRO B 139      -7.365  18.054   3.612  1.00  0.00           C  
ATOM   2291  O   PRO B 139      -6.254  18.437   3.252  1.00  0.00           O  
ATOM   2292  N   THR B 140      -7.557  16.947   4.309  1.00  0.00           N  
ATOM   2293  H   THR B 140      -8.511  16.721   4.586  1.00  0.00           H  
ATOM   2294  CA  THR B 140      -6.487  16.092   4.803  1.00  0.00           C  
ATOM   2295  HA  THR B 140      -5.554  16.345   4.295  1.00  0.00           H  
ATOM   2296  CB  THR B 140      -6.328  16.339   6.303  1.00  0.00           C  
ATOM   2297  HB  THR B 140      -7.280  16.707   6.677  1.00  0.00           H  
ATOM   2298  CG2 THR B 140      -5.951  15.187   7.228  1.00  0.00           C  
ATOM   2299 HG21 THR B 140      -6.882  14.702   7.510  1.00  0.00           H  
ATOM   2300 HG22 THR B 140      -5.286  14.460   6.763  1.00  0.00           H  
ATOM   2301 HG23 THR B 140      -5.505  15.596   8.136  1.00  0.00           H  
ATOM   2302  OG1 THR B 140      -5.390  17.362   6.458  1.00  0.00           O  
ATOM   2303  HG1 THR B 140      -5.897  18.171   6.326  1.00  0.00           H  
ATOM   2304  C   THR B 140      -6.813  14.662   4.464  1.00  0.00           C  
ATOM   2305  O   THR B 140      -7.974  14.262   4.500  1.00  0.00           O  
ATOM   2306  N   CYS B 141      -5.796  13.906   4.067  1.00  0.00           N  
ATOM   2307  H   CYS B 141      -4.857  14.277   4.087  1.00  0.00           H  
ATOM   2308  CA  CYS B 141      -5.991  12.588   3.504  1.00  0.00           C  
ATOM   2309  HA  CYS B 141      -7.000  12.270   3.724  1.00  0.00           H  
ATOM   2310  CB  CYS B 141      -5.838  12.735   1.990  1.00  0.00           C  
ATOM   2311  HB2 CYS B 141      -6.391  13.612   1.653  1.00  0.00           H  
ATOM   2312  HB3 CYS B 141      -4.782  12.871   1.764  1.00  0.00           H  
ATOM   2313  SG  CYS B 141      -6.438  11.280   1.110  1.00  0.00           S  
ATOM   2314  HG  CYS B 141      -5.205  10.896   0.769  1.00  0.00           H  
ATOM   2315  C   CYS B 141      -5.049  11.570   4.137  1.00  0.00           C  
ATOM   2316  O   CYS B 141      -3.906  11.902   4.440  1.00  0.00           O  
ATOM   2317  N   VAL B 142      -5.508  10.331   4.298  1.00  0.00           N  
ATOM   2318  H   VAL B 142      -6.470  10.144   4.022  1.00  0.00           H  
ATOM   2319  CA  VAL B 142      -4.690   9.206   4.777  1.00  0.00           C  
ATOM   2320  HA  VAL B 142      -3.639   9.464   4.645  1.00  0.00           H  
ATOM   2321  CB  VAL B 142      -4.914   8.826   6.255  1.00  0.00           C  
ATOM   2322  HB  VAL B 142      -4.245   7.981   6.433  1.00  0.00           H  
ATOM   2323  CG1 VAL B 142      -4.635   9.877   7.322  1.00  0.00           C  
ATOM   2324 HG11 VAL B 142      -4.857  10.878   6.955  1.00  0.00           H  
ATOM   2325 HG12 VAL B 142      -5.288   9.790   8.171  1.00  0.00           H  
ATOM   2326 HG13 VAL B 142      -3.679   9.671   7.792  1.00  0.00           H  
ATOM   2327  CG2 VAL B 142      -6.313   8.335   6.586  1.00  0.00           C  
ATOM   2328 HG21 VAL B 142      -7.075   9.019   6.212  1.00  0.00           H  
ATOM   2329 HG22 VAL B 142      -6.224   7.540   7.325  1.00  0.00           H  
ATOM   2330 HG23 VAL B 142      -6.749   8.749   7.479  1.00  0.00           H  
ATOM   2331  C   VAL B 142      -4.945   7.951   3.973  1.00  0.00           C  
ATOM   2332  O   VAL B 142      -6.034   7.760   3.447  1.00  0.00           O  
ATOM   2333  N   SER B 143      -3.954   7.070   3.940  1.00  0.00           N  
ATOM   2334  H   SER B 143      -3.109   7.289   4.460  1.00  0.00           H  
ATOM   2335  CA  SER B 143      -3.988   5.818   3.193  1.00  0.00           C  
ATOM   2336  HA  SER B 143      -4.900   5.773   2.601  1.00  0.00           H  
ATOM   2337  CB  SER B 143      -2.788   5.825   2.252  1.00  0.00           C  
ATOM   2338  HB2 SER B 143      -2.839   6.715   1.623  1.00  0.00           H  
ATOM   2339  HB3 SER B 143      -1.871   5.866   2.843  1.00  0.00           H  
ATOM   2340  OG  SER B 143      -2.778   4.672   1.442  1.00  0.00           O  
ATOM   2341  HG  SER B 143      -3.469   4.789   0.785  1.00  0.00           H  
ATOM   2342  C   SER B 143      -3.971   4.590   4.099  1.00  0.00           C  
ATOM   2343  O   SER B 143      -3.255   4.569   5.098  1.00  0.00           O  
ATOM   2344  N   ASP B 144      -4.715   3.543   3.734  1.00  0.00           N  
ATOM   2345  H   ASP B 144      -5.330   3.620   2.923  1.00  0.00           H  
ATOM   2346  CA  ASP B 144      -4.572   2.219   4.357  1.00  0.00           C  
ATOM   2347  HA  ASP B 144      -4.344   2.355   5.415  1.00  0.00           H  
ATOM   2348  CB  ASP B 144      -5.899   1.450   4.271  1.00  0.00           C  
ATOM   2349  HB2 ASP B 144      -5.839   0.600   4.951  1.00  0.00           H  
ATOM   2350  HB3 ASP B 144      -6.712   2.094   4.610  1.00  0.00           H  
ATOM   2351  CG  ASP B 144      -6.242   0.910   2.885  1.00  0.00           C  
ATOM   2352  OD1 ASP B 144      -5.578   1.254   1.886  1.00  0.00           O  
ATOM   2353  OD2 ASP B 144      -7.141   0.045   2.816  1.00  0.00           O  
ATOM   2354  C   ASP B 144      -3.419   1.395   3.742  1.00  0.00           C  
ATOM   2355  O   ASP B 144      -3.100   0.310   4.235  1.00  0.00           O  
ATOM   2356  N   TYR B 145      -2.814   1.901   2.663  1.00  0.00           N  
ATOM   2357  H   TYR B 145      -3.147   2.799   2.334  1.00  0.00           H  
ATOM   2358  CA  TYR B 145      -1.761   1.275   1.863  1.00  0.00           C  
ATOM   2359  HA  TYR B 145      -1.665   1.913   0.986  1.00  0.00           H  
ATOM   2360  CB  TYR B 145      -0.437   1.335   2.630  1.00  0.00           C  
ATOM   2361  HB2 TYR B 145      -0.499   2.110   3.394  1.00  0.00           H  
ATOM   2362  HB3 TYR B 145      -0.281   0.385   3.137  1.00  0.00           H  
ATOM   2363  CG  TYR B 145       0.748   1.670   1.756  1.00  0.00           C  
ATOM   2364  CD1 TYR B 145       0.764   2.894   1.059  1.00  0.00           C  
ATOM   2365  HD1 TYR B 145      -0.071   3.578   1.148  1.00  0.00           H  
ATOM   2366  CE1 TYR B 145       1.859   3.217   0.240  1.00  0.00           C  
ATOM   2367  HE1 TYR B 145       1.878   4.142  -0.314  1.00  0.00           H  
ATOM   2368  CZ  TYR B 145       2.951   2.331   0.138  1.00  0.00           C  
ATOM   2369  OH  TYR B 145       3.986   2.657  -0.675  1.00  0.00           O  
ATOM   2370  HH  TYR B 145       4.749   2.044  -0.629  1.00  0.00           H  
ATOM   2371  CE2 TYR B 145       2.951   1.123   0.869  1.00  0.00           C  
ATOM   2372  HE2 TYR B 145       3.804   0.468   0.816  1.00  0.00           H  
ATOM   2373  CD2 TYR B 145       1.839   0.786   1.663  1.00  0.00           C  
ATOM   2374  HD2 TYR B 145       1.821  -0.146   2.208  1.00  0.00           H  
ATOM   2375  C   TYR B 145      -2.109  -0.104   1.278  1.00  0.00           C  
ATOM   2376  O   TYR B 145      -1.256  -0.982   1.107  1.00  0.00           O  
ATOM   2377  N   MET B 146      -3.389  -0.313   0.984  1.00  0.00           N  
ATOM   2378  H   MET B 146      -4.068   0.393   1.262  1.00  0.00           H  
ATOM   2379  CA  MET B 146      -3.881  -1.578   0.467  1.00  0.00           C  
ATOM   2380  HA  MET B 146      -3.115  -2.044  -0.154  1.00  0.00           H  
ATOM   2381  CB  MET B 146      -4.111  -2.459   1.695  1.00  0.00           C  
ATOM   2382  HB2 MET B 146      -3.140  -2.795   2.052  1.00  0.00           H  
ATOM   2383  HB3 MET B 146      -4.609  -1.893   2.485  1.00  0.00           H  
ATOM   2384  CG  MET B 146      -4.951  -3.681   1.435  1.00  0.00           C  
ATOM   2385  HG2 MET B 146      -5.978  -3.357   1.268  1.00  0.00           H  
ATOM   2386  HG3 MET B 146      -4.585  -4.201   0.547  1.00  0.00           H  
ATOM   2387  SD  MET B 146      -4.953  -4.778   2.857  1.00  0.00           S  
ATOM   2388  CE  MET B 146      -6.074  -5.950   2.099  1.00  0.00           C  
ATOM   2389  HE1 MET B 146      -6.611  -5.475   1.274  1.00  0.00           H  
ATOM   2390  HE2 MET B 146      -5.468  -6.746   1.686  1.00  0.00           H  
ATOM   2391  HE3 MET B 146      -6.755  -6.350   2.848  1.00  0.00           H  
ATOM   2392  C   MET B 146      -5.107  -1.455  -0.437  1.00  0.00           C  
ATOM   2393  O   MET B 146      -5.312  -2.345  -1.256  1.00  0.00           O  
ATOM   2394  N   SER B 147      -5.941  -0.429  -0.285  1.00  0.00           N  
ATOM   2395  H   SER B 147      -5.800   0.212   0.492  1.00  0.00           H  
ATOM   2396  CA  SER B 147      -7.175  -0.298  -1.057  1.00  0.00           C  
ATOM   2397  HA  SER B 147      -6.998  -0.592  -2.090  1.00  0.00           H  
ATOM   2398  CB  SER B 147      -8.146  -1.294  -0.422  1.00  0.00           C  
ATOM   2399  HB2 SER B 147      -7.847  -2.279  -0.773  1.00  0.00           H  
ATOM   2400  HB3 SER B 147      -8.045  -1.257   0.660  1.00  0.00           H  
ATOM   2401  OG  SER B 147      -9.501  -1.164  -0.738  1.00  0.00           O  
ATOM   2402  HG  SER B 147      -9.710  -1.958  -1.235  1.00  0.00           H  
ATOM   2403  C   SER B 147      -7.726   1.122  -1.107  1.00  0.00           C  
ATOM   2404  O   SER B 147      -8.200   1.548  -2.167  1.00  0.00           O  
ATOM   2405  N   ILE B 148      -7.685   1.860   0.012  1.00  0.00           N  
ATOM   2406  H   ILE B 148      -7.223   1.467   0.825  1.00  0.00           H  
ATOM   2407  CA  ILE B 148      -8.434   3.112   0.201  1.00  0.00           C  
ATOM   2408  HA  ILE B 148      -8.732   3.496  -0.776  1.00  0.00           H  
ATOM   2409  CB  ILE B 148      -9.725   2.845   0.988  1.00  0.00           C  
ATOM   2410  HB  ILE B 148      -9.413   2.224   1.836  1.00  0.00           H  
ATOM   2411  CG2 ILE B 148     -10.409   4.055   1.647  1.00  0.00           C  
ATOM   2412 HG21 ILE B 148      -9.841   4.370   2.528  1.00  0.00           H  
ATOM   2413 HG22 ILE B 148     -10.505   4.873   0.940  1.00  0.00           H  
ATOM   2414 HG23 ILE B 148     -11.388   3.782   2.009  1.00  0.00           H  
ATOM   2415  CG1 ILE B 148     -10.586   1.966   0.051  1.00  0.00           C  
ATOM   2416 HG12 ILE B 148     -10.045   1.768  -0.839  1.00  0.00           H  
ATOM   2417 HG13 ILE B 148     -10.629   1.019   0.576  1.00  0.00           H  
ATOM   2418  CD1 ILE B 148     -11.902   2.277  -0.664  1.00  0.00           C  
ATOM   2419 HD11 ILE B 148     -11.877   3.038  -1.425  1.00  0.00           H  
ATOM   2420 HD12 ILE B 148     -12.216   1.337  -1.147  1.00  0.00           H  
ATOM   2421 HD13 ILE B 148     -12.605   2.658   0.035  1.00  0.00           H  
ATOM   2422  C   ILE B 148      -7.614   4.181   0.873  1.00  0.00           C  
ATOM   2423  O   ILE B 148      -7.014   3.990   1.933  1.00  0.00           O  
ATOM   2424  N   SER B 149      -7.716   5.362   0.283  1.00  0.00           N  
ATOM   2425  H   SER B 149      -8.308   5.422  -0.544  1.00  0.00           H  
ATOM   2426  CA  SER B 149      -7.338   6.600   0.923  1.00  0.00           C  
ATOM   2427  HA  SER B 149      -6.860   6.354   1.863  1.00  0.00           H  
ATOM   2428  CB  SER B 149      -6.379   7.377   0.045  1.00  0.00           C  
ATOM   2429  HB2 SER B 149      -6.667   7.255  -0.999  1.00  0.00           H  
ATOM   2430  HB3 SER B 149      -6.388   8.431   0.319  1.00  0.00           H  
ATOM   2431  OG  SER B 149      -5.108   6.819   0.238  1.00  0.00           O  
ATOM   2432  HG  SER B 149      -5.176   5.947  -0.159  1.00  0.00           H  
ATOM   2433  C   SER B 149      -8.548   7.442   1.231  1.00  0.00           C  
ATOM   2434  O   SER B 149      -9.399   7.648   0.378  1.00  0.00           O  
ATOM   2435  N   BCN B 150      -8.618   7.936   2.447  1.00  0.00           N  
ATOM   2436  H27 BCN B 150      -7.851   7.734   3.081  1.00  0.00           H  
ATOM   2437  C2  BCN B 150      -9.653   8.814   2.875  1.00  0.00           C  
ATOM   2438  H   BCN B 150     -10.484   8.765   2.169  1.00  0.00           H  
ATOM   2439  C4  BCN B 150     -10.155   8.399   4.205  1.00  0.00           C  
ATOM   2440  H1  BCN B 150      -9.358   8.007   4.855  1.00  0.00           H  
ATOM   2441  H2  BCN B 150     -10.574   9.292   4.687  1.00  0.00           H  
ATOM   2442  C5  BCN B 150     -11.251   7.389   4.061  1.00  0.00           C  
ATOM   2443  H3  BCN B 150     -11.933   7.611   3.231  1.00  0.00           H  
ATOM   2444  H4  BCN B 150     -10.778   6.415   3.824  1.00  0.00           H  
ATOM   2445  C6  BCN B 150     -11.983   7.522   5.419  1.00  0.00           C  
ATOM   2446  H8  BCN B 150     -13.065   7.603   5.302  1.00  0.00           H  
ATOM   2447  H9  BCN B 150     -11.616   8.311   6.079  1.00  0.00           H  
ATOM   2448  C7  BCN B 150     -11.624   6.396   6.269  1.00  0.00           C  
ATOM   2449  H5  BCN B 150     -12.098   6.388   7.251  1.00  0.00           H  
ATOM   2450  H6  BCN B 150     -10.524   6.271   6.321  1.00  0.00           H  
ATOM   2451  N2  BCN B 150     -12.161   5.320   5.600  1.00  0.00           N  
ATOM   2452  H7  BCN B 150     -12.367   5.343   4.599  1.00  0.00           H  
ATOM   2453  C8  BCN B 150     -11.553   4.263   6.037  1.00  0.00           C  
ATOM   2454  O1  BCN B 150     -11.018   4.032   7.114  1.00  0.00           O  
ATOM   2455  O2  BCN B 150     -11.741   3.539   5.013  1.00  0.00           O  
ATOM   2456  C9  BCN B 150     -11.808   2.302   5.514  1.00  0.00           C  
ATOM   2457  H21 BCN B 150     -12.276   2.164   6.501  1.00  0.00           H  
ATOM   2458  H22 BCN B 150     -10.838   1.837   5.345  1.00  0.00           H  
ATOM   2459  C10 BCN B 150     -12.830   1.959   4.621  1.00  0.00           C  
ATOM   2460  H23 BCN B 150     -13.792   2.476   4.732  1.00  0.00           H  
ATOM   2461  C11 BCN B 150     -12.739   0.536   4.401  1.00  0.00           C  
ATOM   2462  H12 BCN B 150     -11.890   0.027   4.862  1.00  0.00           H  
ATOM   2463  C12 BCN B 150     -14.073  -0.060   4.696  1.00  0.00           C  
ATOM   2464  H13 BCN B 150     -14.865   0.570   4.259  1.00  0.00           H  
ATOM   2465  H14 BCN B 150     -14.231  -0.024   5.780  1.00  0.00           H  
ATOM   2466  C13 BCN B 150     -14.067  -1.442   4.028  1.00  0.00           C  
ATOM   2467  H19 BCN B 150     -13.120  -1.983   4.172  1.00  0.00           H  
ATOM   2468  H20 BCN B 150     -15.045  -1.900   4.036  1.00  0.00           H  
ATOM   2469  C14 BCN B 150     -14.005  -1.201   2.652  1.00  0.00           C  
ATOM   2470  C15 BCN B 150     -13.873  -0.463   1.758  1.00  0.00           C  
ATOM   2471  C16 BCN B 150     -13.532   0.799   1.242  1.00  0.00           C  
ATOM   2472  H17 BCN B 150     -14.191   1.075   0.437  1.00  0.00           H  
ATOM   2473  H18 BCN B 150     -12.505   0.584   1.002  1.00  0.00           H  
ATOM   2474  C17 BCN B 150     -13.493   1.914   2.288  1.00  0.00           C  
ATOM   2475  H15 BCN B 150     -13.258   2.905   1.898  1.00  0.00           H  
ATOM   2476  H16 BCN B 150     -14.477   2.067   2.740  1.00  0.00           H  
ATOM   2477  C18 BCN B 150     -12.447   1.517   3.288  1.00  0.00           C  
ATOM   2478  H11 BCN B 150     -11.399   1.630   2.992  1.00  0.00           H  
ATOM   2479  C3  BCN B 150      -9.241  10.233   3.029  1.00  0.00           C  
ATOM   2480  O3  BCN B 150      -8.414  10.560   3.862  1.00  0.00           O  
ATOM   2481  N   CYS B 151      -9.936  11.078   2.287  1.00  0.00           N  
ATOM   2482  H   CYS B 151     -10.683  10.702   1.713  1.00  0.00           H  
ATOM   2483  CA  CYS B 151      -9.830  12.514   2.380  1.00  0.00           C  
ATOM   2484  HA  CYS B 151      -8.916  12.771   2.903  1.00  0.00           H  
ATOM   2485  CB  CYS B 151      -9.784  13.022   0.944  1.00  0.00           C  
ATOM   2486  HB2 CYS B 151      -8.938  12.564   0.436  1.00  0.00           H  
ATOM   2487  HB3 CYS B 151     -10.708  12.717   0.450  1.00  0.00           H  
ATOM   2488  SG  CYS B 151      -9.640  14.823   0.879  1.00  0.00           S  
ATOM   2489  HG  CYS B 151      -8.348  14.907   1.207  1.00  0.00           H  
ATOM   2490  C   CYS B 151     -11.014  13.089   3.152  1.00  0.00           C  
ATOM   2491  O   CYS B 151     -12.155  12.710   2.892  1.00  0.00           O  
ATOM   2492  N   GLU B 152     -10.769  14.021   4.064  1.00  0.00           N  
ATOM   2493  H   GLU B 152      -9.811  14.293   4.269  1.00  0.00           H  
ATOM   2494  CA  GLU B 152     -11.826  14.632   4.857  1.00  0.00           C  
ATOM   2495  HA  GLU B 152     -12.730  14.631   4.250  1.00  0.00           H  
ATOM   2496  CB  GLU B 152     -12.122  13.748   6.091  1.00  0.00           C  
ATOM   2497  HB2 GLU B 152     -13.173  13.853   6.362  1.00  0.00           H  
ATOM   2498  HB3 GLU B 152     -12.004  12.713   5.766  1.00  0.00           H  
ATOM   2499  CG  GLU B 152     -11.164  13.927   7.293  1.00  0.00           C  
ATOM   2500  HG2 GLU B 152     -10.495  13.077   7.228  1.00  0.00           H  
ATOM   2501  HG3 GLU B 152     -10.545  14.818   7.177  1.00  0.00           H  
ATOM   2502  CD  GLU B 152     -11.741  13.849   8.720  1.00  0.00           C  
ATOM   2503  OE1 GLU B 152     -11.419  14.748   9.534  1.00  0.00           O  
ATOM   2504  OE2 GLU B 152     -12.396  12.828   9.030  1.00  0.00           O  
ATOM   2505  C   GLU B 152     -11.535  16.109   5.133  1.00  0.00           C  
ATOM   2506  O   GLU B 152     -10.388  16.564   5.151  1.00  0.00           O  
ATOM   2507  N   TRP B 153     -12.614  16.873   5.248  1.00  0.00           N  
ATOM   2508  H   TRP B 153     -13.523  16.420   5.201  1.00  0.00           H  
ATOM   2509  CA  TRP B 153     -12.596  18.314   5.441  1.00  0.00           C  
ATOM   2510  HA  TRP B 153     -11.775  18.577   6.112  1.00  0.00           H  
ATOM   2511  CB  TRP B 153     -12.381  19.044   4.103  1.00  0.00           C  
ATOM   2512  HB2 TRP B 153     -12.288  20.115   4.285  1.00  0.00           H  
ATOM   2513  HB3 TRP B 153     -11.438  18.719   3.689  1.00  0.00           H  
ATOM   2514  CG  TRP B 153     -13.413  18.840   3.041  1.00  0.00           C  
ATOM   2515  CD1 TRP B 153     -14.456  19.659   2.787  1.00  0.00           C  
ATOM   2516  HD1 TRP B 153     -14.678  20.569   3.331  1.00  0.00           H  
ATOM   2517  NE1 TRP B 153     -15.180  19.162   1.721  1.00  0.00           N  
ATOM   2518  HE1 TRP B 153     -16.025  19.597   1.378  1.00  0.00           H  
ATOM   2519  CE2 TRP B 153     -14.618  18.006   1.219  1.00  0.00           C  
ATOM   2520  CZ2 TRP B 153     -14.956  17.160   0.153  1.00  0.00           C  
ATOM   2521  HZ2 TRP B 153     -15.828  17.369  -0.446  1.00  0.00           H  
ATOM   2522  CH2 TRP B 153     -14.172  16.021  -0.092  1.00  0.00           C  
ATOM   2523  HH2 TRP B 153     -14.413  15.358  -0.907  1.00  0.00           H  
ATOM   2524  CZ3 TRP B 153     -13.067  15.743   0.729  1.00  0.00           C  
ATOM   2525  HZ3 TRP B 153     -12.465  14.865   0.545  1.00  0.00           H  
ATOM   2526  CE3 TRP B 153     -12.726  16.609   1.784  1.00  0.00           C  
ATOM   2527  HE3 TRP B 153     -11.857  16.398   2.390  1.00  0.00           H  
ATOM   2528  CD2 TRP B 153     -13.496  17.759   2.063  1.00  0.00           C  
ATOM   2529  C   TRP B 153     -13.898  18.778   6.073  1.00  0.00           C  
ATOM   2530  O   TRP B 153     -14.857  18.035   6.284  1.00  0.00           O  
ATOM   2531  N   LYS B 154     -13.932  20.071   6.356  1.00  0.00           N  
ATOM   2532  H   LYS B 154     -13.083  20.598   6.209  1.00  0.00           H  
ATOM   2533  CA  LYS B 154     -15.092  20.782   6.850  1.00  0.00           C  
ATOM   2534  HA  LYS B 154     -15.916  20.079   7.025  1.00  0.00           H  
ATOM   2535  CB  LYS B 154     -14.675  21.468   8.129  1.00  0.00           C  
ATOM   2536  HB2 LYS B 154     -13.610  21.301   8.313  1.00  0.00           H  
ATOM   2537  HB3 LYS B 154     -14.869  22.540   8.096  1.00  0.00           H  
ATOM   2538  CG  LYS B 154     -15.480  20.870   9.245  1.00  0.00           C  
ATOM   2539  HG2 LYS B 154     -16.539  21.115   9.137  1.00  0.00           H  
ATOM   2540  HG3 LYS B 154     -15.343  19.783   9.249  1.00  0.00           H  
ATOM   2541  CD  LYS B 154     -14.906  21.532  10.482  1.00  0.00           C  
ATOM   2542  HD2 LYS B 154     -13.814  21.563  10.453  1.00  0.00           H  
ATOM   2543  HD3 LYS B 154     -15.313  22.541  10.579  1.00  0.00           H  
ATOM   2544  CE  LYS B 154     -15.430  20.633  11.569  1.00  0.00           C  
ATOM   2545  HE2 LYS B 154     -16.457  20.956  11.723  1.00  0.00           H  
ATOM   2546  HE3 LYS B 154     -15.428  19.596  11.212  1.00  0.00           H  
ATOM   2547  NZ  LYS B 154     -14.670  20.751  12.818  1.00  0.00           N  
ATOM   2548  HZ1 LYS B 154     -13.692  20.507  12.691  1.00  0.00           H  
ATOM   2549  HZ2 LYS B 154     -14.741  21.701  13.155  1.00  0.00           H  
ATOM   2550  HZ3 LYS B 154     -15.086  20.110  13.477  1.00  0.00           H  
ATOM   2551  C   LYS B 154     -15.568  21.837   5.891  1.00  0.00           C  
ATOM   2552  O   LYS B 154     -14.771  22.593   5.337  1.00  0.00           O  
ATOM   2553  N   MET B 155     -16.881  21.944   5.800  1.00  0.00           N  
ATOM   2554  H   MET B 155     -17.454  21.294   6.330  1.00  0.00           H  
ATOM   2555  CA  MET B 155     -17.567  23.014   5.104  1.00  0.00           C  
ATOM   2556  HA  MET B 155     -16.901  23.412   4.342  1.00  0.00           H  
ATOM   2557  CB  MET B 155     -18.814  22.444   4.414  1.00  0.00           C  
ATOM   2558  HB2 MET B 155     -19.505  22.098   5.182  1.00  0.00           H  
ATOM   2559  HB3 MET B 155     -19.297  23.233   3.839  1.00  0.00           H  
ATOM   2560  CG  MET B 155     -18.492  21.261   3.487  1.00  0.00           C  
ATOM   2561  HG2 MET B 155     -18.033  20.464   4.074  1.00  0.00           H  
ATOM   2562  HG3 MET B 155     -19.430  20.866   3.100  1.00  0.00           H  
ATOM   2563  SD  MET B 155     -17.409  21.629   2.075  1.00  0.00           S  
ATOM   2564  CE  MET B 155     -18.555  22.559   1.024  1.00  0.00           C  
ATOM   2565  HE1 MET B 155     -19.491  22.008   0.924  1.00  0.00           H  
ATOM   2566  HE2 MET B 155     -18.753  23.534   1.467  1.00  0.00           H  
ATOM   2567  HE3 MET B 155     -18.114  22.696   0.038  1.00  0.00           H  
ATOM   2568  C   MET B 155     -17.917  24.152   6.068  1.00  0.00           C  
ATOM   2569  O   MET B 155     -17.908  23.989   7.287  1.00  0.00           O  
ATOM   2570  N   ASN B 156     -18.258  25.312   5.517  1.00  0.00           N  
ATOM   2571  H   ASN B 156     -18.217  25.383   4.504  1.00  0.00           H  
ATOM   2572  CA  ASN B 156     -18.685  26.492   6.273  1.00  0.00           C  
ATOM   2573  HA  ASN B 156     -18.010  26.606   7.121  1.00  0.00           H  
ATOM   2574  CB  ASN B 156     -18.541  27.726   5.375  1.00  0.00           C  
ATOM   2575  HB2 ASN B 156     -18.667  28.605   6.006  1.00  0.00           H  
ATOM   2576  HB3 ASN B 156     -17.541  27.753   4.943  1.00  0.00           H  
ATOM   2577  CG  ASN B 156     -19.556  27.800   4.249  1.00  0.00           C  
ATOM   2578  OD1 ASN B 156     -20.044  26.818   3.714  1.00  0.00           O  
ATOM   2579  ND2 ASN B 156     -19.878  28.996   3.825  1.00  0.00           N  
ATOM   2580 HD21 ASN B 156     -20.624  29.068   3.155  1.00  0.00           H  
ATOM   2581 HD22 ASN B 156     -19.517  29.797   4.312  1.00  0.00           H  
ATOM   2582  C   ASN B 156     -20.098  26.383   6.875  1.00  0.00           C  
ATOM   2583  O   ASN B 156     -20.562  27.308   7.534  1.00  0.00           O  
ATOM   2584  N   GLY B 157     -20.780  25.263   6.650  1.00  0.00           N  
ATOM   2585  H   GLY B 157     -20.348  24.552   6.078  1.00  0.00           H  
ATOM   2586  CA  GLY B 157     -22.064  24.927   7.242  1.00  0.00           C  
ATOM   2587  HA2 GLY B 157     -21.967  24.978   8.326  1.00  0.00           H  
ATOM   2588  HA3 GLY B 157     -22.825  25.640   6.923  1.00  0.00           H  
ATOM   2589  C   GLY B 157     -22.491  23.513   6.840  1.00  0.00           C  
ATOM   2590  O   GLY B 157     -21.897  22.930   5.930  1.00  0.00           O  
ATOM   2591  N   PRO B 158     -23.493  22.936   7.523  1.00  0.00           N  
ATOM   2592  CD  PRO B 158     -24.184  23.520   8.653  1.00  0.00           C  
ATOM   2593  HD2 PRO B 158     -24.708  24.427   8.347  1.00  0.00           H  
ATOM   2594  HD3 PRO B 158     -23.472  23.744   9.447  1.00  0.00           H  
ATOM   2595  CG  PRO B 158     -25.186  22.482   9.149  1.00  0.00           C  
ATOM   2596  HG2 PRO B 158     -26.195  22.892   9.098  1.00  0.00           H  
ATOM   2597  HG3 PRO B 158     -24.938  22.191  10.170  1.00  0.00           H  
ATOM   2598  CB  PRO B 158     -25.075  21.267   8.232  1.00  0.00           C  
ATOM   2599  HB2 PRO B 158     -26.043  21.060   7.771  1.00  0.00           H  
ATOM   2600  HB3 PRO B 158     -24.743  20.396   8.796  1.00  0.00           H  
ATOM   2601  CA  PRO B 158     -24.031  21.630   7.178  1.00  0.00           C  
ATOM   2602  HA  PRO B 158     -23.228  20.896   7.201  1.00  0.00           H  
ATOM   2603  C   PRO B 158     -24.642  21.643   5.784  1.00  0.00           C  
ATOM   2604  O   PRO B 158     -25.424  22.528   5.434  1.00  0.00           O  
ATOM   2605  N   THR B 159     -24.283  20.630   5.003  1.00  0.00           N  
ATOM   2606  H   THR B 159     -23.640  19.937   5.359  1.00  0.00           H  
ATOM   2607  CA  THR B 159     -24.698  20.507   3.611  1.00  0.00           C  
ATOM   2608  HA  THR B 159     -25.706  20.916   3.521  1.00  0.00           H  
ATOM   2609  CB  THR B 159     -23.777  21.332   2.701  1.00  0.00           C  
ATOM   2610  HB  THR B 159     -23.770  22.349   3.081  1.00  0.00           H  
ATOM   2611  CG2 THR B 159     -22.310  20.888   2.621  1.00  0.00           C  
ATOM   2612 HG21 THR B 159     -22.069  20.079   3.313  1.00  0.00           H  
ATOM   2613 HG22 THR B 159     -22.025  20.626   1.599  1.00  0.00           H  
ATOM   2614 HG23 THR B 159     -21.721  21.750   2.917  1.00  0.00           H  
ATOM   2615  OG1 THR B 159     -24.331  21.353   1.409  1.00  0.00           O  
ATOM   2616  HG1 THR B 159     -24.833  22.169   1.318  1.00  0.00           H  
ATOM   2617  C   THR B 159     -24.743  19.055   3.164  1.00  0.00           C  
ATOM   2618  O   THR B 159     -24.033  18.194   3.696  1.00  0.00           O  
ATOM   2619  N   GLN B 160     -25.596  18.792   2.180  1.00  0.00           N  
ATOM   2620  H   GLN B 160     -26.119  19.566   1.799  1.00  0.00           H  
ATOM   2621  CA  GLN B 160     -25.699  17.521   1.474  1.00  0.00           C  
ATOM   2622  HA  GLN B 160     -25.638  16.694   2.189  1.00  0.00           H  
ATOM   2623  CB  GLN B 160     -27.011  17.480   0.712  1.00  0.00           C  
ATOM   2624  HB2 GLN B 160     -27.091  18.358   0.073  1.00  0.00           H  
ATOM   2625  HB3 GLN B 160     -27.056  16.576   0.101  1.00  0.00           H  
ATOM   2626  CG  GLN B 160     -28.155  17.512   1.681  1.00  0.00           C  
ATOM   2627  HG2 GLN B 160     -27.976  18.216   2.494  1.00  0.00           H  
ATOM   2628  HG3 GLN B 160     -29.038  17.838   1.140  1.00  0.00           H  
ATOM   2629  CD  GLN B 160     -28.437  16.164   2.273  1.00  0.00           C  
ATOM   2630  OE1 GLN B 160     -27.862  15.124   2.015  1.00  0.00           O  
ATOM   2631  NE2 GLN B 160     -29.451  16.206   3.075  1.00  0.00           N  
ATOM   2632 HE21 GLN B 160     -29.848  15.320   3.307  1.00  0.00           H  
ATOM   2633 HE22 GLN B 160     -29.929  17.084   3.122  1.00  0.00           H  
ATOM   2634  C   GLN B 160     -24.610  17.372   0.435  1.00  0.00           C  
ATOM   2635  O   GLN B 160     -24.770  17.736  -0.730  1.00  0.00           O  
ATOM   2636  N   CYS B 161     -23.496  16.817   0.862  1.00  0.00           N  
ATOM   2637  H   CYS B 161     -23.429  16.528   1.826  1.00  0.00           H  
ATOM   2638  CA  CYS B 161     -22.315  16.822   0.027  1.00  0.00           C  
ATOM   2639  HA  CYS B 161     -22.107  17.855  -0.260  1.00  0.00           H  
ATOM   2640  CB  CYS B 161     -21.179  16.266   0.869  1.00  0.00           C  
ATOM   2641  HB2 CYS B 161     -21.482  15.309   1.297  1.00  0.00           H  
ATOM   2642  HB3 CYS B 161     -20.329  16.099   0.208  1.00  0.00           H  
ATOM   2643  SG  CYS B 161     -20.727  17.454   2.179  1.00  0.00           S  
ATOM   2644  HG  CYS B 161     -21.883  17.580   2.831  1.00  0.00           H  
ATOM   2645  C   CYS B 161     -22.481  16.022  -1.273  1.00  0.00           C  
ATOM   2646  O   CYS B 161     -22.075  16.502  -2.329  1.00  0.00           O  
ATOM   2647  N   SER B 162     -23.101  14.842  -1.216  1.00  0.00           N  
ATOM   2648  H   SER B 162     -23.479  14.510  -0.337  1.00  0.00           H  
ATOM   2649  CA  SER B 162     -23.164  13.906  -2.352  1.00  0.00           C  
ATOM   2650  HA  SER B 162     -22.148  13.736  -2.701  1.00  0.00           H  
ATOM   2651  CB  SER B 162     -23.763  12.550  -1.945  1.00  0.00           C  
ATOM   2652  HB2 SER B 162     -24.576  12.280  -2.627  1.00  0.00           H  
ATOM   2653  HB3 SER B 162     -22.993  11.785  -2.015  1.00  0.00           H  
ATOM   2654  OG  SER B 162     -24.261  12.572  -0.625  1.00  0.00           O  
ATOM   2655  HG  SER B 162     -23.675  12.033  -0.072  1.00  0.00           H  
ATOM   2656  C   SER B 162     -23.966  14.415  -3.543  1.00  0.00           C  
ATOM   2657  O   SER B 162     -23.772  13.932  -4.655  1.00  0.00           O  
ATOM   2658  N   THR B 163     -24.887  15.355  -3.315  1.00  0.00           N  
ATOM   2659  H   THR B 163     -24.980  15.716  -2.377  1.00  0.00           H  
ATOM   2660  CA  THR B 163     -25.713  15.923  -4.391  1.00  0.00           C  
ATOM   2661  HA  THR B 163     -25.957  15.128  -5.092  1.00  0.00           H  
ATOM   2662  CB  THR B 163     -27.020  16.532  -3.882  1.00  0.00           C  
ATOM   2663  HB  THR B 163     -27.541  16.930  -4.752  1.00  0.00           H  
ATOM   2664  CG2 THR B 163     -27.946  15.510  -3.251  1.00  0.00           C  
ATOM   2665 HG21 THR B 163     -28.951  15.893  -3.398  1.00  0.00           H  
ATOM   2666 HG22 THR B 163     -27.849  14.551  -3.763  1.00  0.00           H  
ATOM   2667 HG23 THR B 163     -27.761  15.396  -2.182  1.00  0.00           H  
ATOM   2668  OG1 THR B 163     -26.841  17.577  -2.951  1.00  0.00           O  
ATOM   2669  HG1 THR B 163     -26.554  17.207  -2.112  1.00  0.00           H  
ATOM   2670  C   THR B 163     -25.025  16.985  -5.225  1.00  0.00           C  
ATOM   2671  O   THR B 163     -25.537  17.338  -6.284  1.00  0.00           O  
ATOM   2672  N   GLU B 164     -23.890  17.499  -4.764  1.00  0.00           N  
ATOM   2673  H   GLU B 164     -23.543  17.177  -3.869  1.00  0.00           H  
ATOM   2674  CA  GLU B 164     -23.327  18.708  -5.343  1.00  0.00           C  
ATOM   2675  HA  GLU B 164     -23.781  18.922  -6.310  1.00  0.00           H  
ATOM   2676  CB  GLU B 164     -23.700  19.835  -4.387  1.00  0.00           C  
ATOM   2677  HB2 GLU B 164     -24.754  19.780  -4.107  1.00  0.00           H  
ATOM   2678  HB3 GLU B 164     -23.109  19.744  -3.471  1.00  0.00           H  
ATOM   2679  CG  GLU B 164     -23.428  21.186  -5.009  1.00  0.00           C  
ATOM   2680  HG2 GLU B 164     -23.423  21.819  -4.160  1.00  0.00           H  
ATOM   2681  HG3 GLU B 164     -22.428  21.243  -5.441  1.00  0.00           H  
ATOM   2682  CD  GLU B 164     -24.517  21.668  -5.977  1.00  0.00           C  
ATOM   2683  OE1 GLU B 164     -24.246  21.646  -7.196  1.00  0.00           O  
ATOM   2684  OE2 GLU B 164     -25.572  22.137  -5.486  1.00  0.00           O  
ATOM   2685  C   GLU B 164     -21.819  18.613  -5.571  1.00  0.00           C  
ATOM   2686  O   GLU B 164     -21.292  19.131  -6.560  1.00  0.00           O  
ATOM   2687  N   LEU B 165     -21.111  17.944  -4.660  1.00  0.00           N  
ATOM   2688  H   LEU B 165     -21.596  17.509  -3.881  1.00  0.00           H  
ATOM   2689  CA  LEU B 165     -19.660  17.901  -4.656  1.00  0.00           C  
ATOM   2690  HA  LEU B 165     -19.293  18.825  -5.107  1.00  0.00           H  
ATOM   2691  CB  LEU B 165     -19.105  17.811  -3.228  1.00  0.00           C  
ATOM   2692  HB2 LEU B 165     -19.448  16.870  -2.793  1.00  0.00           H  
ATOM   2693  HB3 LEU B 165     -18.014  17.794  -3.270  1.00  0.00           H  
ATOM   2694  CG  LEU B 165     -19.588  18.996  -2.372  1.00  0.00           C  
ATOM   2695  HG  LEU B 165     -20.606  19.232  -2.668  1.00  0.00           H  
ATOM   2696  CD1 LEU B 165     -19.668  18.783  -0.869  1.00  0.00           C  
ATOM   2697 HD11 LEU B 165     -19.160  18.225  -0.092  1.00  0.00           H  
ATOM   2698 HD12 LEU B 165     -20.058  19.713  -0.468  1.00  0.00           H  
ATOM   2699 HD13 LEU B 165     -18.589  18.711  -0.929  1.00  0.00           H  
ATOM   2700  CD2 LEU B 165     -18.770  20.310  -2.495  1.00  0.00           C  
ATOM   2701 HD21 LEU B 165     -19.446  21.115  -2.775  1.00  0.00           H  
ATOM   2702 HD22 LEU B 165     -18.399  20.653  -1.535  1.00  0.00           H  
ATOM   2703 HD23 LEU B 165     -17.862  20.197  -3.090  1.00  0.00           H  
ATOM   2704  C   LEU B 165     -19.128  16.741  -5.467  1.00  0.00           C  
ATOM   2705  O   LEU B 165     -19.729  15.675  -5.612  1.00  0.00           O  
ATOM   2706  N   ARG B 166     -17.893  16.948  -5.894  1.00  0.00           N  
ATOM   2707  H   ARG B 166     -17.521  17.892  -5.830  1.00  0.00           H  
ATOM   2708  CA  ARG B 166     -17.058  15.957  -6.520  1.00  0.00           C  
ATOM   2709  HA  ARG B 166     -17.346  14.958  -6.178  1.00  0.00           H  
ATOM   2710  CB  ARG B 166     -17.192  16.113  -8.007  1.00  0.00           C  
ATOM   2711  HB2 ARG B 166     -17.716  17.026  -8.280  1.00  0.00           H  
ATOM   2712  HB3 ARG B 166     -16.217  16.100  -8.507  1.00  0.00           H  
ATOM   2713  CG  ARG B 166     -17.987  14.917  -8.409  1.00  0.00           C  
ATOM   2714  HG2 ARG B 166     -17.497  13.996  -8.095  1.00  0.00           H  
ATOM   2715  HG3 ARG B 166     -19.007  14.981  -8.021  1.00  0.00           H  
ATOM   2716  CD  ARG B 166     -17.923  14.999  -9.891  1.00  0.00           C  
ATOM   2717  HD2 ARG B 166     -17.352  15.853 -10.275  1.00  0.00           H  
ATOM   2718  HD3 ARG B 166     -17.443  14.074 -10.204  1.00  0.00           H  
ATOM   2719  NE  ARG B 166     -19.261  15.110 -10.409  1.00  0.00           N  
ATOM   2720  HE  ARG B 166     -19.994  15.464  -9.806  1.00  0.00           H  
ATOM   2721  CZ  ARG B 166     -19.508  14.703 -11.614  1.00  0.00           C  
ATOM   2722  NH1 ARG B 166     -18.547  14.251 -12.369  1.00  0.00           N  
ATOM   2723 HH11 ARG B 166     -17.624  14.230 -11.961  1.00  0.00           H  
ATOM   2724 HH12 ARG B 166     -18.720  13.836 -13.255  1.00  0.00           H  
ATOM   2725  NH2 ARG B 166     -20.716  14.730 -12.041  1.00  0.00           N  
ATOM   2726 HH21 ARG B 166     -21.420  15.097 -11.424  1.00  0.00           H  
ATOM   2727 HH22 ARG B 166     -20.905  14.466 -12.983  1.00  0.00           H  
ATOM   2728  C   ARG B 166     -15.613  16.171  -6.242  1.00  0.00           C  
ATOM   2729  O   ARG B 166     -15.129  17.288  -6.364  1.00  0.00           O  
ATOM   2730  N   LEU B 167     -14.918  15.075  -6.029  1.00  0.00           N  
ATOM   2731  H   LEU B 167     -15.383  14.171  -6.037  1.00  0.00           H  
ATOM   2732  CA  LEU B 167     -13.484  15.091  -5.901  1.00  0.00           C  
ATOM   2733  HA  LEU B 167     -13.120  16.120  -5.902  1.00  0.00           H  
ATOM   2734  CB  LEU B 167     -13.154  14.467  -4.551  1.00  0.00           C  
ATOM   2735  HB2 LEU B 167     -13.743  14.957  -3.773  1.00  0.00           H  
ATOM   2736  HB3 LEU B 167     -13.466  13.420  -4.603  1.00  0.00           H  
ATOM   2737  CG  LEU B 167     -11.639  14.593  -4.265  1.00  0.00           C  
ATOM   2738  HG  LEU B 167     -11.109  14.683  -5.212  1.00  0.00           H  
ATOM   2739  CD1 LEU B 167     -11.230  15.765  -3.367  1.00  0.00           C  
ATOM   2740 HD11 LEU B 167     -10.457  15.479  -2.669  1.00  0.00           H  
ATOM   2741 HD12 LEU B 167     -10.745  16.536  -3.964  1.00  0.00           H  
ATOM   2742 HD13 LEU B 167     -12.041  16.092  -2.721  1.00  0.00           H  
ATOM   2743  CD2 LEU B 167     -11.071  13.367  -3.579  1.00  0.00           C  
ATOM   2744 HD21 LEU B 167     -11.717  13.030  -2.770  1.00  0.00           H  
ATOM   2745 HD22 LEU B 167     -10.898  12.635  -4.354  1.00  0.00           H  
ATOM   2746 HD23 LEU B 167     -10.091  13.577  -3.164  1.00  0.00           H  
ATOM   2747  C   LEU B 167     -12.841  14.356  -7.076  1.00  0.00           C  
ATOM   2748  O   LEU B 167     -13.165  13.200  -7.344  1.00  0.00           O  
ATOM   2749  N   LEU B 168     -11.897  15.016  -7.732  1.00  0.00           N  
ATOM   2750  H   LEU B 168     -11.640  15.936  -7.387  1.00  0.00           H  
ATOM   2751  CA  LEU B 168     -11.041  14.461  -8.763  1.00  0.00           C  
ATOM   2752  HA  LEU B 168     -11.464  13.525  -9.119  1.00  0.00           H  
ATOM   2753  CB  LEU B 168     -10.881  15.446  -9.915  1.00  0.00           C  
ATOM   2754  HB2 LEU B 168     -10.570  16.407  -9.514  1.00  0.00           H  
ATOM   2755  HB3 LEU B 168     -10.078  15.079 -10.557  1.00  0.00           H  
ATOM   2756  CG  LEU B 168     -12.177  15.562 -10.718  1.00  0.00           C  
ATOM   2757  HG  LEU B 168     -12.732  14.639 -10.550  1.00  0.00           H  
ATOM   2758  CD1 LEU B 168     -13.019  16.779 -10.334  1.00  0.00           C  
ATOM   2759 HD11 LEU B 168     -14.087  16.575 -10.369  1.00  0.00           H  
ATOM   2760 HD12 LEU B 168     -13.045  17.534 -11.080  1.00  0.00           H  
ATOM   2761 HD13 LEU B 168     -12.502  17.458  -9.658  1.00  0.00           H  
ATOM   2762  CD2 LEU B 168     -11.949  15.743 -12.215  1.00  0.00           C  
ATOM   2763 HD21 LEU B 168     -10.887  15.783 -12.441  1.00  0.00           H  
ATOM   2764 HD22 LEU B 168     -12.577  15.062 -12.784  1.00  0.00           H  
ATOM   2765 HD23 LEU B 168     -12.247  16.706 -12.584  1.00  0.00           H  
ATOM   2766  C   LEU B 168      -9.651  14.179  -8.258  1.00  0.00           C  
ATOM   2767  O   LEU B 168      -9.095  14.946  -7.472  1.00  0.00           O  
ATOM   2768  N   TYR B 169      -9.078  13.112  -8.796  1.00  0.00           N  
ATOM   2769  H   TYR B 169      -9.596  12.535  -9.455  1.00  0.00           H  
ATOM   2770  CA  TYR B 169      -7.723  12.744  -8.477  1.00  0.00           C  
ATOM   2771  HA  TYR B 169      -7.185  13.667  -8.279  1.00  0.00           H  
ATOM   2772  CB  TYR B 169      -7.712  11.913  -7.202  1.00  0.00           C  
ATOM   2773  HB2 TYR B 169      -6.674  11.792  -6.889  1.00  0.00           H  
ATOM   2774  HB3 TYR B 169      -8.239  12.481  -6.443  1.00  0.00           H  
ATOM   2775  CG  TYR B 169      -8.395  10.568  -7.248  1.00  0.00           C  
ATOM   2776  CD1 TYR B 169      -9.804  10.489  -7.198  1.00  0.00           C  
ATOM   2777  HD1 TYR B 169     -10.401  11.391  -7.219  1.00  0.00           H  
ATOM   2778  CE1 TYR B 169     -10.433   9.236  -7.076  1.00  0.00           C  
ATOM   2779  HE1 TYR B 169     -11.509   9.168  -7.040  1.00  0.00           H  
ATOM   2780  CZ  TYR B 169      -9.646   8.066  -6.994  1.00  0.00           C  
ATOM   2781  OH  TYR B 169     -10.236   6.857  -6.825  1.00  0.00           O  
ATOM   2782  HH  TYR B 169     -10.989   6.723  -7.405  1.00  0.00           H  
ATOM   2783  CE2 TYR B 169      -8.239   8.148  -7.056  1.00  0.00           C  
ATOM   2784  HE2 TYR B 169      -7.652   7.244  -6.990  1.00  0.00           H  
ATOM   2785  CD2 TYR B 169      -7.615   9.400  -7.185  1.00  0.00           C  
ATOM   2786  HD2 TYR B 169      -6.538   9.471  -7.186  1.00  0.00           H  
ATOM   2787  C   TYR B 169      -7.020  12.057  -9.628  1.00  0.00           C  
ATOM   2788  O   TYR B 169      -7.575  11.220 -10.339  1.00  0.00           O  
ATOM   2789  N   GLN B 170      -5.761  12.425  -9.797  1.00  0.00           N  
ATOM   2790  H   GLN B 170      -5.400  13.175  -9.214  1.00  0.00           H  
ATOM   2791  CA  GLN B 170      -4.984  12.064 -10.959  1.00  0.00           C  
ATOM   2792  HA  GLN B 170      -5.400  11.169 -11.427  1.00  0.00           H  
ATOM   2793  CB  GLN B 170      -5.075  13.222 -11.945  1.00  0.00           C  
ATOM   2794  HB2 GLN B 170      -6.118  13.381 -12.219  1.00  0.00           H  
ATOM   2795  HB3 GLN B 170      -4.673  14.127 -11.488  1.00  0.00           H  
ATOM   2796  CG  GLN B 170      -4.287  12.891 -13.199  1.00  0.00           C  
ATOM   2797  HG2 GLN B 170      -3.236  12.708 -12.972  1.00  0.00           H  
ATOM   2798  HG3 GLN B 170      -4.723  11.988 -13.620  1.00  0.00           H  
ATOM   2799  CD  GLN B 170      -4.346  13.994 -14.233  1.00  0.00           C  
ATOM   2800  OE1 GLN B 170      -4.622  15.154 -13.966  1.00  0.00           O  
ATOM   2801  NE2 GLN B 170      -4.050  13.636 -15.456  1.00  0.00           N  
ATOM   2802 HE21 GLN B 170      -4.129  14.315 -16.183  1.00  0.00           H  
ATOM   2803 HE22 GLN B 170      -3.873  12.649 -15.638  1.00  0.00           H  
ATOM   2804  C   GLN B 170      -3.547  11.779 -10.564  1.00  0.00           C  
ATOM   2805  O   GLN B 170      -2.883  12.590  -9.923  1.00  0.00           O  
ATOM   2806  N   LEU B 171      -3.070  10.610 -10.958  1.00  0.00           N  
ATOM   2807  H   LEU B 171      -3.662  10.023 -11.526  1.00  0.00           H  
ATOM   2808  CA  LEU B 171      -1.715  10.151 -10.725  1.00  0.00           C  
ATOM   2809  HA  LEU B 171      -1.462  10.296  -9.673  1.00  0.00           H  
ATOM   2810  CB  LEU B 171      -1.770   8.660 -11.049  1.00  0.00           C  
ATOM   2811  HB2 LEU B 171      -2.618   8.204 -10.536  1.00  0.00           H  
ATOM   2812  HB3 LEU B 171      -1.942   8.578 -12.121  1.00  0.00           H  
ATOM   2813  CG  LEU B 171      -0.499   7.886 -10.715  1.00  0.00           C  
ATOM   2814  HG  LEU B 171       0.325   8.386 -11.228  1.00  0.00           H  
ATOM   2815  CD1 LEU B 171      -0.200   7.691  -9.222  1.00  0.00           C  
ATOM   2816 HD11 LEU B 171      -0.353   6.675  -8.906  1.00  0.00           H  
ATOM   2817 HD12 LEU B 171      -0.927   8.187  -8.581  1.00  0.00           H  
ATOM   2818 HD13 LEU B 171       0.868   7.785  -9.026  1.00  0.00           H  
ATOM   2819  CD2 LEU B 171      -0.658   6.483 -11.259  1.00  0.00           C  
ATOM   2820 HD21 LEU B 171       0.376   6.231 -11.463  1.00  0.00           H  
ATOM   2821 HD22 LEU B 171      -1.525   6.097 -10.714  1.00  0.00           H  
ATOM   2822 HD23 LEU B 171      -0.317   5.660 -10.637  1.00  0.00           H  
ATOM   2823  C   LEU B 171      -0.692  10.905 -11.601  1.00  0.00           C  
ATOM   2824  O   LEU B 171      -0.881  11.065 -12.806  1.00  0.00           O  
ATOM   2825  N   VAL B 172       0.434  11.317 -11.012  1.00  0.00           N  
ATOM   2826  H   VAL B 172       0.523  11.177 -10.010  1.00  0.00           H  
ATOM   2827  CA  VAL B 172       1.491  12.071 -11.721  1.00  0.00           C  
ATOM   2828  HA  VAL B 172       1.016  12.856 -12.308  1.00  0.00           H  
ATOM   2829  CB  VAL B 172       2.424  12.754 -10.692  1.00  0.00           C  
ATOM   2830  HB  VAL B 172       2.714  11.986  -9.969  1.00  0.00           H  
ATOM   2831  CG1 VAL B 172       3.734  13.339 -11.265  1.00  0.00           C  
ATOM   2832 HG11 VAL B 172       3.769  14.423 -11.190  1.00  0.00           H  
ATOM   2833 HG12 VAL B 172       4.584  12.925 -10.723  1.00  0.00           H  
ATOM   2834 HG13 VAL B 172       3.861  13.120 -12.320  1.00  0.00           H  
ATOM   2835  CG2 VAL B 172       1.656  13.851  -9.922  1.00  0.00           C  
ATOM   2836 HG21 VAL B 172       2.198  14.795  -9.893  1.00  0.00           H  
ATOM   2837 HG22 VAL B 172       0.687  14.041 -10.383  1.00  0.00           H  
ATOM   2838 HG23 VAL B 172       1.494  13.536  -8.895  1.00  0.00           H  
ATOM   2839  C   VAL B 172       2.248  11.202 -12.735  1.00  0.00           C  
ATOM   2840  O   VAL B 172       2.618  11.679 -13.806  1.00  0.00           O  
ATOM   2841  N   PHE B 173       2.442   9.914 -12.438  1.00  0.00           N  
ATOM   2842  H   PHE B 173       2.076   9.568 -11.569  1.00  0.00           H  
ATOM   2843  CA  PHE B 173       3.099   8.957 -13.330  1.00  0.00           C  
ATOM   2844  HA  PHE B 173       4.149   9.235 -13.427  1.00  0.00           H  
ATOM   2845  CB  PHE B 173       3.029   7.572 -12.684  1.00  0.00           C  
ATOM   2846  HB2 PHE B 173       3.669   7.565 -11.800  1.00  0.00           H  
ATOM   2847  HB3 PHE B 173       2.010   7.400 -12.353  1.00  0.00           H  
ATOM   2848  CG  PHE B 173       3.421   6.422 -13.585  1.00  0.00           C  
ATOM   2849  CD1 PHE B 173       4.777   6.172 -13.845  1.00  0.00           C  
ATOM   2850  HD1 PHE B 173       5.523   6.833 -13.442  1.00  0.00           H  
ATOM   2851  CE1 PHE B 173       5.159   5.074 -14.633  1.00  0.00           C  
ATOM   2852  HE1 PHE B 173       6.204   4.877 -14.823  1.00  0.00           H  
ATOM   2853  CZ  PHE B 173       4.178   4.233 -15.183  1.00  0.00           C  
ATOM   2854  HZ  PHE B 173       4.475   3.397 -15.801  1.00  0.00           H  
ATOM   2855  CE2 PHE B 173       2.814   4.502 -14.956  1.00  0.00           C  
ATOM   2856  HE2 PHE B 173       2.058   3.872 -15.403  1.00  0.00           H  
ATOM   2857  CD2 PHE B 173       2.435   5.599 -14.162  1.00  0.00           C  
ATOM   2858  HD2 PHE B 173       1.386   5.811 -13.998  1.00  0.00           H  
ATOM   2859  C   PHE B 173       2.477   8.959 -14.736  1.00  0.00           C  
ATOM   2860  O   PHE B 173       1.288   8.682 -14.900  1.00  0.00           O  
ATOM   2861  N   LEU B 174       3.309   9.287 -15.732  1.00  0.00           N  
ATOM   2862  H   LEU B 174       4.265   9.487 -15.478  1.00  0.00           H  
ATOM   2863  CA  LEU B 174       2.961   9.446 -17.152  1.00  0.00           C  
ATOM   2864  HA  LEU B 174       3.817   9.922 -17.630  1.00  0.00           H  
ATOM   2865  CB  LEU B 174       2.759   8.072 -17.823  1.00  0.00           C  
ATOM   2866  HB2 LEU B 174       1.847   7.627 -17.420  1.00  0.00           H  
ATOM   2867  HB3 LEU B 174       2.594   8.237 -18.890  1.00  0.00           H  
ATOM   2868  CG  LEU B 174       3.921   7.071 -17.676  1.00  0.00           C  
ATOM   2869  HG  LEU B 174       4.061   6.868 -16.615  1.00  0.00           H  
ATOM   2870  CD1 LEU B 174       3.544   5.748 -18.366  1.00  0.00           C  
ATOM   2871 HD11 LEU B 174       4.341   5.382 -19.006  1.00  0.00           H  
ATOM   2872 HD12 LEU B 174       2.639   5.861 -18.962  1.00  0.00           H  
ATOM   2873 HD13 LEU B 174       3.353   4.995 -17.606  1.00  0.00           H  
ATOM   2874  CD2 LEU B 174       5.247   7.628 -18.230  1.00  0.00           C  
ATOM   2875 HD21 LEU B 174       5.852   7.990 -17.398  1.00  0.00           H  
ATOM   2876 HD22 LEU B 174       5.064   8.451 -18.918  1.00  0.00           H  
ATOM   2877 HD23 LEU B 174       5.822   6.861 -18.742  1.00  0.00           H  
ATOM   2878  C   LEU B 174       1.781  10.395 -17.445  1.00  0.00           C  
ATOM   2879  O   LEU B 174       1.239  10.347 -18.545  1.00  0.00           O  
ATOM   2880  N   LEU B 175       1.389  11.239 -16.481  1.00  0.00           N  
ATOM   2881  H   LEU B 175       1.918  11.241 -15.617  1.00  0.00           H  
ATOM   2882  CA  LEU B 175       0.130  12.001 -16.506  1.00  0.00           C  
ATOM   2883  HA  LEU B 175      -0.046  12.377 -15.498  1.00  0.00           H  
ATOM   2884  CB  LEU B 175       0.206  13.183 -17.475  1.00  0.00           C  
ATOM   2885  HB2 LEU B 175       0.455  12.797 -18.467  1.00  0.00           H  
ATOM   2886  HB3 LEU B 175      -0.777  13.653 -17.537  1.00  0.00           H  
ATOM   2887  CG  LEU B 175       1.249  14.208 -17.035  1.00  0.00           C  
ATOM   2888  HG  LEU B 175       2.213  13.707 -16.972  1.00  0.00           H  
ATOM   2889  CD1 LEU B 175       1.359  15.365 -18.019  1.00  0.00           C  
ATOM   2890 HD11 LEU B 175       1.679  15.016 -18.998  1.00  0.00           H  
ATOM   2891 HD12 LEU B 175       0.405  15.894 -18.082  1.00  0.00           H  
ATOM   2892 HD13 LEU B 175       2.118  16.042 -17.644  1.00  0.00           H  
ATOM   2893  CD2 LEU B 175       0.950  14.909 -15.704  1.00  0.00           C  
ATOM   2894 HD21 LEU B 175       1.034  14.228 -14.859  1.00  0.00           H  
ATOM   2895 HD22 LEU B 175       1.701  15.679 -15.557  1.00  0.00           H  
ATOM   2896 HD23 LEU B 175      -0.032  15.388 -15.736  1.00  0.00           H  
ATOM   2897  C   LEU B 175      -1.068  11.116 -16.819  1.00  0.00           C  
ATOM   2898  O   LEU B 175      -1.839  11.364 -17.743  1.00  0.00           O  
ATOM   2899  N   SER B 176      -1.183  10.047 -16.046  1.00  0.00           N  
ATOM   2900  H   SER B 176      -0.528   9.933 -15.288  1.00  0.00           H  
ATOM   2901  CA  SER B 176      -2.251   9.082 -16.221  1.00  0.00           C  
ATOM   2902  HA  SER B 176      -2.166   8.651 -17.219  1.00  0.00           H  
ATOM   2903  CB  SER B 176      -2.122   7.987 -15.175  1.00  0.00           C  
ATOM   2904  HB2 SER B 176      -2.093   8.458 -14.196  1.00  0.00           H  
ATOM   2905  HB3 SER B 176      -2.991   7.332 -15.231  1.00  0.00           H  
ATOM   2906  OG  SER B 176      -0.943   7.234 -15.377  1.00  0.00           O  
ATOM   2907  HG  SER B 176      -0.175   7.827 -15.257  1.00  0.00           H  
ATOM   2908  C   SER B 176      -3.625   9.731 -16.099  1.00  0.00           C  
ATOM   2909  O   SER B 176      -3.799  10.778 -15.472  1.00  0.00           O  
ATOM   2910  N   GLU B 177      -4.609   9.050 -16.663  1.00  0.00           N  
ATOM   2911  H   GLU B 177      -4.396   8.211 -17.171  1.00  0.00           H  
ATOM   2912  CA  GLU B 177      -5.989   9.497 -16.645  1.00  0.00           C  
ATOM   2913  HA  GLU B 177      -6.035  10.488 -17.090  1.00  0.00           H  
ATOM   2914  CB  GLU B 177      -6.870   8.482 -17.369  1.00  0.00           C  
ATOM   2915  HB2 GLU B 177      -6.494   7.486 -17.129  1.00  0.00           H  
ATOM   2916  HB3 GLU B 177      -7.866   8.549 -16.931  1.00  0.00           H  
ATOM   2917  CG  GLU B 177      -7.068   8.561 -18.885  1.00  0.00           C  
ATOM   2918  HG2 GLU B 177      -6.326   7.913 -19.354  1.00  0.00           H  
ATOM   2919  HG3 GLU B 177      -8.050   8.114 -19.054  1.00  0.00           H  
ATOM   2920  CD  GLU B 177      -7.041   9.950 -19.554  1.00  0.00           C  
ATOM   2921  OE1 GLU B 177      -6.114  10.747 -19.296  1.00  0.00           O  
ATOM   2922  OE2 GLU B 177      -7.978  10.201 -20.341  1.00  0.00           O  
ATOM   2923  C   GLU B 177      -6.555   9.644 -15.245  1.00  0.00           C  
ATOM   2924  O   GLU B 177      -6.340   8.820 -14.349  1.00  0.00           O  
ATOM   2925  N   ALA B 178      -7.336  10.707 -15.102  1.00  0.00           N  
ATOM   2926  H   ALA B 178      -7.501  11.298 -15.900  1.00  0.00           H  
ATOM   2927  CA  ALA B 178      -7.963  11.056 -13.858  1.00  0.00           C  
ATOM   2928  HA  ALA B 178      -7.222  10.924 -13.068  1.00  0.00           H  
ATOM   2929  CB  ALA B 178      -8.396  12.520 -13.904  1.00  0.00           C  
ATOM   2930  HB1 ALA B 178      -7.592  13.137 -14.301  1.00  0.00           H  
ATOM   2931  HB2 ALA B 178      -9.282  12.612 -14.534  1.00  0.00           H  
ATOM   2932  HB3 ALA B 178      -8.644  12.853 -12.895  1.00  0.00           H  
ATOM   2933  C   ALA B 178      -9.162  10.184 -13.518  1.00  0.00           C  
ATOM   2934  O   ALA B 178      -9.846   9.576 -14.342  1.00  0.00           O  
ATOM   2935  N   HIE B 179      -9.466  10.262 -12.241  1.00  0.00           N  
ATOM   2936  H   HIE B 179      -8.786  10.690 -11.624  1.00  0.00           H  
ATOM   2937  CA  HIE B 179     -10.582   9.628 -11.610  1.00  0.00           C  
ATOM   2938  HA  HIE B 179     -11.211   9.122 -12.351  1.00  0.00           H  
ATOM   2939  CB  HIE B 179      -9.996   8.663 -10.621  1.00  0.00           C  
ATOM   2940  HB2 HIE B 179      -8.910   8.604 -10.721  1.00  0.00           H  
ATOM   2941  HB3 HIE B 179     -10.226   8.924  -9.597  1.00  0.00           H  
ATOM   2942  CG  HIE B 179     -10.557   7.347 -10.867  1.00  0.00           C  
ATOM   2943  ND1 HIE B 179     -11.892   6.965 -10.771  1.00  0.00           N  
ATOM   2944  CE1 HIE B 179     -11.836   5.630 -10.864  1.00  0.00           C  
ATOM   2945  HE1 HIE B 179     -12.697   4.982 -10.810  1.00  0.00           H  
ATOM   2946  NE2 HIE B 179     -10.562   5.209 -11.010  1.00  0.00           N  
ATOM   2947  HE2 HIE B 179     -10.241   4.259 -11.035  1.00  0.00           H  
ATOM   2948  CD2 HIE B 179      -9.743   6.296 -11.033  1.00  0.00           C  
ATOM   2949  HD2 HIE B 179      -8.664   6.365 -11.062  1.00  0.00           H  
ATOM   2950  C   HIE B 179     -11.424  10.576 -10.814  1.00  0.00           C  
ATOM   2951  O   HIE B 179     -10.998  11.680 -10.477  1.00  0.00           O  
ATOM   2952  N   THR B 180     -12.605  10.107 -10.431  1.00  0.00           N  
ATOM   2953  H   THR B 180     -12.881   9.157 -10.666  1.00  0.00           H  
ATOM   2954  CA  THR B 180     -13.498  10.943  -9.657  1.00  0.00           C  
ATOM   2955  HA  THR B 180     -12.870  11.575  -9.032  1.00  0.00           H  
ATOM   2956  CB  THR B 180     -14.277  11.838 -10.629  1.00  0.00           C  
ATOM   2957  HB  THR B 180     -13.663  11.966 -11.518  1.00  0.00           H  
ATOM   2958  CG2 THR B 180     -15.634  11.364 -11.105  1.00  0.00           C  
ATOM   2959 HG21 THR B 180     -16.028  12.100 -11.806  1.00  0.00           H  
ATOM   2960 HG22 THR B 180     -15.465  10.428 -11.623  1.00  0.00           H  
ATOM   2961 HG23 THR B 180     -16.327  11.209 -10.275  1.00  0.00           H  
ATOM   2962  OG1 THR B 180     -14.479  13.111 -10.119  1.00  0.00           O  
ATOM   2963  HG1 THR B 180     -13.642  13.553 -10.311  1.00  0.00           H  
ATOM   2964  C   THR B 180     -14.375  10.155  -8.710  1.00  0.00           C  
ATOM   2965  O   THR B 180     -14.843   9.064  -9.028  1.00  0.00           O  
ATOM   2966  N   CYS B 181     -14.616  10.755  -7.554  1.00  0.00           N  
ATOM   2967  H   CYS B 181     -14.197  11.669  -7.400  1.00  0.00           H  
ATOM   2968  CA  CYS B 181     -15.434  10.208  -6.493  1.00  0.00           C  
ATOM   2969  HA  CYS B 181     -16.034   9.383  -6.883  1.00  0.00           H  
ATOM   2970  CB  CYS B 181     -14.523   9.691  -5.385  1.00  0.00           C  
ATOM   2971  HB2 CYS B 181     -13.710  10.396  -5.201  1.00  0.00           H  
ATOM   2972  HB3 CYS B 181     -15.105   9.567  -4.472  1.00  0.00           H  
ATOM   2973  SG  CYS B 181     -13.859   8.075  -5.815  1.00  0.00           S  
ATOM   2974  HG  CYS B 181     -13.771   7.747  -4.516  1.00  0.00           H  
ATOM   2975  C   CYS B 181     -16.389  11.254  -5.930  1.00  0.00           C  
ATOM   2976  O   CYS B 181     -16.153  12.461  -6.005  1.00  0.00           O  
ATOM   2977  N   ILE B 182     -17.472  10.763  -5.342  1.00  0.00           N  
ATOM   2978  H   ILE B 182     -17.619   9.765  -5.346  1.00  0.00           H  
ATOM   2979  CA  ILE B 182     -18.524  11.596  -4.763  1.00  0.00           C  
ATOM   2980  HA  ILE B 182     -18.422  12.607  -5.145  1.00  0.00           H  
ATOM   2981  CB  ILE B 182     -19.907  11.129  -5.237  1.00  0.00           C  
ATOM   2982  HB  ILE B 182     -20.019  10.060  -5.034  1.00  0.00           H  
ATOM   2983  CG2 ILE B 182     -21.038  11.898  -4.532  1.00  0.00           C  
ATOM   2984 HG21 ILE B 182     -21.048  11.676  -3.463  1.00  0.00           H  
ATOM   2985 HG22 ILE B 182     -20.905  12.973  -4.662  1.00  0.00           H  
ATOM   2986 HG23 ILE B 182     -22.009  11.613  -4.938  1.00  0.00           H  
ATOM   2987  CG1 ILE B 182     -19.868  11.422  -6.758  1.00  0.00           C  
ATOM   2988 HG12 ILE B 182     -19.767  12.501  -6.894  1.00  0.00           H  
ATOM   2989 HG13 ILE B 182     -18.987  10.957  -7.192  1.00  0.00           H  
ATOM   2990  CD1 ILE B 182     -21.008  10.891  -7.615  1.00  0.00           C  
ATOM   2991 HD11 ILE B 182     -21.312   9.920  -7.235  1.00  0.00           H  
ATOM   2992 HD12 ILE B 182     -21.851  11.582  -7.612  1.00  0.00           H  
ATOM   2993 HD13 ILE B 182     -20.637  10.763  -8.636  1.00  0.00           H  
ATOM   2994  C   ILE B 182     -18.351  11.614  -3.252  1.00  0.00           C  
ATOM   2995  O   ILE B 182     -18.324  10.540  -2.646  1.00  0.00           O  
ATOM   2996  N   PRO B 183     -18.165  12.799  -2.648  1.00  0.00           N  
ATOM   2997  CD  PRO B 183     -17.846  14.066  -3.285  1.00  0.00           C  
ATOM   2998  HD2 PRO B 183     -18.769  14.596  -3.519  1.00  0.00           H  
ATOM   2999  HD3 PRO B 183     -17.238  13.934  -4.178  1.00  0.00           H  
ATOM   3000  CG  PRO B 183     -17.026  14.831  -2.261  1.00  0.00           C  
ATOM   3001  HG2 PRO B 183     -17.124  15.906  -2.384  1.00  0.00           H  
ATOM   3002  HG3 PRO B 183     -15.985  14.524  -2.340  1.00  0.00           H  
ATOM   3003  CB  PRO B 183     -17.610  14.361  -0.934  1.00  0.00           C  
ATOM   3004  HB2 PRO B 183     -18.468  14.985  -0.683  1.00  0.00           H  
ATOM   3005  HB3 PRO B 183     -16.865  14.393  -0.141  1.00  0.00           H  
ATOM   3006  CA  PRO B 183     -18.066  12.925  -1.205  1.00  0.00           C  
ATOM   3007  HA  PRO B 183     -17.309  12.226  -0.851  1.00  0.00           H  
ATOM   3008  C   PRO B 183     -19.386  12.630  -0.491  1.00  0.00           C  
ATOM   3009  O   PRO B 183     -20.462  12.618  -1.084  1.00  0.00           O  
ATOM   3010  N   GLU B 184     -19.296  12.491   0.820  1.00  0.00           N  
ATOM   3011  H   GLU B 184     -18.373  12.532   1.238  1.00  0.00           H  
ATOM   3012  CA  GLU B 184     -20.402  12.212   1.724  1.00  0.00           C  
ATOM   3013  HA  GLU B 184     -21.343  12.444   1.225  1.00  0.00           H  
ATOM   3014  CB  GLU B 184     -20.376  10.710   2.052  1.00  0.00           C  
ATOM   3015  HB2 GLU B 184     -20.454  10.157   1.115  1.00  0.00           H  
ATOM   3016  HB3 GLU B 184     -19.408  10.472   2.496  1.00  0.00           H  
ATOM   3017  CG  GLU B 184     -21.473  10.200   2.996  1.00  0.00           C  
ATOM   3018  HG2 GLU B 184     -21.333   9.124   3.123  1.00  0.00           H  
ATOM   3019  HG3 GLU B 184     -21.339  10.659   3.975  1.00  0.00           H  
ATOM   3020  CD  GLU B 184     -22.883  10.493   2.458  1.00  0.00           C  
ATOM   3021  OE1 GLU B 184     -23.507   9.558   1.914  1.00  0.00           O  
ATOM   3022  OE2 GLU B 184     -23.294  11.678   2.511  1.00  0.00           O  
ATOM   3023  C   GLU B 184     -20.296  13.108   2.962  1.00  0.00           C  
ATOM   3024  O   GLU B 184     -19.207  13.547   3.346  1.00  0.00           O  
ATOM   3025  N   ASN B 185     -21.433  13.427   3.572  1.00  0.00           N  
ATOM   3026  H   ASN B 185     -22.286  12.958   3.259  1.00  0.00           H  
ATOM   3027  CA  ASN B 185     -21.475  14.147   4.832  1.00  0.00           C  
ATOM   3028  HA  ASN B 185     -20.829  15.023   4.752  1.00  0.00           H  
ATOM   3029  CB  ASN B 185     -22.914  14.605   5.069  1.00  0.00           C  
ATOM   3030  HB2 ASN B 185     -23.247  15.182   4.209  1.00  0.00           H  
ATOM   3031  HB3 ASN B 185     -23.559  13.732   5.178  1.00  0.00           H  
ATOM   3032  CG  ASN B 185     -23.018  15.458   6.315  1.00  0.00           C  
ATOM   3033  OD1 ASN B 185     -23.017  14.994   7.442  1.00  0.00           O  
ATOM   3034  ND2 ASN B 185     -23.076  16.754   6.157  1.00  0.00           N  
ATOM   3035 HD21 ASN B 185     -23.059  17.309   7.003  1.00  0.00           H  
ATOM   3036 HD22 ASN B 185     -23.147  17.150   5.234  1.00  0.00           H  
ATOM   3037  C   ASN B 185     -20.951  13.274   5.982  1.00  0.00           C  
ATOM   3038  O   ASN B 185     -21.379  12.141   6.172  1.00  0.00           O  
ATOM   3039  N   ASN B 186     -20.054  13.839   6.786  1.00  0.00           N  
ATOM   3040  H   ASN B 186     -19.793  14.799   6.601  1.00  0.00           H  
ATOM   3041  CA  ASN B 186     -19.386  13.144   7.889  1.00  0.00           C  
ATOM   3042  HA  ASN B 186     -19.550  12.069   7.773  1.00  0.00           H  
ATOM   3043  CB  ASN B 186     -17.892  13.430   7.757  1.00  0.00           C  
ATOM   3044  HB2 ASN B 186     -17.588  13.361   6.716  1.00  0.00           H  
ATOM   3045  HB3 ASN B 186     -17.698  14.436   8.120  1.00  0.00           H  
ATOM   3046  CG  ASN B 186     -17.055  12.446   8.546  1.00  0.00           C  
ATOM   3047  OD1 ASN B 186     -17.400  11.294   8.745  1.00  0.00           O  
ATOM   3048  ND2 ASN B 186     -15.907  12.885   8.988  1.00  0.00           N  
ATOM   3049 HD21 ASN B 186     -15.296  12.225   9.440  1.00  0.00           H  
ATOM   3050 HD22 ASN B 186     -15.598  13.811   8.773  1.00  0.00           H  
ATOM   3051  C   ASN B 186     -19.935  13.516   9.278  1.00  0.00           C  
ATOM   3052  O   ASN B 186     -19.248  13.421  10.292  1.00  0.00           O  
ATOM   3053  N   GLY B 187     -21.156  14.035   9.327  1.00  0.00           N  
ATOM   3054  H   GLY B 187     -21.655  14.150   8.450  1.00  0.00           H  
ATOM   3055  CA  GLY B 187     -21.766  14.586  10.524  1.00  0.00           C  
ATOM   3056  HA2 GLY B 187     -22.827  14.342  10.498  1.00  0.00           H  
ATOM   3057  HA3 GLY B 187     -21.332  14.136  11.418  1.00  0.00           H  
ATOM   3058  C   GLY B 187     -21.592  16.102  10.591  1.00  0.00           C  
ATOM   3059  O   GLY B 187     -20.489  16.660  10.601  1.00  0.00           O  
ATOM   3060  N   GLY B 188     -22.726  16.795  10.632  1.00  0.00           N  
ATOM   3061  H   GLY B 188     -23.589  16.283  10.529  1.00  0.00           H  
ATOM   3062  CA  GLY B 188     -22.763  18.251  10.686  1.00  0.00           C  
ATOM   3063  HA2 GLY B 188     -23.790  18.585  10.816  1.00  0.00           H  
ATOM   3064  HA3 GLY B 188     -22.174  18.573  11.546  1.00  0.00           H  
ATOM   3065  C   GLY B 188     -22.196  18.893   9.418  1.00  0.00           C  
ATOM   3066  O   GLY B 188     -22.615  18.588   8.304  1.00  0.00           O  
ATOM   3067  N   ALA B 189     -21.253  19.815   9.602  1.00  0.00           N  
ATOM   3068  H   ALA B 189     -20.963  19.996  10.549  1.00  0.00           H  
ATOM   3069  CA  ALA B 189     -20.506  20.476   8.532  1.00  0.00           C  
ATOM   3070  HA  ALA B 189     -21.166  20.643   7.681  1.00  0.00           H  
ATOM   3071  CB  ALA B 189     -20.054  21.839   9.075  1.00  0.00           C  
ATOM   3072  HB1 ALA B 189     -19.248  22.234   8.461  1.00  0.00           H  
ATOM   3073  HB2 ALA B 189     -20.885  22.543   9.050  1.00  0.00           H  
ATOM   3074  HB3 ALA B 189     -19.692  21.744  10.099  1.00  0.00           H  
ATOM   3075  C   ALA B 189     -19.318  19.649   7.992  1.00  0.00           C  
ATOM   3076  O   ALA B 189     -18.605  20.119   7.105  1.00  0.00           O  
ATOM   3077  N   GLY B 190     -19.051  18.459   8.542  1.00  0.00           N  
ATOM   3078  H   GLY B 190     -19.697  18.063   9.215  1.00  0.00           H  
ATOM   3079  CA  GLY B 190     -17.980  17.589   8.065  1.00  0.00           C  
ATOM   3080  HA2 GLY B 190     -17.069  18.175   7.935  1.00  0.00           H  
ATOM   3081  HA3 GLY B 190     -17.786  16.814   8.805  1.00  0.00           H  
ATOM   3082  C   GLY B 190     -18.317  16.917   6.734  1.00  0.00           C  
ATOM   3083  O   GLY B 190     -19.477  16.654   6.418  1.00  0.00           O  
ATOM   3084  N   CYS B 191     -17.280  16.608   5.965  1.00  0.00           N  
ATOM   3085  H   CYS B 191     -16.349  16.894   6.260  1.00  0.00           H  
ATOM   3086  CA  CYS B 191     -17.348  15.978   4.656  1.00  0.00           C  
ATOM   3087  HA  CYS B 191     -18.276  15.415   4.574  1.00  0.00           H  
ATOM   3088  CB  CYS B 191     -17.333  17.118   3.627  1.00  0.00           C  
ATOM   3089  HB2 CYS B 191     -18.122  17.828   3.884  1.00  0.00           H  
ATOM   3090  HB3 CYS B 191     -16.371  17.626   3.690  1.00  0.00           H  
ATOM   3091  SG  CYS B 191     -17.578  16.571   1.914  1.00  0.00           S  
ATOM   3092  HG  CYS B 191     -17.718  15.269   2.165  1.00  0.00           H  
ATOM   3093  C   CYS B 191     -16.172  15.000   4.511  1.00  0.00           C  
ATOM   3094  O   CYS B 191     -15.078  15.262   5.015  1.00  0.00           O  
ATOM   3095  N   VAL B 192     -16.395  13.868   3.846  1.00  0.00           N  
ATOM   3096  H   VAL B 192     -17.330  13.700   3.483  1.00  0.00           H  
ATOM   3097  CA  VAL B 192     -15.409  12.796   3.648  1.00  0.00           C  
ATOM   3098  HA  VAL B 192     -14.414  13.231   3.725  1.00  0.00           H  
ATOM   3099  CB  VAL B 192     -15.532  11.713   4.753  1.00  0.00           C  
ATOM   3100  HB  VAL B 192     -15.447  12.228   5.711  1.00  0.00           H  
ATOM   3101  CG1 VAL B 192     -16.897  10.991   4.754  1.00  0.00           C  
ATOM   3102 HG11 VAL B 192     -16.822  10.017   5.237  1.00  0.00           H  
ATOM   3103 HG12 VAL B 192     -17.625  11.570   5.319  1.00  0.00           H  
ATOM   3104 HG13 VAL B 192     -17.282  10.852   3.746  1.00  0.00           H  
ATOM   3105  CG2 VAL B 192     -14.392  10.669   4.718  1.00  0.00           C  
ATOM   3106 HG21 VAL B 192     -13.681  10.864   3.922  1.00  0.00           H  
ATOM   3107 HG22 VAL B 192     -13.843  10.719   5.659  1.00  0.00           H  
ATOM   3108 HG23 VAL B 192     -14.777   9.658   4.594  1.00  0.00           H  
ATOM   3109  C   VAL B 192     -15.547  12.217   2.241  1.00  0.00           C  
ATOM   3110  O   VAL B 192     -16.634  12.196   1.671  1.00  0.00           O  
ATOM   3111  N   CYS B 193     -14.457  11.740   1.654  1.00  0.00           N  
ATOM   3112  H   CYS B 193     -13.574  11.849   2.148  1.00  0.00           H  
ATOM   3113  CA  CYS B 193     -14.426  11.138   0.329  1.00  0.00           C  
ATOM   3114  HA  CYS B 193     -15.397  10.683   0.125  1.00  0.00           H  
ATOM   3115  CB  CYS B 193     -14.171  12.278  -0.667  1.00  0.00           C  
ATOM   3116  HB2 CYS B 193     -14.848  13.101  -0.434  1.00  0.00           H  
ATOM   3117  HB3 CYS B 193     -13.145  12.633  -0.538  1.00  0.00           H  
ATOM   3118  SG  CYS B 193     -14.447  11.796  -2.395  1.00  0.00           S  
ATOM   3119  HG  CYS B 193     -14.524  10.474  -2.236  1.00  0.00           H  
ATOM   3120  C   CYS B 193     -13.347  10.048   0.276  1.00  0.00           C  
ATOM   3121  O   CYS B 193     -12.231  10.261   0.749  1.00  0.00           O  
ATOM   3122  N   HIE B 194     -13.662   8.889  -0.312  1.00  0.00           N  
ATOM   3123  H   HIE B 194     -14.583   8.782  -0.703  1.00  0.00           H  
ATOM   3124  CA  HIE B 194     -12.706   7.779  -0.477  1.00  0.00           C  
ATOM   3125  HA  HIE B 194     -11.900   7.886   0.252  1.00  0.00           H  
ATOM   3126  CB  HIE B 194     -13.292   6.383  -0.293  1.00  0.00           C  
ATOM   3127  HB2 HIE B 194     -13.858   6.094  -1.181  1.00  0.00           H  
ATOM   3128  HB3 HIE B 194     -12.514   5.637  -0.129  1.00  0.00           H  
ATOM   3129  CG  HIE B 194     -14.240   6.362   0.820  1.00  0.00           C  
ATOM   3130  ND1 HIE B 194     -13.968   6.169   2.167  1.00  0.00           N  
ATOM   3131  CE1 HIE B 194     -15.162   6.311   2.756  1.00  0.00           C  
ATOM   3132  HE1 HIE B 194     -15.332   6.184   3.813  1.00  0.00           H  
ATOM   3133  NE2 HIE B 194     -16.121   6.595   1.850  1.00  0.00           N  
ATOM   3134  HE2 HIE B 194     -17.105   6.694   2.033  1.00  0.00           H  
ATOM   3135  CD2 HIE B 194     -15.542   6.655   0.616  1.00  0.00           C  
ATOM   3136  HD2 HIE B 194     -15.981   6.883  -0.346  1.00  0.00           H  
ATOM   3137  C   HIE B 194     -12.166   7.773  -1.875  1.00  0.00           C  
ATOM   3138  O   HIE B 194     -12.920   7.800  -2.850  1.00  0.00           O  
ATOM   3139  N   LEU B 195     -10.864   7.645  -1.923  1.00  0.00           N  
ATOM   3140  H   LEU B 195     -10.366   7.668  -1.043  1.00  0.00           H  
ATOM   3141  CA  LEU B 195     -10.086   7.445  -3.105  1.00  0.00           C  
ATOM   3142  HA  LEU B 195     -10.699   7.660  -3.984  1.00  0.00           H  
ATOM   3143  CB  LEU B 195      -8.906   8.399  -3.054  1.00  0.00           C  
ATOM   3144  HB2 LEU B 195      -8.270   8.151  -2.207  1.00  0.00           H  
ATOM   3145  HB3 LEU B 195      -8.354   8.195  -3.972  1.00  0.00           H  
ATOM   3146  CG  LEU B 195      -9.380   9.872  -2.985  1.00  0.00           C  
ATOM   3147  HG  LEU B 195     -10.449   9.899  -3.235  1.00  0.00           H  
ATOM   3148  CD1 LEU B 195      -9.167  10.657  -1.675  1.00  0.00           C  
ATOM   3149 HD11 LEU B 195     -10.120  10.941  -1.235  1.00  0.00           H  
ATOM   3150 HD12 LEU B 195      -8.430  10.180  -1.027  1.00  0.00           H  
ATOM   3151 HD13 LEU B 195      -8.753  11.642  -1.836  1.00  0.00           H  
ATOM   3152  CD2 LEU B 195      -8.583  10.708  -3.980  1.00  0.00           C  
ATOM   3153 HD21 LEU B 195      -7.997  10.108  -4.661  1.00  0.00           H  
ATOM   3154 HD22 LEU B 195      -9.254  11.408  -4.454  1.00  0.00           H  
ATOM   3155 HD23 LEU B 195      -7.813  11.300  -3.515  1.00  0.00           H  
ATOM   3156  C   LEU B 195      -9.598   6.013  -3.168  1.00  0.00           C  
ATOM   3157  O   LEU B 195      -9.049   5.478  -2.206  1.00  0.00           O  
ATOM   3158  N   LEU B 196      -9.771   5.423  -4.331  1.00  0.00           N  
ATOM   3159  H   LEU B 196     -10.184   5.954  -5.087  1.00  0.00           H  
ATOM   3160  CA  LEU B 196      -9.414   4.047  -4.594  1.00  0.00           C  
ATOM   3161  HA  LEU B 196      -9.553   3.454  -3.686  1.00  0.00           H  
ATOM   3162  CB  LEU B 196     -10.315   3.498  -5.687  1.00  0.00           C  
ATOM   3163  HB2 LEU B 196     -10.181   4.112  -6.583  1.00  0.00           H  
ATOM   3164  HB3 LEU B 196     -10.010   2.480  -5.932  1.00  0.00           H  
ATOM   3165  CG  LEU B 196     -11.776   3.534  -5.219  1.00  0.00           C  
ATOM   3166  HG  LEU B 196     -11.981   4.462  -4.680  1.00  0.00           H  
ATOM   3167  CD1 LEU B 196     -12.655   3.544  -6.439  1.00  0.00           C  
ATOM   3168 HD11 LEU B 196     -12.356   2.626  -6.948  1.00  0.00           H  
ATOM   3169 HD12 LEU B 196     -13.539   4.039  -6.037  1.00  0.00           H  
ATOM   3170 HD13 LEU B 196     -13.502   2.867  -6.451  1.00  0.00           H  
ATOM   3171  CD2 LEU B 196     -12.203   2.332  -4.369  1.00  0.00           C  
ATOM   3172 HD21 LEU B 196     -11.449   1.544  -4.384  1.00  0.00           H  
ATOM   3173 HD22 LEU B 196     -13.099   1.877  -4.757  1.00  0.00           H  
ATOM   3174 HD23 LEU B 196     -12.511   2.654  -3.383  1.00  0.00           H  
ATOM   3175  C   LEU B 196      -7.972   3.966  -5.038  1.00  0.00           C  
ATOM   3176  O   LEU B 196      -7.563   4.587  -6.020  1.00  0.00           O  
ATOM   3177  N   MET B 197      -7.210   3.173  -4.307  1.00  0.00           N  
ATOM   3178  H   MET B 197      -7.635   2.686  -3.520  1.00  0.00           H  
ATOM   3179  CA  MET B 197      -5.845   2.838  -4.676  1.00  0.00           C  
ATOM   3180  HA  MET B 197      -5.817   2.741  -5.761  1.00  0.00           H  
ATOM   3181  CB  MET B 197      -4.809   3.899  -4.270  1.00  0.00           C  
ATOM   3182  HB2 MET B 197      -3.958   3.416  -3.800  1.00  0.00           H  
ATOM   3183  HB3 MET B 197      -4.458   4.392  -5.174  1.00  0.00           H  
ATOM   3184  CG  MET B 197      -5.304   4.947  -3.291  1.00  0.00           C  
ATOM   3185  HG2 MET B 197      -6.208   5.374  -3.717  1.00  0.00           H  
ATOM   3186  HG3 MET B 197      -5.558   4.480  -2.340  1.00  0.00           H  
ATOM   3187  SD  MET B 197      -4.122   6.276  -3.001  1.00  0.00           S  
ATOM   3188  CE  MET B 197      -5.167   7.563  -3.710  1.00  0.00           C  
ATOM   3189  HE1 MET B 197      -5.046   7.574  -4.793  1.00  0.00           H  
ATOM   3190  HE2 MET B 197      -6.207   7.345  -3.472  1.00  0.00           H  
ATOM   3191  HE3 MET B 197      -4.906   8.522  -3.275  1.00  0.00           H  
ATOM   3192  C   MET B 197      -5.469   1.507  -4.065  1.00  0.00           C  
ATOM   3193  O   MET B 197      -5.151   1.420  -2.880  1.00  0.00           O  
ATOM   3194  N   ASP B 198      -5.465   0.478  -4.895  1.00  0.00           N  
ATOM   3195  H   ASP B 198      -5.802   0.593  -5.847  1.00  0.00           H  
ATOM   3196  CA  ASP B 198      -5.090  -0.861  -4.453  1.00  0.00           C  
ATOM   3197  HA  ASP B 198      -5.162  -0.898  -3.369  1.00  0.00           H  
ATOM   3198  CB  ASP B 198      -6.068  -1.914  -4.985  1.00  0.00           C  
ATOM   3199  HB2 ASP B 198      -5.536  -2.862  -5.039  1.00  0.00           H  
ATOM   3200  HB3 ASP B 198      -6.851  -1.998  -4.233  1.00  0.00           H  
ATOM   3201  CG  ASP B 198      -6.744  -1.675  -6.343  1.00  0.00           C  
ATOM   3202  OD1 ASP B 198      -6.152  -0.994  -7.212  1.00  0.00           O  
ATOM   3203  OD2 ASP B 198      -7.859  -2.217  -6.508  1.00  0.00           O  
ATOM   3204  C   ASP B 198      -3.636  -1.219  -4.761  1.00  0.00           C  
ATOM   3205  O   ASP B 198      -2.948  -1.836  -3.948  1.00  0.00           O  
ATOM   3206  N   ASP B 199      -3.129  -0.766  -5.905  1.00  0.00           N  
ATOM   3207  H   ASP B 199      -3.772  -0.299  -6.532  1.00  0.00           H  
ATOM   3208  CA  ASP B 199      -1.786  -1.099  -6.377  1.00  0.00           C  
ATOM   3209  HA  ASP B 199      -1.473  -2.023  -5.888  1.00  0.00           H  
ATOM   3210  CB  ASP B 199      -1.817  -1.356  -7.887  1.00  0.00           C  
ATOM   3211  HB2 ASP B 199      -2.146  -0.440  -8.382  1.00  0.00           H  
ATOM   3212  HB3 ASP B 199      -0.802  -1.573  -8.217  1.00  0.00           H  
ATOM   3213  CG  ASP B 199      -2.686  -2.541  -8.325  1.00  0.00           C  
ATOM   3214  OD1 ASP B 199      -3.094  -2.546  -9.505  1.00  0.00           O  
ATOM   3215  OD2 ASP B 199      -2.819  -3.540  -7.585  1.00  0.00           O  
ATOM   3216  C   ASP B 199      -0.748  -0.031  -6.005  1.00  0.00           C  
ATOM   3217  O   ASP B 199       0.219   0.182  -6.737  1.00  0.00           O  
ATOM   3218  N   VAL B 200      -0.971   0.692  -4.908  1.00  0.00           N  
ATOM   3219  H   VAL B 200      -1.765   0.423  -4.340  1.00  0.00           H  
ATOM   3220  CA  VAL B 200      -0.204   1.874  -4.484  1.00  0.00           C  
ATOM   3221  HA  VAL B 200      -0.212   2.574  -5.317  1.00  0.00           H  
ATOM   3222  CB  VAL B 200      -0.937   2.541  -3.310  1.00  0.00           C  
ATOM   3223  HB  VAL B 200      -1.963   2.667  -3.645  1.00  0.00           H  
ATOM   3224  CG1 VAL B 200      -0.973   1.702  -2.023  1.00  0.00           C  
ATOM   3225 HG11 VAL B 200      -0.114   1.930  -1.395  1.00  0.00           H  
ATOM   3226 HG12 VAL B 200      -0.957   0.635  -2.242  1.00  0.00           H  
ATOM   3227 HG13 VAL B 200      -1.890   1.931  -1.482  1.00  0.00           H  
ATOM   3228  CG2 VAL B 200      -0.408   3.935  -2.962  1.00  0.00           C  
ATOM   3229 HG21 VAL B 200      -1.131   4.420  -2.307  1.00  0.00           H  
ATOM   3230 HG22 VAL B 200      -0.289   4.532  -3.867  1.00  0.00           H  
ATOM   3231 HG23 VAL B 200       0.553   3.863  -2.452  1.00  0.00           H  
ATOM   3232  C   VAL B 200       1.260   1.573  -4.160  1.00  0.00           C  
ATOM   3233  O   VAL B 200       1.589   0.479  -3.689  1.00  0.00           O  
ATOM   3234  N   VAL B 201       2.149   2.524  -4.454  1.00  0.00           N  
ATOM   3235  H   VAL B 201       1.804   3.361  -4.921  1.00  0.00           H  
ATOM   3236  CA  VAL B 201       3.602   2.439  -4.210  1.00  0.00           C  
ATOM   3237  HA  VAL B 201       3.780   1.722  -3.407  1.00  0.00           H  
ATOM   3238  CB  VAL B 201       4.372   1.955  -5.475  1.00  0.00           C  
ATOM   3239  HB  VAL B 201       5.391   1.741  -5.160  1.00  0.00           H  
ATOM   3240  CG1 VAL B 201       3.830   0.667  -6.133  1.00  0.00           C  
ATOM   3241 HG11 VAL B 201       2.745   0.639  -6.152  1.00  0.00           H  
ATOM   3242 HG12 VAL B 201       4.173   0.596  -7.157  1.00  0.00           H  
ATOM   3243 HG13 VAL B 201       4.235  -0.210  -5.647  1.00  0.00           H  
ATOM   3244  CG2 VAL B 201       4.489   3.018  -6.581  1.00  0.00           C  
ATOM   3245 HG21 VAL B 201       4.536   2.585  -7.579  1.00  0.00           H  
ATOM   3246 HG22 VAL B 201       3.653   3.707  -6.553  1.00  0.00           H  
ATOM   3247 HG23 VAL B 201       5.409   3.570  -6.439  1.00  0.00           H  
ATOM   3248  C   VAL B 201       4.141   3.785  -3.703  1.00  0.00           C  
ATOM   3249  O   VAL B 201       3.515   4.832  -3.888  1.00  0.00           O  
ATOM   3250  N   SER B 202       5.336   3.802  -3.113  1.00  0.00           N  
ATOM   3251  H   SER B 202       5.829   2.918  -2.979  1.00  0.00           H  
ATOM   3252  CA  SER B 202       5.940   5.018  -2.547  1.00  0.00           C  
ATOM   3253  HA  SER B 202       5.215   5.466  -1.875  1.00  0.00           H  
ATOM   3254  CB  SER B 202       7.178   4.670  -1.725  1.00  0.00           C  
ATOM   3255  HB2 SER B 202       7.868   4.061  -2.312  1.00  0.00           H  
ATOM   3256  HB3 SER B 202       7.682   5.591  -1.425  1.00  0.00           H  
ATOM   3257  OG  SER B 202       6.765   3.971  -0.569  1.00  0.00           O  
ATOM   3258  HG  SER B 202       6.611   3.038  -0.811  1.00  0.00           H  
ATOM   3259  C   SER B 202       6.289   6.084  -3.586  1.00  0.00           C  
ATOM   3260  O   SER B 202       6.300   7.271  -3.254  1.00  0.00           O  
ATOM   3261  N   ALA B 203       6.506   5.685  -4.842  1.00  0.00           N  
ATOM   3262  H   ALA B 203       6.548   4.691  -5.008  1.00  0.00           H  
ATOM   3263  CA  ALA B 203       6.691   6.590  -5.979  1.00  0.00           C  
ATOM   3264  HA  ALA B 203       7.402   7.361  -5.682  1.00  0.00           H  
ATOM   3265  CB  ALA B 203       7.312   5.785  -7.129  1.00  0.00           C  
ATOM   3266  HB1 ALA B 203       7.496   6.440  -7.980  1.00  0.00           H  
ATOM   3267  HB2 ALA B 203       8.256   5.343  -6.806  1.00  0.00           H  
ATOM   3268  HB3 ALA B 203       6.640   4.995  -7.456  1.00  0.00           H  
ATOM   3269  C   ALA B 203       5.400   7.316  -6.431  1.00  0.00           C  
ATOM   3270  O   ALA B 203       5.471   8.256  -7.228  1.00  0.00           O  
ATOM   3271  N   ASP B 204       4.220   6.904  -5.949  1.00  0.00           N  
ATOM   3272  H   ASP B 204       4.194   6.165  -5.257  1.00  0.00           H  
ATOM   3273  CA  ASP B 204       2.959   7.533  -6.320  1.00  0.00           C  
ATOM   3274  HA  ASP B 204       2.976   7.683  -7.400  1.00  0.00           H  
ATOM   3275  CB  ASP B 204       1.745   6.649  -6.003  1.00  0.00           C  
ATOM   3276  HB2 ASP B 204       1.745   6.421  -4.935  1.00  0.00           H  
ATOM   3277  HB3 ASP B 204       0.843   7.233  -6.199  1.00  0.00           H  
ATOM   3278  CG  ASP B 204       1.654   5.361  -6.837  1.00  0.00           C  
ATOM   3279  OD1 ASP B 204       2.153   5.289  -7.984  1.00  0.00           O  
ATOM   3280  OD2 ASP B 204       0.999   4.403  -6.376  1.00  0.00           O  
ATOM   3281  C   ASP B 204       2.765   8.902  -5.671  1.00  0.00           C  
ATOM   3282  O   ASP B 204       2.979   9.132  -4.479  1.00  0.00           O  
ATOM   3283  N   GLN B 205       2.225   9.801  -6.483  1.00  0.00           N  
ATOM   3284  H   GLN B 205       2.098   9.561  -7.454  1.00  0.00           H  
ATOM   3285  CA  GLN B 205       1.728  11.092  -6.065  1.00  0.00           C  
ATOM   3286  HA  GLN B 205       1.441  11.051  -5.012  1.00  0.00           H  
ATOM   3287  CB  GLN B 205       2.855  12.106  -6.226  1.00  0.00           C  
ATOM   3288  HB2 GLN B 205       3.700  11.774  -5.620  1.00  0.00           H  
ATOM   3289  HB3 GLN B 205       3.164  12.160  -7.271  1.00  0.00           H  
ATOM   3290  CG  GLN B 205       2.427  13.494  -5.764  1.00  0.00           C  
ATOM   3291  HG2 GLN B 205       1.713  13.912  -6.475  1.00  0.00           H  
ATOM   3292  HG3 GLN B 205       1.943  13.426  -4.789  1.00  0.00           H  
ATOM   3293  CD  GLN B 205       3.611  14.437  -5.644  1.00  0.00           C  
ATOM   3294  OE1 GLN B 205       4.775  14.095  -5.756  1.00  0.00           O  
ATOM   3295  NE2 GLN B 205       3.325  15.684  -5.379  1.00  0.00           N  
ATOM   3296 HE21 GLN B 205       4.101  16.314  -5.310  1.00  0.00           H  
ATOM   3297 HE22 GLN B 205       2.367  15.951  -5.195  1.00  0.00           H  
ATOM   3298  C   GLN B 205       0.498  11.433  -6.899  1.00  0.00           C  
ATOM   3299  O   GLN B 205       0.492  11.224  -8.112  1.00  0.00           O  
ATOM   3300  N   TYR B 206      -0.531  11.945  -6.238  1.00  0.00           N  
ATOM   3301  H   TYR B 206      -0.439  12.103  -5.241  1.00  0.00           H  
ATOM   3302  CA  TYR B 206      -1.796  12.327  -6.836  1.00  0.00           C  
ATOM   3303  HA  TYR B 206      -1.808  12.030  -7.882  1.00  0.00           H  
ATOM   3304  CB  TYR B 206      -2.949  11.627  -6.121  1.00  0.00           C  
ATOM   3305  HB2 TYR B 206      -2.867  11.784  -5.044  1.00  0.00           H  
ATOM   3306  HB3 TYR B 206      -3.884  12.090  -6.445  1.00  0.00           H  
ATOM   3307  CG  TYR B 206      -3.023  10.151  -6.424  1.00  0.00           C  
ATOM   3308  CD1 TYR B 206      -2.307   9.206  -5.660  1.00  0.00           C  
ATOM   3309  HD1 TYR B 206      -1.678   9.545  -4.848  1.00  0.00           H  
ATOM   3310  CE1 TYR B 206      -2.443   7.828  -5.940  1.00  0.00           C  
ATOM   3311  HE1 TYR B 206      -1.925   7.094  -5.337  1.00  0.00           H  
ATOM   3312  CZ  TYR B 206      -3.306   7.408  -6.984  1.00  0.00           C  
ATOM   3313  OH  TYR B 206      -3.558   6.098  -7.249  1.00  0.00           O  
ATOM   3314  HH  TYR B 206      -2.879   5.484  -6.972  1.00  0.00           H  
ATOM   3315  CE2 TYR B 206      -3.977   8.365  -7.765  1.00  0.00           C  
ATOM   3316  HE2 TYR B 206      -4.624   8.030  -8.560  1.00  0.00           H  
ATOM   3317  CD2 TYR B 206      -3.832   9.733  -7.492  1.00  0.00           C  
ATOM   3318  HD2 TYR B 206      -4.372  10.459  -8.082  1.00  0.00           H  
ATOM   3319  C   TYR B 206      -1.990  13.828  -6.754  1.00  0.00           C  
ATOM   3320  O   TYR B 206      -1.806  14.429  -5.700  1.00  0.00           O  
ATOM   3321  N   THR B 207      -2.402  14.424  -7.857  1.00  0.00           N  
ATOM   3322  H   THR B 207      -2.492  13.855  -8.694  1.00  0.00           H  
ATOM   3323  CA  THR B 207      -2.975  15.769  -7.902  1.00  0.00           C  
ATOM   3324  HA  THR B 207      -2.520  16.398  -7.138  1.00  0.00           H  
ATOM   3325  CB  THR B 207      -2.712  16.356  -9.282  1.00  0.00           C  
ATOM   3326  HB  THR B 207      -3.160  15.685 -10.012  1.00  0.00           H  
ATOM   3327  CG2 THR B 207      -3.227  17.755  -9.587  1.00  0.00           C  
ATOM   3328 HG21 THR B 207      -4.269  17.879  -9.283  1.00  0.00           H  
ATOM   3329 HG22 THR B 207      -2.586  18.531  -9.163  1.00  0.00           H  
ATOM   3330 HG23 THR B 207      -3.197  17.841 -10.667  1.00  0.00           H  
ATOM   3331  OG1 THR B 207      -1.322  16.394  -9.496  1.00  0.00           O  
ATOM   3332  HG1 THR B 207      -1.216  16.317 -10.447  1.00  0.00           H  
ATOM   3333  C   THR B 207      -4.471  15.673  -7.648  1.00  0.00           C  
ATOM   3334  O   THR B 207      -5.113  14.747  -8.143  1.00  0.00           O  
ATOM   3335  N   LEU B 208      -5.004  16.598  -6.852  1.00  0.00           N  
ATOM   3336  H   LEU B 208      -4.402  17.332  -6.497  1.00  0.00           H  
ATOM   3337  CA  LEU B 208      -6.386  16.599  -6.377  1.00  0.00           C  
ATOM   3338  HA  LEU B 208      -6.935  15.788  -6.856  1.00  0.00           H  
ATOM   3339  CB  LEU B 208      -6.442  16.408  -4.850  1.00  0.00           C  
ATOM   3340  HB2 LEU B 208      -5.949  17.268  -4.392  1.00  0.00           H  
ATOM   3341  HB3 LEU B 208      -7.483  16.397  -4.526  1.00  0.00           H  
ATOM   3342  CG  LEU B 208      -5.741  15.131  -4.380  1.00  0.00           C  
ATOM   3343  HG  LEU B 208      -4.841  14.975  -4.976  1.00  0.00           H  
ATOM   3344  CD1 LEU B 208      -5.373  15.102  -2.902  1.00  0.00           C  
ATOM   3345 HD11 LEU B 208      -4.631  14.336  -2.784  1.00  0.00           H  
ATOM   3346 HD12 LEU B 208      -5.306  15.972  -2.253  1.00  0.00           H  
ATOM   3347 HD13 LEU B 208      -6.267  14.817  -2.412  1.00  0.00           H  
ATOM   3348  CD2 LEU B 208      -6.601  13.855  -4.462  1.00  0.00           C  
ATOM   3349 HD21 LEU B 208      -7.082  13.802  -5.421  1.00  0.00           H  
ATOM   3350 HD22 LEU B 208      -5.977  12.978  -4.267  1.00  0.00           H  
ATOM   3351 HD23 LEU B 208      -7.414  13.854  -3.733  1.00  0.00           H  
ATOM   3352  C   LEU B 208      -7.072  17.911  -6.717  1.00  0.00           C  
ATOM   3353  O   LEU B 208      -6.498  18.986  -6.526  1.00  0.00           O  
ATOM   3354  N   ASP B 209      -8.343  17.808  -7.067  1.00  0.00           N  
ATOM   3355  H   ASP B 209      -8.731  16.876  -7.194  1.00  0.00           H  
ATOM   3356  CA  ASP B 209      -9.235  18.935  -7.261  1.00  0.00           C  
ATOM   3357  HA  ASP B 209      -8.824  19.809  -6.753  1.00  0.00           H  
ATOM   3358  CB  ASP B 209      -9.385  19.270  -8.750  1.00  0.00           C  
ATOM   3359  HB2 ASP B 209      -9.999  18.507  -9.224  1.00  0.00           H  
ATOM   3360  HB3 ASP B 209      -9.950  20.174  -8.792  1.00  0.00           H  
ATOM   3361  CG  ASP B 209      -8.105  19.493  -9.572  1.00  0.00           C  
ATOM   3362  OD1 ASP B 209      -7.596  20.647  -9.586  1.00  0.00           O  
ATOM   3363  OD2 ASP B 209      -7.698  18.542 -10.271  1.00  0.00           O  
ATOM   3364  C   ASP B 209     -10.604  18.628  -6.641  1.00  0.00           C  
ATOM   3365  O   ASP B 209     -11.138  17.528  -6.773  1.00  0.00           O  
ATOM   3366  N   LEU B 210     -11.199  19.612  -5.975  1.00  0.00           N  
ATOM   3367  H   LEU B 210     -10.714  20.501  -5.899  1.00  0.00           H  
ATOM   3368  CA  LEU B 210     -12.535  19.516  -5.400  1.00  0.00           C  
ATOM   3369  HA  LEU B 210     -12.932  18.511  -5.557  1.00  0.00           H  
ATOM   3370  CB  LEU B 210     -12.438  19.762  -3.893  1.00  0.00           C  
ATOM   3371  HB2 LEU B 210     -11.782  19.011  -3.453  1.00  0.00           H  
ATOM   3372  HB3 LEU B 210     -11.979  20.742  -3.766  1.00  0.00           H  
ATOM   3373  CG  LEU B 210     -13.789  19.758  -3.157  1.00  0.00           C  
ATOM   3374  HG  LEU B 210     -14.454  20.479  -3.632  1.00  0.00           H  
ATOM   3375  CD1 LEU B 210     -14.471  18.388  -3.145  1.00  0.00           C  
ATOM   3376 HD11 LEU B 210     -15.424  18.461  -2.625  1.00  0.00           H  
ATOM   3377 HD12 LEU B 210     -14.659  18.049  -4.155  1.00  0.00           H  
ATOM   3378 HD13 LEU B 210     -13.835  17.658  -2.645  1.00  0.00           H  
ATOM   3379  CD2 LEU B 210     -13.588  20.177  -1.703  1.00  0.00           C  
ATOM   3380 HD21 LEU B 210     -14.526  20.554  -1.299  1.00  0.00           H  
ATOM   3381 HD22 LEU B 210     -13.260  19.322  -1.111  1.00  0.00           H  
ATOM   3382 HD23 LEU B 210     -12.823  20.948  -1.631  1.00  0.00           H  
ATOM   3383  C   LEU B 210     -13.455  20.506  -6.103  1.00  0.00           C  
ATOM   3384  O   LEU B 210     -13.198  21.709  -6.125  1.00  0.00           O  
ATOM   3385  N   TRP B 211     -14.541  19.990  -6.654  1.00  0.00           N  
ATOM   3386  H   TRP B 211     -14.699  18.993  -6.543  1.00  0.00           H  
ATOM   3387  CA  TRP B 211     -15.490  20.686  -7.500  1.00  0.00           C  
ATOM   3388  HA  TRP B 211     -15.195  21.727  -7.608  1.00  0.00           H  
ATOM   3389  CB  TRP B 211     -15.415  20.018  -8.873  1.00  0.00           C  
ATOM   3390  HB2 TRP B 211     -14.390  20.091  -9.240  1.00  0.00           H  
ATOM   3391  HB3 TRP B 211     -15.643  18.958  -8.749  1.00  0.00           H  
ATOM   3392  CG  TRP B 211     -16.327  20.543  -9.926  1.00  0.00           C  
ATOM   3393  CD1 TRP B 211     -15.980  21.412 -10.900  1.00  0.00           C  
ATOM   3394  HD1 TRP B 211     -14.997  21.853 -11.012  1.00  0.00           H  
ATOM   3395  NE1 TRP B 211     -17.055  21.607 -11.743  1.00  0.00           N  
ATOM   3396  HE1 TRP B 211     -17.024  22.205 -12.557  1.00  0.00           H  
ATOM   3397  CE2 TRP B 211     -18.149  20.868 -11.348  1.00  0.00           C  
ATOM   3398  CZ2 TRP B 211     -19.431  20.694 -11.881  1.00  0.00           C  
ATOM   3399  HZ2 TRP B 211     -19.726  21.209 -12.781  1.00  0.00           H  
ATOM   3400  CH2 TRP B 211     -20.342  19.855 -11.217  1.00  0.00           C  
ATOM   3401  HH2 TRP B 211     -21.347  19.742 -11.601  1.00  0.00           H  
ATOM   3402  CZ3 TRP B 211     -19.968  19.212 -10.025  1.00  0.00           C  
ATOM   3403  HZ3 TRP B 211     -20.687  18.606  -9.488  1.00  0.00           H  
ATOM   3404  CE3 TRP B 211     -18.677  19.398  -9.499  1.00  0.00           C  
ATOM   3405  HE3 TRP B 211     -18.422  18.949  -8.555  1.00  0.00           H  
ATOM   3406  CD2 TRP B 211     -17.727  20.207 -10.159  1.00  0.00           C  
ATOM   3407  C   TRP B 211     -16.893  20.649  -6.890  1.00  0.00           C  
ATOM   3408  O   TRP B 211     -17.241  19.712  -6.169  1.00  0.00           O  
ATOM   3409  N   ALA B 212     -17.695  21.665  -7.188  1.00  0.00           N  
ATOM   3410  H   ALA B 212     -17.316  22.414  -7.755  1.00  0.00           H  
ATOM   3411  CA  ALA B 212     -19.083  21.783  -6.784  1.00  0.00           C  
ATOM   3412  HA  ALA B 212     -19.513  20.785  -6.704  1.00  0.00           H  
ATOM   3413  CB  ALA B 212     -19.137  22.457  -5.418  1.00  0.00           C  
ATOM   3414  HB1 ALA B 212     -18.441  23.295  -5.390  1.00  0.00           H  
ATOM   3415  HB2 ALA B 212     -20.145  22.818  -5.216  1.00  0.00           H  
ATOM   3416  HB3 ALA B 212     -18.852  21.726  -4.677  1.00  0.00           H  
ATOM   3417  C   ALA B 212     -19.897  22.582  -7.801  1.00  0.00           C  
ATOM   3418  O   ALA B 212     -19.608  23.759  -8.056  1.00  0.00           O  
ATOM   3419  N   GLY B 213     -20.930  21.934  -8.340  1.00  0.00           N  
ATOM   3420  H   GLY B 213     -21.056  20.965  -8.069  1.00  0.00           H  
ATOM   3421  CA  GLY B 213     -22.000  22.514  -9.155  1.00  0.00           C  
ATOM   3422  HA2 GLY B 213     -22.787  21.771  -9.272  1.00  0.00           H  
ATOM   3423  HA3 GLY B 213     -22.415  23.366  -8.617  1.00  0.00           H  
ATOM   3424  C   GLY B 213     -21.573  22.968 -10.550  1.00  0.00           C  
ATOM   3425  O   GLY B 213     -22.106  22.515 -11.558  1.00  0.00           O  
ATOM   3426  N   GLN B 214     -20.575  23.846 -10.616  1.00  0.00           N  
ATOM   3427  H   GLN B 214     -20.227  24.185  -9.724  1.00  0.00           H  
ATOM   3428  CA  GLN B 214     -19.936  24.266 -11.874  1.00  0.00           C  
ATOM   3429  HA  GLN B 214     -19.906  23.416 -12.542  1.00  0.00           H  
ATOM   3430  CB  GLN B 214     -20.790  25.304 -12.567  1.00  0.00           C  
ATOM   3431  HB2 GLN B 214     -20.347  25.632 -13.506  1.00  0.00           H  
ATOM   3432  HB3 GLN B 214     -21.736  24.809 -12.783  1.00  0.00           H  
ATOM   3433  CG  GLN B 214     -21.051  26.537 -11.728  1.00  0.00           C  
ATOM   3434  HG2 GLN B 214     -21.067  26.311 -10.657  1.00  0.00           H  
ATOM   3435  HG3 GLN B 214     -20.305  27.313 -11.898  1.00  0.00           H  
ATOM   3436  CD  GLN B 214     -22.397  27.054 -12.144  1.00  0.00           C  
ATOM   3437  OE1 GLN B 214     -22.878  26.984 -13.260  1.00  0.00           O  
ATOM   3438  NE2 GLN B 214     -23.001  27.726 -11.226  1.00  0.00           N  
ATOM   3439 HE21 GLN B 214     -23.748  28.275 -11.592  1.00  0.00           H  
ATOM   3440 HE22 GLN B 214     -22.465  27.876 -10.398  1.00  0.00           H  
ATOM   3441  C   GLN B 214     -18.495  24.726 -11.751  1.00  0.00           C  
ATOM   3442  O   GLN B 214     -17.969  25.390 -12.643  1.00  0.00           O  
ATOM   3443  N   GLN B 215     -17.870  24.439 -10.615  1.00  0.00           N  
ATOM   3444  H   GLN B 215     -18.451  24.151  -9.837  1.00  0.00           H  
ATOM   3445  CA  GLN B 215     -16.695  25.180 -10.225  1.00  0.00           C  
ATOM   3446  HA  GLN B 215     -16.097  25.492 -11.089  1.00  0.00           H  
ATOM   3447  CB  GLN B 215     -17.357  26.349  -9.579  1.00  0.00           C  
ATOM   3448  HB2 GLN B 215     -17.874  26.784 -10.426  1.00  0.00           H  
ATOM   3449  HB3 GLN B 215     -18.052  25.976  -8.820  1.00  0.00           H  
ATOM   3450  CG  GLN B 215     -16.728  27.567  -9.012  1.00  0.00           C  
ATOM   3451  HG2 GLN B 215     -17.666  28.023  -8.890  1.00  0.00           H  
ATOM   3452  HG3 GLN B 215     -16.327  27.575  -8.000  1.00  0.00           H  
ATOM   3453  CD  GLN B 215     -16.060  28.458 -10.015  1.00  0.00           C  
ATOM   3454  OE1 GLN B 215     -15.220  28.091 -10.815  1.00  0.00           O  
ATOM   3455  NE2 GLN B 215     -16.547  29.674  -9.981  1.00  0.00           N  
ATOM   3456 HE21 GLN B 215     -16.144  30.370 -10.576  1.00  0.00           H  
ATOM   3457 HE22 GLN B 215     -17.294  29.789  -9.319  1.00  0.00           H  
ATOM   3458  C   GLN B 215     -15.835  24.501  -9.213  1.00  0.00           C  
ATOM   3459  O   GLN B 215     -16.292  23.754  -8.355  1.00  0.00           O  
ATOM   3460  N   LEU B 216     -14.579  24.887  -9.261  1.00  0.00           N  
ATOM   3461  H   LEU B 216     -14.302  25.557  -9.963  1.00  0.00           H  
ATOM   3462  CA  LEU B 216     -13.613  24.494  -8.273  1.00  0.00           C  
ATOM   3463  HA  LEU B 216     -13.779  23.433  -8.070  1.00  0.00           H  
ATOM   3464  CB  LEU B 216     -12.222  24.771  -8.856  1.00  0.00           C  
ATOM   3465  HB2 LEU B 216     -12.256  25.708  -9.417  1.00  0.00           H  
ATOM   3466  HB3 LEU B 216     -11.513  24.881  -8.035  1.00  0.00           H  
ATOM   3467  CG  LEU B 216     -11.828  23.597  -9.767  1.00  0.00           C  
ATOM   3468  HG  LEU B 216     -12.630  23.473 -10.502  1.00  0.00           H  
ATOM   3469  CD1 LEU B 216     -10.466  23.611 -10.473  1.00  0.00           C  
ATOM   3470 HD11 LEU B 216      -9.908  22.694 -10.368  1.00  0.00           H  
ATOM   3471 HD12 LEU B 216      -9.773  24.318 -10.026  1.00  0.00           H  
ATOM   3472 HD13 LEU B 216     -10.607  23.555 -11.548  1.00  0.00           H  
ATOM   3473  CD2 LEU B 216     -11.738  22.373  -8.888  1.00  0.00           C  
ATOM   3474 HD21 LEU B 216     -12.190  21.501  -9.349  1.00  0.00           H  
ATOM   3475 HD22 LEU B 216     -10.824  21.875  -8.962  1.00  0.00           H  
ATOM   3476 HD23 LEU B 216     -11.373  22.576  -7.880  1.00  0.00           H  
ATOM   3477  C   LEU B 216     -13.775  25.229  -6.955  1.00  0.00           C  
ATOM   3478  O   LEU B 216     -13.863  26.455  -6.914  1.00  0.00           O  
ATOM   3479  N   LEU B 217     -13.727  24.451  -5.879  1.00  0.00           N  
ATOM   3480  H   LEU B 217     -13.688  23.445  -6.021  1.00  0.00           H  
ATOM   3481  CA  LEU B 217     -13.595  24.958  -4.522  1.00  0.00           C  
ATOM   3482  HA  LEU B 217     -13.912  25.998  -4.498  1.00  0.00           H  
ATOM   3483  CB  LEU B 217     -14.470  24.116  -3.586  1.00  0.00           C  
ATOM   3484  HB2 LEU B 217     -14.121  23.081  -3.631  1.00  0.00           H  
ATOM   3485  HB3 LEU B 217     -14.324  24.479  -2.570  1.00  0.00           H  
ATOM   3486  CG  LEU B 217     -15.969  24.141  -3.917  1.00  0.00           C  
ATOM   3487  HG  LEU B 217     -16.128  23.697  -4.900  1.00  0.00           H  
ATOM   3488  CD1 LEU B 217     -16.695  23.311  -2.856  1.00  0.00           C  
ATOM   3489 HD11 LEU B 217     -16.672  23.822  -1.895  1.00  0.00           H  
ATOM   3490 HD12 LEU B 217     -17.732  23.171  -3.148  1.00  0.00           H  
ATOM   3491 HD13 LEU B 217     -16.225  22.332  -2.758  1.00  0.00           H  
ATOM   3492  CD2 LEU B 217     -16.567  25.555  -3.895  1.00  0.00           C  
ATOM   3493 HD21 LEU B 217     -15.973  26.244  -4.491  1.00  0.00           H  
ATOM   3494 HD22 LEU B 217     -16.630  25.919  -2.871  1.00  0.00           H  
ATOM   3495 HD23 LEU B 217     -17.564  25.521  -4.330  1.00  0.00           H  
ATOM   3496  C   LEU B 217     -12.158  24.955  -4.009  1.00  0.00           C  
ATOM   3497  O   LEU B 217     -11.797  25.847  -3.248  1.00  0.00           O  
ATOM   3498  N   TRP B 218     -11.372  23.941  -4.377  1.00  0.00           N  
ATOM   3499  H   TRP B 218     -11.737  23.238  -5.011  1.00  0.00           H  
ATOM   3500  CA  TRP B 218     -10.048  23.701  -3.803  1.00  0.00           C  
ATOM   3501  HA  TRP B 218      -9.530  24.654  -3.690  1.00  0.00           H  
ATOM   3502  CB  TRP B 218     -10.229  23.080  -2.409  1.00  0.00           C  
ATOM   3503  HB2 TRP B 218     -10.687  23.818  -1.749  1.00  0.00           H  
ATOM   3504  HB3 TRP B 218     -10.914  22.238  -2.482  1.00  0.00           H  
ATOM   3505  CG  TRP B 218      -8.987  22.578  -1.755  1.00  0.00           C  
ATOM   3506  CD1 TRP B 218      -8.190  23.293  -0.932  1.00  0.00           C  
ATOM   3507  HD1 TRP B 218      -8.357  24.317  -0.623  1.00  0.00           H  
ATOM   3508  NE1 TRP B 218      -7.122  22.513  -0.542  1.00  0.00           N  
ATOM   3509  HE1 TRP B 218      -6.387  22.825   0.109  1.00  0.00           H  
ATOM   3510  CE2 TRP B 218      -7.182  21.251  -1.081  1.00  0.00           C  
ATOM   3511  CZ2 TRP B 218      -6.372  20.116  -0.944  1.00  0.00           C  
ATOM   3512  HZ2 TRP B 218      -5.509  20.155  -0.292  1.00  0.00           H  
ATOM   3513  CH2 TRP B 218      -6.719  18.944  -1.635  1.00  0.00           C  
ATOM   3514  HH2 TRP B 218      -6.115  18.056  -1.521  1.00  0.00           H  
ATOM   3515  CZ3 TRP B 218      -7.859  18.931  -2.461  1.00  0.00           C  
ATOM   3516  HZ3 TRP B 218      -8.130  18.028  -2.986  1.00  0.00           H  
ATOM   3517  CE3 TRP B 218      -8.665  20.079  -2.590  1.00  0.00           C  
ATOM   3518  HE3 TRP B 218      -9.541  20.052  -3.219  1.00  0.00           H  
ATOM   3519  CD2 TRP B 218      -8.357  21.264  -1.886  1.00  0.00           C  
ATOM   3520  C   TRP B 218      -9.193  22.809  -4.709  1.00  0.00           C  
ATOM   3521  O   TRP B 218      -9.729  22.032  -5.501  1.00  0.00           O  
ATOM   3522  N   LYS B 219      -7.865  22.910  -4.583  1.00  0.00           N  
ATOM   3523  H   LYS B 219      -7.506  23.568  -3.901  1.00  0.00           H  
ATOM   3524  CA  LYS B 219      -6.877  22.029  -5.244  1.00  0.00           C  
ATOM   3525  HA  LYS B 219      -7.373  21.090  -5.496  1.00  0.00           H  
ATOM   3526  CB  LYS B 219      -6.207  22.592  -6.520  1.00  0.00           C  
ATOM   3527  HB2 LYS B 219      -5.259  23.075  -6.271  1.00  0.00           H  
ATOM   3528  HB3 LYS B 219      -6.015  21.770  -7.215  1.00  0.00           H  
ATOM   3529  CG  LYS B 219      -7.115  23.623  -7.139  1.00  0.00           C  
ATOM   3530  HG2 LYS B 219      -8.078  23.150  -7.331  1.00  0.00           H  
ATOM   3531  HG3 LYS B 219      -7.261  24.390  -6.380  1.00  0.00           H  
ATOM   3532  CD  LYS B 219      -6.724  24.443  -8.352  1.00  0.00           C  
ATOM   3533  HD2 LYS B 219      -7.557  24.344  -9.046  1.00  0.00           H  
ATOM   3534  HD3 LYS B 219      -6.709  25.443  -7.953  1.00  0.00           H  
ATOM   3535  CE  LYS B 219      -5.441  24.497  -9.151  1.00  0.00           C  
ATOM   3536  HE2 LYS B 219      -5.450  25.533  -9.507  1.00  0.00           H  
ATOM   3537  HE3 LYS B 219      -4.516  24.359  -8.575  1.00  0.00           H  
ATOM   3538  NZ  LYS B 219      -5.610  23.642 -10.329  1.00  0.00           N  
ATOM   3539  HZ1 LYS B 219      -5.159  24.066 -11.128  1.00  0.00           H  
ATOM   3540  HZ2 LYS B 219      -5.340  22.677 -10.170  1.00  0.00           H  
ATOM   3541  HZ3 LYS B 219      -6.608  23.595 -10.483  1.00  0.00           H  
ATOM   3542  C   LYS B 219      -5.735  21.738  -4.313  1.00  0.00           C  
ATOM   3543  O   LYS B 219      -5.327  22.597  -3.535  1.00  0.00           O  
ATOM   3544  N   GLY B 220      -5.104  20.608  -4.567  1.00  0.00           N  
ATOM   3545  H   GLY B 220      -5.455  20.015  -5.316  1.00  0.00           H  
ATOM   3546  CA  GLY B 220      -3.925  20.212  -3.835  1.00  0.00           C  
ATOM   3547  HA2 GLY B 220      -3.209  21.034  -3.817  1.00  0.00           H  
ATOM   3548  HA3 GLY B 220      -4.233  19.998  -2.813  1.00  0.00           H  
ATOM   3549  C   GLY B 220      -3.243  18.990  -4.419  1.00  0.00           C  
ATOM   3550  O   GLY B 220      -3.378  18.647  -5.593  1.00  0.00           O  
ATOM   3551  N   SER B 221      -2.471  18.332  -3.568  1.00  0.00           N  
ATOM   3552  H   SER B 221      -2.407  18.667  -2.616  1.00  0.00           H  
ATOM   3553  CA  SER B 221      -1.671  17.168  -3.922  1.00  0.00           C  
ATOM   3554  HA  SER B 221      -2.183  16.616  -4.710  1.00  0.00           H  
ATOM   3555  CB  SER B 221      -0.321  17.661  -4.442  1.00  0.00           C  
ATOM   3556  HB2 SER B 221      -0.498  18.280  -5.321  1.00  0.00           H  
ATOM   3557  HB3 SER B 221       0.157  18.265  -3.669  1.00  0.00           H  
ATOM   3558  OG  SER B 221       0.544  16.616  -4.831  1.00  0.00           O  
ATOM   3559  HG  SER B 221       0.419  16.535  -5.784  1.00  0.00           H  
ATOM   3560  C   SER B 221      -1.502  16.245  -2.722  1.00  0.00           C  
ATOM   3561  O   SER B 221      -1.579  16.676  -1.573  1.00  0.00           O  
ATOM   3562  N   PHE B 222      -1.270  14.964  -2.983  1.00  0.00           N  
ATOM   3563  H   PHE B 222      -1.249  14.678  -3.958  1.00  0.00           H  
ATOM   3564  CA  PHE B 222      -1.191  13.933  -1.961  1.00  0.00           C  
ATOM   3565  HA  PHE B 222      -0.823  14.373  -1.032  1.00  0.00           H  
ATOM   3566  CB  PHE B 222      -2.593  13.403  -1.722  1.00  0.00           C  
ATOM   3567  HB2 PHE B 222      -3.179  14.201  -1.264  1.00  0.00           H  
ATOM   3568  HB3 PHE B 222      -2.992  13.140  -2.701  1.00  0.00           H  
ATOM   3569  CG  PHE B 222      -2.724  12.185  -0.853  1.00  0.00           C  
ATOM   3570  CD1 PHE B 222      -2.426  12.274   0.515  1.00  0.00           C  
ATOM   3571  HD1 PHE B 222      -2.074  13.204   0.943  1.00  0.00           H  
ATOM   3572  CE1 PHE B 222      -2.625  11.155   1.335  1.00  0.00           C  
ATOM   3573  HE1 PHE B 222      -2.424  11.234   2.392  1.00  0.00           H  
ATOM   3574  CZ  PHE B 222      -3.117   9.955   0.791  1.00  0.00           C  
ATOM   3575  HZ  PHE B 222      -3.276   9.098   1.430  1.00  0.00           H  
ATOM   3576  CE2 PHE B 222      -3.407   9.867  -0.581  1.00  0.00           C  
ATOM   3577  HE2 PHE B 222      -3.796   8.946  -0.995  1.00  0.00           H  
ATOM   3578  CD2 PHE B 222      -3.208  10.984  -1.406  1.00  0.00           C  
ATOM   3579  HD2 PHE B 222      -3.447  10.927  -2.460  1.00  0.00           H  
ATOM   3580  C   PHE B 222      -0.271  12.792  -2.358  1.00  0.00           C  
ATOM   3581  O   PHE B 222      -0.314  12.261  -3.467  1.00  0.00           O  
ATOM   3582  N   LYS B 223       0.537  12.381  -1.393  1.00  0.00           N  
ATOM   3583  H   LYS B 223       0.566  12.913  -0.535  1.00  0.00           H  
ATOM   3584  CA  LYS B 223       1.482  11.294  -1.505  1.00  0.00           C  
ATOM   3585  HA  LYS B 223       1.507  10.893  -2.523  1.00  0.00           H  
ATOM   3586  CB  LYS B 223       2.818  11.951  -1.206  1.00  0.00           C  
ATOM   3587  HB2 LYS B 223       2.873  12.933  -1.681  1.00  0.00           H  
ATOM   3588  HB3 LYS B 223       2.967  12.069  -0.132  1.00  0.00           H  
ATOM   3589  CG  LYS B 223       3.914  11.104  -1.776  1.00  0.00           C  
ATOM   3590  HG2 LYS B 223       3.931  10.131  -1.278  1.00  0.00           H  
ATOM   3591  HG3 LYS B 223       3.770  10.984  -2.851  1.00  0.00           H  
ATOM   3592  CD  LYS B 223       5.186  11.883  -1.515  1.00  0.00           C  
ATOM   3593  HD2 LYS B 223       5.219  12.796  -2.119  1.00  0.00           H  
ATOM   3594  HD3 LYS B 223       5.311  12.111  -0.453  1.00  0.00           H  
ATOM   3595  CE  LYS B 223       6.203  10.879  -1.972  1.00  0.00           C  
ATOM   3596  HE2 LYS B 223       6.056   9.974  -1.373  1.00  0.00           H  
ATOM   3597  HE3 LYS B 223       5.985  10.647  -3.022  1.00  0.00           H  
ATOM   3598  NZ  LYS B 223       7.552  11.414  -1.767  1.00  0.00           N  
ATOM   3599  HZ1 LYS B 223       7.645  12.306  -2.235  1.00  0.00           H  
ATOM   3600  HZ2 LYS B 223       7.706  11.518  -0.768  1.00  0.00           H  
ATOM   3601  HZ3 LYS B 223       8.223  10.755  -2.129  1.00  0.00           H  
ATOM   3602  C   LYS B 223       1.113  10.180  -0.513  1.00  0.00           C  
ATOM   3603  O   LYS B 223       1.377  10.349   0.676  1.00  0.00           O  
ATOM   3604  N   PRO B 224       0.495   9.068  -0.955  1.00  0.00           N  
ATOM   3605  CD  PRO B 224       0.072   8.825  -2.325  1.00  0.00           C  
ATOM   3606  HD2 PRO B 224       0.937   8.637  -2.961  1.00  0.00           H  
ATOM   3607  HD3 PRO B 224      -0.495   9.676  -2.703  1.00  0.00           H  
ATOM   3608  CG  PRO B 224      -0.834   7.599  -2.300  1.00  0.00           C  
ATOM   3609  HG2 PRO B 224      -0.553   6.900  -3.088  1.00  0.00           H  
ATOM   3610  HG3 PRO B 224      -1.867   7.919  -2.419  1.00  0.00           H  
ATOM   3611  CB  PRO B 224      -0.647   6.966  -0.923  1.00  0.00           C  
ATOM   3612  HB2 PRO B 224       0.068   6.146  -0.997  1.00  0.00           H  
ATOM   3613  HB3 PRO B 224      -1.596   6.603  -0.528  1.00  0.00           H  
ATOM   3614  CA  PRO B 224      -0.080   8.079  -0.041  1.00  0.00           C  
ATOM   3615  HA  PRO B 224      -0.898   8.554   0.497  1.00  0.00           H  
ATOM   3616  C   PRO B 224       0.889   7.512   1.003  1.00  0.00           C  
ATOM   3617  O   PRO B 224       0.508   7.388   2.163  1.00  0.00           O  
ATOM   3618  N   SER B 225       2.133   7.212   0.615  1.00  0.00           N  
ATOM   3619  H   SER B 225       2.400   7.373  -0.345  1.00  0.00           H  
ATOM   3620  CA  SER B 225       3.135   6.590   1.505  1.00  0.00           C  
ATOM   3621  HA  SER B 225       2.697   5.702   1.954  1.00  0.00           H  
ATOM   3622  CB  SER B 225       4.330   6.147   0.668  1.00  0.00           C  
ATOM   3623  HB2 SER B 225       4.983   5.496   1.254  1.00  0.00           H  
ATOM   3624  HB3 SER B 225       3.955   5.592  -0.189  1.00  0.00           H  
ATOM   3625  OG  SER B 225       5.017   7.278   0.169  1.00  0.00           O  
ATOM   3626  HG  SER B 225       5.364   7.044  -0.695  1.00  0.00           H  
ATOM   3627  C   SER B 225       3.614   7.479   2.661  1.00  0.00           C  
ATOM   3628  O   SER B 225       4.146   6.982   3.646  1.00  0.00           O  
ATOM   3629  N   GLU B 226       3.389   8.783   2.556  1.00  0.00           N  
ATOM   3630  H   GLU B 226       2.948   9.115   1.712  1.00  0.00           H  
ATOM   3631  CA  GLU B 226       3.748   9.796   3.549  1.00  0.00           C  
ATOM   3632  HA  GLU B 226       4.715   9.577   4.006  1.00  0.00           H  
ATOM   3633  CB  GLU B 226       3.786  11.097   2.742  1.00  0.00           C  
ATOM   3634  HB2 GLU B 226       3.675  10.872   1.682  1.00  0.00           H  
ATOM   3635  HB3 GLU B 226       2.863  11.611   2.986  1.00  0.00           H  
ATOM   3636  CG  GLU B 226       4.847  12.193   2.820  1.00  0.00           C  
ATOM   3637  HG2 GLU B 226       4.794  12.694   1.851  1.00  0.00           H  
ATOM   3638  HG3 GLU B 226       4.415  12.874   3.550  1.00  0.00           H  
ATOM   3639  CD  GLU B 226       6.324  12.023   3.265  1.00  0.00           C  
ATOM   3640  OE1 GLU B 226       6.687  12.930   4.041  1.00  0.00           O  
ATOM   3641  OE2 GLU B 226       7.110  11.180   2.762  1.00  0.00           O  
ATOM   3642  C   GLU B 226       2.666   9.916   4.650  1.00  0.00           C  
ATOM   3643  O   GLU B 226       2.906  10.494   5.703  1.00  0.00           O  
ATOM   3644  N   HIE B 227       1.448   9.417   4.384  1.00  0.00           N  
ATOM   3645  H   HIE B 227       1.324   8.947   3.496  1.00  0.00           H  
ATOM   3646  CA  HIE B 227       0.260   9.586   5.238  1.00  0.00           C  
ATOM   3647  HA  HIE B 227       0.585   9.943   6.216  1.00  0.00           H  
ATOM   3648  CB  HIE B 227      -0.687  10.645   4.657  1.00  0.00           C  
ATOM   3649  HB2 HIE B 227      -0.983  10.308   3.667  1.00  0.00           H  
ATOM   3650  HB3 HIE B 227      -1.580  10.715   5.279  1.00  0.00           H  
ATOM   3651  CG  HIE B 227      -0.103  12.027   4.531  1.00  0.00           C  
ATOM   3652  ND1 HIE B 227      -0.100  13.033   5.501  1.00  0.00           N  
ATOM   3653  CE1 HIE B 227       0.569  14.061   4.954  1.00  0.00           C  
ATOM   3654  HE1 HIE B 227       0.766  15.002   5.450  1.00  0.00           H  
ATOM   3655  NE2 HIE B 227       0.971  13.754   3.707  1.00  0.00           N  
ATOM   3656  HE2 HIE B 227       1.549  14.338   3.123  1.00  0.00           H  
ATOM   3657  CD2 HIE B 227       0.542  12.479   3.424  1.00  0.00           C  
ATOM   3658  HD2 HIE B 227       0.736  11.889   2.542  1.00  0.00           H  
ATOM   3659  C   HIE B 227      -0.448   8.246   5.467  1.00  0.00           C  
ATOM   3660  O   HIE B 227      -1.674   8.130   5.393  1.00  0.00           O  
ATOM   3661  N   VAL B 228       0.326   7.189   5.707  1.00  0.00           N  
ATOM   3662  H   VAL B 228       1.328   7.323   5.726  1.00  0.00           H  
ATOM   3663  CA  VAL B 228      -0.237   5.865   5.994  1.00  0.00           C  
ATOM   3664  HA  VAL B 228      -1.069   5.708   5.308  1.00  0.00           H  
ATOM   3665  CB  VAL B 228       0.773   4.737   5.723  1.00  0.00           C  
ATOM   3666  HB  VAL B 228       1.646   4.916   6.349  1.00  0.00           H  
ATOM   3667  CG1 VAL B 228       0.210   3.349   6.082  1.00  0.00           C  
ATOM   3668 HG11 VAL B 228       0.870   2.580   5.682  1.00  0.00           H  
ATOM   3669 HG12 VAL B 228       0.169   3.224   7.164  1.00  0.00           H  
ATOM   3670 HG13 VAL B 228      -0.790   3.218   5.668  1.00  0.00           H  
ATOM   3671  CG2 VAL B 228       1.264   4.750   4.266  1.00  0.00           C  
ATOM   3672 HG21 VAL B 228       0.652   5.398   3.640  1.00  0.00           H  
ATOM   3673 HG22 VAL B 228       2.277   5.142   4.267  1.00  0.00           H  
ATOM   3674 HG23 VAL B 228       1.300   3.753   3.828  1.00  0.00           H  
ATOM   3675  C   VAL B 228      -0.795   5.808   7.420  1.00  0.00           C  
ATOM   3676  O   VAL B 228      -0.136   6.165   8.401  1.00  0.00           O  
ATOM   3677  N   LYS B 229      -2.019   5.290   7.532  1.00  0.00           N  
ATOM   3678  H   LYS B 229      -2.515   5.068   6.671  1.00  0.00           H  
ATOM   3679  CA  LYS B 229      -2.637   4.824   8.768  1.00  0.00           C  
ATOM   3680  HA  LYS B 229      -1.937   4.938   9.595  1.00  0.00           H  
ATOM   3681  CB  LYS B 229      -3.856   5.692   9.071  1.00  0.00           C  
ATOM   3682  HB2 LYS B 229      -3.533   6.726   9.195  1.00  0.00           H  
ATOM   3683  HB3 LYS B 229      -4.567   5.644   8.243  1.00  0.00           H  
ATOM   3684  CG  LYS B 229      -4.528   5.193  10.352  1.00  0.00           C  
ATOM   3685  HG2 LYS B 229      -4.959   4.205  10.188  1.00  0.00           H  
ATOM   3686  HG3 LYS B 229      -3.795   5.109  11.150  1.00  0.00           H  
ATOM   3687  CD  LYS B 229      -5.627   6.160  10.768  1.00  0.00           C  
ATOM   3688  HD2 LYS B 229      -5.197   7.140  10.984  1.00  0.00           H  
ATOM   3689  HD3 LYS B 229      -6.358   6.243   9.961  1.00  0.00           H  
ATOM   3690  CE  LYS B 229      -6.284   5.575  12.012  1.00  0.00           C  
ATOM   3691  HE2 LYS B 229      -6.692   4.595  11.749  1.00  0.00           H  
ATOM   3692  HE3 LYS B 229      -5.524   5.424  12.787  1.00  0.00           H  
ATOM   3693  NZ  LYS B 229      -7.366   6.449  12.506  1.00  0.00           N  
ATOM   3694  HZ1 LYS B 229      -8.038   5.897  13.049  1.00  0.00           H  
ATOM   3695  HZ2 LYS B 229      -7.032   7.118  13.181  1.00  0.00           H  
ATOM   3696  HZ3 LYS B 229      -7.872   6.899  11.759  1.00  0.00           H  
ATOM   3697  C   LYS B 229      -3.003   3.345   8.588  1.00  0.00           C  
ATOM   3698  O   LYS B 229      -3.948   3.048   7.857  1.00  0.00           O  
ATOM   3699  N   PRO B 230      -2.280   2.407   9.223  1.00  0.00           N  
ATOM   3700  CD  PRO B 230      -1.150   2.616  10.103  1.00  0.00           C  
ATOM   3701  HD2 PRO B 230      -1.514   2.909  11.088  1.00  0.00           H  
ATOM   3702  HD3 PRO B 230      -0.479   3.372   9.699  1.00  0.00           H  
ATOM   3703  CG  PRO B 230      -0.412   1.285  10.191  1.00  0.00           C  
ATOM   3704  HG2 PRO B 230      -0.110   1.087  11.216  1.00  0.00           H  
ATOM   3705  HG3 PRO B 230       0.448   1.299   9.522  1.00  0.00           H  
ATOM   3706  CB  PRO B 230      -1.404   0.226   9.729  1.00  0.00           C  
ATOM   3707  HB2 PRO B 230      -1.819  -0.290  10.596  1.00  0.00           H  
ATOM   3708  HB3 PRO B 230      -0.918  -0.489   9.064  1.00  0.00           H  
ATOM   3709  CA  PRO B 230      -2.499   0.994   8.988  1.00  0.00           C  
ATOM   3710  HA  PRO B 230      -2.387   0.831   7.920  1.00  0.00           H  
ATOM   3711  C   PRO B 230      -3.883   0.524   9.426  1.00  0.00           C  
ATOM   3712  O   PRO B 230      -4.534   1.103  10.300  1.00  0.00           O  
ATOM   3713  N   ARG B 231      -4.307  -0.592   8.842  1.00  0.00           N  
ATOM   3714  H   ARG B 231      -3.727  -0.986   8.107  1.00  0.00           H  
ATOM   3715  CA  ARG B 231      -5.497  -1.321   9.269  1.00  0.00           C  
ATOM   3716  HA  ARG B 231      -6.335  -0.624   9.301  1.00  0.00           H  
ATOM   3717  CB  ARG B 231      -5.801  -2.408   8.250  1.00  0.00           C  
ATOM   3718  HB2 ARG B 231      -4.924  -3.038   8.101  1.00  0.00           H  
ATOM   3719  HB3 ARG B 231      -6.626  -3.022   8.617  1.00  0.00           H  
ATOM   3720  CG  ARG B 231      -6.175  -1.733   6.927  1.00  0.00           C  
ATOM   3721  HG2 ARG B 231      -6.892  -0.930   7.104  1.00  0.00           H  
ATOM   3722  HG3 ARG B 231      -5.288  -1.341   6.432  1.00  0.00           H  
ATOM   3723  CD  ARG B 231      -6.816  -2.769   6.040  1.00  0.00           C  
ATOM   3724  HD2 ARG B 231      -6.089  -3.555   5.824  1.00  0.00           H  
ATOM   3725  HD3 ARG B 231      -7.656  -3.193   6.595  1.00  0.00           H  
ATOM   3726  NE  ARG B 231      -7.313  -2.177   4.791  1.00  0.00           N  
ATOM   3727  HE  ARG B 231      -6.965  -1.272   4.477  1.00  0.00           H  
ATOM   3728  CZ  ARG B 231      -8.193  -2.768   4.019  1.00  0.00           C  
ATOM   3729  NH1 ARG B 231      -8.673  -3.940   4.320  1.00  0.00           N  
ATOM   3730 HH11 ARG B 231      -8.323  -4.382   5.153  1.00  0.00           H  
ATOM   3731 HH12 ARG B 231      -9.336  -4.380   3.721  1.00  0.00           H  
ATOM   3732  NH2 ARG B 231      -8.601  -2.197   2.936  1.00  0.00           N  
ATOM   3733 HH21 ARG B 231      -8.167  -1.294   2.705  1.00  0.00           H  
ATOM   3734 HH22 ARG B 231      -9.260  -2.613   2.317  1.00  0.00           H  
ATOM   3735  C   ARG B 231      -5.337  -1.895  10.674  1.00  0.00           C  
ATOM   3736  O   ARG B 231      -4.243  -2.273  11.087  1.00  0.00           O  
ATOM   3737  N   ALA B 232      -6.453  -1.965  11.394  1.00  0.00           N  
ATOM   3738  H   ALA B 232      -7.317  -1.693  10.960  1.00  0.00           H  
ATOM   3739  CA  ALA B 232      -6.511  -2.513  12.743  1.00  0.00           C  
ATOM   3740  HA  ALA B 232      -5.742  -2.016  13.329  1.00  0.00           H  
ATOM   3741  CB  ALA B 232      -7.873  -2.170  13.363  1.00  0.00           C  
ATOM   3742  HB1 ALA B 232      -8.640  -2.069  12.594  1.00  0.00           H  
ATOM   3743  HB2 ALA B 232      -8.177  -2.952  14.062  1.00  0.00           H  
ATOM   3744  HB3 ALA B 232      -7.798  -1.231  13.906  1.00  0.00           H  
ATOM   3745  C   ALA B 232      -6.256  -4.036  12.750  1.00  0.00           C  
ATOM   3746  O   ALA B 232      -6.815  -4.736  11.903  1.00  0.00           O  
ATOM   3747  N   PRO B 233      -5.455  -4.565  13.695  1.00  0.00           N  
ATOM   3748  CD  PRO B 233      -4.645  -3.822  14.641  1.00  0.00           C  
ATOM   3749  HD2 PRO B 233      -5.286  -3.382  15.406  1.00  0.00           H  
ATOM   3750  HD3 PRO B 233      -4.073  -3.048  14.128  1.00  0.00           H  
ATOM   3751  CG  PRO B 233      -3.677  -4.819  15.269  1.00  0.00           C  
ATOM   3752  HG2 PRO B 233      -3.631  -4.676  16.347  1.00  0.00           H  
ATOM   3753  HG3 PRO B 233      -2.692  -4.696  14.827  1.00  0.00           H  
ATOM   3754  CB  PRO B 233      -4.199  -6.210  14.923  1.00  0.00           C  
ATOM   3755  HB2 PRO B 233      -4.599  -6.686  15.819  1.00  0.00           H  
ATOM   3756  HB3 PRO B 233      -3.396  -6.820  14.509  1.00  0.00           H  
ATOM   3757  CA  PRO B 233      -5.298  -6.004  13.876  1.00  0.00           C  
ATOM   3758  HA  PRO B 233      -4.982  -6.451  12.932  1.00  0.00           H  
ATOM   3759  C   PRO B 233      -6.595  -6.681  14.325  1.00  0.00           C  
ATOM   3760  O   PRO B 233      -7.524  -6.048  14.830  1.00  0.00           O  
ATOM   3761  N   GLY B 234      -6.616  -8.007  14.211  1.00  0.00           N  
ATOM   3762  H   GLY B 234      -5.790  -8.479  13.865  1.00  0.00           H  
ATOM   3763  CA  GLY B 234      -7.767  -8.819  14.591  1.00  0.00           C  
ATOM   3764  HA2 GLY B 234      -8.384  -8.278  15.307  1.00  0.00           H  
ATOM   3765  HA3 GLY B 234      -8.365  -9.027  13.705  1.00  0.00           H  
ATOM   3766  C   GLY B 234      -7.387 -10.136  15.244  1.00  0.00           C  
ATOM   3767  O   GLY B 234      -6.210 -10.459  15.397  1.00  0.00           O  
ATOM   3768  N   ASN B 235      -8.411 -10.895  15.632  1.00  0.00           N  
ATOM   3769  H   ASN B 235      -9.330 -10.606  15.330  1.00  0.00           H  
ATOM   3770  CA  ASN B 235      -8.283 -12.260  16.151  1.00  0.00           C  
ATOM   3771  HA  ASN B 235      -9.280 -12.584  16.450  1.00  0.00           H  
ATOM   3772  CB  ASN B 235      -7.808 -13.196  15.041  1.00  0.00           C  
ATOM   3773  HB2 ASN B 235      -6.800 -12.936  14.725  1.00  0.00           H  
ATOM   3774  HB3 ASN B 235      -7.768 -14.205  15.451  1.00  0.00           H  
ATOM   3775  CG  ASN B 235      -8.726 -13.177  13.843  1.00  0.00           C  
ATOM   3776  OD1 ASN B 235      -9.124 -12.163  13.295  1.00  0.00           O  
ATOM   3777  ND2 ASN B 235      -9.115 -14.345  13.423  1.00  0.00           N  
ATOM   3778 HD21 ASN B 235      -9.720 -14.352  12.627  1.00  0.00           H  
ATOM   3779 HD22 ASN B 235      -8.774 -15.164  13.890  1.00  0.00           H  
ATOM   3780  C   ASN B 235      -7.429 -12.371  17.410  1.00  0.00           C  
ATOM   3781  O   ASN B 235      -6.705 -13.345  17.609  1.00  0.00           O  
ATOM   3782  N   LEU B 236      -7.501 -11.331  18.232  1.00  0.00           N  
ATOM   3783  H   LEU B 236      -8.115 -10.573  17.993  1.00  0.00           H  
ATOM   3784  CA  LEU B 236      -6.780 -11.261  19.478  1.00  0.00           C  
ATOM   3785  HA  LEU B 236      -5.734 -11.458  19.259  1.00  0.00           H  
ATOM   3786  CB  LEU B 236      -6.934  -9.853  20.046  1.00  0.00           C  
ATOM   3787  HB2 LEU B 236      -6.545  -9.140  19.322  1.00  0.00           H  
ATOM   3788  HB3 LEU B 236      -8.004  -9.672  20.186  1.00  0.00           H  
ATOM   3789  CG  LEU B 236      -6.227  -9.658  21.397  1.00  0.00           C  
ATOM   3790  HG  LEU B 236      -6.600 -10.421  22.067  1.00  0.00           H  
ATOM   3791  CD1 LEU B 236      -4.706  -9.838  21.390  1.00  0.00           C  
ATOM   3792 HD11 LEU B 236      -4.178  -8.886  21.434  1.00  0.00           H  
ATOM   3793 HD12 LEU B 236      -4.439 -10.424  22.268  1.00  0.00           H  
ATOM   3794 HD13 LEU B 236      -4.374 -10.404  20.525  1.00  0.00           H  
ATOM   3795  CD2 LEU B 236      -6.623  -8.301  21.980  1.00  0.00           C  
ATOM   3796 HD21 LEU B 236      -7.487  -8.435  22.626  1.00  0.00           H  
ATOM   3797 HD22 LEU B 236      -5.813  -7.875  22.570  1.00  0.00           H  
ATOM   3798 HD23 LEU B 236      -6.909  -7.620  21.180  1.00  0.00           H  
ATOM   3799  C   LEU B 236      -7.274 -12.326  20.448  1.00  0.00           C  
ATOM   3800  O   LEU B 236      -8.475 -12.478  20.678  1.00  0.00           O  
ATOM   3801  N   THR B 237      -6.314 -13.027  21.029  1.00  0.00           N  
ATOM   3802  H   THR B 237      -5.357 -12.911  20.709  1.00  0.00           H  
ATOM   3803  CA  THR B 237      -6.580 -14.133  21.919  1.00  0.00           C  
ATOM   3804  HA  THR B 237      -7.473 -13.890  22.501  1.00  0.00           H  
ATOM   3805  CB  THR B 237      -6.896 -15.377  21.092  1.00  0.00           C  
ATOM   3806  HB  THR B 237      -7.463 -15.030  20.236  1.00  0.00           H  
ATOM   3807  CG2 THR B 237      -5.877 -16.381  20.540  1.00  0.00           C  
ATOM   3808 HG21 THR B 237      -6.406 -17.254  20.140  1.00  0.00           H  
ATOM   3809 HG22 THR B 237      -5.391 -15.911  19.695  1.00  0.00           H  
ATOM   3810 HG23 THR B 237      -5.144 -16.721  21.276  1.00  0.00           H  
ATOM   3811  OG1 THR B 237      -7.735 -16.178  21.831  1.00  0.00           O  
ATOM   3812  HG1 THR B 237      -7.986 -16.810  21.159  1.00  0.00           H  
ATOM   3813  C   THR B 237      -5.472 -14.344  22.909  1.00  0.00           C  
ATOM   3814  O   THR B 237      -4.377 -13.790  22.782  1.00  0.00           O  
ATOM   3815  N   VAL B 238      -5.799 -15.104  23.937  1.00  0.00           N  
ATOM   3816  H   VAL B 238      -6.732 -15.494  23.990  1.00  0.00           H  
ATOM   3817  CA  VAL B 238      -4.979 -15.176  25.118  1.00  0.00           C  
ATOM   3818  HA  VAL B 238      -3.952 -14.957  24.831  1.00  0.00           H  
ATOM   3819  CB  VAL B 238      -5.445 -14.115  26.107  1.00  0.00           C  
ATOM   3820  HB  VAL B 238      -5.366 -13.191  25.546  1.00  0.00           H  
ATOM   3821  CG1 VAL B 238      -6.858 -14.260  26.647  1.00  0.00           C  
ATOM   3822 HG11 VAL B 238      -7.139 -15.261  26.981  1.00  0.00           H  
ATOM   3823 HG12 VAL B 238      -7.437 -13.382  26.394  1.00  0.00           H  
ATOM   3824 HG13 VAL B 238      -6.982 -13.944  27.654  1.00  0.00           H  
ATOM   3825  CG2 VAL B 238      -4.661 -13.928  27.377  1.00  0.00           C  
ATOM   3826 HG21 VAL B 238      -4.202 -12.945  27.401  1.00  0.00           H  
ATOM   3827 HG22 VAL B 238      -4.387 -14.854  27.885  1.00  0.00           H  
ATOM   3828 HG23 VAL B 238      -5.234 -13.626  28.224  1.00  0.00           H  
ATOM   3829  C   VAL B 238      -4.992 -16.534  25.723  1.00  0.00           C  
ATOM   3830  O   VAL B 238      -5.921 -17.329  25.580  1.00  0.00           O  
ATOM   3831  N   HIE B 239      -3.865 -16.786  26.355  1.00  0.00           N  
ATOM   3832  H   HIE B 239      -3.080 -16.164  26.180  1.00  0.00           H  
ATOM   3833  CA  HIE B 239      -3.532 -18.121  26.652  1.00  0.00           C  
ATOM   3834  HA  HIE B 239      -4.421 -18.697  26.929  1.00  0.00           H  
ATOM   3835  CB  HIE B 239      -2.948 -18.592  25.363  1.00  0.00           C  
ATOM   3836  HB2 HIE B 239      -1.956 -18.149  25.254  1.00  0.00           H  
ATOM   3837  HB3 HIE B 239      -3.553 -18.331  24.495  1.00  0.00           H  
ATOM   3838  CG  HIE B 239      -2.816 -20.034  25.361  1.00  0.00           C  
ATOM   3839  ND1 HIE B 239      -3.777 -20.969  25.725  1.00  0.00           N  
ATOM   3840  CE1 HIE B 239      -3.339 -22.102  25.169  1.00  0.00           C  
ATOM   3841  HE1 HIE B 239      -3.856 -23.046  25.238  1.00  0.00           H  
ATOM   3842  NE2 HIE B 239      -2.184 -21.893  24.505  1.00  0.00           N  
ATOM   3843  HE2 HIE B 239      -1.676 -22.572  23.970  1.00  0.00           H  
ATOM   3844  CD2 HIE B 239      -1.849 -20.576  24.612  1.00  0.00           C  
ATOM   3845  HD2 HIE B 239      -1.112 -19.988  24.085  1.00  0.00           H  
ATOM   3846  C   HIE B 239      -2.480 -18.239  27.709  1.00  0.00           C  
ATOM   3847  O   HIE B 239      -1.541 -17.451  27.786  1.00  0.00           O  
ATOM   3848  N   THR B 240      -2.593 -19.301  28.466  1.00  0.00           N  
ATOM   3849  H   THR B 240      -3.332 -19.961  28.286  1.00  0.00           H  
ATOM   3850  CA  THR B 240      -1.742 -19.497  29.614  1.00  0.00           C  
ATOM   3851  HA  THR B 240      -1.241 -18.559  29.873  1.00  0.00           H  
ATOM   3852  CB  THR B 240      -2.538 -19.985  30.808  1.00  0.00           C  
ATOM   3853  HB  THR B 240      -2.572 -21.068  30.745  1.00  0.00           H  
ATOM   3854  CG2 THR B 240      -1.940 -19.634  32.158  1.00  0.00           C  
ATOM   3855 HG21 THR B 240      -1.969 -20.567  32.699  1.00  0.00           H  
ATOM   3856 HG22 THR B 240      -0.903 -19.298  32.083  1.00  0.00           H  
ATOM   3857 HG23 THR B 240      -2.562 -18.935  32.724  1.00  0.00           H  
ATOM   3858  OG1 THR B 240      -3.856 -19.515  30.760  1.00  0.00           O  
ATOM   3859  HG1 THR B 240      -4.309 -20.073  30.128  1.00  0.00           H  
ATOM   3860  C   THR B 240      -0.709 -20.523  29.255  1.00  0.00           C  
ATOM   3861  O   THR B 240      -0.985 -21.619  28.769  1.00  0.00           O  
ATOM   3862  N   GLN B 241       0.509 -20.117  29.483  1.00  0.00           N  
ATOM   3863  H   GLN B 241       0.630 -19.227  29.950  1.00  0.00           H  
ATOM   3864  CA  GLN B 241       1.687 -20.895  29.332  1.00  0.00           C  
ATOM   3865  HA  GLN B 241       1.466 -21.845  28.834  1.00  0.00           H  
ATOM   3866  CB  GLN B 241       2.676 -20.070  28.519  1.00  0.00           C  
ATOM   3867  HB2 GLN B 241       2.786 -19.077  28.949  1.00  0.00           H  
ATOM   3868  HB3 GLN B 241       3.644 -20.571  28.512  1.00  0.00           H  
ATOM   3869  CG  GLN B 241       2.160 -19.932  27.098  1.00  0.00           C  
ATOM   3870  HG2 GLN B 241       1.504 -20.780  26.871  1.00  0.00           H  
ATOM   3871  HG3 GLN B 241       1.577 -19.020  26.991  1.00  0.00           H  
ATOM   3872  CD  GLN B 241       3.310 -19.930  26.120  1.00  0.00           C  
ATOM   3873  OE1 GLN B 241       4.338 -19.267  26.245  1.00  0.00           O  
ATOM   3874  NE2 GLN B 241       3.145 -20.721  25.096  1.00  0.00           N  
ATOM   3875 HE21 GLN B 241       3.864 -20.767  24.404  1.00  0.00           H  
ATOM   3876 HE22 GLN B 241       2.279 -21.227  25.036  1.00  0.00           H  
ATOM   3877  C   GLN B 241       2.252 -21.204  30.688  1.00  0.00           C  
ATOM   3878  O   GLN B 241       1.830 -20.731  31.742  1.00  0.00           O  
ATOM   3879  N   VAL B 242       3.265 -22.031  30.591  1.00  0.00           N  
ATOM   3880  H   VAL B 242       3.551 -22.333  29.675  1.00  0.00           H  
ATOM   3881  CA  VAL B 242       4.030 -22.479  31.712  1.00  0.00           C  
ATOM   3882  HA  VAL B 242       3.343 -23.034  32.351  1.00  0.00           H  
ATOM   3883  CB  VAL B 242       5.100 -23.411  31.164  1.00  0.00           C  
ATOM   3884  HB  VAL B 242       4.596 -24.067  30.452  1.00  0.00           H  
ATOM   3885  CG1 VAL B 242       6.237 -22.705  30.418  1.00  0.00           C  
ATOM   3886 HG11 VAL B 242       6.815 -22.092  31.113  1.00  0.00           H  
ATOM   3887 HG12 VAL B 242       6.886 -23.477  30.008  1.00  0.00           H  
ATOM   3888 HG13 VAL B 242       5.861 -22.074  29.613  1.00  0.00           H  
ATOM   3889  CG2 VAL B 242       5.711 -24.281  32.254  1.00  0.00           C  
ATOM   3890 HG21 VAL B 242       5.583 -25.317  31.959  1.00  0.00           H  
ATOM   3891 HG22 VAL B 242       5.224 -24.128  33.213  1.00  0.00           H  
ATOM   3892 HG23 VAL B 242       6.770 -24.049  32.373  1.00  0.00           H  
ATOM   3893  C   VAL B 242       4.609 -21.343  32.535  1.00  0.00           C  
ATOM   3894  O   VAL B 242       4.873 -20.244  32.044  1.00  0.00           O  
ATOM   3895  N   SER B 243       4.822 -21.687  33.798  1.00  0.00           N  
ATOM   3896  H   SER B 243       4.659 -22.645  34.050  1.00  0.00           H  
ATOM   3897  CA  SER B 243       5.442 -20.843  34.800  1.00  0.00           C  
ATOM   3898  HA  SER B 243       5.303 -21.319  35.771  1.00  0.00           H  
ATOM   3899  CB  SER B 243       6.925 -20.714  34.499  1.00  0.00           C  
ATOM   3900  HB2 SER B 243       7.047 -20.291  33.500  1.00  0.00           H  
ATOM   3901  HB3 SER B 243       7.370 -20.050  35.237  1.00  0.00           H  
ATOM   3902  OG  SER B 243       7.538 -21.987  34.559  1.00  0.00           O  
ATOM   3903  HG  SER B 243       8.037 -22.012  35.379  1.00  0.00           H  
ATOM   3904  C   SER B 243       4.763 -19.493  34.875  1.00  0.00           C  
ATOM   3905  O   SER B 243       5.393 -18.448  34.712  1.00  0.00           O  
ATOM   3906  N   ASP B 244       3.441 -19.564  35.020  1.00  0.00           N  
ATOM   3907  H   ASP B 244       3.048 -20.478  35.181  1.00  0.00           H  
ATOM   3908  CA  ASP B 244       2.606 -18.417  35.336  1.00  0.00           C  
ATOM   3909  HA  ASP B 244       1.571 -18.754  35.276  1.00  0.00           H  
ATOM   3910  CB  ASP B 244       2.862 -17.951  36.773  1.00  0.00           C  
ATOM   3911  HB2 ASP B 244       3.874 -17.545  36.834  1.00  0.00           H  
ATOM   3912  HB3 ASP B 244       2.163 -17.141  36.987  1.00  0.00           H  
ATOM   3913  CG  ASP B 244       2.711 -19.069  37.816  1.00  0.00           C  
ATOM   3914  OD1 ASP B 244       1.833 -18.897  38.685  1.00  0.00           O  
ATOM   3915  OD2 ASP B 244       3.459 -20.078  37.747  1.00  0.00           O  
ATOM   3916  C   ASP B 244       2.770 -17.311  34.299  1.00  0.00           C  
ATOM   3917  O   ASP B 244       2.866 -16.121  34.603  1.00  0.00           O  
ATOM   3918  N   THR B 245       2.869 -17.729  33.041  1.00  0.00           N  
ATOM   3919  H   THR B 245       2.774 -18.720  32.852  1.00  0.00           H  
ATOM   3920  CA  THR B 245       3.070 -16.829  31.925  1.00  0.00           C  
ATOM   3921  HA  THR B 245       3.235 -15.815  32.291  1.00  0.00           H  
ATOM   3922  CB  THR B 245       4.269 -17.220  31.071  1.00  0.00           C  
ATOM   3923  HB  THR B 245       4.104 -18.233  30.710  1.00  0.00           H  
ATOM   3924  CG2 THR B 245       4.503 -16.306  29.855  1.00  0.00           C  
ATOM   3925 HG21 THR B 245       3.845 -15.440  29.856  1.00  0.00           H  
ATOM   3926 HG22 THR B 245       4.318 -16.882  28.951  1.00  0.00           H  
ATOM   3927 HG23 THR B 245       5.527 -15.938  29.854  1.00  0.00           H  
ATOM   3928  OG1 THR B 245       5.425 -17.189  31.866  1.00  0.00           O  
ATOM   3929  HG1 THR B 245       5.292 -17.843  32.572  1.00  0.00           H  
ATOM   3930  C   THR B 245       1.834 -16.828  31.085  1.00  0.00           C  
ATOM   3931  O   THR B 245       1.260 -17.845  30.729  1.00  0.00           O  
ATOM   3932  N   LEU B 246       1.473 -15.638  30.699  1.00  0.00           N  
ATOM   3933  H   LEU B 246       1.966 -14.846  31.087  1.00  0.00           H  
ATOM   3934  CA  LEU B 246       0.423 -15.326  29.805  1.00  0.00           C  
ATOM   3935  HA  LEU B 246      -0.212 -16.208  29.693  1.00  0.00           H  
ATOM   3936  CB  LEU B 246      -0.270 -14.144  30.486  1.00  0.00           C  
ATOM   3937  HB2 LEU B 246       0.141 -13.914  31.471  1.00  0.00           H  
ATOM   3938  HB3 LEU B 246      -0.049 -13.265  29.868  1.00  0.00           H  
ATOM   3939  CG  LEU B 246      -1.768 -14.479  30.588  1.00  0.00           C  
ATOM   3940  HG  LEU B 246      -1.963 -15.458  30.151  1.00  0.00           H  
ATOM   3941  CD1 LEU B 246      -2.659 -14.416  31.823  1.00  0.00           C  
ATOM   3942 HD11 LEU B 246      -2.852 -15.346  32.353  1.00  0.00           H  
ATOM   3943 HD12 LEU B 246      -2.511 -13.521  32.429  1.00  0.00           H  
ATOM   3944 HD13 LEU B 246      -3.652 -14.391  31.405  1.00  0.00           H  
ATOM   3945  CD2 LEU B 246      -2.394 -13.425  29.714  1.00  0.00           C  
ATOM   3946 HD21 LEU B 246      -1.983 -12.424  29.776  1.00  0.00           H  
ATOM   3947 HD22 LEU B 246      -3.061 -13.919  29.061  1.00  0.00           H  
ATOM   3948 HD23 LEU B 246      -3.264 -12.962  30.114  1.00  0.00           H  
ATOM   3949  C   LEU B 246       0.973 -14.965  28.433  1.00  0.00           C  
ATOM   3950  O   LEU B 246       1.920 -14.191  28.310  1.00  0.00           O  
ATOM   3951  N   LEU B 247       0.342 -15.488  27.397  1.00  0.00           N  
ATOM   3952  H   LEU B 247      -0.416 -16.140  27.575  1.00  0.00           H  
ATOM   3953  CA  LEU B 247       0.611 -15.172  26.014  1.00  0.00           C  
ATOM   3954  HA  LEU B 247       1.423 -14.449  25.952  1.00  0.00           H  
ATOM   3955  CB  LEU B 247       1.037 -16.474  25.329  1.00  0.00           C  
ATOM   3956  HB2 LEU B 247       1.967 -16.823  25.779  1.00  0.00           H  
ATOM   3957  HB3 LEU B 247       0.262 -17.220  25.514  1.00  0.00           H  
ATOM   3958  CG  LEU B 247       1.222 -16.317  23.814  1.00  0.00           C  
ATOM   3959  HG  LEU B 247       0.347 -15.826  23.381  1.00  0.00           H  
ATOM   3960  CD1 LEU B 247       2.512 -15.554  23.494  1.00  0.00           C  
ATOM   3961 HD11 LEU B 247       2.690 -14.727  24.176  1.00  0.00           H  
ATOM   3962 HD12 LEU B 247       2.471 -15.205  22.462  1.00  0.00           H  
ATOM   3963 HD13 LEU B 247       3.358 -16.229  23.579  1.00  0.00           H  
ATOM   3964  CD2 LEU B 247       1.378 -17.690  23.163  1.00  0.00           C  
ATOM   3965 HD21 LEU B 247       0.461 -17.935  22.631  1.00  0.00           H  
ATOM   3966 HD22 LEU B 247       2.188 -17.681  22.432  1.00  0.00           H  
ATOM   3967 HD23 LEU B 247       1.594 -18.442  23.919  1.00  0.00           H  
ATOM   3968  C   LEU B 247      -0.632 -14.556  25.383  1.00  0.00           C  
ATOM   3969  O   LEU B 247      -1.676 -15.202  25.317  1.00  0.00           O  
ATOM   3970  N   LEU B 248      -0.482 -13.346  24.856  1.00  0.00           N  
ATOM   3971  H   LEU B 248       0.425 -12.902  24.939  1.00  0.00           H  
ATOM   3972  CA  LEU B 248      -1.430 -12.716  23.946  1.00  0.00           C  
ATOM   3973  HA  LEU B 248      -2.389 -13.226  24.017  1.00  0.00           H  
ATOM   3974  CB  LEU B 248      -1.625 -11.244  24.322  1.00  0.00           C  
ATOM   3975  HB2 LEU B 248      -0.661 -10.735  24.289  1.00  0.00           H  
ATOM   3976  HB3 LEU B 248      -2.273 -10.788  23.572  1.00  0.00           H  
ATOM   3977  CG  LEU B 248      -2.262 -11.116  25.718  1.00  0.00           C  
ATOM   3978  HG  LEU B 248      -2.592 -12.093  26.070  1.00  0.00           H  
ATOM   3979  CD1 LEU B 248      -1.285 -10.525  26.731  1.00  0.00           C  
ATOM   3980 HD11 LEU B 248      -1.072  -9.486  26.477  1.00  0.00           H  
ATOM   3981 HD12 LEU B 248      -1.734 -10.576  27.722  1.00  0.00           H  
ATOM   3982 HD13 LEU B 248      -0.357 -11.096  26.728  1.00  0.00           H  
ATOM   3983  CD2 LEU B 248      -3.461 -10.176  25.708  1.00  0.00           C  
ATOM   3984 HD21 LEU B 248      -3.937 -10.204  26.689  1.00  0.00           H  
ATOM   3985 HD22 LEU B 248      -3.129  -9.161  25.490  1.00  0.00           H  
ATOM   3986 HD23 LEU B 248      -4.178 -10.492  24.952  1.00  0.00           H  
ATOM   3987  C   LEU B 248      -0.931 -12.843  22.515  1.00  0.00           C  
ATOM   3988  O   LEU B 248       0.269 -12.727  22.258  1.00  0.00           O  
ATOM   3989  N   THR B 249      -1.847 -13.069  21.581  1.00  0.00           N  
ATOM   3990  H   THR B 249      -2.811 -13.230  21.864  1.00  0.00           H  
ATOM   3991  CA  THR B 249      -1.510 -13.214  20.167  1.00  0.00           C  
ATOM   3992  HA  THR B 249      -0.700 -12.514  19.948  1.00  0.00           H  
ATOM   3993  CB  THR B 249      -1.000 -14.642  19.911  1.00  0.00           C  
ATOM   3994  HB  THR B 249      -0.696 -15.041  20.876  1.00  0.00           H  
ATOM   3995  CG2 THR B 249      -1.867 -15.735  19.292  1.00  0.00           C  
ATOM   3996 HG21 THR B 249      -2.685 -15.351  18.682  1.00  0.00           H  
ATOM   3997 HG22 THR B 249      -1.255 -16.440  18.720  1.00  0.00           H  
ATOM   3998 HG23 THR B 249      -2.266 -16.288  20.131  1.00  0.00           H  
ATOM   3999  OG1 THR B 249       0.172 -14.569  19.185  1.00  0.00           O  
ATOM   4000  HG1 THR B 249       0.779 -14.092  19.754  1.00  0.00           H  
ATOM   4001  C   THR B 249      -2.657 -12.790  19.277  1.00  0.00           C  
ATOM   4002  O   THR B 249      -3.817 -12.881  19.674  1.00  0.00           O  
ATOM   4003  N   TRP B 250      -2.331 -12.262  18.107  1.00  0.00           N  
ATOM   4004  H   TRP B 250      -1.349 -12.250  17.834  1.00  0.00           H  
ATOM   4005  CA  TRP B 250      -3.282 -11.672  17.173  1.00  0.00           C  
ATOM   4006  HA  TRP B 250      -4.259 -12.143  17.292  1.00  0.00           H  
ATOM   4007  CB  TRP B 250      -3.427 -10.166  17.459  1.00  0.00           C  
ATOM   4008  HB2 TRP B 250      -4.081  -9.709  16.718  1.00  0.00           H  
ATOM   4009  HB3 TRP B 250      -3.925 -10.051  18.418  1.00  0.00           H  
ATOM   4010  CG  TRP B 250      -2.153  -9.383  17.518  1.00  0.00           C  
ATOM   4011  CD1 TRP B 250      -1.575  -8.733  16.482  1.00  0.00           C  
ATOM   4012  HD1 TRP B 250      -1.972  -8.697  15.473  1.00  0.00           H  
ATOM   4013  NE1 TRP B 250      -0.395  -8.153  16.903  1.00  0.00           N  
ATOM   4014  HE1 TRP B 250       0.211  -7.607  16.299  1.00  0.00           H  
ATOM   4015  CE2 TRP B 250      -0.134  -8.435  18.226  1.00  0.00           C  
ATOM   4016  CZ2 TRP B 250       0.933  -8.127  19.080  1.00  0.00           C  
ATOM   4017  HZ2 TRP B 250       1.794  -7.599  18.704  1.00  0.00           H  
ATOM   4018  CH2 TRP B 250       0.889  -8.553  20.416  1.00  0.00           C  
ATOM   4019  HH2 TRP B 250       1.715  -8.331  21.075  1.00  0.00           H  
ATOM   4020  CZ3 TRP B 250      -0.214  -9.287  20.883  1.00  0.00           C  
ATOM   4021  HZ3 TRP B 250      -0.237  -9.628  21.908  1.00  0.00           H  
ATOM   4022  CE3 TRP B 250      -1.271  -9.608  20.011  1.00  0.00           C  
ATOM   4023  HE3 TRP B 250      -2.100 -10.191  20.370  1.00  0.00           H  
ATOM   4024  CD2 TRP B 250      -1.256  -9.199  18.658  1.00  0.00           C  
ATOM   4025  C   TRP B 250      -2.835 -11.939  15.741  1.00  0.00           C  
ATOM   4026  O   TRP B 250      -1.781 -12.506  15.476  1.00  0.00           O  
ATOM   4027  N   SER B 251      -3.675 -11.551  14.795  1.00  0.00           N  
ATOM   4028  H   SER B 251      -4.540 -11.106  15.075  1.00  0.00           H  
ATOM   4029  CA  SER B 251      -3.389 -11.631  13.375  1.00  0.00           C  
ATOM   4030  HA  SER B 251      -2.647 -12.412  13.198  1.00  0.00           H  
ATOM   4031  CB  SER B 251      -4.676 -12.025  12.676  1.00  0.00           C  
ATOM   4032  HB2 SER B 251      -5.096 -12.897  13.174  1.00  0.00           H  
ATOM   4033  HB3 SER B 251      -5.385 -11.196  12.724  1.00  0.00           H  
ATOM   4034  OG  SER B 251      -4.387 -12.363  11.346  1.00  0.00           O  
ATOM   4035  HG  SER B 251      -4.838 -13.187  11.151  1.00  0.00           H  
ATOM   4036  C   SER B 251      -2.848 -10.315  12.817  1.00  0.00           C  
ATOM   4037  O   SER B 251      -3.296  -9.229  13.202  1.00  0.00           O  
ATOM   4038  N   ASN B 252      -1.913 -10.419  11.873  1.00  0.00           N  
ATOM   4039  H   ASN B 252      -1.639 -11.344  11.584  1.00  0.00           H  
ATOM   4040  CA  ASN B 252      -1.493  -9.299  11.041  1.00  0.00           C  
ATOM   4041  HA  ASN B 252      -1.219  -8.479  11.703  1.00  0.00           H  
ATOM   4042  CB  ASN B 252      -0.248  -9.728  10.257  1.00  0.00           C  
ATOM   4043  HB2 ASN B 252       0.481 -10.117  10.968  1.00  0.00           H  
ATOM   4044  HB3 ASN B 252      -0.514 -10.521   9.560  1.00  0.00           H  
ATOM   4045  CG  ASN B 252       0.396  -8.598   9.468  1.00  0.00           C  
ATOM   4046  OD1 ASN B 252      -0.240  -7.814   8.781  1.00  0.00           O  
ATOM   4047  ND2 ASN B 252       1.698  -8.474   9.570  1.00  0.00           N  
ATOM   4048 HD21 ASN B 252       2.162  -7.788   8.998  1.00  0.00           H  
ATOM   4049 HD22 ASN B 252       2.230  -9.140  10.101  1.00  0.00           H  
ATOM   4050  C   ASN B 252      -2.648  -8.883  10.099  1.00  0.00           C  
ATOM   4051  O   ASN B 252      -3.202  -9.743   9.414  1.00  0.00           O  
ATOM   4052  N   PRO B 253      -3.013  -7.588  10.036  1.00  0.00           N  
ATOM   4053  CD  PRO B 253      -2.456  -6.520  10.851  1.00  0.00           C  
ATOM   4054  HD2 PRO B 253      -1.400  -6.369  10.623  1.00  0.00           H  
ATOM   4055  HD3 PRO B 253      -2.580  -6.761  11.907  1.00  0.00           H  
ATOM   4056  CG  PRO B 253      -3.235  -5.255  10.530  1.00  0.00           C  
ATOM   4057  HG2 PRO B 253      -2.596  -4.558   9.987  1.00  0.00           H  
ATOM   4058  HG3 PRO B 253      -3.601  -4.799  11.448  1.00  0.00           H  
ATOM   4059  CB  PRO B 253      -4.403  -5.690   9.650  1.00  0.00           C  
ATOM   4060  HB2 PRO B 253      -4.459  -5.048   8.774  1.00  0.00           H  
ATOM   4061  HB3 PRO B 253      -5.333  -5.642  10.203  1.00  0.00           H  
ATOM   4062  CA  PRO B 253      -4.157  -7.140   9.245  1.00  0.00           C  
ATOM   4063  HA  PRO B 253      -5.025  -7.742   9.515  1.00  0.00           H  
ATOM   4064  C   PRO B 253      -3.992  -7.224   7.725  1.00  0.00           C  
ATOM   4065  O   PRO B 253      -4.972  -7.028   7.003  1.00  0.00           O  
ATOM   4066  N   TYR B 254      -2.776  -7.442   7.224  1.00  0.00           N  
ATOM   4067  H   TYR B 254      -2.013  -7.640   7.863  1.00  0.00           H  
ATOM   4068  CA  TYR B 254      -2.471  -7.427   5.797  1.00  0.00           C  
ATOM   4069  HA  TYR B 254      -3.330  -7.021   5.264  1.00  0.00           H  
ATOM   4070  CB  TYR B 254      -1.284  -6.498   5.537  1.00  0.00           C  
ATOM   4071  HB2 TYR B 254      -0.445  -6.800   6.165  1.00  0.00           H  
ATOM   4072  HB3 TYR B 254      -0.973  -6.609   4.500  1.00  0.00           H  
ATOM   4073  CG  TYR B 254      -1.603  -5.042   5.785  1.00  0.00           C  
ATOM   4074  CD1 TYR B 254      -2.082  -4.243   4.732  1.00  0.00           C  
ATOM   4075  HD1 TYR B 254      -2.207  -4.664   3.746  1.00  0.00           H  
ATOM   4076  CE1 TYR B 254      -2.400  -2.895   4.961  1.00  0.00           C  
ATOM   4077  HE1 TYR B 254      -2.767  -2.271   4.162  1.00  0.00           H  
ATOM   4078  CZ  TYR B 254      -2.246  -2.349   6.249  1.00  0.00           C  
ATOM   4079  OH  TYR B 254      -2.585  -1.058   6.464  1.00  0.00           O  
ATOM   4080  HH  TYR B 254      -2.715  -0.592   5.612  1.00  0.00           H  
ATOM   4081  CE2 TYR B 254      -1.779  -3.151   7.312  1.00  0.00           C  
ATOM   4082  HE2 TYR B 254      -1.666  -2.727   8.297  1.00  0.00           H  
ATOM   4083  CD2 TYR B 254      -1.455  -4.500   7.073  1.00  0.00           C  
ATOM   4084  HD2 TYR B 254      -1.101  -5.132   7.876  1.00  0.00           H  
ATOM   4085  C   TYR B 254      -2.176  -8.826   5.247  1.00  0.00           C  
ATOM   4086  O   TYR B 254      -1.644  -9.677   5.961  1.00  0.00           O  
ATOM   4087  N   PRO B 255      -2.445  -9.066   3.953  1.00  0.00           N  
ATOM   4088  CD  PRO B 255      -3.156  -8.192   3.038  1.00  0.00           C  
ATOM   4089  HD2 PRO B 255      -2.672  -7.217   2.979  1.00  0.00           H  
ATOM   4090  HD3 PRO B 255      -4.188  -8.081   3.374  1.00  0.00           H  
ATOM   4091  CG  PRO B 255      -3.117  -8.868   1.671  1.00  0.00           C  
ATOM   4092  HG2 PRO B 255      -2.383  -8.366   1.041  1.00  0.00           H  
ATOM   4093  HG3 PRO B 255      -4.103  -8.852   1.207  1.00  0.00           H  
ATOM   4094  CB  PRO B 255      -2.671 -10.307   1.930  1.00  0.00           C  
ATOM   4095  HB2 PRO B 255      -2.009 -10.657   1.136  1.00  0.00           H  
ATOM   4096  HB3 PRO B 255      -3.543 -10.957   2.009  1.00  0.00           H  
ATOM   4097  CA  PRO B 255      -1.958 -10.257   3.278  1.00  0.00           C  
ATOM   4098  HA  PRO B 255      -2.249 -11.122   3.871  1.00  0.00           H  
ATOM   4099  C   PRO B 255      -0.429 -10.216   3.102  1.00  0.00           C  
ATOM   4100  O   PRO B 255       0.142  -9.129   2.953  1.00  0.00           O  
ATOM   4101  N   PRO B 256       0.237 -11.386   3.035  1.00  0.00           N  
ATOM   4102  CD  PRO B 256      -0.349 -12.707   3.192  1.00  0.00           C  
ATOM   4103  HD2 PRO B 256      -0.885 -12.983   2.283  1.00  0.00           H  
ATOM   4104  HD3 PRO B 256      -1.014 -12.740   4.054  1.00  0.00           H  
ATOM   4105  CG  PRO B 256       0.803 -13.673   3.441  1.00  0.00           C  
ATOM   4106  HG2 PRO B 256       0.639 -14.615   2.917  1.00  0.00           H  
ATOM   4107  HG3 PRO B 256       0.910 -13.836   4.514  1.00  0.00           H  
ATOM   4108  CB  PRO B 256       2.041 -12.963   2.912  1.00  0.00           C  
ATOM   4109  HB2 PRO B 256       2.222 -13.270   1.880  1.00  0.00           H  
ATOM   4110  HB3 PRO B 256       2.912 -13.183   3.532  1.00  0.00           H  
ATOM   4111  CA  PRO B 256       1.691 -11.477   2.975  1.00  0.00           C  
ATOM   4112  HA  PRO B 256       2.092 -11.059   3.893  1.00  0.00           H  
ATOM   4113  C   PRO B 256       2.335 -10.741   1.809  1.00  0.00           C  
ATOM   4114  O   PRO B 256       3.484 -10.351   1.941  1.00  0.00           O  
ATOM   4115  N   ASP B 257       1.646 -10.525   0.690  1.00  0.00           N  
ATOM   4116  H   ASP B 257       0.739 -10.955   0.603  1.00  0.00           H  
ATOM   4117  CA  ASP B 257       2.177  -9.804  -0.480  1.00  0.00           C  
ATOM   4118  HA  ASP B 257       3.171 -10.186  -0.714  1.00  0.00           H  
ATOM   4119  CB  ASP B 257       1.271 -10.060  -1.689  1.00  0.00           C  
ATOM   4120  HB2 ASP B 257       0.269  -9.692  -1.458  1.00  0.00           H  
ATOM   4121  HB3 ASP B 257       1.655  -9.494  -2.540  1.00  0.00           H  
ATOM   4122  CG  ASP B 257       1.193 -11.532  -2.089  1.00  0.00           C  
ATOM   4123  OD1 ASP B 257       0.176 -11.881  -2.723  1.00  0.00           O  
ATOM   4124  OD2 ASP B 257       2.145 -12.269  -1.754  1.00  0.00           O  
ATOM   4125  C   ASP B 257       2.298  -8.289  -0.278  1.00  0.00           C  
ATOM   4126  O   ASP B 257       3.007  -7.613  -1.027  1.00  0.00           O  
ATOM   4127  N   ASN B 258       1.606  -7.735   0.721  1.00  0.00           N  
ATOM   4128  H   ASN B 258       1.115  -8.344   1.368  1.00  0.00           H  
ATOM   4129  CA  ASN B 258       1.570  -6.298   0.950  1.00  0.00           C  
ATOM   4130  HA  ASN B 258       1.344  -5.820  -0.006  1.00  0.00           H  
ATOM   4131  CB  ASN B 258       0.426  -5.987   1.926  1.00  0.00           C  
ATOM   4132  HB2 ASN B 258      -0.493  -6.460   1.580  1.00  0.00           H  
ATOM   4133  HB3 ASN B 258       0.676  -6.393   2.905  1.00  0.00           H  
ATOM   4134  CG  ASN B 258       0.206  -4.496   2.065  1.00  0.00           C  
ATOM   4135  OD1 ASN B 258       0.959  -3.804   2.716  1.00  0.00           O  
ATOM   4136  ND2 ASN B 258      -0.759  -3.937   1.383  1.00  0.00           N  
ATOM   4137 HD21 ASN B 258      -0.827  -2.921   1.435  1.00  0.00           H  
ATOM   4138 HD22 ASN B 258      -1.327  -4.459   0.744  1.00  0.00           H  
ATOM   4139  C   ASN B 258       2.937  -5.766   1.424  1.00  0.00           C  
ATOM   4140  O   ASN B 258       3.659  -6.427   2.175  1.00  0.00           O  
ATOM   4141  N   TYR B 259       3.287  -4.555   0.995  1.00  0.00           N  
ATOM   4142  H   TYR B 259       2.648  -4.053   0.400  1.00  0.00           H  
ATOM   4143  CA  TYR B 259       4.553  -3.897   1.314  1.00  0.00           C  
ATOM   4144  HA  TYR B 259       5.378  -4.545   1.022  1.00  0.00           H  
ATOM   4145  CB  TYR B 259       4.640  -2.584   0.528  1.00  0.00           C  
ATOM   4146  HB2 TYR B 259       3.807  -1.949   0.839  1.00  0.00           H  
ATOM   4147  HB3 TYR B 259       5.556  -2.082   0.835  1.00  0.00           H  
ATOM   4148  CG  TYR B 259       4.661  -2.664  -0.994  1.00  0.00           C  
ATOM   4149  CD1 TYR B 259       4.461  -1.484  -1.725  1.00  0.00           C  
ATOM   4150  HD1 TYR B 259       4.284  -0.550  -1.210  1.00  0.00           H  
ATOM   4151  CE1 TYR B 259       4.574  -1.483  -3.123  1.00  0.00           C  
ATOM   4152  HE1 TYR B 259       4.490  -0.549  -3.643  1.00  0.00           H  
ATOM   4153  CZ  TYR B 259       4.872  -2.665  -3.829  1.00  0.00           C  
ATOM   4154  OH  TYR B 259       4.969  -2.636  -5.189  1.00  0.00           O  
ATOM   4155  HH  TYR B 259       5.498  -3.369  -5.546  1.00  0.00           H  
ATOM   4156  CE2 TYR B 259       5.094  -3.854  -3.102  1.00  0.00           C  
ATOM   4157  HE2 TYR B 259       5.366  -4.756  -3.629  1.00  0.00           H  
ATOM   4158  CD2 TYR B 259       4.985  -3.848  -1.692  1.00  0.00           C  
ATOM   4159  HD2 TYR B 259       5.177  -4.748  -1.139  1.00  0.00           H  
ATOM   4160  C   TYR B 259       4.755  -3.609   2.804  1.00  0.00           C  
ATOM   4161  O   TYR B 259       5.894  -3.598   3.252  1.00  0.00           O  
ATOM   4162  N   LEU B 260       3.682  -3.411   3.579  1.00  0.00           N  
ATOM   4163  H   LEU B 260       2.765  -3.418   3.141  1.00  0.00           H  
ATOM   4164  CA  LEU B 260       3.736  -3.198   5.035  1.00  0.00           C  
ATOM   4165  HA  LEU B 260       4.544  -2.508   5.283  1.00  0.00           H  
ATOM   4166  CB  LEU B 260       2.386  -2.654   5.510  1.00  0.00           C  
ATOM   4167  HB2 LEU B 260       1.611  -3.062   4.866  1.00  0.00           H  
ATOM   4168  HB3 LEU B 260       2.138  -3.011   6.512  1.00  0.00           H  
ATOM   4169  CG  LEU B 260       2.280  -1.136   5.397  1.00  0.00           C  
ATOM   4170  HG  LEU B 260       2.327  -0.964   4.327  1.00  0.00           H  
ATOM   4171  CD1 LEU B 260       0.950  -0.676   5.932  1.00  0.00           C  
ATOM   4172 HD11 LEU B 260       0.377  -0.230   5.133  1.00  0.00           H  
ATOM   4173 HD12 LEU B 260       0.940   0.305   6.334  1.00  0.00           H  
ATOM   4174 HD13 LEU B 260       0.730  -1.013   6.946  1.00  0.00           H  
ATOM   4175  CD2 LEU B 260       3.244  -0.149   6.037  1.00  0.00           C  
ATOM   4176 HD21 LEU B 260       3.552  -0.355   7.061  1.00  0.00           H  
ATOM   4177 HD22 LEU B 260       3.697   0.466   5.265  1.00  0.00           H  
ATOM   4178 HD23 LEU B 260       2.773   0.752   6.354  1.00  0.00           H  
ATOM   4179  C   LEU B 260       3.933  -4.468   5.840  1.00  0.00           C  
ATOM   4180  O   LEU B 260       4.363  -4.399   6.989  1.00  0.00           O  
ATOM   4181  N   TYR B 261       3.528  -5.608   5.285  1.00  0.00           N  
ATOM   4182  H   TYR B 261       3.206  -5.581   4.326  1.00  0.00           H  
ATOM   4183  CA  TYR B 261       3.313  -6.833   6.047  1.00  0.00           C  
ATOM   4184  HA  TYR B 261       2.471  -6.692   6.726  1.00  0.00           H  
ATOM   4185  CB  TYR B 261       2.961  -7.930   5.044  1.00  0.00           C  
ATOM   4186  HB2 TYR B 261       2.031  -7.670   4.537  1.00  0.00           H  
ATOM   4187  HB3 TYR B 261       3.748  -7.978   4.290  1.00  0.00           H  
ATOM   4188  CG  TYR B 261       2.827  -9.295   5.667  1.00  0.00           C  
ATOM   4189  CD1 TYR B 261       3.933 -10.163   5.655  1.00  0.00           C  
ATOM   4190  HD1 TYR B 261       4.866  -9.848   5.216  1.00  0.00           H  
ATOM   4191  CE1 TYR B 261       3.826 -11.433   6.240  1.00  0.00           C  
ATOM   4192  HE1 TYR B 261       4.665 -12.108   6.249  1.00  0.00           H  
ATOM   4193  CZ  TYR B 261       2.621 -11.845   6.839  1.00  0.00           C  
ATOM   4194  OH  TYR B 261       2.605 -13.084   7.401  1.00  0.00           O  
ATOM   4195  HH  TYR B 261       1.736 -13.427   7.600  1.00  0.00           H  
ATOM   4196  CE2 TYR B 261       1.501 -10.976   6.840  1.00  0.00           C  
ATOM   4197  HE2 TYR B 261       0.562 -11.272   7.286  1.00  0.00           H  
ATOM   4198  CD2 TYR B 261       1.616  -9.695   6.261  1.00  0.00           C  
ATOM   4199  HD2 TYR B 261       0.776  -9.012   6.278  1.00  0.00           H  
ATOM   4200  C   TYR B 261       4.531  -7.218   6.897  1.00  0.00           C  
ATOM   4201  O   TYR B 261       4.385  -7.566   8.066  1.00  0.00           O  
ATOM   4202  N   ASN B 262       5.731  -7.082   6.326  1.00  0.00           N  
ATOM   4203  H   ASN B 262       5.763  -6.758   5.369  1.00  0.00           H  
ATOM   4204  CA  ASN B 262       6.997  -7.409   6.979  1.00  0.00           C  
ATOM   4205  HA  ASN B 262       6.849  -8.313   7.574  1.00  0.00           H  
ATOM   4206  CB  ASN B 262       8.045  -7.687   5.891  1.00  0.00           C  
ATOM   4207  HB2 ASN B 262       8.226  -6.782   5.312  1.00  0.00           H  
ATOM   4208  HB3 ASN B 262       8.984  -7.966   6.371  1.00  0.00           H  
ATOM   4209  CG  ASN B 262       7.627  -8.804   4.959  1.00  0.00           C  
ATOM   4210  OD1 ASN B 262       6.984  -8.618   3.935  1.00  0.00           O  
ATOM   4211  ND2 ASN B 262       7.957 -10.022   5.306  1.00  0.00           N  
ATOM   4212 HD21 ASN B 262       7.674 -10.768   4.701  1.00  0.00           H  
ATOM   4213 HD22 ASN B 262       8.461 -10.177   6.164  1.00  0.00           H  
ATOM   4214  C   ASN B 262       7.523  -6.343   7.953  1.00  0.00           C  
ATOM   4215  O   ASN B 262       8.572  -6.565   8.544  1.00  0.00           O  
ATOM   4216  N   HIE B 263       6.850  -5.199   8.095  1.00  0.00           N  
ATOM   4217  H   HIE B 263       5.982  -5.087   7.583  1.00  0.00           H  
ATOM   4218  CA  HIE B 263       7.355  -4.027   8.833  1.00  0.00           C  
ATOM   4219  HA  HIE B 263       8.329  -4.261   9.262  1.00  0.00           H  
ATOM   4220  CB  HIE B 263       7.548  -2.866   7.860  1.00  0.00           C  
ATOM   4221  HB2 HIE B 263       6.591  -2.621   7.395  1.00  0.00           H  
ATOM   4222  HB3 HIE B 263       7.885  -1.995   8.418  1.00  0.00           H  
ATOM   4223  CG  HIE B 263       8.557  -3.162   6.790  1.00  0.00           C  
ATOM   4224  ND1 HIE B 263       9.945  -3.176   6.943  1.00  0.00           N  
ATOM   4225  CE1 HIE B 263      10.438  -3.493   5.736  1.00  0.00           C  
ATOM   4226  HE1 HIE B 263      11.491  -3.588   5.507  1.00  0.00           H  
ATOM   4227  NE2 HIE B 263       9.443  -3.665   4.850  1.00  0.00           N  
ATOM   4228  HE2 HIE B 263       9.556  -3.874   3.868  1.00  0.00           H  
ATOM   4229  CD2 HIE B 263       8.251  -3.462   5.501  1.00  0.00           C  
ATOM   4230  HD2 HIE B 263       7.256  -3.516   5.096  1.00  0.00           H  
ATOM   4231  C   HIE B 263       6.470  -3.566   9.991  1.00  0.00           C  
ATOM   4232  O   HIE B 263       6.833  -2.631  10.706  1.00  0.00           O  
ATOM   4233  N   LEU B 264       5.305  -4.192  10.167  1.00  0.00           N  
ATOM   4234  H   LEU B 264       5.057  -4.936   9.533  1.00  0.00           H  
ATOM   4235  CA  LEU B 264       4.376  -3.862  11.241  1.00  0.00           C  
ATOM   4236  HA  LEU B 264       4.250  -2.778  11.249  1.00  0.00           H  
ATOM   4237  CB  LEU B 264       3.017  -4.529  10.998  1.00  0.00           C  
ATOM   4238  HB2 LEU B 264       3.207  -5.551  10.658  1.00  0.00           H  
ATOM   4239  HB3 LEU B 264       2.453  -4.583  11.931  1.00  0.00           H  
ATOM   4240  CG  LEU B 264       2.216  -3.740   9.948  1.00  0.00           C  
ATOM   4241  HG  LEU B 264       2.934  -3.444   9.176  1.00  0.00           H  
ATOM   4242  CD1 LEU B 264       1.108  -4.573   9.313  1.00  0.00           C  
ATOM   4243 HD11 LEU B 264       0.118  -4.202   9.523  1.00  0.00           H  
ATOM   4244 HD12 LEU B 264       1.208  -4.507   8.233  1.00  0.00           H  
ATOM   4245 HD13 LEU B 264       1.064  -5.571   9.737  1.00  0.00           H  
ATOM   4246  CD2 LEU B 264       1.480  -2.489  10.462  1.00  0.00           C  
ATOM   4247 HD21 LEU B 264       0.416  -2.526  10.371  1.00  0.00           H  
ATOM   4248 HD22 LEU B 264       1.490  -2.398  11.546  1.00  0.00           H  
ATOM   4249 HD23 LEU B 264       1.628  -1.650   9.783  1.00  0.00           H  
ATOM   4250  C   LEU B 264       4.879  -4.284  12.613  1.00  0.00           C  
ATOM   4251  O   LEU B 264       5.349  -5.397  12.821  1.00  0.00           O  
ATOM   4252  N   THR B 265       4.618  -3.413  13.572  1.00  0.00           N  
ATOM   4253  H   THR B 265       4.195  -2.527  13.305  1.00  0.00           H  
ATOM   4254  CA  THR B 265       4.891  -3.619  14.987  1.00  0.00           C  
ATOM   4255  HA  THR B 265       4.885  -4.692  15.185  1.00  0.00           H  
ATOM   4256  CB  THR B 265       6.293  -3.099  15.311  1.00  0.00           C  
ATOM   4257  HB  THR B 265       7.009  -3.644  14.695  1.00  0.00           H  
ATOM   4258  CG2 THR B 265       6.472  -1.596  15.061  1.00  0.00           C  
ATOM   4259 HG21 THR B 265       5.738  -1.213  14.354  1.00  0.00           H  
ATOM   4260 HG22 THR B 265       6.380  -1.045  15.994  1.00  0.00           H  
ATOM   4261 HG23 THR B 265       7.461  -1.425  14.639  1.00  0.00           H  
ATOM   4262  OG1 THR B 265       6.580  -3.349  16.659  1.00  0.00           O  
ATOM   4263  HG1 THR B 265       6.877  -4.268  16.743  1.00  0.00           H  
ATOM   4264  C   THR B 265       3.780  -2.992  15.826  1.00  0.00           C  
ATOM   4265  O   THR B 265       2.964  -2.215  15.319  1.00  0.00           O  
ATOM   4266  N   TYR B 266       3.672  -3.387  17.093  1.00  0.00           N  
ATOM   4267  H   TYR B 266       4.453  -3.888  17.498  1.00  0.00           H  
ATOM   4268  CA  TYR B 266       2.404  -3.354  17.821  1.00  0.00           C  
ATOM   4269  HA  TYR B 266       1.687  -2.768  17.250  1.00  0.00           H  
ATOM   4270  CB  TYR B 266       1.843  -4.782  17.922  1.00  0.00           C  
ATOM   4271  HB2 TYR B 266       2.511  -5.368  18.550  1.00  0.00           H  
ATOM   4272  HB3 TYR B 266       0.872  -4.750  18.417  1.00  0.00           H  
ATOM   4273  CG  TYR B 266       1.671  -5.492  16.593  1.00  0.00           C  
ATOM   4274  CD1 TYR B 266       0.524  -5.250  15.811  1.00  0.00           C  
ATOM   4275  HD1 TYR B 266      -0.232  -4.563  16.163  1.00  0.00           H  
ATOM   4276  CE1 TYR B 266       0.368  -5.897  14.570  1.00  0.00           C  
ATOM   4277  HE1 TYR B 266      -0.505  -5.725  13.959  1.00  0.00           H  
ATOM   4278  CZ  TYR B 266       1.369  -6.772  14.103  1.00  0.00           C  
ATOM   4279  OH  TYR B 266       1.201  -7.390  12.910  1.00  0.00           O  
ATOM   4280  HH  TYR B 266       2.015  -7.827  12.647  1.00  0.00           H  
ATOM   4281  CE2 TYR B 266       2.515  -7.023  14.890  1.00  0.00           C  
ATOM   4282  HE2 TYR B 266       3.290  -7.691  14.537  1.00  0.00           H  
ATOM   4283  CD2 TYR B 266       2.660  -6.387  16.137  1.00  0.00           C  
ATOM   4284  HD2 TYR B 266       3.544  -6.580  16.735  1.00  0.00           H  
ATOM   4285  C   TYR B 266       2.495  -2.710  19.206  1.00  0.00           C  
ATOM   4286  O   TYR B 266       3.559  -2.592  19.814  1.00  0.00           O  
ATOM   4287  N   ALA B 267       1.332  -2.348  19.740  1.00  0.00           N  
ATOM   4288  H   ALA B 267       0.495  -2.452  19.174  1.00  0.00           H  
ATOM   4289  CA  ALA B 267       1.157  -1.998  21.138  1.00  0.00           C  
ATOM   4290  HA  ALA B 267       1.960  -2.462  21.714  1.00  0.00           H  
ATOM   4291  CB  ALA B 267       1.252  -0.478  21.309  1.00  0.00           C  
ATOM   4292  HB1 ALA B 267       2.206  -0.126  20.915  1.00  0.00           H  
ATOM   4293  HB2 ALA B 267       0.437   0.006  20.771  1.00  0.00           H  
ATOM   4294  HB3 ALA B 267       1.196  -0.223  22.367  1.00  0.00           H  
ATOM   4295  C   ALA B 267      -0.167  -2.568  21.647  1.00  0.00           C  
ATOM   4296  O   ALA B 267      -1.185  -2.527  20.953  1.00  0.00           O  
ATOM   4297  N   VAL B 268      -0.147  -3.087  22.871  1.00  0.00           N  
ATOM   4298  H   VAL B 268       0.720  -2.999  23.394  1.00  0.00           H  
ATOM   4299  CA  VAL B 268      -1.250  -3.778  23.543  1.00  0.00           C  
ATOM   4300  HA  VAL B 268      -2.095  -3.849  22.862  1.00  0.00           H  
ATOM   4301  CB  VAL B 268      -0.853  -5.213  23.958  1.00  0.00           C  
ATOM   4302  HB  VAL B 268      -0.063  -5.126  24.704  1.00  0.00           H  
ATOM   4303  CG1 VAL B 268      -2.014  -5.987  24.615  1.00  0.00           C  
ATOM   4304 HG11 VAL B 268      -2.355  -6.813  23.990  1.00  0.00           H  
ATOM   4305 HG12 VAL B 268      -1.670  -6.389  25.566  1.00  0.00           H  
ATOM   4306 HG13 VAL B 268      -2.878  -5.354  24.801  1.00  0.00           H  
ATOM   4307  CG2 VAL B 268      -0.272  -6.021  22.788  1.00  0.00           C  
ATOM   4308 HG21 VAL B 268      -0.590  -5.576  21.857  1.00  0.00           H  
ATOM   4309 HG22 VAL B 268       0.816  -6.001  22.815  1.00  0.00           H  
ATOM   4310 HG23 VAL B 268      -0.593  -7.062  22.809  1.00  0.00           H  
ATOM   4311  C   VAL B 268      -1.677  -2.977  24.762  1.00  0.00           C  
ATOM   4312  O   VAL B 268      -0.862  -2.591  25.594  1.00  0.00           O  
ATOM   4313  N   ASN B 269      -2.973  -2.738  24.879  1.00  0.00           N  
ATOM   4314  H   ASN B 269      -3.588  -3.135  24.176  1.00  0.00           H  
ATOM   4315  CA  ASN B 269      -3.613  -2.145  26.036  1.00  0.00           C  
ATOM   4316  HA  ASN B 269      -2.858  -1.701  26.686  1.00  0.00           H  
ATOM   4317  CB  ASN B 269      -4.524  -1.050  25.477  1.00  0.00           C  
ATOM   4318  HB2 ASN B 269      -3.890  -0.296  25.020  1.00  0.00           H  
ATOM   4319  HB3 ASN B 269      -5.174  -1.481  24.717  1.00  0.00           H  
ATOM   4320  CG  ASN B 269      -5.391  -0.333  26.480  1.00  0.00           C  
ATOM   4321  OD1 ASN B 269      -6.509   0.054  26.154  1.00  0.00           O  
ATOM   4322  ND2 ASN B 269      -4.887  -0.099  27.668  1.00  0.00           N  
ATOM   4323 HD21 ASN B 269      -5.448   0.417  28.331  1.00  0.00           H  
ATOM   4324 HD22 ASN B 269      -3.965  -0.422  27.944  1.00  0.00           H  
ATOM   4325  C   ASN B 269      -4.361  -3.229  26.822  1.00  0.00           C  
ATOM   4326  O   ASN B 269      -5.096  -4.009  26.219  1.00  0.00           O  
ATOM   4327  N   ILE B 270      -4.167  -3.268  28.139  1.00  0.00           N  
ATOM   4328  H   ILE B 270      -3.573  -2.559  28.558  1.00  0.00           H  
ATOM   4329  CA  ILE B 270      -4.769  -4.225  29.076  1.00  0.00           C  
ATOM   4330  HA  ILE B 270      -5.541  -4.799  28.570  1.00  0.00           H  
ATOM   4331  CB  ILE B 270      -3.702  -5.196  29.640  1.00  0.00           C  
ATOM   4332  HB  ILE B 270      -2.909  -4.591  30.079  1.00  0.00           H  
ATOM   4333  CG2 ILE B 270      -4.250  -6.120  30.752  1.00  0.00           C  
ATOM   4334 HG21 ILE B 270      -4.927  -5.598  31.421  1.00  0.00           H  
ATOM   4335 HG22 ILE B 270      -4.799  -6.955  30.323  1.00  0.00           H  
ATOM   4336 HG23 ILE B 270      -3.434  -6.492  31.370  1.00  0.00           H  
ATOM   4337  CG1 ILE B 270      -3.096  -6.019  28.484  1.00  0.00           C  
ATOM   4338 HG12 ILE B 270      -3.889  -6.588  28.025  1.00  0.00           H  
ATOM   4339 HG13 ILE B 270      -2.701  -5.347  27.725  1.00  0.00           H  
ATOM   4340  CD1 ILE B 270      -1.985  -7.003  28.848  1.00  0.00           C  
ATOM   4341 HD11 ILE B 270      -2.404  -8.000  28.996  1.00  0.00           H  
ATOM   4342 HD12 ILE B 270      -1.271  -7.044  28.025  1.00  0.00           H  
ATOM   4343 HD13 ILE B 270      -1.472  -6.684  29.753  1.00  0.00           H  
ATOM   4344  C   ILE B 270      -5.419  -3.427  30.196  1.00  0.00           C  
ATOM   4345  O   ILE B 270      -4.817  -2.466  30.672  1.00  0.00           O  
ATOM   4346  N   TRP B 271      -6.607  -3.819  30.640  1.00  0.00           N  
ATOM   4347  H   TRP B 271      -7.068  -4.616  30.209  1.00  0.00           H  
ATOM   4348  CA  TRP B 271      -7.258  -3.205  31.790  1.00  0.00           C  
ATOM   4349  HA  TRP B 271      -6.482  -2.890  32.484  1.00  0.00           H  
ATOM   4350  CB  TRP B 271      -8.034  -1.959  31.354  1.00  0.00           C  
ATOM   4351  HB2 TRP B 271      -8.321  -1.403  32.247  1.00  0.00           H  
ATOM   4352  HB3 TRP B 271      -7.359  -1.324  30.780  1.00  0.00           H  
ATOM   4353  CG  TRP B 271      -9.261  -2.186  30.530  1.00  0.00           C  
ATOM   4354  CD1 TRP B 271     -10.526  -2.142  30.999  1.00  0.00           C  
ATOM   4355  HD1 TRP B 271     -10.794  -1.948  32.035  1.00  0.00           H  
ATOM   4356  NE1 TRP B 271     -11.414  -2.369  29.967  1.00  0.00           N  
ATOM   4357  HE1 TRP B 271     -12.413  -2.392  30.111  1.00  0.00           H  
ATOM   4358  CE2 TRP B 271     -10.759  -2.578  28.772  1.00  0.00           C  
ATOM   4359  CZ2 TRP B 271     -11.203  -2.836  27.465  1.00  0.00           C  
ATOM   4360  HZ2 TRP B 271     -12.260  -2.858  27.251  1.00  0.00           H  
ATOM   4361  CH2 TRP B 271     -10.257  -3.081  26.456  1.00  0.00           C  
ATOM   4362  HH2 TRP B 271     -10.580  -3.312  25.452  1.00  0.00           H  
ATOM   4363  CZ3 TRP B 271      -8.886  -3.035  26.765  1.00  0.00           C  
ATOM   4364  HZ3 TRP B 271      -8.147  -3.252  26.019  1.00  0.00           H  
ATOM   4365  CE3 TRP B 271      -8.452  -2.719  28.063  1.00  0.00           C  
ATOM   4366  HE3 TRP B 271      -7.396  -2.659  28.275  1.00  0.00           H  
ATOM   4367  CD2 TRP B 271      -9.374  -2.500  29.108  1.00  0.00           C  
ATOM   4368  C   TRP B 271      -8.136  -4.197  32.545  1.00  0.00           C  
ATOM   4369  O   TRP B 271      -8.571  -5.207  31.987  1.00  0.00           O  
ATOM   4370  N   SER B 272      -8.362  -3.921  33.823  1.00  0.00           N  
ATOM   4371  H   SER B 272      -8.005  -3.045  34.197  1.00  0.00           H  
ATOM   4372  CA  SER B 272      -9.246  -4.726  34.665  1.00  0.00           C  
ATOM   4373  HA  SER B 272      -9.054  -5.782  34.479  1.00  0.00           H  
ATOM   4374  CB  SER B 272      -8.943  -4.468  36.133  1.00  0.00           C  
ATOM   4375  HB2 SER B 272      -7.918  -4.759  36.353  1.00  0.00           H  
ATOM   4376  HB3 SER B 272      -9.038  -3.409  36.310  1.00  0.00           H  
ATOM   4377  OG  SER B 272      -9.831  -5.177  36.974  1.00  0.00           O  
ATOM   4378  HG  SER B 272      -9.393  -5.262  37.832  1.00  0.00           H  
ATOM   4379  C   SER B 272     -10.714  -4.429  34.365  1.00  0.00           C  
ATOM   4380  O   SER B 272     -11.110  -3.281  34.177  1.00  0.00           O  
ATOM   4381  N   GLU B 273     -11.539  -5.470  34.356  1.00  0.00           N  
ATOM   4382  H   GLU B 273     -11.134  -6.377  34.573  1.00  0.00           H  
ATOM   4383  CA  GLU B 273     -13.008  -5.348  34.331  1.00  0.00           C  
ATOM   4384  HA  GLU B 273     -13.327  -4.599  33.607  1.00  0.00           H  
ATOM   4385  CB  GLU B 273     -13.591  -6.721  34.012  1.00  0.00           C  
ATOM   4386  HB2 GLU B 273     -12.945  -7.404  34.548  1.00  0.00           H  
ATOM   4387  HB3 GLU B 273     -14.590  -6.845  34.431  1.00  0.00           H  
ATOM   4388  CG  GLU B 273     -13.573  -7.148  32.548  1.00  0.00           C  
ATOM   4389  HG2 GLU B 273     -12.685  -6.739  32.065  1.00  0.00           H  
ATOM   4390  HG3 GLU B 273     -13.489  -8.233  32.558  1.00  0.00           H  
ATOM   4391  CD  GLU B 273     -14.819  -6.804  31.724  1.00  0.00           C  
ATOM   4392  OE1 GLU B 273     -14.926  -5.665  31.226  1.00  0.00           O  
ATOM   4393  OE2 GLU B 273     -15.547  -7.742  31.305  1.00  0.00           O  
ATOM   4394  C   GLU B 273     -13.599  -4.985  35.692  1.00  0.00           C  
ATOM   4395  O   GLU B 273     -14.725  -4.501  35.783  1.00  0.00           O  
ATOM   4396  N   ASN B 274     -12.880  -5.319  36.762  1.00  0.00           N  
ATOM   4397  H   ASN B 274     -11.945  -5.685  36.619  1.00  0.00           H  
ATOM   4398  CA  ASN B 274     -13.335  -5.116  38.126  1.00  0.00           C  
ATOM   4399  HA  ASN B 274     -14.425  -5.192  38.184  1.00  0.00           H  
ATOM   4400  CB  ASN B 274     -12.614  -6.139  38.996  1.00  0.00           C  
ATOM   4401  HB2 ASN B 274     -11.597  -6.283  38.655  1.00  0.00           H  
ATOM   4402  HB3 ASN B 274     -12.566  -5.761  40.019  1.00  0.00           H  
ATOM   4403  CG  ASN B 274     -13.352  -7.428  39.051  1.00  0.00           C  
ATOM   4404  OD1 ASN B 274     -12.957  -8.478  38.572  1.00  0.00           O  
ATOM   4405  ND2 ASN B 274     -14.450  -7.335  39.742  1.00  0.00           N  
ATOM   4406 HD21 ASN B 274     -14.844  -8.195  40.053  1.00  0.00           H  
ATOM   4407 HD22 ASN B 274     -14.660  -6.430  40.130  1.00  0.00           H  
ATOM   4408  C   ASN B 274     -12.928  -3.780  38.692  1.00  0.00           C  
ATOM   4409  O   ASN B 274     -13.647  -3.210  39.516  1.00  0.00           O  
ATOM   4410  N   ASP B 275     -11.712  -3.378  38.315  1.00  0.00           N  
ATOM   4411  H   ASP B 275     -11.263  -3.885  37.560  1.00  0.00           H  
ATOM   4412  CA  ASP B 275     -11.168  -2.103  38.695  1.00  0.00           C  
ATOM   4413  HA  ASP B 275     -11.997  -1.656  39.219  1.00  0.00           H  
ATOM   4414  CB  ASP B 275     -10.160  -1.955  39.810  1.00  0.00           C  
ATOM   4415  HB2 ASP B 275      -9.690  -0.979  39.662  1.00  0.00           H  
ATOM   4416  HB3 ASP B 275     -10.774  -1.913  40.697  1.00  0.00           H  
ATOM   4417  CG  ASP B 275      -9.070  -2.880  40.251  1.00  0.00           C  
ATOM   4418  OD1 ASP B 275      -8.433  -2.350  41.182  1.00  0.00           O  
ATOM   4419  OD2 ASP B 275      -8.838  -4.047  39.857  1.00  0.00           O  
ATOM   4420  C   ASP B 275     -10.770  -1.199  37.541  1.00  0.00           C  
ATOM   4421  O   ASP B 275      -9.738  -1.384  36.904  1.00  0.00           O  
ATOM   4422  N   PRO B 276     -11.476  -0.081  37.397  1.00  0.00           N  
ATOM   4423  CD  PRO B 276     -12.678   0.224  38.138  1.00  0.00           C  
ATOM   4424  HD2 PRO B 276     -12.437   0.539  39.158  1.00  0.00           H  
ATOM   4425  HD3 PRO B 276     -13.329  -0.653  38.161  1.00  0.00           H  
ATOM   4426  CG  PRO B 276     -13.384   1.294  37.361  1.00  0.00           C  
ATOM   4427  HG2 PRO B 276     -13.715   2.066  38.052  1.00  0.00           H  
ATOM   4428  HG3 PRO B 276     -14.198   0.812  36.826  1.00  0.00           H  
ATOM   4429  CB  PRO B 276     -12.374   1.835  36.357  1.00  0.00           C  
ATOM   4430  HB2 PRO B 276     -11.991   2.790  36.724  1.00  0.00           H  
ATOM   4431  HB3 PRO B 276     -12.814   1.937  35.370  1.00  0.00           H  
ATOM   4432  CA  PRO B 276     -11.252   0.816  36.280  1.00  0.00           C  
ATOM   4433  HA  PRO B 276     -11.300   0.226  35.366  1.00  0.00           H  
ATOM   4434  C   PRO B 276      -9.937   1.577  36.296  1.00  0.00           C  
ATOM   4435  O   PRO B 276      -9.572   2.205  35.305  1.00  0.00           O  
ATOM   4436  N   ALA B 277      -9.288   1.617  37.454  1.00  0.00           N  
ATOM   4437  H   ALA B 277      -9.641   1.082  38.230  1.00  0.00           H  
ATOM   4438  CA  ALA B 277      -8.048   2.341  37.616  1.00  0.00           C  
ATOM   4439  HA  ALA B 277      -8.088   3.243  37.003  1.00  0.00           H  
ATOM   4440  CB  ALA B 277      -7.961   2.732  39.093  1.00  0.00           C  
ATOM   4441  HB1 ALA B 277      -7.536   3.732  39.167  1.00  0.00           H  
ATOM   4442  HB2 ALA B 277      -8.955   2.743  39.545  1.00  0.00           H  
ATOM   4443  HB3 ALA B 277      -7.338   2.016  39.629  1.00  0.00           H  
ATOM   4444  C   ALA B 277      -6.849   1.510  37.137  1.00  0.00           C  
ATOM   4445  O   ALA B 277      -5.790   2.064  36.844  1.00  0.00           O  
ATOM   4446  N   ASP B 278      -7.004   0.184  37.065  1.00  0.00           N  
ATOM   4447  H   ASP B 278      -7.918  -0.224  37.225  1.00  0.00           H  
ATOM   4448  CA  ASP B 278      -5.957  -0.703  36.593  1.00  0.00           C  
ATOM   4449  HA  ASP B 278      -4.996  -0.276  36.888  1.00  0.00           H  
ATOM   4450  CB  ASP B 278      -6.093  -2.066  37.277  1.00  0.00           C  
ATOM   4451  HB2 ASP B 278      -6.202  -1.908  38.351  1.00  0.00           H  
ATOM   4452  HB3 ASP B 278      -6.983  -2.572  36.909  1.00  0.00           H  
ATOM   4453  CG  ASP B 278      -4.865  -2.937  37.034  1.00  0.00           C  
ATOM   4454  OD1 ASP B 278      -4.832  -4.109  37.470  1.00  0.00           O  
ATOM   4455  OD2 ASP B 278      -3.862  -2.454  36.475  1.00  0.00           O  
ATOM   4456  C   ASP B 278      -5.974  -0.789  35.064  1.00  0.00           C  
ATOM   4457  O   ASP B 278      -6.620  -1.656  34.473  1.00  0.00           O  
ATOM   4458  N   PHE B 279      -5.271   0.146  34.432  1.00  0.00           N  
ATOM   4459  H   PHE B 279      -4.814   0.847  35.003  1.00  0.00           H  
ATOM   4460  CA  PHE B 279      -5.181   0.322  32.991  1.00  0.00           C  
ATOM   4461  HA  PHE B 279      -5.614  -0.541  32.482  1.00  0.00           H  
ATOM   4462  CB  PHE B 279      -5.983   1.569  32.621  1.00  0.00           C  
ATOM   4463  HB2 PHE B 279      -7.001   1.449  32.994  1.00  0.00           H  
ATOM   4464  HB3 PHE B 279      -5.545   2.427  33.134  1.00  0.00           H  
ATOM   4465  CG  PHE B 279      -6.041   1.875  31.141  1.00  0.00           C  
ATOM   4466  CD1 PHE B 279      -4.990   2.574  30.517  1.00  0.00           C  
ATOM   4467  HD1 PHE B 279      -4.123   2.872  31.094  1.00  0.00           H  
ATOM   4468  CE1 PHE B 279      -5.084   2.917  29.158  1.00  0.00           C  
ATOM   4469  HE1 PHE B 279      -4.283   3.474  28.692  1.00  0.00           H  
ATOM   4470  CZ  PHE B 279      -6.232   2.568  28.423  1.00  0.00           C  
ATOM   4471  HZ  PHE B 279      -6.313   2.848  27.384  1.00  0.00           H  
ATOM   4472  CE2 PHE B 279      -7.273   1.852  29.041  1.00  0.00           C  
ATOM   4473  HE2 PHE B 279      -8.162   1.584  28.487  1.00  0.00           H  
ATOM   4474  CD2 PHE B 279      -7.177   1.508  30.399  1.00  0.00           C  
ATOM   4475  HD2 PHE B 279      -7.992   0.987  30.886  1.00  0.00           H  
ATOM   4476  C   PHE B 279      -3.713   0.450  32.590  1.00  0.00           C  
ATOM   4477  O   PHE B 279      -2.948   1.201  33.196  1.00  0.00           O  
ATOM   4478  N   ARG B 280      -3.297  -0.318  31.584  1.00  0.00           N  
ATOM   4479  H   ARG B 280      -3.983  -0.926  31.143  1.00  0.00           H  
ATOM   4480  CA  ARG B 280      -1.887  -0.554  31.258  1.00  0.00           C  
ATOM   4481  HA  ARG B 280      -1.287   0.266  31.660  1.00  0.00           H  
ATOM   4482  CB  ARG B 280      -1.399  -1.875  31.863  1.00  0.00           C  
ATOM   4483  HB2 ARG B 280      -1.851  -2.703  31.314  1.00  0.00           H  
ATOM   4484  HB3 ARG B 280      -0.315  -1.938  31.745  1.00  0.00           H  
ATOM   4485  CG  ARG B 280      -1.753  -2.018  33.343  1.00  0.00           C  
ATOM   4486  HG2 ARG B 280      -1.289  -1.216  33.919  1.00  0.00           H  
ATOM   4487  HG3 ARG B 280      -2.835  -1.985  33.475  1.00  0.00           H  
ATOM   4488  CD  ARG B 280      -1.259  -3.365  33.843  1.00  0.00           C  
ATOM   4489  HD2 ARG B 280      -1.558  -4.147  33.141  1.00  0.00           H  
ATOM   4490  HD3 ARG B 280      -0.172  -3.328  33.910  1.00  0.00           H  
ATOM   4491  NE  ARG B 280      -1.850  -3.657  35.148  1.00  0.00           N  
ATOM   4492  HE  ARG B 280      -2.703  -3.157  35.412  1.00  0.00           H  
ATOM   4493  CZ  ARG B 280      -1.381  -4.459  36.071  1.00  0.00           C  
ATOM   4494  NH1 ARG B 280      -0.227  -5.045  35.943  1.00  0.00           N  
ATOM   4495 HH11 ARG B 280       0.323  -4.848  35.134  1.00  0.00           H  
ATOM   4496 HH12 ARG B 280       0.080  -5.702  36.654  1.00  0.00           H  
ATOM   4497  NH2 ARG B 280      -2.065  -4.691  37.145  1.00  0.00           N  
ATOM   4498 HH21 ARG B 280      -2.983  -4.238  37.235  1.00  0.00           H  
ATOM   4499 HH22 ARG B 280      -1.691  -5.288  37.858  1.00  0.00           H  
ATOM   4500  C   ARG B 280      -1.679  -0.602  29.764  1.00  0.00           C  
ATOM   4501  O   ARG B 280      -2.559  -1.009  29.003  1.00  0.00           O  
ATOM   4502  N   ILE B 281      -0.482  -0.233  29.339  1.00  0.00           N  
ATOM   4503  H   ILE B 281       0.196   0.088  30.015  1.00  0.00           H  
ATOM   4504  CA  ILE B 281      -0.061  -0.274  27.945  1.00  0.00           C  
ATOM   4505  HA  ILE B 281      -0.738  -0.914  27.380  1.00  0.00           H  
ATOM   4506  CB  ILE B 281      -0.102   1.141  27.345  1.00  0.00           C  
ATOM   4507  HB  ILE B 281       0.306   1.829  28.093  1.00  0.00           H  
ATOM   4508  CG2 ILE B 281       0.655   1.302  26.005  1.00  0.00           C  
ATOM   4509 HG21 ILE B 281      -0.018   1.092  25.177  1.00  0.00           H  
ATOM   4510 HG22 ILE B 281       1.012   2.330  25.928  1.00  0.00           H  
ATOM   4511 HG23 ILE B 281       1.501   0.634  25.886  1.00  0.00           H  
ATOM   4512  CG1 ILE B 281      -1.567   1.508  27.050  1.00  0.00           C  
ATOM   4513 HG12 ILE B 281      -1.964   0.775  26.345  1.00  0.00           H  
ATOM   4514 HG13 ILE B 281      -2.156   1.457  27.964  1.00  0.00           H  
ATOM   4515  CD1 ILE B 281      -1.730   2.906  26.443  1.00  0.00           C  
ATOM   4516 HD11 ILE B 281      -1.293   3.649  27.111  1.00  0.00           H  
ATOM   4517 HD12 ILE B 281      -1.242   2.974  25.470  1.00  0.00           H  
ATOM   4518 HD13 ILE B 281      -2.789   3.102  26.299  1.00  0.00           H  
ATOM   4519  C   ILE B 281       1.322  -0.889  27.864  1.00  0.00           C  
ATOM   4520  O   ILE B 281       2.222  -0.533  28.618  1.00  0.00           O  
ATOM   4521  N   TYR B 282       1.479  -1.759  26.881  1.00  0.00           N  
ATOM   4522  H   TYR B 282       0.679  -1.977  26.296  1.00  0.00           H  
ATOM   4523  CA  TYR B 282       2.713  -2.439  26.577  1.00  0.00           C  
ATOM   4524  HA  TYR B 282       3.529  -2.004  27.158  1.00  0.00           H  
ATOM   4525  CB  TYR B 282       2.576  -3.917  26.910  1.00  0.00           C  
ATOM   4526  HB2 TYR B 282       1.808  -4.346  26.266  1.00  0.00           H  
ATOM   4527  HB3 TYR B 282       3.523  -4.407  26.683  1.00  0.00           H  
ATOM   4528  CG  TYR B 282       2.205  -4.185  28.347  1.00  0.00           C  
ATOM   4529  CD1 TYR B 282       0.851  -4.289  28.722  1.00  0.00           C  
ATOM   4530  HD1 TYR B 282       0.075  -4.162  27.976  1.00  0.00           H  
ATOM   4531  CE1 TYR B 282       0.518  -4.556  30.062  1.00  0.00           C  
ATOM   4532  HE1 TYR B 282      -0.512  -4.649  30.364  1.00  0.00           H  
ATOM   4533  CZ  TYR B 282       1.538  -4.722  31.021  1.00  0.00           C  
ATOM   4534  OH  TYR B 282       1.219  -5.010  32.310  1.00  0.00           O  
ATOM   4535  HH  TYR B 282       2.017  -5.098  32.832  1.00  0.00           H  
ATOM   4536  CE2 TYR B 282       2.895  -4.603  30.642  1.00  0.00           C  
ATOM   4537  HE2 TYR B 282       3.684  -4.728  31.366  1.00  0.00           H  
ATOM   4538  CD2 TYR B 282       3.224  -4.323  29.304  1.00  0.00           C  
ATOM   4539  HD2 TYR B 282       4.259  -4.214  29.007  1.00  0.00           H  
ATOM   4540  C   TYR B 282       3.022  -2.281  25.111  1.00  0.00           C  
ATOM   4541  O   TYR B 282       2.201  -2.554  24.240  1.00  0.00           O  
ATOM   4542  N   GLN B 283       4.233  -1.855  24.837  1.00  0.00           N  
ATOM   4543  H   GLN B 283       4.868  -1.620  25.583  1.00  0.00           H  
ATOM   4544  CA  GLN B 283       4.738  -1.791  23.497  1.00  0.00           C  
ATOM   4545  HA  GLN B 283       3.918  -1.661  22.786  1.00  0.00           H  
ATOM   4546  CB  GLN B 283       5.599  -0.557  23.467  1.00  0.00           C  
ATOM   4547  HB2 GLN B 283       4.982   0.277  23.806  1.00  0.00           H  
ATOM   4548  HB3 GLN B 283       6.469  -0.668  24.118  1.00  0.00           H  
ATOM   4549  CG  GLN B 283       6.048  -0.338  22.042  1.00  0.00           C  
ATOM   4550  HG2 GLN B 283       6.911  -0.973  21.838  1.00  0.00           H  
ATOM   4551  HG3 GLN B 283       5.248  -0.595  21.345  1.00  0.00           H  
ATOM   4552  CD  GLN B 283       6.400   1.105  21.800  1.00  0.00           C  
ATOM   4553  OE1 GLN B 283       6.185   2.017  22.581  1.00  0.00           O  
ATOM   4554  NE2 GLN B 283       6.943   1.337  20.644  1.00  0.00           N  
ATOM   4555 HE21 GLN B 283       7.226   2.280  20.468  1.00  0.00           H  
ATOM   4556 HE22 GLN B 283       7.149   0.544  20.063  1.00  0.00           H  
ATOM   4557  C   GLN B 283       5.494  -3.062  23.136  1.00  0.00           C  
ATOM   4558  O   GLN B 283       6.312  -3.548  23.917  1.00  0.00           O  
ATOM   4559  N   VAL B 284       5.220  -3.589  21.948  1.00  0.00           N  
ATOM   4560  H   VAL B 284       4.599  -3.099  21.310  1.00  0.00           H  
ATOM   4561  CA  VAL B 284       5.906  -4.766  21.427  1.00  0.00           C  
ATOM   4562  HA  VAL B 284       6.325  -5.339  22.255  1.00  0.00           H  
ATOM   4563  CB  VAL B 284       4.952  -5.665  20.644  1.00  0.00           C  
ATOM   4564  HB  VAL B 284       4.584  -5.083  19.803  1.00  0.00           H  
ATOM   4565  CG1 VAL B 284       5.603  -6.933  20.073  1.00  0.00           C  
ATOM   4566 HG11 VAL B 284       4.865  -7.412  19.435  1.00  0.00           H  
ATOM   4567 HG12 VAL B 284       6.461  -6.707  19.440  1.00  0.00           H  
ATOM   4568 HG13 VAL B 284       5.882  -7.641  20.856  1.00  0.00           H  
ATOM   4569  CG2 VAL B 284       3.739  -6.091  21.480  1.00  0.00           C  
ATOM   4570 HG21 VAL B 284       3.974  -6.969  22.080  1.00  0.00           H  
ATOM   4571 HG22 VAL B 284       3.369  -5.291  22.122  1.00  0.00           H  
ATOM   4572 HG23 VAL B 284       2.956  -6.340  20.774  1.00  0.00           H  
ATOM   4573  C   VAL B 284       7.027  -4.287  20.536  1.00  0.00           C  
ATOM   4574  O   VAL B 284       6.828  -3.532  19.590  1.00  0.00           O  
ATOM   4575  N   THR B 285       8.226  -4.717  20.873  1.00  0.00           N  
ATOM   4576  H   THR B 285       8.331  -5.288  21.701  1.00  0.00           H  
ATOM   4577  CA  THR B 285       9.456  -4.272  20.220  1.00  0.00           C  
ATOM   4578  HA  THR B 285       9.331  -3.239  19.898  1.00  0.00           H  
ATOM   4579  CB  THR B 285      10.598  -4.385  21.217  1.00  0.00           C  
ATOM   4580  HB  THR B 285      11.548  -4.336  20.690  1.00  0.00           H  
ATOM   4581  CG2 THR B 285      10.524  -3.253  22.217  1.00  0.00           C  
ATOM   4582 HG21 THR B 285       9.634  -3.363  22.839  1.00  0.00           H  
ATOM   4583 HG22 THR B 285      11.421  -3.300  22.828  1.00  0.00           H  
ATOM   4584 HG23 THR B 285      10.486  -2.306  21.680  1.00  0.00           H  
ATOM   4585  OG1 THR B 285      10.509  -5.592  21.944  1.00  0.00           O  
ATOM   4586  HG1 THR B 285      11.308  -6.096  21.771  1.00  0.00           H  
ATOM   4587  C   THR B 285       9.848  -5.069  18.996  1.00  0.00           C  
ATOM   4588  O   THR B 285      10.837  -4.747  18.340  1.00  0.00           O  
ATOM   4589  N   TYR B 286       9.115  -6.133  18.714  1.00  0.00           N  
ATOM   4590  H   TYR B 286       8.306  -6.316  19.284  1.00  0.00           H  
ATOM   4591  CA  TYR B 286       9.363  -7.014  17.596  1.00  0.00           C  
ATOM   4592  HA  TYR B 286      10.331  -6.781  17.150  1.00  0.00           H  
ATOM   4593  CB  TYR B 286       9.399  -8.450  18.114  1.00  0.00           C  
ATOM   4594  HB2 TYR B 286       8.393  -8.687  18.468  1.00  0.00           H  
ATOM   4595  HB3 TYR B 286       9.630  -9.126  17.292  1.00  0.00           H  
ATOM   4596  CG  TYR B 286      10.393  -8.697  19.235  1.00  0.00           C  
ATOM   4597  CD1 TYR B 286       9.948  -9.351  20.396  1.00  0.00           C  
ATOM   4598  HD1 TYR B 286       8.918  -9.673  20.467  1.00  0.00           H  
ATOM   4599  CE1 TYR B 286      10.840  -9.597  21.453  1.00  0.00           C  
ATOM   4600  HE1 TYR B 286      10.511 -10.118  22.336  1.00  0.00           H  
ATOM   4601  CZ  TYR B 286      12.179  -9.174  21.370  1.00  0.00           C  
ATOM   4602  OH  TYR B 286      12.992  -9.398  22.439  1.00  0.00           O  
ATOM   4603  HH  TYR B 286      13.925  -9.342  22.237  1.00  0.00           H  
ATOM   4604  CE2 TYR B 286      12.637  -8.522  20.199  1.00  0.00           C  
ATOM   4605  HE2 TYR B 286      13.665  -8.205  20.119  1.00  0.00           H  
ATOM   4606  CD2 TYR B 286      11.741  -8.288  19.131  1.00  0.00           C  
ATOM   4607  HD2 TYR B 286      12.087  -7.793  18.232  1.00  0.00           H  
ATOM   4608  C   TYR B 286       8.297  -6.844  16.522  1.00  0.00           C  
ATOM   4609  O   TYR B 286       7.249  -6.227  16.726  1.00  0.00           O  
ATOM   4610  N   LEU B 287       8.580  -7.456  15.379  1.00  0.00           N  
ATOM   4611  H   LEU B 287       9.497  -7.868  15.287  1.00  0.00           H  
ATOM   4612  CA  LEU B 287       7.663  -7.595  14.238  1.00  0.00           C  
ATOM   4613  HA  LEU B 287       7.076  -6.680  14.174  1.00  0.00           H  
ATOM   4614  CB  LEU B 287       8.510  -7.817  12.991  1.00  0.00           C  
ATOM   4615  HB2 LEU B 287       9.178  -8.668  13.154  1.00  0.00           H  
ATOM   4616  HB3 LEU B 287       7.856  -8.042  12.150  1.00  0.00           H  
ATOM   4617  CG  LEU B 287       9.300  -6.551  12.677  1.00  0.00           C  
ATOM   4618  HG  LEU B 287       9.979  -6.363  13.519  1.00  0.00           H  
ATOM   4619  CD1 LEU B 287      10.086  -6.688  11.377  1.00  0.00           C  
ATOM   4620 HD11 LEU B 287      11.147  -6.533  11.555  1.00  0.00           H  
ATOM   4621 HD12 LEU B 287       9.808  -5.899  10.695  1.00  0.00           H  
ATOM   4622 HD13 LEU B 287       9.811  -7.598  10.841  1.00  0.00           H  
ATOM   4623  CD2 LEU B 287       8.331  -5.379  12.520  1.00  0.00           C  
ATOM   4624 HD21 LEU B 287       9.212  -4.752  12.586  1.00  0.00           H  
ATOM   4625 HD22 LEU B 287       7.787  -5.787  11.656  1.00  0.00           H  
ATOM   4626 HD23 LEU B 287       8.355  -4.519  11.861  1.00  0.00           H  
ATOM   4627  C   LEU B 287       6.636  -8.716  14.346  1.00  0.00           C  
ATOM   4628  O   LEU B 287       6.016  -9.156  13.381  1.00  0.00           O  
ATOM   4629  N   GLU B 288       6.519  -9.216  15.550  1.00  0.00           N  
ATOM   4630  H   GLU B 288       7.046  -8.780  16.285  1.00  0.00           H  
ATOM   4631  CA  GLU B 288       5.900 -10.463  15.889  1.00  0.00           C  
ATOM   4632  HA  GLU B 288       5.857 -11.101  15.002  1.00  0.00           H  
ATOM   4633  CB  GLU B 288       6.851 -11.014  16.949  1.00  0.00           C  
ATOM   4634  HB2 GLU B 288       7.862 -10.707  16.676  1.00  0.00           H  
ATOM   4635  HB3 GLU B 288       6.612 -10.517  17.887  1.00  0.00           H  
ATOM   4636  CG  GLU B 288       6.955 -12.500  17.239  1.00  0.00           C  
ATOM   4637  HG2 GLU B 288       7.991 -12.671  17.539  1.00  0.00           H  
ATOM   4638  HG3 GLU B 288       6.313 -12.709  18.095  1.00  0.00           H  
ATOM   4639  CD  GLU B 288       6.593 -13.428  16.081  1.00  0.00           C  
ATOM   4640  OE1 GLU B 288       5.577 -14.139  16.247  1.00  0.00           O  
ATOM   4641  OE2 GLU B 288       7.323 -13.411  15.066  1.00  0.00           O  
ATOM   4642  C   GLU B 288       4.520 -10.144  16.472  1.00  0.00           C  
ATOM   4643  O   GLU B 288       4.428  -9.322  17.393  1.00  0.00           O  
ATOM   4644  N   PRO B 289       3.434 -10.739  15.968  1.00  0.00           N  
ATOM   4645  CD  PRO B 289       3.408 -11.533  14.753  1.00  0.00           C  
ATOM   4646  HD2 PRO B 289       3.887 -12.500  14.918  1.00  0.00           H  
ATOM   4647  HD3 PRO B 289       3.913 -10.996  13.949  1.00  0.00           H  
ATOM   4648  CG  PRO B 289       1.942 -11.727  14.389  1.00  0.00           C  
ATOM   4649  HG2 PRO B 289       1.662 -12.765  14.563  1.00  0.00           H  
ATOM   4650  HG3 PRO B 289       1.765 -11.440  13.352  1.00  0.00           H  
ATOM   4651  CB  PRO B 289       1.158 -10.811  15.325  1.00  0.00           C  
ATOM   4652  HB2 PRO B 289       0.252 -11.295  15.658  1.00  0.00           H  
ATOM   4653  HB3 PRO B 289       0.910  -9.884  14.809  1.00  0.00           H  
ATOM   4654  CA  PRO B 289       2.096 -10.501  16.487  1.00  0.00           C  
ATOM   4655  HA  PRO B 289       2.008  -9.442  16.723  1.00  0.00           H  
ATOM   4656  C   PRO B 289       1.802 -11.264  17.792  1.00  0.00           C  
ATOM   4657  O   PRO B 289       0.773 -11.927  17.932  1.00  0.00           O  
ATOM   4658  N   SER B 290       2.689 -11.153  18.783  1.00  0.00           N  
ATOM   4659  H   SER B 290       3.489 -10.540  18.652  1.00  0.00           H  
ATOM   4660  CA  SER B 290       2.466 -11.719  20.108  1.00  0.00           C  
ATOM   4661  HA  SER B 290       1.401 -11.635  20.323  1.00  0.00           H  
ATOM   4662  CB  SER B 290       2.825 -13.208  20.138  1.00  0.00           C  
ATOM   4663  HB2 SER B 290       2.397 -13.645  21.037  1.00  0.00           H  
ATOM   4664  HB3 SER B 290       2.396 -13.697  19.268  1.00  0.00           H  
ATOM   4665  OG  SER B 290       4.207 -13.467  20.129  1.00  0.00           O  
ATOM   4666  HG  SER B 290       4.461 -13.634  19.208  1.00  0.00           H  
ATOM   4667  C   SER B 290       3.189 -10.961  21.216  1.00  0.00           C  
ATOM   4668  O   SER B 290       4.143 -10.209  21.004  1.00  0.00           O  
ATOM   4669  N   LEU B 291       2.706 -11.170  22.437  1.00  0.00           N  
ATOM   4670  H   LEU B 291       1.886 -11.764  22.528  1.00  0.00           H  
ATOM   4671  CA  LEU B 291       3.264 -10.588  23.642  1.00  0.00           C  
ATOM   4672  HA  LEU B 291       4.331 -10.410  23.488  1.00  0.00           H  
ATOM   4673  CB  LEU B 291       2.559  -9.250  23.908  1.00  0.00           C  
ATOM   4674  HB2 LEU B 291       2.749  -8.588  23.068  1.00  0.00           H  
ATOM   4675  HB3 LEU B 291       1.489  -9.460  23.943  1.00  0.00           H  
ATOM   4676  CG  LEU B 291       2.970  -8.549  25.218  1.00  0.00           C  
ATOM   4677  HG  LEU B 291       2.909  -9.285  26.015  1.00  0.00           H  
ATOM   4678  CD1 LEU B 291       4.414  -8.031  25.225  1.00  0.00           C  
ATOM   4679 HD11 LEU B 291       4.868  -8.059  24.231  1.00  0.00           H  
ATOM   4680 HD12 LEU B 291       4.479  -7.021  25.634  1.00  0.00           H  
ATOM   4681 HD13 LEU B 291       4.990  -8.676  25.883  1.00  0.00           H  
ATOM   4682  CD2 LEU B 291       1.987  -7.451  25.625  1.00  0.00           C  
ATOM   4683 HD21 LEU B 291       1.900  -7.485  26.708  1.00  0.00           H  
ATOM   4684 HD22 LEU B 291       2.354  -6.467  25.333  1.00  0.00           H  
ATOM   4685 HD23 LEU B 291       1.001  -7.618  25.191  1.00  0.00           H  
ATOM   4686  C   LEU B 291       3.102 -11.553  24.804  1.00  0.00           C  
ATOM   4687  O   LEU B 291       2.009 -12.035  25.100  1.00  0.00           O  
ATOM   4688  N   ARG B 292       4.197 -11.779  25.512  1.00  0.00           N  
ATOM   4689  H   ARG B 292       5.061 -11.350  25.218  1.00  0.00           H  
ATOM   4690  CA  ARG B 292       4.175 -12.480  26.781  1.00  0.00           C  
ATOM   4691  HA  ARG B 292       3.264 -13.073  26.864  1.00  0.00           H  
ATOM   4692  CB  ARG B 292       5.380 -13.339  26.898  1.00  0.00           C  
ATOM   4693  HB2 ARG B 292       6.224 -12.849  26.405  1.00  0.00           H  
ATOM   4694  HB3 ARG B 292       5.625 -13.560  27.943  1.00  0.00           H  
ATOM   4695  CG  ARG B 292       4.989 -14.609  26.230  1.00  0.00           C  
ATOM   4696  HG2 ARG B 292       4.205 -15.145  26.774  1.00  0.00           H  
ATOM   4697  HG3 ARG B 292       4.743 -14.459  25.177  1.00  0.00           H  
ATOM   4698  CD  ARG B 292       6.295 -15.289  26.379  1.00  0.00           C  
ATOM   4699  HD2 ARG B 292       7.064 -14.700  25.869  1.00  0.00           H  
ATOM   4700  HD3 ARG B 292       6.563 -15.455  27.424  1.00  0.00           H  
ATOM   4701  NE  ARG B 292       6.090 -16.551  25.786  1.00  0.00           N  
ATOM   4702  HE  ARG B 292       5.249 -17.047  26.042  1.00  0.00           H  
ATOM   4703  CZ  ARG B 292       7.043 -17.183  25.206  1.00  0.00           C  
ATOM   4704  NH1 ARG B 292       8.196 -16.646  24.929  1.00  0.00           N  
ATOM   4705 HH11 ARG B 292       8.354 -15.699  25.234  1.00  0.00           H  
ATOM   4706 HH12 ARG B 292       8.953 -17.225  24.642  1.00  0.00           H  
ATOM   4707  NH2 ARG B 292       6.801 -18.413  24.998  1.00  0.00           N  
ATOM   4708 HH21 ARG B 292       5.904 -18.752  25.342  1.00  0.00           H  
ATOM   4709 HH22 ARG B 292       7.471 -18.968  24.521  1.00  0.00           H  
ATOM   4710  C   ARG B 292       4.289 -11.601  27.970  1.00  0.00           C  
ATOM   4711  O   ARG B 292       5.045 -10.636  27.966  1.00  0.00           O  
ATOM   4712  N   ILE B 293       3.676 -12.089  29.028  1.00  0.00           N  
ATOM   4713  H   ILE B 293       3.073 -12.898  28.891  1.00  0.00           H  
ATOM   4714  CA  ILE B 293       3.542 -11.388  30.274  1.00  0.00           C  
ATOM   4715  HA  ILE B 293       4.379 -10.699  30.402  1.00  0.00           H  
ATOM   4716  CB  ILE B 293       2.199 -10.649  30.167  1.00  0.00           C  
ATOM   4717  HB  ILE B 293       1.486 -11.337  29.691  1.00  0.00           H  
ATOM   4718  CG2 ILE B 293       1.659 -10.268  31.531  1.00  0.00           C  
ATOM   4719 HG21 ILE B 293       1.393  -9.254  31.627  1.00  0.00           H  
ATOM   4720 HG22 ILE B 293       0.603 -10.513  31.636  1.00  0.00           H  
ATOM   4721 HG23 ILE B 293       2.436  -9.993  32.237  1.00  0.00           H  
ATOM   4722  CG1 ILE B 293       2.342  -9.300  29.441  1.00  0.00           C  
ATOM   4723 HG12 ILE B 293       3.062  -8.728  30.000  1.00  0.00           H  
ATOM   4724 HG13 ILE B 293       2.908  -9.373  28.517  1.00  0.00           H  
ATOM   4725  CD1 ILE B 293       1.089  -8.386  29.388  1.00  0.00           C  
ATOM   4726 HD11 ILE B 293       0.213  -9.032  29.279  1.00  0.00           H  
ATOM   4727 HD12 ILE B 293       1.411  -7.574  30.047  1.00  0.00           H  
ATOM   4728 HD13 ILE B 293       0.450  -8.263  30.265  1.00  0.00           H  
ATOM   4729  C   ILE B 293       3.538 -12.375  31.431  1.00  0.00           C  
ATOM   4730  O   ILE B 293       2.901 -13.413  31.356  1.00  0.00           O  
ATOM   4731  N   ALA B 294       4.182 -12.023  32.535  1.00  0.00           N  
ATOM   4732  H   ALA B 294       4.679 -11.151  32.558  1.00  0.00           H  
ATOM   4733  CA  ALA B 294       4.024 -12.758  33.781  1.00  0.00           C  
ATOM   4734  HA  ALA B 294       4.104 -13.826  33.565  1.00  0.00           H  
ATOM   4735  CB  ALA B 294       5.174 -12.360  34.705  1.00  0.00           C  
ATOM   4736  HB1 ALA B 294       6.106 -12.323  34.139  1.00  0.00           H  
ATOM   4737  HB2 ALA B 294       4.980 -11.381  35.144  1.00  0.00           H  
ATOM   4738  HB3 ALA B 294       5.270 -13.102  35.496  1.00  0.00           H  
ATOM   4739  C   ALA B 294       2.642 -12.485  34.407  1.00  0.00           C  
ATOM   4740  O   ALA B 294       2.297 -11.333  34.700  1.00  0.00           O  
ATOM   4741  N   ALA B 295       1.867 -13.546  34.629  1.00  0.00           N  
ATOM   4742  H   ALA B 295       2.239 -14.468  34.418  1.00  0.00           H  
ATOM   4743  CA  ALA B 295       0.499 -13.493  35.141  1.00  0.00           C  
ATOM   4744  HA  ALA B 295      -0.088 -12.855  34.480  1.00  0.00           H  
ATOM   4745  CB  ALA B 295      -0.101 -14.908  35.123  1.00  0.00           C  
ATOM   4746  HB1 ALA B 295       0.017 -15.381  36.100  1.00  0.00           H  
ATOM   4747  HB2 ALA B 295      -1.164 -14.846  34.892  1.00  0.00           H  
ATOM   4748  HB3 ALA B 295       0.380 -15.533  34.371  1.00  0.00           H  
ATOM   4749  C   ALA B 295       0.425 -12.893  36.551  1.00  0.00           C  
ATOM   4750  O   ALA B 295      -0.548 -12.225  36.880  1.00  0.00           O  
ATOM   4751  N   SER B 296       1.487 -13.039  37.351  1.00  0.00           N  
ATOM   4752  H   SER B 296       2.281 -13.545  36.983  1.00  0.00           H  
ATOM   4753  CA  SER B 296       1.599 -12.486  38.715  1.00  0.00           C  
ATOM   4754  HA  SER B 296       0.766 -12.851  39.311  1.00  0.00           H  
ATOM   4755  CB  SER B 296       2.919 -12.940  39.333  1.00  0.00           C  
ATOM   4756  HB2 SER B 296       3.048 -12.450  40.301  1.00  0.00           H  
ATOM   4757  HB3 SER B 296       2.889 -14.019  39.477  1.00  0.00           H  
ATOM   4758  OG  SER B 296       3.998 -12.605  38.469  1.00  0.00           O  
ATOM   4759  HG  SER B 296       4.529 -13.398  38.335  1.00  0.00           H  
ATOM   4760  C   SER B 296       1.550 -10.962  38.801  1.00  0.00           C  
ATOM   4761  O   SER B 296       1.414 -10.389  39.877  1.00  0.00           O  
ATOM   4762  N   THR B 297       1.679 -10.285  37.673  1.00  0.00           N  
ATOM   4763  H   THR B 297       1.894 -10.821  36.835  1.00  0.00           H  
ATOM   4764  CA  THR B 297       1.609  -8.825  37.570  1.00  0.00           C  
ATOM   4765  HA  THR B 297       2.132  -8.375  38.411  1.00  0.00           H  
ATOM   4766  CB  THR B 297       2.428  -8.663  36.342  1.00  0.00           C  
ATOM   4767  HB  THR B 297       3.363  -9.135  36.595  1.00  0.00           H  
ATOM   4768  CG2 THR B 297       0.000   0.000   0.000  1.00  0.00           C  
ATOM   4769 HG21 THR B 297       4.008  -7.899  35.030  1.00  0.00           H  
ATOM   4770 HG22 THR B 297       2.822  -8.661  34.623  1.00  0.00           H  
ATOM   4771 HG23 THR B 297       2.333  -7.507  34.243  1.00  0.00           H  
ATOM   4772  OG1 THR B 297       2.512  -7.357  36.196  1.00  0.00           O  
ATOM   4773  HG1 THR B 297       0.000   0.000   0.000  1.00  0.00           H  
ATOM   4774  C   THR B 297       0.184  -8.301  37.505  1.00  0.00           C  
ATOM   4775  O   THR B 297      -0.115  -7.140  37.808  1.00  0.00           O  
ATOM   4776  N   LEU B 298      -0.722  -9.184  37.115  1.00  0.00           N  
ATOM   4777  H   LEU B 298      -0.445 -10.157  37.001  1.00  0.00           H  
ATOM   4778  CA  LEU B 298      -2.136  -8.932  37.170  1.00  0.00           C  
ATOM   4779  HA  LEU B 298      -2.327  -7.863  37.083  1.00  0.00           H  
ATOM   4780  CB  LEU B 298      -2.806  -9.650  36.009  1.00  0.00           C  
ATOM   4781  HB2 LEU B 298      -2.696 -10.723  36.185  1.00  0.00           H  
ATOM   4782  HB3 LEU B 298      -3.860  -9.384  36.016  1.00  0.00           H  
ATOM   4783  CG  LEU B 298      -2.184  -9.306  34.645  1.00  0.00           C  
ATOM   4784  HG  LEU B 298      -1.124  -9.553  34.668  1.00  0.00           H  
ATOM   4785  CD1 LEU B 298      -2.775 -10.131  33.517  1.00  0.00           C  
ATOM   4786 HD11 LEU B 298      -3.117 -11.107  33.865  1.00  0.00           H  
ATOM   4787 HD12 LEU B 298      -3.594  -9.580  33.062  1.00  0.00           H  
ATOM   4788 HD13 LEU B 298      -1.982 -10.273  32.787  1.00  0.00           H  
ATOM   4789  CD2 LEU B 298      -2.320  -7.838  34.231  1.00  0.00           C  
ATOM   4790 HD21 LEU B 298      -1.560  -7.240  34.727  1.00  0.00           H  
ATOM   4791 HD22 LEU B 298      -2.172  -7.752  33.154  1.00  0.00           H  
ATOM   4792 HD23 LEU B 298      -3.312  -7.468  34.487  1.00  0.00           H  
ATOM   4793  C   LEU B 298      -2.662  -9.406  38.514  1.00  0.00           C  
ATOM   4794  O   LEU B 298      -2.098 -10.280  39.174  1.00  0.00           O  
ATOM   4795  N   LYS B 299      -3.771  -8.816  38.929  1.00  0.00           N  
ATOM   4796  H   LYS B 299      -4.199  -8.099  38.355  1.00  0.00           H  
ATOM   4797  CA  LYS B 299      -4.438  -9.277  40.131  1.00  0.00           C  
ATOM   4798  HA  LYS B 299      -3.691  -9.351  40.926  1.00  0.00           H  
ATOM   4799  CB  LYS B 299      -5.516  -8.314  40.538  1.00  0.00           C  
ATOM   4800  HB2 LYS B 299      -6.090  -7.978  39.670  1.00  0.00           H  
ATOM   4801  HB3 LYS B 299      -6.168  -8.817  41.250  1.00  0.00           H  
ATOM   4802  CG  LYS B 299      -4.839  -7.149  41.221  1.00  0.00           C  
ATOM   4803  HG2 LYS B 299      -4.106  -7.487  41.953  1.00  0.00           H  
ATOM   4804  HG3 LYS B 299      -4.307  -6.564  40.461  1.00  0.00           H  
ATOM   4805  CD  LYS B 299      -5.940  -6.375  41.937  1.00  0.00           C  
ATOM   4806  HD2 LYS B 299      -6.913  -6.877  41.903  1.00  0.00           H  
ATOM   4807  HD3 LYS B 299      -5.656  -6.201  42.974  1.00  0.00           H  
ATOM   4808  CE  LYS B 299      -5.986  -5.117  41.109  1.00  0.00           C  
ATOM   4809  HE2 LYS B 299      -4.966  -4.775  40.938  1.00  0.00           H  
ATOM   4810  HE3 LYS B 299      -6.462  -5.346  40.150  1.00  0.00           H  
ATOM   4811  NZ  LYS B 299      -6.732  -4.045  41.721  1.00  0.00           N  
ATOM   4812  HZ1 LYS B 299      -7.621  -4.234  42.167  1.00  0.00           H  
ATOM   4813  HZ2 LYS B 299      -6.230  -3.228  42.030  1.00  0.00           H  
ATOM   4814  HZ3 LYS B 299      -7.209  -3.639  40.915  1.00  0.00           H  
ATOM   4815  C   LYS B 299      -5.060 -10.644  39.958  1.00  0.00           C  
ATOM   4816  O   LYS B 299      -5.762 -10.912  38.983  1.00  0.00           O  
ATOM   4817  N   SER B 300      -4.849 -11.449  40.987  1.00  0.00           N  
ATOM   4818  H   SER B 300      -4.288 -11.107  41.750  1.00  0.00           H  
ATOM   4819  CA  SER B 300      -5.406 -12.784  41.099  1.00  0.00           C  
ATOM   4820  HA  SER B 300      -5.230 -13.307  40.158  1.00  0.00           H  
ATOM   4821  CB  SER B 300      -4.682 -13.491  42.238  1.00  0.00           C  
ATOM   4822  HB2 SER B 300      -3.612 -13.304  42.156  1.00  0.00           H  
ATOM   4823  HB3 SER B 300      -5.043 -13.092  43.188  1.00  0.00           H  
ATOM   4824  OG  SER B 300      -4.908 -14.874  42.201  1.00  0.00           O  
ATOM   4825  HG  SER B 300      -4.409 -15.247  41.462  1.00  0.00           H  
ATOM   4826  C   SER B 300      -6.907 -12.755  41.369  1.00  0.00           C  
ATOM   4827  O   SER B 300      -7.378 -11.918  42.144  1.00  0.00           O  
ATOM   4828  N   GLY B 301      -7.653 -13.654  40.727  1.00  0.00           N  
ATOM   4829  H   GLY B 301      -7.185 -14.314  40.104  1.00  0.00           H  
ATOM   4830  CA  GLY B 301      -9.102 -13.793  40.918  1.00  0.00           C  
ATOM   4831  HA2 GLY B 301      -9.413 -14.741  40.485  1.00  0.00           H  
ATOM   4832  HA3 GLY B 301      -9.318 -13.796  41.987  1.00  0.00           H  
ATOM   4833  C   GLY B 301      -9.943 -12.685  40.279  1.00  0.00           C  
ATOM   4834  O   GLY B 301     -11.151 -12.618  40.504  1.00  0.00           O  
ATOM   4835  N   ILE B 302      -9.307 -11.808  39.501  1.00  0.00           N  
ATOM   4836  H   ILE B 302      -8.318 -11.946  39.360  1.00  0.00           H  
ATOM   4837  CA  ILE B 302      -9.913 -10.652  38.842  1.00  0.00           C  
ATOM   4838  HA  ILE B 302     -10.948 -10.540  39.173  1.00  0.00           H  
ATOM   4839  CB  ILE B 302      -9.129  -9.378  39.213  1.00  0.00           C  
ATOM   4840  HB  ILE B 302      -8.088  -9.608  38.998  1.00  0.00           H  
ATOM   4841  CG2 ILE B 302      -9.431  -8.142  38.350  1.00  0.00           C  
ATOM   4842 HG21 ILE B 302     -10.498  -8.028  38.200  1.00  0.00           H  
ATOM   4843 HG22 ILE B 302      -9.015  -7.245  38.806  1.00  0.00           H  
ATOM   4844 HG23 ILE B 302      -8.979  -8.260  37.364  1.00  0.00           H  
ATOM   4845  CG1 ILE B 302      -9.164  -9.084  40.728  1.00  0.00           C  
ATOM   4846 HG12 ILE B 302      -8.888  -9.995  41.253  1.00  0.00           H  
ATOM   4847 HG13 ILE B 302      -8.377  -8.362  40.907  1.00  0.00           H  
ATOM   4848  CD1 ILE B 302     -10.404  -8.515  41.426  1.00  0.00           C  
ATOM   4849 HD11 ILE B 302     -11.300  -9.108  41.238  1.00  0.00           H  
ATOM   4850 HD12 ILE B 302     -10.194  -8.526  42.498  1.00  0.00           H  
ATOM   4851 HD13 ILE B 302     -10.562  -7.483  41.120  1.00  0.00           H  
ATOM   4852  C   ILE B 302      -9.928 -10.878  37.337  1.00  0.00           C  
ATOM   4853  O   ILE B 302      -9.021 -11.479  36.751  1.00  0.00           O  
ATOM   4854  N   SER B 303     -10.977 -10.359  36.714  1.00  0.00           N  
ATOM   4855  H   SER B 303     -11.659  -9.863  37.273  1.00  0.00           H  
ATOM   4856  CA  SER B 303     -11.147 -10.365  35.273  1.00  0.00           C  
ATOM   4857  HA  SER B 303     -10.723 -11.286  34.879  1.00  0.00           H  
ATOM   4858  CB  SER B 303     -12.639 -10.338  34.971  1.00  0.00           C  
ATOM   4859  HB2 SER B 303     -13.184 -10.738  35.823  1.00  0.00           H  
ATOM   4860  HB3 SER B 303     -12.969  -9.325  34.803  1.00  0.00           H  
ATOM   4861  OG  SER B 303     -12.951 -11.139  33.863  1.00  0.00           O  
ATOM   4862  HG  SER B 303     -12.912 -12.035  34.215  1.00  0.00           H  
ATOM   4863  C   SER B 303     -10.426  -9.192  34.614  1.00  0.00           C  
ATOM   4864  O   SER B 303     -10.452  -8.061  35.105  1.00  0.00           O  
ATOM   4865  N   TYR B 304      -9.816  -9.461  33.468  1.00  0.00           N  
ATOM   4866  H   TYR B 304      -9.890 -10.406  33.105  1.00  0.00           H  
ATOM   4867  CA  TYR B 304      -9.095  -8.498  32.651  1.00  0.00           C  
ATOM   4868  HA  TYR B 304      -9.326  -7.487  32.990  1.00  0.00           H  
ATOM   4869  CB  TYR B 304      -7.583  -8.717  32.769  1.00  0.00           C  
ATOM   4870  HB2 TYR B 304      -7.373  -9.785  32.715  1.00  0.00           H  
ATOM   4871  HB3 TYR B 304      -7.089  -8.249  31.916  1.00  0.00           H  
ATOM   4872  CG  TYR B 304      -6.965  -8.147  34.025  1.00  0.00           C  
ATOM   4873  CD1 TYR B 304      -6.355  -6.880  33.985  1.00  0.00           C  
ATOM   4874  HD1 TYR B 304      -6.357  -6.316  33.065  1.00  0.00           H  
ATOM   4875  CE1 TYR B 304      -5.755  -6.345  35.139  1.00  0.00           C  
ATOM   4876  HE1 TYR B 304      -5.289  -5.370  35.111  1.00  0.00           H  
ATOM   4877  CZ  TYR B 304      -5.759  -7.095  36.335  1.00  0.00           C  
ATOM   4878  OH  TYR B 304      -5.136  -6.626  37.444  1.00  0.00           O  
ATOM   4879  HH  TYR B 304      -5.048  -5.640  37.405  1.00  0.00           H  
ATOM   4880  CE2 TYR B 304      -6.380  -8.359  36.376  1.00  0.00           C  
ATOM   4881  HE2 TYR B 304      -6.395  -8.919  37.297  1.00  0.00           H  
ATOM   4882  CD2 TYR B 304      -6.989  -8.883  35.223  1.00  0.00           C  
ATOM   4883  HD2 TYR B 304      -7.479  -9.849  35.256  1.00  0.00           H  
ATOM   4884  C   TYR B 304      -9.523  -8.588  31.194  1.00  0.00           C  
ATOM   4885  O   TYR B 304     -10.049  -9.592  30.703  1.00  0.00           O  
ATOM   4886  N   ARG B 305      -9.269  -7.488  30.497  1.00  0.00           N  
ATOM   4887  H   ARG B 305      -8.912  -6.686  31.011  1.00  0.00           H  
ATOM   4888  CA  ARG B 305      -9.564  -7.267  29.097  1.00  0.00           C  
ATOM   4889  HA  ARG B 305      -9.830  -8.222  28.644  1.00  0.00           H  
ATOM   4890  CB  ARG B 305     -10.728  -6.279  29.045  1.00  0.00           C  
ATOM   4891  HB2 ARG B 305     -11.238  -6.218  30.011  1.00  0.00           H  
ATOM   4892  HB3 ARG B 305     -10.364  -5.290  28.775  1.00  0.00           H  
ATOM   4893  CG  ARG B 305     -11.723  -6.739  28.008  1.00  0.00           C  
ATOM   4894  HG2 ARG B 305     -11.246  -6.814  27.035  1.00  0.00           H  
ATOM   4895  HG3 ARG B 305     -12.091  -7.711  28.299  1.00  0.00           H  
ATOM   4896  CD  ARG B 305     -12.881  -5.764  27.943  1.00  0.00           C  
ATOM   4897  HD2 ARG B 305     -12.633  -4.813  28.410  1.00  0.00           H  
ATOM   4898  HD3 ARG B 305     -13.081  -5.583  26.889  1.00  0.00           H  
ATOM   4899  NE  ARG B 305     -14.053  -6.325  28.614  1.00  0.00           N  
ATOM   4900  HE  ARG B 305     -14.130  -6.232  29.632  1.00  0.00           H  
ATOM   4901  CZ  ARG B 305     -15.103  -6.806  28.000  1.00  0.00           C  
ATOM   4902  NH1 ARG B 305     -15.178  -6.861  26.694  1.00  0.00           N  
ATOM   4903 HH11 ARG B 305     -14.392  -6.532  26.157  1.00  0.00           H  
ATOM   4904 HH12 ARG B 305     -16.017  -7.161  26.244  1.00  0.00           H  
ATOM   4905  NH2 ARG B 305     -16.104  -7.230  28.695  1.00  0.00           N  
ATOM   4906 HH21 ARG B 305     -16.003  -7.164  29.722  1.00  0.00           H  
ATOM   4907 HH22 ARG B 305     -16.972  -7.466  28.274  1.00  0.00           H  
ATOM   4908  C   ARG B 305      -8.347  -6.710  28.377  1.00  0.00           C  
ATOM   4909  O   ARG B 305      -7.530  -6.024  28.988  1.00  0.00           O  
ATOM   4910  N   ALA B 306      -8.246  -6.958  27.075  1.00  0.00           N  
ATOM   4911  H   ALA B 306      -8.922  -7.580  26.649  1.00  0.00           H  
ATOM   4912  CA  ALA B 306      -7.157  -6.459  26.243  1.00  0.00           C  
ATOM   4913  HA  ALA B 306      -6.792  -5.539  26.693  1.00  0.00           H  
ATOM   4914  CB  ALA B 306      -6.027  -7.493  26.234  1.00  0.00           C  
ATOM   4915  HB1 ALA B 306      -6.427  -8.498  26.121  1.00  0.00           H  
ATOM   4916  HB2 ALA B 306      -5.328  -7.299  25.420  1.00  0.00           H  
ATOM   4917  HB3 ALA B 306      -5.508  -7.441  27.182  1.00  0.00           H  
ATOM   4918  C   ALA B 306      -7.584  -6.122  24.814  1.00  0.00           C  
ATOM   4919  O   ALA B 306      -8.540  -6.692  24.289  1.00  0.00           O  
ATOM   4920  N   ARG B 307      -6.826  -5.221  24.176  1.00  0.00           N  
ATOM   4921  H   ARG B 307      -6.077  -4.798  24.722  1.00  0.00           H  
ATOM   4922  CA  ARG B 307      -6.900  -4.854  22.749  1.00  0.00           C  
ATOM   4923  HA  ARG B 307      -7.191  -5.732  22.180  1.00  0.00           H  
ATOM   4924  CB  ARG B 307      -7.995  -3.805  22.524  1.00  0.00           C  
ATOM   4925  HB2 ARG B 307      -8.124  -3.642  21.453  1.00  0.00           H  
ATOM   4926  HB3 ARG B 307      -8.935  -4.188  22.925  1.00  0.00           H  
ATOM   4927  CG  ARG B 307      -7.668  -2.468  23.188  1.00  0.00           C  
ATOM   4928  HG2 ARG B 307      -7.396  -2.611  24.228  1.00  0.00           H  
ATOM   4929  HG3 ARG B 307      -6.824  -2.000  22.690  1.00  0.00           H  
ATOM   4930  CD  ARG B 307      -8.873  -1.544  23.109  1.00  0.00           C  
ATOM   4931  HD2 ARG B 307      -9.108  -1.361  22.059  1.00  0.00           H  
ATOM   4932  HD3 ARG B 307      -9.733  -2.016  23.588  1.00  0.00           H  
ATOM   4933  NE  ARG B 307      -8.563  -0.292  23.799  1.00  0.00           N  
ATOM   4934  HE  ARG B 307      -7.810  -0.312  24.478  1.00  0.00           H  
ATOM   4935  CZ  ARG B 307      -9.193   0.850  23.651  1.00  0.00           C  
ATOM   4936  NH1 ARG B 307     -10.229   0.987  22.869  1.00  0.00           N  
ATOM   4937 HH11 ARG B 307     -10.564   0.186  22.364  1.00  0.00           H
[truncated: 31,186 more chars]
