# Supplementary material for: Insights into receptor structure and dynamics at the surface of living cells
Source: Nat Commun. 2023 Mar 22;14:1596. doi: 10.1038/s41467-023-37284-4 (PMC10033668; doi:10.1038/s41467-023-37284-4)
Supplement: Supplementary file 15 — Source Data [file 41467_2023_37284_MOESM15_ESM.zip › Source data/Main/Figure 5/b/Average structures of MD sub-trajectories/T18B/MD_sub-average_3bpn_T18B_3.pdb]

ATOM      1  N   CYS A   1      16.204   9.603  -1.844  1.00  0.00           N  
ATOM      2  H1  CYS A   1      15.777  10.507  -1.696  1.00  0.00           H  
ATOM      3  H2  CYS A   1      17.195   9.708  -2.015  1.00  0.00           H  
ATOM      4  H3  CYS A   1      16.071   9.049  -1.007  1.00  0.00           H  
ATOM      5  CA  CYS A   1      15.555   8.916  -2.981  1.00  0.00           C  
ATOM      6  HA  CYS A   1      15.596   9.541  -3.875  1.00  0.00           H  
ATOM      7  CB  CYS A   1      16.280   7.601  -3.275  1.00  0.00           C  
ATOM      8  HB2 CYS A   1      17.281   7.853  -3.599  1.00  0.00           H  
ATOM      9  HB3 CYS A   1      16.335   6.968  -2.384  1.00  0.00           H  
ATOM     10  SG  CYS A   1      15.492   6.684  -4.622  1.00  0.00           S  
ATOM     11  HG  CYS A   1      14.362   6.297  -3.996  1.00  0.00           H  
ATOM     12  C   CYS A   1      14.091   8.663  -2.669  1.00  0.00           C  
ATOM     13  O   CYS A   1      13.771   8.407  -1.515  1.00  0.00           O  
ATOM     14  N   ASP A   2      13.229   8.712  -3.675  1.00  0.00           N  
ATOM     15  H   ASP A   2      13.517   9.072  -4.586  1.00  0.00           H  
ATOM     16  CA  ASP A   2      11.845   8.253  -3.631  1.00  0.00           C  
ATOM     17  HA  ASP A   2      11.308   8.859  -2.902  1.00  0.00           H  
ATOM     18  CB  ASP A   2      11.180   8.441  -5.015  1.00  0.00           C  
ATOM     19  HB2 ASP A   2      11.539   7.649  -5.676  1.00  0.00           H  
ATOM     20  HB3 ASP A   2      10.104   8.304  -4.896  1.00  0.00           H  
ATOM     21  CG  ASP A   2      11.462   9.779  -5.721  1.00  0.00           C  
ATOM     22  OD1 ASP A   2      12.657  10.143  -5.859  1.00  0.00           O  
ATOM     23  OD2 ASP A   2      10.474  10.423  -6.127  1.00  0.00           O  
ATOM     24  C   ASP A   2      11.760   6.772  -3.217  1.00  0.00           C  
ATOM     25  O   ASP A   2      12.528   5.931  -3.701  1.00  0.00           O  
ATOM     26  N   ILE A   3      10.794   6.420  -2.362  1.00  0.00           N  
ATOM     27  H   ILE A   3      10.196   7.136  -1.976  1.00  0.00           H  
ATOM     28  CA  ILE A   3      10.551   5.021  -1.963  1.00  0.00           C  
ATOM     29  HA  ILE A   3      11.499   4.630  -1.597  1.00  0.00           H  
ATOM     30  CB  ILE A   3       9.531   4.988  -0.799  1.00  0.00           C  
ATOM     31  HB  ILE A   3       9.800   5.777  -0.093  1.00  0.00           H  
ATOM     32  CG2 ILE A   3       8.101   5.278  -1.283  1.00  0.00           C  
ATOM     33 HG21 ILE A   3       7.734   4.465  -1.911  1.00  0.00           H  
ATOM     34 HG22 ILE A   3       8.061   6.212  -1.842  1.00  0.00           H  
ATOM     35 HG23 ILE A   3       7.431   5.370  -0.426  1.00  0.00           H  
ATOM     36  CG1 ILE A   3       9.520   3.662  -0.010  1.00  0.00           C  
ATOM     37 HG12 ILE A   3       8.724   3.713   0.733  1.00  0.00           H  
ATOM     38 HG13 ILE A   3       9.307   2.827  -0.676  1.00  0.00           H  
ATOM     39  CD1 ILE A   3      10.827   3.394   0.745  1.00  0.00           C  
ATOM     40 HD11 ILE A   3      11.639   3.200   0.045  1.00  0.00           H  
ATOM     41 HD12 ILE A   3      11.078   4.256   1.364  1.00  0.00           H  
ATOM     42 HD13 ILE A   3      10.699   2.522   1.386  1.00  0.00           H  
ATOM     43  C   ILE A   3      10.135   4.145  -3.161  1.00  0.00           C  
ATOM     44  O   ILE A   3      10.318   2.929  -3.155  1.00  0.00           O  
ATOM     45  N   THR A   4       9.655   4.766  -4.242  1.00  0.00           N  
ATOM     46  H   THR A   4       9.471   5.757  -4.172  1.00  0.00           H  
ATOM     47  CA  THR A   4       9.214   4.107  -5.474  1.00  0.00           C  
ATOM     48  HA  THR A   4       8.396   3.438  -5.217  1.00  0.00           H  
ATOM     49  CB  THR A   4       8.656   5.167  -6.436  1.00  0.00           C  
ATOM     50  HB  THR A   4       9.460   5.846  -6.728  1.00  0.00           H  
ATOM     51  CG2 THR A   4       8.014   4.595  -7.700  1.00  0.00           C  
ATOM     52 HG21 THR A   4       8.773   4.131  -8.330  1.00  0.00           H  
ATOM     53 HG22 THR A   4       7.263   3.849  -7.436  1.00  0.00           H  
ATOM     54 HG23 THR A   4       7.545   5.398  -8.270  1.00  0.00           H  
ATOM     55  OG1 THR A   4       7.663   5.910  -5.763  1.00  0.00           O  
ATOM     56  HG1 THR A   4       6.905   5.334  -5.622  1.00  0.00           H  
ATOM     57  C   THR A   4      10.300   3.254  -6.148  1.00  0.00           C  
ATOM     58  O   THR A   4       9.954   2.266  -6.785  1.00  0.00           O  
ATOM     59  N   LEU A   5      11.607   3.525  -5.974  1.00  0.00           N  
ATOM     60  H   LEU A   5      11.878   4.329  -5.419  1.00  0.00           H  
ATOM     61  CA  LEU A   5      12.643   2.589  -6.455  1.00  0.00           C  
ATOM     62  HA  LEU A   5      12.383   2.305  -7.470  1.00  0.00           H  
ATOM     63  CB  LEU A   5      14.036   3.239  -6.484  1.00  0.00           C  
ATOM     64  HB2 LEU A   5      14.192   3.797  -5.558  1.00  0.00           H  
ATOM     65  HB3 LEU A   5      14.782   2.444  -6.526  1.00  0.00           H  
ATOM     66  CG  LEU A   5      14.287   4.158  -7.690  1.00  0.00           C  
ATOM     67  HG  LEU A   5      13.586   4.991  -7.661  1.00  0.00           H  
ATOM     68  CD1 LEU A   5      15.715   4.696  -7.628  1.00  0.00           C  
ATOM     69 HD11 LEU A   5      15.963   5.001  -6.618  1.00  0.00           H  
ATOM     70 HD12 LEU A   5      15.804   5.563  -8.280  1.00  0.00           H  
ATOM     71 HD13 LEU A   5      16.422   3.927  -7.932  1.00  0.00           H  
ATOM     72  CD2 LEU A   5      14.180   3.430  -9.037  1.00  0.00           C  
ATOM     73 HD21 LEU A   5      13.157   3.113  -9.224  1.00  0.00           H  
ATOM     74 HD22 LEU A   5      14.836   2.559  -9.049  1.00  0.00           H  
ATOM     75 HD23 LEU A   5      14.464   4.104  -9.844  1.00  0.00           H  
ATOM     76  C   LEU A   5      12.687   1.270  -5.666  1.00  0.00           C  
ATOM     77  O   LEU A   5      13.049   0.237  -6.222  1.00  0.00           O  
ATOM     78  N   GLN A   6      12.279   1.275  -4.398  1.00  0.00           N  
ATOM     79  H   GLN A   6      11.886   2.131  -4.027  1.00  0.00           H  
ATOM     80  CA  GLN A   6      12.096   0.051  -3.622  1.00  0.00           C  
ATOM     81  HA  GLN A   6      12.898  -0.646  -3.873  1.00  0.00           H  
ATOM     82  CB  GLN A   6      12.194   0.344  -2.121  1.00  0.00           C  
ATOM     83  HB2 GLN A   6      11.362   0.972  -1.798  1.00  0.00           H  
ATOM     84  HB3 GLN A   6      12.121  -0.610  -1.596  1.00  0.00           H  
ATOM     85  CG  GLN A   6      13.525   1.021  -1.742  1.00  0.00           C  
ATOM     86  HG2 GLN A   6      14.353   0.459  -2.176  1.00  0.00           H  
ATOM     87  HG3 GLN A   6      13.548   2.035  -2.139  1.00  0.00           H  
ATOM     88  CD  GLN A   6      13.726   1.087  -0.234  1.00  0.00           C  
ATOM     89  OE1 GLN A   6      12.898   0.650   0.546  1.00  0.00           O  
ATOM     90  NE2 GLN A   6      14.822   1.605   0.257  1.00  0.00           N  
ATOM     91 HE21 GLN A   6      14.924   1.590   1.254  1.00  0.00           H  
ATOM     92 HE22 GLN A   6      15.610   1.816  -0.344  1.00  0.00           H  
ATOM     93  C   GLN A   6      10.763  -0.626  -3.975  1.00  0.00           C  
ATOM     94  O   GLN A   6      10.751  -1.833  -4.218  1.00  0.00           O  
ATOM     95  N   GLU A   7       9.663   0.134  -4.085  1.00  0.00           N  
ATOM     96  H   GLU A   7       9.723   1.116  -3.830  1.00  0.00           H  
ATOM     97  CA  GLU A   7       8.360  -0.394  -4.540  1.00  0.00           C  
ATOM     98  HA  GLU A   7       8.078  -1.199  -3.863  1.00  0.00           H  
ATOM     99  CB  GLU A   7       7.242   0.676  -4.468  1.00  0.00           C  
ATOM    100  HB2 GLU A   7       7.490   1.502  -5.131  1.00  0.00           H  
ATOM    101  HB3 GLU A   7       6.313   0.222  -4.821  1.00  0.00           H  
ATOM    102  CG  GLU A   7       7.012   1.206  -3.036  1.00  0.00           C  
ATOM    103  HG2 GLU A   7       6.878   0.348  -2.377  1.00  0.00           H  
ATOM    104  HG3 GLU A   7       7.909   1.732  -2.709  1.00  0.00           H  
ATOM    105  CD  GLU A   7       5.807   2.158  -2.875  1.00  0.00           C  
ATOM    106  OE1 GLU A   7       5.148   2.134  -1.804  1.00  0.00           O  
ATOM    107  OE2 GLU A   7       5.547   2.999  -3.768  1.00  0.00           O  
ATOM    108  C   GLU A   7       8.442  -1.033  -5.943  1.00  0.00           C  
ATOM    109  O   GLU A   7       7.891  -2.120  -6.147  1.00  0.00           O  
ATOM    110  N   ILE A   8       9.182  -0.446  -6.894  1.00  0.00           N  
ATOM    111  H   ILE A   8       9.546   0.488  -6.716  1.00  0.00           H  
ATOM    112  CA  ILE A   8       9.336  -1.001  -8.247  1.00  0.00           C  
ATOM    113  HA  ILE A   8       8.340  -1.317  -8.555  1.00  0.00           H  
ATOM    114  CB  ILE A   8       9.793   0.088  -9.249  1.00  0.00           C  
ATOM    115  HB  ILE A   8       9.297   1.021  -8.976  1.00  0.00           H  
ATOM    116  CG2 ILE A   8      11.309   0.333  -9.247  1.00  0.00           C  
ATOM    117 HG21 ILE A   8      11.836  -0.491  -9.727  1.00  0.00           H  
ATOM    118 HG22 ILE A   8      11.540   1.260  -9.771  1.00  0.00           H  
ATOM    119 HG23 ILE A   8      11.650   0.432  -8.225  1.00  0.00           H  
ATOM    120  CG1 ILE A   8       9.320  -0.283 -10.665  1.00  0.00           C  
ATOM    121 HG12 ILE A   8       9.802  -1.206 -10.986  1.00  0.00           H  
ATOM    122 HG13 ILE A   8       8.245  -0.454 -10.626  1.00  0.00           H  
ATOM    123  CD1 ILE A   8       9.586   0.805 -11.714  1.00  0.00           C  
ATOM    124 HD11 ILE A   8       9.191   1.763 -11.377  1.00  0.00           H  
ATOM    125 HD12 ILE A   8       9.096   0.526 -12.644  1.00  0.00           H  
ATOM    126 HD13 ILE A   8      10.654   0.900 -11.901  1.00  0.00           H  
ATOM    127  C   ILE A   8      10.224  -2.254  -8.258  1.00  0.00           C  
ATOM    128  O   ILE A   8       9.850  -3.252  -8.874  1.00  0.00           O  
ATOM    129  N   ILE A   9      11.349  -2.261  -7.525  1.00  0.00           N  
ATOM    130  H   ILE A   9      11.614  -1.411  -7.034  1.00  0.00           H  
ATOM    131  CA  ILE A   9      12.218  -3.446  -7.408  1.00  0.00           C  
ATOM    132  HA  ILE A   9      12.454  -3.799  -8.412  1.00  0.00           H  
ATOM    133  CB  ILE A   9      13.555  -3.100  -6.706  1.00  0.00           C  
ATOM    134  HB  ILE A   9      13.336  -2.510  -5.814  1.00  0.00           H  
ATOM    135  CG2 ILE A   9      14.329  -4.362  -6.266  1.00  0.00           C  
ATOM    136 HG21 ILE A   9      15.278  -4.089  -5.805  1.00  0.00           H  
ATOM    137 HG22 ILE A   9      13.761  -4.912  -5.517  1.00  0.00           H  
ATOM    138 HG23 ILE A   9      14.513  -5.009  -7.125  1.00  0.00           H  
ATOM    139  CG1 ILE A   9      14.428  -2.260  -7.666  1.00  0.00           C  
ATOM    140 HG12 ILE A   9      14.733  -2.871  -8.518  1.00  0.00           H  
ATOM    141 HG13 ILE A   9      13.839  -1.431  -8.055  1.00  0.00           H  
ATOM    142  CD1 ILE A   9      15.680  -1.667  -7.007  1.00  0.00           C  
ATOM    143 HD11 ILE A   9      16.121  -0.940  -7.682  1.00  0.00           H  
ATOM    144 HD12 ILE A   9      15.415  -1.164  -6.076  1.00  0.00           H  
ATOM    145 HD13 ILE A   9      16.417  -2.445  -6.809  1.00  0.00           H  
ATOM    146  C   ILE A   9      11.471  -4.593  -6.719  1.00  0.00           C  
ATOM    147  O   ILE A   9      11.547  -5.729  -7.182  1.00  0.00           O  
ATOM    148  N   LYS A  10      10.680  -4.314  -5.673  1.00  0.00           N  
ATOM    149  H   LYS A  10      10.671  -3.365  -5.309  1.00  0.00           H  
ATOM    150  CA  LYS A  10       9.797  -5.314  -5.060  1.00  0.00           C  
ATOM    151  HA  LYS A  10      10.403  -6.188  -4.833  1.00  0.00           H  
ATOM    152  CB  LYS A  10       9.234  -4.771  -3.739  1.00  0.00           C  
ATOM    153  HB2 LYS A  10      10.066  -4.417  -3.128  1.00  0.00           H  
ATOM    154  HB3 LYS A  10       8.559  -3.936  -3.928  1.00  0.00           H  
ATOM    155  CG  LYS A  10       8.492  -5.883  -2.983  1.00  0.00           C  
ATOM    156  HG2 LYS A  10       7.510  -6.038  -3.433  1.00  0.00           H  
ATOM    157  HG3 LYS A  10       9.061  -6.811  -3.062  1.00  0.00           H  
ATOM    158  CD  LYS A  10       8.325  -5.558  -1.495  1.00  0.00           C  
ATOM    159  HD2 LYS A  10       9.302  -5.364  -1.047  1.00  0.00           H  
ATOM    160  HD3 LYS A  10       7.689  -4.682  -1.376  1.00  0.00           H  
ATOM    161  CE  LYS A  10       7.680  -6.767  -0.820  1.00  0.00           C  
ATOM    162  HE2 LYS A  10       6.680  -6.912  -1.239  1.00  0.00           H  
ATOM    163  HE3 LYS A  10       8.266  -7.658  -1.048  1.00  0.00           H  
ATOM    164  NZ  LYS A  10       7.598  -6.606   0.643  1.00  0.00           N  
ATOM    165  HZ1 LYS A  10       6.974  -5.846   0.890  1.00  0.00           H  
ATOM    166  HZ2 LYS A  10       7.167  -7.433   1.051  1.00  0.00           H  
ATOM    167  HZ3 LYS A  10       8.501  -6.458   1.088  1.00  0.00           H  
ATOM    168  C   LYS A  10       8.709  -5.791  -6.027  1.00  0.00           C  
ATOM    169  O   LYS A  10       8.496  -6.992  -6.127  1.00  0.00           O  
ATOM    170  N   THR A  11       8.088  -4.887  -6.786  1.00  0.00           N  
ATOM    171  H   THR A  11       8.316  -3.911  -6.635  1.00  0.00           H  
ATOM    172  CA  THR A  11       7.109  -5.225  -7.836  1.00  0.00           C  
ATOM    173  HA  THR A  11       6.288  -5.780  -7.381  1.00  0.00           H  
ATOM    174  CB  THR A  11       6.524  -3.942  -8.464  1.00  0.00           C  
ATOM    175  HB  THR A  11       7.336  -3.333  -8.854  1.00  0.00           H  
ATOM    176  CG2 THR A  11       5.546  -4.189  -9.614  1.00  0.00           C  
ATOM    177 HG21 THR A  11       6.058  -4.676 -10.442  1.00  0.00           H  
ATOM    178 HG22 THR A  11       4.723  -4.813  -9.277  1.00  0.00           H  
ATOM    179 HG23 THR A  11       5.148  -3.237  -9.970  1.00  0.00           H  
ATOM    180  OG1 THR A  11       5.829  -3.195  -7.485  1.00  0.00           O  
ATOM    181  HG1 THR A  11       6.514  -2.681  -7.007  1.00  0.00           H  
ATOM    182  C   THR A  11       7.718  -6.141  -8.907  1.00  0.00           C  
ATOM    183  O   THR A  11       7.070  -7.096  -9.322  1.00  0.00           O  
ATOM    184  N   LEU A  12       8.974  -5.920  -9.310  1.00  0.00           N  
ATOM    185  H   LEU A  12       9.443  -5.087  -8.964  1.00  0.00           H  
ATOM    186  CA  LEU A  12       9.704  -6.778 -10.254  1.00  0.00           C  
ATOM    187  HA  LEU A  12       9.048  -7.014 -11.093  1.00  0.00           H  
ATOM    188  CB  LEU A  12      10.914  -5.994 -10.796  1.00  0.00           C  
ATOM    189  HB2 LEU A  12      11.512  -5.653  -9.949  1.00  0.00           H  
ATOM    190  HB3 LEU A  12      11.525  -6.664 -11.397  1.00  0.00           H  
ATOM    191  CG  LEU A  12      10.520  -4.790 -11.674  1.00  0.00           C  
ATOM    192  HG  LEU A  12       9.640  -4.299 -11.267  1.00  0.00           H  
ATOM    193  CD1 LEU A  12      11.639  -3.756 -11.758  1.00  0.00           C  
ATOM    194 HD11 LEU A  12      11.930  -3.439 -10.757  1.00  0.00           H  
ATOM    195 HD12 LEU A  12      12.489  -4.186 -12.276  1.00  0.00           H  
ATOM    196 HD13 LEU A  12      11.283  -2.887 -12.311  1.00  0.00           H  
ATOM    197  CD2 LEU A  12      10.203  -5.252 -13.096  1.00  0.00           C  
ATOM    198 HD21 LEU A  12       9.385  -5.970 -13.076  1.00  0.00           H  
ATOM    199 HD22 LEU A  12       9.898  -4.395 -13.691  1.00  0.00           H  
ATOM    200 HD23 LEU A  12      11.078  -5.716 -13.555  1.00  0.00           H  
ATOM    201  C   LEU A  12      10.124  -8.128  -9.637  1.00  0.00           C  
ATOM    202  O   LEU A  12      10.162  -9.140 -10.340  1.00  0.00           O  
ATOM    203  N   ASN A  13      10.393  -8.178  -8.329  1.00  0.00           N  
ATOM    204  H   ASN A  13      10.448  -7.304  -7.821  1.00  0.00           H  
ATOM    205  CA  ASN A  13      10.630  -9.427  -7.592  1.00  0.00           C  
ATOM    206  HA  ASN A  13      11.342 -10.034  -8.155  1.00  0.00           H  
ATOM    207  CB  ASN A  13      11.258  -9.136  -6.218  1.00  0.00           C  
ATOM    208  HB2 ASN A  13      10.601  -8.478  -5.651  1.00  0.00           H  
ATOM    209  HB3 ASN A  13      11.333 -10.074  -5.667  1.00  0.00           H  
ATOM    210  CG  ASN A  13      12.654  -8.532  -6.266  1.00  0.00           C  
ATOM    211  OD1 ASN A  13      13.368  -8.548  -7.256  1.00  0.00           O  
ATOM    212  ND2 ASN A  13      13.114  -8.016  -5.153  1.00  0.00           N  
ATOM    213 HD21 ASN A  13      14.027  -7.600  -5.191  1.00  0.00           H  
ATOM    214 HD22 ASN A  13      12.543  -8.028  -4.329  1.00  0.00           H  
ATOM    215  C   ASN A  13       9.353 -10.276  -7.458  1.00  0.00           C  
ATOM    216  O   ASN A  13       9.372 -11.428  -7.870  1.00  0.00           O  
ATOM    217  N   SER A  14       8.229  -9.724  -6.987  1.00  0.00           N  
ATOM    218  H   SER A  14       8.266  -8.788  -6.600  1.00  0.00           H  
ATOM    219  CA  SER A  14       6.944 -10.447  -6.912  1.00  0.00           C  
ATOM    220  HA  SER A  14       7.095 -11.370  -6.351  1.00  0.00           H  
ATOM    221  CB  SER A  14       5.909  -9.609  -6.161  1.00  0.00           C  
ATOM    222  HB2 SER A  14       5.783  -8.654  -6.672  1.00  0.00           H  
ATOM    223  HB3 SER A  14       4.958 -10.143  -6.160  1.00  0.00           H  
ATOM    224  OG  SER A  14       6.303  -9.378  -4.825  1.00  0.00           O  
ATOM    225  HG  SER A  14       5.722  -9.968  -4.270  1.00  0.00           H  
ATOM    226  C   SER A  14       6.364 -10.839  -8.286  1.00  0.00           C  
ATOM    227  O   SER A  14       5.604 -11.805  -8.374  1.00  0.00           O  
ATOM    228  N   LEU A  15       6.743 -10.127  -9.360  1.00  0.00           N  
ATOM    229  H   LEU A  15       7.257  -9.270  -9.202  1.00  0.00           H  
ATOM    230  CA  LEU A  15       6.516 -10.547 -10.756  1.00  0.00           C  
ATOM    231  HA  LEU A  15       5.464 -10.799 -10.886  1.00  0.00           H  
ATOM    232  CB  LEU A  15       6.918  -9.414 -11.724  1.00  0.00           C  
ATOM    233  HB2 LEU A  15       7.639  -8.765 -11.235  1.00  0.00           H  
ATOM    234  HB3 LEU A  15       7.408  -9.820 -12.611  1.00  0.00           H  
ATOM    235  CG  LEU A  15       5.704  -8.601 -12.172  1.00  0.00           C  
ATOM    236  HG  LEU A  15       5.060  -8.458 -11.310  1.00  0.00           H  
ATOM    237  CD1 LEU A  15       6.132  -7.233 -12.702  1.00  0.00           C  
ATOM    238 HD11 LEU A  15       6.776  -7.355 -13.574  1.00  0.00           H  
ATOM    239 HD12 LEU A  15       5.252  -6.654 -12.981  1.00  0.00           H  
ATOM    240 HD13 LEU A  15       6.671  -6.690 -11.927  1.00  0.00           H  
ATOM    241  CD2 LEU A  15       4.938  -9.331 -13.279  1.00  0.00           C  
ATOM    242 HD21 LEU A  15       5.583  -9.485 -14.146  1.00  0.00           H  
ATOM    243 HD22 LEU A  15       4.603 -10.303 -12.919  1.00  0.00           H  
ATOM    244 HD23 LEU A  15       4.067  -8.755 -13.587  1.00  0.00           H  
ATOM    245  C   LEU A  15       7.321 -11.789 -11.134  1.00  0.00           C  
ATOM    246  O   LEU A  15       6.803 -12.655 -11.833  1.00  0.00           O  
ATOM    247  N   THR A  16       8.572 -11.871 -10.670  1.00  0.00           N  
ATOM    248  H   THR A  16       8.883 -11.168 -10.013  1.00  0.00           H  
ATOM    249  CA  THR A  16       9.492 -12.967 -11.015  1.00  0.00           C  
ATOM    250  HA  THR A  16       9.607 -12.992 -12.101  1.00  0.00           H  
ATOM    251  CB  THR A  16      10.889 -12.728 -10.395  1.00  0.00           C  
ATOM    252  HB  THR A  16      10.808 -12.745  -9.309  1.00  0.00           H  
ATOM    253  CG2 THR A  16      11.920 -13.784 -10.799  1.00  0.00           C  
ATOM    254 HG21 THR A  16      12.898 -13.512 -10.406  1.00  0.00           H  
ATOM    255 HG22 THR A  16      11.645 -14.750 -10.377  1.00  0.00           H  
ATOM    256 HG23 THR A  16      11.970 -13.861 -11.885  1.00  0.00           H  
ATOM    257  OG1 THR A  16      11.448 -11.478 -10.786  1.00  0.00           O  
ATOM    258  HG1 THR A  16      10.785 -10.785 -10.598  1.00  0.00           H  
ATOM    259  C   THR A  16       8.907 -14.327 -10.592  1.00  0.00           C  
ATOM    260  O   THR A  16       9.195 -15.334 -11.235  1.00  0.00           O  
ATOM    261  N   GLU A  17       8.036 -14.357  -9.574  1.00  0.00           N  
ATOM    262  H   GLU A  17       7.876 -13.493  -9.077  1.00  0.00           H  
ATOM    263  CA  GLU A  17       7.338 -15.545  -9.057  1.00  0.00           C  
ATOM    264  HA  GLU A  17       8.011 -16.397  -9.142  1.00  0.00           H  
ATOM    265  CB  GLU A  17       7.059 -15.286  -7.562  1.00  0.00           C  
ATOM    266  HB2 GLU A  17       7.947 -14.839  -7.110  1.00  0.00           H  
ATOM    267  HB3 GLU A  17       6.251 -14.555  -7.486  1.00  0.00           H  
ATOM    268  CG  GLU A  17       6.686 -16.521  -6.724  1.00  0.00           C  
ATOM    269  HG2 GLU A  17       6.450 -16.180  -5.712  1.00  0.00           H  
ATOM    270  HG3 GLU A  17       5.778 -16.980  -7.118  1.00  0.00           H  
ATOM    271  CD  GLU A  17       7.832 -17.548  -6.678  1.00  0.00           C  
ATOM    272  OE1 GLU A  17       7.996 -18.297  -7.670  1.00  0.00           O  
ATOM    273  OE2 GLU A  17       8.552 -17.563  -5.657  1.00  0.00           O  
ATOM    274  C   GLU A  17       6.033 -15.921  -9.805  1.00  0.00           C  
ATOM    275  O   GLU A  17       5.523 -17.034  -9.658  1.00  0.00           O  
ATOM    276  N   GLN A  18       5.447 -15.050 -10.641  1.00  0.00           N  
ATOM    277  H   GLN A  18       5.929 -14.179 -10.853  1.00  0.00           H  
ATOM    278  CA  GLN A  18       4.158 -15.327 -11.313  1.00  0.00           C  
ATOM    279  HA  GLN A  18       3.533 -15.862 -10.598  1.00  0.00           H  
ATOM    280  CB  GLN A  18       3.410 -14.027 -11.669  1.00  0.00           C  
ATOM    281  HB2 GLN A  18       4.000 -13.461 -12.390  1.00  0.00           H  
ATOM    282  HB3 GLN A  18       2.461 -14.291 -12.139  1.00  0.00           H  
ATOM    283  CG  GLN A  18       3.103 -13.125 -10.468  1.00  0.00           C  
ATOM    284  HG2 GLN A  18       4.034 -12.667 -10.144  1.00  0.00           H  
ATOM    285  HG3 GLN A  18       2.437 -12.326 -10.788  1.00  0.00           H  
ATOM    286  CD  GLN A  18       2.461 -13.853  -9.285  1.00  0.00           C  
ATOM    287  OE1 GLN A  18       1.560 -14.674  -9.420  1.00  0.00           O  
ATOM    288  NE2 GLN A  18       2.898 -13.566  -8.079  1.00  0.00           N  
ATOM    289 HE21 GLN A  18       2.555 -14.124  -7.320  1.00  0.00           H  
ATOM    290 HE22 GLN A  18       3.701 -12.954  -7.970  1.00  0.00           H  
ATOM    291  C   GLN A  18       4.280 -16.278 -12.521  1.00  0.00           C  
ATOM    292  O   GLN A  18       3.781 -15.995 -13.607  1.00  0.00           O  
ATOM    293  N   LYS A  19       4.940 -17.429 -12.336  1.00  0.00           N  
ATOM    294  H   LYS A  19       5.302 -17.582 -11.398  1.00  0.00           H  
ATOM    295  CA  LYS A  19       5.263 -18.404 -13.388  1.00  0.00           C  
ATOM    296  HA  LYS A  19       5.867 -17.890 -14.137  1.00  0.00           H  
ATOM    297  CB  LYS A  19       6.113 -19.549 -12.802  1.00  0.00           C  
ATOM    298  HB2 LYS A  19       5.548 -20.048 -12.012  1.00  0.00           H  
ATOM    299  HB3 LYS A  19       6.296 -20.281 -13.590  1.00  0.00           H  
ATOM    300  CG  LYS A  19       7.479 -19.111 -12.227  1.00  0.00           C  
ATOM    301  HG2 LYS A  19       7.313 -18.526 -11.321  1.00  0.00           H  
ATOM    302  HG3 LYS A  19       8.028 -20.010 -11.942  1.00  0.00           H  
ATOM    303  CD  LYS A  19       8.334 -18.279 -13.205  1.00  0.00           C  
ATOM    304  HD2 LYS A  19       8.417 -18.803 -14.159  1.00  0.00           H  
ATOM    305  HD3 LYS A  19       7.846 -17.317 -13.365  1.00  0.00           H  
ATOM    306  CE  LYS A  19       9.743 -18.029 -12.651  1.00  0.00           C  
ATOM    307  HE2 LYS A  19       9.657 -17.883 -11.568  1.00  0.00           H  
ATOM    308  HE3 LYS A  19      10.359 -18.915 -12.823  1.00  0.00           H  
ATOM    309  NZ  LYS A  19      10.372 -16.815 -13.240  1.00  0.00           N  
ATOM    310  HZ1 LYS A  19      11.331 -16.706 -12.952  1.00  0.00           H  
ATOM    311  HZ2 LYS A  19      10.389 -16.754 -14.264  1.00  0.00           H  
ATOM    312  HZ3 LYS A  19       9.881 -15.986 -12.912  1.00  0.00           H  
ATOM    313  C   LYS A  19       4.014 -18.908 -14.129  1.00  0.00           C  
ATOM    314  O   LYS A  19       3.262 -19.753 -13.628  1.00  0.00           O  
ATOM    315  N   THR A  20       3.855 -18.376 -15.342  1.00  0.00           N  
ATOM    316  H   THR A  20       4.538 -17.681 -15.621  1.00  0.00           H  
ATOM    317  CA  THR A  20       2.817 -18.632 -16.348  1.00  0.00           C  
ATOM    318  HA  THR A  20       2.552 -19.684 -16.308  1.00  0.00           H  
ATOM    319  CB  THR A  20       1.557 -17.794 -16.066  1.00  0.00           C  
ATOM    320  HB  THR A  20       1.265 -17.936 -15.025  1.00  0.00           H  
ATOM    321  CG2 THR A  20       1.707 -16.294 -16.341  1.00  0.00           C  
ATOM    322 HG21 THR A  20       1.808 -16.110 -17.409  1.00  0.00           H  
ATOM    323 HG22 THR A  20       0.823 -15.772 -15.981  1.00  0.00           H  
ATOM    324 HG23 THR A  20       2.580 -15.898 -15.827  1.00  0.00           H  
ATOM    325  OG1 THR A  20       0.519 -18.254 -16.891  1.00  0.00           O  
ATOM    326  HG1 THR A  20       0.318 -19.169 -16.619  1.00  0.00           H  
ATOM    327  C   THR A  20       3.383 -18.328 -17.745  1.00  0.00           C  
ATOM    328  O   THR A  20       4.334 -17.560 -17.855  1.00  0.00           O  
ATOM    329  N   LEU A  21       2.833 -18.913 -18.815  1.00  0.00           N  
ATOM    330  H   LEU A  21       1.992 -19.456 -18.681  1.00  0.00           H  
ATOM    331  CA  LEU A  21       3.415 -18.861 -20.172  1.00  0.00           C  
ATOM    332  HA  LEU A  21       4.460 -19.179 -20.112  1.00  0.00           H  
ATOM    333  CB  LEU A  21       2.648 -19.841 -21.081  1.00  0.00           C  
ATOM    334  HB2 LEU A  21       1.588 -19.586 -21.039  1.00  0.00           H  
ATOM    335  HB3 LEU A  21       2.975 -19.700 -22.112  1.00  0.00           H  
ATOM    336  CG  LEU A  21       2.825 -21.331 -20.726  1.00  0.00           C  
ATOM    337  HG  LEU A  21       2.617 -21.484 -19.668  1.00  0.00           H  
ATOM    338  CD1 LEU A  21       1.829 -22.170 -21.527  1.00  0.00           C  
ATOM    339 HD11 LEU A  21       2.011 -22.041 -22.596  1.00  0.00           H  
ATOM    340 HD12 LEU A  21       0.810 -21.856 -21.296  1.00  0.00           H  
ATOM    341 HD13 LEU A  21       1.939 -23.223 -21.270  1.00  0.00           H  
ATOM    342  CD2 LEU A  21       4.237 -21.839 -21.031  1.00  0.00           C  
ATOM    343 HD21 LEU A  21       4.294 -22.914 -20.860  1.00  0.00           H  
ATOM    344 HD22 LEU A  21       4.962 -21.345 -20.386  1.00  0.00           H  
ATOM    345 HD23 LEU A  21       4.492 -21.627 -22.070  1.00  0.00           H  
ATOM    346  C   LEU A  21       3.460 -17.458 -20.817  1.00  0.00           C  
ATOM    347  O   LEU A  21       4.079 -17.282 -21.868  1.00  0.00           O  
ATOM    348  N   CYS A  22       2.826 -16.453 -20.204  1.00  0.00           N  
ATOM    349  H   CYS A  22       2.349 -16.654 -19.340  1.00  0.00           H  
ATOM    350  CA  CYS A  22       2.847 -15.078 -20.707  1.00  0.00           C  
ATOM    351  HA  CYS A  22       2.538 -15.096 -21.751  1.00  0.00           H  
ATOM    352  CB  CYS A  22       1.800 -14.273 -19.920  1.00  0.00           C  
ATOM    353  HB2 CYS A  22       0.870 -14.841 -19.843  1.00  0.00           H  
ATOM    354  HB3 CYS A  22       2.175 -14.075 -18.916  1.00  0.00           H  
ATOM    355  SG  CYS A  22       1.439 -12.701 -20.753  1.00  0.00           S  
ATOM    356  HG  CYS A  22       0.758 -13.230 -21.777  1.00  0.00           H  
ATOM    357  C   CYS A  22       4.261 -14.448 -20.673  1.00  0.00           C  
ATOM    358  O   CYS A  22       4.556 -13.577 -21.486  1.00  0.00           O  
ATOM    359  N   THR A  23       5.164 -14.910 -19.797  1.00  0.00           N  
ATOM    360  H   THR A  23       4.915 -15.682 -19.189  1.00  0.00           H  
ATOM    361  CA  THR A  23       6.539 -14.379 -19.667  1.00  0.00           C  
ATOM    362  HA  THR A  23       6.480 -13.297 -19.589  1.00  0.00           H  
ATOM    363  CB  THR A  23       7.199 -14.904 -18.384  1.00  0.00           C  
ATOM    364  HB  THR A  23       8.215 -14.530 -18.331  1.00  0.00           H  
ATOM    365  CG2 THR A  23       6.463 -14.411 -17.139  1.00  0.00           C  
ATOM    366 HG21 THR A  23       6.422 -13.322 -17.148  1.00  0.00           H  
ATOM    367 HG22 THR A  23       7.011 -14.732 -16.253  1.00  0.00           H  
ATOM    368 HG23 THR A  23       5.452 -14.818 -17.103  1.00  0.00           H  
ATOM    369  OG1 THR A  23       7.218 -16.314 -18.360  1.00  0.00           O  
ATOM    370  HG1 THR A  23       7.979 -16.635 -18.868  1.00  0.00           H  
ATOM    371  C   THR A  23       7.445 -14.677 -20.869  1.00  0.00           C  
ATOM    372  O   THR A  23       8.410 -13.947 -21.113  1.00  0.00           O  
ATOM    373  N   GLU A  24       7.108 -15.698 -21.657  1.00  0.00           N  
ATOM    374  H   GLU A  24       6.323 -16.273 -21.380  1.00  0.00           H  
ATOM    375  CA  GLU A  24       7.782 -16.027 -22.920  1.00  0.00           C  
ATOM    376  HA  GLU A  24       8.863 -15.960 -22.783  1.00  0.00           H  
ATOM    377  CB  GLU A  24       7.417 -17.463 -23.336  1.00  0.00           C  
ATOM    378  HB2 GLU A  24       6.353 -17.503 -23.576  1.00  0.00           H  
ATOM    379  HB3 GLU A  24       7.970 -17.709 -24.243  1.00  0.00           H  
ATOM    380  CG  GLU A  24       7.719 -18.528 -22.271  1.00  0.00           C  
ATOM    381  HG2 GLU A  24       6.956 -18.453 -21.491  1.00  0.00           H  
ATOM    382  HG3 GLU A  24       7.619 -19.516 -22.728  1.00  0.00           H  
ATOM    383  CD  GLU A  24       9.115 -18.372 -21.643  1.00  0.00           C  
ATOM    384  OE1 GLU A  24      10.084 -18.136 -22.405  1.00  0.00           O  
ATOM    385  OE2 GLU A  24       9.186 -18.459 -20.395  1.00  0.00           O  
ATOM    386  C   GLU A  24       7.390 -15.085 -24.066  1.00  0.00           C  
ATOM    387  O   GLU A  24       8.098 -14.992 -25.068  1.00  0.00           O  
ATOM    388  N   LEU A  25       6.229 -14.425 -23.962  1.00  0.00           N  
ATOM    389  H   LEU A  25       5.724 -14.485 -23.088  1.00  0.00           H  
ATOM    390  CA  LEU A  25       5.630 -13.675 -25.065  1.00  0.00           C  
ATOM    391  HA  LEU A  25       5.759 -14.284 -25.957  1.00  0.00           H  
ATOM    392  CB  LEU A  25       4.117 -13.471 -24.849  1.00  0.00           C  
ATOM    393  HB2 LEU A  25       3.975 -12.862 -23.957  1.00  0.00           H  
ATOM    394  HB3 LEU A  25       3.719 -12.913 -25.697  1.00  0.00           H  
ATOM    395  CG  LEU A  25       3.304 -14.774 -24.695  1.00  0.00           C  
ATOM    396  HG  LEU A  25       3.659 -15.326 -23.827  1.00  0.00           H  
ATOM    397  CD1 LEU A  25       1.827 -14.438 -24.482  1.00  0.00           C  
ATOM    398 HD11 LEU A  25       1.419 -13.938 -25.357  1.00  0.00           H  
ATOM    399 HD12 LEU A  25       1.261 -15.349 -24.284  1.00  0.00           H  
ATOM    400 HD13 LEU A  25       1.723 -13.774 -23.625  1.00  0.00           H  
ATOM    401  CD2 LEU A  25       3.384 -15.683 -25.927  1.00  0.00           C  
ATOM    402 HD21 LEU A  25       2.722 -16.538 -25.792  1.00  0.00           H  
ATOM    403 HD22 LEU A  25       3.102 -15.135 -26.824  1.00  0.00           H  
ATOM    404 HD23 LEU A  25       4.399 -16.066 -26.033  1.00  0.00           H  
ATOM    405  C   LEU A  25       6.358 -12.358 -25.360  1.00  0.00           C  
ATOM    406  O   LEU A  25       6.966 -11.717 -24.498  1.00  0.00           O  
ATOM    407  N   THR A  26       6.285 -11.959 -26.628  1.00  0.00           N  
ATOM    408  H   THR A  26       5.819 -12.551 -27.299  1.00  0.00           H  
ATOM    409  CA  THR A  26       7.160 -10.935 -27.192  1.00  0.00           C  
ATOM    410  HA  THR A  26       8.156 -11.138 -26.804  1.00  0.00           H  
ATOM    411  CB  THR A  26       7.215 -11.024 -28.727  1.00  0.00           C  
ATOM    412  HB  THR A  26       6.534 -10.296 -29.169  1.00  0.00           H  
ATOM    413  CG2 THR A  26       8.633 -10.771 -29.233  1.00  0.00           C  
ATOM    414 HG21 THR A  26       9.316 -11.518 -28.826  1.00  0.00           H  
ATOM    415 HG22 THR A  26       8.650 -10.817 -30.321  1.00  0.00           H  
ATOM    416 HG23 THR A  26       8.964  -9.780 -28.924  1.00  0.00           H  
ATOM    417  OG1 THR A  26       6.859 -12.311 -29.184  1.00  0.00           O  
ATOM    418  HG1 THR A  26       7.105 -12.354 -30.110  1.00  0.00           H  
ATOM    419  C   THR A  26       6.769  -9.515 -26.788  1.00  0.00           C  
ATOM    420  O   THR A  26       5.588  -9.160 -26.763  1.00  0.00           O  
ATOM    421  N   VAL A  27       7.778  -8.677 -26.559  1.00  0.00           N  
ATOM    422  H   VAL A  27       8.720  -9.061 -26.590  1.00  0.00           H  
ATOM    423  CA  VAL A  27       7.670  -7.239 -26.307  1.00  0.00           C  
ATOM    424  HA  VAL A  27       6.725  -6.900 -26.731  1.00  0.00           H  
ATOM    425  CB  VAL A  27       7.616  -6.979 -24.785  1.00  0.00           C  
ATOM    426  HB  VAL A  27       6.897  -7.676 -24.351  1.00  0.00           H  
ATOM    427  CG1 VAL A  27       8.964  -7.199 -24.086  1.00  0.00           C  
ATOM    428 HG11 VAL A  27       8.836  -7.084 -23.010  1.00  0.00           H  
ATOM    429 HG12 VAL A  27       9.323  -8.209 -24.283  1.00  0.00           H  
ATOM    430 HG13 VAL A  27       9.703  -6.478 -24.434  1.00  0.00           H  
ATOM    431  CG2 VAL A  27       7.118  -5.567 -24.455  1.00  0.00           C  
ATOM    432 HG21 VAL A  27       6.182  -5.365 -24.976  1.00  0.00           H  
ATOM    433 HG22 VAL A  27       7.862  -4.820 -24.729  1.00  0.00           H  
ATOM    434 HG23 VAL A  27       6.936  -5.493 -23.383  1.00  0.00           H  
ATOM    435  C   VAL A  27       8.798  -6.492 -27.038  1.00  0.00           C  
ATOM    436  O   VAL A  27       9.844  -7.061 -27.356  1.00  0.00           O  
ATOM    437  N   THR A  28       8.575  -5.212 -27.337  1.00  0.00           N  
ATOM    438  H   THR A  28       7.727  -4.790 -26.997  1.00  0.00           H  
ATOM    439  CA  THR A  28       9.534  -4.362 -28.065  1.00  0.00           C  
ATOM    440  HA  THR A  28       9.994  -4.952 -28.859  1.00  0.00           H  
ATOM    441  CB  THR A  28       8.791  -3.203 -28.737  1.00  0.00           C  
ATOM    442  HB  THR A  28       8.202  -2.671 -27.989  1.00  0.00           H  
ATOM    443  CG2 THR A  28       9.703  -2.208 -29.450  1.00  0.00           C  
ATOM    444 HG21 THR A  28       9.093  -1.482 -29.987  1.00  0.00           H  
ATOM    445 HG22 THR A  28      10.322  -1.674 -28.728  1.00  0.00           H  
ATOM    446 HG23 THR A  28      10.341  -2.736 -30.158  1.00  0.00           H  
ATOM    447  OG1 THR A  28       7.923  -3.748 -29.704  1.00  0.00           O  
ATOM    448  HG1 THR A  28       7.241  -4.246 -29.251  1.00  0.00           H  
ATOM    449  C   THR A  28      10.653  -3.853 -27.152  1.00  0.00           C  
ATOM    450  O   THR A  28      10.399  -3.182 -26.153  1.00  0.00           O  
ATOM    451  N   ASP A  29      11.902  -4.141 -27.503  1.00  0.00           N  
ATOM    452  H   ASP A  29      12.042  -4.584 -28.405  1.00  0.00           H  
ATOM    453  CA  ASP A  29      13.102  -3.828 -26.730  1.00  0.00           C  
ATOM    454  HA  ASP A  29      12.871  -3.960 -25.672  1.00  0.00           H  
ATOM    455  CB  ASP A  29      14.190  -4.844 -27.085  1.00  0.00           C  
ATOM    456  HB2 ASP A  29      13.759  -5.847 -27.046  1.00  0.00           H  
ATOM    457  HB3 ASP A  29      14.524  -4.664 -28.105  1.00  0.00           H  
ATOM    458  CG  ASP A  29      15.391  -4.797 -26.137  1.00  0.00           C  
ATOM    459  OD1 ASP A  29      16.027  -5.855 -25.972  1.00  0.00           O  
ATOM    460  OD2 ASP A  29      15.670  -3.768 -25.484  1.00  0.00           O  
ATOM    461  C   ASP A  29      13.552  -2.371 -26.930  1.00  0.00           C  
ATOM    462  O   ASP A  29      14.410  -2.041 -27.755  1.00  0.00           O  
ATOM    463  N   ILE A  30      12.942  -1.479 -26.145  1.00  0.00           N  
ATOM    464  H   ILE A  30      12.171  -1.810 -25.579  1.00  0.00           H  
ATOM    465  CA  ILE A  30      13.224  -0.036 -26.168  1.00  0.00           C  
ATOM    466  HA  ILE A  30      13.117   0.304 -27.199  1.00  0.00           H  
ATOM    467  CB  ILE A  30      12.209   0.755 -25.303  1.00  0.00           C  
ATOM    468  HB  ILE A  30      12.331   1.812 -25.547  1.00  0.00           H  
ATOM    469  CG2 ILE A  30      10.768   0.383 -25.679  1.00  0.00           C  
ATOM    470 HG21 ILE A  30      10.649   0.374 -26.760  1.00  0.00           H  
ATOM    471 HG22 ILE A  30      10.529  -0.606 -25.298  1.00  0.00           H  
ATOM    472 HG23 ILE A  30      10.070   1.103 -25.255  1.00  0.00           H  
ATOM    473  CG1 ILE A  30      12.385   0.589 -23.772  1.00  0.00           C  
ATOM    474 HG12 ILE A  30      11.410   0.677 -23.297  1.00  0.00           H  
ATOM    475 HG13 ILE A  30      12.766  -0.407 -23.538  1.00  0.00           H  
ATOM    476  CD1 ILE A  30      13.278   1.650 -23.114  1.00  0.00           C  
ATOM    477 HD11 ILE A  30      13.215   1.551 -22.030  1.00  0.00           H  
ATOM    478 HD12 ILE A  30      14.317   1.524 -23.410  1.00  0.00           H  
ATOM    479 HD13 ILE A  30      12.946   2.648 -23.395  1.00  0.00           H  
ATOM    480  C   ILE A  30      14.654   0.303 -25.744  1.00  0.00           C  
ATOM    481  O   ILE A  30      15.112   1.414 -26.016  1.00  0.00           O  
ATOM    482  N   PHE A  31      15.370  -0.598 -25.063  1.00  0.00           N  
ATOM    483  H   PHE A  31      15.013  -1.541 -24.959  1.00  0.00           H  
ATOM    484  CA  PHE A  31      16.661  -0.280 -24.452  1.00  0.00           C  
ATOM    485  HA  PHE A  31      16.578   0.683 -23.947  1.00  0.00           H  
ATOM    486  CB  PHE A  31      17.002  -1.336 -23.389  1.00  0.00           C  
ATOM    487  HB2 PHE A  31      17.192  -2.288 -23.885  1.00  0.00           H  
ATOM    488  HB3 PHE A  31      17.925  -1.039 -22.889  1.00  0.00           H  
ATOM    489  CG  PHE A  31      15.925  -1.530 -22.330  1.00  0.00           C  
ATOM    490  CD1 PHE A  31      15.623  -0.487 -21.432  1.00  0.00           C  
ATOM    491  HD1 PHE A  31      16.159   0.450 -21.488  1.00  0.00           H  
ATOM    492  CE1 PHE A  31      14.624  -0.656 -20.455  1.00  0.00           C  
ATOM    493  HE1 PHE A  31      14.397   0.148 -19.771  1.00  0.00           H  
ATOM    494  CZ  PHE A  31      13.932  -1.876 -20.361  1.00  0.00           C  
ATOM    495  HZ  PHE A  31      13.167  -2.011 -19.610  1.00  0.00           H  
ATOM    496  CE2 PHE A  31      14.235  -2.923 -21.247  1.00  0.00           C  
ATOM    497  HE2 PHE A  31      13.704  -3.862 -21.166  1.00  0.00           H  
ATOM    498  CD2 PHE A  31      15.218  -2.746 -22.239  1.00  0.00           C  
ATOM    499  HD2 PHE A  31      15.427  -3.547 -22.933  1.00  0.00           H  
ATOM    500  C   PHE A  31      17.755  -0.125 -25.514  1.00  0.00           C  
ATOM    501  O   PHE A  31      18.468   0.877 -25.521  1.00  0.00           O  
ATOM    502  N   ALA A  32      17.825  -1.050 -26.478  1.00  0.00           N  
ATOM    503  H   ALA A  32      17.187  -1.838 -26.436  1.00  0.00           H  
ATOM    504  CA  ALA A  32      18.774  -0.968 -27.592  1.00  0.00           C  
ATOM    505  HA  ALA A  32      19.782  -0.873 -27.184  1.00  0.00           H  
ATOM    506  CB  ALA A  32      18.694  -2.278 -28.384  1.00  0.00           C  
ATOM    507  HB1 ALA A  32      19.418  -2.252 -29.200  1.00  0.00           H  
ATOM    508  HB2 ALA A  32      18.928  -3.120 -27.730  1.00  0.00           H  
ATOM    509  HB3 ALA A  32      17.692  -2.409 -28.798  1.00  0.00           H  
ATOM    510  C   ALA A  32      18.529   0.258 -28.499  1.00  0.00           C  
ATOM    511  O   ALA A  32      19.479   0.814 -29.053  1.00  0.00           O  
ATOM    512  N   ALA A  33      17.273   0.701 -28.625  1.00  0.00           N  
ATOM    513  H   ALA A  33      16.539   0.179 -28.167  1.00  0.00           H  
ATOM    514  CA  ALA A  33      16.882   1.894 -29.379  1.00  0.00           C  
ATOM    515  HA  ALA A  33      17.441   1.920 -30.318  1.00  0.00           H  
ATOM    516  CB  ALA A  33      15.393   1.754 -29.718  1.00  0.00           C  
ATOM    517  HB1 ALA A  33      15.080   2.592 -30.342  1.00  0.00           H  
ATOM    518  HB2 ALA A  33      15.224   0.831 -30.273  1.00  0.00           H  
ATOM    519  HB3 ALA A  33      14.795   1.745 -28.806  1.00  0.00           H  
ATOM    520  C   ALA A  33      17.161   3.224 -28.642  1.00  0.00           C  
ATOM    521  O   ALA A  33      17.207   4.281 -29.273  1.00  0.00           O  
ATOM    522  N   SER A  34      17.358   3.211 -27.317  1.00  0.00           N  
ATOM    523  H   SER A  34      17.388   2.315 -26.848  1.00  0.00           H  
ATOM    524  CA  SER A  34      17.444   4.419 -26.473  1.00  0.00           C  
ATOM    525  HA  SER A  34      16.805   5.167 -26.925  1.00  0.00           H  
ATOM    526  CB  SER A  34      16.849   4.152 -25.084  1.00  0.00           C  
ATOM    527  HB2 SER A  34      17.337   3.291 -24.625  1.00  0.00           H  
ATOM    528  HB3 SER A  34      16.990   5.018 -24.439  1.00  0.00           H  
ATOM    529  OG  SER A  34      15.454   3.915 -25.233  1.00  0.00           O  
ATOM    530  HG  SER A  34      15.350   2.974 -25.485  1.00  0.00           H  
ATOM    531  C   SER A  34      18.822   5.101 -26.476  1.00  0.00           C  
ATOM    532  O   SER A  34      19.388   5.455 -25.443  1.00  0.00           O  
ATOM    533  N   LYS A  35      19.354   5.346 -27.681  1.00  0.00           N  
ATOM    534  H   LYS A  35      18.785   5.077 -28.479  1.00  0.00           H  
ATOM    535  CA  LYS A  35      20.567   6.150 -27.919  1.00  0.00           C  
ATOM    536  HA  LYS A  35      21.381   5.722 -27.334  1.00  0.00           H  
ATOM    537  CB  LYS A  35      20.944   6.136 -29.415  1.00  0.00           C  
ATOM    538  HB2 LYS A  35      20.233   6.761 -29.962  1.00  0.00           H  
ATOM    539  HB3 LYS A  35      21.935   6.580 -29.525  1.00  0.00           H  
ATOM    540  CG  LYS A  35      20.932   4.733 -30.049  1.00  0.00           C  
ATOM    541  HG2 LYS A  35      21.516   4.046 -29.435  1.00  0.00           H  
ATOM    542  HG3 LYS A  35      19.904   4.370 -30.074  1.00  0.00           H  
ATOM    543  CD  LYS A  35      21.457   4.739 -31.495  1.00  0.00           C  
ATOM    544  HD2 LYS A  35      21.008   3.904 -32.037  1.00  0.00           H  
ATOM    545  HD3 LYS A  35      21.131   5.657 -31.990  1.00  0.00           H  
ATOM    546  CE  LYS A  35      22.986   4.632 -31.580  1.00  0.00           C  
ATOM    547  HE2 LYS A  35      23.433   5.399 -30.940  1.00  0.00           H  
ATOM    548  HE3 LYS A  35      23.291   4.840 -32.612  1.00  0.00           H  
ATOM    549  NZ  LYS A  35      23.455   3.280 -31.180  1.00  0.00           N  
ATOM    550  HZ1 LYS A  35      23.170   3.080 -30.229  1.00  0.00           H  
ATOM    551  HZ2 LYS A  35      23.045   2.574 -31.780  1.00  0.00           H  
ATOM    552  HZ3 LYS A  35      24.463   3.213 -31.242  1.00  0.00           H  
ATOM    553  C   LYS A  35      20.339   7.593 -27.449  1.00  0.00           C  
ATOM    554  O   LYS A  35      19.304   8.173 -27.769  1.00  0.00           O  
ATOM    555  N   ASN A  36      21.285   8.165 -26.701  1.00  0.00           N  
ATOM    556  H   ASN A  36      22.131   7.644 -26.535  1.00  0.00           H  
ATOM    557  CA  ASN A  36      21.261   9.553 -26.196  1.00  0.00           C  
ATOM    558  HA  ASN A  36      22.035   9.627 -25.430  1.00  0.00           H  
ATOM    559  CB  ASN A  36      21.649  10.540 -27.325  1.00  0.00           C  
ATOM    560  HB2 ASN A  36      20.874  10.532 -28.092  1.00  0.00           H  
ATOM    561  HB3 ASN A  36      21.672  11.545 -26.902  1.00  0.00           H  
ATOM    562  CG  ASN A  36      22.994  10.305 -28.003  1.00  0.00           C  
ATOM    563  OD1 ASN A  36      23.599   9.245 -27.950  1.00  0.00           O  
ATOM    564  ND2 ASN A  36      23.504  11.303 -28.688  1.00  0.00           N  
ATOM    565 HD21 ASN A  36      24.402  11.153 -29.111  1.00  0.00           H  
ATOM    566 HD22 ASN A  36      23.007  12.174 -28.755  1.00  0.00           H  
ATOM    567  C   ASN A  36      19.944   9.959 -25.476  1.00  0.00           C  
ATOM    568  O   ASN A  36      19.620  11.139 -25.401  1.00  0.00           O  
ATOM    569  N   THR A  37      19.160   8.985 -25.006  1.00  0.00           N  
ATOM    570  H   THR A  37      19.517   8.040 -25.008  1.00  0.00           H  
ATOM    571  CA  THR A  37      17.779   9.153 -24.523  1.00  0.00           C  
ATOM    572  HA  THR A  37      17.307  10.001 -25.023  1.00  0.00           H  
ATOM    573  CB  THR A  37      17.007   7.877 -24.887  1.00  0.00           C  
ATOM    574  HB  THR A  37      17.551   7.034 -24.468  1.00  0.00           H  
ATOM    575  CG2 THR A  37      15.570   7.813 -24.384  1.00  0.00           C  
ATOM    576 HG21 THR A  37      14.977   8.563 -24.898  1.00  0.00           H  
ATOM    577 HG22 THR A  37      15.163   6.822 -24.578  1.00  0.00           H  
ATOM    578 HG23 THR A  37      15.523   7.986 -23.313  1.00  0.00           H  
ATOM    579  OG1 THR A  37      16.946   7.739 -26.301  1.00  0.00           O  
ATOM    580  HG1 THR A  37      17.783   8.058 -26.684  1.00  0.00           H  
ATOM    581  C   THR A  37      17.764   9.409 -23.011  1.00  0.00           C  
ATOM    582  O   THR A  37      18.584   8.850 -22.285  1.00  0.00           O  
ATOM    583  N   THR A  38      16.844  10.238 -22.507  1.00  0.00           N  
ATOM    584  H   THR A  38      16.140  10.626 -23.124  1.00  0.00           H  
ATOM    585  CA  THR A  38      16.803  10.551 -21.062  1.00  0.00           C  
ATOM    586  HA  THR A  38      17.827  10.742 -20.743  1.00  0.00           H  
ATOM    587  CB  THR A  38      15.994  11.821 -20.744  1.00  0.00           C  
ATOM    588  HB  THR A  38      16.171  12.067 -19.697  1.00  0.00           H  
ATOM    589  CG2 THR A  38      16.397  13.034 -21.580  1.00  0.00           C  
ATOM    590 HG21 THR A  38      16.158  12.874 -22.631  1.00  0.00           H  
ATOM    591 HG22 THR A  38      15.862  13.915 -21.224  1.00  0.00           H  
ATOM    592 HG23 THR A  38      17.469  13.209 -21.479  1.00  0.00           H  
ATOM    593  OG1 THR A  38      14.612  11.622 -20.899  1.00  0.00           O  
ATOM    594  HG1 THR A  38      14.427  11.617 -21.851  1.00  0.00           H  
ATOM    595  C   THR A  38      16.287   9.380 -20.216  1.00  0.00           C  
ATOM    596  O   THR A  38      15.529   8.540 -20.696  1.00  0.00           O  
ATOM    597  N   GLU A  39      16.634   9.340 -18.924  1.00  0.00           N  
ATOM    598  H   GLU A  39      17.333   9.986 -18.593  1.00  0.00           H  
ATOM    599  CA  GLU A  39      16.082   8.365 -17.963  1.00  0.00           C  
ATOM    600  HA  GLU A  39      16.409   7.357 -18.217  1.00  0.00           H  
ATOM    601  CB  GLU A  39      16.549   8.703 -16.543  1.00  0.00           C  
ATOM    602  HB2 GLU A  39      16.471   9.782 -16.400  1.00  0.00           H  
ATOM    603  HB3 GLU A  39      15.874   8.218 -15.836  1.00  0.00           H  
ATOM    604  CG  GLU A  39      17.965   8.248 -16.189  1.00  0.00           C  
ATOM    605  HG2 GLU A  39      18.036   7.168 -16.344  1.00  0.00           H  
ATOM    606  HG3 GLU A  39      18.689   8.744 -16.838  1.00  0.00           H  
ATOM    607  CD  GLU A  39      18.259   8.570 -14.715  1.00  0.00           C  
ATOM    608  OE1 GLU A  39      17.542   9.387 -14.093  1.00  0.00           O  
ATOM    609  OE2 GLU A  39      19.168   7.972 -14.107  1.00  0.00           O  
ATOM    610  C   GLU A  39      14.547   8.361 -17.941  1.00  0.00           C  
ATOM    611  O   GLU A  39      13.926   7.320 -18.137  1.00  0.00           O  
ATOM    612  N   LYS A  40      13.926   9.533 -17.741  1.00  0.00           N  
ATOM    613  H   LYS A  40      14.506  10.347 -17.607  1.00  0.00           H  
ATOM    614  CA  LYS A  40      12.464   9.694 -17.659  1.00  0.00           C  
ATOM    615  HA  LYS A  40      12.076   9.102 -16.828  1.00  0.00           H  
ATOM    616  CB  LYS A  40      12.114  11.175 -17.450  1.00  0.00           C  
ATOM    617  HB2 LYS A  40      12.624  11.787 -18.197  1.00  0.00           H  
ATOM    618  HB3 LYS A  40      11.037  11.295 -17.587  1.00  0.00           H  
ATOM    619  CG  LYS A  40      12.484  11.655 -16.043  1.00  0.00           C  
ATOM    620  HG2 LYS A  40      11.997  11.003 -15.318  1.00  0.00           H  
ATOM    621  HG3 LYS A  40      13.564  11.603 -15.894  1.00  0.00           H  
ATOM    622  CD  LYS A  40      12.009  13.097 -15.827  1.00  0.00           C  
ATOM    623  HD2 LYS A  40      12.702  13.792 -16.303  1.00  0.00           H  
ATOM    624  HD3 LYS A  40      11.027  13.229 -16.283  1.00  0.00           H  
ATOM    625  CE  LYS A  40      11.914  13.366 -14.323  1.00  0.00           C  
ATOM    626  HE2 LYS A  40      12.923  13.479 -13.915  1.00  0.00           H  
ATOM    627  HE3 LYS A  40      11.453  12.493 -13.846  1.00  0.00           H  
ATOM    628  NZ  LYS A  40      11.087  14.563 -14.048  1.00  0.00           N  
ATOM    629  HZ1 LYS A  40      11.024  14.715 -13.049  1.00  0.00           H  
ATOM    630  HZ2 LYS A  40      11.481  15.381 -14.490  1.00  0.00           H  
ATOM    631  HZ3 LYS A  40      10.149  14.413 -14.404  1.00  0.00           H  
ATOM    632  C   LYS A  40      11.764   9.187 -18.913  1.00  0.00           C  
ATOM    633  O   LYS A  40      10.793   8.438 -18.830  1.00  0.00           O  
ATOM    634  N   GLU A  41      12.283   9.579 -20.070  1.00  0.00           N  
ATOM    635  H   GLU A  41      13.093  10.187 -20.061  1.00  0.00           H  
ATOM    636  CA  GLU A  41      11.785   9.122 -21.361  1.00  0.00           C  
ATOM    637  HA  GLU A  41      10.712   9.320 -21.430  1.00  0.00           H  
ATOM    638  CB  GLU A  41      12.497   9.923 -22.447  1.00  0.00           C  
ATOM    639  HB2 GLU A  41      12.420  10.986 -22.217  1.00  0.00           H  
ATOM    640  HB3 GLU A  41      13.549   9.632 -22.437  1.00  0.00           H  
ATOM    641  CG  GLU A  41      11.921   9.705 -23.846  1.00  0.00           C  
ATOM    642  HG2 GLU A  41      11.750   8.639 -24.006  1.00  0.00           H  
ATOM    643  HG3 GLU A  41      10.962  10.219 -23.919  1.00  0.00           H  
ATOM    644  CD  GLU A  41      12.870  10.208 -24.935  1.00  0.00           C  
ATOM    645  OE1 GLU A  41      12.604   9.827 -26.099  1.00  0.00           O  
ATOM    646  OE2 GLU A  41      13.900  10.847 -24.607  1.00  0.00           O  
ATOM    647  C   GLU A  41      12.000   7.613 -21.540  1.00  0.00           C  
ATOM    648  O   GLU A  41      11.083   6.930 -21.972  1.00  0.00           O  
ATOM    649  N   THR A  42      13.153   7.066 -21.139  1.00  0.00           N  
ATOM    650  H   THR A  42      13.875   7.686 -20.786  1.00  0.00           H  
ATOM    651  CA  THR A  42      13.435   5.617 -21.165  1.00  0.00           C  
ATOM    652  HA  THR A  42      13.344   5.261 -22.191  1.00  0.00           H  
ATOM    653  CB  THR A  42      14.871   5.317 -20.693  1.00  0.00           C  
ATOM    654  HB  THR A  42      15.019   5.697 -19.684  1.00  0.00           H  
ATOM    655  CG2 THR A  42      15.239   3.833 -20.710  1.00  0.00           C  
ATOM    656 HG21 THR A  42      16.276   3.719 -20.393  1.00  0.00           H  
ATOM    657 HG22 THR A  42      14.600   3.269 -20.033  1.00  0.00           H  
ATOM    658 HG23 THR A  42      15.139   3.445 -21.724  1.00  0.00           H  
ATOM    659  OG1 THR A  42      15.786   5.942 -21.558  1.00  0.00           O  
ATOM    660  HG1 THR A  42      15.781   6.891 -21.353  1.00  0.00           H  
ATOM    661  C   THR A  42      12.423   4.847 -20.315  1.00  0.00           C  
ATOM    662  O   THR A  42      11.809   3.892 -20.794  1.00  0.00           O  
ATOM    663  N   PHE A  43      12.176   5.287 -19.078  1.00  0.00           N  
ATOM    664  H   PHE A  43      12.709   6.082 -18.732  1.00  0.00           H  
ATOM    665  CA  PHE A  43      11.160   4.697 -18.204  1.00  0.00           C  
ATOM    666  HA  PHE A  43      11.376   3.638 -18.071  1.00  0.00           H  
ATOM    667  CB  PHE A  43      11.203   5.389 -16.830  1.00  0.00           C  
ATOM    668  HB2 PHE A  43      10.911   6.429 -16.972  1.00  0.00           H  
ATOM    669  HB3 PHE A  43      10.451   4.928 -16.187  1.00  0.00           H  
ATOM    670  CG  PHE A  43      12.529   5.380 -16.076  1.00  0.00           C  
ATOM    671  CD1 PHE A  43      13.518   4.397 -16.300  1.00  0.00           C  
ATOM    672  HD1 PHE A  43      13.362   3.613 -17.025  1.00  0.00           H  
ATOM    673  CE1 PHE A  43      14.735   4.438 -15.593  1.00  0.00           C  
ATOM    674  HE1 PHE A  43      15.498   3.694 -15.778  1.00  0.00           H  
ATOM    675  CZ  PHE A  43      14.965   5.446 -14.642  1.00  0.00           C  
ATOM    676  HZ  PHE A  43      15.900   5.475 -14.100  1.00  0.00           H  
ATOM    677  CE2 PHE A  43      13.980   6.421 -14.405  1.00  0.00           C  
ATOM    678  HE2 PHE A  43      14.156   7.199 -13.675  1.00  0.00           H  
ATOM    679  CD2 PHE A  43      12.772   6.391 -15.125  1.00  0.00           C  
ATOM    680  HD2 PHE A  43      12.028   7.155 -14.950  1.00  0.00           H  
ATOM    681  C   PHE A  43       9.761   4.785 -18.840  1.00  0.00           C  
ATOM    682  O   PHE A  43       9.013   3.808 -18.809  1.00  0.00           O  
ATOM    683  N   CYS A  44       9.429   5.910 -19.482  1.00  0.00           N  
ATOM    684  H   CYS A  44      10.079   6.690 -19.450  1.00  0.00           H  
ATOM    685  CA  CYS A  44       8.151   6.111 -20.169  1.00  0.00           C  
ATOM    686  HA  CYS A  44       7.354   5.794 -19.495  1.00  0.00           H  
ATOM    687  CB  CYS A  44       7.988   7.612 -20.426  1.00  0.00           C  
ATOM    688  HB2 CYS A  44       8.233   8.176 -19.525  1.00  0.00           H  
ATOM    689  HB3 CYS A  44       8.662   7.922 -21.226  1.00  0.00           H  
ATOM    690  SG  CYS A  44       6.273   7.952 -20.899  1.00  0.00           S  
ATOM    691  HG  CYS A  44       5.746   7.992 -19.662  1.00  0.00           H  
ATOM    692  C   CYS A  44       7.999   5.287 -21.467  1.00  0.00           C  
ATOM    693  O   CYS A  44       6.914   4.787 -21.759  1.00  0.00           O  
ATOM    694  N   ARG A  45       9.078   5.090 -22.238  1.00  0.00           N  
ATOM    695  H   ARG A  45       9.921   5.596 -21.984  1.00  0.00           H  
ATOM    696  CA  ARG A  45       9.155   4.205 -23.419  1.00  0.00           C  
ATOM    697  HA  ARG A  45       8.368   4.461 -24.127  1.00  0.00           H  
ATOM    698  CB  ARG A  45      10.530   4.350 -24.111  1.00  0.00           C  
ATOM    699  HB2 ARG A  45      11.304   4.306 -23.345  1.00  0.00           H  
ATOM    700  HB3 ARG A  45      10.671   3.492 -24.769  1.00  0.00           H  
ATOM    701  CG  ARG A  45      10.759   5.614 -24.968  1.00  0.00           C  
ATOM    702  HG2 ARG A  45      10.138   5.564 -25.863  1.00  0.00           H  
ATOM    703  HG3 ARG A  45      10.495   6.507 -24.405  1.00  0.00           H  
ATOM    704  CD  ARG A  45      12.243   5.677 -25.379  1.00  0.00           C  
ATOM    705  HD2 ARG A  45      12.852   5.729 -24.475  1.00  0.00           H  
ATOM    706  HD3 ARG A  45      12.488   4.752 -25.905  1.00  0.00           H  
ATOM    707  NE  ARG A  45      12.591   6.837 -26.231  1.00  0.00           N  
ATOM    708  HE  ARG A  45      12.071   7.703 -26.122  1.00  0.00           H  
ATOM    709  CZ  ARG A  45      13.654   6.942 -27.011  1.00  0.00           C  
ATOM    710  NH1 ARG A  45      14.493   5.964 -27.193  1.00  0.00           N  
ATOM    711 HH11 ARG A  45      14.467   5.174 -26.564  1.00  0.00           H  
ATOM    712 HH12 ARG A  45      15.314   6.146 -27.737  1.00  0.00           H  
ATOM    713  NH2 ARG A  45      13.929   8.061 -27.606  1.00  0.00           N  
ATOM    714 HH21 ARG A  45      13.396   8.874 -27.267  1.00  0.00           H  
ATOM    715 HH22 ARG A  45      14.846   8.229 -27.967  1.00  0.00           H  
ATOM    716  C   ARG A  45       8.924   2.747 -23.022  1.00  0.00           C  
ATOM    717  O   ARG A  45       8.113   2.066 -23.649  1.00  0.00           O  
ATOM    718  N   ALA A  46       9.566   2.298 -21.940  1.00  0.00           N  
ATOM    719  H   ALA A  46      10.248   2.905 -21.499  1.00  0.00           H  
ATOM    720  CA  ALA A  46       9.300   0.995 -21.340  1.00  0.00           C  
ATOM    721  HA  ALA A  46       9.458   0.230 -22.099  1.00  0.00           H  
ATOM    722  CB  ALA A  46      10.292   0.746 -20.197  1.00  0.00           C  
ATOM    723  HB1 ALA A  46      11.311   0.795 -20.581  1.00  0.00           H  
ATOM    724  HB2 ALA A  46      10.168   1.496 -19.418  1.00  0.00           H  
ATOM    725  HB3 ALA A  46      10.121  -0.245 -19.775  1.00  0.00           H  
ATOM    726  C   ALA A  46       7.837   0.884 -20.883  1.00  0.00           C  
ATOM    727  O   ALA A  46       7.151  -0.050 -21.286  1.00  0.00           O  
ATOM    728  N   ALA A  47       7.325   1.864 -20.128  1.00  0.00           N  
ATOM    729  H   ALA A  47       7.940   2.594 -19.780  1.00  0.00           H  
ATOM    730  CA  ALA A  47       5.920   1.902 -19.716  1.00  0.00           C  
ATOM    731  HA  ALA A  47       5.716   1.030 -19.094  1.00  0.00           H  
ATOM    732  CB  ALA A  47       5.704   3.159 -18.870  1.00  0.00           C  
ATOM    733  HB1 ALA A  47       5.807   4.051 -19.485  1.00  0.00           H  
ATOM    734  HB2 ALA A  47       4.704   3.140 -18.438  1.00  0.00           H  
ATOM    735  HB3 ALA A  47       6.432   3.193 -18.062  1.00  0.00           H  
ATOM    736  C   ALA A  47       4.946   1.861 -20.912  1.00  0.00           C  
ATOM    737  O   ALA A  47       3.945   1.157 -20.868  1.00  0.00           O  
ATOM    738  N   THR A  48       5.278   2.536 -22.016  1.00  0.00           N  
ATOM    739  H   THR A  48       6.115   3.103 -21.968  1.00  0.00           H  
ATOM    740  CA  THR A  48       4.489   2.572 -23.258  1.00  0.00           C  
ATOM    741  HA  THR A  48       3.475   2.884 -23.008  1.00  0.00           H  
ATOM    742  CB  THR A  48       5.061   3.612 -24.244  1.00  0.00           C  
ATOM    743  HB  THR A  48       6.099   3.372 -24.468  1.00  0.00           H  
ATOM    744  CG2 THR A  48       4.288   3.702 -25.558  1.00  0.00           C  
ATOM    745 HG21 THR A  48       4.392   2.777 -26.125  1.00  0.00           H  
ATOM    746 HG22 THR A  48       3.235   3.894 -25.353  1.00  0.00           H  
ATOM    747 HG23 THR A  48       4.690   4.524 -26.152  1.00  0.00           H  
ATOM    748  OG1 THR A  48       5.002   4.900 -23.672  1.00  0.00           O  
ATOM    749  HG1 THR A  48       5.642   4.908 -22.937  1.00  0.00           H  
ATOM    750  C   THR A  48       4.378   1.187 -23.907  1.00  0.00           C  
ATOM    751  O   THR A  48       3.265   0.701 -24.112  1.00  0.00           O  
ATOM    752  N   VAL A  49       5.499   0.509 -24.184  1.00  0.00           N  
ATOM    753  H   VAL A  49       6.398   0.928 -23.969  1.00  0.00           H  
ATOM    754  CA  VAL A  49       5.460  -0.844 -24.786  1.00  0.00           C  
ATOM    755  HA  VAL A  49       4.778  -0.806 -25.636  1.00  0.00           H  
ATOM    756  CB  VAL A  49       6.829  -1.289 -25.340  1.00  0.00           C  
ATOM    757  HB  VAL A  49       6.684  -2.243 -25.849  1.00  0.00           H  
ATOM    758  CG1 VAL A  49       7.343  -0.287 -26.385  1.00  0.00           C  
ATOM    759 HG11 VAL A  49       7.554   0.677 -25.923  1.00  0.00           H  
ATOM    760 HG12 VAL A  49       8.258  -0.666 -26.838  1.00  0.00           H  
ATOM    761 HG13 VAL A  49       6.595  -0.156 -27.168  1.00  0.00           H  
ATOM    762  CG2 VAL A  49       7.897  -1.506 -24.261  1.00  0.00           C  
ATOM    763 HG21 VAL A  49       8.113  -0.569 -23.755  1.00  0.00           H  
ATOM    764 HG22 VAL A  49       8.805  -1.882 -24.723  1.00  0.00           H  
ATOM    765 HG23 VAL A  49       7.573  -2.251 -23.536  1.00  0.00           H  
ATOM    766  C   VAL A  49       4.883  -1.888 -23.822  1.00  0.00           C  
ATOM    767  O   VAL A  49       4.172  -2.794 -24.250  1.00  0.00           O  
ATOM    768  N   LEU A  50       5.111  -1.728 -22.515  1.00  0.00           N  
ATOM    769  H   LEU A  50       5.760  -1.001 -22.232  1.00  0.00           H  
ATOM    770  CA  LEU A  50       4.531  -2.575 -21.472  1.00  0.00           C  
ATOM    771  HA  LEU A  50       4.761  -3.615 -21.710  1.00  0.00           H  
ATOM    772  CB  LEU A  50       5.185  -2.194 -20.135  1.00  0.00           C  
ATOM    773  HB2 LEU A  50       6.269  -2.172 -20.255  1.00  0.00           H  
ATOM    774  HB3 LEU A  50       4.858  -1.190 -19.866  1.00  0.00           H  
ATOM    775  CG  LEU A  50       4.847  -3.156 -18.989  1.00  0.00           C  
ATOM    776  HG  LEU A  50       3.787  -3.407 -18.999  1.00  0.00           H  
ATOM    777  CD1 LEU A  50       5.677  -4.432 -19.147  1.00  0.00           C  
ATOM    778 HD11 LEU A  50       5.361  -4.979 -20.035  1.00  0.00           H  
ATOM    779 HD12 LEU A  50       6.736  -4.190 -19.230  1.00  0.00           H  
ATOM    780 HD13 LEU A  50       5.546  -5.076 -18.288  1.00  0.00           H  
ATOM    781  CD2 LEU A  50       5.159  -2.501 -17.643  1.00  0.00           C  
ATOM    782 HD21 LEU A  50       4.830  -3.157 -16.839  1.00  0.00           H  
ATOM    783 HD22 LEU A  50       6.228  -2.305 -17.556  1.00  0.00           H  
ATOM    784 HD23 LEU A  50       4.619  -1.559 -17.554  1.00  0.00           H  
ATOM    785  C   LEU A  50       3.002  -2.439 -21.394  1.00  0.00           C  
ATOM    786  O   LEU A  50       2.290  -3.436 -21.291  1.00  0.00           O  
ATOM    787  N   ARG A  51       2.486  -1.209 -21.466  1.00  0.00           N  
ATOM    788  H   ARG A  51       3.135  -0.426 -21.477  1.00  0.00           H  
ATOM    789  CA  ARG A  51       1.051  -0.899 -21.511  1.00  0.00           C  
ATOM    790  HA  ARG A  51       0.551  -1.398 -20.686  1.00  0.00           H  
ATOM    791  CB  ARG A  51       0.898   0.615 -21.344  1.00  0.00           C  
ATOM    792  HB2 ARG A  51       1.459   0.891 -20.451  1.00  0.00           H  
ATOM    793  HB3 ARG A  51       1.337   1.125 -22.202  1.00  0.00           H  
ATOM    794  CG  ARG A  51      -0.552   1.084 -21.157  1.00  0.00           C  
ATOM    795  HG2 ARG A  51      -1.157   0.778 -22.010  1.00  0.00           H  
ATOM    796  HG3 ARG A  51      -0.961   0.624 -20.264  1.00  0.00           H  
ATOM    797  CD  ARG A  51      -0.647   2.607 -21.014  1.00  0.00           C  
ATOM    798  HD2 ARG A  51      -0.508   3.045 -22.002  1.00  0.00           H  
ATOM    799  HD3 ARG A  51      -1.648   2.866 -20.661  1.00  0.00           H  
ATOM    800  NE  ARG A  51       0.355   3.145 -20.072  1.00  0.00           N  
ATOM    801  HE  ARG A  51       0.535   2.607 -19.220  1.00  0.00           H  
ATOM    802  CZ  ARG A  51       1.135   4.189 -20.244  1.00  0.00           C  
ATOM    803  NH1 ARG A  51       1.064   4.941 -21.299  1.00  0.00           N  
ATOM    804 HH11 ARG A  51       0.407   4.722 -22.013  1.00  0.00           H  
ATOM    805 HH12 ARG A  51       1.618   5.786 -21.304  1.00  0.00           H  
ATOM    806  NH2 ARG A  51       2.019   4.515 -19.355  1.00  0.00           N  
ATOM    807 HH21 ARG A  51       2.155   3.909 -18.532  1.00  0.00           H  
ATOM    808 HH22 ARG A  51       2.536   5.371 -19.442  1.00  0.00           H  
ATOM    809  C   ARG A  51       0.400  -1.414 -22.783  1.00  0.00           C  
ATOM    810  O   ARG A  51      -0.704  -1.950 -22.720  1.00  0.00           O  
ATOM    811  N   GLN A  52       1.096  -1.306 -23.914  1.00  0.00           N  
ATOM    812  H   GLN A  52       1.972  -0.793 -23.888  1.00  0.00           H  
ATOM    813  CA  GLN A  52       0.682  -1.923 -25.172  1.00  0.00           C  
ATOM    814  HA  GLN A  52      -0.313  -1.552 -25.419  1.00  0.00           H  
ATOM    815  CB  GLN A  52       1.657  -1.477 -26.275  1.00  0.00           C  
ATOM    816  HB2 GLN A  52       1.798  -0.398 -26.187  1.00  0.00           H  
ATOM    817  HB3 GLN A  52       2.623  -1.960 -26.133  1.00  0.00           H  
ATOM    818  CG  GLN A  52       1.161  -1.768 -27.699  1.00  0.00           C  
ATOM    819  HG2 GLN A  52       1.140  -2.843 -27.872  1.00  0.00           H  
ATOM    820  HG3 GLN A  52       0.147  -1.382 -27.806  1.00  0.00           H  
ATOM    821  CD  GLN A  52       2.041  -1.109 -28.764  1.00  0.00           C  
ATOM    822  OE1 GLN A  52       3.141  -0.638 -28.522  1.00  0.00           O  
ATOM    823  NE2 GLN A  52       1.597  -1.037 -29.999  1.00  0.00           N  
ATOM    824 HE21 GLN A  52       2.223  -0.618 -30.664  1.00  0.00           H  
ATOM    825 HE22 GLN A  52       0.711  -1.434 -30.252  1.00  0.00           H  
ATOM    826  C   GLN A  52       0.580  -3.451 -25.020  1.00  0.00           C  
ATOM    827  O   GLN A  52      -0.449  -4.022 -25.377  1.00  0.00           O  
ATOM    828  N   PHE A  53       1.580  -4.087 -24.394  1.00  0.00           N  
ATOM    829  H   PHE A  53       2.408  -3.548 -24.157  1.00  0.00           H  
ATOM    830  CA  PHE A  53       1.568  -5.519 -24.073  1.00  0.00           C  
ATOM    831  HA  PHE A  53       1.437  -6.079 -25.001  1.00  0.00           H  
ATOM    832  CB  PHE A  53       2.927  -5.933 -23.472  1.00  0.00           C  
ATOM    833  HB2 PHE A  53       3.710  -5.663 -24.181  1.00  0.00           H  
ATOM    834  HB3 PHE A  53       3.119  -5.364 -22.567  1.00  0.00           H  
ATOM    835  CG  PHE A  53       3.078  -7.405 -23.129  1.00  0.00           C  
ATOM    836  CD1 PHE A  53       2.594  -7.908 -21.903  1.00  0.00           C  
ATOM    837  HD1 PHE A  53       2.117  -7.250 -21.193  1.00  0.00           H  
ATOM    838  CE1 PHE A  53       2.727  -9.274 -21.594  1.00  0.00           C  
ATOM    839  HE1 PHE A  53       2.337  -9.667 -20.664  1.00  0.00           H  
ATOM    840  CZ  PHE A  53       3.380 -10.136 -22.492  1.00  0.00           C  
ATOM    841  HZ  PHE A  53       3.500 -11.184 -22.244  1.00  0.00           H  
ATOM    842  CE2 PHE A  53       3.891  -9.633 -23.701  1.00  0.00           C  
ATOM    843  HE2 PHE A  53       4.414 -10.291 -24.381  1.00  0.00           H  
ATOM    844  CD2 PHE A  53       3.729  -8.275 -24.024  1.00  0.00           C  
ATOM    845  HD2 PHE A  53       4.121  -7.902 -24.959  1.00  0.00           H  
ATOM    846  C   PHE A  53       0.377  -5.894 -23.174  1.00  0.00           C  
ATOM    847  O   PHE A  53      -0.457  -6.706 -23.580  1.00  0.00           O  
ATOM    848  N   TYR A  54       0.235  -5.305 -21.978  1.00  0.00           N  
ATOM    849  H   TYR A  54       0.915  -4.612 -21.675  1.00  0.00           H  
ATOM    850  CA  TYR A  54      -0.835  -5.728 -21.059  1.00  0.00           C  
ATOM    851  HA  TYR A  54      -0.805  -6.818 -21.034  1.00  0.00           H  
ATOM    852  CB  TYR A  54      -0.582  -5.276 -19.607  1.00  0.00           C  
ATOM    853  HB2 TYR A  54      -1.233  -5.870 -18.967  1.00  0.00           H  
ATOM    854  HB3 TYR A  54       0.440  -5.556 -19.346  1.00  0.00           H  
ATOM    855  CG  TYR A  54      -0.806  -3.819 -19.220  1.00  0.00           C  
ATOM    856  CD1 TYR A  54       0.267  -3.070 -18.698  1.00  0.00           C  
ATOM    857  HD1 TYR A  54       1.258  -3.498 -18.670  1.00  0.00           H  
ATOM    858  CE1 TYR A  54       0.060  -1.763 -18.217  1.00  0.00           C  
ATOM    859  HE1 TYR A  54       0.882  -1.197 -17.813  1.00  0.00           H  
ATOM    860  CZ  TYR A  54      -1.221  -1.179 -18.278  1.00  0.00           C  
ATOM    861  OH  TYR A  54      -1.432   0.077 -17.801  1.00  0.00           O  
ATOM    862  HH  TYR A  54      -0.605   0.615 -17.787  1.00  0.00           H  
ATOM    863  CE2 TYR A  54      -2.295  -1.920 -18.812  1.00  0.00           C  
ATOM    864  HE2 TYR A  54      -3.273  -1.467 -18.869  1.00  0.00           H  
ATOM    865  CD2 TYR A  54      -2.095  -3.244 -19.252  1.00  0.00           C  
ATOM    866  HD2 TYR A  54      -2.939  -3.811 -19.615  1.00  0.00           H  
ATOM    867  C   TYR A  54      -2.240  -5.383 -21.572  1.00  0.00           C  
ATOM    868  O   TYR A  54      -3.171  -6.140 -21.314  1.00  0.00           O  
ATOM    869  N   SER A  55      -2.414  -4.297 -22.334  1.00  0.00           N  
ATOM    870  H   SER A  55      -1.623  -3.686 -22.507  1.00  0.00           H  
ATOM    871  CA  SER A  55      -3.723  -3.952 -22.919  1.00  0.00           C  
ATOM    872  HA  SER A  55      -4.469  -3.958 -22.126  1.00  0.00           H  
ATOM    873  CB  SER A  55      -3.700  -2.550 -23.528  1.00  0.00           C  
ATOM    874  HB2 SER A  55      -2.989  -2.520 -24.357  1.00  0.00           H  
ATOM    875  HB3 SER A  55      -4.696  -2.307 -23.903  1.00  0.00           H  
ATOM    876  OG  SER A  55      -3.326  -1.604 -22.548  1.00  0.00           O  
ATOM    877  HG  SER A  55      -2.354  -1.652 -22.475  1.00  0.00           H  
ATOM    878  C   SER A  55      -4.186  -4.951 -23.986  1.00  0.00           C  
ATOM    879  O   SER A  55      -5.390  -5.138 -24.166  1.00  0.00           O  
ATOM    880  N   HIE A  56      -3.244  -5.601 -24.680  1.00  0.00           N  
ATOM    881  H   HIE A  56      -2.274  -5.353 -24.525  1.00  0.00           H  
ATOM    882  CA  HIE A  56      -3.521  -6.711 -25.595  1.00  0.00           C  
ATOM    883  HA  HIE A  56      -4.418  -6.489 -26.178  1.00  0.00           H  
ATOM    884  CB  HIE A  56      -2.341  -6.842 -26.572  1.00  0.00           C  
ATOM    885  HB2 HIE A  56      -2.180  -5.881 -27.062  1.00  0.00           H  
ATOM    886  HB3 HIE A  56      -1.432  -7.091 -26.025  1.00  0.00           H  
ATOM    887  CG  HIE A  56      -2.561  -7.880 -27.640  1.00  0.00           C  
ATOM    888  ND1 HIE A  56      -3.176  -7.660 -28.875  1.00  0.00           N  
ATOM    889  CE1 HIE A  56      -3.246  -8.861 -29.465  1.00  0.00           C  
ATOM    890  HE1 HIE A  56      -3.695  -9.038 -30.433  1.00  0.00           H  
ATOM    891  NE2 HIE A  56      -2.706  -9.807 -28.676  1.00  0.00           N  
ATOM    892  HE2 HIE A  56      -2.684 -10.796 -28.876  1.00  0.00           H  
ATOM    893  CD2 HIE A  56      -2.272  -9.206 -27.518  1.00  0.00           C  
ATOM    894  HD2 HIE A  56      -1.835  -9.682 -26.653  1.00  0.00           H  
ATOM    895  C   HIE A  56      -3.796  -8.023 -24.838  1.00  0.00           C  
ATOM    896  O   HIE A  56      -4.845  -8.640 -25.020  1.00  0.00           O  
ATOM    897  N   HIE A  57      -2.886  -8.449 -23.953  1.00  0.00           N  
ATOM    898  H   HIE A  57      -2.055  -7.883 -23.809  1.00  0.00           H  
ATOM    899  CA  HIE A  57      -2.972  -9.768 -23.294  1.00  0.00           C  
ATOM    900  HA  HIE A  57      -3.387 -10.466 -24.021  1.00  0.00           H  
ATOM    901  CB  HIE A  57      -1.572 -10.305 -22.957  1.00  0.00           C  
ATOM    902  HB2 HIE A  57      -1.108  -9.644 -22.225  1.00  0.00           H  
ATOM    903  HB3 HIE A  57      -1.681 -11.289 -22.505  1.00  0.00           H  
ATOM    904  CG  HIE A  57      -0.639 -10.457 -24.138  1.00  0.00           C  
ATOM    905  ND1 HIE A  57      -0.683 -11.452 -25.127  1.00  0.00           N  
ATOM    906  CE1 HIE A  57       0.370 -11.220 -25.925  1.00  0.00           C  
ATOM    907  HE1 HIE A  57       0.633 -11.818 -26.786  1.00  0.00           H  
ATOM    908  NE2 HIE A  57       1.054 -10.147 -25.501  1.00  0.00           N  
ATOM    909  HE2 HIE A  57       1.905  -9.782 -25.909  1.00  0.00           H  
ATOM    910  CD2 HIE A  57       0.441  -9.664 -24.372  1.00  0.00           C  
ATOM    911  HD2 HIE A  57       0.767  -8.843 -23.751  1.00  0.00           H  
ATOM    912  C   HIE A  57      -3.930  -9.840 -22.085  1.00  0.00           C  
ATOM    913  O   HIE A  57      -4.258 -10.939 -21.644  1.00  0.00           O  
ATOM    914  N   GLU A  58      -4.465  -8.721 -21.577  1.00  0.00           N  
ATOM    915  H   GLU A  58      -4.115  -7.824 -21.901  1.00  0.00           H  
ATOM    916  CA  GLU A  58      -5.569  -8.716 -20.588  1.00  0.00           C  
ATOM    917  HA  GLU A  58      -5.220  -9.146 -19.650  1.00  0.00           H  
ATOM    918  CB  GLU A  58      -6.014  -7.257 -20.345  1.00  0.00           C  
ATOM    919  HB2 GLU A  58      -5.226  -6.726 -19.811  1.00  0.00           H  
ATOM    920  HB3 GLU A  58      -6.151  -6.775 -21.314  1.00  0.00           H  
ATOM    921  CG  GLU A  58      -7.327  -7.103 -19.556  1.00  0.00           C  
ATOM    922  HG2 GLU A  58      -8.119  -7.707 -20.000  1.00  0.00           H  
ATOM    923  HG3 GLU A  58      -7.172  -7.444 -18.530  1.00  0.00           H  
ATOM    924  CD  GLU A  58      -7.818  -5.659 -19.562  1.00  0.00           C  
ATOM    925  OE1 GLU A  58      -7.317  -4.858 -18.741  1.00  0.00           O  
ATOM    926  OE2 GLU A  58      -8.739  -5.350 -20.353  1.00  0.00           O  
ATOM    927  C   GLU A  58      -6.776  -9.548 -21.058  1.00  0.00           C  
ATOM    928  O   GLU A  58      -7.481 -10.169 -20.259  1.00  0.00           O  
ATOM    929  N   LYS A  59      -7.023  -9.521 -22.369  1.00  0.00           N  
ATOM    930  H   LYS A  59      -6.371  -8.999 -22.945  1.00  0.00           H  
ATOM    931  CA  LYS A  59      -8.161 -10.156 -23.041  1.00  0.00           C  
ATOM    932  HA  LYS A  59      -9.039 -10.106 -22.398  1.00  0.00           H  
ATOM    933  CB  LYS A  59      -8.424  -9.380 -24.349  1.00  0.00           C  
ATOM    934  HB2 LYS A  59      -7.586  -9.575 -25.020  1.00  0.00           H  
ATOM    935  HB3 LYS A  59      -9.318  -9.782 -24.830  1.00  0.00           H  
ATOM    936  CG  LYS A  59      -8.556  -7.843 -24.207  1.00  0.00           C  
ATOM    937  HG2 LYS A  59      -8.007  -7.470 -23.344  1.00  0.00           H  
ATOM    938  HG3 LYS A  59      -8.104  -7.389 -25.090  1.00  0.00           H  
ATOM    939  CD  LYS A  59     -10.003  -7.346 -24.117  1.00  0.00           C  
ATOM    940  HD2 LYS A  59     -10.507  -7.603 -25.050  1.00  0.00           H  
ATOM    941  HD3 LYS A  59     -10.525  -7.835 -23.293  1.00  0.00           H  
ATOM    942  CE  LYS A  59     -10.020  -5.816 -23.956  1.00  0.00           C  
ATOM    943  HE2 LYS A  59     -10.838  -5.416 -24.562  1.00  0.00           H  
ATOM    944  HE3 LYS A  59      -9.083  -5.410 -24.352  1.00  0.00           H  
ATOM    945  NZ  LYS A  59     -10.197  -5.390 -22.545  1.00  0.00           N  
ATOM    946  HZ1 LYS A  59     -10.220  -4.384 -22.452  1.00  0.00           H  
ATOM    947  HZ2 LYS A  59      -9.418  -5.669 -21.938  1.00  0.00           H  
ATOM    948  HZ3 LYS A  59     -11.031  -5.773 -22.130  1.00  0.00           H  
ATOM    949  C   LYS A  59      -7.904 -11.644 -23.331  1.00  0.00           C  
ATOM    950  O   LYS A  59      -8.815 -12.353 -23.750  1.00  0.00           O  
ATOM    951  N   ASP A  60      -6.661 -12.096 -23.161  1.00  0.00           N  
ATOM    952  H   ASP A  60      -5.994 -11.478 -22.722  1.00  0.00           H  
ATOM    953  CA  ASP A  60      -6.165 -13.388 -23.627  1.00  0.00           C  
ATOM    954  HA  ASP A  60      -6.546 -13.545 -24.638  1.00  0.00           H  
ATOM    955  CB  ASP A  60      -4.635 -13.335 -23.730  1.00  0.00           C  
ATOM    956  HB2 ASP A  60      -4.348 -12.448 -24.295  1.00  0.00           H  
ATOM    957  HB3 ASP A  60      -4.203 -13.269 -22.734  1.00  0.00           H  
ATOM    958  CG  ASP A  60      -4.046 -14.551 -24.433  1.00  0.00           C  
ATOM    959  OD1 ASP A  60      -4.800 -15.400 -24.954  1.00  0.00           O  
ATOM    960  OD2 ASP A  60      -2.806 -14.657 -24.507  1.00  0.00           O  
ATOM    961  C   ASP A  60      -6.636 -14.564 -22.756  1.00  0.00           C  
ATOM    962  O   ASP A  60      -6.260 -14.718 -21.592  1.00  0.00           O  
ATOM    963  N   THR A  61      -7.463 -15.415 -23.354  1.00  0.00           N  
ATOM    964  H   THR A  61      -7.726 -15.221 -24.311  1.00  0.00           H  
ATOM    965  CA  THR A  61      -7.995 -16.650 -22.767  1.00  0.00           C  
ATOM    966  HA  THR A  61      -8.195 -16.483 -21.709  1.00  0.00           H  
ATOM    967  CB  THR A  61      -9.320 -17.021 -23.450  1.00  0.00           C  
ATOM    968  HB  THR A  61      -9.658 -17.991 -23.084  1.00  0.00           H  
ATOM    969  CG2 THR A  61     -10.420 -15.992 -23.176  1.00  0.00           C  
ATOM    970 HG21 THR A  61     -10.561 -15.891 -22.101  1.00  0.00           H  
ATOM    971 HG22 THR A  61     -10.147 -15.021 -23.594  1.00  0.00           H  
ATOM    972 HG23 THR A  61     -11.356 -16.324 -23.625  1.00  0.00           H  
ATOM    973  OG1 THR A  61      -9.146 -17.084 -24.848  1.00  0.00           O  
ATOM    974  HG1 THR A  61      -9.982 -17.354 -25.237  1.00  0.00           H  
ATOM    975  C   THR A  61      -7.033 -17.837 -22.855  1.00  0.00           C  
ATOM    976  O   THR A  61      -7.304 -18.857 -22.225  1.00  0.00           O  
ATOM    977  N   ARG A  62      -5.898 -17.743 -23.571  1.00  0.00           N  
ATOM    978  H   ARG A  62      -5.696 -16.860 -24.045  1.00  0.00           H  
ATOM    979  CA  ARG A  62      -4.998 -18.893 -23.830  1.00  0.00           C  
ATOM    980  HA  ARG A  62      -5.594 -19.704 -24.249  1.00  0.00           H  
ATOM    981  CB  ARG A  62      -3.921 -18.501 -24.854  1.00  0.00           C  
ATOM    982  HB2 ARG A  62      -3.403 -17.611 -24.492  1.00  0.00           H  
ATOM    983  HB3 ARG A  62      -3.188 -19.306 -24.926  1.00  0.00           H  
ATOM    984  CG  ARG A  62      -4.502 -18.263 -26.260  1.00  0.00           C  
ATOM    985  HG2 ARG A  62      -4.919 -19.200 -26.631  1.00  0.00           H  
ATOM    986  HG3 ARG A  62      -5.308 -17.531 -26.221  1.00  0.00           H  
ATOM    987  CD  ARG A  62      -3.432 -17.775 -27.245  1.00  0.00           C  
ATOM    988  HD2 ARG A  62      -2.647 -18.531 -27.306  1.00  0.00           H  
ATOM    989  HD3 ARG A  62      -3.894 -17.661 -28.227  1.00  0.00           H  
ATOM    990  NE  ARG A  62      -2.850 -16.490 -26.821  1.00  0.00           N  
ATOM    991  HE  ARG A  62      -3.272 -16.049 -25.995  1.00  0.00           H  
ATOM    992  CZ  ARG A  62      -1.815 -15.860 -27.336  1.00  0.00           C  
ATOM    993  NH1 ARG A  62      -1.231 -16.267 -28.431  1.00  0.00           N  
ATOM    994 HH11 ARG A  62      -1.592 -17.092 -28.869  1.00  0.00           H  
ATOM    995 HH12 ARG A  62      -0.454 -15.764 -28.808  1.00  0.00           H  
ATOM    996  NH2 ARG A  62      -1.333 -14.807 -26.751  1.00  0.00           N  
ATOM    997 HH21 ARG A  62      -1.756 -14.566 -25.842  1.00  0.00           H  
ATOM    998 HH22 ARG A  62      -0.532 -14.310 -27.069  1.00  0.00           H  
ATOM    999  C   ARG A  62      -4.335 -19.499 -22.586  1.00  0.00           C  
ATOM   1000  O   ARG A  62      -3.816 -20.606 -22.669  1.00  0.00           O  
ATOM   1001  N   CYS A  63      -4.353 -18.809 -21.443  1.00  0.00           N  
ATOM   1002  H   CYS A  63      -4.763 -17.890 -21.459  1.00  0.00           H  
ATOM   1003  CA  CYS A  63      -3.892 -19.362 -20.162  1.00  0.00           C  
ATOM   1004  HA  CYS A  63      -3.109 -20.093 -20.368  1.00  0.00           H  
ATOM   1005  CB  CYS A  63      -3.251 -18.247 -19.321  1.00  0.00           C  
ATOM   1006  HB2 CYS A  63      -3.950 -17.423 -19.174  1.00  0.00           H  
ATOM   1007  HB3 CYS A  63      -2.970 -18.653 -18.347  1.00  0.00           H  
ATOM   1008  SG  CYS A  63      -1.745 -17.647 -20.142  1.00  0.00           S  
ATOM   1009  HG  CYS A  63      -2.337 -16.832 -21.022  1.00  0.00           H  
ATOM   1010  C   CYS A  63      -4.975 -20.143 -19.382  1.00  0.00           C  
ATOM   1011  O   CYS A  63      -4.689 -20.653 -18.301  1.00  0.00           O  
ATOM   1012  N   LEU A  64      -6.214 -20.234 -19.879  1.00  0.00           N  
ATOM   1013  H   LEU A  64      -6.395 -19.830 -20.793  1.00  0.00           H  
ATOM   1014  CA  LEU A  64      -7.291 -21.063 -19.314  1.00  0.00           C  
ATOM   1015  HA  LEU A  64      -7.150 -21.131 -18.236  1.00  0.00           H  
ATOM   1016  CB  LEU A  64      -8.631 -20.352 -19.592  1.00  0.00           C  
ATOM   1017  HB2 LEU A  64      -8.569 -19.331 -19.214  1.00  0.00           H  
ATOM   1018  HB3 LEU A  64      -8.762 -20.300 -20.673  1.00  0.00           H  
ATOM   1019  CG  LEU A  64      -9.893 -21.013 -19.007  1.00  0.00           C  
ATOM   1020  HG  LEU A  64      -9.996 -22.023 -19.402  1.00  0.00           H  
ATOM   1021  CD1 LEU A  64      -9.867 -21.077 -17.477  1.00  0.00           C  
ATOM   1022 HD11 LEU A  64     -10.807 -21.496 -17.117  1.00  0.00           H  
ATOM   1023 HD12 LEU A  64      -9.055 -21.718 -17.139  1.00  0.00           H  
ATOM   1024 HD13 LEU A  64      -9.737 -20.077 -17.068  1.00  0.00           H  
ATOM   1025  CD2 LEU A  64     -11.126 -20.211 -19.425  1.00  0.00           C  
ATOM   1026 HD21 LEU A  64     -11.063 -19.194 -19.036  1.00  0.00           H  
ATOM   1027 HD22 LEU A  64     -11.182 -20.172 -20.514  1.00  0.00           H  
ATOM   1028 HD23 LEU A  64     -12.029 -20.691 -19.048  1.00  0.00           H  
ATOM   1029  C   LEU A  64      -7.246 -22.500 -19.872  1.00  0.00           C  
ATOM   1030  O   LEU A  64      -6.851 -22.712 -21.014  1.00  0.00           O  
ATOM   1031  N   GLY A  65      -7.662 -23.493 -19.082  1.00  0.00           N  
ATOM   1032  H   GLY A  65      -7.976 -23.286 -18.147  1.00  0.00           H  
ATOM   1033  CA  GLY A  65      -7.709 -24.893 -19.511  1.00  0.00           C  
ATOM   1034  HA2 GLY A  65      -8.425 -25.002 -20.326  1.00  0.00           H  
ATOM   1035  HA3 GLY A  65      -6.725 -25.182 -19.882  1.00  0.00           H  
ATOM   1036  C   GLY A  65      -8.116 -25.832 -18.376  1.00  0.00           C  
ATOM   1037  O   GLY A  65      -8.862 -25.437 -17.483  1.00  0.00           O  
ATOM   1038  N   ALA A  66      -7.580 -27.058 -18.374  1.00  0.00           N  
ATOM   1039  H   ALA A  66      -6.993 -27.321 -19.151  1.00  0.00           H  
ATOM   1040  CA  ALA A  66      -7.846 -28.088 -17.357  1.00  0.00           C  
ATOM   1041  HA  ALA A  66      -8.921 -28.277 -17.344  1.00  0.00           H  
ATOM   1042  CB  ALA A  66      -7.145 -29.380 -17.800  1.00  0.00           C  
ATOM   1043  HB1 ALA A  66      -7.491 -29.672 -18.793  1.00  0.00           H  
ATOM   1044  HB2 ALA A  66      -6.064 -29.235 -17.818  1.00  0.00           H  
ATOM   1045  HB3 ALA A  66      -7.384 -30.183 -17.101  1.00  0.00           H  
ATOM   1046  C   ALA A  66      -7.456 -27.701 -15.907  1.00  0.00           C  
ATOM   1047  O   ALA A  66      -7.813 -28.399 -14.962  1.00  0.00           O  
ATOM   1048  N   THR A  67      -6.763 -26.574 -15.709  1.00  0.00           N  
ATOM   1049  H   THR A  67      -6.495 -26.040 -16.521  1.00  0.00           H  
ATOM   1050  CA  THR A  67      -6.689 -25.877 -14.420  1.00  0.00           C  
ATOM   1051  HA  THR A  67      -7.562 -26.167 -13.835  1.00  0.00           H  
ATOM   1052  CB  THR A  67      -5.454 -26.276 -13.595  1.00  0.00           C  
ATOM   1053  HB  THR A  67      -5.537 -27.333 -13.340  1.00  0.00           H  
ATOM   1054  CG2 THR A  67      -4.106 -26.040 -14.279  1.00  0.00           C  
ATOM   1055 HG21 THR A  67      -4.068 -26.591 -15.219  1.00  0.00           H  
ATOM   1056 HG22 THR A  67      -3.956 -24.979 -14.476  1.00  0.00           H  
ATOM   1057 HG23 THR A  67      -3.304 -26.399 -13.634  1.00  0.00           H  
ATOM   1058  OG1 THR A  67      -5.433 -25.518 -12.401  1.00  0.00           O  
ATOM   1059  HG1 THR A  67      -5.119 -26.109 -11.707  1.00  0.00           H  
ATOM   1060  C   THR A  67      -6.761 -24.367 -14.622  1.00  0.00           C  
ATOM   1061  O   THR A  67      -6.059 -23.800 -15.460  1.00  0.00           O  
ATOM   1062  N   ALA A  68      -7.582 -23.693 -13.815  1.00  0.00           N  
ATOM   1063  H   ALA A  68      -8.137 -24.213 -13.152  1.00  0.00           H  
ATOM   1064  CA  ALA A  68      -7.678 -22.236 -13.803  1.00  0.00           C  
ATOM   1065  HA  ALA A  68      -7.794 -21.887 -14.831  1.00  0.00           H  
ATOM   1066  CB  ALA A  68      -8.934 -21.845 -13.015  1.00  0.00           C  
ATOM   1067  HB1 ALA A  68      -9.814 -22.307 -13.464  1.00  0.00           H  
ATOM   1068  HB2 ALA A  68      -8.842 -22.172 -11.978  1.00  0.00           H  
ATOM   1069  HB3 ALA A  68      -9.056 -20.761 -13.036  1.00  0.00           H  
ATOM   1070  C   ALA A  68      -6.422 -21.549 -13.227  1.00  0.00           C  
ATOM   1071  O   ALA A  68      -6.271 -20.340 -13.374  1.00  0.00           O  
ATOM   1072  N   GLN A  69      -5.508 -22.286 -12.581  1.00  0.00           N  
ATOM   1073  H   GLN A  69      -5.658 -23.286 -12.509  1.00  0.00           H  
ATOM   1074  CA  GLN A  69      -4.352 -21.709 -11.885  1.00  0.00           C  
ATOM   1075  HA  GLN A  69      -4.728 -20.998 -11.148  1.00  0.00           H  
ATOM   1076  CB  GLN A  69      -3.629 -22.841 -11.139  1.00  0.00           C  
ATOM   1077  HB2 GLN A  69      -4.367 -23.403 -10.564  1.00  0.00           H  
ATOM   1078  HB3 GLN A  69      -3.166 -23.520 -11.858  1.00  0.00           H  
ATOM   1079  CG  GLN A  69      -2.564 -22.318 -10.164  1.00  0.00           C  
ATOM   1080  HG2 GLN A  69      -1.725 -21.898 -10.718  1.00  0.00           H  
ATOM   1081  HG3 GLN A  69      -3.000 -21.532  -9.548  1.00  0.00           H  
ATOM   1082  CD  GLN A  69      -2.041 -23.427  -9.257  1.00  0.00           C  
ATOM   1083  OE1 GLN A  69      -1.713 -24.515  -9.697  1.00  0.00           O  
ATOM   1084  NE2 GLN A  69      -1.926 -23.200  -7.968  1.00  0.00           N  
ATOM   1085 HE21 GLN A  69      -1.616 -23.983  -7.418  1.00  0.00           H  
ATOM   1086 HE22 GLN A  69      -2.231 -22.336  -7.561  1.00  0.00           H  
ATOM   1087  C   GLN A  69      -3.398 -20.932 -12.814  1.00  0.00           C  
ATOM   1088  O   GLN A  69      -2.827 -19.923 -12.396  1.00  0.00           O  
ATOM   1089  N   GLN A  70      -3.265 -21.360 -14.076  1.00  0.00           N  
ATOM   1090  H   GLN A  70      -3.783 -22.180 -14.359  1.00  0.00           H  
ATOM   1091  CA  GLN A  70      -2.514 -20.629 -15.104  1.00  0.00           C  
ATOM   1092  HA  GLN A  70      -1.526 -20.393 -14.711  1.00  0.00           H  
ATOM   1093  CB  GLN A  70      -2.362 -21.510 -16.359  1.00  0.00           C  
ATOM   1094  HB2 GLN A  70      -3.316 -21.993 -16.574  1.00  0.00           H  
ATOM   1095  HB3 GLN A  70      -2.102 -20.881 -17.213  1.00  0.00           H  
ATOM   1096  CG  GLN A  70      -1.288 -22.601 -16.213  1.00  0.00           C  
ATOM   1097  HG2 GLN A  70      -1.479 -23.189 -15.315  1.00  0.00           H  
ATOM   1098  HG3 GLN A  70      -1.349 -23.263 -17.077  1.00  0.00           H  
ATOM   1099  CD  GLN A  70       0.129 -22.039 -16.148  1.00  0.00           C  
ATOM   1100  OE1 GLN A  70       0.382 -20.850 -16.231  1.00  0.00           O  
ATOM   1101  NE2 GLN A  70       1.134 -22.866 -15.981  1.00  0.00           N  
ATOM   1102 HE21 GLN A  70       2.045 -22.443 -15.938  1.00  0.00           H  
ATOM   1103 HE22 GLN A  70       0.983 -23.856 -15.939  1.00  0.00           H  
ATOM   1104  C   GLN A  70      -3.171 -19.284 -15.443  1.00  0.00           C  
ATOM   1105  O   GLN A  70      -2.530 -18.243 -15.336  1.00  0.00           O  
ATOM   1106  N   PHE A  71      -4.471 -19.284 -15.743  1.00  0.00           N  
ATOM   1107  H   PHE A  71      -4.916 -20.178 -15.900  1.00  0.00           H  
ATOM   1108  CA  PHE A  71      -5.279 -18.080 -15.970  1.00  0.00           C  
ATOM   1109  HA  PHE A  71      -4.866 -17.545 -16.824  1.00  0.00           H  
ATOM   1110  CB  PHE A  71      -6.701 -18.550 -16.309  1.00  0.00           C  
ATOM   1111  HB2 PHE A  71      -6.631 -19.302 -17.091  1.00  0.00           H  
ATOM   1112  HB3 PHE A  71      -7.117 -19.045 -15.432  1.00  0.00           H  
ATOM   1113  CG  PHE A  71      -7.692 -17.511 -16.799  1.00  0.00           C  
ATOM   1114  CD1 PHE A  71      -8.972 -17.444 -16.213  1.00  0.00           C  
ATOM   1115  HD1 PHE A  71      -9.208 -18.068 -15.362  1.00  0.00           H  
ATOM   1116  CE1 PHE A  71      -9.971 -16.632 -16.779  1.00  0.00           C  
ATOM   1117  HE1 PHE A  71     -10.967 -16.640 -16.359  1.00  0.00           H  
ATOM   1118  CZ  PHE A  71      -9.688 -15.870 -17.928  1.00  0.00           C  
ATOM   1119  HZ  PHE A  71     -10.463 -15.282 -18.400  1.00  0.00           H  
ATOM   1120  CE2 PHE A  71      -8.400 -15.904 -18.494  1.00  0.00           C  
ATOM   1121  HE2 PHE A  71      -8.182 -15.336 -19.391  1.00  0.00           H  
ATOM   1122  CD2 PHE A  71      -7.407 -16.729 -17.935  1.00  0.00           C  
ATOM   1123  HD2 PHE A  71      -6.440 -16.792 -18.415  1.00  0.00           H  
ATOM   1124  C   PHE A  71      -5.268 -17.131 -14.760  1.00  0.00           C  
ATOM   1125  O   PHE A  71      -5.226 -15.915 -14.921  1.00  0.00           O  
ATOM   1126  N   HIE A  72      -5.235 -17.681 -13.546  1.00  0.00           N  
ATOM   1127  H   HIE A  72      -5.325 -18.689 -13.492  1.00  0.00           H  
ATOM   1128  CA  HIE A  72      -5.150 -16.927 -12.295  1.00  0.00           C  
ATOM   1129  HA  HIE A  72      -5.930 -16.166 -12.305  1.00  0.00           H  
ATOM   1130  CB  HIE A  72      -5.427 -17.894 -11.129  1.00  0.00           C  
ATOM   1131  HB2 HIE A  72      -6.157 -18.637 -11.449  1.00  0.00           H  
ATOM   1132  HB3 HIE A  72      -4.510 -18.420 -10.865  1.00  0.00           H  
ATOM   1133  CG  HIE A  72      -6.005 -17.261  -9.890  1.00  0.00           C  
ATOM   1134  ND1 HIE A  72      -6.786 -16.105  -9.861  1.00  0.00           N  
ATOM   1135  CE1 HIE A  72      -7.290 -16.025  -8.621  1.00  0.00           C  
ATOM   1136  HE1 HIE A  72      -7.959 -15.246  -8.277  1.00  0.00           H  
ATOM   1137  NE2 HIE A  72      -6.890 -17.077  -7.887  1.00  0.00           N  
ATOM   1138  HE2 HIE A  72      -7.189 -17.271  -6.941  1.00  0.00           H  
ATOM   1139  CD2 HIE A  72      -6.089 -17.875  -8.674  1.00  0.00           C  
ATOM   1140  HD2 HIE A  72      -5.680 -18.843  -8.420  1.00  0.00           H  
ATOM   1141  C   HIE A  72      -3.812 -16.182 -12.175  1.00  0.00           C  
ATOM   1142  O   HIE A  72      -3.800 -14.964 -11.988  1.00  0.00           O  
ATOM   1143  N   ARG A  73      -2.681 -16.867 -12.413  1.00  0.00           N  
ATOM   1144  H   ARG A  73      -2.750 -17.860 -12.616  1.00  0.00           H  
ATOM   1145  CA  ARG A  73      -1.365 -16.217 -12.529  1.00  0.00           C  
ATOM   1146  HA  ARG A  73      -1.196 -15.602 -11.643  1.00  0.00           H  
ATOM   1147  CB  ARG A  73      -0.232 -17.250 -12.615  1.00  0.00           C  
ATOM   1148  HB2 ARG A  73      -0.492 -18.028 -13.334  1.00  0.00           H  
ATOM   1149  HB3 ARG A  73       0.673 -16.746 -12.960  1.00  0.00           H  
ATOM   1150  CG  ARG A  73       0.056 -17.870 -11.241  1.00  0.00           C  
ATOM   1151  HG2 ARG A  73       0.230 -17.076 -10.513  1.00  0.00           H  
ATOM   1152  HG3 ARG A  73      -0.799 -18.468 -10.923  1.00  0.00           H  
ATOM   1153  CD  ARG A  73       1.303 -18.753 -11.315  1.00  0.00           C  
ATOM   1154  HD2 ARG A  73       1.126 -19.529 -12.063  1.00  0.00           H  
ATOM   1155  HD3 ARG A  73       2.153 -18.147 -11.637  1.00  0.00           H  
ATOM   1156  NE  ARG A  73       1.612 -19.361 -10.007  1.00  0.00           N  
ATOM   1157  HE  ARG A  73       1.362 -18.824  -9.192  1.00  0.00           H  
ATOM   1158  CZ  ARG A  73       2.220 -20.518  -9.816  1.00  0.00           C  
ATOM   1159  NH1 ARG A  73       2.677 -21.231 -10.809  1.00  0.00           N  
ATOM   1160 HH11 ARG A  73       2.693 -20.808 -11.729  1.00  0.00           H  
ATOM   1161 HH12 ARG A  73       3.138 -22.102 -10.646  1.00  0.00           H  
ATOM   1162  NH2 ARG A  73       2.360 -21.007  -8.617  1.00  0.00           N  
ATOM   1163 HH21 ARG A  73       2.111 -20.449  -7.818  1.00  0.00           H  
ATOM   1164 HH22 ARG A  73       2.846 -21.874  -8.482  1.00  0.00           H  
ATOM   1165  C   ARG A  73      -1.298 -15.242 -13.700  1.00  0.00           C  
ATOM   1166  O   ARG A  73      -0.729 -14.177 -13.519  1.00  0.00           O  
ATOM   1167  N   HIE A  74      -1.908 -15.530 -14.848  1.00  0.00           N  
ATOM   1168  H   HIE A  74      -2.286 -16.463 -14.968  1.00  0.00           H  
ATOM   1169  CA  HIE A  74      -1.979 -14.592 -15.978  1.00  0.00           C  
ATOM   1170  HA  HIE A  74      -0.967 -14.319 -16.285  1.00  0.00           H  
ATOM   1171  CB  HIE A  74      -2.642 -15.287 -17.173  1.00  0.00           C  
ATOM   1172  HB2 HIE A  74      -2.053 -16.165 -17.437  1.00  0.00           H  
ATOM   1173  HB3 HIE A  74      -3.642 -15.613 -16.903  1.00  0.00           H  
ATOM   1174  CG  HIE A  74      -2.737 -14.401 -18.384  1.00  0.00           C  
ATOM   1175  ND1 HIE A  74      -1.639 -13.860 -19.046  1.00  0.00           N  
ATOM   1176  CE1 HIE A  74      -2.143 -13.120 -20.043  1.00  0.00           C  
ATOM   1177  HE1 HIE A  74      -1.549 -12.552 -20.743  1.00  0.00           H  
ATOM   1178  NE2 HIE A  74      -3.484 -13.177 -20.043  1.00  0.00           N  
ATOM   1179  HE2 HIE A  74      -4.081 -12.667 -20.694  1.00  0.00           H  
ATOM   1180  CD2 HIE A  74      -3.883 -13.992 -19.006  1.00  0.00           C  
ATOM   1181  HD2 HIE A  74      -4.898 -14.252 -18.740  1.00  0.00           H  
ATOM   1182  C   HIE A  74      -2.674 -13.277 -15.591  1.00  0.00           C  
ATOM   1183  O   HIE A  74      -2.101 -12.202 -15.769  1.00  0.00           O  
ATOM   1184  N   LYS A  75      -3.850 -13.333 -14.945  1.00  0.00           N  
ATOM   1185  H   LYS A  75      -4.281 -14.244 -14.804  1.00  0.00           H  
ATOM   1186  CA  LYS A  75      -4.516 -12.112 -14.443  1.00  0.00           C  
ATOM   1187  HA  LYS A  75      -4.589 -11.406 -15.273  1.00  0.00           H  
ATOM   1188  CB  LYS A  75      -5.931 -12.409 -13.929  1.00  0.00           C  
ATOM   1189  HB2 LYS A  75      -5.883 -13.091 -13.078  1.00  0.00           H  
ATOM   1190  HB3 LYS A  75      -6.359 -11.466 -13.585  1.00  0.00           H  
ATOM   1191  CG  LYS A  75      -6.841 -13.007 -15.013  1.00  0.00           C  
ATOM   1192  HG2 LYS A  75      -6.519 -12.674 -16.001  1.00  0.00           H  
ATOM   1193  HG3 LYS A  75      -6.772 -14.089 -14.972  1.00  0.00           H  
ATOM   1194  CD  LYS A  75      -8.304 -12.612 -14.816  1.00  0.00           C  
ATOM   1195  HD2 LYS A  75      -8.606 -12.812 -13.785  1.00  0.00           H  
ATOM   1196  HD3 LYS A  75      -8.410 -11.547 -15.031  1.00  0.00           H  
ATOM   1197  CE  LYS A  75      -9.161 -13.438 -15.778  1.00  0.00           C  
ATOM   1198  HE2 LYS A  75      -8.738 -13.361 -16.785  1.00  0.00           H  
ATOM   1199  HE3 LYS A  75      -9.098 -14.491 -15.482  1.00  0.00           H  
ATOM   1200  NZ  LYS A  75     -10.569 -12.976 -15.780  1.00  0.00           N  
ATOM   1201  HZ1 LYS A  75     -11.111 -13.537 -16.423  1.00  0.00           H  
ATOM   1202  HZ2 LYS A  75     -10.613 -12.008 -16.075  1.00  0.00           H  
ATOM   1203  HZ3 LYS A  75     -10.968 -13.057 -14.853  1.00  0.00           H  
ATOM   1204  C   LYS A  75      -3.705 -11.399 -13.356  1.00  0.00           C  
ATOM   1205  O   LYS A  75      -3.640 -10.170 -13.350  1.00  0.00           O  
ATOM   1206  N   GLN A  76      -3.063 -12.152 -12.465  1.00  0.00           N  
ATOM   1207  H   GLN A  76      -3.212 -13.157 -12.471  1.00  0.00           H  
ATOM   1208  CA  GLN A  76      -2.211 -11.582 -11.421  1.00  0.00           C  
ATOM   1209  HA  GLN A  76      -2.793 -10.820 -10.906  1.00  0.00           H  
ATOM   1210  CB  GLN A  76      -1.855 -12.701 -10.431  1.00  0.00           C  
ATOM   1211  HB2 GLN A  76      -2.773 -13.164 -10.065  1.00  0.00           H  
ATOM   1212  HB3 GLN A  76      -1.286 -13.458 -10.968  1.00  0.00           H  
ATOM   1213  CG  GLN A  76      -1.014 -12.256  -9.229  1.00  0.00           C  
ATOM   1214  HG2 GLN A  76      -0.697 -13.156  -8.700  1.00  0.00           H  
ATOM   1215  HG3 GLN A  76      -0.115 -11.748  -9.572  1.00  0.00           H  
ATOM   1216  CD  GLN A  76      -1.753 -11.355  -8.241  1.00  0.00           C  
ATOM   1217  OE1 GLN A  76      -2.681 -10.623  -8.545  1.00  0.00           O  
ATOM   1218  NE2 GLN A  76      -1.355 -11.349  -6.992  1.00  0.00           N  
ATOM   1219 HE21 GLN A  76      -1.911 -10.802  -6.360  1.00  0.00           H  
ATOM   1220 HE22 GLN A  76      -0.586 -11.917  -6.686  1.00  0.00           H  
ATOM   1221  C   GLN A  76      -0.963 -10.886 -11.987  1.00  0.00           C  
ATOM   1222  O   GLN A  76      -0.626  -9.779 -11.571  1.00  0.00           O  
ATOM   1223  N   LEU A  77      -0.320 -11.486 -12.989  1.00  0.00           N  
ATOM   1224  H   LEU A  77      -0.636 -12.404 -13.286  1.00  0.00           H  
ATOM   1225  CA  LEU A  77       0.781 -10.902 -13.745  1.00  0.00           C  
ATOM   1226  HA  LEU A  77       1.570 -10.618 -13.050  1.00  0.00           H  
ATOM   1227  CB  LEU A  77       1.336 -11.976 -14.696  1.00  0.00           C  
ATOM   1228  HB2 LEU A  77       1.680 -12.818 -14.093  1.00  0.00           H  
ATOM   1229  HB3 LEU A  77       0.521 -12.346 -15.319  1.00  0.00           H  
ATOM   1230  CG  LEU A  77       2.487 -11.479 -15.594  1.00  0.00           C  
ATOM   1231  HG  LEU A  77       2.735 -10.443 -15.359  1.00  0.00           H  
ATOM   1232  CD1 LEU A  77       3.747 -12.316 -15.383  1.00  0.00           C  
ATOM   1233 HD11 LEU A  77       4.542 -11.960 -16.038  1.00  0.00           H  
ATOM   1234 HD12 LEU A  77       4.086 -12.227 -14.352  1.00  0.00           H  
ATOM   1235 HD13 LEU A  77       3.549 -13.365 -15.604  1.00  0.00           H  
ATOM   1236  CD2 LEU A  77       2.088 -11.558 -17.069  1.00  0.00           C  
ATOM   1237 HD21 LEU A  77       2.925 -11.254 -17.698  1.00  0.00           H  
ATOM   1238 HD22 LEU A  77       1.809 -12.579 -17.322  1.00  0.00           H  
ATOM   1239 HD23 LEU A  77       1.242 -10.899 -17.263  1.00  0.00           H  
ATOM   1240  C   LEU A  77       0.329  -9.628 -14.468  1.00  0.00           C  
ATOM   1241  O   LEU A  77       0.953  -8.592 -14.272  1.00  0.00           O  
ATOM   1242  N   ILE A  78      -0.782  -9.642 -15.215  1.00  0.00           N  
ATOM   1243  H   ILE A  78      -1.248 -10.534 -15.377  1.00  0.00           H  
ATOM   1244  CA  ILE A  78      -1.351  -8.435 -15.844  1.00  0.00           C  
ATOM   1245  HA  ILE A  78      -0.627  -8.049 -16.561  1.00  0.00           H  
ATOM   1246  CB  ILE A  78      -2.643  -8.822 -16.606  1.00  0.00           C  
ATOM   1247  HB  ILE A  78      -3.237  -9.446 -15.938  1.00  0.00           H  
ATOM   1248  CG2 ILE A  78      -3.524  -7.612 -16.966  1.00  0.00           C  
ATOM   1249 HG21 ILE A  78      -3.944  -7.171 -16.063  1.00  0.00           H  
ATOM   1250 HG22 ILE A  78      -2.938  -6.861 -17.498  1.00  0.00           H  
ATOM   1251 HG23 ILE A  78      -4.350  -7.938 -17.600  1.00  0.00           H  
ATOM   1252  CG1 ILE A  78      -2.350  -9.671 -17.869  1.00  0.00           C  
ATOM   1253 HG12 ILE A  78      -1.694 -10.498 -17.606  1.00  0.00           H  
ATOM   1254 HG13 ILE A  78      -3.287 -10.109 -18.214  1.00  0.00           H  
ATOM   1255  CD1 ILE A  78      -1.709  -8.934 -19.053  1.00  0.00           C  
ATOM   1256 HD11 ILE A  78      -2.386  -8.172 -19.438  1.00  0.00           H  
ATOM   1257 HD12 ILE A  78      -0.768  -8.475 -18.754  1.00  0.00           H  
ATOM   1258 HD13 ILE A  78      -1.509  -9.653 -19.847  1.00  0.00           H  
ATOM   1259  C   ILE A  78      -1.591  -7.314 -14.811  1.00  0.00           C  
ATOM   1260  O   ILE A  78      -1.281  -6.149 -15.078  1.00  0.00           O  
ATOM   1261  N   ARG A  79      -2.080  -7.643 -13.603  1.00  0.00           N  
ATOM   1262  H   ARG A  79      -2.342  -8.612 -13.444  1.00  0.00           H  
ATOM   1263  CA  ARG A  79      -2.252  -6.666 -12.515  1.00  0.00           C  
ATOM   1264  HA  ARG A  79      -2.806  -5.819 -12.920  1.00  0.00           H  
ATOM   1265  CB  ARG A  79      -3.074  -7.272 -11.366  1.00  0.00           C  
ATOM   1266  HB2 ARG A  79      -3.992  -7.708 -11.765  1.00  0.00           H  
ATOM   1267  HB3 ARG A  79      -2.505  -8.049 -10.855  1.00  0.00           H  
ATOM   1268  CG  ARG A  79      -3.432  -6.151 -10.380  1.00  0.00           C  
ATOM   1269  HG2 ARG A  79      -2.520  -5.751  -9.934  1.00  0.00           H  
ATOM   1270  HG3 ARG A  79      -3.925  -5.349 -10.934  1.00  0.00           H  
ATOM   1271  CD  ARG A  79      -4.356  -6.586  -9.248  1.00  0.00           C  
ATOM   1272  HD2 ARG A  79      -5.239  -7.073  -9.666  1.00  0.00           H  
ATOM   1273  HD3 ARG A  79      -3.828  -7.286  -8.598  1.00  0.00           H  
ATOM   1274  NE  ARG A  79      -4.747  -5.388  -8.493  1.00  0.00           N  
ATOM   1275  HE  ARG A  79      -4.235  -4.533  -8.697  1.00  0.00           H  
ATOM   1276  CZ  ARG A  79      -5.597  -5.278  -7.494  1.00  0.00           C  
ATOM   1277  NH1 ARG A  79      -6.139  -6.317  -6.933  1.00  0.00           N  
ATOM   1278 HH11 ARG A  79      -5.860  -7.236  -7.196  1.00  0.00           H  
ATOM   1279 HH12 ARG A  79      -6.609  -6.135  -6.035  1.00  0.00           H  
ATOM   1280  NH2 ARG A  79      -5.897  -4.103  -7.033  1.00  0.00           N  
ATOM   1281 HH21 ARG A  79      -5.409  -3.260  -7.339  1.00  0.00           H  
ATOM   1282 HH22 ARG A  79      -6.467  -4.017  -6.181  1.00  0.00           H  
ATOM   1283  C   ARG A  79      -0.920  -6.092 -12.015  1.00  0.00           C  
ATOM   1284  O   ARG A  79      -0.806  -4.874 -11.874  1.00  0.00           O  
ATOM   1285  N   PHE A  80       0.099  -6.929 -11.803  1.00  0.00           N  
ATOM   1286  H   PHE A  80      -0.052  -7.931 -11.886  1.00  0.00           H  
ATOM   1287  CA  PHE A  80       1.445  -6.421 -11.538  1.00  0.00           C  
ATOM   1288  HA  PHE A  80       1.401  -5.777 -10.659  1.00  0.00           H  
ATOM   1289  CB  PHE A  80       2.441  -7.546 -11.250  1.00  0.00           C  
ATOM   1290  HB2 PHE A  80       2.333  -8.326 -12.003  1.00  0.00           H  
ATOM   1291  HB3 PHE A  80       3.427  -7.103 -11.371  1.00  0.00           H  
ATOM   1292  CG  PHE A  80       2.416  -8.165  -9.861  1.00  0.00           C  
ATOM   1293  CD1 PHE A  80       2.988  -7.477  -8.773  1.00  0.00           C  
ATOM   1294  HD1 PHE A  80       3.394  -6.491  -8.922  1.00  0.00           H  
ATOM   1295  CE1 PHE A  80       3.079  -8.087  -7.507  1.00  0.00           C  
ATOM   1296  HE1 PHE A  80       3.560  -7.575  -6.685  1.00  0.00           H  
ATOM   1297  CZ  PHE A  80       2.580  -9.386  -7.317  1.00  0.00           C  
ATOM   1298  HZ  PHE A  80       2.659  -9.867  -6.350  1.00  0.00           H  
ATOM   1299  CE2 PHE A  80       2.021 -10.080  -8.400  1.00  0.00           C  
ATOM   1300  HE2 PHE A  80       1.682 -11.096  -8.265  1.00  0.00           H  
ATOM   1301  CD2 PHE A  80       1.948  -9.477  -9.669  1.00  0.00           C  
ATOM   1302  HD2 PHE A  80       1.563 -10.041 -10.503  1.00  0.00           H  
ATOM   1303  C   PHE A  80       1.966  -5.547 -12.692  1.00  0.00           C  
ATOM   1304  O   PHE A  80       2.532  -4.501 -12.410  1.00  0.00           O  
ATOM   1305  N   LEU A  81       1.756  -5.896 -13.969  1.00  0.00           N  
ATOM   1306  H   LEU A  81       1.347  -6.807 -14.162  1.00  0.00           H  
ATOM   1307  CA  LEU A  81       2.185  -5.052 -15.099  1.00  0.00           C  
ATOM   1308  HA  LEU A  81       3.249  -4.852 -14.976  1.00  0.00           H  
ATOM   1309  CB  LEU A  81       1.993  -5.776 -16.447  1.00  0.00           C  
ATOM   1310  HB2 LEU A  81       0.934  -5.998 -16.583  1.00  0.00           H  
ATOM   1311  HB3 LEU A  81       2.287  -5.073 -17.227  1.00  0.00           H  
ATOM   1312  CG  LEU A  81       2.798  -7.078 -16.665  1.00  0.00           C  
ATOM   1313  HG  LEU A  81       2.381  -7.879 -16.069  1.00  0.00           H  
ATOM   1314  CD1 LEU A  81       2.685  -7.488 -18.132  1.00  0.00           C  
ATOM   1315 HD11 LEU A  81       1.635  -7.613 -18.395  1.00  0.00           H  
ATOM   1316 HD12 LEU A  81       3.140  -6.737 -18.778  1.00  0.00           H  
ATOM   1317 HD13 LEU A  81       3.182  -8.447 -18.284  1.00  0.00           H  
ATOM   1318  CD2 LEU A  81       4.275  -6.941 -16.301  1.00  0.00           C  
ATOM   1319 HD21 LEU A  81       4.383  -6.976 -15.219  1.00  0.00           H  
ATOM   1320 HD22 LEU A  81       4.852  -7.760 -16.731  1.00  0.00           H  
ATOM   1321 HD23 LEU A  81       4.662  -5.994 -16.652  1.00  0.00           H  
ATOM   1322  C   LEU A  81       1.493  -3.672 -15.104  1.00  0.00           C  
ATOM   1323  O   LEU A  81       2.164  -2.656 -15.289  1.00  0.00           O  
ATOM   1324  N   LYS A  82       0.190  -3.615 -14.795  1.00  0.00           N  
ATOM   1325  H   LYS A  82      -0.311  -4.495 -14.721  1.00  0.00           H  
ATOM   1326  CA  LYS A  82      -0.542  -2.356 -14.541  1.00  0.00           C  
ATOM   1327  HA  LYS A  82      -0.450  -1.706 -15.414  1.00  0.00           H  
ATOM   1328  CB  LYS A  82      -2.031  -2.663 -14.294  1.00  0.00           C  
ATOM   1329  HB2 LYS A  82      -2.136  -3.592 -13.733  1.00  0.00           H  
ATOM   1330  HB3 LYS A  82      -2.477  -1.857 -13.709  1.00  0.00           H  
ATOM   1331  CG  LYS A  82      -2.795  -2.768 -15.617  1.00  0.00           C  
ATOM   1332  HG2 LYS A  82      -2.770  -1.791 -16.098  1.00  0.00           H  
ATOM   1333  HG3 LYS A  82      -2.314  -3.505 -16.261  1.00  0.00           H  
ATOM   1334  CD  LYS A  82      -4.259  -3.160 -15.408  1.00  0.00           C  
ATOM   1335  HD2 LYS A  82      -4.303  -4.154 -14.965  1.00  0.00           H  
ATOM   1336  HD3 LYS A  82      -4.738  -2.441 -14.739  1.00  0.00           H  
ATOM   1337  CE  LYS A  82      -4.973  -3.162 -16.764  1.00  0.00           C  
ATOM   1338  HE2 LYS A  82      -4.938  -2.154 -17.185  1.00  0.00           H  
ATOM   1339  HE3 LYS A  82      -4.434  -3.828 -17.450  1.00  0.00           H  
ATOM   1340  NZ  LYS A  82      -6.380  -3.600 -16.636  1.00  0.00           N  
ATOM   1341  HZ1 LYS A  82      -6.790  -3.758 -17.566  1.00  0.00           H  
ATOM   1342  HZ2 LYS A  82      -6.436  -4.516 -16.219  1.00  0.00           H  
ATOM   1343  HZ3 LYS A  82      -6.957  -2.941 -16.134  1.00  0.00           H  
ATOM   1344  C   LYS A  82       0.037  -1.555 -13.371  1.00  0.00           C  
ATOM   1345  O   LYS A  82       0.072  -0.327 -13.427  1.00  0.00           O  
ATOM   1346  N   ARG A  83       0.493  -2.219 -12.307  1.00  0.00           N  
ATOM   1347  H   ARG A  83       0.381  -3.228 -12.288  1.00  0.00           H  
ATOM   1348  CA  ARG A  83       1.100  -1.537 -11.153  1.00  0.00           C  
ATOM   1349  HA  ARG A  83       0.555  -0.607 -10.990  1.00  0.00           H  
ATOM   1350  CB  ARG A  83       0.904  -2.403  -9.906  1.00  0.00           C  
ATOM   1351  HB2 ARG A  83      -0.134  -2.744  -9.890  1.00  0.00           H  
ATOM   1352  HB3 ARG A  83       1.560  -3.275  -9.936  1.00  0.00           H  
ATOM   1353  CG  ARG A  83       1.169  -1.575  -8.642  1.00  0.00           C  
ATOM   1354  HG2 ARG A  83       2.242  -1.494  -8.469  1.00  0.00           H  
ATOM   1355  HG3 ARG A  83       0.756  -0.573  -8.763  1.00  0.00           H  
ATOM   1356  CD  ARG A  83       0.488  -2.197  -7.429  1.00  0.00           C  
ATOM   1357  HD2 ARG A  83       0.516  -1.491  -6.607  1.00  0.00           H  
ATOM   1358  HD3 ARG A  83      -0.555  -2.377  -7.662  1.00  0.00           H  
ATOM   1359  NE  ARG A  83       1.149  -3.416  -6.979  1.00  0.00           N  
ATOM   1360  HE  ARG A  83       1.942  -3.277  -6.366  1.00  0.00           H  
ATOM   1361  CZ  ARG A  83       0.790  -4.660  -7.187  1.00  0.00           C  
ATOM   1362  NH1 ARG A  83      -0.243  -5.022  -7.896  1.00  0.00           N  
ATOM   1363 HH11 ARG A  83      -0.939  -4.315  -8.157  1.00  0.00           H  
ATOM   1364 HH12 ARG A  83      -0.522  -5.980  -7.915  1.00  0.00           H  
ATOM   1365  NH2 ARG A  83       1.491  -5.594  -6.628  1.00  0.00           N  
ATOM   1366 HH21 ARG A  83       2.252  -5.333  -6.023  1.00  0.00           H  
ATOM   1367 HH22 ARG A  83       1.240  -6.558  -6.762  1.00  0.00           H  
ATOM   1368  C   ARG A  83       2.558  -1.130 -11.390  1.00  0.00           C  
ATOM   1369  O   ARG A  83       2.987  -0.100 -10.884  1.00  0.00           O  
ATOM   1370  N   LEU A  84       3.298  -1.884 -12.200  1.00  0.00           N  
ATOM   1371  H   LEU A  84       2.882  -2.745 -12.529  1.00  0.00           H  
ATOM   1372  CA  LEU A  84       4.647  -1.564 -12.669  1.00  0.00           C  
ATOM   1373  HA  LEU A  84       5.271  -1.343 -11.803  1.00  0.00           H  
ATOM   1374  CB  LEU A  84       5.212  -2.810 -13.383  1.00  0.00           C  
ATOM   1375  HB2 LEU A  84       5.238  -3.633 -12.668  1.00  0.00           H  
ATOM   1376  HB3 LEU A  84       4.522  -3.087 -14.178  1.00  0.00           H  
ATOM   1377  CG  LEU A  84       6.610  -2.660 -14.009  1.00  0.00           C  
ATOM   1378  HG  LEU A  84       6.585  -1.886 -14.776  1.00  0.00           H  
ATOM   1379  CD1 LEU A  84       7.671  -2.300 -12.972  1.00  0.00           C  
ATOM   1380 HD11 LEU A  84       7.684  -3.039 -12.171  1.00  0.00           H  
ATOM   1381 HD12 LEU A  84       7.444  -1.320 -12.563  1.00  0.00           H  
ATOM   1382 HD13 LEU A  84       8.651  -2.257 -13.444  1.00  0.00           H  
ATOM   1383  CD2 LEU A  84       7.007  -3.983 -14.663  1.00  0.00           C  
ATOM   1384 HD21 LEU A  84       6.259  -4.276 -15.398  1.00  0.00           H  
ATOM   1385 HD22 LEU A  84       7.089  -4.767 -13.913  1.00  0.00           H  
ATOM   1386 HD23 LEU A  84       7.962  -3.865 -15.170  1.00  0.00           H  
ATOM   1387  C   LEU A  84       4.618  -0.309 -13.550  1.00  0.00           C  
ATOM   1388  O   LEU A  84       5.384   0.618 -13.315  1.00  0.00           O  
ATOM   1389  N   ASP A  85       3.673  -0.229 -14.488  1.00  0.00           N  
ATOM   1390  H   ASP A  85       3.109  -1.053 -14.679  1.00  0.00           H  
ATOM   1391  CA  ASP A  85       3.377   0.981 -15.272  1.00  0.00           C  
ATOM   1392  HA  ASP A  85       4.246   1.236 -15.879  1.00  0.00           H  
ATOM   1393  CB  ASP A  85       2.226   0.614 -16.219  1.00  0.00           C  
ATOM   1394  HB2 ASP A  85       2.559  -0.239 -16.811  1.00  0.00           H  
ATOM   1395  HB3 ASP A  85       1.364   0.297 -15.630  1.00  0.00           H  
ATOM   1396  CG  ASP A  85       1.778   1.706 -17.191  1.00  0.00           C  
ATOM   1397  OD1 ASP A  85       2.442   2.756 -17.307  1.00  0.00           O  
ATOM   1398  OD2 ASP A  85       0.751   1.485 -17.873  1.00  0.00           O  
ATOM   1399  C   ASP A  85       3.070   2.204 -14.375  1.00  0.00           C  
ATOM   1400  O   ASP A  85       3.728   3.237 -14.486  1.00  0.00           O  
ATOM   1401  N   ARG A  86       2.191   2.051 -13.369  1.00  0.00           N  
ATOM   1402  H   ARG A  86       1.637   1.202 -13.363  1.00  0.00           H  
ATOM   1403  CA  ARG A  86       1.957   3.063 -12.309  1.00  0.00           C  
ATOM   1404  HA  ARG A  86       1.633   3.990 -12.786  1.00  0.00           H  
ATOM   1405  CB  ARG A  86       0.827   2.594 -11.361  1.00  0.00           C  
ATOM   1406  HB2 ARG A  86       0.972   1.545 -11.119  1.00  0.00           H  
ATOM   1407  HB3 ARG A  86       0.880   3.157 -10.426  1.00  0.00           H  
ATOM   1408  CG  ARG A  86      -0.581   2.804 -11.955  1.00  0.00           C  
ATOM   1409  HG2 ARG A  86      -0.851   3.855 -11.847  1.00  0.00           H  
ATOM   1410  HG3 ARG A  86      -0.556   2.567 -13.019  1.00  0.00           H  
ATOM   1411  CD  ARG A  86      -1.680   1.930 -11.319  1.00  0.00           C  
ATOM   1412  HD2 ARG A  86      -2.637   2.204 -11.766  1.00  0.00           H  
ATOM   1413  HD3 ARG A  86      -1.471   0.891 -11.571  1.00  0.00           H  
ATOM   1414  NE  ARG A  86      -1.782   2.068  -9.856  1.00  0.00           N  
ATOM   1415  HE  ARG A  86      -1.490   2.954  -9.429  1.00  0.00           H  
ATOM   1416  CZ  ARG A  86      -2.133   1.129  -8.992  1.00  0.00           C  
ATOM   1417  NH1 ARG A  86      -2.577  -0.061  -9.283  1.00  0.00           N  
ATOM   1418 HH11 ARG A  86      -2.758  -0.302 -10.229  1.00  0.00           H  
ATOM   1419 HH12 ARG A  86      -2.913  -0.662  -8.526  1.00  0.00           H  
ATOM   1420  NH2 ARG A  86      -2.001   1.336  -7.739  1.00  0.00           N  
ATOM   1421 HH21 ARG A  86      -1.734   2.259  -7.394  1.00  0.00           H  
ATOM   1422 HH22 ARG A  86      -2.075   0.574  -7.077  1.00  0.00           H  
ATOM   1423  C   ARG A  86       3.223   3.449 -11.516  1.00  0.00           C  
ATOM   1424  O   ARG A  86       3.322   4.599 -11.095  1.00  0.00           O  
ATOM   1425  N   ASN A  87       4.197   2.552 -11.326  1.00  0.00           N  
ATOM   1426  H   ASN A  87       4.071   1.631 -11.726  1.00  0.00           H  
ATOM   1427  CA  ASN A  87       5.492   2.896 -10.708  1.00  0.00           C  
ATOM   1428  HA  ASN A  87       5.318   3.554  -9.853  1.00  0.00           H  
ATOM   1429  CB  ASN A  87       6.229   1.640 -10.203  1.00  0.00           C  
ATOM   1430  HB2 ASN A  87       6.159   0.837 -10.931  1.00  0.00           H  
ATOM   1431  HB3 ASN A  87       7.278   1.902 -10.085  1.00  0.00           H  
ATOM   1432  CG  ASN A  87       5.778   1.129  -8.850  1.00  0.00           C  
ATOM   1433  OD1 ASN A  87       6.533   1.066  -7.899  1.00  0.00           O  
ATOM   1434  ND2 ASN A  87       4.549   0.707  -8.692  1.00  0.00           N  
ATOM   1435 HD21 ASN A  87       4.318   0.400  -7.765  1.00  0.00           H  
ATOM   1436 HD22 ASN A  87       3.913   0.654  -9.481  1.00  0.00           H  
ATOM   1437  C   ASN A  87       6.409   3.680 -11.672  1.00  0.00           C  
ATOM   1438  O   ASN A  87       7.073   4.627 -11.253  1.00  0.00           O  
ATOM   1439  N   LEU A  88       6.456   3.297 -12.955  1.00  0.00           N  
ATOM   1440  H   LEU A  88       5.907   2.486 -13.224  1.00  0.00           H  
ATOM   1441  CA  LEU A  88       7.234   3.989 -14.000  1.00  0.00           C  
ATOM   1442  HA  LEU A  88       8.259   4.119 -13.655  1.00  0.00           H  
ATOM   1443  CB  LEU A  88       7.227   3.154 -15.292  1.00  0.00           C  
ATOM   1444  HB2 LEU A  88       6.190   2.946 -15.558  1.00  0.00           H  
ATOM   1445  HB3 LEU A  88       7.664   3.750 -16.094  1.00  0.00           H  
ATOM   1446  CG  LEU A  88       7.995   1.827 -15.198  1.00  0.00           C  
ATOM   1447  HG  LEU A  88       7.699   1.289 -14.301  1.00  0.00           H  
ATOM   1448  CD1 LEU A  88       7.676   0.952 -16.407  1.00  0.00           C  
ATOM   1449 HD11 LEU A  88       8.010   1.443 -17.321  1.00  0.00           H  
ATOM   1450 HD12 LEU A  88       8.173  -0.011 -16.307  1.00  0.00           H  
ATOM   1451 HD13 LEU A  88       6.600   0.782 -16.460  1.00  0.00           H  
ATOM   1452  CD2 LEU A  88       9.508   2.044 -15.178  1.00  0.00           C  
ATOM   1453 HD21 LEU A  88       9.793   2.625 -14.303  1.00  0.00           H  
ATOM   1454 HD22 LEU A  88      10.007   1.079 -15.134  1.00  0.00           H  
ATOM   1455 HD23 LEU A  88       9.821   2.569 -16.081  1.00  0.00           H  
ATOM   1456  C   LEU A  88       6.691   5.391 -14.299  1.00  0.00           C  
ATOM   1457  O   LEU A  88       7.469   6.325 -14.485  1.00  0.00           O  
ATOM   1458  N   TRP A  89       5.367   5.551 -14.278  1.00  0.00           N  
ATOM   1459  H   TRP A  89       4.789   4.719 -14.194  1.00  0.00           H  
ATOM   1460  CA  TRP A  89       4.684   6.843 -14.342  1.00  0.00           C  
ATOM   1461  HA  TRP A  89       4.862   7.309 -15.312  1.00  0.00           H  
ATOM   1462  CB  TRP A  89       3.178   6.606 -14.179  1.00  0.00           C  
ATOM   1463  HB2 TRP A  89       2.757   6.356 -15.153  1.00  0.00           H  
ATOM   1464  HB3 TRP A  89       3.020   5.751 -13.523  1.00  0.00           H  
ATOM   1465  CG  TRP A  89       2.422   7.760 -13.599  1.00  0.00           C  
ATOM   1466  CD1 TRP A  89       1.922   7.806 -12.344  1.00  0.00           C  
ATOM   1467  HD1 TRP A  89       1.999   7.001 -11.618  1.00  0.00           H  
ATOM   1468  NE1 TRP A  89       1.348   9.042 -12.120  1.00  0.00           N  
ATOM   1469  HE1 TRP A  89       0.981   9.318 -11.217  1.00  0.00           H  
ATOM   1470  CE2 TRP A  89       1.451   9.857 -13.230  1.00  0.00           C  
ATOM   1471  CZ2 TRP A  89       1.051  11.175 -13.500  1.00  0.00           C  
ATOM   1472  HZ2 TRP A  89       0.544  11.758 -12.747  1.00  0.00           H  
ATOM   1473  CH2 TRP A  89       1.323  11.727 -14.764  1.00  0.00           C  
ATOM   1474  HH2 TRP A  89       1.015  12.738 -14.994  1.00  0.00           H  
ATOM   1475  CZ3 TRP A  89       1.992  10.963 -15.736  1.00  0.00           C  
ATOM   1476  HZ3 TRP A  89       2.188  11.388 -16.708  1.00  0.00           H  
ATOM   1477  CE3 TRP A  89       2.390   9.641 -15.457  1.00  0.00           C  
ATOM   1478  HE3 TRP A  89       2.899   9.062 -16.213  1.00  0.00           H  
ATOM   1479  CD2 TRP A  89       2.130   9.057 -14.199  1.00  0.00           C  
ATOM   1480  C   TRP A  89       5.202   7.812 -13.274  1.00  0.00           C  
ATOM   1481  O   TRP A  89       5.511   8.957 -13.598  1.00  0.00           O  
ATOM   1482  N   GLY A  90       5.369   7.339 -12.032  1.00  0.00           N  
ATOM   1483  H   GLY A  90       5.090   6.386 -11.842  1.00  0.00           H  
ATOM   1484  CA  GLY A  90       5.937   8.129 -10.938  1.00  0.00           C  
ATOM   1485  HA2 GLY A  90       5.344   9.036 -10.806  1.00  0.00           H  
ATOM   1486  HA3 GLY A  90       5.901   7.544 -10.020  1.00  0.00           H  
ATOM   1487  C   GLY A  90       7.391   8.536 -11.184  1.00  0.00           C  
ATOM   1488  O   GLY A  90       7.728   9.707 -11.044  1.00  0.00           O  
ATOM   1489  N   LEU A  91       8.249   7.604 -11.618  1.00  0.00           N  
ATOM   1490  H   LEU A  91       7.924   6.649 -11.713  1.00  0.00           H  
ATOM   1491  CA  LEU A  91       9.663   7.898 -11.902  1.00  0.00           C  
ATOM   1492  HA  LEU A  91      10.107   8.383 -11.033  1.00  0.00           H  
ATOM   1493  CB  LEU A  91      10.408   6.578 -12.189  1.00  0.00           C  
ATOM   1494  HB2 LEU A  91       9.881   6.056 -12.989  1.00  0.00           H  
ATOM   1495  HB3 LEU A  91      11.407   6.818 -12.556  1.00  0.00           H  
ATOM   1496  CG  LEU A  91      10.560   5.626 -10.987  1.00  0.00           C  
ATOM   1497  HG  LEU A  91       9.593   5.461 -10.517  1.00  0.00           H  
ATOM   1498  CD1 LEU A  91      11.098   4.279 -11.474  1.00  0.00           C  
ATOM   1499 HD11 LEU A  91      11.165   3.589 -10.634  1.00  0.00           H  
ATOM   1500 HD12 LEU A  91      10.425   3.859 -12.220  1.00  0.00           H  
ATOM   1501 HD13 LEU A  91      12.091   4.415 -11.905  1.00  0.00           H  
ATOM   1502  CD2 LEU A  91      11.534   6.178  -9.944  1.00  0.00           C  
ATOM   1503 HD21 LEU A  91      11.139   7.100  -9.518  1.00  0.00           H  
ATOM   1504 HD22 LEU A  91      11.660   5.453  -9.141  1.00  0.00           H  
ATOM   1505 HD23 LEU A  91      12.500   6.382 -10.406  1.00  0.00           H  
ATOM   1506  C   LEU A  91       9.842   8.872 -13.081  1.00  0.00           C  
ATOM   1507  O   LEU A  91      10.741   9.717 -13.074  1.00  0.00           O  
ATOM   1508  N   ALA A  92       9.009   8.741 -14.118  1.00  0.00           N  
ATOM   1509  H   ALA A  92       8.303   8.011 -14.071  1.00  0.00           H  
ATOM   1510  CA  ALA A  92       9.108   9.518 -15.352  1.00  0.00           C  
ATOM   1511  HA  ALA A  92      10.160   9.673 -15.588  1.00  0.00           H  
ATOM   1512  CB  ALA A  92       8.490   8.693 -16.489  1.00  0.00           C  
ATOM   1513  HB1 ALA A  92       8.988   7.726 -16.558  1.00  0.00           H  
ATOM   1514  HB2 ALA A  92       7.427   8.528 -16.302  1.00  0.00           H  
ATOM   1515  HB3 ALA A  92       8.615   9.225 -17.430  1.00  0.00           H  
ATOM   1516  C   ALA A  92       8.440  10.902 -15.262  1.00  0.00           C  
ATOM   1517  O   ALA A  92       9.001  11.891 -15.742  1.00  0.00           O  
ATOM   1518  N   GLY A  93       7.227  10.979 -14.701  1.00  0.00           N  
ATOM   1519  H   GLY A  93       6.834  10.158 -14.242  1.00  0.00           H  
ATOM   1520  CA  GLY A  93       6.356  12.149 -14.848  1.00  0.00           C  
ATOM   1521  HA2 GLY A  93       5.481  12.012 -14.214  1.00  0.00           H  
ATOM   1522  HA3 GLY A  93       6.887  13.044 -14.525  1.00  0.00           H  
ATOM   1523  C   GLY A  93       5.867  12.363 -16.291  1.00  0.00           C  
ATOM   1524  O   GLY A  93       5.625  13.496 -16.697  1.00  0.00           O  
ATOM   1525  N   LEU A  94       5.765  11.290 -17.088  1.00  0.00           N  
ATOM   1526  H   LEU A  94       5.951  10.390 -16.668  1.00  0.00           H  
ATOM   1527  CA  LEU A  94       5.383  11.305 -18.509  1.00  0.00           C  
ATOM   1528  HA  LEU A  94       4.912  12.260 -18.744  1.00  0.00           H  
ATOM   1529  CB  LEU A  94       6.639  11.133 -19.388  1.00  0.00           C  
ATOM   1530  HB2 LEU A  94       7.149  10.226 -19.068  1.00  0.00           H  
ATOM   1531  HB3 LEU A  94       6.325  10.986 -20.422  1.00  0.00           H  
ATOM   1532  CG  LEU A  94       7.650  12.293 -19.356  1.00  0.00           C  
ATOM   1533  HG  LEU A  94       7.925  12.525 -18.328  1.00  0.00           H  
ATOM   1534  CD1 LEU A  94       8.916  11.890 -20.113  1.00  0.00           C  
ATOM   1535 HD11 LEU A  94       8.671  11.639 -21.146  1.00  0.00           H  
ATOM   1536 HD12 LEU A  94       9.632  12.710 -20.106  1.00  0.00           H  
ATOM   1537 HD13 LEU A  94       9.367  11.021 -19.635  1.00  0.00           H  
ATOM   1538  CD2 LEU A  94       7.076  13.545 -20.020  1.00  0.00           C  
ATOM   1539 HD21 LEU A  94       7.831  14.330 -20.041  1.00  0.00           H  
ATOM   1540 HD22 LEU A  94       6.768  13.325 -21.043  1.00  0.00           H  
ATOM   1541 HD23 LEU A  94       6.224  13.914 -19.451  1.00  0.00           H  
ATOM   1542  C   LEU A  94       4.363  10.198 -18.813  1.00  0.00           C  
ATOM   1543  O   LEU A  94       4.558   9.053 -18.412  1.00  0.00           O  
ATOM   1544  N   ASN A  95       3.284  10.529 -19.537  1.00  0.00           N  
ATOM   1545  H   ASN A  95       3.185  11.488 -19.828  1.00  0.00           H  
ATOM   1546  CA  ASN A  95       2.197   9.576 -19.826  1.00  0.00           C  
ATOM   1547  HA  ASN A  95       1.924   9.058 -18.902  1.00  0.00           H  
ATOM   1548  CB  ASN A  95       0.959  10.337 -20.356  1.00  0.00           C  
ATOM   1549  HB2 ASN A  95       1.259  11.043 -21.131  1.00  0.00           H  
ATOM   1550  HB3 ASN A  95       0.269   9.619 -20.803  1.00  0.00           H  
ATOM   1551  CG  ASN A  95       0.176  11.058 -19.272  1.00  0.00           C  
ATOM   1552  OD1 ASN A  95      -0.041  10.546 -18.194  1.00  0.00           O  
ATOM   1553  ND2 ASN A  95      -0.289  12.259 -19.510  1.00  0.00           N  
ATOM   1554 HD21 ASN A  95      -0.821  12.664 -18.758  1.00  0.00           H  
ATOM   1555 HD22 ASN A  95      -0.147  12.714 -20.390  1.00  0.00           H  
ATOM   1556  C   ASN A  95       2.587   8.482 -20.837  1.00  0.00           C  
ATOM   1557  O   ASN A  95       2.295   7.303 -20.635  1.00  0.00           O  
ATOM   1558  N   SER A  96       3.186   8.875 -21.962  1.00  0.00           N  
ATOM   1559  H   SER A  96       3.460   9.842 -22.057  1.00  0.00           H  
ATOM   1560  CA  SER A  96       3.519   7.992 -23.085  1.00  0.00           C  
ATOM   1561  HA  SER A  96       3.829   7.020 -22.699  1.00  0.00           H  
ATOM   1562  CB  SER A  96       2.286   7.789 -23.974  1.00  0.00           C  
ATOM   1563  HB2 SER A  96       1.473   7.384 -23.372  1.00  0.00           H  
ATOM   1564  HB3 SER A  96       1.976   8.749 -24.391  1.00  0.00           H  
ATOM   1565  OG  SER A  96       2.566   6.892 -25.029  1.00  0.00           O  
ATOM   1566  HG  SER A  96       1.777   6.763 -25.563  1.00  0.00           H  
ATOM   1567  C   SER A  96       4.679   8.575 -23.896  1.00  0.00           C  
ATOM   1568  O   SER A  96       4.788   9.796 -24.021  1.00  0.00           O  
ATOM   1569  N   CYS A  97       5.537   7.705 -24.423  1.00  0.00           N  
ATOM   1570  H   CYS A  97       5.341   6.720 -24.272  1.00  0.00           H  
ATOM   1571  CA  CYS A  97       6.694   8.027 -25.259  1.00  0.00           C  
ATOM   1572  HA  CYS A  97       6.511   8.945 -25.815  1.00  0.00           H  
ATOM   1573  CB  CYS A  97       7.931   8.241 -24.367  1.00  0.00           C  
ATOM   1574  HB2 CYS A  97       7.984   7.449 -23.620  1.00  0.00           H  
ATOM   1575  HB3 CYS A  97       8.828   8.187 -24.986  1.00  0.00           H  
ATOM   1576  SG  CYS A  97       7.891   9.867 -23.559  1.00  0.00           S  
ATOM   1577  HG  CYS A  97       6.591   9.838 -23.232  1.00  0.00           H  
ATOM   1578  C   CYS A  97       6.921   6.857 -26.235  1.00  0.00           C  
ATOM   1579  O   CYS A  97       7.521   5.857 -25.835  1.00  0.00           O  
ATOM   1580  N   PRO A  98       6.428   6.921 -27.488  1.00  0.00           N  
ATOM   1581  CD  PRO A  98       5.670   8.014 -28.081  1.00  0.00           C  
ATOM   1582  HD2 PRO A  98       6.141   8.980 -27.895  1.00  0.00           H  
ATOM   1583  HD3 PRO A  98       4.651   8.006 -27.688  1.00  0.00           H  
ATOM   1584  CG  PRO A  98       5.651   7.740 -29.585  1.00  0.00           C  
ATOM   1585  HG2 PRO A  98       6.526   8.194 -30.053  1.00  0.00           H  
ATOM   1586  HG3 PRO A  98       4.735   8.106 -30.050  1.00  0.00           H  
ATOM   1587  CB  PRO A  98       5.758   6.219 -29.660  1.00  0.00           C  
ATOM   1588  HB2 PRO A  98       6.164   5.889 -30.616  1.00  0.00           H  
ATOM   1589  HB3 PRO A  98       4.772   5.779 -29.499  1.00  0.00           H  
ATOM   1590  CA  PRO A  98       6.670   5.873 -28.477  1.00  0.00           C  
ATOM   1591  HA  PRO A  98       6.378   4.903 -28.073  1.00  0.00           H  
ATOM   1592  C   PRO A  98       8.151   5.800 -28.886  1.00  0.00           C  
ATOM   1593  O   PRO A  98       8.939   6.708 -28.628  1.00  0.00           O  
ATOM   1594  N   VAL A  99       8.521   4.725 -29.581  1.00  0.00           N  
ATOM   1595  H   VAL A  99       7.813   4.057 -29.851  1.00  0.00           H  
ATOM   1596  CA  VAL A  99       9.866   4.501 -30.135  1.00  0.00           C  
ATOM   1597  HA  VAL A  99      10.357   5.469 -30.243  1.00  0.00           H  
ATOM   1598  CB  VAL A  99      10.713   3.649 -29.162  1.00  0.00           C  
ATOM   1599  HB  VAL A  99      10.500   3.987 -28.147  1.00  0.00           H  
ATOM   1600  CG1 VAL A  99      10.395   2.150 -29.234  1.00  0.00           C  
ATOM   1601 HG11 VAL A  99      11.020   1.616 -28.523  1.00  0.00           H  
ATOM   1602 HG12 VAL A  99      10.601   1.753 -30.228  1.00  0.00           H  
ATOM   1603 HG13 VAL A  99       9.347   1.981 -28.988  1.00  0.00           H  
ATOM   1604  CG2 VAL A  99      12.222   3.835 -29.371  1.00  0.00           C  
ATOM   1605 HG21 VAL A  99      12.467   4.897 -29.388  1.00  0.00           H  
ATOM   1606 HG22 VAL A  99      12.758   3.375 -28.541  1.00  0.00           H  
ATOM   1607 HG23 VAL A  99      12.554   3.364 -30.296  1.00  0.00           H  
ATOM   1608  C   VAL A  99       9.736   3.893 -31.535  1.00  0.00           C  
ATOM   1609  O   VAL A  99       8.638   3.512 -31.942  1.00  0.00           O  
ATOM   1610  N   LYS A 100      10.837   3.806 -32.279  1.00  0.00           N  
ATOM   1611  H   LYS A 100      11.715   4.084 -31.864  1.00  0.00           H  
ATOM   1612  CA  LYS A 100      10.914   3.209 -33.617  1.00  0.00           C  
ATOM   1613  HA  LYS A 100      10.064   2.544 -33.779  1.00  0.00           H  
ATOM   1614  CB  LYS A 100      10.907   4.301 -34.686  1.00  0.00           C  
ATOM   1615  HB2 LYS A 100      11.772   4.954 -34.548  1.00  0.00           H  
ATOM   1616  HB3 LYS A 100      10.999   3.798 -35.642  1.00  0.00           H  
ATOM   1617  CG  LYS A 100       9.635   5.148 -34.755  1.00  0.00           C  
ATOM   1618  HG2 LYS A 100       8.762   4.499 -34.824  1.00  0.00           H  
ATOM   1619  HG3 LYS A 100       9.548   5.788 -33.876  1.00  0.00           H  
ATOM   1620  CD  LYS A 100       9.745   5.999 -36.021  1.00  0.00           C  
ATOM   1621  HD2 LYS A 100      10.610   6.659 -35.937  1.00  0.00           H  
ATOM   1622  HD3 LYS A 100       9.898   5.340 -36.881  1.00  0.00           H  
ATOM   1623  CE  LYS A 100       8.485   6.825 -36.254  1.00  0.00           C  
ATOM   1624  HE2 LYS A 100       7.628   6.143 -36.278  1.00  0.00           H  
ATOM   1625  HE3 LYS A 100       8.352   7.522 -35.420  1.00  0.00           H  
ATOM   1626  NZ  LYS A 100       8.610   7.546 -37.541  1.00  0.00           N  
ATOM   1627  HZ1 LYS A 100       7.769   8.065 -37.752  1.00  0.00           H  
ATOM   1628  HZ2 LYS A 100       8.788   6.876 -38.281  1.00  0.00           H  
ATOM   1629  HZ3 LYS A 100       9.400   8.177 -37.508  1.00  0.00           H  
ATOM   1630  C   LYS A 100      12.182   2.375 -33.776  1.00  0.00           C  
ATOM   1631  O   LYS A 100      13.072   2.465 -32.935  1.00  0.00           O  
ATOM   1632  N   GLU A 101      12.245   1.596 -34.856  1.00  0.00           N  
ATOM   1633  H   GLU A 101      11.514   1.686 -35.557  1.00  0.00           H  
ATOM   1634  CA  GLU A 101      13.414   0.838 -35.320  1.00  0.00           C  
ATOM   1635  HA  GLU A 101      13.044   0.125 -36.056  1.00  0.00           H  
ATOM   1636  CB  GLU A 101      14.407   1.749 -36.074  1.00  0.00           C  
ATOM   1637  HB2 GLU A 101      15.022   2.261 -35.330  1.00  0.00           H  
ATOM   1638  HB3 GLU A 101      15.076   1.088 -36.626  1.00  0.00           H  
ATOM   1639  CG  GLU A 101      13.912   2.839 -37.073  1.00  0.00           C  
ATOM   1640  HG2 GLU A 101      14.083   3.801 -36.584  1.00  0.00           H  
ATOM   1641  HG3 GLU A 101      14.573   2.817 -37.942  1.00  0.00           H  
ATOM   1642  CD  GLU A 101      12.447   2.851 -37.582  1.00  0.00           C  
ATOM   1643  OE1 GLU A 101      11.962   3.969 -37.896  1.00  0.00           O  
ATOM   1644  OE2 GLU A 101      11.771   1.795 -37.584  1.00  0.00           O  
ATOM   1645  C   GLU A 101      14.041  -0.020 -34.198  1.00  0.00           C  
ATOM   1646  O   GLU A 101      15.258  -0.131 -34.050  1.00  0.00           O  
ATOM   1647  N   ALA A 102      13.170  -0.568 -33.342  1.00  0.00           N  
ATOM   1648  H   ALA A 102      12.192  -0.477 -33.562  1.00  0.00           H  
ATOM   1649  CA  ALA A 102      13.511  -1.224 -32.085  1.00  0.00           C  
ATOM   1650  HA  ALA A 102      14.541  -0.974 -31.830  1.00  0.00           H  
ATOM   1651  CB  ALA A 102      12.606  -0.660 -30.981  1.00  0.00           C  
ATOM   1652  HB1 ALA A 102      12.761   0.416 -30.899  1.00  0.00           H  
ATOM   1653  HB2 ALA A 102      11.562  -0.852 -31.226  1.00  0.00           H  
ATOM   1654  HB3 ALA A 102      12.847  -1.130 -30.027  1.00  0.00           H  
ATOM   1655  C   ALA A 102      13.420  -2.752 -32.191  1.00  0.00           C  
ATOM   1656  O   ALA A 102      12.582  -3.303 -32.906  1.00  0.00           O  
ATOM   1657  N   ASN A 103      14.272  -3.440 -31.432  1.00  0.00           N  
ATOM   1658  H   ASN A 103      14.884  -2.926 -30.819  1.00  0.00           H  
ATOM   1659  CA  ASN A 103      14.359  -4.897 -31.454  1.00  0.00           C  
ATOM   1660  HA  ASN A 103      14.311  -5.222 -32.497  1.00  0.00           H  
ATOM   1661  CB  ASN A 103      15.739  -5.316 -30.901  1.00  0.00           C  
ATOM   1662  HB2 ASN A 103      15.839  -4.964 -29.875  1.00  0.00           H  
ATOM   1663  HB3 ASN A 103      15.824  -6.402 -30.888  1.00  0.00           H  
ATOM   1664  CG  ASN A 103      16.912  -4.782 -31.707  1.00  0.00           C  
ATOM   1665  OD1 ASN A 103      16.816  -4.421 -32.866  1.00  0.00           O  
ATOM   1666  ND2 ASN A 103      18.081  -4.725 -31.121  1.00  0.00           N  
ATOM   1667 HD21 ASN A 103      18.842  -4.415 -31.695  1.00  0.00           H  
ATOM   1668 HD22 ASN A 103      18.189  -5.058 -30.181  1.00  0.00           H  
ATOM   1669  C   ASN A 103      13.171  -5.571 -30.727  1.00  0.00           C  
ATOM   1670  O   ASN A 103      12.296  -4.920 -30.158  1.00  0.00           O  
ATOM   1671  N   GLN A 104      13.153  -6.904 -30.739  1.00  0.00           N  
ATOM   1672  H   GLN A 104      13.916  -7.379 -31.194  1.00  0.00           H  
ATOM   1673  CA  GLN A 104      12.161  -7.759 -30.071  1.00  0.00           C  
ATOM   1674  HA  GLN A 104      11.381  -7.146 -29.617  1.00  0.00           H  
ATOM   1675  CB  GLN A 104      11.507  -8.680 -31.119  1.00  0.00           C  
ATOM   1676  HB2 GLN A 104      12.292  -9.279 -31.581  1.00  0.00           H  
ATOM   1677  HB3 GLN A 104      10.828  -9.370 -30.621  1.00  0.00           H  
ATOM   1678  CG  GLN A 104      10.751  -7.935 -32.241  1.00  0.00           C  
ATOM   1679  HG2 GLN A 104      11.336  -7.089 -32.601  1.00  0.00           H  
ATOM   1680  HG3 GLN A 104      10.628  -8.618 -33.082  1.00  0.00           H  
ATOM   1681  CD  GLN A 104       9.357  -7.462 -31.838  1.00  0.00           C  
ATOM   1682  OE1 GLN A 104       8.586  -8.171 -31.214  1.00  0.00           O  
ATOM   1683  NE2 GLN A 104       8.952  -6.267 -32.204  1.00  0.00           N  
ATOM   1684 HE21 GLN A 104       8.039  -5.991 -31.889  1.00  0.00           H  
ATOM   1685 HE22 GLN A 104       9.573  -5.624 -32.665  1.00  0.00           H  
ATOM   1686  C   GLN A 104      12.826  -8.585 -28.951  1.00  0.00           C  
ATOM   1687  O   GLN A 104      13.966  -9.021 -29.101  1.00  0.00           O  
ATOM   1688  N   SER A 105      12.109  -8.831 -27.851  1.00  0.00           N  
ATOM   1689  H   SER A 105      11.187  -8.407 -27.779  1.00  0.00           H  
ATOM   1690  CA  SER A 105      12.550  -9.624 -26.686  1.00  0.00           C  
ATOM   1691  HA  SER A 105      13.318 -10.332 -26.996  1.00  0.00           H  
ATOM   1692  CB  SER A 105      13.149  -8.680 -25.630  1.00  0.00           C  
ATOM   1693  HB2 SER A 105      14.037  -8.204 -26.050  1.00  0.00           H  
ATOM   1694  HB3 SER A 105      12.421  -7.902 -25.390  1.00  0.00           H  
ATOM   1695  OG  SER A 105      13.508  -9.355 -24.433  1.00  0.00           O  
ATOM   1696  HG  SER A 105      12.700  -9.571 -23.929  1.00  0.00           H  
ATOM   1697  C   SER A 105      11.378 -10.416 -26.093  1.00  0.00           C  
ATOM   1698  O   SER A 105      10.225 -10.058 -26.319  1.00  0.00           O  
ATOM   1699  N   THR A 106      11.640 -11.447 -25.284  1.00  0.00           N  
ATOM   1700  H   THR A 106      12.602 -11.694 -25.105  1.00  0.00           H  
ATOM   1701  CA  THR A 106      10.625 -11.982 -24.355  1.00  0.00           C  
ATOM   1702  HA  THR A 106       9.686 -12.111 -24.896  1.00  0.00           H  
ATOM   1703  CB  THR A 106      10.999 -13.357 -23.770  1.00  0.00           C  
ATOM   1704  HB  THR A 106      10.126 -13.746 -23.244  1.00  0.00           H  
ATOM   1705  CG2 THR A 106      11.406 -14.373 -24.837  1.00  0.00           C  
ATOM   1706 HG21 THR A 106      12.369 -14.113 -25.274  1.00  0.00           H  
ATOM   1707 HG22 THR A 106      11.468 -15.364 -24.387  1.00  0.00           H  
ATOM   1708 HG23 THR A 106      10.649 -14.400 -25.619  1.00  0.00           H  
ATOM   1709  OG1 THR A 106      12.069 -13.264 -22.849  1.00  0.00           O  
ATOM   1710  HG1 THR A 106      12.159 -14.154 -22.486  1.00  0.00           H  
ATOM   1711  C   THR A 106      10.372 -10.998 -23.209  1.00  0.00           C  
ATOM   1712  O   THR A 106      11.231 -10.158 -22.897  1.00  0.00           O  
ATOM   1713  N   LEU A 107       9.212 -11.117 -22.559  1.00  0.00           N  
ATOM   1714  H   LEU A 107       8.525 -11.784 -22.898  1.00  0.00           H  
ATOM   1715  CA  LEU A 107       8.858 -10.333 -21.378  1.00  0.00           C  
ATOM   1716  HA  LEU A 107       8.989  -9.280 -21.625  1.00  0.00           H  
ATOM   1717  CB  LEU A 107       7.366 -10.568 -21.071  1.00  0.00           C  
ATOM   1718  HB2 LEU A 107       6.777 -10.393 -21.974  1.00  0.00           H  
ATOM   1719  HB3 LEU A 107       7.242 -11.614 -20.803  1.00  0.00           H  
ATOM   1720  CG  LEU A 107       6.809  -9.692 -19.933  1.00  0.00           C  
ATOM   1721  HG  LEU A 107       7.550  -9.607 -19.142  1.00  0.00           H  
ATOM   1722  CD1 LEU A 107       6.459  -8.282 -20.421  1.00  0.00           C  
ATOM   1723 HD11 LEU A 107       7.355  -7.792 -20.801  1.00  0.00           H  
ATOM   1724 HD12 LEU A 107       5.713  -8.339 -21.215  1.00  0.00           H  
ATOM   1725 HD13 LEU A 107       6.063  -7.696 -19.592  1.00  0.00           H  
ATOM   1726  CD2 LEU A 107       5.565 -10.333 -19.314  1.00  0.00           C  
ATOM   1727 HD21 LEU A 107       5.834 -11.286 -18.861  1.00  0.00           H  
ATOM   1728 HD22 LEU A 107       5.165  -9.689 -18.534  1.00  0.00           H  
ATOM   1729 HD23 LEU A 107       4.808 -10.506 -20.077  1.00  0.00           H  
ATOM   1730  C   LEU A 107       9.780 -10.639 -20.179  1.00  0.00           C  
ATOM   1731  O   LEU A 107      10.261  -9.697 -19.558  1.00  0.00           O  
ATOM   1732  N   GLU A 108      10.094 -11.907 -19.878  1.00  0.00           N  
ATOM   1733  H   GLU A 108       9.666 -12.646 -20.434  1.00  0.00           H  
ATOM   1734  CA  GLU A 108      10.980 -12.292 -18.747  1.00  0.00           C  
ATOM   1735  HA  GLU A 108      10.522 -11.976 -17.808  1.00  0.00           H  
ATOM   1736  CB  GLU A 108      11.155 -13.831 -18.717  1.00  0.00           C  
ATOM   1737  HB2 GLU A 108      10.186 -14.313 -18.806  1.00  0.00           H  
ATOM   1738  HB3 GLU A 108      11.717 -14.119 -19.609  1.00  0.00           H  
ATOM   1739  CG  GLU A 108      11.885 -14.425 -17.489  1.00  0.00           C  
ATOM   1740  HG2 GLU A 108      12.228 -15.427 -17.761  1.00  0.00           H  
ATOM   1741  HG3 GLU A 108      12.778 -13.834 -17.276  1.00  0.00           H  
ATOM   1742  CD  GLU A 108      11.015 -14.526 -16.220  1.00  0.00           C  
ATOM   1743  OE1 GLU A 108      10.218 -13.595 -15.970  1.00  0.00           O  
ATOM   1744  OE2 GLU A 108      11.143 -15.530 -15.471  1.00  0.00           O  
ATOM   1745  C   GLU A 108      12.359 -11.614 -18.855  1.00  0.00           C  
ATOM   1746  O   GLU A 108      12.886 -11.044 -17.896  1.00  0.00           O  
ATOM   1747  N   ASN A 109      12.932 -11.625 -20.064  1.00  0.00           N  
ATOM   1748  H   ASN A 109      12.434 -12.077 -20.822  1.00  0.00           H  
ATOM   1749  CA  ASN A 109      14.233 -11.023 -20.341  1.00  0.00           C  
ATOM   1750  HA  ASN A 109      14.931 -11.346 -19.566  1.00  0.00           H  
ATOM   1751  CB  ASN A 109      14.708 -11.557 -21.700  1.00  0.00           C  
ATOM   1752  HB2 ASN A 109      14.646 -12.645 -21.706  1.00  0.00           H  
ATOM   1753  HB3 ASN A 109      14.064 -11.179 -22.494  1.00  0.00           H  
ATOM   1754  CG  ASN A 109      16.133 -11.142 -22.002  1.00  0.00           C  
ATOM   1755  OD1 ASN A 109      16.413 -10.028 -22.421  1.00  0.00           O  
ATOM   1756  ND2 ASN A 109      17.083 -12.020 -21.787  1.00  0.00           N  
ATOM   1757 HD21 ASN A 109      18.021 -11.741 -22.002  1.00  0.00           H  
ATOM   1758 HD22 ASN A 109      16.851 -12.938 -21.449  1.00  0.00           H  
ATOM   1759  C   ASN A 109      14.188  -9.484 -20.303  1.00  0.00           C  
ATOM   1760  O   ASN A 109      15.083  -8.849 -19.732  1.00  0.00           O  
ATOM   1761  N   PHE A 110      13.131  -8.890 -20.868  1.00  0.00           N  
ATOM   1762  H   PHE A 110      12.421  -9.476 -21.300  1.00  0.00           H  
ATOM   1763  CA  PHE A 110      12.870  -7.451 -20.781  1.00  0.00           C  
ATOM   1764  HA  PHE A 110      13.714  -6.909 -21.206  1.00  0.00           H  
ATOM   1765  CB  PHE A 110      11.617  -7.144 -21.618  1.00  0.00           C  
ATOM   1766  HB2 PHE A 110      11.811  -7.445 -22.649  1.00  0.00           H  
ATOM   1767  HB3 PHE A 110      10.792  -7.758 -21.258  1.00  0.00           H  
ATOM   1768  CG  PHE A 110      11.155  -5.699 -21.622  1.00  0.00           C  
ATOM   1769  CD1 PHE A 110      11.561  -4.829 -22.652  1.00  0.00           C  
ATOM   1770  HD1 PHE A 110      12.230  -5.180 -23.426  1.00  0.00           H  
ATOM   1771  CE1 PHE A 110      11.082  -3.507 -22.692  1.00  0.00           C  
ATOM   1772  HE1 PHE A 110      11.386  -2.847 -23.492  1.00  0.00           H  
ATOM   1773  CZ  PHE A 110      10.189  -3.054 -21.705  1.00  0.00           C  
ATOM   1774  HZ  PHE A 110       9.800  -2.048 -21.748  1.00  0.00           H  
ATOM   1775  CE2 PHE A 110       9.783  -3.917 -20.672  1.00  0.00           C  
ATOM   1776  HE2 PHE A 110       9.086  -3.568 -19.924  1.00  0.00           H  
ATOM   1777  CD2 PHE A 110      10.262  -5.240 -20.633  1.00  0.00           C  
ATOM   1778  HD2 PHE A 110       9.926  -5.912 -19.855  1.00  0.00           H  
ATOM   1779  C   PHE A 110      12.723  -7.002 -19.317  1.00  0.00           C  
ATOM   1780  O   PHE A 110      13.275  -5.969 -18.928  1.00  0.00           O  
ATOM   1781  N   LEU A 111      12.049  -7.804 -18.484  1.00  0.00           N  
ATOM   1782  H   LEU A 111      11.617  -8.640 -18.870  1.00  0.00           H  
ATOM   1783  CA  LEU A 111      11.860  -7.544 -17.058  1.00  0.00           C  
ATOM   1784  HA  LEU A 111      11.584  -6.497 -16.948  1.00  0.00           H  
ATOM   1785  CB  LEU A 111      10.716  -8.408 -16.498  1.00  0.00           C  
ATOM   1786  HB2 LEU A 111      10.901  -9.447 -16.777  1.00  0.00           H  
ATOM   1787  HB3 LEU A 111      10.742  -8.350 -15.408  1.00  0.00           H  
ATOM   1788  CG  LEU A 111       9.299  -8.006 -16.956  1.00  0.00           C  
ATOM   1789  HG  LEU A 111       9.250  -7.957 -18.041  1.00  0.00           H  
ATOM   1790  CD1 LEU A 111       8.307  -9.057 -16.455  1.00  0.00           C  
ATOM   1791 HD11 LEU A 111       8.343  -9.124 -15.368  1.00  0.00           H  
ATOM   1792 HD12 LEU A 111       7.297  -8.803 -16.774  1.00  0.00           H  
ATOM   1793 HD13 LEU A 111       8.570 -10.029 -16.877  1.00  0.00           H  
ATOM   1794  CD2 LEU A 111       8.858  -6.647 -16.405  1.00  0.00           C  
ATOM   1795 HD21 LEU A 111       9.509  -5.860 -16.783  1.00  0.00           H  
ATOM   1796 HD22 LEU A 111       7.842  -6.435 -16.740  1.00  0.00           H  
ATOM   1797 HD23 LEU A 111       8.883  -6.655 -15.318  1.00  0.00           H  
ATOM   1798  C   LEU A 111      13.135  -7.728 -16.225  1.00  0.00           C  
ATOM   1799  O   LEU A 111      13.384  -6.873 -15.378  1.00  0.00           O  
ATOM   1800  N   GLU A 112      13.984  -8.746 -16.433  1.00  0.00           N  
ATOM   1801  H   GLU A 112      13.729  -9.500 -17.070  1.00  0.00           H  
ATOM   1802  CA  GLU A 112      15.269  -8.788 -15.709  1.00  0.00           C  
ATOM   1803  HA  GLU A 112      15.049  -8.648 -14.654  1.00  0.00           H  
ATOM   1804  CB  GLU A 112      16.002 -10.135 -15.833  1.00  0.00           C  
ATOM   1805  HB2 GLU A 112      15.338 -10.929 -15.492  1.00  0.00           H  
ATOM   1806  HB3 GLU A 112      16.233 -10.311 -16.886  1.00  0.00           H  
ATOM   1807  CG  GLU A 112      17.322 -10.188 -15.017  1.00  0.00           C  
ATOM   1808  HG2 GLU A 112      17.766 -11.174 -15.167  1.00  0.00           H  
ATOM   1809  HG3 GLU A 112      18.031  -9.463 -15.422  1.00  0.00           H  
ATOM   1810  CD  GLU A 112      17.133  -9.953 -13.501  1.00  0.00           C  
ATOM   1811  OE1 GLU A 112      16.392 -10.756 -12.888  1.00  0.00           O  
ATOM   1812  OE2 GLU A 112      17.662  -8.955 -12.936  1.00  0.00           O  
ATOM   1813  C   GLU A 112      16.185  -7.628 -16.116  1.00  0.00           C  
ATOM   1814  O   GLU A 112      16.876  -7.079 -15.262  1.00  0.00           O  
ATOM   1815  N   ARG A 113      16.173  -7.179 -17.379  1.00  0.00           N  
ATOM   1816  H   ARG A 113      15.592  -7.658 -18.062  1.00  0.00           H  
ATOM   1817  CA  ARG A 113      16.940  -5.986 -17.786  1.00  0.00           C  
ATOM   1818  HA  ARG A 113      17.934  -6.060 -17.348  1.00  0.00           H  
ATOM   1819  CB  ARG A 113      17.115  -5.944 -19.310  1.00  0.00           C  
ATOM   1820  HB2 ARG A 113      16.169  -6.167 -19.808  1.00  0.00           H  
ATOM   1821  HB3 ARG A 113      17.444  -4.946 -19.606  1.00  0.00           H  
ATOM   1822  CG  ARG A 113      18.198  -6.964 -19.709  1.00  0.00           C  
ATOM   1823  HG2 ARG A 113      19.104  -6.759 -19.135  1.00  0.00           H  
ATOM   1824  HG3 ARG A 113      17.865  -7.976 -19.473  1.00  0.00           H  
ATOM   1825  CD  ARG A 113      18.563  -6.881 -21.189  1.00  0.00           C  
ATOM   1826  HD2 ARG A 113      18.789  -5.843 -21.440  1.00  0.00           H  
ATOM   1827  HD3 ARG A 113      19.466  -7.471 -21.355  1.00  0.00           H  
ATOM   1828  NE  ARG A 113      17.495  -7.420 -22.042  1.00  0.00           N  
ATOM   1829  HE  ARG A 113      17.133  -8.344 -21.825  1.00  0.00           H  
ATOM   1830  CZ  ARG A 113      17.006  -6.890 -23.141  1.00  0.00           C  
ATOM   1831  NH1 ARG A 113      17.323  -5.706 -23.578  1.00  0.00           N  
ATOM   1832 HH11 ARG A 113      17.966  -5.124 -23.088  1.00  0.00           H  
ATOM   1833 HH12 ARG A 113      16.908  -5.409 -24.472  1.00  0.00           H  
ATOM   1834  NH2 ARG A 113      16.173  -7.563 -23.865  1.00  0.00           N  
ATOM   1835 HH21 ARG A 113      15.912  -8.509 -23.610  1.00  0.00           H  
ATOM   1836 HH22 ARG A 113      15.906  -7.140 -24.755  1.00  0.00           H  
ATOM   1837  C   ARG A 113      16.371  -4.694 -17.199  1.00  0.00           C  
ATOM   1838  O   ARG A 113      17.152  -3.896 -16.689  1.00  0.00           O  
ATOM   1839  N   LEU A 114      15.049  -4.535 -17.138  1.00  0.00           N  
ATOM   1840  H   LEU A 114      14.464  -5.206 -17.626  1.00  0.00           H  
ATOM   1841  CA  LEU A 114      14.405  -3.437 -16.404  1.00  0.00           C  
ATOM   1842  HA  LEU A 114      14.783  -2.494 -16.805  1.00  0.00           H  
ATOM   1843  CB  LEU A 114      12.884  -3.495 -16.639  1.00  0.00           C  
ATOM   1844  HB2 LEU A 114      12.691  -3.400 -17.708  1.00  0.00           H  
ATOM   1845  HB3 LEU A 114      12.531  -4.478 -16.326  1.00  0.00           H  
ATOM   1846  CG  LEU A 114      12.060  -2.432 -15.885  1.00  0.00           C  
ATOM   1847  HG  LEU A 114      12.216  -2.546 -14.812  1.00  0.00           H  
ATOM   1848  CD1 LEU A 114      12.411  -0.994 -16.282  1.00  0.00           C  
ATOM   1849 HD11 LEU A 114      12.267  -0.853 -17.354  1.00  0.00           H  
ATOM   1850 HD12 LEU A 114      11.777  -0.299 -15.737  1.00  0.00           H  
ATOM   1851 HD13 LEU A 114      13.448  -0.780 -16.023  1.00  0.00           H  
ATOM   1852  CD2 LEU A 114      10.576  -2.652 -16.175  1.00  0.00           C  
ATOM   1853 HD21 LEU A 114       9.981  -1.955 -15.585  1.00  0.00           H  
ATOM   1854 HD22 LEU A 114      10.374  -2.498 -17.235  1.00  0.00           H  
ATOM   1855 HD23 LEU A 114      10.298  -3.669 -15.903  1.00  0.00           H  
ATOM   1856  C   LEU A 114      14.759  -3.468 -14.906  1.00  0.00           C  
ATOM   1857  O   LEU A 114      15.122  -2.440 -14.349  1.00  0.00           O  
ATOM   1858  N   LYS A 115      14.722  -4.641 -14.263  1.00  0.00           N  
ATOM   1859  H   LYS A 115      14.374  -5.441 -14.786  1.00  0.00           H  
ATOM   1860  CA  LYS A 115      15.121  -4.853 -12.858  1.00  0.00           C  
ATOM   1861  HA  LYS A 115      14.609  -4.122 -12.236  1.00  0.00           H  
ATOM   1862  CB  LYS A 115      14.668  -6.272 -12.458  1.00  0.00           C  
ATOM   1863  HB2 LYS A 115      13.618  -6.388 -12.739  1.00  0.00           H  
ATOM   1864  HB3 LYS A 115      15.255  -6.981 -13.042  1.00  0.00           H  
ATOM   1865  CG  LYS A 115      14.791  -6.624 -10.961  1.00  0.00           C  
ATOM   1866  HG2 LYS A 115      15.849  -6.642 -10.698  1.00  0.00           H  
ATOM   1867  HG3 LYS A 115      14.307  -5.847 -10.367  1.00  0.00           H  
ATOM   1868  CD  LYS A 115      14.169  -7.991 -10.585  1.00  0.00           C  
ATOM   1869  HD2 LYS A 115      14.509  -8.264  -9.587  1.00  0.00           H  
ATOM   1870  HD3 LYS A 115      13.084  -7.929 -10.567  1.00  0.00           H  
ATOM   1871  CE  LYS A 115      14.597  -9.065 -11.584  1.00  0.00           C  
ATOM   1872  HE2 LYS A 115      14.214  -8.816 -12.576  1.00  0.00           H  
ATOM   1873  HE3 LYS A 115      15.690  -9.032 -11.640  1.00  0.00           H  
ATOM   1874  NZ  LYS A 115      14.196 -10.455 -11.251  1.00  0.00           N  
ATOM   1875  HZ1 LYS A 115      14.714 -11.056 -11.900  1.00  0.00           H  
ATOM   1876  HZ2 LYS A 115      14.497 -10.705 -10.323  1.00  0.00           H  
ATOM   1877  HZ3 LYS A 115      13.196 -10.630 -11.342  1.00  0.00           H  
ATOM   1878  C   LYS A 115      16.617  -4.608 -12.643  1.00  0.00           C  
ATOM   1879  O   LYS A 115      16.995  -4.025 -11.634  1.00  0.00           O  
ATOM   1880  N   THR A 116      17.454  -4.973 -13.609  1.00  0.00           N  
ATOM   1881  H   THR A 116      17.071  -5.500 -14.386  1.00  0.00           H  
ATOM   1882  CA  THR A 116      18.889  -4.670 -13.628  1.00  0.00           C  
ATOM   1883  HA  THR A 116      19.323  -4.998 -12.691  1.00  0.00           H  
ATOM   1884  CB  THR A 116      19.598  -5.423 -14.767  1.00  0.00           C  
ATOM   1885  HB  THR A 116      19.115  -5.198 -15.716  1.00  0.00           H  
ATOM   1886  CG2 THR A 116      21.083  -5.082 -14.888  1.00  0.00           C  
ATOM   1887 HG21 THR A 116      21.574  -5.181 -13.922  1.00  0.00           H  
ATOM   1888 HG22 THR A 116      21.554  -5.757 -15.603  1.00  0.00           H  
ATOM   1889 HG23 THR A 116      21.202  -4.062 -15.250  1.00  0.00           H  
ATOM   1890  OG1 THR A 116      19.514  -6.813 -14.529  1.00  0.00           O  
ATOM   1891  HG1 THR A 116      18.592  -7.088 -14.708  1.00  0.00           H  
ATOM   1892  C   THR A 116      19.130  -3.167 -13.695  1.00  0.00           C  
ATOM   1893  O   THR A 116      19.830  -2.638 -12.836  1.00  0.00           O  
ATOM   1894  N   ILE A 117      18.479  -2.464 -14.626  1.00  0.00           N  
ATOM   1895  H   ILE A 117      17.916  -2.965 -15.308  1.00  0.00           H  
ATOM   1896  CA  ILE A 117      18.529  -0.996 -14.731  1.00  0.00           C  
ATOM   1897  HA  ILE A 117      19.571  -0.689 -14.835  1.00  0.00           H  
ATOM   1898  CB  ILE A 117      17.763  -0.525 -15.993  1.00  0.00           C  
ATOM   1899  HB  ILE A 117      16.788  -1.016 -16.004  1.00  0.00           H  
ATOM   1900  CG2 ILE A 117      17.524   0.999 -15.999  1.00  0.00           C  
ATOM   1901 HG21 ILE A 117      16.879   1.288 -15.169  1.00  0.00           H  
ATOM   1902 HG22 ILE A 117      18.476   1.527 -15.911  1.00  0.00           H  
ATOM   1903 HG23 ILE A 117      17.030   1.309 -16.918  1.00  0.00           H  
ATOM   1904  CG1 ILE A 117      18.542  -0.937 -17.265  1.00  0.00           C  
ATOM   1905 HG12 ILE A 117      19.398  -0.273 -17.400  1.00  0.00           H  
ATOM   1906 HG13 ILE A 117      18.931  -1.948 -17.150  1.00  0.00           H  
ATOM   1907  CD1 ILE A 117      17.687  -0.927 -18.539  1.00  0.00           C  
ATOM   1908 HD11 ILE A 117      17.365   0.086 -18.776  1.00  0.00           H  
ATOM   1909 HD12 ILE A 117      18.278  -1.307 -19.372  1.00  0.00           H  
ATOM   1910 HD13 ILE A 117      16.813  -1.566 -18.406  1.00  0.00           H  
ATOM   1911  C   ILE A 117      18.004  -0.344 -13.445  1.00  0.00           C  
ATOM   1912  O   ILE A 117      18.601   0.613 -12.966  1.00  0.00           O  
ATOM   1913  N   MET A 118      16.944  -0.882 -12.830  1.00  0.00           N  
ATOM   1914  H   MET A 118      16.442  -1.632 -13.292  1.00  0.00           H  
ATOM   1915  CA  MET A 118      16.424  -0.347 -11.566  1.00  0.00           C  
ATOM   1916  HA  MET A 118      16.390   0.738 -11.664  1.00  0.00           H  
ATOM   1917  CB  MET A 118      14.990  -0.830 -11.305  1.00  0.00           C  
ATOM   1918  HB2 MET A 118      14.944  -1.914 -11.404  1.00  0.00           H  
ATOM   1919  HB3 MET A 118      14.699  -0.561 -10.289  1.00  0.00           H  
ATOM   1920  CG  MET A 118      14.000  -0.177 -12.279  1.00  0.00           C  
ATOM   1921  HG2 MET A 118      14.335  -0.360 -13.298  1.00  0.00           H  
ATOM   1922  HG3 MET A 118      13.023  -0.645 -12.155  1.00  0.00           H  
ATOM   1923  SD  MET A 118      13.810   1.615 -12.061  1.00  0.00           S  
ATOM   1924  CE  MET A 118      13.026   2.038 -13.638  1.00  0.00           C  
ATOM   1925  HE1 MET A 118      12.838   3.112 -13.676  1.00  0.00           H  
ATOM   1926  HE2 MET A 118      13.686   1.767 -14.461  1.00  0.00           H  
ATOM   1927  HE3 MET A 118      12.083   1.503 -13.735  1.00  0.00           H  
ATOM   1928  C   MET A 118      17.342  -0.614 -10.364  1.00  0.00           C  
ATOM   1929  O   MET A 118      17.421   0.249  -9.494  1.00  0.00           O  
ATOM   1930  N   ARG A 119      18.087  -1.733 -10.306  1.00  0.00           N  
ATOM   1931  H   ARG A 119      17.936  -2.450 -11.010  1.00  0.00           H  
ATOM   1932  CA  ARG A 119      19.187  -1.903  -9.327  1.00  0.00           C  
ATOM   1933  HA  ARG A 119      18.806  -1.714  -8.321  1.00  0.00           H  
ATOM   1934  CB  ARG A 119      19.807  -3.310  -9.385  1.00  0.00           C  
ATOM   1935  HB2 ARG A 119      20.074  -3.544 -10.416  1.00  0.00           H  
ATOM   1936  HB3 ARG A 119      20.728  -3.291  -8.798  1.00  0.00           H  
ATOM   1937  CG  ARG A 119      18.923  -4.432  -8.820  1.00  0.00           C  
ATOM   1938  HG2 ARG A 119      18.545  -4.131  -7.842  1.00  0.00           H  
ATOM   1939  HG3 ARG A 119      18.072  -4.600  -9.473  1.00  0.00           H  
ATOM   1940  CD  ARG A 119      19.705  -5.749  -8.652  1.00  0.00           C  
ATOM   1941  HD2 ARG A 119      20.436  -5.608  -7.852  1.00  0.00           H  
ATOM   1942  HD3 ARG A 119      19.021  -6.536  -8.331  1.00  0.00           H  
ATOM   1943  NE  ARG A 119      20.427  -6.163  -9.876  1.00  0.00           N  
ATOM   1944  HE  ARG A 119      21.392  -5.878  -9.932  1.00  0.00           H  
ATOM   1945  CZ  ARG A 119      19.950  -6.823 -10.921  1.00  0.00           C  
ATOM   1946  NH1 ARG A 119      18.718  -7.225 -10.994  1.00  0.00           N  
ATOM   1947 HH11 ARG A 119      18.094  -7.025 -10.244  1.00  0.00           H  
ATOM   1948 HH12 ARG A 119      18.418  -7.837 -11.767  1.00  0.00           H  
ATOM   1949  NH2 ARG A 119      20.714  -7.077 -11.942  1.00  0.00           N  
ATOM   1950 HH21 ARG A 119      21.685  -6.832 -11.951  1.00  0.00           H  
ATOM   1951 HH22 ARG A 119      20.276  -7.416 -12.799  1.00  0.00           H  
ATOM   1952  C   ARG A 119      20.301  -0.878  -9.550  1.00  0.00           C  
ATOM   1953  O   ARG A 119      20.795  -0.306  -8.589  1.00  0.00           O  
ATOM   1954  N   GLU A 120      20.676  -0.646 -10.806  1.00  0.00           N  
ATOM   1955  H   GLU A 120      20.224  -1.181 -11.538  1.00  0.00           H  
ATOM   1956  CA  GLU A 120      21.695   0.330 -11.207  1.00  0.00           C  
ATOM   1957  HA  GLU A 120      22.632   0.084 -10.706  1.00  0.00           H  
ATOM   1958  CB  GLU A 120      21.889   0.211 -12.736  1.00  0.00           C  
ATOM   1959  HB2 GLU A 120      21.551  -0.775 -13.052  1.00  0.00           H  
ATOM   1960  HB3 GLU A 120      21.268   0.936 -13.262  1.00  0.00           H  
ATOM   1961  CG  GLU A 120      23.348   0.306 -13.197  1.00  0.00           C  
ATOM   1962  HG2 GLU A 120      23.975  -0.283 -12.524  1.00  0.00           H  
ATOM   1963  HG3 GLU A 120      23.415  -0.151 -14.187  1.00  0.00           H  
ATOM   1964  CD  GLU A 120      23.872   1.737 -13.303  1.00  0.00           C  
ATOM   1965  OE1 GLU A 120      23.101   2.666 -13.629  1.00  0.00           O  
ATOM   1966  OE2 GLU A 120      25.085   1.956 -13.102  1.00  0.00           O  
ATOM   1967  C   GLU A 120      21.293   1.743 -10.752  1.00  0.00           C  
ATOM   1968  O   GLU A 120      22.052   2.419 -10.056  1.00  0.00           O  
ATOM   1969  N   LYS A 121      20.039   2.131 -11.024  1.00  0.00           N  
ATOM   1970  H   LYS A 121      19.493   1.533 -11.639  1.00  0.00           H  
ATOM   1971  CA  LYS A 121      19.444   3.389 -10.567  1.00  0.00           C  
ATOM   1972  HA  LYS A 121      20.114   4.187 -10.884  1.00  0.00           H  
ATOM   1973  CB  LYS A 121      18.068   3.577 -11.240  1.00  0.00           C  
ATOM   1974  HB2 LYS A 121      18.175   3.462 -12.320  1.00  0.00           H  
ATOM   1975  HB3 LYS A 121      17.393   2.795 -10.887  1.00  0.00           H  
ATOM   1976  CG  LYS A 121      17.418   4.941 -10.951  1.00  0.00           C  
ATOM   1977  HG2 LYS A 121      16.397   4.931 -11.336  1.00  0.00           H  
ATOM   1978  HG3 LYS A 121      17.370   5.087  -9.875  1.00  0.00           H  
ATOM   1979  CD  LYS A 121      18.166   6.126 -11.577  1.00  0.00           C  
ATOM   1980  HD2 LYS A 121      19.224   6.078 -11.324  1.00  0.00           H  
ATOM   1981  HD3 LYS A 121      18.061   6.082 -12.663  1.00  0.00           H  
ATOM   1982  CE  LYS A 121      17.600   7.446 -11.046  1.00  0.00           C  
ATOM   1983  HE2 LYS A 121      16.543   7.521 -11.314  1.00  0.00           H  
ATOM   1984  HE3 LYS A 121      17.680   7.439  -9.956  1.00  0.00           H  
ATOM   1985  NZ  LYS A 121      18.345   8.598 -11.600  1.00  0.00           N  
ATOM   1986  HZ1 LYS A 121      18.095   9.474 -11.173  1.00  0.00           H  
ATOM   1987  HZ2 LYS A 121      19.342   8.443 -11.571  1.00  0.00           H  
ATOM   1988  HZ3 LYS A 121      18.155   8.685 -12.608  1.00  0.00           H  
ATOM   1989  C   LYS A 121      19.356   3.472  -9.040  1.00  0.00           C  
ATOM   1990  O   LYS A 121      19.705   4.509  -8.488  1.00  0.00           O  
ATOM   1991  N   TYR A 122      18.919   2.415  -8.349  1.00  0.00           N  
ATOM   1992  H   TYR A 122      18.626   1.589  -8.858  1.00  0.00           H  
ATOM   1993  CA  TYR A 122      18.766   2.422  -6.888  1.00  0.00           C  
ATOM   1994  HA  TYR A 122      18.182   3.298  -6.604  1.00  0.00           H  
ATOM   1995  CB  TYR A 122      17.988   1.177  -6.445  1.00  0.00           C  
ATOM   1996  HB2 TYR A 122      17.007   1.191  -6.919  1.00  0.00           H  
ATOM   1997  HB3 TYR A 122      18.516   0.285  -6.786  1.00  0.00           H  
ATOM   1998  CG  TYR A 122      17.796   1.102  -4.946  1.00  0.00           C  
ATOM   1999  CD1 TYR A 122      18.526   0.170  -4.182  1.00  0.00           C  
ATOM   2000  HD1 TYR A 122      19.210  -0.513  -4.667  1.00  0.00           H  
ATOM   2001  CE1 TYR A 122      18.408   0.164  -2.779  1.00  0.00           C  
ATOM   2002  HE1 TYR A 122      18.983  -0.532  -2.189  1.00  0.00           H  
ATOM   2003  CZ  TYR A 122      17.560   1.097  -2.143  1.00  0.00           C  
ATOM   2004  OH  TYR A 122      17.451   1.121  -0.792  1.00  0.00           O  
ATOM   2005  HH  TYR A 122      18.251   0.784  -0.379  1.00  0.00           H  
ATOM   2006  CE2 TYR A 122      16.817   2.017  -2.908  1.00  0.00           C  
ATOM   2007  HE2 TYR A 122      16.190   2.741  -2.413  1.00  0.00           H  
ATOM   2008  CD2 TYR A 122      16.941   2.022  -4.308  1.00  0.00           C  
ATOM   2009  HD2 TYR A 122      16.414   2.765  -4.886  1.00  0.00           H  
ATOM   2010  C   TYR A 122      20.105   2.543  -6.144  1.00  0.00           C  
ATOM   2011  O   TYR A 122      20.222   3.356  -5.227  1.00  0.00           O  
ATOM   2012  N   SER A 123      21.136   1.817  -6.585  1.00  0.00           N  
ATOM   2013  H   SER A 123      20.985   1.122  -7.310  1.00  0.00           H  
ATOM   2014  CA  SER A 123      22.500   1.973  -6.061  1.00  0.00           C  
ATOM   2015  HA  SER A 123      22.485   1.825  -4.981  1.00  0.00           H  
ATOM   2016  CB  SER A 123      23.422   0.916  -6.670  1.00  0.00           C  
ATOM   2017  HB2 SER A 123      23.432   1.025  -7.756  1.00  0.00           H  
ATOM   2018  HB3 SER A 123      24.434   1.062  -6.288  1.00  0.00           H  
ATOM   2019  OG  SER A 123      22.971  -0.382  -6.323  1.00  0.00           O  
ATOM   2020  HG  SER A 123      23.585  -1.021  -6.688  1.00  0.00           H  
ATOM   2021  C   SER A 123      23.072   3.371  -6.328  1.00  0.00           C  
ATOM   2022  O   SER A 123      23.804   3.897  -5.498  1.00  0.00           O  
ATOM   2023  N   LYS A 124      22.699   4.014  -7.444  1.00  0.00           N  
ATOM   2024  H   LYS A 124      22.138   3.506  -8.122  1.00  0.00           H  
ATOM   2025  CA  LYS A 124      23.019   5.426  -7.733  1.00  0.00           C  
ATOM   2026  HA  LYS A 124      24.052   5.617  -7.435  1.00  0.00           H  
ATOM   2027  CB  LYS A 124      22.895   5.672  -9.247  1.00  0.00           C  
ATOM   2028  HB2 LYS A 124      21.980   5.214  -9.622  1.00  0.00           H  
ATOM   2029  HB3 LYS A 124      22.840   6.742  -9.448  1.00  0.00           H  
ATOM   2030  CG  LYS A 124      24.109   5.119 -10.001  1.00  0.00           C  
ATOM   2031  HG2 LYS A 124      24.995   5.682  -9.701  1.00  0.00           H  
ATOM   2032  HG3 LYS A 124      24.256   4.068  -9.749  1.00  0.00           H  
ATOM   2033  CD  LYS A 124      23.900   5.248 -11.511  1.00  0.00           C  
ATOM   2034  HD2 LYS A 124      23.092   4.574 -11.807  1.00  0.00           H  
ATOM   2035  HD3 LYS A 124      23.630   6.274 -11.765  1.00  0.00           H  
ATOM   2036  CE  LYS A 124      25.192   4.865 -12.233  1.00  0.00           C  
ATOM   2037  HE2 LYS A 124      25.952   5.630 -12.061  1.00  0.00           H  
ATOM   2038  HE3 LYS A 124      25.548   3.920 -11.810  1.00  0.00           H  
ATOM   2039  NZ  LYS A 124      24.951   4.655 -13.676  1.00  0.00           N  
ATOM   2040  HZ1 LYS A 124      25.786   4.333 -14.143  1.00  0.00           H  
ATOM   2041  HZ2 LYS A 124      24.304   3.859 -13.749  1.00  0.00           H  
ATOM   2042  HZ3 LYS A 124      24.524   5.444 -14.128  1.00  0.00           H  
ATOM   2043  C   LYS A 124      22.190   6.454  -6.942  1.00  0.00           C  
ATOM   2044  O   LYS A 124      22.390   7.649  -7.141  1.00  0.00           O  
ATOM   2045  N   CYS A 125      21.266   6.029  -6.077  1.00  0.00           N  
ATOM   2046  H   CYS A 125      21.133   5.033  -5.974  1.00  0.00           H  
ATOM   2047  CA  CYS A 125      20.356   6.916  -5.334  1.00  0.00           C  
ATOM   2048  HA  CYS A 125      20.739   7.937  -5.383  1.00  0.00           H  
ATOM   2049  CB  CYS A 125      18.966   6.895  -6.002  1.00  0.00           C  
ATOM   2050  HB2 CYS A 125      18.550   5.888  -5.938  1.00  0.00           H  
ATOM   2051  HB3 CYS A 125      18.309   7.574  -5.463  1.00  0.00           H  
ATOM   2052  SG  CYS A 125      19.010   7.424  -7.738  1.00  0.00           S  
ATOM   2053  HG  CYS A 125      19.625   6.312  -8.173  1.00  0.00           H  
ATOM   2054  C   CYS A 125      20.241   6.592  -3.826  1.00  0.00           C  
ATOM   2055  O   CYS A 125      19.339   7.122  -3.174  1.00  0.00           O  
ATOM   2056  N   SER A 126      21.082   5.701  -3.291  1.00  0.00           N  
ATOM   2057  H   SER A 126      21.865   5.389  -3.846  1.00  0.00           H  
ATOM   2058  CA  SER A 126      21.066   5.290  -1.876  1.00  0.00           C  
ATOM   2059  HA  SER A 126      20.042   5.153  -1.538  1.00  0.00           H  
ATOM   2060  CB  SER A 126      21.806   3.963  -1.730  1.00  0.00           C  
ATOM   2061  HB2 SER A 126      22.813   4.056  -2.146  1.00  0.00           H  
ATOM   2062  HB3 SER A 126      21.891   3.709  -0.672  1.00  0.00           H  
ATOM   2063  OG  SER A 126      21.070   2.954  -2.409  1.00  0.00           O  
ATOM   2064  HG  SER A 126      20.843   3.280  -3.294  1.00  0.00           H  
ATOM   2065  C   SER A 126      21.667   6.358  -0.958  1.00  0.00           C  
ATOM   2066  O   SER A 126      20.921   6.821  -0.067  1.00  0.00           O  
ATOM   2067  OXT SER A 126      22.849   6.694  -1.182  1.00  0.00           O  
TER    2068      SER   126                                                      
ATOM   2068  N   MET B 127     -32.870  17.755  -2.768  1.00  0.00           N  
ATOM   2069  H1  MET B 127     -32.869  17.981  -3.759  1.00  0.00           H  
ATOM   2070  H2  MET B 127     -33.570  17.052  -2.577  1.00  0.00           H  
ATOM   2071  H3  MET B 127     -31.957  17.395  -2.523  1.00  0.00           H  
ATOM   2072  CA  MET B 127     -33.137  18.988  -1.994  1.00  0.00           C  
ATOM   2073  HA  MET B 127     -34.111  19.376  -2.288  1.00  0.00           H  
ATOM   2074  CB  MET B 127     -33.167  18.719  -0.477  1.00  0.00           C  
ATOM   2075  HB2 MET B 127     -33.980  18.026  -0.259  1.00  0.00           H  
ATOM   2076  HB3 MET B 127     -32.228  18.248  -0.187  1.00  0.00           H  
ATOM   2077  CG  MET B 127     -33.359  19.990   0.371  1.00  0.00           C  
ATOM   2078  HG2 MET B 127     -32.583  20.707   0.109  1.00  0.00           H  
ATOM   2079  HG3 MET B 127     -34.326  20.437   0.141  1.00  0.00           H  
ATOM   2080  SD  MET B 127     -33.243  19.749   2.163  1.00  0.00           S  
ATOM   2081  CE  MET B 127     -34.819  18.935   2.543  1.00  0.00           C  
ATOM   2082  HE1 MET B 127     -34.927  18.028   1.950  1.00  0.00           H  
ATOM   2083  HE2 MET B 127     -34.838  18.670   3.601  1.00  0.00           H  
ATOM   2084  HE3 MET B 127     -35.643  19.618   2.332  1.00  0.00           H  
ATOM   2085  C   MET B 127     -32.097  20.035  -2.367  1.00  0.00           C  
ATOM   2086  O   MET B 127     -30.923  19.693  -2.492  1.00  0.00           O  
ATOM   2087  N   HIE B 128     -32.538  21.282  -2.569  1.00  0.00           N  
ATOM   2088  H   HIE B 128     -33.518  21.482  -2.443  1.00  0.00           H  
ATOM   2089  CA  HIE B 128     -31.679  22.419  -2.915  1.00  0.00           C  
ATOM   2090  HA  HIE B 128     -31.104  22.172  -3.810  1.00  0.00           H  
ATOM   2091  CB  HIE B 128     -32.579  23.627  -3.232  1.00  0.00           C  
ATOM   2092  HB2 HIE B 128     -33.183  23.862  -2.354  1.00  0.00           H  
ATOM   2093  HB3 HIE B 128     -33.260  23.364  -4.044  1.00  0.00           H  
ATOM   2094  CG  HIE B 128     -31.831  24.876  -3.622  1.00  0.00           C  
ATOM   2095  ND1 HIE B 128     -31.065  25.647  -2.752  1.00  0.00           N  
ATOM   2096  CE1 HIE B 128     -30.576  26.659  -3.484  1.00  0.00           C  
ATOM   2097  HE1 HIE B 128     -29.928  27.438  -3.101  1.00  0.00           H  
ATOM   2098  NE2 HIE B 128     -31.007  26.567  -4.754  1.00  0.00           N  
ATOM   2099  HE2 HIE B 128     -30.802  27.232  -5.489  1.00  0.00           H  
ATOM   2100  CD2 HIE B 128     -31.801  25.446  -4.861  1.00  0.00           C  
ATOM   2101  HD2 HIE B 128     -32.313  25.092  -5.746  1.00  0.00           H  
ATOM   2102  C   HIE B 128     -30.678  22.735  -1.790  1.00  0.00           C  
ATOM   2103  O   HIE B 128     -31.054  22.770  -0.616  1.00  0.00           O  
ATOM   2104  N   HIE B 129     -29.416  22.977  -2.157  1.00  0.00           N  
ATOM   2105  H   HIE B 129     -29.190  22.900  -3.140  1.00  0.00           H  
ATOM   2106  CA  HIE B 129     -28.281  23.168  -1.242  1.00  0.00           C  
ATOM   2107  HA  HIE B 129     -28.123  22.239  -0.702  1.00  0.00           H  
ATOM   2108  CB  HIE B 129     -27.011  23.432  -2.056  1.00  0.00           C  
ATOM   2109  HB2 HIE B 129     -26.771  22.543  -2.625  1.00  0.00           H  
ATOM   2110  HB3 HIE B 129     -26.179  23.608  -1.373  1.00  0.00           H  
ATOM   2111  CG  HIE B 129     -27.110  24.601  -3.000  1.00  0.00           C  
ATOM   2112  ND1 HIE B 129     -27.061  25.941  -2.622  1.00  0.00           N  
ATOM   2113  CE1 HIE B 129     -27.121  26.648  -3.759  1.00  0.00           C  
ATOM   2114  HE1 HIE B 129     -27.062  27.729  -3.810  1.00  0.00           H  
ATOM   2115  NE2 HIE B 129     -27.237  25.825  -4.817  1.00  0.00           N  
ATOM   2116  HE2 HIE B 129     -27.243  26.114  -5.784  1.00  0.00           H  
ATOM   2117  CD2 HIE B 129     -27.237  24.527  -4.356  1.00  0.00           C  
ATOM   2118  HD2 HIE B 129     -27.289  23.620  -4.944  1.00  0.00           H  
ATOM   2119  C   HIE B 129     -28.441  24.259  -0.175  1.00  0.00           C  
ATOM   2120  O   HIE B 129     -27.808  24.151   0.873  1.00  0.00           O  
ATOM   2121  N   HIE B 130     -29.297  25.269  -0.360  1.00  0.00           N  
ATOM   2122  H   HIE B 130     -29.778  25.335  -1.250  1.00  0.00           H  
ATOM   2123  CA  HIE B 130     -29.559  26.284   0.672  1.00  0.00           C  
ATOM   2124  HA  HIE B 130     -28.619  26.765   0.945  1.00  0.00           H  
ATOM   2125  CB  HIE B 130     -30.498  27.368   0.129  1.00  0.00           C  
ATOM   2126  HB2 HIE B 130     -31.475  26.937  -0.094  1.00  0.00           H  
ATOM   2127  HB3 HIE B 130     -30.077  27.767  -0.793  1.00  0.00           H  
ATOM   2128  CG  HIE B 130     -30.667  28.516   1.090  1.00  0.00           C  
ATOM   2129  ND1 HIE B 130     -29.719  29.516   1.300  1.00  0.00           N  
ATOM   2130  CE1 HIE B 130     -30.230  30.318   2.244  1.00  0.00           C  
ATOM   2131  HE1 HIE B 130     -29.734  31.198   2.634  1.00  0.00           H  
ATOM   2132  NE2 HIE B 130     -31.435  29.869   2.638  1.00  0.00           N  
ATOM   2133  HE2 HIE B 130     -32.015  30.301   3.345  1.00  0.00           H  
ATOM   2134  CD2 HIE B 130     -31.726  28.724   1.926  1.00  0.00           C  
ATOM   2135  HD2 HIE B 130     -32.602  28.097   2.022  1.00  0.00           H  
ATOM   2136  C   HIE B 130     -30.138  25.649   1.941  1.00  0.00           C  
ATOM   2137  O   HIE B 130     -29.631  25.870   3.039  1.00  0.00           O  
ATOM   2138  N   HIE B 131     -31.131  24.774   1.769  1.00  0.00           N  
ATOM   2139  H   HIE B 131     -31.430  24.594   0.821  1.00  0.00           H  
ATOM   2140  CA  HIE B 131     -31.749  23.988   2.845  1.00  0.00           C  
ATOM   2141  HA  HIE B 131     -31.817  24.593   3.752  1.00  0.00           H  
ATOM   2142  CB  HIE B 131     -33.170  23.603   2.416  1.00  0.00           C  
ATOM   2143  HB2 HIE B 131     -33.652  23.066   3.234  1.00  0.00           H  
ATOM   2144  HB3 HIE B 131     -33.123  22.935   1.556  1.00  0.00           H  
ATOM   2145  CG  HIE B 131     -34.023  24.794   2.061  1.00  0.00           C  
ATOM   2146  ND1 HIE B 131     -34.655  25.629   2.979  1.00  0.00           N  
ATOM   2147  CE1 HIE B 131     -35.273  26.574   2.260  1.00  0.00           C  
ATOM   2148  HE1 HIE B 131     -35.871  27.371   2.684  1.00  0.00           H  
ATOM   2149  NE2 HIE B 131     -35.039  26.390   0.948  1.00  0.00           N  
ATOM   2150  HE2 HIE B 131     -35.399  26.976   0.206  1.00  0.00           H  
ATOM   2151  CD2 HIE B 131     -34.246  25.272   0.802  1.00  0.00           C  
ATOM   2152  HD2 HIE B 131     -33.858  24.855  -0.115  1.00  0.00           H  
ATOM   2153  C   HIE B 131     -30.950  22.729   3.196  1.00  0.00           C  
ATOM   2154  O   HIE B 131     -30.921  22.323   4.354  1.00  0.00           O  
ATOM   2155  N   HIE B 132     -30.304  22.112   2.202  1.00  0.00           N  
ATOM   2156  H   HIE B 132     -30.388  22.498   1.271  1.00  0.00           H  
ATOM   2157  CA  HIE B 132     -29.641  20.814   2.355  1.00  0.00           C  
ATOM   2158  HA  HIE B 132     -30.374  20.134   2.787  1.00  0.00           H  
ATOM   2159  CB  HIE B 132     -29.216  20.279   0.975  1.00  0.00           C  
ATOM   2160  HB2 HIE B 132     -28.240  20.693   0.726  1.00  0.00           H  
ATOM   2161  HB3 HIE B 132     -29.933  20.598   0.222  1.00  0.00           H  
ATOM   2162  CG  HIE B 132     -29.127  18.780   0.874  1.00  0.00           C  
ATOM   2163  ND1 HIE B 132     -28.190  18.087   0.105  1.00  0.00           N  
ATOM   2164  CE1 HIE B 132     -28.477  16.788   0.282  1.00  0.00           C  
ATOM   2165  HE1 HIE B 132     -27.927  15.957  -0.134  1.00  0.00           H  
ATOM   2166  NE2 HIE B 132     -29.577  16.646   1.026  1.00  0.00           N  
ATOM   2167  HE2 HIE B 132     -30.056  15.748   1.164  1.00  0.00           H  
ATOM   2168  CD2 HIE B 132     -30.003  17.888   1.422  1.00  0.00           C  
ATOM   2169  HD2 HIE B 132     -30.870  18.101   2.030  1.00  0.00           H  
ATOM   2170  C   HIE B 132     -28.450  20.842   3.327  1.00  0.00           C  
ATOM   2171  O   HIE B 132     -27.847  21.896   3.580  1.00  0.00           O  
ATOM   2172  N   HIE B 133     -28.101  19.663   3.850  1.00  0.00           N  
ATOM   2173  H   HIE B 133     -28.611  18.836   3.569  1.00  0.00           H  
ATOM   2174  CA  HIE B 133     -26.959  19.475   4.740  1.00  0.00           C  
ATOM   2175  HA  HIE B 133     -27.111  20.110   5.612  1.00  0.00           H  
ATOM   2176  CB  HIE B 133     -26.876  18.022   5.224  1.00  0.00           C  
ATOM   2177  HB2 HIE B 133     -25.987  17.908   5.842  1.00  0.00           H  
ATOM   2178  HB3 HIE B 133     -26.774  17.361   4.362  1.00  0.00           H  
ATOM   2179  CG  HIE B 133     -28.059  17.576   6.039  1.00  0.00           C  
ATOM   2180  ND1 HIE B 133     -29.220  16.987   5.537  1.00  0.00           N  
ATOM   2181  CE1 HIE B 133     -29.988  16.720   6.606  1.00  0.00           C  
ATOM   2182  HE1 HIE B 133     -30.952  16.227   6.564  1.00  0.00           H  
ATOM   2183  NE2 HIE B 133     -29.359  17.085   7.737  1.00  0.00           N  
ATOM   2184  HE2 HIE B 133     -29.660  16.834   8.677  1.00  0.00           H  
ATOM   2185  CD2 HIE B 133     -28.144  17.639   7.398  1.00  0.00           C  
ATOM   2186  HD2 HIE B 133     -27.382  18.008   8.069  1.00  0.00           H  
ATOM   2187  C   HIE B 133     -25.649  19.893   4.069  1.00  0.00           C  
ATOM   2188  O   HIE B 133     -25.367  19.544   2.925  1.00  0.00           O  
ATOM   2189  N   LYS B 134     -24.827  20.620   4.821  1.00  0.00           N  
ATOM   2190  H   LYS B 134     -25.120  20.786   5.777  1.00  0.00           H  
ATOM   2191  CA  LYS B 134     -23.530  21.164   4.406  1.00  0.00           C  
ATOM   2192  HA  LYS B 134     -23.373  20.952   3.354  1.00  0.00           H  
ATOM   2193  CB  LYS B 134     -23.505  22.688   4.612  1.00  0.00           C  
ATOM   2194  HB2 LYS B 134     -23.719  22.917   5.657  1.00  0.00           H  
ATOM   2195  HB3 LYS B 134     -22.518  23.083   4.360  1.00  0.00           H  
ATOM   2196  CG  LYS B 134     -24.555  23.339   3.708  1.00  0.00           C  
ATOM   2197  HG2 LYS B 134     -24.272  23.193   2.664  1.00  0.00           H  
ATOM   2198  HG3 LYS B 134     -25.502  22.839   3.876  1.00  0.00           H  
ATOM   2199  CD  LYS B 134     -24.756  24.833   3.979  1.00  0.00           C  
ATOM   2200  HD2 LYS B 134     -24.975  24.998   5.035  1.00  0.00           H  
ATOM   2201  HD3 LYS B 134     -23.847  25.376   3.713  1.00  0.00           H  
ATOM   2202  CE  LYS B 134     -25.923  25.337   3.123  1.00  0.00           C  
ATOM   2203  HE2 LYS B 134     -26.017  26.422   3.230  1.00  0.00           H  
ATOM   2204  HE3 LYS B 134     -25.690  25.127   2.075  1.00  0.00           H  
ATOM   2205  NZ  LYS B 134     -27.203  24.672   3.474  1.00  0.00           N  
ATOM   2206  HZ1 LYS B 134     -27.611  25.003   4.333  1.00  0.00           H  
ATOM   2207  HZ2 LYS B 134     -27.885  24.851   2.740  1.00  0.00           H  
ATOM   2208  HZ3 LYS B 134     -27.130  23.655   3.502  1.00  0.00           H  
ATOM   2209  C   LYS B 134     -22.416  20.479   5.167  1.00  0.00           C  
ATOM   2210  O   LYS B 134     -22.635  20.014   6.282  1.00  0.00           O  
ATOM   2211  N   VAL B 135     -21.219  20.455   4.595  1.00  0.00           N  
ATOM   2212  H   VAL B 135     -21.108  20.892   3.694  1.00  0.00           H  
ATOM   2213  CA  VAL B 135     -20.008  20.068   5.326  1.00  0.00           C  
ATOM   2214  HA  VAL B 135     -20.166  19.083   5.769  1.00  0.00           H  
ATOM   2215  CB  VAL B 135     -18.806  19.964   4.369  1.00  0.00           C  
ATOM   2216  HB  VAL B 135     -18.647  20.930   3.888  1.00  0.00           H  
ATOM   2217  CG1 VAL B 135     -17.528  19.575   5.116  1.00  0.00           C  
ATOM   2218 HG11 VAL B 135     -17.243  20.355   5.822  1.00  0.00           H  
ATOM   2219 HG12 VAL B 135     -17.673  18.633   5.647  1.00  0.00           H  
ATOM   2220 HG13 VAL B 135     -16.710  19.461   4.406  1.00  0.00           H  
ATOM   2221  CG2 VAL B 135     -19.059  18.912   3.278  1.00  0.00           C  
ATOM   2222 HG21 VAL B 135     -18.180  18.833   2.638  1.00  0.00           H  
ATOM   2223 HG22 VAL B 135     -19.909  19.193   2.659  1.00  0.00           H  
ATOM   2224 HG23 VAL B 135     -19.250  17.940   3.736  1.00  0.00           H  
ATOM   2225  C   VAL B 135     -19.759  21.075   6.459  1.00  0.00           C  
ATOM   2226  O   VAL B 135     -19.856  22.282   6.250  1.00  0.00           O  
ATOM   2227  N   LEU B 136     -19.471  20.568   7.658  1.00  0.00           N  
ATOM   2228  H   LEU B 136     -19.455  19.558   7.725  1.00  0.00           H  
ATOM   2229  CA  LEU B 136     -19.099  21.322   8.862  1.00  0.00           C  
ATOM   2230  HA  LEU B 136     -19.311  22.380   8.707  1.00  0.00           H  
ATOM   2231  CB  LEU B 136     -19.963  20.799  10.029  1.00  0.00           C  
ATOM   2232  HB2 LEU B 136     -21.007  20.948   9.767  1.00  0.00           H  
ATOM   2233  HB3 LEU B 136     -19.788  19.727  10.129  1.00  0.00           H  
ATOM   2234  CG  LEU B 136     -19.708  21.457  11.401  1.00  0.00           C  
ATOM   2235  HG  LEU B 136     -18.650  21.405  11.649  1.00  0.00           H  
ATOM   2236  CD1 LEU B 136     -20.159  22.918  11.416  1.00  0.00           C  
ATOM   2237 HD11 LEU B 136     -21.216  22.994  11.162  1.00  0.00           H  
ATOM   2238 HD12 LEU B 136     -19.994  23.343  12.406  1.00  0.00           H  
ATOM   2239 HD13 LEU B 136     -19.569  23.492  10.701  1.00  0.00           H  
ATOM   2240  CD2 LEU B 136     -20.470  20.705  12.493  1.00  0.00           C  
ATOM   2241 HD21 LEU B 136     -21.541  20.737  12.300  1.00  0.00           H  
ATOM   2242 HD22 LEU B 136     -20.146  19.665  12.517  1.00  0.00           H  
ATOM   2243 HD23 LEU B 136     -20.263  21.158  13.462  1.00  0.00           H  
ATOM   2244  C   LEU B 136     -17.598  21.197   9.179  1.00  0.00           C  
ATOM   2245  O   LEU B 136     -17.012  22.114   9.743  1.00  0.00           O  
ATOM   2246  N   GLN B 137     -16.981  20.066   8.820  1.00  0.00           N  
ATOM   2247  H   GLN B 137     -17.524  19.362   8.338  1.00  0.00           H  
ATOM   2248  CA  GLN B 137     -15.548  19.797   8.977  1.00  0.00           C  
ATOM   2249  HA  GLN B 137     -15.019  20.746   9.078  1.00  0.00           H  
ATOM   2250  CB  GLN B 137     -15.300  18.965  10.253  1.00  0.00           C  
ATOM   2251  HB2 GLN B 137     -15.739  19.488  11.106  1.00  0.00           H  
ATOM   2252  HB3 GLN B 137     -15.792  17.997  10.149  1.00  0.00           H  
ATOM   2253  CG  GLN B 137     -13.803  18.734  10.530  1.00  0.00           C  
ATOM   2254  HG2 GLN B 137     -13.359  18.173   9.708  1.00  0.00           H  
ATOM   2255  HG3 GLN B 137     -13.310  19.706  10.586  1.00  0.00           H  
ATOM   2256  CD  GLN B 137     -13.514  17.971  11.828  1.00  0.00           C  
ATOM   2257  OE1 GLN B 137     -14.335  17.264  12.398  1.00  0.00           O  
ATOM   2258  NE2 GLN B 137     -12.315  18.088  12.357  1.00  0.00           N  
ATOM   2259 HE21 GLN B 137     -12.126  17.565  13.193  1.00  0.00           H  
ATOM   2260 HE22 GLN B 137     -11.613  18.643  11.898  1.00  0.00           H  
ATOM   2261  C   GLN B 137     -15.041  19.094   7.714  1.00  0.00           C  
ATOM   2262  O   GLN B 137     -15.640  18.104   7.298  1.00  0.00           O  
ATOM   2263  N   GLU B 138     -13.972  19.619   7.111  1.00  0.00           N  
ATOM   2264  H   GLU B 138     -13.525  20.421   7.525  1.00  0.00           H  
ATOM   2265  CA  GLU B 138     -13.439  19.178   5.811  1.00  0.00           C  
ATOM   2266  HA  GLU B 138     -14.221  19.344   5.075  1.00  0.00           H  
ATOM   2267  CB  GLU B 138     -12.267  20.100   5.422  1.00  0.00           C  
ATOM   2268  HB2 GLU B 138     -12.648  21.123   5.389  1.00  0.00           H  
ATOM   2269  HB3 GLU B 138     -11.485  20.048   6.181  1.00  0.00           H  
ATOM   2270  CG  GLU B 138     -11.669  19.750   4.051  1.00  0.00           C  
ATOM   2271  HG2 GLU B 138     -11.013  18.883   4.148  1.00  0.00           H  
ATOM   2272  HG3 GLU B 138     -12.491  19.485   3.394  1.00  0.00           H  
ATOM   2273  CD  GLU B 138     -10.917  20.911   3.395  1.00  0.00           C  
ATOM   2274  OE1 GLU B 138     -11.039  21.023   2.153  1.00  0.00           O  
ATOM   2275  OE2 GLU B 138     -10.272  21.691   4.123  1.00  0.00           O  
ATOM   2276  C   GLU B 138     -13.021  17.686   5.772  1.00  0.00           C  
ATOM   2277  O   GLU B 138     -12.413  17.207   6.735  1.00  0.00           O  
ATOM   2278  N   PRO B 139     -13.319  16.942   4.679  1.00  0.00           N  
ATOM   2279  CD  PRO B 139     -14.247  17.294   3.604  1.00  0.00           C  
ATOM   2280  HD2 PRO B 139     -13.742  17.903   2.858  1.00  0.00           H  
ATOM   2281  HD3 PRO B 139     -15.129  17.808   3.982  1.00  0.00           H  
ATOM   2282  CG  PRO B 139     -14.678  15.984   2.950  1.00  0.00           C  
ATOM   2283  HG2 PRO B 139     -14.896  16.114   1.891  1.00  0.00           H  
ATOM   2284  HG3 PRO B 139     -15.549  15.578   3.461  1.00  0.00           H  
ATOM   2285  CB  PRO B 139     -13.466  15.088   3.173  1.00  0.00           C  
ATOM   2286  HB2 PRO B 139     -12.730  15.279   2.392  1.00  0.00           H  
ATOM   2287  HB3 PRO B 139     -13.750  14.037   3.184  1.00  0.00           H  
ATOM   2288  CA  PRO B 139     -12.931  15.541   4.536  1.00  0.00           C  
ATOM   2289  HA  PRO B 139     -13.458  14.992   5.307  1.00  0.00           H  
ATOM   2290  C   PRO B 139     -11.430  15.257   4.694  1.00  0.00           C  
ATOM   2291  O   PRO B 139     -10.594  15.703   3.911  1.00  0.00           O  
ATOM   2292  N   THR B 140     -11.107  14.428   5.687  1.00  0.00           N  
ATOM   2293  H   THR B 140     -11.879  14.068   6.246  1.00  0.00           H  
ATOM   2294  CA  THR B 140      -9.769  13.865   5.943  1.00  0.00           C  
ATOM   2295  HA  THR B 140      -9.048  14.320   5.264  1.00  0.00           H  
ATOM   2296  CB  THR B 140      -9.340  14.212   7.379  1.00  0.00           C  
ATOM   2297  HB  THR B 140     -10.203  14.123   8.042  1.00  0.00           H  
ATOM   2298  CG2 THR B 140      -8.202  13.370   7.957  1.00  0.00           C  
ATOM   2299 HG21 THR B 140      -7.340  13.392   7.291  1.00  0.00           H  
ATOM   2300 HG22 THR B 140      -7.914  13.781   8.925  1.00  0.00           H  
ATOM   2301 HG23 THR B 140      -8.539  12.345   8.106  1.00  0.00           H  
ATOM   2302  OG1 THR B 140      -8.890  15.547   7.383  1.00  0.00           O  
ATOM   2303  HG1 THR B 140      -9.582  16.080   6.971  1.00  0.00           H  
ATOM   2304  C   THR B 140      -9.782  12.363   5.647  1.00  0.00           C  
ATOM   2305  O   THR B 140     -10.830  11.728   5.747  1.00  0.00           O  
ATOM   2306  N   CYS B 141      -8.654  11.762   5.248  1.00  0.00           N  
ATOM   2307  H   CYS B 141      -7.788  12.283   5.243  1.00  0.00           H  
ATOM   2308  CA  CYS B 141      -8.598  10.366   4.797  1.00  0.00           C  
ATOM   2309  HA  CYS B 141      -9.387   9.816   5.295  1.00  0.00           H  
ATOM   2310  CB  CYS B 141      -8.869  10.362   3.282  1.00  0.00           C  
ATOM   2311  HB2 CYS B 141      -9.822  10.858   3.095  1.00  0.00           H  
ATOM   2312  HB3 CYS B 141      -8.085  10.922   2.769  1.00  0.00           H  
ATOM   2313  SG  CYS B 141      -8.949   8.681   2.605  1.00  0.00           S  
ATOM   2314  HG  CYS B 141      -7.628   8.508   2.510  1.00  0.00           H  
ATOM   2315  C   CYS B 141      -7.277   9.683   5.190  1.00  0.00           C  
ATOM   2316  O   CYS B 141      -6.255  10.359   5.244  1.00  0.00           O  
ATOM   2317  N   VAL B 142      -7.274   8.374   5.474  1.00  0.00           N  
ATOM   2318  H   VAL B 142      -8.165   7.885   5.471  1.00  0.00           H  
ATOM   2319  CA  VAL B 142      -6.091   7.634   5.960  1.00  0.00           C  
ATOM   2320  HA  VAL B 142      -5.194   8.173   5.651  1.00  0.00           H  
ATOM   2321  CB  VAL B 142      -6.096   7.632   7.504  1.00  0.00           C  
ATOM   2322  HB  VAL B 142      -6.208   8.664   7.839  1.00  0.00           H  
ATOM   2323  CG1 VAL B 142      -7.243   6.821   8.127  1.00  0.00           C  
ATOM   2324 HG11 VAL B 142      -7.108   5.756   7.932  1.00  0.00           H  
ATOM   2325 HG12 VAL B 142      -8.198   7.142   7.710  1.00  0.00           H  
ATOM   2326 HG13 VAL B 142      -7.266   6.989   9.203  1.00  0.00           H  
ATOM   2327  CG2 VAL B 142      -4.786   7.108   8.093  1.00  0.00           C  
ATOM   2328 HG21 VAL B 142      -4.830   7.155   9.181  1.00  0.00           H  
ATOM   2329 HG22 VAL B 142      -4.605   6.080   7.779  1.00  0.00           H  
ATOM   2330 HG23 VAL B 142      -3.960   7.736   7.760  1.00  0.00           H  
ATOM   2331  C   VAL B 142      -6.005   6.228   5.344  1.00  0.00           C  
ATOM   2332  O   VAL B 142      -7.009   5.521   5.276  1.00  0.00           O  
ATOM   2333  N   SER B 143      -4.833   5.827   4.845  1.00  0.00           N  
ATOM   2334  H   SER B 143      -4.028   6.440   4.942  1.00  0.00           H  
ATOM   2335  CA  SER B 143      -4.624   4.537   4.165  1.00  0.00           C  
ATOM   2336  HA  SER B 143      -5.561   4.221   3.713  1.00  0.00           H  
ATOM   2337  CB  SER B 143      -3.607   4.727   3.038  1.00  0.00           C  
ATOM   2338  HB2 SER B 143      -3.901   5.589   2.440  1.00  0.00           H  
ATOM   2339  HB3 SER B 143      -2.620   4.917   3.463  1.00  0.00           H  
ATOM   2340  OG  SER B 143      -3.558   3.579   2.211  1.00  0.00           O  
ATOM   2341  HG  SER B 143      -4.361   3.576   1.673  1.00  0.00           H  
ATOM   2342  C   SER B 143      -4.154   3.423   5.107  1.00  0.00           C  
ATOM   2343  O   SER B 143      -3.245   3.644   5.907  1.00  0.00           O  
ATOM   2344  N   ASP B 144      -4.707   2.210   4.981  1.00  0.00           N  
ATOM   2345  H   ASP B 144      -5.497   2.077   4.351  1.00  0.00           H  
ATOM   2346  CA  ASP B 144      -4.089   1.009   5.575  1.00  0.00           C  
ATOM   2347  HA  ASP B 144      -3.659   1.285   6.538  1.00  0.00           H  
ATOM   2348  CB  ASP B 144      -5.154  -0.065   5.853  1.00  0.00           C  
ATOM   2349  HB2 ASP B 144      -4.721  -0.803   6.528  1.00  0.00           H  
ATOM   2350  HB3 ASP B 144      -5.994   0.396   6.377  1.00  0.00           H  
ATOM   2351  CG  ASP B 144      -5.684  -0.820   4.628  1.00  0.00           C  
ATOM   2352  OD1 ASP B 144      -5.412  -0.450   3.470  1.00  0.00           O  
ATOM   2353  OD2 ASP B 144      -6.328  -1.875   4.822  1.00  0.00           O  
ATOM   2354  C   ASP B 144      -2.929   0.442   4.724  1.00  0.00           C  
ATOM   2355  O   ASP B 144      -2.212  -0.456   5.168  1.00  0.00           O  
ATOM   2356  N   TYR B 145      -2.745   0.972   3.511  1.00  0.00           N  
ATOM   2357  H   TYR B 145      -3.352   1.737   3.247  1.00  0.00           H  
ATOM   2358  CA  TYR B 145      -1.778   0.541   2.502  1.00  0.00           C  
ATOM   2359  HA  TYR B 145      -2.052   1.090   1.607  1.00  0.00           H  
ATOM   2360  CB  TYR B 145      -0.364   1.024   2.883  1.00  0.00           C  
ATOM   2361  HB2 TYR B 145      -0.446   1.836   3.604  1.00  0.00           H  
ATOM   2362  HB3 TYR B 145       0.173   0.216   3.377  1.00  0.00           H  
ATOM   2363  CG  TYR B 145       0.459   1.561   1.725  1.00  0.00           C  
ATOM   2364  CD1 TYR B 145       0.104   2.792   1.138  1.00  0.00           C  
ATOM   2365  HD1 TYR B 145      -0.768   3.327   1.490  1.00  0.00           H  
ATOM   2366  CE1 TYR B 145       0.874   3.324   0.087  1.00  0.00           C  
ATOM   2367  HE1 TYR B 145       0.599   4.254  -0.381  1.00  0.00           H  
ATOM   2368  CZ  TYR B 145       2.016   2.636  -0.371  1.00  0.00           C  
ATOM   2369  OH  TYR B 145       2.756   3.161  -1.380  1.00  0.00           O  
ATOM   2370  HH  TYR B 145       3.623   2.713  -1.488  1.00  0.00           H  
ATOM   2371  CE2 TYR B 145       2.380   1.409   0.220  1.00  0.00           C  
ATOM   2372  HE2 TYR B 145       3.258   0.899  -0.141  1.00  0.00           H  
ATOM   2373  CD2 TYR B 145       1.592   0.864   1.257  1.00  0.00           C  
ATOM   2374  HD2 TYR B 145       1.851  -0.088   1.694  1.00  0.00           H  
ATOM   2375  C   TYR B 145      -1.884  -0.949   2.106  1.00  0.00           C  
ATOM   2376  O   TYR B 145      -0.878  -1.554   1.735  1.00  0.00           O  
ATOM   2377  N   MET B 146      -3.070  -1.574   2.192  1.00  0.00           N  
ATOM   2378  H   MET B 146      -3.856  -1.049   2.564  1.00  0.00           H  
ATOM   2379  CA  MET B 146      -3.287  -2.950   1.697  1.00  0.00           C  
ATOM   2380  HA  MET B 146      -2.728  -3.048   0.764  1.00  0.00           H  
ATOM   2381  CB  MET B 146      -2.718  -3.984   2.685  1.00  0.00           C  
ATOM   2382  HB2 MET B 146      -2.685  -4.946   2.174  1.00  0.00           H  
ATOM   2383  HB3 MET B 146      -1.695  -3.727   2.940  1.00  0.00           H  
ATOM   2384  CG  MET B 146      -3.527  -4.144   3.980  1.00  0.00           C  
ATOM   2385  HG2 MET B 146      -3.411  -3.236   4.574  1.00  0.00           H  
ATOM   2386  HG3 MET B 146      -4.586  -4.259   3.749  1.00  0.00           H  
ATOM   2387  SD  MET B 146      -3.018  -5.571   4.980  1.00  0.00           S  
ATOM   2388  CE  MET B 146      -3.654  -6.943   3.981  1.00  0.00           C  
ATOM   2389  HE1 MET B 146      -4.722  -6.806   3.811  1.00  0.00           H  
ATOM   2390  HE2 MET B 146      -3.135  -6.980   3.024  1.00  0.00           H  
ATOM   2391  HE3 MET B 146      -3.488  -7.880   4.513  1.00  0.00           H  
ATOM   2392  C   MET B 146      -4.731  -3.341   1.347  1.00  0.00           C  
ATOM   2393  O   MET B 146      -4.943  -4.462   0.886  1.00  0.00           O  
ATOM   2394  N   SER B 147      -5.736  -2.492   1.586  1.00  0.00           N  
ATOM   2395  H   SER B 147      -5.529  -1.605   2.040  1.00  0.00           H  
ATOM   2396  CA  SER B 147      -7.122  -2.745   1.162  1.00  0.00           C  
ATOM   2397  HA  SER B 147      -7.105  -3.213   0.181  1.00  0.00           H  
ATOM   2398  CB  SER B 147      -7.812  -3.748   2.100  1.00  0.00           C  
ATOM   2399  HB2 SER B 147      -8.731  -4.087   1.621  1.00  0.00           H  
ATOM   2400  HB3 SER B 147      -7.167  -4.617   2.241  1.00  0.00           H  
ATOM   2401  OG  SER B 147      -8.144  -3.197   3.361  1.00  0.00           O  
ATOM   2402  HG  SER B 147      -7.365  -2.715   3.715  1.00  0.00           H  
ATOM   2403  C   SER B 147      -7.968  -1.480   1.022  1.00  0.00           C  
ATOM   2404  O   SER B 147      -8.692  -1.343   0.033  1.00  0.00           O  
ATOM   2405  N   ILE B 148      -7.905  -0.558   1.989  1.00  0.00           N  
ATOM   2406  H   ILE B 148      -7.188  -0.652   2.705  1.00  0.00           H  
ATOM   2407  CA  ILE B 148      -8.886   0.516   2.160  1.00  0.00           C  
ATOM   2408  HA  ILE B 148      -9.311   0.735   1.186  1.00  0.00           H  
ATOM   2409  CB  ILE B 148     -10.048   0.055   3.088  1.00  0.00           C  
ATOM   2410  HB  ILE B 148      -9.619  -0.541   3.896  1.00  0.00           H  
ATOM   2411  CG2 ILE B 148     -10.816   1.225   3.734  1.00  0.00           C  
ATOM   2412 HG21 ILE B 148     -10.139   1.810   4.352  1.00  0.00           H  
ATOM   2413 HG22 ILE B 148     -11.253   1.861   2.963  1.00  0.00           H  
ATOM   2414 HG23 ILE B 148     -11.600   0.853   4.391  1.00  0.00           H  
ATOM   2415  CG1 ILE B 148     -11.047  -0.827   2.302  1.00  0.00           C  
ATOM   2416 HG12 ILE B 148     -11.559  -0.214   1.558  1.00  0.00           H  
ATOM   2417 HG13 ILE B 148     -10.503  -1.604   1.773  1.00  0.00           H  
ATOM   2418  CD1 ILE B 148     -12.090  -1.554   3.155  1.00  0.00           C  
ATOM   2419 HD11 ILE B 148     -11.593  -2.135   3.932  1.00  0.00           H  
ATOM   2420 HD12 ILE B 148     -12.785  -0.848   3.608  1.00  0.00           H  
ATOM   2421 HD13 ILE B 148     -12.653  -2.230   2.511  1.00  0.00           H  
ATOM   2422  C   ILE B 148      -8.211   1.799   2.652  1.00  0.00           C  
ATOM   2423  O   ILE B 148      -7.454   1.802   3.625  1.00  0.00           O  
ATOM   2424  N   SER B 149      -8.582   2.921   2.033  1.00  0.00           N  
ATOM   2425  H   SER B 149      -9.244   2.837   1.264  1.00  0.00           H  
ATOM   2426  CA  SER B 149      -8.361   4.254   2.594  1.00  0.00           C  
ATOM   2427  HA  SER B 149      -7.682   4.166   3.436  1.00  0.00           H  
ATOM   2428  CB  SER B 149      -7.686   5.184   1.585  1.00  0.00           C  
ATOM   2429  HB2 SER B 149      -8.352   5.353   0.738  1.00  0.00           H  
ATOM   2430  HB3 SER B 149      -7.480   6.137   2.071  1.00  0.00           H  
ATOM   2431  OG  SER B 149      -6.460   4.620   1.134  1.00  0.00           O  
ATOM   2432  HG  SER B 149      -6.693   3.942   0.486  1.00  0.00           H  
ATOM   2433  C   SER B 149      -9.685   4.807   3.127  1.00  0.00           C  
ATOM   2434  O   SER B 149     -10.635   5.007   2.370  1.00  0.00           O  
ATOM   2435  N   BCN B 150      -9.773   5.004   4.440  1.00  0.00           N  
ATOM   2436  H27 BCN B 150      -8.918   4.918   4.980  1.00  0.00           H  
ATOM   2437  C2  BCN B 150     -10.966   5.510   5.091  1.00  0.00           C  
ATOM   2438  H   BCN B 150     -11.827   5.177   4.509  1.00  0.00           H  
ATOM   2439  C4  BCN B 150     -11.176   4.942   6.499  1.00  0.00           C  
ATOM   2440  H1  BCN B 150     -10.388   5.311   7.170  1.00  0.00           H  
ATOM   2441  H2  BCN B 150     -12.128   5.322   6.894  1.00  0.00           H  
ATOM   2442  C5  BCN B 150     -11.195   3.398   6.535  1.00  0.00           C  
ATOM   2443  H3  BCN B 150     -11.893   3.025   5.777  1.00  0.00           H  
ATOM   2444  H4  BCN B 150     -10.199   3.020   6.274  1.00  0.00           H  
ATOM   2445  C6  BCN B 150     -11.586   2.852   7.925  1.00  0.00           C  
ATOM   2446  H8  BCN B 150     -12.586   3.206   8.203  1.00  0.00           H  
ATOM   2447  H9  BCN B 150     -10.891   3.256   8.672  1.00  0.00           H  
ATOM   2448  C7  BCN B 150     -11.539   1.312   7.993  1.00  0.00           C  
ATOM   2449  H5  BCN B 150     -11.604   1.001   9.043  1.00  0.00           H  
ATOM   2450  H6  BCN B 150     -10.577   0.954   7.599  1.00  0.00           H  
ATOM   2451  N2  BCN B 150     -12.634   0.660   7.266  1.00  0.00           N  
ATOM   2452  H7  BCN B 150     -13.345   1.206   6.788  1.00  0.00           H  
ATOM   2453  C8  BCN B 150     -12.743  -0.697   7.177  1.00  0.00           C  
ATOM   2454  O1  BCN B 150     -11.919  -1.473   7.628  1.00  0.00           O  
ATOM   2455  O2  BCN B 150     -13.886  -1.037   6.531  1.00  0.00           O  
ATOM   2456  C9  BCN B 150     -14.128  -2.441   6.334  1.00  0.00           C  
ATOM   2457  H21 BCN B 150     -14.126  -2.960   7.302  1.00  0.00           H  
ATOM   2458  H22 BCN B 150     -13.330  -2.876   5.718  1.00  0.00           H  
ATOM   2459  C10 BCN B 150     -15.482  -2.645   5.654  1.00  0.00           C  
ATOM   2460  H23 BCN B 150     -16.193  -3.169   6.289  1.00  0.00           H  
ATOM   2461  C11 BCN B 150     -15.523  -2.953   4.170  1.00  0.00           C  
ATOM   2462  H12 BCN B 150     -14.587  -2.862   3.626  1.00  0.00           H  
ATOM   2463  C12 BCN B 150     -16.338  -4.168   3.653  1.00  0.00           C  
ATOM   2464  H13 BCN B 150     -17.209  -4.331   4.301  1.00  0.00           H  
ATOM   2465  H14 BCN B 150     -15.723  -5.072   3.740  1.00  0.00           H  
ATOM   2466  C13 BCN B 150     -16.818  -4.032   2.173  1.00  0.00           C  
ATOM   2467  H19 BCN B 150     -15.967  -3.953   1.485  1.00  0.00           H  
ATOM   2468  H20 BCN B 150     -17.439  -4.886   1.876  1.00  0.00           H  
ATOM   2469  C14 BCN B 150     -17.595  -2.805   2.156  1.00  0.00           C  
ATOM   2470  C15 BCN B 150     -18.031  -1.781   2.577  1.00  0.00           C  
ATOM   2471  C16 BCN B 150     -18.235  -0.709   3.535  1.00  0.00           C  
ATOM   2472  H17 BCN B 150     -19.306  -0.524   3.686  1.00  0.00           H  
ATOM   2473  H18 BCN B 150     -17.764   0.212   3.173  1.00  0.00           H  
ATOM   2474  C17 BCN B 150     -17.561  -1.217   4.849  1.00  0.00           C  
ATOM   2475  H15 BCN B 150     -18.135  -2.071   5.233  1.00  0.00           H  
ATOM   2476  H16 BCN B 150     -17.642  -0.435   5.614  1.00  0.00           H  
ATOM   2477  C18 BCN B 150     -16.070  -1.623   4.699  1.00  0.00           C  
ATOM   2478  H11 BCN B 150     -15.451  -0.758   4.466  1.00  0.00           H  
ATOM   2479  C3  BCN B 150     -10.981   7.022   5.121  1.00  0.00           C  
ATOM   2480  O3  BCN B 150     -10.108   7.643   5.710  1.00  0.00           O  
ATOM   2481  N   CYS B 151     -12.002   7.622   4.501  1.00  0.00           N  
ATOM   2482  H   CYS B 151     -12.688   7.039   4.031  1.00  0.00           H  
ATOM   2483  CA  CYS B 151     -12.276   9.059   4.544  1.00  0.00           C  
ATOM   2484  HA  CYS B 151     -11.400   9.580   4.906  1.00  0.00           H  
ATOM   2485  CB  CYS B 151     -12.548   9.524   3.105  1.00  0.00           C  
ATOM   2486  HB2 CYS B 151     -11.689   9.286   2.477  1.00  0.00           H  
ATOM   2487  HB3 CYS B 151     -13.420   8.999   2.711  1.00  0.00           H  
ATOM   2488  SG  CYS B 151     -12.856  11.310   3.055  1.00  0.00           S  
ATOM   2489  HG  CYS B 151     -11.824  11.694   3.825  1.00  0.00           H  
ATOM   2490  C   CYS B 151     -13.437   9.373   5.505  1.00  0.00           C  
ATOM   2491  O   CYS B 151     -14.465   8.713   5.414  1.00  0.00           O  
ATOM   2492  N   GLU B 152     -13.313  10.374   6.390  1.00  0.00           N  
ATOM   2493  H   GLU B 152     -12.482  10.954   6.333  1.00  0.00           H  
ATOM   2494  CA  GLU B 152     -14.408  10.885   7.245  1.00  0.00           C  
ATOM   2495  HA  GLU B 152     -15.333  10.468   6.851  1.00  0.00           H  
ATOM   2496  CB  GLU B 152     -14.311  10.406   8.721  1.00  0.00           C  
ATOM   2497  HB2 GLU B 152     -15.322  10.203   9.069  1.00  0.00           H  
ATOM   2498  HB3 GLU B 152     -13.807   9.437   8.718  1.00  0.00           H  
ATOM   2499  CG  GLU B 152     -13.599  11.323   9.761  1.00  0.00           C  
ATOM   2500  HG2 GLU B 152     -12.954  10.673  10.356  1.00  0.00           H  
ATOM   2501  HG3 GLU B 152     -12.930  12.009   9.241  1.00  0.00           H  
ATOM   2502  CD  GLU B 152     -14.506  12.111  10.760  1.00  0.00           C  
ATOM   2503  OE1 GLU B 152     -15.636  11.667  11.072  1.00  0.00           O  
ATOM   2504  OE2 GLU B 152     -14.077  13.157  11.312  1.00  0.00           O  
ATOM   2505  C   GLU B 152     -14.565  12.406   7.132  1.00  0.00           C  
ATOM   2506  O   GLU B 152     -13.626  13.117   6.769  1.00  0.00           O  
ATOM   2507  N   TRP B 153     -15.768  12.893   7.433  1.00  0.00           N  
ATOM   2508  H   TRP B 153     -16.485  12.227   7.712  1.00  0.00           H  
ATOM   2509  CA  TRP B 153     -16.115  14.313   7.553  1.00  0.00           C  
ATOM   2510  HA  TRP B 153     -15.265  14.849   7.980  1.00  0.00           H  
ATOM   2511  CB  TRP B 153     -16.417  14.912   6.170  1.00  0.00           C  
ATOM   2512  HB2 TRP B 153     -16.577  15.984   6.269  1.00  0.00           H  
ATOM   2513  HB3 TRP B 153     -15.530  14.786   5.562  1.00  0.00           H  
ATOM   2514  CG  TRP B 153     -17.567  14.343   5.395  1.00  0.00           C  
ATOM   2515  CD1 TRP B 153     -18.838  14.805   5.404  1.00  0.00           C  
ATOM   2516  HD1 TRP B 153     -19.186  15.649   5.990  1.00  0.00           H  
ATOM   2517  NE1 TRP B 153     -19.616  14.038   4.557  1.00  0.00           N  
ATOM   2518  HE1 TRP B 153     -20.609  14.189   4.423  1.00  0.00           H  
ATOM   2519  CE2 TRP B 153     -18.874  13.050   3.942  1.00  0.00           C  
ATOM   2520  CZ2 TRP B 153     -19.189  12.052   3.006  1.00  0.00           C  
ATOM   2521  HZ2 TRP B 153     -20.197  11.952   2.635  1.00  0.00           H  
ATOM   2522  CH2 TRP B 153     -18.173  11.187   2.562  1.00  0.00           C  
ATOM   2523  HH2 TRP B 153     -18.394  10.422   1.831  1.00  0.00           H  
ATOM   2524  CZ3 TRP B 153     -16.869  11.319   3.072  1.00  0.00           C  
ATOM   2525  HZ3 TRP B 153     -16.086  10.647   2.748  1.00  0.00           H  
ATOM   2526  CE3 TRP B 153     -16.564  12.324   4.007  1.00  0.00           C  
ATOM   2527  HE3 TRP B 153     -15.554  12.428   4.377  1.00  0.00           H  
ATOM   2528  CD2 TRP B 153     -17.558  13.214   4.469  1.00  0.00           C  
ATOM   2529  C   TRP B 153     -17.313  14.496   8.490  1.00  0.00           C  
ATOM   2530  O   TRP B 153     -17.955  13.527   8.896  1.00  0.00           O  
ATOM   2531  N   LYS B 154     -17.670  15.745   8.806  1.00  0.00           N  
ATOM   2532  H   LYS B 154     -17.111  16.504   8.434  1.00  0.00           H  
ATOM   2533  CA  LYS B 154     -18.900  16.068   9.555  1.00  0.00           C  
ATOM   2534  HA  LYS B 154     -19.466  15.151   9.719  1.00  0.00           H  
ATOM   2535  CB  LYS B 154     -18.573  16.660  10.935  1.00  0.00           C  
ATOM   2536  HB2 LYS B 154     -17.969  17.559  10.811  1.00  0.00           H  
ATOM   2537  HB3 LYS B 154     -19.503  16.932  11.440  1.00  0.00           H  
ATOM   2538  CG  LYS B 154     -17.820  15.627  11.787  1.00  0.00           C  
ATOM   2539  HG2 LYS B 154     -18.460  14.760  11.945  1.00  0.00           H  
ATOM   2540  HG3 LYS B 154     -16.927  15.311  11.250  1.00  0.00           H  
ATOM   2541  CD  LYS B 154     -17.395  16.174  13.150  1.00  0.00           C  
ATOM   2542  HD2 LYS B 154     -16.815  17.088  13.018  1.00  0.00           H  
ATOM   2543  HD3 LYS B 154     -18.288  16.425  13.727  1.00  0.00           H  
ATOM   2544  CE  LYS B 154     -16.567  15.132  13.923  1.00  0.00           C  
ATOM   2545  HE2 LYS B 154     -16.301  15.575  14.887  1.00  0.00           H  
ATOM   2546  HE3 LYS B 154     -17.196  14.259  14.116  1.00  0.00           H  
ATOM   2547  NZ  LYS B 154     -15.328  14.717  13.200  1.00  0.00           N  
ATOM   2548  HZ1 LYS B 154     -14.813  15.526  12.856  1.00  0.00           H  
ATOM   2549  HZ2 LYS B 154     -14.711  14.155  13.765  1.00  0.00           H  
ATOM   2550  HZ3 LYS B 154     -15.493  14.127  12.379  1.00  0.00           H  
ATOM   2551  C   LYS B 154     -19.809  16.978   8.747  1.00  0.00           C  
ATOM   2552  O   LYS B 154     -19.323  17.831   8.008  1.00  0.00           O  
ATOM   2553  N   MET B 155     -21.117  16.805   8.909  1.00  0.00           N  
ATOM   2554  H   MET B 155     -21.417  16.062   9.531  1.00  0.00           H  
ATOM   2555  CA  MET B 155     -22.156  17.671   8.346  1.00  0.00           C  
ATOM   2556  HA  MET B 155     -21.720  18.242   7.531  1.00  0.00           H  
ATOM   2557  CB  MET B 155     -23.295  16.815   7.764  1.00  0.00           C  
ATOM   2558  HB2 MET B 155     -23.762  16.252   8.573  1.00  0.00           H  
ATOM   2559  HB3 MET B 155     -24.049  17.466   7.326  1.00  0.00           H  
ATOM   2560  CG  MET B 155     -22.815  15.814   6.699  1.00  0.00           C  
ATOM   2561  HG2 MET B 155     -22.107  15.134   7.168  1.00  0.00           H  
ATOM   2562  HG3 MET B 155     -23.668  15.218   6.377  1.00  0.00           H  
ATOM   2563  SD  MET B 155     -22.016  16.508   5.220  1.00  0.00           S  
ATOM   2564  CE  MET B 155     -23.437  17.261   4.393  1.00  0.00           C  
ATOM   2565  HE1 MET B 155     -23.119  17.717   3.455  1.00  0.00           H  
ATOM   2566  HE2 MET B 155     -24.196  16.506   4.187  1.00  0.00           H  
ATOM   2567  HE3 MET B 155     -23.858  18.028   5.037  1.00  0.00           H  
ATOM   2568  C   MET B 155     -22.676  18.676   9.390  1.00  0.00           C  
ATOM   2569  O   MET B 155     -22.466  18.503  10.589  1.00  0.00           O  
ATOM   2570  N   ASN B 156     -23.375  19.730   8.958  1.00  0.00           N  
ATOM   2571  H   ASN B 156     -23.472  19.852   7.953  1.00  0.00           H  
ATOM   2572  CA  ASN B 156     -23.941  20.765   9.841  1.00  0.00           C  
ATOM   2573  HA  ASN B 156     -23.173  21.037  10.565  1.00  0.00           H  
ATOM   2574  CB  ASN B 156     -24.271  22.024   9.019  1.00  0.00           C  
ATOM   2575  HB2 ASN B 156     -24.424  22.850   9.714  1.00  0.00           H  
ATOM   2576  HB3 ASN B 156     -23.432  22.280   8.371  1.00  0.00           H  
ATOM   2577  CG  ASN B 156     -25.520  21.866   8.167  1.00  0.00           C  
ATOM   2578  OD1 ASN B 156     -25.714  20.875   7.487  1.00  0.00           O  
ATOM   2579  ND2 ASN B 156     -26.414  22.825   8.169  1.00  0.00           N  
ATOM   2580 HD21 ASN B 156     -27.271  22.637   7.676  1.00  0.00           H  
ATOM   2581 HD22 ASN B 156     -26.315  23.606   8.793  1.00  0.00           H  
ATOM   2582  C   ASN B 156     -25.150  20.296  10.683  1.00  0.00           C  
ATOM   2583  O   ASN B 156     -25.681  21.070  11.475  1.00  0.00           O  
ATOM   2584  N   GLY B 157     -25.582  19.045  10.515  1.00  0.00           N  
ATOM   2585  H   GLY B 157     -25.105  18.467   9.838  1.00  0.00           H  
ATOM   2586  CA  GLY B 157     -26.605  18.381  11.317  1.00  0.00           C  
ATOM   2587  HA2 GLY B 157     -26.375  18.519  12.373  1.00  0.00           H  
ATOM   2588  HA3 GLY B 157     -27.581  18.819  11.107  1.00  0.00           H  
ATOM   2589  C   GLY B 157     -26.648  16.880  11.001  1.00  0.00           C  
ATOM   2590  O   GLY B 157     -26.030  16.455  10.020  1.00  0.00           O  
ATOM   2591  N   PRO B 158     -27.351  16.062  11.805  1.00  0.00           N  
ATOM   2592  CD  PRO B 158     -28.140  16.454  12.964  1.00  0.00           C  
ATOM   2593  HD2 PRO B 158     -28.704  17.369  12.777  1.00  0.00           H  
ATOM   2594  HD3 PRO B 158     -27.481  16.585  13.823  1.00  0.00           H  
ATOM   2595  CG  PRO B 158     -29.102  15.294  13.220  1.00  0.00           C  
ATOM   2596  HG2 PRO B 158     -30.011  15.434  12.632  1.00  0.00           H  
ATOM   2597  HG3 PRO B 158     -29.343  15.195  14.280  1.00  0.00           H  
ATOM   2598  CB  PRO B 158     -28.330  14.081  12.697  1.00  0.00           C  
ATOM   2599  HB2 PRO B 158     -28.997  13.267  12.410  1.00  0.00           H  
ATOM   2600  HB3 PRO B 158     -27.625  13.743  13.458  1.00  0.00           H  
ATOM   2601  CA  PRO B 158     -27.557  14.648  11.502  1.00  0.00           C  
ATOM   2602  HA  PRO B 158     -26.596  14.143  11.418  1.00  0.00           H  
ATOM   2603  C   PRO B 158     -28.321  14.481  10.182  1.00  0.00           C  
ATOM   2604  O   PRO B 158     -29.242  15.247   9.885  1.00  0.00           O  
ATOM   2605  N   THR B 159     -27.937  13.476   9.389  1.00  0.00           N  
ATOM   2606  H   THR B 159     -27.210  12.849   9.707  1.00  0.00           H  
ATOM   2607  CA  THR B 159     -28.470  13.234   8.039  1.00  0.00           C  
ATOM   2608  HA  THR B 159     -29.500  13.585   8.005  1.00  0.00           H  
ATOM   2609  CB  THR B 159     -27.674  14.043   6.997  1.00  0.00           C  
ATOM   2610  HB  THR B 159     -27.627  15.075   7.333  1.00  0.00           H  
ATOM   2611  CG2 THR B 159     -26.241  13.564   6.768  1.00  0.00           C  
ATOM   2612 HG21 THR B 159     -25.679  13.621   7.700  1.00  0.00           H  
ATOM   2613 HG22 THR B 159     -26.230  12.540   6.397  1.00  0.00           H  
ATOM   2614 HG23 THR B 159     -25.768  14.209   6.030  1.00  0.00           H  
ATOM   2615  OG1 THR B 159     -28.339  14.012   5.757  1.00  0.00           O  
ATOM   2616  HG1 THR B 159     -28.515  14.925   5.484  1.00  0.00           H  
ATOM   2617  C   THR B 159     -28.488  11.742   7.703  1.00  0.00           C  
ATOM   2618  O   THR B 159     -27.679  10.977   8.240  1.00  0.00           O  
ATOM   2619  N   GLN B 160     -29.390  11.329   6.805  1.00  0.00           N  
ATOM   2620  H   GLN B 160     -29.952  12.039   6.355  1.00  0.00           H  
ATOM   2621  CA  GLN B 160     -29.454   9.977   6.235  1.00  0.00           C  
ATOM   2622  HA  GLN B 160     -29.301   9.249   7.034  1.00  0.00           H  
ATOM   2623  CB  GLN B 160     -30.842   9.724   5.608  1.00  0.00           C  
ATOM   2624  HB2 GLN B 160     -31.004  10.458   4.816  1.00  0.00           H  
ATOM   2625  HB3 GLN B 160     -30.842   8.728   5.160  1.00  0.00           H  
ATOM   2626  CG  GLN B 160     -32.030   9.810   6.584  1.00  0.00           C  
ATOM   2627  HG2 GLN B 160     -32.002  10.748   7.138  1.00  0.00           H  
ATOM   2628  HG3 GLN B 160     -32.950   9.800   5.998  1.00  0.00           H  
ATOM   2629  CD  GLN B 160     -32.084   8.655   7.582  1.00  0.00           C  
ATOM   2630  OE1 GLN B 160     -31.380   8.625   8.578  1.00  0.00           O  
ATOM   2631  NE2 GLN B 160     -32.939   7.676   7.379  1.00  0.00           N  
ATOM   2632 HE21 GLN B 160     -32.915   6.928   8.048  1.00  0.00           H  
ATOM   2633 HE22 GLN B 160     -33.485   7.654   6.537  1.00  0.00           H  
ATOM   2634  C   GLN B 160     -28.305   9.783   5.225  1.00  0.00           C  
ATOM   2635  O   GLN B 160     -28.500   9.812   4.007  1.00  0.00           O  
ATOM   2636  N   CYS B 161     -27.087   9.665   5.762  1.00  0.00           N  
ATOM   2637  H   CYS B 161     -27.041   9.721   6.771  1.00  0.00           H  
ATOM   2638  CA  CYS B 161     -25.811   9.732   5.045  1.00  0.00           C  
ATOM   2639  HA  CYS B 161     -25.640  10.753   4.694  1.00  0.00           H  
ATOM   2640  CB  CYS B 161     -24.726   9.364   6.072  1.00  0.00           C  
ATOM   2641  HB2 CYS B 161     -24.867   8.338   6.423  1.00  0.00           H  
ATOM   2642  HB3 CYS B 161     -24.775  10.051   6.916  1.00  0.00           H  
ATOM   2643  SG  CYS B 161     -23.089   9.499   5.325  1.00  0.00           S  
ATOM   2644  HG  CYS B 161     -22.384   8.900   6.321  1.00  0.00           H  
ATOM   2645  C   CYS B 161     -25.793   8.825   3.802  1.00  0.00           C  
ATOM   2646  O   CYS B 161     -25.587   9.305   2.688  1.00  0.00           O  
ATOM   2647  N   SER B 162     -26.126   7.547   3.993  1.00  0.00           N  
ATOM   2648  H   SER B 162     -26.245   7.213   4.943  1.00  0.00           H  
ATOM   2649  CA  SER B 162     -26.102   6.468   2.995  1.00  0.00           C  
ATOM   2650  HA  SER B 162     -25.128   6.487   2.508  1.00  0.00           H  
ATOM   2651  CB  SER B 162     -26.238   5.103   3.712  1.00  0.00           C  
ATOM   2652  HB2 SER B 162     -27.234   4.689   3.542  1.00  0.00           H  
ATOM   2653  HB3 SER B 162     -25.496   4.415   3.301  1.00  0.00           H  
ATOM   2654  OG  SER B 162     -26.048   5.227   5.118  1.00  0.00           O  
ATOM   2655  HG  SER B 162     -25.586   4.420   5.477  1.00  0.00           H  
ATOM   2656  C   SER B 162     -27.138   6.606   1.866  1.00  0.00           C  
ATOM   2657  O   SER B 162     -27.139   5.800   0.937  1.00  0.00           O  
ATOM   2658  N   THR B 163     -28.010   7.619   1.908  1.00  0.00           N  
ATOM   2659  H   THR B 163     -27.966   8.231   2.713  1.00  0.00           H  
ATOM   2660  CA  THR B 163     -28.950   7.955   0.821  1.00  0.00           C  
ATOM   2661  HA  THR B 163     -28.758   7.305  -0.032  1.00  0.00           H  
ATOM   2662  CB  THR B 163     -30.411   7.729   1.247  1.00  0.00           C  
ATOM   2663  HB  THR B 163     -31.065   8.166   0.490  1.00  0.00           H  
ATOM   2664  CG2 THR B 163     -30.752   6.246   1.371  1.00  0.00           C  
ATOM   2665 HG21 THR B 163     -30.586   5.747   0.416  1.00  0.00           H  
ATOM   2666 HG22 THR B 163     -30.128   5.785   2.135  1.00  0.00           H  
ATOM   2667 HG23 THR B 163     -31.800   6.143   1.654  1.00  0.00           H  
ATOM   2668  OG1 THR B 163     -30.714   8.310   2.497  1.00  0.00           O  
ATOM   2669  HG1 THR B 163     -30.339   9.195   2.535  1.00  0.00           H  
ATOM   2670  C   THR B 163     -28.782   9.381   0.294  1.00  0.00           C  
ATOM   2671  O   THR B 163     -28.960   9.615  -0.901  1.00  0.00           O  
ATOM   2672  N   GLU B 164     -28.435  10.342   1.154  1.00  0.00           N  
ATOM   2673  H   GLU B 164     -28.258  10.093   2.122  1.00  0.00           H  
ATOM   2674  CA  GLU B 164     -28.334  11.763   0.791  1.00  0.00           C  
ATOM   2675  HA  GLU B 164     -29.087  11.992   0.035  1.00  0.00           H  
ATOM   2676  CB  GLU B 164     -28.641  12.628   2.027  1.00  0.00           C  
ATOM   2677  HB2 GLU B 164     -28.019  12.277   2.852  1.00  0.00           H  
ATOM   2678  HB3 GLU B 164     -28.352  13.662   1.833  1.00  0.00           H  
ATOM   2679  CG  GLU B 164     -30.123  12.590   2.464  1.00  0.00           C  
ATOM   2680  HG2 GLU B 164     -30.477  11.557   2.466  1.00  0.00           H  
ATOM   2681  HG3 GLU B 164     -30.171  12.948   3.495  1.00  0.00           H  
ATOM   2682  CD  GLU B 164     -31.065  13.461   1.606  1.00  0.00           C  
ATOM   2683  OE1 GLU B 164     -32.278  13.490   1.905  1.00  0.00           O  
ATOM   2684  OE2 GLU B 164     -30.584  14.159   0.680  1.00  0.00           O  
ATOM   2685  C   GLU B 164     -26.974  12.160   0.186  1.00  0.00           C  
ATOM   2686  O   GLU B 164     -26.921  13.132  -0.570  1.00  0.00           O  
ATOM   2687  N   LEU B 165     -25.882  11.434   0.480  1.00  0.00           N  
ATOM   2688  H   LEU B 165     -25.998  10.611   1.067  1.00  0.00           H  
ATOM   2689  CA  LEU B 165     -24.511  11.755   0.042  1.00  0.00           C  
ATOM   2690  HA  LEU B 165     -24.532  12.657  -0.568  1.00  0.00           H  
ATOM   2691  CB  LEU B 165     -23.637  12.043   1.277  1.00  0.00           C  
ATOM   2692  HB2 LEU B 165     -23.740  11.213   1.976  1.00  0.00           H  
ATOM   2693  HB3 LEU B 165     -22.592  12.060   0.965  1.00  0.00           H  
ATOM   2694  CG  LEU B 165     -23.974  13.374   1.981  1.00  0.00           C  
ATOM   2695  HG  LEU B 165     -24.821  13.852   1.492  1.00  0.00           H  
ATOM   2696  CD1 LEU B 165     -24.331  13.152   3.450  1.00  0.00           C  
ATOM   2697 HD11 LEU B 165     -25.242  12.559   3.506  1.00  0.00           H  
ATOM   2698 HD12 LEU B 165     -23.525  12.627   3.965  1.00  0.00           H  
ATOM   2699 HD13 LEU B 165     -24.511  14.110   3.934  1.00  0.00           H  
ATOM   2700  CD2 LEU B 165     -22.782  14.332   1.920  1.00  0.00           C  
ATOM   2701 HD21 LEU B 165     -23.064  15.296   2.339  1.00  0.00           H  
ATOM   2702 HD22 LEU B 165     -21.941  13.923   2.476  1.00  0.00           H  
ATOM   2703 HD23 LEU B 165     -22.492  14.480   0.879  1.00  0.00           H  
ATOM   2704  C   LEU B 165     -23.870  10.652  -0.822  1.00  0.00           C  
ATOM   2705  O   LEU B 165     -24.213   9.476  -0.721  1.00  0.00           O  
ATOM   2706  N   ARG B 166     -22.882  11.031  -1.648  1.00  0.00           N  
ATOM   2707  H   ARG B 166     -22.668  12.027  -1.684  1.00  0.00           H  
ATOM   2708  CA  ARG B 166     -21.986  10.122  -2.394  1.00  0.00           C  
ATOM   2709  HA  ARG B 166     -21.857   9.203  -1.820  1.00  0.00           H  
ATOM   2710  CB  ARG B 166     -22.551   9.767  -3.780  1.00  0.00           C  
ATOM   2711  HB2 ARG B 166     -22.678  10.688  -4.354  1.00  0.00           H  
ATOM   2712  HB3 ARG B 166     -21.814   9.144  -4.290  1.00  0.00           H  
ATOM   2713  CG  ARG B 166     -23.885   9.005  -3.746  1.00  0.00           C  
ATOM   2714  HG2 ARG B 166     -23.820   8.196  -3.019  1.00  0.00           H  
ATOM   2715  HG3 ARG B 166     -24.685   9.680  -3.442  1.00  0.00           H  
ATOM   2716  CD  ARG B 166     -24.221   8.407  -5.117  1.00  0.00           C  
ATOM   2717  HD2 ARG B 166     -23.435   7.705  -5.390  1.00  0.00           H  
ATOM   2718  HD3 ARG B 166     -25.147   7.835  -5.037  1.00  0.00           H  
ATOM   2719  NE  ARG B 166     -24.326   9.452  -6.159  1.00  0.00           N  
ATOM   2720  HE  ARG B 166     -23.461   9.757  -6.574  1.00  0.00           H  
ATOM   2721  CZ  ARG B 166     -25.420  10.085  -6.538  1.00  0.00           C  
ATOM   2722  NH1 ARG B 166     -26.596   9.741  -6.099  1.00  0.00           N  
ATOM   2723 HH11 ARG B 166     -26.676   8.997  -5.426  1.00  0.00           H  
ATOM   2724 HH12 ARG B 166     -27.399  10.298  -6.320  1.00  0.00           H  
ATOM   2725  NH2 ARG B 166     -25.355  11.081  -7.380  1.00  0.00           N  
ATOM   2726 HH21 ARG B 166     -24.465  11.428  -7.699  1.00  0.00           H  
ATOM   2727 HH22 ARG B 166     -26.189  11.606  -7.576  1.00  0.00           H  
ATOM   2728  C   ARG B 166     -20.613  10.759  -2.589  1.00  0.00           C  
ATOM   2729  O   ARG B 166     -20.545  11.950  -2.885  1.00  0.00           O  
ATOM   2730  N   LEU B 167     -19.541   9.970  -2.500  1.00  0.00           N  
ATOM   2731  H   LEU B 167     -19.673   8.985  -2.290  1.00  0.00           H  
ATOM   2732  CA  LEU B 167     -18.165  10.420  -2.745  1.00  0.00           C  
ATOM   2733  HA  LEU B 167     -18.157  11.500  -2.900  1.00  0.00           H  
ATOM   2734  CB  LEU B 167     -17.321  10.125  -1.491  1.00  0.00           C  
ATOM   2735  HB2 LEU B 167     -17.754  10.664  -0.648  1.00  0.00           H  
ATOM   2736  HB3 LEU B 167     -17.398   9.057  -1.281  1.00  0.00           H  
ATOM   2737  CG  LEU B 167     -15.825  10.483  -1.595  1.00  0.00           C  
ATOM   2738  HG  LEU B 167     -15.362   9.901  -2.390  1.00  0.00           H  
ATOM   2739  CD1 LEU B 167     -15.589  11.971  -1.860  1.00  0.00           C  
ATOM   2740 HD11 LEU B 167     -14.523  12.189  -1.809  1.00  0.00           H  
ATOM   2741 HD12 LEU B 167     -15.942  12.229  -2.857  1.00  0.00           H  
ATOM   2742 HD13 LEU B 167     -16.113  12.572  -1.119  1.00  0.00           H  
ATOM   2743  CD2 LEU B 167     -15.134  10.136  -0.277  1.00  0.00           C  
ATOM   2744 HD21 LEU B 167     -15.524  10.766   0.520  1.00  0.00           H  
ATOM   2745 HD22 LEU B 167     -15.308   9.092  -0.029  1.00  0.00           H  
ATOM   2746 HD23 LEU B 167     -14.062  10.306  -0.367  1.00  0.00           H  
ATOM   2747  C   LEU B 167     -17.596   9.770  -4.014  1.00  0.00           C  
ATOM   2748  O   LEU B 167     -17.425   8.551  -4.071  1.00  0.00           O  
ATOM   2749  N   LEU B 168     -17.296  10.589  -5.022  1.00  0.00           N  
ATOM   2750  H   LEU B 168     -17.437  11.588  -4.891  1.00  0.00           H  
ATOM   2751  CA  LEU B 168     -16.544  10.177  -6.206  1.00  0.00           C  
ATOM   2752  HA  LEU B 168     -16.849   9.166  -6.477  1.00  0.00           H  
ATOM   2753  CB  LEU B 168     -16.872  11.127  -7.370  1.00  0.00           C  
ATOM   2754  HB2 LEU B 168     -17.896  11.495  -7.283  1.00  0.00           H  
ATOM   2755  HB3 LEU B 168     -16.213  11.985  -7.283  1.00  0.00           H  
ATOM   2756  CG  LEU B 168     -16.685  10.482  -8.756  1.00  0.00           C  
ATOM   2757  HG  LEU B 168     -15.849   9.785  -8.732  1.00  0.00           H  
ATOM   2758  CD1 LEU B 168     -17.955   9.734  -9.159  1.00  0.00           C  
ATOM   2759 HD11 LEU B 168     -17.791   9.223 -10.109  1.00  0.00           H  
ATOM   2760 HD12 LEU B 168     -18.781  10.436  -9.267  1.00  0.00           H  
ATOM   2761 HD13 LEU B 168     -18.200   8.997  -8.398  1.00  0.00           H  
ATOM   2762  CD2 LEU B 168     -16.386  11.546  -9.809  1.00  0.00           C  
ATOM   2763 HD21 LEU B 168     -16.285  11.078 -10.788  1.00  0.00           H  
ATOM   2764 HD22 LEU B 168     -17.186  12.285  -9.839  1.00  0.00           H  
ATOM   2765 HD23 LEU B 168     -15.446  12.044  -9.567  1.00  0.00           H  
ATOM   2766  C   LEU B 168     -15.035  10.174  -5.905  1.00  0.00           C  
ATOM   2767  O   LEU B 168     -14.543  11.033  -5.166  1.00  0.00           O  
ATOM   2768  N   TYR B 169     -14.300   9.234  -6.502  1.00  0.00           N  
ATOM   2769  H   TYR B 169     -14.771   8.549  -7.089  1.00  0.00           H  
ATOM   2770  CA  TYR B 169     -12.841   9.146  -6.405  1.00  0.00           C  
ATOM   2771  HA  TYR B 169     -12.472  10.164  -6.284  1.00  0.00           H  
ATOM   2772  CB  TYR B 169     -12.413   8.364  -5.147  1.00  0.00           C  
ATOM   2773  HB2 TYR B 169     -11.340   8.515  -5.024  1.00  0.00           H  
ATOM   2774  HB3 TYR B 169     -12.890   8.826  -4.281  1.00  0.00           H  
ATOM   2775  CG  TYR B 169     -12.698   6.870  -5.081  1.00  0.00           C  
ATOM   2776  CD1 TYR B 169     -14.026   6.397  -5.017  1.00  0.00           C  
ATOM   2777  HD1 TYR B 169     -14.852   7.094  -5.071  1.00  0.00           H  
ATOM   2778  CE1 TYR B 169     -14.281   5.021  -4.855  1.00  0.00           C  
ATOM   2779  HE1 TYR B 169     -15.296   4.657  -4.813  1.00  0.00           H  
ATOM   2780  CZ  TYR B 169     -13.206   4.116  -4.729  1.00  0.00           C  
ATOM   2781  OH  TYR B 169     -13.456   2.798  -4.529  1.00  0.00           O  
ATOM   2782  HH  TYR B 169     -14.348   2.577  -4.802  1.00  0.00           H  
ATOM   2783  CE2 TYR B 169     -11.877   4.580  -4.801  1.00  0.00           C  
ATOM   2784  HE2 TYR B 169     -11.064   3.870  -4.727  1.00  0.00           H  
ATOM   2785  CD2 TYR B 169     -11.627   5.956  -4.974  1.00  0.00           C  
ATOM   2786  HD2 TYR B 169     -10.606   6.309  -5.010  1.00  0.00           H  
ATOM   2787  C   TYR B 169     -12.212   8.605  -7.699  1.00  0.00           C  
ATOM   2788  O   TYR B 169     -12.759   7.716  -8.354  1.00  0.00           O  
ATOM   2789  N   GLN B 170     -11.066   9.168  -8.093  1.00  0.00           N  
ATOM   2790  H   GLN B 170     -10.674   9.911  -7.522  1.00  0.00           H  
ATOM   2791  CA  GLN B 170     -10.504   8.989  -9.438  1.00  0.00           C  
ATOM   2792  HA  GLN B 170     -10.801   8.014  -9.829  1.00  0.00           H  
ATOM   2793  CB  GLN B 170     -11.109  10.074 -10.341  1.00  0.00           C  
ATOM   2794  HB2 GLN B 170     -12.196   9.981 -10.323  1.00  0.00           H  
ATOM   2795  HB3 GLN B 170     -10.838  11.063  -9.967  1.00  0.00           H  
ATOM   2796  CG  GLN B 170     -10.636   9.935 -11.788  1.00  0.00           C  
ATOM   2797  HG2 GLN B 170      -9.570  10.151 -11.870  1.00  0.00           H  
ATOM   2798  HG3 GLN B 170     -10.810   8.904 -12.089  1.00  0.00           H  
ATOM   2799  CD  GLN B 170     -11.387  10.847 -12.748  1.00  0.00           C  
ATOM   2800  OE1 GLN B 170     -11.943  11.872 -12.383  1.00  0.00           O  
ATOM   2801  NE2 GLN B 170     -11.412  10.494 -14.010  1.00  0.00           N  
ATOM   2802 HE21 GLN B 170     -11.989  11.026 -14.632  1.00  0.00           H  
ATOM   2803 HE22 GLN B 170     -10.968   9.620 -14.286  1.00  0.00           H  
ATOM   2804  C   GLN B 170      -8.970   9.058  -9.439  1.00  0.00           C  
ATOM   2805  O   GLN B 170      -8.400   9.971  -8.844  1.00  0.00           O  
ATOM   2806  N   LEU B 171      -8.288   8.117 -10.101  1.00  0.00           N  
ATOM   2807  H   LEU B 171      -8.803   7.451 -10.658  1.00  0.00           H  
ATOM   2808  CA  LEU B 171      -6.821   8.026 -10.114  1.00  0.00           C  
ATOM   2809  HA  LEU B 171      -6.454   8.343  -9.136  1.00  0.00           H  
ATOM   2810  CB  LEU B 171      -6.431   6.549 -10.315  1.00  0.00           C  
ATOM   2811  HB2 LEU B 171      -7.027   5.923  -9.650  1.00  0.00           H  
ATOM   2812  HB3 LEU B 171      -6.690   6.274 -11.332  1.00  0.00           H  
ATOM   2813  CG  LEU B 171      -4.943   6.224 -10.096  1.00  0.00           C  
ATOM   2814  HG  LEU B 171      -4.323   7.005 -10.536  1.00  0.00           H  
ATOM   2815  CD1 LEU B 171      -4.619   6.113  -8.608  1.00  0.00           C  
ATOM   2816 HD11 LEU B 171      -3.565   5.875  -8.491  1.00  0.00           H  
ATOM   2817 HD12 LEU B 171      -5.211   5.316  -8.157  1.00  0.00           H  
ATOM   2818 HD13 LEU B 171      -4.832   7.052  -8.099  1.00  0.00           H  
ATOM   2819  CD2 LEU B 171      -4.582   4.888 -10.750  1.00  0.00           C  
ATOM   2820 HD21 LEU B 171      -5.197   4.089 -10.333  1.00  0.00           H  
ATOM   2821 HD22 LEU B 171      -3.529   4.664 -10.574  1.00  0.00           H  
ATOM   2822 HD23 LEU B 171      -4.758   4.948 -11.824  1.00  0.00           H  
ATOM   2823  C   LEU B 171      -6.204   8.958 -11.179  1.00  0.00           C  
ATOM   2824  O   LEU B 171      -6.553   8.886 -12.355  1.00  0.00           O  
ATOM   2825  N   VAL B 172      -5.260   9.820 -10.780  1.00  0.00           N  
ATOM   2826  H   VAL B 172      -5.025   9.834  -9.792  1.00  0.00           H  
ATOM   2827  CA  VAL B 172      -4.632  10.845 -11.649  1.00  0.00           C  
ATOM   2828  HA  VAL B 172      -5.423  11.427 -12.122  1.00  0.00           H  
ATOM   2829  CB  VAL B 172      -3.783  11.808 -10.785  1.00  0.00           C  
ATOM   2830  HB  VAL B 172      -3.123  11.215 -10.150  1.00  0.00           H  
ATOM   2831  CG1 VAL B 172      -2.902  12.774 -11.585  1.00  0.00           C  
ATOM   2832 HG11 VAL B 172      -2.142  12.226 -12.142  1.00  0.00           H  
ATOM   2833 HG12 VAL B 172      -3.513  13.345 -12.286  1.00  0.00           H  
ATOM   2834 HG13 VAL B 172      -2.389  13.461 -10.911  1.00  0.00           H  
ATOM   2835  CG2 VAL B 172      -4.686  12.673  -9.889  1.00  0.00           C  
ATOM   2836 HG21 VAL B 172      -5.329  12.045  -9.276  1.00  0.00           H  
ATOM   2837 HG22 VAL B 172      -4.069  13.283  -9.230  1.00  0.00           H  
ATOM   2838 HG23 VAL B 172      -5.307  13.325 -10.504  1.00  0.00           H  
ATOM   2839  C   VAL B 172      -3.802  10.242 -12.796  1.00  0.00           C  
ATOM   2840  O   VAL B 172      -3.718  10.831 -13.873  1.00  0.00           O  
ATOM   2841  N   PHE B 173      -3.222   9.056 -12.585  1.00  0.00           N  
ATOM   2842  H   PHE B 173      -3.370   8.616 -11.692  1.00  0.00           H  
ATOM   2843  CA  PHE B 173      -2.503   8.283 -13.603  1.00  0.00           C  
ATOM   2844  HA  PHE B 173      -1.599   8.824 -13.888  1.00  0.00           H  
ATOM   2845  CB  PHE B 173      -2.094   6.932 -12.991  1.00  0.00           C  
ATOM   2846  HB2 PHE B 173      -1.265   7.100 -12.303  1.00  0.00           H  
ATOM   2847  HB3 PHE B 173      -2.928   6.558 -12.401  1.00  0.00           H  
ATOM   2848  CG  PHE B 173      -1.709   5.833 -13.969  1.00  0.00           C  
ATOM   2849  CD1 PHE B 173      -0.399   5.755 -14.473  1.00  0.00           C  
ATOM   2850  HD1 PHE B 173       0.321   6.503 -14.196  1.00  0.00           H  
ATOM   2851  CE1 PHE B 173      -0.023   4.702 -15.327  1.00  0.00           C  
ATOM   2852  HE1 PHE B 173       0.991   4.635 -15.701  1.00  0.00           H  
ATOM   2853  CZ  PHE B 173      -0.967   3.728 -15.691  1.00  0.00           C  
ATOM   2854  HZ  PHE B 173      -0.685   2.918 -16.346  1.00  0.00           H  
ATOM   2855  CE2 PHE B 173      -2.284   3.812 -15.208  1.00  0.00           C  
ATOM   2856  HE2 PHE B 173      -3.015   3.071 -15.500  1.00  0.00           H  
ATOM   2857  CD2 PHE B 173      -2.653   4.859 -14.348  1.00  0.00           C  
ATOM   2858  HD2 PHE B 173      -3.669   4.912 -13.983  1.00  0.00           H  
ATOM   2859  C   PHE B 173      -3.370   8.096 -14.857  1.00  0.00           C  
ATOM   2860  O   PHE B 173      -4.441   7.488 -14.788  1.00  0.00           O  
ATOM   2861  N   LEU B 174      -2.901   8.631 -15.992  1.00  0.00           N  
ATOM   2862  H   LEU B 174      -2.017   9.117 -15.938  1.00  0.00           H  
ATOM   2863  CA  LEU B 174      -3.590   8.642 -17.293  1.00  0.00           C  
ATOM   2864  HA  LEU B 174      -2.988   9.266 -17.955  1.00  0.00           H  
ATOM   2865  CB  LEU B 174      -3.613   7.220 -17.907  1.00  0.00           C  
ATOM   2866  HB2 LEU B 174      -4.297   6.608 -17.314  1.00  0.00           H  
ATOM   2867  HB3 LEU B 174      -4.035   7.282 -18.911  1.00  0.00           H  
ATOM   2868  CG  LEU B 174      -2.263   6.480 -18.001  1.00  0.00           C  
ATOM   2869  HG  LEU B 174      -1.818   6.410 -17.010  1.00  0.00           H  
ATOM   2870  CD1 LEU B 174      -2.484   5.061 -18.525  1.00  0.00           C  
ATOM   2871 HD11 LEU B 174      -3.183   4.540 -17.871  1.00  0.00           H  
ATOM   2872 HD12 LEU B 174      -1.539   4.519 -18.520  1.00  0.00           H  
ATOM   2873 HD13 LEU B 174      -2.894   5.089 -19.534  1.00  0.00           H  
ATOM   2874  CD2 LEU B 174      -1.273   7.178 -18.937  1.00  0.00           C  
ATOM   2875 HD21 LEU B 174      -1.042   8.166 -18.543  1.00  0.00           H  
ATOM   2876 HD22 LEU B 174      -1.707   7.271 -19.931  1.00  0.00           H  
ATOM   2877 HD23 LEU B 174      -0.347   6.606 -18.987  1.00  0.00           H  
ATOM   2878  C   LEU B 174      -4.994   9.295 -17.294  1.00  0.00           C  
ATOM   2879  O   LEU B 174      -5.690   9.172 -18.296  1.00  0.00           O  
ATOM   2880  N   LEU B 175      -5.411   9.983 -16.217  1.00  0.00           N  
ATOM   2881  H   LEU B 175      -4.747  10.113 -15.464  1.00  0.00           H  
ATOM   2882  CA  LEU B 175      -6.819  10.324 -15.935  1.00  0.00           C  
ATOM   2883  HA  LEU B 175      -6.874  10.635 -14.892  1.00  0.00           H  
ATOM   2884  CB  LEU B 175      -7.312  11.507 -16.798  1.00  0.00           C  
ATOM   2885  HB2 LEU B 175      -7.260  11.223 -17.850  1.00  0.00           H  
ATOM   2886  HB3 LEU B 175      -8.364  11.680 -16.565  1.00  0.00           H  
ATOM   2887  CG  LEU B 175      -6.558  12.830 -16.598  1.00  0.00           C  
ATOM   2888  HG  LEU B 175      -5.502  12.691 -16.828  1.00  0.00           H  
ATOM   2889  CD1 LEU B 175      -7.127  13.880 -17.556  1.00  0.00           C  
ATOM   2890 HD11 LEU B 175      -6.590  14.822 -17.446  1.00  0.00           H  
ATOM   2891 HD12 LEU B 175      -8.185  14.039 -17.348  1.00  0.00           H  
ATOM   2892 HD13 LEU B 175      -7.020  13.528 -18.582  1.00  0.00           H  
ATOM   2893  CD2 LEU B 175      -6.692  13.366 -15.169  1.00  0.00           C  
ATOM   2894 HD21 LEU B 175      -6.228  14.349 -15.101  1.00  0.00           H  
ATOM   2895 HD22 LEU B 175      -6.187  12.698 -14.472  1.00  0.00           H  
ATOM   2896 HD23 LEU B 175      -7.746  13.443 -14.900  1.00  0.00           H  
ATOM   2897  C   LEU B 175      -7.745   9.092 -16.015  1.00  0.00           C  
ATOM   2898  O   LEU B 175      -8.719   9.065 -16.764  1.00  0.00           O  
ATOM   2899  N   SER B 176      -7.409   8.057 -15.244  1.00  0.00           N  
ATOM   2900  H   SER B 176      -6.630   8.180 -14.614  1.00  0.00           H  
ATOM   2901  CA  SER B 176      -8.146   6.790 -15.201  1.00  0.00           C  
ATOM   2902  HA  SER B 176      -8.109   6.332 -16.190  1.00  0.00           H  
ATOM   2903  CB  SER B 176      -7.498   5.840 -14.197  1.00  0.00           C  
ATOM   2904  HB2 SER B 176      -7.454   6.340 -13.236  1.00  0.00           H  
ATOM   2905  HB3 SER B 176      -8.109   4.942 -14.097  1.00  0.00           H  
ATOM   2906  OG  SER B 176      -6.200   5.457 -14.607  1.00  0.00           O  
ATOM   2907  HG  SER B 176      -5.640   6.254 -14.686  1.00  0.00           H  
ATOM   2908  C   SER B 176      -9.619   6.963 -14.812  1.00  0.00           C  
ATOM   2909  O   SER B 176     -10.003   7.952 -14.188  1.00  0.00           O  
ATOM   2910  N   GLU B 177     -10.420   5.948 -15.140  1.00  0.00           N  
ATOM   2911  H   GLU B 177     -10.017   5.167 -15.630  1.00  0.00           H  
ATOM   2912  CA  GLU B 177     -11.874   5.921 -14.938  1.00  0.00           C  
ATOM   2913  HA  GLU B 177     -12.286   6.742 -15.525  1.00  0.00           H  
ATOM   2914  CB  GLU B 177     -12.415   4.588 -15.496  1.00  0.00           C  
ATOM   2915  HB2 GLU B 177     -11.963   4.414 -16.474  1.00  0.00           H  
ATOM   2916  HB3 GLU B 177     -12.099   3.775 -14.838  1.00  0.00           H  
ATOM   2917  CG  GLU B 177     -13.938   4.521 -15.672  1.00  0.00           C  
ATOM   2918  HG2 GLU B 177     -14.196   3.563 -16.133  1.00  0.00           H  
ATOM   2919  HG3 GLU B 177     -14.415   4.556 -14.690  1.00  0.00           H  
ATOM   2920  CD  GLU B 177     -14.434   5.680 -16.542  1.00  0.00           C  
ATOM   2921  OE1 GLU B 177     -14.694   6.751 -15.943  1.00  0.00           O  
ATOM   2922  OE2 GLU B 177     -14.467   5.503 -17.780  1.00  0.00           O  
ATOM   2923  C   GLU B 177     -12.295   6.152 -13.471  1.00  0.00           C  
ATOM   2924  O   GLU B 177     -11.590   5.748 -12.539  1.00  0.00           O  
ATOM   2925  N   ALA B 178     -13.432   6.824 -13.265  1.00  0.00           N  
ATOM   2926  H   ALA B 178     -14.020   7.025 -14.075  1.00  0.00           H  
ATOM   2927  CA  ALA B 178     -13.891   7.263 -11.944  1.00  0.00           C  
ATOM   2928  HA  ALA B 178     -13.016   7.377 -11.301  1.00  0.00           H  
ATOM   2929  CB  ALA B 178     -14.537   8.646 -12.076  1.00  0.00           C  
ATOM   2930  HB1 ALA B 178     -14.807   9.018 -11.087  1.00  0.00           H  
ATOM   2931  HB2 ALA B 178     -13.834   9.339 -12.537  1.00  0.00           H  
ATOM   2932  HB3 ALA B 178     -15.431   8.577 -12.696  1.00  0.00           H  
ATOM   2933  C   ALA B 178     -14.838   6.263 -11.251  1.00  0.00           C  
ATOM   2934  O   ALA B 178     -15.714   5.660 -11.872  1.00  0.00           O  
ATOM   2935  N   HIE B 179     -14.715   6.138  -9.924  1.00  0.00           N  
ATOM   2936  H   HIE B 179     -14.003   6.691  -9.456  1.00  0.00           H  
ATOM   2937  CA  HIE B 179     -15.550   5.261  -9.090  1.00  0.00           C  
ATOM   2938  HA  HIE B 179     -16.300   4.788  -9.728  1.00  0.00           H  
ATOM   2939  CB  HIE B 179     -14.675   4.126  -8.524  1.00  0.00           C  
ATOM   2940  HB2 HIE B 179     -14.077   3.714  -9.338  1.00  0.00           H  
ATOM   2941  HB3 HIE B 179     -13.989   4.547  -7.787  1.00  0.00           H  
ATOM   2942  CG  HIE B 179     -15.422   2.971  -7.892  1.00  0.00           C  
ATOM   2943  ND1 HIE B 179     -16.781   2.682  -8.049  1.00  0.00           N  
ATOM   2944  CE1 HIE B 179     -16.999   1.528  -7.405  1.00  0.00           C  
ATOM   2945  HE1 HIE B 179     -17.959   1.030  -7.349  1.00  0.00           H  
ATOM   2946  NE2 HIE B 179     -15.856   1.066  -6.872  1.00  0.00           N  
ATOM   2947  HE2 HIE B 179     -15.757   0.186  -6.387  1.00  0.00           H  
ATOM   2948  CD2 HIE B 179     -14.848   1.954  -7.186  1.00  0.00           C  
ATOM   2949  HD2 HIE B 179     -13.791   1.847  -6.982  1.00  0.00           H  
ATOM   2950  C   HIE B 179     -16.322   6.052  -8.022  1.00  0.00           C  
ATOM   2951  O   HIE B 179     -15.977   7.181  -7.679  1.00  0.00           O  
ATOM   2952  N   THR B 180     -17.398   5.465  -7.497  1.00  0.00           N  
ATOM   2953  H   THR B 180     -17.553   4.494  -7.756  1.00  0.00           H  
ATOM   2954  CA  THR B 180     -18.248   6.024  -6.433  1.00  0.00           C  
ATOM   2955  HA  THR B 180     -17.918   7.031  -6.177  1.00  0.00           H  
ATOM   2956  CB  THR B 180     -19.708   6.111  -6.904  1.00  0.00           C  
ATOM   2957  HB  THR B 180     -20.058   5.114  -7.177  1.00  0.00           H  
ATOM   2958  CG2 THR B 180     -20.658   6.698  -5.859  1.00  0.00           C  
ATOM   2959 HG21 THR B 180     -20.276   7.658  -5.511  1.00  0.00           H  
ATOM   2960 HG22 THR B 180     -21.635   6.836  -6.316  1.00  0.00           H  
ATOM   2961 HG23 THR B 180     -20.762   6.014  -5.017  1.00  0.00           H  
ATOM   2962  OG1 THR B 180     -19.801   6.943  -8.034  1.00  0.00           O  
ATOM   2963  HG1 THR B 180     -19.103   6.686  -8.646  1.00  0.00           H  
ATOM   2964  C   THR B 180     -18.170   5.161  -5.176  1.00  0.00           C  
ATOM   2965  O   THR B 180     -18.273   3.938  -5.257  1.00  0.00           O  
ATOM   2966  N   CYS B 181     -18.064   5.784  -4.006  1.00  0.00           N  
ATOM   2967  H   CYS B 181     -17.955   6.796  -3.997  1.00  0.00           H  
ATOM   2968  CA  CYS B 181     -18.309   5.135  -2.721  1.00  0.00           C  
ATOM   2969  HA  CYS B 181     -18.524   4.079  -2.889  1.00  0.00           H  
ATOM   2970  CB  CYS B 181     -17.029   5.206  -1.882  1.00  0.00           C  
ATOM   2971  HB2 CYS B 181     -16.175   4.883  -2.481  1.00  0.00           H  
ATOM   2972  HB3 CYS B 181     -16.862   6.240  -1.579  1.00  0.00           H  
ATOM   2973  SG  CYS B 181     -17.183   4.130  -0.424  1.00  0.00           S  
ATOM   2974  HG  CYS B 181     -16.426   3.099  -0.843  1.00  0.00           H  
ATOM   2975  C   CYS B 181     -19.551   5.752  -2.044  1.00  0.00           C  
ATOM   2976  O   CYS B 181     -19.754   6.972  -2.087  1.00  0.00           O  
ATOM   2977  N   ILE B 182     -20.400   4.902  -1.458  1.00  0.00           N  
ATOM   2978  H   ILE B 182     -20.132   3.932  -1.387  1.00  0.00           H  
ATOM   2979  CA  ILE B 182     -21.539   5.322  -0.633  1.00  0.00           C  
ATOM   2980  HA  ILE B 182     -21.904   6.279  -1.000  1.00  0.00           H  
ATOM   2981  CB  ILE B 182     -22.708   4.313  -0.727  1.00  0.00           C  
ATOM   2982  HB  ILE B 182     -22.365   3.359  -0.322  1.00  0.00           H  
ATOM   2983  CG2 ILE B 182     -23.902   4.769   0.132  1.00  0.00           C  
ATOM   2984 HG21 ILE B 182     -24.750   4.096  -0.004  1.00  0.00           H  
ATOM   2985 HG22 ILE B 182     -23.634   4.750   1.190  1.00  0.00           H  
ATOM   2986 HG23 ILE B 182     -24.211   5.782  -0.126  1.00  0.00           H  
ATOM   2987  CG1 ILE B 182     -23.168   4.047  -2.180  1.00  0.00           C  
ATOM   2988 HG12 ILE B 182     -22.353   3.577  -2.731  1.00  0.00           H  
ATOM   2989 HG13 ILE B 182     -23.990   3.329  -2.156  1.00  0.00           H  
ATOM   2990  CD1 ILE B 182     -23.632   5.281  -2.968  1.00  0.00           C  
ATOM   2991 HD11 ILE B 182     -24.467   5.764  -2.461  1.00  0.00           H  
ATOM   2992 HD12 ILE B 182     -23.961   4.969  -3.960  1.00  0.00           H  
ATOM   2993 HD13 ILE B 182     -22.810   5.987  -3.081  1.00  0.00           H  
ATOM   2994  C   ILE B 182     -21.039   5.480   0.815  1.00  0.00           C  
ATOM   2995  O   ILE B 182     -20.465   4.524   1.347  1.00  0.00           O  
ATOM   2996  N   PRO B 183     -21.201   6.660   1.440  1.00  0.00           N  
ATOM   2997  CD  PRO B 183     -21.752   7.886   0.879  1.00  0.00           C  
ATOM   2998  HD2 PRO B 183     -22.777   7.733   0.539  1.00  0.00           H  
ATOM   2999  HD3 PRO B 183     -21.119   8.222   0.059  1.00  0.00           H  
ATOM   3000  CG  PRO B 183     -21.725   8.921   2.002  1.00  0.00           C  
ATOM   3001  HG2 PRO B 183     -22.690   8.924   2.509  1.00  0.00           H  
ATOM   3002  HG3 PRO B 183     -21.487   9.915   1.625  1.00  0.00           H  
ATOM   3003  CB  PRO B 183     -20.638   8.394   2.938  1.00  0.00           C  
ATOM   3004  HB2 PRO B 183     -20.749   8.754   3.960  1.00  0.00           H  
ATOM   3005  HB3 PRO B 183     -19.662   8.679   2.552  1.00  0.00           H  
ATOM   3006  CA  PRO B 183     -20.795   6.878   2.820  1.00  0.00           C  
ATOM   3007  HA  PRO B 183     -19.832   6.401   3.006  1.00  0.00           H  
ATOM   3008  C   PRO B 183     -21.820   6.309   3.811  1.00  0.00           C  
ATOM   3009  O   PRO B 183     -22.963   6.034   3.462  1.00  0.00           O  
ATOM   3010  N   GLU B 184     -21.414   6.181   5.068  1.00  0.00           N  
ATOM   3011  H   GLU B 184     -20.451   6.419   5.277  1.00  0.00           H  
ATOM   3012  CA  GLU B 184     -22.225   5.701   6.184  1.00  0.00           C  
ATOM   3013  HA  GLU B 184     -23.269   5.686   5.871  1.00  0.00           H  
ATOM   3014  CB  GLU B 184     -21.785   4.258   6.505  1.00  0.00           C  
ATOM   3015  HB2 GLU B 184     -21.791   3.689   5.574  1.00  0.00           H  
ATOM   3016  HB3 GLU B 184     -20.759   4.271   6.872  1.00  0.00           H  
ATOM   3017  CG  GLU B 184     -22.661   3.502   7.513  1.00  0.00           C  
ATOM   3018  HG2 GLU B 184     -22.434   2.436   7.448  1.00  0.00           H  
ATOM   3019  HG3 GLU B 184     -22.397   3.834   8.522  1.00  0.00           H  
ATOM   3020  CD  GLU B 184     -24.158   3.735   7.265  1.00  0.00           C  
ATOM   3021  OE1 GLU B 184     -24.671   3.320   6.200  1.00  0.00           O  
ATOM   3022  OE2 GLU B 184     -24.771   4.446   8.090  1.00  0.00           O  
ATOM   3023  C   GLU B 184     -22.110   6.676   7.373  1.00  0.00           C  
ATOM   3024  O   GLU B 184     -21.218   7.532   7.406  1.00  0.00           O  
ATOM   3025  N   ASN B 185     -23.023   6.618   8.340  1.00  0.00           N  
ATOM   3026  H   ASN B 185     -23.732   5.881   8.309  1.00  0.00           H  
ATOM   3027  CA  ASN B 185     -23.023   7.514   9.491  1.00  0.00           C  
ATOM   3028  HA  ASN B 185     -22.902   8.535   9.122  1.00  0.00           H  
ATOM   3029  CB  ASN B 185     -24.400   7.410  10.163  1.00  0.00           C  
ATOM   3030  HB2 ASN B 185     -25.185   7.434   9.406  1.00  0.00           H  
ATOM   3031  HB3 ASN B 185     -24.478   6.462  10.696  1.00  0.00           H  
ATOM   3032  CG  ASN B 185     -24.610   8.549  11.136  1.00  0.00           C  
ATOM   3033  OD1 ASN B 185     -24.118   8.543  12.253  1.00  0.00           O  
ATOM   3034  ND2 ASN B 185     -25.316   9.583  10.742  1.00  0.00           N  
ATOM   3035 HD21 ASN B 185     -25.350  10.379  11.367  1.00  0.00           H  
ATOM   3036 HD22 ASN B 185     -25.773   9.593   9.846  1.00  0.00           H  
ATOM   3037  C   ASN B 185     -21.856   7.215  10.461  1.00  0.00           C  
ATOM   3038  O   ASN B 185     -21.739   6.116  10.995  1.00  0.00           O  
ATOM   3039  N   ASN B 186     -21.010   8.215  10.737  1.00  0.00           N  
ATOM   3040  H   ASN B 186     -21.205   9.115  10.315  1.00  0.00           H  
ATOM   3041  CA  ASN B 186     -19.887   8.134  11.689  1.00  0.00           C  
ATOM   3042  HA  ASN B 186     -19.684   7.075  11.865  1.00  0.00           H  
ATOM   3043  CB  ASN B 186     -18.614   8.735  11.052  1.00  0.00           C  
ATOM   3044  HB2 ASN B 186     -18.566   8.451  10.005  1.00  0.00           H  
ATOM   3045  HB3 ASN B 186     -18.640   9.819  11.119  1.00  0.00           H  
ATOM   3046  CG  ASN B 186     -17.327   8.247  11.704  1.00  0.00           C  
ATOM   3047  OD1 ASN B 186     -17.223   7.136  12.198  1.00  0.00           O  
ATOM   3048  ND2 ASN B 186     -16.283   9.038  11.715  1.00  0.00           N  
ATOM   3049 HD21 ASN B 186     -15.469   8.696  12.181  1.00  0.00           H  
ATOM   3050 HD22 ASN B 186     -16.313   9.995  11.353  1.00  0.00           H  
ATOM   3051  C   ASN B 186     -20.247   8.728  13.068  1.00  0.00           C  
ATOM   3052  O   ASN B 186     -19.456   9.440  13.685  1.00  0.00           O  
ATOM   3053  N   GLY B 187     -21.477   8.495  13.530  1.00  0.00           N  
ATOM   3054  H   GLY B 187     -22.109   7.976  12.932  1.00  0.00           H  
ATOM   3055  CA  GLY B 187     -22.019   9.024  14.782  1.00  0.00           C  
ATOM   3056  HA2 GLY B 187     -22.736   8.309  15.183  1.00  0.00           H  
ATOM   3057  HA3 GLY B 187     -21.219   9.134  15.515  1.00  0.00           H  
ATOM   3058  C   GLY B 187     -22.708  10.384  14.613  1.00  0.00           C  
ATOM   3059  O   GLY B 187     -22.072  11.438  14.589  1.00  0.00           O  
ATOM   3060  N   GLY B 188     -24.041  10.376  14.527  1.00  0.00           N  
ATOM   3061  H   GLY B 188     -24.479   9.489  14.314  1.00  0.00           H  
ATOM   3062  CA  GLY B 188     -24.873  11.584  14.509  1.00  0.00           C  
ATOM   3063  HA2 GLY B 188     -25.921  11.297  14.586  1.00  0.00           H  
ATOM   3064  HA3 GLY B 188     -24.626  12.209  15.368  1.00  0.00           H  
ATOM   3065  C   GLY B 188     -24.692  12.393  13.226  1.00  0.00           C  
ATOM   3066  O   GLY B 188     -25.298  12.078  12.205  1.00  0.00           O  
ATOM   3067  N   ALA B 189     -23.884  13.454  13.289  1.00  0.00           N  
ATOM   3068  H   ALA B 189     -23.391  13.607  14.158  1.00  0.00           H  
ATOM   3069  CA  ALA B 189     -23.517  14.291  12.141  1.00  0.00           C  
ATOM   3070  HA  ALA B 189     -24.283  14.187  11.370  1.00  0.00           H  
ATOM   3071  CB  ALA B 189     -23.520  15.757  12.593  1.00  0.00           C  
ATOM   3072  HB1 ALA B 189     -23.391  16.398  11.722  1.00  0.00           H  
ATOM   3073  HB2 ALA B 189     -24.471  16.002  13.065  1.00  0.00           H  
ATOM   3074  HB3 ALA B 189     -22.704  15.940  13.293  1.00  0.00           H  
ATOM   3075  C   ALA B 189     -22.179  13.894  11.470  1.00  0.00           C  
ATOM   3076  O   ALA B 189     -21.807  14.487  10.453  1.00  0.00           O  
ATOM   3077  N   GLY B 190     -21.446  12.917  12.019  1.00  0.00           N  
ATOM   3078  H   GLY B 190     -21.804  12.436  12.838  1.00  0.00           H  
ATOM   3079  CA  GLY B 190     -20.283  12.321  11.359  1.00  0.00           C  
ATOM   3080  HA2 GLY B 190     -19.606  13.105  11.024  1.00  0.00           H  
ATOM   3081  HA3 GLY B 190     -19.748  11.689  12.067  1.00  0.00           H  
ATOM   3082  C   GLY B 190     -20.679  11.472  10.151  1.00  0.00           C  
ATOM   3083  O   GLY B 190     -21.766  10.899  10.116  1.00  0.00           O  
ATOM   3084  N   CYS B 191     -19.787  11.369   9.168  1.00  0.00           N  
ATOM   3085  H   CYS B 191     -18.916  11.889   9.258  1.00  0.00           H  
ATOM   3086  CA  CYS B 191     -19.933  10.591   7.931  1.00  0.00           C  
ATOM   3087  HA  CYS B 191     -20.697   9.826   8.055  1.00  0.00           H  
ATOM   3088  CB  CYS B 191     -20.340  11.533   6.789  1.00  0.00           C  
ATOM   3089  HB2 CYS B 191     -19.563  12.292   6.675  1.00  0.00           H  
ATOM   3090  HB3 CYS B 191     -20.410  10.968   5.858  1.00  0.00           H  
ATOM   3091  SG  CYS B 191     -21.932  12.343   7.119  1.00  0.00           S  
ATOM   3092  HG  CYS B 191     -21.606  12.806   8.333  1.00  0.00           H  
ATOM   3093  C   CYS B 191     -18.592   9.921   7.594  1.00  0.00           C  
ATOM   3094  O   CYS B 191     -17.557  10.569   7.731  1.00  0.00           O  
ATOM   3095  N   VAL B 192     -18.586   8.668   7.132  1.00  0.00           N  
ATOM   3096  H   VAL B 192     -19.473   8.176   7.046  1.00  0.00           H  
ATOM   3097  CA  VAL B 192     -17.361   7.927   6.776  1.00  0.00           C  
ATOM   3098  HA  VAL B 192     -16.583   8.657   6.572  1.00  0.00           H  
ATOM   3099  CB  VAL B 192     -16.865   7.069   7.961  1.00  0.00           C  
ATOM   3100  HB  VAL B 192     -16.741   7.727   8.819  1.00  0.00           H  
ATOM   3101  CG1 VAL B 192     -17.850   5.956   8.344  1.00  0.00           C  
ATOM   3102 HG11 VAL B 192     -17.956   5.241   7.529  1.00  0.00           H  
ATOM   3103 HG12 VAL B 192     -17.490   5.440   9.235  1.00  0.00           H  
ATOM   3104 HG13 VAL B 192     -18.829   6.380   8.570  1.00  0.00           H  
ATOM   3105  CG2 VAL B 192     -15.500   6.417   7.703  1.00  0.00           C  
ATOM   3106 HG21 VAL B 192     -15.161   5.916   8.609  1.00  0.00           H  
ATOM   3107 HG22 VAL B 192     -15.562   5.688   6.895  1.00  0.00           H  
ATOM   3108 HG23 VAL B 192     -14.772   7.184   7.446  1.00  0.00           H  
ATOM   3109  C   VAL B 192     -17.552   7.123   5.488  1.00  0.00           C  
ATOM   3110  O   VAL B 192     -18.639   6.629   5.209  1.00  0.00           O  
ATOM   3111  N   CYS B 193     -16.495   6.987   4.688  1.00  0.00           N  
ATOM   3112  H   CYS B 193     -15.637   7.447   4.975  1.00  0.00           H  
ATOM   3113  CA  CYS B 193     -16.534   6.449   3.335  1.00  0.00           C  
ATOM   3114  HA  CYS B 193     -17.424   5.824   3.222  1.00  0.00           H  
ATOM   3115  CB  CYS B 193     -16.637   7.651   2.386  1.00  0.00           C  
ATOM   3116  HB2 CYS B 193     -17.134   8.479   2.894  1.00  0.00           H  
ATOM   3117  HB3 CYS B 193     -15.637   7.975   2.088  1.00  0.00           H  
ATOM   3118  SG  CYS B 193     -17.621   7.219   0.936  1.00  0.00           S  
ATOM   3119  HG  CYS B 193     -16.930   6.127   0.574  1.00  0.00           H  
ATOM   3120  C   CYS B 193     -15.284   5.592   3.067  1.00  0.00           C  
ATOM   3121  O   CYS B 193     -14.154   6.078   3.162  1.00  0.00           O  
ATOM   3122  N   HIE B 194     -15.481   4.311   2.752  1.00  0.00           N  
ATOM   3123  H   HIE B 194     -16.431   3.986   2.655  1.00  0.00           H  
ATOM   3124  CA  HIE B 194     -14.410   3.307   2.659  1.00  0.00           C  
ATOM   3125  HA  HIE B 194     -13.544   3.646   3.232  1.00  0.00           H  
ATOM   3126  CB  HIE B 194     -14.887   2.000   3.311  1.00  0.00           C  
ATOM   3127  HB2 HIE B 194     -15.716   1.583   2.738  1.00  0.00           H  
ATOM   3128  HB3 HIE B 194     -14.071   1.277   3.302  1.00  0.00           H  
ATOM   3129  CG  HIE B 194     -15.334   2.201   4.739  1.00  0.00           C  
ATOM   3130  ND1 HIE B 194     -14.489   2.485   5.812  1.00  0.00           N  
ATOM   3131  CE1 HIE B 194     -15.289   2.719   6.864  1.00  0.00           C  
ATOM   3132  HE1 HIE B 194     -14.949   2.995   7.855  1.00  0.00           H  
ATOM   3133  NE2 HIE B 194     -16.576   2.598   6.505  1.00  0.00           N  
ATOM   3134  HE2 HIE B 194     -17.369   2.775   7.108  1.00  0.00           H  
ATOM   3135  CD2 HIE B 194     -16.628   2.283   5.166  1.00  0.00           C  
ATOM   3136  HD2 HIE B 194     -17.514   2.177   4.555  1.00  0.00           H  
ATOM   3137  C   HIE B 194     -13.956   3.118   1.208  1.00  0.00           C  
ATOM   3138  O   HIE B 194     -14.570   2.379   0.440  1.00  0.00           O  
ATOM   3139  N   LEU B 195     -12.890   3.818   0.819  1.00  0.00           N  
ATOM   3140  H   LEU B 195     -12.406   4.398   1.497  1.00  0.00           H  
ATOM   3141  CA  LEU B 195     -12.351   3.782  -0.541  1.00  0.00           C  
ATOM   3142  HA  LEU B 195     -13.179   3.716  -1.248  1.00  0.00           H  
ATOM   3143  CB  LEU B 195     -11.569   5.079  -0.826  1.00  0.00           C  
ATOM   3144  HB2 LEU B 195     -10.642   5.060  -0.254  1.00  0.00           H  
ATOM   3145  HB3 LEU B 195     -11.307   5.084  -1.883  1.00  0.00           H  
ATOM   3146  CG  LEU B 195     -12.312   6.387  -0.490  1.00  0.00           C  
ATOM   3147  HG  LEU B 195     -12.516   6.439   0.578  1.00  0.00           H  
ATOM   3148  CD1 LEU B 195     -11.439   7.585  -0.862  1.00  0.00           C  
ATOM   3149 HD11 LEU B 195     -11.235   7.579  -1.932  1.00  0.00           H  
ATOM   3150 HD12 LEU B 195     -11.948   8.511  -0.595  1.00  0.00           H  
ATOM   3151 HD13 LEU B 195     -10.502   7.538  -0.307  1.00  0.00           H  
ATOM   3152  CD2 LEU B 195     -13.635   6.494  -1.249  1.00  0.00           C  
ATOM   3153 HD21 LEU B 195     -13.467   6.321  -2.310  1.00  0.00           H  
ATOM   3154 HD22 LEU B 195     -14.335   5.753  -0.866  1.00  0.00           H  
ATOM   3155 HD23 LEU B 195     -14.066   7.483  -1.114  1.00  0.00           H  
ATOM   3156  C   LEU B 195     -11.469   2.542  -0.727  1.00  0.00           C  
ATOM   3157  O   LEU B 195     -10.512   2.351   0.019  1.00  0.00           O  
ATOM   3158  N   LEU B 196     -11.750   1.722  -1.741  1.00  0.00           N  
ATOM   3159  H   LEU B 196     -12.489   1.979  -2.378  1.00  0.00           H  
ATOM   3160  CA  LEU B 196     -10.967   0.524  -2.063  1.00  0.00           C  
ATOM   3161  HA  LEU B 196     -10.722  -0.006  -1.140  1.00  0.00           H  
ATOM   3162  CB  LEU B 196     -11.803  -0.407  -2.961  1.00  0.00           C  
ATOM   3163  HB2 LEU B 196     -12.090   0.150  -3.854  1.00  0.00           H  
ATOM   3164  HB3 LEU B 196     -11.184  -1.244  -3.283  1.00  0.00           H  
ATOM   3165  CG  LEU B 196     -13.072  -0.959  -2.283  1.00  0.00           C  
ATOM   3166  HG  LEU B 196     -13.626  -0.145  -1.818  1.00  0.00           H  
ATOM   3167  CD1 LEU B 196     -13.985  -1.597  -3.329  1.00  0.00           C  
ATOM   3168 HD11 LEU B 196     -13.470  -2.428  -3.811  1.00  0.00           H  
ATOM   3169 HD12 LEU B 196     -14.257  -0.852  -4.076  1.00  0.00           H  
ATOM   3170 HD13 LEU B 196     -14.891  -1.962  -2.845  1.00  0.00           H  
ATOM   3171  CD2 LEU B 196     -12.742  -2.004  -1.214  1.00  0.00           C  
ATOM   3172 HD21 LEU B 196     -12.192  -2.833  -1.659  1.00  0.00           H  
ATOM   3173 HD22 LEU B 196     -13.664  -2.377  -0.769  1.00  0.00           H  
ATOM   3174 HD23 LEU B 196     -12.138  -1.555  -0.428  1.00  0.00           H  
ATOM   3175  C   LEU B 196      -9.649   0.921  -2.743  1.00  0.00           C  
ATOM   3176  O   LEU B 196      -9.663   1.612  -3.760  1.00  0.00           O  
ATOM   3177  N   MET B 197      -8.520   0.503  -2.161  1.00  0.00           N  
ATOM   3178  H   MET B 197      -8.611  -0.105  -1.353  1.00  0.00           H  
ATOM   3179  CA  MET B 197      -7.148   0.863  -2.556  1.00  0.00           C  
ATOM   3180  HA  MET B 197      -7.104   0.943  -3.645  1.00  0.00           H  
ATOM   3181  CB  MET B 197      -6.739   2.220  -1.947  1.00  0.00           C  
ATOM   3182  HB2 MET B 197      -6.762   2.152  -0.859  1.00  0.00           H  
ATOM   3183  HB3 MET B 197      -5.716   2.435  -2.254  1.00  0.00           H  
ATOM   3184  CG  MET B 197      -7.610   3.400  -2.386  1.00  0.00           C  
ATOM   3185  HG2 MET B 197      -7.745   3.355  -3.467  1.00  0.00           H  
ATOM   3186  HG3 MET B 197      -8.588   3.315  -1.911  1.00  0.00           H  
ATOM   3187  SD  MET B 197      -6.904   5.016  -1.975  1.00  0.00           S  
ATOM   3188  CE  MET B 197      -8.250   6.083  -2.542  1.00  0.00           C  
ATOM   3189  HE1 MET B 197      -9.127   5.918  -1.920  1.00  0.00           H  
ATOM   3190  HE2 MET B 197      -7.946   7.127  -2.470  1.00  0.00           H  
ATOM   3191  HE3 MET B 197      -8.492   5.846  -3.577  1.00  0.00           H  
ATOM   3192  C   MET B 197      -6.170  -0.250  -2.132  1.00  0.00           C  
ATOM   3193  O   MET B 197      -5.230  -0.021  -1.374  1.00  0.00           O  
ATOM   3194  N   ASP B 198      -6.426  -1.487  -2.567  1.00  0.00           N  
ATOM   3195  H   ASP B 198      -7.141  -1.625  -3.273  1.00  0.00           H  
ATOM   3196  CA  ASP B 198      -5.677  -2.688  -2.164  1.00  0.00           C  
ATOM   3197  HA  ASP B 198      -5.549  -2.655  -1.089  1.00  0.00           H  
ATOM   3198  CB  ASP B 198      -6.464  -3.973  -2.510  1.00  0.00           C  
ATOM   3199  HB2 ASP B 198      -5.897  -4.835  -2.155  1.00  0.00           H  
ATOM   3200  HB3 ASP B 198      -7.414  -3.958  -1.976  1.00  0.00           H  
ATOM   3201  CG  ASP B 198      -6.765  -4.150  -4.003  1.00  0.00           C  
ATOM   3202  OD1 ASP B 198      -6.925  -3.135  -4.716  1.00  0.00           O  
ATOM   3203  OD2 ASP B 198      -6.785  -5.299  -4.502  1.00  0.00           O  
ATOM   3204  C   ASP B 198      -4.256  -2.760  -2.741  1.00  0.00           C  
ATOM   3205  O   ASP B 198      -3.314  -2.999  -1.988  1.00  0.00           O  
ATOM   3206  N   ASP B 199      -4.082  -2.533  -4.050  1.00  0.00           N  
ATOM   3207  H   ASP B 199      -4.915  -2.360  -4.606  1.00  0.00           H  
ATOM   3208  CA  ASP B 199      -2.765  -2.531  -4.705  1.00  0.00           C  
ATOM   3209  HA  ASP B 199      -2.068  -2.963  -3.985  1.00  0.00           H  
ATOM   3210  CB  ASP B 199      -2.694  -3.486  -5.904  1.00  0.00           C  
ATOM   3211  HB2 ASP B 199      -1.662  -3.828  -5.954  1.00  0.00           H  
ATOM   3212  HB3 ASP B 199      -3.296  -4.371  -5.689  1.00  0.00           H  
ATOM   3213  CG  ASP B 199      -3.075  -2.971  -7.299  1.00  0.00           C  
ATOM   3214  OD1 ASP B 199      -3.939  -2.090  -7.495  1.00  0.00           O  
ATOM   3215  OD2 ASP B 199      -2.549  -3.583  -8.258  1.00  0.00           O  
ATOM   3216  C   ASP B 199      -2.216  -1.117  -4.934  1.00  0.00           C  
ATOM   3217  O   ASP B 199      -1.700  -0.777  -5.998  1.00  0.00           O  
ATOM   3218  N   VAL B 200      -2.329  -0.289  -3.901  1.00  0.00           N  
ATOM   3219  H   VAL B 200      -2.761  -0.658  -3.062  1.00  0.00           H  
ATOM   3220  CA  VAL B 200      -1.787   1.070  -3.830  1.00  0.00           C  
ATOM   3221  HA  VAL B 200      -2.146   1.607  -4.706  1.00  0.00           H  
ATOM   3222  CB  VAL B 200      -2.391   1.764  -2.595  1.00  0.00           C  
ATOM   3223  HB  VAL B 200      -3.473   1.664  -2.672  1.00  0.00           H  
ATOM   3224  CG1 VAL B 200      -1.963   1.151  -1.255  1.00  0.00           C  
ATOM   3225 HG11 VAL B 200      -0.883   1.226  -1.130  1.00  0.00           H  
ATOM   3226 HG12 VAL B 200      -2.257   0.103  -1.208  1.00  0.00           H  
ATOM   3227 HG13 VAL B 200      -2.462   1.683  -0.448  1.00  0.00           H  
ATOM   3228  CG2 VAL B 200      -2.099   3.261  -2.562  1.00  0.00           C  
ATOM   3229 HG21 VAL B 200      -2.390   3.719  -3.508  1.00  0.00           H  
ATOM   3230 HG22 VAL B 200      -1.041   3.442  -2.376  1.00  0.00           H  
ATOM   3231 HG23 VAL B 200      -2.686   3.691  -1.757  1.00  0.00           H  
ATOM   3232  C   VAL B 200      -0.247   1.119  -3.865  1.00  0.00           C  
ATOM   3233  O   VAL B 200       0.429   0.198  -3.399  1.00  0.00           O  
ATOM   3234  N   VAL B 201       0.305   2.189  -4.451  1.00  0.00           N  
ATOM   3235  H   VAL B 201      -0.339   2.851  -4.879  1.00  0.00           H  
ATOM   3236  CA  VAL B 201       1.745   2.522  -4.549  1.00  0.00           C  
ATOM   3237  HA  VAL B 201       2.277   2.046  -3.725  1.00  0.00           H  
ATOM   3238  CB  VAL B 201       2.376   2.043  -5.874  1.00  0.00           C  
ATOM   3239  HB  VAL B 201       3.414   2.380  -5.900  1.00  0.00           H  
ATOM   3240  CG1 VAL B 201       2.399   0.518  -5.916  1.00  0.00           C  
ATOM   3241 HG11 VAL B 201       3.012   0.153  -5.094  1.00  0.00           H  
ATOM   3242 HG12 VAL B 201       1.386   0.147  -5.803  1.00  0.00           H  
ATOM   3243 HG13 VAL B 201       2.801   0.165  -6.858  1.00  0.00           H  
ATOM   3244  CG2 VAL B 201       1.691   2.577  -7.143  1.00  0.00           C  
ATOM   3245 HG21 VAL B 201       0.672   2.198  -7.207  1.00  0.00           H  
ATOM   3246 HG22 VAL B 201       1.651   3.666  -7.125  1.00  0.00           H  
ATOM   3247 HG23 VAL B 201       2.244   2.269  -8.029  1.00  0.00           H  
ATOM   3248  C   VAL B 201       1.958   4.031  -4.425  1.00  0.00           C  
ATOM   3249  O   VAL B 201       1.043   4.808  -4.695  1.00  0.00           O  
ATOM   3250  N   SER B 202       3.171   4.487  -4.099  1.00  0.00           N  
ATOM   3251  H   SER B 202       3.916   3.816  -3.922  1.00  0.00           H  
ATOM   3252  CA  SER B 202       3.427   5.894  -3.731  1.00  0.00           C  
ATOM   3253  HA  SER B 202       2.734   6.150  -2.935  1.00  0.00           H  
ATOM   3254  CB  SER B 202       4.851   6.076  -3.196  1.00  0.00           C  
ATOM   3255  HB2 SER B 202       5.573   5.844  -3.979  1.00  0.00           H  
ATOM   3256  HB3 SER B 202       4.990   7.110  -2.873  1.00  0.00           H  
ATOM   3257  OG  SER B 202       5.064   5.222  -2.100  1.00  0.00           O  
ATOM   3258  HG  SER B 202       5.166   4.316  -2.451  1.00  0.00           H  
ATOM   3259  C   SER B 202       3.193   6.904  -4.856  1.00  0.00           C  
ATOM   3260  O   SER B 202       2.971   8.081  -4.573  1.00  0.00           O  
ATOM   3261  N   ALA B 203       3.225   6.446  -6.110  1.00  0.00           N  
ATOM   3262  H   ALA B 203       3.407   5.462  -6.231  1.00  0.00           H  
ATOM   3263  CA  ALA B 203       2.906   7.230  -7.304  1.00  0.00           C  
ATOM   3264  HA  ALA B 203       3.416   8.192  -7.241  1.00  0.00           H  
ATOM   3265  CB  ALA B 203       3.462   6.458  -8.506  1.00  0.00           C  
ATOM   3266  HB1 ALA B 203       4.533   6.295  -8.382  1.00  0.00           H  
ATOM   3267  HB2 ALA B 203       2.957   5.494  -8.597  1.00  0.00           H  
ATOM   3268  HB3 ALA B 203       3.296   7.028  -9.420  1.00  0.00           H  
ATOM   3269  C   ALA B 203       1.400   7.518  -7.480  1.00  0.00           C  
ATOM   3270  O   ALA B 203       1.024   8.394  -8.263  1.00  0.00           O  
ATOM   3271  N   ASP B 204       0.523   6.800  -6.772  1.00  0.00           N  
ATOM   3272  H   ASP B 204       0.860   6.109  -6.108  1.00  0.00           H  
ATOM   3273  CA  ASP B 204      -0.921   7.015  -6.835  1.00  0.00           C  
ATOM   3274  HA  ASP B 204      -1.204   7.103  -7.882  1.00  0.00           H  
ATOM   3275  CB  ASP B 204      -1.687   5.818  -6.262  1.00  0.00           C  
ATOM   3276  HB2 ASP B 204      -1.425   5.709  -5.208  1.00  0.00           H  
ATOM   3277  HB3 ASP B 204      -2.752   6.041  -6.304  1.00  0.00           H  
ATOM   3278  CG  ASP B 204      -1.458   4.478  -6.962  1.00  0.00           C  
ATOM   3279  OD1 ASP B 204      -1.299   4.383  -8.206  1.00  0.00           O  
ATOM   3280  OD2 ASP B 204      -1.553   3.471  -6.231  1.00  0.00           O  
ATOM   3281  C   ASP B 204      -1.353   8.299  -6.102  1.00  0.00           C  
ATOM   3282  O   ASP B 204      -1.314   8.400  -4.872  1.00  0.00           O  
ATOM   3283  N   GLN B 205      -1.871   9.257  -6.867  1.00  0.00           N  
ATOM   3284  H   GLN B 205      -1.871   9.111  -7.864  1.00  0.00           H  
ATOM   3285  CA  GLN B 205      -2.642  10.382  -6.352  1.00  0.00           C  
ATOM   3286  HA  GLN B 205      -2.689  10.319  -5.264  1.00  0.00           H  
ATOM   3287  CB  GLN B 205      -1.927  11.698  -6.698  1.00  0.00           C  
ATOM   3288  HB2 GLN B 205      -0.912  11.631  -6.303  1.00  0.00           H  
ATOM   3289  HB3 GLN B 205      -1.863  11.813  -7.782  1.00  0.00           H  
ATOM   3290  CG  GLN B 205      -2.617  12.936  -6.099  1.00  0.00           C  
ATOM   3291  HG2 GLN B 205      -3.515  13.152  -6.679  1.00  0.00           H  
ATOM   3292  HG3 GLN B 205      -2.924  12.724  -5.074  1.00  0.00           H  
ATOM   3293  CD  GLN B 205      -1.727  14.183  -6.076  1.00  0.00           C  
ATOM   3294  OE1 GLN B 205      -0.509  14.143  -6.140  1.00  0.00           O  
ATOM   3295  NE2 GLN B 205      -2.315  15.353  -5.970  1.00  0.00           N  
ATOM   3296 HE21 GLN B 205      -1.728  16.165  -6.034  1.00  0.00           H  
ATOM   3297 HE22 GLN B 205      -3.321  15.410  -5.866  1.00  0.00           H  
ATOM   3298  C   GLN B 205      -4.075  10.274  -6.880  1.00  0.00           C  
ATOM   3299  O   GLN B 205      -4.290   9.980  -8.056  1.00  0.00           O  
ATOM   3300  N   TYR B 206      -5.052  10.486  -6.004  1.00  0.00           N  
ATOM   3301  H   TYR B 206      -4.804  10.634  -5.031  1.00  0.00           H  
ATOM   3302  CA  TYR B 206      -6.474  10.487  -6.331  1.00  0.00           C  
ATOM   3303  HA  TYR B 206      -6.604  10.072  -7.326  1.00  0.00           H  
ATOM   3304  CB  TYR B 206      -7.250   9.587  -5.353  1.00  0.00           C  
ATOM   3305  HB2 TYR B 206      -7.032   9.901  -4.332  1.00  0.00           H  
ATOM   3306  HB3 TYR B 206      -8.317   9.749  -5.514  1.00  0.00           H  
ATOM   3307  CG  TYR B 206      -6.969   8.097  -5.481  1.00  0.00           C  
ATOM   3308  CD1 TYR B 206      -5.788   7.540  -4.944  1.00  0.00           C  
ATOM   3309  HD1 TYR B 206      -5.066   8.175  -4.449  1.00  0.00           H  
ATOM   3310  CE1 TYR B 206      -5.549   6.153  -5.039  1.00  0.00           C  
ATOM   3311  HE1 TYR B 206      -4.645   5.725  -4.633  1.00  0.00           H  
ATOM   3312  CZ  TYR B 206      -6.502   5.312  -5.653  1.00  0.00           C  
ATOM   3313  OH  TYR B 206      -6.294   3.971  -5.718  1.00  0.00           O  
ATOM   3314  HH  TYR B 206      -5.412   3.710  -5.444  1.00  0.00           H  
ATOM   3315  CE2 TYR B 206      -7.678   5.869  -6.201  1.00  0.00           C  
ATOM   3316  HE2 TYR B 206      -8.394   5.215  -6.675  1.00  0.00           H  
ATOM   3317  CD2 TYR B 206      -7.907   7.258  -6.119  1.00  0.00           C  
ATOM   3318  HD2 TYR B 206      -8.813   7.676  -6.538  1.00  0.00           H  
ATOM   3319  C   TYR B 206      -7.026  11.919  -6.330  1.00  0.00           C  
ATOM   3320  O   TYR B 206      -6.632  12.743  -5.502  1.00  0.00           O  
ATOM   3321  N   THR B 207      -7.957  12.216  -7.233  1.00  0.00           N  
ATOM   3322  H   THR B 207      -8.198  11.484  -7.896  1.00  0.00           H  
ATOM   3323  CA  THR B 207      -8.910  13.334  -7.110  1.00  0.00           C  
ATOM   3324  HA  THR B 207      -8.449  14.152  -6.557  1.00  0.00           H  
ATOM   3325  CB  THR B 207      -9.313  13.877  -8.492  1.00  0.00           C  
ATOM   3326  HB  THR B 207      -9.881  13.121  -9.033  1.00  0.00           H  
ATOM   3327  CG2 THR B 207     -10.132  15.167  -8.422  1.00  0.00           C  
ATOM   3328 HG21 THR B 207     -11.114  14.974  -7.989  1.00  0.00           H  
ATOM   3329 HG22 THR B 207      -9.607  15.911  -7.821  1.00  0.00           H  
ATOM   3330 HG23 THR B 207     -10.277  15.557  -9.430  1.00  0.00           H  
ATOM   3331  OG1 THR B 207      -8.148  14.192  -9.222  1.00  0.00           O  
ATOM   3332  HG1 THR B 207      -7.886  13.402  -9.702  1.00  0.00           H  
ATOM   3333  C   THR B 207     -10.134  12.853  -6.321  1.00  0.00           C  
ATOM   3334  O   THR B 207     -10.452  11.660  -6.360  1.00  0.00           O  
ATOM   3335  N   LEU B 208     -10.801  13.750  -5.588  1.00  0.00           N  
ATOM   3336  H   LEU B 208     -10.492  14.719  -5.607  1.00  0.00           H  
ATOM   3337  CA  LEU B 208     -11.982  13.468  -4.761  1.00  0.00           C  
ATOM   3338  HA  LEU B 208     -12.407  12.504  -5.040  1.00  0.00           H  
ATOM   3339  CB  LEU B 208     -11.582  13.440  -3.271  1.00  0.00           C  
ATOM   3340  HB2 LEU B 208     -11.152  14.409  -3.017  1.00  0.00           H  
ATOM   3341  HB3 LEU B 208     -12.486  13.317  -2.673  1.00  0.00           H  
ATOM   3342  CG  LEU B 208     -10.580  12.342  -2.869  1.00  0.00           C  
ATOM   3343  HG  LEU B 208      -9.694  12.393  -3.501  1.00  0.00           H  
ATOM   3344  CD1 LEU B 208     -10.138  12.532  -1.421  1.00  0.00           C  
ATOM   3345 HD11 LEU B 208     -11.008  12.539  -0.763  1.00  0.00           H  
ATOM   3346 HD12 LEU B 208      -9.478  11.720  -1.121  1.00  0.00           H  
ATOM   3347 HD13 LEU B 208      -9.609  13.480  -1.318  1.00  0.00           H  
ATOM   3348  CD2 LEU B 208     -11.198  10.951  -2.984  1.00  0.00           C  
ATOM   3349 HD21 LEU B 208     -10.468  10.195  -2.699  1.00  0.00           H  
ATOM   3350 HD22 LEU B 208     -12.078  10.870  -2.345  1.00  0.00           H  
ATOM   3351 HD23 LEU B 208     -11.495  10.778  -4.014  1.00  0.00           H  
ATOM   3352  C   LEU B 208     -13.067  14.526  -4.993  1.00  0.00           C  
ATOM   3353  O   LEU B 208     -12.754  15.715  -5.040  1.00  0.00           O  
ATOM   3354  N   ASP B 209     -14.330  14.104  -5.074  1.00  0.00           N  
ATOM   3355  H   ASP B 209     -14.489  13.102  -5.037  1.00  0.00           H  
ATOM   3356  CA  ASP B 209     -15.500  14.966  -5.334  1.00  0.00           C  
ATOM   3357  HA  ASP B 209     -15.274  15.989  -5.032  1.00  0.00           H  
ATOM   3358  CB  ASP B 209     -15.825  14.978  -6.839  1.00  0.00           C  
ATOM   3359  HB2 ASP B 209     -15.581  14.015  -7.276  1.00  0.00           H  
ATOM   3360  HB3 ASP B 209     -16.896  15.137  -6.976  1.00  0.00           H  
ATOM   3361  CG  ASP B 209     -15.084  16.068  -7.598  1.00  0.00           C  
ATOM   3362  OD1 ASP B 209     -13.984  15.820  -8.149  1.00  0.00           O  
ATOM   3363  OD2 ASP B 209     -15.558  17.215  -7.678  1.00  0.00           O  
ATOM   3364  C   ASP B 209     -16.729  14.508  -4.531  1.00  0.00           C  
ATOM   3365  O   ASP B 209     -17.311  13.452  -4.791  1.00  0.00           O  
ATOM   3366  N   LEU B 210     -17.137  15.300  -3.534  1.00  0.00           N  
ATOM   3367  H   LEU B 210     -16.689  16.207  -3.437  1.00  0.00           H  
ATOM   3368  CA  LEU B 210     -18.291  15.017  -2.673  1.00  0.00           C  
ATOM   3369  HA  LEU B 210     -18.416  13.935  -2.617  1.00  0.00           H  
ATOM   3370  CB  LEU B 210     -18.007  15.532  -1.249  1.00  0.00           C  
ATOM   3371  HB2 LEU B 210     -17.115  15.031  -0.871  1.00  0.00           H  
ATOM   3372  HB3 LEU B 210     -17.799  16.599  -1.311  1.00  0.00           H  
ATOM   3373  CG  LEU B 210     -19.154  15.323  -0.238  1.00  0.00           C  
ATOM   3374  HG  LEU B 210     -20.052  15.828  -0.588  1.00  0.00           H  
ATOM   3375  CD1 LEU B 210     -19.465  13.842  -0.028  1.00  0.00           C  
ATOM   3376 HD11 LEU B 210     -18.552  13.296   0.212  1.00  0.00           H  
ATOM   3377 HD12 LEU B 210     -20.170  13.725   0.791  1.00  0.00           H  
ATOM   3378 HD13 LEU B 210     -19.915  13.425  -0.924  1.00  0.00           H  
ATOM   3379  CD2 LEU B 210     -18.764  15.932   1.109  1.00  0.00           C  
ATOM   3380 HD21 LEU B 210     -18.551  16.992   0.987  1.00  0.00           H  
ATOM   3381 HD22 LEU B 210     -19.585  15.818   1.816  1.00  0.00           H  
ATOM   3382 HD23 LEU B 210     -17.881  15.428   1.507  1.00  0.00           H  
ATOM   3383  C   LEU B 210     -19.582  15.621  -3.249  1.00  0.00           C  
ATOM   3384  O   LEU B 210     -19.694  16.836  -3.415  1.00  0.00           O  
ATOM   3385  N   TRP B 211     -20.575  14.768  -3.486  1.00  0.00           N  
ATOM   3386  H   TRP B 211     -20.411  13.786  -3.276  1.00  0.00           H  
ATOM   3387  CA  TRP B 211     -21.918  15.106  -3.959  1.00  0.00           C  
ATOM   3388  HA  TRP B 211     -21.953  16.155  -4.254  1.00  0.00           H  
ATOM   3389  CB  TRP B 211     -22.202  14.241  -5.196  1.00  0.00           C  
ATOM   3390  HB2 TRP B 211     -21.455  14.478  -5.956  1.00  0.00           H  
ATOM   3391  HB3 TRP B 211     -22.057  13.195  -4.921  1.00  0.00           H  
ATOM   3392  CG  TRP B 211     -23.563  14.355  -5.816  1.00  0.00           C  
ATOM   3393  CD1 TRP B 211     -23.865  15.109  -6.895  1.00  0.00           C  
ATOM   3394  HD1 TRP B 211     -23.155  15.731  -7.428  1.00  0.00           H  
ATOM   3395  NE1 TRP B 211     -25.208  14.992  -7.188  1.00  0.00           N  
ATOM   3396  HE1 TRP B 211     -25.654  15.512  -7.932  1.00  0.00           H  
ATOM   3397  CE2 TRP B 211     -25.848  14.156  -6.298  1.00  0.00           C  
ATOM   3398  CZ2 TRP B 211     -27.177  13.723  -6.172  1.00  0.00           C  
ATOM   3399  HZ2 TRP B 211     -27.939  14.069  -6.855  1.00  0.00           H  
ATOM   3400  CH2 TRP B 211     -27.523  12.875  -5.106  1.00  0.00           C  
ATOM   3401  HH2 TRP B 211     -28.555  12.583  -4.956  1.00  0.00           H  
ATOM   3402  CZ3 TRP B 211     -26.535  12.442  -4.204  1.00  0.00           C  
ATOM   3403  HZ3 TRP B 211     -26.811  11.810  -3.368  1.00  0.00           H  
ATOM   3404  CE3 TRP B 211     -25.198  12.853  -4.361  1.00  0.00           C  
ATOM   3405  HE3 TRP B 211     -24.454  12.525  -3.649  1.00  0.00           H  
ATOM   3406  CD2 TRP B 211     -24.820  13.730  -5.403  1.00  0.00           C  
ATOM   3407  C   TRP B 211     -22.964  14.892  -2.853  1.00  0.00           C  
ATOM   3408  O   TRP B 211     -22.826  13.978  -2.036  1.00  0.00           O  
ATOM   3409  N   ALA B 212     -24.044  15.676  -2.852  1.00  0.00           N  
ATOM   3410  H   ALA B 212     -24.113  16.418  -3.542  1.00  0.00           H  
ATOM   3411  CA  ALA B 212     -25.222  15.409  -2.028  1.00  0.00           C  
ATOM   3412  HA  ALA B 212     -25.303  14.330  -1.909  1.00  0.00           H  
ATOM   3413  CB  ALA B 212     -25.033  16.025  -0.635  1.00  0.00           C  
ATOM   3414  HB1 ALA B 212     -24.022  15.846  -0.273  1.00  0.00           H  
ATOM   3415  HB2 ALA B 212     -25.221  17.096  -0.671  1.00  0.00           H  
ATOM   3416  HB3 ALA B 212     -25.737  15.572   0.063  1.00  0.00           H  
ATOM   3417  C   ALA B 212     -26.519  15.904  -2.685  1.00  0.00           C  
ATOM   3418  O   ALA B 212     -26.533  16.962  -3.321  1.00  0.00           O  
ATOM   3419  N   GLY B 213     -27.622  15.174  -2.487  1.00  0.00           N  
ATOM   3420  H   GLY B 213     -27.507  14.336  -1.924  1.00  0.00           H  
ATOM   3421  CA  GLY B 213     -29.003  15.562  -2.812  1.00  0.00           C  
ATOM   3422  HA2 GLY B 213     -29.681  14.811  -2.403  1.00  0.00           H  
ATOM   3423  HA3 GLY B 213     -29.222  16.511  -2.322  1.00  0.00           H  
ATOM   3424  C   GLY B 213     -29.305  15.721  -4.305  1.00  0.00           C  
ATOM   3425  O   GLY B 213     -30.054  14.938  -4.881  1.00  0.00           O  
ATOM   3426  N   GLN B 214     -28.751  16.765  -4.921  1.00  0.00           N  
ATOM   3427  H   GLN B 214     -28.128  17.332  -4.355  1.00  0.00           H  
ATOM   3428  CA  GLN B 214     -28.837  17.058  -6.355  1.00  0.00           C  
ATOM   3429  HA  GLN B 214     -28.843  16.109  -6.887  1.00  0.00           H  
ATOM   3430  CB  GLN B 214     -30.181  17.747  -6.670  1.00  0.00           C  
ATOM   3431  HB2 GLN B 214     -30.281  17.861  -7.750  1.00  0.00           H  
ATOM   3432  HB3 GLN B 214     -30.986  17.088  -6.340  1.00  0.00           H  
ATOM   3433  CG  GLN B 214     -30.381  19.120  -6.009  1.00  0.00           C  
ATOM   3434  HG2 GLN B 214     -30.119  19.065  -4.954  1.00  0.00           H  
ATOM   3435  HG3 GLN B 214     -29.734  19.857  -6.486  1.00  0.00           H  
ATOM   3436  CD  GLN B 214     -31.836  19.561  -6.112  1.00  0.00           C  
ATOM   3437  OE1 GLN B 214     -32.650  19.313  -5.225  1.00  0.00           O  
ATOM   3438  NE2 GLN B 214     -32.229  20.182  -7.205  1.00  0.00           N  
ATOM   3439 HE21 GLN B 214     -33.204  20.400  -7.295  1.00  0.00           H  
ATOM   3440 HE22 GLN B 214     -31.581  20.330  -7.962  1.00  0.00           H  
ATOM   3441  C   GLN B 214     -27.620  17.839  -6.897  1.00  0.00           C  
ATOM   3442  O   GLN B 214     -27.664  18.299  -8.035  1.00  0.00           O  
ATOM   3443  N   GLN B 215     -26.537  18.001  -6.122  1.00  0.00           N  
ATOM   3444  H   GLN B 215     -26.498  17.545  -5.216  1.00  0.00           H  
ATOM   3445  CA  GLN B 215     -25.417  18.896  -6.457  1.00  0.00           C  
ATOM   3446  HA  GLN B 215     -25.300  18.923  -7.542  1.00  0.00           H  
ATOM   3447  CB  GLN B 215     -25.768  20.322  -5.986  1.00  0.00           C  
ATOM   3448  HB2 GLN B 215     -24.944  20.978  -6.269  1.00  0.00           H  
ATOM   3449  HB3 GLN B 215     -26.654  20.676  -6.516  1.00  0.00           H  
ATOM   3450  CG  GLN B 215     -25.981  20.450  -4.463  1.00  0.00           C  
ATOM   3451  HG2 GLN B 215     -25.415  19.690  -3.930  1.00  0.00           H  
ATOM   3452  HG3 GLN B 215     -25.578  21.413  -4.155  1.00  0.00           H  
ATOM   3453  CD  GLN B 215     -27.447  20.398  -4.026  1.00  0.00           C  
ATOM   3454  OE1 GLN B 215     -28.275  21.206  -4.423  1.00  0.00           O  
ATOM   3455  NE2 GLN B 215     -27.829  19.486  -3.162  1.00  0.00           N  
ATOM   3456 HE21 GLN B 215     -28.761  19.557  -2.782  1.00  0.00           H  
ATOM   3457 HE22 GLN B 215     -27.162  18.815  -2.792  1.00  0.00           H  
ATOM   3458  C   GLN B 215     -24.064  18.442  -5.870  1.00  0.00           C  
ATOM   3459  O   GLN B 215     -24.017  17.673  -4.913  1.00  0.00           O  
ATOM   3460  N   LEU B 216     -22.957  18.952  -6.420  1.00  0.00           N  
ATOM   3461  H   LEU B 216     -23.072  19.619  -7.166  1.00  0.00           H  
ATOM   3462  CA  LEU B 216     -21.638  18.928  -5.770  1.00  0.00           C  
ATOM   3463  HA  LEU B 216     -21.432  17.919  -5.411  1.00  0.00           H  
ATOM   3464  CB  LEU B 216     -20.556  19.336  -6.802  1.00  0.00           C  
ATOM   3465  HB2 LEU B 216     -21.042  19.747  -7.688  1.00  0.00           H  
ATOM   3466  HB3 LEU B 216     -19.927  20.131  -6.395  1.00  0.00           H  
ATOM   3467  CG  LEU B 216     -19.659  18.155  -7.223  1.00  0.00           C  
ATOM   3468  HG  LEU B 216     -20.239  17.231  -7.210  1.00  0.00           H  
ATOM   3469  CD1 LEU B 216     -19.095  18.347  -8.630  1.00  0.00           C  
ATOM   3470 HD11 LEU B 216     -19.904  18.362  -9.359  1.00  0.00           H  
ATOM   3471 HD12 LEU B 216     -18.538  19.282  -8.683  1.00  0.00           H  
ATOM   3472 HD13 LEU B 216     -18.417  17.525  -8.866  1.00  0.00           H  
ATOM   3473  CD2 LEU B 216     -18.472  18.028  -6.272  1.00  0.00           C  
ATOM   3474 HD21 LEU B 216     -17.724  18.794  -6.474  1.00  0.00           H  
ATOM   3475 HD22 LEU B 216     -18.792  18.128  -5.241  1.00  0.00           H  
ATOM   3476 HD23 LEU B 216     -18.007  17.052  -6.397  1.00  0.00           H  
ATOM   3477  C   LEU B 216     -21.630  19.857  -4.538  1.00  0.00           C  
ATOM   3478  O   LEU B 216     -22.369  20.841  -4.501  1.00  0.00           O  
ATOM   3479  N   LEU B 217     -20.781  19.544  -3.550  1.00  0.00           N  
ATOM   3480  H   LEU B 217     -20.262  18.676  -3.633  1.00  0.00           H  
ATOM   3481  CA  LEU B 217     -20.625  20.323  -2.307  1.00  0.00           C  
ATOM   3482  HA  LEU B 217     -21.098  21.296  -2.446  1.00  0.00           H  
ATOM   3483  CB  LEU B 217     -21.318  19.575  -1.147  1.00  0.00           C  
ATOM   3484  HB2 LEU B 217     -21.649  18.583  -1.462  1.00  0.00           H  
ATOM   3485  HB3 LEU B 217     -20.588  19.414  -0.352  1.00  0.00           H  
ATOM   3486  CG  LEU B 217     -22.509  20.365  -0.573  1.00  0.00           C  
ATOM   3487  HG  LEU B 217     -22.349  21.436  -0.703  1.00  0.00           H  
ATOM   3488  CD1 LEU B 217     -22.640  20.109   0.924  1.00  0.00           C  
ATOM   3489 HD11 LEU B 217     -22.736  19.040   1.118  1.00  0.00           H  
ATOM   3490 HD12 LEU B 217     -21.760  20.499   1.434  1.00  0.00           H  
ATOM   3491 HD13 LEU B 217     -23.532  20.617   1.283  1.00  0.00           H  
ATOM   3492  CD2 LEU B 217     -23.821  19.975  -1.249  1.00  0.00           C  
ATOM   3493 HD21 LEU B 217     -23.748  20.164  -2.317  1.00  0.00           H  
ATOM   3494 HD22 LEU B 217     -24.017  18.917  -1.084  1.00  0.00           H  
ATOM   3495 HD23 LEU B 217     -24.641  20.558  -0.833  1.00  0.00           H  
ATOM   3496  C   LEU B 217     -19.166  20.629  -1.925  1.00  0.00           C  
ATOM   3497  O   LEU B 217     -18.903  21.687  -1.361  1.00  0.00           O  
ATOM   3498  N   TRP B 218     -18.229  19.718  -2.196  1.00  0.00           N  
ATOM   3499  H   TRP B 218     -18.499  18.863  -2.665  1.00  0.00           H  
ATOM   3500  CA  TRP B 218     -16.800  19.858  -1.877  1.00  0.00           C  
ATOM   3501  HA  TRP B 218     -16.500  20.900  -1.993  1.00  0.00           H  
ATOM   3502  CB  TRP B 218     -16.554  19.443  -0.415  1.00  0.00           C  
ATOM   3503  HB2 TRP B 218     -17.023  20.178   0.240  1.00  0.00           H  
ATOM   3504  HB3 TRP B 218     -17.046  18.488  -0.235  1.00  0.00           H  
ATOM   3505  CG  TRP B 218     -15.117  19.288  -0.014  1.00  0.00           C  
ATOM   3506  CD1 TRP B 218     -14.348  20.248   0.549  1.00  0.00           C  
ATOM   3507  HD1 TRP B 218     -14.675  21.250   0.798  1.00  0.00           H  
ATOM   3508  NE1 TRP B 218     -13.067  19.767   0.736  1.00  0.00           N  
ATOM   3509  HE1 TRP B 218     -12.304  20.316   1.163  1.00  0.00           H  
ATOM   3510  CE2 TRP B 218     -12.941  18.467   0.307  1.00  0.00           C  
ATOM   3511  CZ2 TRP B 218     -11.872  17.561   0.304  1.00  0.00           C  
ATOM   3512  HZ2 TRP B 218     -10.920  17.854   0.727  1.00  0.00           H  
ATOM   3513  CH2 TRP B 218     -12.065  16.278  -0.236  1.00  0.00           C  
ATOM   3514  HH2 TRP B 218     -11.255  15.562  -0.226  1.00  0.00           H  
ATOM   3515  CZ3 TRP B 218     -13.317  15.923  -0.770  1.00  0.00           C  
ATOM   3516  HZ3 TRP B 218     -13.466  14.936  -1.183  1.00  0.00           H  
ATOM   3517  CE3 TRP B 218     -14.386  16.840  -0.751  1.00  0.00           C  
ATOM   3518  HE3 TRP B 218     -15.341  16.558  -1.162  1.00  0.00           H  
ATOM   3519  CD2 TRP B 218     -14.233  18.131  -0.194  1.00  0.00           C  
ATOM   3520  C   TRP B 218     -15.961  19.018  -2.850  1.00  0.00           C  
ATOM   3521  O   TRP B 218     -16.469  18.044  -3.405  1.00  0.00           O  
ATOM   3522  N   LYS B 219     -14.685  19.366  -3.053  1.00  0.00           N  
ATOM   3523  H   LYS B 219     -14.301  20.129  -2.508  1.00  0.00           H  
ATOM   3524  CA  LYS B 219     -13.731  18.560  -3.830  1.00  0.00           C  
ATOM   3525  HA  LYS B 219     -13.937  17.508  -3.625  1.00  0.00           H  
ATOM   3526  CB  LYS B 219     -13.930  18.787  -5.340  1.00  0.00           C  
ATOM   3527  HB2 LYS B 219     -13.279  18.100  -5.879  1.00  0.00           H  
ATOM   3528  HB3 LYS B 219     -14.961  18.539  -5.590  1.00  0.00           H  
ATOM   3529  CG  LYS B 219     -13.647  20.223  -5.818  1.00  0.00           C  
ATOM   3530  HG2 LYS B 219     -14.317  20.909  -5.298  1.00  0.00           H  
ATOM   3531  HG3 LYS B 219     -12.620  20.498  -5.574  1.00  0.00           H  
ATOM   3532  CD  LYS B 219     -13.856  20.397  -7.332  1.00  0.00           C  
ATOM   3533  HD2 LYS B 219     -14.878  20.113  -7.596  1.00  0.00           H  
ATOM   3534  HD3 LYS B 219     -13.739  21.457  -7.558  1.00  0.00           H  
ATOM   3535  CE  LYS B 219     -12.834  19.614  -8.172  1.00  0.00           C  
ATOM   3536  HE2 LYS B 219     -12.470  20.266  -8.972  1.00  0.00           H  
ATOM   3537  HE3 LYS B 219     -11.983  19.358  -7.538  1.00  0.00           H  
ATOM   3538  NZ  LYS B 219     -13.413  18.385  -8.768  1.00  0.00           N  
ATOM   3539  HZ1 LYS B 219     -12.744  17.782  -9.221  1.00  0.00           H  
ATOM   3540  HZ2 LYS B 219     -13.848  17.767  -8.061  1.00  0.00           H  
ATOM   3541  HZ3 LYS B 219     -14.191  18.566  -9.375  1.00  0.00           H  
ATOM   3542  C   LYS B 219     -12.285  18.805  -3.398  1.00  0.00           C  
ATOM   3543  O   LYS B 219     -11.947  19.901  -2.961  1.00  0.00           O  
ATOM   3544  N   GLY B 220     -11.424  17.810  -3.597  1.00  0.00           N  
ATOM   3545  H   GLY B 220     -11.774  16.976  -4.059  1.00  0.00           H  
ATOM   3546  CA  GLY B 220     -10.019  17.835  -3.185  1.00  0.00           C  
ATOM   3547  HA2 GLY B 220      -9.592  18.816  -3.401  1.00  0.00           H  
ATOM   3548  HA3 GLY B 220      -9.970  17.681  -2.105  1.00  0.00           H  
ATOM   3549  C   GLY B 220      -9.163  16.770  -3.878  1.00  0.00           C  
ATOM   3550  O   GLY B 220      -9.499  16.279  -4.955  1.00  0.00           O  
ATOM   3551  N   SER B 221      -8.039  16.396  -3.263  1.00  0.00           N  
ATOM   3552  H   SER B 221      -7.822  16.804  -2.363  1.00  0.00           H  
ATOM   3553  CA  SER B 221      -7.120  15.363  -3.764  1.00  0.00           C  
ATOM   3554  HA  SER B 221      -7.717  14.592  -4.248  1.00  0.00           H  
ATOM   3555  CB  SER B 221      -6.175  15.964  -4.818  1.00  0.00           C  
ATOM   3556  HB2 SER B 221      -6.772  16.353  -5.645  1.00  0.00           H  
ATOM   3557  HB3 SER B 221      -5.620  16.793  -4.373  1.00  0.00           H  
ATOM   3558  OG  SER B 221      -5.248  15.014  -5.322  1.00  0.00           O  
ATOM   3559  HG  SER B 221      -5.747  14.202  -5.544  1.00  0.00           H  
ATOM   3560  C   SER B 221      -6.357  14.690  -2.617  1.00  0.00           C  
ATOM   3561  O   SER B 221      -6.158  15.288  -1.563  1.00  0.00           O  
ATOM   3562  N   PHE B 222      -5.958  13.428  -2.804  1.00  0.00           N  
ATOM   3563  H   PHE B 222      -6.146  13.000  -3.704  1.00  0.00           H  
ATOM   3564  CA  PHE B 222      -5.405  12.561  -1.762  1.00  0.00           C  
ATOM   3565  HA  PHE B 222      -4.938  13.174  -0.989  1.00  0.00           H  
ATOM   3566  CB  PHE B 222      -6.582  11.808  -1.123  1.00  0.00           C  
ATOM   3567  HB2 PHE B 222      -7.195  12.530  -0.581  1.00  0.00           H  
ATOM   3568  HB3 PHE B 222      -7.199  11.392  -1.922  1.00  0.00           H  
ATOM   3569  CG  PHE B 222      -6.224  10.685  -0.169  1.00  0.00           C  
ATOM   3570  CD1 PHE B 222      -5.715  10.975   1.110  1.00  0.00           C  
ATOM   3571  HD1 PHE B 222      -5.552  11.999   1.418  1.00  0.00           H  
ATOM   3572  CE1 PHE B 222      -5.433   9.930   2.005  1.00  0.00           C  
ATOM   3573  HE1 PHE B 222      -5.051  10.159   2.991  1.00  0.00           H  
ATOM   3574  CZ  PHE B 222      -5.660   8.595   1.630  1.00  0.00           C  
ATOM   3575  HZ  PHE B 222      -5.436   7.793   2.322  1.00  0.00           H  
ATOM   3576  CE2 PHE B 222      -6.172   8.304   0.354  1.00  0.00           C  
ATOM   3577  HE2 PHE B 222      -6.350   7.277   0.065  1.00  0.00           H  
ATOM   3578  CD2 PHE B 222      -6.448   9.348  -0.547  1.00  0.00           C  
ATOM   3579  HD2 PHE B 222      -6.845   9.123  -1.526  1.00  0.00           H  
ATOM   3580  C   PHE B 222      -4.343  11.600  -2.324  1.00  0.00           C  
ATOM   3581  O   PHE B 222      -4.615  10.807  -3.228  1.00  0.00           O  
ATOM   3582  N   LYS B 223      -3.128  11.659  -1.772  1.00  0.00           N  
ATOM   3583  H   LYS B 223      -2.983  12.329  -1.028  1.00  0.00           H  
ATOM   3584  CA  LYS B 223      -2.109  10.607  -1.900  1.00  0.00           C  
ATOM   3585  HA  LYS B 223      -2.226  10.039  -2.823  1.00  0.00           H  
ATOM   3586  CB  LYS B 223      -0.716  11.237  -1.914  1.00  0.00           C  
ATOM   3587  HB2 LYS B 223      -0.716  12.083  -1.225  1.00  0.00           H  
ATOM   3588  HB3 LYS B 223      -0.012  10.492  -1.536  1.00  0.00           H  
ATOM   3589  CG  LYS B 223      -0.192  11.693  -3.284  1.00  0.00           C  
ATOM   3590  HG2 LYS B 223      -0.053  10.822  -3.925  1.00  0.00           H  
ATOM   3591  HG3 LYS B 223      -0.889  12.388  -3.747  1.00  0.00           H  
ATOM   3592  CD  LYS B 223       1.147  12.393  -3.017  1.00  0.00           C  
ATOM   3593  HD2 LYS B 223       0.963  13.419  -2.683  1.00  0.00           H  
ATOM   3594  HD3 LYS B 223       1.638  11.850  -2.218  1.00  0.00           H  
ATOM   3595  CE  LYS B 223       2.167  12.379  -4.148  1.00  0.00           C  
ATOM   3596  HE2 LYS B 223       2.275  11.345  -4.507  1.00  0.00           H  
ATOM   3597  HE3 LYS B 223       1.813  12.998  -4.974  1.00  0.00           H  
ATOM   3598  NZ  LYS B 223       3.457  12.890  -3.611  1.00  0.00           N  
ATOM   3599  HZ1 LYS B 223       3.630  12.489  -2.681  1.00  0.00           H  
ATOM   3600  HZ2 LYS B 223       4.235  12.647  -4.203  1.00  0.00           H  
ATOM   3601  HZ3 LYS B 223       3.431  13.885  -3.422  1.00  0.00           H  
ATOM   3602  C   LYS B 223      -2.213   9.674  -0.678  1.00  0.00           C  
ATOM   3603  O   LYS B 223      -1.998  10.163   0.432  1.00  0.00           O  
ATOM   3604  N   PRO B 224      -2.478   8.366  -0.846  1.00  0.00           N  
ATOM   3605  CD  PRO B 224      -2.831   7.707  -2.093  1.00  0.00           C  
ATOM   3606  HD2 PRO B 224      -1.923   7.375  -2.599  1.00  0.00           H  
ATOM   3607  HD3 PRO B 224      -3.425   8.345  -2.747  1.00  0.00           H  
ATOM   3608  CG  PRO B 224      -3.660   6.506  -1.678  1.00  0.00           C  
ATOM   3609  HG2 PRO B 224      -3.623   5.713  -2.423  1.00  0.00           H  
ATOM   3610  HG3 PRO B 224      -4.687   6.823  -1.506  1.00  0.00           H  
ATOM   3611  CB  PRO B 224      -3.014   6.098  -0.356  1.00  0.00           C  
ATOM   3612  HB2 PRO B 224      -2.142   5.472  -0.554  1.00  0.00           H  
ATOM   3613  HB3 PRO B 224      -3.727   5.567   0.270  1.00  0.00           H  
ATOM   3614  CA  PRO B 224      -2.558   7.422   0.274  1.00  0.00           C  
ATOM   3615  HA  PRO B 224      -3.309   7.766   0.979  1.00  0.00           H  
ATOM   3616  C   PRO B 224      -1.230   7.251   1.028  1.00  0.00           C  
ATOM   3617  O   PRO B 224      -1.221   7.084   2.245  1.00  0.00           O  
ATOM   3618  N   SER B 225      -0.118   7.313   0.294  1.00  0.00           N  
ATOM   3619  H   SER B 225      -0.211   7.494  -0.695  1.00  0.00           H  
ATOM   3620  CA  SER B 225       1.264   7.150   0.766  1.00  0.00           C  
ATOM   3621  HA  SER B 225       1.362   6.191   1.274  1.00  0.00           H  
ATOM   3622  CB  SER B 225       2.163   7.134  -0.475  1.00  0.00           C  
ATOM   3623  HB2 SER B 225       3.209   7.244  -0.182  1.00  0.00           H  
ATOM   3624  HB3 SER B 225       2.038   6.172  -0.969  1.00  0.00           H  
ATOM   3625  OG  SER B 225       1.782   8.179  -1.371  1.00  0.00           O  
ATOM   3626  HG  SER B 225       2.355   8.164  -2.151  1.00  0.00           H  
ATOM   3627  C   SER B 225       1.747   8.236   1.734  1.00  0.00           C  
ATOM   3628  O   SER B 225       2.589   7.958   2.583  1.00  0.00           O  
ATOM   3629  N   GLU B 226       1.203   9.453   1.650  1.00  0.00           N  
ATOM   3630  H   GLU B 226       0.513   9.607   0.934  1.00  0.00           H  
ATOM   3631  CA  GLU B 226       1.510  10.556   2.577  1.00  0.00           C  
ATOM   3632  HA  GLU B 226       2.562  10.509   2.868  1.00  0.00           H  
ATOM   3633  CB  GLU B 226       1.266  11.920   1.902  1.00  0.00           C  
ATOM   3634  HB2 GLU B 226       0.192  12.075   1.882  1.00  0.00           H  
ATOM   3635  HB3 GLU B 226       1.667  12.704   2.540  1.00  0.00           H  
ATOM   3636  CG  GLU B 226       1.748  12.124   0.449  1.00  0.00           C  
ATOM   3637  HG2 GLU B 226       1.763  11.175  -0.088  1.00  0.00           H  
ATOM   3638  HG3 GLU B 226       0.995  12.746  -0.035  1.00  0.00           H  
ATOM   3639  CD  GLU B 226       3.074  12.868   0.234  1.00  0.00           C  
ATOM   3640  OE1 GLU B 226       3.467  13.656   1.113  1.00  0.00           O  
ATOM   3641  OE2 GLU B 226       3.617  12.743  -0.900  1.00  0.00           O  
ATOM   3642  C   GLU B 226       0.667  10.474   3.873  1.00  0.00           C  
ATOM   3643  O   GLU B 226       0.858  11.273   4.781  1.00  0.00           O  
ATOM   3644  N   HIE B 227      -0.286   9.534   3.955  1.00  0.00           N  
ATOM   3645  H   HIE B 227      -0.375   8.898   3.173  1.00  0.00           H  
ATOM   3646  CA  HIE B 227      -1.302   9.419   5.013  1.00  0.00           C  
ATOM   3647  HA  HIE B 227      -0.941   9.934   5.906  1.00  0.00           H  
ATOM   3648  CB  HIE B 227      -2.596  10.124   4.565  1.00  0.00           C  
ATOM   3649  HB2 HIE B 227      -2.905   9.712   3.605  1.00  0.00           H  
ATOM   3650  HB3 HIE B 227      -3.385   9.924   5.288  1.00  0.00           H  
ATOM   3651  CG  HIE B 227      -2.471  11.622   4.452  1.00  0.00           C  
ATOM   3652  ND1 HIE B 227      -2.546  12.520   5.520  1.00  0.00           N  
ATOM   3653  CE1 HIE B 227      -2.299  13.730   5.001  1.00  0.00           C  
ATOM   3654  HE1 HIE B 227      -2.264  14.644   5.578  1.00  0.00           H  
ATOM   3655  NE2 HIE B 227      -2.085  13.641   3.677  1.00  0.00           N  
ATOM   3656  HE2 HIE B 227      -1.826  14.411   3.079  1.00  0.00           H  
ATOM   3657  CD2 HIE B 227      -2.199  12.318   3.310  1.00  0.00           C  
ATOM   3658  HD2 HIE B 227      -2.043  11.888   2.332  1.00  0.00           H  
ATOM   3659  C   HIE B 227      -1.536   7.948   5.403  1.00  0.00           C  
ATOM   3660  O   HIE B 227      -2.672   7.485   5.518  1.00  0.00           O  
ATOM   3661  N   VAL B 228      -0.464   7.172   5.571  1.00  0.00           N  
ATOM   3662  H   VAL B 228       0.447   7.577   5.407  1.00  0.00           H  
ATOM   3663  CA  VAL B 228      -0.547   5.758   5.981  1.00  0.00           C  
ATOM   3664  HA  VAL B 228      -1.427   5.320   5.512  1.00  0.00           H  
ATOM   3665  CB  VAL B 228       0.671   4.962   5.478  1.00  0.00           C  
ATOM   3666  HB  VAL B 228       1.570   5.434   5.869  1.00  0.00           H  
ATOM   3667  CG1 VAL B 228       0.645   3.494   5.932  1.00  0.00           C  
ATOM   3668 HG11 VAL B 228      -0.285   3.019   5.616  1.00  0.00           H  
ATOM   3669 HG12 VAL B 228       1.490   2.970   5.488  1.00  0.00           H  
ATOM   3670 HG13 VAL B 228       0.743   3.421   7.014  1.00  0.00           H  
ATOM   3671  CG2 VAL B 228       0.748   4.975   3.949  1.00  0.00           C  
ATOM   3672 HG21 VAL B 228       1.603   4.389   3.611  1.00  0.00           H  
ATOM   3673 HG22 VAL B 228      -0.168   4.567   3.525  1.00  0.00           H  
ATOM   3674 HG23 VAL B 228       0.881   5.998   3.600  1.00  0.00           H  
ATOM   3675  C   VAL B 228      -0.691   5.622   7.501  1.00  0.00           C  
ATOM   3676  O   VAL B 228       0.045   6.252   8.261  1.00  0.00           O  
ATOM   3677  N   LYS B 229      -1.570   4.720   7.955  1.00  0.00           N  
ATOM   3678  H   LYS B 229      -2.165   4.268   7.261  1.00  0.00           H  
ATOM   3679  CA  LYS B 229      -1.666   4.227   9.339  1.00  0.00           C  
ATOM   3680  HA  LYS B 229      -0.808   4.579   9.909  1.00  0.00           H  
ATOM   3681  CB  LYS B 229      -2.922   4.801  10.017  1.00  0.00           C  
ATOM   3682  HB2 LYS B 229      -2.859   5.890  10.005  1.00  0.00           H  
ATOM   3683  HB3 LYS B 229      -3.810   4.494   9.460  1.00  0.00           H  
ATOM   3684  CG  LYS B 229      -3.049   4.323  11.474  1.00  0.00           C  
ATOM   3685  HG2 LYS B 229      -3.167   3.239  11.495  1.00  0.00           H  
ATOM   3686  HG3 LYS B 229      -2.136   4.579  12.008  1.00  0.00           H  
ATOM   3687  CD  LYS B 229      -4.250   4.960  12.182  1.00  0.00           C  
ATOM   3688  HD2 LYS B 229      -4.146   6.046  12.162  1.00  0.00           H  
ATOM   3689  HD3 LYS B 229      -5.163   4.676  11.657  1.00  0.00           H  
ATOM   3690  CE  LYS B 229      -4.304   4.468  13.634  1.00  0.00           C  
ATOM   3691  HE2 LYS B 229      -4.296   3.375  13.640  1.00  0.00           H  
ATOM   3692  HE3 LYS B 229      -3.400   4.803  14.155  1.00  0.00           H  
ATOM   3693  NZ  LYS B 229      -5.509   4.956  14.347  1.00  0.00           N  
ATOM   3694  HZ1 LYS B 229      -5.528   5.961  14.417  1.00  0.00           H  
ATOM   3695  HZ2 LYS B 229      -6.363   4.619  13.930  1.00  0.00           H  
ATOM   3696  HZ3 LYS B 229      -5.517   4.598  15.311  1.00  0.00           H  
ATOM   3697  C   LYS B 229      -1.679   2.688   9.327  1.00  0.00           C  
ATOM   3698  O   LYS B 229      -2.685   2.108   8.914  1.00  0.00           O  
ATOM   3699  N   PRO B 230      -0.602   2.001   9.753  1.00  0.00           N  
ATOM   3700  CD  PRO B 230       0.688   2.517  10.174  1.00  0.00           C  
ATOM   3701  HD2 PRO B 230       0.674   2.645  11.257  1.00  0.00           H  
ATOM   3702  HD3 PRO B 230       0.941   3.449   9.676  1.00  0.00           H  
ATOM   3703  CG  PRO B 230       1.700   1.436   9.802  1.00  0.00           C  
ATOM   3704  HG2 PRO B 230       2.592   1.481  10.422  1.00  0.00           H  
ATOM   3705  HG3 PRO B 230       1.957   1.511   8.744  1.00  0.00           H  
ATOM   3706  CB  PRO B 230       0.903   0.162  10.060  1.00  0.00           C  
ATOM   3707  HB2 PRO B 230       0.931  -0.071  11.125  1.00  0.00           H  
ATOM   3708  HB3 PRO B 230       1.281  -0.676   9.476  1.00  0.00           H  
ATOM   3709  CA  PRO B 230      -0.518   0.552   9.638  1.00  0.00           C  
ATOM   3710  HA  PRO B 230      -0.647   0.310   8.586  1.00  0.00           H  
ATOM   3711  C   PRO B 230      -1.579  -0.189  10.456  1.00  0.00           C  
ATOM   3712  O   PRO B 230      -2.041   0.284  11.499  1.00  0.00           O  
ATOM   3713  N   ARG B 231      -1.936  -1.390   9.997  1.00  0.00           N  
ATOM   3714  H   ARG B 231      -1.544  -1.692   9.110  1.00  0.00           H  
ATOM   3715  CA  ARG B 231      -2.754  -2.327  10.774  1.00  0.00           C  
ATOM   3716  HA  ARG B 231      -3.648  -1.797  11.104  1.00  0.00           H  
ATOM   3717  CB  ARG B 231      -3.176  -3.511   9.886  1.00  0.00           C  
ATOM   3718  HB2 ARG B 231      -2.296  -3.957   9.421  1.00  0.00           H  
ATOM   3719  HB3 ARG B 231      -3.664  -4.265  10.506  1.00  0.00           H  
ATOM   3720  CG  ARG B 231      -4.157  -3.052   8.793  1.00  0.00           C  
ATOM   3721  HG2 ARG B 231      -5.011  -2.562   9.262  1.00  0.00           H  
ATOM   3722  HG3 ARG B 231      -3.665  -2.338   8.132  1.00  0.00           H  
ATOM   3723  CD  ARG B 231      -4.659  -4.229   7.952  1.00  0.00           C  
ATOM   3724  HD2 ARG B 231      -3.818  -4.631   7.389  1.00  0.00           H  
ATOM   3725  HD3 ARG B 231      -5.018  -5.011   8.624  1.00  0.00           H  
ATOM   3726  NE  ARG B 231      -5.731  -3.793   7.029  1.00  0.00           N  
ATOM   3727  HE  ARG B 231      -5.519  -3.036   6.384  1.00  0.00           H  
ATOM   3728  CZ  ARG B 231      -6.981  -4.217   6.979  1.00  0.00           C  
ATOM   3729  NH1 ARG B 231      -7.417  -5.250   7.641  1.00  0.00           N  
ATOM   3730 HH11 ARG B 231      -6.754  -5.785   8.165  1.00  0.00           H  
ATOM   3731 HH12 ARG B 231      -8.396  -5.460   7.638  1.00  0.00           H  
ATOM   3732  NH2 ARG B 231      -7.847  -3.578   6.263  1.00  0.00           N  
ATOM   3733 HH21 ARG B 231      -7.494  -2.813   5.683  1.00  0.00           H  
ATOM   3734 HH22 ARG B 231      -8.764  -3.928   6.071  1.00  0.00           H  
ATOM   3735  C   ARG B 231      -2.011  -2.760  12.047  1.00  0.00           C  
ATOM   3736  O   ARG B 231      -0.782  -2.805  12.084  1.00  0.00           O  
ATOM   3737  N   ALA B 232      -2.765  -3.041  13.112  1.00  0.00           N  
ATOM   3738  H   ALA B 232      -3.763  -3.024  13.010  1.00  0.00           H  
ATOM   3739  CA  ALA B 232      -2.217  -3.425  14.416  1.00  0.00           C  
ATOM   3740  HA  ALA B 232      -1.478  -2.677  14.696  1.00  0.00           H  
ATOM   3741  CB  ALA B 232      -3.338  -3.388  15.460  1.00  0.00           C  
ATOM   3742  HB1 ALA B 232      -4.107  -4.122  15.213  1.00  0.00           H  
ATOM   3743  HB2 ALA B 232      -2.926  -3.628  16.441  1.00  0.00           H  
ATOM   3744  HB3 ALA B 232      -3.781  -2.394  15.499  1.00  0.00           H  
ATOM   3745  C   ALA B 232      -1.554  -4.820  14.375  1.00  0.00           C  
ATOM   3746  O   ALA B 232      -2.095  -5.707  13.708  1.00  0.00           O  
ATOM   3747  N   PRO B 233      -0.421  -5.053  15.073  1.00  0.00           N  
ATOM   3748  CD  PRO B 233       0.408  -4.082  15.769  1.00  0.00           C  
ATOM   3749  HD2 PRO B 233       0.047  -3.965  16.792  1.00  0.00           H  
ATOM   3750  HD3 PRO B 233       0.438  -3.119  15.260  1.00  0.00           H  
ATOM   3751  CG  PRO B 233       1.812  -4.681  15.770  1.00  0.00           C  
ATOM   3752  HG2 PRO B 233       2.406  -4.327  16.612  1.00  0.00           H  
ATOM   3753  HG3 PRO B 233       2.308  -4.450  14.825  1.00  0.00           H  
ATOM   3754  CB  PRO B 233       1.548  -6.183  15.847  1.00  0.00           C  
ATOM   3755  HB2 PRO B 233       1.429  -6.488  16.885  1.00  0.00           H  
ATOM   3756  HB3 PRO B 233       2.349  -6.754  15.379  1.00  0.00           H  
ATOM   3757  CA  PRO B 233       0.221  -6.367  15.108  1.00  0.00           C  
ATOM   3758  HA  PRO B 233       0.429  -6.674  14.083  1.00  0.00           H  
ATOM   3759  C   PRO B 233      -0.641  -7.439  15.788  1.00  0.00           C  
ATOM   3760  O   PRO B 233      -1.384  -7.166  16.733  1.00  0.00           O  
ATOM   3761  N   GLY B 234      -0.485  -8.687  15.341  1.00  0.00           N  
ATOM   3762  H   GLY B 234       0.237  -8.852  14.653  1.00  0.00           H  
ATOM   3763  CA  GLY B 234      -1.225  -9.846  15.854  1.00  0.00           C  
ATOM   3764  HA2 GLY B 234      -2.095  -9.510  16.419  1.00  0.00           H  
ATOM   3765  HA3 GLY B 234      -1.591 -10.438  15.015  1.00  0.00           H  
ATOM   3766  C   GLY B 234      -0.390 -10.761  16.753  1.00  0.00           C  
ATOM   3767  O   GLY B 234       0.836 -10.667  16.782  1.00  0.00           O  
ATOM   3768  N   ASN B 235      -1.073 -11.685  17.440  1.00  0.00           N  
ATOM   3769  H   ASN B 235      -2.069 -11.727  17.270  1.00  0.00           H  
ATOM   3770  CA  ASN B 235      -0.504 -12.861  18.115  1.00  0.00           C  
ATOM   3771  HA  ASN B 235      -1.250 -13.206  18.833  1.00  0.00           H  
ATOM   3772  CB  ASN B 235      -0.312 -14.004  17.096  1.00  0.00           C  
ATOM   3773  HB2 ASN B 235       0.356 -13.678  16.298  1.00  0.00           H  
ATOM   3774  HB3 ASN B 235       0.168 -14.841  17.604  1.00  0.00           H  
ATOM   3775  CG  ASN B 235      -1.609 -14.506  16.478  1.00  0.00           C  
ATOM   3776  OD1 ASN B 235      -2.552 -13.773  16.231  1.00  0.00           O  
ATOM   3777  ND2 ASN B 235      -1.708 -15.787  16.215  1.00  0.00           N  
ATOM   3778 HD21 ASN B 235      -2.571 -16.093  15.804  1.00  0.00           H  
ATOM   3779 HD22 ASN B 235      -0.947 -16.408  16.423  1.00  0.00           H  
ATOM   3780  C   ASN B 235       0.750 -12.569  18.964  1.00  0.00           C  
ATOM   3781  O   ASN B 235       1.778 -13.223  18.807  1.00  0.00           O  
ATOM   3782  N   LEU B 236       0.664 -11.565  19.841  1.00  0.00           N  
ATOM   3783  H   LEU B 236      -0.203 -11.056  19.894  1.00  0.00           H  
ATOM   3784  CA  LEU B 236       1.698 -11.244  20.826  1.00  0.00           C  
ATOM   3785  HA  LEU B 236       2.656 -11.210  20.314  1.00  0.00           H  
ATOM   3786  CB  LEU B 236       1.406  -9.851  21.415  1.00  0.00           C  
ATOM   3787  HB2 LEU B 236       1.474  -9.110  20.618  1.00  0.00           H  
ATOM   3788  HB3 LEU B 236       0.379  -9.854  21.786  1.00  0.00           H  
ATOM   3789  CG  LEU B 236       2.328  -9.429  22.577  1.00  0.00           C  
ATOM   3790  HG  LEU B 236       2.285 -10.167  23.375  1.00  0.00           H  
ATOM   3791  CD1 LEU B 236       3.780  -9.229  22.161  1.00  0.00           C  
ATOM   3792 HD11 LEU B 236       3.838  -8.524  21.332  1.00  0.00           H  
ATOM   3793 HD12 LEU B 236       4.360  -8.847  22.999  1.00  0.00           H  
ATOM   3794 HD13 LEU B 236       4.209 -10.182  21.871  1.00  0.00           H  
ATOM   3795  CD2 LEU B 236       1.843  -8.101  23.134  1.00  0.00           C  
ATOM   3796 HD21 LEU B 236       0.804  -8.206  23.443  1.00  0.00           H  
ATOM   3797 HD22 LEU B 236       2.453  -7.825  23.992  1.00  0.00           H  
ATOM   3798 HD23 LEU B 236       1.921  -7.333  22.369  1.00  0.00           H  
ATOM   3799  C   LEU B 236       1.765 -12.322  21.922  1.00  0.00           C  
ATOM   3800  O   LEU B 236       0.743 -12.649  22.529  1.00  0.00           O  
ATOM   3801  N   THR B 237       2.965 -12.819  22.222  1.00  0.00           N  
ATOM   3802  H   THR B 237       3.765 -12.515  21.670  1.00  0.00           H  
ATOM   3803  CA  THR B 237       3.215 -13.828  23.259  1.00  0.00           C  
ATOM   3804  HA  THR B 237       2.444 -13.726  24.021  1.00  0.00           H  
ATOM   3805  CB  THR B 237       3.068 -15.240  22.673  1.00  0.00           C  
ATOM   3806  HB  THR B 237       2.170 -15.273  22.056  1.00  0.00           H  
ATOM   3807  CG2 THR B 237       4.253 -15.717  21.835  1.00  0.00           C  
ATOM   3808 HG21 THR B 237       4.026 -16.689  21.397  1.00  0.00           H  
ATOM   3809 HG22 THR B 237       4.436 -15.006  21.028  1.00  0.00           H  
ATOM   3810 HG23 THR B 237       5.152 -15.804  22.448  1.00  0.00           H  
ATOM   3811  OG1 THR B 237       2.908 -16.157  23.726  1.00  0.00           O  
ATOM   3812  HG1 THR B 237       2.889 -17.035  23.333  1.00  0.00           H  
ATOM   3813  C   THR B 237       4.557 -13.607  23.970  1.00  0.00           C  
ATOM   3814  O   THR B 237       5.364 -12.772  23.549  1.00  0.00           O  
ATOM   3815  N   VAL B 238       4.780 -14.313  25.079  1.00  0.00           N  
ATOM   3816  H   VAL B 238       4.124 -15.048  25.316  1.00  0.00           H  
ATOM   3817  CA  VAL B 238       5.906 -14.092  25.997  1.00  0.00           C  
ATOM   3818  HA  VAL B 238       6.760 -13.781  25.400  1.00  0.00           H  
ATOM   3819  CB  VAL B 238       5.576 -12.941  26.978  1.00  0.00           C  
ATOM   3820  HB  VAL B 238       5.392 -12.046  26.383  1.00  0.00           H  
ATOM   3821  CG1 VAL B 238       4.327 -13.185  27.837  1.00  0.00           C  
ATOM   3822 HG11 VAL B 238       4.127 -12.303  28.438  1.00  0.00           H  
ATOM   3823 HG12 VAL B 238       3.460 -13.379  27.206  1.00  0.00           H  
ATOM   3824 HG13 VAL B 238       4.482 -14.038  28.498  1.00  0.00           H  
ATOM   3825  CG2 VAL B 238       6.730 -12.629  27.941  1.00  0.00           C  
ATOM   3826 HG21 VAL B 238       6.513 -11.709  28.487  1.00  0.00           H  
ATOM   3827 HG22 VAL B 238       6.859 -13.440  28.658  1.00  0.00           H  
ATOM   3828 HG23 VAL B 238       7.656 -12.498  27.383  1.00  0.00           H  
ATOM   3829  C   VAL B 238       6.311 -15.375  26.729  1.00  0.00           C  
ATOM   3830  O   VAL B 238       5.459 -16.130  27.194  1.00  0.00           O  
ATOM   3831  N   HIE B 239       7.622 -15.591  26.880  1.00  0.00           N  
ATOM   3832  H   HIE B 239       8.267 -14.952  26.421  1.00  0.00           H  
ATOM   3833  CA  HIE B 239       8.203 -16.666  27.696  1.00  0.00           C  
ATOM   3834  HA  HIE B 239       7.553 -16.824  28.558  1.00  0.00           H  
ATOM   3835  CB  HIE B 239       8.249 -17.981  26.893  1.00  0.00           C  
ATOM   3836  HB2 HIE B 239       7.250 -18.199  26.514  1.00  0.00           H  
ATOM   3837  HB3 HIE B 239       8.521 -18.795  27.567  1.00  0.00           H  
ATOM   3838  CG  HIE B 239       9.210 -17.989  25.729  1.00  0.00           C  
ATOM   3839  ND1 HIE B 239       8.972 -17.415  24.480  1.00  0.00           N  
ATOM   3840  CE1 HIE B 239      10.046 -17.696  23.730  1.00  0.00           C  
ATOM   3841  HE1 HIE B 239      10.160 -17.410  22.692  1.00  0.00           H  
ATOM   3842  NE2 HIE B 239      10.947 -18.388  24.446  1.00  0.00           N  
ATOM   3843  HE2 HIE B 239      11.854 -18.699  24.100  1.00  0.00           H  
ATOM   3844  CD2 HIE B 239      10.435 -18.591  25.709  1.00  0.00           C  
ATOM   3845  HD2 HIE B 239      10.892 -19.148  26.516  1.00  0.00           H  
ATOM   3846  C   HIE B 239       9.596 -16.292  28.225  1.00  0.00           C  
ATOM   3847  O   HIE B 239      10.212 -15.325  27.782  1.00  0.00           O  
ATOM   3848  N   THR B 240      10.119 -17.060  29.184  1.00  0.00           N  
ATOM   3849  H   THR B 240       9.597 -17.866  29.488  1.00  0.00           H  
ATOM   3850  CA  THR B 240      11.528 -16.948  29.610  1.00  0.00           C  
ATOM   3851  HA  THR B 240      11.835 -15.903  29.618  1.00  0.00           H  
ATOM   3852  CB  THR B 240      11.727 -17.491  31.032  1.00  0.00           C  
ATOM   3853  HB  THR B 240      11.417 -18.535  31.083  1.00  0.00           H  
ATOM   3854  CG2 THR B 240      13.170 -17.366  31.517  1.00  0.00           C  
ATOM   3855 HG21 THR B 240      13.231 -17.689  32.557  1.00  0.00           H  
ATOM   3856 HG22 THR B 240      13.826 -17.998  30.921  1.00  0.00           H  
ATOM   3857 HG23 THR B 240      13.497 -16.328  31.448  1.00  0.00           H  
ATOM   3858  OG1 THR B 240      10.948 -16.735  31.926  1.00  0.00           O  
ATOM   3859  HG1 THR B 240      10.030 -16.999  31.849  1.00  0.00           H  
ATOM   3860  C   THR B 240      12.402 -17.708  28.618  1.00  0.00           C  
ATOM   3861  O   THR B 240      12.318 -18.930  28.559  1.00  0.00           O  
ATOM   3862  N   GLN B 241      13.212 -17.017  27.813  1.00  0.00           N  
ATOM   3863  H   GLN B 241      13.285 -16.016  27.968  1.00  0.00           H  
ATOM   3864  CA  GLN B 241      14.024 -17.631  26.745  1.00  0.00           C  
ATOM   3865  HA  GLN B 241      13.472 -18.472  26.325  1.00  0.00           H  
ATOM   3866  CB  GLN B 241      14.216 -16.580  25.638  1.00  0.00           C  
ATOM   3867  HB2 GLN B 241      13.240 -16.382  25.198  1.00  0.00           H  
ATOM   3868  HB3 GLN B 241      14.581 -15.657  26.091  1.00  0.00           H  
ATOM   3869  CG  GLN B 241      15.188 -16.974  24.510  1.00  0.00           C  
ATOM   3870  HG2 GLN B 241      15.219 -16.167  23.780  1.00  0.00           H  
ATOM   3871  HG3 GLN B 241      16.194 -17.074  24.915  1.00  0.00           H  
ATOM   3872  CD  GLN B 241      14.801 -18.262  23.783  1.00  0.00           C  
ATOM   3873  OE1 GLN B 241      13.643 -18.622  23.658  1.00  0.00           O  
ATOM   3874  NE2 GLN B 241      15.745 -18.993  23.233  1.00  0.00           N  
ATOM   3875 HE21 GLN B 241      15.421 -19.836  22.793  1.00  0.00           H  
ATOM   3876 HE22 GLN B 241      16.710 -18.830  23.441  1.00  0.00           H  
ATOM   3877  C   GLN B 241      15.371 -18.185  27.241  1.00  0.00           C  
ATOM   3878  O   GLN B 241      15.972 -19.053  26.610  1.00  0.00           O  
ATOM   3879  N   VAL B 242      15.876 -17.632  28.339  1.00  0.00           N  
ATOM   3880  H   VAL B 242      15.316 -16.918  28.792  1.00  0.00           H  
ATOM   3881  CA  VAL B 242      17.114 -17.995  29.049  1.00  0.00           C  
ATOM   3882  HA  VAL B 242      17.141 -19.078  29.167  1.00  0.00           H  
ATOM   3883  CB  VAL B 242      18.360 -17.569  28.230  1.00  0.00           C  
ATOM   3884  HB  VAL B 242      18.313 -18.087  27.272  1.00  0.00           H  
ATOM   3885  CG1 VAL B 242      18.441 -16.069  27.926  1.00  0.00           C  
ATOM   3886 HG11 VAL B 242      17.531 -15.736  27.430  1.00  0.00           H  
ATOM   3887 HG12 VAL B 242      18.580 -15.511  28.853  1.00  0.00           H  
ATOM   3888 HG13 VAL B 242      19.291 -15.875  27.273  1.00  0.00           H  
ATOM   3889  CG2 VAL B 242      19.688 -17.983  28.876  1.00  0.00           C  
ATOM   3890 HG21 VAL B 242      20.495 -17.866  28.153  1.00  0.00           H  
ATOM   3891 HG22 VAL B 242      19.917 -17.357  29.739  1.00  0.00           H  
ATOM   3892 HG23 VAL B 242      19.646 -19.030  29.177  1.00  0.00           H  
ATOM   3893  C   VAL B 242      17.035 -17.370  30.451  1.00  0.00           C  
ATOM   3894  O   VAL B 242      16.148 -16.543  30.677  1.00  0.00           O  
ATOM   3895  N   SER B 243      17.905 -17.765  31.393  1.00  0.00           N  
ATOM   3896  H   SER B 243      18.626 -18.420  31.138  1.00  0.00           H  
ATOM   3897  CA  SER B 243      17.913 -17.245  32.773  1.00  0.00           C  
ATOM   3898  HA  SER B 243      17.085 -17.713  33.304  1.00  0.00           H  
ATOM   3899  CB  SER B 243      19.196 -17.655  33.509  1.00  0.00           C  
ATOM   3900  HB2 SER B 243      19.126 -18.710  33.780  1.00  0.00           H  
ATOM   3901  HB3 SER B 243      20.038 -17.537  32.825  1.00  0.00           H  
ATOM   3902  OG  SER B 243      19.496 -16.900  34.670  1.00  0.00           O  
ATOM   3903  HG  SER B 243      18.714 -16.610  35.198  1.00  0.00           H  
ATOM   3904  C   SER B 243      17.689 -15.732  32.812  1.00  0.00           C  
ATOM   3905  O   SER B 243      18.305 -14.961  32.068  1.00  0.00           O  
ATOM   3906  N   ASP B 244      16.702 -15.362  33.627  1.00  0.00           N  
ATOM   3907  H   ASP B 244      16.399 -16.061  34.293  1.00  0.00           H  
ATOM   3908  CA  ASP B 244      16.348 -13.998  34.000  1.00  0.00           C  
ATOM   3909  HA  ASP B 244      15.406 -14.078  34.543  1.00  0.00           H  
ATOM   3910  CB  ASP B 244      17.361 -13.435  35.022  1.00  0.00           C  
ATOM   3911  HB2 ASP B 244      18.296 -13.224  34.501  1.00  0.00           H  
ATOM   3912  HB3 ASP B 244      16.973 -12.486  35.396  1.00  0.00           H  
ATOM   3913  CG  ASP B 244      17.678 -14.350  36.230  1.00  0.00           C  
ATOM   3914  OD1 ASP B 244      17.962 -13.767  37.297  1.00  0.00           O  
ATOM   3915  OD2 ASP B 244      17.637 -15.603  36.103  1.00  0.00           O  
ATOM   3916  C   ASP B 244      16.034 -13.088  32.794  1.00  0.00           C  
ATOM   3917  O   ASP B 244      16.067 -11.863  32.893  1.00  0.00           O  
ATOM   3918  N   THR B 245      15.688 -13.691  31.649  1.00  0.00           N  
ATOM   3919  H   THR B 245      15.720 -14.706  31.647  1.00  0.00           H  
ATOM   3920  CA  THR B 245      15.502 -13.030  30.353  1.00  0.00           C  
ATOM   3921  HA  THR B 245      15.467 -11.950  30.495  1.00  0.00           H  
ATOM   3922  CB  THR B 245      16.674 -13.337  29.410  1.00  0.00           C  
ATOM   3923  HB  THR B 245      16.681 -14.403  29.192  1.00  0.00           H  
ATOM   3924  CG2 THR B 245      16.580 -12.558  28.093  1.00  0.00           C  
ATOM   3925 HG21 THR B 245      16.498 -11.493  28.309  1.00  0.00           H  
ATOM   3926 HG22 THR B 245      15.709 -12.883  27.523  1.00  0.00           H  
ATOM   3927 HG23 THR B 245      17.480 -12.739  27.507  1.00  0.00           H  
ATOM   3928  OG1 THR B 245      17.909 -12.987  29.984  1.00  0.00           O  
ATOM   3929  HG1 THR B 245      18.043 -13.554  30.767  1.00  0.00           H  
ATOM   3930  C   THR B 245      14.192 -13.477  29.710  1.00  0.00           C  
ATOM   3931  O   THR B 245      14.104 -14.537  29.078  1.00  0.00           O  
ATOM   3932  N   LEU B 246      13.170 -12.634  29.827  1.00  0.00           N  
ATOM   3933  H   LEU B 246      13.341 -11.742  30.276  1.00  0.00           H  
ATOM   3934  CA  LEU B 246      11.961 -12.748  29.024  1.00  0.00           C  
ATOM   3935  HA  LEU B 246      11.611 -13.777  29.066  1.00  0.00           H  
ATOM   3936  CB  LEU B 246      10.855 -11.830  29.574  1.00  0.00           C  
ATOM   3937  HB2 LEU B 246      11.236 -10.809  29.595  1.00  0.00           H  
ATOM   3938  HB3 LEU B 246      10.001 -11.851  28.895  1.00  0.00           H  
ATOM   3939  CG  LEU B 246      10.369 -12.212  30.985  1.00  0.00           C  
ATOM   3940  HG  LEU B 246      11.224 -12.315  31.648  1.00  0.00           H  
ATOM   3941  CD1 LEU B 246       9.474 -11.106  31.539  1.00  0.00           C  
ATOM   3942 HD11 LEU B 246      10.024 -10.165  31.573  1.00  0.00           H  
ATOM   3943 HD12 LEU B 246       8.589 -10.993  30.913  1.00  0.00           H  
ATOM   3944 HD13 LEU B 246       9.169 -11.362  32.554  1.00  0.00           H  
ATOM   3945  CD2 LEU B 246       9.583 -13.523  30.984  1.00  0.00           C  
ATOM   3946 HD21 LEU B 246       8.714 -13.442  30.332  1.00  0.00           H  
ATOM   3947 HD22 LEU B 246      10.218 -14.342  30.654  1.00  0.00           H  
ATOM   3948 HD23 LEU B 246       9.247 -13.742  31.998  1.00  0.00           H  
ATOM   3949  C   LEU B 246      12.271 -12.418  27.562  1.00  0.00           C  
ATOM   3950  O   LEU B 246      13.060 -11.518  27.260  1.00  0.00           O  
ATOM   3951  N   LEU B 247      11.605 -13.133  26.663  1.00  0.00           N  
ATOM   3952  H   LEU B 247      10.996 -13.870  27.011  1.00  0.00           H  
ATOM   3953  CA  LEU B 247      11.463 -12.813  25.253  1.00  0.00           C  
ATOM   3954  HA  LEU B 247      11.996 -11.888  25.029  1.00  0.00           H  
ATOM   3955  CB  LEU B 247      12.074 -13.958  24.427  1.00  0.00           C  
ATOM   3956  HB2 LEU B 247      13.128 -14.048  24.687  1.00  0.00           H  
ATOM   3957  HB3 LEU B 247      11.563 -14.880  24.714  1.00  0.00           H  
ATOM   3958  CG  LEU B 247      11.952 -13.808  22.901  1.00  0.00           C  
ATOM   3959  HG  LEU B 247      10.905 -13.697  22.625  1.00  0.00           H  
ATOM   3960  CD1 LEU B 247      12.745 -12.607  22.382  1.00  0.00           C  
ATOM   3961 HD11 LEU B 247      12.300 -11.686  22.753  1.00  0.00           H  
ATOM   3962 HD12 LEU B 247      13.784 -12.671  22.697  1.00  0.00           H  
ATOM   3963 HD13 LEU B 247      12.698 -12.583  21.292  1.00  0.00           H  
ATOM   3964  CD2 LEU B 247      12.507 -15.058  22.218  1.00  0.00           C  
ATOM   3965 HD21 LEU B 247      11.979 -15.939  22.580  1.00  0.00           H  
ATOM   3966 HD22 LEU B 247      12.351 -14.981  21.141  1.00  0.00           H  
ATOM   3967 HD23 LEU B 247      13.569 -15.165  22.421  1.00  0.00           H  
ATOM   3968  C   LEU B 247       9.973 -12.607  24.968  1.00  0.00           C  
ATOM   3969  O   LEU B 247       9.149 -13.451  25.319  1.00  0.00           O  
ATOM   3970  N   LEU B 248       9.644 -11.491  24.325  1.00  0.00           N  
ATOM   3971  H   LEU B 248      10.385 -10.834  24.107  1.00  0.00           H  
ATOM   3972  CA  LEU B 248       8.350 -11.243  23.695  1.00  0.00           C  
ATOM   3973  HA  LEU B 248       7.632 -11.986  24.045  1.00  0.00           H  
ATOM   3974  CB  LEU B 248       7.812  -9.848  24.061  1.00  0.00           C  
ATOM   3975  HB2 LEU B 248       8.528  -9.082  23.766  1.00  0.00           H  
ATOM   3976  HB3 LEU B 248       6.905  -9.688  23.476  1.00  0.00           H  
ATOM   3977  CG  LEU B 248       7.466  -9.705  25.556  1.00  0.00           C  
ATOM   3978  HG  LEU B 248       7.267 -10.687  25.973  1.00  0.00           H  
ATOM   3979  CD1 LEU B 248       8.595  -9.047  26.353  1.00  0.00           C  
ATOM   3980 HD11 LEU B 248       9.496  -9.658  26.291  1.00  0.00           H  
ATOM   3981 HD12 LEU B 248       8.809  -8.054  25.957  1.00  0.00           H  
ATOM   3982 HD13 LEU B 248       8.303  -8.969  27.400  1.00  0.00           H  
ATOM   3983  CD2 LEU B 248       6.210  -8.856  25.741  1.00  0.00           C  
ATOM   3984 HD21 LEU B 248       5.372  -9.330  25.230  1.00  0.00           H  
ATOM   3985 HD22 LEU B 248       5.970  -8.779  26.802  1.00  0.00           H  
ATOM   3986 HD23 LEU B 248       6.374  -7.861  25.327  1.00  0.00           H  
ATOM   3987  C   LEU B 248       8.486 -11.394  22.177  1.00  0.00           C  
ATOM   3988  O   LEU B 248       9.530 -11.055  21.617  1.00  0.00           O  
ATOM   3989  N   THR B 249       7.422 -11.866  21.531  1.00  0.00           N  
ATOM   3990  H   THR B 249       6.608 -12.121  22.085  1.00  0.00           H  
ATOM   3991  CA  THR B 249       7.309 -12.050  20.069  1.00  0.00           C  
ATOM   3992  HA  THR B 249       7.987 -11.360  19.564  1.00  0.00           H  
ATOM   3993  CB  THR B 249       7.677 -13.484  19.644  1.00  0.00           C  
ATOM   3994  HB  THR B 249       7.347 -13.638  18.617  1.00  0.00           H  
ATOM   3995  CG2 THR B 249       9.180 -13.750  19.691  1.00  0.00           C  
ATOM   3996 HG21 THR B 249       9.380 -14.770  19.366  1.00  0.00           H  
ATOM   3997 HG22 THR B 249       9.686 -13.066  19.013  1.00  0.00           H  
ATOM   3998 HG23 THR B 249       9.568 -13.611  20.699  1.00  0.00           H  
ATOM   3999  OG1 THR B 249       7.048 -14.444  20.466  1.00  0.00           O  
ATOM   4000  HG1 THR B 249       7.383 -14.322  21.359  1.00  0.00           H  
ATOM   4001  C   THR B 249       5.895 -11.730  19.580  1.00  0.00           C  
ATOM   4002  O   THR B 249       4.928 -11.898  20.322  1.00  0.00           O  
ATOM   4003  N   TRP B 250       5.761 -11.250  18.342  1.00  0.00           N  
ATOM   4004  H   TRP B 250       6.598 -11.095  17.787  1.00  0.00           H  
ATOM   4005  CA  TRP B 250       4.475 -10.929  17.703  1.00  0.00           C  
ATOM   4006  HA  TRP B 250       3.714 -11.615  18.076  1.00  0.00           H  
ATOM   4007  CB  TRP B 250       4.043  -9.496  18.066  1.00  0.00           C  
ATOM   4008  HB2 TRP B 250       3.112  -9.255  17.550  1.00  0.00           H  
ATOM   4009  HB3 TRP B 250       3.822  -9.478  19.132  1.00  0.00           H  
ATOM   4010  CG  TRP B 250       5.041  -8.410  17.794  1.00  0.00           C  
ATOM   4011  CD1 TRP B 250       5.120  -7.665  16.668  1.00  0.00           C  
ATOM   4012  HD1 TRP B 250       4.463  -7.765  15.812  1.00  0.00           H  
ATOM   4013  NE1 TRP B 250       6.186  -6.789  16.763  1.00  0.00           N  
ATOM   4014  HE1 TRP B 250       6.452  -6.142  16.027  1.00  0.00           H  
ATOM   4015  CE2 TRP B 250       6.865  -6.948  17.951  1.00  0.00           C  
ATOM   4016  CZ2 TRP B 250       8.004  -6.335  18.492  1.00  0.00           C  
ATOM   4017  HZ2 TRP B 250       8.551  -5.604  17.919  1.00  0.00           H  
ATOM   4018  CH2 TRP B 250       8.442  -6.713  19.771  1.00  0.00           C  
ATOM   4019  HH2 TRP B 250       9.332  -6.269  20.189  1.00  0.00           H  
ATOM   4020  CZ3 TRP B 250       7.739  -7.691  20.492  1.00  0.00           C  
ATOM   4021  HZ3 TRP B 250       8.096  -7.995  21.464  1.00  0.00           H  
ATOM   4022  CE3 TRP B 250       6.602  -8.305  19.936  1.00  0.00           C  
ATOM   4023  HE3 TRP B 250       6.085  -9.072  20.490  1.00  0.00           H  
ATOM   4024  CD2 TRP B 250       6.141  -7.960  18.646  1.00  0.00           C  
ATOM   4025  C   TRP B 250       4.534 -11.133  16.182  1.00  0.00           C  
ATOM   4026  O   TRP B 250       5.593 -11.388  15.614  1.00  0.00           O  
ATOM   4027  N   SER B 251       3.378 -11.067  15.518  1.00  0.00           N  
ATOM   4028  H   SER B 251       2.542 -10.843  16.045  1.00  0.00           H  
ATOM   4029  CA  SER B 251       3.245 -11.243  14.066  1.00  0.00           C  
ATOM   4030  HA  SER B 251       4.072 -11.863  13.716  1.00  0.00           H  
ATOM   4031  CB  SER B 251       1.951 -11.999  13.758  1.00  0.00           C  
ATOM   4032  HB2 SER B 251       1.915 -12.911  14.357  1.00  0.00           H  
ATOM   4033  HB3 SER B 251       1.096 -11.370  14.011  1.00  0.00           H  
ATOM   4034  OG  SER B 251       1.902 -12.342  12.388  1.00  0.00           O  
ATOM   4035  HG  SER B 251       1.006 -12.605  12.158  1.00  0.00           H  
ATOM   4036  C   SER B 251       3.290  -9.915  13.296  1.00  0.00           C  
ATOM   4037  O   SER B 251       2.714  -8.912  13.732  1.00  0.00           O  
ATOM   4038  N   ASN B 252       3.921  -9.927  12.114  1.00  0.00           N  
ATOM   4039  H   ASN B 252       4.291 -10.808  11.794  1.00  0.00           H  
ATOM   4040  CA  ASN B 252       3.902  -8.813  11.160  1.00  0.00           C  
ATOM   4041  HA  ASN B 252       4.179  -7.908  11.698  1.00  0.00           H  
ATOM   4042  CB  ASN B 252       4.974  -9.059  10.079  1.00  0.00           C  
ATOM   4043  HB2 ASN B 252       5.913  -9.306  10.574  1.00  0.00           H  
ATOM   4044  HB3 ASN B 252       4.683  -9.903   9.456  1.00  0.00           H  
ATOM   4045  CG  ASN B 252       5.206  -7.855   9.169  1.00  0.00           C  
ATOM   4046  OD1 ASN B 252       4.283  -7.235   8.661  1.00  0.00           O  
ATOM   4047  ND2 ASN B 252       6.450  -7.480   8.976  1.00  0.00           N  
ATOM   4048 HD21 ASN B 252       6.629  -6.729   8.323  1.00  0.00           H  
ATOM   4049 HD22 ASN B 252       7.210  -8.018   9.351  1.00  0.00           H  
ATOM   4050  C   ASN B 252       2.488  -8.668  10.542  1.00  0.00           C  
ATOM   4051  O   ASN B 252       1.993  -9.638   9.962  1.00  0.00           O  
ATOM   4052  N   PRO B 253       1.825  -7.499  10.646  1.00  0.00           N  
ATOM   4053  CD  PRO B 253       2.290  -6.327  11.377  1.00  0.00           C  
ATOM   4054  HD2 PRO B 253       3.237  -5.963  10.977  1.00  0.00           H  
ATOM   4055  HD3 PRO B 253       2.403  -6.579  12.432  1.00  0.00           H  
ATOM   4056  CG  PRO B 253       1.214  -5.258  11.227  1.00  0.00           C  
ATOM   4057  HG2 PRO B 253       1.456  -4.606  10.390  1.00  0.00           H  
ATOM   4058  HG3 PRO B 253       1.109  -4.676  12.143  1.00  0.00           H  
ATOM   4059  CB  PRO B 253      -0.053  -6.054  10.923  1.00  0.00           C  
ATOM   4060  HB2 PRO B 253      -0.742  -5.472  10.312  1.00  0.00           H  
ATOM   4061  HB3 PRO B 253      -0.533  -6.335  11.858  1.00  0.00           H  
ATOM   4062  CA  PRO B 253       0.431  -7.331  10.225  1.00  0.00           C  
ATOM   4063  HA  PRO B 253      -0.145  -8.166  10.624  1.00  0.00           H  
ATOM   4064  C   PRO B 253       0.170  -7.323   8.704  1.00  0.00           C  
ATOM   4065  O   PRO B 253      -0.950  -7.010   8.300  1.00  0.00           O  
ATOM   4066  N   TYR B 254       1.154  -7.662   7.859  1.00  0.00           N  
ATOM   4067  H   TYR B 254       2.034  -7.972   8.249  1.00  0.00           H  
ATOM   4068  CA  TYR B 254       1.049  -7.608   6.394  1.00  0.00           C  
ATOM   4069  HA  TYR B 254      -0.001  -7.492   6.131  1.00  0.00           H  
ATOM   4070  CB  TYR B 254       1.803  -6.377   5.865  1.00  0.00           C  
ATOM   4071  HB2 TYR B 254       2.815  -6.371   6.273  1.00  0.00           H  
ATOM   4072  HB3 TYR B 254       1.885  -6.460   4.783  1.00  0.00           H  
ATOM   4073  CG  TYR B 254       1.120  -5.065   6.195  1.00  0.00           C  
ATOM   4074  CD1 TYR B 254       0.274  -4.451   5.251  1.00  0.00           C  
ATOM   4075  HD1 TYR B 254       0.126  -4.898   4.281  1.00  0.00           H  
ATOM   4076  CE1 TYR B 254      -0.406  -3.263   5.578  1.00  0.00           C  
ATOM   4077  HE1 TYR B 254      -1.055  -2.787   4.859  1.00  0.00           H  
ATOM   4078  CZ  TYR B 254      -0.274  -2.714   6.868  1.00  0.00           C  
ATOM   4079  OH  TYR B 254      -0.990  -1.616   7.211  1.00  0.00           O  
ATOM   4080  HH  TYR B 254      -1.388  -1.209   6.415  1.00  0.00           H  
ATOM   4081  CE2 TYR B 254       0.578  -3.321   7.814  1.00  0.00           C  
ATOM   4082  HE2 TYR B 254       0.680  -2.894   8.798  1.00  0.00           H  
ATOM   4083  CD2 TYR B 254       1.283  -4.489   7.467  1.00  0.00           C  
ATOM   4084  HD2 TYR B 254       1.936  -4.966   8.182  1.00  0.00           H  
ATOM   4085  C   TYR B 254       1.556  -8.890   5.710  1.00  0.00           C  
ATOM   4086  O   TYR B 254       2.443  -9.560   6.241  1.00  0.00           O  
ATOM   4087  N   PRO B 255       1.040  -9.242   4.515  1.00  0.00           N  
ATOM   4088  CD  PRO B 255      -0.055  -8.595   3.803  1.00  0.00           C  
ATOM   4089  HD2 PRO B 255       0.065  -7.513   3.771  1.00  0.00           H  
ATOM   4090  HD3 PRO B 255      -0.997  -8.853   4.288  1.00  0.00           H  
ATOM   4091  CG  PRO B 255      -0.027  -9.166   2.385  1.00  0.00           C  
ATOM   4092  HG2 PRO B 255       0.626  -8.561   1.752  1.00  0.00           H  
ATOM   4093  HG3 PRO B 255      -1.029  -9.221   1.957  1.00  0.00           H  
ATOM   4094  CB  PRO B 255       0.587 -10.552   2.581  1.00  0.00           C  
ATOM   4095  HB2 PRO B 255       1.054 -10.922   1.667  1.00  0.00           H  
ATOM   4096  HB3 PRO B 255      -0.188 -11.245   2.916  1.00  0.00           H  
ATOM   4097  CA  PRO B 255       1.598 -10.329   3.711  1.00  0.00           C  
ATOM   4098  HA  PRO B 255       1.650 -11.228   4.326  1.00  0.00           H  
ATOM   4099  C   PRO B 255       3.003  -9.961   3.180  1.00  0.00           C  
ATOM   4100  O   PRO B 255       3.280  -8.772   2.980  1.00  0.00           O  
ATOM   4101  N   PRO B 256       3.880 -10.940   2.878  1.00  0.00           N  
ATOM   4102  CD  PRO B 256       3.711 -12.368   3.125  1.00  0.00           C  
ATOM   4103  HD2 PRO B 256       3.146 -12.817   2.308  1.00  0.00           H  
ATOM   4104  HD3 PRO B 256       3.219 -12.564   4.076  1.00  0.00           H  
ATOM   4105  CG  PRO B 256       5.122 -12.949   3.165  1.00  0.00           C  
ATOM   4106  HG2 PRO B 256       5.143 -13.992   2.850  1.00  0.00           H  
ATOM   4107  HG3 PRO B 256       5.536 -12.837   4.169  1.00  0.00           H  
ATOM   4108  CB  PRO B 256       5.882 -12.047   2.195  1.00  0.00           C  
ATOM   4109  HB2 PRO B 256       5.681 -12.364   1.169  1.00  0.00           H  
ATOM   4110  HB3 PRO B 256       6.954 -12.044   2.397  1.00  0.00           H  
ATOM   4111  CA  PRO B 256       5.258 -10.674   2.450  1.00  0.00           C  
ATOM   4112  HA  PRO B 256       5.777 -10.210   3.286  1.00  0.00           H  
ATOM   4113  C   PRO B 256       5.404  -9.757   1.229  1.00  0.00           C  
ATOM   4114  O   PRO B 256       6.366  -8.992   1.160  1.00  0.00           O  
ATOM   4115  N   ASP B 257       4.473  -9.795   0.272  1.00  0.00           N  
ATOM   4116  H   ASP B 257       3.813 -10.565   0.275  1.00  0.00           H  
ATOM   4117  CA  ASP B 257       4.452  -8.918  -0.909  1.00  0.00           C  
ATOM   4118  HA  ASP B 257       5.429  -8.961  -1.393  1.00  0.00           H  
ATOM   4119  CB  ASP B 257       3.416  -9.432  -1.910  1.00  0.00           C  
ATOM   4120  HB2 ASP B 257       2.441  -9.525  -1.421  1.00  0.00           H  
ATOM   4121  HB3 ASP B 257       3.319  -8.719  -2.730  1.00  0.00           H  
ATOM   4122  CG  ASP B 257       3.853 -10.768  -2.483  1.00  0.00           C  
ATOM   4123  OD1 ASP B 257       4.582 -10.729  -3.498  1.00  0.00           O  
ATOM   4124  OD2 ASP B 257       3.467 -11.793  -1.886  1.00  0.00           O  
ATOM   4125  C   ASP B 257       4.148  -7.440  -0.636  1.00  0.00           C  
ATOM   4126  O   ASP B 257       4.471  -6.599  -1.475  1.00  0.00           O  
ATOM   4127  N   ASN B 258       3.551  -7.081   0.505  1.00  0.00           N  
ATOM   4128  H   ASN B 258       3.389  -7.779   1.224  1.00  0.00           H  
ATOM   4129  CA  ASN B 258       3.227  -5.681   0.778  1.00  0.00           C  
ATOM   4130  HA  ASN B 258       2.676  -5.287  -0.079  1.00  0.00           H  
ATOM   4131  CB  ASN B 258       2.340  -5.574   2.018  1.00  0.00           C  
ATOM   4132  HB2 ASN B 258       1.495  -6.253   1.932  1.00  0.00           H  
ATOM   4133  HB3 ASN B 258       2.916  -5.840   2.901  1.00  0.00           H  
ATOM   4134  CG  ASN B 258       1.835  -4.156   2.167  1.00  0.00           C  
ATOM   4135  OD1 ASN B 258       2.525  -3.277   2.650  1.00  0.00           O  
ATOM   4136  ND2 ASN B 258       0.658  -3.875   1.679  1.00  0.00           N  
ATOM   4137 HD21 ASN B 258       0.322  -2.914   1.759  1.00  0.00           H  
ATOM   4138 HD22 ASN B 258       0.092  -4.564   1.223  1.00  0.00           H  
ATOM   4139  C   ASN B 258       4.503  -4.841   0.935  1.00  0.00           C  
ATOM   4140  O   ASN B 258       5.458  -5.264   1.587  1.00  0.00           O  
ATOM   4141  N   TYR B 259       4.535  -3.643   0.362  1.00  0.00           N  
ATOM   4142  H   TYR B 259       3.731  -3.342  -0.170  1.00  0.00           H  
ATOM   4143  CA  TYR B 259       5.692  -2.746   0.402  1.00  0.00           C  
ATOM   4144  HA  TYR B 259       6.542  -3.270  -0.031  1.00  0.00           H  
ATOM   4145  CB  TYR B 259       5.394  -1.541  -0.503  1.00  0.00           C  
ATOM   4146  HB2 TYR B 259       4.626  -0.927  -0.032  1.00  0.00           H  
ATOM   4147  HB3 TYR B 259       6.298  -0.941  -0.581  1.00  0.00           H  
ATOM   4148  CG  TYR B 259       4.940  -1.927  -1.908  1.00  0.00           C  
ATOM   4149  CD1 TYR B 259       3.616  -1.687  -2.335  1.00  0.00           C  
ATOM   4150  HD1 TYR B 259       2.913  -1.171  -1.692  1.00  0.00           H  
ATOM   4151  CE1 TYR B 259       3.196  -2.096  -3.617  1.00  0.00           C  
ATOM   4152  HE1 TYR B 259       2.186  -1.881  -3.938  1.00  0.00           H  
ATOM   4153  CZ  TYR B 259       4.099  -2.741  -4.489  1.00  0.00           C  
ATOM   4154  OH  TYR B 259       3.703  -3.132  -5.734  1.00  0.00           O  
ATOM   4155  HH  TYR B 259       4.460  -3.158  -6.349  1.00  0.00           H  
ATOM   4156  CE2 TYR B 259       5.425  -2.978  -4.065  1.00  0.00           C  
ATOM   4157  HE2 TYR B 259       6.117  -3.476  -4.725  1.00  0.00           H  
ATOM   4158  CD2 TYR B 259       5.840  -2.572  -2.781  1.00  0.00           C  
ATOM   4159  HD2 TYR B 259       6.855  -2.752  -2.461  1.00  0.00           H  
ATOM   4160  C   TYR B 259       6.120  -2.350   1.832  1.00  0.00           C  
ATOM   4161  O   TYR B 259       7.321  -2.318   2.107  1.00  0.00           O  
ATOM   4162  N   LEU B 260       5.181  -2.183   2.777  1.00  0.00           N  
ATOM   4163  H   LEU B 260       4.206  -2.298   2.515  1.00  0.00           H  
ATOM   4164  CA  LEU B 260       5.473  -1.926   4.200  1.00  0.00           C  
ATOM   4165  HA  LEU B 260       6.142  -1.068   4.270  1.00  0.00           H  
ATOM   4166  CB  LEU B 260       4.175  -1.630   4.987  1.00  0.00           C  
ATOM   4167  HB2 LEU B 260       3.477  -2.449   4.817  1.00  0.00           H  
ATOM   4168  HB3 LEU B 260       4.413  -1.643   6.052  1.00  0.00           H  
ATOM   4169  CG  LEU B 260       3.462  -0.297   4.701  1.00  0.00           C  
ATOM   4170  HG  LEU B 260       3.296  -0.187   3.631  1.00  0.00           H  
ATOM   4171  CD1 LEU B 260       2.115  -0.295   5.428  1.00  0.00           C  
ATOM   4172 HD11 LEU B 260       1.503  -1.116   5.054  1.00  0.00           H  
ATOM   4173 HD12 LEU B 260       2.261  -0.415   6.501  1.00  0.00           H  
ATOM   4174 HD13 LEU B 260       1.593   0.641   5.235  1.00  0.00           H  
ATOM   4175  CD2 LEU B 260       4.268   0.894   5.221  1.00  0.00           C  
ATOM   4176 HD21 LEU B 260       4.404   0.808   6.299  1.00  0.00           H  
ATOM   4177 HD22 LEU B 260       5.238   0.930   4.731  1.00  0.00           H  
ATOM   4178 HD23 LEU B 260       3.738   1.820   4.995  1.00  0.00           H  
ATOM   4179  C   LEU B 260       6.172  -3.096   4.911  1.00  0.00           C  
ATOM   4180  O   LEU B 260       6.869  -2.864   5.894  1.00  0.00           O  
ATOM   4181  N   TYR B 261       6.000  -4.344   4.456  1.00  0.00           N  
ATOM   4182  H   TYR B 261       5.473  -4.459   3.600  1.00  0.00           H  
ATOM   4183  CA  TYR B 261       6.369  -5.562   5.204  1.00  0.00           C  
ATOM   4184  HA  TYR B 261       5.726  -5.641   6.082  1.00  0.00           H  
ATOM   4185  CB  TYR B 261       6.109  -6.783   4.308  1.00  0.00           C  
ATOM   4186  HB2 TYR B 261       5.060  -6.786   4.008  1.00  0.00           H  
ATOM   4187  HB3 TYR B 261       6.707  -6.686   3.403  1.00  0.00           H  
ATOM   4188  CG  TYR B 261       6.430  -8.125   4.938  1.00  0.00           C  
ATOM   4189  CD1 TYR B 261       7.665  -8.760   4.689  1.00  0.00           C  
ATOM   4190  HD1 TYR B 261       8.405  -8.278   4.069  1.00  0.00           H  
ATOM   4191  CE1 TYR B 261       7.931 -10.026   5.249  1.00  0.00           C  
ATOM   4192  HE1 TYR B 261       8.873 -10.521   5.073  1.00  0.00           H  
ATOM   4193  CZ  TYR B 261       6.959 -10.666   6.046  1.00  0.00           C  
ATOM   4194  OH  TYR B 261       7.207 -11.897   6.563  1.00  0.00           O  
ATOM   4195  HH  TYR B 261       6.518 -12.173   7.169  1.00  0.00           H  
ATOM   4196  CE2 TYR B 261       5.726 -10.029   6.297  1.00  0.00           C  
ATOM   4197  HE2 TYR B 261       4.968 -10.509   6.897  1.00  0.00           H  
ATOM   4198  CD2 TYR B 261       5.474  -8.757   5.751  1.00  0.00           C  
ATOM   4199  HD2 TYR B 261       4.534  -8.267   5.950  1.00  0.00           H  
ATOM   4200  C   TYR B 261       7.825  -5.577   5.700  1.00  0.00           C  
ATOM   4201  O   TYR B 261       8.099  -6.059   6.795  1.00  0.00           O  
ATOM   4202  N   ASN B 262       8.746  -5.021   4.906  1.00  0.00           N  
ATOM   4203  H   ASN B 262       8.421  -4.603   4.046  1.00  0.00           H  
ATOM   4204  CA  ASN B 262      10.179  -4.947   5.210  1.00  0.00           C  
ATOM   4205  HA  ASN B 262      10.453  -5.815   5.814  1.00  0.00           H  
ATOM   4206  CB  ASN B 262      10.968  -5.004   3.888  1.00  0.00           C  
ATOM   4207  HB2 ASN B 262      10.699  -4.149   3.265  1.00  0.00           H  
ATOM   4208  HB3 ASN B 262      12.034  -4.928   4.108  1.00  0.00           H  
ATOM   4209  CG  ASN B 262      10.720  -6.276   3.103  1.00  0.00           C  
ATOM   4210  OD1 ASN B 262       9.779  -6.382   2.332  1.00  0.00           O  
ATOM   4211  ND2 ASN B 262      11.553  -7.279   3.259  1.00  0.00           N  
ATOM   4212 HD21 ASN B 262      11.364  -8.119   2.744  1.00  0.00           H  
ATOM   4213 HD22 ASN B 262      12.337  -7.195   3.880  1.00  0.00           H  
ATOM   4214  C   ASN B 262      10.597  -3.709   6.027  1.00  0.00           C  
ATOM   4215  O   ASN B 262      11.761  -3.613   6.393  1.00  0.00           O  
ATOM   4216  N   HIE B 263       9.689  -2.763   6.282  1.00  0.00           N  
ATOM   4217  H   HIE B 263       8.735  -2.926   5.981  1.00  0.00           H  
ATOM   4218  CA  HIE B 263       9.976  -1.448   6.879  1.00  0.00           C  
ATOM   4219  HA  HIE B 263      11.045  -1.361   7.086  1.00  0.00           H  
ATOM   4220  CB  HIE B 263       9.618  -0.365   5.854  1.00  0.00           C  
ATOM   4221  HB2 HIE B 263       8.602  -0.518   5.488  1.00  0.00           H  
ATOM   4222  HB3 HIE B 263       9.653   0.611   6.337  1.00  0.00           H  
ATOM   4223  CG  HIE B 263      10.576  -0.319   4.695  1.00  0.00           C  
ATOM   4224  ND1 HIE B 263      11.889   0.150   4.783  1.00  0.00           N  
ATOM   4225  CE1 HIE B 263      12.370   0.103   3.536  1.00  0.00           C  
ATOM   4226  HE1 HIE B 263      13.358   0.428   3.242  1.00  0.00           H  
ATOM   4227  NE2 HIE B 263      11.436  -0.344   2.683  1.00  0.00           N  
ATOM   4228  HE2 HIE B 263      11.551  -0.318   1.671  1.00  0.00           H  
ATOM   4229  CD2 HIE B 263      10.292  -0.624   3.395  1.00  0.00           C  
ATOM   4230  HD2 HIE B 263       9.344  -0.967   3.004  1.00  0.00           H  
ATOM   4231  C   HIE B 263       9.275  -1.185   8.218  1.00  0.00           C  
ATOM   4232  O   HIE B 263       9.497  -0.142   8.831  1.00  0.00           O  
ATOM   4233  N   LEU B 264       8.421  -2.101   8.680  1.00  0.00           N  
ATOM   4234  H   LEU B 264       8.287  -2.945   8.145  1.00  0.00           H  
ATOM   4235  CA  LEU B 264       7.709  -1.952   9.948  1.00  0.00           C  
ATOM   4236  HA  LEU B 264       7.340  -0.927  10.000  1.00  0.00           H  
ATOM   4237  CB  LEU B 264       6.498  -2.900   9.988  1.00  0.00           C  
ATOM   4238  HB2 LEU B 264       6.841  -3.904   9.734  1.00  0.00           H  
ATOM   4239  HB3 LEU B 264       6.094  -2.932  11.000  1.00  0.00           H  
ATOM   4240  CG  LEU B 264       5.384  -2.464   9.018  1.00  0.00           C  
ATOM   4241  HG  LEU B 264       5.821  -2.138   8.080  1.00  0.00           H  
ATOM   4242  CD1 LEU B 264       4.445  -3.629   8.718  1.00  0.00           C  
ATOM   4243 HD11 LEU B 264       3.703  -3.315   7.985  1.00  0.00           H  
ATOM   4244 HD12 LEU B 264       3.948  -3.951   9.632  1.00  0.00           H  
ATOM   4245 HD13 LEU B 264       5.012  -4.466   8.309  1.00  0.00           H  
ATOM   4246  CD2 LEU B 264       4.545  -1.312   9.575  1.00  0.00           C  
ATOM   4247 HD21 LEU B 264       5.183  -0.466   9.822  1.00  0.00           H  
ATOM   4248 HD22 LEU B 264       3.828  -0.991   8.819  1.00  0.00           H  
ATOM   4249 HD23 LEU B 264       4.009  -1.635  10.464  1.00  0.00           H  
ATOM   4250  C   LEU B 264       8.641  -2.151  11.151  1.00  0.00           C  
ATOM   4251  O   LEU B 264       9.395  -3.117  11.231  1.00  0.00           O  
ATOM   4252  N   THR B 265       8.531  -1.239  12.115  1.00  0.00           N  
ATOM   4253  H   THR B 265       7.887  -0.468  11.963  1.00  0.00           H  
ATOM   4254  CA  THR B 265       9.283  -1.222  13.373  1.00  0.00           C  
ATOM   4255  HA  THR B 265       9.624  -2.236  13.586  1.00  0.00           H  
ATOM   4256  CB  THR B 265      10.538  -0.353  13.222  1.00  0.00           C  
ATOM   4257  HB  THR B 265      11.133  -0.724  12.387  1.00  0.00           H  
ATOM   4258  CG2 THR B 265      10.241   1.128  12.999  1.00  0.00           C  
ATOM   4259 HG21 THR B 265       9.664   1.262  12.084  1.00  0.00           H  
ATOM   4260 HG22 THR B 265       9.684   1.516  13.847  1.00  0.00           H  
ATOM   4261 HG23 THR B 265      11.180   1.674  12.904  1.00  0.00           H  
ATOM   4262  OG1 THR B 265      11.304  -0.423  14.389  1.00  0.00           O  
ATOM   4263  HG1 THR B 265      11.750  -1.293  14.387  1.00  0.00           H  
ATOM   4264  C   THR B 265       8.360  -0.796  14.525  1.00  0.00           C  
ATOM   4265  O   THR B 265       7.270  -0.258  14.288  1.00  0.00           O  
ATOM   4266  N   TYR B 266       8.734  -1.097  15.774  1.00  0.00           N  
ATOM   4267  H   TYR B 266       9.698  -1.369  15.928  1.00  0.00           H  
ATOM   4268  CA  TYR B 266       7.750  -1.375  16.827  1.00  0.00           C  
ATOM   4269  HA  TYR B 266       6.774  -1.060  16.464  1.00  0.00           H  
ATOM   4270  CB  TYR B 266       7.656  -2.896  17.058  1.00  0.00           C  
ATOM   4271  HB2 TYR B 266       8.587  -3.234  17.511  1.00  0.00           H  
ATOM   4272  HB3 TYR B 266       6.857  -3.095  17.773  1.00  0.00           H  
ATOM   4273  CG  TYR B 266       7.400  -3.722  15.807  1.00  0.00           C  
ATOM   4274  CD1 TYR B 266       6.096  -3.823  15.281  1.00  0.00           C  
ATOM   4275  HD1 TYR B 266       5.278  -3.319  15.776  1.00  0.00           H  
ATOM   4276  CE1 TYR B 266       5.861  -4.565  14.105  1.00  0.00           C  
ATOM   4277  HE1 TYR B 266       4.868  -4.651  13.690  1.00  0.00           H  
ATOM   4278  CZ  TYR B 266       6.937  -5.193  13.440  1.00  0.00           C  
ATOM   4279  OH  TYR B 266       6.713  -5.890  12.299  1.00  0.00           O  
ATOM   4280  HH  TYR B 266       7.550  -6.099  11.872  1.00  0.00           H  
ATOM   4281  CE2 TYR B 266       8.240  -5.104  13.974  1.00  0.00           C  
ATOM   4282  HE2 TYR B 266       9.069  -5.580  13.466  1.00  0.00           H  
ATOM   4283  CD2 TYR B 266       8.467  -4.376  15.158  1.00  0.00           C  
ATOM   4284  HD2 TYR B 266       9.475  -4.310  15.551  1.00  0.00           H  
ATOM   4285  C   TYR B 266       7.976  -0.625  18.147  1.00  0.00           C  
ATOM   4286  O   TYR B 266       9.100  -0.321  18.550  1.00  0.00           O  
ATOM   4287  N   ALA B 267       6.875  -0.405  18.867  1.00  0.00           N  
ATOM   4288  H   ALA B 267       5.984  -0.678  18.465  1.00  0.00           H  
ATOM   4289  CA  ALA B 267       6.891  -0.027  20.276  1.00  0.00           C  
ATOM   4290  HA  ALA B 267       7.904  -0.133  20.666  1.00  0.00           H  
ATOM   4291  CB  ALA B 267       6.487   1.443  20.433  1.00  0.00           C  
ATOM   4292  HB1 ALA B 267       6.495   1.709  21.491  1.00  0.00           H  
ATOM   4293  HB2 ALA B 267       7.201   2.077  19.908  1.00  0.00           H  
ATOM   4294  HB3 ALA B 267       5.489   1.603  20.024  1.00  0.00           H  
ATOM   4295  C   ALA B 267       5.989  -0.973  21.075  1.00  0.00           C  
ATOM   4296  O   ALA B 267       4.836  -1.209  20.705  1.00  0.00           O  
ATOM   4297  N   VAL B 268       6.521  -1.491  22.180  1.00  0.00           N  
ATOM   4298  H   VAL B 268       7.473  -1.217  22.415  1.00  0.00           H  
ATOM   4299  CA  VAL B 268       5.837  -2.353  23.151  1.00  0.00           C  
ATOM   4300  HA  VAL B 268       4.936  -2.763  22.700  1.00  0.00           H  
ATOM   4301  CB  VAL B 268       6.746  -3.542  23.547  1.00  0.00           C  
ATOM   4302  HB  VAL B 268       7.664  -3.147  23.981  1.00  0.00           H  
ATOM   4303  CG1 VAL B 268       6.093  -4.468  24.583  1.00  0.00           C  
ATOM   4304 HG11 VAL B 268       5.154  -4.864  24.194  1.00  0.00           H  
ATOM   4305 HG12 VAL B 268       6.762  -5.298  24.810  1.00  0.00           H  
ATOM   4306 HG13 VAL B 268       5.906  -3.924  25.506  1.00  0.00           H  
ATOM   4307  CG2 VAL B 268       7.129  -4.408  22.335  1.00  0.00           C  
ATOM   4308 HG21 VAL B 268       7.671  -3.817  21.597  1.00  0.00           H  
ATOM   4309 HG22 VAL B 268       7.778  -5.225  22.651  1.00  0.00           H  
ATOM   4310 HG23 VAL B 268       6.237  -4.828  21.872  1.00  0.00           H  
ATOM   4311  C   VAL B 268       5.424  -1.509  24.364  1.00  0.00           C  
ATOM   4312  O   VAL B 268       6.191  -0.671  24.833  1.00  0.00           O  
ATOM   4313  N   ASN B 269       4.223  -1.726  24.894  1.00  0.00           N  
ATOM   4314  H   ASN B 269       3.645  -2.442  24.463  1.00  0.00           H  
ATOM   4315  CA  ASN B 269       3.750  -1.198  26.176  1.00  0.00           C  
ATOM   4316  HA  ASN B 269       4.518  -0.566  26.621  1.00  0.00           H  
ATOM   4317  CB  ASN B 269       2.499  -0.335  25.909  1.00  0.00           C  
ATOM   4318  HB2 ASN B 269       2.820   0.572  25.406  1.00  0.00           H  
ATOM   4319  HB3 ASN B 269       1.841  -0.881  25.235  1.00  0.00           H  
ATOM   4320  CG  ASN B 269       1.656   0.090  27.107  1.00  0.00           C  
ATOM   4321  OD1 ASN B 269       0.448   0.259  26.983  1.00  0.00           O  
ATOM   4322  ND2 ASN B 269       2.210   0.280  28.280  1.00  0.00           N  
ATOM   4323 HD21 ASN B 269       1.624   0.587  29.042  1.00  0.00           H  
ATOM   4324 HD22 ASN B 269       3.212   0.229  28.429  1.00  0.00           H  
ATOM   4325  C   ASN B 269       3.499  -2.387  27.115  1.00  0.00           C  
ATOM   4326  O   ASN B 269       2.810  -3.332  26.729  1.00  0.00           O  
ATOM   4327  N   ILE B 270       4.059  -2.330  28.324  1.00  0.00           N  
ATOM   4328  H   ILE B 270       4.563  -1.485  28.570  1.00  0.00           H  
ATOM   4329  CA  ILE B 270       3.917  -3.328  29.394  1.00  0.00           C  
ATOM   4330  HA  ILE B 270       3.184  -4.070  29.091  1.00  0.00           H  
ATOM   4331  CB  ILE B 270       5.275  -4.037  29.640  1.00  0.00           C  
ATOM   4332  HB  ILE B 270       6.064  -3.290  29.541  1.00  0.00           H  
ATOM   4333  CG2 ILE B 270       5.425  -4.682  31.035  1.00  0.00           C  
ATOM   4334 HG21 ILE B 270       4.645  -5.427  31.196  1.00  0.00           H  
ATOM   4335 HG22 ILE B 270       6.396  -5.164  31.135  1.00  0.00           H  
ATOM   4336 HG23 ILE B 270       5.364  -3.922  31.815  1.00  0.00           H  
ATOM   4337  CG1 ILE B 270       5.464  -5.112  28.551  1.00  0.00           C  
ATOM   4338 HG12 ILE B 270       4.854  -5.974  28.809  1.00  0.00           H  
ATOM   4339 HG13 ILE B 270       5.123  -4.730  27.591  1.00  0.00           H  
ATOM   4340  CD1 ILE B 270       6.911  -5.570  28.366  1.00  0.00           C  
ATOM   4341 HD11 ILE B 270       7.277  -6.060  29.268  1.00  0.00           H  
ATOM   4342 HD12 ILE B 270       6.961  -6.279  27.540  1.00  0.00           H  
ATOM   4343 HD13 ILE B 270       7.541  -4.712  28.132  1.00  0.00           H  
ATOM   4344  C   ILE B 270       3.365  -2.645  30.644  1.00  0.00           C  
ATOM   4345  O   ILE B 270       3.666  -1.475  30.880  1.00  0.00           O  
ATOM   4346  N   TRP B 271       2.579  -3.362  31.446  1.00  0.00           N  
ATOM   4347  H   TRP B 271       2.365  -4.324  31.201  1.00  0.00           H  
ATOM   4348  CA  TRP B 271       2.107  -2.885  32.745  1.00  0.00           C  
ATOM   4349  HA  TRP B 271       2.926  -2.342  33.207  1.00  0.00           H  
ATOM   4350  CB  TRP B 271       0.935  -1.907  32.568  1.00  0.00           C  
ATOM   4351  HB2 TRP B 271       0.809  -1.369  33.511  1.00  0.00           H  
ATOM   4352  HB3 TRP B 271       1.205  -1.163  31.821  1.00  0.00           H  
ATOM   4353  CG  TRP B 271      -0.394  -2.488  32.184  1.00  0.00           C  
ATOM   4354  CD1 TRP B 271      -1.448  -2.583  33.025  1.00  0.00           C  
ATOM   4355  HD1 TRP B 271      -1.441  -2.273  34.068  1.00  0.00           H  
ATOM   4356  NE1 TRP B 271      -2.527  -3.131  32.366  1.00  0.00           N  
ATOM   4357  HE1 TRP B 271      -3.409  -3.299  32.828  1.00  0.00           H  
ATOM   4358  CE2 TRP B 271      -2.220  -3.431  31.056  1.00  0.00           C  
ATOM   4359  CZ2 TRP B 271      -2.964  -3.995  30.007  1.00  0.00           C  
ATOM   4360  HZ2 TRP B 271      -4.002  -4.248  30.156  1.00  0.00           H  
ATOM   4361  CH2 TRP B 271      -2.340  -4.236  28.772  1.00  0.00           C  
ATOM   4362  HH2 TRP B 271      -2.897  -4.687  27.961  1.00  0.00           H  
ATOM   4363  CZ3 TRP B 271      -0.989  -3.892  28.597  1.00  0.00           C  
ATOM   4364  HZ3 TRP B 271      -0.498  -4.098  27.657  1.00  0.00           H  
ATOM   4365  CE3 TRP B 271      -0.264  -3.286  29.643  1.00  0.00           C  
ATOM   4366  HE3 TRP B 271       0.765  -3.010  29.480  1.00  0.00           H  
ATOM   4367  CD2 TRP B 271      -0.851  -3.049  30.909  1.00  0.00           C  
ATOM   4368  C   TRP B 271       1.748  -4.049  33.677  1.00  0.00           C  
ATOM   4369  O   TRP B 271       1.505  -5.166  33.210  1.00  0.00           O  
ATOM   4370  N   SER B 272       1.749  -3.812  34.990  1.00  0.00           N  
ATOM   4371  H   SER B 272       1.986  -2.879  35.311  1.00  0.00           H  
ATOM   4372  CA  SER B 272       1.338  -4.813  35.987  1.00  0.00           C  
ATOM   4373  HA  SER B 272       1.795  -5.763  35.718  1.00  0.00           H  
ATOM   4374  CB  SER B 272       1.866  -4.448  37.376  1.00  0.00           C  
ATOM   4375  HB2 SER B 272       2.951  -4.342  37.343  1.00  0.00           H  
ATOM   4376  HB3 SER B 272       1.429  -3.504  37.692  1.00  0.00           H  
ATOM   4377  OG  SER B 272       1.525  -5.461  38.305  1.00  0.00           O  
ATOM   4378  HG  SER B 272       2.039  -6.250  38.071  1.00  0.00           H  
ATOM   4379  C   SER B 272      -0.185  -5.022  36.026  1.00  0.00           C  
ATOM   4380  O   SER B 272      -0.962  -4.092  35.837  1.00  0.00           O  
ATOM   4381  N   GLU B 273      -0.609  -6.253  36.318  1.00  0.00           N  
ATOM   4382  H   GLU B 273       0.107  -6.955  36.469  1.00  0.00           H  
ATOM   4383  CA  GLU B 273      -1.990  -6.613  36.687  1.00  0.00           C  
ATOM   4384  HA  GLU B 273      -2.698  -6.077  36.054  1.00  0.00           H  
ATOM   4385  CB  GLU B 273      -2.128  -8.127  36.439  1.00  0.00           C  
ATOM   4386  HB2 GLU B 273      -1.849  -8.351  35.408  1.00  0.00           H  
ATOM   4387  HB3 GLU B 273      -1.390  -8.604  37.079  1.00  0.00           H  
ATOM   4388  CG  GLU B 273      -3.480  -8.802  36.738  1.00  0.00           C  
ATOM   4389  HG2 GLU B 273      -3.276  -9.863  36.907  1.00  0.00           H  
ATOM   4390  HG3 GLU B 273      -3.924  -8.431  37.660  1.00  0.00           H  
ATOM   4391  CD  GLU B 273      -4.484  -8.689  35.584  1.00  0.00           C  
ATOM   4392  OE1 GLU B 273      -5.085  -9.724  35.213  1.00  0.00           O  
ATOM   4393  OE2 GLU B 273      -4.615  -7.632  34.939  1.00  0.00           O  
ATOM   4394  C   GLU B 273      -2.317  -6.267  38.159  1.00  0.00           C  
ATOM   4395  O   GLU B 273      -3.484  -6.177  38.533  1.00  0.00           O  
ATOM   4396  N   ASN B 274      -1.300  -6.102  39.016  1.00  0.00           N  
ATOM   4397  H   ASN B 274      -0.355  -6.143  38.648  1.00  0.00           H  
ATOM   4398  CA  ASN B 274      -1.468  -5.870  40.458  1.00  0.00           C  
ATOM   4399  HA  ASN B 274      -2.502  -6.074  40.737  1.00  0.00           H  
ATOM   4400  CB  ASN B 274      -0.554  -6.847  41.221  1.00  0.00           C  
ATOM   4401  HB2 ASN B 274       0.484  -6.607  40.998  1.00  0.00           H  
ATOM   4402  HB3 ASN B 274      -0.709  -6.709  42.292  1.00  0.00           H  
ATOM   4403  CG  ASN B 274      -0.800  -8.306  40.897  1.00  0.00           C  
ATOM   4404  OD1 ASN B 274       0.070  -9.037  40.461  1.00  0.00           O  
ATOM   4405  ND2 ASN B 274      -2.002  -8.790  41.082  1.00  0.00           N  
ATOM   4406 HD21 ASN B 274      -2.128  -9.769  40.906  1.00  0.00           H  
ATOM   4407 HD22 ASN B 274      -2.736  -8.194  41.422  1.00  0.00           H  
ATOM   4408  C   ASN B 274      -1.194  -4.422  40.897  1.00  0.00           C  
ATOM   4409  O   ASN B 274      -1.651  -4.021  41.964  1.00  0.00           O  
ATOM   4410  N   ASP B 275      -0.447  -3.656  40.099  1.00  0.00           N  
ATOM   4411  H   ASP B 275      -0.088  -4.070  39.251  1.00  0.00           H  
ATOM   4412  CA  ASP B 275      -0.010  -2.291  40.413  1.00  0.00           C  
ATOM   4413  HA  ASP B 275      -0.573  -1.906  41.263  1.00  0.00           H  
ATOM   4414  CB  ASP B 275       1.458  -2.332  40.866  1.00  0.00           C  
ATOM   4415  HB2 ASP B 275       1.535  -2.971  41.747  1.00  0.00           H  
ATOM   4416  HB3 ASP B 275       2.068  -2.778  40.078  1.00  0.00           H  
ATOM   4417  CG  ASP B 275       2.031  -0.952  41.210  1.00  0.00           C  
ATOM   4418  OD1 ASP B 275       1.326   0.064  41.117  1.00  0.00           O  
ATOM   4419  OD2 ASP B 275       3.237  -0.948  41.580  1.00  0.00           O  
ATOM   4420  C   ASP B 275      -0.221  -1.342  39.214  1.00  0.00           C  
ATOM   4421  O   ASP B 275       0.609  -1.313  38.300  1.00  0.00           O  
ATOM   4422  N   PRO B 276      -1.306  -0.543  39.204  1.00  0.00           N  
ATOM   4423  CD  PRO B 276      -2.428  -0.614  40.128  1.00  0.00           C  
ATOM   4424  HD2 PRO B 276      -2.225   0.018  40.994  1.00  0.00           H  
ATOM   4425  HD3 PRO B 276      -2.632  -1.638  40.446  1.00  0.00           H  
ATOM   4426  CG  PRO B 276      -3.622  -0.073  39.349  1.00  0.00           C  
ATOM   4427  HG2 PRO B 276      -4.379   0.350  40.010  1.00  0.00           H  
ATOM   4428  HG3 PRO B 276      -4.043  -0.865  38.728  1.00  0.00           H  
ATOM   4429  CB  PRO B 276      -2.973   0.990  38.466  1.00  0.00           C  
ATOM   4430  HB2 PRO B 276      -2.832   1.904  39.047  1.00  0.00           H  
ATOM   4431  HB3 PRO B 276      -3.567   1.192  37.575  1.00  0.00           H  
ATOM   4432  CA  PRO B 276      -1.610   0.383  38.112  1.00  0.00           C  
ATOM   4433  HA  PRO B 276      -1.711  -0.200  37.196  1.00  0.00           H  
ATOM   4434  C   PRO B 276      -0.567   1.489  37.864  1.00  0.00           C  
ATOM   4435  O   PRO B 276      -0.644   2.149  36.828  1.00  0.00           O  
ATOM   4436  N   ALA B 277       0.378   1.723  38.785  1.00  0.00           N  
ATOM   4437  H   ALA B 277       0.420   1.143  39.621  1.00  0.00           H  
ATOM   4438  CA  ALA B 277       1.470   2.677  38.586  1.00  0.00           C  
ATOM   4439  HA  ALA B 277       1.114   3.496  37.963  1.00  0.00           H  
ATOM   4440  CB  ALA B 277       1.847   3.257  39.953  1.00  0.00           C  
ATOM   4441  HB1 ALA B 277       2.608   4.028  39.824  1.00  0.00           H  
ATOM   4442  HB2 ALA B 277       0.967   3.697  40.422  1.00  0.00           H  
ATOM   4443  HB3 ALA B 277       2.242   2.468  40.597  1.00  0.00           H  
ATOM   4444  C   ALA B 277       2.696   2.069  37.872  1.00  0.00           C  
ATOM   4445  O   ALA B 277       3.512   2.806  37.317  1.00  0.00           O  
ATOM   4446  N   ASP B 278       2.844   0.739  37.857  1.00  0.00           N  
ATOM   4447  H   ASP B 278       2.120   0.176  38.294  1.00  0.00           H  
ATOM   4448  CA  ASP B 278       3.945   0.037  37.185  1.00  0.00           C  
ATOM   4449  HA  ASP B 278       4.837   0.661  37.269  1.00  0.00           H  
ATOM   4450  CB  ASP B 278       4.246  -1.278  37.931  1.00  0.00           C  
ATOM   4451  HB2 ASP B 278       4.209  -1.080  39.003  1.00  0.00           H  
ATOM   4452  HB3 ASP B 278       3.473  -2.012  37.707  1.00  0.00           H  
ATOM   4453  CG  ASP B 278       5.626  -1.876  37.629  1.00  0.00           C  
ATOM   4454  OD1 ASP B 278       6.023  -2.841  38.317  1.00  0.00           O  
ATOM   4455  OD2 ASP B 278       6.376  -1.380  36.764  1.00  0.00           O  
ATOM   4456  C   ASP B 278       3.656  -0.123  35.677  1.00  0.00           C  
ATOM   4457  O   ASP B 278       3.431  -1.227  35.173  1.00  0.00           O  
ATOM   4458  N   PHE B 279       3.605   1.016  34.973  1.00  0.00           N  
ATOM   4459  H   PHE B 279       3.774   1.870  35.495  1.00  0.00           H  
ATOM   4460  CA  PHE B 279       3.305   1.163  33.543  1.00  0.00           C  
ATOM   4461  HA  PHE B 279       2.994   0.197  33.146  1.00  0.00           H  
ATOM   4462  CB  PHE B 279       2.132   2.143  33.379  1.00  0.00           C  
ATOM   4463  HB2 PHE B 279       1.293   1.780  33.976  1.00  0.00           H  
ATOM   4464  HB3 PHE B 279       2.422   3.110  33.793  1.00  0.00           H  
ATOM   4465  CG  PHE B 279       1.657   2.354  31.950  1.00  0.00           C  
ATOM   4466  CD1 PHE B 279       2.304   3.285  31.114  1.00  0.00           C  
ATOM   4467  HD1 PHE B 279       3.149   3.846  31.490  1.00  0.00           H  
ATOM   4468  CE1 PHE B 279       1.842   3.503  29.802  1.00  0.00           C  
ATOM   4469  HE1 PHE B 279       2.340   4.227  29.172  1.00  0.00           H  
ATOM   4470  CZ  PHE B 279       0.722   2.799  29.326  1.00  0.00           C  
ATOM   4471  HZ  PHE B 279       0.360   2.978  28.323  1.00  0.00           H  
ATOM   4472  CE2 PHE B 279       0.076   1.863  30.155  1.00  0.00           C  
ATOM   4473  HE2 PHE B 279      -0.792   1.324  29.803  1.00  0.00           H  
ATOM   4474  CD2 PHE B 279       0.543   1.645  31.464  1.00  0.00           C  
ATOM   4475  HD2 PHE B 279       0.029   0.946  32.110  1.00  0.00           H  
ATOM   4476  C   PHE B 279       4.546   1.623  32.757  1.00  0.00           C  
ATOM   4477  O   PHE B 279       5.286   2.504  33.194  1.00  0.00           O  
ATOM   4478  N   ARG B 280       4.801   1.003  31.595  1.00  0.00           N  
ATOM   4479  H   ARG B 280       4.141   0.293  31.287  1.00  0.00           H  
ATOM   4480  CA  ARG B 280       6.097   1.051  30.894  1.00  0.00           C  
ATOM   4481  HA  ARG B 280       6.601   1.982  31.164  1.00  0.00           H  
ATOM   4482  CB  ARG B 280       6.974  -0.135  31.346  1.00  0.00           C  
ATOM   4483  HB2 ARG B 280       6.560  -1.057  30.935  1.00  0.00           H  
ATOM   4484  HB3 ARG B 280       7.976   0.001  30.933  1.00  0.00           H  
ATOM   4485  CG  ARG B 280       7.077  -0.289  32.871  1.00  0.00           C  
ATOM   4486  HG2 ARG B 280       7.397   0.655  33.317  1.00  0.00           H  
ATOM   4487  HG3 ARG B 280       6.108  -0.574  33.282  1.00  0.00           H  
ATOM   4488  CD  ARG B 280       8.087  -1.377  33.221  1.00  0.00           C  
ATOM   4489  HD2 ARG B 280       7.814  -2.302  32.707  1.00  0.00           H  
ATOM   4490  HD3 ARG B 280       9.068  -1.051  32.876  1.00  0.00           H  
ATOM   4491  NE  ARG B 280       8.127  -1.621  34.670  1.00  0.00           N  
ATOM   4492  HE  ARG B 280       7.297  -1.407  35.230  1.00  0.00           H  
ATOM   4493  CZ  ARG B 280       9.132  -2.119  35.354  1.00  0.00           C  
ATOM   4494  NH1 ARG B 280      10.276  -2.402  34.802  1.00  0.00           N  
ATOM   4495 HH11 ARG B 280      10.357  -2.340  33.806  1.00  0.00           H  
ATOM   4496 HH12 ARG B 280      10.987  -2.840  35.374  1.00  0.00           H  
ATOM   4497  NH2 ARG B 280       9.000  -2.335  36.627  1.00  0.00           N  
ATOM   4498 HH21 ARG B 280       8.082  -2.107  37.026  1.00  0.00           H  
ATOM   4499 HH22 ARG B 280       9.739  -2.760  37.158  1.00  0.00           H  
ATOM   4500  C   ARG B 280       5.946   1.016  29.373  1.00  0.00           C  
ATOM   4501  O   ARG B 280       4.992   0.441  28.843  1.00  0.00           O  
ATOM   4502  N   ILE B 281       6.931   1.562  28.660  1.00  0.00           N  
ATOM   4503  H   ILE B 281       7.721   1.950  29.158  1.00  0.00           H  
ATOM   4504  CA  ILE B 281       7.042   1.499  27.194  1.00  0.00           C  
ATOM   4505  HA  ILE B 281       6.425   0.677  26.840  1.00  0.00           H  
ATOM   4506  CB  ILE B 281       6.515   2.802  26.533  1.00  0.00           C  
ATOM   4507  HB  ILE B 281       7.043   3.650  26.975  1.00  0.00           H  
ATOM   4508  CG2 ILE B 281       6.786   2.825  25.015  1.00  0.00           C  
ATOM   4509 HG21 ILE B 281       6.454   3.769  24.584  1.00  0.00           H  
ATOM   4510 HG22 ILE B 281       7.856   2.760  24.816  1.00  0.00           H  
ATOM   4511 HG23 ILE B 281       6.273   1.999  24.522  1.00  0.00           H  
ATOM   4512  CG1 ILE B 281       5.000   2.966  26.821  1.00  0.00           C  
ATOM   4513 HG12 ILE B 281       4.474   2.070  26.493  1.00  0.00           H  
ATOM   4514 HG13 ILE B 281       4.857   3.065  27.897  1.00  0.00           H  
ATOM   4515  CD1 ILE B 281       4.321   4.183  26.181  1.00  0.00           C  
ATOM   4516 HD11 ILE B 281       4.248   4.056  25.101  1.00  0.00           H  
ATOM   4517 HD12 ILE B 281       3.312   4.284  26.584  1.00  0.00           H  
ATOM   4518 HD13 ILE B 281       4.886   5.088  26.410  1.00  0.00           H  
ATOM   4519  C   ILE B 281       8.488   1.152  26.815  1.00  0.00           C  
ATOM   4520  O   ILE B 281       9.423   1.619  27.462  1.00  0.00           O  
ATOM   4521  N   TYR B 282       8.670   0.330  25.782  1.00  0.00           N  
ATOM   4522  H   TYR B 282       7.847   0.000  25.287  1.00  0.00           H  
ATOM   4523  CA  TYR B 282       9.968  -0.133  25.290  1.00  0.00           C  
ATOM   4524  HA  TYR B 282      10.761   0.493  25.701  1.00  0.00           H  
ATOM   4525  CB  TYR B 282      10.213  -1.583  25.735  1.00  0.00           C  
ATOM   4526  HB2 TYR B 282       9.425  -2.213  25.323  1.00  0.00           H  
ATOM   4527  HB3 TYR B 282      11.151  -1.918  25.292  1.00  0.00           H  
ATOM   4528  CG  TYR B 282      10.284  -1.812  27.236  1.00  0.00           C  
ATOM   4529  CD1 TYR B 282       9.138  -2.208  27.956  1.00  0.00           C  
ATOM   4530  HD1 TYR B 282       8.197  -2.331  27.438  1.00  0.00           H  
ATOM   4531  CE1 TYR B 282       9.224  -2.459  29.340  1.00  0.00           C  
ATOM   4532  HE1 TYR B 282       8.355  -2.775  29.894  1.00  0.00           H  
ATOM   4533  CZ  TYR B 282      10.463  -2.338  30.007  1.00  0.00           C  
ATOM   4534  OH  TYR B 282      10.567  -2.657  31.328  1.00  0.00           O  
ATOM   4535  HH  TYR B 282      11.471  -2.908  31.537  1.00  0.00           H  
ATOM   4536  CE2 TYR B 282      11.607  -1.929  29.287  1.00  0.00           C  
ATOM   4537  HE2 TYR B 282      12.554  -1.816  29.792  1.00  0.00           H  
ATOM   4538  CD2 TYR B 282      11.513  -1.663  27.908  1.00  0.00           C  
ATOM   4539  HD2 TYR B 282      12.391  -1.347  27.361  1.00  0.00           H  
ATOM   4540  C   TYR B 282       9.995  -0.031  23.763  1.00  0.00           C  
ATOM   4541  O   TYR B 282       9.096  -0.544  23.092  1.00  0.00           O  
ATOM   4542  N   GLN B 283      11.006   0.632  23.199  1.00  0.00           N  
ATOM   4543  H   GLN B 283      11.759   0.976  23.776  1.00  0.00           H  
ATOM   4544  CA  GLN B 283      11.078   0.881  21.755  1.00  0.00           C  
ATOM   4545  HA  GLN B 283      10.085   0.713  21.336  1.00  0.00           H  
ATOM   4546  CB  GLN B 283      11.440   2.352  21.494  1.00  0.00           C  
ATOM   4547  HB2 GLN B 283      11.061   2.945  22.328  1.00  0.00           H  
ATOM   4548  HB3 GLN B 283      12.523   2.476  21.465  1.00  0.00           H  
ATOM   4549  CG  GLN B 283      10.821   2.892  20.189  1.00  0.00           C  
ATOM   4550  HG2 GLN B 283      11.482   2.674  19.351  1.00  0.00           H  
ATOM   4551  HG3 GLN B 283       9.866   2.404  19.997  1.00  0.00           H  
ATOM   4552  CD  GLN B 283      10.537   4.389  20.278  1.00  0.00           C  
ATOM   4553  OE1 GLN B 283       9.883   4.870  21.188  1.00  0.00           O  
ATOM   4554  NE2 GLN B 283      10.973   5.195  19.338  1.00  0.00           N  
ATOM   4555 HE21 GLN B 283      10.815   6.173  19.501  1.00  0.00           H  
ATOM   4556 HE22 GLN B 283      11.488   4.843  18.551  1.00  0.00           H  
ATOM   4557  C   GLN B 283      12.032  -0.106  21.077  1.00  0.00           C  
ATOM   4558  O   GLN B 283      13.152  -0.320  21.543  1.00  0.00           O  
ATOM   4559  N   VAL B 284      11.578  -0.726  19.990  1.00  0.00           N  
ATOM   4560  H   VAL B 284      10.668  -0.466  19.617  1.00  0.00           H  
ATOM   4561  CA  VAL B 284      12.311  -1.762  19.259  1.00  0.00           C  
ATOM   4562  HA  VAL B 284      13.010  -2.260  19.931  1.00  0.00           H  
ATOM   4563  CB  VAL B 284      11.334  -2.830  18.723  1.00  0.00           C  
ATOM   4564  HB  VAL B 284      10.642  -2.365  18.025  1.00  0.00           H  
ATOM   4565  CG1 VAL B 284      12.056  -3.962  17.990  1.00  0.00           C  
ATOM   4566 HG11 VAL B 284      12.779  -4.445  18.647  1.00  0.00           H  
ATOM   4567 HG12 VAL B 284      11.336  -4.714  17.664  1.00  0.00           H  
ATOM   4568 HG13 VAL B 284      12.552  -3.574  17.103  1.00  0.00           H  
ATOM   4569  CG2 VAL B 284      10.526  -3.461  19.868  1.00  0.00           C  
ATOM   4570 HG21 VAL B 284       9.844  -4.202  19.458  1.00  0.00           H  
ATOM   4571 HG22 VAL B 284      11.199  -3.947  20.574  1.00  0.00           H  
ATOM   4572 HG23 VAL B 284       9.934  -2.708  20.385  1.00  0.00           H  
ATOM   4573  C   VAL B 284      13.107  -1.089  18.147  1.00  0.00           C  
ATOM   4574  O   VAL B 284      12.560  -0.728  17.111  1.00  0.00           O  
ATOM   4575  N   THR B 285      14.411  -0.916  18.353  1.00  0.00           N  
ATOM   4576  H   THR B 285      14.793  -1.179  19.250  1.00  0.00           H  
ATOM   4577  CA  THR B 285      15.359  -0.337  17.379  1.00  0.00           C  
ATOM   4578  HA  THR B 285      14.892   0.535  16.923  1.00  0.00           H  
ATOM   4579  CB  THR B 285      16.636   0.134  18.099  1.00  0.00           C  
ATOM   4580  HB  THR B 285      17.333   0.549  17.369  1.00  0.00           H  
ATOM   4581  CG2 THR B 285      16.353   1.206  19.151  1.00  0.00           C  
ATOM   4582 HG21 THR B 285      15.749   0.795  19.961  1.00  0.00           H  
ATOM   4583 HG22 THR B 285      17.298   1.561  19.561  1.00  0.00           H  
ATOM   4584 HG23 THR B 285      15.825   2.042  18.692  1.00  0.00           H  
ATOM   4585  OG1 THR B 285      17.240  -0.961  18.752  1.00  0.00           O  
ATOM   4586  HG1 THR B 285      17.573  -1.541  18.054  1.00  0.00           H  
ATOM   4587  C   THR B 285      15.699  -1.304  16.231  1.00  0.00           C  
ATOM   4588  O   THR B 285      16.857  -1.420  15.835  1.00  0.00           O  
ATOM   4589  N   TYR B 286      14.705  -2.041  15.732  1.00  0.00           N  
ATOM   4590  H   TYR B 286      13.766  -1.833  16.057  1.00  0.00           H  
ATOM   4591  CA  TYR B 286      14.838  -3.122  14.756  1.00  0.00           C  
ATOM   4592  HA  TYR B 286      15.698  -2.917  14.116  1.00  0.00           H  
ATOM   4593  CB  TYR B 286      15.066  -4.477  15.460  1.00  0.00           C  
ATOM   4594  HB2 TYR B 286      14.152  -4.766  15.977  1.00  0.00           H  
ATOM   4595  HB3 TYR B 286      15.234  -5.232  14.692  1.00  0.00           H  
ATOM   4596  CG  TYR B 286      16.216  -4.559  16.448  1.00  0.00           C  
ATOM   4597  CD1 TYR B 286      16.011  -4.217  17.799  1.00  0.00           C  
ATOM   4598  HD1 TYR B 286      15.038  -3.876  18.121  1.00  0.00           H  
ATOM   4599  CE1 TYR B 286      17.063  -4.325  18.728  1.00  0.00           C  
ATOM   4600  HE1 TYR B 286      16.901  -4.056  19.760  1.00  0.00           H  
ATOM   4601  CZ  TYR B 286      18.325  -4.801  18.307  1.00  0.00           C  
ATOM   4602  OH  TYR B 286      19.340  -4.927  19.203  1.00  0.00           O  
ATOM   4603  HH  TYR B 286      19.160  -4.442  20.009  1.00  0.00           H  
ATOM   4604  CE2 TYR B 286      18.529  -5.151  16.957  1.00  0.00           C  
ATOM   4605  HE2 TYR B 286      19.494  -5.516  16.644  1.00  0.00           H  
ATOM   4606  CD2 TYR B 286      17.477  -5.025  16.029  1.00  0.00           C  
ATOM   4607  HD2 TYR B 286      17.634  -5.305  14.997  1.00  0.00           H  
ATOM   4608  C   TYR B 286      13.587  -3.224  13.869  1.00  0.00           C  
ATOM   4609  O   TYR B 286      12.496  -2.795  14.247  1.00  0.00           O  
ATOM   4610  N   LEU B 287      13.752  -3.850  12.704  1.00  0.00           N  
ATOM   4611  H   LEU B 287      14.687  -4.119  12.446  1.00  0.00           H  
ATOM   4612  CA  LEU B 287      12.661  -4.341  11.844  1.00  0.00           C  
ATOM   4613  HA  LEU B 287      11.831  -3.634  11.864  1.00  0.00           H  
ATOM   4614  CB  LEU B 287      13.203  -4.445  10.403  1.00  0.00           C  
ATOM   4615  HB2 LEU B 287      13.969  -5.222  10.383  1.00  0.00           H  
ATOM   4616  HB3 LEU B 287      12.394  -4.765   9.744  1.00  0.00           H  
ATOM   4617  CG  LEU B 287      13.814  -3.142   9.842  1.00  0.00           C  
ATOM   4618  HG  LEU B 287      14.559  -2.751  10.535  1.00  0.00           H  
ATOM   4619  CD1 LEU B 287      14.541  -3.423   8.528  1.00  0.00           C  
ATOM   4620 HD11 LEU B 287      13.847  -3.845   7.804  1.00  0.00           H  
ATOM   4621 HD12 LEU B 287      15.355  -4.127   8.698  1.00  0.00           H  
ATOM   4622 HD13 LEU B 287      14.950  -2.495   8.130  1.00  0.00           H  
ATOM   4623  CD2 LEU B 287      12.752  -2.065   9.621  1.00  0.00           C  
ATOM   4624 HD21 LEU B 287      12.305  -1.781  10.572  1.00  0.00           H  
ATOM   4625 HD22 LEU B 287      13.201  -1.182   9.166  1.00  0.00           H  
ATOM   4626 HD23 LEU B 287      11.973  -2.453   8.966  1.00  0.00           H  
ATOM   4627  C   LEU B 287      12.108  -5.703  12.327  1.00  0.00           C  
ATOM   4628  O   LEU B 287      11.066  -6.171  11.873  1.00  0.00           O  
ATOM   4629  N   GLU B 288      12.821  -6.335  13.263  1.00  0.00           N  
ATOM   4630  H   GLU B 288      13.623  -5.857  13.629  1.00  0.00           H  
ATOM   4631  CA  GLU B 288      12.507  -7.621  13.885  1.00  0.00           C  
ATOM   4632  HA  GLU B 288      12.273  -8.336  13.096  1.00  0.00           H  
ATOM   4633  CB  GLU B 288      13.783  -8.085  14.614  1.00  0.00           C  
ATOM   4634  HB2 GLU B 288      14.587  -8.210  13.886  1.00  0.00           H  
ATOM   4635  HB3 GLU B 288      14.089  -7.295  15.301  1.00  0.00           H  
ATOM   4636  CG  GLU B 288      13.660  -9.375  15.436  1.00  0.00           C  
ATOM   4637  HG2 GLU B 288      14.596  -9.513  15.983  1.00  0.00           H  
ATOM   4638  HG3 GLU B 288      12.871  -9.254  16.181  1.00  0.00           H  
ATOM   4639  CD  GLU B 288      13.389 -10.628  14.595  1.00  0.00           C  
ATOM   4640  OE1 GLU B 288      13.278 -11.689  15.247  1.00  0.00           O  
ATOM   4641  OE2 GLU B 288      13.271 -10.512  13.353  1.00  0.00           O  
ATOM   4642  C   GLU B 288      11.325  -7.500  14.872  1.00  0.00           C  
ATOM   4643  O   GLU B 288      11.374  -6.639  15.758  1.00  0.00           O  
ATOM   4644  N   PRO B 289      10.280  -8.351  14.783  1.00  0.00           N  
ATOM   4645  CD  PRO B 289      10.062  -9.333  13.725  1.00  0.00           C  
ATOM   4646  HD2 PRO B 289      10.836 -10.098  13.728  1.00  0.00           H  
ATOM   4647  HD3 PRO B 289      10.036  -8.826  12.760  1.00  0.00           H  
ATOM   4648  CG  PRO B 289       8.703  -9.980  13.999  1.00  0.00           C  
ATOM   4649  HG2 PRO B 289       8.835 -10.877  14.607  1.00  0.00           H  
ATOM   4650  HG3 PRO B 289       8.174 -10.216  13.075  1.00  0.00           H  
ATOM   4651  CB  PRO B 289       7.980  -8.909  14.807  1.00  0.00           C  
ATOM   4652  HB2 PRO B 289       7.160  -9.317  15.394  1.00  0.00           H  
ATOM   4653  HB3 PRO B 289       7.602  -8.141  14.132  1.00  0.00           H  
ATOM   4654  CA  PRO B 289       9.110  -8.326  15.666  1.00  0.00           C  
ATOM   4655  HA  PRO B 289       8.867  -7.293  15.908  1.00  0.00           H  
ATOM   4656  C   PRO B 289       9.331  -9.077  17.002  1.00  0.00           C  
ATOM   4657  O   PRO B 289       8.512  -9.909  17.407  1.00  0.00           O  
ATOM   4658  N   SER B 290      10.435  -8.798  17.704  1.00  0.00           N  
ATOM   4659  H   SER B 290      11.066  -8.087  17.348  1.00  0.00           H  
ATOM   4660  CA  SER B 290      10.713  -9.379  19.028  1.00  0.00           C  
ATOM   4661  HA  SER B 290       9.751  -9.576  19.501  1.00  0.00           H  
ATOM   4662  CB  SER B 290      11.416 -10.744  18.901  1.00  0.00           C  
ATOM   4663  HB2 SER B 290      11.307 -11.276  19.846  1.00  0.00           H  
ATOM   4664  HB3 SER B 290      10.924 -11.332  18.125  1.00  0.00           H  
ATOM   4665  OG  SER B 290      12.797 -10.661  18.610  1.00  0.00           O  
ATOM   4666  HG  SER B 290      12.914 -10.839  17.662  1.00  0.00           H  
ATOM   4667  C   SER B 290      11.449  -8.424  19.980  1.00  0.00           C  
ATOM   4668  O   SER B 290      12.011  -7.402  19.574  1.00  0.00           O  
ATOM   4669  N   LEU B 291      11.398  -8.730  21.283  1.00  0.00           N  
ATOM   4670  H   LEU B 291      10.853  -9.546  21.545  1.00  0.00           H  
ATOM   4671  CA  LEU B 291      12.038  -7.940  22.340  1.00  0.00           C  
ATOM   4672  HA  LEU B 291      12.920  -7.458  21.916  1.00  0.00           H  
ATOM   4673  CB  LEU B 291      11.060  -6.838  22.797  1.00  0.00           C  
ATOM   4674  HB2 LEU B 291      10.848  -6.184  21.952  1.00  0.00           H  
ATOM   4675  HB3 LEU B 291      10.126  -7.317  23.093  1.00  0.00           H  
ATOM   4676  CG  LEU B 291      11.560  -5.981  23.975  1.00  0.00           C  
ATOM   4677  HG  LEU B 291      11.816  -6.624  24.811  1.00  0.00           H  
ATOM   4678  CD1 LEU B 291      12.781  -5.140  23.600  1.00  0.00           C  
ATOM   4679 HD11 LEU B 291      13.623  -5.784  23.355  1.00  0.00           H  
ATOM   4680 HD12 LEU B 291      12.552  -4.500  22.748  1.00  0.00           H  
ATOM   4681 HD13 LEU B 291      13.070  -4.521  24.450  1.00  0.00           H  
ATOM   4682  CD2 LEU B 291      10.445  -5.043  24.432  1.00  0.00           C  
ATOM   4683 HD21 LEU B 291      10.779  -4.485  25.305  1.00  0.00           H  
ATOM   4684 HD22 LEU B 291      10.194  -4.347  23.631  1.00  0.00           H  
ATOM   4685 HD23 LEU B 291       9.561  -5.622  24.698  1.00  0.00           H  
ATOM   4686  C   LEU B 291      12.495  -8.816  23.518  1.00  0.00           C  
ATOM   4687  O   LEU B 291      11.688  -9.502  24.144  1.00  0.00           O  
ATOM   4688  N   ARG B 292      13.782  -8.742  23.876  1.00  0.00           N  
ATOM   4689  H   ARG B 292      14.375  -8.117  23.350  1.00  0.00           H  
ATOM   4690  CA  ARG B 292      14.281  -9.251  25.162  1.00  0.00           C  
ATOM   4691  HA  ARG B 292      13.730 -10.153  25.426  1.00  0.00           H  
ATOM   4692  CB  ARG B 292      15.778  -9.587  25.074  1.00  0.00           C  
ATOM   4693  HB2 ARG B 292      16.300  -8.787  24.543  1.00  0.00           H  
ATOM   4694  HB3 ARG B 292      16.180  -9.636  26.088  1.00  0.00           H  
ATOM   4695  CG  ARG B 292      16.052 -10.938  24.394  1.00  0.00           C  
ATOM   4696  HG2 ARG B 292      15.576 -11.727  24.979  1.00  0.00           H  
ATOM   4697  HG3 ARG B 292      15.640 -10.942  23.383  1.00  0.00           H  
ATOM   4698  CD  ARG B 292      17.571 -11.177  24.337  1.00  0.00           C  
ATOM   4699  HD2 ARG B 292      18.007 -10.519  23.584  1.00  0.00           H  
ATOM   4700  HD3 ARG B 292      17.998 -10.895  25.302  1.00  0.00           H  
ATOM   4701  NE  ARG B 292      17.925 -12.591  24.088  1.00  0.00           N  
ATOM   4702  HE  ARG B 292      17.834 -13.205  24.879  1.00  0.00           H  
ATOM   4703  CZ  ARG B 292      18.441 -13.124  22.992  1.00  0.00           C  
ATOM   4704  NH1 ARG B 292      18.591 -12.456  21.881  1.00  0.00           N  
ATOM   4705 HH11 ARG B 292      18.256 -11.510  21.825  1.00  0.00           H  
ATOM   4706 HH12 ARG B 292      18.960 -12.900  21.061  1.00  0.00           H  
ATOM   4707  NH2 ARG B 292      18.829 -14.369  23.003  1.00  0.00           N  
ATOM   4708 HH21 ARG B 292      18.751 -14.918  23.841  1.00  0.00           H  
ATOM   4709 HH22 ARG B 292      19.233 -14.772  22.177  1.00  0.00           H  
ATOM   4710  C   ARG B 292      14.030  -8.232  26.276  1.00  0.00           C  
ATOM   4711  O   ARG B 292      14.258  -7.042  26.070  1.00  0.00           O  
ATOM   4712  N   ILE B 293      13.660  -8.699  27.467  1.00  0.00           N  
ATOM   4713  H   ILE B 293      13.487  -9.698  27.553  1.00  0.00           H  
ATOM   4714  CA  ILE B 293      13.590  -7.893  28.697  1.00  0.00           C  
ATOM   4715  HA  ILE B 293      14.201  -6.998  28.567  1.00  0.00           H  
ATOM   4716  CB  ILE B 293      12.142  -7.439  29.016  1.00  0.00           C  
ATOM   4717  HB  ILE B 293      11.521  -8.329  29.129  1.00  0.00           H  
ATOM   4718  CG2 ILE B 293      12.094  -6.655  30.344  1.00  0.00           C  
ATOM   4719 HG21 ILE B 293      12.722  -5.765  30.287  1.00  0.00           H  
ATOM   4720 HG22 ILE B 293      11.073  -6.360  30.581  1.00  0.00           H  
ATOM   4721 HG23 ILE B 293      12.423  -7.282  31.171  1.00  0.00           H  
ATOM   4722  CG1 ILE B 293      11.556  -6.595  27.860  1.00  0.00           C  
ATOM   4723 HG12 ILE B 293      12.208  -5.745  27.657  1.00  0.00           H  
ATOM   4724 HG13 ILE B 293      11.513  -7.218  26.969  1.00  0.00           H  
ATOM   4725  CD1 ILE B 293      10.136  -6.082  28.105  1.00  0.00           C  
ATOM   4726 HD11 ILE B 293       9.731  -5.677  27.179  1.00  0.00           H  
ATOM   4727 HD12 ILE B 293       9.504  -6.904  28.441  1.00  0.00           H  
ATOM   4728 HD13 ILE B 293      10.140  -5.289  28.852  1.00  0.00           H  
ATOM   4729  C   ILE B 293      14.184  -8.706  29.849  1.00  0.00           C  
ATOM   4730  O   ILE B 293      13.801  -9.855  30.061  1.00  0.00           O  
ATOM   4731  N   ALA B 294      15.103  -8.113  30.615  1.00  0.00           N  
ATOM   4732  H   ALA B 294      15.383  -7.167  30.416  1.00  0.00           H  
ATOM   4733  CA  ALA B 294      15.584  -8.727  31.850  1.00  0.00           C  
ATOM   4734  HA  ALA B 294      15.903  -9.746  31.627  1.00  0.00           H  
ATOM   4735  CB  ALA B 294      16.811  -7.962  32.358  1.00  0.00           C  
ATOM   4736  HB1 ALA B 294      17.131  -8.383  33.314  1.00  0.00           H  
ATOM   4737  HB2 ALA B 294      17.627  -8.059  31.642  1.00  0.00           H  
ATOM   4738  HB3 ALA B 294      16.573  -6.908  32.491  1.00  0.00           H  
ATOM   4739  C   ALA B 294      14.443  -8.789  32.885  1.00  0.00           C  
ATOM   4740  O   ALA B 294      13.915  -7.756  33.308  1.00  0.00           O  
ATOM   4741  N   ALA B 295      14.060 -10.006  33.273  1.00  0.00           N  
ATOM   4742  H   ALA B 295      14.612 -10.793  32.946  1.00  0.00           H  
ATOM   4743  CA  ALA B 295      12.935 -10.295  34.162  1.00  0.00           C  
ATOM   4744  HA  ALA B 295      12.017  -9.920  33.705  1.00  0.00           H  
ATOM   4745  CB  ALA B 295      12.822 -11.818  34.312  1.00  0.00           C  
ATOM   4746  HB1 ALA B 295      11.928 -12.061  34.888  1.00  0.00           H  
ATOM   4747  HB2 ALA B 295      12.750 -12.292  33.334  1.00  0.00           H  
ATOM   4748  HB3 ALA B 295      13.698 -12.212  34.831  1.00  0.00           H  
ATOM   4749  C   ALA B 295      13.097  -9.618  35.533  1.00  0.00           C  
ATOM   4750  O   ALA B 295      12.118  -9.148  36.103  1.00  0.00           O  
ATOM   4751  N   SER B 296      14.337  -9.479  36.008  1.00  0.00           N  
ATOM   4752  H   SER B 296      15.092  -9.868  35.463  1.00  0.00           H  
ATOM   4753  CA  SER B 296      14.729  -8.756  37.226  1.00  0.00           C  
ATOM   4754  HA  SER B 296      14.122  -9.121  38.054  1.00  0.00           H  
ATOM   4755  CB  SER B 296      16.194  -9.092  37.523  1.00  0.00           C  
ATOM   4756  HB2 SER B 296      16.537  -8.529  38.392  1.00  0.00           H  
ATOM   4757  HB3 SER B 296      16.276 -10.158  37.742  1.00  0.00           H  
ATOM   4758  OG  SER B 296      17.004  -8.789  36.398  1.00  0.00           O  
ATOM   4759  HG  SER B 296      17.865  -9.207  36.528  1.00  0.00           H  
ATOM   4760  C   SER B 296      14.528  -7.229  37.167  1.00  0.00           C  
ATOM   4761  O   SER B 296      14.745  -6.549  38.169  1.00  0.00           O  
ATOM   4762  N   THR B 297      14.097  -6.658  36.033  1.00  0.00           N  
ATOM   4763  H   THR B 297      13.979  -7.252  35.222  1.00  0.00           H  
ATOM   4764  CA  THR B 297      13.602  -5.264  35.967  1.00  0.00           C  
ATOM   4765  HA  THR B 297      14.156  -4.670  36.692  1.00  0.00           H  
ATOM   4766  CB  THR B 297      13.829  -4.615  34.589  1.00  0.00           C  
ATOM   4767  HB  THR B 297      13.545  -3.565  34.667  1.00  0.00           H  
ATOM   4768  CG2 THR B 297      15.289  -4.657  34.143  1.00  0.00           C  
ATOM   4769 HG21 THR B 297      15.650  -5.683  34.120  1.00  0.00           H  
ATOM   4770 HG22 THR B 297      15.385  -4.216  33.150  1.00  0.00           H  
ATOM   4771 HG23 THR B 297      15.899  -4.087  34.844  1.00  0.00           H  
ATOM   4772  OG1 THR B 297      13.028  -5.184  33.575  1.00  0.00           O  
ATOM   4773  HG1 THR B 297      13.322  -6.105  33.448  1.00  0.00           H  
ATOM   4774  C   THR B 297      12.122  -5.141  36.355  1.00  0.00           C  
ATOM   4775  O   THR B 297      11.637  -4.029  36.590  1.00  0.00           O  
ATOM   4776  N   LEU B 298      11.391  -6.258  36.410  1.00  0.00           N  
ATOM   4777  H   LEU B 298      11.869  -7.146  36.285  1.00  0.00           H  
ATOM   4778  CA  LEU B 298       9.997  -6.359  36.832  1.00  0.00           C  
ATOM   4779  HA  LEU B 298       9.530  -5.373  36.809  1.00  0.00           H  
ATOM   4780  CB  LEU B 298       9.238  -7.282  35.859  1.00  0.00           C  
ATOM   4781  HB2 LEU B 298       9.621  -8.295  35.987  1.00  0.00           H  
ATOM   4782  HB3 LEU B 298       8.186  -7.298  36.134  1.00  0.00           H  
ATOM   4783  CG  LEU B 298       9.356  -6.907  34.367  1.00  0.00           C  
ATOM   4784  HG  LEU B 298      10.404  -6.867  34.073  1.00  0.00           H  
ATOM   4785  CD1 LEU B 298       8.682  -7.975  33.518  1.00  0.00           C  
ATOM   4786 HD11 LEU B 298       9.147  -8.943  33.717  1.00  0.00           H  
ATOM   4787 HD12 LEU B 298       7.626  -8.032  33.784  1.00  0.00           H  
ATOM   4788 HD13 LEU B 298       8.789  -7.733  32.461  1.00  0.00           H  
ATOM   4789  CD2 LEU B 298       8.706  -5.560  34.042  1.00  0.00           C  
ATOM   4790 HD21 LEU B 298       8.829  -5.335  32.982  1.00  0.00           H  
ATOM   4791 HD22 LEU B 298       9.188  -4.788  34.629  1.00  0.00           H  
ATOM   4792 HD23 LEU B 298       7.645  -5.590  34.288  1.00  0.00           H  
ATOM   4793  C   LEU B 298       9.927  -6.865  38.283  1.00  0.00           C  
ATOM   4794  O   LEU B 298      10.896  -7.400  38.823  1.00  0.00           O  
ATOM   4795  N   LYS B 299       8.786  -6.670  38.944  1.00  0.00           N  
ATOM   4796  H   LYS B 299       7.999  -6.273  38.444  1.00  0.00           H  
ATOM   4797  CA  LYS B 299       8.557  -7.146  40.313  1.00  0.00           C  
ATOM   4798  HA  LYS B 299       9.449  -6.950  40.909  1.00  0.00           H  
ATOM   4799  CB  LYS B 299       7.361  -6.407  40.937  1.00  0.00           C  
ATOM   4800  HB2 LYS B 299       6.471  -6.595  40.335  1.00  0.00           H  
ATOM   4801  HB3 LYS B 299       7.188  -6.796  41.941  1.00  0.00           H  
ATOM   4802  CG  LYS B 299       7.609  -4.891  41.020  1.00  0.00           C  
ATOM   4803  HG2 LYS B 299       8.445  -4.706  41.696  1.00  0.00           H  
ATOM   4804  HG3 LYS B 299       7.877  -4.509  40.035  1.00  0.00           H  
ATOM   4805  CD  LYS B 299       6.382  -4.114  41.510  1.00  0.00           C  
ATOM   4806  HD2 LYS B 299       5.515  -4.360  40.891  1.00  0.00           H  
ATOM   4807  HD3 LYS B 299       6.177  -4.370  42.551  1.00  0.00           H  
ATOM   4808  CE  LYS B 299       6.703  -2.622  41.371  1.00  0.00           C  
ATOM   4809  HE2 LYS B 299       7.663  -2.425  41.852  1.00  0.00           H  
ATOM   4810  HE3 LYS B 299       6.808  -2.393  40.308  1.00  0.00           H  
ATOM   4811  NZ  LYS B 299       5.658  -1.755  41.957  1.00  0.00           N  
ATOM   4812  HZ1 LYS B 299       5.866  -0.774  41.846  1.00  0.00           H  
ATOM   4813  HZ2 LYS B 299       4.754  -1.828  41.479  1.00  0.00           H  
ATOM   4814  HZ3 LYS B 299       5.466  -1.950  42.926  1.00  0.00           H  
ATOM   4815  C   LYS B 299       8.339  -8.659  40.285  1.00  0.00           C  
ATOM   4816  O   LYS B 299       7.509  -9.143  39.521  1.00  0.00           O  
ATOM   4817  N   SER B 300       9.073  -9.403  41.111  1.00  0.00           N  
ATOM   4818  H   SER B 300       9.742  -8.962  41.715  1.00  0.00           H  
ATOM   4819  CA  SER B 300       8.830 -10.843  41.244  1.00  0.00           C  
ATOM   4820  HA  SER B 300       8.566 -11.186  40.254  1.00  0.00           H  
ATOM   4821  CB  SER B 300      10.085 -11.616  41.651  1.00  0.00           C  
ATOM   4822  HB2 SER B 300      10.924 -11.311  41.024  1.00  0.00           H  
ATOM   4823  HB3 SER B 300      10.322 -11.402  42.695  1.00  0.00           H  
ATOM   4824  OG  SER B 300       9.862 -13.002  41.485  1.00  0.00           O  
ATOM   4825  HG  SER B 300       9.457 -13.152  40.601  1.00  0.00           H  
ATOM   4826  C   SER B 300       7.630 -11.140  42.148  1.00  0.00           C  
ATOM   4827  O   SER B 300       7.275 -10.320  42.999  1.00  0.00           O  
ATOM   4828  N   GLY B 301       6.965 -12.275  41.934  1.00  0.00           N  
ATOM   4829  H   GLY B 301       7.274 -12.883  41.172  1.00  0.00           H  
ATOM   4830  CA  GLY B 301       5.705 -12.639  42.580  1.00  0.00           C  
ATOM   4831  HA2 GLY B 301       5.521 -13.694  42.377  1.00  0.00           H  
ATOM   4832  HA3 GLY B 301       5.793 -12.492  43.656  1.00  0.00           H  
ATOM   4833  C   GLY B 301       4.491 -11.847  42.078  1.00  0.00           C  
ATOM   4834  O   GLY B 301       3.412 -11.980  42.655  1.00  0.00           O  
ATOM   4835  N   ILE B 302       4.641 -11.039  41.021  1.00  0.00           N  
ATOM   4836  H   ILE B 302       5.528 -11.075  40.535  1.00  0.00           H  
ATOM   4837  CA  ILE B 302       3.632 -10.104  40.499  1.00  0.00           C  
ATOM   4838  HA  ILE B 302       2.721 -10.190  41.090  1.00  0.00           H  
ATOM   4839  CB  ILE B 302       4.158  -8.652  40.629  1.00  0.00           C  
ATOM   4840  HB  ILE B 302       5.163  -8.641  40.213  1.00  0.00           H  
ATOM   4841  CG2 ILE B 302       3.356  -7.618  39.818  1.00  0.00           C  
ATOM   4842 HG21 ILE B 302       3.468  -7.814  38.753  1.00  0.00           H  
ATOM   4843 HG22 ILE B 302       2.301  -7.670  40.077  1.00  0.00           H  
ATOM   4844 HG23 ILE B 302       3.732  -6.614  40.016  1.00  0.00           H  
ATOM   4845  CG1 ILE B 302       4.278  -8.196  42.103  1.00  0.00           C  
ATOM   4846 HG12 ILE B 302       4.900  -8.906  42.648  1.00  0.00           H  
ATOM   4847 HG13 ILE B 302       4.794  -7.237  42.126  1.00  0.00           H  
ATOM   4848  CD1 ILE B 302       2.955  -8.028  42.864  1.00  0.00           C  
ATOM   4849 HD11 ILE B 302       2.392  -8.961  42.869  1.00  0.00           H  
ATOM   4850 HD12 ILE B 302       3.171  -7.747  43.895  1.00  0.00           H  
ATOM   4851 HD13 ILE B 302       2.356  -7.239  42.410  1.00  0.00           H  
ATOM   4852  C   ILE B 302       3.252 -10.470  39.060  1.00  0.00           C  
ATOM   4853  O   ILE B 302       4.084 -10.898  38.262  1.00  0.00           O  
ATOM   4854  N   SER B 303       1.984 -10.282  38.704  1.00  0.00           N  
ATOM   4855  H   SER B 303       1.347  -9.878  39.385  1.00  0.00           H  
ATOM   4856  CA  SER B 303       1.500 -10.512  37.344  1.00  0.00           C  
ATOM   4857  HA  SER B 303       2.112 -11.292  36.899  1.00  0.00           H  
ATOM   4858  CB  SER B 303       0.078 -11.060  37.392  1.00  0.00           C  
ATOM   4859  HB2 SER B 303       0.076 -12.010  37.921  1.00  0.00           H  
ATOM   4860  HB3 SER B 303      -0.568 -10.370  37.934  1.00  0.00           H  
ATOM   4861  OG  SER B 303      -0.411 -11.266  36.085  1.00  0.00           O  
ATOM   4862  HG  SER B 303       0.240 -11.824  35.615  1.00  0.00           H  
ATOM   4863  C   SER B 303       1.642  -9.273  36.448  1.00  0.00           C  
ATOM   4864  O   SER B 303       1.501  -8.132  36.900  1.00  0.00           O  
ATOM   4865  N   TYR B 304       1.905  -9.503  35.158  1.00  0.00           N  
ATOM   4866  H   TYR B 304       1.959 -10.465  34.851  1.00  0.00           H  
ATOM   4867  CA  TYR B 304       2.141  -8.472  34.141  1.00  0.00           C  
ATOM   4868  HA  TYR B 304       1.741  -7.524  34.497  1.00  0.00           H  
ATOM   4869  CB  TYR B 304       3.649  -8.290  33.908  1.00  0.00           C  
ATOM   4870  HB2 TYR B 304       4.112  -9.272  33.808  1.00  0.00           H  
ATOM   4871  HB3 TYR B 304       3.805  -7.764  32.965  1.00  0.00           H  
ATOM   4872  CG  TYR B 304       4.367  -7.507  34.987  1.00  0.00           C  
ATOM   4873  CD1 TYR B 304       4.478  -6.106  34.881  1.00  0.00           C  
ATOM   4874  HD1 TYR B 304       4.049  -5.595  34.032  1.00  0.00           H  
ATOM   4875  CE1 TYR B 304       5.146  -5.367  35.877  1.00  0.00           C  
ATOM   4876  HE1 TYR B 304       5.232  -4.292  35.804  1.00  0.00           H  
ATOM   4877  CZ  TYR B 304       5.720  -6.042  36.974  1.00  0.00           C  
ATOM   4878  OH  TYR B 304       6.409  -5.359  37.922  1.00  0.00           O  
ATOM   4879  HH  TYR B 304       6.188  -4.399  37.969  1.00  0.00           H  
ATOM   4880  CE2 TYR B 304       5.617  -7.445  37.070  1.00  0.00           C  
ATOM   4881  HE2 TYR B 304       6.063  -7.961  37.905  1.00  0.00           H  
ATOM   4882  CD2 TYR B 304       4.935  -8.177  36.084  1.00  0.00           C  
ATOM   4883  HD2 TYR B 304       4.850  -9.253  36.177  1.00  0.00           H  
ATOM   4884  C   TYR B 304       1.434  -8.774  32.816  1.00  0.00           C  
ATOM   4885  O   TYR B 304       1.055  -9.912  32.522  1.00  0.00           O  
ATOM   4886  N   ARG B 305       1.269  -7.716  32.014  1.00  0.00           N  
ATOM   4887  H   ARG B 305       1.575  -6.818  32.385  1.00  0.00           H  
ATOM   4888  CA  ARG B 305       0.668  -7.692  30.675  1.00  0.00           C  
ATOM   4889  HA  ARG B 305       0.544  -8.712  30.322  1.00  0.00           H  
ATOM   4890  CB  ARG B 305      -0.694  -6.995  30.734  1.00  0.00           C  
ATOM   4891  HB2 ARG B 305      -0.559  -5.998  31.159  1.00  0.00           H  
ATOM   4892  HB3 ARG B 305      -1.077  -6.884  29.718  1.00  0.00           H  
ATOM   4893  CG  ARG B 305      -1.730  -7.759  31.558  1.00  0.00           C  
ATOM   4894  HG2 ARG B 305      -1.891  -8.742  31.116  1.00  0.00           H  
ATOM   4895  HG3 ARG B 305      -1.393  -7.867  32.591  1.00  0.00           H  
ATOM   4896  CD  ARG B 305      -3.028  -6.955  31.531  1.00  0.00           C  
ATOM   4897  HD2 ARG B 305      -2.844  -5.986  31.998  1.00  0.00           H  
ATOM   4898  HD3 ARG B 305      -3.337  -6.787  30.499  1.00  0.00           H  
ATOM   4899  NE  ARG B 305      -4.085  -7.634  32.281  1.00  0.00           N  
ATOM   4900  HE  ARG B 305      -4.119  -7.462  33.289  1.00  0.00           H  
ATOM   4901  CZ  ARG B 305      -5.087  -8.355  31.837  1.00  0.00           C  
ATOM   4902  NH1 ARG B 305      -5.274  -8.607  30.570  1.00  0.00           N  
ATOM   4903 HH11 ARG B 305      -4.615  -8.234  29.910  1.00  0.00           H  
ATOM   4904 HH12 ARG B 305      -6.072  -9.135  30.271  1.00  0.00           H  
ATOM   4905  NH2 ARG B 305      -5.934  -8.839  32.687  1.00  0.00           N  
ATOM   4906 HH21 ARG B 305      -5.720  -8.706  33.688  1.00  0.00           H  
ATOM   4907 HH22 ARG B 305      -6.753  -9.336  32.415  1.00  0.00           H  
ATOM   4908  C   ARG B 305       1.540  -6.950  29.665  1.00  0.00           C  
ATOM   4909  O   ARG B 305       2.307  -6.065  30.044  1.00  0.00           O  
ATOM   4910  N   ALA B 306       1.357  -7.261  28.380  1.00  0.00           N  
ATOM   4911  H   ALA B 306       0.691  -7.993  28.160  1.00  0.00           H  
ATOM   4912  CA  ALA B 306       2.021  -6.592  27.260  1.00  0.00           C  
ATOM   4913  HA  ALA B 306       2.354  -5.609  27.587  1.00  0.00           H  
ATOM   4914  CB  ALA B 306       3.259  -7.400  26.851  1.00  0.00           C  
ATOM   4915  HB1 ALA B 306       2.958  -8.358  26.433  1.00  0.00           H  
ATOM   4916  HB2 ALA B 306       3.829  -6.848  26.102  1.00  0.00           H  
ATOM   4917  HB3 ALA B 306       3.896  -7.587  27.712  1.00  0.00           H  
ATOM   4918  C   ALA B 306       1.086  -6.396  26.054  1.00  0.00           C  
ATOM   4919  O   ALA B 306       0.249  -7.252  25.770  1.00  0.00           O  
ATOM   4920  N   ARG B 307       1.279  -5.299  25.310  1.00  0.00           N  
ATOM   4921  H   ARG B 307       1.967  -4.633  25.655  1.00  0.00           H  
ATOM   4922  CA  ARG B 307       0.706  -5.009  23.979  1.00  0.00           C  
ATOM   4923  HA  ARG B 307       0.465  -5.950  23.488  1.00  0.00           H  
ATOM   4924  CB  ARG B 307      -0.623  -4.244  24.104  1.00  0.00           C  
ATOM   4925  HB2 ARG B 307      -1.058  -4.126  23.109  1.00  0.00           H  
ATOM   4926  HB3 ARG B 307      -1.311  -4.850  24.694  1.00  0.00           H  
ATOM   4927  CG  ARG B 307      -0.491  -2.862  24.760  1.00  0.00           C  
ATOM   4928  HG2 ARG B 307      -0.001  -2.958  25.729  1.00  0.00           H  
ATOM   4929  HG3 ARG B 307       0.122  -2.221  24.131  1.00  0.00           H  
ATOM   4930  CD  ARG B 307      -1.866  -2.211  24.957  1.00  0.00           C  
ATOM   4931  HD2 ARG B 307      -2.342  -2.067  23.987  1.00  0.00           H  
ATOM   4932  HD3 ARG B 307      -2.489  -2.875  25.559  1.00  0.00           H  
ATOM   4933  NE  ARG B 307      -1.723  -0.924  25.652  1.00  0.00           N  
ATOM   4934  HE  ARG B 307      -0.818  -0.732  26.065  1.00  0.00           H  
ATOM   4935  CZ  ARG B 307      -2.635  -0.004  25.891  1.00  0.00           C  
ATOM   4936  NH1 ARG B 307      -3.859  -0.089  25.452  1.00  0.00           N  
ATOM   4937 HH11 ARG B 307      -4.109  -0.870  24.871  1.00  0.00           H
[truncated: 31,186 more chars]
