# Supplementary material for: Insights into receptor structure and dynamics at the surface of living cells
Source: Nat Commun. 2023 Mar 22;14:1596. doi: 10.1038/s41467-023-37284-4 (PMC10033668; doi:10.1038/s41467-023-37284-4)
Supplement: Supplementary file 15 — Source Data [file 41467_2023_37284_MOESM15_ESM.zip › Source data/Main/Figure 5/b/Average structures of MD sub-trajectories/T18B/MD_sub-average_3bpn_T18B_4.pdb]

ATOM      1  N   CYS A   1      18.756   2.539  -2.971  1.00  0.00           N  
ATOM      2  H1  CYS A   1      19.042   3.490  -3.142  1.00  0.00           H  
ATOM      3  H2  CYS A   1      19.562   1.927  -3.095  1.00  0.00           H  
ATOM      4  H3  CYS A   1      18.432   2.446  -2.021  1.00  0.00           H  
ATOM      5  CA  CYS A   1      17.694   2.137  -3.916  1.00  0.00           C  
ATOM      6  HA  CYS A   1      18.060   2.308  -4.926  1.00  0.00           H  
ATOM      7  CB  CYS A   1      17.336   0.652  -3.772  1.00  0.00           C  
ATOM      8  HB2 CYS A   1      18.174   0.078  -3.378  1.00  0.00           H  
ATOM      9  HB3 CYS A   1      16.490   0.531  -3.093  1.00  0.00           H  
ATOM     10  SG  CYS A   1      16.902   0.051  -5.423  1.00  0.00           S  
ATOM     11  HG  CYS A   1      18.034  -0.646  -5.657  1.00  0.00           H  
ATOM     12  C   CYS A   1      16.443   2.980  -3.745  1.00  0.00           C  
ATOM     13  O   CYS A   1      16.167   3.394  -2.625  1.00  0.00           O  
ATOM     14  N   ASP A   2      15.666   3.167  -4.814  1.00  0.00           N  
ATOM     15  H   ASP A   2      15.944   2.772  -5.700  1.00  0.00           H  
ATOM     16  CA  ASP A   2      14.277   3.639  -4.730  1.00  0.00           C  
ATOM     17  HA  ASP A   2      14.202   4.417  -3.966  1.00  0.00           H  
ATOM     18  CB  ASP A   2      13.823   4.223  -6.082  1.00  0.00           C  
ATOM     19  HB2 ASP A   2      14.119   3.540  -6.878  1.00  0.00           H  
ATOM     20  HB3 ASP A   2      12.732   4.280  -6.088  1.00  0.00           H  
ATOM     21  CG  ASP A   2      14.360   5.624  -6.388  1.00  0.00           C  
ATOM     22  OD1 ASP A   2      14.589   6.379  -5.420  1.00  0.00           O  
ATOM     23  OD2 ASP A   2      14.505   5.932  -7.589  1.00  0.00           O  
ATOM     24  C   ASP A   2      13.332   2.489  -4.341  1.00  0.00           C  
ATOM     25  O   ASP A   2      13.431   1.385  -4.879  1.00  0.00           O  
ATOM     26  N   ILE A   3      12.347   2.750  -3.475  1.00  0.00           N  
ATOM     27  H   ILE A   3      12.293   3.674  -3.070  1.00  0.00           H  
ATOM     28  CA  ILE A   3      11.319   1.756  -3.101  1.00  0.00           C  
ATOM     29  HA  ILE A   3      11.818   0.867  -2.713  1.00  0.00           H  
ATOM     30  CB  ILE A   3      10.396   2.307  -1.985  1.00  0.00           C  
ATOM     31  HB  ILE A   3       9.907   3.211  -2.351  1.00  0.00           H  
ATOM     32  CG2 ILE A   3       9.296   1.288  -1.640  1.00  0.00           C  
ATOM     33 HG21 ILE A   3       8.686   1.067  -2.513  1.00  0.00           H  
ATOM     34 HG22 ILE A   3       9.729   0.366  -1.250  1.00  0.00           H  
ATOM     35 HG23 ILE A   3       8.626   1.711  -0.894  1.00  0.00           H  
ATOM     36  CG1 ILE A   3      11.214   2.672  -0.722  1.00  0.00           C  
ATOM     37 HG12 ILE A   3      11.749   1.791  -0.362  1.00  0.00           H  
ATOM     38 HG13 ILE A   3      11.951   3.431  -0.983  1.00  0.00           H  
ATOM     39  CD1 ILE A   3      10.374   3.240   0.430  1.00  0.00           C  
ATOM     40 HD11 ILE A   3      11.036   3.680   1.175  1.00  0.00           H  
ATOM     41 HD12 ILE A   3       9.699   4.012   0.060  1.00  0.00           H  
ATOM     42 HD13 ILE A   3       9.798   2.447   0.909  1.00  0.00           H  
ATOM     43  C   ILE A   3      10.524   1.313  -4.341  1.00  0.00           C  
ATOM     44  O   ILE A   3      10.301   0.120  -4.545  1.00  0.00           O  
ATOM     45  N   THR A   4      10.188   2.248  -5.237  1.00  0.00           N  
ATOM     46  H   THR A   4      10.385   3.216  -5.025  1.00  0.00           H  
ATOM     47  CA  THR A   4       9.453   1.968  -6.481  1.00  0.00           C  
ATOM     48  HA  THR A   4       8.486   1.548  -6.216  1.00  0.00           H  
ATOM     49  CB  THR A   4       9.185   3.281  -7.233  1.00  0.00           C  
ATOM     50  HB  THR A   4      10.132   3.784  -7.435  1.00  0.00           H  
ATOM     51  CG2 THR A   4       8.421   3.122  -8.548  1.00  0.00           C  
ATOM     52 HG21 THR A   4       8.233   4.103  -8.985  1.00  0.00           H  
ATOM     53 HG22 THR A   4       9.005   2.542  -9.262  1.00  0.00           H  
ATOM     54 HG23 THR A   4       7.472   2.614  -8.375  1.00  0.00           H  
ATOM     55  OG1 THR A   4       8.395   4.097  -6.399  1.00  0.00           O  
ATOM     56  HG1 THR A   4       7.593   3.609  -6.186  1.00  0.00           H  
ATOM     57  C   THR A   4      10.150   0.938  -7.379  1.00  0.00           C  
ATOM     58  O   THR A   4       9.468   0.188  -8.071  1.00  0.00           O  
ATOM     59  N   LEU A   5      11.484   0.796  -7.325  1.00  0.00           N  
ATOM     60  H   LEU A   5      12.019   1.366  -6.680  1.00  0.00           H  
ATOM     61  CA  LEU A   5      12.185  -0.281  -8.045  1.00  0.00           C  
ATOM     62  HA  LEU A   5      11.803  -0.316  -9.063  1.00  0.00           H  
ATOM     63  CB  LEU A   5      13.697  -0.001  -8.112  1.00  0.00           C  
ATOM     64  HB2 LEU A   5      14.070   0.155  -7.100  1.00  0.00           H  
ATOM     65  HB3 LEU A   5      14.191  -0.885  -8.516  1.00  0.00           H  
ATOM     66  CG  LEU A   5      14.093   1.200  -8.990  1.00  0.00           C  
ATOM     67  HG  LEU A   5      13.529   2.081  -8.684  1.00  0.00           H  
ATOM     68  CD1 LEU A   5      15.584   1.494  -8.831  1.00  0.00           C  
ATOM     69 HD11 LEU A   5      15.846   2.383  -9.407  1.00  0.00           H  
ATOM     70 HD12 LEU A   5      15.806   1.690  -7.783  1.00  0.00           H  
ATOM     71 HD13 LEU A   5      16.178   0.650  -9.179  1.00  0.00           H  
ATOM     72  CD2 LEU A   5      13.838   0.931 -10.475  1.00  0.00           C  
ATOM     73 HD21 LEU A   5      12.770   0.823 -10.662  1.00  0.00           H  
ATOM     74 HD22 LEU A   5      14.199   1.774 -11.065  1.00  0.00           H  
ATOM     75 HD23 LEU A   5      14.356   0.025 -10.791  1.00  0.00           H  
ATOM     76  C   LEU A   5      11.902  -1.671  -7.446  1.00  0.00           C  
ATOM     77  O   LEU A   5      11.869  -2.657  -8.179  1.00  0.00           O  
ATOM     78  N   GLN A   6      11.623  -1.775  -6.145  1.00  0.00           N  
ATOM     79  H   GLN A   6      11.614  -0.929  -5.587  1.00  0.00           H  
ATOM     80  CA  GLN A   6      11.089  -3.004  -5.547  1.00  0.00           C  
ATOM     81  HA  GLN A   6      11.582  -3.858  -6.012  1.00  0.00           H  
ATOM     82  CB  GLN A   6      11.403  -3.058  -4.041  1.00  0.00           C  
ATOM     83  HB2 GLN A   6      10.919  -2.230  -3.520  1.00  0.00           H  
ATOM     84  HB3 GLN A   6      10.994  -3.993  -3.654  1.00  0.00           H  
ATOM     85  CG  GLN A   6      12.915  -3.028  -3.754  1.00  0.00           C  
ATOM     86  HG2 GLN A   6      13.412  -3.751  -4.401  1.00  0.00           H  
ATOM     87  HG3 GLN A   6      13.306  -2.036  -3.982  1.00  0.00           H  
ATOM     88  CD  GLN A   6      13.269  -3.371  -2.307  1.00  0.00           C  
ATOM     89  OE1 GLN A   6      12.436  -3.728  -1.492  1.00  0.00           O  
ATOM     90  NE2 GLN A   6      14.522  -3.314  -1.925  1.00  0.00           N  
ATOM     91 HE21 GLN A   6      14.731  -3.536  -0.970  1.00  0.00           H  
ATOM     92 HE22 GLN A   6      15.263  -3.205  -2.601  1.00  0.00           H  
ATOM     93  C   GLN A   6       9.580  -3.164  -5.805  1.00  0.00           C  
ATOM     94  O   GLN A   6       9.131  -4.267  -6.114  1.00  0.00           O  
ATOM     95  N   GLU A   7       8.776  -2.097  -5.705  1.00  0.00           N  
ATOM     96  H   GLU A   7       9.184  -1.207  -5.428  1.00  0.00           H  
ATOM     97  CA  GLU A   7       7.316  -2.164  -5.927  1.00  0.00           C  
ATOM     98  HA  GLU A   7       6.912  -2.969  -5.316  1.00  0.00           H  
ATOM     99  CB  GLU A   7       6.625  -0.864  -5.474  1.00  0.00           C  
ATOM    100  HB2 GLU A   7       7.105  -0.016  -5.955  1.00  0.00           H  
ATOM    101  HB3 GLU A   7       5.577  -0.889  -5.778  1.00  0.00           H  
ATOM    102  CG  GLU A   7       6.673  -0.712  -3.947  1.00  0.00           C  
ATOM    103  HG2 GLU A   7       6.143  -1.561  -3.513  1.00  0.00           H  
ATOM    104  HG3 GLU A   7       7.709  -0.771  -3.608  1.00  0.00           H  
ATOM    105  CD  GLU A   7       6.050   0.600  -3.439  1.00  0.00           C  
ATOM    106  OE1 GLU A   7       5.349   0.551  -2.400  1.00  0.00           O  
ATOM    107  OE2 GLU A   7       6.329   1.686  -3.998  1.00  0.00           O  
ATOM    108  C   GLU A   7       6.942  -2.522  -7.375  1.00  0.00           C  
ATOM    109  O   GLU A   7       6.016  -3.313  -7.591  1.00  0.00           O  
ATOM    110  N   ILE A   8       7.696  -2.047  -8.372  1.00  0.00           N  
ATOM    111  H   ILE A   8       8.378  -1.321  -8.164  1.00  0.00           H  
ATOM    112  CA  ILE A   8       7.490  -2.426  -9.773  1.00  0.00           C  
ATOM    113  HA  ILE A   8       6.421  -2.332  -9.970  1.00  0.00           H  
ATOM    114  CB  ILE A   8       8.221  -1.443 -10.719  1.00  0.00           C  
ATOM    115  HB  ILE A   8       8.025  -0.433 -10.360  1.00  0.00           H  
ATOM    116  CG2 ILE A   8       9.744  -1.643 -10.752  1.00  0.00           C  
ATOM    117 HG21 ILE A   8      10.118  -1.734  -9.737  1.00  0.00           H  
ATOM    118 HG22 ILE A   8      10.013  -2.533 -11.321  1.00  0.00           H  
ATOM    119 HG23 ILE A   8      10.222  -0.774 -11.206  1.00  0.00           H  
ATOM    120  CG1 ILE A   8       7.623  -1.566 -12.134  1.00  0.00           C  
ATOM    121 HG12 ILE A   8       7.837  -2.554 -12.542  1.00  0.00           H  
ATOM    122 HG13 ILE A   8       6.542  -1.462 -12.047  1.00  0.00           H  
ATOM    123  CD1 ILE A   8       8.115  -0.506 -13.126  1.00  0.00           C  
ATOM    124 HD11 ILE A   8       9.184  -0.614 -13.296  1.00  0.00           H  
ATOM    125 HD12 ILE A   8       7.908   0.493 -12.743  1.00  0.00           H  
ATOM    126 HD13 ILE A   8       7.601  -0.636 -14.078  1.00  0.00           H  
ATOM    127  C   ILE A   8       7.860  -3.897 -10.014  1.00  0.00           C  
ATOM    128  O   ILE A   8       7.104  -4.615 -10.667  1.00  0.00           O  
ATOM    129  N   ILE A   9       8.965  -4.392  -9.433  1.00  0.00           N  
ATOM    130  H   ILE A   9       9.545  -3.768  -8.882  1.00  0.00           H  
ATOM    131  CA  ILE A   9       9.365  -5.803  -9.578  1.00  0.00           C  
ATOM    132  HA  ILE A   9       9.298  -6.068 -10.635  1.00  0.00           H  
ATOM    133  CB  ILE A   9      10.833  -6.031  -9.145  1.00  0.00           C  
ATOM    134  HB  ILE A   9      10.967  -5.633  -8.136  1.00  0.00           H  
ATOM    135  CG2 ILE A   9      11.188  -7.533  -9.128  1.00  0.00           C  
ATOM    136 HG21 ILE A   9      11.032  -7.969 -10.116  1.00  0.00           H  
ATOM    137 HG22 ILE A   9      12.224  -7.680  -8.827  1.00  0.00           H  
ATOM    138 HG23 ILE A   9      10.568  -8.067  -8.408  1.00  0.00           H  
ATOM    139  CG1 ILE A   9      11.776  -5.287 -10.119  1.00  0.00           C  
ATOM    140 HG12 ILE A   9      11.694  -5.719 -11.117  1.00  0.00           H  
ATOM    141 HG13 ILE A   9      11.475  -4.243 -10.184  1.00  0.00           H  
ATOM    142  CD1 ILE A   9      13.247  -5.307  -9.689  1.00  0.00           C  
ATOM    143 HD11 ILE A   9      13.682  -6.293  -9.852  1.00  0.00           H  
ATOM    144 HD12 ILE A   9      13.797  -4.585 -10.285  1.00  0.00           H  
ATOM    145 HD13 ILE A   9      13.339  -5.033  -8.637  1.00  0.00           H  
ATOM    146  C   ILE A   9       8.372  -6.718  -8.850  1.00  0.00           C  
ATOM    147  O   ILE A   9       7.979  -7.736  -9.414  1.00  0.00           O  
ATOM    148  N   LYS A  10       7.877  -6.339  -7.661  1.00  0.00           N  
ATOM    149  H   LYS A  10       8.263  -5.506  -7.224  1.00  0.00           H  
ATOM    150  CA  LYS A  10       6.760  -7.031  -6.988  1.00  0.00           C  
ATOM    151  HA  LYS A  10       7.030  -8.074  -6.818  1.00  0.00           H  
ATOM    152  CB  LYS A  10       6.469  -6.371  -5.626  1.00  0.00           C  
ATOM    153  HB2 LYS A  10       6.407  -5.292  -5.763  1.00  0.00           H  
ATOM    154  HB3 LYS A  10       5.500  -6.720  -5.262  1.00  0.00           H  
ATOM    155  CG  LYS A  10       7.526  -6.693  -4.549  1.00  0.00           C  
ATOM    156  HG2 LYS A  10       7.449  -7.746  -4.277  1.00  0.00           H  
ATOM    157  HG3 LYS A  10       8.527  -6.513  -4.943  1.00  0.00           H  
ATOM    158  CD  LYS A  10       7.323  -5.827  -3.293  1.00  0.00           C  
ATOM    159  HD2 LYS A  10       7.399  -4.776  -3.579  1.00  0.00           H  
ATOM    160  HD3 LYS A  10       6.328  -6.022  -2.889  1.00  0.00           H  
ATOM    161  CE  LYS A  10       8.365  -6.134  -2.208  1.00  0.00           C  
ATOM    162  HE2 LYS A  10       8.184  -7.150  -1.840  1.00  0.00           H  
ATOM    163  HE3 LYS A  10       9.360  -6.108  -2.660  1.00  0.00           H  
ATOM    164  NZ  LYS A  10       8.289  -5.158  -1.089  1.00  0.00           N  
ATOM    165  HZ1 LYS A  10       8.946  -5.358  -0.345  1.00  0.00           H  
ATOM    166  HZ2 LYS A  10       8.449  -4.209  -1.395  1.00  0.00           H  
ATOM    167  HZ3 LYS A  10       7.366  -5.155  -0.657  1.00  0.00           H  
ATOM    168  C   LYS A  10       5.511  -7.068  -7.883  1.00  0.00           C  
ATOM    169  O   LYS A  10       4.980  -8.147  -8.111  1.00  0.00           O  
ATOM    170  N   THR A  11       5.112  -5.935  -8.469  1.00  0.00           N  
ATOM    171  H   THR A  11       5.611  -5.086  -8.231  1.00  0.00           H  
ATOM    172  CA  THR A  11       3.978  -5.838  -9.411  1.00  0.00           C  
ATOM    173  HA  THR A  11       3.068  -6.163  -8.901  1.00  0.00           H  
ATOM    174  CB  THR A  11       3.784  -4.376  -9.860  1.00  0.00           C  
ATOM    175  HB  THR A  11       4.659  -4.047 -10.417  1.00  0.00           H  
ATOM    176  CG2 THR A  11       2.549  -4.159 -10.731  1.00  0.00           C  
ATOM    177 HG21 THR A  11       1.653  -4.431 -10.177  1.00  0.00           H  
ATOM    178 HG22 THR A  11       2.486  -3.108 -11.010  1.00  0.00           H  
ATOM    179 HG23 THR A  11       2.614  -4.754 -11.641  1.00  0.00           H  
ATOM    180  OG1 THR A  11       3.613  -3.527  -8.746  1.00  0.00           O  
ATOM    181  HG1 THR A  11       4.496  -3.327  -8.372  1.00  0.00           H  
ATOM    182  C   THR A  11       4.154  -6.750 -10.639  1.00  0.00           C  
ATOM    183  O   THR A  11       3.201  -7.406 -11.052  1.00  0.00           O  
ATOM    184  N   LEU A  12       5.365  -6.828 -11.204  1.00  0.00           N  
ATOM    185  H   LEU A  12       6.097  -6.229 -10.835  1.00  0.00           H  
ATOM    186  CA  LEU A  12       5.703  -7.694 -12.342  1.00  0.00           C  
ATOM    187  HA  LEU A  12       4.907  -7.630 -13.080  1.00  0.00           H  
ATOM    188  CB  LEU A  12       6.999  -7.177 -13.000  1.00  0.00           C  
ATOM    189  HB2 LEU A  12       7.778  -7.122 -12.239  1.00  0.00           H  
ATOM    190  HB3 LEU A  12       7.314  -7.890 -13.759  1.00  0.00           H  
ATOM    191  CG  LEU A  12       6.860  -5.812 -13.699  1.00  0.00           C  
ATOM    192  HG  LEU A  12       6.287  -5.124 -13.081  1.00  0.00           H  
ATOM    193  CD1 LEU A  12       8.231  -5.195 -13.973  1.00  0.00           C  
ATOM    194 HD11 LEU A  12       8.100  -4.194 -14.384  1.00  0.00           H  
ATOM    195 HD12 LEU A  12       8.798  -5.121 -13.045  1.00  0.00           H  
ATOM    196 HD13 LEU A  12       8.765  -5.804 -14.696  1.00  0.00           H  
ATOM    197  CD2 LEU A  12       6.157  -5.973 -15.048  1.00  0.00           C  
ATOM    198 HD21 LEU A  12       6.718  -6.647 -15.697  1.00  0.00           H  
ATOM    199 HD22 LEU A  12       5.156  -6.373 -14.897  1.00  0.00           H  
ATOM    200 HD23 LEU A  12       6.077  -5.001 -15.530  1.00  0.00           H  
ATOM    201  C   LEU A  12       5.805  -9.186 -11.963  1.00  0.00           C  
ATOM    202  O   LEU A  12       5.546 -10.044 -12.810  1.00  0.00           O  
ATOM    203  N   ASN A  13       6.141  -9.515 -10.712  1.00  0.00           N  
ATOM    204  H   ASN A  13       6.407  -8.777 -10.072  1.00  0.00           H  
ATOM    205  CA  ASN A  13       6.050 -10.881 -10.189  1.00  0.00           C  
ATOM    206  HA  ASN A  13       6.512 -11.571 -10.899  1.00  0.00           H  
ATOM    207  CB  ASN A  13       6.792 -11.013  -8.848  1.00  0.00           C  
ATOM    208  HB2 ASN A  13       6.392 -10.289  -8.142  1.00  0.00           H  
ATOM    209  HB3 ASN A  13       6.597 -12.005  -8.439  1.00  0.00           H  
ATOM    210  CG  ASN A  13       8.297 -10.835  -8.923  1.00  0.00           C  
ATOM    211  OD1 ASN A  13       8.939 -10.905  -9.959  1.00  0.00           O  
ATOM    212  ND2 ASN A  13       8.921 -10.639  -7.784  1.00  0.00           N  
ATOM    213 HD21 ASN A  13       9.915 -10.514  -7.834  1.00  0.00           H  
ATOM    214 HD22 ASN A  13       8.397 -10.610  -6.929  1.00  0.00           H  
ATOM    215  C   ASN A  13       4.580 -11.299 -10.060  1.00  0.00           C  
ATOM    216  O   ASN A  13       4.171 -12.244 -10.724  1.00  0.00           O  
ATOM    217  N   SER A  14       3.759 -10.550  -9.320  1.00  0.00           N  
ATOM    218  H   SER A  14       4.150  -9.809  -8.746  1.00  0.00           H  
ATOM    219  CA  SER A  14       2.318 -10.810  -9.174  1.00  0.00           C  
ATOM    220  HA  SER A  14       2.175 -11.784  -8.701  1.00  0.00           H  
ATOM    221  CB  SER A  14       1.712  -9.747  -8.267  1.00  0.00           C  
ATOM    222  HB2 SER A  14       1.927  -8.770  -8.697  1.00  0.00           H  
ATOM    223  HB3 SER A  14       0.632  -9.891  -8.204  1.00  0.00           H  
ATOM    224  OG  SER A  14       2.263  -9.802  -6.972  1.00  0.00           O  
ATOM    225  HG  SER A  14       1.580 -10.261  -6.409  1.00  0.00           H  
ATOM    226  C   SER A  14       1.547 -10.815 -10.504  1.00  0.00           C  
ATOM    227  O   SER A  14       0.601 -11.583 -10.659  1.00  0.00           O  
ATOM    228  N   LEU A  15       1.962 -10.021 -11.506  1.00  0.00           N  
ATOM    229  H   LEU A  15       2.672  -9.327 -11.303  1.00  0.00           H  
ATOM    230  CA  LEU A  15       1.425 -10.093 -12.879  1.00  0.00           C  
ATOM    231  HA  LEU A  15       0.345  -9.968 -12.839  1.00  0.00           H  
ATOM    232  CB  LEU A  15       2.035  -8.977 -13.751  1.00  0.00           C  
ATOM    233  HB2 LEU A  15       3.047  -8.778 -13.407  1.00  0.00           H  
ATOM    234  HB3 LEU A  15       2.112  -9.316 -14.787  1.00  0.00           H  
ATOM    235  CG  LEU A  15       1.205  -7.688 -13.729  1.00  0.00           C  
ATOM    236  HG  LEU A  15       0.901  -7.478 -12.704  1.00  0.00           H  
ATOM    237  CD1 LEU A  15       2.032  -6.510 -14.234  1.00  0.00           C  
ATOM    238 HD11 LEU A  15       2.908  -6.375 -13.601  1.00  0.00           H  
ATOM    239 HD12 LEU A  15       2.350  -6.687 -15.262  1.00  0.00           H  
ATOM    240 HD13 LEU A  15       1.435  -5.598 -14.190  1.00  0.00           H  
ATOM    241  CD2 LEU A  15      -0.029  -7.809 -14.632  1.00  0.00           C  
ATOM    242 HD21 LEU A  15       0.267  -8.101 -15.639  1.00  0.00           H  
ATOM    243 HD22 LEU A  15      -0.704  -8.564 -14.231  1.00  0.00           H  
ATOM    244 HD23 LEU A  15      -0.559  -6.860 -14.687  1.00  0.00           H  
ATOM    245  C   LEU A  15       1.675 -11.446 -13.555  1.00  0.00           C  
ATOM    246  O   LEU A  15       0.866 -11.858 -14.381  1.00  0.00           O  
ATOM    247  N   THR A  16       2.761 -12.139 -13.200  1.00  0.00           N  
ATOM    248  H   THR A  16       3.301 -11.804 -12.410  1.00  0.00           H  
ATOM    249  CA  THR A  16       3.078 -13.471 -13.738  1.00  0.00           C  
ATOM    250  HA  THR A  16       3.078 -13.420 -14.828  1.00  0.00           H  
ATOM    251  CB  THR A  16       4.481 -13.933 -13.278  1.00  0.00           C  
ATOM    252  HB  THR A  16       4.452 -14.144 -12.211  1.00  0.00           H  
ATOM    253  CG2 THR A  16       4.936 -15.206 -13.987  1.00  0.00           C  
ATOM    254 HG21 THR A  16       4.262 -16.026 -13.740  1.00  0.00           H  
ATOM    255 HG22 THR A  16       4.938 -15.056 -15.067  1.00  0.00           H  
ATOM    256 HG23 THR A  16       5.939 -15.473 -13.656  1.00  0.00           H  
ATOM    257  OG1 THR A  16       5.471 -12.932 -13.523  1.00  0.00           O  
ATOM    258  HG1 THR A  16       5.134 -12.109 -13.133  1.00  0.00           H  
ATOM    259  C   THR A  16       1.977 -14.466 -13.334  1.00  0.00           C  
ATOM    260  O   THR A  16       1.497 -15.231 -14.167  1.00  0.00           O  
ATOM    261  N   GLU A  17       1.468 -14.376 -12.099  1.00  0.00           N  
ATOM    262  H   GLU A  17       1.869 -13.713 -11.451  1.00  0.00           H  
ATOM    263  CA  GLU A  17       0.292 -15.142 -11.655  1.00  0.00           C  
ATOM    264  HA  GLU A  17       0.438 -16.186 -11.932  1.00  0.00           H  
ATOM    265  CB  GLU A  17       0.130 -15.035 -10.129  1.00  0.00           C  
ATOM    266  HB2 GLU A  17       0.302 -14.007  -9.812  1.00  0.00           H  
ATOM    267  HB3 GLU A  17      -0.891 -15.298  -9.847  1.00  0.00           H  
ATOM    268  CG  GLU A  17       1.086 -15.967  -9.378  1.00  0.00           C  
ATOM    269  HG2 GLU A  17       2.112 -15.734  -9.677  1.00  0.00           H  
ATOM    270  HG3 GLU A  17       1.001 -15.748  -8.311  1.00  0.00           H  
ATOM    271  CD  GLU A  17       0.785 -17.462  -9.620  1.00  0.00           C  
ATOM    272  OE1 GLU A  17       1.603 -18.280  -9.150  1.00  0.00           O  
ATOM    273  OE2 GLU A  17      -0.245 -17.786 -10.272  1.00  0.00           O  
ATOM    274  C   GLU A  17      -1.021 -14.709 -12.319  1.00  0.00           C  
ATOM    275  O   GLU A  17      -1.942 -15.515 -12.450  1.00  0.00           O  
ATOM    276  N   GLN A  18      -1.144 -13.471 -12.807  1.00  0.00           N  
ATOM    277  H   GLN A  18      -0.346 -12.850 -12.753  1.00  0.00           H  
ATOM    278  CA  GLN A  18      -2.346 -13.026 -13.530  1.00  0.00           C  
ATOM    279  HA  GLN A  18      -3.208 -13.444 -13.011  1.00  0.00           H  
ATOM    280  CB  GLN A  18      -2.501 -11.491 -13.492  1.00  0.00           C  
ATOM    281  HB2 GLN A  18      -1.707 -11.036 -14.082  1.00  0.00           H  
ATOM    282  HB3 GLN A  18      -3.460 -11.234 -13.945  1.00  0.00           H  
ATOM    283  CG  GLN A  18      -2.487 -10.873 -12.086  1.00  0.00           C  
ATOM    284  HG2 GLN A  18      -1.472 -10.889 -11.709  1.00  0.00           H  
ATOM    285  HG3 GLN A  18      -2.782  -9.827 -12.146  1.00  0.00           H  
ATOM    286  CD  GLN A  18      -3.395 -11.582 -11.087  1.00  0.00           C  
ATOM    287  OE1 GLN A  18      -4.509 -11.996 -11.387  1.00  0.00           O  
ATOM    288  NE2 GLN A  18      -2.955 -11.745  -9.858  1.00  0.00           N  
ATOM    289 HE21 GLN A  18      -3.551 -12.234  -9.217  1.00  0.00           H  
ATOM    290 HE22 GLN A  18      -2.001 -11.512  -9.616  1.00  0.00           H  
ATOM    291  C   GLN A  18      -2.441 -13.572 -14.968  1.00  0.00           C  
ATOM    292  O   GLN A  18      -3.363 -13.191 -15.691  1.00  0.00           O  
ATOM    293  N   LYS A  19      -1.530 -14.467 -15.398  1.00  0.00           N  
ATOM    294  H   LYS A  19      -0.785 -14.724 -14.759  1.00  0.00           H  
ATOM    295  CA  LYS A  19      -1.503 -15.040 -16.759  1.00  0.00           C  
ATOM    296  HA  LYS A  19      -1.272 -14.219 -17.436  1.00  0.00           H  
ATOM    297  CB  LYS A  19      -0.366 -16.076 -16.920  1.00  0.00           C  
ATOM    298  HB2 LYS A  19       0.590 -15.563 -16.810  1.00  0.00           H  
ATOM    299  HB3 LYS A  19      -0.441 -16.849 -16.153  1.00  0.00           H  
ATOM    300  CG  LYS A  19      -0.446 -16.727 -18.315  1.00  0.00           C  
ATOM    301  HG2 LYS A  19      -1.148 -17.561 -18.280  1.00  0.00           H  
ATOM    302  HG3 LYS A  19      -0.862 -15.987 -18.993  1.00  0.00           H  
ATOM    303  CD  LYS A  19       0.870 -17.203 -18.946  1.00  0.00           C  
ATOM    304  HD2 LYS A  19       1.603 -16.396 -18.895  1.00  0.00           H  
ATOM    305  HD3 LYS A  19       1.249 -18.093 -18.441  1.00  0.00           H  
ATOM    306  CE  LYS A  19       0.524 -17.501 -20.413  1.00  0.00           C  
ATOM    307  HE2 LYS A  19      -0.101 -18.393 -20.478  1.00  0.00           H  
ATOM    308  HE3 LYS A  19      -0.071 -16.662 -20.777  1.00  0.00           H  
ATOM    309  NZ  LYS A  19       1.687 -17.627 -21.318  1.00  0.00           N  
ATOM    310  HZ1 LYS A  19       2.378 -16.885 -21.176  1.00  0.00           H  
ATOM    311  HZ2 LYS A  19       2.184 -18.492 -21.231  1.00  0.00           H  
ATOM    312  HZ3 LYS A  19       1.368 -17.503 -22.286  1.00  0.00           H  
ATOM    313  C   LYS A  19      -2.868 -15.596 -17.193  1.00  0.00           C  
ATOM    314  O   LYS A  19      -3.469 -16.440 -16.530  1.00  0.00           O  
ATOM    315  N   THR A  20      -3.350 -15.116 -18.336  1.00  0.00           N  
ATOM    316  H   THR A  20      -2.735 -14.540 -18.902  1.00  0.00           H  
ATOM    317  CA  THR A  20      -4.689 -15.360 -18.888  1.00  0.00           C  
ATOM    318  HA  THR A  20      -4.938 -16.414 -18.775  1.00  0.00           H  
ATOM    319  CB  THR A  20      -5.726 -14.529 -18.111  1.00  0.00           C  
ATOM    320  HB  THR A  20      -5.583 -14.706 -17.046  1.00  0.00           H  
ATOM    321  CG2 THR A  20      -5.641 -13.023 -18.367  1.00  0.00           C  
ATOM    322 HG21 THR A  20      -4.628 -12.670 -18.171  1.00  0.00           H  
ATOM    323 HG22 THR A  20      -5.922 -12.789 -19.391  1.00  0.00           H  
ATOM    324 HG23 THR A  20      -6.322 -12.510 -17.691  1.00  0.00           H  
ATOM    325  OG1 THR A  20      -7.025 -14.954 -18.450  1.00  0.00           O  
ATOM    326  HG1 THR A  20      -7.232 -15.713 -17.872  1.00  0.00           H  
ATOM    327  C   THR A  20      -4.673 -15.021 -20.384  1.00  0.00           C  
ATOM    328  O   THR A  20      -3.675 -14.519 -20.885  1.00  0.00           O  
ATOM    329  N   LEU A  21      -5.759 -15.239 -21.128  1.00  0.00           N  
ATOM    330  H   LEU A  21      -6.597 -15.554 -20.658  1.00  0.00           H  
ATOM    331  CA  LEU A  21      -5.795 -15.076 -22.598  1.00  0.00           C  
ATOM    332  HA  LEU A  21      -5.124 -15.808 -23.051  1.00  0.00           H  
ATOM    333  CB  LEU A  21      -7.238 -15.343 -23.072  1.00  0.00           C  
ATOM    334  HB2 LEU A  21      -7.933 -15.058 -22.280  1.00  0.00           H  
ATOM    335  HB3 LEU A  21      -7.456 -14.699 -23.925  1.00  0.00           H  
ATOM    336  CG  LEU A  21      -7.520 -16.792 -23.517  1.00  0.00           C  
ATOM    337  HG  LEU A  21      -7.091 -16.940 -24.508  1.00  0.00           H  
ATOM    338  CD1 LEU A  21      -6.961 -17.872 -22.583  1.00  0.00           C  
ATOM    339 HD11 LEU A  21      -7.278 -18.854 -22.933  1.00  0.00           H  
ATOM    340 HD12 LEU A  21      -7.313 -17.715 -21.566  1.00  0.00           H  
ATOM    341 HD13 LEU A  21      -5.871 -17.850 -22.606  1.00  0.00           H  
ATOM    342  CD2 LEU A  21      -9.032 -17.003 -23.602  1.00  0.00           C  
ATOM    343 HD21 LEU A  21      -9.482 -16.919 -22.613  1.00  0.00           H  
ATOM    344 HD22 LEU A  21      -9.475 -16.251 -24.256  1.00  0.00           H  
ATOM    345 HD23 LEU A  21      -9.246 -17.989 -24.014  1.00  0.00           H  
ATOM    346  C   LEU A  21      -5.296 -13.709 -23.113  1.00  0.00           C  
ATOM    347  O   LEU A  21      -4.842 -13.618 -24.251  1.00  0.00           O  
ATOM    348  N   CYS A  22      -5.355 -12.651 -22.298  1.00  0.00           N  
ATOM    349  H   CYS A  22      -5.727 -12.794 -21.374  1.00  0.00           H  
ATOM    350  CA  CYS A  22      -4.844 -11.328 -22.652  1.00  0.00           C  
ATOM    351  HA  CYS A  22      -5.205 -11.085 -23.650  1.00  0.00           H  
ATOM    352  CB  CYS A  22      -5.463 -10.330 -21.667  1.00  0.00           C  
ATOM    353  HB2 CYS A  22      -6.535 -10.501 -21.615  1.00  0.00           H  
ATOM    354  HB3 CYS A  22      -5.035 -10.498 -20.681  1.00  0.00           H  
ATOM    355  SG  CYS A  22      -5.182  -8.604 -22.158  1.00  0.00           S  
ATOM    356  HG  CYS A  22      -5.877  -8.617 -23.303  1.00  0.00           H  
ATOM    357  C   CYS A  22      -3.300 -11.240 -22.700  1.00  0.00           C  
ATOM    358  O   CYS A  22      -2.774 -10.425 -23.450  1.00  0.00           O  
ATOM    359  N   THR A  23      -2.542 -12.072 -21.964  1.00  0.00           N  
ATOM    360  H   THR A  23      -2.983 -12.823 -21.441  1.00  0.00           H  
ATOM    361  CA  THR A  23      -1.059 -12.017 -21.948  1.00  0.00           C  
ATOM    362  HA  THR A  23      -0.773 -10.975 -21.860  1.00  0.00           H  
ATOM    363  CB  THR A  23      -0.442 -12.761 -20.751  1.00  0.00           C  
ATOM    364  HB  THR A  23       0.642 -12.768 -20.857  1.00  0.00           H  
ATOM    365  CG2 THR A  23      -0.784 -12.076 -19.430  1.00  0.00           C  
ATOM    366 HG21 THR A  23      -0.275 -12.596 -18.618  1.00  0.00           H  
ATOM    367 HG22 THR A  23      -1.862 -12.102 -19.260  1.00  0.00           H  
ATOM    368 HG23 THR A  23      -0.441 -11.043 -19.448  1.00  0.00           H  
ATOM    369  OG1 THR A  23      -0.897 -14.081 -20.619  1.00  0.00           O  
ATOM    370  HG1 THR A  23      -0.620 -14.600 -21.417  1.00  0.00           H  
ATOM    371  C   THR A  23      -0.401 -12.516 -23.237  1.00  0.00           C  
ATOM    372  O   THR A  23       0.748 -12.163 -23.528  1.00  0.00           O  
ATOM    373  N   GLU A  24      -1.143 -13.284 -24.034  1.00  0.00           N  
ATOM    374  H   GLU A  24      -2.036 -13.597 -23.681  1.00  0.00           H  
ATOM    375  CA  GLU A  24      -0.669 -13.845 -25.301  1.00  0.00           C  
ATOM    376  HA  GLU A  24       0.390 -14.089 -25.204  1.00  0.00           H  
ATOM    377  CB  GLU A  24      -1.434 -15.143 -25.621  1.00  0.00           C  
ATOM    378  HB2 GLU A  24      -2.412 -14.880 -26.023  1.00  0.00           H  
ATOM    379  HB3 GLU A  24      -0.889 -15.661 -26.410  1.00  0.00           H  
ATOM    380  CG  GLU A  24      -1.670 -16.137 -24.463  1.00  0.00           C  
ATOM    381  HG2 GLU A  24      -2.502 -15.762 -23.859  1.00  0.00           H  
ATOM    382  HG3 GLU A  24      -2.004 -17.084 -24.893  1.00  0.00           H  
ATOM    383  CD  GLU A  24      -0.467 -16.389 -23.532  1.00  0.00           C  
ATOM    384  OE1 GLU A  24      -0.219 -15.552 -22.631  1.00  0.00           O  
ATOM    385  OE2 GLU A  24       0.151 -17.475 -23.606  1.00  0.00           O  
ATOM    386  C   GLU A  24      -0.822 -12.832 -26.451  1.00  0.00           C  
ATOM    387  O   GLU A  24      -0.211 -12.982 -27.507  1.00  0.00           O  
ATOM    388  N   LEU A  25      -1.637 -11.786 -26.257  1.00  0.00           N  
ATOM    389  H   LEU A  25      -2.021 -11.663 -25.328  1.00  0.00           H  
ATOM    390  CA  LEU A  25      -1.930 -10.763 -27.262  1.00  0.00           C  
ATOM    391  HA  LEU A  25      -2.113 -11.267 -28.213  1.00  0.00           H  
ATOM    392  CB  LEU A  25      -3.203  -9.983 -26.871  1.00  0.00           C  
ATOM    393  HB2 LEU A  25      -2.981  -9.398 -25.979  1.00  0.00           H  
ATOM    394  HB3 LEU A  25      -3.443  -9.287 -27.674  1.00  0.00           H  
ATOM    395  CG  LEU A  25      -4.435 -10.862 -26.577  1.00  0.00           C  
ATOM    396  HG  LEU A  25      -4.233 -11.486 -25.710  1.00  0.00           H  
ATOM    397  CD1 LEU A  25      -5.649  -9.987 -26.264  1.00  0.00           C  
ATOM    398 HD11 LEU A  25      -6.485 -10.617 -25.958  1.00  0.00           H  
ATOM    399 HD12 LEU A  25      -5.411  -9.305 -25.446  1.00  0.00           H  
ATOM    400 HD13 LEU A  25      -5.937  -9.409 -27.139  1.00  0.00           H  
ATOM    401  CD2 LEU A  25      -4.817 -11.760 -27.754  1.00  0.00           C  
ATOM    402 HD21 LEU A  25      -5.718 -12.320 -27.505  1.00  0.00           H  
ATOM    403 HD22 LEU A  25      -4.990 -11.158 -28.645  1.00  0.00           H  
ATOM    404 HD23 LEU A  25      -4.021 -12.479 -27.945  1.00  0.00           H  
ATOM    405  C   LEU A  25      -0.729  -9.829 -27.460  1.00  0.00           C  
ATOM    406  O   LEU A  25       0.000  -9.516 -26.512  1.00  0.00           O  
ATOM    407  N   THR A  26      -0.521  -9.371 -28.699  1.00  0.00           N  
ATOM    408  H   THR A  26      -1.085  -9.719 -29.457  1.00  0.00           H  
ATOM    409  CA  THR A  26       0.683  -8.601 -29.038  1.00  0.00           C  
ATOM    410  HA  THR A  26       1.484  -9.114 -28.526  1.00  0.00           H  
ATOM    411  CB  THR A  26       1.047  -8.632 -30.535  1.00  0.00           C  
ATOM    412  HB  THR A  26       2.088  -8.324 -30.635  1.00  0.00           H  
ATOM    413  CG2 THR A  26       0.204  -7.722 -31.428  1.00  0.00           C  
ATOM    414 HG21 THR A  26      -0.856  -7.907 -31.257  1.00  0.00           H  
ATOM    415 HG22 THR A  26       0.427  -6.678 -31.206  1.00  0.00           H  
ATOM    416 HG23 THR A  26       0.441  -7.905 -32.476  1.00  0.00           H  
ATOM    417  OG1 THR A  26       0.937  -9.938 -31.054  1.00  0.00           O  
ATOM    418  HG1 THR A  26       1.590 -10.037 -31.752  1.00  0.00           H  
ATOM    419  C   THR A  26       0.677  -7.161 -28.515  1.00  0.00           C  
ATOM    420  O   THR A  26      -0.362  -6.502 -28.443  1.00  0.00           O  
ATOM    421  N   VAL A  27       1.871  -6.652 -28.217  1.00  0.00           N  
ATOM    422  H   VAL A  27       2.674  -7.267 -28.320  1.00  0.00           H  
ATOM    423  CA  VAL A  27       2.184  -5.267 -27.866  1.00  0.00           C  
ATOM    424  HA  VAL A  27       1.425  -4.628 -28.315  1.00  0.00           H  
ATOM    425  CB  VAL A  27       2.120  -5.082 -26.333  1.00  0.00           C  
ATOM    426  HB  VAL A  27       1.222  -5.581 -25.967  1.00  0.00           H  
ATOM    427  CG1 VAL A  27       3.329  -5.702 -25.622  1.00  0.00           C  
ATOM    428 HG11 VAL A  27       4.247  -5.185 -25.904  1.00  0.00           H  
ATOM    429 HG12 VAL A  27       3.199  -5.617 -24.544  1.00  0.00           H  
ATOM    430 HG13 VAL A  27       3.412  -6.756 -25.886  1.00  0.00           H  
ATOM    431  CG2 VAL A  27       2.009  -3.607 -25.919  1.00  0.00           C  
ATOM    432 HG21 VAL A  27       1.809  -3.540 -24.849  1.00  0.00           H  
ATOM    433 HG22 VAL A  27       1.191  -3.125 -26.454  1.00  0.00           H  
ATOM    434 HG23 VAL A  27       2.940  -3.080 -26.127  1.00  0.00           H  
ATOM    435  C   VAL A  27       3.544  -4.901 -28.485  1.00  0.00           C  
ATOM    436  O   VAL A  27       4.357  -5.766 -28.823  1.00  0.00           O  
ATOM    437  N   THR A  28       3.796  -3.611 -28.672  1.00  0.00           N  
ATOM    438  H   THR A  28       3.109  -2.931 -28.379  1.00  0.00           H  
ATOM    439  CA  THR A  28       5.010  -3.135 -29.347  1.00  0.00           C  
ATOM    440  HA  THR A  28       5.180  -3.752 -30.227  1.00  0.00           H  
ATOM    441  CB  THR A  28       4.759  -1.711 -29.841  1.00  0.00           C  
ATOM    442  HB  THR A  28       4.447  -1.096 -28.998  1.00  0.00           H  
ATOM    443  CG2 THR A  28       5.963  -1.056 -30.509  1.00  0.00           C  
ATOM    444 HG21 THR A  28       6.343  -1.703 -31.300  1.00  0.00           H  
ATOM    445 HG22 THR A  28       5.660  -0.100 -30.935  1.00  0.00           H  
ATOM    446 HG23 THR A  28       6.751  -0.881 -29.778  1.00  0.00           H  
ATOM    447  OG1 THR A  28       3.713  -1.748 -30.793  1.00  0.00           O  
ATOM    448  HG1 THR A  28       3.310  -2.633 -30.781  1.00  0.00           H  
ATOM    449  C   THR A  28       6.271  -3.251 -28.478  1.00  0.00           C  
ATOM    450  O   THR A  28       6.337  -2.724 -27.367  1.00  0.00           O  
ATOM    451  N   ASP A  29       7.318  -3.877 -29.020  1.00  0.00           N  
ATOM    452  H   ASP A  29       7.236  -4.175 -29.987  1.00  0.00           H  
ATOM    453  CA  ASP A  29       8.643  -4.032 -28.409  1.00  0.00           C  
ATOM    454  HA  ASP A  29       8.513  -4.236 -27.346  1.00  0.00           H  
ATOM    455  CB  ASP A  29       9.357  -5.240 -29.031  1.00  0.00           C  
ATOM    456  HB2 ASP A  29       8.750  -6.134 -28.870  1.00  0.00           H  
ATOM    457  HB3 ASP A  29       9.442  -5.079 -30.105  1.00  0.00           H  
ATOM    458  CG  ASP A  29      10.757  -5.483 -28.454  1.00  0.00           C  
ATOM    459  OD1 ASP A  29      11.062  -5.041 -27.315  1.00  0.00           O  
ATOM    460  OD2 ASP A  29      11.564  -6.148 -29.139  1.00  0.00           O  
ATOM    461  C   ASP A  29       9.465  -2.738 -28.537  1.00  0.00           C  
ATOM    462  O   ASP A  29      10.414  -2.616 -29.321  1.00  0.00           O  
ATOM    463  N   ILE A  30       9.090  -1.743 -27.727  1.00  0.00           N  
ATOM    464  H   ILE A  30       8.237  -1.886 -27.195  1.00  0.00           H  
ATOM    465  CA  ILE A  30       9.767  -0.437 -27.649  1.00  0.00           C  
ATOM    466  HA  ILE A  30       9.727   0.017 -28.640  1.00  0.00           H  
ATOM    467  CB  ILE A  30       9.053   0.518 -26.658  1.00  0.00           C  
ATOM    468  HB  ILE A  30       9.515   1.500 -26.770  1.00  0.00           H  
ATOM    469  CG2 ILE A  30       7.584   0.696 -27.060  1.00  0.00           C  
ATOM    470 HG21 ILE A  30       7.522   0.928 -28.120  1.00  0.00           H  
ATOM    471 HG22 ILE A  30       7.022  -0.215 -26.867  1.00  0.00           H  
ATOM    472 HG23 ILE A  30       7.133   1.512 -26.492  1.00  0.00           H  
ATOM    473  CG1 ILE A  30       9.155   0.114 -25.166  1.00  0.00           C  
ATOM    474 HG12 ILE A  30       8.237   0.397 -24.654  1.00  0.00           H  
ATOM    475 HG13 ILE A  30       9.258  -0.966 -25.068  1.00  0.00           H  
ATOM    476  CD1 ILE A  30      10.309   0.807 -24.426  1.00  0.00           C  
ATOM    477 HD11 ILE A  30      10.313   0.501 -23.382  1.00  0.00           H  
ATOM    478 HD12 ILE A  30      11.267   0.539 -24.862  1.00  0.00           H  
ATOM    479 HD13 ILE A  30      10.187   1.888 -24.472  1.00  0.00           H  
ATOM    480  C   ILE A  30      11.249  -0.565 -27.281  1.00  0.00           C  
ATOM    481  O   ILE A  30      12.035   0.320 -27.613  1.00  0.00           O  
ATOM    482  N   PHE A  31      11.651  -1.649 -26.611  1.00  0.00           N  
ATOM    483  H   PHE A  31      10.967  -2.373 -26.433  1.00  0.00           H  
ATOM    484  CA  PHE A  31      13.014  -1.869 -26.127  1.00  0.00           C  
ATOM    485  HA  PHE A  31      13.347  -0.973 -25.600  1.00  0.00           H  
ATOM    486  CB  PHE A  31      13.010  -3.032 -25.128  1.00  0.00           C  
ATOM    487  HB2 PHE A  31      12.840  -3.956 -25.678  1.00  0.00           H  
ATOM    488  HB3 PHE A  31      13.997  -3.103 -24.669  1.00  0.00           H  
ATOM    489  CG  PHE A  31      11.968  -2.914 -24.028  1.00  0.00           C  
ATOM    490  CD1 PHE A  31      12.132  -1.969 -22.997  1.00  0.00           C  
ATOM    491  HD1 PHE A  31      13.000  -1.325 -22.982  1.00  0.00           H  
ATOM    492  CE1 PHE A  31      11.163  -1.853 -21.983  1.00  0.00           C  
ATOM    493  HE1 PHE A  31      11.284  -1.119 -21.200  1.00  0.00           H  
ATOM    494  CZ  PHE A  31      10.031  -2.685 -21.995  1.00  0.00           C  
ATOM    495  HZ  PHE A  31       9.281  -2.592 -21.225  1.00  0.00           H  
ATOM    496  CE2 PHE A  31       9.866  -3.631 -23.019  1.00  0.00           C  
ATOM    497  HE2 PHE A  31       8.997  -4.274 -23.021  1.00  0.00           H  
ATOM    498  CD2 PHE A  31      10.820  -3.730 -24.046  1.00  0.00           C  
ATOM    499  HD2 PHE A  31      10.663  -4.431 -24.853  1.00  0.00           H  
ATOM    500  C   PHE A  31      14.005  -2.123 -27.272  1.00  0.00           C  
ATOM    501  O   PHE A  31      15.159  -1.716 -27.175  1.00  0.00           O  
ATOM    502  N   ALA A  32      13.555  -2.729 -28.377  1.00  0.00           N  
ATOM    503  H   ALA A  32      12.607  -3.092 -28.384  1.00  0.00           H  
ATOM    504  CA  ALA A  32      14.326  -2.787 -29.620  1.00  0.00           C  
ATOM    505  HA  ALA A  32      15.322  -3.179 -29.407  1.00  0.00           H  
ATOM    506  CB  ALA A  32      13.608  -3.747 -30.575  1.00  0.00           C  
ATOM    507  HB1 ALA A  32      13.537  -4.734 -30.120  1.00  0.00           H  
ATOM    508  HB2 ALA A  32      12.601  -3.384 -30.792  1.00  0.00           H  
ATOM    509  HB3 ALA A  32      14.169  -3.825 -31.507  1.00  0.00           H  
ATOM    510  C   ALA A  32      14.499  -1.395 -30.266  1.00  0.00           C  
ATOM    511  O   ALA A  32      15.561  -1.085 -30.805  1.00  0.00           O  
ATOM    512  N   ALA A  33      13.462  -0.553 -30.191  1.00  0.00           N  
ATOM    513  H   ALA A  33      12.612  -0.896 -29.764  1.00  0.00           H  
ATOM    514  CA  ALA A  33      13.444   0.812 -30.730  1.00  0.00           C  
ATOM    515  HA  ALA A  33      14.028   0.825 -31.653  1.00  0.00           H  
ATOM    516  CB  ALA A  33      11.997   1.156 -31.098  1.00  0.00           C  
ATOM    517  HB1 ALA A  33      11.620   0.422 -31.811  1.00  0.00           H  
ATOM    518  HB2 ALA A  33      11.366   1.161 -30.210  1.00  0.00           H  
ATOM    519  HB3 ALA A  33      11.962   2.140 -31.569  1.00  0.00           H  
ATOM    520  C   ALA A  33      14.068   1.880 -29.800  1.00  0.00           C  
ATOM    521  O   ALA A  33      14.191   3.040 -30.189  1.00  0.00           O  
ATOM    522  N   SER A  34      14.496   1.529 -28.582  1.00  0.00           N  
ATOM    523  H   SER A  34      14.378   0.563 -28.307  1.00  0.00           H  
ATOM    524  CA  SER A  34      15.083   2.459 -27.592  1.00  0.00           C  
ATOM    525  HA  SER A  34      14.523   3.394 -27.635  1.00  0.00           H  
ATOM    526  CB  SER A  34      14.895   1.901 -26.175  1.00  0.00           C  
ATOM    527  HB2 SER A  34      15.383   0.928 -26.090  1.00  0.00           H  
ATOM    528  HB3 SER A  34      15.335   2.584 -25.446  1.00  0.00           H  
ATOM    529  OG  SER A  34      13.506   1.777 -25.910  1.00  0.00           O  
ATOM    530  HG  SER A  34      13.082   1.265 -26.622  1.00  0.00           H  
ATOM    531  C   SER A  34      16.545   2.842 -27.900  1.00  0.00           C  
ATOM    532  O   SER A  34      17.344   3.131 -27.012  1.00  0.00           O  
ATOM    533  N   LYS A  35      16.921   2.851 -29.182  1.00  0.00           N  
ATOM    534  H   LYS A  35      16.180   2.737 -29.863  1.00  0.00           H  
ATOM    535  CA  LYS A  35      18.263   3.196 -29.667  1.00  0.00           C  
ATOM    536  HA  LYS A  35      18.987   2.594 -29.119  1.00  0.00           H  
ATOM    537  CB  LYS A  35      18.317   2.827 -31.155  1.00  0.00           C  
ATOM    538  HB2 LYS A  35      17.961   1.799 -31.255  1.00  0.00           H  
ATOM    539  HB3 LYS A  35      17.641   3.478 -31.714  1.00  0.00           H  
ATOM    540  CG  LYS A  35      19.721   2.911 -31.769  1.00  0.00           C  
ATOM    541  HG2 LYS A  35      20.022   3.955 -31.855  1.00  0.00           H  
ATOM    542  HG3 LYS A  35      20.431   2.379 -31.133  1.00  0.00           H  
ATOM    543  CD  LYS A  35      19.699   2.264 -33.159  1.00  0.00           C  
ATOM    544  HD2 LYS A  35      19.365   1.229 -33.059  1.00  0.00           H  
ATOM    545  HD3 LYS A  35      18.992   2.803 -33.794  1.00  0.00           H  
ATOM    546  CE  LYS A  35      21.090   2.282 -33.799  1.00  0.00           C  
ATOM    547  HE2 LYS A  35      21.395   3.324 -33.939  1.00  0.00           H  
ATOM    548  HE3 LYS A  35      21.797   1.814 -33.106  1.00  0.00           H  
ATOM    549  NZ  LYS A  35      21.087   1.561 -35.098  1.00  0.00           N  
ATOM    550  HZ1 LYS A  35      20.473   2.018 -35.760  1.00  0.00           H  
ATOM    551  HZ2 LYS A  35      22.019   1.527 -35.490  1.00  0.00           H  
ATOM    552  HZ3 LYS A  35      20.759   0.612 -34.969  1.00  0.00           H  
ATOM    553  C   LYS A  35      18.558   4.674 -29.390  1.00  0.00           C  
ATOM    554  O   LYS A  35      17.711   5.526 -29.649  1.00  0.00           O  
ATOM    555  N   ASN A  36      19.732   4.973 -28.826  1.00  0.00           N  
ATOM    556  H   ASN A  36      20.383   4.221 -28.671  1.00  0.00           H  
ATOM    557  CA  ASN A  36      20.162   6.322 -28.413  1.00  0.00           C  
ATOM    558  HA  ASN A  36      21.077   6.205 -27.830  1.00  0.00           H  
ATOM    559  CB  ASN A  36      20.516   7.174 -29.656  1.00  0.00           C  
ATOM    560  HB2 ASN A  36      19.621   7.329 -30.258  1.00  0.00           H  
ATOM    561  HB3 ASN A  36      20.839   8.156 -29.305  1.00  0.00           H  
ATOM    562  CG  ASN A  36      21.615   6.633 -30.561  1.00  0.00           C  
ATOM    563  OD1 ASN A  36      21.873   5.446 -30.691  1.00  0.00           O  
ATOM    564  ND2 ASN A  36      22.312   7.509 -31.246  1.00  0.00           N  
ATOM    565 HD21 ASN A  36      23.066   7.155 -31.806  1.00  0.00           H  
ATOM    566 HD22 ASN A  36      22.119   8.490 -31.149  1.00  0.00           H  
ATOM    567  C   ASN A  36      19.173   7.060 -27.467  1.00  0.00           C  
ATOM    568  O   ASN A  36      19.278   8.271 -27.302  1.00  0.00           O  
ATOM    569  N   THR A  37      18.194   6.358 -26.890  1.00  0.00           N  
ATOM    570  H   THR A  37      18.213   5.349 -26.966  1.00  0.00           H  
ATOM    571  CA  THR A  37      17.066   6.936 -26.143  1.00  0.00           C  
ATOM    572  HA  THR A  37      16.861   7.948 -26.500  1.00  0.00           H  
ATOM    573  CB  THR A  37      15.829   6.067 -26.402  1.00  0.00           C  
ATOM    574  HB  THR A  37      16.051   5.044 -26.107  1.00  0.00           H  
ATOM    575  CG2 THR A  37      14.579   6.499 -25.646  1.00  0.00           C  
ATOM    576 HG21 THR A  37      13.766   5.804 -25.839  1.00  0.00           H  
ATOM    577 HG22 THR A  37      14.763   6.467 -24.580  1.00  0.00           H  
ATOM    578 HG23 THR A  37      14.305   7.512 -25.933  1.00  0.00           H  
ATOM    579  OG1 THR A  37      15.519   6.096 -27.789  1.00  0.00           O  
ATOM    580  HG1 THR A  37      16.350   6.019 -28.289  1.00  0.00           H  
ATOM    581  C   THR A  37      17.378   7.012 -24.646  1.00  0.00           C  
ATOM    582  O   THR A  37      18.046   6.129 -24.108  1.00  0.00           O  
ATOM    583  N   THR A  38      16.878   8.033 -23.947  1.00  0.00           N  
ATOM    584  H   THR A  38      16.303   8.736 -24.414  1.00  0.00           H  
ATOM    585  CA  THR A  38      17.059   8.132 -22.492  1.00  0.00           C  
ATOM    586  HA  THR A  38      18.113   7.958 -22.280  1.00  0.00           H  
ATOM    587  CB  THR A  38      16.714   9.530 -21.963  1.00  0.00           C  
ATOM    588  HB  THR A  38      16.919   9.540 -20.896  1.00  0.00           H  
ATOM    589  CG2 THR A  38      17.536  10.651 -22.592  1.00  0.00           C  
ATOM    590 HG21 THR A  38      18.599  10.432 -22.484  1.00  0.00           H  
ATOM    591 HG22 THR A  38      17.296  10.740 -23.651  1.00  0.00           H  
ATOM    592 HG23 THR A  38      17.309  11.596 -22.095  1.00  0.00           H  
ATOM    593  OG1 THR A  38      15.349   9.805 -22.125  1.00  0.00           O  
ATOM    594  HG1 THR A  38      15.219   9.958 -23.089  1.00  0.00           H  
ATOM    595  C   THR A  38      16.261   7.077 -21.712  1.00  0.00           C  
ATOM    596  O   THR A  38      15.214   6.590 -22.137  1.00  0.00           O  
ATOM    597  N   GLU A  39      16.716   6.768 -20.495  1.00  0.00           N  
ATOM    598  H   GLU A  39      17.624   7.108 -20.225  1.00  0.00           H  
ATOM    599  CA  GLU A  39      16.000   5.904 -19.537  1.00  0.00           C  
ATOM    600  HA  GLU A  39      15.962   4.886 -19.930  1.00  0.00           H  
ATOM    601  CB  GLU A  39      16.778   5.912 -18.202  1.00  0.00           C  
ATOM    602  HB2 GLU A  39      17.634   6.588 -18.276  1.00  0.00           H  
ATOM    603  HB3 GLU A  39      16.134   6.289 -17.405  1.00  0.00           H  
ATOM    604  CG  GLU A  39      17.299   4.530 -17.795  1.00  0.00           C  
ATOM    605  HG2 GLU A  39      16.448   3.861 -17.659  1.00  0.00           H  
ATOM    606  HG3 GLU A  39      17.919   4.132 -18.602  1.00  0.00           H  
ATOM    607  CD  GLU A  39      18.121   4.572 -16.497  1.00  0.00           C  
ATOM    608  OE1 GLU A  39      18.823   3.584 -16.198  1.00  0.00           O  
ATOM    609  OE2 GLU A  39      18.037   5.559 -15.718  1.00  0.00           O  
ATOM    610  C   GLU A  39      14.546   6.372 -19.307  1.00  0.00           C  
ATOM    611  O   GLU A  39      13.609   5.578 -19.369  1.00  0.00           O  
ATOM    612  N   LYS A  40      14.347   7.682 -19.102  1.00  0.00           N  
ATOM    613  H   LYS A  40      15.158   8.279 -19.101  1.00  0.00           H  
ATOM    614  CA  LYS A  40      13.026   8.272 -18.827  1.00  0.00           C  
ATOM    615  HA  LYS A  40      12.547   7.692 -18.035  1.00  0.00           H  
ATOM    616  CB  LYS A  40      13.167   9.724 -18.350  1.00  0.00           C  
ATOM    617  HB2 LYS A  40      13.713  10.312 -19.091  1.00  0.00           H  
ATOM    618  HB3 LYS A  40      12.168  10.148 -18.236  1.00  0.00           H  
ATOM    619  CG  LYS A  40      13.884   9.781 -16.995  1.00  0.00           C  
ATOM    620  HG2 LYS A  40      13.381   9.101 -16.304  1.00  0.00           H  
ATOM    621  HG3 LYS A  40      14.921   9.462 -17.111  1.00  0.00           H  
ATOM    622  CD  LYS A  40      13.855  11.193 -16.406  1.00  0.00           C  
ATOM    623  HD2 LYS A  40      14.447  11.867 -17.028  1.00  0.00           H  
ATOM    624  HD3 LYS A  40      12.826  11.551 -16.380  1.00  0.00           H  
ATOM    625  CE  LYS A  40      14.421  11.136 -14.984  1.00  0.00           C  
ATOM    626  HE2 LYS A  40      13.993  10.262 -14.480  1.00  0.00           H  
ATOM    627  HE3 LYS A  40      15.504  10.993 -15.044  1.00  0.00           H  
ATOM    628  NZ  LYS A  40      14.089  12.357 -14.213  1.00  0.00           N  
ATOM    629  HZ1 LYS A  40      14.488  12.299 -13.285  1.00  0.00           H  
ATOM    630  HZ2 LYS A  40      14.440  13.181 -14.680  1.00  0.00           H  
ATOM    631  HZ3 LYS A  40      13.084  12.442 -14.116  1.00  0.00           H  
ATOM    632  C   LYS A  40      12.076   8.186 -20.019  1.00  0.00           C  
ATOM    633  O   LYS A  40      10.924   7.797 -19.836  1.00  0.00           O  
ATOM    634  N   GLU A  41      12.548   8.489 -21.230  1.00  0.00           N  
ATOM    635  H   GLU A  41      13.505   8.809 -21.334  1.00  0.00           H  
ATOM    636  CA  GLU A  41      11.770   8.223 -22.448  1.00  0.00           C  
ATOM    637  HA  GLU A  41      10.833   8.778 -22.433  1.00  0.00           H  
ATOM    638  CB  GLU A  41      12.551   8.602 -23.697  1.00  0.00           C  
ATOM    639  HB2 GLU A  41      13.536   8.153 -23.611  1.00  0.00           H  
ATOM    640  HB3 GLU A  41      12.062   8.154 -24.563  1.00  0.00           H  
ATOM    641  CG  GLU A  41      12.707  10.091 -23.978  1.00  0.00           C  
ATOM    642  HG2 GLU A  41      11.743  10.517 -24.270  1.00  0.00           H  
ATOM    643  HG3 GLU A  41      13.084  10.614 -23.095  1.00  0.00           H  
ATOM    644  CD  GLU A  41      13.713  10.162 -25.123  1.00  0.00           C  
ATOM    645  OE1 GLU A  41      13.251  10.080 -26.285  1.00  0.00           O  
ATOM    646  OE2 GLU A  41      14.930  10.089 -24.814  1.00  0.00           O  
ATOM    647  C   GLU A  41      11.450   6.737 -22.592  1.00  0.00           C  
ATOM    648  O   GLU A  41      10.326   6.399 -22.932  1.00  0.00           O  
ATOM    649  N   THR A  42      12.410   5.850 -22.319  1.00  0.00           N  
ATOM    650  H   THR A  42      13.324   6.208 -22.055  1.00  0.00           H  
ATOM    651  CA  THR A  42      12.239   4.394 -22.456  1.00  0.00           C  
ATOM    652  HA  THR A  42      11.941   4.168 -23.481  1.00  0.00           H  
ATOM    653  CB  THR A  42      13.557   3.651 -22.178  1.00  0.00           C  
ATOM    654  HB  THR A  42      13.911   3.879 -21.174  1.00  0.00           H  
ATOM    655  CG2 THR A  42      13.422   2.134 -22.314  1.00  0.00           C  
ATOM    656 HG21 THR A  42      14.409   1.678 -22.238  1.00  0.00           H  
ATOM    657 HG22 THR A  42      12.787   1.736 -21.523  1.00  0.00           H  
ATOM    658 HG23 THR A  42      12.995   1.888 -23.284  1.00  0.00           H  
ATOM    659  OG1 THR A  42      14.536   4.056 -23.104  1.00  0.00           O  
ATOM    660  HG1 THR A  42      14.835   4.946 -22.859  1.00  0.00           H  
ATOM    661  C   THR A  42      11.131   3.894 -21.532  1.00  0.00           C  
ATOM    662  O   THR A  42      10.184   3.251 -21.989  1.00  0.00           O  
ATOM    663  N   PHE A  43      11.180   4.244 -20.244  1.00  0.00           N  
ATOM    664  H   PHE A  43      11.993   4.759 -19.911  1.00  0.00           H  
ATOM    665  CA  PHE A  43      10.117   3.906 -19.292  1.00  0.00           C  
ATOM    666  HA  PHE A  43       9.981   2.825 -19.274  1.00  0.00           H  
ATOM    667  CB  PHE A  43      10.535   4.376 -17.891  1.00  0.00           C  
ATOM    668  HB2 PHE A  43      10.626   5.463 -17.919  1.00  0.00           H  
ATOM    669  HB3 PHE A  43       9.732   4.135 -17.194  1.00  0.00           H  
ATOM    670  CG  PHE A  43      11.833   3.821 -17.317  1.00  0.00           C  
ATOM    671  CD1 PHE A  43      12.430   2.635 -17.800  1.00  0.00           C  
ATOM    672  HD1 PHE A  43      11.982   2.080 -18.611  1.00  0.00           H  
ATOM    673  CE1 PHE A  43      13.633   2.167 -17.242  1.00  0.00           C  
ATOM    674  HE1 PHE A  43      14.097   1.270 -17.625  1.00  0.00           H  
ATOM    675  CZ  PHE A  43      14.235   2.862 -16.181  1.00  0.00           C  
ATOM    676  HZ  PHE A  43      15.156   2.497 -15.748  1.00  0.00           H  
ATOM    677  CE2 PHE A  43      13.646   4.041 -15.694  1.00  0.00           C  
ATOM    678  HE2 PHE A  43      14.111   4.584 -14.883  1.00  0.00           H  
ATOM    679  CD2 PHE A  43      12.455   4.521 -16.266  1.00  0.00           C  
ATOM    680  HD2 PHE A  43      12.015   5.436 -15.893  1.00  0.00           H  
ATOM    681  C   PHE A  43       8.765   4.517 -19.702  1.00  0.00           C  
ATOM    682  O   PHE A  43       7.728   3.857 -19.602  1.00  0.00           O  
ATOM    683  N   CYS A  44       8.768   5.747 -20.229  1.00  0.00           N  
ATOM    684  H   CYS A  44       9.647   6.255 -20.253  1.00  0.00           H  
ATOM    685  CA  CYS A  44       7.564   6.435 -20.698  1.00  0.00           C  
ATOM    686  HA  CYS A  44       6.796   6.339 -19.929  1.00  0.00           H  
ATOM    687  CB  CYS A  44       7.900   7.921 -20.850  1.00  0.00           C  
ATOM    688  HB2 CYS A  44       8.410   8.286 -19.960  1.00  0.00           H  
ATOM    689  HB3 CYS A  44       8.557   8.062 -21.711  1.00  0.00           H  
ATOM    690  SG  CYS A  44       6.371   8.858 -21.088  1.00  0.00           S  
ATOM    691  HG  CYS A  44       5.968   8.911 -19.805  1.00  0.00           H  
ATOM    692  C   CYS A  44       6.968   5.851 -21.998  1.00  0.00           C  
ATOM    693  O   CYS A  44       5.747   5.774 -22.124  1.00  0.00           O  
ATOM    694  N   ARG A  45       7.793   5.390 -22.952  1.00  0.00           N  
ATOM    695  H   ARG A  45       8.786   5.545 -22.812  1.00  0.00           H  
ATOM    696  CA  ARG A  45       7.395   4.645 -24.166  1.00  0.00           C  
ATOM    697  HA  ARG A  45       6.632   5.201 -24.718  1.00  0.00           H  
ATOM    698  CB  ARG A  45       8.610   4.414 -25.093  1.00  0.00           C  
ATOM    699  HB2 ARG A  45       9.461   4.084 -24.496  1.00  0.00           H  
ATOM    700  HB3 ARG A  45       8.367   3.622 -25.803  1.00  0.00           H  
ATOM    701  CG  ARG A  45       9.024   5.650 -25.908  1.00  0.00           C  
ATOM    702  HG2 ARG A  45       8.212   5.932 -26.575  1.00  0.00           H  
ATOM    703  HG3 ARG A  45       9.220   6.471 -25.225  1.00  0.00           H  
ATOM    704  CD  ARG A  45      10.281   5.389 -26.750  1.00  0.00           C  
ATOM    705  HD2 ARG A  45      11.032   4.918 -26.112  1.00  0.00           H  
ATOM    706  HD3 ARG A  45      10.032   4.702 -27.562  1.00  0.00           H  
ATOM    707  NE  ARG A  45      10.850   6.646 -27.289  1.00  0.00           N  
ATOM    708  HE  ARG A  45      10.302   7.488 -27.160  1.00  0.00           H  
ATOM    709  CZ  ARG A  45      12.048   6.790 -27.835  1.00  0.00           C  
ATOM    710  NH1 ARG A  45      12.744   5.763 -28.232  1.00  0.00           N  
ATOM    711 HH11 ARG A  45      12.366   4.840 -28.152  1.00  0.00           H  
ATOM    712 HH12 ARG A  45      13.736   5.890 -28.408  1.00  0.00           H  
ATOM    713  NH2 ARG A  45      12.615   7.953 -27.980  1.00  0.00           N  
ATOM    714 HH21 ARG A  45      12.340   8.766 -27.422  1.00  0.00           H  
ATOM    715 HH22 ARG A  45      13.555   7.998 -28.325  1.00  0.00           H  
ATOM    716  C   ARG A  45       6.782   3.300 -23.788  1.00  0.00           C  
ATOM    717  O   ARG A  45       5.731   2.950 -24.318  1.00  0.00           O  
ATOM    718  N   ALA A  46       7.389   2.589 -22.831  1.00  0.00           N  
ATOM    719  H   ALA A  46       8.295   2.902 -22.498  1.00  0.00           H  
ATOM    720  CA  ALA A  46       6.812   1.377 -22.253  1.00  0.00           C  
ATOM    721  HA  ALA A  46       6.640   0.659 -23.058  1.00  0.00           H  
ATOM    722  CB  ALA A  46       7.802   0.755 -21.260  1.00  0.00           C  
ATOM    723  HB1 ALA A  46       8.733   0.513 -21.767  1.00  0.00           H  
ATOM    724  HB2 ALA A  46       8.013   1.440 -20.440  1.00  0.00           H  
ATOM    725  HB3 ALA A  46       7.379  -0.166 -20.855  1.00  0.00           H  
ATOM    726  C   ALA A  46       5.451   1.663 -21.599  1.00  0.00           C  
ATOM    727  O   ALA A  46       4.483   0.985 -21.927  1.00  0.00           O  
ATOM    728  N   ALA A  47       5.351   2.703 -20.763  1.00  0.00           N  
ATOM    729  H   ALA A  47       6.200   3.186 -20.484  1.00  0.00           H  
ATOM    730  CA  ALA A  47       4.086   3.132 -20.159  1.00  0.00           C  
ATOM    731  HA  ALA A  47       3.673   2.303 -19.580  1.00  0.00           H  
ATOM    732  CB  ALA A  47       4.377   4.290 -19.195  1.00  0.00           C  
ATOM    733  HB1 ALA A  47       5.127   3.989 -18.464  1.00  0.00           H  
ATOM    734  HB2 ALA A  47       4.737   5.162 -19.740  1.00  0.00           H  
ATOM    735  HB3 ALA A  47       3.465   4.558 -18.663  1.00  0.00           H  
ATOM    736  C   ALA A  47       3.034   3.529 -21.216  1.00  0.00           C  
ATOM    737  O   ALA A  47       1.867   3.178 -21.088  1.00  0.00           O  
ATOM    738  N   THR A  48       3.447   4.209 -22.288  1.00  0.00           N  
ATOM    739  H   THR A  48       4.423   4.482 -22.301  1.00  0.00           H  
ATOM    740  CA  THR A  48       2.587   4.665 -23.393  1.00  0.00           C  
ATOM    741  HA  THR A  48       1.762   5.240 -22.973  1.00  0.00           H  
ATOM    742  CB  THR A  48       3.365   5.598 -24.344  1.00  0.00           C  
ATOM    743  HB  THR A  48       4.251   5.084 -24.715  1.00  0.00           H  
ATOM    744  CG2 THR A  48       2.547   6.077 -25.541  1.00  0.00           C  
ATOM    745 HG21 THR A  48       2.305   5.237 -26.193  1.00  0.00           H  
ATOM    746 HG22 THR A  48       1.627   6.549 -25.197  1.00  0.00           H  
ATOM    747 HG23 THR A  48       3.127   6.802 -26.111  1.00  0.00           H  
ATOM    748  OG1 THR A  48       3.766   6.757 -23.645  1.00  0.00           O  
ATOM    749  HG1 THR A  48       4.444   6.476 -23.001  1.00  0.00           H  
ATOM    750  C   THR A  48       1.962   3.489 -24.151  1.00  0.00           C  
ATOM    751  O   THR A  48       0.735   3.417 -24.240  1.00  0.00           O  
ATOM    752  N   VAL A  49       2.763   2.535 -24.646  1.00  0.00           N  
ATOM    753  H   VAL A  49       3.768   2.615 -24.523  1.00  0.00           H  
ATOM    754  CA  VAL A  49       2.219   1.355 -25.354  1.00  0.00           C  
ATOM    755  HA  VAL A  49       1.494   1.718 -26.083  1.00  0.00           H  
ATOM    756  CB  VAL A  49       3.280   0.570 -26.157  1.00  0.00           C  
ATOM    757  HB  VAL A  49       2.751  -0.180 -26.747  1.00  0.00           H  
ATOM    758  CG1 VAL A  49       4.003   1.495 -27.146  1.00  0.00           C  
ATOM    759 HG11 VAL A  49       3.268   2.006 -27.770  1.00  0.00           H  
ATOM    760 HG12 VAL A  49       4.602   2.235 -26.617  1.00  0.00           H  
ATOM    761 HG13 VAL A  49       4.654   0.907 -27.791  1.00  0.00           H  
ATOM    762  CG2 VAL A  49       4.310  -0.176 -25.299  1.00  0.00           C  
ATOM    763 HG21 VAL A  49       4.995  -0.720 -25.947  1.00  0.00           H  
ATOM    764 HG22 VAL A  49       3.820  -0.909 -24.659  1.00  0.00           H  
ATOM    765 HG23 VAL A  49       4.871   0.525 -24.685  1.00  0.00           H  
ATOM    766  C   VAL A  49       1.447   0.429 -24.411  1.00  0.00           C  
ATOM    767  O   VAL A  49       0.426  -0.123 -24.807  1.00  0.00           O  
ATOM    768  N   LEU A  50       1.868   0.310 -23.147  1.00  0.00           N  
ATOM    769  H   LEU A  50       2.743   0.753 -22.886  1.00  0.00           H  
ATOM    770  CA  LEU A  50       1.140  -0.413 -22.101  1.00  0.00           C  
ATOM    771  HA  LEU A  50       1.013  -1.450 -22.414  1.00  0.00           H  
ATOM    772  CB  LEU A  50       2.001  -0.364 -20.825  1.00  0.00           C  
ATOM    773  HB2 LEU A  50       2.926  -0.914 -21.003  1.00  0.00           H  
ATOM    774  HB3 LEU A  50       2.256   0.675 -20.636  1.00  0.00           H  
ATOM    775  CG  LEU A  50       1.341  -0.900 -19.551  1.00  0.00           C  
ATOM    776  HG  LEU A  50       0.381  -0.414 -19.391  1.00  0.00           H  
ATOM    777  CD1 LEU A  50       1.140  -2.407 -19.626  1.00  0.00           C  
ATOM    778 HD11 LEU A  50       0.729  -2.739 -18.678  1.00  0.00           H  
ATOM    779 HD12 LEU A  50       0.439  -2.651 -20.426  1.00  0.00           H  
ATOM    780 HD13 LEU A  50       2.089  -2.910 -19.810  1.00  0.00           H  
ATOM    781  CD2 LEU A  50       2.218  -0.598 -18.338  1.00  0.00           C  
ATOM    782 HD21 LEU A  50       2.359   0.478 -18.245  1.00  0.00           H  
ATOM    783 HD22 LEU A  50       1.727  -0.959 -17.435  1.00  0.00           H  
ATOM    784 HD23 LEU A  50       3.189  -1.080 -18.443  1.00  0.00           H  
ATOM    785  C   LEU A  50      -0.258   0.179 -21.866  1.00  0.00           C  
ATOM    786  O   LEU A  50      -1.238  -0.555 -21.753  1.00  0.00           O  
ATOM    787  N   ARG A  51      -0.366   1.510 -21.804  1.00  0.00           N  
ATOM    788  H   ARG A  51       0.494   2.053 -21.831  1.00  0.00           H  
ATOM    789  CA  ARG A  51      -1.632   2.242 -21.650  1.00  0.00           C  
ATOM    790  HA  ARG A  51      -2.188   1.811 -20.821  1.00  0.00           H  
ATOM    791  CB  ARG A  51      -1.277   3.693 -21.309  1.00  0.00           C  
ATOM    792  HB2 ARG A  51      -0.552   3.657 -20.495  1.00  0.00           H  
ATOM    793  HB3 ARG A  51      -0.805   4.169 -22.169  1.00  0.00           H  
ATOM    794  CG  ARG A  51      -2.466   4.543 -20.841  1.00  0.00           C  
ATOM    795  HG2 ARG A  51      -3.230   4.571 -21.618  1.00  0.00           H  
ATOM    796  HG3 ARG A  51      -2.895   4.094 -19.949  1.00  0.00           H  
ATOM    797  CD  ARG A  51      -2.031   5.979 -20.518  1.00  0.00           C  
ATOM    798  HD2 ARG A  51      -1.815   6.483 -21.460  1.00  0.00           H  
ATOM    799  HD3 ARG A  51      -2.861   6.498 -20.035  1.00  0.00           H  
ATOM    800  NE  ARG A  51      -0.847   6.017 -19.633  1.00  0.00           N  
ATOM    801  HE  ARG A  51      -0.787   5.304 -18.903  1.00  0.00           H  
ATOM    802  CZ  ARG A  51       0.211   6.798 -19.735  1.00  0.00           C  
ATOM    803  NH1 ARG A  51       0.297   7.733 -20.635  1.00  0.00           N  
ATOM    804 HH11 ARG A  51      -0.447   7.861 -21.286  1.00  0.00           H  
ATOM    805 HH12 ARG A  51       1.108   8.345 -20.633  1.00  0.00           H  
ATOM    806  NH2 ARG A  51       1.230   6.658 -18.944  1.00  0.00           N  
ATOM    807 HH21 ARG A  51       1.235   5.895 -18.253  1.00  0.00           H  
ATOM    808 HH22 ARG A  51       2.022   7.266 -19.018  1.00  0.00           H  
ATOM    809  C   ARG A  51      -2.522   2.116 -22.882  1.00  0.00           C  
ATOM    810  O   ARG A  51      -3.725   1.891 -22.751  1.00  0.00           O  
ATOM    811  N   GLN A  52      -1.928   2.181 -24.075  1.00  0.00           N  
ATOM    812  H   GLN A  52      -0.935   2.395 -24.095  1.00  0.00           H  
ATOM    813  CA  GLN A  52      -2.599   1.910 -25.354  1.00  0.00           C  
ATOM    814  HA  GLN A  52      -3.445   2.591 -25.456  1.00  0.00           H  
ATOM    815  CB  GLN A  52      -1.590   2.201 -26.477  1.00  0.00           C  
ATOM    816  HB2 GLN A  52      -1.111   3.160 -26.275  1.00  0.00           H  
ATOM    817  HB3 GLN A  52      -0.821   1.429 -26.471  1.00  0.00           H  
ATOM    818  CG  GLN A  52      -2.205   2.272 -27.882  1.00  0.00           C  
ATOM    819  HG2 GLN A  52      -2.614   1.300 -28.161  1.00  0.00           H  
ATOM    820  HG3 GLN A  52      -3.015   3.000 -27.874  1.00  0.00           H  
ATOM    821  CD  GLN A  52      -1.171   2.696 -28.928  1.00  0.00           C  
ATOM    822  OE1 GLN A  52       0.031   2.610 -28.750  1.00  0.00           O  
ATOM    823  NE2 GLN A  52      -1.587   3.182 -30.077  1.00  0.00           N  
ATOM    824 HE21 GLN A  52      -0.858   3.389 -30.737  1.00  0.00           H  
ATOM    825 HE22 GLN A  52      -2.563   3.220 -30.299  1.00  0.00           H  
ATOM    826  C   GLN A  52      -3.142   0.466 -25.418  1.00  0.00           C  
ATOM    827  O   GLN A  52      -4.230   0.233 -25.935  1.00  0.00           O  
ATOM    828  N   PHE A  53      -2.421  -0.491 -24.831  1.00  0.00           N  
ATOM    829  H   PHE A  53      -1.470  -0.260 -24.562  1.00  0.00           H  
ATOM    830  CA  PHE A  53      -2.864  -1.874 -24.660  1.00  0.00           C  
ATOM    831  HA  PHE A  53      -3.265  -2.219 -25.614  1.00  0.00           H  
ATOM    832  CB  PHE A  53      -1.636  -2.737 -24.324  1.00  0.00           C  
ATOM    833  HB2 PHE A  53      -0.883  -2.576 -25.095  1.00  0.00           H  
ATOM    834  HB3 PHE A  53      -1.202  -2.410 -23.382  1.00  0.00           H  
ATOM    835  CG  PHE A  53      -1.905  -4.222 -24.218  1.00  0.00           C  
ATOM    836  CD1 PHE A  53      -2.435  -4.761 -23.030  1.00  0.00           C  
ATOM    837  HD1 PHE A  53      -2.636  -4.125 -22.181  1.00  0.00           H  
ATOM    838  CE1 PHE A  53      -2.730  -6.131 -22.951  1.00  0.00           C  
ATOM    839  HE1 PHE A  53      -3.168  -6.540 -22.053  1.00  0.00           H  
ATOM    840  CZ  PHE A  53      -2.447  -6.972 -24.041  1.00  0.00           C  
ATOM    841  HZ  PHE A  53      -2.663  -8.028 -23.977  1.00  0.00           H  
ATOM    842  CE2 PHE A  53      -1.875  -6.446 -25.211  1.00  0.00           C  
ATOM    843  HE2 PHE A  53      -1.635  -7.099 -26.039  1.00  0.00           H  
ATOM    844  CD2 PHE A  53      -1.619  -5.069 -25.307  1.00  0.00           C  
ATOM    845  HD2 PHE A  53      -1.194  -4.668 -26.216  1.00  0.00           H  
ATOM    846  C   PHE A  53      -4.006  -2.016 -23.632  1.00  0.00           C  
ATOM    847  O   PHE A  53      -5.087  -2.494 -23.978  1.00  0.00           O  
ATOM    848  N   TYR A  54      -3.827  -1.605 -22.368  1.00  0.00           N  
ATOM    849  H   TYR A  54      -2.937  -1.195 -22.097  1.00  0.00           H  
ATOM    850  CA  TYR A  54      -4.856  -1.866 -21.344  1.00  0.00           C  
ATOM    851  HA  TYR A  54      -5.155  -2.909 -21.466  1.00  0.00           H  
ATOM    852  CB  TYR A  54      -4.315  -1.761 -19.905  1.00  0.00           C  
ATOM    853  HB2 TYR A  54      -5.049  -2.225 -19.247  1.00  0.00           H  
ATOM    854  HB3 TYR A  54      -3.415  -2.374 -19.838  1.00  0.00           H  
ATOM    855  CG  TYR A  54      -4.023  -0.384 -19.328  1.00  0.00           C  
ATOM    856  CD1 TYR A  54      -2.704  -0.060 -18.957  1.00  0.00           C  
ATOM    857  HD1 TYR A  54      -1.905  -0.763 -19.148  1.00  0.00           H  
ATOM    858  CE1 TYR A  54      -2.419   1.174 -18.342  1.00  0.00           C  
ATOM    859  HE1 TYR A  54      -1.410   1.421 -18.062  1.00  0.00           H  
ATOM    860  CZ  TYR A  54      -3.452   2.104 -18.115  1.00  0.00           C  
ATOM    861  OH  TYR A  54      -3.200   3.286 -17.498  1.00  0.00           O  
ATOM    862  HH  TYR A  54      -2.243   3.524 -17.516  1.00  0.00           H  
ATOM    863  CE2 TYR A  54      -4.773   1.789 -18.498  1.00  0.00           C  
ATOM    864  HE2 TYR A  54      -5.555   2.512 -18.326  1.00  0.00           H  
ATOM    865  CD2 TYR A  54      -5.063   0.534 -19.065  1.00  0.00           C  
ATOM    866  HD2 TYR A  54      -6.090   0.282 -19.295  1.00  0.00           H  
ATOM    867  C   TYR A  54      -6.142  -1.054 -21.552  1.00  0.00           C  
ATOM    868  O   TYR A  54      -7.216  -1.562 -21.251  1.00  0.00           O  
ATOM    869  N   SER A  55      -6.073   0.170 -22.089  1.00  0.00           N  
ATOM    870  H   SER A  55      -5.163   0.566 -22.295  1.00  0.00           H  
ATOM    871  CA  SER A  55      -7.285   0.951 -22.408  1.00  0.00           C  
ATOM    872  HA  SER A  55      -7.935   0.951 -21.532  1.00  0.00           H  
ATOM    873  CB  SER A  55      -6.925   2.408 -22.713  1.00  0.00           C  
ATOM    874  HB2 SER A  55      -7.841   2.967 -22.910  1.00  0.00           H  
ATOM    875  HB3 SER A  55      -6.431   2.851 -21.847  1.00  0.00           H  
ATOM    876  OG  SER A  55      -6.076   2.506 -23.835  1.00  0.00           O  
ATOM    877  HG  SER A  55      -5.182   2.245 -23.549  1.00  0.00           H  
ATOM    878  C   SER A  55      -8.105   0.350 -23.562  1.00  0.00           C  
ATOM    879  O   SER A  55      -9.317   0.557 -23.614  1.00  0.00           O  
ATOM    880  N   HIE A  56      -7.471  -0.425 -24.452  1.00  0.00           N  
ATOM    881  H   HIE A  56      -6.467  -0.507 -24.384  1.00  0.00           H  
ATOM    882  CA  HIE A  56      -8.150  -1.218 -25.481  1.00  0.00           C  
ATOM    883  HA  HIE A  56      -8.976  -0.639 -25.896  1.00  0.00           H  
ATOM    884  CB  HIE A  56      -7.155  -1.511 -26.618  1.00  0.00           C  
ATOM    885  HB2 HIE A  56      -6.723  -0.568 -26.960  1.00  0.00           H  
ATOM    886  HB3 HIE A  56      -6.344  -2.136 -26.245  1.00  0.00           H  
ATOM    887  CG  HIE A  56      -7.779  -2.195 -27.809  1.00  0.00           C  
ATOM    888  ND1 HIE A  56      -8.277  -1.548 -28.943  1.00  0.00           N  
ATOM    889  CE1 HIE A  56      -8.817  -2.507 -29.707  1.00  0.00           C  
ATOM    890  HE1 HIE A  56      -9.317  -2.326 -30.651  1.00  0.00           H  
ATOM    891  NE2 HIE A  56      -8.679  -3.707 -29.117  1.00  0.00           N  
ATOM    892  HE2 HIE A  56      -9.060  -4.574 -29.459  1.00  0.00           H  
ATOM    893  CD2 HIE A  56      -8.026  -3.531 -27.918  1.00  0.00           C  
ATOM    894  HD2 HIE A  56      -7.804  -4.283 -27.170  1.00  0.00           H  
ATOM    895  C   HIE A  56      -8.748  -2.506 -24.892  1.00  0.00           C  
ATOM    896  O   HIE A  56      -9.928  -2.795 -25.090  1.00  0.00           O  
ATOM    897  N   HIE A  57      -7.960  -3.285 -24.142  1.00  0.00           N  
ATOM    898  H   HIE A  57      -6.999  -2.991 -23.999  1.00  0.00           H  
ATOM    899  CA  HIE A  57      -8.383  -4.611 -23.649  1.00  0.00           C  
ATOM    900  HA  HIE A  57      -8.997  -5.068 -24.424  1.00  0.00           H  
ATOM    901  CB  HIE A  57      -7.165  -5.523 -23.476  1.00  0.00           C  
ATOM    902  HB2 HIE A  57      -6.458  -5.061 -22.786  1.00  0.00           H  
ATOM    903  HB3 HIE A  57      -7.489  -6.473 -23.052  1.00  0.00           H  
ATOM    904  CG  HIE A  57      -6.479  -5.814 -24.787  1.00  0.00           C  
ATOM    905  ND1 HIE A  57      -7.010  -6.564 -25.838  1.00  0.00           N  
ATOM    906  CE1 HIE A  57      -6.073  -6.576 -26.796  1.00  0.00           C  
ATOM    907  HE1 HIE A  57      -6.172  -7.089 -27.743  1.00  0.00           H  
ATOM    908  NE2 HIE A  57      -4.997  -5.875 -26.406  1.00  0.00           N  
ATOM    909  HE2 HIE A  57      -4.139  -5.759 -26.924  1.00  0.00           H  
ATOM    910  CD2 HIE A  57      -5.243  -5.379 -25.150  1.00  0.00           C  
ATOM    911  HD2 HIE A  57      -4.584  -4.777 -24.546  1.00  0.00           H  
ATOM    912  C   HIE A  57      -9.276  -4.589 -22.397  1.00  0.00           C  
ATOM    913  O   HIE A  57      -9.869  -5.610 -22.045  1.00  0.00           O  
ATOM    914  N   GLU A  58      -9.443  -3.433 -21.753  1.00  0.00           N  
ATOM    915  H   GLU A  58      -8.868  -2.650 -22.042  1.00  0.00           H  
ATOM    916  CA  GLU A  58     -10.359  -3.219 -20.619  1.00  0.00           C  
ATOM    917  HA  GLU A  58     -10.002  -3.781 -19.758  1.00  0.00           H  
ATOM    918  CB  GLU A  58     -10.321  -1.718 -20.270  1.00  0.00           C  
ATOM    919  HB2 GLU A  58      -9.337  -1.510 -19.852  1.00  0.00           H  
ATOM    920  HB3 GLU A  58     -10.439  -1.127 -21.182  1.00  0.00           H  
ATOM    921  CG  GLU A  58     -11.395  -1.267 -19.267  1.00  0.00           C  
ATOM    922  HG2 GLU A  58     -12.367  -1.252 -19.764  1.00  0.00           H  
ATOM    923  HG3 GLU A  58     -11.435  -1.985 -18.445  1.00  0.00           H  
ATOM    924  CD  GLU A  58     -11.097   0.114 -18.676  1.00  0.00           C  
ATOM    925  OE1 GLU A  58      -9.937   0.334 -18.257  1.00  0.00           O  
ATOM    926  OE2 GLU A  58     -12.032   0.932 -18.553  1.00  0.00           O  
ATOM    927  C   GLU A  58     -11.800  -3.694 -20.891  1.00  0.00           C  
ATOM    928  O   GLU A  58     -12.494  -4.130 -19.971  1.00  0.00           O  
ATOM    929  N   LYS A  59     -12.236  -3.642 -22.156  1.00  0.00           N  
ATOM    930  H   LYS A  59     -11.582  -3.303 -22.851  1.00  0.00           H  
ATOM    931  CA  LYS A  59     -13.611  -3.949 -22.590  1.00  0.00           C  
ATOM    932  HA  LYS A  59     -14.222  -4.133 -21.705  1.00  0.00           H  
ATOM    933  CB  LYS A  59     -14.198  -2.731 -23.331  1.00  0.00           C  
ATOM    934  HB2 LYS A  59     -13.731  -2.658 -24.316  1.00  0.00           H  
ATOM    935  HB3 LYS A  59     -15.270  -2.889 -23.469  1.00  0.00           H  
ATOM    936  CG  LYS A  59     -13.975  -1.408 -22.578  1.00  0.00           C  
ATOM    937  HG2 LYS A  59     -14.356  -1.498 -21.560  1.00  0.00           H  
ATOM    938  HG3 LYS A  59     -12.906  -1.193 -22.538  1.00  0.00           H  
ATOM    939  CD  LYS A  59     -14.665  -0.233 -23.272  1.00  0.00           C  
ATOM    940  HD2 LYS A  59     -14.408  -0.240 -24.333  1.00  0.00           H  
ATOM    941  HD3 LYS A  59     -15.746  -0.331 -23.161  1.00  0.00           H  
ATOM    942  CE  LYS A  59     -14.171   1.066 -22.628  1.00  0.00           C  
ATOM    943  HE2 LYS A  59     -13.079   1.102 -22.725  1.00  0.00           H  
ATOM    944  HE3 LYS A  59     -14.407   1.046 -21.558  1.00  0.00           H  
ATOM    945  NZ  LYS A  59     -14.774   2.253 -23.278  1.00  0.00           N  
ATOM    946  HZ1 LYS A  59     -14.395   3.102 -22.877  1.00  0.00           H  
ATOM    947  HZ2 LYS A  59     -15.778   2.255 -23.151  1.00  0.00           H  
ATOM    948  HZ3 LYS A  59     -14.563   2.236 -24.268  1.00  0.00           H  
ATOM    949  C   LYS A  59     -13.721  -5.226 -23.434  1.00  0.00           C  
ATOM    950  O   LYS A  59     -14.787  -5.510 -23.974  1.00  0.00           O  
ATOM    951  N   ASP A  60     -12.626  -5.968 -23.602  1.00  0.00           N  
ATOM    952  H   ASP A  60     -11.787  -5.714 -23.098  1.00  0.00           H  
ATOM    953  CA  ASP A  60     -12.541  -7.039 -24.597  1.00  0.00           C  
ATOM    954  HA  ASP A  60     -13.070  -6.690 -25.487  1.00  0.00           H  
ATOM    955  CB  ASP A  60     -11.085  -7.237 -25.033  1.00  0.00           C  
ATOM    956  HB2 ASP A  60     -10.650  -6.256 -25.226  1.00  0.00           H  
ATOM    957  HB3 ASP A  60     -10.517  -7.719 -24.235  1.00  0.00           H  
ATOM    958  CG  ASP A  60     -10.977  -8.063 -26.317  1.00  0.00           C  
ATOM    959  OD1 ASP A  60      -9.963  -7.922 -27.031  1.00  0.00           O  
ATOM    960  OD2 ASP A  60     -11.903  -8.834 -26.657  1.00  0.00           O  
ATOM    961  C   ASP A  60     -13.230  -8.345 -24.153  1.00  0.00           C  
ATOM    962  O   ASP A  60     -12.721  -9.136 -23.351  1.00  0.00           O  
ATOM    963  N   THR A  61     -14.402  -8.600 -24.735  1.00  0.00           N  
ATOM    964  H   THR A  61     -14.774  -7.905 -25.368  1.00  0.00           H  
ATOM    965  CA  THR A  61     -15.227  -9.792 -24.491  1.00  0.00           C  
ATOM    966  HA  THR A  61     -15.419  -9.845 -23.422  1.00  0.00           H  
ATOM    967  CB  THR A  61     -16.583  -9.652 -25.204  1.00  0.00           C  
ATOM    968  HB  THR A  61     -17.138 -10.586 -25.114  1.00  0.00           H  
ATOM    969  CG2 THR A  61     -17.423  -8.530 -24.595  1.00  0.00           C  
ATOM    970 HG21 THR A  61     -18.384  -8.479 -25.108  1.00  0.00           H  
ATOM    971 HG22 THR A  61     -17.597  -8.726 -23.539  1.00  0.00           H  
ATOM    972 HG23 THR A  61     -16.917  -7.569 -24.703  1.00  0.00           H  
ATOM    973  OG1 THR A  61     -16.410  -9.343 -26.570  1.00  0.00           O  
ATOM    974  HG1 THR A  61     -16.012 -10.093 -27.014  1.00  0.00           H  
ATOM    975  C   THR A  61     -14.553 -11.117 -24.876  1.00  0.00           C  
ATOM    976  O   THR A  61     -15.037 -12.176 -24.468  1.00  0.00           O  
ATOM    977  N   ARG A  62     -13.414 -11.112 -25.589  1.00  0.00           N  
ATOM    978  H   ARG A  62     -13.018 -10.209 -25.866  1.00  0.00           H  
ATOM    979  CA  ARG A  62     -12.640 -12.334 -25.894  1.00  0.00           C  
ATOM    980  HA  ARG A  62     -13.301 -13.063 -26.365  1.00  0.00           H  
ATOM    981  CB  ARG A  62     -11.498 -12.004 -26.871  1.00  0.00           C  
ATOM    982  HB2 ARG A  62     -10.881 -11.205 -26.457  1.00  0.00           H  
ATOM    983  HB3 ARG A  62     -10.870 -12.890 -26.987  1.00  0.00           H  
ATOM    984  CG  ARG A  62     -12.034 -11.606 -28.258  1.00  0.00           C  
ATOM    985  HG2 ARG A  62     -12.611 -12.443 -28.653  1.00  0.00           H  
ATOM    986  HG3 ARG A  62     -12.705 -10.749 -28.181  1.00  0.00           H  
ATOM    987  CD  ARG A  62     -10.921 -11.280 -29.261  1.00  0.00           C  
ATOM    988  HD2 ARG A  62     -10.176 -12.078 -29.236  1.00  0.00           H  
ATOM    989  HD3 ARG A  62     -11.374 -11.257 -30.254  1.00  0.00           H  
ATOM    990  NE  ARG A  62     -10.270  -9.980 -29.004  1.00  0.00           N  
ATOM    991  HE  ARG A  62     -10.506  -9.489 -28.133  1.00  0.00           H  
ATOM    992  CZ  ARG A  62      -9.440  -9.342 -29.811  1.00  0.00           C  
ATOM    993  NH1 ARG A  62      -9.093  -9.828 -30.972  1.00  0.00           N  
ATOM    994 HH11 ARG A  62      -9.444 -10.733 -31.217  1.00  0.00           H  
ATOM    995 HH12 ARG A  62      -8.447  -9.331 -31.551  1.00  0.00           H  
ATOM    996  NH2 ARG A  62      -8.931  -8.199 -29.476  1.00  0.00           N  
ATOM    997 HH21 ARG A  62      -9.181  -7.876 -28.528  1.00  0.00           H  
ATOM    998 HH22 ARG A  62      -8.318  -7.682 -30.063  1.00  0.00           H  
ATOM    999  C   ARG A  62     -12.096 -13.035 -24.639  1.00  0.00           C  
ATOM   1000  O   ARG A  62     -11.941 -14.254 -24.652  1.00  0.00           O  
ATOM   1001  N   CYS A  63     -11.869 -12.301 -23.545  1.00  0.00           N  
ATOM   1002  H   CYS A  63     -11.971 -11.295 -23.617  1.00  0.00           H  
ATOM   1003  CA  CYS A  63     -11.480 -12.867 -22.242  1.00  0.00           C  
ATOM   1004  HA  CYS A  63     -10.954 -13.808 -22.410  1.00  0.00           H  
ATOM   1005  CB  CYS A  63     -10.499 -11.908 -21.563  1.00  0.00           C  
ATOM   1006  HB2 CYS A  63     -10.943 -10.913 -21.477  1.00  0.00           H  
ATOM   1007  HB3 CYS A  63     -10.265 -12.275 -20.562  1.00  0.00           H  
ATOM   1008  SG  CYS A  63      -8.965 -11.816 -22.527  1.00  0.00           S  
ATOM   1009  HG  CYS A  63      -8.405 -10.878 -21.742  1.00  0.00           H  
ATOM   1010  C   CYS A  63     -12.668 -13.206 -21.312  1.00  0.00           C  
ATOM   1011  O   CYS A  63     -12.465 -13.654 -20.182  1.00  0.00           O  
ATOM   1012  N   LEU A  64     -13.907 -12.987 -21.771  1.00  0.00           N  
ATOM   1013  H   LEU A  64     -13.992 -12.621 -22.711  1.00  0.00           H  
ATOM   1014  CA  LEU A  64     -15.152 -13.252 -21.033  1.00  0.00           C  
ATOM   1015  HA  LEU A  64     -14.921 -13.376 -19.977  1.00  0.00           H  
ATOM   1016  CB  LEU A  64     -16.048 -12.001 -21.173  1.00  0.00           C  
ATOM   1017  HB2 LEU A  64     -15.560 -11.184 -20.639  1.00  0.00           H  
ATOM   1018  HB3 LEU A  64     -16.089 -11.723 -22.223  1.00  0.00           H  
ATOM   1019  CG  LEU A  64     -17.507 -12.108 -20.690  1.00  0.00           C  
ATOM   1020  HG  LEU A  64     -18.044 -12.828 -21.305  1.00  0.00           H  
ATOM   1021  CD1 LEU A  64     -17.625 -12.512 -19.223  1.00  0.00           C  
ATOM   1022 HD11 LEU A  64     -17.111 -11.780 -18.611  1.00  0.00           H  
ATOM   1023 HD12 LEU A  64     -18.676 -12.549 -18.938  1.00  0.00           H  
ATOM   1024 HD13 LEU A  64     -17.190 -13.497 -19.062  1.00  0.00           H  
ATOM   1025  CD2 LEU A  64     -18.172 -10.736 -20.833  1.00  0.00           C  
ATOM   1026 HD21 LEU A  64     -19.215 -10.793 -20.524  1.00  0.00           H  
ATOM   1027 HD22 LEU A  64     -17.652 -10.002 -20.215  1.00  0.00           H  
ATOM   1028 HD23 LEU A  64     -18.137 -10.416 -21.873  1.00  0.00           H  
ATOM   1029  C   LEU A  64     -15.832 -14.559 -21.483  1.00  0.00           C  
ATOM   1030  O   LEU A  64     -16.312 -15.320 -20.646  1.00  0.00           O  
ATOM   1031  N   GLY A  65     -15.819 -14.858 -22.786  1.00  0.00           N  
ATOM   1032  H   GLY A  65     -15.383 -14.194 -23.414  1.00  0.00           H  
ATOM   1033  CA  GLY A  65     -16.592 -15.949 -23.403  1.00  0.00           C  
ATOM   1034  HA2 GLY A  65     -17.639 -15.826 -23.129  1.00  0.00           H  
ATOM   1035  HA3 GLY A  65     -16.522 -15.848 -24.486  1.00  0.00           H  
ATOM   1036  C   GLY A  65     -16.200 -17.396 -23.058  1.00  0.00           C  
ATOM   1037  O   GLY A  65     -16.766 -18.311 -23.648  1.00  0.00           O  
ATOM   1038  N   ALA A  66     -15.241 -17.617 -22.150  1.00  0.00           N  
ATOM   1039  H   ALA A  66     -14.877 -16.810 -21.671  1.00  0.00           H  
ATOM   1040  CA  ALA A  66     -14.810 -18.952 -21.718  1.00  0.00           C  
ATOM   1041  HA  ALA A  66     -15.237 -19.698 -22.393  1.00  0.00           H  
ATOM   1042  CB  ALA A  66     -13.281 -19.055 -21.841  1.00  0.00           C  
ATOM   1043  HB1 ALA A  66     -12.791 -18.317 -21.205  1.00  0.00           H  
ATOM   1044  HB2 ALA A  66     -12.961 -20.057 -21.551  1.00  0.00           H  
ATOM   1045  HB3 ALA A  66     -12.989 -18.882 -22.877  1.00  0.00           H  
ATOM   1046  C   ALA A  66     -15.328 -19.314 -20.313  1.00  0.00           C  
ATOM   1047  O   ALA A  66     -16.244 -20.121 -20.175  1.00  0.00           O  
ATOM   1048  N   THR A  67     -14.747 -18.724 -19.258  1.00  0.00           N  
ATOM   1049  H   THR A  67     -14.030 -18.035 -19.430  1.00  0.00           H  
ATOM   1050  CA  THR A  67     -15.173 -18.927 -17.860  1.00  0.00           C  
ATOM   1051  HA  THR A  67     -16.248 -19.120 -17.882  1.00  0.00           H  
ATOM   1052  CB  THR A  67     -14.524 -20.149 -17.157  1.00  0.00           C  
ATOM   1053  HB  THR A  67     -15.230 -20.496 -16.402  1.00  0.00           H  
ATOM   1054  CG2 THR A  67     -14.175 -21.352 -18.036  1.00  0.00           C  
ATOM   1055 HG21 THR A  67     -15.074 -21.720 -18.529  1.00  0.00           H  
ATOM   1056 HG22 THR A  67     -13.440 -21.074 -18.790  1.00  0.00           H  
ATOM   1057 HG23 THR A  67     -13.772 -22.160 -17.426  1.00  0.00           H  
ATOM   1058  OG1 THR A  67     -13.330 -19.825 -16.477  1.00  0.00           O  
ATOM   1059  HG1 THR A  67     -12.943 -20.667 -16.217  1.00  0.00           H  
ATOM   1060  C   THR A  67     -14.961 -17.667 -17.014  1.00  0.00           C  
ATOM   1061  O   THR A  67     -14.036 -16.880 -17.243  1.00  0.00           O  
ATOM   1062  N   ALA A  68     -15.792 -17.499 -15.980  1.00  0.00           N  
ATOM   1063  H   ALA A  68     -16.543 -18.160 -15.849  1.00  0.00           H  
ATOM   1064  CA  ALA A  68     -15.739 -16.339 -15.089  1.00  0.00           C  
ATOM   1065  HA  ALA A  68     -15.895 -15.441 -15.688  1.00  0.00           H  
ATOM   1066  CB  ALA A  68     -16.895 -16.459 -14.088  1.00  0.00           C  
ATOM   1067  HB1 ALA A  68     -16.770 -17.350 -13.470  1.00  0.00           H  
ATOM   1068  HB2 ALA A  68     -16.911 -15.580 -13.441  1.00  0.00           H  
ATOM   1069  HB3 ALA A  68     -17.846 -16.518 -14.620  1.00  0.00           H  
ATOM   1070  C   ALA A  68     -14.384 -16.183 -14.367  1.00  0.00           C  
ATOM   1071  O   ALA A  68     -13.944 -15.060 -14.126  1.00  0.00           O  
ATOM   1072  N   GLN A  69     -13.689 -17.288 -14.073  1.00  0.00           N  
ATOM   1073  H   GLN A  69     -14.071 -18.180 -14.344  1.00  0.00           H  
ATOM   1074  CA  GLN A  69     -12.376 -17.261 -13.420  1.00  0.00           C  
ATOM   1075  HA  GLN A  69     -12.468 -16.662 -12.514  1.00  0.00           H  
ATOM   1076  CB  GLN A  69     -11.995 -18.702 -13.029  1.00  0.00           C  
ATOM   1077  HB2 GLN A  69     -12.830 -19.160 -12.497  1.00  0.00           H  
ATOM   1078  HB3 GLN A  69     -11.839 -19.272 -13.946  1.00  0.00           H  
ATOM   1079  CG  GLN A  69     -10.734 -18.844 -12.156  1.00  0.00           C  
ATOM   1080  HG2 GLN A  69     -10.448 -19.897 -12.154  1.00  0.00           H  
ATOM   1081  HG3 GLN A  69      -9.908 -18.277 -12.586  1.00  0.00           H  
ATOM   1082  CD  GLN A  69     -10.943 -18.396 -10.708  1.00  0.00           C  
ATOM   1083  OE1 GLN A  69     -11.421 -17.315 -10.422  1.00  0.00           O  
ATOM   1084  NE2 GLN A  69     -10.583 -19.200  -9.732  1.00  0.00           N  
ATOM   1085 HE21 GLN A  69     -10.769 -18.868  -8.800  1.00  0.00           H  
ATOM   1086 HE22 GLN A  69     -10.189 -20.103  -9.917  1.00  0.00           H  
ATOM   1087  C   GLN A  69     -11.306 -16.592 -14.301  1.00  0.00           C  
ATOM   1088  O   GLN A  69     -10.458 -15.858 -13.794  1.00  0.00           O  
ATOM   1089  N   GLN A  70     -11.369 -16.788 -15.625  1.00  0.00           N  
ATOM   1090  H   GLN A  70     -12.122 -17.349 -16.006  1.00  0.00           H  
ATOM   1091  CA  GLN A  70     -10.488 -16.074 -16.558  1.00  0.00           C  
ATOM   1092  HA  GLN A  70      -9.489 -16.045 -16.127  1.00  0.00           H  
ATOM   1093  CB  GLN A  70     -10.399 -16.801 -17.911  1.00  0.00           C  
ATOM   1094  HB2 GLN A  70     -11.406 -16.920 -18.313  1.00  0.00           H  
ATOM   1095  HB3 GLN A  70      -9.837 -16.179 -18.610  1.00  0.00           H  
ATOM   1096  CG  GLN A  70      -9.725 -18.188 -17.844  1.00  0.00           C  
ATOM   1097  HG2 GLN A  70     -10.221 -18.803 -17.094  1.00  0.00           H  
ATOM   1098  HG3 GLN A  70      -9.876 -18.672 -18.810  1.00  0.00           H  
ATOM   1099  CD  GLN A  70      -8.216 -18.176 -17.556  1.00  0.00           C  
ATOM   1100  OE1 GLN A  70      -7.624 -17.219 -17.077  1.00  0.00           O  
ATOM   1101  NE2 GLN A  70      -7.512 -19.250 -17.842  1.00  0.00           N  
ATOM   1102 HE21 GLN A  70      -6.522 -19.189 -17.668  1.00  0.00           H  
ATOM   1103 HE22 GLN A  70      -7.937 -20.060 -18.257  1.00  0.00           H  
ATOM   1104  C   GLN A  70     -10.906 -14.606 -16.727  1.00  0.00           C  
ATOM   1105  O   GLN A  70     -10.043 -13.735 -16.699  1.00  0.00           O  
ATOM   1106  N   PHE A  71     -12.207 -14.290 -16.780  1.00  0.00           N  
ATOM   1107  H   PHE A  71     -12.887 -15.038 -16.866  1.00  0.00           H  
ATOM   1108  CA  PHE A  71     -12.681 -12.895 -16.767  1.00  0.00           C  
ATOM   1109  HA  PHE A  71     -12.233 -12.383 -17.620  1.00  0.00           H  
ATOM   1110  CB  PHE A  71     -14.207 -12.894 -16.936  1.00  0.00           C  
ATOM   1111  HB2 PHE A  71     -14.451 -13.408 -17.864  1.00  0.00           H  
ATOM   1112  HB3 PHE A  71     -14.640 -13.478 -16.125  1.00  0.00           H  
ATOM   1113  CG  PHE A  71     -14.881 -11.530 -16.958  1.00  0.00           C  
ATOM   1114  CD1 PHE A  71     -16.084 -11.331 -16.249  1.00  0.00           C  
ATOM   1115  HD1 PHE A  71     -16.514 -12.148 -15.685  1.00  0.00           H  
ATOM   1116  CE1 PHE A  71     -16.781 -10.112 -16.358  1.00  0.00           C  
ATOM   1117  HE1 PHE A  71     -17.748  -9.999 -15.886  1.00  0.00           H  
ATOM   1118  CZ  PHE A  71     -16.257  -9.073 -17.148  1.00  0.00           C  
ATOM   1119  HZ  PHE A  71     -16.803  -8.146 -17.268  1.00  0.00           H  
ATOM   1120  CE2 PHE A  71     -15.043  -9.255 -17.832  1.00  0.00           C  
ATOM   1121  HE2 PHE A  71     -14.649  -8.466 -18.462  1.00  0.00           H  
ATOM   1122  CD2 PHE A  71     -14.365 -10.484 -17.749  1.00  0.00           C  
ATOM   1123  HD2 PHE A  71     -13.458 -10.625 -18.323  1.00  0.00           H  
ATOM   1124  C   PHE A  71     -12.271 -12.126 -15.491  1.00  0.00           C  
ATOM   1125  O   PHE A  71     -12.032 -10.915 -15.522  1.00  0.00           O  
ATOM   1126  N   HIE A  72     -12.178 -12.826 -14.358  1.00  0.00           N  
ATOM   1127  H   HIE A  72     -12.488 -13.791 -14.383  1.00  0.00           H  
ATOM   1128  CA  HIE A  72     -11.692 -12.300 -13.080  1.00  0.00           C  
ATOM   1129  HA  HIE A  72     -12.174 -11.343 -12.880  1.00  0.00           H  
ATOM   1130  CB  HIE A  72     -12.108 -13.262 -11.960  1.00  0.00           C  
ATOM   1131  HB2 HIE A  72     -13.170 -13.485 -12.061  1.00  0.00           H  
ATOM   1132  HB3 HIE A  72     -11.561 -14.200 -12.059  1.00  0.00           H  
ATOM   1133  CG  HIE A  72     -11.899 -12.715 -10.574  1.00  0.00           C  
ATOM   1134  ND1 HIE A  72     -12.460 -11.531 -10.079  1.00  0.00           N  
ATOM   1135  CE1 HIE A  72     -12.144 -11.506  -8.775  1.00  0.00           C  
ATOM   1136  HE1 HIE A  72     -12.452 -10.731  -8.085  1.00  0.00           H  
ATOM   1137  NE2 HIE A  72     -11.434 -12.596  -8.435  1.00  0.00           N  
ATOM   1138  HE2 HIE A  72     -11.134 -12.831  -7.498  1.00  0.00           H  
ATOM   1139  CD2 HIE A  72     -11.275 -13.376  -9.558  1.00  0.00           C  
ATOM   1140  HD2 HIE A  72     -10.818 -14.356  -9.619  1.00  0.00           H  
ATOM   1141  C   HIE A  72     -10.183 -12.021 -13.119  1.00  0.00           C  
ATOM   1142  O   HIE A  72      -9.790 -10.874 -12.892  1.00  0.00           O  
ATOM   1143  N   ARG A  73      -9.363 -12.999 -13.550  1.00  0.00           N  
ATOM   1144  H   ARG A  73      -9.769 -13.912 -13.732  1.00  0.00           H  
ATOM   1145  CA  ARG A  73      -7.934 -12.786 -13.869  1.00  0.00           C  
ATOM   1146  HA  ARG A  73      -7.405 -12.488 -12.959  1.00  0.00           H  
ATOM   1147  CB  ARG A  73      -7.277 -14.073 -14.421  1.00  0.00           C  
ATOM   1148  HB2 ARG A  73      -8.039 -14.761 -14.788  1.00  0.00           H  
ATOM   1149  HB3 ARG A  73      -6.646 -13.802 -15.269  1.00  0.00           H  
ATOM   1150  CG  ARG A  73      -6.377 -14.793 -13.394  1.00  0.00           C  
ATOM   1151  HG2 ARG A  73      -5.621 -14.088 -13.044  1.00  0.00           H  
ATOM   1152  HG3 ARG A  73      -6.977 -15.114 -12.542  1.00  0.00           H  
ATOM   1153  CD  ARG A  73      -5.672 -16.012 -14.020  1.00  0.00           C  
ATOM   1154  HD2 ARG A  73      -6.406 -16.801 -14.194  1.00  0.00           H  
ATOM   1155  HD3 ARG A  73      -5.279 -15.709 -14.991  1.00  0.00           H  
ATOM   1156  NE  ARG A  73      -4.531 -16.502 -13.205  1.00  0.00           N  
ATOM   1157  HE  ARG A  73      -3.733 -15.877 -13.132  1.00  0.00           H  
ATOM   1158  CZ  ARG A  73      -4.311 -17.689 -12.655  1.00  0.00           C  
ATOM   1159  NH1 ARG A  73      -5.187 -18.658 -12.677  1.00  0.00           N  
ATOM   1160 HH11 ARG A  73      -6.071 -18.482 -13.112  1.00  0.00           H  
ATOM   1161 HH12 ARG A  73      -4.976 -19.513 -12.197  1.00  0.00           H  
ATOM   1162  NH2 ARG A  73      -3.188 -17.922 -12.041  1.00  0.00           N  
ATOM   1163 HH21 ARG A  73      -2.501 -17.166 -11.972  1.00  0.00           H  
ATOM   1164 HH22 ARG A  73      -2.933 -18.797 -11.625  1.00  0.00           H  
ATOM   1165  C   ARG A  73      -7.746 -11.611 -14.839  1.00  0.00           C  
ATOM   1166  O   ARG A  73      -6.906 -10.765 -14.581  1.00  0.00           O  
ATOM   1167  N   HIE A  74      -8.560 -11.485 -15.891  1.00  0.00           N  
ATOM   1168  H   HIE A  74      -9.194 -12.253 -16.076  1.00  0.00           H  
ATOM   1169  CA  HIE A  74      -8.489 -10.393 -16.879  1.00  0.00           C  
ATOM   1170  HA  HIE A  74      -7.490 -10.372 -17.318  1.00  0.00           H  
ATOM   1171  CB  HIE A  74      -9.483 -10.673 -18.015  1.00  0.00           C  
ATOM   1172  HB2 HIE A  74      -9.275 -11.659 -18.432  1.00  0.00           H  
ATOM   1173  HB3 HIE A  74     -10.502 -10.677 -17.630  1.00  0.00           H  
ATOM   1174  CG  HIE A  74      -9.389  -9.667 -19.130  1.00  0.00           C  
ATOM   1175  ND1 HIE A  74      -8.404  -9.674 -20.109  1.00  0.00           N  
ATOM   1176  CE1 HIE A  74      -8.656  -8.608 -20.888  1.00  0.00           C  
ATOM   1177  HE1 HIE A  74      -8.082  -8.326 -21.761  1.00  0.00           H  
ATOM   1178  NE2 HIE A  74      -9.737  -7.947 -20.447  1.00  0.00           N  
ATOM   1179  HE2 HIE A  74     -10.105  -7.100 -20.881  1.00  0.00           H  
ATOM   1180  CD2 HIE A  74     -10.215  -8.598 -19.331  1.00  0.00           C  
ATOM   1181  HD2 HIE A  74     -11.063  -8.314 -18.724  1.00  0.00           H  
ATOM   1182  C   HIE A  74      -8.733  -9.002 -16.273  1.00  0.00           C  
ATOM   1183  O   HIE A  74      -7.923  -8.094 -16.443  1.00  0.00           O  
ATOM   1184  N   LYS A  75      -9.819  -8.812 -15.516  1.00  0.00           N  
ATOM   1185  H   LYS A  75     -10.466  -9.585 -15.401  1.00  0.00           H  
ATOM   1186  CA  LYS A  75     -10.082  -7.522 -14.851  1.00  0.00           C  
ATOM   1187  HA  LYS A  75     -10.044  -6.728 -15.599  1.00  0.00           H  
ATOM   1188  CB  LYS A  75     -11.473  -7.543 -14.215  1.00  0.00           C  
ATOM   1189  HB2 LYS A  75     -11.574  -8.451 -13.619  1.00  0.00           H  
ATOM   1190  HB3 LYS A  75     -11.578  -6.679 -13.556  1.00  0.00           H  
ATOM   1191  CG  LYS A  75     -12.562  -7.469 -15.298  1.00  0.00           C  
ATOM   1192  HG2 LYS A  75     -12.482  -6.509 -15.811  1.00  0.00           H  
ATOM   1193  HG3 LYS A  75     -12.422  -8.260 -16.035  1.00  0.00           H  
ATOM   1194  CD  LYS A  75     -13.966  -7.590 -14.704  1.00  0.00           C  
ATOM   1195  HD2 LYS A  75     -14.087  -6.857 -13.905  1.00  0.00           H  
ATOM   1196  HD3 LYS A  75     -14.690  -7.372 -15.489  1.00  0.00           H  
ATOM   1197  CE  LYS A  75     -14.200  -9.005 -14.167  1.00  0.00           C  
ATOM   1198  HE2 LYS A  75     -14.038  -9.717 -14.985  1.00  0.00           H  
ATOM   1199  HE3 LYS A  75     -13.464  -9.219 -13.387  1.00  0.00           H  
ATOM   1200  NZ  LYS A  75     -15.567  -9.145 -13.624  1.00  0.00           N  
ATOM   1201  HZ1 LYS A  75     -15.732  -8.463 -12.897  1.00  0.00           H  
ATOM   1202  HZ2 LYS A  75     -15.692 -10.074 -13.246  1.00  0.00           H  
ATOM   1203  HZ3 LYS A  75     -16.237  -9.010 -14.371  1.00  0.00           H  
ATOM   1204  C   LYS A  75      -8.999  -7.180 -13.822  1.00  0.00           C  
ATOM   1205  O   LYS A  75      -8.549  -6.036 -13.748  1.00  0.00           O  
ATOM   1206  N   GLN A  76      -8.536  -8.185 -13.078  1.00  0.00           N  
ATOM   1207  H   GLN A  76      -8.970  -9.095 -13.180  1.00  0.00           H  
ATOM   1208  CA  GLN A  76      -7.420  -8.071 -12.138  1.00  0.00           C  
ATOM   1209  HA  GLN A  76      -7.658  -7.285 -11.424  1.00  0.00           H  
ATOM   1210  CB  GLN A  76      -7.308  -9.415 -11.395  1.00  0.00           C  
ATOM   1211  HB2 GLN A  76      -8.279  -9.666 -10.965  1.00  0.00           H  
ATOM   1212  HB3 GLN A  76      -7.053 -10.193 -12.112  1.00  0.00           H  
ATOM   1213  CG  GLN A  76      -6.265  -9.466 -10.276  1.00  0.00           C  
ATOM   1214  HG2 GLN A  76      -6.135 -10.509  -9.990  1.00  0.00           H  
ATOM   1215  HG3 GLN A  76      -5.303  -9.097 -10.625  1.00  0.00           H  
ATOM   1216  CD  GLN A  76      -6.697  -8.680  -9.049  1.00  0.00           C  
ATOM   1217  OE1 GLN A  76      -6.917  -7.479  -9.080  1.00  0.00           O  
ATOM   1218  NE2 GLN A  76      -6.815  -9.322  -7.910  1.00  0.00           N  
ATOM   1219 HE21 GLN A  76      -7.073  -8.769  -7.115  1.00  0.00           H  
ATOM   1220 HE22 GLN A  76      -6.562 -10.293  -7.841  1.00  0.00           H  
ATOM   1221  C   GLN A  76      -6.112  -7.671 -12.845  1.00  0.00           C  
ATOM   1222  O   GLN A  76      -5.433  -6.743 -12.408  1.00  0.00           O  
ATOM   1223  N   LEU A  77      -5.809  -8.309 -13.978  1.00  0.00           N  
ATOM   1224  H   LEU A  77      -6.406  -9.085 -14.254  1.00  0.00           H  
ATOM   1225  CA  LEU A  77      -4.693  -8.011 -14.868  1.00  0.00           C  
ATOM   1226  HA  LEU A  77      -3.756  -8.137 -14.322  1.00  0.00           H  
ATOM   1227  CB  LEU A  77      -4.724  -9.034 -16.022  1.00  0.00           C  
ATOM   1228  HB2 LEU A  77      -4.622 -10.038 -15.612  1.00  0.00           H  
ATOM   1229  HB3 LEU A  77      -5.707  -8.995 -16.478  1.00  0.00           H  
ATOM   1230  CG  LEU A  77      -3.684  -8.844 -17.138  1.00  0.00           C  
ATOM   1231  HG  LEU A  77      -3.350  -7.810 -17.169  1.00  0.00           H  
ATOM   1232  CD1 LEU A  77      -2.473  -9.746 -16.922  1.00  0.00           C  
ATOM   1233 HD11 LEU A  77      -1.748  -9.587 -17.720  1.00  0.00           H  
ATOM   1234 HD12 LEU A  77      -2.008  -9.517 -15.967  1.00  0.00           H  
ATOM   1235 HD13 LEU A  77      -2.779 -10.794 -16.925  1.00  0.00           H  
ATOM   1236  CD2 LEU A  77      -4.299  -9.187 -18.491  1.00  0.00           C  
ATOM   1237 HD21 LEU A  77      -4.675 -10.208 -18.471  1.00  0.00           H  
ATOM   1238 HD22 LEU A  77      -5.125  -8.507 -18.708  1.00  0.00           H  
ATOM   1239 HD23 LEU A  77      -3.548  -9.090 -19.277  1.00  0.00           H  
ATOM   1240  C   LEU A  77      -4.763  -6.553 -15.337  1.00  0.00           C  
ATOM   1241  O   LEU A  77      -3.794  -5.829 -15.137  1.00  0.00           O  
ATOM   1242  N   ILE A  78      -5.903  -6.072 -15.846  1.00  0.00           N  
ATOM   1243  H   ILE A  78      -6.672  -6.720 -15.998  1.00  0.00           H  
ATOM   1244  CA  ILE A  78      -6.074  -4.661 -16.242  1.00  0.00           C  
ATOM   1245  HA  ILE A  78      -5.345  -4.434 -17.020  1.00  0.00           H  
ATOM   1246  CB  ILE A  78      -7.490  -4.449 -16.840  1.00  0.00           C  
ATOM   1247  HB  ILE A  78      -8.214  -4.853 -16.132  1.00  0.00           H  
ATOM   1248  CG2 ILE A  78      -7.836  -2.957 -17.020  1.00  0.00           C  
ATOM   1249 HG21 ILE A  78      -7.948  -2.477 -16.049  1.00  0.00           H  
ATOM   1250 HG22 ILE A  78      -7.052  -2.454 -17.586  1.00  0.00           H  
ATOM   1251 HG23 ILE A  78      -8.779  -2.861 -17.559  1.00  0.00           H  
ATOM   1252  CG1 ILE A  78      -7.697  -5.209 -18.176  1.00  0.00           C  
ATOM   1253 HG12 ILE A  78      -7.446  -6.259 -18.040  1.00  0.00           H  
ATOM   1254 HG13 ILE A  78      -8.756  -5.164 -18.435  1.00  0.00           H  
ATOM   1255  CD1 ILE A  78      -6.893  -4.703 -19.383  1.00  0.00           C  
ATOM   1256 HD11 ILE A  78      -7.123  -5.326 -20.247  1.00  0.00           H  
ATOM   1257 HD12 ILE A  78      -7.165  -3.676 -19.620  1.00  0.00           H  
ATOM   1258 HD13 ILE A  78      -5.824  -4.766 -19.188  1.00  0.00           H  
ATOM   1259  C   ILE A  78      -5.756  -3.702 -15.074  1.00  0.00           C  
ATOM   1260  O   ILE A  78      -5.080  -2.692 -15.283  1.00  0.00           O  
ATOM   1261  N   ARG A  79      -6.148  -4.018 -13.825  1.00  0.00           N  
ATOM   1262  H   ARG A  79      -6.693  -4.866 -13.687  1.00  0.00           H  
ATOM   1263  CA  ARG A  79      -5.764  -3.187 -12.666  1.00  0.00           C  
ATOM   1264  HA  ARG A  79      -5.928  -2.150 -12.957  1.00  0.00           H  
ATOM   1265  CB  ARG A  79      -6.646  -3.465 -11.435  1.00  0.00           C  
ATOM   1266  HB2 ARG A  79      -7.694  -3.455 -11.738  1.00  0.00           H  
ATOM   1267  HB3 ARG A  79      -6.410  -4.444 -11.011  1.00  0.00           H  
ATOM   1268  CG  ARG A  79      -6.418  -2.361 -10.383  1.00  0.00           C  
ATOM   1269  HG2 ARG A  79      -5.383  -2.391 -10.040  1.00  0.00           H  
ATOM   1270  HG3 ARG A  79      -6.594  -1.390 -10.852  1.00  0.00           H  
ATOM   1271  CD  ARG A  79      -7.328  -2.472  -9.158  1.00  0.00           C  
ATOM   1272  HD2 ARG A  79      -8.369  -2.484  -9.489  1.00  0.00           H  
ATOM   1273  HD3 ARG A  79      -7.110  -3.403  -8.632  1.00  0.00           H  
ATOM   1274  NE  ARG A  79      -7.101  -1.325  -8.257  1.00  0.00           N  
ATOM   1275  HE  ARG A  79      -6.234  -0.806  -8.371  1.00  0.00           H  
ATOM   1276  CZ  ARG A  79      -7.831  -0.959  -7.217  1.00  0.00           C  
ATOM   1277  NH1 ARG A  79      -8.820  -1.681  -6.784  1.00  0.00           N  
ATOM   1278 HH11 ARG A  79      -8.941  -2.597  -7.149  1.00  0.00           H  
ATOM   1279 HH12 ARG A  79      -9.068  -1.516  -5.798  1.00  0.00           H  
ATOM   1280  NH2 ARG A  79      -7.564   0.130  -6.565  1.00  0.00           N  
ATOM   1281 HH21 ARG A  79      -6.685   0.625  -6.714  1.00  0.00           H  
ATOM   1282 HH22 ARG A  79      -8.023   0.307  -5.661  1.00  0.00           H  
ATOM   1283  C   ARG A  79      -4.268  -3.285 -12.345  1.00  0.00           C  
ATOM   1284  O   ARG A  79      -3.639  -2.250 -12.138  1.00  0.00           O  
ATOM   1285  N   PHE A  80      -3.672  -4.477 -12.342  1.00  0.00           N  
ATOM   1286  H   PHE A  80      -4.233  -5.308 -12.511  1.00  0.00           H  
ATOM   1287  CA  PHE A  80      -2.221  -4.610 -12.174  1.00  0.00           C  
ATOM   1288  HA  PHE A  80      -1.941  -4.145 -11.230  1.00  0.00           H  
ATOM   1289  CB  PHE A  80      -1.828  -6.089 -12.104  1.00  0.00           C  
ATOM   1290  HB2 PHE A  80      -2.496  -6.689 -12.724  1.00  0.00           H  
ATOM   1291  HB3 PHE A  80      -0.835  -6.172 -12.530  1.00  0.00           H  
ATOM   1292  CG  PHE A  80      -1.756  -6.681 -10.706  1.00  0.00           C  
ATOM   1293  CD1 PHE A  80      -0.525  -6.693 -10.021  1.00  0.00           C  
ATOM   1294  HD1 PHE A  80       0.355  -6.274 -10.484  1.00  0.00           H  
ATOM   1295  CE1 PHE A  80      -0.428  -7.280  -8.746  1.00  0.00           C  
ATOM   1296  HE1 PHE A  80       0.513  -7.277  -8.215  1.00  0.00           H  
ATOM   1297  CZ  PHE A  80      -1.551  -7.887  -8.161  1.00  0.00           C  
ATOM   1298  HZ  PHE A  80      -1.462  -8.382  -7.200  1.00  0.00           H  
ATOM   1299  CE2 PHE A  80      -2.785  -7.860  -8.833  1.00  0.00           C  
ATOM   1300  HE2 PHE A  80      -3.647  -8.335  -8.382  1.00  0.00           H  
ATOM   1301  CD2 PHE A  80      -2.889  -7.253 -10.099  1.00  0.00           C  
ATOM   1302  HD2 PHE A  80      -3.834  -7.258 -10.617  1.00  0.00           H  
ATOM   1303  C   PHE A  80      -1.426  -3.866 -13.270  1.00  0.00           C  
ATOM   1304  O   PHE A  80      -0.428  -3.232 -12.943  1.00  0.00           O  
ATOM   1305  N   LEU A  81      -1.884  -3.853 -14.530  1.00  0.00           N  
ATOM   1306  H   LEU A  81      -2.682  -4.443 -14.752  1.00  0.00           H  
ATOM   1307  CA  LEU A  81      -1.264  -3.090 -15.625  1.00  0.00           C  
ATOM   1308  HA  LEU A  81      -0.196  -3.299 -15.619  1.00  0.00           H  
ATOM   1309  CB  LEU A  81      -1.840  -3.550 -16.978  1.00  0.00           C  
ATOM   1310  HB2 LEU A  81      -2.922  -3.420 -16.939  1.00  0.00           H  
ATOM   1311  HB3 LEU A  81      -1.459  -2.897 -17.764  1.00  0.00           H  
ATOM   1312  CG  LEU A  81      -1.537  -5.018 -17.358  1.00  0.00           C  
ATOM   1313  HG  LEU A  81      -1.790  -5.674 -16.530  1.00  0.00           H  
ATOM   1314  CD1 LEU A  81      -2.390  -5.411 -18.565  1.00  0.00           C  
ATOM   1315 HD11 LEU A  81      -2.166  -4.777 -19.425  1.00  0.00           H  
ATOM   1316 HD12 LEU A  81      -2.199  -6.450 -18.829  1.00  0.00           H  
ATOM   1317 HD13 LEU A  81      -3.445  -5.315 -18.312  1.00  0.00           H  
ATOM   1318  CD2 LEU A  81      -0.075  -5.283 -17.722  1.00  0.00           C  
ATOM   1319 HD21 LEU A  81       0.589  -4.882 -16.960  1.00  0.00           H  
ATOM   1320 HD22 LEU A  81       0.082  -6.359 -17.779  1.00  0.00           H  
ATOM   1321 HD23 LEU A  81       0.164  -4.856 -18.694  1.00  0.00           H  
ATOM   1322  C   LEU A  81      -1.412  -1.564 -15.444  1.00  0.00           C  
ATOM   1323  O   LEU A  81      -0.450  -0.828 -15.664  1.00  0.00           O  
ATOM   1324  N   LYS A  82      -2.561  -1.082 -14.947  1.00  0.00           N  
ATOM   1325  H   LYS A  82      -3.346  -1.719 -14.868  1.00  0.00           H  
ATOM   1326  CA  LYS A  82      -2.738   0.315 -14.495  1.00  0.00           C  
ATOM   1327  HA  LYS A  82      -2.468   0.994 -15.307  1.00  0.00           H  
ATOM   1328  CB  LYS A  82      -4.208   0.555 -14.101  1.00  0.00           C  
ATOM   1329  HB2 LYS A  82      -4.561  -0.266 -13.478  1.00  0.00           H  
ATOM   1330  HB3 LYS A  82      -4.277   1.478 -13.522  1.00  0.00           H  
ATOM   1331  CG  LYS A  82      -5.118   0.697 -15.326  1.00  0.00           C  
ATOM   1332  HG2 LYS A  82      -4.848   1.617 -15.837  1.00  0.00           H  
ATOM   1333  HG3 LYS A  82      -4.965  -0.144 -16.005  1.00  0.00           H  
ATOM   1334  CD  LYS A  82      -6.602   0.777 -14.949  1.00  0.00           C  
ATOM   1335  HD2 LYS A  82      -6.885  -0.120 -14.397  1.00  0.00           H  
ATOM   1336  HD3 LYS A  82      -6.767   1.658 -14.327  1.00  0.00           H  
ATOM   1337  CE  LYS A  82      -7.438   0.878 -16.229  1.00  0.00           C  
ATOM   1338  HE2 LYS A  82      -7.099   1.736 -16.816  1.00  0.00           H  
ATOM   1339  HE3 LYS A  82      -7.267  -0.021 -16.833  1.00  0.00           H  
ATOM   1340  NZ  LYS A  82      -8.884   1.011 -15.941  1.00  0.00           N  
ATOM   1341  HZ1 LYS A  82      -9.130   1.895 -15.525  1.00  0.00           H  
ATOM   1342  HZ2 LYS A  82      -9.392   0.947 -16.833  1.00  0.00           H  
ATOM   1343  HZ3 LYS A  82      -9.228   0.239 -15.394  1.00  0.00           H  
ATOM   1344  C   LYS A  82      -1.810   0.667 -13.323  1.00  0.00           C  
ATOM   1345  O   LYS A  82      -1.288   1.778 -13.259  1.00  0.00           O  
ATOM   1346  N   ARG A  83      -1.576  -0.253 -12.385  1.00  0.00           N  
ATOM   1347  H   ARG A  83      -2.093  -1.124 -12.430  1.00  0.00           H  
ATOM   1348  CA  ARG A  83      -0.647  -0.027 -11.266  1.00  0.00           C  
ATOM   1349  HA  ARG A  83      -0.812   0.982 -10.885  1.00  0.00           H  
ATOM   1350  CB  ARG A  83      -0.992  -1.000 -10.136  1.00  0.00           C  
ATOM   1351  HB2 ARG A  83      -2.069  -0.941  -9.958  1.00  0.00           H  
ATOM   1352  HB3 ARG A  83      -0.745  -2.023 -10.432  1.00  0.00           H  
ATOM   1353  CG  ARG A  83      -0.256  -0.640  -8.835  1.00  0.00           C  
ATOM   1354  HG2 ARG A  83       0.763  -1.028  -8.869  1.00  0.00           H  
ATOM   1355  HG3 ARG A  83      -0.215   0.445  -8.721  1.00  0.00           H  
ATOM   1356  CD  ARG A  83      -0.977  -1.205  -7.613  1.00  0.00           C  
ATOM   1357  HD2 ARG A  83      -0.460  -0.858  -6.720  1.00  0.00           H  
ATOM   1358  HD3 ARG A  83      -1.981  -0.797  -7.583  1.00  0.00           H  
ATOM   1359  NE  ARG A  83      -0.989  -2.674  -7.590  1.00  0.00           N  
ATOM   1360  HE  ARG A  83      -0.137  -3.091  -7.239  1.00  0.00           H  
ATOM   1361  CZ  ARG A  83      -1.965  -3.507  -7.874  1.00  0.00           C  
ATOM   1362  NH1 ARG A  83      -3.137  -3.132  -8.298  1.00  0.00           N  
ATOM   1363 HH11 ARG A  83      -3.372  -2.133  -8.255  1.00  0.00           H  
ATOM   1364 HH12 ARG A  83      -3.883  -3.798  -8.333  1.00  0.00           H  
ATOM   1365  NH2 ARG A  83      -1.764  -4.777  -7.701  1.00  0.00           N  
ATOM   1366 HH21 ARG A  83      -0.898  -5.095  -7.301  1.00  0.00           H  
ATOM   1367 HH22 ARG A  83      -2.453  -5.466  -7.951  1.00  0.00           H  
ATOM   1368  C   ARG A  83       0.825  -0.075 -11.698  1.00  0.00           C  
ATOM   1369  O   ARG A  83       1.646   0.659 -11.158  1.00  0.00           O  
ATOM   1370  N   LEU A  84       1.154  -0.885 -12.705  1.00  0.00           N  
ATOM   1371  H   LEU A  84       0.455  -1.551 -13.014  1.00  0.00           H  
ATOM   1372  CA  LEU A  84       2.452  -0.879 -13.381  1.00  0.00           C  
ATOM   1373  HA  LEU A  84       3.231  -0.982 -12.624  1.00  0.00           H  
ATOM   1374  CB  LEU A  84       2.502  -2.110 -14.304  1.00  0.00           C  
ATOM   1375  HB2 LEU A  84       2.400  -3.005 -13.686  1.00  0.00           H  
ATOM   1376  HB3 LEU A  84       1.645  -2.071 -14.973  1.00  0.00           H  
ATOM   1377  CG  LEU A  84       3.760  -2.245 -15.177  1.00  0.00           C  
ATOM   1378  HG  LEU A  84       3.851  -1.382 -15.837  1.00  0.00           H  
ATOM   1379  CD1 LEU A  84       5.030  -2.359 -14.334  1.00  0.00           C  
ATOM   1380 HD11 LEU A  84       5.889  -2.557 -14.972  1.00  0.00           H  
ATOM   1381 HD12 LEU A  84       5.192  -1.411 -13.827  1.00  0.00           H  
ATOM   1382 HD13 LEU A  84       4.928  -3.156 -13.596  1.00  0.00           H  
ATOM   1383  CD2 LEU A  84       3.621  -3.500 -16.038  1.00  0.00           C  
ATOM   1384 HD21 LEU A  84       3.544  -4.387 -15.410  1.00  0.00           H  
ATOM   1385 HD22 LEU A  84       4.488  -3.591 -16.690  1.00  0.00           H  
ATOM   1386 HD23 LEU A  84       2.731  -3.422 -16.661  1.00  0.00           H  
ATOM   1387  C   LEU A  84       2.712   0.453 -14.114  1.00  0.00           C  
ATOM   1388  O   LEU A  84       3.797   1.006 -13.969  1.00  0.00           O  
ATOM   1389  N   ASP A  85       1.715   1.006 -14.807  1.00  0.00           N  
ATOM   1390  H   ASP A  85       0.867   0.463 -14.947  1.00  0.00           H  
ATOM   1391  CA  ASP A  85       1.768   2.357 -15.377  1.00  0.00           C  
ATOM   1392  HA  ASP A  85       2.606   2.414 -16.073  1.00  0.00           H  
ATOM   1393  CB  ASP A  85       0.467   2.545 -16.174  1.00  0.00           C  
ATOM   1394  HB2 ASP A  85       0.369   1.688 -16.837  1.00  0.00           H  
ATOM   1395  HB3 ASP A  85      -0.379   2.527 -15.490  1.00  0.00           H  
ATOM   1396  CG  ASP A  85       0.363   3.800 -17.034  1.00  0.00           C  
ATOM   1397  OD1 ASP A  85       1.338   4.568 -17.177  1.00  0.00           O  
ATOM   1398  OD2 ASP A  85      -0.729   4.038 -17.603  1.00  0.00           O  
ATOM   1399  C   ASP A  85       2.002   3.425 -14.283  1.00  0.00           C  
ATOM   1400  O   ASP A  85       2.948   4.203 -14.377  1.00  0.00           O  
ATOM   1401  N   ARG A  86       1.264   3.377 -13.164  1.00  0.00           N  
ATOM   1402  H   ARG A  86       0.463   2.757 -13.155  1.00  0.00           H  
ATOM   1403  CA  ARG A  86       1.528   4.225 -11.980  1.00  0.00           C  
ATOM   1404  HA  ARG A  86       1.490   5.270 -12.288  1.00  0.00           H  
ATOM   1405  CB  ARG A  86       0.436   3.990 -10.922  1.00  0.00           C  
ATOM   1406  HB2 ARG A  86       0.212   2.928 -10.872  1.00  0.00           H  
ATOM   1407  HB3 ARG A  86       0.806   4.307  -9.945  1.00  0.00           H  
ATOM   1408  CG  ARG A  86      -0.844   4.787 -11.234  1.00  0.00           C  
ATOM   1409  HG2 ARG A  86      -0.677   5.831 -10.968  1.00  0.00           H  
ATOM   1410  HG3 ARG A  86      -1.048   4.732 -12.302  1.00  0.00           H  
ATOM   1411  CD  ARG A  86      -2.090   4.271 -10.503  1.00  0.00           C  
ATOM   1412  HD2 ARG A  86      -2.910   4.969 -10.674  1.00  0.00           H  
ATOM   1413  HD3 ARG A  86      -2.353   3.307 -10.940  1.00  0.00           H  
ATOM   1414  NE  ARG A  86      -1.872   4.112  -9.059  1.00  0.00           N  
ATOM   1415  HE  ARG A  86      -1.161   4.706  -8.615  1.00  0.00           H  
ATOM   1416  CZ  ARG A  86      -2.345   3.141  -8.304  1.00  0.00           C  
ATOM   1417  NH1 ARG A  86      -3.308   2.327  -8.646  1.00  0.00           N  
ATOM   1418 HH11 ARG A  86      -3.792   2.468  -9.502  1.00  0.00           H  
ATOM   1419 HH12 ARG A  86      -3.725   1.727  -7.928  1.00  0.00           H  
ATOM   1420  NH2 ARG A  86      -1.809   2.946  -7.157  1.00  0.00           N  
ATOM   1421 HH21 ARG A  86      -1.150   3.626  -6.770  1.00  0.00           H  
ATOM   1422 HH22 ARG A  86      -2.041   2.129  -6.610  1.00  0.00           H  
ATOM   1423  C   ARG A  86       2.934   4.057 -11.374  1.00  0.00           C  
ATOM   1424  O   ARG A  86       3.480   5.030 -10.867  1.00  0.00           O  
ATOM   1425  N   ASN A  87       3.559   2.876 -11.438  1.00  0.00           N  
ATOM   1426  H   ASN A  87       3.071   2.106 -11.872  1.00  0.00           H  
ATOM   1427  CA  ASN A  87       4.968   2.712 -11.035  1.00  0.00           C  
ATOM   1428  HA  ASN A  87       5.135   3.221 -10.086  1.00  0.00           H  
ATOM   1429  CB  ASN A  87       5.323   1.228 -10.852  1.00  0.00           C  
ATOM   1430  HB2 ASN A  87       4.855   0.620 -11.625  1.00  0.00           H  
ATOM   1431  HB3 ASN A  87       6.403   1.119 -10.943  1.00  0.00           H  
ATOM   1432  CG  ASN A  87       4.948   0.702  -9.488  1.00  0.00           C  
ATOM   1433  OD1 ASN A  87       5.770   0.526  -8.611  1.00  0.00           O  
ATOM   1434  ND2 ASN A  87       3.702   0.390  -9.255  1.00  0.00           N  
ATOM   1435 HD21 ASN A  87       3.487   0.053  -8.336  1.00  0.00           H  
ATOM   1436 HD22 ASN A  87       2.986   0.562  -9.952  1.00  0.00           H  
ATOM   1437  C   ASN A  87       5.935   3.358 -12.037  1.00  0.00           C  
ATOM   1438  O   ASN A  87       6.870   4.059 -11.644  1.00  0.00           O  
ATOM   1439  N   LEU A  88       5.715   3.135 -13.336  1.00  0.00           N  
ATOM   1440  H   LEU A  88       4.906   2.582 -13.601  1.00  0.00           H  
ATOM   1441  CA  LEU A  88       6.525   3.732 -14.404  1.00  0.00           C  
ATOM   1442  HA  LEU A  88       7.572   3.484 -14.226  1.00  0.00           H  
ATOM   1443  CB  LEU A  88       6.101   3.174 -15.775  1.00  0.00           C  
ATOM   1444  HB2 LEU A  88       5.021   3.291 -15.868  1.00  0.00           H  
ATOM   1445  HB3 LEU A  88       6.570   3.774 -16.558  1.00  0.00           H  
ATOM   1446  CG  LEU A  88       6.473   1.698 -15.994  1.00  0.00           C  
ATOM   1447  HG  LEU A  88       6.214   1.106 -15.114  1.00  0.00           H  
ATOM   1448  CD1 LEU A  88       5.706   1.141 -17.191  1.00  0.00           C  
ATOM   1449 HD11 LEU A  88       5.968   1.683 -18.099  1.00  0.00           H  
ATOM   1450 HD12 LEU A  88       5.936   0.085 -17.321  1.00  0.00           H  
ATOM   1451 HD13 LEU A  88       4.636   1.235 -17.009  1.00  0.00           H  
ATOM   1452  CD2 LEU A  88       7.963   1.525 -16.295  1.00  0.00           C  
ATOM   1453 HD21 LEU A  88       8.244   2.106 -17.174  1.00  0.00           H  
ATOM   1454 HD22 LEU A  88       8.556   1.846 -15.441  1.00  0.00           H  
ATOM   1455 HD23 LEU A  88       8.171   0.474 -16.482  1.00  0.00           H  
ATOM   1456  C   LEU A  88       6.433   5.263 -14.399  1.00  0.00           C  
ATOM   1457  O   LEU A  88       7.445   5.926 -14.615  1.00  0.00           O  
ATOM   1458  N   TRP A  89       5.270   5.824 -14.068  1.00  0.00           N  
ATOM   1459  H   TRP A  89       4.461   5.216 -13.974  1.00  0.00           H  
ATOM   1460  CA  TRP A  89       5.064   7.264 -13.896  1.00  0.00           C  
ATOM   1461  HA  TRP A  89       5.185   7.766 -14.858  1.00  0.00           H  
ATOM   1462  CB  TRP A  89       3.631   7.497 -13.407  1.00  0.00           C  
ATOM   1463  HB2 TRP A  89       2.956   7.359 -14.252  1.00  0.00           H  
ATOM   1464  HB3 TRP A  89       3.379   6.743 -12.666  1.00  0.00           H  
ATOM   1465  CG  TRP A  89       3.375   8.839 -12.795  1.00  0.00           C  
ATOM   1466  CD1 TRP A  89       3.169   9.083 -11.479  1.00  0.00           C  
ATOM   1467  HD1 TRP A  89       3.166   8.326 -10.697  1.00  0.00           H  
ATOM   1468  NE1 TRP A  89       3.015  10.441 -11.278  1.00  0.00           N  
ATOM   1469  HE1 TRP A  89       2.940  10.855 -10.359  1.00  0.00           H  
ATOM   1470  CE2 TRP A  89       3.119  11.144 -12.462  1.00  0.00           C  
ATOM   1471  CZ2 TRP A  89       3.056  12.509 -12.781  1.00  0.00           C  
ATOM   1472  HZ2 TRP A  89       2.876  13.245 -12.013  1.00  0.00           H  
ATOM   1473  CH2 TRP A  89       3.247  12.905 -14.115  1.00  0.00           C  
ATOM   1474  HH2 TRP A  89       3.204  13.952 -14.383  1.00  0.00           H  
ATOM   1475  CZ3 TRP A  89       3.499  11.940 -15.107  1.00  0.00           C  
ATOM   1476  HZ3 TRP A  89       3.645  12.251 -16.129  1.00  0.00           H  
ATOM   1477  CE3 TRP A  89       3.545  10.572 -14.780  1.00  0.00           C  
ATOM   1478  HE3 TRP A  89       3.738   9.841 -15.552  1.00  0.00           H  
ATOM   1479  CD2 TRP A  89       3.357  10.141 -13.450  1.00  0.00           C  
ATOM   1480  C   TRP A  89       6.073   7.891 -12.930  1.00  0.00           C  
ATOM   1481  O   TRP A  89       6.669   8.915 -13.266  1.00  0.00           O  
ATOM   1482  N   GLY A  90       6.326   7.251 -11.784  1.00  0.00           N  
ATOM   1483  H   GLY A  90       5.826   6.392 -11.595  1.00  0.00           H  
ATOM   1484  CA  GLY A  90       7.329   7.709 -10.819  1.00  0.00           C  
ATOM   1485  HA2 GLY A  90       7.118   8.743 -10.539  1.00  0.00           H  
ATOM   1486  HA3 GLY A  90       7.269   7.089  -9.925  1.00  0.00           H  
ATOM   1487  C   GLY A  90       8.764   7.629 -11.347  1.00  0.00           C  
ATOM   1488  O   GLY A  90       9.531   8.570 -11.173  1.00  0.00           O  
ATOM   1489  N   LEU A  91       9.120   6.535 -12.028  1.00  0.00           N  
ATOM   1490  H   LEU A  91       8.425   5.808 -12.157  1.00  0.00           H  
ATOM   1491  CA  LEU A  91      10.469   6.336 -12.583  1.00  0.00           C  
ATOM   1492  HA  LEU A  91      11.204   6.561 -11.807  1.00  0.00           H  
ATOM   1493  CB  LEU A  91      10.631   4.861 -13.004  1.00  0.00           C  
ATOM   1494  HB2 LEU A  91       9.929   4.657 -13.813  1.00  0.00           H  
ATOM   1495  HB3 LEU A  91      11.639   4.724 -13.397  1.00  0.00           H  
ATOM   1496  CG  LEU A  91      10.402   3.823 -11.883  1.00  0.00           C  
ATOM   1497  HG  LEU A  91       9.422   3.972 -11.442  1.00  0.00           H  
ATOM   1498  CD1 LEU A  91      10.434   2.417 -12.485  1.00  0.00           C  
ATOM   1499 HD11 LEU A  91      11.423   2.216 -12.899  1.00  0.00           H  
ATOM   1500 HD12 LEU A  91      10.214   1.686 -11.706  1.00  0.00           H  
ATOM   1501 HD13 LEU A  91       9.681   2.330 -13.266  1.00  0.00           H  
ATOM   1502  CD2 LEU A  91      11.449   3.905 -10.768  1.00  0.00           C  
ATOM   1503 HD21 LEU A  91      11.283   3.110 -10.041  1.00  0.00           H  
ATOM   1504 HD22 LEU A  91      12.450   3.806 -11.184  1.00  0.00           H  
ATOM   1505 HD23 LEU A  91      11.369   4.865 -10.258  1.00  0.00           H  
ATOM   1506  C   LEU A  91      10.771   7.277 -13.767  1.00  0.00           C  
ATOM   1507  O   LEU A  91      11.902   7.729 -13.940  1.00  0.00           O  
ATOM   1508  N   ALA A  92       9.771   7.569 -14.605  1.00  0.00           N  
ATOM   1509  H   ALA A  92       8.872   7.122 -14.447  1.00  0.00           H  
ATOM   1510  CA  ALA A  92       9.905   8.419 -15.789  1.00  0.00           C  
ATOM   1511  HA  ALA A  92      10.899   8.277 -16.217  1.00  0.00           H  
ATOM   1512  CB  ALA A  92       8.870   7.956 -16.825  1.00  0.00           C  
ATOM   1513  HB1 ALA A  92       7.858   8.109 -16.446  1.00  0.00           H  
ATOM   1514  HB2 ALA A  92       9.002   8.524 -17.744  1.00  0.00           H  
ATOM   1515  HB3 ALA A  92       9.006   6.896 -17.040  1.00  0.00           H  
ATOM   1516  C   ALA A  92       9.739   9.921 -15.499  1.00  0.00           C  
ATOM   1517  O   ALA A  92      10.498  10.732 -16.031  1.00  0.00           O  
ATOM   1518  N   GLY A  93       8.718  10.311 -14.723  1.00  0.00           N  
ATOM   1519  H   GLY A  93       8.161   9.611 -14.237  1.00  0.00           H  
ATOM   1520  CA  GLY A  93       8.281  11.709 -14.606  1.00  0.00           C  
ATOM   1521  HA2 GLY A  93       7.492  11.760 -13.853  1.00  0.00           H  
ATOM   1522  HA3 GLY A  93       9.114  12.327 -14.273  1.00  0.00           H  
ATOM   1523  C   GLY A  93       7.726  12.301 -15.913  1.00  0.00           C  
ATOM   1524  O   GLY A  93       7.804  13.509 -16.112  1.00  0.00           O  
ATOM   1525  N   LEU A  94       7.216  11.466 -16.830  1.00  0.00           N  
ATOM   1526  H   LEU A  94       7.169  10.487 -16.592  1.00  0.00           H  
ATOM   1527  CA  LEU A  94       6.732  11.861 -18.162  1.00  0.00           C  
ATOM   1528  HA  LEU A  94       6.604  12.944 -18.191  1.00  0.00           H  
ATOM   1529  CB  LEU A  94       7.773  11.457 -19.228  1.00  0.00           C  
ATOM   1530  HB2 LEU A  94       7.972  10.393 -19.106  1.00  0.00           H  
ATOM   1531  HB3 LEU A  94       7.335  11.602 -20.216  1.00  0.00           H  
ATOM   1532  CG  LEU A  94       9.123  12.198 -19.192  1.00  0.00           C  
ATOM   1533  HG  LEU A  94       9.567  12.120 -18.202  1.00  0.00           H  
ATOM   1534  CD1 LEU A  94      10.088  11.575 -20.205  1.00  0.00           C  
ATOM   1535 HD11 LEU A  94       9.679  11.650 -21.213  1.00  0.00           H  
ATOM   1536 HD12 LEU A  94      11.048  12.090 -20.169  1.00  0.00           H  
ATOM   1537 HD13 LEU A  94      10.242  10.525 -19.960  1.00  0.00           H  
ATOM   1538  CD2 LEU A  94       8.957  13.673 -19.555  1.00  0.00           C  
ATOM   1539 HD21 LEU A  94       8.483  13.775 -20.531  1.00  0.00           H  
ATOM   1540 HD22 LEU A  94       8.357  14.177 -18.798  1.00  0.00           H  
ATOM   1541 HD23 LEU A  94       9.934  14.156 -19.582  1.00  0.00           H  
ATOM   1542  C   LEU A  94       5.366  11.229 -18.482  1.00  0.00           C  
ATOM   1543  O   LEU A  94       5.190  10.018 -18.340  1.00  0.00           O  
ATOM   1544  N   ASN A  95       4.414  12.043 -18.962  1.00  0.00           N  
ATOM   1545  H   ASN A  95       4.634  13.023 -19.044  1.00  0.00           H  
ATOM   1546  CA  ASN A  95       3.049  11.597 -19.288  1.00  0.00           C  
ATOM   1547  HA  ASN A  95       2.641  11.054 -18.430  1.00  0.00           H  
ATOM   1548  CB  ASN A  95       2.150  12.822 -19.593  1.00  0.00           C  
ATOM   1549  HB2 ASN A  95       2.700  13.542 -20.199  1.00  0.00           H  
ATOM   1550  HB3 ASN A  95       1.287  12.490 -20.170  1.00  0.00           H  
ATOM   1551  CG  ASN A  95       1.586  13.518 -18.364  1.00  0.00           C  
ATOM   1552  OD1 ASN A  95       1.478  12.956 -17.295  1.00  0.00           O  
ATOM   1553  ND2 ASN A  95       1.175  14.759 -18.474  1.00  0.00           N  
ATOM   1554 HD21 ASN A  95       0.795  15.167 -17.637  1.00  0.00           H  
ATOM   1555 HD22 ASN A  95       1.196  15.246 -19.347  1.00  0.00           H  
ATOM   1556  C   ASN A  95       2.999  10.618 -20.476  1.00  0.00           C  
ATOM   1557  O   ASN A  95       2.303   9.606 -20.413  1.00  0.00           O  
ATOM   1558  N   SER A  96       3.672  10.938 -21.584  1.00  0.00           N  
ATOM   1559  H   SER A  96       4.271  11.752 -21.582  1.00  0.00           H  
ATOM   1560  CA  SER A  96       3.649  10.145 -22.821  1.00  0.00           C  
ATOM   1561  HA  SER A  96       3.591   9.087 -22.564  1.00  0.00           H  
ATOM   1562  CB  SER A  96       2.415  10.499 -23.657  1.00  0.00           C  
ATOM   1563  HB2 SER A  96       1.515  10.248 -23.093  1.00  0.00           H  
ATOM   1564  HB3 SER A  96       2.414  11.569 -23.872  1.00  0.00           H  
ATOM   1565  OG  SER A  96       2.418   9.781 -24.874  1.00  0.00           O  
ATOM   1566  HG  SER A  96       1.605   9.955 -25.357  1.00  0.00           H  
ATOM   1567  C   SER A  96       4.921  10.360 -23.642  1.00  0.00           C  
ATOM   1568  O   SER A  96       5.518  11.438 -23.603  1.00  0.00           O  
ATOM   1569  N   CYS A  97       5.326   9.333 -24.387  1.00  0.00           N  
ATOM   1570  H   CYS A  97       4.766   8.485 -24.371  1.00  0.00           H  
ATOM   1571  CA  CYS A  97       6.423   9.395 -25.342  1.00  0.00           C  
ATOM   1572  HA  CYS A  97       6.507  10.416 -25.709  1.00  0.00           H  
ATOM   1573  CB  CYS A  97       7.730   9.047 -24.617  1.00  0.00           C  
ATOM   1574  HB2 CYS A  97       7.847   9.691 -23.744  1.00  0.00           H  
ATOM   1575  HB3 CYS A  97       7.689   8.008 -24.286  1.00  0.00           H  
ATOM   1576  SG  CYS A  97       9.141   9.277 -25.736  1.00  0.00           S  
ATOM   1577  HG  CYS A  97       9.207  10.614 -25.675  1.00  0.00           H  
ATOM   1578  C   CYS A  97       6.112   8.439 -26.508  1.00  0.00           C  
ATOM   1579  O   CYS A  97       6.036   7.228 -26.278  1.00  0.00           O  
ATOM   1580  N   PRO A  98       5.887   8.936 -27.740  1.00  0.00           N  
ATOM   1581  CD  PRO A  98       5.872  10.338 -28.133  1.00  0.00           C  
ATOM   1582  HD2 PRO A  98       6.776  10.854 -27.808  1.00  0.00           H  
ATOM   1583  HD3 PRO A  98       4.986  10.822 -27.715  1.00  0.00           H  
ATOM   1584  CG  PRO A  98       5.794  10.347 -29.659  1.00  0.00           C  
ATOM   1585  HG2 PRO A  98       6.801  10.333 -30.080  1.00  0.00           H  
ATOM   1586  HG3 PRO A  98       5.236  11.208 -30.028  1.00  0.00           H  
ATOM   1587  CB  PRO A  98       5.084   9.033 -29.976  1.00  0.00           C  
ATOM   1588  HB2 PRO A  98       5.309   8.685 -30.985  1.00  0.00           H  
ATOM   1589  HB3 PRO A  98       4.007   9.165 -29.854  1.00  0.00           H  
ATOM   1590  CA  PRO A  98       5.606   8.084 -28.892  1.00  0.00           C  
ATOM   1591  HA  PRO A  98       4.820   7.373 -28.638  1.00  0.00           H  
ATOM   1592  C   PRO A  98       6.840   7.285 -29.349  1.00  0.00           C  
ATOM   1593  O   PRO A  98       7.970   7.522 -28.923  1.00  0.00           O  
ATOM   1594  N   VAL A  99       6.610   6.345 -30.266  1.00  0.00           N  
ATOM   1595  H   VAL A  99       5.672   6.266 -30.636  1.00  0.00           H  
ATOM   1596  CA  VAL A  99       7.612   5.449 -30.865  1.00  0.00           C  
ATOM   1597  HA  VAL A  99       8.578   5.958 -30.865  1.00  0.00           H  
ATOM   1598  CB  VAL A  99       7.734   4.167 -30.006  1.00  0.00           C  
ATOM   1599  HB  VAL A  99       7.766   4.470 -28.957  1.00  0.00           H  
ATOM   1600  CG1 VAL A  99       6.542   3.214 -30.184  1.00  0.00           C  
ATOM   1601 HG11 VAL A  99       6.612   2.399 -29.471  1.00  0.00           H  
ATOM   1602 HG12 VAL A  99       5.606   3.743 -30.005  1.00  0.00           H  
ATOM   1603 HG13 VAL A  99       6.526   2.791 -31.190  1.00  0.00           H  
ATOM   1604  CG2 VAL A  99       9.034   3.395 -30.277  1.00  0.00           C  
ATOM   1605 HG21 VAL A  99       9.887   4.070 -30.211  1.00  0.00           H  
ATOM   1606 HG22 VAL A  99       9.152   2.615 -29.526  1.00  0.00           H  
ATOM   1607 HG23 VAL A  99       9.018   2.923 -31.259  1.00  0.00           H  
ATOM   1608  C   VAL A  99       7.226   5.163 -32.323  1.00  0.00           C  
ATOM   1609  O   VAL A  99       6.093   5.433 -32.719  1.00  0.00           O  
ATOM   1610  N   LYS A 100       8.141   4.611 -33.125  1.00  0.00           N  
ATOM   1611  H   LYS A 100       9.034   4.344 -32.732  1.00  0.00           H  
ATOM   1612  CA  LYS A 100       7.907   4.158 -34.503  1.00  0.00           C  
ATOM   1613  HA  LYS A 100       6.866   3.860 -34.639  1.00  0.00           H  
ATOM   1614  CB  LYS A 100       8.241   5.272 -35.500  1.00  0.00           C  
ATOM   1615  HB2 LYS A 100       9.314   5.477 -35.463  1.00  0.00           H  
ATOM   1616  HB3 LYS A 100       8.016   4.843 -36.466  1.00  0.00           H  
ATOM   1617  CG  LYS A 100       7.470   6.598 -35.462  1.00  0.00           C  
ATOM   1618  HG2 LYS A 100       6.394   6.410 -35.443  1.00  0.00           H  
ATOM   1619  HG3 LYS A 100       7.773   7.190 -34.600  1.00  0.00           H  
ATOM   1620  CD  LYS A 100       7.865   7.296 -36.771  1.00  0.00           C  
ATOM   1621  HD2 LYS A 100       8.947   7.465 -36.777  1.00  0.00           H  
ATOM   1622  HD3 LYS A 100       7.616   6.615 -37.584  1.00  0.00           H  
ATOM   1623  CE  LYS A 100       7.155   8.596 -37.108  1.00  0.00           C  
ATOM   1624  HE2 LYS A 100       6.075   8.441 -37.015  1.00  0.00           H  
ATOM   1625  HE3 LYS A 100       7.464   9.376 -36.407  1.00  0.00           H  
ATOM   1626  NZ  LYS A 100       7.514   8.944 -38.505  1.00  0.00           N  
ATOM   1627  HZ1 LYS A 100       8.512   9.101 -38.576  1.00  0.00           H  
ATOM   1628  HZ2 LYS A 100       7.007   9.753 -38.836  1.00  0.00           H  
ATOM   1629  HZ3 LYS A 100       7.319   8.146 -39.102  1.00  0.00           H  
ATOM   1630  C   LYS A 100       8.793   2.949 -34.838  1.00  0.00           C  
ATOM   1631  O   LYS A 100       9.647   2.591 -34.033  1.00  0.00           O  
ATOM   1632  N   GLU A 101       8.625   2.382 -36.034  1.00  0.00           N  
ATOM   1633  H   GLU A 101       7.985   2.835 -36.683  1.00  0.00           H  
ATOM   1634  CA  GLU A 101       9.540   1.441 -36.700  1.00  0.00           C  
ATOM   1635  HA  GLU A 101       8.979   1.021 -37.537  1.00  0.00           H  
ATOM   1636  CB  GLU A 101      10.763   2.165 -37.323  1.00  0.00           C  
ATOM   1637  HB2 GLU A 101      11.481   2.323 -36.519  1.00  0.00           H  
ATOM   1638  HB3 GLU A 101      11.223   1.454 -38.011  1.00  0.00           H  
ATOM   1639  CG  GLU A 101      10.682   3.520 -38.088  1.00  0.00           C  
ATOM   1640  HG2 GLU A 101      11.165   4.267 -37.449  1.00  0.00           H  
ATOM   1641  HG3 GLU A 101      11.322   3.447 -38.974  1.00  0.00           H  
ATOM   1642  CD  GLU A 101       9.321   4.114 -38.523  1.00  0.00           C  
ATOM   1643  OE1 GLU A 101       9.290   5.346 -38.771  1.00  0.00           O  
ATOM   1644  OE2 GLU A 101       8.290   3.403 -38.526  1.00  0.00           O  
ATOM   1645  C   GLU A 101       9.939   0.232 -35.818  1.00  0.00           C  
ATOM   1646  O   GLU A 101      11.066  -0.258 -35.883  1.00  0.00           O  
ATOM   1647  N   ALA A 102       9.029  -0.217 -34.941  1.00  0.00           N  
ATOM   1648  H   ALA A 102       8.118   0.209 -34.958  1.00  0.00           H  
ATOM   1649  CA  ALA A 102       9.319  -1.131 -33.834  1.00  0.00           C  
ATOM   1650  HA  ALA A 102      10.402  -1.252 -33.761  1.00  0.00           H  
ATOM   1651  CB  ALA A 102       8.846  -0.471 -32.531  1.00  0.00           C  
ATOM   1652  HB1 ALA A 102       9.075  -1.117 -31.683  1.00  0.00           H  
ATOM   1653  HB2 ALA A 102       9.348   0.485 -32.396  1.00  0.00           H  
ATOM   1654  HB3 ALA A 102       7.773  -0.298 -32.576  1.00  0.00           H  
ATOM   1655  C   ALA A 102       8.709  -2.534 -34.017  1.00  0.00           C  
ATOM   1656  O   ALA A 102       7.580  -2.695 -34.496  1.00  0.00           O  
ATOM   1657  N   ASN A 103       9.442  -3.546 -33.547  1.00  0.00           N  
ATOM   1658  H   ASN A 103      10.347  -3.330 -33.163  1.00  0.00           H  
ATOM   1659  CA  ASN A 103       8.999  -4.938 -33.509  1.00  0.00           C  
ATOM   1660  HA  ASN A 103       8.728  -5.239 -34.524  1.00  0.00           H  
ATOM   1661  CB  ASN A 103      10.156  -5.832 -33.014  1.00  0.00           C  
ATOM   1662  HB2 ASN A 103      10.586  -5.413 -32.103  1.00  0.00           H  
ATOM   1663  HB3 ASN A 103       9.771  -6.823 -32.772  1.00  0.00           H  
ATOM   1664  CG  ASN A 103      11.269  -6.025 -34.028  1.00  0.00           C  
ATOM   1665  OD1 ASN A 103      11.251  -5.526 -35.136  1.00  0.00           O  
ATOM   1666  ND2 ASN A 103      12.279  -6.788 -33.689  1.00  0.00           N  
ATOM   1667 HD21 ASN A 103      12.992  -6.902 -34.387  1.00  0.00           H  
ATOM   1668 HD22 ASN A 103      12.320  -7.192 -32.771  1.00  0.00           H  
ATOM   1669  C   ASN A 103       7.747  -5.123 -32.634  1.00  0.00           C  
ATOM   1670  O   ASN A 103       7.420  -4.289 -31.791  1.00  0.00           O  
ATOM   1671  N   GLN A 104       7.060  -6.253 -32.809  1.00  0.00           N  
ATOM   1672  H   GLN A 104       7.404  -6.927 -33.476  1.00  0.00           H  
ATOM   1673  CA  GLN A 104       5.925  -6.665 -31.979  1.00  0.00           C  
ATOM   1674  HA  GLN A 104       5.702  -5.884 -31.248  1.00  0.00           H  
ATOM   1675  CB  GLN A 104       4.668  -6.850 -32.849  1.00  0.00           C  
ATOM   1676  HB2 GLN A 104       4.832  -7.677 -33.542  1.00  0.00           H  
ATOM   1677  HB3 GLN A 104       3.830  -7.111 -32.204  1.00  0.00           H  
ATOM   1678  CG  GLN A 104       4.297  -5.594 -33.659  1.00  0.00           C  
ATOM   1679  HG2 GLN A 104       5.084  -5.382 -34.385  1.00  0.00           H  
ATOM   1680  HG3 GLN A 104       3.384  -5.793 -34.221  1.00  0.00           H  
ATOM   1681  CD  GLN A 104       4.065  -4.364 -32.788  1.00  0.00           C  
ATOM   1682  OE1 GLN A 104       3.310  -4.386 -31.822  1.00  0.00           O  
ATOM   1683  NE2 GLN A 104       4.702  -3.252 -33.068  1.00  0.00           N  
ATOM   1684 HE21 GLN A 104       4.507  -2.447 -32.487  1.00  0.00           H  
ATOM   1685 HE22 GLN A 104       5.447  -3.221 -33.756  1.00  0.00           H  
ATOM   1686  C   GLN A 104       6.278  -7.927 -31.184  1.00  0.00           C  
ATOM   1687  O   GLN A 104       6.971  -8.814 -31.678  1.00  0.00           O  
ATOM   1688  N   SER A 105       5.773  -7.999 -29.957  1.00  0.00           N  
ATOM   1689  H   SER A 105       5.188  -7.225 -29.647  1.00  0.00           H  
ATOM   1690  CA  SER A 105       6.002  -9.053 -28.960  1.00  0.00           C  
ATOM   1691  HA  SER A 105       6.467  -9.925 -29.418  1.00  0.00           H  
ATOM   1692  CB  SER A 105       6.942  -8.472 -27.897  1.00  0.00           C  
ATOM   1693  HB2 SER A 105       7.926  -8.329 -28.343  1.00  0.00           H  
ATOM   1694  HB3 SER A 105       6.568  -7.500 -27.567  1.00  0.00           H  
ATOM   1695  OG  SER A 105       7.066  -9.312 -26.772  1.00  0.00           O  
ATOM   1696  HG  SER A 105       6.286  -9.204 -26.201  1.00  0.00           H  
ATOM   1697  C   SER A 105       4.666  -9.465 -28.335  1.00  0.00           C  
ATOM   1698  O   SER A 105       3.722  -8.691 -28.408  1.00  0.00           O  
ATOM   1699  N   THR A 106       4.553 -10.615 -27.666  1.00  0.00           N  
ATOM   1700  H   THR A 106       5.363 -11.213 -27.580  1.00  0.00           H  
ATOM   1701  CA  THR A 106       3.428 -10.834 -26.732  1.00  0.00           C  
ATOM   1702  HA  THR A 106       2.492 -10.588 -27.236  1.00  0.00           H  
ATOM   1703  CB  THR A 106       3.315 -12.296 -26.272  1.00  0.00           C  
ATOM   1704  HB  THR A 106       2.415 -12.392 -25.666  1.00  0.00           H  
ATOM   1705  CG2 THR A 106       3.221 -13.280 -27.435  1.00  0.00           C  
ATOM   1706 HG21 THR A 106       4.160 -13.314 -27.986  1.00  0.00           H  
ATOM   1707 HG22 THR A 106       2.993 -14.276 -27.052  1.00  0.00           H  
ATOM   1708 HG23 THR A 106       2.419 -12.976 -28.110  1.00  0.00           H  
ATOM   1709  OG1 THR A 106       4.420 -12.687 -25.489  1.00  0.00           O  
ATOM   1710  HG1 THR A 106       4.096 -13.431 -24.962  1.00  0.00           H  
ATOM   1711  C   THR A 106       3.556  -9.907 -25.515  1.00  0.00           C  
ATOM   1712  O   THR A 106       4.668  -9.461 -25.195  1.00  0.00           O  
ATOM   1713  N   LEU A 107       2.448  -9.631 -24.816  1.00  0.00           N  
ATOM   1714  H   LEU A 107       1.545  -9.945 -25.162  1.00  0.00           H  
ATOM   1715  CA  LEU A 107       2.482  -8.883 -23.554  1.00  0.00           C  
ATOM   1716  HA  LEU A 107       2.936  -7.909 -23.742  1.00  0.00           H  
ATOM   1717  CB  LEU A 107       1.041  -8.669 -23.057  1.00  0.00           C  
ATOM   1718  HB2 LEU A 107       0.455  -8.179 -23.837  1.00  0.00           H  
ATOM   1719  HB3 LEU A 107       0.599  -9.643 -22.880  1.00  0.00           H  
ATOM   1720  CG  LEU A 107       0.951  -7.840 -21.758  1.00  0.00           C  
ATOM   1721  HG  LEU A 107       1.725  -8.152 -21.064  1.00  0.00           H  
ATOM   1722  CD1 LEU A 107       1.129  -6.343 -22.031  1.00  0.00           C  
ATOM   1723 HD11 LEU A 107       0.361  -6.002 -22.727  1.00  0.00           H  
ATOM   1724 HD12 LEU A 107       1.049  -5.788 -21.099  1.00  0.00           H  
ATOM   1725 HD13 LEU A 107       2.114  -6.165 -22.457  1.00  0.00           H  
ATOM   1726  CD2 LEU A 107      -0.381  -8.070 -21.045  1.00  0.00           C  
ATOM   1727 HD21 LEU A 107      -0.426  -9.092 -20.679  1.00  0.00           H  
ATOM   1728 HD22 LEU A 107      -0.471  -7.393 -20.198  1.00  0.00           H  
ATOM   1729 HD23 LEU A 107      -1.205  -7.911 -21.737  1.00  0.00           H  
ATOM   1730  C   LEU A 107       3.352  -9.602 -22.507  1.00  0.00           C  
ATOM   1731  O   LEU A 107       4.115  -8.960 -21.798  1.00  0.00           O  
ATOM   1732  N   GLU A 108       3.292 -10.931 -22.448  1.00  0.00           N  
ATOM   1733  H   GLU A 108       2.587 -11.399 -23.016  1.00  0.00           H  
ATOM   1734  CA  GLU A 108       4.138 -11.746 -21.557  1.00  0.00           C  
ATOM   1735  HA  GLU A 108       3.915 -11.485 -20.523  1.00  0.00           H  
ATOM   1736  CB  GLU A 108       3.770 -13.216 -21.772  1.00  0.00           C  
ATOM   1737  HB2 GLU A 108       2.716 -13.347 -21.530  1.00  0.00           H  
ATOM   1738  HB3 GLU A 108       3.913 -13.459 -22.826  1.00  0.00           H  
ATOM   1739  CG  GLU A 108       4.587 -14.194 -20.921  1.00  0.00           C  
ATOM   1740  HG2 GLU A 108       5.639 -14.163 -21.216  1.00  0.00           H  
ATOM   1741  HG3 GLU A 108       4.513 -13.900 -19.869  1.00  0.00           H  
ATOM   1742  CD  GLU A 108       4.047 -15.616 -21.101  1.00  0.00           C  
ATOM   1743  OE1 GLU A 108       3.689 -15.984 -22.249  1.00  0.00           O  
ATOM   1744  OE2 GLU A 108       3.884 -16.343 -20.112  1.00  0.00           O  
ATOM   1745  C   GLU A 108       5.651 -11.517 -21.764  1.00  0.00           C  
ATOM   1746  O   GLU A 108       6.366 -11.202 -20.812  1.00  0.00           O  
ATOM   1747  N   ASN A 109       6.131 -11.614 -23.011  1.00  0.00           N  
ATOM   1748  H   ASN A 109       5.494 -11.863 -23.755  1.00  0.00           H  
ATOM   1749  CA  ASN A 109       7.528 -11.327 -23.365  1.00  0.00           C  
ATOM   1750  HA  ASN A 109       8.188 -11.934 -22.741  1.00  0.00           H  
ATOM   1751  CB  ASN A 109       7.743 -11.700 -24.841  1.00  0.00           C  
ATOM   1752  HB2 ASN A 109       6.862 -11.438 -25.422  1.00  0.00           H  
ATOM   1753  HB3 ASN A 109       8.594 -11.146 -25.234  1.00  0.00           H  
ATOM   1754  CG  ASN A 109       8.047 -13.170 -25.034  1.00  0.00           C  
ATOM   1755  OD1 ASN A 109       9.151 -13.629 -24.815  1.00  0.00           O  
ATOM   1756  ND2 ASN A 109       7.093 -13.956 -25.465  1.00  0.00           N  
ATOM   1757 HD21 ASN A 109       7.317 -14.932 -25.527  1.00  0.00           H  
ATOM   1758 HD22 ASN A 109       6.166 -13.584 -25.610  1.00  0.00           H  
ATOM   1759  C   ASN A 109       7.902  -9.856 -23.108  1.00  0.00           C  
ATOM   1760  O   ASN A 109       8.985  -9.573 -22.594  1.00  0.00           O  
ATOM   1761  N   PHE A 110       6.997  -8.916 -23.397  1.00  0.00           N  
ATOM   1762  H   PHE A 110       6.112  -9.206 -23.802  1.00  0.00           H  
ATOM   1763  CA  PHE A 110       7.196  -7.497 -23.083  1.00  0.00           C  
ATOM   1764  HA  PHE A 110       8.119  -7.158 -23.556  1.00  0.00           H  
ATOM   1765  CB  PHE A 110       6.030  -6.696 -23.682  1.00  0.00           C  
ATOM   1766  HB2 PHE A 110       6.057  -6.810 -24.767  1.00  0.00           H  
ATOM   1767  HB3 PHE A 110       5.092  -7.131 -23.342  1.00  0.00           H  
ATOM   1768  CG  PHE A 110       6.003  -5.215 -23.348  1.00  0.00           C  
ATOM   1769  CD1 PHE A 110       6.582  -4.275 -24.223  1.00  0.00           C  
ATOM   1770  HD1 PHE A 110       7.068  -4.602 -25.132  1.00  0.00           H  
ATOM   1771  CE1 PHE A 110       6.506  -2.901 -23.933  1.00  0.00           C  
ATOM   1772  HE1 PHE A 110       6.929  -2.182 -24.619  1.00  0.00           H  
ATOM   1773  CZ  PHE A 110       5.852  -2.461 -22.769  1.00  0.00           C  
ATOM   1774  HZ  PHE A 110       5.768  -1.405 -22.559  1.00  0.00           H  
ATOM   1775  CE2 PHE A 110       5.275  -3.393 -21.889  1.00  0.00           C  
ATOM   1776  HE2 PHE A 110       4.757  -3.048 -21.005  1.00  0.00           H  
ATOM   1777  CD2 PHE A 110       5.345  -4.767 -22.185  1.00  0.00           C  
ATOM   1778  HD2 PHE A 110       4.878  -5.483 -21.524  1.00  0.00           H  
ATOM   1779  C   PHE A 110       7.351  -7.270 -21.569  1.00  0.00           C  
ATOM   1780  O   PHE A 110       8.253  -6.543 -21.147  1.00  0.00           O  
ATOM   1781  N   LEU A 111       6.526  -7.930 -20.747  1.00  0.00           N  
ATOM   1782  H   LEU A 111       5.810  -8.514 -21.169  1.00  0.00           H  
ATOM   1783  CA  LEU A 111       6.571  -7.859 -19.285  1.00  0.00           C  
ATOM   1784  HA  LEU A 111       6.650  -6.810 -19.000  1.00  0.00           H  
ATOM   1785  CB  LEU A 111       5.276  -8.429 -18.673  1.00  0.00           C  
ATOM   1786  HB2 LEU A 111       5.111  -9.423 -19.091  1.00  0.00           H  
ATOM   1787  HB3 LEU A 111       5.426  -8.555 -17.600  1.00  0.00           H  
ATOM   1788  CG  LEU A 111       4.002  -7.581 -18.879  1.00  0.00           C  
ATOM   1789  HG  LEU A 111       3.854  -7.367 -19.934  1.00  0.00           H  
ATOM   1790  CD1 LEU A 111       2.795  -8.362 -18.351  1.00  0.00           C  
ATOM   1791 HD11 LEU A 111       2.720  -9.313 -18.879  1.00  0.00           H  
ATOM   1792 HD12 LEU A 111       2.905  -8.554 -17.283  1.00  0.00           H  
ATOM   1793 HD13 LEU A 111       1.879  -7.803 -18.529  1.00  0.00           H  
ATOM   1794  CD2 LEU A 111       4.042  -6.246 -18.133  1.00  0.00           C  
ATOM   1795 HD21 LEU A 111       3.104  -5.715 -18.289  1.00  0.00           H  
ATOM   1796 HD22 LEU A 111       4.188  -6.414 -17.069  1.00  0.00           H  
ATOM   1797 HD23 LEU A 111       4.849  -5.629 -18.523  1.00  0.00           H  
ATOM   1798  C   LEU A 111       7.807  -8.545 -18.680  1.00  0.00           C  
ATOM   1799  O   LEU A 111       8.373  -7.977 -17.746  1.00  0.00           O  
ATOM   1800  N   GLU A 112       8.293  -9.700 -19.165  1.00  0.00           N  
ATOM   1801  H   GLU A 112       7.780 -10.193 -19.895  1.00  0.00           H  
ATOM   1802  CA  GLU A 112       9.584 -10.239 -18.679  1.00  0.00           C  
ATOM   1803  HA  GLU A 112       9.589 -10.148 -17.595  1.00  0.00           H  
ATOM   1804  CB  GLU A 112       9.785 -11.736 -18.984  1.00  0.00           C  
ATOM   1805  HB2 GLU A 112       8.946 -12.296 -18.569  1.00  0.00           H  
ATOM   1806  HB3 GLU A 112       9.782 -11.872 -20.067  1.00  0.00           H  
ATOM   1807  CG  GLU A 112      11.112 -12.315 -18.417  1.00  0.00           C  
ATOM   1808  HG2 GLU A 112      11.188 -13.354 -18.744  1.00  0.00           H  
ATOM   1809  HG3 GLU A 112      11.962 -11.791 -18.857  1.00  0.00           H  
ATOM   1810  CD  GLU A 112      11.214 -12.285 -16.876  1.00  0.00           C  
ATOM   1811  OE1 GLU A 112      12.111 -11.597 -16.304  1.00  0.00           O  
ATOM   1812  OE2 GLU A 112      10.347 -12.927 -16.237  1.00  0.00           O  
ATOM   1813  C   GLU A 112      10.770  -9.409 -19.185  1.00  0.00           C  
ATOM   1814  O   GLU A 112      11.732  -9.211 -18.442  1.00  0.00           O  
ATOM   1815  N   ARG A 113      10.716  -8.839 -20.397  1.00  0.00           N  
ATOM   1816  H   ARG A 113       9.920  -9.043 -20.999  1.00  0.00           H  
ATOM   1817  CA  ARG A 113      11.766  -7.919 -20.871  1.00  0.00           C  
ATOM   1818  HA  ARG A 113      12.722  -8.429 -20.751  1.00  0.00           H  
ATOM   1819  CB  ARG A 113      11.571  -7.594 -22.361  1.00  0.00           C  
ATOM   1820  HB2 ARG A 113      11.432  -8.531 -22.905  1.00  0.00           H  
ATOM   1821  HB3 ARG A 113      10.683  -6.976 -22.499  1.00  0.00           H  
ATOM   1822  CG  ARG A 113      12.806  -6.874 -22.930  1.00  0.00           C  
ATOM   1823  HG2 ARG A 113      12.862  -5.861 -22.530  1.00  0.00           H  
ATOM   1824  HG3 ARG A 113      13.700  -7.423 -22.628  1.00  0.00           H  
ATOM   1825  CD  ARG A 113      12.764  -6.812 -24.460  1.00  0.00           C  
ATOM   1826  HD2 ARG A 113      12.487  -7.796 -24.843  1.00  0.00           H  
ATOM   1827  HD3 ARG A 113      12.002  -6.103 -24.779  1.00  0.00           H  
ATOM   1828  NE  ARG A 113      14.081  -6.449 -25.022  1.00  0.00           N  
ATOM   1829  HE  ARG A 113      14.843  -6.347 -24.376  1.00  0.00           H  
ATOM   1830  CZ  ARG A 113      14.371  -6.462 -26.310  1.00  0.00           C  
ATOM   1831  NH1 ARG A 113      13.459  -6.451 -27.224  1.00  0.00           N  
ATOM   1832 HH11 ARG A 113      12.506  -6.135 -27.023  1.00  0.00           H  
ATOM   1833 HH12 ARG A 113      13.619  -6.498 -28.214  1.00  0.00           H  
ATOM   1834  NH2 ARG A 113      15.606  -6.503 -26.719  1.00  0.00           N  
ATOM   1835 HH21 ARG A 113      16.363  -6.541 -26.064  1.00  0.00           H  
ATOM   1836 HH22 ARG A 113      15.766  -6.552 -27.708  1.00  0.00           H  
ATOM   1837  C   ARG A 113      11.829  -6.663 -20.004  1.00  0.00           C  
ATOM   1838  O   ARG A 113      12.918  -6.258 -19.600  1.00  0.00           O  
ATOM   1839  N   LEU A 114      10.672  -6.109 -19.633  1.00  0.00           N  
ATOM   1840  H   LEU A 114       9.823  -6.465 -20.062  1.00  0.00           H  
ATOM   1841  CA  LEU A 114      10.561  -4.999 -18.686  1.00  0.00           C  
ATOM   1842  HA  LEU A 114      11.205  -4.191 -19.037  1.00  0.00           H  
ATOM   1843  CB  LEU A 114       9.102  -4.506 -18.668  1.00  0.00           C  
ATOM   1844  HB2 LEU A 114       8.818  -4.216 -19.679  1.00  0.00           H  
ATOM   1845  HB3 LEU A 114       8.467  -5.341 -18.377  1.00  0.00           H  
ATOM   1846  CG  LEU A 114       8.821  -3.336 -17.706  1.00  0.00           C  
ATOM   1847  HG  LEU A 114       9.052  -3.643 -16.686  1.00  0.00           H  
ATOM   1848  CD1 LEU A 114       9.620  -2.070 -18.031  1.00  0.00           C  
ATOM   1849 HD11 LEU A 114      10.687  -2.270 -17.940  1.00  0.00           H  
ATOM   1850 HD12 LEU A 114       9.396  -1.726 -19.040  1.00  0.00           H  
ATOM   1851 HD13 LEU A 114       9.365  -1.288 -17.319  1.00  0.00           H  
ATOM   1852  CD2 LEU A 114       7.337  -2.980 -17.770  1.00  0.00           C  
ATOM   1853 HD21 LEU A 114       7.119  -2.181 -17.064  1.00  0.00           H  
ATOM   1854 HD22 LEU A 114       7.070  -2.656 -18.776  1.00  0.00           H  
ATOM   1855 HD23 LEU A 114       6.740  -3.853 -17.508  1.00  0.00           H  
ATOM   1856  C   LEU A 114      11.042  -5.394 -17.283  1.00  0.00           C  
ATOM   1857  O   LEU A 114      11.811  -4.658 -16.679  1.00  0.00           O  
ATOM   1858  N   LYS A 115      10.637  -6.562 -16.766  1.00  0.00           N  
ATOM   1859  H   LYS A 115       9.935  -7.085 -17.284  1.00  0.00           H  
ATOM   1860  CA  LYS A 115      11.076  -7.102 -15.463  1.00  0.00           C  
ATOM   1861  HA  LYS A 115      10.897  -6.346 -14.701  1.00  0.00           H  
ATOM   1862  CB  LYS A 115      10.232  -8.353 -15.138  1.00  0.00           C  
ATOM   1863  HB2 LYS A 115       9.182  -8.116 -15.311  1.00  0.00           H  
ATOM   1864  HB3 LYS A 115      10.526  -9.140 -15.832  1.00  0.00           H  
ATOM   1865  CG  LYS A 115      10.355  -8.876 -13.691  1.00  0.00           C  
ATOM   1866  HG2 LYS A 115      11.376  -9.221 -13.535  1.00  0.00           H  
ATOM   1867  HG3 LYS A 115      10.169  -8.054 -12.998  1.00  0.00           H  
ATOM   1868  CD  LYS A 115       9.389 -10.035 -13.343  1.00  0.00           C  
ATOM   1869  HD2 LYS A 115       9.694 -10.470 -12.390  1.00  0.00           H  
ATOM   1870  HD3 LYS A 115       8.372  -9.669 -13.240  1.00  0.00           H  
ATOM   1871  CE  LYS A 115       9.417 -11.113 -14.423  1.00  0.00           C  
ATOM   1872  HE2 LYS A 115       9.145 -10.673 -15.386  1.00  0.00           H  
ATOM   1873  HE3 LYS A 115      10.452 -11.456 -14.520  1.00  0.00           H  
ATOM   1874  NZ  LYS A 115       8.556 -12.301 -14.192  1.00  0.00           N  
ATOM   1875  HZ1 LYS A 115       8.745 -12.726 -13.298  1.00  0.00           H  
ATOM   1876  HZ2 LYS A 115       7.562 -12.105 -14.267  1.00  0.00           H  
ATOM   1877  HZ3 LYS A 115       8.816 -12.973 -14.921  1.00  0.00           H  
ATOM   1878  C   LYS A 115      12.582  -7.377 -15.428  1.00  0.00           C  
ATOM   1879  O   LYS A 115      13.218  -7.120 -14.414  1.00  0.00           O  
ATOM   1880  N   THR A 116      13.168  -7.827 -16.534  1.00  0.00           N  
ATOM   1881  H   THR A 116      12.566  -8.061 -17.314  1.00  0.00           H  
ATOM   1882  CA  THR A 116      14.613  -8.020 -16.710  1.00  0.00           C  
ATOM   1883  HA  THR A 116      15.000  -8.612 -15.882  1.00  0.00           H  
ATOM   1884  CB  THR A 116      14.886  -8.808 -18.003  1.00  0.00           C  
ATOM   1885  HB  THR A 116      14.400  -8.317 -18.848  1.00  0.00           H  
ATOM   1886  CG2 THR A 116      16.374  -8.961 -18.318  1.00  0.00           C  
ATOM   1887 HG21 THR A 116      16.889  -9.414 -17.471  1.00  0.00           H  
ATOM   1888 HG22 THR A 116      16.494  -9.599 -19.195  1.00  0.00           H  
ATOM   1889 HG23 THR A 116      16.815  -7.989 -18.538  1.00  0.00           H  
ATOM   1890  OG1 THR A 116      14.371 -10.113 -17.858  1.00  0.00           O  
ATOM   1891  HG1 THR A 116      13.401 -10.064 -17.936  1.00  0.00           H  
ATOM   1892  C   THR A 116      15.351  -6.680 -16.686  1.00  0.00           C  
ATOM   1893  O   THR A 116      16.294  -6.529 -15.913  1.00  0.00           O  
ATOM   1894  N   ILE A 117      14.882  -5.680 -17.443  1.00  0.00           N  
ATOM   1895  H   ILE A 117      14.111  -5.869 -18.078  1.00  0.00           H  
ATOM   1896  CA  ILE A 117      15.451  -4.318 -17.441  1.00  0.00           C  
ATOM   1897  HA  ILE A 117      16.521  -4.384 -17.647  1.00  0.00           H  
ATOM   1898  CB  ILE A 117      14.800  -3.480 -18.570  1.00  0.00           C  
ATOM   1899  HB  ILE A 117      13.719  -3.620 -18.518  1.00  0.00           H  
ATOM   1900  CG2 ILE A 117      15.084  -1.971 -18.436  1.00  0.00           C  
ATOM   1901 HG21 ILE A 117      14.647  -1.420 -19.268  1.00  0.00           H  
ATOM   1902 HG22 ILE A 117      14.644  -1.579 -17.519  1.00  0.00           H  
ATOM   1903 HG23 ILE A 117      16.161  -1.794 -18.417  1.00  0.00           H  
ATOM   1904  CG1 ILE A 117      15.306  -3.993 -19.940  1.00  0.00           C  
ATOM   1905 HG12 ILE A 117      16.339  -3.675 -20.089  1.00  0.00           H  
ATOM   1906 HG13 ILE A 117      15.296  -5.083 -19.953  1.00  0.00           H  
ATOM   1907  CD1 ILE A 117      14.458  -3.525 -21.129  1.00  0.00           C  
ATOM   1908 HD11 ILE A 117      14.546  -2.448 -21.259  1.00  0.00           H  
ATOM   1909 HD12 ILE A 117      14.809  -4.014 -22.037  1.00  0.00           H  
ATOM   1910 HD13 ILE A 117      13.413  -3.790 -20.965  1.00  0.00           H  
ATOM   1911  C   ILE A 117      15.321  -3.661 -16.055  1.00  0.00           C  
ATOM   1912  O   ILE A 117      16.266  -3.038 -15.577  1.00  0.00           O  
ATOM   1913  N   MET A 118      14.194  -3.853 -15.363  1.00  0.00           N  
ATOM   1914  H   MET A 118      13.422  -4.322 -15.829  1.00  0.00           H  
ATOM   1915  CA  MET A 118      14.007  -3.376 -13.984  1.00  0.00           C  
ATOM   1916  HA  MET A 118      14.307  -2.329 -13.938  1.00  0.00           H  
ATOM   1917  CB  MET A 118      12.525  -3.464 -13.578  1.00  0.00           C  
ATOM   1918  HB2 MET A 118      12.132  -4.453 -13.818  1.00  0.00           H  
ATOM   1919  HB3 MET A 118      12.431  -3.311 -12.501  1.00  0.00           H  
ATOM   1920  CG  MET A 118      11.691  -2.391 -14.286  1.00  0.00           C  
ATOM   1921  HG2 MET A 118      11.854  -2.472 -15.360  1.00  0.00           H  
ATOM   1922  HG3 MET A 118      10.634  -2.573 -14.092  1.00  0.00           H  
ATOM   1923  SD  MET A 118      12.093  -0.702 -13.758  1.00  0.00           S  
ATOM   1924  CE  MET A 118      11.591   0.216 -15.235  1.00  0.00           C  
ATOM   1925  HE1 MET A 118      11.808   1.275 -15.095  1.00  0.00           H  
ATOM   1926  HE2 MET A 118      12.149  -0.147 -16.098  1.00  0.00           H  
ATOM   1927  HE3 MET A 118      10.524   0.084 -15.408  1.00  0.00           H  
ATOM   1928  C   MET A 118      14.890  -4.113 -12.968  1.00  0.00           C  
ATOM   1929  O   MET A 118      15.364  -3.488 -12.026  1.00  0.00           O  
ATOM   1930  N   ARG A 119      15.150  -5.413 -13.143  1.00  0.00           N  
ATOM   1931  H   ARG A 119      14.698  -5.883 -13.922  1.00  0.00           H  
ATOM   1932  CA  ARG A 119      16.018  -6.220 -12.258  1.00  0.00           C  
ATOM   1933  HA  ARG A 119      15.737  -6.028 -11.221  1.00  0.00           H  
ATOM   1934  CB  ARG A 119      15.726  -7.694 -12.593  1.00  0.00           C  
ATOM   1935  HB2 ARG A 119      14.644  -7.804 -12.580  1.00  0.00           H  
ATOM   1936  HB3 ARG A 119      16.082  -7.922 -13.599  1.00  0.00           H  
ATOM   1937  CG  ARG A 119      16.257  -8.748 -11.619  1.00  0.00           C  
ATOM   1938  HG2 ARG A 119      17.330  -8.888 -11.759  1.00  0.00           H  
ATOM   1939  HG3 ARG A 119      16.079  -8.403 -10.599  1.00  0.00           H  
ATOM   1940  CD  ARG A 119      15.502 -10.080 -11.820  1.00  0.00           C  
ATOM   1941  HD2 ARG A 119      15.801 -10.756 -11.016  1.00  0.00           H  
ATOM   1942  HD3 ARG A 119      14.432  -9.903 -11.701  1.00  0.00           H  
ATOM   1943  NE  ARG A 119      15.781 -10.741 -13.121  1.00  0.00           N  
ATOM   1944  HE  ARG A 119      16.706 -11.127 -13.219  1.00  0.00           H  
ATOM   1945  CZ  ARG A 119      14.940 -10.987 -14.123  1.00  0.00           C  
ATOM   1946  NH1 ARG A 119      13.729 -10.519 -14.193  1.00  0.00           N  
ATOM   1947 HH11 ARG A 119      13.417  -9.841 -13.529  1.00  0.00           H  
ATOM   1948 HH12 ARG A 119      13.132 -10.827 -14.971  1.00  0.00           H  
ATOM   1949  NH2 ARG A 119      15.293 -11.740 -15.122  1.00  0.00           N  
ATOM   1950 HH21 ARG A 119      16.192 -12.181 -15.174  1.00  0.00           H  
ATOM   1951 HH22 ARG A 119      14.637 -11.841 -15.889  1.00  0.00           H  
ATOM   1952  C   ARG A 119      17.495  -5.811 -12.380  1.00  0.00           C  
ATOM   1953  O   ARG A 119      18.177  -5.659 -11.372  1.00  0.00           O  
ATOM   1954  N   GLU A 120      17.932  -5.540 -13.608  1.00  0.00           N  
ATOM   1955  H   GLU A 120      17.283  -5.719 -14.367  1.00  0.00           H  
ATOM   1956  CA  GLU A 120      19.200  -4.882 -13.962  1.00  0.00           C  
ATOM   1957  HA  GLU A 120      20.046  -5.462 -13.587  1.00  0.00           H  
ATOM   1958  CB  GLU A 120      19.264  -4.866 -15.507  1.00  0.00           C  
ATOM   1959  HB2 GLU A 120      19.543  -5.861 -15.855  1.00  0.00           H  
ATOM   1960  HB3 GLU A 120      18.260  -4.674 -15.882  1.00  0.00           H  
ATOM   1961  CG  GLU A 120      20.158  -3.835 -16.204  1.00  0.00           C  
ATOM   1962  HG2 GLU A 120      19.867  -3.804 -17.256  1.00  0.00           H  
ATOM   1963  HG3 GLU A 120      19.974  -2.837 -15.803  1.00  0.00           H  
ATOM   1964  CD  GLU A 120      21.650  -4.150 -16.125  1.00  0.00           C  
ATOM   1965  OE1 GLU A 120      22.158  -4.444 -15.026  1.00  0.00           O  
ATOM   1966  OE2 GLU A 120      22.345  -3.933 -17.143  1.00  0.00           O  
ATOM   1967  C   GLU A 120      19.299  -3.484 -13.319  1.00  0.00           C  
ATOM   1968  O   GLU A 120      20.243  -3.195 -12.577  1.00  0.00           O  
ATOM   1969  N   LYS A 121      18.282  -2.630 -13.518  1.00  0.00           N  
ATOM   1970  H   LYS A 121      17.551  -2.900 -14.174  1.00  0.00           H  
ATOM   1971  CA  LYS A 121      18.222  -1.285 -12.928  1.00  0.00           C  
ATOM   1972  HA  LYS A 121      19.115  -0.752 -13.249  1.00  0.00           H  
ATOM   1973  CB  LYS A 121      16.974  -0.547 -13.450  1.00  0.00           C  
ATOM   1974  HB2 LYS A 121      16.991  -0.550 -14.541  1.00  0.00           H  
ATOM   1975  HB3 LYS A 121      16.082  -1.086 -13.130  1.00  0.00           H  
ATOM   1976  CG  LYS A 121      16.847   0.911 -12.971  1.00  0.00           C  
ATOM   1977  HG2 LYS A 121      15.929   1.326 -13.390  1.00  0.00           H  
ATOM   1978  HG3 LYS A 121      16.761   0.938 -11.884  1.00  0.00           H  
ATOM   1979  CD  LYS A 121      18.030   1.785 -13.409  1.00  0.00           C  
ATOM   1980  HD2 LYS A 121      18.944   1.447 -12.919  1.00  0.00           H  
ATOM   1981  HD3 LYS A 121      18.152   1.694 -14.491  1.00  0.00           H  
ATOM   1982  CE  LYS A 121      17.781   3.253 -13.048  1.00  0.00           C  
ATOM   1983  HE2 LYS A 121      16.841   3.565 -13.511  1.00  0.00           H  
ATOM   1984  HE3 LYS A 121      17.688   3.352 -11.962  1.00  0.00           H  
ATOM   1985  NZ  LYS A 121      18.877   4.107 -13.555  1.00  0.00           N  
ATOM   1986  HZ1 LYS A 121      19.743   3.992 -13.055  1.00  0.00           H  
ATOM   1987  HZ2 LYS A 121      19.036   3.874 -14.540  1.00  0.00           H  
ATOM   1988  HZ3 LYS A 121      18.594   5.079 -13.632  1.00  0.00           H  
ATOM   1989  C   LYS A 121      18.261  -1.318 -11.397  1.00  0.00           C  
ATOM   1990  O   LYS A 121      18.981  -0.524 -10.803  1.00  0.00           O  
ATOM   1991  N   TYR A 122      17.527  -2.237 -10.771  1.00  0.00           N  
ATOM   1992  H   TYR A 122      16.919  -2.818 -11.335  1.00  0.00           H  
ATOM   1993  CA  TYR A 122      17.482  -2.418  -9.320  1.00  0.00           C  
ATOM   1994  HA  TYR A 122      17.193  -1.474  -8.855  1.00  0.00           H  
ATOM   1995  CB  TYR A 122      16.410  -3.464  -8.980  1.00  0.00           C  
ATOM   1996  HB2 TYR A 122      15.433  -3.066  -9.255  1.00  0.00           H  
ATOM   1997  HB3 TYR A 122      16.581  -4.367  -9.565  1.00  0.00           H  
ATOM   1998  CG  TYR A 122      16.391  -3.826  -7.513  1.00  0.00           C  
ATOM   1999  CD1 TYR A 122      16.988  -5.021  -7.064  1.00  0.00           C  
ATOM   2000  HD1 TYR A 122      17.417  -5.716  -7.774  1.00  0.00           H  
ATOM   2001  CE1 TYR A 122      17.078  -5.282  -5.683  1.00  0.00           C  
ATOM   2002  HE1 TYR A 122      17.555  -6.184  -5.331  1.00  0.00           H  
ATOM   2003  CZ  TYR A 122      16.585  -4.339  -4.757  1.00  0.00           C  
ATOM   2004  OH  TYR A 122      16.694  -4.564  -3.424  1.00  0.00           O  
ATOM   2005  HH  TYR A 122      17.420  -5.167  -3.239  1.00  0.00           H  
ATOM   2006  CE2 TYR A 122      15.976  -3.155  -5.212  1.00  0.00           C  
ATOM   2007  HE2 TYR A 122      15.636  -2.417  -4.504  1.00  0.00           H  
ATOM   2008  CD2 TYR A 122      15.868  -2.907  -6.589  1.00  0.00           C  
ATOM   2009  HD2 TYR A 122      15.438  -1.978  -6.932  1.00  0.00           H  
ATOM   2010  C   TYR A 122      18.853  -2.796  -8.741  1.00  0.00           C  
ATOM   2011  O   TYR A 122      19.303  -2.157  -7.786  1.00  0.00           O  
ATOM   2012  N   SER A 123      19.560  -3.749  -9.362  1.00  0.00           N  
ATOM   2013  H   SER A 123      19.131  -4.273 -10.120  1.00  0.00           H  
ATOM   2014  CA  SER A 123      20.964  -4.040  -9.030  1.00  0.00           C  
ATOM   2015  HA  SER A 123      21.025  -4.397  -8.001  1.00  0.00           H  
ATOM   2016  CB  SER A 123      21.522  -5.128  -9.952  1.00  0.00           C  
ATOM   2017  HB2 SER A 123      21.145  -4.998 -10.969  1.00  0.00           H  
ATOM   2018  HB3 SER A 123      22.611  -5.064  -9.970  1.00  0.00           H  
ATOM   2019  OG  SER A 123      21.148  -6.400  -9.463  1.00  0.00           O  
ATOM   2020  HG  SER A 123      21.825  -7.030  -9.725  1.00  0.00           H  
ATOM   2021  C   SER A 123      21.839  -2.788  -9.134  1.00  0.00           C  
ATOM   2022  O   SER A 123      22.570  -2.464  -8.203  1.00  0.00           O  
ATOM   2023  N   LYS A 124      21.707  -2.024 -10.225  1.00  0.00           N  
ATOM   2024  H   LYS A 124      21.089  -2.357 -10.963  1.00  0.00           H  
ATOM   2025  CA  LYS A 124      22.454  -0.774 -10.462  1.00  0.00           C  
ATOM   2026  HA  LYS A 124      23.493  -0.945 -10.173  1.00  0.00           H  
ATOM   2027  CB  LYS A 124      22.423  -0.459 -11.969  1.00  0.00           C  
ATOM   2028  HB2 LYS A 124      21.397  -0.517 -12.335  1.00  0.00           H  
ATOM   2029  HB3 LYS A 124      22.798   0.549 -12.145  1.00  0.00           H  
ATOM   2030  CG  LYS A 124      23.317  -1.447 -12.733  1.00  0.00           C  
ATOM   2031  HG2 LYS A 124      24.349  -1.296 -12.411  1.00  0.00           H  
ATOM   2032  HG3 LYS A 124      23.028  -2.472 -12.497  1.00  0.00           H  
ATOM   2033  CD  LYS A 124      23.232  -1.260 -14.251  1.00  0.00           C  
ATOM   2034  HD2 LYS A 124      22.235  -1.553 -14.588  1.00  0.00           H  
ATOM   2035  HD3 LYS A 124      23.421  -0.217 -14.510  1.00  0.00           H  
ATOM   2036  CE  LYS A 124      24.290  -2.163 -14.894  1.00  0.00           C  
ATOM   2037  HE2 LYS A 124      25.281  -1.824 -14.582  1.00  0.00           H  
ATOM   2038  HE3 LYS A 124      24.137  -3.182 -14.520  1.00  0.00           H  
ATOM   2039  NZ  LYS A 124      24.190  -2.180 -16.370  1.00  0.00           N  
ATOM   2040  HZ1 LYS A 124      24.119  -1.261 -16.775  1.00  0.00           H  
ATOM   2041  HZ2 LYS A 124      24.939  -2.714 -16.785  1.00  0.00           H  
ATOM   2042  HZ3 LYS A 124      23.351  -2.712 -16.625  1.00  0.00           H  
ATOM   2043  C   LYS A 124      22.024   0.429  -9.598  1.00  0.00           C  
ATOM   2044  O   LYS A 124      22.582   1.509  -9.774  1.00  0.00           O  
ATOM   2045  N   CYS A 125      21.077   0.264  -8.670  1.00  0.00           N  
ATOM   2046  H   CYS A 125      20.640  -0.645  -8.609  1.00  0.00           H  
ATOM   2047  CA  CYS A 125      20.578   1.330  -7.782  1.00  0.00           C  
ATOM   2048  HA  CYS A 125      21.243   2.193  -7.845  1.00  0.00           H  
ATOM   2049  CB  CYS A 125      19.180   1.770  -8.258  1.00  0.00           C  
ATOM   2050  HB2 CYS A 125      18.497   0.920  -8.212  1.00  0.00           H  
ATOM   2051  HB3 CYS A 125      18.807   2.553  -7.596  1.00  0.00           H  
ATOM   2052  SG  CYS A 125      19.216   2.422  -9.952  1.00  0.00           S  
ATOM   2053  HG  CYS A 125      19.451   1.226 -10.517  1.00  0.00           H  
ATOM   2054  C   CYS A 125      20.519   0.949  -6.288  1.00  0.00           C  
ATOM   2055  O   CYS A 125      20.049   1.767  -5.495  1.00  0.00           O  
ATOM   2056  N   SER A 126      20.900  -0.283  -5.920  1.00  0.00           N  
ATOM   2057  H   SER A 126      21.361  -0.854  -6.614  1.00  0.00           H  
ATOM   2058  CA  SER A 126      20.670  -0.904  -4.597  1.00  0.00           C  
ATOM   2059  HA  SER A 126      19.606  -0.953  -4.408  1.00  0.00           H  
ATOM   2060  CB  SER A 126      21.176  -2.342  -4.611  1.00  0.00           C  
ATOM   2061  HB2 SER A 126      22.175  -2.386  -5.052  1.00  0.00           H  
ATOM   2062  HB3 SER A 126      21.232  -2.718  -3.587  1.00  0.00           H  
ATOM   2063  OG  SER A 126      20.246  -3.119  -5.349  1.00  0.00           O  
ATOM   2064  HG  SER A 126      20.071  -2.693  -6.206  1.00  0.00           H  
ATOM   2065  C   SER A 126      21.259  -0.125  -3.415  1.00  0.00           C  
ATOM   2066  O   SER A 126      22.494  -0.137  -3.252  1.00  0.00           O  
ATOM   2067  OXT SER A 126      20.427   0.476  -2.693  1.00  0.00           O  
TER    2068      SER   126                                                      
ATOM   2068  N   MET B 127     -23.759  28.097   4.874  1.00  0.00           N  
ATOM   2069  H1  MET B 127     -24.429  27.360   5.039  1.00  0.00           H  
ATOM   2070  H2  MET B 127     -22.840  27.675   4.791  1.00  0.00           H  
ATOM   2071  H3  MET B 127     -23.936  28.531   3.972  1.00  0.00           H  
ATOM   2072  CA  MET B 127     -23.764  29.118   5.951  1.00  0.00           C  
ATOM   2073  HA  MET B 127     -24.760  29.552   6.017  1.00  0.00           H  
ATOM   2074  CB  MET B 127     -23.413  28.490   7.315  1.00  0.00           C  
ATOM   2075  HB2 MET B 127     -24.155  27.726   7.550  1.00  0.00           H  
ATOM   2076  HB3 MET B 127     -22.440  28.009   7.222  1.00  0.00           H  
ATOM   2077  CG  MET B 127     -23.353  29.501   8.477  1.00  0.00           C  
ATOM   2078  HG2 MET B 127     -22.563  30.219   8.267  1.00  0.00           H  
ATOM   2079  HG3 MET B 127     -24.299  30.041   8.532  1.00  0.00           H  
ATOM   2080  SD  MET B 127     -22.983  28.833  10.121  1.00  0.00           S  
ATOM   2081  CE  MET B 127     -24.522  27.966  10.531  1.00  0.00           C  
ATOM   2082  HE1 MET B 127     -24.723  27.188   9.795  1.00  0.00           H  
ATOM   2083  HE2 MET B 127     -24.423  27.504  11.513  1.00  0.00           H  
ATOM   2084  HE3 MET B 127     -25.349  28.675  10.555  1.00  0.00           H  
ATOM   2085  C   MET B 127     -22.797  30.237   5.577  1.00  0.00           C  
ATOM   2086  O   MET B 127     -21.858  29.982   4.834  1.00  0.00           O  
ATOM   2087  N   HIE B 128     -23.000  31.466   6.067  1.00  0.00           N  
ATOM   2088  H   HIE B 128     -23.742  31.630   6.731  1.00  0.00           H  
ATOM   2089  CA  HIE B 128     -22.041  32.555   5.840  1.00  0.00           C  
ATOM   2090  HA  HIE B 128     -21.935  32.703   4.764  1.00  0.00           H  
ATOM   2091  CB  HIE B 128     -22.591  33.852   6.453  1.00  0.00           C  
ATOM   2092  HB2 HIE B 128     -22.440  33.837   7.531  1.00  0.00           H  
ATOM   2093  HB3 HIE B 128     -23.663  33.921   6.260  1.00  0.00           H  
ATOM   2094  CG  HIE B 128     -21.934  35.080   5.889  1.00  0.00           C  
ATOM   2095  ND1 HIE B 128     -20.563  35.314   5.894  1.00  0.00           N  
ATOM   2096  CE1 HIE B 128     -20.386  36.482   5.260  1.00  0.00           C  
ATOM   2097  HE1 HIE B 128     -19.423  36.941   5.078  1.00  0.00           H  
ATOM   2098  NE2 HIE B 128     -21.570  36.993   4.878  1.00  0.00           N  
ATOM   2099  HE2 HIE B 128     -21.699  37.873   4.396  1.00  0.00           H  
ATOM   2100  CD2 HIE B 128     -22.562  36.117   5.262  1.00  0.00           C  
ATOM   2101  HD2 HIE B 128     -23.625  36.217   5.092  1.00  0.00           H  
ATOM   2102  C   HIE B 128     -20.646  32.203   6.402  1.00  0.00           C  
ATOM   2103  O   HIE B 128     -20.535  31.730   7.533  1.00  0.00           O  
ATOM   2104  N   HIE B 129     -19.579  32.421   5.628  1.00  0.00           N  
ATOM   2105  H   HIE B 129     -19.704  32.908   4.747  1.00  0.00           H  
ATOM   2106  CA  HIE B 129     -18.205  32.038   5.996  1.00  0.00           C  
ATOM   2107  HA  HIE B 129     -18.230  31.031   6.419  1.00  0.00           H  
ATOM   2108  CB  HIE B 129     -17.344  31.985   4.727  1.00  0.00           C  
ATOM   2109  HB2 HIE B 129     -17.802  31.297   4.015  1.00  0.00           H  
ATOM   2110  HB3 HIE B 129     -16.357  31.597   4.982  1.00  0.00           H  
ATOM   2111  CG  HIE B 129     -17.191  33.326   4.061  1.00  0.00           C  
ATOM   2112  ND1 HIE B 129     -18.184  33.971   3.325  1.00  0.00           N  
ATOM   2113  CE1 HIE B 129     -17.663  35.159   2.980  1.00  0.00           C  
ATOM   2114  HE1 HIE B 129     -18.184  35.912   2.404  1.00  0.00           H  
ATOM   2115  NE2 HIE B 129     -16.413  35.286   3.459  1.00  0.00           N  
ATOM   2116  HE2 HIE B 129     -15.823  36.099   3.353  1.00  0.00           H  
ATOM   2117  CD2 HIE B 129     -16.098  34.135   4.146  1.00  0.00           C  
ATOM   2118  HD2 HIE B 129     -15.183  33.923   4.681  1.00  0.00           H  
ATOM   2119  C   HIE B 129     -17.571  32.942   7.072  1.00  0.00           C  
ATOM   2120  O   HIE B 129     -16.526  32.603   7.632  1.00  0.00           O  
ATOM   2121  N   HIE B 130     -18.204  34.064   7.432  1.00  0.00           N  
ATOM   2122  H   HIE B 130     -19.002  34.375   6.885  1.00  0.00           H  
ATOM   2123  CA  HIE B 130     -17.907  34.734   8.704  1.00  0.00           C  
ATOM   2124  HA  HIE B 130     -16.837  34.927   8.763  1.00  0.00           H  
ATOM   2125  CB  HIE B 130     -18.642  36.081   8.808  1.00  0.00           C  
ATOM   2126  HB2 HIE B 130     -18.796  36.315   9.862  1.00  0.00           H  
ATOM   2127  HB3 HIE B 130     -19.629  36.009   8.353  1.00  0.00           H  
ATOM   2128  CG  HIE B 130     -17.890  37.238   8.200  1.00  0.00           C  
ATOM   2129  ND1 HIE B 130     -17.742  37.507   6.840  1.00  0.00           N  
ATOM   2130  CE1 HIE B 130     -17.025  38.637   6.763  1.00  0.00           C  
ATOM   2131  HE1 HIE B 130     -16.755  39.128   5.838  1.00  0.00           H  
ATOM   2132  NE2 HIE B 130     -16.704  39.079   7.989  1.00  0.00           N  
ATOM   2133  HE2 HIE B 130     -16.184  39.923   8.191  1.00  0.00           H  
ATOM   2134  CD2 HIE B 130     -17.240  38.206   8.908  1.00  0.00           C  
ATOM   2135  HD2 HIE B 130     -17.180  38.277   9.984  1.00  0.00           H  
ATOM   2136  C   HIE B 130     -18.275  33.844   9.897  1.00  0.00           C  
ATOM   2137  O   HIE B 130     -17.486  33.762  10.839  1.00  0.00           O  
ATOM   2138  N   HIE B 131     -19.447  33.200   9.845  1.00  0.00           N  
ATOM   2139  H   HIE B 131     -19.959  33.227   8.972  1.00  0.00           H  
ATOM   2140  CA  HIE B 131     -20.093  32.495  10.960  1.00  0.00           C  
ATOM   2141  HA  HIE B 131     -19.844  32.986  11.900  1.00  0.00           H  
ATOM   2142  CB  HIE B 131     -21.620  32.530  10.759  1.00  0.00           C  
ATOM   2143  HB2 HIE B 131     -22.094  32.090  11.638  1.00  0.00           H  
ATOM   2144  HB3 HIE B 131     -21.871  31.903   9.904  1.00  0.00           H  
ATOM   2145  CG  HIE B 131     -22.249  33.884  10.524  1.00  0.00           C  
ATOM   2146  ND1 HIE B 131     -23.514  34.075   9.963  1.00  0.00           N  
ATOM   2147  CE1 HIE B 131     -23.734  35.397   9.982  1.00  0.00           C  
ATOM   2148  HE1 HIE B 131     -24.643  35.870   9.635  1.00  0.00           H  
ATOM   2149  NE2 HIE B 131     -22.679  36.041  10.511  1.00  0.00           N  
ATOM   2150  HE2 HIE B 131     -22.621  37.039  10.656  1.00  0.00           H  
ATOM   2151  CD2 HIE B 131     -21.736  35.101  10.871  1.00  0.00           C  
ATOM   2152  HD2 HIE B 131     -20.789  35.281  11.359  1.00  0.00           H  
ATOM   2153  C   HIE B 131     -19.665  31.033  11.097  1.00  0.00           C  
ATOM   2154  O   HIE B 131     -19.564  30.534  12.213  1.00  0.00           O  
ATOM   2155  N   HIE B 132     -19.454  30.343   9.972  1.00  0.00           N  
ATOM   2156  H   HIE B 132     -19.588  30.817   9.089  1.00  0.00           H  
ATOM   2157  CA  HIE B 132     -19.192  28.899   9.953  1.00  0.00           C  
ATOM   2158  HA  HIE B 132     -19.964  28.430  10.565  1.00  0.00           H  
ATOM   2159  CB  HIE B 132     -19.338  28.362   8.520  1.00  0.00           C  
ATOM   2160  HB2 HIE B 132     -18.428  28.590   7.963  1.00  0.00           H  
ATOM   2161  HB3 HIE B 132     -20.167  28.872   8.029  1.00  0.00           H  
ATOM   2162  CG  HIE B 132     -19.607  26.877   8.434  1.00  0.00           C  
ATOM   2163  ND1 HIE B 132     -18.676  25.891   8.106  1.00  0.00           N  
ATOM   2164  CE1 HIE B 132     -19.346  24.726   8.100  1.00  0.00           C  
ATOM   2165  HE1 HIE B 132     -18.910  23.765   7.850  1.00  0.00           H  
ATOM   2166  NE2 HIE B 132     -20.641  24.936   8.393  1.00  0.00           N  
ATOM   2167  HE2 HIE B 132     -21.395  24.239   8.364  1.00  0.00           H  
ATOM   2168  CD2 HIE B 132     -20.815  26.276   8.640  1.00  0.00           C  
ATOM   2169  HD2 HIE B 132     -21.738  26.749   8.928  1.00  0.00           H  
ATOM   2170  C   HIE B 132     -17.844  28.518  10.587  1.00  0.00           C  
ATOM   2171  O   HIE B 132     -16.939  29.350  10.744  1.00  0.00           O  
ATOM   2172  N   HIE B 133     -17.742  27.247  10.976  1.00  0.00           N  
ATOM   2173  H   HIE B 133     -18.492  26.618  10.722  1.00  0.00           H  
ATOM   2174  CA  HIE B 133     -16.624  26.678  11.727  1.00  0.00           C  
ATOM   2175  HA  HIE B 133     -16.497  27.271  12.632  1.00  0.00           H  
ATOM   2176  CB  HIE B 133     -16.961  25.240  12.149  1.00  0.00           C  
ATOM   2177  HB2 HIE B 133     -16.110  24.816  12.679  1.00  0.00           H  
ATOM   2178  HB3 HIE B 133     -17.139  24.635  11.258  1.00  0.00           H  
ATOM   2179  CG  HIE B 133     -18.167  25.140  13.046  1.00  0.00           C  
ATOM   2180  ND1 HIE B 133     -19.501  25.177  12.632  1.00  0.00           N  
ATOM   2181  CE1 HIE B 133     -20.235  25.056  13.748  1.00  0.00           C  
ATOM   2182  HE1 HIE B 133     -21.317  25.025  13.771  1.00  0.00           H  
ATOM   2183  NE2 HIE B 133     -19.439  24.905  14.818  1.00  0.00           N  
ATOM   2184  HE2 HIE B 133     -19.761  24.619  15.737  1.00  0.00           H  
ATOM   2185  CD2 HIE B 133     -18.128  24.970  14.398  1.00  0.00           C  
ATOM   2186  HD2 HIE B 133     -17.237  24.875  15.002  1.00  0.00           H  
ATOM   2187  C   HIE B 133     -15.302  26.734  10.957  1.00  0.00           C  
ATOM   2188  O   HIE B 133     -15.251  26.629   9.734  1.00  0.00           O  
ATOM   2189  N   LYS B 134     -14.202  26.866  11.700  1.00  0.00           N  
ATOM   2190  H   LYS B 134     -14.318  26.856  12.709  1.00  0.00           H  
ATOM   2191  CA  LYS B 134     -12.844  27.053  11.176  1.00  0.00           C  
ATOM   2192  HA  LYS B 134     -12.859  26.898  10.097  1.00  0.00           H  
ATOM   2193  CB  LYS B 134     -12.392  28.504  11.438  1.00  0.00           C  
ATOM   2194  HB2 LYS B 134     -12.542  28.742  12.494  1.00  0.00           H  
ATOM   2195  HB3 LYS B 134     -11.331  28.613  11.200  1.00  0.00           H  
ATOM   2196  CG  LYS B 134     -13.206  29.473  10.556  1.00  0.00           C  
ATOM   2197  HG2 LYS B 134     -12.882  29.362   9.521  1.00  0.00           H  
ATOM   2198  HG3 LYS B 134     -14.259  29.204  10.604  1.00  0.00           H  
ATOM   2199  CD  LYS B 134     -13.121  30.947  10.965  1.00  0.00           C  
ATOM   2200  HD2 LYS B 134     -13.449  31.044  12.000  1.00  0.00           H  
ATOM   2201  HD3 LYS B 134     -12.094  31.306  10.871  1.00  0.00           H  
ATOM   2202  CE  LYS B 134     -14.057  31.728  10.025  1.00  0.00           C  
ATOM   2203  HE2 LYS B 134     -13.497  32.005   9.127  1.00  0.00           H  
ATOM   2204  HE3 LYS B 134     -14.869  31.061   9.712  1.00  0.00           H  
ATOM   2205  NZ  LYS B 134     -14.655  32.927  10.659  1.00  0.00           N  
ATOM   2206  HZ1 LYS B 134     -13.949  33.570  10.987  1.00  0.00           H  
ATOM   2207  HZ2 LYS B 134     -15.267  33.394   9.998  1.00  0.00           H  
ATOM   2208  HZ3 LYS B 134     -15.258  32.660  11.429  1.00  0.00           H  
ATOM   2209  C   LYS B 134     -11.912  25.990  11.751  1.00  0.00           C  
ATOM   2210  O   LYS B 134     -12.146  25.478  12.845  1.00  0.00           O  
ATOM   2211  N   VAL B 135     -10.879  25.634  10.993  1.00  0.00           N  
ATOM   2212  H   VAL B 135     -10.754  26.097  10.107  1.00  0.00           H  
ATOM   2213  CA  VAL B 135      -9.888  24.623  11.392  1.00  0.00           C  
ATOM   2214  HA  VAL B 135     -10.418  23.705  11.649  1.00  0.00           H  
ATOM   2215  CB  VAL B 135      -8.952  24.298  10.209  1.00  0.00           C  
ATOM   2216  HB  VAL B 135      -8.482  25.220   9.862  1.00  0.00           H  
ATOM   2217  CG1 VAL B 135      -7.849  23.308  10.582  1.00  0.00           C  
ATOM   2218 HG11 VAL B 135      -7.244  23.103   9.700  1.00  0.00           H  
ATOM   2219 HG12 VAL B 135      -7.192  23.733  11.340  1.00  0.00           H  
ATOM   2220 HG13 VAL B 135      -8.286  22.377  10.945  1.00  0.00           H  
ATOM   2221  CG2 VAL B 135      -9.730  23.678   9.039  1.00  0.00           C  
ATOM   2222 HG21 VAL B 135     -10.467  24.382   8.662  1.00  0.00           H  
ATOM   2223 HG22 VAL B 135      -9.047  23.441   8.222  1.00  0.00           H  
ATOM   2224 HG23 VAL B 135     -10.235  22.765   9.359  1.00  0.00           H  
ATOM   2225  C   VAL B 135      -9.115  25.075  12.644  1.00  0.00           C  
ATOM   2226  O   VAL B 135      -8.666  26.215  12.730  1.00  0.00           O  
ATOM   2227  N   LEU B 136      -8.977  24.170  13.616  1.00  0.00           N  
ATOM   2228  H   LEU B 136      -9.415  23.273  13.454  1.00  0.00           H  
ATOM   2229  CA  LEU B 136      -8.224  24.327  14.870  1.00  0.00           C  
ATOM   2230  HA  LEU B 136      -7.862  25.354  14.942  1.00  0.00           H  
ATOM   2231  CB  LEU B 136      -9.208  24.068  16.031  1.00  0.00           C  
ATOM   2232  HB2 LEU B 136     -10.065  24.730  15.908  1.00  0.00           H  
ATOM   2233  HB3 LEU B 136      -9.560  23.039  15.944  1.00  0.00           H  
ATOM   2234  CG  LEU B 136      -8.648  24.266  17.453  1.00  0.00           C  
ATOM   2235  HG  LEU B 136      -7.726  23.700  17.574  1.00  0.00           H  
ATOM   2236  CD1 LEU B 136      -8.377  25.741  17.756  1.00  0.00           C  
ATOM   2237 HD11 LEU B 136      -7.998  25.844  18.773  1.00  0.00           H  
ATOM   2238 HD12 LEU B 136      -7.618  26.122  17.073  1.00  0.00           H  
ATOM   2239 HD13 LEU B 136      -9.289  26.327  17.649  1.00  0.00           H  
ATOM   2240  CD2 LEU B 136      -9.640  23.740  18.494  1.00  0.00           C  
ATOM   2241 HD21 LEU B 136      -9.215  23.842  19.492  1.00  0.00           H  
ATOM   2242 HD22 LEU B 136     -10.575  24.298  18.446  1.00  0.00           H  
ATOM   2243 HD23 LEU B 136      -9.850  22.688  18.308  1.00  0.00           H  
ATOM   2244  C   LEU B 136      -6.983  23.408  14.921  1.00  0.00           C  
ATOM   2245  O   LEU B 136      -6.041  23.683  15.657  1.00  0.00           O  
ATOM   2246  N   GLN B 137      -6.968  22.340  14.117  1.00  0.00           N  
ATOM   2247  H   GLN B 137      -7.790  22.160  13.558  1.00  0.00           H  
ATOM   2248  CA  GLN B 137      -5.799  21.499  13.845  1.00  0.00           C  
ATOM   2249  HA  GLN B 137      -4.905  22.124  13.884  1.00  0.00           H  
ATOM   2250  CB  GLN B 137      -5.676  20.392  14.909  1.00  0.00           C  
ATOM   2251  HB2 GLN B 137      -5.650  20.852  15.898  1.00  0.00           H  
ATOM   2252  HB3 GLN B 137      -6.547  19.741  14.851  1.00  0.00           H  
ATOM   2253  CG  GLN B 137      -4.406  19.542  14.722  1.00  0.00           C  
ATOM   2254  HG2 GLN B 137      -4.445  19.028  13.761  1.00  0.00           H  
ATOM   2255  HG3 GLN B 137      -3.542  20.209  14.724  1.00  0.00           H  
ATOM   2256  CD  GLN B 137      -4.203  18.488  15.813  1.00  0.00           C  
ATOM   2257  OE1 GLN B 137      -5.105  18.086  16.540  1.00  0.00           O  
ATOM   2258  NE2 GLN B 137      -3.000  17.978  15.966  1.00  0.00           N  
ATOM   2259 HE21 GLN B 137      -2.878  17.282  16.679  1.00  0.00           H  
ATOM   2260 HE22 GLN B 137      -2.268  18.224  15.321  1.00  0.00           H  
ATOM   2261  C   GLN B 137      -5.939  20.923  12.431  1.00  0.00           C  
ATOM   2262  O   GLN B 137      -6.988  20.362  12.116  1.00  0.00           O  
ATOM   2263  N   GLU B 138      -4.925  21.097  11.580  1.00  0.00           N  
ATOM   2264  H   GLU B 138      -4.088  21.557  11.907  1.00  0.00           H  
ATOM   2265  CA  GLU B 138      -5.014  20.852  10.128  1.00  0.00           C  
ATOM   2266  HA  GLU B 138      -5.892  21.380   9.780  1.00  0.00           H  
ATOM   2267  CB  GLU B 138      -3.803  21.472   9.416  1.00  0.00           C  
ATOM   2268  HB2 GLU B 138      -2.886  21.097   9.869  1.00  0.00           H  
ATOM   2269  HB3 GLU B 138      -3.818  21.175   8.367  1.00  0.00           H  
ATOM   2270  CG  GLU B 138      -3.821  23.004   9.494  1.00  0.00           C  
ATOM   2271  HG2 GLU B 138      -4.737  23.372   9.027  1.00  0.00           H  
ATOM   2272  HG3 GLU B 138      -3.828  23.320  10.541  1.00  0.00           H  
ATOM   2273  CD  GLU B 138      -2.612  23.604   8.771  1.00  0.00           C  
ATOM   2274  OE1 GLU B 138      -1.782  24.230   9.464  1.00  0.00           O  
ATOM   2275  OE2 GLU B 138      -2.538  23.431   7.532  1.00  0.00           O  
ATOM   2276  C   GLU B 138      -5.158  19.371   9.702  1.00  0.00           C  
ATOM   2277  O   GLU B 138      -4.635  18.493  10.394  1.00  0.00           O  
ATOM   2278  N   PRO B 139      -5.813  19.091   8.548  1.00  0.00           N  
ATOM   2279  CD  PRO B 139      -6.618  20.037   7.778  1.00  0.00           C  
ATOM   2280  HD2 PRO B 139      -5.963  20.636   7.149  1.00  0.00           H  
ATOM   2281  HD3 PRO B 139      -7.222  20.678   8.419  1.00  0.00           H  
ATOM   2282  CG  PRO B 139      -7.554  19.199   6.914  1.00  0.00           C  
ATOM   2283  HG2 PRO B 139      -7.837  19.715   5.999  1.00  0.00           H  
ATOM   2284  HG3 PRO B 139      -8.443  18.926   7.483  1.00  0.00           H  
ATOM   2285  CB  PRO B 139      -6.717  17.957   6.640  1.00  0.00           C  
ATOM   2286  HB2 PRO B 139      -6.016  18.162   5.835  1.00  0.00           H  
ATOM   2287  HB3 PRO B 139      -7.348  17.107   6.391  1.00  0.00           H  
ATOM   2288  CA  PRO B 139      -5.976  17.753   7.965  1.00  0.00           C  
ATOM   2289  HA  PRO B 139      -6.641  17.194   8.612  1.00  0.00           H  
ATOM   2290  C   PRO B 139      -4.680  16.938   7.814  1.00  0.00           C  
ATOM   2291  O   PRO B 139      -3.949  17.024   6.827  1.00  0.00           O  
ATOM   2292  N   THR B 140      -4.429  16.093   8.810  1.00  0.00           N  
ATOM   2293  H   THR B 140      -5.125  16.047   9.553  1.00  0.00           H  
ATOM   2294  CA  THR B 140      -3.317  15.135   8.864  1.00  0.00           C  
ATOM   2295  HA  THR B 140      -2.523  15.459   8.191  1.00  0.00           H  
ATOM   2296  CB  THR B 140      -2.755  15.105  10.292  1.00  0.00           C  
ATOM   2297  HB  THR B 140      -3.558  14.860  10.990  1.00  0.00           H  
ATOM   2298  CG2 THR B 140      -1.615  14.104  10.482  1.00  0.00           C  
ATOM   2299 HG21 THR B 140      -1.998  13.086  10.415  1.00  0.00           H  
ATOM   2300 HG22 THR B 140      -0.846  14.260   9.726  1.00  0.00           H  
ATOM   2301 HG23 THR B 140      -1.175  14.242  11.470  1.00  0.00           H  
ATOM   2302  OG1 THR B 140      -2.256  16.386  10.607  1.00  0.00           O  
ATOM   2303  HG1 THR B 140      -2.965  17.026  10.436  1.00  0.00           H  
ATOM   2304  C   THR B 140      -3.819  13.765   8.405  1.00  0.00           C  
ATOM   2305  O   THR B 140      -4.968  13.422   8.672  1.00  0.00           O  
ATOM   2306  N   CYS B 141      -3.011  12.960   7.707  1.00  0.00           N  
ATOM   2307  H   CYS B 141      -2.049  13.231   7.560  1.00  0.00           H  
ATOM   2308  CA  CYS B 141      -3.474  11.717   7.073  1.00  0.00           C  
ATOM   2309  HA  CYS B 141      -4.377  11.387   7.575  1.00  0.00           H  
ATOM   2310  CB  CYS B 141      -3.833  12.052   5.615  1.00  0.00           C  
ATOM   2311  HB2 CYS B 141      -4.520  12.900   5.608  1.00  0.00           H  
ATOM   2312  HB3 CYS B 141      -2.931  12.334   5.072  1.00  0.00           H  
ATOM   2313  SG  CYS B 141      -4.640  10.666   4.767  1.00  0.00           S  
ATOM   2314  HG  CYS B 141      -3.520  10.000   4.454  1.00  0.00           H  
ATOM   2315  C   CYS B 141      -2.458  10.570   7.220  1.00  0.00           C  
ATOM   2316  O   CYS B 141      -1.257  10.825   7.211  1.00  0.00           O  
ATOM   2317  N   VAL B 142      -2.918   9.320   7.358  1.00  0.00           N  
ATOM   2318  H   VAL B 142      -3.928   9.200   7.408  1.00  0.00           H  
ATOM   2319  CA  VAL B 142      -2.089   8.113   7.571  1.00  0.00           C  
ATOM   2320  HA  VAL B 142      -1.068   8.312   7.244  1.00  0.00           H  
ATOM   2321  CB  VAL B 142      -2.054   7.759   9.076  1.00  0.00           C  
ATOM   2322  HB  VAL B 142      -3.064   7.845   9.482  1.00  0.00           H  
ATOM   2323  CG1 VAL B 142      -1.563   6.337   9.378  1.00  0.00           C  
ATOM   2324 HG11 VAL B 142      -2.262   5.601   8.980  1.00  0.00           H  
ATOM   2325 HG12 VAL B 142      -1.513   6.194  10.456  1.00  0.00           H  
ATOM   2326 HG13 VAL B 142      -0.576   6.175   8.945  1.00  0.00           H  
ATOM   2327  CG2 VAL B 142      -1.144   8.728   9.844  1.00  0.00           C  
ATOM   2328 HG21 VAL B 142      -1.125   8.468  10.902  1.00  0.00           H  
ATOM   2329 HG22 VAL B 142      -0.131   8.688   9.441  1.00  0.00           H  
ATOM   2330 HG23 VAL B 142      -1.520   9.746   9.750  1.00  0.00           H  
ATOM   2331  C   VAL B 142      -2.626   6.939   6.745  1.00  0.00           C  
ATOM   2332  O   VAL B 142      -3.834   6.719   6.729  1.00  0.00           O  
ATOM   2333  N   SER B 143      -1.764   6.171   6.068  1.00  0.00           N  
ATOM   2334  H   SER B 143      -0.770   6.367   6.161  1.00  0.00           H  
ATOM   2335  CA  SER B 143      -2.163   5.017   5.235  1.00  0.00           C  
ATOM   2336  HA  SER B 143      -3.212   5.114   4.965  1.00  0.00           H  
ATOM   2337  CB  SER B 143      -1.357   5.021   3.931  1.00  0.00           C  
ATOM   2338  HB2 SER B 143      -1.467   5.989   3.440  1.00  0.00           H  
ATOM   2339  HB3 SER B 143      -0.302   4.863   4.159  1.00  0.00           H  
ATOM   2340  OG  SER B 143      -1.805   3.999   3.059  1.00  0.00           O  
ATOM   2341  HG  SER B 143      -2.628   4.298   2.651  1.00  0.00           H  
ATOM   2342  C   SER B 143      -1.983   3.665   5.941  1.00  0.00           C  
ATOM   2343  O   SER B 143      -0.960   3.451   6.595  1.00  0.00           O  
ATOM   2344  N   ASP B 144      -2.915   2.718   5.761  1.00  0.00           N  
ATOM   2345  H   ASP B 144      -3.771   2.943   5.257  1.00  0.00           H  
ATOM   2346  CA  ASP B 144      -2.683   1.301   6.113  1.00  0.00           C  
ATOM   2347  HA  ASP B 144      -2.032   1.277   6.988  1.00  0.00           H  
ATOM   2348  CB  ASP B 144      -4.001   0.614   6.529  1.00  0.00           C  
ATOM   2349  HB2 ASP B 144      -3.752  -0.310   7.053  1.00  0.00           H  
ATOM   2350  HB3 ASP B 144      -4.523   1.253   7.242  1.00  0.00           H  
ATOM   2351  CG  ASP B 144      -4.959   0.267   5.381  1.00  0.00           C  
ATOM   2352  OD1 ASP B 144      -4.677   0.588   4.208  1.00  0.00           O  
ATOM   2353  OD2 ASP B 144      -5.998  -0.383   5.651  1.00  0.00           O  
ATOM   2354  C   ASP B 144      -1.952   0.504   5.002  1.00  0.00           C  
ATOM   2355  O   ASP B 144      -1.573  -0.650   5.215  1.00  0.00           O  
ATOM   2356  N   TYR B 145      -1.748   1.122   3.831  1.00  0.00           N  
ATOM   2357  H   TYR B 145      -2.069   2.080   3.759  1.00  0.00           H  
ATOM   2358  CA  TYR B 145      -1.142   0.543   2.624  1.00  0.00           C  
ATOM   2359  HA  TYR B 145      -1.269   1.299   1.849  1.00  0.00           H  
ATOM   2360  CB  TYR B 145       0.379   0.379   2.827  1.00  0.00           C  
ATOM   2361  HB2 TYR B 145       0.685   0.933   3.715  1.00  0.00           H  
ATOM   2362  HB3 TYR B 145       0.601  -0.668   3.026  1.00  0.00           H  
ATOM   2363  CG  TYR B 145       1.244   0.883   1.683  1.00  0.00           C  
ATOM   2364  CD1 TYR B 145       1.335   2.268   1.447  1.00  0.00           C  
ATOM   2365  HD1 TYR B 145       0.760   2.955   2.052  1.00  0.00           H  
ATOM   2366  CE1 TYR B 145       2.162   2.761   0.419  1.00  0.00           C  
ATOM   2367  HE1 TYR B 145       2.219   3.816   0.220  1.00  0.00           H  
ATOM   2368  CZ  TYR B 145       2.930   1.872  -0.361  1.00  0.00           C  
ATOM   2369  OH  TYR B 145       3.756   2.354  -1.328  1.00  0.00           O  
ATOM   2370  HH  TYR B 145       4.333   1.652  -1.704  1.00  0.00           H  
ATOM   2371  CE2 TYR B 145       2.846   0.485  -0.121  1.00  0.00           C  
ATOM   2372  HE2 TYR B 145       3.443  -0.179  -0.722  1.00  0.00           H  
ATOM   2373  CD2 TYR B 145       1.992  -0.010   0.888  1.00  0.00           C  
ATOM   2374  HD2 TYR B 145       1.912  -1.075   1.058  1.00  0.00           H  
ATOM   2375  C   TYR B 145      -1.852  -0.715   2.065  1.00  0.00           C  
ATOM   2376  O   TYR B 145      -1.222  -1.534   1.394  1.00  0.00           O  
ATOM   2377  N   MET B 146      -3.154  -0.904   2.336  1.00  0.00           N  
ATOM   2378  H   MET B 146      -3.599  -0.254   2.980  1.00  0.00           H  
ATOM   2379  CA  MET B 146      -3.956  -2.016   1.787  1.00  0.00           C  
ATOM   2380  HA  MET B 146      -3.587  -2.232   0.783  1.00  0.00           H  
ATOM   2381  CB  MET B 146      -3.756  -3.278   2.644  1.00  0.00           C  
ATOM   2382  HB2 MET B 146      -4.179  -4.126   2.110  1.00  0.00           H  
ATOM   2383  HB3 MET B 146      -2.694  -3.471   2.760  1.00  0.00           H  
ATOM   2384  CG  MET B 146      -4.413  -3.185   4.030  1.00  0.00           C  
ATOM   2385  HG2 MET B 146      -4.022  -2.299   4.530  1.00  0.00           H  
ATOM   2386  HG3 MET B 146      -5.488  -3.053   3.909  1.00  0.00           H  
ATOM   2387  SD  MET B 146      -4.131  -4.608   5.120  1.00  0.00           S  
ATOM   2388  CE  MET B 146      -4.942  -5.948   4.209  1.00  0.00           C  
ATOM   2389  HE1 MET B 146      -4.871  -6.865   4.793  1.00  0.00           H  
ATOM   2390  HE2 MET B 146      -5.992  -5.701   4.044  1.00  0.00           H  
ATOM   2391  HE3 MET B 146      -4.447  -6.100   3.250  1.00  0.00           H  
ATOM   2392  C   MET B 146      -5.464  -1.757   1.624  1.00  0.00           C  
ATOM   2393  O   MET B 146      -6.155  -2.626   1.096  1.00  0.00           O  
ATOM   2394  N   SER B 147      -6.015  -0.643   2.113  1.00  0.00           N  
ATOM   2395  H   SER B 147      -5.430  -0.005   2.647  1.00  0.00           H  
ATOM   2396  CA  SER B 147      -7.450  -0.348   1.998  1.00  0.00           C  
ATOM   2397  HA  SER B 147      -7.782  -0.604   0.994  1.00  0.00           H  
ATOM   2398  CB  SER B 147      -8.219  -1.228   2.992  1.00  0.00           C  
ATOM   2399  HB2 SER B 147      -7.964  -2.275   2.830  1.00  0.00           H  
ATOM   2400  HB3 SER B 147      -7.914  -0.947   3.997  1.00  0.00           H  
ATOM   2401  OG  SER B 147      -9.621  -1.079   2.888  1.00  0.00           O  
ATOM   2402  HG  SER B 147      -9.867  -1.245   1.972  1.00  0.00           H  
ATOM   2403  C   SER B 147      -7.795   1.125   2.230  1.00  0.00           C  
ATOM   2404  O   SER B 147      -8.480   1.718   1.391  1.00  0.00           O  
ATOM   2405  N   ILE B 148      -7.354   1.713   3.350  1.00  0.00           N  
ATOM   2406  H   ILE B 148      -6.690   1.210   3.935  1.00  0.00           H  
ATOM   2407  CA  ILE B 148      -7.814   3.030   3.812  1.00  0.00           C  
ATOM   2408  HA  ILE B 148      -8.341   3.517   2.997  1.00  0.00           H  
ATOM   2409  CB  ILE B 148      -8.817   2.896   4.991  1.00  0.00           C  
ATOM   2410  HB  ILE B 148      -8.308   2.361   5.795  1.00  0.00           H  
ATOM   2411  CG2 ILE B 148      -9.226   4.272   5.549  1.00  0.00           C  
ATOM   2412 HG21 ILE B 148      -9.612   4.906   4.750  1.00  0.00           H  
ATOM   2413 HG22 ILE B 148      -9.990   4.151   6.318  1.00  0.00           H  
ATOM   2414 HG23 ILE B 148      -8.366   4.759   6.001  1.00  0.00           H  
ATOM   2415  CG1 ILE B 148     -10.098   2.092   4.661  1.00  0.00           C  
ATOM   2416 HG12 ILE B 148      -9.813   1.103   4.311  1.00  0.00           H  
ATOM   2417 HG13 ILE B 148     -10.660   1.943   5.584  1.00  0.00           H  
ATOM   2418  CD1 ILE B 148     -11.048   2.720   3.629  1.00  0.00           C  
ATOM   2419 HD11 ILE B 148     -11.466   3.651   4.012  1.00  0.00           H  
ATOM   2420 HD12 ILE B 148     -10.521   2.915   2.698  1.00  0.00           H  
ATOM   2421 HD13 ILE B 148     -11.868   2.029   3.430  1.00  0.00           H  
ATOM   2422  C   ILE B 148      -6.630   3.929   4.188  1.00  0.00           C  
ATOM   2423  O   ILE B 148      -5.766   3.545   4.979  1.00  0.00           O  
ATOM   2424  N   SER B 149      -6.650   5.173   3.703  1.00  0.00           N  
ATOM   2425  H   SER B 149      -7.410   5.416   3.072  1.00  0.00           H  
ATOM   2426  CA  SER B 149      -5.906   6.271   4.329  1.00  0.00           C  
ATOM   2427  HA  SER B 149      -5.184   5.844   5.016  1.00  0.00           H  
ATOM   2428  CB  SER B 149      -5.107   7.084   3.312  1.00  0.00           C  
ATOM   2429  HB2 SER B 149      -5.784   7.556   2.599  1.00  0.00           H  
ATOM   2430  HB3 SER B 149      -4.548   7.858   3.839  1.00  0.00           H  
ATOM   2431  OG  SER B 149      -4.195   6.242   2.623  1.00  0.00           O  
ATOM   2432  HG  SER B 149      -4.710   5.811   1.931  1.00  0.00           H  
ATOM   2433  C   SER B 149      -6.859   7.142   5.151  1.00  0.00           C  
ATOM   2434  O   SER B 149      -7.782   7.747   4.607  1.00  0.00           O  
ATOM   2435  N   BCN B 150      -6.683   7.171   6.472  1.00  0.00           N  
ATOM   2436  H27 BCN B 150      -5.828   6.758   6.830  1.00  0.00           H  
ATOM   2437  C2  BCN B 150      -7.498   7.968   7.369  1.00  0.00           C  
ATOM   2438  H   BCN B 150      -8.490   8.051   6.925  1.00  0.00           H  
ATOM   2439  C4  BCN B 150      -7.713   7.312   8.738  1.00  0.00           C  
ATOM   2440  H1  BCN B 150      -6.749   7.222   9.258  1.00  0.00           H  
ATOM   2441  H2  BCN B 150      -8.342   7.972   9.352  1.00  0.00           H  
ATOM   2442  C5  BCN B 150      -8.385   5.924   8.641  1.00  0.00           C  
ATOM   2443  H3  BCN B 150      -9.294   6.001   8.030  1.00  0.00           H  
ATOM   2444  H4  BCN B 150      -7.703   5.230   8.135  1.00  0.00           H  
ATOM   2445  C6  BCN B 150      -8.747   5.348  10.028  1.00  0.00           C  
ATOM   2446  H8  BCN B 150      -9.501   5.982  10.510  1.00  0.00           H  
ATOM   2447  H9  BCN B 150      -7.856   5.374  10.669  1.00  0.00           H  
ATOM   2448  C7  BCN B 150      -9.255   3.893   9.956  1.00  0.00           C  
ATOM   2449  H5  BCN B 150      -9.355   3.499  10.976  1.00  0.00           H  
ATOM   2450  H6  BCN B 150      -8.519   3.270   9.430  1.00  0.00           H  
ATOM   2451  N2  BCN B 150     -10.554   3.770   9.287  1.00  0.00           N  
ATOM   2452  H7  BCN B 150     -11.041   4.589   8.937  1.00  0.00           H  
ATOM   2453  C8  BCN B 150     -11.202   2.577   9.143  1.00  0.00           C  
ATOM   2454  O1  BCN B 150     -10.752   1.511   9.523  1.00  0.00           O  
ATOM   2455  O2  BCN B 150     -12.410   2.756   8.547  1.00  0.00           O  
ATOM   2456  C9  BCN B 150     -13.260   1.596   8.462  1.00  0.00           C  
ATOM   2457  H21 BCN B 150     -13.477   1.232   9.475  1.00  0.00           H  
ATOM   2458  H22 BCN B 150     -12.748   0.792   7.918  1.00  0.00           H  
ATOM   2459  C10 BCN B 150     -14.581   1.918   7.757  1.00  0.00           C  
ATOM   2460  H23 BCN B 150     -15.359   1.204   8.017  1.00  0.00           H  
ATOM   2461  C11 BCN B 150     -14.595   2.409   6.323  1.00  0.00           C  
ATOM   2462  H12 BCN B 150     -13.633   2.666   5.884  1.00  0.00           H  
ATOM   2463  C12 BCN B 150     -15.508   1.694   5.290  1.00  0.00           C  
ATOM   2464  H13 BCN B 150     -16.403   1.309   5.797  1.00  0.00           H  
ATOM   2465  H14 BCN B 150     -14.985   0.813   4.898  1.00  0.00           H  
ATOM   2466  C13 BCN B 150     -15.955   2.586   4.089  1.00  0.00           C  
ATOM   2467  H19 BCN B 150     -15.094   2.908   3.490  1.00  0.00           H  
ATOM   2468  H20 BCN B 150     -16.662   2.053   3.441  1.00  0.00           H  
ATOM   2469  C14 BCN B 150     -16.595   3.734   4.707  1.00  0.00           C  
ATOM   2470  C15 BCN B 150     -16.931   4.456   5.590  1.00  0.00           C  
ATOM   2471  C16 BCN B 150     -17.046   4.933   6.958  1.00  0.00           C  
ATOM   2472  H17 BCN B 150     -18.094   5.142   7.210  1.00  0.00           H  
ATOM   2473  H18 BCN B 150     -16.462   5.850   7.089  1.00  0.00           H  
ATOM   2474  C17 BCN B 150     -16.477   3.771   7.831  1.00  0.00           C  
ATOM   2475  H15 BCN B 150     -16.498   4.081   8.884  1.00  0.00           H  
ATOM   2476  H16 BCN B 150     -17.150   2.906   7.759  1.00  0.00           H  
ATOM   2477  C18 BCN B 150     -15.032   3.337   7.467  1.00  0.00           C  
ATOM   2478  H11 BCN B 150     -14.328   4.133   7.691  1.00  0.00           H  
ATOM   2479  C3  BCN B 150      -6.938   9.366   7.524  1.00  0.00           C  
ATOM   2480  O3  BCN B 150      -5.803   9.543   7.944  1.00  0.00           O  
ATOM   2481  N   CYS B 151      -7.753  10.371   7.192  1.00  0.00           N  
ATOM   2482  H   CYS B 151      -8.691  10.135   6.886  1.00  0.00           H  
ATOM   2483  CA  CYS B 151      -7.457  11.790   7.378  1.00  0.00           C  
ATOM   2484  HA  CYS B 151      -6.411  11.906   7.632  1.00  0.00           H  
ATOM   2485  CB  CYS B 151      -7.711  12.511   6.047  1.00  0.00           C  
ATOM   2486  HB2 CYS B 151      -7.079  12.082   5.269  1.00  0.00           H  
ATOM   2487  HB3 CYS B 151      -8.757  12.381   5.765  1.00  0.00           H  
ATOM   2488  SG  CYS B 151      -7.362  14.282   6.210  1.00  0.00           S  
ATOM   2489  HG  CYS B 151      -6.132  14.170   6.731  1.00  0.00           H  
ATOM   2490  C   CYS B 151      -8.301  12.375   8.520  1.00  0.00           C  
ATOM   2491  O   CYS B 151      -9.527  12.334   8.431  1.00  0.00           O  
ATOM   2492  N   GLU B 152      -7.675  12.928   9.565  1.00  0.00           N  
ATOM   2493  H   GLU B 152      -6.668  13.037   9.508  1.00  0.00           H  
ATOM   2494  CA  GLU B 152      -8.361  13.633  10.664  1.00  0.00           C  
ATOM   2495  HA  GLU B 152      -9.431  13.588  10.468  1.00  0.00           H  
ATOM   2496  CB  GLU B 152      -8.163  12.948  12.038  1.00  0.00           C  
ATOM   2497  HB2 GLU B 152      -9.004  13.271  12.654  1.00  0.00           H  
ATOM   2498  HB3 GLU B 152      -8.254  11.866  11.926  1.00  0.00           H  
ATOM   2499  CG  GLU B 152      -6.870  13.274  12.822  1.00  0.00           C  
ATOM   2500  HG2 GLU B 152      -6.126  12.501  12.620  1.00  0.00           H  
ATOM   2501  HG3 GLU B 152      -6.444  14.221  12.491  1.00  0.00           H  
ATOM   2502  CD  GLU B 152      -7.129  13.373  14.338  1.00  0.00           C  
ATOM   2503  OE1 GLU B 152      -7.491  12.340  14.946  1.00  0.00           O  
ATOM   2504  OE2 GLU B 152      -6.994  14.490  14.902  1.00  0.00           O  
ATOM   2505  C   GLU B 152      -8.013  15.127  10.703  1.00  0.00           C  
ATOM   2506  O   GLU B 152      -6.945  15.545  10.256  1.00  0.00           O  
ATOM   2507  N   TRP B 153      -8.914  15.922  11.278  1.00  0.00           N  
ATOM   2508  H   TRP B 153      -9.768  15.492  11.625  1.00  0.00           H  
ATOM   2509  CA  TRP B 153      -8.690  17.325  11.646  1.00  0.00           C  
ATOM   2510  HA  TRP B 153      -7.642  17.453  11.929  1.00  0.00           H  
ATOM   2511  CB  TRP B 153      -8.974  18.260  10.456  1.00  0.00           C  
ATOM   2512  HB2 TRP B 153      -8.690  19.276  10.718  1.00  0.00           H  
ATOM   2513  HB3 TRP B 153      -8.327  17.960   9.638  1.00  0.00           H  
ATOM   2514  CG  TRP B 153     -10.372  18.315   9.924  1.00  0.00           C  
ATOM   2515  CD1 TRP B 153     -11.349  19.156  10.334  1.00  0.00           C  
ATOM   2516  HD1 TRP B 153     -11.243  19.895  11.120  1.00  0.00           H  
ATOM   2517  NE1 TRP B 153     -12.494  18.936   9.591  1.00  0.00           N  
ATOM   2518  HE1 TRP B 153     -13.365  19.427   9.756  1.00  0.00           H  
ATOM   2519  CE2 TRP B 153     -12.300  17.949   8.646  1.00  0.00           C  
ATOM   2520  CZ2 TRP B 153     -13.126  17.381   7.666  1.00  0.00           C  
ATOM   2521  HZ2 TRP B 153     -14.136  17.734   7.536  1.00  0.00           H  
ATOM   2522  CH2 TRP B 153     -12.616  16.350   6.858  1.00  0.00           C  
ATOM   2523  HH2 TRP B 153     -13.235  15.903   6.093  1.00  0.00           H  
ATOM   2524  CZ3 TRP B 153     -11.302  15.886   7.057  1.00  0.00           C  
ATOM   2525  HZ3 TRP B 153     -10.919  15.071   6.459  1.00  0.00           H  
ATOM   2526  CE3 TRP B 153     -10.479  16.469   8.037  1.00  0.00           C  
ATOM   2527  HE3 TRP B 153      -9.466  16.114   8.175  1.00  0.00           H  
ATOM   2528  CD2 TRP B 153     -10.957  17.513   8.856  1.00  0.00           C  
ATOM   2529  C   TRP B 153      -9.548  17.700  12.859  1.00  0.00           C  
ATOM   2530  O   TRP B 153     -10.383  16.915  13.320  1.00  0.00           O  
ATOM   2531  N   LYS B 154      -9.368  18.918  13.376  1.00  0.00           N  
ATOM   2532  H   LYS B 154      -8.671  19.515  12.936  1.00  0.00           H  
ATOM   2533  CA  LYS B 154     -10.220  19.487  14.432  1.00  0.00           C  
ATOM   2534  HA  LYS B 154     -11.101  18.854  14.549  1.00  0.00           H  
ATOM   2535  CB  LYS B 154      -9.489  19.505  15.787  1.00  0.00           C  
ATOM   2536  HB2 LYS B 154      -8.623  20.164  15.727  1.00  0.00           H  
ATOM   2537  HB3 LYS B 154     -10.166  19.899  16.548  1.00  0.00           H  
ATOM   2538  CG  LYS B 154      -9.044  18.089  16.198  1.00  0.00           C  
ATOM   2539  HG2 LYS B 154      -9.917  17.437  16.233  1.00  0.00           H  
ATOM   2540  HG3 LYS B 154      -8.348  17.703  15.454  1.00  0.00           H  
ATOM   2541  CD  LYS B 154      -8.356  18.067  17.564  1.00  0.00           C  
ATOM   2542  HD2 LYS B 154      -7.471  18.705  17.538  1.00  0.00           H  
ATOM   2543  HD3 LYS B 154      -9.043  18.465  18.311  1.00  0.00           H  
ATOM   2544  CE  LYS B 154      -7.959  16.639  17.968  1.00  0.00           C  
ATOM   2545  HE2 LYS B 154      -7.527  16.687  18.970  1.00  0.00           H  
ATOM   2546  HE3 LYS B 154      -8.856  16.014  18.014  1.00  0.00           H  
ATOM   2547  NZ  LYS B 154      -6.968  16.037  17.040  1.00  0.00           N  
ATOM   2548  HZ1 LYS B 154      -7.367  15.732  16.144  1.00  0.00           H  
ATOM   2549  HZ2 LYS B 154      -6.222  16.690  16.813  1.00  0.00           H  
ATOM   2550  HZ3 LYS B 154      -6.574  15.178  17.393  1.00  0.00           H  
ATOM   2551  C   LYS B 154     -10.734  20.858  14.019  1.00  0.00           C  
ATOM   2552  O   LYS B 154     -10.027  21.603  13.343  1.00  0.00           O  
ATOM   2553  N   MET B 155     -11.948  21.190  14.439  1.00  0.00           N  
ATOM   2554  H   MET B 155     -12.469  20.493  14.959  1.00  0.00           H  
ATOM   2555  CA  MET B 155     -12.602  22.483  14.231  1.00  0.00           C  
ATOM   2556  HA  MET B 155     -12.075  23.032  13.451  1.00  0.00           H  
ATOM   2557  CB  MET B 155     -14.050  22.254  13.761  1.00  0.00           C  
ATOM   2558  HB2 MET B 155     -14.599  21.764  14.564  1.00  0.00           H  
ATOM   2559  HB3 MET B 155     -14.521  23.217  13.563  1.00  0.00           H  
ATOM   2560  CG  MET B 155     -14.164  21.371  12.508  1.00  0.00           C  
ATOM   2561  HG2 MET B 155     -13.773  20.381  12.744  1.00  0.00           H  
ATOM   2562  HG3 MET B 155     -15.221  21.247  12.274  1.00  0.00           H  
ATOM   2563  SD  MET B 155     -13.316  21.971  11.017  1.00  0.00           S  
ATOM   2564  CE  MET B 155     -14.375  23.367  10.571  1.00  0.00           C  
ATOM   2565  HE1 MET B 155     -15.410  23.036  10.488  1.00  0.00           H  
ATOM   2566  HE2 MET B 155     -14.299  24.137  11.335  1.00  0.00           H  
ATOM   2567  HE3 MET B 155     -14.058  23.779   9.614  1.00  0.00           H  
ATOM   2568  C   MET B 155     -12.563  23.333  15.513  1.00  0.00           C  
ATOM   2569  O   MET B 155     -12.325  22.821  16.606  1.00  0.00           O  
ATOM   2570  N   ASN B 156     -12.834  24.633  15.399  1.00  0.00           N  
ATOM   2571  H   ASN B 156     -12.963  25.006  14.463  1.00  0.00           H  
ATOM   2572  CA  ASN B 156     -12.902  25.588  16.517  1.00  0.00           C  
ATOM   2573  HA  ASN B 156     -12.019  25.447  17.139  1.00  0.00           H  
ATOM   2574  CB  ASN B 156     -12.864  27.018  15.947  1.00  0.00           C  
ATOM   2575  HB2 ASN B 156     -12.688  27.707  16.774  1.00  0.00           H  
ATOM   2576  HB3 ASN B 156     -12.033  27.116  15.247  1.00  0.00           H  
ATOM   2577  CG  ASN B 156     -14.149  27.421  15.239  1.00  0.00           C  
ATOM   2578  OD1 ASN B 156     -14.751  26.673  14.486  1.00  0.00           O  
ATOM   2579  ND2 ASN B 156     -14.625  28.625  15.449  1.00  0.00           N  
ATOM   2580 HD21 ASN B 156     -15.528  28.822  15.052  1.00  0.00           H  
ATOM   2581 HD22 ASN B 156     -14.186  29.229  16.122  1.00  0.00           H  
ATOM   2582  C   ASN B 156     -14.120  25.390  17.446  1.00  0.00           C  
ATOM   2583  O   ASN B 156     -14.232  26.064  18.467  1.00  0.00           O  
ATOM   2584  N   GLY B 157     -15.031  24.484  17.086  1.00  0.00           N  
ATOM   2585  H   GLY B 157     -14.867  23.979  16.227  1.00  0.00           H  
ATOM   2586  CA  GLY B 157     -16.201  24.083  17.862  1.00  0.00           C  
ATOM   2587  HA2 GLY B 157     -15.887  23.844  18.878  1.00  0.00           H  
ATOM   2588  HA3 GLY B 157     -16.919  24.903  17.899  1.00  0.00           H  
ATOM   2589  C   GLY B 157     -16.876  22.849  17.246  1.00  0.00           C  
ATOM   2590  O   GLY B 157     -16.541  22.471  16.120  1.00  0.00           O  
ATOM   2591  N   PRO B 158     -17.805  22.188  17.960  1.00  0.00           N  
ATOM   2592  CD  PRO B 158     -18.303  22.550  19.280  1.00  0.00           C  
ATOM   2593  HD2 PRO B 158     -18.488  23.622  19.362  1.00  0.00           H  
ATOM   2594  HD3 PRO B 158     -17.585  22.229  20.036  1.00  0.00           H  
ATOM   2595  CG  PRO B 158     -19.613  21.779  19.452  1.00  0.00           C  
ATOM   2596  HG2 PRO B 158     -20.440  22.368  19.055  1.00  0.00           H  
ATOM   2597  HG3 PRO B 158     -19.797  21.521  20.495  1.00  0.00           H  
ATOM   2598  CB  PRO B 158     -19.402  20.535  18.586  1.00  0.00           C  
ATOM   2599  HB2 PRO B 158     -20.349  20.106  18.253  1.00  0.00           H  
ATOM   2600  HB3 PRO B 158     -18.828  19.797  19.147  1.00  0.00           H  
ATOM   2601  CA  PRO B 158     -18.558  21.059  17.419  1.00  0.00           C  
ATOM   2602  HA  PRO B 158     -17.878  20.275  17.086  1.00  0.00           H  
ATOM   2603  C   PRO B 158     -19.422  21.502  16.230  1.00  0.00           C  
ATOM   2604  O   PRO B 158     -20.069  22.550  16.287  1.00  0.00           O  
ATOM   2605  N   THR B 159     -19.443  20.692  15.168  1.00  0.00           N  
ATOM   2606  H   THR B 159     -18.924  19.827  15.210  1.00  0.00           H  
ATOM   2607  CA  THR B 159     -20.187  20.949  13.925  1.00  0.00           C  
ATOM   2608  HA  THR B 159     -21.049  21.573  14.164  1.00  0.00           H  
ATOM   2609  CB  THR B 159     -19.321  21.741  12.931  1.00  0.00           C  
ATOM   2610  HB  THR B 159     -18.814  22.531  13.478  1.00  0.00           H  
ATOM   2611  CG2 THR B 159     -18.261  20.917  12.202  1.00  0.00           C  
ATOM   2612 HG21 THR B 159     -17.652  21.585  11.593  1.00  0.00           H  
ATOM   2613 HG22 THR B 159     -17.621  20.413  12.925  1.00  0.00           H  
ATOM   2614 HG23 THR B 159     -18.729  20.178  11.550  1.00  0.00           H  
ATOM   2615  OG1 THR B 159     -20.146  22.332  11.959  1.00  0.00           O  
ATOM   2616  HG1 THR B 159     -19.982  23.292  11.973  1.00  0.00           H  
ATOM   2617  C   THR B 159     -20.722  19.641  13.331  1.00  0.00           C  
ATOM   2618  O   THR B 159     -20.180  18.565  13.603  1.00  0.00           O  
ATOM   2619  N   GLN B 160     -21.814  19.696  12.563  1.00  0.00           N  
ATOM   2620  H   GLN B 160     -22.168  20.602  12.285  1.00  0.00           H  
ATOM   2621  CA  GLN B 160     -22.489  18.495  12.052  1.00  0.00           C  
ATOM   2622  HA  GLN B 160     -22.405  17.721  12.816  1.00  0.00           H  
ATOM   2623  CB  GLN B 160     -23.991  18.759  11.871  1.00  0.00           C  
ATOM   2624  HB2 GLN B 160     -24.377  19.236  12.774  1.00  0.00           H  
ATOM   2625  HB3 GLN B 160     -24.163  19.428  11.028  1.00  0.00           H  
ATOM   2626  CG  GLN B 160     -24.754  17.443  11.658  1.00  0.00           C  
ATOM   2627  HG2 GLN B 160     -24.454  16.981  10.717  1.00  0.00           H  
ATOM   2628  HG3 GLN B 160     -24.527  16.755  12.474  1.00  0.00           H  
ATOM   2629  CD  GLN B 160     -26.255  17.679  11.633  1.00  0.00           C  
ATOM   2630  OE1 GLN B 160     -26.969  17.389  12.580  1.00  0.00           O  
ATOM   2631  NE2 GLN B 160     -26.786  18.237  10.570  1.00  0.00           N  
ATOM   2632 HE21 GLN B 160     -27.771  18.403  10.584  1.00  0.00           H  
ATOM   2633 HE22 GLN B 160     -26.192  18.495   9.785  1.00  0.00           H  
ATOM   2634  C   GLN B 160     -21.791  17.957  10.792  1.00  0.00           C  
ATOM   2635  O   GLN B 160     -22.191  18.236   9.668  1.00  0.00           O  
ATOM   2636  N   CYS B 161     -20.709  17.205  11.006  1.00  0.00           N  
ATOM   2637  H   CYS B 161     -20.414  17.130  11.968  1.00  0.00           H  
ATOM   2638  CA  CYS B 161     -19.728  16.807   9.991  1.00  0.00           C  
ATOM   2639  HA  CYS B 161     -19.128  17.680   9.733  1.00  0.00           H  
ATOM   2640  CB  CYS B 161     -18.805  15.743  10.613  1.00  0.00           C  
ATOM   2641  HB2 CYS B 161     -19.359  14.811  10.758  1.00  0.00           H  
ATOM   2642  HB3 CYS B 161     -17.986  15.533   9.923  1.00  0.00           H  
ATOM   2643  SG  CYS B 161     -18.119  16.298  12.207  1.00  0.00           S  
ATOM   2644  HG  CYS B 161     -19.273  16.461  12.865  1.00  0.00           H  
ATOM   2645  C   CYS B 161     -20.341  16.289   8.674  1.00  0.00           C  
ATOM   2646  O   CYS B 161     -19.909  16.705   7.602  1.00  0.00           O  
ATOM   2647  N   SER B 162     -21.370  15.442   8.762  1.00  0.00           N  
ATOM   2648  H   SER B 162     -21.717  15.199   9.675  1.00  0.00           H  
ATOM   2649  CA  SER B 162     -22.046  14.811   7.625  1.00  0.00           C  
ATOM   2650  HA  SER B 162     -21.285  14.382   6.975  1.00  0.00           H  
ATOM   2651  CB  SER B 162     -22.911  13.665   8.158  1.00  0.00           C  
ATOM   2652  HB2 SER B 162     -23.473  13.218   7.337  1.00  0.00           H  
ATOM   2653  HB3 SER B 162     -22.262  12.903   8.591  1.00  0.00           H  
ATOM   2654  OG  SER B 162     -23.803  14.137   9.155  1.00  0.00           O  
ATOM   2655  HG  SER B 162     -24.299  13.384   9.492  1.00  0.00           H  
ATOM   2656  C   SER B 162     -22.897  15.756   6.759  1.00  0.00           C  
ATOM   2657  O   SER B 162     -23.259  15.364   5.650  1.00  0.00           O  
ATOM   2658  N   THR B 163     -23.206  16.977   7.220  1.00  0.00           N  
ATOM   2659  H   THR B 163     -22.904  17.223   8.155  1.00  0.00           H  
ATOM   2660  CA  THR B 163     -23.832  18.042   6.407  1.00  0.00           C  
ATOM   2661  HA  THR B 163     -24.090  17.634   5.430  1.00  0.00           H  
ATOM   2662  CB  THR B 163     -25.143  18.563   7.037  1.00  0.00           C  
ATOM   2663  HB  THR B 163     -25.547  19.341   6.389  1.00  0.00           H  
ATOM   2664  CG2 THR B 163     -26.190  17.454   7.147  1.00  0.00           C  
ATOM   2665 HG21 THR B 163     -26.352  17.003   6.168  1.00  0.00           H  
ATOM   2666 HG22 THR B 163     -25.851  16.687   7.843  1.00  0.00           H  
ATOM   2667 HG23 THR B 163     -27.130  17.874   7.505  1.00  0.00           H  
ATOM   2668  OG1 THR B 163     -24.989  19.107   8.334  1.00  0.00           O  
ATOM   2669  HG1 THR B 163     -24.788  20.068   8.233  1.00  0.00           H  
ATOM   2670  C   THR B 163     -22.875  19.204   6.134  1.00  0.00           C  
ATOM   2671  O   THR B 163     -22.828  19.714   5.015  1.00  0.00           O  
ATOM   2672  N   GLU B 164     -22.084  19.607   7.131  1.00  0.00           N  
ATOM   2673  H   GLU B 164     -22.199  19.142   8.025  1.00  0.00           H  
ATOM   2674  CA  GLU B 164     -21.299  20.850   7.117  1.00  0.00           C  
ATOM   2675  HA  GLU B 164     -21.863  21.608   6.573  1.00  0.00           H  
ATOM   2676  CB  GLU B 164     -21.091  21.319   8.571  1.00  0.00           C  
ATOM   2677  HB2 GLU B 164     -20.556  20.550   9.132  1.00  0.00           H  
ATOM   2678  HB3 GLU B 164     -20.461  22.205   8.556  1.00  0.00           H  
ATOM   2679  CG  GLU B 164     -22.386  21.678   9.316  1.00  0.00           C  
ATOM   2680  HG2 GLU B 164     -22.835  20.764   9.702  1.00  0.00           H  
ATOM   2681  HG3 GLU B 164     -22.147  22.311  10.172  1.00  0.00           H  
ATOM   2682  CD  GLU B 164     -23.389  22.394   8.413  1.00  0.00           C  
ATOM   2683  OE1 GLU B 164     -23.077  23.546   8.018  1.00  0.00           O  
ATOM   2684  OE2 GLU B 164     -24.411  21.746   8.082  1.00  0.00           O  
ATOM   2685  C   GLU B 164     -19.937  20.774   6.417  1.00  0.00           C  
ATOM   2686  O   GLU B 164     -19.374  21.817   6.078  1.00  0.00           O  
ATOM   2687  N   LEU B 165     -19.369  19.579   6.230  1.00  0.00           N  
ATOM   2688  H   LEU B 165     -19.899  18.749   6.477  1.00  0.00           H  
ATOM   2689  CA  LEU B 165     -17.978  19.384   5.801  1.00  0.00           C  
ATOM   2690  HA  LEU B 165     -17.592  20.314   5.380  1.00  0.00           H  
ATOM   2691  CB  LEU B 165     -17.127  19.008   7.028  1.00  0.00           C  
ATOM   2692  HB2 LEU B 165     -17.589  18.141   7.501  1.00  0.00           H  
ATOM   2693  HB3 LEU B 165     -16.135  18.718   6.688  1.00  0.00           H  
ATOM   2694  CG  LEU B 165     -16.965  20.106   8.094  1.00  0.00           C  
ATOM   2695  HG  LEU B 165     -17.931  20.540   8.345  1.00  0.00           H  
ATOM   2696  CD1 LEU B 165     -16.368  19.508   9.365  1.00  0.00           C  
ATOM   2697 HD11 LEU B 165     -16.171  20.299  10.088  1.00  0.00           H  
ATOM   2698 HD12 LEU B 165     -17.076  18.805   9.804  1.00  0.00           H  
ATOM   2699 HD13 LEU B 165     -15.441  18.987   9.137  1.00  0.00           H  
ATOM   2700  CD2 LEU B 165     -16.023  21.208   7.621  1.00  0.00           C  
ATOM   2701 HD21 LEU B 165     -15.023  20.813   7.451  1.00  0.00           H  
ATOM   2702 HD22 LEU B 165     -16.402  21.621   6.692  1.00  0.00           H  
ATOM   2703 HD23 LEU B 165     -15.982  22.005   8.363  1.00  0.00           H  
ATOM   2704  C   LEU B 165     -17.860  18.320   4.703  1.00  0.00           C  
ATOM   2705  O   LEU B 165     -18.670  17.398   4.611  1.00  0.00           O  
ATOM   2706  N   ARG B 166     -16.843  18.442   3.839  1.00  0.00           N  
ATOM   2707  H   ARG B 166     -16.237  19.256   3.930  1.00  0.00           H  
ATOM   2708  CA  ARG B 166     -16.642  17.553   2.682  1.00  0.00           C  
ATOM   2709  HA  ARG B 166     -16.847  16.521   2.979  1.00  0.00           H  
ATOM   2710  CB  ARG B 166     -17.662  17.979   1.611  1.00  0.00           C  
ATOM   2711  HB2 ARG B 166     -18.656  17.994   2.063  1.00  0.00           H  
ATOM   2712  HB3 ARG B 166     -17.435  18.993   1.280  1.00  0.00           H  
ATOM   2713  CG  ARG B 166     -17.722  17.055   0.391  1.00  0.00           C  
ATOM   2714  HG2 ARG B 166     -16.826  17.182  -0.217  1.00  0.00           H  
ATOM   2715  HG3 ARG B 166     -17.774  16.018   0.726  1.00  0.00           H  
ATOM   2716  CD  ARG B 166     -18.972  17.373  -0.442  1.00  0.00           C  
ATOM   2717  HD2 ARG B 166     -19.037  16.665  -1.269  1.00  0.00           H  
ATOM   2718  HD3 ARG B 166     -19.849  17.220   0.191  1.00  0.00           H  
ATOM   2719  NE  ARG B 166     -18.937  18.754  -0.980  1.00  0.00           N  
ATOM   2720  HE  ARG B 166     -18.051  19.063  -1.342  1.00  0.00           H  
ATOM   2721  CZ  ARG B 166     -19.927  19.631  -1.023  1.00  0.00           C  
ATOM   2722  NH1 ARG B 166     -21.125  19.346  -0.597  1.00  0.00           N  
ATOM   2723 HH11 ARG B 166     -21.291  18.450  -0.174  1.00  0.00           H  
ATOM   2724 HH12 ARG B 166     -21.846  20.042  -0.588  1.00  0.00           H  
ATOM   2725  NH2 ARG B 166     -19.734  20.821  -1.524  1.00  0.00           N  
ATOM   2726 HH21 ARG B 166     -18.809  21.123  -1.785  1.00  0.00           H  
ATOM   2727 HH22 ARG B 166     -20.475  21.499  -1.486  1.00  0.00           H  
ATOM   2728  C   ARG B 166     -15.203  17.652   2.171  1.00  0.00           C  
ATOM   2729  O   ARG B 166     -14.752  18.748   1.851  1.00  0.00           O  
ATOM   2730  N   LEU B 167     -14.486  16.533   2.059  1.00  0.00           N  
ATOM   2731  H   LEU B 167     -14.935  15.646   2.261  1.00  0.00           H  
ATOM   2732  CA  LEU B 167     -13.081  16.507   1.615  1.00  0.00           C  
ATOM   2733  HA  LEU B 167     -12.692  17.526   1.600  1.00  0.00           H  
ATOM   2734  CB  LEU B 167     -12.251  15.713   2.645  1.00  0.00           C  
ATOM   2735  HB2 LEU B 167     -12.419  16.136   3.636  1.00  0.00           H  
ATOM   2736  HB3 LEU B 167     -12.622  14.688   2.653  1.00  0.00           H  
ATOM   2737  CG  LEU B 167     -10.734  15.678   2.373  1.00  0.00           C  
ATOM   2738  HG  LEU B 167     -10.544  15.317   1.363  1.00  0.00           H  
ATOM   2739  CD1 LEU B 167     -10.078  17.048   2.557  1.00  0.00           C  
ATOM   2740 HD11 LEU B 167      -8.998  16.962   2.442  1.00  0.00           H  
ATOM   2741 HD12 LEU B 167     -10.449  17.736   1.804  1.00  0.00           H  
ATOM   2742 HD13 LEU B 167     -10.300  17.438   3.550  1.00  0.00           H  
ATOM   2743  CD2 LEU B 167     -10.064  14.726   3.360  1.00  0.00           C  
ATOM   2744 HD21 LEU B 167      -9.004  14.633   3.120  1.00  0.00           H  
ATOM   2745 HD22 LEU B 167     -10.162  15.109   4.373  1.00  0.00           H  
ATOM   2746 HD23 LEU B 167     -10.526  13.746   3.297  1.00  0.00           H  
ATOM   2747  C   LEU B 167     -12.951  15.942   0.190  1.00  0.00           C  
ATOM   2748  O   LEU B 167     -13.237  14.764  -0.038  1.00  0.00           O  
ATOM   2749  N   LEU B 168     -12.517  16.777  -0.758  1.00  0.00           N  
ATOM   2750  H   LEU B 168     -12.256  17.720  -0.481  1.00  0.00           H  
ATOM   2751  CA  LEU B 168     -12.101  16.360  -2.102  1.00  0.00           C  
ATOM   2752  HA  LEU B 168     -12.821  15.636  -2.484  1.00  0.00           H  
ATOM   2753  CB  LEU B 168     -12.049  17.592  -3.033  1.00  0.00           C  
ATOM   2754  HB2 LEU B 168     -12.596  18.429  -2.593  1.00  0.00           H  
ATOM   2755  HB3 LEU B 168     -11.008  17.905  -3.123  1.00  0.00           H  
ATOM   2756  CG  LEU B 168     -12.607  17.313  -4.443  1.00  0.00           C  
ATOM   2757  HG  LEU B 168     -12.413  16.278  -4.716  1.00  0.00           H  
ATOM   2758  CD1 LEU B 168     -14.113  17.582  -4.481  1.00  0.00           C  
ATOM   2759 HD11 LEU B 168     -14.310  18.645  -4.349  1.00  0.00           H  
ATOM   2760 HD12 LEU B 168     -14.600  17.025  -3.684  1.00  0.00           H  
ATOM   2761 HD13 LEU B 168     -14.516  17.255  -5.441  1.00  0.00           H  
ATOM   2762  CD2 LEU B 168     -11.940  18.203  -5.488  1.00  0.00           C  
ATOM   2763 HD21 LEU B 168     -12.081  19.255  -5.243  1.00  0.00           H  
ATOM   2764 HD22 LEU B 168     -10.873  17.982  -5.527  1.00  0.00           H  
ATOM   2765 HD23 LEU B 168     -12.366  17.994  -6.471  1.00  0.00           H  
ATOM   2766  C   LEU B 168     -10.714  15.700  -2.034  1.00  0.00           C  
ATOM   2767  O   LEU B 168      -9.849  16.169  -1.288  1.00  0.00           O  
ATOM   2768  N   TYR B 169     -10.476  14.662  -2.836  1.00  0.00           N  
ATOM   2769  H   TYR B 169     -11.210  14.328  -3.456  1.00  0.00           H  
ATOM   2770  CA  TYR B 169      -9.148  14.053  -2.960  1.00  0.00           C  
ATOM   2771  HA  TYR B 169      -8.410  14.840  -2.797  1.00  0.00           H  
ATOM   2772  CB  TYR B 169      -8.913  12.993  -1.864  1.00  0.00           C  
ATOM   2773  HB2 TYR B 169      -7.857  12.723  -1.895  1.00  0.00           H  
ATOM   2774  HB3 TYR B 169      -9.086  13.462  -0.894  1.00  0.00           H  
ATOM   2775  CG  TYR B 169      -9.730  11.710  -1.903  1.00  0.00           C  
ATOM   2776  CD1 TYR B 169     -11.078  11.708  -1.489  1.00  0.00           C  
ATOM   2777  HD1 TYR B 169     -11.553  12.639  -1.201  1.00  0.00           H  
ATOM   2778  CE1 TYR B 169     -11.796  10.494  -1.431  1.00  0.00           C  
ATOM   2779  HE1 TYR B 169     -12.830  10.483  -1.129  1.00  0.00           H  
ATOM   2780  CZ  TYR B 169     -11.168   9.282  -1.795  1.00  0.00           C  
ATOM   2781  OH  TYR B 169     -11.869   8.118  -1.786  1.00  0.00           O  
ATOM   2782  HH  TYR B 169     -12.777   8.234  -2.080  1.00  0.00           H  
ATOM   2783  CE2 TYR B 169      -9.818   9.284  -2.197  1.00  0.00           C  
ATOM   2784  HE2 TYR B 169      -9.348   8.348  -2.469  1.00  0.00           H  
ATOM   2785  CD2 TYR B 169      -9.104  10.497  -2.254  1.00  0.00           C  
ATOM   2786  HD2 TYR B 169      -8.070  10.495  -2.568  1.00  0.00           H  
ATOM   2787  C   TYR B 169      -8.917  13.526  -4.378  1.00  0.00           C  
ATOM   2788  O   TYR B 169      -9.781  12.866  -4.947  1.00  0.00           O  
ATOM   2789  N   GLN B 170      -7.749  13.813  -4.960  1.00  0.00           N  
ATOM   2790  H   GLN B 170      -7.061  14.338  -4.429  1.00  0.00           H  
ATOM   2791  CA  GLN B 170      -7.482  13.593  -6.388  1.00  0.00           C  
ATOM   2792  HA  GLN B 170      -8.163  12.830  -6.769  1.00  0.00           H  
ATOM   2793  CB  GLN B 170      -7.770  14.899  -7.146  1.00  0.00           C  
ATOM   2794  HB2 GLN B 170      -8.796  15.206  -6.933  1.00  0.00           H  
ATOM   2795  HB3 GLN B 170      -7.097  15.680  -6.797  1.00  0.00           H  
ATOM   2796  CG  GLN B 170      -7.615  14.745  -8.664  1.00  0.00           C  
ATOM   2797  HG2 GLN B 170      -6.573  14.557  -8.925  1.00  0.00           H  
ATOM   2798  HG3 GLN B 170      -8.209  13.888  -8.976  1.00  0.00           H  
ATOM   2799  CD  GLN B 170      -8.096  15.966  -9.444  1.00  0.00           C  
ATOM   2800  OE1 GLN B 170      -8.251  17.064  -8.930  1.00  0.00           O  
ATOM   2801  NE2 GLN B 170      -8.360  15.807 -10.720  1.00  0.00           N  
ATOM   2802 HE21 GLN B 170      -8.784  16.575 -11.201  1.00  0.00           H  
ATOM   2803 HE22 GLN B 170      -8.261  14.882 -11.135  1.00  0.00           H  
ATOM   2804  C   GLN B 170      -6.051  13.095  -6.622  1.00  0.00           C  
ATOM   2805  O   GLN B 170      -5.117  13.597  -5.999  1.00  0.00           O  
ATOM   2806  N   LEU B 171      -5.870  12.093  -7.491  1.00  0.00           N  
ATOM   2807  H   LEU B 171      -6.665  11.798  -8.041  1.00  0.00           H  
ATOM   2808  CA  LEU B 171      -4.568  11.472  -7.786  1.00  0.00           C  
ATOM   2809  HA  LEU B 171      -3.957  11.523  -6.884  1.00  0.00           H  
ATOM   2810  CB  LEU B 171      -4.786   9.980  -8.123  1.00  0.00           C  
ATOM   2811  HB2 LEU B 171      -5.307   9.501  -7.296  1.00  0.00           H  
ATOM   2812  HB3 LEU B 171      -5.436   9.923  -8.993  1.00  0.00           H  
ATOM   2813  CG  LEU B 171      -3.499   9.185  -8.427  1.00  0.00           C  
ATOM   2814  HG  LEU B 171      -2.858   9.769  -9.084  1.00  0.00           H  
ATOM   2815  CD1 LEU B 171      -2.716   8.849  -7.158  1.00  0.00           C  
ATOM   2816 HD11 LEU B 171      -1.768   8.385  -7.433  1.00  0.00           H  
ATOM   2817 HD12 LEU B 171      -2.520   9.747  -6.578  1.00  0.00           H  
ATOM   2818 HD13 LEU B 171      -3.285   8.150  -6.547  1.00  0.00           H  
ATOM   2819  CD2 LEU B 171      -3.824   7.860  -9.124  1.00  0.00           C  
ATOM   2820 HD21 LEU B 171      -2.902   7.312  -9.323  1.00  0.00           H  
ATOM   2821 HD22 LEU B 171      -4.474   7.257  -8.489  1.00  0.00           H  
ATOM   2822 HD23 LEU B 171      -4.330   8.058 -10.070  1.00  0.00           H  
ATOM   2823  C   LEU B 171      -3.818  12.238  -8.899  1.00  0.00           C  
ATOM   2824  O   LEU B 171      -4.340  12.458  -9.990  1.00  0.00           O  
ATOM   2825  N   VAL B 172      -2.560  12.609  -8.642  1.00  0.00           N  
ATOM   2826  H   VAL B 172      -2.176  12.368  -7.733  1.00  0.00           H  
ATOM   2827  CA  VAL B 172      -1.735  13.443  -9.544  1.00  0.00           C  
ATOM   2828  HA  VAL B 172      -2.288  14.357  -9.778  1.00  0.00           H  
ATOM   2829  CB  VAL B 172      -0.426  13.836  -8.825  1.00  0.00           C  
ATOM   2830  HB  VAL B 172       0.041  12.936  -8.418  1.00  0.00           H  
ATOM   2831  CG1 VAL B 172       0.602  14.520  -9.738  1.00  0.00           C  
ATOM   2832 HG11 VAL B 172       0.155  15.390 -10.223  1.00  0.00           H  
ATOM   2833 HG12 VAL B 172       1.467  14.839  -9.157  1.00  0.00           H  
ATOM   2834 HG13 VAL B 172       0.951  13.830 -10.504  1.00  0.00           H  
ATOM   2835  CG2 VAL B 172      -0.713  14.811  -7.672  1.00  0.00           C  
ATOM   2836 HG21 VAL B 172      -1.140  15.737  -8.061  1.00  0.00           H  
ATOM   2837 HG22 VAL B 172      -1.417  14.375  -6.967  1.00  0.00           H  
ATOM   2838 HG23 VAL B 172       0.210  15.038  -7.141  1.00  0.00           H  
ATOM   2839  C   VAL B 172      -1.433  12.761 -10.887  1.00  0.00           C  
ATOM   2840  O   VAL B 172      -1.373  13.434 -11.916  1.00  0.00           O  
ATOM   2841  N   PHE B 173      -1.272  11.433 -10.886  1.00  0.00           N  
ATOM   2842  H   PHE B 173      -1.383  10.945 -10.013  1.00  0.00           H  
ATOM   2843  CA  PHE B 173      -1.016  10.615 -12.075  1.00  0.00           C  
ATOM   2844  HA  PHE B 173      -0.007  10.823 -12.435  1.00  0.00           H  
ATOM   2845  CB  PHE B 173      -1.077   9.136 -11.646  1.00  0.00           C  
ATOM   2846  HB2 PHE B 173      -0.200   8.920 -11.034  1.00  0.00           H  
ATOM   2847  HB3 PHE B 173      -1.951   9.001 -11.011  1.00  0.00           H  
ATOM   2848  CG  PHE B 173      -1.171   8.101 -12.753  1.00  0.00           C  
ATOM   2849  CD1 PHE B 173      -0.010   7.624 -13.386  1.00  0.00           C  
ATOM   2850  HD1 PHE B 173       0.947   8.028 -13.110  1.00  0.00           H  
ATOM   2851  CE1 PHE B 173      -0.094   6.618 -14.366  1.00  0.00           C  
ATOM   2852  HE1 PHE B 173       0.801   6.252 -14.854  1.00  0.00           H  
ATOM   2853  CZ  PHE B 173      -1.348   6.084 -14.711  1.00  0.00           C  
ATOM   2854  HZ  PHE B 173      -1.420   5.314 -15.466  1.00  0.00           H  
ATOM   2855  CE2 PHE B 173      -2.512   6.564 -14.088  1.00  0.00           C  
ATOM   2856  HE2 PHE B 173      -3.478   6.171 -14.368  1.00  0.00           H  
ATOM   2857  CD2 PHE B 173      -2.423   7.568 -13.110  1.00  0.00           C  
ATOM   2858  HD2 PHE B 173      -3.323   7.928 -12.634  1.00  0.00           H  
ATOM   2859  C   PHE B 173      -2.004  10.941 -13.207  1.00  0.00           C  
ATOM   2860  O   PHE B 173      -3.215  10.793 -13.039  1.00  0.00           O  
ATOM   2861  N   LEU B 174      -1.472  11.378 -14.358  1.00  0.00           N  
ATOM   2862  H   LEU B 174      -0.471  11.512 -14.377  1.00  0.00           H  
ATOM   2863  CA  LEU B 174      -2.205  11.678 -15.600  1.00  0.00           C  
ATOM   2864  HA  LEU B 174      -1.502  12.183 -16.264  1.00  0.00           H  
ATOM   2865  CB  LEU B 174      -2.623  10.361 -16.300  1.00  0.00           C  
ATOM   2866  HB2 LEU B 174      -3.354   9.856 -15.667  1.00  0.00           H  
ATOM   2867  HB3 LEU B 174      -3.122  10.605 -17.239  1.00  0.00           H  
ATOM   2868  CG  LEU B 174      -1.486   9.373 -16.617  1.00  0.00           C  
ATOM   2869  HG  LEU B 174      -0.985   9.086 -15.694  1.00  0.00           H  
ATOM   2870  CD1 LEU B 174      -2.062   8.117 -17.268  1.00  0.00           C  
ATOM   2871 HD11 LEU B 174      -1.286   7.355 -17.320  1.00  0.00           H  
ATOM   2872 HD12 LEU B 174      -2.873   7.725 -16.654  1.00  0.00           H  
ATOM   2873 HD13 LEU B 174      -2.443   8.341 -18.264  1.00  0.00           H  
ATOM   2874  CD2 LEU B 174      -0.451   9.960 -17.580  1.00  0.00           C  
ATOM   2875 HD21 LEU B 174       0.295   9.206 -17.825  1.00  0.00           H  
ATOM   2876 HD22 LEU B 174       0.059  10.794 -17.101  1.00  0.00           H  
ATOM   2877 HD23 LEU B 174      -0.938  10.306 -18.491  1.00  0.00           H  
ATOM   2878  C   LEU B 174      -3.387  12.673 -15.476  1.00  0.00           C  
ATOM   2879  O   LEU B 174      -4.183  12.755 -16.407  1.00  0.00           O  
ATOM   2880  N   LEU B 175      -3.491  13.431 -14.372  1.00  0.00           N  
ATOM   2881  H   LEU B 175      -2.779  13.309 -13.662  1.00  0.00           H  
ATOM   2882  CA  LEU B 175      -4.674  14.235 -14.000  1.00  0.00           C  
ATOM   2883  HA  LEU B 175      -4.468  14.657 -13.017  1.00  0.00           H  
ATOM   2884  CB  LEU B 175      -4.893  15.425 -14.962  1.00  0.00           C  
ATOM   2885  HB2 LEU B 175      -5.213  15.032 -15.927  1.00  0.00           H  
ATOM   2886  HB3 LEU B 175      -5.716  16.030 -14.579  1.00  0.00           H  
ATOM   2887  CG  LEU B 175      -3.674  16.334 -15.182  1.00  0.00           C  
ATOM   2888  HG  LEU B 175      -2.823  15.743 -15.521  1.00  0.00           H  
ATOM   2889  CD1 LEU B 175      -3.990  17.366 -16.266  1.00  0.00           C  
ATOM   2890 HD11 LEU B 175      -3.120  17.995 -16.443  1.00  0.00           H  
ATOM   2891 HD12 LEU B 175      -4.834  17.984 -15.958  1.00  0.00           H  
ATOM   2892 HD13 LEU B 175      -4.249  16.849 -17.190  1.00  0.00           H  
ATOM   2893  CD2 LEU B 175      -3.286  17.074 -13.900  1.00  0.00           C  
ATOM   2894 HD21 LEU B 175      -4.140  17.638 -13.525  1.00  0.00           H  
ATOM   2895 HD22 LEU B 175      -2.968  16.360 -13.142  1.00  0.00           H  
ATOM   2896 HD23 LEU B 175      -2.460  17.754 -14.102  1.00  0.00           H  
ATOM   2897  C   LEU B 175      -5.944  13.382 -13.794  1.00  0.00           C  
ATOM   2898  O   LEU B 175      -7.015  13.693 -14.309  1.00  0.00           O  
ATOM   2899  N   SER B 176      -5.811  12.287 -13.043  1.00  0.00           N  
ATOM   2900  H   SER B 176      -4.904  12.108 -12.636  1.00  0.00           H  
ATOM   2901  CA  SER B 176      -6.906  11.362 -12.719  1.00  0.00           C  
ATOM   2902  HA  SER B 176      -7.260  10.909 -13.645  1.00  0.00           H  
ATOM   2903  CB  SER B 176      -6.396  10.256 -11.796  1.00  0.00           C  
ATOM   2904  HB2 SER B 176      -5.944  10.712 -10.919  1.00  0.00           H  
ATOM   2905  HB3 SER B 176      -7.234   9.636 -11.474  1.00  0.00           H  
ATOM   2906  OG  SER B 176      -5.447   9.436 -12.452  1.00  0.00           O  
ATOM   2907  HG  SER B 176      -4.667   9.984 -12.673  1.00  0.00           H  
ATOM   2908  C   SER B 176      -8.098  12.049 -12.040  1.00  0.00           C  
ATOM   2909  O   SER B 176      -7.933  13.029 -11.318  1.00  0.00           O  
ATOM   2910  N   GLU B 177      -9.292  11.487 -12.242  1.00  0.00           N  
ATOM   2911  H   GLU B 177      -9.341  10.680 -12.840  1.00  0.00           H  
ATOM   2912  CA  GLU B 177     -10.572  12.055 -11.793  1.00  0.00           C  
ATOM   2913  HA  GLU B 177     -10.670  13.030 -12.273  1.00  0.00           H  
ATOM   2914  CB  GLU B 177     -11.714  11.147 -12.298  1.00  0.00           C  
ATOM   2915  HB2 GLU B 177     -11.558  10.962 -13.363  1.00  0.00           H  
ATOM   2916  HB3 GLU B 177     -11.651  10.184 -11.785  1.00  0.00           H  
ATOM   2917  CG  GLU B 177     -13.138  11.699 -12.122  1.00  0.00           C  
ATOM   2918  HG2 GLU B 177     -13.843  10.985 -12.555  1.00  0.00           H  
ATOM   2919  HG3 GLU B 177     -13.363  11.772 -11.056  1.00  0.00           H  
ATOM   2920  CD  GLU B 177     -13.299  13.072 -12.786  1.00  0.00           C  
ATOM   2921  OE1 GLU B 177     -13.764  13.105 -13.946  1.00  0.00           O  
ATOM   2922  OE2 GLU B 177     -12.901  14.064 -12.131  1.00  0.00           O  
ATOM   2923  C   GLU B 177     -10.648  12.291 -10.268  1.00  0.00           C  
ATOM   2924  O   GLU B 177     -10.079  11.532  -9.473  1.00  0.00           O  
ATOM   2925  N   ALA B 178     -11.339  13.357  -9.859  1.00  0.00           N  
ATOM   2926  H   ALA B 178     -11.875  13.876 -10.558  1.00  0.00           H  
ATOM   2927  CA  ALA B 178     -11.435  13.778  -8.464  1.00  0.00           C  
ATOM   2928  HA  ALA B 178     -10.466  13.611  -7.991  1.00  0.00           H  
ATOM   2929  CB  ALA B 178     -11.719  15.283  -8.420  1.00  0.00           C  
ATOM   2930  HB1 ALA B 178     -10.935  15.823  -8.950  1.00  0.00           H  
ATOM   2931  HB2 ALA B 178     -12.680  15.494  -8.891  1.00  0.00           H  
ATOM   2932  HB3 ALA B 178     -11.741  15.618  -7.383  1.00  0.00           H  
ATOM   2933  C   ALA B 178     -12.488  12.978  -7.676  1.00  0.00           C  
ATOM   2934  O   ALA B 178     -13.673  12.945  -8.011  1.00  0.00           O  
ATOM   2935  N   HIE B 179     -12.073  12.383  -6.557  1.00  0.00           N  
ATOM   2936  H   HIE B 179     -11.105  12.505  -6.286  1.00  0.00           H  
ATOM   2937  CA  HIE B 179     -12.949  11.718  -5.592  1.00  0.00           C  
ATOM   2938  HA  HIE B 179     -13.821  11.325  -6.121  1.00  0.00           H  
ATOM   2939  CB  HIE B 179     -12.198  10.534  -4.962  1.00  0.00           C  
ATOM   2940  HB2 HIE B 179     -11.139  10.555  -5.220  1.00  0.00           H  
ATOM   2941  HB3 HIE B 179     -12.264  10.615  -3.887  1.00  0.00           H  
ATOM   2942  CG  HIE B 179     -12.774   9.201  -5.340  1.00  0.00           C  
ATOM   2943  ND1 HIE B 179     -13.979   8.685  -4.856  1.00  0.00           N  
ATOM   2944  CE1 HIE B 179     -14.138   7.507  -5.479  1.00  0.00           C  
ATOM   2945  HE1 HIE B 179     -14.991   6.855  -5.346  1.00  0.00           H  
ATOM   2946  NE2 HIE B 179     -13.106   7.263  -6.307  1.00  0.00           N  
ATOM   2947  HE2 HIE B 179     -13.011   6.459  -6.910  1.00  0.00           H  
ATOM   2948  CD2 HIE B 179     -12.236   8.327  -6.234  1.00  0.00           C  
ATOM   2949  HD2 HIE B 179     -11.323   8.471  -6.794  1.00  0.00           H  
ATOM   2950  C   HIE B 179     -13.472  12.686  -4.518  1.00  0.00           C  
ATOM   2951  O   HIE B 179     -12.993  13.809  -4.354  1.00  0.00           O  
ATOM   2952  N   THR B 180     -14.467  12.251  -3.739  1.00  0.00           N  
ATOM   2953  H   THR B 180     -14.817  11.314  -3.895  1.00  0.00           H  
ATOM   2954  CA  THR B 180     -15.034  13.025  -2.615  1.00  0.00           C  
ATOM   2955  HA  THR B 180     -14.303  13.757  -2.271  1.00  0.00           H  
ATOM   2956  CB  THR B 180     -16.286  13.792  -3.069  1.00  0.00           C  
ATOM   2957  HB  THR B 180     -16.959  13.114  -3.595  1.00  0.00           H  
ATOM   2958  CG2 THR B 180     -17.056  14.466  -1.935  1.00  0.00           C  
ATOM   2959 HG21 THR B 180     -16.375  15.081  -1.346  1.00  0.00           H  
ATOM   2960 HG22 THR B 180     -17.525  13.716  -1.297  1.00  0.00           H  
ATOM   2961 HG23 THR B 180     -17.839  15.092  -2.362  1.00  0.00           H  
ATOM   2962  OG1 THR B 180     -15.923  14.840  -3.928  1.00  0.00           O  
ATOM   2963  HG1 THR B 180     -15.271  14.506  -4.558  1.00  0.00           H  
ATOM   2964  C   THR B 180     -15.360  12.119  -1.429  1.00  0.00           C  
ATOM   2965  O   THR B 180     -15.949  11.058  -1.611  1.00  0.00           O  
ATOM   2966  N   CYS B 181     -15.013  12.549  -0.215  1.00  0.00           N  
ATOM   2967  H   CYS B 181     -14.515  13.432  -0.138  1.00  0.00           H  
ATOM   2968  CA  CYS B 181     -15.345  11.867   1.034  1.00  0.00           C  
ATOM   2969  HA  CYS B 181     -15.910  10.961   0.806  1.00  0.00           H  
ATOM   2970  CB  CYS B 181     -14.036  11.445   1.715  1.00  0.00           C  
ATOM   2971  HB2 CYS B 181     -13.373  10.979   0.986  1.00  0.00           H  
ATOM   2972  HB3 CYS B 181     -13.541  12.334   2.113  1.00  0.00           H  
ATOM   2973  SG  CYS B 181     -14.348  10.265   3.061  1.00  0.00           S  
ATOM   2974  HG  CYS B 181     -14.448   9.145   2.327  1.00  0.00           H  
ATOM   2975  C   CYS B 181     -16.227  12.753   1.936  1.00  0.00           C  
ATOM   2976  O   CYS B 181     -16.051  13.975   1.999  1.00  0.00           O  
ATOM   2977  N   ILE B 182     -17.159  12.126   2.657  1.00  0.00           N  
ATOM   2978  H   ILE B 182     -17.191  11.116   2.621  1.00  0.00           H  
ATOM   2979  CA  ILE B 182     -17.933  12.759   3.732  1.00  0.00           C  
ATOM   2980  HA  ILE B 182     -17.927  13.837   3.586  1.00  0.00           H  
ATOM   2981  CB  ILE B 182     -19.407  12.289   3.708  1.00  0.00           C  
ATOM   2982  HB  ILE B 182     -19.417  11.214   3.898  1.00  0.00           H  
ATOM   2983  CG2 ILE B 182     -20.223  12.957   4.827  1.00  0.00           C  
ATOM   2984 HG21 ILE B 182     -19.858  12.641   5.806  1.00  0.00           H  
ATOM   2985 HG22 ILE B 182     -20.156  14.044   4.763  1.00  0.00           H  
ATOM   2986 HG23 ILE B 182     -21.272  12.665   4.753  1.00  0.00           H  
ATOM   2987  CG1 ILE B 182     -20.097  12.512   2.340  1.00  0.00           C  
ATOM   2988 HG12 ILE B 182     -19.573  11.934   1.578  1.00  0.00           H  
ATOM   2989 HG13 ILE B 182     -21.111  12.115   2.397  1.00  0.00           H  
ATOM   2990  CD1 ILE B 182     -20.182  13.971   1.866  1.00  0.00           C  
ATOM   2991 HD11 ILE B 182     -20.781  14.562   2.558  1.00  0.00           H  
ATOM   2992 HD12 ILE B 182     -20.655  14.000   0.884  1.00  0.00           H  
ATOM   2993 HD13 ILE B 182     -19.185  14.402   1.785  1.00  0.00           H  
ATOM   2994  C   ILE B 182     -17.249  12.422   5.069  1.00  0.00           C  
ATOM   2995  O   ILE B 182     -16.937  11.248   5.284  1.00  0.00           O  
ATOM   2996  N   PRO B 183     -16.971  13.405   5.947  1.00  0.00           N  
ATOM   2997  CD  PRO B 183     -17.125  14.836   5.739  1.00  0.00           C  
ATOM   2998  HD2 PRO B 183     -18.177  15.093   5.606  1.00  0.00           H  
ATOM   2999  HD3 PRO B 183     -16.540  15.149   4.873  1.00  0.00           H  
ATOM   3000  CG  PRO B 183     -16.583  15.517   6.995  1.00  0.00           C  
ATOM   3001  HG2 PRO B 183     -17.413  15.784   7.646  1.00  0.00           H  
ATOM   3002  HG3 PRO B 183     -15.996  16.397   6.740  1.00  0.00           H  
ATOM   3003  CB  PRO B 183     -15.721  14.462   7.682  1.00  0.00           C  
ATOM   3004  HB2 PRO B 183     -15.717  14.586   8.766  1.00  0.00           H  
ATOM   3005  HB3 PRO B 183     -14.704  14.509   7.302  1.00  0.00           H  
ATOM   3006  CA  PRO B 183     -16.370  13.149   7.251  1.00  0.00           C  
ATOM   3007  HA  PRO B 183     -15.597  12.388   7.155  1.00  0.00           H  
ATOM   3008  C   PRO B 183     -17.394  12.695   8.292  1.00  0.00           C  
ATOM   3009  O   PRO B 183     -18.473  13.275   8.429  1.00  0.00           O  
ATOM   3010  N   GLU B 184     -16.991  11.713   9.091  1.00  0.00           N  
ATOM   3011  H   GLU B 184     -16.054  11.355   8.949  1.00  0.00           H  
ATOM   3012  CA  GLU B 184     -17.603  11.438  10.388  1.00  0.00           C  
ATOM   3013  HA  GLU B 184     -18.676  11.599  10.305  1.00  0.00           H  
ATOM   3014  CB  GLU B 184     -17.335   9.973  10.790  1.00  0.00           C  
ATOM   3015  HB2 GLU B 184     -16.325   9.692  10.485  1.00  0.00           H  
ATOM   3016  HB3 GLU B 184     -17.390   9.863  11.874  1.00  0.00           H  
ATOM   3017  CG  GLU B 184     -18.344   9.000  10.161  1.00  0.00           C  
ATOM   3018  HG2 GLU B 184     -18.338   9.133   9.076  1.00  0.00           H  
ATOM   3019  HG3 GLU B 184     -18.000   7.984  10.368  1.00  0.00           H  
ATOM   3020  CD  GLU B 184     -19.782   9.159  10.698  1.00  0.00           C  
ATOM   3021  OE1 GLU B 184     -20.628   8.335  10.288  1.00  0.00           O  
ATOM   3022  OE2 GLU B 184     -20.025  10.089  11.507  1.00  0.00           O  
ATOM   3023  C   GLU B 184     -17.094  12.402  11.468  1.00  0.00           C  
ATOM   3024  O   GLU B 184     -16.064  13.072  11.314  1.00  0.00           O  
ATOM   3025  N   ASN B 185     -17.797  12.447  12.600  1.00  0.00           N  
ATOM   3026  H   ASN B 185     -18.587  11.815  12.682  1.00  0.00           H  
ATOM   3027  CA  ASN B 185     -17.274  13.082  13.810  1.00  0.00           C  
ATOM   3028  HA  ASN B 185     -16.859  14.052  13.532  1.00  0.00           H  
ATOM   3029  CB  ASN B 185     -18.434  13.318  14.791  1.00  0.00           C  
ATOM   3030  HB2 ASN B 185     -19.269  13.778  14.264  1.00  0.00           H  
ATOM   3031  HB3 ASN B 185     -18.773  12.361  15.188  1.00  0.00           H  
ATOM   3032  CG  ASN B 185     -18.033  14.216  15.947  1.00  0.00           C  
ATOM   3033  OD1 ASN B 185     -17.639  13.767  17.015  1.00  0.00           O  
ATOM   3034  ND2 ASN B 185     -18.100  15.515  15.768  1.00  0.00           N  
ATOM   3035 HD21 ASN B 185     -17.787  16.113  16.525  1.00  0.00           H  
ATOM   3036 HD22 ASN B 185     -18.332  15.892  14.872  1.00  0.00           H  
ATOM   3037  C   ASN B 185     -16.128  12.248  14.424  1.00  0.00           C  
ATOM   3038  O   ASN B 185     -16.151  11.023  14.397  1.00  0.00           O  
ATOM   3039  N   ASN B 186     -15.144  12.925  15.019  1.00  0.00           N  
ATOM   3040  H   ASN B 186     -15.201  13.937  14.999  1.00  0.00           H  
ATOM   3041  CA  ASN B 186     -13.976  12.335  15.687  1.00  0.00           C  
ATOM   3042  HA  ASN B 186     -14.134  11.259  15.780  1.00  0.00           H  
ATOM   3043  CB  ASN B 186     -12.734  12.540  14.802  1.00  0.00           C  
ATOM   3044  HB2 ASN B 186     -12.967  12.258  13.779  1.00  0.00           H  
ATOM   3045  HB3 ASN B 186     -12.453  13.587  14.817  1.00  0.00           H  
ATOM   3046  CG  ASN B 186     -11.527  11.724  15.233  1.00  0.00           C  
ATOM   3047  OD1 ASN B 186     -11.635  10.600  15.696  1.00  0.00           O  
ATOM   3048  ND2 ASN B 186     -10.350  12.283  15.048  1.00  0.00           N  
ATOM   3049 HD21 ASN B 186      -9.498  11.773  15.274  1.00  0.00           H  
ATOM   3050 HD22 ASN B 186     -10.267  13.194  14.645  1.00  0.00           H  
ATOM   3051  C   ASN B 186     -13.829  12.872  17.128  1.00  0.00           C  
ATOM   3052  O   ASN B 186     -12.753  13.285  17.556  1.00  0.00           O  
ATOM   3053  N   GLY B 187     -14.947  12.936  17.857  1.00  0.00           N  
ATOM   3054  H   GLY B 187     -15.820  12.701  17.396  1.00  0.00           H  
ATOM   3055  CA  GLY B 187     -15.010  13.376  19.250  1.00  0.00           C  
ATOM   3056  HA2 GLY B 187     -15.824  12.850  19.749  1.00  0.00           H  
ATOM   3057  HA3 GLY B 187     -14.082  13.114  19.761  1.00  0.00           H  
ATOM   3058  C   GLY B 187     -15.227  14.884  19.392  1.00  0.00           C  
ATOM   3059  O   GLY B 187     -14.283  15.676  19.415  1.00  0.00           O  
ATOM   3060  N   GLY B 188     -16.489  15.304  19.504  1.00  0.00           N  
ATOM   3061  H   GLY B 188     -17.227  14.637  19.327  1.00  0.00           H  
ATOM   3062  CA  GLY B 188     -16.846  16.703  19.755  1.00  0.00           C  
ATOM   3063  HA2 GLY B 188     -17.910  16.771  19.977  1.00  0.00           H  
ATOM   3064  HA3 GLY B 188     -16.291  17.065  20.622  1.00  0.00           H  
ATOM   3065  C   GLY B 188     -16.542  17.593  18.550  1.00  0.00           C  
ATOM   3066  O   GLY B 188     -17.300  17.599  17.583  1.00  0.00           O  
ATOM   3067  N   ALA B 189     -15.446  18.353  18.610  1.00  0.00           N  
ATOM   3068  H   ALA B 189     -14.843  18.245  19.413  1.00  0.00           H  
ATOM   3069  CA  ALA B 189     -14.977  19.202  17.508  1.00  0.00           C  
ATOM   3070  HA  ALA B 189     -15.835  19.478  16.895  1.00  0.00           H  
ATOM   3071  CB  ALA B 189     -14.411  20.496  18.100  1.00  0.00           C  
ATOM   3072  HB1 ALA B 189     -13.484  20.293  18.635  1.00  0.00           H  
ATOM   3073  HB2 ALA B 189     -14.210  21.200  17.293  1.00  0.00           H  
ATOM   3074  HB3 ALA B 189     -15.135  20.945  18.781  1.00  0.00           H  
ATOM   3075  C   ALA B 189     -13.989  18.508  16.541  1.00  0.00           C  
ATOM   3076  O   ALA B 189     -13.532  19.136  15.584  1.00  0.00           O  
ATOM   3077  N   GLY B 190     -13.635  17.240  16.774  1.00  0.00           N  
ATOM   3078  H   GLY B 190     -13.992  16.772  17.598  1.00  0.00           H  
ATOM   3079  CA  GLY B 190     -12.886  16.434  15.811  1.00  0.00           C  
ATOM   3080  HA2 GLY B 190     -12.042  17.009  15.433  1.00  0.00           H  
ATOM   3081  HA3 GLY B 190     -12.489  15.550  16.309  1.00  0.00           H  
ATOM   3082  C   GLY B 190     -13.737  15.981  14.618  1.00  0.00           C  
ATOM   3083  O   GLY B 190     -14.945  15.766  14.745  1.00  0.00           O  
ATOM   3084  N   CYS B 191     -13.078  15.763  13.478  1.00  0.00           N  
ATOM   3085  H   CYS B 191     -12.089  15.989  13.446  1.00  0.00           H  
ATOM   3086  CA  CYS B 191     -13.644  15.184  12.253  1.00  0.00           C  
ATOM   3087  HA  CYS B 191     -14.582  14.678  12.483  1.00  0.00           H  
ATOM   3088  CB  CYS B 191     -13.918  16.301  11.235  1.00  0.00           C  
ATOM   3089  HB2 CYS B 191     -12.956  16.699  10.915  1.00  0.00           H  
ATOM   3090  HB3 CYS B 191     -14.430  15.883  10.366  1.00  0.00           H  
ATOM   3091  SG  CYS B 191     -14.907  17.655  11.934  1.00  0.00           S  
ATOM   3092  HG  CYS B 191     -15.974  16.904  12.253  1.00  0.00           H  
ATOM   3093  C   CYS B 191     -12.673  14.158  11.638  1.00  0.00           C  
ATOM   3094  O   CYS B 191     -11.458  14.290  11.810  1.00  0.00           O  
ATOM   3095  N   VAL B 192     -13.182  13.167  10.896  1.00  0.00           N  
ATOM   3096  H   VAL B 192     -14.194  13.082  10.821  1.00  0.00           H  
ATOM   3097  CA  VAL B 192     -12.362  12.148  10.212  1.00  0.00           C  
ATOM   3098  HA  VAL B 192     -11.414  12.616   9.954  1.00  0.00           H  
ATOM   3099  CB  VAL B 192     -12.027  10.978  11.170  1.00  0.00           C  
ATOM   3100  HB  VAL B 192     -11.523  11.398  12.041  1.00  0.00           H  
ATOM   3101  CG1 VAL B 192     -13.259  10.211  11.671  1.00  0.00           C  
ATOM   3102 HG11 VAL B 192     -13.981  10.896  12.117  1.00  0.00           H  
ATOM   3103 HG12 VAL B 192     -13.742   9.689  10.849  1.00  0.00           H  
ATOM   3104 HG13 VAL B 192     -12.961   9.489  12.432  1.00  0.00           H  
ATOM   3105  CG2 VAL B 192     -11.060   9.965  10.542  1.00  0.00           C  
ATOM   3106 HG21 VAL B 192     -11.517   9.471   9.684  1.00  0.00           H  
ATOM   3107 HG22 VAL B 192     -10.153  10.476  10.223  1.00  0.00           H  
ATOM   3108 HG23 VAL B 192     -10.786   9.213  11.283  1.00  0.00           H  
ATOM   3109  C   VAL B 192     -12.993  11.676   8.892  1.00  0.00           C  
ATOM   3110  O   VAL B 192     -14.163  11.300   8.846  1.00  0.00           O  
ATOM   3111  N   CYS B 193     -12.202  11.672   7.817  1.00  0.00           N  
ATOM   3112  H   CYS B 193     -11.247  11.987   7.958  1.00  0.00           H  
ATOM   3113  CA  CYS B 193     -12.505  11.050   6.525  1.00  0.00           C  
ATOM   3114  HA  CYS B 193     -13.572  10.820   6.474  1.00  0.00           H  
ATOM   3115  CB  CYS B 193     -12.160  12.009   5.374  1.00  0.00           C  
ATOM   3116  HB2 CYS B 193     -11.233  12.539   5.601  1.00  0.00           H  
ATOM   3117  HB3 CYS B 193     -12.011  11.434   4.460  1.00  0.00           H  
ATOM   3118  SG  CYS B 193     -13.507  13.186   5.085  1.00  0.00           S  
ATOM   3119  HG  CYS B 193     -14.427  12.290   4.693  1.00  0.00           H  
ATOM   3120  C   CYS B 193     -11.740   9.729   6.343  1.00  0.00           C  
ATOM   3121  O   CYS B 193     -10.529   9.649   6.565  1.00  0.00           O  
ATOM   3122  N   HIE B 194     -12.443   8.715   5.838  1.00  0.00           N  
ATOM   3123  H   HIE B 194     -13.424   8.867   5.653  1.00  0.00           H  
ATOM   3124  CA  HIE B 194     -11.904   7.381   5.542  1.00  0.00           C  
ATOM   3125  HA  HIE B 194     -10.926   7.262   6.012  1.00  0.00           H  
ATOM   3126  CB  HIE B 194     -12.834   6.323   6.158  1.00  0.00           C  
ATOM   3127  HB2 HIE B 194     -13.813   6.362   5.676  1.00  0.00           H  
ATOM   3128  HB3 HIE B 194     -12.412   5.331   5.990  1.00  0.00           H  
ATOM   3129  CG  HIE B 194     -13.011   6.529   7.641  1.00  0.00           C  
ATOM   3130  ND1 HIE B 194     -12.054   6.230   8.611  1.00  0.00           N  
ATOM   3131  CE1 HIE B 194     -12.564   6.656   9.777  1.00  0.00           C  
ATOM   3132  HE1 HIE B 194     -12.064   6.580  10.734  1.00  0.00           H  
ATOM   3133  NE2 HIE B 194     -13.771   7.213   9.585  1.00  0.00           N  
ATOM   3134  HE2 HIE B 194     -14.337   7.642  10.305  1.00  0.00           H  
ATOM   3135  CD2 HIE B 194     -14.068   7.148   8.243  1.00  0.00           C  
ATOM   3136  HD2 HIE B 194     -14.943   7.550   7.753  1.00  0.00           H  
ATOM   3137  C   HIE B 194     -11.719   7.223   4.030  1.00  0.00           C  
ATOM   3138  O   HIE B 194     -12.654   6.879   3.310  1.00  0.00           O  
ATOM   3139  N   LEU B 195     -10.528   7.553   3.523  1.00  0.00           N  
ATOM   3140  H   LEU B 195      -9.762   7.772   4.153  1.00  0.00           H  
ATOM   3141  CA  LEU B 195     -10.249   7.597   2.083  1.00  0.00           C  
ATOM   3142  HA  LEU B 195     -11.147   7.935   1.562  1.00  0.00           H  
ATOM   3143  CB  LEU B 195      -9.123   8.615   1.789  1.00  0.00           C  
ATOM   3144  HB2 LEU B 195      -8.172   8.180   2.097  1.00  0.00           H  
ATOM   3145  HB3 LEU B 195      -9.072   8.763   0.710  1.00  0.00           H  
ATOM   3146  CG  LEU B 195      -9.263   9.989   2.479  1.00  0.00           C  
ATOM   3147  HG  LEU B 195      -9.287   9.865   3.562  1.00  0.00           H  
ATOM   3148  CD1 LEU B 195      -8.071  10.883   2.135  1.00  0.00           C  
ATOM   3149 HD11 LEU B 195      -7.155  10.414   2.495  1.00  0.00           H  
ATOM   3150 HD12 LEU B 195      -8.177  11.851   2.627  1.00  0.00           H  
ATOM   3151 HD13 LEU B 195      -8.007  11.032   1.056  1.00  0.00           H  
ATOM   3152  CD2 LEU B 195     -10.539  10.708   2.047  1.00  0.00           C  
ATOM   3153 HD21 LEU B 195     -11.407  10.104   2.301  1.00  0.00           H  
ATOM   3154 HD22 LEU B 195     -10.614  11.664   2.556  1.00  0.00           H  
ATOM   3155 HD23 LEU B 195     -10.513  10.877   0.975  1.00  0.00           H  
ATOM   3156  C   LEU B 195      -9.895   6.197   1.554  1.00  0.00           C  
ATOM   3157  O   LEU B 195      -8.949   5.582   2.042  1.00  0.00           O  
ATOM   3158  N   LEU B 196     -10.614   5.714   0.537  1.00  0.00           N  
ATOM   3159  H   LEU B 196     -11.343   6.295   0.153  1.00  0.00           H  
ATOM   3160  CA  LEU B 196     -10.275   4.478  -0.182  1.00  0.00           C  
ATOM   3161  HA  LEU B 196     -10.127   3.679   0.543  1.00  0.00           H  
ATOM   3162  CB  LEU B 196     -11.427   4.091  -1.132  1.00  0.00           C  
ATOM   3163  HB2 LEU B 196     -11.946   4.995  -1.456  1.00  0.00           H  
ATOM   3164  HB3 LEU B 196     -11.000   3.647  -2.034  1.00  0.00           H  
ATOM   3165  CG  LEU B 196     -12.426   3.090  -0.506  1.00  0.00           C  
ATOM   3166  HG  LEU B 196     -12.183   2.907   0.541  1.00  0.00           H  
ATOM   3167  CD1 LEU B 196     -12.383   1.757  -1.259  1.00  0.00           C  
ATOM   3168 HD11 LEU B 196     -13.075   1.048  -0.805  1.00  0.00           H  
ATOM   3169 HD12 LEU B 196     -11.376   1.343  -1.205  1.00  0.00           H  
ATOM   3170 HD13 LEU B 196     -12.653   1.904  -2.306  1.00  0.00           H  
ATOM   3171  CD2 LEU B 196     -13.862   3.606  -0.581  1.00  0.00           C  
ATOM   3172 HD21 LEU B 196     -14.545   2.859  -0.178  1.00  0.00           H  
ATOM   3173 HD22 LEU B 196     -14.129   3.821  -1.615  1.00  0.00           H  
ATOM   3174 HD23 LEU B 196     -13.951   4.515   0.013  1.00  0.00           H  
ATOM   3175  C   LEU B 196      -8.954   4.639  -0.951  1.00  0.00           C  
ATOM   3176  O   LEU B 196      -8.840   5.498  -1.824  1.00  0.00           O  
ATOM   3177  N   MET B 197      -7.967   3.801  -0.618  1.00  0.00           N  
ATOM   3178  H   MET B 197      -8.166   3.112   0.102  1.00  0.00           H  
ATOM   3179  CA  MET B 197      -6.598   3.813  -1.156  1.00  0.00           C  
ATOM   3180  HA  MET B 197      -6.636   4.121  -2.203  1.00  0.00           H  
ATOM   3181  CB  MET B 197      -5.740   4.835  -0.383  1.00  0.00           C  
ATOM   3182  HB2 MET B 197      -5.804   4.636   0.687  1.00  0.00           H  
ATOM   3183  HB3 MET B 197      -4.705   4.723  -0.687  1.00  0.00           H  
ATOM   3184  CG  MET B 197      -6.150   6.286  -0.663  1.00  0.00           C  
ATOM   3185  HG2 MET B 197      -6.374   6.384  -1.726  1.00  0.00           H  
ATOM   3186  HG3 MET B 197      -7.058   6.511  -0.103  1.00  0.00           H  
ATOM   3187  SD  MET B 197      -4.892   7.524  -0.259  1.00  0.00           S  
ATOM   3188  CE  MET B 197      -5.820   9.025  -0.674  1.00  0.00           C  
ATOM   3189  HE1 MET B 197      -6.148   8.978  -1.712  1.00  0.00           H  
ATOM   3190  HE2 MET B 197      -6.693   9.108  -0.026  1.00  0.00           H  
ATOM   3191  HE3 MET B 197      -5.187   9.901  -0.541  1.00  0.00           H  
ATOM   3192  C   MET B 197      -5.998   2.390  -1.134  1.00  0.00           C  
ATOM   3193  O   MET B 197      -4.946   2.136  -0.550  1.00  0.00           O  
ATOM   3194  N   ASP B 198      -6.719   1.436  -1.727  1.00  0.00           N  
ATOM   3195  H   ASP B 198      -7.527   1.707  -2.278  1.00  0.00           H  
ATOM   3196  CA  ASP B 198      -6.494  -0.012  -1.602  1.00  0.00           C  
ATOM   3197  HA  ASP B 198      -6.277  -0.225  -0.560  1.00  0.00           H  
ATOM   3198  CB  ASP B 198      -7.775  -0.785  -1.991  1.00  0.00           C  
ATOM   3199  HB2 ASP B 198      -7.598  -1.852  -1.846  1.00  0.00           H  
ATOM   3200  HB3 ASP B 198      -8.570  -0.495  -1.302  1.00  0.00           H  
ATOM   3201  CG  ASP B 198      -8.261  -0.537  -3.430  1.00  0.00           C  
ATOM   3202  OD1 ASP B 198      -8.772  -1.472  -4.090  1.00  0.00           O  
ATOM   3203  OD2 ASP B 198      -8.128   0.599  -3.936  1.00  0.00           O  
ATOM   3204  C   ASP B 198      -5.293  -0.568  -2.386  1.00  0.00           C  
ATOM   3205  O   ASP B 198      -4.755  -1.599  -1.989  1.00  0.00           O  
ATOM   3206  N   ASP B 199      -4.845   0.079  -3.471  1.00  0.00           N  
ATOM   3207  H   ASP B 199      -5.373   0.878  -3.797  1.00  0.00           H  
ATOM   3208  CA  ASP B 199      -3.704  -0.397  -4.274  1.00  0.00           C  
ATOM   3209  HA  ASP B 199      -3.207  -1.179  -3.697  1.00  0.00           H  
ATOM   3210  CB  ASP B 199      -4.166  -1.085  -5.573  1.00  0.00           C  
ATOM   3211  HB2 ASP B 199      -3.381  -1.786  -5.857  1.00  0.00           H  
ATOM   3212  HB3 ASP B 199      -5.057  -1.679  -5.362  1.00  0.00           H  
ATOM   3213  CG  ASP B 199      -4.461  -0.175  -6.775  1.00  0.00           C  
ATOM   3214  OD1 ASP B 199      -4.925   0.978  -6.649  1.00  0.00           O  
ATOM   3215  OD2 ASP B 199      -4.311  -0.674  -7.918  1.00  0.00           O  
ATOM   3216  C   ASP B 199      -2.592   0.642  -4.478  1.00  0.00           C  
ATOM   3217  O   ASP B 199      -2.029   0.756  -5.565  1.00  0.00           O  
ATOM   3218  N   VAL B 200      -2.284   1.427  -3.448  1.00  0.00           N  
ATOM   3219  H   VAL B 200      -2.795   1.290  -2.585  1.00  0.00           H  
ATOM   3220  CA  VAL B 200      -1.223   2.454  -3.461  1.00  0.00           C  
ATOM   3221  HA  VAL B 200      -1.436   3.124  -4.288  1.00  0.00           H  
ATOM   3222  CB  VAL B 200      -1.250   3.293  -2.172  1.00  0.00           C  
ATOM   3223  HB  VAL B 200      -0.373   3.941  -2.156  1.00  0.00           H  
ATOM   3224  CG1 VAL B 200      -2.480   4.200  -2.183  1.00  0.00           C  
ATOM   3225 HG11 VAL B 200      -2.420   4.884  -3.029  1.00  0.00           H  
ATOM   3226 HG12 VAL B 200      -2.519   4.767  -1.256  1.00  0.00           H  
ATOM   3227 HG13 VAL B 200      -3.386   3.601  -2.274  1.00  0.00           H  
ATOM   3228  CG2 VAL B 200      -1.247   2.453  -0.887  1.00  0.00           C  
ATOM   3229 HG21 VAL B 200      -0.402   1.764  -0.899  1.00  0.00           H  
ATOM   3230 HG22 VAL B 200      -2.171   1.883  -0.793  1.00  0.00           H  
ATOM   3231 HG23 VAL B 200      -1.152   3.111  -0.025  1.00  0.00           H  
ATOM   3232  C   VAL B 200       0.201   1.921  -3.698  1.00  0.00           C  
ATOM   3233  O   VAL B 200       0.518   0.774  -3.381  1.00  0.00           O  
ATOM   3234  N   VAL B 201       1.061   2.787  -4.250  1.00  0.00           N  
ATOM   3235  H   VAL B 201       0.675   3.683  -4.544  1.00  0.00           H  
ATOM   3236  CA  VAL B 201       2.506   2.588  -4.502  1.00  0.00           C  
ATOM   3237  HA  VAL B 201       2.892   1.869  -3.779  1.00  0.00           H  
ATOM   3238  CB  VAL B 201       2.765   2.030  -5.921  1.00  0.00           C  
ATOM   3239  HB  VAL B 201       3.844   1.919  -6.046  1.00  0.00           H  
ATOM   3240  CG1 VAL B 201       2.136   0.641  -6.076  1.00  0.00           C  
ATOM   3241 HG11 VAL B 201       2.400   0.199  -7.027  1.00  0.00           H  
ATOM   3242 HG12 VAL B 201       2.497   0.000  -5.273  1.00  0.00           H  
ATOM   3243 HG13 VAL B 201       1.050   0.712  -6.018  1.00  0.00           H  
ATOM   3244  CG2 VAL B 201       2.251   2.933  -7.055  1.00  0.00           C  
ATOM   3245 HG21 VAL B 201       2.563   2.540  -8.021  1.00  0.00           H  
ATOM   3246 HG22 VAL B 201       1.163   2.985  -7.032  1.00  0.00           H  
ATOM   3247 HG23 VAL B 201       2.643   3.943  -6.952  1.00  0.00           H  
ATOM   3248  C   VAL B 201       3.267   3.908  -4.297  1.00  0.00           C  
ATOM   3249  O   VAL B 201       2.676   4.977  -4.425  1.00  0.00           O  
ATOM   3250  N   SER B 202       4.577   3.884  -4.031  1.00  0.00           N  
ATOM   3251  H   SER B 202       5.038   2.980  -3.952  1.00  0.00           H  
ATOM   3252  CA  SER B 202       5.339   5.089  -3.616  1.00  0.00           C  
ATOM   3253  HA  SER B 202       4.821   5.518  -2.763  1.00  0.00           H  
ATOM   3254  CB  SER B 202       6.762   4.727  -3.174  1.00  0.00           C  
ATOM   3255  HB2 SER B 202       7.342   4.398  -4.035  1.00  0.00           H  
ATOM   3256  HB3 SER B 202       7.240   5.610  -2.748  1.00  0.00           H  
ATOM   3257  OG  SER B 202       6.756   3.698  -2.211  1.00  0.00           O  
ATOM   3258  HG  SER B 202       6.564   2.869  -2.696  1.00  0.00           H  
ATOM   3259  C   SER B 202       5.432   6.203  -4.672  1.00  0.00           C  
ATOM   3260  O   SER B 202       5.796   7.338  -4.350  1.00  0.00           O  
ATOM   3261  N   ALA B 203       5.118   5.862  -5.925  1.00  0.00           N  
ATOM   3262  H   ALA B 203       4.848   4.901  -6.068  1.00  0.00           H  
ATOM   3263  CA  ALA B 203       4.995   6.762  -7.073  1.00  0.00           C  
ATOM   3264  HA  ALA B 203       5.785   7.514  -7.027  1.00  0.00           H  
ATOM   3265  CB  ALA B 203       5.206   5.906  -8.324  1.00  0.00           C  
ATOM   3266  HB1 ALA B 203       5.109   6.530  -9.212  1.00  0.00           H  
ATOM   3267  HB2 ALA B 203       6.198   5.454  -8.309  1.00  0.00           H  
ATOM   3268  HB3 ALA B 203       4.449   5.123  -8.368  1.00  0.00           H  
ATOM   3269  C   ALA B 203       3.644   7.513  -7.144  1.00  0.00           C  
ATOM   3270  O   ALA B 203       3.497   8.438  -7.943  1.00  0.00           O  
ATOM   3271  N   ASP B 204       2.654   7.139  -6.331  1.00  0.00           N  
ATOM   3272  H   ASP B 204       2.818   6.383  -5.674  1.00  0.00           H  
ATOM   3273  CA  ASP B 204       1.398   7.875  -6.196  1.00  0.00           C  
ATOM   3274  HA  ASP B 204       1.066   8.189  -7.189  1.00  0.00           H  
ATOM   3275  CB  ASP B 204       0.304   6.995  -5.588  1.00  0.00           C  
ATOM   3276  HB2 ASP B 204       0.606   6.713  -4.578  1.00  0.00           H  
ATOM   3277  HB3 ASP B 204      -0.605   7.588  -5.487  1.00  0.00           H  
ATOM   3278  CG  ASP B 204      -0.026   5.737  -6.383  1.00  0.00           C  
ATOM   3279  OD1 ASP B 204      -0.032   5.738  -7.635  1.00  0.00           O  
ATOM   3280  OD2 ASP B 204      -0.387   4.739  -5.726  1.00  0.00           O  
ATOM   3281  C   ASP B 204       1.545   9.108  -5.299  1.00  0.00           C  
ATOM   3282  O   ASP B 204       2.186   9.076  -4.247  1.00  0.00           O  
ATOM   3283  N   GLN B 205       0.848  10.179  -5.667  1.00  0.00           N  
ATOM   3284  H   GLN B 205       0.333  10.143  -6.532  1.00  0.00           H  
ATOM   3285  CA  GLN B 205       0.654  11.358  -4.831  1.00  0.00           C  
ATOM   3286  HA  GLN B 205       0.730  11.056  -3.786  1.00  0.00           H  
ATOM   3287  CB  GLN B 205       1.759  12.387  -5.118  1.00  0.00           C  
ATOM   3288  HB2 GLN B 205       2.723  11.898  -4.976  1.00  0.00           H  
ATOM   3289  HB3 GLN B 205       1.697  12.712  -6.158  1.00  0.00           H  
ATOM   3290  CG  GLN B 205       1.670  13.617  -4.197  1.00  0.00           C  
ATOM   3291  HG2 GLN B 205       0.829  14.237  -4.513  1.00  0.00           H  
ATOM   3292  HG3 GLN B 205       1.490  13.293  -3.170  1.00  0.00           H  
ATOM   3293  CD  GLN B 205       2.935  14.475  -4.205  1.00  0.00           C  
ATOM   3294  OE1 GLN B 205       4.009  14.086  -4.625  1.00  0.00           O  
ATOM   3295  NE2 GLN B 205       2.852  15.697  -3.734  1.00  0.00           N  
ATOM   3296 HE21 GLN B 205       3.674  16.269  -3.817  1.00  0.00           H  
ATOM   3297 HE22 GLN B 205       1.981  16.041  -3.343  1.00  0.00           H  
ATOM   3298  C   GLN B 205      -0.751  11.915  -5.063  1.00  0.00           C  
ATOM   3299  O   GLN B 205      -1.238  11.912  -6.192  1.00  0.00           O  
ATOM   3300  N   TYR B 206      -1.397  12.388  -4.001  1.00  0.00           N  
ATOM   3301  H   TYR B 206      -0.959  12.302  -3.091  1.00  0.00           H  
ATOM   3302  CA  TYR B 206      -2.732  12.987  -4.032  1.00  0.00           C  
ATOM   3303  HA  TYR B 206      -3.140  12.878  -5.032  1.00  0.00           H  
ATOM   3304  CB  TYR B 206      -3.661  12.253  -3.050  1.00  0.00           C  
ATOM   3305  HB2 TYR B 206      -3.188  12.223  -2.066  1.00  0.00           H  
ATOM   3306  HB3 TYR B 206      -4.580  12.836  -2.948  1.00  0.00           H  
ATOM   3307  CG  TYR B 206      -4.040  10.839  -3.463  1.00  0.00           C  
ATOM   3308  CD1 TYR B 206      -3.160   9.759  -3.238  1.00  0.00           C  
ATOM   3309  HD1 TYR B 206      -2.204   9.934  -2.765  1.00  0.00           H  
ATOM   3310  CE1 TYR B 206      -3.525   8.453  -3.629  1.00  0.00           C  
ATOM   3311  HE1 TYR B 206      -2.850   7.625  -3.467  1.00  0.00           H  
ATOM   3312  CZ  TYR B 206      -4.780   8.225  -4.239  1.00  0.00           C  
ATOM   3313  OH  TYR B 206      -5.129   6.974  -4.638  1.00  0.00           O  
ATOM   3314  HH  TYR B 206      -4.404   6.345  -4.578  1.00  0.00           H  
ATOM   3315  CE2 TYR B 206      -5.665   9.304  -4.454  1.00  0.00           C  
ATOM   3316  HE2 TYR B 206      -6.622   9.120  -4.919  1.00  0.00           H  
ATOM   3317  CD2 TYR B 206      -5.292  10.607  -4.069  1.00  0.00           C  
ATOM   3318  HD2 TYR B 206      -5.972  11.432  -4.238  1.00  0.00           H  
ATOM   3319  C   TYR B 206      -2.679  14.484  -3.706  1.00  0.00           C  
ATOM   3320  O   TYR B 206      -1.860  14.906  -2.884  1.00  0.00           O  
ATOM   3321  N   THR B 207      -3.565  15.289  -4.292  1.00  0.00           N  
ATOM   3322  H   THR B 207      -4.203  14.879  -4.976  1.00  0.00           H  
ATOM   3323  CA  THR B 207      -3.991  16.573  -3.702  1.00  0.00           C  
ATOM   3324  HA  THR B 207      -3.193  16.973  -3.075  1.00  0.00           H  
ATOM   3325  CB  THR B 207      -4.290  17.649  -4.760  1.00  0.00           C  
ATOM   3326  HB  THR B 207      -4.610  18.562  -4.259  1.00  0.00           H  
ATOM   3327  CG2 THR B 207      -3.051  17.967  -5.594  1.00  0.00           C  
ATOM   3328 HG21 THR B 207      -3.287  18.767  -6.297  1.00  0.00           H  
ATOM   3329 HG22 THR B 207      -2.241  18.292  -4.942  1.00  0.00           H  
ATOM   3330 HG23 THR B 207      -2.741  17.086  -6.155  1.00  0.00           H  
ATOM   3331  OG1 THR B 207      -5.301  17.243  -5.645  1.00  0.00           O  
ATOM   3332  HG1 THR B 207      -6.125  17.669  -5.378  1.00  0.00           H  
ATOM   3333  C   THR B 207      -5.204  16.349  -2.796  1.00  0.00           C  
ATOM   3334  O   THR B 207      -5.901  15.335  -2.905  1.00  0.00           O  
ATOM   3335  N   LEU B 208      -5.426  17.282  -1.870  1.00  0.00           N  
ATOM   3336  H   LEU B 208      -4.828  18.101  -1.863  1.00  0.00           H  
ATOM   3337  CA  LEU B 208      -6.489  17.256  -0.861  1.00  0.00           C  
ATOM   3338  HA  LEU B 208      -7.289  16.584  -1.173  1.00  0.00           H  
ATOM   3339  CB  LEU B 208      -5.910  16.792   0.494  1.00  0.00           C  
ATOM   3340  HB2 LEU B 208      -5.102  17.471   0.773  1.00  0.00           H  
ATOM   3341  HB3 LEU B 208      -6.691  16.889   1.248  1.00  0.00           H  
ATOM   3342  CG  LEU B 208      -5.371  15.354   0.545  1.00  0.00           C  
ATOM   3343  HG  LEU B 208      -4.637  15.195  -0.245  1.00  0.00           H  
ATOM   3344  CD1 LEU B 208      -4.686  15.113   1.889  1.00  0.00           C  
ATOM   3345 HD11 LEU B 208      -3.807  15.752   1.973  1.00  0.00           H  
ATOM   3346 HD12 LEU B 208      -5.370  15.344   2.706  1.00  0.00           H  
ATOM   3347 HD13 LEU B 208      -4.384  14.071   1.972  1.00  0.00           H  
ATOM   3348  CD2 LEU B 208      -6.494  14.332   0.408  1.00  0.00           C  
ATOM   3349 HD21 LEU B 208      -6.090  13.322   0.447  1.00  0.00           H  
ATOM   3350 HD22 LEU B 208      -7.227  14.464   1.203  1.00  0.00           H  
ATOM   3351 HD23 LEU B 208      -6.981  14.475  -0.552  1.00  0.00           H  
ATOM   3352  C   LEU B 208      -7.073  18.662  -0.711  1.00  0.00           C  
ATOM   3353  O   LEU B 208      -6.322  19.605  -0.464  1.00  0.00           O  
ATOM   3354  N   ASP B 209      -8.393  18.802  -0.796  1.00  0.00           N  
ATOM   3355  H   ASP B 209      -8.954  17.974  -0.971  1.00  0.00           H  
ATOM   3356  CA  ASP B 209      -9.079  20.096  -0.736  1.00  0.00           C  
ATOM   3357  HA  ASP B 209      -8.422  20.833  -0.272  1.00  0.00           H  
ATOM   3358  CB  ASP B 209      -9.398  20.596  -2.158  1.00  0.00           C  
ATOM   3359  HB2 ASP B 209      -9.929  19.819  -2.706  1.00  0.00           H  
ATOM   3360  HB3 ASP B 209     -10.066  21.454  -2.070  1.00  0.00           H  
ATOM   3361  CG  ASP B 209      -8.175  21.025  -2.980  1.00  0.00           C  
ATOM   3362  OD1 ASP B 209      -7.395  20.182  -3.477  1.00  0.00           O  
ATOM   3363  OD2 ASP B 209      -8.024  22.257  -3.166  1.00  0.00           O  
ATOM   3364  C   ASP B 209     -10.336  20.001   0.145  1.00  0.00           C  
ATOM   3365  O   ASP B 209     -11.280  19.269  -0.157  1.00  0.00           O  
ATOM   3366  N   LEU B 210     -10.348  20.720   1.271  1.00  0.00           N  
ATOM   3367  H   LEU B 210      -9.587  21.374   1.426  1.00  0.00           H  
ATOM   3368  CA  LEU B 210     -11.423  20.693   2.266  1.00  0.00           C  
ATOM   3369  HA  LEU B 210     -11.941  19.738   2.185  1.00  0.00           H  
ATOM   3370  CB  LEU B 210     -10.807  20.772   3.679  1.00  0.00           C  
ATOM   3371  HB2 LEU B 210     -10.134  19.925   3.812  1.00  0.00           H  
ATOM   3372  HB3 LEU B 210     -10.213  21.683   3.732  1.00  0.00           H  
ATOM   3373  CG  LEU B 210     -11.819  20.792   4.845  1.00  0.00           C  
ATOM   3374  HG  LEU B 210     -12.459  21.670   4.754  1.00  0.00           H  
ATOM   3375  CD1 LEU B 210     -12.698  19.541   4.879  1.00  0.00           C  
ATOM   3376 HD11 LEU B 210     -13.304  19.484   3.978  1.00  0.00           H  
ATOM   3377 HD12 LEU B 210     -12.079  18.647   4.964  1.00  0.00           H  
ATOM   3378 HD13 LEU B 210     -13.372  19.596   5.732  1.00  0.00           H  
ATOM   3379  CD2 LEU B 210     -11.079  20.870   6.183  1.00  0.00           C  
ATOM   3380 HD21 LEU B 210     -11.796  20.903   7.001  1.00  0.00           H  
ATOM   3381 HD22 LEU B 210     -10.444  19.993   6.312  1.00  0.00           H  
ATOM   3382 HD23 LEU B 210     -10.466  21.770   6.220  1.00  0.00           H  
ATOM   3383  C   LEU B 210     -12.441  21.810   2.003  1.00  0.00           C  
ATOM   3384  O   LEU B 210     -12.107  22.996   2.072  1.00  0.00           O  
ATOM   3385  N   TRP B 211     -13.693  21.425   1.751  1.00  0.00           N  
ATOM   3386  H   TRP B 211     -13.883  20.429   1.709  1.00  0.00           H  
ATOM   3387  CA  TRP B 211     -14.867  22.298   1.695  1.00  0.00           C  
ATOM   3388  HA  TRP B 211     -14.553  23.315   1.477  1.00  0.00           H  
ATOM   3389  CB  TRP B 211     -15.766  21.818   0.546  1.00  0.00           C  
ATOM   3390  HB2 TRP B 211     -15.185  21.850  -0.376  1.00  0.00           H  
ATOM   3391  HB3 TRP B 211     -16.023  20.775   0.726  1.00  0.00           H  
ATOM   3392  CG  TRP B 211     -17.050  22.559   0.316  1.00  0.00           C  
ATOM   3393  CD1 TRP B 211     -17.232  23.526  -0.612  1.00  0.00           C  
ATOM   3394  HD1 TRP B 211     -16.459  23.892  -1.278  1.00  0.00           H  
ATOM   3395  NE1 TRP B 211     -18.531  23.992  -0.549  1.00  0.00           N  
ATOM   3396  HE1 TRP B 211     -18.861  24.814  -1.055  1.00  0.00           H  
ATOM   3397  CE2 TRP B 211     -19.254  23.346   0.429  1.00  0.00           C  
ATOM   3398  CZ2 TRP B 211     -20.583  23.460   0.860  1.00  0.00           C  
ATOM   3399  HZ2 TRP B 211     -21.251  24.173   0.398  1.00  0.00           H  
ATOM   3400  CH2 TRP B 211     -21.027  22.651   1.919  1.00  0.00           C  
ATOM   3401  HH2 TRP B 211     -22.041  22.739   2.288  1.00  0.00           H  
ATOM   3402  CZ3 TRP B 211     -20.143  21.739   2.523  1.00  0.00           C  
ATOM   3403  HZ3 TRP B 211     -20.486  21.133   3.355  1.00  0.00           H  
ATOM   3404  CE3 TRP B 211     -18.812  21.629   2.075  1.00  0.00           C  
ATOM   3405  HE3 TRP B 211     -18.142  20.940   2.570  1.00  0.00           H  
ATOM   3406  CD2 TRP B 211     -18.330  22.428   1.014  1.00  0.00           C  
ATOM   3407  C   TRP B 211     -15.602  22.322   3.044  1.00  0.00           C  
ATOM   3408  O   TRP B 211     -15.738  21.289   3.707  1.00  0.00           O  
ATOM   3409  N   ALA B 212     -16.113  23.491   3.429  1.00  0.00           N  
ATOM   3410  H   ALA B 212     -15.986  24.303   2.832  1.00  0.00           H  
ATOM   3411  CA  ALA B 212     -16.863  23.693   4.663  1.00  0.00           C  
ATOM   3412  HA  ALA B 212     -17.317  22.751   4.967  1.00  0.00           H  
ATOM   3413  CB  ALA B 212     -15.894  24.151   5.758  1.00  0.00           C  
ATOM   3414  HB1 ALA B 212     -16.425  24.242   6.707  1.00  0.00           H  
ATOM   3415  HB2 ALA B 212     -15.080  23.434   5.865  1.00  0.00           H  
ATOM   3416  HB3 ALA B 212     -15.482  25.126   5.497  1.00  0.00           H  
ATOM   3417  C   ALA B 212     -17.980  24.723   4.469  1.00  0.00           C  
ATOM   3418  O   ALA B 212     -17.719  25.852   4.049  1.00  0.00           O  
ATOM   3419  N   GLY B 213     -19.220  24.337   4.781  1.00  0.00           N  
ATOM   3420  H   GLY B 213     -19.323  23.375   5.094  1.00  0.00           H  
ATOM   3421  CA  GLY B 213     -20.392  25.202   4.970  1.00  0.00           C  
ATOM   3422  HA2 GLY B 213     -21.200  24.605   5.393  1.00  0.00           H  
ATOM   3423  HA3 GLY B 213     -20.127  25.965   5.702  1.00  0.00           H  
ATOM   3424  C   GLY B 213     -20.935  25.939   3.740  1.00  0.00           C  
ATOM   3425  O   GLY B 213     -22.129  26.241   3.695  1.00  0.00           O  
ATOM   3426  N   GLN B 214     -20.085  26.268   2.764  1.00  0.00           N  
ATOM   3427  H   GLN B 214     -19.119  26.011   2.926  1.00  0.00           H  
ATOM   3428  CA  GLN B 214     -20.412  27.008   1.544  1.00  0.00           C  
ATOM   3429  HA  GLN B 214     -21.330  26.589   1.132  1.00  0.00           H  
ATOM   3430  CB  GLN B 214     -20.659  28.486   1.913  1.00  0.00           C  
ATOM   3431  HB2 GLN B 214     -21.151  28.541   2.879  1.00  0.00           H  
ATOM   3432  HB3 GLN B 214     -19.700  28.993   2.027  1.00  0.00           H  
ATOM   3433  CG  GLN B 214     -21.504  29.247   0.877  1.00  0.00           C  
ATOM   3434  HG2 GLN B 214     -20.928  30.113   0.543  1.00  0.00           H  
ATOM   3435  HG3 GLN B 214     -21.689  28.625  -0.000  1.00  0.00           H  
ATOM   3436  CD  GLN B 214     -22.857  29.738   1.401  1.00  0.00           C  
ATOM   3437  OE1 GLN B 214     -23.501  29.194   2.291  1.00  0.00           O  
ATOM   3438  NE2 GLN B 214     -23.379  30.795   0.827  1.00  0.00           N  
ATOM   3439 HE21 GLN B 214     -24.314  31.044   1.092  1.00  0.00           H  
ATOM   3440 HE22 GLN B 214     -22.906  31.231   0.055  1.00  0.00           H  
ATOM   3441  C   GLN B 214     -19.304  26.904   0.472  1.00  0.00           C  
ATOM   3442  O   GLN B 214     -19.613  26.711  -0.703  1.00  0.00           O  
ATOM   3443  N   GLN B 215     -18.023  26.990   0.860  1.00  0.00           N  
ATOM   3444  H   GLN B 215     -17.819  27.024   1.854  1.00  0.00           H  
ATOM   3445  CA  GLN B 215     -16.864  27.041  -0.051  1.00  0.00           C  
ATOM   3446  HA  GLN B 215     -17.112  26.498  -0.961  1.00  0.00           H  
ATOM   3447  CB  GLN B 215     -16.609  28.502  -0.474  1.00  0.00           C  
ATOM   3448  HB2 GLN B 215     -15.824  28.508  -1.231  1.00  0.00           H  
ATOM   3449  HB3 GLN B 215     -17.514  28.889  -0.946  1.00  0.00           H  
ATOM   3450  CG  GLN B 215     -16.206  29.466   0.655  1.00  0.00           C  
ATOM   3451  HG2 GLN B 215     -17.003  29.511   1.400  1.00  0.00           H  
ATOM   3452  HG3 GLN B 215     -15.300  29.109   1.145  1.00  0.00           H  
ATOM   3453  CD  GLN B 215     -15.939  30.872   0.130  1.00  0.00           C  
ATOM   3454  OE1 GLN B 215     -15.819  31.129  -1.052  1.00  0.00           O  
ATOM   3455  NE2 GLN B 215     -15.836  31.852   0.997  1.00  0.00           N  
ATOM   3456 HE21 GLN B 215     -15.638  32.754   0.601  1.00  0.00           H  
ATOM   3457 HE22 GLN B 215     -15.902  31.690   1.984  1.00  0.00           H  
ATOM   3458  C   GLN B 215     -15.620  26.346   0.544  1.00  0.00           C  
ATOM   3459  O   GLN B 215     -15.729  25.658   1.557  1.00  0.00           O  
ATOM   3460  N   LEU B 216     -14.446  26.445  -0.099  1.00  0.00           N  
ATOM   3461  H   LEU B 216     -14.380  27.063  -0.893  1.00  0.00           H  
ATOM   3462  CA  LEU B 216     -13.196  25.886   0.448  1.00  0.00           C  
ATOM   3463  HA  LEU B 216     -13.373  24.847   0.711  1.00  0.00           H  
ATOM   3464  CB  LEU B 216     -12.060  25.925  -0.593  1.00  0.00           C  
ATOM   3465  HB2 LEU B 216     -11.996  26.934  -1.001  1.00  0.00           H  
ATOM   3466  HB3 LEU B 216     -11.118  25.727  -0.079  1.00  0.00           H  
ATOM   3467  CG  LEU B 216     -12.174  24.916  -1.753  1.00  0.00           C  
ATOM   3468  HG  LEU B 216     -13.078  25.123  -2.325  1.00  0.00           H  
ATOM   3469  CD1 LEU B 216     -10.960  25.072  -2.670  1.00  0.00           C  
ATOM   3470 HD11 LEU B 216     -10.045  24.841  -2.123  1.00  0.00           H  
ATOM   3471 HD12 LEU B 216     -11.044  24.385  -3.513  1.00  0.00           H  
ATOM   3472 HD13 LEU B 216     -10.909  26.092  -3.050  1.00  0.00           H  
ATOM   3473  CD2 LEU B 216     -12.203  23.461  -1.275  1.00  0.00           C  
ATOM   3474 HD21 LEU B 216     -12.147  22.789  -2.133  1.00  0.00           H  
ATOM   3475 HD22 LEU B 216     -11.353  23.265  -0.618  1.00  0.00           H  
ATOM   3476 HD23 LEU B 216     -13.127  23.254  -0.742  1.00  0.00           H  
ATOM   3477  C   LEU B 216     -12.754  26.580   1.752  1.00  0.00           C  
ATOM   3478  O   LEU B 216     -13.021  27.762   1.961  1.00  0.00           O  
ATOM   3479  N   LEU B 217     -12.045  25.827   2.599  1.00  0.00           N  
ATOM   3480  H   LEU B 217     -11.942  24.848   2.357  1.00  0.00           H  
ATOM   3481  CA  LEU B 217     -11.514  26.259   3.900  1.00  0.00           C  
ATOM   3482  HA  LEU B 217     -11.594  27.345   3.971  1.00  0.00           H  
ATOM   3483  CB  LEU B 217     -12.412  25.635   4.990  1.00  0.00           C  
ATOM   3484  HB2 LEU B 217     -13.428  26.005   4.841  1.00  0.00           H  
ATOM   3485  HB3 LEU B 217     -12.425  24.554   4.840  1.00  0.00           H  
ATOM   3486  CG  LEU B 217     -12.000  25.906   6.452  1.00  0.00           C  
ATOM   3487  HG  LEU B 217     -10.993  25.526   6.621  1.00  0.00           H  
ATOM   3488  CD1 LEU B 217     -12.037  27.394   6.805  1.00  0.00           C  
ATOM   3489 HD11 LEU B 217     -11.782  27.534   7.853  1.00  0.00           H  
ATOM   3490 HD12 LEU B 217     -11.311  27.934   6.197  1.00  0.00           H  
ATOM   3491 HD13 LEU B 217     -13.034  27.794   6.617  1.00  0.00           H  
ATOM   3492  CD2 LEU B 217     -12.946  25.172   7.405  1.00  0.00           C  
ATOM   3493 HD21 LEU B 217     -12.621  25.314   8.432  1.00  0.00           H  
ATOM   3494 HD22 LEU B 217     -12.946  24.105   7.181  1.00  0.00           H  
ATOM   3495 HD23 LEU B 217     -13.959  25.567   7.311  1.00  0.00           H  
ATOM   3496  C   LEU B 217     -10.020  25.919   4.091  1.00  0.00           C  
ATOM   3497  O   LEU B 217      -9.319  26.635   4.799  1.00  0.00           O  
ATOM   3498  N   TRP B 218      -9.525  24.848   3.461  1.00  0.00           N  
ATOM   3499  H   TRP B 218     -10.149  24.284   2.899  1.00  0.00           H  
ATOM   3500  CA  TRP B 218      -8.129  24.388   3.556  1.00  0.00           C  
ATOM   3501  HA  TRP B 218      -7.466  25.253   3.576  1.00  0.00           H  
ATOM   3502  CB  TRP B 218      -7.954  23.618   4.876  1.00  0.00           C  
ATOM   3503  HB2 TRP B 218      -8.146  24.299   5.706  1.00  0.00           H  
ATOM   3504  HB3 TRP B 218      -8.701  22.828   4.927  1.00  0.00           H  
ATOM   3505  CG  TRP B 218      -6.616  22.985   5.085  1.00  0.00           C  
ATOM   3506  CD1 TRP B 218      -5.600  23.529   5.789  1.00  0.00           C  
ATOM   3507  HD1 TRP B 218      -5.627  24.481   6.306  1.00  0.00           H  
ATOM   3508  NE1 TRP B 218      -4.504  22.695   5.747  1.00  0.00           N  
ATOM   3509  HE1 TRP B 218      -3.630  22.907   6.254  1.00  0.00           H  
ATOM   3510  CE2 TRP B 218      -4.758  21.559   5.008  1.00  0.00           C  
ATOM   3511  CZ2 TRP B 218      -3.998  20.423   4.703  1.00  0.00           C  
ATOM   3512  HZ2 TRP B 218      -2.996  20.330   5.096  1.00  0.00           H  
ATOM   3513  CH2 TRP B 218      -4.564  19.409   3.912  1.00  0.00           C  
ATOM   3514  HH2 TRP B 218      -3.999  18.511   3.703  1.00  0.00           H  
ATOM   3515  CZ3 TRP B 218      -5.878  19.547   3.429  1.00  0.00           C  
ATOM   3516  HZ3 TRP B 218      -6.312  18.765   2.825  1.00  0.00           H  
ATOM   3517  CE3 TRP B 218      -6.644  20.682   3.760  1.00  0.00           C  
ATOM   3518  HE3 TRP B 218      -7.659  20.764   3.402  1.00  0.00           H  
ATOM   3519  CD2 TRP B 218      -6.106  21.714   4.566  1.00  0.00           C  
ATOM   3520  C   TRP B 218      -7.737  23.523   2.343  1.00  0.00           C  
ATOM   3521  O   TRP B 218      -8.611  22.921   1.718  1.00  0.00           O  
ATOM   3522  N   LYS B 219      -6.442  23.419   2.005  1.00  0.00           N  
ATOM   3523  H   LYS B 219      -5.750  23.864   2.597  1.00  0.00           H  
ATOM   3524  CA  LYS B 219      -5.943  22.492   0.968  1.00  0.00           C  
ATOM   3525  HA  LYS B 219      -6.497  21.557   1.070  1.00  0.00           H  
ATOM   3526  CB  LYS B 219      -6.236  23.036  -0.443  1.00  0.00           C  
ATOM   3527  HB2 LYS B 219      -5.828  22.337  -1.173  1.00  0.00           H  
ATOM   3528  HB3 LYS B 219      -7.317  23.056  -0.587  1.00  0.00           H  
ATOM   3529  CG  LYS B 219      -5.687  24.451  -0.709  1.00  0.00           C  
ATOM   3530  HG2 LYS B 219      -6.141  25.152  -0.006  1.00  0.00           H  
ATOM   3531  HG3 LYS B 219      -4.605  24.470  -0.571  1.00  0.00           H  
ATOM   3532  CD  LYS B 219      -6.030  24.916  -2.131  1.00  0.00           C  
ATOM   3533  HD2 LYS B 219      -7.101  24.781  -2.293  1.00  0.00           H  
ATOM   3534  HD3 LYS B 219      -5.814  25.981  -2.217  1.00  0.00           H  
ATOM   3535  CE  LYS B 219      -5.211  24.154  -3.186  1.00  0.00           C  
ATOM   3536  HE2 LYS B 219      -4.426  24.813  -3.567  1.00  0.00           H  
ATOM   3537  HE3 LYS B 219      -4.729  23.301  -2.698  1.00  0.00           H  
ATOM   3538  NZ  LYS B 219      -6.066  23.656  -4.289  1.00  0.00           N  
ATOM   3539  HZ1 LYS B 219      -6.611  24.389  -4.716  1.00  0.00           H  
ATOM   3540  HZ2 LYS B 219      -5.544  23.134  -4.977  1.00  0.00           H  
ATOM   3541  HZ3 LYS B 219      -6.749  22.995  -3.900  1.00  0.00           H  
ATOM   3542  C   LYS B 219      -4.466  22.111   1.136  1.00  0.00           C  
ATOM   3543  O   LYS B 219      -3.675  22.910   1.630  1.00  0.00           O  
ATOM   3544  N   GLY B 220      -4.091  20.923   0.657  1.00  0.00           N  
ATOM   3545  H   GLY B 220      -4.809  20.362   0.210  1.00  0.00           H  
ATOM   3546  CA  GLY B 220      -2.748  20.345   0.777  1.00  0.00           C  
ATOM   3547  HA2 GLY B 220      -2.000  21.113   0.578  1.00  0.00           H  
ATOM   3548  HA3 GLY B 220      -2.612  20.004   1.804  1.00  0.00           H  
ATOM   3549  C   GLY B 220      -2.494  19.165  -0.179  1.00  0.00           C  
ATOM   3550  O   GLY B 220      -3.110  19.058  -1.240  1.00  0.00           O  
ATOM   3551  N   SER B 221      -1.562  18.275   0.176  1.00  0.00           N  
ATOM   3552  H   SER B 221      -1.101  18.380   1.071  1.00  0.00           H  
ATOM   3553  CA  SER B 221      -1.181  17.107  -0.635  1.00  0.00           C  
ATOM   3554  HA  SER B 221      -2.072  16.736  -1.142  1.00  0.00           H  
ATOM   3555  CB  SER B 221      -0.159  17.531  -1.702  1.00  0.00           C  
ATOM   3556  HB2 SER B 221      -0.616  18.276  -2.354  1.00  0.00           H  
ATOM   3557  HB3 SER B 221       0.700  17.990  -1.211  1.00  0.00           H  
ATOM   3558  OG  SER B 221       0.299  16.439  -2.483  1.00  0.00           O  
ATOM   3559  HG  SER B 221      -0.484  15.949  -2.804  1.00  0.00           H  
ATOM   3560  C   SER B 221      -0.643  15.968   0.238  1.00  0.00           C  
ATOM   3561  O   SER B 221      -0.150  16.205   1.338  1.00  0.00           O  
ATOM   3562  N   PHE B 222      -0.754  14.725  -0.238  1.00  0.00           N  
ATOM   3563  H   PHE B 222      -1.150  14.605  -1.163  1.00  0.00           H  
ATOM   3564  CA  PHE B 222      -0.470  13.516   0.529  1.00  0.00           C  
ATOM   3565  HA  PHE B 222       0.258  13.749   1.309  1.00  0.00           H  
ATOM   3566  CB  PHE B 222      -1.772  13.075   1.209  1.00  0.00           C  
ATOM   3567  HB2 PHE B 222      -2.050  13.841   1.935  1.00  0.00           H  
ATOM   3568  HB3 PHE B 222      -2.561  13.031   0.455  1.00  0.00           H  
ATOM   3569  CG  PHE B 222      -1.721  11.744   1.933  1.00  0.00           C  
ATOM   3570  CD1 PHE B 222      -1.046  11.643   3.163  1.00  0.00           C  
ATOM   3571  HD1 PHE B 222      -0.538  12.501   3.581  1.00  0.00           H  
ATOM   3572  CE1 PHE B 222      -1.057  10.430   3.871  1.00  0.00           C  
ATOM   3573  HE1 PHE B 222      -0.551  10.367   4.823  1.00  0.00           H  
ATOM   3574  CZ  PHE B 222      -1.737   9.314   3.356  1.00  0.00           C  
ATOM   3575  HZ  PHE B 222      -1.745   8.384   3.908  1.00  0.00           H  
ATOM   3576  CE2 PHE B 222      -2.405   9.410   2.124  1.00  0.00           C  
ATOM   3577  HE2 PHE B 222      -2.936   8.554   1.732  1.00  0.00           H  
ATOM   3578  CD2 PHE B 222      -2.392  10.622   1.409  1.00  0.00           C  
ATOM   3579  HD2 PHE B 222      -2.919  10.693   0.467  1.00  0.00           H  
ATOM   3580  C   PHE B 222       0.104  12.405  -0.357  1.00  0.00           C  
ATOM   3581  O   PHE B 222      -0.530  11.964  -1.320  1.00  0.00           O  
ATOM   3582  N   LYS B 223       1.300  11.920  -0.010  1.00  0.00           N  
ATOM   3583  H   LYS B 223       1.758  12.324   0.797  1.00  0.00           H  
ATOM   3584  CA  LYS B 223       1.839  10.642  -0.497  1.00  0.00           C  
ATOM   3585  HA  LYS B 223       1.382  10.368  -1.446  1.00  0.00           H  
ATOM   3586  CB  LYS B 223       3.349  10.755  -0.742  1.00  0.00           C  
ATOM   3587  HB2 LYS B 223       3.800  11.250   0.113  1.00  0.00           H  
ATOM   3588  HB3 LYS B 223       3.751   9.744  -0.812  1.00  0.00           H  
ATOM   3589  CG  LYS B 223       3.727  11.533  -2.010  1.00  0.00           C  
ATOM   3590  HG2 LYS B 223       3.180  11.126  -2.858  1.00  0.00           H  
ATOM   3591  HG3 LYS B 223       3.448  12.577  -1.873  1.00  0.00           H  
ATOM   3592  CD  LYS B 223       5.235  11.459  -2.302  1.00  0.00           C  
ATOM   3593  HD2 LYS B 223       5.481  12.183  -3.080  1.00  0.00           H  
ATOM   3594  HD3 LYS B 223       5.782  11.731  -1.397  1.00  0.00           H  
ATOM   3595  CE  LYS B 223       5.649  10.056  -2.782  1.00  0.00           C  
ATOM   3596  HE2 LYS B 223       5.210   9.307  -2.122  1.00  0.00           H  
ATOM   3597  HE3 LYS B 223       5.244   9.880  -3.785  1.00  0.00           H  
ATOM   3598  NZ  LYS B 223       7.117   9.865  -2.764  1.00  0.00           N  
ATOM   3599  HZ1 LYS B 223       7.588  10.579  -3.295  1.00  0.00           H  
ATOM   3600  HZ2 LYS B 223       7.455   9.933  -1.793  1.00  0.00           H  
ATOM   3601  HZ3 LYS B 223       7.351   8.954  -3.137  1.00  0.00           H  
ATOM   3602  C   LYS B 223       1.568   9.552   0.558  1.00  0.00           C  
ATOM   3603  O   LYS B 223       2.084   9.689   1.668  1.00  0.00           O  
ATOM   3604  N   PRO B 224       0.824   8.474   0.241  1.00  0.00           N  
ATOM   3605  CD  PRO B 224       0.106   8.268  -1.009  1.00  0.00           C  
ATOM   3606  HD2 PRO B 224       0.786   7.862  -1.760  1.00  0.00           H  
ATOM   3607  HD3 PRO B 224      -0.354   9.188  -1.367  1.00  0.00           H  
ATOM   3608  CG  PRO B 224      -0.986   7.256  -0.693  1.00  0.00           C  
ATOM   3609  HG2 PRO B 224      -1.234   6.666  -1.572  1.00  0.00           H  
ATOM   3610  HG3 PRO B 224      -1.866   7.775  -0.313  1.00  0.00           H  
ATOM   3611  CB  PRO B 224      -0.366   6.409   0.417  1.00  0.00           C  
ATOM   3612  HB2 PRO B 224       0.258   5.635  -0.033  1.00  0.00           H  
ATOM   3613  HB3 PRO B 224      -1.133   5.957   1.047  1.00  0.00           H  
ATOM   3614  CA  PRO B 224       0.503   7.407   1.199  1.00  0.00           C  
ATOM   3615  HA  PRO B 224      -0.083   7.831   2.010  1.00  0.00           H  
ATOM   3616  C   PRO B 224       1.733   6.718   1.804  1.00  0.00           C  
ATOM   3617  O   PRO B 224       1.740   6.379   2.986  1.00  0.00           O  
ATOM   3618  N   SER B 225       2.773   6.541   0.987  1.00  0.00           N  
ATOM   3619  H   SER B 225       2.689   6.864   0.035  1.00  0.00           H  
ATOM   3620  CA  SER B 225       4.027   5.851   1.320  1.00  0.00           C  
ATOM   3621  HA  SER B 225       3.796   4.872   1.741  1.00  0.00           H  
ATOM   3622  CB  SER B 225       4.802   5.637   0.013  1.00  0.00           C  
ATOM   3623  HB2 SER B 225       5.766   5.171   0.231  1.00  0.00           H  
ATOM   3624  HB3 SER B 225       4.234   4.961  -0.628  1.00  0.00           H  
ATOM   3625  OG  SER B 225       5.001   6.871  -0.669  1.00  0.00           O  
ATOM   3626  HG  SER B 225       5.938   7.090  -0.585  1.00  0.00           H  
ATOM   3627  C   SER B 225       4.920   6.577   2.335  1.00  0.00           C  
ATOM   3628  O   SER B 225       5.778   5.932   2.929  1.00  0.00           O  
ATOM   3629  N   GLU B 226       4.747   7.887   2.543  1.00  0.00           N  
ATOM   3630  H   GLU B 226       4.010   8.358   2.037  1.00  0.00           H  
ATOM   3631  CA  GLU B 226       5.536   8.676   3.515  1.00  0.00           C  
ATOM   3632  HA  GLU B 226       6.550   8.275   3.577  1.00  0.00           H  
ATOM   3633  CB  GLU B 226       5.635  10.150   3.069  1.00  0.00           C  
ATOM   3634  HB2 GLU B 226       4.666  10.596   3.263  1.00  0.00           H  
ATOM   3635  HB3 GLU B 226       6.348  10.676   3.701  1.00  0.00           H  
ATOM   3636  CG  GLU B 226       5.930  10.453   1.589  1.00  0.00           C  
ATOM   3637  HG2 GLU B 226       5.314   9.805   0.967  1.00  0.00           H  
ATOM   3638  HG3 GLU B 226       5.611  11.483   1.411  1.00  0.00           H  
ATOM   3639  CD  GLU B 226       7.382  10.346   1.105  1.00  0.00           C  
ATOM   3640  OE1 GLU B 226       8.310  10.282   1.924  1.00  0.00           O  
ATOM   3641  OE2 GLU B 226       7.540  10.348  -0.147  1.00  0.00           O  
ATOM   3642  C   GLU B 226       4.923   8.630   4.935  1.00  0.00           C  
ATOM   3643  O   GLU B 226       5.528   9.104   5.890  1.00  0.00           O  
ATOM   3644  N   HIE B 227       3.701   8.095   5.073  1.00  0.00           N  
ATOM   3645  H   HIE B 227       3.288   7.695   4.242  1.00  0.00           H  
ATOM   3646  CA  HIE B 227       2.833   8.203   6.262  1.00  0.00           C  
ATOM   3647  HA  HIE B 227       3.455   8.446   7.126  1.00  0.00           H  
ATOM   3648  CB  HIE B 227       1.831   9.355   6.079  1.00  0.00           C  
ATOM   3649  HB2 HIE B 227       1.251   9.163   5.178  1.00  0.00           H  
ATOM   3650  HB3 HIE B 227       1.150   9.380   6.929  1.00  0.00           H  
ATOM   3651  CG  HIE B 227       2.468  10.713   5.981  1.00  0.00           C  
ATOM   3652  ND1 HIE B 227       2.989  11.437   7.054  1.00  0.00           N  
ATOM   3653  CE1 HIE B 227       3.535  12.538   6.525  1.00  0.00           C  
ATOM   3654  HE1 HIE B 227       4.048  13.299   7.099  1.00  0.00           H  
ATOM   3655  NE2 HIE B 227       3.369  12.550   5.190  1.00  0.00           N  
ATOM   3656  HE2 HIE B 227       3.738  13.253   4.568  1.00  0.00           H  
ATOM   3657  CD2 HIE B 227       2.686  11.409   4.829  1.00  0.00           C  
ATOM   3658  HD2 HIE B 227       2.428  11.079   3.833  1.00  0.00           H  
ATOM   3659  C   HIE B 227       2.124   6.876   6.577  1.00  0.00           C  
ATOM   3660  O   HIE B 227       0.928   6.829   6.872  1.00  0.00           O  
ATOM   3661  N   VAL B 228       2.849   5.763   6.475  1.00  0.00           N  
ATOM   3662  H   VAL B 228       3.818   5.855   6.206  1.00  0.00           H  
ATOM   3663  CA  VAL B 228       2.295   4.416   6.692  1.00  0.00           C  
ATOM   3664  HA  VAL B 228       1.282   4.400   6.290  1.00  0.00           H  
ATOM   3665  CB  VAL B 228       3.095   3.352   5.916  1.00  0.00           C  
ATOM   3666  HB  VAL B 228       4.123   3.381   6.263  1.00  0.00           H  
ATOM   3667  CG1 VAL B 228       2.539   1.933   6.116  1.00  0.00           C  
ATOM   3668 HG11 VAL B 228       2.636   1.628   7.156  1.00  0.00           H  
ATOM   3669 HG12 VAL B 228       1.489   1.895   5.821  1.00  0.00           H  
ATOM   3670 HG13 VAL B 228       3.108   1.230   5.507  1.00  0.00           H  
ATOM   3671  CG2 VAL B 228       3.092   3.635   4.409  1.00  0.00           C  
ATOM   3672 HG21 VAL B 228       3.583   4.587   4.208  1.00  0.00           H  
ATOM   3673 HG22 VAL B 228       3.638   2.855   3.878  1.00  0.00           H  
ATOM   3674 HG23 VAL B 228       2.068   3.677   4.038  1.00  0.00           H  
ATOM   3675  C   VAL B 228       2.214   4.076   8.187  1.00  0.00           C  
ATOM   3676  O   VAL B 228       3.165   4.302   8.944  1.00  0.00           O  
ATOM   3677  N   LYS B 229       1.099   3.466   8.610  1.00  0.00           N  
ATOM   3678  H   LYS B 229       0.333   3.371   7.941  1.00  0.00           H  
ATOM   3679  CA  LYS B 229       0.933   2.806   9.916  1.00  0.00           C  
ATOM   3680  HA  LYS B 229       1.907   2.691  10.385  1.00  0.00           H  
ATOM   3681  CB  LYS B 229       0.084   3.686  10.847  1.00  0.00           C  
ATOM   3682  HB2 LYS B 229       0.556   4.666  10.931  1.00  0.00           H  
ATOM   3683  HB3 LYS B 229      -0.911   3.808  10.417  1.00  0.00           H  
ATOM   3684  CG  LYS B 229      -0.046   3.071  12.250  1.00  0.00           C  
ATOM   3685  HG2 LYS B 229      -0.553   2.108  12.183  1.00  0.00           H  
ATOM   3686  HG3 LYS B 229       0.950   2.913  12.659  1.00  0.00           H  
ATOM   3687  CD  LYS B 229      -0.842   3.983  13.194  1.00  0.00           C  
ATOM   3688  HD2 LYS B 229      -0.328   4.941  13.290  1.00  0.00           H  
ATOM   3689  HD3 LYS B 229      -1.838   4.148  12.778  1.00  0.00           H  
ATOM   3690  CE  LYS B 229      -0.964   3.326  14.573  1.00  0.00           C  
ATOM   3691  HE2 LYS B 229      -1.431   2.344  14.457  1.00  0.00           H  
ATOM   3692  HE3 LYS B 229       0.038   3.168  14.984  1.00  0.00           H  
ATOM   3693  NZ  LYS B 229      -1.768   4.146  15.507  1.00  0.00           N  
ATOM   3694  HZ1 LYS B 229      -2.727   4.235  15.204  1.00  0.00           H  
ATOM   3695  HZ2 LYS B 229      -1.885   3.651  16.399  1.00  0.00           H  
ATOM   3696  HZ3 LYS B 229      -1.369   5.049  15.702  1.00  0.00           H  
ATOM   3697  C   LYS B 229       0.314   1.415   9.701  1.00  0.00           C  
ATOM   3698  O   LYS B 229      -0.881   1.342   9.406  1.00  0.00           O  
ATOM   3699  N   PRO B 230       1.083   0.313   9.811  1.00  0.00           N  
ATOM   3700  CD  PRO B 230       2.518   0.236  10.022  1.00  0.00           C  
ATOM   3701  HD2 PRO B 230       2.724   0.159  11.090  1.00  0.00           H  
ATOM   3702  HD3 PRO B 230       3.037   1.089   9.592  1.00  0.00           H  
ATOM   3703  CG  PRO B 230       2.959  -1.047   9.323  1.00  0.00           C  
ATOM   3704  HG2 PRO B 230       3.883  -1.445   9.739  1.00  0.00           H  
ATOM   3705  HG3 PRO B 230       3.062  -0.871   8.251  1.00  0.00           H  
ATOM   3706  CB  PRO B 230       1.772  -1.966   9.591  1.00  0.00           C  
ATOM   3707  HB2 PRO B 230       1.846  -2.369  10.602  1.00  0.00           H  
ATOM   3708  HB3 PRO B 230       1.717  -2.771   8.858  1.00  0.00           H  
ATOM   3709  CA  PRO B 230       0.577  -1.011   9.481  1.00  0.00           C  
ATOM   3710  HA  PRO B 230       0.256  -0.970   8.444  1.00  0.00           H  
ATOM   3711  C   PRO B 230      -0.602  -1.453  10.353  1.00  0.00           C  
ATOM   3712  O   PRO B 230      -0.755  -1.018  11.498  1.00  0.00           O  
ATOM   3713  N   ARG B 231      -1.422  -2.369   9.829  1.00  0.00           N  
ATOM   3714  H   ARG B 231      -1.245  -2.667   8.874  1.00  0.00           H  
ATOM   3715  CA  ARG B 231      -2.454  -3.058  10.620  1.00  0.00           C  
ATOM   3716  HA  ARG B 231      -3.043  -2.296  11.134  1.00  0.00           H  
ATOM   3717  CB  ARG B 231      -3.384  -3.864   9.703  1.00  0.00           C  
ATOM   3718  HB2 ARG B 231      -2.802  -4.592   9.136  1.00  0.00           H  
ATOM   3719  HB3 ARG B 231      -4.095  -4.405  10.329  1.00  0.00           H  
ATOM   3720  CG  ARG B 231      -4.147  -2.948   8.732  1.00  0.00           C  
ATOM   3721  HG2 ARG B 231      -4.452  -2.038   9.251  1.00  0.00           H  
ATOM   3722  HG3 ARG B 231      -3.501  -2.684   7.893  1.00  0.00           H  
ATOM   3723  CD  ARG B 231      -5.402  -3.655   8.215  1.00  0.00           C  
ATOM   3724  HD2 ARG B 231      -5.111  -4.554   7.671  1.00  0.00           H  
ATOM   3725  HD3 ARG B 231      -6.003  -3.954   9.077  1.00  0.00           H  
ATOM   3726  NE  ARG B 231      -6.210  -2.778   7.346  1.00  0.00           N  
ATOM   3727  HE  ARG B 231      -5.781  -1.942   6.951  1.00  0.00           H  
ATOM   3728  CZ  ARG B 231      -7.461  -2.974   6.986  1.00  0.00           C  
ATOM   3729  NH1 ARG B 231      -8.132  -4.045   7.312  1.00  0.00           N  
ATOM   3730 HH11 ARG B 231      -7.651  -4.762   7.821  1.00  0.00           H  
ATOM   3731 HH12 ARG B 231      -9.063  -4.174   6.970  1.00  0.00           H  
ATOM   3732  NH2 ARG B 231      -8.052  -2.067   6.279  1.00  0.00           N  
ATOM   3733 HH21 ARG B 231      -7.474  -1.268   5.990  1.00  0.00           H  
ATOM   3734 HH22 ARG B 231      -9.002  -2.138   5.977  1.00  0.00           H  
ATOM   3735  C   ARG B 231      -1.819  -3.938  11.707  1.00  0.00           C  
ATOM   3736  O   ARG B 231      -0.692  -4.402  11.552  1.00  0.00           O  
ATOM   3737  N   ALA B 232      -2.534  -4.156  12.812  1.00  0.00           N  
ATOM   3738  H   ALA B 232      -3.475  -3.808  12.845  1.00  0.00           H  
ATOM   3739  CA  ALA B 232      -2.065  -4.958  13.950  1.00  0.00           C  
ATOM   3740  HA  ALA B 232      -1.075  -4.603  14.225  1.00  0.00           H  
ATOM   3741  CB  ALA B 232      -2.993  -4.720  15.151  1.00  0.00           C  
ATOM   3742  HB1 ALA B 232      -2.627  -5.275  16.015  1.00  0.00           H  
ATOM   3743  HB2 ALA B 232      -3.018  -3.661  15.407  1.00  0.00           H  
ATOM   3744  HB3 ALA B 232      -4.005  -5.060  14.928  1.00  0.00           H  
ATOM   3745  C   ALA B 232      -2.000  -6.463  13.601  1.00  0.00           C  
ATOM   3746  O   ALA B 232      -2.897  -6.947  12.902  1.00  0.00           O  
ATOM   3747  N   PRO B 233      -0.999  -7.229  14.082  1.00  0.00           N  
ATOM   3748  CD  PRO B 233       0.206  -6.792  14.766  1.00  0.00           C  
ATOM   3749  HD2 PRO B 233       0.022  -6.747  15.842  1.00  0.00           H  
ATOM   3750  HD3 PRO B 233       0.565  -5.832  14.395  1.00  0.00           H  
ATOM   3751  CG  PRO B 233       1.243  -7.866  14.453  1.00  0.00           C  
ATOM   3752  HG2 PRO B 233       2.012  -7.924  15.222  1.00  0.00           H  
ATOM   3753  HG3 PRO B 233       1.691  -7.666  13.480  1.00  0.00           H  
ATOM   3754  CB  PRO B 233       0.416  -9.147  14.366  1.00  0.00           C  
ATOM   3755  HB2 PRO B 233       0.315  -9.597  15.352  1.00  0.00           H  
ATOM   3756  HB3 PRO B 233       0.867  -9.857  13.674  1.00  0.00           H  
ATOM   3757  CA  PRO B 233      -0.951  -8.675  13.866  1.00  0.00           C  
ATOM   3758  HA  PRO B 233      -1.022  -8.869  12.796  1.00  0.00           H  
ATOM   3759  C   PRO B 233      -2.090  -9.412  14.581  1.00  0.00           C  
ATOM   3760  O   PRO B 233      -2.482  -9.051  15.692  1.00  0.00           O  
ATOM   3761  N   GLY B 234      -2.595 -10.481  13.963  1.00  0.00           N  
ATOM   3762  H   GLY B 234      -2.165 -10.775  13.096  1.00  0.00           H  
ATOM   3763  CA  GLY B 234      -3.692 -11.296  14.494  1.00  0.00           C  
ATOM   3764  HA2 GLY B 234      -4.207 -10.754  15.289  1.00  0.00           H  
ATOM   3765  HA3 GLY B 234      -4.419 -11.475  13.702  1.00  0.00           H  
ATOM   3766  C   GLY B 234      -3.249 -12.652  15.049  1.00  0.00           C  
ATOM   3767  O   GLY B 234      -2.111 -13.080  14.853  1.00  0.00           O  
ATOM   3768  N   ASN B 235      -4.188 -13.346  15.699  1.00  0.00           N  
ATOM   3769  H   ASN B 235      -5.120 -12.951  15.713  1.00  0.00           H  
ATOM   3770  CA  ASN B 235      -4.106 -14.772  16.044  1.00  0.00           C  
ATOM   3771  HA  ASN B 235      -4.941 -14.978  16.716  1.00  0.00           H  
ATOM   3772  CB  ASN B 235      -4.351 -15.625  14.778  1.00  0.00           C  
ATOM   3773  HB2 ASN B 235      -3.529 -15.479  14.078  1.00  0.00           H  
ATOM   3774  HB3 ASN B 235      -4.347 -16.676  15.067  1.00  0.00           H  
ATOM   3775  CG  ASN B 235      -5.657 -15.336  14.048  1.00  0.00           C  
ATOM   3776  OD1 ASN B 235      -6.299 -14.310  14.189  1.00  0.00           O  
ATOM   3777  ND2 ASN B 235      -6.101 -16.254  13.227  1.00  0.00           N  
ATOM   3778 HD21 ASN B 235      -6.933 -16.028  12.708  1.00  0.00           H  
ATOM   3779 HD22 ASN B 235      -5.592 -17.108  13.093  1.00  0.00           H  
ATOM   3780  C   ASN B 235      -2.848 -15.167  16.851  1.00  0.00           C  
ATOM   3781  O   ASN B 235      -2.284 -16.239  16.639  1.00  0.00           O  
ATOM   3782  N   LEU B 236      -2.395 -14.286  17.751  1.00  0.00           N  
ATOM   3783  H   LEU B 236      -2.886 -13.414  17.851  1.00  0.00           H  
ATOM   3784  CA  LEU B 236      -1.271 -14.539  18.655  1.00  0.00           C  
ATOM   3785  HA  LEU B 236      -0.423 -14.865  18.055  1.00  0.00           H  
ATOM   3786  CB  LEU B 236      -0.890 -13.229  19.376  1.00  0.00           C  
ATOM   3787  HB2 LEU B 236      -0.561 -12.498  18.636  1.00  0.00           H  
ATOM   3788  HB3 LEU B 236      -1.789 -12.839  19.856  1.00  0.00           H  
ATOM   3789  CG  LEU B 236       0.199 -13.384  20.458  1.00  0.00           C  
ATOM   3790  HG  LEU B 236      -0.073 -14.174  21.155  1.00  0.00           H  
ATOM   3791  CD1 LEU B 236       1.577 -13.693  19.874  1.00  0.00           C  
ATOM   3792 HD11 LEU B 236       1.552 -14.648  19.354  1.00  0.00           H  
ATOM   3793 HD12 LEU B 236       1.881 -12.905  19.184  1.00  0.00           H  
ATOM   3794 HD13 LEU B 236       2.310 -13.769  20.677  1.00  0.00           H  
ATOM   3795  CD2 LEU B 236       0.310 -12.092  21.254  1.00  0.00           C  
ATOM   3796 HD21 LEU B 236       1.053 -12.215  22.040  1.00  0.00           H  
ATOM   3797 HD22 LEU B 236       0.609 -11.280  20.596  1.00  0.00           H  
ATOM   3798 HD23 LEU B 236      -0.655 -11.859  21.705  1.00  0.00           H  
ATOM   3799  C   LEU B 236      -1.601 -15.656  19.656  1.00  0.00           C  
ATOM   3800  O   LEU B 236      -2.633 -15.610  20.327  1.00  0.00           O  
ATOM   3801  N   THR B 237      -0.689 -16.612  19.807  1.00  0.00           N  
ATOM   3802  H   THR B 237       0.137 -16.598  19.216  1.00  0.00           H  
ATOM   3803  CA  THR B 237      -0.787 -17.699  20.784  1.00  0.00           C  
ATOM   3804  HA  THR B 237      -1.380 -17.344  21.625  1.00  0.00           H  
ATOM   3805  CB  THR B 237      -1.549 -18.888  20.184  1.00  0.00           C  
ATOM   3806  HB  THR B 237      -2.422 -18.516  19.647  1.00  0.00           H  
ATOM   3807  CG2 THR B 237      -0.718 -19.755  19.239  1.00  0.00           C  
ATOM   3808 HG21 THR B 237       0.085 -20.257  19.781  1.00  0.00           H  
ATOM   3809 HG22 THR B 237      -1.357 -20.508  18.777  1.00  0.00           H  
ATOM   3810 HG23 THR B 237      -0.290 -19.132  18.454  1.00  0.00           H  
ATOM   3811  OG1 THR B 237      -1.995 -19.709  21.235  1.00  0.00           O  
ATOM   3812  HG1 THR B 237      -2.468 -20.449  20.846  1.00  0.00           H  
ATOM   3813  C   THR B 237       0.583 -18.081  21.354  1.00  0.00           C  
ATOM   3814  O   THR B 237       1.620 -17.615  20.872  1.00  0.00           O  
ATOM   3815  N   VAL B 238       0.578 -18.901  22.404  1.00  0.00           N  
ATOM   3816  H   VAL B 238      -0.305 -19.332  22.657  1.00  0.00           H  
ATOM   3817  CA  VAL B 238       1.747 -19.281  23.205  1.00  0.00           C  
ATOM   3818  HA  VAL B 238       2.641 -19.068  22.620  1.00  0.00           H  
ATOM   3819  CB  VAL B 238       1.819 -18.411  24.478  1.00  0.00           C  
ATOM   3820  HB  VAL B 238       1.812 -17.366  24.168  1.00  0.00           H  
ATOM   3821  CG1 VAL B 238       0.636 -18.633  25.426  1.00  0.00           C  
ATOM   3822 HG11 VAL B 238       0.685 -17.914  26.238  1.00  0.00           H  
ATOM   3823 HG12 VAL B 238      -0.306 -18.493  24.899  1.00  0.00           H  
ATOM   3824 HG13 VAL B 238       0.664 -19.643  25.836  1.00  0.00           H  
ATOM   3825  CG2 VAL B 238       3.104 -18.640  25.278  1.00  0.00           C  
ATOM   3826 HG21 VAL B 238       3.971 -18.531  24.628  1.00  0.00           H  
ATOM   3827 HG22 VAL B 238       3.170 -17.903  26.078  1.00  0.00           H  
ATOM   3828 HG23 VAL B 238       3.107 -19.638  25.719  1.00  0.00           H  
ATOM   3829  C   VAL B 238       1.747 -20.786  23.494  1.00  0.00           C  
ATOM   3830  O   VAL B 238       0.696 -21.405  23.666  1.00  0.00           O  
ATOM   3831  N   HIE B 239       2.943 -21.375  23.517  1.00  0.00           N  
ATOM   3832  H   HIE B 239       3.760 -20.797  23.339  1.00  0.00           H  
ATOM   3833  CA  HIE B 239       3.197 -22.813  23.641  1.00  0.00           C  
ATOM   3834  HA  HIE B 239       2.403 -23.274  24.230  1.00  0.00           H  
ATOM   3835  CB  HIE B 239       3.161 -23.405  22.226  1.00  0.00           C  
ATOM   3836  HB2 HIE B 239       3.933 -22.922  21.626  1.00  0.00           H  
ATOM   3837  HB3 HIE B 239       2.195 -23.177  21.774  1.00  0.00           H  
ATOM   3838  CG  HIE B 239       3.359 -24.895  22.151  1.00  0.00           C  
ATOM   3839  ND1 HIE B 239       2.912 -25.820  23.094  1.00  0.00           N  
ATOM   3840  CE1 HIE B 239       3.146 -27.028  22.565  1.00  0.00           C  
ATOM   3841  HE1 HIE B 239       2.890 -27.963  23.047  1.00  0.00           H  
ATOM   3842  NE2 HIE B 239       3.698 -26.909  21.344  1.00  0.00           N  
ATOM   3843  HE2 HIE B 239       3.908 -27.678  20.723  1.00  0.00           H  
ATOM   3844  CD2 HIE B 239       3.830 -25.567  21.061  1.00  0.00           C  
ATOM   3845  HD2 HIE B 239       4.158 -25.116  20.135  1.00  0.00           H  
ATOM   3846  C   HIE B 239       4.536 -23.062  24.355  1.00  0.00           C  
ATOM   3847  O   HIE B 239       5.452 -22.243  24.252  1.00  0.00           O  
ATOM   3848  N   THR B 240       4.676 -24.172  25.084  1.00  0.00           N  
ATOM   3849  H   THR B 240       3.926 -24.850  25.072  1.00  0.00           H  
ATOM   3850  CA  THR B 240       5.815 -24.406  25.997  1.00  0.00           C  
ATOM   3851  HA  THR B 240       6.514 -23.574  25.922  1.00  0.00           H  
ATOM   3852  CB  THR B 240       5.348 -24.439  27.461  1.00  0.00           C  
ATOM   3853  HB  THR B 240       4.640 -25.256  27.600  1.00  0.00           H  
ATOM   3854  CG2 THR B 240       6.501 -24.597  28.451  1.00  0.00           C  
ATOM   3855 HG21 THR B 240       7.217 -23.782  28.325  1.00  0.00           H  
ATOM   3856 HG22 THR B 240       6.113 -24.578  29.470  1.00  0.00           H  
ATOM   3857 HG23 THR B 240       7.007 -25.549  28.297  1.00  0.00           H  
ATOM   3858  OG1 THR B 240       4.717 -23.216  27.773  1.00  0.00           O  
ATOM   3859  HG1 THR B 240       4.522 -23.218  28.714  1.00  0.00           H  
ATOM   3860  C   THR B 240       6.578 -25.675  25.624  1.00  0.00           C  
ATOM   3861  O   THR B 240       6.006 -26.762  25.577  1.00  0.00           O  
ATOM   3862  N   GLN B 241       7.873 -25.541  25.331  1.00  0.00           N  
ATOM   3863  H   GLN B 241       8.298 -24.624  25.429  1.00  0.00           H  
ATOM   3864  CA  GLN B 241       8.736 -26.621  24.845  1.00  0.00           C  
ATOM   3865  HA  GLN B 241       8.106 -27.430  24.471  1.00  0.00           H  
ATOM   3866  CB  GLN B 241       9.589 -26.108  23.671  1.00  0.00           C  
ATOM   3867  HB2 GLN B 241      10.352 -25.425  24.040  1.00  0.00           H  
ATOM   3868  HB3 GLN B 241      10.096 -26.962  23.219  1.00  0.00           H  
ATOM   3869  CG  GLN B 241       8.764 -25.404  22.582  1.00  0.00           C  
ATOM   3870  HG2 GLN B 241       7.878 -26.002  22.368  1.00  0.00           H  
ATOM   3871  HG3 GLN B 241       8.437 -24.423  22.927  1.00  0.00           H  
ATOM   3872  CD  GLN B 241       9.563 -25.224  21.300  1.00  0.00           C  
ATOM   3873  OE1 GLN B 241      10.735 -24.868  21.288  1.00  0.00           O  
ATOM   3874  NE2 GLN B 241       8.972 -25.481  20.156  1.00  0.00           N  
ATOM   3875 HE21 GLN B 241       9.511 -25.376  19.316  1.00  0.00           H  
ATOM   3876 HE22 GLN B 241       7.998 -25.726  20.139  1.00  0.00           H  
ATOM   3877  C   GLN B 241       9.628 -27.214  25.947  1.00  0.00           C  
ATOM   3878  O   GLN B 241       9.719 -26.690  27.055  1.00  0.00           O  
ATOM   3879  N   VAL B 242      10.324 -28.309  25.611  1.00  0.00           N  
ATOM   3880  H   VAL B 242      10.202 -28.687  24.688  1.00  0.00           H  
ATOM   3881  CA  VAL B 242      11.349 -28.935  26.470  1.00  0.00           C  
ATOM   3882  HA  VAL B 242      10.857 -29.240  27.394  1.00  0.00           H  
ATOM   3883  CB  VAL B 242      11.964 -30.198  25.824  1.00  0.00           C  
ATOM   3884  HB  VAL B 242      12.483 -30.749  26.610  1.00  0.00           H  
ATOM   3885  CG1 VAL B 242      10.891 -31.129  25.240  1.00  0.00           C  
ATOM   3886 HG11 VAL B 242      10.115 -31.309  25.983  1.00  0.00           H  
ATOM   3887 HG12 VAL B 242      11.346 -32.083  24.972  1.00  0.00           H  
ATOM   3888 HG13 VAL B 242      10.445 -30.692  24.347  1.00  0.00           H  
ATOM   3889  CG2 VAL B 242      12.987 -29.896  24.718  1.00  0.00           C  
ATOM   3890 HG21 VAL B 242      12.548 -29.251  23.958  1.00  0.00           H  
ATOM   3891 HG22 VAL B 242      13.324 -30.825  24.260  1.00  0.00           H  
ATOM   3892 HG23 VAL B 242      13.862 -29.401  25.144  1.00  0.00           H  
ATOM   3893  C   VAL B 242      12.451 -27.936  26.845  1.00  0.00           C  
ATOM   3894  O   VAL B 242      12.707 -26.988  26.098  1.00  0.00           O  
ATOM   3895  N   SER B 243      13.107 -28.158  27.989  1.00  0.00           N  
ATOM   3896  H   SER B 243      12.859 -28.960  28.543  1.00  0.00           H  
ATOM   3897  CA  SER B 243      14.055 -27.196  28.575  1.00  0.00           C  
ATOM   3898  HA  SER B 243      14.298 -27.538  29.580  1.00  0.00           H  
ATOM   3899  CB  SER B 243      15.368 -27.139  27.778  1.00  0.00           C  
ATOM   3900  HB2 SER B 243      15.175 -26.747  26.779  1.00  0.00           H  
ATOM   3901  HB3 SER B 243      16.072 -26.474  28.282  1.00  0.00           H  
ATOM   3902  OG  SER B 243      15.939 -28.432  27.669  1.00  0.00           O  
ATOM   3903  HG  SER B 243      16.316 -28.666  28.521  1.00  0.00           H  
ATOM   3904  C   SER B 243      13.406 -25.818  28.750  1.00  0.00           C  
ATOM   3905  O   SER B 243      13.968 -24.797  28.349  1.00  0.00           O  
ATOM   3906  N   ASP B 244      12.178 -25.829  29.280  1.00  0.00           N  
ATOM   3907  H   ASP B 244      11.864 -26.700  29.691  1.00  0.00           H  
ATOM   3908  CA  ASP B 244      11.404 -24.674  29.747  1.00  0.00           C  
ATOM   3909  HA  ASP B 244      10.399 -25.040  29.957  1.00  0.00           H  
ATOM   3910  CB  ASP B 244      11.991 -24.220  31.098  1.00  0.00           C  
ATOM   3911  HB2 ASP B 244      12.981 -23.833  30.887  1.00  0.00           H  
ATOM   3912  HB3 ASP B 244      11.375 -23.425  31.521  1.00  0.00           H  
ATOM   3913  CG  ASP B 244      12.199 -25.325  32.149  1.00  0.00           C  
ATOM   3914  OD1 ASP B 244      11.698 -26.457  31.945  1.00  0.00           O  
ATOM   3915  OD2 ASP B 244      12.926 -25.029  33.123  1.00  0.00           O  
ATOM   3916  C   ASP B 244      11.226 -23.551  28.697  1.00  0.00           C  
ATOM   3917  O   ASP B 244      10.958 -22.395  29.017  1.00  0.00           O  
ATOM   3918  N   THR B 245      11.417 -23.871  27.414  1.00  0.00           N  
ATOM   3919  H   THR B 245      11.580 -24.848  27.210  1.00  0.00           H  
ATOM   3920  CA  THR B 245      11.579 -22.891  26.335  1.00  0.00           C  
ATOM   3921  HA  THR B 245      12.069 -22.007  26.742  1.00  0.00           H  
ATOM   3922  CB  THR B 245      12.512 -23.458  25.256  1.00  0.00           C  
ATOM   3923  HB  THR B 245      12.205 -24.473  25.004  1.00  0.00           H  
ATOM   3924  CG2 THR B 245      12.565 -22.624  23.975  1.00  0.00           C  
ATOM   3925 HG21 THR B 245      12.789 -21.586  24.223  1.00  0.00           H  
ATOM   3926 HG22 THR B 245      11.610 -22.678  23.453  1.00  0.00           H  
ATOM   3927 HG23 THR B 245      13.345 -23.018  23.325  1.00  0.00           H  
ATOM   3928  OG1 THR B 245      13.829 -23.480  25.760  1.00  0.00           O  
ATOM   3929  HG1 THR B 245      13.819 -23.983  26.594  1.00  0.00           H  
ATOM   3930  C   THR B 245      10.225 -22.456  25.781  1.00  0.00           C  
ATOM   3931  O   THR B 245       9.535 -23.219  25.101  1.00  0.00           O  
ATOM   3932  N   LEU B 246       9.847 -21.206  26.046  1.00  0.00           N  
ATOM   3933  H   LEU B 246      10.478 -20.616  26.572  1.00  0.00           H  
ATOM   3934  CA  LEU B 246       8.604 -20.616  25.560  1.00  0.00           C  
ATOM   3935  HA  LEU B 246       7.799 -21.332  25.740  1.00  0.00           H  
ATOM   3936  CB  LEU B 246       8.319 -19.330  26.359  1.00  0.00           C  
ATOM   3937  HB2 LEU B 246       8.602 -19.478  27.404  1.00  0.00           H  
ATOM   3938  HB3 LEU B 246       8.955 -18.546  25.955  1.00  0.00           H  
ATOM   3939  CG  LEU B 246       6.849 -18.867  26.305  1.00  0.00           C  
ATOM   3940  HG  LEU B 246       6.455 -18.988  25.296  1.00  0.00           H  
ATOM   3941  CD1 LEU B 246       5.999 -19.672  27.288  1.00  0.00           C  
ATOM   3942 HD11 LEU B 246       6.399 -19.591  28.299  1.00  0.00           H  
ATOM   3943 HD12 LEU B 246       5.979 -20.721  26.999  1.00  0.00           H  
ATOM   3944 HD13 LEU B 246       4.975 -19.302  27.293  1.00  0.00           H  
ATOM   3945  CD2 LEU B 246       6.750 -17.386  26.677  1.00  0.00           C  
ATOM   3946 HD21 LEU B 246       7.369 -16.797  26.004  1.00  0.00           H  
ATOM   3947 HD22 LEU B 246       7.088 -17.237  27.703  1.00  0.00           H  
ATOM   3948 HD23 LEU B 246       5.716 -17.056  26.590  1.00  0.00           H  
ATOM   3949  C   LEU B 246       8.686 -20.344  24.048  1.00  0.00           C  
ATOM   3950  O   LEU B 246       9.712 -19.875  23.543  1.00  0.00           O  
ATOM   3951  N   LEU B 247       7.581 -20.569  23.341  1.00  0.00           N  
ATOM   3952  H   LEU B 247       6.783 -20.998  23.807  1.00  0.00           H  
ATOM   3953  CA  LEU B 247       7.397 -20.205  21.941  1.00  0.00           C  
ATOM   3954  HA  LEU B 247       8.219 -19.564  21.624  1.00  0.00           H  
ATOM   3955  CB  LEU B 247       7.419 -21.484  21.084  1.00  0.00           C  
ATOM   3956  HB2 LEU B 247       8.392 -21.967  21.188  1.00  0.00           H  
ATOM   3957  HB3 LEU B 247       6.661 -22.163  21.479  1.00  0.00           H  
ATOM   3958  CG  LEU B 247       7.119 -21.246  19.591  1.00  0.00           C  
ATOM   3959  HG  LEU B 247       6.162 -20.736  19.482  1.00  0.00           H  
ATOM   3960  CD1 LEU B 247       8.210 -20.422  18.902  1.00  0.00           C  
ATOM   3961 HD11 LEU B 247       7.963 -20.309  17.846  1.00  0.00           H  
ATOM   3962 HD12 LEU B 247       8.250 -19.422  19.330  1.00  0.00           H  
ATOM   3963 HD13 LEU B 247       9.180 -20.906  19.000  1.00  0.00           H  
ATOM   3964  CD2 LEU B 247       7.019 -22.592  18.875  1.00  0.00           C  
ATOM   3965 HD21 LEU B 247       7.972 -23.116  18.927  1.00  0.00           H  
ATOM   3966 HD22 LEU B 247       6.239 -23.193  19.341  1.00  0.00           H  
ATOM   3967 HD23 LEU B 247       6.750 -22.425  17.832  1.00  0.00           H  
ATOM   3968  C   LEU B 247       6.094 -19.415  21.780  1.00  0.00           C  
ATOM   3969  O   LEU B 247       5.027 -19.876  22.181  1.00  0.00           O  
ATOM   3970  N   LEU B 248       6.188 -18.246  21.152  1.00  0.00           N  
ATOM   3971  H   LEU B 248       7.107 -17.925  20.867  1.00  0.00           H  
ATOM   3972  CA  LEU B 248       5.050 -17.455  20.692  1.00  0.00           C  
ATOM   3973  HA  LEU B 248       4.124 -17.910  21.050  1.00  0.00           H  
ATOM   3974  CB  LEU B 248       5.118 -16.023  21.239  1.00  0.00           C  
ATOM   3975  HB2 LEU B 248       5.969 -15.514  20.789  1.00  0.00           H  
ATOM   3976  HB3 LEU B 248       4.218 -15.505  20.904  1.00  0.00           H  
ATOM   3977  CG  LEU B 248       5.211 -15.960  22.776  1.00  0.00           C  
ATOM   3978  HG  LEU B 248       4.979 -16.930  23.212  1.00  0.00           H  
ATOM   3979  CD1 LEU B 248       6.609 -15.526  23.217  1.00  0.00           C  
ATOM   3980 HD11 LEU B 248       7.345 -16.254  22.873  1.00  0.00           H  
ATOM   3981 HD12 LEU B 248       6.852 -14.546  22.806  1.00  0.00           H  
ATOM   3982 HD13 LEU B 248       6.640 -15.476  24.303  1.00  0.00           H  
ATOM   3983  CD2 LEU B 248       4.223 -14.943  23.336  1.00  0.00           C  
ATOM   3984 HD21 LEU B 248       3.210 -15.226  23.046  1.00  0.00           H  
ATOM   3985 HD22 LEU B 248       4.287 -14.937  24.425  1.00  0.00           H  
ATOM   3986 HD23 LEU B 248       4.449 -13.952  22.942  1.00  0.00           H  
ATOM   3987  C   LEU B 248       5.013 -17.422  19.166  1.00  0.00           C  
ATOM   3988  O   LEU B 248       6.058 -17.325  18.524  1.00  0.00           O  
ATOM   3989  N   THR B 249       3.805 -17.429  18.611  1.00  0.00           N  
ATOM   3990  H   THR B 249       3.005 -17.507  19.231  1.00  0.00           H  
ATOM   3991  CA  THR B 249       3.524 -17.383  17.166  1.00  0.00           C  
ATOM   3992  HA  THR B 249       4.357 -16.910  16.646  1.00  0.00           H  
ATOM   3993  CB  THR B 249       3.317 -18.786  16.574  1.00  0.00           C  
ATOM   3994  HB  THR B 249       2.998 -18.676  15.537  1.00  0.00           H  
ATOM   3995  CG2 THR B 249       4.585 -19.637  16.585  1.00  0.00           C  
ATOM   3996 HG21 THR B 249       5.389 -19.107  16.073  1.00  0.00           H  
ATOM   3997 HG22 THR B 249       4.886 -19.850  17.610  1.00  0.00           H  
ATOM   3998 HG23 THR B 249       4.395 -20.577  16.066  1.00  0.00           H  
ATOM   3999  OG1 THR B 249       2.309 -19.478  17.285  1.00  0.00           O  
ATOM   4000  HG1 THR B 249       1.565 -18.879  17.410  1.00  0.00           H  
ATOM   4001  C   THR B 249       2.264 -16.566  16.903  1.00  0.00           C  
ATOM   4002  O   THR B 249       1.329 -16.597  17.708  1.00  0.00           O  
ATOM   4003  N   TRP B 250       2.212 -15.872  15.767  1.00  0.00           N  
ATOM   4004  H   TRP B 250       3.014 -15.908  15.141  1.00  0.00           H  
ATOM   4005  CA  TRP B 250       1.084 -15.031  15.337  1.00  0.00           C  
ATOM   4006  HA  TRP B 250       0.156 -15.425  15.754  1.00  0.00           H  
ATOM   4007  CB  TRP B 250       1.288 -13.605  15.888  1.00  0.00           C  
ATOM   4008  HB2 TRP B 250       0.451 -12.975  15.590  1.00  0.00           H  
ATOM   4009  HB3 TRP B 250       1.253 -13.662  16.973  1.00  0.00           H  
ATOM   4010  CG  TRP B 250       2.567 -12.909  15.522  1.00  0.00           C  
ATOM   4011  CD1 TRP B 250       2.740 -12.082  14.466  1.00  0.00           C  
ATOM   4012  HD1 TRP B 250       1.971 -11.827  13.746  1.00  0.00           H  
ATOM   4013  NE1 TRP B 250       4.049 -11.642  14.428  1.00  0.00           N  
ATOM   4014  HE1 TRP B 250       4.418 -11.026  13.712  1.00  0.00           H  
ATOM   4015  CE2 TRP B 250       4.793 -12.180  15.456  1.00  0.00           C  
ATOM   4016  CZ2 TRP B 250       6.139 -12.058  15.824  1.00  0.00           C  
ATOM   4017  HZ2 TRP B 250       6.815 -11.470  15.228  1.00  0.00           H  
ATOM   4018  CH2 TRP B 250       6.605 -12.734  16.961  1.00  0.00           C  
ATOM   4019  HH2 TRP B 250       7.645 -12.656  17.242  1.00  0.00           H  
ATOM   4020  CZ3 TRP B 250       5.720 -13.529  17.710  1.00  0.00           C  
ATOM   4021  HZ3 TRP B 250       6.087 -14.074  18.567  1.00  0.00           H  
ATOM   4022  CE3 TRP B 250       4.370 -13.651  17.327  1.00  0.00           C  
ATOM   4023  HE3 TRP B 250       3.707 -14.279  17.900  1.00  0.00           H  
ATOM   4024  CD2 TRP B 250       3.870 -12.985  16.186  1.00  0.00           C  
ATOM   4025  C   TRP B 250       0.925 -15.067  13.806  1.00  0.00           C  
ATOM   4026  O   TRP B 250       1.538 -15.894  13.132  1.00  0.00           O  
ATOM   4027  N   SER B 251       0.079 -14.199  13.239  1.00  0.00           N  
ATOM   4028  H   SER B 251      -0.455 -13.584  13.846  1.00  0.00           H  
ATOM   4029  CA  SER B 251      -0.160 -14.104  11.792  1.00  0.00           C  
ATOM   4030  HA  SER B 251       0.494 -14.814  11.286  1.00  0.00           H  
ATOM   4031  CB  SER B 251      -1.598 -14.527  11.487  1.00  0.00           C  
ATOM   4032  HB2 SER B 251      -1.825 -15.453  12.017  1.00  0.00           H  
ATOM   4033  HB3 SER B 251      -2.283 -13.748  11.827  1.00  0.00           H  
ATOM   4034  OG  SER B 251      -1.772 -14.739  10.102  1.00  0.00           O  
ATOM   4035  HG  SER B 251      -1.386 -15.588   9.864  1.00  0.00           H  
ATOM   4036  C   SER B 251       0.162 -12.718  11.210  1.00  0.00           C  
ATOM   4037  O   SER B 251      -0.021 -11.691  11.871  1.00  0.00           O  
ATOM   4038  N   ASN B 252       0.640 -12.693   9.959  1.00  0.00           N  
ATOM   4039  H   ASN B 252       0.677 -13.565   9.456  1.00  0.00           H  
ATOM   4040  CA  ASN B 252       0.916 -11.474   9.199  1.00  0.00           C  
ATOM   4041  HA  ASN B 252       1.456 -10.780   9.841  1.00  0.00           H  
ATOM   4042  CB  ASN B 252       1.840 -11.846   8.021  1.00  0.00           C  
ATOM   4043  HB2 ASN B 252       2.685 -12.412   8.411  1.00  0.00           H  
ATOM   4044  HB3 ASN B 252       1.301 -12.470   7.307  1.00  0.00           H  
ATOM   4045  CG  ASN B 252       2.391 -10.642   7.270  1.00  0.00           C  
ATOM   4046  OD1 ASN B 252       1.808  -9.570   7.230  1.00  0.00           O  
ATOM   4047  ND2 ASN B 252       3.547 -10.771   6.664  1.00  0.00           N  
ATOM   4048 HD21 ASN B 252       3.922  -9.957   6.213  1.00  0.00           H  
ATOM   4049 HD22 ASN B 252       4.041 -11.646   6.656  1.00  0.00           H  
ATOM   4050  C   ASN B 252      -0.415 -10.838   8.728  1.00  0.00           C  
ATOM   4051  O   ASN B 252      -1.181 -11.515   8.042  1.00  0.00           O  
ATOM   4052  N   PRO B 253      -0.722  -9.574   9.077  1.00  0.00           N  
ATOM   4053  CD  PRO B 253       0.063  -8.691   9.927  1.00  0.00           C  
ATOM   4054  HD2 PRO B 253       1.056  -8.518   9.512  1.00  0.00           H  
ATOM   4055  HD3 PRO B 253       0.143  -9.128  10.922  1.00  0.00           H  
ATOM   4056  CG  PRO B 253      -0.710  -7.377  10.003  1.00  0.00           C  
ATOM   4057  HG2 PRO B 253      -0.353  -6.693   9.235  1.00  0.00           H  
ATOM   4058  HG3 PRO B 253      -0.620  -6.926  10.990  1.00  0.00           H  
ATOM   4059  CB  PRO B 253      -2.150  -7.782   9.699  1.00  0.00           C  
ATOM   4060  HB2 PRO B 253      -2.724  -6.960   9.274  1.00  0.00           H  
ATOM   4061  HB3 PRO B 253      -2.627  -8.139  10.611  1.00  0.00           H  
ATOM   4062  CA  PRO B 253      -2.003  -8.958   8.732  1.00  0.00           C  
ATOM   4063  HA  PRO B 253      -2.800  -9.675   8.935  1.00  0.00           H  
ATOM   4064  C   PRO B 253      -2.144  -8.546   7.253  1.00  0.00           C  
ATOM   4065  O   PRO B 253      -3.172  -7.973   6.893  1.00  0.00           O  
ATOM   4066  N   TYR B 254      -1.152  -8.833   6.398  1.00  0.00           N  
ATOM   4067  H   TYR B 254      -0.334  -9.313   6.755  1.00  0.00           H  
ATOM   4068  CA  TYR B 254      -1.174  -8.531   4.961  1.00  0.00           C  
ATOM   4069  HA  TYR B 254      -2.077  -7.959   4.751  1.00  0.00           H  
ATOM   4070  CB  TYR B 254       0.020  -7.636   4.610  1.00  0.00           C  
ATOM   4071  HB2 TYR B 254       0.944  -8.105   4.953  1.00  0.00           H  
ATOM   4072  HB3 TYR B 254       0.082  -7.546   3.528  1.00  0.00           H  
ATOM   4073  CG  TYR B 254      -0.096  -6.249   5.203  1.00  0.00           C  
ATOM   4074  CD1 TYR B 254      -0.704  -5.219   4.463  1.00  0.00           C  
ATOM   4075  HD1 TYR B 254      -1.063  -5.408   3.465  1.00  0.00           H  
ATOM   4076  CE1 TYR B 254      -0.878  -3.947   5.033  1.00  0.00           C  
ATOM   4077  HE1 TYR B 254      -1.336  -3.150   4.468  1.00  0.00           H  
ATOM   4078  CZ  TYR B 254      -0.493  -3.721   6.367  1.00  0.00           C  
ATOM   4079  OH  TYR B 254      -0.733  -2.515   6.934  1.00  0.00           O  
ATOM   4080  HH  TYR B 254      -0.992  -1.868   6.248  1.00  0.00           H  
ATOM   4081  CE2 TYR B 254       0.119  -4.749   7.113  1.00  0.00           C  
ATOM   4082  HE2 TYR B 254       0.413  -4.570   8.134  1.00  0.00           H  
ATOM   4083  CD2 TYR B 254       0.334  -6.008   6.521  1.00  0.00           C  
ATOM   4084  HD2 TYR B 254       0.788  -6.810   7.085  1.00  0.00           H  
ATOM   4085  C   TYR B 254      -1.187  -9.797   4.081  1.00  0.00           C  
ATOM   4086  O   TYR B 254      -0.534 -10.785   4.425  1.00  0.00           O  
ATOM   4087  N   PRO B 255      -1.890  -9.783   2.926  1.00  0.00           N  
ATOM   4088  CD  PRO B 255      -2.749  -8.709   2.439  1.00  0.00           C  
ATOM   4089  HD2 PRO B 255      -2.243  -7.744   2.466  1.00  0.00           H  
ATOM   4090  HD3 PRO B 255      -3.656  -8.675   3.043  1.00  0.00           H  
ATOM   4091  CG  PRO B 255      -3.109  -9.071   0.996  1.00  0.00           C  
ATOM   4092  HG2 PRO B 255      -2.372  -8.646   0.314  1.00  0.00           H  
ATOM   4093  HG3 PRO B 255      -4.112  -8.734   0.733  1.00  0.00           H  
ATOM   4094  CB  PRO B 255      -3.000 -10.596   0.986  1.00  0.00           C  
ATOM   4095  HB2 PRO B 255      -2.823 -10.982  -0.019  1.00  0.00           H  
ATOM   4096  HB3 PRO B 255      -3.910 -11.028   1.405  1.00  0.00           H  
ATOM   4097  CA  PRO B 255      -1.824 -10.859   1.933  1.00  0.00           C  
ATOM   4098  HA  PRO B 255      -1.963 -11.814   2.435  1.00  0.00           H  
ATOM   4099  C   PRO B 255      -0.479 -10.848   1.170  1.00  0.00           C  
ATOM   4100  O   PRO B 255       0.140  -9.786   1.076  1.00  0.00           O  
ATOM   4101  N   PRO B 256      -0.040 -11.970   0.561  1.00  0.00           N  
ATOM   4102  CD  PRO B 256      -0.643 -13.295   0.630  1.00  0.00           C  
ATOM   4103  HD2 PRO B 256      -1.401 -13.390  -0.149  1.00  0.00           H  
ATOM   4104  HD3 PRO B 256      -1.076 -13.503   1.609  1.00  0.00           H  
ATOM   4105  CG  PRO B 256       0.498 -14.276   0.367  1.00  0.00           C  
ATOM   4106  HG2 PRO B 256       0.140 -15.207  -0.073  1.00  0.00           H  
ATOM   4107  HG3 PRO B 256       1.039 -14.469   1.295  1.00  0.00           H  
ATOM   4108  CB  PRO B 256       1.389 -13.496  -0.597  1.00  0.00           C  
ATOM   4109  HB2 PRO B 256       0.980 -13.564  -1.607  1.00  0.00           H  
ATOM   4110  HB3 PRO B 256       2.419 -13.854  -0.576  1.00  0.00           H  
ATOM   4111  CA  PRO B 256       1.280 -12.062  -0.076  1.00  0.00           C  
ATOM   4112  HA  PRO B 256       2.032 -11.923   0.698  1.00  0.00           H  
ATOM   4113  C   PRO B 256       1.554 -11.040  -1.188  1.00  0.00           C  
ATOM   4114  O   PRO B 256       2.687 -10.590  -1.312  1.00  0.00           O  
ATOM   4115  N   ASP B 257       0.534 -10.642  -1.960  1.00  0.00           N  
ATOM   4116  H   ASP B 257      -0.350 -11.116  -1.865  1.00  0.00           H  
ATOM   4117  CA  ASP B 257       0.643  -9.604  -3.001  1.00  0.00           C  
ATOM   4118  HA  ASP B 257       1.473  -9.850  -3.664  1.00  0.00           H  
ATOM   4119  CB  ASP B 257      -0.659  -9.577  -3.828  1.00  0.00           C  
ATOM   4120  HB2 ASP B 257      -1.519  -9.677  -3.162  1.00  0.00           H  
ATOM   4121  HB3 ASP B 257      -0.752  -8.611  -4.327  1.00  0.00           H  
ATOM   4122  CG  ASP B 257      -0.703 -10.647  -4.920  1.00  0.00           C  
ATOM   4123  OD1 ASP B 257      -1.778 -11.264  -5.074  1.00  0.00           O  
ATOM   4124  OD2 ASP B 257       0.320 -10.791  -5.626  1.00  0.00           O  
ATOM   4125  C   ASP B 257       0.926  -8.188  -2.468  1.00  0.00           C  
ATOM   4126  O   ASP B 257       1.265  -7.301  -3.255  1.00  0.00           O  
ATOM   4127  N   ASN B 258       0.752  -7.926  -1.167  1.00  0.00           N  
ATOM   4128  H   ASN B 258       0.579  -8.692  -0.524  1.00  0.00           H  
ATOM   4129  CA  ASN B 258       0.926  -6.577  -0.639  1.00  0.00           C  
ATOM   4130  HA  ASN B 258       0.420  -5.885  -1.316  1.00  0.00           H  
ATOM   4131  CB  ASN B 258       0.268  -6.450   0.736  1.00  0.00           C  
ATOM   4132  HB2 ASN B 258      -0.762  -6.796   0.687  1.00  0.00           H  
ATOM   4133  HB3 ASN B 258       0.810  -7.060   1.457  1.00  0.00           H  
ATOM   4134  CG  ASN B 258       0.295  -5.003   1.184  1.00  0.00           C  
ATOM   4135  OD1 ASN B 258       1.276  -4.508   1.706  1.00  0.00           O  
ATOM   4136  ND2 ASN B 258      -0.753  -4.265   0.932  1.00  0.00           N  
ATOM   4137 HD21 ASN B 258      -0.699  -3.276   1.179  1.00  0.00           H  
ATOM   4138 HD22 ASN B 258      -1.540  -4.617   0.423  1.00  0.00           H  
ATOM   4139  C   ASN B 258       2.403  -6.171  -0.585  1.00  0.00           C  
ATOM   4140  O   ASN B 258       3.258  -6.905  -0.088  1.00  0.00           O  
ATOM   4141  N   TYR B 259       2.702  -4.946  -1.008  1.00  0.00           N  
ATOM   4142  H   TYR B 259       1.979  -4.388  -1.436  1.00  0.00           H  
ATOM   4143  CA  TYR B 259       4.069  -4.441  -1.033  1.00  0.00           C  
ATOM   4144  HA  TYR B 259       4.629  -5.104  -1.689  1.00  0.00           H  
ATOM   4145  CB  TYR B 259       4.055  -3.051  -1.674  1.00  0.00           C  
ATOM   4146  HB2 TYR B 259       3.506  -2.376  -1.020  1.00  0.00           H  
ATOM   4147  HB3 TYR B 259       5.080  -2.695  -1.752  1.00  0.00           H  
ATOM   4148  CG  TYR B 259       3.431  -3.039  -3.062  1.00  0.00           C  
ATOM   4149  CD1 TYR B 259       2.212  -2.373  -3.305  1.00  0.00           C  
ATOM   4150  HD1 TYR B 259       1.735  -1.792  -2.524  1.00  0.00           H  
ATOM   4151  CE1 TYR B 259       1.616  -2.440  -4.581  1.00  0.00           C  
ATOM   4152  HE1 TYR B 259       0.696  -1.906  -4.771  1.00  0.00           H  
ATOM   4153  CZ  TYR B 259       2.242  -3.166  -5.618  1.00  0.00           C  
ATOM   4154  OH  TYR B 259       1.686  -3.232  -6.858  1.00  0.00           O  
ATOM   4155  HH  TYR B 259       2.376  -3.382  -7.532  1.00  0.00           H  
ATOM   4156  CE2 TYR B 259       3.464  -3.825  -5.375  1.00  0.00           C  
ATOM   4157  HE2 TYR B 259       3.932  -4.394  -6.161  1.00  0.00           H  
ATOM   4158  CD2 TYR B 259       4.054  -3.757  -4.101  1.00  0.00           C  
ATOM   4159  HD2 TYR B 259       4.979  -4.272  -3.913  1.00  0.00           H  
ATOM   4160  C   TYR B 259       4.801  -4.463   0.328  1.00  0.00           C  
ATOM   4161  O   TYR B 259       6.023  -4.624   0.322  1.00  0.00           O  
ATOM   4162  N   LEU B 260       4.111  -4.393   1.479  1.00  0.00           N  
ATOM   4163  H   LEU B 260       3.102  -4.286   1.420  1.00  0.00           H  
ATOM   4164  CA  LEU B 260       4.691  -4.546   2.830  1.00  0.00           C  
ATOM   4165  HA  LEU B 260       5.621  -3.979   2.876  1.00  0.00           H  
ATOM   4166  CB  LEU B 260       3.713  -3.998   3.897  1.00  0.00           C  
ATOM   4167  HB2 LEU B 260       2.735  -4.450   3.737  1.00  0.00           H  
ATOM   4168  HB3 LEU B 260       4.044  -4.330   4.882  1.00  0.00           H  
ATOM   4169  CG  LEU B 260       3.563  -2.468   3.957  1.00  0.00           C  
ATOM   4170  HG  LEU B 260       3.415  -2.069   2.953  1.00  0.00           H  
ATOM   4171  CD1 LEU B 260       2.359  -2.102   4.824  1.00  0.00           C  
ATOM   4172 HD11 LEU B 260       1.460  -2.529   4.379  1.00  0.00           H  
ATOM   4173 HD12 LEU B 260       2.247  -1.020   4.860  1.00  0.00           H  
ATOM   4174 HD13 LEU B 260       2.480  -2.493   5.834  1.00  0.00           H  
ATOM   4175  CD2 LEU B 260       4.791  -1.818   4.598  1.00  0.00           C  
ATOM   4176 HD21 LEU B 260       4.664  -0.735   4.602  1.00  0.00           H  
ATOM   4177 HD22 LEU B 260       4.907  -2.172   5.621  1.00  0.00           H  
ATOM   4178 HD23 LEU B 260       5.681  -2.060   4.021  1.00  0.00           H  
ATOM   4179  C   LEU B 260       5.039  -5.998   3.217  1.00  0.00           C  
ATOM   4180  O   LEU B 260       5.798  -6.198   4.167  1.00  0.00           O  
ATOM   4181  N   TYR B 261       4.517  -7.022   2.532  1.00  0.00           N  
ATOM   4182  H   TYR B 261       3.938  -6.821   1.721  1.00  0.00           H  
ATOM   4183  CA  TYR B 261       4.595  -8.426   2.979  1.00  0.00           C  
ATOM   4184  HA  TYR B 261       4.121  -8.491   3.959  1.00  0.00           H  
ATOM   4185  CB  TYR B 261       3.788  -9.312   2.014  1.00  0.00           C  
ATOM   4186  HB2 TYR B 261       2.796  -8.877   1.881  1.00  0.00           H  
ATOM   4187  HB3 TYR B 261       4.271  -9.314   1.034  1.00  0.00           H  
ATOM   4188  CG  TYR B 261       3.613 -10.746   2.483  1.00  0.00           C  
ATOM   4189  CD1 TYR B 261       4.465 -11.768   2.019  1.00  0.00           C  
ATOM   4190  HD1 TYR B 261       5.257 -11.533   1.323  1.00  0.00           H  
ATOM   4191  CE1 TYR B 261       4.269 -13.098   2.445  1.00  0.00           C  
ATOM   4192  HE1 TYR B 261       4.912 -13.890   2.094  1.00  0.00           H  
ATOM   4193  CZ  TYR B 261       3.218 -13.409   3.333  1.00  0.00           C  
ATOM   4194  OH  TYR B 261       3.030 -14.691   3.742  1.00  0.00           O  
ATOM   4195  HH  TYR B 261       2.350 -14.756   4.412  1.00  0.00           H  
ATOM   4196  CE2 TYR B 261       2.361 -12.388   3.790  1.00  0.00           C  
ATOM   4197  HE2 TYR B 261       1.538 -12.614   4.452  1.00  0.00           H  
ATOM   4198  CD2 TYR B 261       2.566 -11.061   3.369  1.00  0.00           C  
ATOM   4199  HD2 TYR B 261       1.900 -10.283   3.714  1.00  0.00           H  
ATOM   4200  C   TYR B 261       6.037  -8.952   3.139  1.00  0.00           C  
ATOM   4201  O   TYR B 261       6.339  -9.670   4.088  1.00  0.00           O  
ATOM   4202  N   ASN B 262       6.955  -8.536   2.253  1.00  0.00           N  
ATOM   4203  H   ASN B 262       6.617  -7.954   1.502  1.00  0.00           H  
ATOM   4204  CA  ASN B 262       8.394  -8.854   2.322  1.00  0.00           C  
ATOM   4205  HA  ASN B 262       8.497  -9.856   2.745  1.00  0.00           H  
ATOM   4206  CB  ASN B 262       8.997  -8.861   0.901  1.00  0.00           C  
ATOM   4207  HB2 ASN B 262       8.968  -7.857   0.483  1.00  0.00           H  
ATOM   4208  HB3 ASN B 262      10.041  -9.166   0.958  1.00  0.00           H  
ATOM   4209  CG  ASN B 262       8.320  -9.806  -0.064  1.00  0.00           C  
ATOM   4210  OD1 ASN B 262       7.854  -9.401  -1.113  1.00  0.00           O  
ATOM   4211  ND2 ASN B 262       8.266 -11.074   0.272  1.00  0.00           N  
ATOM   4212 HD21 ASN B 262       7.779 -11.695  -0.352  1.00  0.00           H  
ATOM   4213 HD22 ASN B 262       8.678 -11.388   1.132  1.00  0.00           H  
ATOM   4214  C   ASN B 262       9.223  -7.926   3.238  1.00  0.00           C  
ATOM   4215  O   ASN B 262      10.452  -7.992   3.202  1.00  0.00           O  
ATOM   4216  N   HIE B 263       8.599  -7.009   3.986  1.00  0.00           N  
ATOM   4217  H   HIE B 263       7.585  -6.970   3.951  1.00  0.00           H  
ATOM   4218  CA  HIE B 263       9.292  -5.949   4.742  1.00  0.00           C  
ATOM   4219  HA  HIE B 263      10.348  -6.201   4.846  1.00  0.00           H  
ATOM   4220  CB  HIE B 263       9.166  -4.632   3.959  1.00  0.00           C  
ATOM   4221  HB2 HIE B 263       8.109  -4.418   3.793  1.00  0.00           H  
ATOM   4222  HB3 HIE B 263       9.568  -3.825   4.571  1.00  0.00           H  
ATOM   4223  CG  HIE B 263       9.885  -4.562   2.633  1.00  0.00           C  
ATOM   4224  ND1 HIE B 263       9.471  -3.772   1.564  1.00  0.00           N  
ATOM   4225  CE1 HIE B 263      10.482  -3.751   0.691  1.00  0.00           C  
ATOM   4226  HE1 HIE B 263      10.493  -3.166  -0.220  1.00  0.00           H  
ATOM   4227  NE2 HIE B 263      11.485  -4.528   1.121  1.00  0.00           N  
ATOM   4228  HE2 HIE B 263      12.361  -4.651   0.620  1.00  0.00           H  
ATOM   4229  CD2 HIE B 263      11.136  -5.036   2.355  1.00  0.00           C  
ATOM   4230  HD2 HIE B 263      11.753  -5.633   3.014  1.00  0.00           H  
ATOM   4231  C   HIE B 263       8.787  -5.749   6.179  1.00  0.00           C  
ATOM   4232  O   HIE B 263       9.431  -5.032   6.946  1.00  0.00           O  
ATOM   4233  N   LEU B 264       7.652  -6.357   6.533  1.00  0.00           N  
ATOM   4234  H   LEU B 264       7.172  -6.921   5.847  1.00  0.00           H  
ATOM   4235  CA  LEU B 264       7.064  -6.277   7.863  1.00  0.00           C  
ATOM   4236  HA  LEU B 264       7.096  -5.231   8.163  1.00  0.00           H  
ATOM   4237  CB  LEU B 264       5.590  -6.726   7.785  1.00  0.00           C  
ATOM   4238  HB2 LEU B 264       5.150  -6.393   6.842  1.00  0.00           H  
ATOM   4239  HB3 LEU B 264       5.560  -7.818   7.797  1.00  0.00           H  
ATOM   4240  CG  LEU B 264       4.729  -6.178   8.937  1.00  0.00           C  
ATOM   4241  HG  LEU B 264       5.268  -6.303   9.875  1.00  0.00           H  
ATOM   4242  CD1 LEU B 264       4.393  -4.693   8.730  1.00  0.00           C  
ATOM   4243 HD11 LEU B 264       5.303  -4.101   8.700  1.00  0.00           H  
ATOM   4244 HD12 LEU B 264       3.854  -4.561   7.792  1.00  0.00           H  
ATOM   4245 HD13 LEU B 264       3.772  -4.332   9.547  1.00  0.00           H  
ATOM   4246  CD2 LEU B 264       3.409  -6.945   9.025  1.00  0.00           C  
ATOM   4247 HD21 LEU B 264       3.614  -7.996   9.224  1.00  0.00           H  
ATOM   4248 HD22 LEU B 264       2.793  -6.544   9.829  1.00  0.00           H  
ATOM   4249 HD23 LEU B 264       2.870  -6.866   8.081  1.00  0.00           H  
ATOM   4250  C   LEU B 264       7.889  -7.092   8.876  1.00  0.00           C  
ATOM   4251  O   LEU B 264       8.204  -8.258   8.645  1.00  0.00           O  
ATOM   4252  N   THR B 265       8.208  -6.467  10.009  1.00  0.00           N  
ATOM   4253  H   THR B 265       7.875  -5.515  10.117  1.00  0.00           H  
ATOM   4254  CA  THR B 265       8.928  -7.039  11.163  1.00  0.00           C  
ATOM   4255  HA  THR B 265       8.866  -8.128  11.121  1.00  0.00           H  
ATOM   4256  CB  THR B 265      10.418  -6.656  11.158  1.00  0.00           C  
ATOM   4257  HB  THR B 265      10.909  -7.195  11.964  1.00  0.00           H  
ATOM   4258  CG2 THR B 265      11.148  -6.999   9.860  1.00  0.00           C  
ATOM   4259 HG21 THR B 265      12.213  -6.795   9.973  1.00  0.00           H  
ATOM   4260 HG22 THR B 265      11.015  -8.060   9.648  1.00  0.00           H  
ATOM   4261 HG23 THR B 265      10.756  -6.416   9.027  1.00  0.00           H  
ATOM   4262  OG1 THR B 265      10.581  -5.276  11.393  1.00  0.00           O  
ATOM   4263  HG1 THR B 265      10.093  -4.818  10.700  1.00  0.00           H  
ATOM   4264  C   THR B 265       8.254  -6.585  12.466  1.00  0.00           C  
ATOM   4265  O   THR B 265       7.378  -5.712  12.435  1.00  0.00           O  
ATOM   4266  N   TYR B 266       8.617  -7.167  13.617  1.00  0.00           N  
ATOM   4267  H   TYR B 266       9.440  -7.760  13.636  1.00  0.00           H  
ATOM   4268  CA  TYR B 266       7.737  -7.154  14.797  1.00  0.00           C  
ATOM   4269  HA  TYR B 266       6.973  -6.395  14.644  1.00  0.00           H  
ATOM   4270  CB  TYR B 266       6.996  -8.502  14.916  1.00  0.00           C  
ATOM   4271  HB2 TYR B 266       7.676  -9.233  15.348  1.00  0.00           H  
ATOM   4272  HB3 TYR B 266       6.177  -8.385  15.626  1.00  0.00           H  
ATOM   4273  CG  TYR B 266       6.437  -9.101  13.634  1.00  0.00           C  
ATOM   4274  CD1 TYR B 266       5.149  -8.754  13.180  1.00  0.00           C  
ATOM   4275  HD1 TYR B 266       4.571  -8.020  13.725  1.00  0.00           H  
ATOM   4276  CE1 TYR B 266       4.622  -9.359  12.017  1.00  0.00           C  
ATOM   4277  HE1 TYR B 266       3.643  -9.089  11.652  1.00  0.00           H  
ATOM   4278  CZ  TYR B 266       5.386 -10.314  11.305  1.00  0.00           C  
ATOM   4279  OH  TYR B 266       4.891 -10.918  10.194  1.00  0.00           O  
ATOM   4280  HH  TYR B 266       5.585 -11.419   9.744  1.00  0.00           H  
ATOM   4281  CE2 TYR B 266       6.670 -10.661  11.770  1.00  0.00           C  
ATOM   4282  HE2 TYR B 266       7.256 -11.402  11.248  1.00  0.00           H  
ATOM   4283  CD2 TYR B 266       7.194 -10.053  12.923  1.00  0.00           C  
ATOM   4284  HD2 TYR B 266       8.185 -10.333  13.261  1.00  0.00           H  
ATOM   4285  C   TYR B 266       8.427  -6.791  16.125  1.00  0.00           C  
ATOM   4286  O   TYR B 266       9.645  -6.898  16.288  1.00  0.00           O  
ATOM   4287  N   ALA B 267       7.607  -6.411  17.106  1.00  0.00           N  
ATOM   4288  H   ALA B 267       6.621  -6.310  16.886  1.00  0.00           H  
ATOM   4289  CA  ALA B 267       7.992  -6.307  18.510  1.00  0.00           C  
ATOM   4290  HA  ALA B 267       8.888  -6.906  18.672  1.00  0.00           H  
ATOM   4291  CB  ALA B 267       8.330  -4.852  18.855  1.00  0.00           C  
ATOM   4292  HB1 ALA B 267       8.614  -4.783  19.906  1.00  0.00           H  
ATOM   4293  HB2 ALA B 267       9.171  -4.518  18.247  1.00  0.00           H  
ATOM   4294  HB3 ALA B 267       7.470  -4.209  18.665  1.00  0.00           H  
ATOM   4295  C   ALA B 267       6.883  -6.879  19.405  1.00  0.00           C  
ATOM   4296  O   ALA B 267       5.701  -6.581  19.219  1.00  0.00           O  
ATOM   4297  N   VAL B 268       7.274  -7.697  20.379  1.00  0.00           N  
ATOM   4298  H   VAL B 268       8.276  -7.809  20.504  1.00  0.00           H  
ATOM   4299  CA  VAL B 268       6.414  -8.363  21.364  1.00  0.00           C  
ATOM   4300  HA  VAL B 268       5.377  -8.294  21.042  1.00  0.00           H  
ATOM   4301  CB  VAL B 268       6.773  -9.864  21.474  1.00  0.00           C  
ATOM   4302  HB  VAL B 268       7.817  -9.946  21.774  1.00  0.00           H  
ATOM   4303  CG1 VAL B 268       5.924 -10.610  22.516  1.00  0.00           C  
ATOM   4304 HG11 VAL B 268       6.105 -10.205  23.509  1.00  0.00           H  
ATOM   4305 HG12 VAL B 268       4.865 -10.525  22.271  1.00  0.00           H  
ATOM   4306 HG13 VAL B 268       6.198 -11.666  22.529  1.00  0.00           H  
ATOM   4307  CG2 VAL B 268       6.601 -10.598  20.137  1.00  0.00           C  
ATOM   4308 HG21 VAL B 268       7.232 -10.151  19.370  1.00  0.00           H  
ATOM   4309 HG22 VAL B 268       6.889 -11.643  20.241  1.00  0.00           H  
ATOM   4310 HG23 VAL B 268       5.562 -10.556  19.817  1.00  0.00           H  
ATOM   4311  C   VAL B 268       6.551  -7.652  22.714  1.00  0.00           C  
ATOM   4312  O   VAL B 268       7.659  -7.346  23.150  1.00  0.00           O  
ATOM   4313  N   ASN B 269       5.437  -7.422  23.407  1.00  0.00           N  
ATOM   4314  H   ASN B 269       4.561  -7.727  22.993  1.00  0.00           H  
ATOM   4315  CA  ASN B 269       5.394  -7.021  24.814  1.00  0.00           C  
ATOM   4316  HA  ASN B 269       6.409  -6.833  25.171  1.00  0.00           H  
ATOM   4317  CB  ASN B 269       4.598  -5.707  24.927  1.00  0.00           C  
ATOM   4318  HB2 ASN B 269       5.197  -4.912  24.496  1.00  0.00           H  
ATOM   4319  HB3 ASN B 269       3.682  -5.803  24.349  1.00  0.00           H  
ATOM   4320  CG  ASN B 269       4.211  -5.256  26.330  1.00  0.00           C  
ATOM   4321  OD1 ASN B 269       3.175  -4.627  26.510  1.00  0.00           O  
ATOM   4322  ND2 ASN B 269       4.979  -5.536  27.353  1.00  0.00           N  
ATOM   4323 HD21 ASN B 269       4.699  -5.206  28.262  1.00  0.00           H  
ATOM   4324 HD22 ASN B 269       5.890  -5.971  27.254  1.00  0.00           H  
ATOM   4325  C   ASN B 269       4.798  -8.166  25.649  1.00  0.00           C  
ATOM   4326  O   ASN B 269       3.711  -8.652  25.340  1.00  0.00           O  
ATOM   4327  N   ILE B 270       5.512  -8.575  26.699  1.00  0.00           N  
ATOM   4328  H   ILE B 270       6.362  -8.065  26.911  1.00  0.00           H  
ATOM   4329  CA  ILE B 270       5.087  -9.567  27.699  1.00  0.00           C  
ATOM   4330  HA  ILE B 270       4.090  -9.920  27.446  1.00  0.00           H  
ATOM   4331  CB  ILE B 270       6.055 -10.778  27.693  1.00  0.00           C  
ATOM   4332  HB  ILE B 270       7.067 -10.394  27.559  1.00  0.00           H  
ATOM   4333  CG2 ILE B 270       6.048 -11.606  28.996  1.00  0.00           C  
ATOM   4334 HG21 ILE B 270       6.387 -11.000  29.838  1.00  0.00           H  
ATOM   4335 HG22 ILE B 270       5.044 -11.979  29.206  1.00  0.00           H  
ATOM   4336 HG23 ILE B 270       6.725 -12.455  28.917  1.00  0.00           H  
ATOM   4337  CG1 ILE B 270       5.707 -11.694  26.501  1.00  0.00           C  
ATOM   4338 HG12 ILE B 270       4.863 -12.324  26.777  1.00  0.00           H  
ATOM   4339 HG13 ILE B 270       5.411 -11.088  25.646  1.00  0.00           H  
ATOM   4340  CD1 ILE B 270       6.862 -12.588  26.041  1.00  0.00           C  
ATOM   4341 HD11 ILE B 270       7.701 -11.974  25.713  1.00  0.00           H  
ATOM   4342 HD12 ILE B 270       7.186 -13.251  26.842  1.00  0.00           H  
ATOM   4343 HD13 ILE B 270       6.529 -13.195  25.199  1.00  0.00           H  
ATOM   4344  C   ILE B 270       4.985  -8.896  29.071  1.00  0.00           C  
ATOM   4345  O   ILE B 270       5.775  -8.000  29.373  1.00  0.00           O  
ATOM   4346  N   TRP B 271       4.043  -9.335  29.907  1.00  0.00           N  
ATOM   4347  H   TRP B 271       3.419 -10.076  29.604  1.00  0.00           H  
ATOM   4348  CA  TRP B 271       3.928  -8.899  31.304  1.00  0.00           C  
ATOM   4349  HA  TRP B 271       4.936  -8.804  31.700  1.00  0.00           H  
ATOM   4350  CB  TRP B 271       3.260  -7.519  31.382  1.00  0.00           C  
ATOM   4351  HB2 TRP B 271       3.469  -7.107  32.371  1.00  0.00           H  
ATOM   4352  HB3 TRP B 271       3.731  -6.849  30.663  1.00  0.00           H  
ATOM   4353  CG  TRP B 271       1.777  -7.471  31.166  1.00  0.00           C  
ATOM   4354  CD1 TRP B 271       0.876  -7.260  32.150  1.00  0.00           C  
ATOM   4355  HD1 TRP B 271       1.123  -7.124  33.201  1.00  0.00           H  
ATOM   4356  NE1 TRP B 271      -0.398  -7.256  31.627  1.00  0.00           N  
ATOM   4357  HE1 TRP B 271      -1.216  -7.143  32.209  1.00  0.00           H  
ATOM   4358  CE2 TRP B 271      -0.389  -7.458  30.264  1.00  0.00           C  
ATOM   4359  CZ2 TRP B 271      -1.408  -7.522  29.300  1.00  0.00           C  
ATOM   4360  HZ2 TRP B 271      -2.436  -7.358  29.589  1.00  0.00           H  
ATOM   4361  CH2 TRP B 271      -1.076  -7.824  27.969  1.00  0.00           C  
ATOM   4362  HH2 TRP B 271      -1.853  -7.896  27.220  1.00  0.00           H  
ATOM   4363  CZ3 TRP B 271       0.269  -8.043  27.619  1.00  0.00           C  
ATOM   4364  HZ3 TRP B 271       0.526  -8.304  26.604  1.00  0.00           H  
ATOM   4365  CE3 TRP B 271       1.287  -7.927  28.586  1.00  0.00           C  
ATOM   4366  HE3 TRP B 271       2.315  -8.074  28.295  1.00  0.00           H  
ATOM   4367  CD2 TRP B 271       0.991  -7.639  29.939  1.00  0.00           C  
ATOM   4368  C   TRP B 271       3.190  -9.933  32.168  1.00  0.00           C  
ATOM   4369  O   TRP B 271       2.505 -10.810  31.635  1.00  0.00           O  
ATOM   4370  N   SER B 272       3.350  -9.871  33.493  1.00  0.00           N  
ATOM   4371  H   SER B 272       3.935  -9.134  33.875  1.00  0.00           H  
ATOM   4372  CA  SER B 272       2.664 -10.778  34.431  1.00  0.00           C  
ATOM   4373  HA  SER B 272       2.686 -11.777  34.006  1.00  0.00           H  
ATOM   4374  CB  SER B 272       3.429 -10.863  35.755  1.00  0.00           C  
ATOM   4375  HB2 SER B 272       4.459 -11.165  35.567  1.00  0.00           H  
ATOM   4376  HB3 SER B 272       3.429  -9.886  36.233  1.00  0.00           H  
ATOM   4377  OG  SER B 272       2.819 -11.809  36.614  1.00  0.00           O  
ATOM   4378  HG  SER B 272       2.911 -12.685  36.206  1.00  0.00           H  
ATOM   4379  C   SER B 272       1.189 -10.408  34.670  1.00  0.00           C  
ATOM   4380  O   SER B 272       0.819  -9.239  34.660  1.00  0.00           O  
ATOM   4381  N   GLU B 273       0.348 -11.414  34.932  1.00  0.00           N  
ATOM   4382  H   GLU B 273       0.746 -12.347  34.942  1.00  0.00           H  
ATOM   4383  CA  GLU B 273      -1.020 -11.279  35.470  1.00  0.00           C  
ATOM   4384  HA  GLU B 273      -1.527 -10.446  34.980  1.00  0.00           H  
ATOM   4385  CB  GLU B 273      -1.762 -12.590  35.137  1.00  0.00           C  
ATOM   4386  HB2 GLU B 273      -1.641 -12.811  34.075  1.00  0.00           H  
ATOM   4387  HB3 GLU B 273      -1.245 -13.373  35.686  1.00  0.00           H  
ATOM   4388  CG  GLU B 273      -3.262 -12.715  35.484  1.00  0.00           C  
ATOM   4389  HG2 GLU B 273      -3.506 -13.780  35.485  1.00  0.00           H  
ATOM   4390  HG3 GLU B 273      -3.468 -12.358  36.491  1.00  0.00           H  
ATOM   4391  CD  GLU B 273      -4.192 -12.018  34.479  1.00  0.00           C  
ATOM   4392  OE1 GLU B 273      -3.814 -11.007  33.863  1.00  0.00           O  
ATOM   4393  OE2 GLU B 273      -5.285 -12.552  34.176  1.00  0.00           O  
ATOM   4394  C   GLU B 273      -1.035 -11.004  36.994  1.00  0.00           C  
ATOM   4395  O   GLU B 273      -2.068 -10.627  37.543  1.00  0.00           O  
ATOM   4396  N   ASN B 274       0.089 -11.202  37.697  1.00  0.00           N  
ATOM   4397  H   ASN B 274       0.919 -11.507  37.199  1.00  0.00           H  
ATOM   4398  CA  ASN B 274       0.168 -11.099  39.163  1.00  0.00           C  
ATOM   4399  HA  ASN B 274      -0.809 -10.818  39.558  1.00  0.00           H  
ATOM   4400  CB  ASN B 274       0.532 -12.485  39.728  1.00  0.00           C  
ATOM   4401  HB2 ASN B 274       1.546 -12.731  39.417  1.00  0.00           H  
ATOM   4402  HB3 ASN B 274       0.514 -12.438  40.817  1.00  0.00           H  
ATOM   4403  CG  ASN B 274      -0.398 -13.604  39.284  1.00  0.00           C  
ATOM   4404  OD1 ASN B 274      -0.021 -14.539  38.596  1.00  0.00           O  
ATOM   4405  ND2 ASN B 274      -1.658 -13.548  39.650  1.00  0.00           N  
ATOM   4406 HD21 ASN B 274      -2.245 -14.309  39.367  1.00  0.00           H  
ATOM   4407 HD22 ASN B 274      -1.995 -12.757  40.167  1.00  0.00           H  
ATOM   4408  C   ASN B 274       1.141 -10.016  39.670  1.00  0.00           C  
ATOM   4409  O   ASN B 274       1.022  -9.587  40.815  1.00  0.00           O  
ATOM   4410  N   ASP B 275       2.089  -9.577  38.836  1.00  0.00           N  
ATOM   4411  H   ASP B 275       2.135  -9.981  37.911  1.00  0.00           H  
ATOM   4412  CA  ASP B 275       3.166  -8.647  39.206  1.00  0.00           C  
ATOM   4413  HA  ASP B 275       2.969  -8.232  40.193  1.00  0.00           H  
ATOM   4414  CB  ASP B 275       4.473  -9.442  39.353  1.00  0.00           C  
ATOM   4415  HB2 ASP B 275       4.325 -10.215  40.109  1.00  0.00           H  
ATOM   4416  HB3 ASP B 275       4.699  -9.942  38.410  1.00  0.00           H  
ATOM   4417  CG  ASP B 275       5.690  -8.600  39.753  1.00  0.00           C  
ATOM   4418  OD1 ASP B 275       6.707  -9.246  40.100  1.00  0.00           O  
ATOM   4419  OD2 ASP B 275       5.651  -7.356  39.674  1.00  0.00           O  
ATOM   4420  C   ASP B 275       3.280  -7.480  38.199  1.00  0.00           C  
ATOM   4421  O   ASP B 275       3.840  -7.660  37.114  1.00  0.00           O  
ATOM   4422  N   PRO B 276       2.776  -6.274  38.538  1.00  0.00           N  
ATOM   4423  CD  PRO B 276       1.950  -5.989  39.703  1.00  0.00           C  
ATOM   4424  HD2 PRO B 276       2.590  -5.728  40.549  1.00  0.00           H  
ATOM   4425  HD3 PRO B 276       1.306  -6.830  39.962  1.00  0.00           H  
ATOM   4426  CG  PRO B 276       1.091  -4.793  39.309  1.00  0.00           C  
ATOM   4427  HG2 PRO B 276       0.796  -4.204  40.178  1.00  0.00           H  
ATOM   4428  HG3 PRO B 276       0.214  -5.136  38.757  1.00  0.00           H  
ATOM   4429  CB  PRO B 276       2.023  -4.018  38.381  1.00  0.00           C  
ATOM   4430  HB2 PRO B 276       2.706  -3.416  38.985  1.00  0.00           H  
ATOM   4431  HB3 PRO B 276       1.467  -3.384  37.689  1.00  0.00           H  
ATOM   4432  CA  PRO B 276       2.801  -5.115  37.641  1.00  0.00           C  
ATOM   4433  HA  PRO B 276       2.264  -5.379  36.730  1.00  0.00           H  
ATOM   4434  C   PRO B 276       4.199  -4.609  37.241  1.00  0.00           C  
ATOM   4435  O   PRO B 276       4.308  -3.871  36.261  1.00  0.00           O  
ATOM   4436  N   ALA B 277       5.255  -4.958  37.987  1.00  0.00           N  
ATOM   4437  H   ALA B 277       5.136  -5.667  38.709  1.00  0.00           H  
ATOM   4438  CA  ALA B 277       6.627  -4.549  37.681  1.00  0.00           C  
ATOM   4439  HA  ALA B 277       6.611  -3.568  37.202  1.00  0.00           H  
ATOM   4440  CB  ALA B 277       7.391  -4.417  39.005  1.00  0.00           C  
ATOM   4441  HB1 ALA B 277       7.441  -5.384  39.506  1.00  0.00           H  
ATOM   4442  HB2 ALA B 277       8.403  -4.062  38.809  1.00  0.00           H  
ATOM   4443  HB3 ALA B 277       6.883  -3.703  39.654  1.00  0.00           H  
ATOM   4444  C   ALA B 277       7.328  -5.517  36.708  1.00  0.00           C  
ATOM   4445  O   ALA B 277       8.288  -5.136  36.037  1.00  0.00           O  
ATOM   4446  N   ASP B 278       6.856  -6.762  36.603  1.00  0.00           N  
ATOM   4447  H   ASP B 278       6.055  -7.007  37.177  1.00  0.00           H  
ATOM   4448  CA  ASP B 278       7.367  -7.770  35.669  1.00  0.00           C  
ATOM   4449  HA  ASP B 278       8.452  -7.661  35.627  1.00  0.00           H  
ATOM   4450  CB  ASP B 278       7.071  -9.167  36.228  1.00  0.00           C  
ATOM   4451  HB2 ASP B 278       7.236  -9.138  37.305  1.00  0.00           H  
ATOM   4452  HB3 ASP B 278       6.026  -9.429  36.064  1.00  0.00           H  
ATOM   4453  CG  ASP B 278       7.974 -10.263  35.662  1.00  0.00           C  
ATOM   4454  OD1 ASP B 278       8.675 -10.088  34.642  1.00  0.00           O  
ATOM   4455  OD2 ASP B 278       8.058 -11.324  36.318  1.00  0.00           O  
ATOM   4456  C   ASP B 278       6.838  -7.536  34.242  1.00  0.00           C  
ATOM   4457  O   ASP B 278       6.009  -8.285  33.717  1.00  0.00           O  
ATOM   4458  N   PHE B 279       7.314  -6.448  33.633  1.00  0.00           N  
ATOM   4459  H   PHE B 279       7.949  -5.872  34.179  1.00  0.00           H  
ATOM   4460  CA  PHE B 279       6.977  -5.965  32.296  1.00  0.00           C  
ATOM   4461  HA  PHE B 279       6.216  -6.616  31.865  1.00  0.00           H  
ATOM   4462  CB  PHE B 279       6.373  -4.563  32.445  1.00  0.00           C  
ATOM   4463  HB2 PHE B 279       5.452  -4.644  33.025  1.00  0.00           H  
ATOM   4464  HB3 PHE B 279       7.063  -3.946  33.024  1.00  0.00           H  
ATOM   4465  CG  PHE B 279       6.077  -3.849  31.141  1.00  0.00           C  
ATOM   4466  CD1 PHE B 279       7.090  -3.109  30.504  1.00  0.00           C  
ATOM   4467  HD1 PHE B 279       8.077  -3.057  30.947  1.00  0.00           H  
ATOM   4468  CE1 PHE B 279       6.820  -2.427  29.305  1.00  0.00           C  
ATOM   4469  HE1 PHE B 279       7.602  -1.852  28.831  1.00  0.00           H  
ATOM   4470  CZ  PHE B 279       5.532  -2.477  28.744  1.00  0.00           C  
ATOM   4471  HZ  PHE B 279       5.327  -1.942  27.829  1.00  0.00           H  
ATOM   4472  CE2 PHE B 279       4.513  -3.205  29.386  1.00  0.00           C  
ATOM   4473  HE2 PHE B 279       3.517  -3.228  28.972  1.00  0.00           H  
ATOM   4474  CD2 PHE B 279       4.788  -3.898  30.579  1.00  0.00           C  
ATOM   4475  HD2 PHE B 279       4.002  -4.445  31.082  1.00  0.00           H  
ATOM   4476  C   PHE B 279       8.208  -5.995  31.371  1.00  0.00           C  
ATOM   4477  O   PHE B 279       9.328  -5.688  31.783  1.00  0.00           O  
ATOM   4478  N   ARG B 280       8.011  -6.419  30.114  1.00  0.00           N  
ATOM   4479  H   ARG B 280       7.061  -6.653  29.843  1.00  0.00           H  
ATOM   4480  CA  ARG B 280       9.084  -6.857  29.202  1.00  0.00           C  
ATOM   4481  HA  ARG B 280      10.009  -6.349  29.483  1.00  0.00           H  
ATOM   4482  CB  ARG B 280       9.290  -8.380  29.329  1.00  0.00           C  
ATOM   4483  HB2 ARG B 280       8.437  -8.885  28.875  1.00  0.00           H  
ATOM   4484  HB3 ARG B 280      10.187  -8.656  28.769  1.00  0.00           H  
ATOM   4485  CG  ARG B 280       9.431  -8.886  30.772  1.00  0.00           C  
ATOM   4486  HG2 ARG B 280      10.261  -8.375  31.263  1.00  0.00           H  
ATOM   4487  HG3 ARG B 280       8.512  -8.697  31.327  1.00  0.00           H  
ATOM   4488  CD  ARG B 280       9.678 -10.391  30.789  1.00  0.00           C  
ATOM   4489  HD2 ARG B 280       8.876 -10.902  30.252  1.00  0.00           H  
ATOM   4490  HD3 ARG B 280      10.627 -10.584  30.289  1.00  0.00           H  
ATOM   4491  NE  ARG B 280       9.726 -10.879  32.172  1.00  0.00           N  
ATOM   4492  HE  ARG B 280       9.209 -10.364  32.889  1.00  0.00           H  
ATOM   4493  CZ  ARG B 280      10.446 -11.871  32.642  1.00  0.00           C  
ATOM   4494  NH1 ARG B 280      11.154 -12.648  31.868  1.00  0.00           N  
ATOM   4495 HH11 ARG B 280      11.119 -12.495  30.880  1.00  0.00           H  
ATOM   4496 HH12 ARG B 280      11.750 -13.363  32.256  1.00  0.00           H  
ATOM   4497  NH2 ARG B 280      10.444 -12.070  33.921  1.00  0.00           N  
ATOM   4498 HH21 ARG B 280       9.859 -11.442  34.482  1.00  0.00           H  
ATOM   4499 HH22 ARG B 280      10.959 -12.826  34.353  1.00  0.00           H  
ATOM   4500  C   ARG B 280       8.773  -6.520  27.745  1.00  0.00           C  
ATOM   4501  O   ARG B 280       7.614  -6.566  27.326  1.00  0.00           O  
ATOM   4502  N   ILE B 281       9.807  -6.268  26.943  1.00  0.00           N  
ATOM   4503  H   ILE B 281      10.740  -6.324  27.328  1.00  0.00           H  
ATOM   4504  CA  ILE B 281       9.705  -6.099  25.485  1.00  0.00           C  
ATOM   4505  HA  ILE B 281       8.765  -6.535  25.157  1.00  0.00           H  
ATOM   4506  CB  ILE B 281       9.681  -4.599  25.079  1.00  0.00           C  
ATOM   4507  HB  ILE B 281      10.545  -4.106  25.529  1.00  0.00           H  
ATOM   4508  CG2 ILE B 281       9.780  -4.406  23.550  1.00  0.00           C  
ATOM   4509 HG21 ILE B 281      10.716  -4.820  23.172  1.00  0.00           H  
ATOM   4510 HG22 ILE B 281       8.941  -4.888  23.045  1.00  0.00           H  
ATOM   4511 HG23 ILE B 281       9.797  -3.346  23.297  1.00  0.00           H  
ATOM   4512  CG1 ILE B 281       8.394  -3.936  25.635  1.00  0.00           C  
ATOM   4513 HG12 ILE B 281       7.528  -4.520  25.323  1.00  0.00           H  
ATOM   4514 HG13 ILE B 281       8.437  -3.953  26.725  1.00  0.00           H  
ATOM   4515  CD1 ILE B 281       8.154  -2.477  25.225  1.00  0.00           C  
ATOM   4516 HD11 ILE B 281       9.045  -1.882  25.426  1.00  0.00           H  
ATOM   4517 HD12 ILE B 281       7.899  -2.417  24.167  1.00  0.00           H  
ATOM   4518 HD13 ILE B 281       7.320  -2.076  25.803  1.00  0.00           H  
ATOM   4519  C   ILE B 281      10.810  -6.912  24.799  1.00  0.00           C  
ATOM   4520  O   ILE B 281      11.919  -7.026  25.315  1.00  0.00           O  
ATOM   4521  N   TYR B 282      10.482  -7.477  23.640  1.00  0.00           N  
ATOM   4522  H   TYR B 282       9.537  -7.327  23.298  1.00  0.00           H  
ATOM   4523  CA  TYR B 282      11.364  -8.259  22.781  1.00  0.00           C  
ATOM   4524  HA  TYR B 282      12.405  -8.085  23.060  1.00  0.00           H  
ATOM   4525  CB  TYR B 282      11.047  -9.752  22.938  1.00  0.00           C  
ATOM   4526  HB2 TYR B 282      10.030  -9.920  22.587  1.00  0.00           H  
ATOM   4527  HB3 TYR B 282      11.711 -10.319  22.285  1.00  0.00           H  
ATOM   4528  CG  TYR B 282      11.160 -10.309  24.349  1.00  0.00           C  
ATOM   4529  CD1 TYR B 282      12.372 -10.876  24.786  1.00  0.00           C  
ATOM   4530  HD1 TYR B 282      13.227 -10.902  24.124  1.00  0.00           H  
ATOM   4531  CE1 TYR B 282      12.482 -11.398  26.089  1.00  0.00           C  
ATOM   4532  HE1 TYR B 282      13.419 -11.823  26.416  1.00  0.00           H  
ATOM   4533  CZ  TYR B 282      11.376 -11.347  26.965  1.00  0.00           C  
ATOM   4534  OH  TYR B 282      11.476 -11.861  28.223  1.00  0.00           O  
ATOM   4535  HH  TYR B 282      12.352 -12.230  28.358  1.00  0.00           H  
ATOM   4536  CE2 TYR B 282      10.161 -10.778  26.528  1.00  0.00           C  
ATOM   4537  HE2 TYR B 282       9.323 -10.746  27.203  1.00  0.00           H  
ATOM   4538  CD2 TYR B 282      10.051 -10.268  25.219  1.00  0.00           C  
ATOM   4539  HD2 TYR B 282       9.119  -9.834  24.881  1.00  0.00           H  
ATOM   4540  C   TYR B 282      11.148  -7.811  21.331  1.00  0.00           C  
ATOM   4541  O   TYR B 282      10.028  -7.465  20.953  1.00  0.00           O  
ATOM   4542  N   GLN B 283      12.187  -7.829  20.498  1.00  0.00           N  
ATOM   4543  H   GLN B 283      13.075  -8.194  20.811  1.00  0.00           H  
ATOM   4544  CA  GLN B 283      12.130  -7.312  19.128  1.00  0.00           C  
ATOM   4545  HA  GLN B 283      11.088  -7.164  18.843  1.00  0.00           H  
ATOM   4546  CB  GLN B 283      12.816  -5.934  19.088  1.00  0.00           C  
ATOM   4547  HB2 GLN B 283      12.436  -5.357  19.931  1.00  0.00           H  
ATOM   4548  HB3 GLN B 283      13.893  -6.050  19.226  1.00  0.00           H  
ATOM   4549  CG  GLN B 283      12.555  -5.142  17.793  1.00  0.00           C  
ATOM   4550  HG2 GLN B 283      13.347  -5.355  17.074  1.00  0.00           H  
ATOM   4551  HG3 GLN B 283      11.610  -5.451  17.351  1.00  0.00           H  
ATOM   4552  CD  GLN B 283      12.452  -3.638  18.042  1.00  0.00           C  
ATOM   4553  OE1 GLN B 283      11.706  -3.162  18.879  1.00  0.00           O  
ATOM   4554  NE2 GLN B 283      13.175  -2.813  17.321  1.00  0.00           N  
ATOM   4555 HE21 GLN B 283      13.081  -1.837  17.541  1.00  0.00           H  
ATOM   4556 HE22 GLN B 283      13.794  -3.154  16.609  1.00  0.00           H  
ATOM   4557  C   GLN B 283      12.719  -8.331  18.151  1.00  0.00           C  
ATOM   4558  O   GLN B 283      13.663  -9.042  18.495  1.00  0.00           O  
ATOM   4559  N   VAL B 284      12.148  -8.418  16.950  1.00  0.00           N  
ATOM   4560  H   VAL B 284      11.369  -7.802  16.730  1.00  0.00           H  
ATOM   4561  CA  VAL B 284      12.485  -9.443  15.952  1.00  0.00           C  
ATOM   4562  HA  VAL B 284      13.462  -9.860  16.197  1.00  0.00           H  
ATOM   4563  CB  VAL B 284      11.477 -10.619  15.928  1.00  0.00           C  
ATOM   4564  HB  VAL B 284      11.304 -10.923  14.895  1.00  0.00           H  
ATOM   4565  CG1 VAL B 284      12.075 -11.816  16.667  1.00  0.00           C  
ATOM   4566 HG11 VAL B 284      12.324 -11.539  17.690  1.00  0.00           H  
ATOM   4567 HG12 VAL B 284      11.361 -12.640  16.670  1.00  0.00           H  
ATOM   4568 HG13 VAL B 284      12.980 -12.141  16.156  1.00  0.00           H  
ATOM   4569  CG2 VAL B 284      10.118 -10.326  16.575  1.00  0.00           C  
ATOM   4570 HG21 VAL B 284       9.440 -11.163  16.403  1.00  0.00           H  
ATOM   4571 HG22 VAL B 284      10.224 -10.171  17.649  1.00  0.00           H  
ATOM   4572 HG23 VAL B 284       9.701  -9.436  16.119  1.00  0.00           H  
ATOM   4573  C   VAL B 284      12.622  -8.792  14.585  1.00  0.00           C  
ATOM   4574  O   VAL B 284      11.645  -8.378  13.966  1.00  0.00           O  
ATOM   4575  N   THR B 285      13.866  -8.683  14.122  1.00  0.00           N  
ATOM   4576  H   THR B 285      14.622  -9.023  14.700  1.00  0.00           H  
ATOM   4577  CA  THR B 285      14.257  -8.066  12.844  1.00  0.00           C  
ATOM   4578  HA  THR B 285      13.622  -7.200  12.666  1.00  0.00           H  
ATOM   4579  CB  THR B 285      15.714  -7.580  12.933  1.00  0.00           C  
ATOM   4580  HB  THR B 285      16.022  -7.148  11.981  1.00  0.00           H  
ATOM   4581  CG2 THR B 285      15.917  -6.526  14.022  1.00  0.00           C  
ATOM   4582 HG21 THR B 285      16.951  -6.182  13.996  1.00  0.00           H  
ATOM   4583 HG22 THR B 285      15.257  -5.679  13.839  1.00  0.00           H  
ATOM   4584 HG23 THR B 285      15.712  -6.946  15.007  1.00  0.00           H  
ATOM   4585  OG1 THR B 285      16.556  -8.666  13.247  1.00  0.00           O  
ATOM   4586  HG1 THR B 285      16.734  -9.142  12.429  1.00  0.00           H  
ATOM   4587  C   THR B 285      14.074  -8.996  11.635  1.00  0.00           C  
ATOM   4588  O   THR B 285      14.693  -8.771  10.598  1.00  0.00           O  
ATOM   4589  N   TYR B 286      13.275 -10.059  11.759  1.00  0.00           N  
ATOM   4590  H   TYR B 286      12.751 -10.170  12.615  1.00  0.00           H  
ATOM   4591  CA  TYR B 286      12.973 -10.995  10.678  1.00  0.00           C  
ATOM   4592  HA  TYR B 286      13.481 -10.651   9.777  1.00  0.00           H  
ATOM   4593  CB  TYR B 286      13.564 -12.385  10.982  1.00  0.00           C  
ATOM   4594  HB2 TYR B 286      13.287 -13.068  10.177  1.00  0.00           H  
ATOM   4595  HB3 TYR B 286      14.650 -12.290  10.940  1.00  0.00           H  
ATOM   4596  CG  TYR B 286      13.197 -13.050  12.301  1.00  0.00           C  
ATOM   4597  CD1 TYR B 286      14.216 -13.497  13.169  1.00  0.00           C  
ATOM   4598  HD1 TYR B 286      15.253 -13.315  12.924  1.00  0.00           H  
ATOM   4599  CE1 TYR B 286      13.894 -14.219  14.336  1.00  0.00           C  
ATOM   4600  HE1 TYR B 286      14.668 -14.576  14.997  1.00  0.00           H  
ATOM   4601  CZ  TYR B 286      12.546 -14.497  14.644  1.00  0.00           C  
ATOM   4602  OH  TYR B 286      12.219 -15.171  15.778  1.00  0.00           O  
ATOM   4603  HH  TYR B 286      11.260 -15.105  15.927  1.00  0.00           H  
ATOM   4604  CE2 TYR B 286      11.530 -14.033  13.787  1.00  0.00           C  
ATOM   4605  HE2 TYR B 286      10.496 -14.245  14.007  1.00  0.00           H  
ATOM   4606  CD2 TYR B 286      11.852 -13.315  12.624  1.00  0.00           C  
ATOM   4607  HD2 TYR B 286      11.048 -12.999  11.977  1.00  0.00           H  
ATOM   4608  C   TYR B 286      11.477 -10.999  10.318  1.00  0.00           C  
ATOM   4609  O   TYR B 286      10.630 -10.526  11.074  1.00  0.00           O  
ATOM   4610  N   LEU B 287      11.179 -11.519   9.124  1.00  0.00           N  
ATOM   4611  H   LEU B 287      11.941 -11.875   8.569  1.00  0.00           H  
ATOM   4612  CA  LEU B 287       9.838 -11.557   8.527  1.00  0.00           C  
ATOM   4613  HA  LEU B 287       9.342 -10.600   8.708  1.00  0.00           H  
ATOM   4614  CB  LEU B 287       9.976 -11.772   7.005  1.00  0.00           C  
ATOM   4615  HB2 LEU B 287      10.308 -12.798   6.836  1.00  0.00           H  
ATOM   4616  HB3 LEU B 287       8.984 -11.672   6.562  1.00  0.00           H  
ATOM   4617  CG  LEU B 287      10.943 -10.827   6.263  1.00  0.00           C  
ATOM   4618  HG  LEU B 287      11.952 -10.948   6.660  1.00  0.00           H  
ATOM   4619  CD1 LEU B 287      10.977 -11.189   4.778  1.00  0.00           C  
ATOM   4620 HD11 LEU B 287       9.981 -11.079   4.350  1.00  0.00           H  
ATOM   4621 HD12 LEU B 287      11.312 -12.220   4.659  1.00  0.00           H  
ATOM   4622 HD13 LEU B 287      11.672 -10.531   4.256  1.00  0.00           H  
ATOM   4623  CD2 LEU B 287      10.538  -9.360   6.391  1.00  0.00           C  
ATOM   4624 HD21 LEU B 287      11.203  -8.733   5.795  1.00  0.00           H  
ATOM   4625 HD22 LEU B 287       9.510  -9.226   6.054  1.00  0.00           H  
ATOM   4626 HD23 LEU B 287      10.604  -9.045   7.431  1.00  0.00           H  
ATOM   4627  C   LEU B 287       8.933 -12.651   9.128  1.00  0.00           C  
ATOM   4628  O   LEU B 287       7.707 -12.544   9.085  1.00  0.00           O  
ATOM   4629  N   GLU B 288       9.529 -13.699   9.701  1.00  0.00           N  
ATOM   4630  H   GLU B 288      10.532 -13.714   9.740  1.00  0.00           H  
ATOM   4631  CA  GLU B 288       8.811 -14.815  10.333  1.00  0.00           C  
ATOM   4632  HA  GLU B 288       8.148 -15.254   9.588  1.00  0.00           H  
ATOM   4633  CB  GLU B 288       9.837 -15.892  10.739  1.00  0.00           C  
ATOM   4634  HB2 GLU B 288      10.420 -16.188   9.867  1.00  0.00           H  
ATOM   4635  HB3 GLU B 288      10.534 -15.447  11.446  1.00  0.00           H  
ATOM   4636  CG  GLU B 288       9.252 -17.148  11.404  1.00  0.00           C  
ATOM   4637  HG2 GLU B 288      10.055 -17.631  11.968  1.00  0.00           H  
ATOM   4638  HG3 GLU B 288       8.480 -16.860  12.118  1.00  0.00           H  
ATOM   4639  CD  GLU B 288       8.663 -18.162  10.415  1.00  0.00           C  
ATOM   4640  OE1 GLU B 288       8.725 -19.366  10.746  1.00  0.00           O  
ATOM   4641  OE2 GLU B 288       8.124 -17.721   9.375  1.00  0.00           O  
ATOM   4642  C   GLU B 288       7.990 -14.328  11.552  1.00  0.00           C  
ATOM   4643  O   GLU B 288       8.555 -13.695  12.449  1.00  0.00           O  
ATOM   4644  N   PRO B 289       6.675 -14.611  11.645  1.00  0.00           N  
ATOM   4645  CD  PRO B 289       5.867 -15.272  10.628  1.00  0.00           C  
ATOM   4646  HD2 PRO B 289       6.239 -16.276  10.420  1.00  0.00           H  
ATOM   4647  HD3 PRO B 289       5.869 -14.672   9.716  1.00  0.00           H  
ATOM   4648  CG  PRO B 289       4.447 -15.346  11.189  1.00  0.00           C  
ATOM   4649  HG2 PRO B 289       4.311 -16.286  11.726  1.00  0.00           H  
ATOM   4650  HG3 PRO B 289       3.696 -15.241  10.405  1.00  0.00           H  
ATOM   4651  CB  PRO B 289       4.408 -14.179  12.172  1.00  0.00           C  
ATOM   4652  HB2 PRO B 289       3.635 -14.302  12.927  1.00  0.00           H  
ATOM   4653  HB3 PRO B 289       4.242 -13.252  11.624  1.00  0.00           H  
ATOM   4654  CA  PRO B 289       5.825 -14.181  12.760  1.00  0.00           C  
ATOM   4655  HA  PRO B 289       6.085 -13.161  13.043  1.00  0.00           H  
ATOM   4656  C   PRO B 289       5.994 -15.075  14.008  1.00  0.00           C  
ATOM   4657  O   PRO B 289       5.049 -15.728  14.460  1.00  0.00           O  
ATOM   4658  N   SER B 290       7.211 -15.132  14.560  1.00  0.00           N  
ATOM   4659  H   SER B 290       7.935 -14.564  14.133  1.00  0.00           H  
ATOM   4660  CA  SER B 290       7.611 -16.084  15.609  1.00  0.00           C  
ATOM   4661  HA  SER B 290       6.731 -16.385  16.174  1.00  0.00           H  
ATOM   4662  CB  SER B 290       8.179 -17.329  14.919  1.00  0.00           C  
ATOM   4663  HB2 SER B 290       7.408 -17.762  14.279  1.00  0.00           H  
ATOM   4664  HB3 SER B 290       9.025 -17.034  14.298  1.00  0.00           H  
ATOM   4665  OG  SER B 290       8.619 -18.308  15.838  1.00  0.00           O  
ATOM   4666  HG  SER B 290       8.792 -19.110  15.334  1.00  0.00           H  
ATOM   4667  C   SER B 290       8.628 -15.500  16.601  1.00  0.00           C  
ATOM   4668  O   SER B 290       9.537 -14.756  16.220  1.00  0.00           O  
ATOM   4669  N   LEU B 291       8.518 -15.866  17.883  1.00  0.00           N  
ATOM   4670  H   LEU B 291       7.741 -16.476  18.134  1.00  0.00           H  
ATOM   4671  CA  LEU B 291       9.495 -15.516  18.919  1.00  0.00           C  
ATOM   4672  HA  LEU B 291      10.457 -15.359  18.428  1.00  0.00           H  
ATOM   4673  CB  LEU B 291       9.090 -14.194  19.599  1.00  0.00           C  
ATOM   4674  HB2 LEU B 291       9.074 -13.403  18.851  1.00  0.00           H  
ATOM   4675  HB3 LEU B 291       8.081 -14.307  19.999  1.00  0.00           H  
ATOM   4676  CG  LEU B 291      10.025 -13.771  20.747  1.00  0.00           C  
ATOM   4677  HG  LEU B 291      10.076 -14.562  21.491  1.00  0.00           H  
ATOM   4678  CD1 LEU B 291      11.438 -13.458  20.253  1.00  0.00           C  
ATOM   4679 HD11 LEU B 291      12.057 -13.136  21.090  1.00  0.00           H  
ATOM   4680 HD12 LEU B 291      11.898 -14.345  19.821  1.00  0.00           H  
ATOM   4681 HD13 LEU B 291      11.406 -12.671  19.501  1.00  0.00           H  
ATOM   4682  CD2 LEU B 291       9.473 -12.523  21.427  1.00  0.00           C  
ATOM   4683 HD21 LEU B 291      10.103 -12.285  22.283  1.00  0.00           H  
ATOM   4684 HD22 LEU B 291       9.468 -11.688  20.726  1.00  0.00           H  
ATOM   4685 HD23 LEU B 291       8.463 -12.716  21.786  1.00  0.00           H  
ATOM   4686  C   LEU B 291       9.675 -16.648  19.937  1.00  0.00           C  
ATOM   4687  O   LEU B 291       8.724 -17.088  20.580  1.00  0.00           O  
ATOM   4688  N   ARG B 292      10.924 -17.073  20.136  1.00  0.00           N  
ATOM   4689  H   ARG B 292      11.660 -16.620  19.612  1.00  0.00           H  
ATOM   4690  CA  ARG B 292      11.311 -18.126  21.083  1.00  0.00           C  
ATOM   4691  HA  ARG B 292      10.408 -18.582  21.493  1.00  0.00           H  
ATOM   4692  CB  ARG B 292      12.092 -19.183  20.290  1.00  0.00           C  
ATOM   4693  HB2 ARG B 292      11.679 -19.230  19.279  1.00  0.00           H  
ATOM   4694  HB3 ARG B 292      13.138 -18.878  20.210  1.00  0.00           H  
ATOM   4695  CG  ARG B 292      12.010 -20.594  20.882  1.00  0.00           C  
ATOM   4696  HG2 ARG B 292      12.545 -20.626  21.830  1.00  0.00           H  
ATOM   4697  HG3 ARG B 292      10.966 -20.871  21.041  1.00  0.00           H  
ATOM   4698  CD  ARG B 292      12.648 -21.561  19.876  1.00  0.00           C  
ATOM   4699  HD2 ARG B 292      12.086 -21.518  18.941  1.00  0.00           H  
ATOM   4700  HD3 ARG B 292      13.665 -21.221  19.674  1.00  0.00           H  
ATOM   4701  NE  ARG B 292      12.645 -22.952  20.364  1.00  0.00           N  
ATOM   4702  HE  ARG B 292      11.769 -23.320  20.726  1.00  0.00           H  
ATOM   4703  CZ  ARG B 292      13.661 -23.793  20.401  1.00  0.00           C  
ATOM   4704  NH1 ARG B 292      14.851 -23.485  19.964  1.00  0.00           N  
ATOM   4705 HH11 ARG B 292      14.991 -22.578  19.559  1.00  0.00           H  
ATOM   4706 HH12 ARG B 292      15.606 -24.140  20.037  1.00  0.00           H  
ATOM   4707  NH2 ARG B 292      13.488 -24.975  20.911  1.00  0.00           N  
ATOM   4708 HH21 ARG B 292      12.554 -25.198  21.251  1.00  0.00           H  
ATOM   4709 HH22 ARG B 292      14.248 -25.612  21.041  1.00  0.00           H  
ATOM   4710  C   ARG B 292      12.097 -17.515  22.248  1.00  0.00           C  
ATOM   4711  O   ARG B 292      12.973 -16.688  22.007  1.00  0.00           O  
ATOM   4712  N   ILE B 293      11.792 -17.898  23.490  1.00  0.00           N  
ATOM   4713  H   ILE B 293      11.087 -18.621  23.609  1.00  0.00           H  
ATOM   4714  CA  ILE B 293      12.353 -17.279  24.704  1.00  0.00           C  
ATOM   4715  HA  ILE B 293      13.190 -16.640  24.417  1.00  0.00           H  
ATOM   4716  CB  ILE B 293      11.312 -16.364  25.404  1.00  0.00           C  
ATOM   4717  HB  ILE B 293      10.408 -16.948  25.569  1.00  0.00           H  
ATOM   4718  CG2 ILE B 293      11.812 -15.876  26.781  1.00  0.00           C  
ATOM   4719 HG21 ILE B 293      11.055 -15.262  27.265  1.00  0.00           H  
ATOM   4720 HG22 ILE B 293      11.998 -16.723  27.444  1.00  0.00           H  
ATOM   4721 HG23 ILE B 293      12.727 -15.294  26.668  1.00  0.00           H  
ATOM   4722  CG1 ILE B 293      10.944 -15.159  24.504  1.00  0.00           C  
ATOM   4723 HG12 ILE B 293      11.819 -14.521  24.368  1.00  0.00           H  
ATOM   4724 HG13 ILE B 293      10.642 -15.527  23.525  1.00  0.00           H  
ATOM   4725  CD1 ILE B 293       9.781 -14.306  25.028  1.00  0.00           C  
ATOM   4726 HD11 ILE B 293       8.919 -14.941  25.234  1.00  0.00           H  
ATOM   4727 HD12 ILE B 293      10.068 -13.776  25.933  1.00  0.00           H  
ATOM   4728 HD13 ILE B 293       9.504 -13.569  24.274  1.00  0.00           H  
ATOM   4729  C   ILE B 293      12.913 -18.367  25.628  1.00  0.00           C  
ATOM   4730  O   ILE B 293      12.211 -19.304  26.006  1.00  0.00           O  
ATOM   4731  N   ALA B 294      14.189 -18.231  25.991  1.00  0.00           N  
ATOM   4732  H   ALA B 294      14.703 -17.442  25.634  1.00  0.00           H  
ATOM   4733  CA  ALA B 294      14.930 -19.188  26.808  1.00  0.00           C  
ATOM   4734  HA  ALA B 294      14.683 -20.195  26.461  1.00  0.00           H  
ATOM   4735  CB  ALA B 294      16.429 -18.975  26.548  1.00  0.00           C  
ATOM   4736  HB1 ALA B 294      17.002 -19.716  27.108  1.00  0.00           H  
ATOM   4737  HB2 ALA B 294      16.645 -19.097  25.486  1.00  0.00           H  
ATOM   4738  HB3 ALA B 294      16.732 -17.979  26.872  1.00  0.00           H  
ATOM   4739  C   ALA B 294      14.553 -19.136  28.305  1.00  0.00           C  
ATOM   4740  O   ALA B 294      15.353 -18.726  29.150  1.00  0.00           O  
ATOM   4741  N   ALA B 295      13.349 -19.618  28.630  1.00  0.00           N  
ATOM   4742  H   ALA B 295      12.734 -19.873  27.869  1.00  0.00           H  
ATOM   4743  CA  ALA B 295      13.008 -20.128  29.958  1.00  0.00           C  
ATOM   4744  HA  ALA B 295      11.953 -20.404  29.967  1.00  0.00           H  
ATOM   4745  CB  ALA B 295      13.847 -21.412  30.121  1.00  0.00           C  
ATOM   4746  HB1 ALA B 295      14.913 -21.183  30.104  1.00  0.00           H  
ATOM   4747  HB2 ALA B 295      13.624 -21.888  31.070  1.00  0.00           H  
ATOM   4748  HB3 ALA B 295      13.629 -22.109  29.312  1.00  0.00           H  
ATOM   4749  C   ALA B 295      13.208 -19.129  31.119  1.00  0.00           C  
ATOM   4750  O   ALA B 295      13.149 -17.909  30.939  1.00  0.00           O  
ATOM   4751  N   SER B 296      13.485 -19.691  32.305  1.00  0.00           N  
ATOM   4752  H   SER B 296      13.242 -20.671  32.358  1.00  0.00           H  
ATOM   4753  CA  SER B 296      14.492 -19.283  33.309  1.00  0.00           C  
ATOM   4754  HA  SER B 296      14.473 -20.054  34.080  1.00  0.00           H  
ATOM   4755  CB  SER B 296      15.897 -19.345  32.687  1.00  0.00           C  
ATOM   4756  HB2 SER B 296      16.633 -19.292  33.490  1.00  0.00           H  
ATOM   4757  HB3 SER B 296      16.030 -20.295  32.168  1.00  0.00           H  
ATOM   4758  OG  SER B 296      16.134 -18.272  31.790  1.00  0.00           O  
ATOM   4759  HG  SER B 296      15.792 -18.487  30.901  1.00  0.00           H  
ATOM   4760  C   SER B 296      14.299 -17.968  34.067  1.00  0.00           C  
ATOM   4761  O   SER B 296      14.667 -17.876  35.234  1.00  0.00           O  
ATOM   4762  N   THR B 297      13.714 -16.954  33.440  1.00  0.00           N  
ATOM   4763  H   THR B 297      13.471 -17.112  32.470  1.00  0.00           H  
ATOM   4764  CA  THR B 297      13.523 -15.614  34.010  1.00  0.00           C  
ATOM   4765  HA  THR B 297      14.041 -15.550  34.966  1.00  0.00           H  
ATOM   4766  CB  THR B 297      14.121 -14.548  33.084  1.00  0.00           C  
ATOM   4767  HB  THR B 297      14.008 -13.574  33.560  1.00  0.00           H  
ATOM   4768  CG2 THR B 297      15.601 -14.765  32.774  1.00  0.00           C  
ATOM   4769 HG21 THR B 297      16.155 -14.905  33.703  1.00  0.00           H  
ATOM   4770 HG22 THR B 297      15.739 -15.646  32.147  1.00  0.00           H  
ATOM   4771 HG23 THR B 297      15.998 -13.893  32.253  1.00  0.00           H  
ATOM   4772  OG1 THR B 297      13.419 -14.538  31.859  1.00  0.00           O  
ATOM   4773  HG1 THR B 297      13.757 -15.285  31.344  1.00  0.00           H  
ATOM   4774  C   THR B 297      12.055 -15.295  34.286  1.00  0.00           C  
ATOM   4775  O   THR B 297      11.758 -14.297  34.940  1.00  0.00           O  
ATOM   4776  N   LEU B 298      11.118 -16.091  33.764  1.00  0.00           N  
ATOM   4777  H   LEU B 298      11.434 -16.913  33.272  1.00  0.00           H  
ATOM   4778  CA  LEU B 298       9.698 -16.030  34.120  1.00  0.00           C  
ATOM   4779  HA  LEU B 298       9.396 -14.988  34.239  1.00  0.00           H  
ATOM   4780  CB  LEU B 298       8.854 -16.667  32.998  1.00  0.00           C  
ATOM   4781  HB2 LEU B 298       9.213 -17.684  32.838  1.00  0.00           H  
ATOM   4782  HB3 LEU B 298       7.818 -16.736  33.329  1.00  0.00           H  
ATOM   4783  CG  LEU B 298       8.899 -15.899  31.662  1.00  0.00           C  
ATOM   4784  HG  LEU B 298       9.928 -15.643  31.412  1.00  0.00           H  
ATOM   4785  CD1 LEU B 298       8.344 -16.771  30.537  1.00  0.00           C  
ATOM   4786 HD11 LEU B 298       8.302 -16.206  29.607  1.00  0.00           H  
ATOM   4787 HD12 LEU B 298       8.991 -17.638  30.393  1.00  0.00           H  
ATOM   4788 HD13 LEU B 298       7.348 -17.127  30.803  1.00  0.00           H  
ATOM   4789  CD2 LEU B 298       8.072 -14.611  31.717  1.00  0.00           C  
ATOM   4790 HD21 LEU B 298       8.137 -14.083  30.766  1.00  0.00           H  
ATOM   4791 HD22 LEU B 298       7.028 -14.850  31.922  1.00  0.00           H  
ATOM   4792 HD23 LEU B 298       8.445 -13.960  32.504  1.00  0.00           H  
ATOM   4793  C   LEU B 298       9.471 -16.732  35.468  1.00  0.00           C  
ATOM   4794  O   LEU B 298      10.083 -17.759  35.749  1.00  0.00           O  
ATOM   4795  N   LYS B 299       8.596 -16.176  36.307  1.00  0.00           N  
ATOM   4796  H   LYS B 299       8.113 -15.334  36.013  1.00  0.00           H  
ATOM   4797  CA  LYS B 299       8.267 -16.730  37.626  1.00  0.00           C  
ATOM   4798  HA  LYS B 299       9.189 -17.061  38.108  1.00  0.00           H  
ATOM   4799  CB  LYS B 299       7.622 -15.634  38.491  1.00  0.00           C  
ATOM   4800  HB2 LYS B 299       6.768 -15.218  37.955  1.00  0.00           H  
ATOM   4801  HB3 LYS B 299       7.261 -16.069  39.424  1.00  0.00           H  
ATOM   4802  CG  LYS B 299       8.628 -14.515  38.821  1.00  0.00           C  
ATOM   4803  HG2 LYS B 299       9.301 -14.857  39.609  1.00  0.00           H  
ATOM   4804  HG3 LYS B 299       9.228 -14.285  37.940  1.00  0.00           H  
ATOM   4805  CD  LYS B 299       7.938 -13.218  39.255  1.00  0.00           C  
ATOM   4806  HD2 LYS B 299       7.242 -12.914  38.470  1.00  0.00           H  
ATOM   4807  HD3 LYS B 299       7.380 -13.373  40.180  1.00  0.00           H  
ATOM   4808  CE  LYS B 299       9.006 -12.134  39.460  1.00  0.00           C  
ATOM   4809  HE2 LYS B 299       9.298 -12.105  40.513  1.00  0.00           H  
ATOM   4810  HE3 LYS B 299       9.885 -12.397  38.865  1.00  0.00           H  
ATOM   4811  NZ  LYS B 299       8.524 -10.812  39.014  1.00  0.00           N  
ATOM   4812  HZ1 LYS B 299       7.727 -10.471  39.561  1.00  0.00           H  
ATOM   4813  HZ2 LYS B 299       9.217 -10.087  39.103  1.00  0.00           H  
ATOM   4814  HZ3 LYS B 299       8.218 -10.864  38.042  1.00  0.00           H  
ATOM   4815  C   LYS B 299       7.361 -17.954  37.466  1.00  0.00           C  
ATOM   4816  O   LYS B 299       6.320 -17.868  36.812  1.00  0.00           O  
ATOM   4817  N   SER B 300       7.764 -19.074  38.068  1.00  0.00           N  
ATOM   4818  H   SER B 300       8.633 -19.057  38.571  1.00  0.00           H  
ATOM   4819  CA  SER B 300       6.950 -20.297  38.148  1.00  0.00           C  
ATOM   4820  HA  SER B 300       6.539 -20.475  37.165  1.00  0.00           H  
ATOM   4821  CB  SER B 300       7.811 -21.521  38.478  1.00  0.00           C  
ATOM   4822  HB2 SER B 300       8.590 -21.629  37.722  1.00  0.00           H  
ATOM   4823  HB3 SER B 300       8.280 -21.384  39.453  1.00  0.00           H  
ATOM   4824  OG  SER B 300       7.026 -22.694  38.502  1.00  0.00           O  
ATOM   4825  HG  SER B 300       6.487 -22.728  37.670  1.00  0.00           H  
ATOM   4826  C   SER B 300       5.783 -20.128  39.127  1.00  0.00           C  
ATOM   4827  O   SER B 300       5.869 -19.305  40.042  1.00  0.00           O  
ATOM   4828  N   GLY B 301       4.674 -20.848  38.926  1.00  0.00           N  
ATOM   4829  H   GLY B 301       4.664 -21.527  38.163  1.00  0.00           H  
ATOM   4830  CA  GLY B 301       3.447 -20.729  39.723  1.00  0.00           C  
ATOM   4831  HA2 GLY B 301       2.774 -21.533  39.430  1.00  0.00           H  
ATOM   4832  HA3 GLY B 301       3.694 -20.846  40.777  1.00  0.00           H  
ATOM   4833  C   GLY B 301       2.698 -19.401  39.554  1.00  0.00           C  
ATOM   4834  O   GLY B 301       1.768 -19.117  40.307  1.00  0.00           O  
ATOM   4835  N   ILE B 302       3.107 -18.584  38.575  1.00  0.00           N  
ATOM   4836  H   ILE B 302       3.838 -18.940  37.975  1.00  0.00           H  
ATOM   4837  CA  ILE B 302       2.621 -17.227  38.281  1.00  0.00           C  
ATOM   4838  HA  ILE B 302       1.764 -17.003  38.921  1.00  0.00           H  
ATOM   4839  CB  ILE B 302       3.740 -16.192  38.590  1.00  0.00           C  
ATOM   4840  HB  ILE B 302       4.652 -16.564  38.128  1.00  0.00           H  
ATOM   4841  CG2 ILE B 302       3.500 -14.812  37.943  1.00  0.00           C  
ATOM   4842 HG21 ILE B 302       2.574 -14.378  38.309  1.00  0.00           H  
ATOM   4843 HG22 ILE B 302       4.331 -14.139  38.154  1.00  0.00           H  
ATOM   4844 HG23 ILE B 302       3.436 -14.904  36.861  1.00  0.00           H  
ATOM   4845  CG1 ILE B 302       4.010 -16.130  40.120  1.00  0.00           C  
ATOM   4846 HG12 ILE B 302       3.294 -16.761  40.645  1.00  0.00           H  
ATOM   4847 HG13 ILE B 302       4.996 -16.560  40.303  1.00  0.00           H  
ATOM   4848  CD1 ILE B 302       3.968 -14.756  40.806  1.00  0.00           C  
ATOM   4849 HD11 ILE B 302       4.166 -14.883  41.871  1.00  0.00           H  
ATOM   4850 HD12 ILE B 302       4.728 -14.093  40.392  1.00  0.00           H  
ATOM   4851 HD13 ILE B 302       2.981 -14.310  40.691  1.00  0.00           H  
ATOM   4852  C   ILE B 302       2.127 -17.165  36.829  1.00  0.00           C  
ATOM   4853  O   ILE B 302       2.685 -17.801  35.931  1.00  0.00           O  
ATOM   4854  N   SER B 303       1.079 -16.376  36.587  1.00  0.00           N  
ATOM   4855  H   SER B 303       0.706 -15.834  37.363  1.00  0.00           H  
ATOM   4856  CA  SER B 303       0.486 -16.185  35.262  1.00  0.00           C  
ATOM   4857  HA  SER B 303       0.742 -17.048  34.658  1.00  0.00           H  
ATOM   4858  CB  SER B 303      -1.040 -16.200  35.392  1.00  0.00           C  
ATOM   4859  HB2 SER B 303      -1.347 -17.178  35.767  1.00  0.00           H  
ATOM   4860  HB3 SER B 303      -1.362 -15.448  36.112  1.00  0.00           H  
ATOM   4861  OG  SER B 303      -1.668 -15.972  34.147  1.00  0.00           O  
ATOM   4862  HG  SER B 303      -1.289 -16.613  33.509  1.00  0.00           H  
ATOM   4863  C   SER B 303       1.059 -14.971  34.512  1.00  0.00           C  
ATOM   4864  O   SER B 303       1.523 -13.999  35.113  1.00  0.00           O  
ATOM   4865  N   TYR B 304       1.061 -15.037  33.177  1.00  0.00           N  
ATOM   4866  H   TYR B 304       0.632 -15.850  32.751  1.00  0.00           H  
ATOM   4867  CA  TYR B 304       1.639 -14.043  32.263  1.00  0.00           C  
ATOM   4868  HA  TYR B 304       1.645 -13.069  32.745  1.00  0.00           H  
ATOM   4869  CB  TYR B 304       3.086 -14.420  31.901  1.00  0.00           C  
ATOM   4870  HB2 TYR B 304       3.115 -15.476  31.630  1.00  0.00           H  
ATOM   4871  HB3 TYR B 304       3.387 -13.863  31.014  1.00  0.00           H  
ATOM   4872  CG  TYR B 304       4.131 -14.160  32.968  1.00  0.00           C  
ATOM   4873  CD1 TYR B 304       4.951 -13.014  32.893  1.00  0.00           C  
ATOM   4874  HD1 TYR B 304       4.803 -12.297  32.098  1.00  0.00           H  
ATOM   4875  CE1 TYR B 304       5.980 -12.815  33.834  1.00  0.00           C  
ATOM   4876  HE1 TYR B 304       6.618 -11.944  33.773  1.00  0.00           H  
ATOM   4877  CZ  TYR B 304       6.202 -13.781  34.836  1.00  0.00           C  
ATOM   4878  OH  TYR B 304       7.243 -13.668  35.696  1.00  0.00           O  
ATOM   4879  HH  TYR B 304       7.523 -12.735  35.851  1.00  0.00           H  
ATOM   4880  CE2 TYR B 304       5.368 -14.911  34.925  1.00  0.00           C  
ATOM   4881  HE2 TYR B 304       5.535 -15.636  35.708  1.00  0.00           H  
ATOM   4882  CD2 TYR B 304       4.328 -15.094  33.999  1.00  0.00           C  
ATOM   4883  HD2 TYR B 304       3.685 -15.962  34.076  1.00  0.00           H  
ATOM   4884  C   TYR B 304       0.815 -13.890  30.978  1.00  0.00           C  
ATOM   4885  O   TYR B 304      -0.018 -14.735  30.641  1.00  0.00           O  
ATOM   4886  N   ARG B 305       1.067 -12.796  30.251  1.00  0.00           N  
ATOM   4887  H   ARG B 305       1.754 -12.146  30.626  1.00  0.00           H  
ATOM   4888  CA  ARG B 305       0.426 -12.412  28.986  1.00  0.00           C  
ATOM   4889  HA  ARG B 305      -0.096 -13.274  28.578  1.00  0.00           H  
ATOM   4890  CB  ARG B 305      -0.570 -11.273  29.240  1.00  0.00           C  
ATOM   4891  HB2 ARG B 305      -0.045 -10.445  29.719  1.00  0.00           H  
ATOM   4892  HB3 ARG B 305      -0.962 -10.921  28.284  1.00  0.00           H  
ATOM   4893  CG  ARG B 305      -1.755 -11.681  30.115  1.00  0.00           C  
ATOM   4894  HG2 ARG B 305      -2.315 -12.477  29.627  1.00  0.00           H  
ATOM   4895  HG3 ARG B 305      -1.410 -12.021  31.093  1.00  0.00           H  
ATOM   4896  CD  ARG B 305      -2.650 -10.459  30.302  1.00  0.00           C  
ATOM   4897  HD2 ARG B 305      -2.065  -9.671  30.779  1.00  0.00           H  
ATOM   4898  HD3 ARG B 305      -2.992 -10.096  29.332  1.00  0.00           H  
ATOM   4899  NE  ARG B 305      -3.780 -10.770  31.175  1.00  0.00           N  
ATOM   4900  HE  ARG B 305      -3.590 -10.798  32.181  1.00  0.00           H  
ATOM   4901  CZ  ARG B 305      -5.049 -10.905  30.872  1.00  0.00           C  
ATOM   4902  NH1 ARG B 305      -5.509 -10.822  29.652  1.00  0.00           N  
ATOM   4903 HH11 ARG B 305      -4.871 -10.637  28.899  1.00  0.00           H  
ATOM   4904 HH12 ARG B 305      -6.492 -10.906  29.487  1.00  0.00           H  
ATOM   4905  NH2 ARG B 305      -5.904 -11.124  31.823  1.00  0.00           N  
ATOM   4906 HH21 ARG B 305      -5.527 -11.263  32.775  1.00  0.00           H  
ATOM   4907 HH22 ARG B 305      -6.889 -11.126  31.667  1.00  0.00           H  
ATOM   4908  C   ARG B 305       1.438 -11.962  27.938  1.00  0.00           C  
ATOM   4909  O   ARG B 305       2.543 -11.540  28.280  1.00  0.00           O  
ATOM   4910  N   ALA B 306       1.026 -11.997  26.670  1.00  0.00           N  
ATOM   4911  H   ALA B 306       0.102 -12.368  26.474  1.00  0.00           H  
ATOM   4912  CA  ALA B 306       1.781 -11.440  25.552  1.00  0.00           C  
ATOM   4913  HA  ALA B 306       2.492 -10.709  25.935  1.00  0.00           H  
ATOM   4914  CB  ALA B 306       2.569 -12.560  24.873  1.00  0.00           C  
ATOM   4915  HB1 ALA B 306       3.178 -13.090  25.602  1.00  0.00           H  
ATOM   4916  HB2 ALA B 306       1.887 -13.269  24.409  1.00  0.00           H  
ATOM   4917  HB3 ALA B 306       3.220 -12.137  24.109  1.00  0.00           H  
ATOM   4918  C   ALA B 306       0.870 -10.732  24.542  1.00  0.00           C  
ATOM   4919  O   ALA B 306      -0.256 -11.165  24.305  1.00  0.00           O  
ATOM   4920  N   ARG B 307       1.396  -9.685  23.902  1.00  0.00           N  
ATOM   4921  H   ARG B 307       2.320  -9.384  24.207  1.00  0.00           H  
ATOM   4922  CA  ARG B 307       0.836  -8.985  22.733  1.00  0.00           C  
ATOM   4923  HA  ARG B 307       0.176  -9.661  22.192  1.00  0.00           H  
ATOM   4924  CB  ARG B 307      -0.026  -7.791  23.177  1.00  0.00           C  
ATOM   4925  HB2 ARG B 307      -0.474  -7.330  22.295  1.00  0.00           H  
ATOM   4926  HB3 ARG B 307      -0.836  -8.165  23.805  1.00  0.00           H  
ATOM   4927  CG  ARG B 307       0.764  -6.730  23.956  1.00  0.00           C  
ATOM   4928  HG2 ARG B 307       1.269  -7.191  24.804  1.00  0.00           H  
ATOM   4929  HG3 ARG B 307       1.521  -6.292  23.309  1.00  0.00           H  
ATOM   4930  CD  ARG B 307      -0.165  -5.632  24.477  1.00  0.00           C  
ATOM   4931  HD2 ARG B 307      -0.621  -5.118  23.631  1.00  0.00           H  
ATOM   4932  HD3 ARG B 307      -0.951  -6.088  25.081  1.00  0.00           H  
ATOM   4933  NE  ARG B 307       0.585  -4.681  25.309  1.00  0.00           N  
ATOM   4934  HE  ARG B 307       1.516  -4.955  25.598  1.00  0.00           H  
ATOM   4935  CZ  ARG B 307       0.170  -3.531  25.794  1.00  0.00           C  
ATOM   4936  NH1 ARG B 307      -1.009  -3.040  25.538  1.00  0.00           N  
ATOM   4937 HH11 ARG B 307      -1.609  -3.543  24.911  1.00  0.00           H
[truncated: 31,186 more chars]
