# Supplementary material for: Insights into receptor structure and dynamics at the surface of living cells
Source: Nat Commun. 2023 Mar 22;14:1596. doi: 10.1038/s41467-023-37284-4 (PMC10033668; doi:10.1038/s41467-023-37284-4)
Supplement: Supplementary file 15 — Source Data [file 41467_2023_37284_MOESM15_ESM.zip › Source data/Main/Figure 5/b/Average structures of MD sub-trajectories/T18B/MD_sub-average_3bpn_T18B_5.pdb]

ATOM      1  N   CYS A   1      17.606   7.504  -1.860  1.00  0.00           N  
ATOM      2  H1  CYS A   1      17.383   7.049  -0.990  1.00  0.00           H  
ATOM      3  H2  CYS A   1      17.594   8.503  -1.741  1.00  0.00           H  
ATOM      4  H3  CYS A   1      18.550   7.221  -2.119  1.00  0.00           H  
ATOM      5  CA  CYS A   1      16.659   7.087  -2.912  1.00  0.00           C  
ATOM      6  HA  CYS A   1      16.941   7.590  -3.834  1.00  0.00           H  
ATOM      7  CB  CYS A   1      16.724   5.574  -3.167  1.00  0.00           C  
ATOM      8  HB2 CYS A   1      17.750   5.219  -3.064  1.00  0.00           H  
ATOM      9  HB3 CYS A   1      16.094   5.034  -2.459  1.00  0.00           H  
ATOM     10  SG  CYS A   1      16.162   5.283  -4.862  1.00  0.00           S  
ATOM     11  HG  CYS A   1      16.691   4.054  -5.020  1.00  0.00           H  
ATOM     12  C   CYS A   1      15.249   7.548  -2.571  1.00  0.00           C  
ATOM     13  O   CYS A   1      14.908   7.595  -1.394  1.00  0.00           O  
ATOM     14  N   ASP A   2      14.448   7.901  -3.577  1.00  0.00           N  
ATOM     15  H   ASP A   2      14.763   7.750  -4.523  1.00  0.00           H  
ATOM     16  CA  ASP A   2      13.022   8.223  -3.417  1.00  0.00           C  
ATOM     17  HA  ASP A   2      12.893   8.862  -2.541  1.00  0.00           H  
ATOM     18  CB  ASP A   2      12.558   9.005  -4.657  1.00  0.00           C  
ATOM     19  HB2 ASP A   2      13.283   9.792  -4.869  1.00  0.00           H  
ATOM     20  HB3 ASP A   2      12.531   8.337  -5.519  1.00  0.00           H  
ATOM     21  CG  ASP A   2      11.182   9.643  -4.463  1.00  0.00           C  
ATOM     22  OD1 ASP A   2      10.185   8.885  -4.453  1.00  0.00           O  
ATOM     23  OD2 ASP A   2      11.140  10.878  -4.308  1.00  0.00           O  
ATOM     24  C   ASP A   2      12.191   6.943  -3.210  1.00  0.00           C  
ATOM     25  O   ASP A   2      12.546   5.885  -3.740  1.00  0.00           O  
ATOM     26  N   ILE A   3      11.086   7.012  -2.462  1.00  0.00           N  
ATOM     27  H   ILE A   3      10.767   7.918  -2.145  1.00  0.00           H  
ATOM     28  CA  ILE A   3      10.226   5.844  -2.227  1.00  0.00           C  
ATOM     29  HA  ILE A   3      10.887   5.027  -1.954  1.00  0.00           H  
ATOM     30  CB  ILE A   3       9.283   6.103  -1.028  1.00  0.00           C  
ATOM     31  HB  ILE A   3       9.873   6.559  -0.230  1.00  0.00           H  
ATOM     32  CG2 ILE A   3       8.147   7.084  -1.362  1.00  0.00           C  
ATOM     33 HG21 ILE A   3       7.599   7.334  -0.452  1.00  0.00           H  
ATOM     34 HG22 ILE A   3       7.446   6.628  -2.062  1.00  0.00           H  
ATOM     35 HG23 ILE A   3       8.546   8.005  -1.789  1.00  0.00           H  
ATOM     36  CG1 ILE A   3       8.686   4.797  -0.467  1.00  0.00           C  
ATOM     37 HG12 ILE A   3       7.909   5.050   0.255  1.00  0.00           H  
ATOM     38 HG13 ILE A   3       8.225   4.217  -1.266  1.00  0.00           H  
ATOM     39  CD1 ILE A   3       9.724   3.934   0.265  1.00  0.00           C  
ATOM     40 HD11 ILE A   3       9.238   3.056   0.686  1.00  0.00           H  
ATOM     41 HD12 ILE A   3      10.502   3.595  -0.419  1.00  0.00           H  
ATOM     42 HD13 ILE A   3      10.173   4.509   1.075  1.00  0.00           H  
ATOM     43  C   ILE A   3       9.504   5.400  -3.512  1.00  0.00           C  
ATOM     44  O   ILE A   3       9.492   4.210  -3.827  1.00  0.00           O  
ATOM     45  N   THR A   4       9.035   6.338  -4.342  1.00  0.00           N  
ATOM     46  H   THR A   4       9.200   7.314  -4.104  1.00  0.00           H  
ATOM     47  CA  THR A   4       8.411   6.041  -5.648  1.00  0.00           C  
ATOM     48  HA  THR A   4       7.565   5.376  -5.485  1.00  0.00           H  
ATOM     49  CB  THR A   4       7.884   7.314  -6.338  1.00  0.00           C  
ATOM     50  HB  THR A   4       7.446   7.019  -7.294  1.00  0.00           H  
ATOM     51  CG2 THR A   4       6.812   8.048  -5.543  1.00  0.00           C  
ATOM     52 HG21 THR A   4       5.951   7.395  -5.411  1.00  0.00           H  
ATOM     53 HG22 THR A   4       7.201   8.353  -4.572  1.00  0.00           H  
ATOM     54 HG23 THR A   4       6.503   8.934  -6.097  1.00  0.00           H  
ATOM     55  OG1 THR A   4       8.899   8.246  -6.609  1.00  0.00           O  
ATOM     56  HG1 THR A   4       9.271   8.563  -5.751  1.00  0.00           H  
ATOM     57  C   THR A   4       9.384   5.326  -6.589  1.00  0.00           C  
ATOM     58  O   THR A   4       8.998   4.435  -7.346  1.00  0.00           O  
ATOM     59  N   LEU A   5      10.677   5.641  -6.491  1.00  0.00           N  
ATOM     60  H   LEU A   5      10.932   6.366  -5.835  1.00  0.00           H  
ATOM     61  CA  LEU A   5      11.726   4.991  -7.274  1.00  0.00           C  
ATOM     62  HA  LEU A   5      11.350   4.906  -8.294  1.00  0.00           H  
ATOM     63  CB  LEU A   5      12.940   5.933  -7.286  1.00  0.00           C  
ATOM     64  HB2 LEU A   5      12.579   6.934  -7.527  1.00  0.00           H  
ATOM     65  HB3 LEU A   5      13.367   5.964  -6.283  1.00  0.00           H  
ATOM     66  CG  LEU A   5      14.060   5.586  -8.280  1.00  0.00           C  
ATOM     67  HG  LEU A   5      14.555   4.666  -7.973  1.00  0.00           H  
ATOM     68  CD1 LEU A   5      13.571   5.434  -9.723  1.00  0.00           C  
ATOM     69 HD11 LEU A   5      13.042   6.333 -10.040  1.00  0.00           H  
ATOM     70 HD12 LEU A   5      14.420   5.257 -10.381  1.00  0.00           H  
ATOM     71 HD13 LEU A   5      12.907   4.573  -9.802  1.00  0.00           H  
ATOM     72  CD2 LEU A   5      15.073   6.731  -8.249  1.00  0.00           C  
ATOM     73 HD21 LEU A   5      14.603   7.664  -8.560  1.00  0.00           H  
ATOM     74 HD22 LEU A   5      15.464   6.848  -7.241  1.00  0.00           H  
ATOM     75 HD23 LEU A   5      15.900   6.516  -8.921  1.00  0.00           H  
ATOM     76  C   LEU A   5      12.033   3.556  -6.792  1.00  0.00           C  
ATOM     77  O   LEU A   5      12.537   2.750  -7.573  1.00  0.00           O  
ATOM     78  N   GLN A   6      11.659   3.197  -5.556  1.00  0.00           N  
ATOM     79  H   GLN A   6      11.234   3.905  -4.969  1.00  0.00           H  
ATOM     80  CA  GLN A   6      11.575   1.802  -5.102  1.00  0.00           C  
ATOM     81  HA  GLN A   6      12.413   1.247  -5.525  1.00  0.00           H  
ATOM     82  CB  GLN A   6      11.666   1.703  -3.563  1.00  0.00           C  
ATOM     83  HB2 GLN A   6      10.733   2.037  -3.108  1.00  0.00           H  
ATOM     84  HB3 GLN A   6      11.768   0.644  -3.329  1.00  0.00           H  
ATOM     85  CG  GLN A   6      12.820   2.508  -2.925  1.00  0.00           C  
ATOM     86  HG2 GLN A   6      13.540   2.790  -3.691  1.00  0.00           H  
ATOM     87  HG3 GLN A   6      12.413   3.432  -2.517  1.00  0.00           H  
ATOM     88  CD  GLN A   6      13.577   1.781  -1.812  1.00  0.00           C  
ATOM     89  OE1 GLN A   6      13.360   0.626  -1.486  1.00  0.00           O  
ATOM     90  NE2 GLN A   6      14.514   2.444  -1.169  1.00  0.00           N  
ATOM     91 HE21 GLN A   6      15.052   1.930  -0.494  1.00  0.00           H  
ATOM     92 HE22 GLN A   6      14.689   3.402  -1.398  1.00  0.00           H  
ATOM     93  C   GLN A   6      10.277   1.126  -5.587  1.00  0.00           C  
ATOM     94  O   GLN A   6      10.316   0.047  -6.188  1.00  0.00           O  
ATOM     95  N   GLU A   7       9.125   1.767  -5.337  1.00  0.00           N  
ATOM     96  H   GLU A   7       9.184   2.654  -4.840  1.00  0.00           H  
ATOM     97  CA  GLU A   7       7.778   1.265  -5.658  1.00  0.00           C  
ATOM     98  HA  GLU A   7       7.636   0.324  -5.130  1.00  0.00           H  
ATOM     99  CB  GLU A   7       6.687   2.246  -5.147  1.00  0.00           C  
ATOM    100  HB2 GLU A   7       6.901   3.250  -5.512  1.00  0.00           H  
ATOM    101  HB3 GLU A   7       5.720   1.935  -5.549  1.00  0.00           H  
ATOM    102  CG  GLU A   7       6.595   2.249  -3.602  1.00  0.00           C  
ATOM    103  HG2 GLU A   7       6.434   1.219  -3.282  1.00  0.00           H  
ATOM    104  HG3 GLU A   7       7.553   2.564  -3.190  1.00  0.00           H  
ATOM    105  CD  GLU A   7       5.493   3.137  -2.981  1.00  0.00           C  
ATOM    106  OE1 GLU A   7       4.882   2.705  -1.967  1.00  0.00           O  
ATOM    107  OE2 GLU A   7       5.284   4.291  -3.415  1.00  0.00           O  
ATOM    108  C   GLU A   7       7.628   0.925  -7.153  1.00  0.00           C  
ATOM    109  O   GLU A   7       7.050  -0.119  -7.478  1.00  0.00           O  
ATOM    110  N   ILE A   8       8.243   1.684  -8.068  1.00  0.00           N  
ATOM    111  H   ILE A   8       8.640   2.575  -7.775  1.00  0.00           H  
ATOM    112  CA  ILE A   8       8.212   1.356  -9.499  1.00  0.00           C  
ATOM    113  HA  ILE A   8       7.181   1.093  -9.728  1.00  0.00           H  
ATOM    114  CB  ILE A   8       8.564   2.589 -10.353  1.00  0.00           C  
ATOM    115  HB  ILE A   8       7.981   3.427  -9.972  1.00  0.00           H  
ATOM    116  CG2 ILE A   8      10.054   2.966 -10.265  1.00  0.00           C  
ATOM    117 HG21 ILE A   8      10.372   2.982  -9.225  1.00  0.00           H  
ATOM    118 HG22 ILE A   8      10.667   2.262 -10.827  1.00  0.00           H  
ATOM    119 HG23 ILE A   8      10.202   3.965 -10.674  1.00  0.00           H  
ATOM    120  CG1 ILE A   8       8.142   2.318 -11.814  1.00  0.00           C  
ATOM    121 HG12 ILE A   8       8.806   1.573 -12.251  1.00  0.00           H  
ATOM    122 HG13 ILE A   8       7.130   1.914 -11.816  1.00  0.00           H  
ATOM    123  CD1 ILE A   8       8.142   3.559 -12.712  1.00  0.00           C  
ATOM    124 HD11 ILE A   8       9.140   3.989 -12.763  1.00  0.00           H  
ATOM    125 HD12 ILE A   8       7.447   4.304 -12.325  1.00  0.00           H  
ATOM    126 HD13 ILE A   8       7.831   3.275 -13.717  1.00  0.00           H  
ATOM    127  C   ILE A   8       9.070   0.129  -9.847  1.00  0.00           C  
ATOM    128  O   ILE A   8       8.611  -0.749 -10.581  1.00  0.00           O  
ATOM    129  N   ILE A   9      10.277   0.007  -9.282  1.00  0.00           N  
ATOM    130  H   ILE A   9      10.574   0.728  -8.633  1.00  0.00           H  
ATOM    131  CA  ILE A   9      11.159  -1.146  -9.506  1.00  0.00           C  
ATOM    132  HA  ILE A   9      11.249  -1.299 -10.580  1.00  0.00           H  
ATOM    133  CB  ILE A   9      12.571  -0.871  -8.940  1.00  0.00           C  
ATOM    134  HB  ILE A   9      12.476  -0.441  -7.942  1.00  0.00           H  
ATOM    135  CG2 ILE A   9      13.419  -2.155  -8.824  1.00  0.00           C  
ATOM    136 HG21 ILE A   9      14.401  -1.924  -8.412  1.00  0.00           H  
ATOM    137 HG22 ILE A   9      12.951  -2.860  -8.138  1.00  0.00           H  
ATOM    138 HG23 ILE A   9      13.534  -2.622  -9.803  1.00  0.00           H  
ATOM    139  CG1 ILE A   9      13.254   0.158  -9.867  1.00  0.00           C  
ATOM    140 HG12 ILE A   9      13.295  -0.238 -10.882  1.00  0.00           H  
ATOM    141 HG13 ILE A   9      12.659   1.071  -9.878  1.00  0.00           H  
ATOM    142  CD1 ILE A   9      14.671   0.542  -9.445  1.00  0.00           C  
ATOM    143 HD11 ILE A   9      14.682   0.824  -8.393  1.00  0.00           H  
ATOM    144 HD12 ILE A   9      15.365  -0.280  -9.618  1.00  0.00           H  
ATOM    145 HD13 ILE A   9      14.987   1.387 -10.047  1.00  0.00           H  
ATOM    146  C   ILE A   9      10.521  -2.413  -8.944  1.00  0.00           C  
ATOM    147  O   ILE A   9      10.492  -3.438  -9.625  1.00  0.00           O  
ATOM    148  N   LYS A  10       9.921  -2.346  -7.750  1.00  0.00           N  
ATOM    149  H   LYS A  10       9.967  -1.470  -7.232  1.00  0.00           H  
ATOM    150  CA  LYS A  10       9.171  -3.473  -7.192  1.00  0.00           C  
ATOM    151  HA  LYS A  10       9.814  -4.349  -7.266  1.00  0.00           H  
ATOM    152  CB  LYS A  10       8.891  -3.230  -5.700  1.00  0.00           C  
ATOM    153  HB2 LYS A  10       9.838  -3.011  -5.197  1.00  0.00           H  
ATOM    154  HB3 LYS A  10       8.217  -2.379  -5.571  1.00  0.00           H  
ATOM    155  CG  LYS A  10       8.271  -4.502  -5.098  1.00  0.00           C  
ATOM    156  HG2 LYS A  10       7.200  -4.512  -5.316  1.00  0.00           H  
ATOM    157  HG3 LYS A  10       8.726  -5.374  -5.573  1.00  0.00           H  
ATOM    158  CD  LYS A  10       8.482  -4.636  -3.591  1.00  0.00           C  
ATOM    159  HD2 LYS A  10       9.540  -4.559  -3.351  1.00  0.00           H  
ATOM    160  HD3 LYS A  10       7.928  -3.860  -3.070  1.00  0.00           H  
ATOM    161  CE  LYS A  10       7.967  -6.023  -3.215  1.00  0.00           C  
ATOM    162  HE2 LYS A  10       6.924  -6.096  -3.518  1.00  0.00           H  
ATOM    163  HE3 LYS A  10       8.524  -6.777  -3.778  1.00  0.00           H  
ATOM    164  NZ  LYS A  10       8.072  -6.299  -1.771  1.00  0.00           N  
ATOM    165  HZ1 LYS A  10       7.737  -7.241  -1.581  1.00  0.00           H  
ATOM    166  HZ2 LYS A  10       9.030  -6.249  -1.440  1.00  0.00           H  
ATOM    167  HZ3 LYS A  10       7.477  -5.685  -1.221  1.00  0.00           H  
ATOM    168  C   LYS A  10       7.906  -3.795  -7.996  1.00  0.00           C  
ATOM    169  O   LYS A  10       7.588  -4.976  -8.148  1.00  0.00           O  
ATOM    170  N   THR A  11       7.214  -2.788  -8.540  1.00  0.00           N  
ATOM    171  H   THR A  11       7.498  -1.838  -8.318  1.00  0.00           H  
ATOM    172  CA  THR A  11       6.084  -2.993  -9.470  1.00  0.00           C  
ATOM    173  HA  THR A  11       5.362  -3.657  -8.993  1.00  0.00           H  
ATOM    174  CB  THR A  11       5.330  -1.688  -9.809  1.00  0.00           C  
ATOM    175  HB  THR A  11       6.010  -0.975 -10.277  1.00  0.00           H  
ATOM    176  CG2 THR A  11       4.133  -1.908 -10.740  1.00  0.00           C  
ATOM    177 HG21 THR A  11       3.583  -0.974 -10.856  1.00  0.00           H  
ATOM    178 HG22 THR A  11       4.470  -2.230 -11.724  1.00  0.00           H  
ATOM    179 HG23 THR A  11       3.469  -2.664 -10.322  1.00  0.00           H  
ATOM    180  OG1 THR A  11       4.795  -1.110  -8.641  1.00  0.00           O  
ATOM    181  HG1 THR A  11       5.523  -0.615  -8.211  1.00  0.00           H  
ATOM    182  C   THR A  11       6.547  -3.688 -10.753  1.00  0.00           C  
ATOM    183  O   THR A  11       5.891  -4.630 -11.177  1.00  0.00           O  
ATOM    184  N   LEU A  12       7.689  -3.309 -11.339  1.00  0.00           N  
ATOM    185  H   LEU A  12       8.169  -2.499 -10.956  1.00  0.00           H  
ATOM    186  CA  LEU A  12       8.265  -3.950 -12.533  1.00  0.00           C  
ATOM    187  HA  LEU A  12       7.484  -4.043 -13.289  1.00  0.00           H  
ATOM    188  CB  LEU A  12       9.386  -3.051 -13.091  1.00  0.00           C  
ATOM    189  HB2 LEU A  12      10.075  -2.820 -12.279  1.00  0.00           H  
ATOM    190  HB3 LEU A  12       9.937  -3.604 -13.848  1.00  0.00           H  
ATOM    191  CG  LEU A  12       8.891  -1.741 -13.735  1.00  0.00           C  
ATOM    192  HG  LEU A  12       8.099  -1.300 -13.133  1.00  0.00           H  
ATOM    193  CD1 LEU A  12      10.035  -0.735 -13.847  1.00  0.00           C  
ATOM    194 HD11 LEU A  12      10.448  -0.529 -12.858  1.00  0.00           H  
ATOM    195 HD12 LEU A  12      10.803  -1.136 -14.498  1.00  0.00           H  
ATOM    196 HD13 LEU A  12       9.661   0.198 -14.268  1.00  0.00           H  
ATOM    197  CD2 LEU A  12       8.366  -1.988 -15.151  1.00  0.00           C  
ATOM    198 HD21 LEU A  12       8.030  -1.046 -15.586  1.00  0.00           H  
ATOM    199 HD22 LEU A  12       9.147  -2.414 -15.780  1.00  0.00           H  
ATOM    200 HD23 LEU A  12       7.521  -2.674 -15.119  1.00  0.00           H  
ATOM    201  C   LEU A  12       8.779  -5.381 -12.265  1.00  0.00           C  
ATOM    202  O   LEU A  12       8.640  -6.249 -13.129  1.00  0.00           O  
ATOM    203  N   ASN A  13       9.332  -5.654 -11.075  1.00  0.00           N  
ATOM    204  H   ASN A  13       9.539  -4.881 -10.454  1.00  0.00           H  
ATOM    205  CA  ASN A  13       9.654  -7.016 -10.632  1.00  0.00           C  
ATOM    206  HA  ASN A  13      10.330  -7.478 -11.355  1.00  0.00           H  
ATOM    207  CB  ASN A  13      10.343  -6.993  -9.251  1.00  0.00           C  
ATOM    208  HB2 ASN A  13       9.837  -6.292  -8.593  1.00  0.00           H  
ATOM    209  HB3 ASN A  13      10.247  -7.987  -8.812  1.00  0.00           H  
ATOM    210  CG  ASN A  13      11.824  -6.667  -9.263  1.00  0.00           C  
ATOM    211  OD1 ASN A  13      12.433  -6.330 -10.266  1.00  0.00           O  
ATOM    212  ND2 ASN A  13      12.473  -6.815  -8.129  1.00  0.00           N  
ATOM    213 HD21 ASN A  13      13.457  -6.617  -8.148  1.00  0.00           H  
ATOM    214 HD22 ASN A  13      12.001  -7.168  -7.317  1.00  0.00           H  
ATOM    215  C   ASN A  13       8.396  -7.897 -10.584  1.00  0.00           C  
ATOM    216  O   ASN A  13       8.322  -8.891 -11.291  1.00  0.00           O  
ATOM    217  N   SER A  14       7.397  -7.531  -9.779  1.00  0.00           N  
ATOM    218  H   SER A  14       7.506  -6.675  -9.252  1.00  0.00           H  
ATOM    219  CA  SER A  14       6.185  -8.343  -9.540  1.00  0.00           C  
ATOM    220  HA  SER A  14       6.495  -9.368  -9.328  1.00  0.00           H  
ATOM    221  CB  SER A  14       5.468  -7.809  -8.296  1.00  0.00           C  
ATOM    222  HB2 SER A  14       4.519  -8.332  -8.168  1.00  0.00           H  
ATOM    223  HB3 SER A  14       6.083  -7.996  -7.416  1.00  0.00           H  
ATOM    224  OG  SER A  14       5.242  -6.412  -8.421  1.00  0.00           O  
ATOM    225  HG  SER A  14       6.065  -5.944  -8.207  1.00  0.00           H  
ATOM    226  C   SER A  14       5.225  -8.428 -10.743  1.00  0.00           C  
ATOM    227  O   SER A  14       4.504  -9.417 -10.898  1.00  0.00           O  
ATOM    228  N   LEU A  15       5.269  -7.443 -11.648  1.00  0.00           N  
ATOM    229  H   LEU A  15       5.779  -6.603 -11.409  1.00  0.00           H  
ATOM    230  CA  LEU A  15       4.665  -7.519 -12.985  1.00  0.00           C  
ATOM    231  HA  LEU A  15       3.600  -7.719 -12.876  1.00  0.00           H  
ATOM    232  CB  LEU A  15       4.839  -6.144 -13.661  1.00  0.00           C  
ATOM    233  HB2 LEU A  15       4.244  -5.415 -13.113  1.00  0.00           H  
ATOM    234  HB3 LEU A  15       5.887  -5.860 -13.570  1.00  0.00           H  
ATOM    235  CG  LEU A  15       4.472  -6.049 -15.153  1.00  0.00           C  
ATOM    236  HG  LEU A  15       5.075  -6.751 -15.727  1.00  0.00           H  
ATOM    237  CD1 LEU A  15       2.996  -6.304 -15.444  1.00  0.00           C  
ATOM    238 HD11 LEU A  15       2.381  -5.512 -15.028  1.00  0.00           H  
ATOM    239 HD12 LEU A  15       2.697  -7.267 -15.029  1.00  0.00           H  
ATOM    240 HD13 LEU A  15       2.847  -6.329 -16.524  1.00  0.00           H  
ATOM    241  CD2 LEU A  15       4.790  -4.637 -15.643  1.00  0.00           C  
ATOM    242 HD21 LEU A  15       5.863  -4.463 -15.564  1.00  0.00           H  
ATOM    243 HD22 LEU A  15       4.497  -4.530 -16.687  1.00  0.00           H  
ATOM    244 HD23 LEU A  15       4.257  -3.900 -15.043  1.00  0.00           H  
ATOM    245  C   LEU A  15       5.259  -8.661 -13.835  1.00  0.00           C  
ATOM    246  O   LEU A  15       4.526  -9.266 -14.609  1.00  0.00           O  
ATOM    247  N   THR A  16       6.552  -8.977 -13.673  1.00  0.00           N  
ATOM    248  H   THR A  16       7.075  -8.517 -12.938  1.00  0.00           H  
ATOM    249  CA  THR A  16       7.240 -10.015 -14.466  1.00  0.00           C  
ATOM    250  HA  THR A  16       7.109  -9.777 -15.520  1.00  0.00           H  
ATOM    251  CB  THR A  16       8.762 -10.011 -14.180  1.00  0.00           C  
ATOM    252  HB  THR A  16       8.927 -10.339 -13.156  1.00  0.00           H  
ATOM    253  CG2 THR A  16       9.545 -10.956 -15.093  1.00  0.00           C  
ATOM    254 HG21 THR A  16       9.358 -10.713 -16.139  1.00  0.00           H  
ATOM    255 HG22 THR A  16      10.610 -10.876 -14.887  1.00  0.00           H  
ATOM    256 HG23 THR A  16       9.240 -11.988 -14.909  1.00  0.00           H  
ATOM    257  OG1 THR A  16       9.351  -8.721 -14.341  1.00  0.00           O  
ATOM    258  HG1 THR A  16       8.867  -8.094 -13.780  1.00  0.00           H  
ATOM    259  C   THR A  16       6.613 -11.414 -14.258  1.00  0.00           C  
ATOM    260  O   THR A  16       6.555 -12.202 -15.198  1.00  0.00           O  
ATOM    261  N   GLU A  17       6.058 -11.724 -13.077  1.00  0.00           N  
ATOM    262  H   GLU A  17       6.106 -11.050 -12.329  1.00  0.00           H  
ATOM    263  CA  GLU A  17       5.350 -13.001 -12.810  1.00  0.00           C  
ATOM    264  HA  GLU A  17       5.946 -13.831 -13.196  1.00  0.00           H  
ATOM    265  CB  GLU A  17       5.175 -13.182 -11.288  1.00  0.00           C  
ATOM    266  HB2 GLU A  17       5.086 -12.205 -10.813  1.00  0.00           H  
ATOM    267  HB3 GLU A  17       4.246 -13.714 -11.082  1.00  0.00           H  
ATOM    268  CG  GLU A  17       6.334 -13.955 -10.638  1.00  0.00           C  
ATOM    269  HG2 GLU A  17       7.255 -13.383 -10.784  1.00  0.00           H  
ATOM    270  HG3 GLU A  17       6.146 -14.011  -9.564  1.00  0.00           H  
ATOM    271  CD  GLU A  17       6.506 -15.385 -11.191  1.00  0.00           C  
ATOM    272  OE1 GLU A  17       7.666 -15.845 -11.263  1.00  0.00           O  
ATOM    273  OE2 GLU A  17       5.485 -16.003 -11.574  1.00  0.00           O  
ATOM    274  C   GLU A  17       3.973 -13.118 -13.500  1.00  0.00           C  
ATOM    275  O   GLU A  17       3.454 -14.214 -13.733  1.00  0.00           O  
ATOM    276  N   GLN A  18       3.364 -11.993 -13.893  1.00  0.00           N  
ATOM    277  H   GLN A  18       3.869 -11.120 -13.794  1.00  0.00           H  
ATOM    278  CA  GLN A  18       2.027 -11.961 -14.513  1.00  0.00           C  
ATOM    279  HA  GLN A  18       1.397 -12.662 -13.962  1.00  0.00           H  
ATOM    280  CB  GLN A  18       1.384 -10.563 -14.372  1.00  0.00           C  
ATOM    281  HB2 GLN A  18       1.889  -9.871 -15.047  1.00  0.00           H  
ATOM    282  HB3 GLN A  18       0.339 -10.627 -14.679  1.00  0.00           H  
ATOM    283  CG  GLN A  18       1.427  -9.966 -12.954  1.00  0.00           C  
ATOM    284  HG2 GLN A  18       2.459  -9.724 -12.707  1.00  0.00           H  
ATOM    285  HG3 GLN A  18       0.862  -9.035 -12.940  1.00  0.00           H  
ATOM    286  CD  GLN A  18       0.860 -10.891 -11.878  1.00  0.00           C  
ATOM    287  OE1 GLN A  18      -0.199 -11.490 -12.004  1.00  0.00           O  
ATOM    288  NE2 GLN A  18       1.545 -11.015 -10.762  1.00  0.00           N  
ATOM    289 HE21 GLN A  18       1.207 -11.673 -10.083  1.00  0.00           H  
ATOM    290 HE22 GLN A  18       2.445 -10.563 -10.669  1.00  0.00           H  
ATOM    291  C   GLN A  18       2.025 -12.447 -15.980  1.00  0.00           C  
ATOM    292  O   GLN A  18       1.123 -12.107 -16.748  1.00  0.00           O  
ATOM    293  N   LYS A  19       3.043 -13.212 -16.407  1.00  0.00           N  
ATOM    294  H   LYS A  19       3.706 -13.524 -15.705  1.00  0.00           H  
ATOM    295  CA  LYS A  19       3.320 -13.520 -17.814  1.00  0.00           C  
ATOM    296  HA  LYS A  19       3.377 -12.553 -18.316  1.00  0.00           H  
ATOM    297  CB  LYS A  19       4.708 -14.168 -17.967  1.00  0.00           C  
ATOM    298  HB2 LYS A  19       5.441 -13.556 -17.439  1.00  0.00           H  
ATOM    299  HB3 LYS A  19       4.710 -15.169 -17.533  1.00  0.00           H  
ATOM    300  CG  LYS A  19       5.099 -14.235 -19.452  1.00  0.00           C  
ATOM    301  HG2 LYS A  19       4.513 -15.016 -19.939  1.00  0.00           H  
ATOM    302  HG3 LYS A  19       4.854 -13.282 -19.918  1.00  0.00           H  
ATOM    303  CD  LYS A  19       6.593 -14.507 -19.678  1.00  0.00           C  
ATOM    304  HD2 LYS A  19       7.183 -13.674 -19.286  1.00  0.00           H  
ATOM    305  HD3 LYS A  19       6.877 -15.419 -19.149  1.00  0.00           H  
ATOM    306  CE  LYS A  19       6.900 -14.687 -21.172  1.00  0.00           C  
ATOM    307  HE2 LYS A  19       7.950 -14.979 -21.282  1.00  0.00           H  
ATOM    308  HE3 LYS A  19       6.271 -15.480 -21.582  1.00  0.00           H  
ATOM    309  NZ  LYS A  19       6.675 -13.449 -21.948  1.00  0.00           N  
ATOM    310  HZ1 LYS A  19       6.650 -13.652 -22.952  1.00  0.00           H  
ATOM    311  HZ2 LYS A  19       5.785 -13.008 -21.752  1.00  0.00           H  
ATOM    312  HZ3 LYS A  19       7.395 -12.758 -21.727  1.00  0.00           H  
ATOM    313  C   LYS A  19       2.195 -14.320 -18.482  1.00  0.00           C  
ATOM    314  O   LYS A  19       1.838 -15.433 -18.086  1.00  0.00           O  
ATOM    315  N   THR A  20       1.647 -13.728 -19.535  1.00  0.00           N  
ATOM    316  H   THR A  20       2.061 -12.857 -19.831  1.00  0.00           H  
ATOM    317  CA  THR A  20       0.498 -14.191 -20.323  1.00  0.00           C  
ATOM    318  HA  THR A  20       0.466 -15.279 -20.300  1.00  0.00           H  
ATOM    319  CB  THR A  20      -0.815 -13.659 -19.710  1.00  0.00           C  
ATOM    320  HB  THR A  20      -0.894 -14.020 -18.683  1.00  0.00           H  
ATOM    321  CG2 THR A  20      -0.907 -12.134 -19.705  1.00  0.00           C  
ATOM    322 HG21 THR A  20      -0.118 -11.717 -19.078  1.00  0.00           H  
ATOM    323 HG22 THR A  20      -0.817 -11.748 -20.715  1.00  0.00           H  
ATOM    324 HG23 THR A  20      -1.868 -11.835 -19.293  1.00  0.00           H  
ATOM    325  OG1 THR A  20      -1.925 -14.123 -20.438  1.00  0.00           O  
ATOM    326  HG1 THR A  20      -2.001 -15.088 -20.305  1.00  0.00           H  
ATOM    327  C   THR A  20       0.695 -13.752 -21.777  1.00  0.00           C  
ATOM    328  O   THR A  20       1.577 -12.942 -22.058  1.00  0.00           O  
ATOM    329  N   LEU A  21      -0.112 -14.260 -22.710  1.00  0.00           N  
ATOM    330  H   LEU A  21      -0.877 -14.839 -22.396  1.00  0.00           H  
ATOM    331  CA  LEU A  21       0.045 -14.058 -24.163  1.00  0.00           C  
ATOM    332  HA  LEU A  21       0.992 -14.495 -24.484  1.00  0.00           H  
ATOM    333  CB  LEU A  21      -1.117 -14.770 -24.882  1.00  0.00           C  
ATOM    334  HB2 LEU A  21      -2.051 -14.325 -24.535  1.00  0.00           H  
ATOM    335  HB3 LEU A  21      -1.039 -14.575 -25.953  1.00  0.00           H  
ATOM    336  CG  LEU A  21      -1.174 -16.293 -24.657  1.00  0.00           C  
ATOM    337  HG  LEU A  21      -1.099 -16.509 -23.592  1.00  0.00           H  
ATOM    338  CD1 LEU A  21      -2.505 -16.860 -25.143  1.00  0.00           C  
ATOM    339 HD11 LEU A  21      -2.532 -17.937 -24.982  1.00  0.00           H  
ATOM    340 HD12 LEU A  21      -2.634 -16.653 -26.207  1.00  0.00           H  
ATOM    341 HD13 LEU A  21      -3.327 -16.399 -24.593  1.00  0.00           H  
ATOM    342  CD2 LEU A  21      -0.043 -17.023 -25.379  1.00  0.00           C  
ATOM    343 HD21 LEU A  21      -0.101 -16.832 -26.452  1.00  0.00           H  
ATOM    344 HD22 LEU A  21       0.925 -16.683 -25.013  1.00  0.00           H  
ATOM    345 HD23 LEU A  21      -0.122 -18.096 -25.206  1.00  0.00           H  
ATOM    346  C   LEU A  21       0.094 -12.576 -24.584  1.00  0.00           C  
ATOM    347  O   LEU A  21       0.697 -12.245 -25.597  1.00  0.00           O  
ATOM    348  N   CYS A  22      -0.506 -11.681 -23.796  1.00  0.00           N  
ATOM    349  H   CYS A  22      -1.052 -12.033 -23.025  1.00  0.00           H  
ATOM    350  CA  CYS A  22      -0.423 -10.232 -23.979  1.00  0.00           C  
ATOM    351  HA  CYS A  22      -0.765  -9.993 -24.986  1.00  0.00           H  
ATOM    352  CB  CYS A  22      -1.413  -9.634 -22.969  1.00  0.00           C  
ATOM    353  HB2 CYS A  22      -2.385 -10.116 -23.092  1.00  0.00           H  
ATOM    354  HB3 CYS A  22      -1.060  -9.824 -21.957  1.00  0.00           H  
ATOM    355  SG  CYS A  22      -1.633  -7.854 -23.205  1.00  0.00           S  
ATOM    356  HG  CYS A  22      -2.551  -7.691 -22.238  1.00  0.00           H  
ATOM    357  C   CYS A  22       1.019  -9.663 -23.860  1.00  0.00           C  
ATOM    358  O   CYS A  22       1.345  -8.676 -24.509  1.00  0.00           O  
ATOM    359  N   THR A  23       1.927 -10.297 -23.105  1.00  0.00           N  
ATOM    360  H   THR A  23       1.643 -11.145 -22.637  1.00  0.00           H  
ATOM    361  CA  THR A  23       3.351  -9.883 -23.001  1.00  0.00           C  
ATOM    362  HA  THR A  23       3.384  -8.824 -22.756  1.00  0.00           H  
ATOM    363  CB  THR A  23       4.084 -10.646 -21.888  1.00  0.00           C  
ATOM    364  HB  THR A  23       5.116 -10.299 -21.866  1.00  0.00           H  
ATOM    365  CG2 THR A  23       3.471 -10.392 -20.509  1.00  0.00           C  
ATOM    366 HG21 THR A  23       3.449  -9.320 -20.315  1.00  0.00           H  
ATOM    367 HG22 THR A  23       4.101 -10.856 -19.751  1.00  0.00           H  
ATOM    368 HG23 THR A  23       2.460 -10.790 -20.441  1.00  0.00           H  
ATOM    369  OG1 THR A  23       4.084 -12.041 -22.118  1.00  0.00           O  
ATOM    370  HG1 THR A  23       3.168 -12.360 -22.203  1.00  0.00           H  
ATOM    371  C   THR A  23       4.151 -10.040 -24.302  1.00  0.00           C  
ATOM    372  O   THR A  23       5.092  -9.279 -24.543  1.00  0.00           O  
ATOM    373  N   GLU A  24       3.735 -10.967 -25.169  1.00  0.00           N  
ATOM    374  H   GLU A  24       2.968 -11.565 -24.903  1.00  0.00           H  
ATOM    375  CA  GLU A  24       4.331 -11.217 -26.486  1.00  0.00           C  
ATOM    376  HA  GLU A  24       5.417 -11.164 -26.392  1.00  0.00           H  
ATOM    377  CB  GLU A  24       3.950 -12.629 -26.978  1.00  0.00           C  
ATOM    378  HB2 GLU A  24       2.919 -12.604 -27.334  1.00  0.00           H  
ATOM    379  HB3 GLU A  24       4.585 -12.877 -27.829  1.00  0.00           H  
ATOM    380  CG  GLU A  24       4.052 -13.772 -25.949  1.00  0.00           C  
ATOM    381  HG2 GLU A  24       3.249 -13.652 -25.216  1.00  0.00           H  
ATOM    382  HG3 GLU A  24       3.872 -14.717 -26.469  1.00  0.00           H  
ATOM    383  CD  GLU A  24       5.394 -13.860 -25.209  1.00  0.00           C  
ATOM    384  OE1 GLU A  24       5.389 -14.384 -24.072  1.00  0.00           O  
ATOM    385  OE2 GLU A  24       6.430 -13.423 -25.751  1.00  0.00           O  
ATOM    386  C   GLU A  24       3.908 -10.178 -27.546  1.00  0.00           C  
ATOM    387  O   GLU A  24       4.361 -10.239 -28.688  1.00  0.00           O  
ATOM    388  N   LEU A  25       3.012  -9.238 -27.215  1.00  0.00           N  
ATOM    389  H   LEU A  25       2.705  -9.191 -26.250  1.00  0.00           H  
ATOM    390  CA  LEU A  25       2.442  -8.281 -28.170  1.00  0.00           C  
ATOM    391  HA  LEU A  25       2.509  -8.718 -29.168  1.00  0.00           H  
ATOM    392  CB  LEU A  25       0.952  -8.046 -27.867  1.00  0.00           C  
ATOM    393  HB2 LEU A  25       0.864  -7.598 -26.878  1.00  0.00           H  
ATOM    394  HB3 LEU A  25       0.561  -7.330 -28.591  1.00  0.00           H  
ATOM    395  CG  LEU A  25       0.081  -9.318 -27.915  1.00  0.00           C  
ATOM    396  HG  LEU A  25       0.399 -10.012 -27.140  1.00  0.00           H  
ATOM    397  CD1 LEU A  25      -1.381  -8.947 -27.664  1.00  0.00           C  
ATOM    398 HD11 LEU A  25      -1.471  -8.410 -26.718  1.00  0.00           H  
ATOM    399 HD12 LEU A  25      -1.746  -8.315 -28.471  1.00  0.00           H  
ATOM    400 HD13 LEU A  25      -1.985  -9.853 -27.609  1.00  0.00           H  
ATOM    401  CD2 LEU A  25       0.145 -10.019 -29.277  1.00  0.00           C  
ATOM    402 HD21 LEU A  25      -0.085  -9.312 -30.073  1.00  0.00           H  
ATOM    403 HD22 LEU A  25       1.140 -10.439 -29.433  1.00  0.00           H  
ATOM    404 HD23 LEU A  25      -0.572 -10.840 -29.300  1.00  0.00           H  
ATOM    405  C   LEU A  25       3.229  -6.967 -28.239  1.00  0.00           C  
ATOM    406  O   LEU A  25       3.887  -6.549 -27.284  1.00  0.00           O  
ATOM    407  N   THR A  26       3.149  -6.293 -29.387  1.00  0.00           N  
ATOM    408  H   THR A  26       2.590  -6.660 -30.142  1.00  0.00           H  
ATOM    409  CA  THR A  26       3.900  -5.067 -29.684  1.00  0.00           C  
ATOM    410  HA  THR A  26       4.914  -5.242 -29.340  1.00  0.00           H  
ATOM    411  CB  THR A  26       3.958  -4.767 -31.196  1.00  0.00           C  
ATOM    412  HB  THR A  26       3.750  -3.710 -31.374  1.00  0.00           H  
ATOM    413  CG2 THR A  26       5.327  -5.088 -31.793  1.00  0.00           C  
ATOM    414 HG21 THR A  26       5.586  -6.129 -31.599  1.00  0.00           H  
ATOM    415 HG22 THR A  26       5.313  -4.907 -32.867  1.00  0.00           H  
ATOM    416 HG23 THR A  26       6.078  -4.437 -31.348  1.00  0.00           H  
ATOM    417  OG1 THR A  26       3.020  -5.540 -31.915  1.00  0.00           O  
ATOM    418  HG1 THR A  26       3.067  -5.255 -32.831  1.00  0.00           H  
ATOM    419  C   THR A  26       3.390  -3.824 -28.960  1.00  0.00           C  
ATOM    420  O   THR A  26       2.188  -3.603 -28.804  1.00  0.00           O  
ATOM    421  N   VAL A  27       4.340  -2.958 -28.615  1.00  0.00           N  
ATOM    422  H   VAL A  27       5.305  -3.238 -28.786  1.00  0.00           H  
ATOM    423  CA  VAL A  27       4.171  -1.582 -28.150  1.00  0.00           C  
ATOM    424  HA  VAL A  27       3.193  -1.231 -28.481  1.00  0.00           H  
ATOM    425  CB  VAL A  27       4.198  -1.550 -26.606  1.00  0.00           C  
ATOM    426  HB  VAL A  27       3.549  -2.348 -26.243  1.00  0.00           H  
ATOM    427  CG1 VAL A  27       5.599  -1.779 -26.026  1.00  0.00           C  
ATOM    428 HG11 VAL A  27       5.535  -1.820 -24.939  1.00  0.00           H  
ATOM    429 HG12 VAL A  27       6.272  -0.970 -26.308  1.00  0.00           H  
ATOM    430 HG13 VAL A  27       6.003  -2.726 -26.387  1.00  0.00           H  
ATOM    431  CG2 VAL A  27       3.642  -0.238 -26.038  1.00  0.00           C  
ATOM    432 HG21 VAL A  27       3.481  -0.352 -24.965  1.00  0.00           H  
ATOM    433 HG22 VAL A  27       2.687   0.001 -26.505  1.00  0.00           H  
ATOM    434 HG23 VAL A  27       4.345   0.580 -26.189  1.00  0.00           H  
ATOM    435  C   VAL A  27       5.239  -0.697 -28.819  1.00  0.00           C  
ATOM    436  O   VAL A  27       6.197  -1.190 -29.420  1.00  0.00           O  
ATOM    437  N   THR A  28       5.077   0.624 -28.747  1.00  0.00           N  
ATOM    438  H   THR A  28       4.310   0.978 -28.197  1.00  0.00           H  
ATOM    439  CA  THR A  28       6.047   1.578 -29.315  1.00  0.00           C  
ATOM    440  HA  THR A  28       6.304   1.265 -30.328  1.00  0.00           H  
ATOM    441  CB  THR A  28       5.435   2.981 -29.403  1.00  0.00           C  
ATOM    442  HB  THR A  28       5.181   3.318 -28.400  1.00  0.00           H  
ATOM    443  CG2 THR A  28       6.360   4.003 -30.060  1.00  0.00           C  
ATOM    444 HG21 THR A  28       5.830   4.950 -30.168  1.00  0.00           H  
ATOM    445 HG22 THR A  28       7.250   4.164 -29.454  1.00  0.00           H  
ATOM    446 HG23 THR A  28       6.655   3.647 -31.049  1.00  0.00           H  
ATOM    447  OG1 THR A  28       4.271   2.967 -30.197  1.00  0.00           O  
ATOM    448  HG1 THR A  28       3.612   2.409 -29.783  1.00  0.00           H  
ATOM    449  C   THR A  28       7.332   1.621 -28.481  1.00  0.00           C  
ATOM    450  O   THR A  28       7.289   1.894 -27.283  1.00  0.00           O  
ATOM    451  N   ASP A  29       8.487   1.442 -29.116  1.00  0.00           N  
ATOM    452  H   ASP A  29       8.439   1.320 -30.121  1.00  0.00           H  
ATOM    453  CA  ASP A  29       9.820   1.634 -28.536  1.00  0.00           C  
ATOM    454  HA  ASP A  29       9.823   1.219 -27.526  1.00  0.00           H  
ATOM    455  CB  ASP A  29      10.861   0.860 -29.358  1.00  0.00           C  
ATOM    456  HB2 ASP A  29      10.586  -0.193 -29.372  1.00  0.00           H  
ATOM    457  HB3 ASP A  29      10.839   1.221 -30.381  1.00  0.00           H  
ATOM    458  CG  ASP A  29      12.279   0.996 -28.790  1.00  0.00           C  
ATOM    459  OD1 ASP A  29      12.424   1.113 -27.545  1.00  0.00           O  
ATOM    460  OD2 ASP A  29      13.254   0.971 -29.577  1.00  0.00           O  
ATOM    461  C   ASP A  29      10.159   3.134 -28.430  1.00  0.00           C  
ATOM    462  O   ASP A  29      10.998   3.682 -29.150  1.00  0.00           O  
ATOM    463  N   ILE A  30       9.493   3.824 -27.498  1.00  0.00           N  
ATOM    464  H   ILE A  30       8.748   3.342 -27.005  1.00  0.00           H  
ATOM    465  CA  ILE A  30       9.690   5.268 -27.255  1.00  0.00           C  
ATOM    466  HA  ILE A  30       9.478   5.786 -28.191  1.00  0.00           H  
ATOM    467  CB  ILE A  30       8.718   5.818 -26.182  1.00  0.00           C  
ATOM    468  HB  ILE A  30       8.757   6.907 -26.244  1.00  0.00           H  
ATOM    469  CG2 ILE A  30       7.274   5.415 -26.511  1.00  0.00           C  
ATOM    470 HG21 ILE A  30       6.580   5.953 -25.864  1.00  0.00           H  
ATOM    471 HG22 ILE A  30       7.049   5.661 -27.546  1.00  0.00           H  
ATOM    472 HG23 ILE A  30       7.143   4.347 -26.360  1.00  0.00           H  
ATOM    473  CG1 ILE A  30       9.053   5.407 -24.726  1.00  0.00           C  
ATOM    474 HG12 ILE A  30       8.127   5.282 -24.169  1.00  0.00           H  
ATOM    475 HG13 ILE A  30       9.570   4.447 -24.710  1.00  0.00           H  
ATOM    476  CD1 ILE A  30       9.883   6.454 -23.968  1.00  0.00           C  
ATOM    477 HD11 ILE A  30       9.990   6.148 -22.928  1.00  0.00           H  
ATOM    478 HD12 ILE A  30      10.876   6.553 -24.403  1.00  0.00           H  
ATOM    479 HD13 ILE A  30       9.381   7.420 -23.997  1.00  0.00           H  
ATOM    480  C   ILE A  30      11.137   5.610 -26.888  1.00  0.00           C  
ATOM    481  O   ILE A  30      11.564   6.746 -27.064  1.00  0.00           O  
ATOM    482  N   PHE A  31      11.907   4.635 -26.398  1.00  0.00           N  
ATOM    483  H   PHE A  31      11.518   3.705 -26.347  1.00  0.00           H  
ATOM    484  CA  PHE A  31      13.278   4.825 -25.929  1.00  0.00           C  
ATOM    485  HA  PHE A  31      13.298   5.707 -25.287  1.00  0.00           H  
ATOM    486  CB  PHE A  31      13.672   3.608 -25.085  1.00  0.00           C  
ATOM    487  HB2 PHE A  31      13.760   2.743 -25.742  1.00  0.00           H  
ATOM    488  HB3 PHE A  31      14.651   3.789 -24.640  1.00  0.00           H  
ATOM    489  CG  PHE A  31      12.681   3.304 -23.975  1.00  0.00           C  
ATOM    490  CD1 PHE A  31      12.510   4.222 -22.920  1.00  0.00           C  
ATOM    491  HD1 PHE A  31      13.099   5.129 -22.888  1.00  0.00           H  
ATOM    492  CE1 PHE A  31      11.566   3.970 -21.910  1.00  0.00           C  
ATOM    493  HE1 PHE A  31      11.433   4.681 -21.107  1.00  0.00           H  
ATOM    494  CZ  PHE A  31      10.797   2.796 -21.945  1.00  0.00           C  
ATOM    495  HZ  PHE A  31      10.066   2.603 -21.174  1.00  0.00           H  
ATOM    496  CE2 PHE A  31      10.970   1.875 -22.990  1.00  0.00           C  
ATOM    497  HE2 PHE A  31      10.384   0.968 -23.005  1.00  0.00           H  
ATOM    498  CD2 PHE A  31      11.893   2.138 -24.018  1.00  0.00           C  
ATOM    499  HD2 PHE A  31      11.986   1.442 -24.841  1.00  0.00           H  
ATOM    500  C   PHE A  31      14.274   5.073 -27.071  1.00  0.00           C  
ATOM    501  O   PHE A  31      15.319   5.683 -26.835  1.00  0.00           O  
ATOM    502  N   ALA A  32      13.937   4.693 -28.309  1.00  0.00           N  
ATOM    503  H   ALA A  32      13.066   4.189 -28.451  1.00  0.00           H  
ATOM    504  CA  ALA A  32      14.671   5.115 -29.501  1.00  0.00           C  
ATOM    505  HA  ALA A  32      15.731   4.900 -29.354  1.00  0.00           H  
ATOM    506  CB  ALA A  32      14.169   4.293 -30.694  1.00  0.00           C  
ATOM    507  HB1 ALA A  32      14.323   3.231 -30.503  1.00  0.00           H  
ATOM    508  HB2 ALA A  32      13.105   4.477 -30.853  1.00  0.00           H  
ATOM    509  HB3 ALA A  32      14.717   4.579 -31.592  1.00  0.00           H  
ATOM    510  C   ALA A  32      14.537   6.630 -29.768  1.00  0.00           C  
ATOM    511  O   ALA A  32      15.446   7.230 -30.337  1.00  0.00           O  
ATOM    512  N   ALA A  33      13.441   7.257 -29.321  1.00  0.00           N  
ATOM    513  H   ALA A  33      12.757   6.718 -28.805  1.00  0.00           H  
ATOM    514  CA  ALA A  33      13.122   8.669 -29.542  1.00  0.00           C  
ATOM    515  HA  ALA A  33      13.648   8.993 -30.440  1.00  0.00           H  
ATOM    516  CB  ALA A  33      11.620   8.779 -29.840  1.00  0.00           C  
ATOM    517  HB1 ALA A  33      11.373   9.805 -30.117  1.00  0.00           H  
ATOM    518  HB2 ALA A  33      11.360   8.127 -30.675  1.00  0.00           H  
ATOM    519  HB3 ALA A  33      11.039   8.495 -28.963  1.00  0.00           H  
ATOM    520  C   ALA A  33      13.590   9.607 -28.403  1.00  0.00           C  
ATOM    521  O   ALA A  33      13.148  10.753 -28.322  1.00  0.00           O  
ATOM    522  N   SER A  34      14.504   9.163 -27.529  1.00  0.00           N  
ATOM    523  H   SER A  34      14.794   8.202 -27.623  1.00  0.00           H  
ATOM    524  CA  SER A  34      15.043   9.916 -26.369  1.00  0.00           C  
ATOM    525  HA  SER A  34      14.193  10.314 -25.814  1.00  0.00           H  
ATOM    526  CB  SER A  34      15.805   8.973 -25.418  1.00  0.00           C  
ATOM    527  HB2 SER A  34      16.768   8.709 -25.859  1.00  0.00           H  
ATOM    528  HB3 SER A  34      15.980   9.493 -24.472  1.00  0.00           H  
ATOM    529  OG  SER A  34      15.080   7.786 -25.156  1.00  0.00           O  
ATOM    530  HG  SER A  34      15.396   7.073 -25.739  1.00  0.00           H  
ATOM    531  C   SER A  34      15.945  11.124 -26.729  1.00  0.00           C  
ATOM    532  O   SER A  34      16.810  11.525 -25.949  1.00  0.00           O  
ATOM    533  N   LYS A  35      15.808  11.692 -27.935  1.00  0.00           N  
ATOM    534  H   LYS A  35      14.991  11.421 -28.471  1.00  0.00           H  
ATOM    535  CA  LYS A  35      16.666  12.770 -28.459  1.00  0.00           C  
ATOM    536  HA  LYS A  35      17.619  12.725 -27.929  1.00  0.00           H  
ATOM    537  CB  LYS A  35      16.937  12.514 -29.952  1.00  0.00           C  
ATOM    538  HB2 LYS A  35      17.177  11.456 -30.075  1.00  0.00           H  
ATOM    539  HB3 LYS A  35      16.045  12.736 -30.539  1.00  0.00           H  
ATOM    540  CG  LYS A  35      18.129  13.341 -30.459  1.00  0.00           C  
ATOM    541  HG2 LYS A  35      17.858  14.395 -30.478  1.00  0.00           H  
ATOM    542  HG3 LYS A  35      18.958  13.212 -29.762  1.00  0.00           H  
ATOM    543  CD  LYS A  35      18.612  12.909 -31.852  1.00  0.00           C  
ATOM    544  HD2 LYS A  35      19.680  13.123 -31.923  1.00  0.00           H  
ATOM    545  HD3 LYS A  35      18.473  11.832 -31.970  1.00  0.00           H  
ATOM    546  CE  LYS A  35      17.886  13.668 -32.969  1.00  0.00           C  
ATOM    547  HE2 LYS A  35      16.805  13.582 -32.821  1.00  0.00           H  
ATOM    548  HE3 LYS A  35      18.149  14.728 -32.886  1.00  0.00           H  
ATOM    549  NZ  LYS A  35      18.269  13.150 -34.307  1.00  0.00           N  
ATOM    550  HZ1 LYS A  35      17.959  12.192 -34.416  1.00  0.00           H  
ATOM    551  HZ2 LYS A  35      17.844  13.704 -35.040  1.00  0.00           H  
ATOM    552  HZ3 LYS A  35      19.276  13.180 -34.418  1.00  0.00           H  
ATOM    553  C   LYS A  35      16.048  14.143 -28.182  1.00  0.00           C  
ATOM    554  O   LYS A  35      14.856  14.326 -28.409  1.00  0.00           O  
ATOM    555  N   ASN A  36      16.837  15.095 -27.676  1.00  0.00           N  
ATOM    556  H   ASN A  36      17.816  14.885 -27.563  1.00  0.00           H  
ATOM    557  CA  ASN A  36      16.382  16.443 -27.277  1.00  0.00           C  
ATOM    558  HA  ASN A  36      17.177  16.886 -26.676  1.00  0.00           H  
ATOM    559  CB  ASN A  36      16.187  17.353 -28.516  1.00  0.00           C  
ATOM    560  HB2 ASN A  36      15.402  16.942 -29.151  1.00  0.00           H  
ATOM    561  HB3 ASN A  36      15.837  18.324 -28.164  1.00  0.00           H  
ATOM    562  CG  ASN A  36      17.424  17.594 -29.370  1.00  0.00           C  
ATOM    563  OD1 ASN A  36      18.266  16.737 -29.588  1.00  0.00           O  
ATOM    564  ND2 ASN A  36      17.573  18.780 -29.911  1.00  0.00           N  
ATOM    565 HD21 ASN A  36      18.410  18.937 -30.442  1.00  0.00           H  
ATOM    566 HD22 ASN A  36      16.890  19.500 -29.749  1.00  0.00           H  
ATOM    567  C   ASN A  36      15.138  16.420 -26.347  1.00  0.00           C  
ATOM    568  O   ASN A  36      14.294  17.306 -26.414  1.00  0.00           O  
ATOM    569  N   THR A  37      15.014  15.374 -25.523  1.00  0.00           N  
ATOM    570  H   THR A  37      15.801  14.750 -25.432  1.00  0.00           H  
ATOM    571  CA  THR A  37      13.808  14.988 -24.768  1.00  0.00           C  
ATOM    572  HA  THR A  37      13.003  15.713 -24.917  1.00  0.00           H  
ATOM    573  CB  THR A  37      13.334  13.613 -25.277  1.00  0.00           C  
ATOM    574  HB  THR A  37      14.182  12.927 -25.252  1.00  0.00           H  
ATOM    575  CG2 THR A  37      12.211  12.987 -24.451  1.00  0.00           C  
ATOM    576 HG21 THR A  37      11.956  12.010 -24.854  1.00  0.00           H  
ATOM    577 HG22 THR A  37      12.538  12.839 -23.426  1.00  0.00           H  
ATOM    578 HG23 THR A  37      11.339  13.636 -24.453  1.00  0.00           H  
ATOM    579  OG1 THR A  37      12.884  13.710 -26.621  1.00  0.00           O  
ATOM    580  HG1 THR A  37      13.613  14.064 -27.165  1.00  0.00           H  
ATOM    581  C   THR A  37      14.134  14.922 -23.273  1.00  0.00           C  
ATOM    582  O   THR A  37      15.204  14.434 -22.907  1.00  0.00           O  
ATOM    583  N   THR A  38      13.241  15.386 -22.397  1.00  0.00           N  
ATOM    584  H   THR A  38      12.350  15.740 -22.750  1.00  0.00           H  
ATOM    585  CA  THR A  38      13.488  15.374 -20.941  1.00  0.00           C  
ATOM    586  HA  THR A  38      14.556  15.535 -20.799  1.00  0.00           H  
ATOM    587  CB  THR A  38      12.786  16.527 -20.207  1.00  0.00           C  
ATOM    588  HB  THR A  38      13.164  16.548 -19.185  1.00  0.00           H  
ATOM    589  CG2 THR A  38      13.039  17.901 -20.823  1.00  0.00           C  
ATOM    590 HG21 THR A  38      14.112  18.075 -20.903  1.00  0.00           H  
ATOM    591 HG22 THR A  38      12.588  17.963 -21.814  1.00  0.00           H  
ATOM    592 HG23 THR A  38      12.601  18.668 -20.184  1.00  0.00           H  
ATOM    593  OG1 THR A  38      11.401  16.323 -20.143  1.00  0.00           O  
ATOM    594  HG1 THR A  38      11.074  16.403 -21.055  1.00  0.00           H  
ATOM    595  C   THR A  38      13.165  14.032 -20.266  1.00  0.00           C  
ATOM    596  O   THR A  38      12.423  13.192 -20.772  1.00  0.00           O  
ATOM    597  N   GLU A  39      13.712  13.822 -19.066  1.00  0.00           N  
ATOM    598  H   GLU A  39      14.369  14.506 -18.725  1.00  0.00           H  
ATOM    599  CA  GLU A  39      13.552  12.596 -18.269  1.00  0.00           C  
ATOM    600  HA  GLU A  39      13.895  11.744 -18.859  1.00  0.00           H  
ATOM    601  CB  GLU A  39      14.476  12.762 -17.045  1.00  0.00           C  
ATOM    602  HB2 GLU A  39      15.447  13.125 -17.387  1.00  0.00           H  
ATOM    603  HB3 GLU A  39      14.051  13.524 -16.387  1.00  0.00           H  
ATOM    604  CG  GLU A  39      14.721  11.478 -16.249  1.00  0.00           C  
ATOM    605  HG2 GLU A  39      13.760  11.066 -15.947  1.00  0.00           H  
ATOM    606  HG3 GLU A  39      15.225  10.754 -16.890  1.00  0.00           H  
ATOM    607  CD  GLU A  39      15.561  11.753 -14.995  1.00  0.00           C  
ATOM    608  OE1 GLU A  39      16.713  11.269 -14.888  1.00  0.00           O  
ATOM    609  OE2 GLU A  39      15.059  12.410 -14.058  1.00  0.00           O  
ATOM    610  C   GLU A  39      12.082  12.332 -17.872  1.00  0.00           C  
ATOM    611  O   GLU A  39      11.538  11.253 -18.103  1.00  0.00           O  
ATOM    612  N   LYS A  40      11.398  13.365 -17.363  1.00  0.00           N  
ATOM    613  H   LYS A  40      11.907  14.224 -17.231  1.00  0.00           H  
ATOM    614  CA  LYS A  40       9.969  13.334 -17.003  1.00  0.00           C  
ATOM    615  HA  LYS A  40       9.786  12.508 -16.314  1.00  0.00           H  
ATOM    616  CB  LYS A  40       9.587  14.667 -16.345  1.00  0.00           C  
ATOM    617  HB2 LYS A  40       9.943  15.502 -16.953  1.00  0.00           H  
ATOM    618  HB3 LYS A  40       8.498  14.725 -16.290  1.00  0.00           H  
ATOM    619  CG  LYS A  40      10.156  14.775 -14.925  1.00  0.00           C  
ATOM    620  HG2 LYS A  40       9.826  13.901 -14.366  1.00  0.00           H  
ATOM    621  HG3 LYS A  40      11.246  14.776 -14.949  1.00  0.00           H  
ATOM    622  CD  LYS A  40       9.661  16.054 -14.232  1.00  0.00           C  
ATOM    623  HD2 LYS A  40      10.382  16.861 -14.380  1.00  0.00           H  
ATOM    624  HD3 LYS A  40       8.715  16.365 -14.676  1.00  0.00           H  
ATOM    625  CE  LYS A  40       9.457  15.782 -12.735  1.00  0.00           C  
ATOM    626  HE2 LYS A  40       9.091  14.758 -12.620  1.00  0.00           H  
ATOM    627  HE3 LYS A  40      10.419  15.851 -12.220  1.00  0.00           H  
ATOM    628  NZ  LYS A  40       8.451  16.697 -12.152  1.00  0.00           N  
ATOM    629  HZ1 LYS A  40       8.746  17.660 -12.231  1.00  0.00           H  
ATOM    630  HZ2 LYS A  40       7.573  16.567 -12.647  1.00  0.00           H  
ATOM    631  HZ3 LYS A  40       8.296  16.467 -11.180  1.00  0.00           H  
ATOM    632  C   LYS A  40       9.060  13.092 -18.209  1.00  0.00           C  
ATOM    633  O   LYS A  40       8.114  12.309 -18.146  1.00  0.00           O  
ATOM    634  N   GLU A  41       9.371  13.764 -19.308  1.00  0.00           N  
ATOM    635  H   GLU A  41      10.162  14.394 -19.276  1.00  0.00           H  
ATOM    636  CA  GLU A  41       8.703  13.599 -20.594  1.00  0.00           C  
ATOM    637  HA  GLU A  41       7.634  13.781 -20.487  1.00  0.00           H  
ATOM    638  CB  GLU A  41       9.295  14.652 -21.516  1.00  0.00           C  
ATOM    639  HB2 GLU A  41       9.148  15.626 -21.060  1.00  0.00           H  
ATOM    640  HB3 GLU A  41      10.355  14.447 -21.584  1.00  0.00           H  
ATOM    641  CG  GLU A  41       8.739  14.720 -22.927  1.00  0.00           C  
ATOM    642  HG2 GLU A  41       8.726  13.718 -23.367  1.00  0.00           H  
ATOM    643  HG3 GLU A  41       7.717  15.103 -22.872  1.00  0.00           H  
ATOM    644  CD  GLU A  41       9.593  15.636 -23.819  1.00  0.00           C  
ATOM    645  OE1 GLU A  41       9.200  15.760 -25.000  1.00  0.00           O  
ATOM    646  OE2 GLU A  41      10.665  16.119 -23.367  1.00  0.00           O  
ATOM    647  C   GLU A  41       8.895  12.180 -21.141  1.00  0.00           C  
ATOM    648  O   GLU A  41       7.935  11.586 -21.617  1.00  0.00           O  
ATOM    649  N   THR A  42      10.089  11.594 -20.998  1.00  0.00           N  
ATOM    650  H   THR A  42      10.850  12.159 -20.632  1.00  0.00           H  
ATOM    651  CA  THR A  42      10.370  10.191 -21.353  1.00  0.00           C  
ATOM    652  HA  THR A  42      10.155  10.055 -22.411  1.00  0.00           H  
ATOM    653  CB  THR A  42      11.849   9.839 -21.122  1.00  0.00           C  
ATOM    654  HB  THR A  42      12.107   9.966 -20.075  1.00  0.00           H  
ATOM    655  CG2 THR A  42      12.199   8.408 -21.536  1.00  0.00           C  
ATOM    656 HG21 THR A  42      13.274   8.256 -21.424  1.00  0.00           H  
ATOM    657 HG22 THR A  42      11.678   7.687 -20.904  1.00  0.00           H  
ATOM    658 HG23 THR A  42      11.932   8.247 -22.580  1.00  0.00           H  
ATOM    659  OG1 THR A  42      12.659  10.681 -21.897  1.00  0.00           O  
ATOM    660  HG1 THR A  42      12.605  11.579 -21.530  1.00  0.00           H  
ATOM    661  C   THR A  42       9.468   9.238 -20.570  1.00  0.00           C  
ATOM    662  O   THR A  42       8.796   8.397 -21.171  1.00  0.00           O  
ATOM    663  N   PHE A  43       9.370   9.399 -19.245  1.00  0.00           N  
ATOM    664  H   PHE A  43       9.961  10.088 -18.789  1.00  0.00           H  
ATOM    665  CA  PHE A  43       8.433   8.627 -18.421  1.00  0.00           C  
ATOM    666  HA  PHE A  43       8.655   7.567 -18.529  1.00  0.00           H  
ATOM    667  CB  PHE A  43       8.610   9.018 -16.944  1.00  0.00           C  
ATOM    668  HB2 PHE A  43       8.306  10.058 -16.832  1.00  0.00           H  
ATOM    669  HB3 PHE A  43       7.930   8.420 -16.336  1.00  0.00           H  
ATOM    670  CG  PHE A  43      10.008   8.878 -16.356  1.00  0.00           C  
ATOM    671  CD1 PHE A  43      10.375   9.716 -15.286  1.00  0.00           C  
ATOM    672  HD1 PHE A  43       9.673  10.443 -14.905  1.00  0.00           H  
ATOM    673  CE1 PHE A  43      11.653   9.615 -14.710  1.00  0.00           C  
ATOM    674  HE1 PHE A  43      11.933  10.264 -13.891  1.00  0.00           H  
ATOM    675  CZ  PHE A  43      12.579   8.683 -15.210  1.00  0.00           C  
ATOM    676  HZ  PHE A  43      13.568   8.617 -14.778  1.00  0.00           H  
ATOM    677  CE2 PHE A  43      12.224   7.849 -16.283  1.00  0.00           C  
ATOM    678  HE2 PHE A  43      12.943   7.141 -16.672  1.00  0.00           H  
ATOM    679  CD2 PHE A  43      10.938   7.934 -16.845  1.00  0.00           C  
ATOM    680  HD2 PHE A  43      10.681   7.277 -17.662  1.00  0.00           H  
ATOM    681  C   PHE A  43       6.977   8.815 -18.881  1.00  0.00           C  
ATOM    682  O   PHE A  43       6.235   7.839 -18.992  1.00  0.00           O  
ATOM    683  N   CYS A  44       6.581  10.043 -19.231  1.00  0.00           N  
ATOM    684  H   CYS A  44       7.238  10.807 -19.109  1.00  0.00           H  
ATOM    685  CA  CYS A  44       5.240  10.359 -19.726  1.00  0.00           C  
ATOM    686  HA  CYS A  44       4.508   9.936 -19.037  1.00  0.00           H  
ATOM    687  CB  CYS A  44       5.086  11.882 -19.708  1.00  0.00           C  
ATOM    688  HB2 CYS A  44       5.414  12.277 -18.745  1.00  0.00           H  
ATOM    689  HB3 CYS A  44       5.699  12.321 -20.496  1.00  0.00           H  
ATOM    690  SG  CYS A  44       3.348  12.311 -19.983  1.00  0.00           S  
ATOM    691  HG  CYS A  44       2.888  12.049 -18.746  1.00  0.00           H  
ATOM    692  C   CYS A  44       4.938   9.769 -21.121  1.00  0.00           C  
ATOM    693  O   CYS A  44       3.833   9.274 -21.349  1.00  0.00           O  
ATOM    694  N   ARG A  45       5.907   9.757 -22.046  1.00  0.00           N  
ATOM    695  H   ARG A  45       6.776  10.235 -21.822  1.00  0.00           H  
ATOM    696  CA  ARG A  45       5.803   9.093 -23.361  1.00  0.00           C  
ATOM    697  HA  ARG A  45       4.916   9.450 -23.887  1.00  0.00           H  
ATOM    698  CB  ARG A  45       7.045   9.395 -24.227  1.00  0.00           C  
ATOM    699  HB2 ARG A  45       7.940   9.221 -23.630  1.00  0.00           H  
ATOM    700  HB3 ARG A  45       7.059   8.696 -25.066  1.00  0.00           H  
ATOM    701  CG  ARG A  45       7.109  10.821 -24.803  1.00  0.00           C  
ATOM    702  HG2 ARG A  45       6.262  10.989 -25.468  1.00  0.00           H  
ATOM    703  HG3 ARG A  45       7.082  11.548 -23.994  1.00  0.00           H  
ATOM    704  CD  ARG A  45       8.410  10.984 -25.606  1.00  0.00           C  
ATOM    705  HD2 ARG A  45       9.242  10.700 -24.962  1.00  0.00           H  
ATOM    706  HD3 ARG A  45       8.380  10.302 -26.460  1.00  0.00           H  
ATOM    707  NE  ARG A  45       8.652  12.368 -26.061  1.00  0.00           N  
ATOM    708  HE  ARG A  45       7.996  13.087 -25.782  1.00  0.00           H  
ATOM    709  CZ  ARG A  45       9.730  12.778 -26.713  1.00  0.00           C  
ATOM    710  NH1 ARG A  45      10.619  11.940 -27.169  1.00  0.00           N  
ATOM    711 HH11 ARG A  45      10.498  10.959 -27.038  1.00  0.00           H  
ATOM    712 HH12 ARG A  45      11.518  12.302 -27.461  1.00  0.00           H  
ATOM    713  NH2 ARG A  45       9.996  14.030 -26.907  1.00  0.00           N  
ATOM    714 HH21 ARG A  45       9.489  14.737 -26.358  1.00  0.00           H  
ATOM    715 HH22 ARG A  45      10.946  14.270 -27.136  1.00  0.00           H  
ATOM    716  C   ARG A  45       5.629   7.587 -23.183  1.00  0.00           C  
ATOM    717  O   ARG A  45       4.739   7.004 -23.796  1.00  0.00           O  
ATOM    718  N   ALA A  46       6.412   6.972 -22.291  1.00  0.00           N  
ATOM    719  H   ALA A  46       7.159   7.504 -21.854  1.00  0.00           H  
ATOM    720  CA  ALA A  46       6.230   5.577 -21.902  1.00  0.00           C  
ATOM    721  HA  ALA A  46       6.314   4.960 -22.798  1.00  0.00           H  
ATOM    722  CB  ALA A  46       7.349   5.167 -20.936  1.00  0.00           C  
ATOM    723  HB1 ALA A  46       7.316   5.775 -20.033  1.00  0.00           H  
ATOM    724  HB2 ALA A  46       7.230   4.120 -20.661  1.00  0.00           H  
ATOM    725  HB3 ALA A  46       8.319   5.298 -21.416  1.00  0.00           H  
ATOM    726  C   ALA A  46       4.827   5.333 -21.317  1.00  0.00           C  
ATOM    727  O   ALA A  46       4.110   4.478 -21.827  1.00  0.00           O  
ATOM    728  N   ALA A  47       4.394   6.127 -20.329  1.00  0.00           N  
ATOM    729  H   ALA A  47       5.041   6.795 -19.920  1.00  0.00           H  
ATOM    730  CA  ALA A  47       3.048   6.046 -19.753  1.00  0.00           C  
ATOM    731  HA  ALA A  47       2.921   5.069 -19.286  1.00  0.00           H  
ATOM    732  CB  ALA A  47       2.929   7.122 -18.670  1.00  0.00           C  
ATOM    733  HB1 ALA A  47       3.707   6.984 -17.922  1.00  0.00           H  
ATOM    734  HB2 ALA A  47       3.024   8.116 -19.105  1.00  0.00           H  
ATOM    735  HB3 ALA A  47       1.959   7.044 -18.182  1.00  0.00           H  
ATOM    736  C   ALA A  47       1.943   6.203 -20.816  1.00  0.00           C  
ATOM    737  O   ALA A  47       0.968   5.459 -20.810  1.00  0.00           O  
ATOM    738  N   THR A  48       2.138   7.103 -21.784  1.00  0.00           N  
ATOM    739  H   THR A  48       2.970   7.678 -21.716  1.00  0.00           H  
ATOM    740  CA  THR A  48       1.204   7.356 -22.893  1.00  0.00           C  
ATOM    741  HA  THR A  48       0.226   7.587 -22.471  1.00  0.00           H  
ATOM    742  CB  THR A  48       1.655   8.577 -23.723  1.00  0.00           C  
ATOM    743  HB  THR A  48       2.671   8.421 -24.083  1.00  0.00           H  
ATOM    744  CG2 THR A  48       0.760   8.876 -24.925  1.00  0.00           C  
ATOM    745 HG21 THR A  48       0.826   8.068 -25.655  1.00  0.00           H  
ATOM    746 HG22 THR A  48      -0.271   8.994 -24.597  1.00  0.00           H  
ATOM    747 HG23 THR A  48       1.093   9.800 -25.398  1.00  0.00           H  
ATOM    748  OG1 THR A  48       1.633   9.729 -22.909  1.00  0.00           O  
ATOM    749  HG1 THR A  48       2.363   9.628 -22.274  1.00  0.00           H  
ATOM    750  C   THR A  48       1.023   6.112 -23.769  1.00  0.00           C  
ATOM    751  O   THR A  48      -0.109   5.656 -23.952  1.00  0.00           O  
ATOM    752  N   VAL A  49       2.106   5.506 -24.273  1.00  0.00           N  
ATOM    753  H   VAL A  49       3.026   5.889 -24.080  1.00  0.00           H  
ATOM    754  CA  VAL A  49       1.992   4.304 -25.128  1.00  0.00           C  
ATOM    755  HA  VAL A  49       1.189   4.486 -25.842  1.00  0.00           H  
ATOM    756  CB  VAL A  49       3.254   4.044 -25.970  1.00  0.00           C  
ATOM    757  HB  VAL A  49       3.024   3.238 -26.669  1.00  0.00           H  
ATOM    758  CG1 VAL A  49       3.601   5.289 -26.800  1.00  0.00           C  
ATOM    759 HG11 VAL A  49       2.750   5.554 -27.429  1.00  0.00           H  
ATOM    760 HG12 VAL A  49       3.848   6.133 -26.156  1.00  0.00           H  
ATOM    761 HG13 VAL A  49       4.455   5.089 -27.442  1.00  0.00           H  
ATOM    762  CG2 VAL A  49       4.477   3.599 -25.158  1.00  0.00           C  
ATOM    763 HG21 VAL A  49       4.814   4.404 -24.508  1.00  0.00           H  
ATOM    764 HG22 VAL A  49       5.276   3.320 -25.841  1.00  0.00           H  
ATOM    765 HG23 VAL A  49       4.250   2.719 -24.557  1.00  0.00           H  
ATOM    766  C   VAL A  49       1.579   3.057 -24.338  1.00  0.00           C  
ATOM    767  O   VAL A  49       0.830   2.227 -24.846  1.00  0.00           O  
ATOM    768  N   LEU A  50       1.986   2.953 -23.069  1.00  0.00           N  
ATOM    769  H   LEU A  50       2.636   3.653 -22.728  1.00  0.00           H  
ATOM    770  CA  LEU A  50       1.565   1.907 -22.134  1.00  0.00           C  
ATOM    771  HA  LEU A  50       1.807   0.933 -22.563  1.00  0.00           H  
ATOM    772  CB  LEU A  50       2.352   2.105 -20.826  1.00  0.00           C  
ATOM    773  HB2 LEU A  50       3.414   2.195 -21.055  1.00  0.00           H  
ATOM    774  HB3 LEU A  50       2.030   3.045 -20.378  1.00  0.00           H  
ATOM    775  CG  LEU A  50       2.180   0.986 -19.788  1.00  0.00           C  
ATOM    776  HG  LEU A  50       1.129   0.724 -19.683  1.00  0.00           H  
ATOM    777  CD1 LEU A  50       2.976  -0.250 -20.212  1.00  0.00           C  
ATOM    778 HD11 LEU A  50       3.170  -0.879 -19.348  1.00  0.00           H  
ATOM    779 HD12 LEU A  50       2.418  -0.812 -20.962  1.00  0.00           H  
ATOM    780 HD13 LEU A  50       3.940   0.038 -20.631  1.00  0.00           H  
ATOM    781  CD2 LEU A  50       2.680   1.460 -18.422  1.00  0.00           C  
ATOM    782 HD21 LEU A  50       2.461   0.701 -17.671  1.00  0.00           H  
ATOM    783 HD22 LEU A  50       3.753   1.651 -18.457  1.00  0.00           H  
ATOM    784 HD23 LEU A  50       2.167   2.379 -18.138  1.00  0.00           H  
ATOM    785  C   LEU A  50       0.049   1.957 -21.883  1.00  0.00           C  
ATOM    786  O   LEU A  50      -0.617   0.923 -21.878  1.00  0.00           O  
ATOM    787  N   ARG A  51      -0.508   3.161 -21.718  1.00  0.00           N  
ATOM    788  H   ARG A  51       0.111   3.968 -21.676  1.00  0.00           H  
ATOM    789  CA  ARG A  51      -1.947   3.394 -21.559  1.00  0.00           C  
ATOM    790  HA  ARG A  51      -2.331   2.711 -20.803  1.00  0.00           H  
ATOM    791  CB  ARG A  51      -2.125   4.833 -21.065  1.00  0.00           C  
ATOM    792  HB2 ARG A  51      -1.436   4.966 -20.231  1.00  0.00           H  
ATOM    793  HB3 ARG A  51      -1.846   5.529 -21.857  1.00  0.00           H  
ATOM    794  CG  ARG A  51      -3.537   5.162 -20.561  1.00  0.00           C  
ATOM    795  HG2 ARG A  51      -4.261   4.998 -21.360  1.00  0.00           H  
ATOM    796  HG3 ARG A  51      -3.780   4.506 -19.729  1.00  0.00           H  
ATOM    797  CD  ARG A  51      -3.641   6.622 -20.095  1.00  0.00           C  
ATOM    798  HD2 ARG A  51      -3.611   7.258 -20.979  1.00  0.00           H  
ATOM    799  HD3 ARG A  51      -4.601   6.764 -19.594  1.00  0.00           H  
ATOM    800  NE  ARG A  51      -2.553   6.994 -19.171  1.00  0.00           N  
ATOM    801  HE  ARG A  51      -2.212   6.271 -18.532  1.00  0.00           H  
ATOM    802  CZ  ARG A  51      -1.868   8.118 -19.149  1.00  0.00           C  
ATOM    803  NH1 ARG A  51      -2.149   9.126 -19.922  1.00  0.00           N  
ATOM    804 HH11 ARG A  51      -2.897   9.048 -20.574  1.00  0.00           H  
ATOM    805 HH12 ARG A  51      -1.634   9.992 -19.804  1.00  0.00           H  
ATOM    806  NH2 ARG A  51      -0.873   8.281 -18.340  1.00  0.00           N  
ATOM    807 HH21 ARG A  51      -0.569   7.501 -17.742  1.00  0.00           H  
ATOM    808 HH22 ARG A  51      -0.427   9.170 -18.249  1.00  0.00           H  
ATOM    809  C   ARG A  51      -2.718   3.098 -22.841  1.00  0.00           C  
ATOM    810  O   ARG A  51      -3.754   2.440 -22.778  1.00  0.00           O  
ATOM    811  N   GLN A  52      -2.195   3.495 -24.005  1.00  0.00           N  
ATOM    812  H   GLN A  52      -1.350   4.057 -23.989  1.00  0.00           H  
ATOM    813  CA  GLN A  52      -2.742   3.054 -25.297  1.00  0.00           C  
ATOM    814  HA  GLN A  52      -3.779   3.384 -25.380  1.00  0.00           H  
ATOM    815  CB  GLN A  52      -1.943   3.664 -26.458  1.00  0.00           C  
ATOM    816  HB2 GLN A  52      -0.881   3.495 -26.289  1.00  0.00           H  
ATOM    817  HB3 GLN A  52      -2.221   3.161 -27.385  1.00  0.00           H  
ATOM    818  CG  GLN A  52      -2.212   5.167 -26.630  1.00  0.00           C  
ATOM    819  HG2 GLN A  52      -3.252   5.305 -26.926  1.00  0.00           H  
ATOM    820  HG3 GLN A  52      -2.053   5.690 -25.688  1.00  0.00           H  
ATOM    821  CD  GLN A  52      -1.308   5.796 -27.687  1.00  0.00           C  
ATOM    822  OE1 GLN A  52      -0.197   5.370 -27.950  1.00  0.00           O  
ATOM    823  NE2 GLN A  52      -1.736   6.846 -28.354  1.00  0.00           N  
ATOM    824 HE21 GLN A  52      -1.116   7.165 -29.079  1.00  0.00           H  
ATOM    825 HE22 GLN A  52      -2.671   7.192 -28.236  1.00  0.00           H  
ATOM    826  C   GLN A  52      -2.760   1.522 -25.396  1.00  0.00           C  
ATOM    827  O   GLN A  52      -3.782   0.953 -25.775  1.00  0.00           O  
ATOM    828  N   PHE A  53      -1.688   0.852 -24.964  1.00  0.00           N  
ATOM    829  H   PHE A  53      -0.861   1.384 -24.712  1.00  0.00           H  
ATOM    830  CA  PHE A  53      -1.621  -0.606 -24.911  1.00  0.00           C  
ATOM    831  HA  PHE A  53      -1.861  -0.990 -25.905  1.00  0.00           H  
ATOM    832  CB  PHE A  53      -0.180  -1.042 -24.594  1.00  0.00           C  
ATOM    833  HB2 PHE A  53       0.491  -0.584 -25.322  1.00  0.00           H  
ATOM    834  HB3 PHE A  53       0.113  -0.674 -23.615  1.00  0.00           H  
ATOM    835  CG  PHE A  53       0.034  -2.540 -24.617  1.00  0.00           C  
ATOM    836  CD1 PHE A  53      -0.265  -3.312 -23.479  1.00  0.00           C  
ATOM    837  HD1 PHE A  53      -0.626  -2.840 -22.578  1.00  0.00           H  
ATOM    838  CE1 PHE A  53      -0.111  -4.707 -23.515  1.00  0.00           C  
ATOM    839  HE1 PHE A  53      -0.355  -5.303 -22.647  1.00  0.00           H  
ATOM    840  CZ  PHE A  53       0.366  -5.329 -24.682  1.00  0.00           C  
ATOM    841  HZ  PHE A  53       0.483  -6.401 -24.710  1.00  0.00           H  
ATOM    842  CE2 PHE A  53       0.701  -4.558 -25.807  1.00  0.00           C  
ATOM    843  HE2 PHE A  53       1.095  -5.037 -26.692  1.00  0.00           H  
ATOM    844  CD2 PHE A  53       0.524  -3.166 -25.780  1.00  0.00           C  
ATOM    845  HD2 PHE A  53       0.772  -2.583 -26.655  1.00  0.00           H  
ATOM    846  C   PHE A  53      -2.673  -1.205 -23.958  1.00  0.00           C  
ATOM    847  O   PHE A  53      -3.541  -1.951 -24.415  1.00  0.00           O  
ATOM    848  N   TYR A  54      -2.665  -0.891 -22.655  1.00  0.00           N  
ATOM    849  H   TYR A  54      -1.972  -0.238 -22.295  1.00  0.00           H  
ATOM    850  CA  TYR A  54      -3.590  -1.569 -21.733  1.00  0.00           C  
ATOM    851  HA  TYR A  54      -3.552  -2.632 -21.976  1.00  0.00           H  
ATOM    852  CB  TYR A  54      -3.135  -1.462 -20.265  1.00  0.00           C  
ATOM    853  HB2 TYR A  54      -3.696  -2.199 -19.691  1.00  0.00           H  
ATOM    854  HB3 TYR A  54      -2.088  -1.765 -20.213  1.00  0.00           H  
ATOM    855  CG  TYR A  54      -3.305  -0.131 -19.552  1.00  0.00           C  
ATOM    856  CD1 TYR A  54      -2.169   0.588 -19.133  1.00  0.00           C  
ATOM    857  HD1 TYR A  54      -1.184   0.220 -19.377  1.00  0.00           H  
ATOM    858  CE1 TYR A  54      -2.310   1.779 -18.393  1.00  0.00           C  
ATOM    859  HE1 TYR A  54      -1.440   2.325 -18.068  1.00  0.00           H  
ATOM    860  CZ  TYR A  54      -3.595   2.271 -18.089  1.00  0.00           C  
ATOM    861  OH  TYR A  54      -3.751   3.404 -17.354  1.00  0.00           O  
ATOM    862  HH  TYR A  54      -2.949   3.975 -17.351  1.00  0.00           H  
ATOM    863  CE2 TYR A  54      -4.735   1.562 -18.523  1.00  0.00           C  
ATOM    864  HE2 TYR A  54      -5.715   1.948 -18.293  1.00  0.00           H  
ATOM    865  CD2 TYR A  54      -4.590   0.346 -19.220  1.00  0.00           C  
ATOM    866  HD2 TYR A  54      -5.469  -0.222 -19.495  1.00  0.00           H  
ATOM    867  C   TYR A  54      -5.055  -1.161 -21.946  1.00  0.00           C  
ATOM    868  O   TYR A  54      -5.935  -1.998 -21.792  1.00  0.00           O  
ATOM    869  N   SER A  55      -5.347   0.090 -22.325  1.00  0.00           N  
ATOM    870  H   SER A  55      -4.592   0.759 -22.432  1.00  0.00           H  
ATOM    871  CA  SER A  55      -6.735   0.536 -22.552  1.00  0.00           C  
ATOM    872  HA  SER A  55      -7.331   0.207 -21.700  1.00  0.00           H  
ATOM    873  CB  SER A  55      -6.839   2.064 -22.614  1.00  0.00           C  
ATOM    874  HB2 SER A  55      -7.893   2.341 -22.638  1.00  0.00           H  
ATOM    875  HB3 SER A  55      -6.387   2.494 -21.718  1.00  0.00           H  
ATOM    876  OG  SER A  55      -6.207   2.586 -23.762  1.00  0.00           O  
ATOM    877  HG  SER A  55      -5.247   2.517 -23.605  1.00  0.00           H  
ATOM    878  C   SER A  55      -7.379  -0.089 -23.796  1.00  0.00           C  
ATOM    879  O   SER A  55      -8.607  -0.180 -23.843  1.00  0.00           O  
ATOM    880  N   HIE A  56      -6.577  -0.555 -24.767  1.00  0.00           N  
ATOM    881  H   HIE A  56      -5.586  -0.353 -24.706  1.00  0.00           H  
ATOM    882  CA  HIE A  56      -7.028  -1.463 -25.830  1.00  0.00           C  
ATOM    883  HA  HIE A  56      -8.003  -1.141 -26.197  1.00  0.00           H  
ATOM    884  CB  HIE A  56      -6.045  -1.424 -27.015  1.00  0.00           C  
ATOM    885  HB2 HIE A  56      -6.045  -0.422 -27.447  1.00  0.00           H  
ATOM    886  HB3 HIE A  56      -5.035  -1.637 -26.664  1.00  0.00           H  
ATOM    887  CG  HIE A  56      -6.399  -2.419 -28.096  1.00  0.00           C  
ATOM    888  ND1 HIE A  56      -7.353  -2.233 -29.098  1.00  0.00           N  
ATOM    889  CE1 HIE A  56      -7.480  -3.422 -29.708  1.00  0.00           C  
ATOM    890  HE1 HIE A  56      -8.175  -3.623 -30.512  1.00  0.00           H  
ATOM    891  NE2 HIE A  56      -6.672  -4.335 -29.143  1.00  0.00           N  
ATOM    892  HE2 HIE A  56      -6.681  -5.341 -29.326  1.00  0.00           H  
ATOM    893  CD2 HIE A  56      -5.976  -3.714 -28.134  1.00  0.00           C  
ATOM    894  HD2 HIE A  56      -5.301  -4.179 -27.433  1.00  0.00           H  
ATOM    895  C   HIE A  56      -7.205  -2.893 -25.300  1.00  0.00           C  
ATOM    896  O   HIE A  56      -8.302  -3.447 -25.356  1.00  0.00           O  
ATOM    897  N   HIE A  57      -6.141  -3.496 -24.754  1.00  0.00           N  
ATOM    898  H   HIE A  57      -5.280  -2.962 -24.685  1.00  0.00           H  
ATOM    899  CA  HIE A  57      -6.113  -4.923 -24.387  1.00  0.00           C  
ATOM    900  HA  HIE A  57      -6.509  -5.487 -25.235  1.00  0.00           H  
ATOM    901  CB  HIE A  57      -4.668  -5.394 -24.177  1.00  0.00           C  
ATOM    902  HB2 HIE A  57      -4.154  -4.721 -23.490  1.00  0.00           H  
ATOM    903  HB3 HIE A  57      -4.681  -6.388 -23.735  1.00  0.00           H  
ATOM    904  CG  HIE A  57      -3.903  -5.493 -25.469  1.00  0.00           C  
ATOM    905  ND1 HIE A  57      -4.224  -6.352 -26.521  1.00  0.00           N  
ATOM    906  CE1 HIE A  57      -3.341  -6.083 -27.493  1.00  0.00           C  
ATOM    907  HE1 HIE A  57      -3.340  -6.564 -28.462  1.00  0.00           H  
ATOM    908  NE2 HIE A  57      -2.484  -5.124 -27.100  1.00  0.00           N  
ATOM    909  HE2 HIE A  57      -1.732  -4.731 -27.650  1.00  0.00           H  
ATOM    910  CD2 HIE A  57      -2.825  -4.742 -25.824  1.00  0.00           C  
ATOM    911  HD2 HIE A  57      -2.346  -3.989 -25.217  1.00  0.00           H  
ATOM    912  C   HIE A  57      -7.007  -5.300 -23.197  1.00  0.00           C  
ATOM    913  O   HIE A  57      -7.328  -6.478 -23.033  1.00  0.00           O  
ATOM    914  N   GLU A  58      -7.493  -4.326 -22.423  1.00  0.00           N  
ATOM    915  H   GLU A  58      -7.124  -3.388 -22.551  1.00  0.00           H  
ATOM    916  CA  GLU A  58      -8.572  -4.512 -21.437  1.00  0.00           C  
ATOM    917  HA  GLU A  58      -8.267  -5.303 -20.756  1.00  0.00           H  
ATOM    918  CB  GLU A  58      -8.729  -3.211 -20.617  1.00  0.00           C  
ATOM    919  HB2 GLU A  58      -7.753  -2.975 -20.190  1.00  0.00           H  
ATOM    920  HB3 GLU A  58      -9.018  -2.397 -21.280  1.00  0.00           H  
ATOM    921  CG  GLU A  58      -9.747  -3.295 -19.464  1.00  0.00           C  
ATOM    922  HG2 GLU A  58     -10.750  -3.084 -19.850  1.00  0.00           H  
ATOM    923  HG3 GLU A  58      -9.737  -4.312 -19.062  1.00  0.00           H  
ATOM    924  CD  GLU A  58      -9.410  -2.322 -18.322  1.00  0.00           C  
ATOM    925  OE1 GLU A  58      -9.380  -1.084 -18.541  1.00  0.00           O  
ATOM    926  OE2 GLU A  58      -9.136  -2.774 -17.186  1.00  0.00           O  
ATOM    927  C   GLU A  58      -9.901  -4.979 -22.076  1.00  0.00           C  
ATOM    928  O   GLU A  58     -10.783  -5.461 -21.368  1.00  0.00           O  
ATOM    929  N   LYS A  59     -10.038  -4.863 -23.409  1.00  0.00           N  
ATOM    930  H   LYS A  59      -9.273  -4.412 -23.905  1.00  0.00           H  
ATOM    931  CA  LYS A  59     -11.251  -5.156 -24.199  1.00  0.00           C  
ATOM    932  HA  LYS A  59     -11.967  -5.681 -23.567  1.00  0.00           H  
ATOM    933  CB  LYS A  59     -11.883  -3.827 -24.651  1.00  0.00           C  
ATOM    934  HB2 LYS A  59     -11.173  -3.312 -25.301  1.00  0.00           H  
ATOM    935  HB3 LYS A  59     -12.784  -4.035 -25.231  1.00  0.00           H  
ATOM    936  CG  LYS A  59     -12.264  -2.905 -23.484  1.00  0.00           C  
ATOM    937  HG2 LYS A  59     -13.058  -3.369 -22.896  1.00  0.00           H  
ATOM    938  HG3 LYS A  59     -11.400  -2.738 -22.842  1.00  0.00           H  
ATOM    939  CD  LYS A  59     -12.728  -1.545 -24.009  1.00  0.00           C  
ATOM    940  HD2 LYS A  59     -11.950  -1.141 -24.661  1.00  0.00           H  
ATOM    941  HD3 LYS A  59     -13.654  -1.662 -24.575  1.00  0.00           H  
ATOM    942  CE  LYS A  59     -12.938  -0.604 -22.821  1.00  0.00           C  
ATOM    943  HE2 LYS A  59     -12.062  -0.683 -22.167  1.00  0.00           H  
ATOM    944  HE3 LYS A  59     -13.812  -0.937 -22.251  1.00  0.00           H  
ATOM    945  NZ  LYS A  59     -13.100   0.798 -23.272  1.00  0.00           N  
ATOM    946  HZ1 LYS A  59     -13.948   0.905 -23.812  1.00  0.00           H  
ATOM    947  HZ2 LYS A  59     -12.303   1.055 -23.843  1.00  0.00           H  
ATOM    948  HZ3 LYS A  59     -13.137   1.421 -22.475  1.00  0.00           H  
ATOM    949  C   LYS A  59     -11.020  -6.058 -25.425  1.00  0.00           C  
ATOM    950  O   LYS A  59     -11.977  -6.342 -26.144  1.00  0.00           O  
ATOM    951  N   ASP A  60      -9.787  -6.495 -25.699  1.00  0.00           N  
ATOM    952  H   ASP A  60      -9.043  -6.273 -25.058  1.00  0.00           H  
ATOM    953  CA  ASP A  60      -9.490  -7.337 -26.867  1.00  0.00           C  
ATOM    954  HA  ASP A  60      -9.981  -6.888 -27.731  1.00  0.00           H  
ATOM    955  CB  ASP A  60      -7.983  -7.336 -27.170  1.00  0.00           C  
ATOM    956  HB2 ASP A  60      -7.618  -6.310 -27.094  1.00  0.00           H  
ATOM    957  HB3 ASP A  60      -7.456  -7.932 -26.423  1.00  0.00           H  
ATOM    958  CG  ASP A  60      -7.646  -7.863 -28.573  1.00  0.00           C  
ATOM    959  OD1 ASP A  60      -8.166  -8.921 -29.000  1.00  0.00           O  
ATOM    960  OD2 ASP A  60      -6.848  -7.193 -29.270  1.00  0.00           O  
ATOM    961  C   ASP A  60     -10.065  -8.753 -26.687  1.00  0.00           C  
ATOM    962  O   ASP A  60      -9.691  -9.494 -25.772  1.00  0.00           O  
ATOM    963  N   THR A  61     -10.985  -9.146 -27.574  1.00  0.00           N  
ATOM    964  H   THR A  61     -11.214  -8.530 -28.341  1.00  0.00           H  
ATOM    965  CA  THR A  61     -11.717 -10.422 -27.491  1.00  0.00           C  
ATOM    966  HA  THR A  61     -12.236 -10.458 -26.537  1.00  0.00           H  
ATOM    967  CB  THR A  61     -12.770 -10.534 -28.602  1.00  0.00           C  
ATOM    968  HB  THR A  61     -13.255 -11.508 -28.530  1.00  0.00           H  
ATOM    969  CG2 THR A  61     -13.844  -9.452 -28.506  1.00  0.00           C  
ATOM    970 HG21 THR A  61     -14.310  -9.485 -27.520  1.00  0.00           H  
ATOM    971 HG22 THR A  61     -13.409  -8.463 -28.659  1.00  0.00           H  
ATOM    972 HG23 THR A  61     -14.611  -9.626 -29.261  1.00  0.00           H  
ATOM    973  OG1 THR A  61     -12.167 -10.418 -29.870  1.00  0.00           O  
ATOM    974  HG1 THR A  61     -12.858 -10.508 -30.530  1.00  0.00           H  
ATOM    975  C   THR A  61     -10.801 -11.643 -27.547  1.00  0.00           C  
ATOM    976  O   THR A  61     -11.130 -12.676 -26.961  1.00  0.00           O  
ATOM    977  N   ARG A  62      -9.613 -11.516 -28.155  1.00  0.00           N  
ATOM    978  H   ARG A  62      -9.377 -10.599 -28.532  1.00  0.00           H  
ATOM    979  CA  ARG A  62      -8.589 -12.572 -28.213  1.00  0.00           C  
ATOM    980  HA  ARG A  62      -9.050 -13.499 -28.560  1.00  0.00           H  
ATOM    981  CB  ARG A  62      -7.486 -12.148 -29.196  1.00  0.00           C  
ATOM    982  HB2 ARG A  62      -7.000 -11.249 -28.814  1.00  0.00           H  
ATOM    983  HB3 ARG A  62      -6.736 -12.939 -29.245  1.00  0.00           H  
ATOM    984  CG  ARG A  62      -8.028 -11.890 -30.615  1.00  0.00           C  
ATOM    985  HG2 ARG A  62      -8.398 -12.832 -31.021  1.00  0.00           H  
ATOM    986  HG3 ARG A  62      -8.858 -11.182 -30.591  1.00  0.00           H  
ATOM    987  CD  ARG A  62      -6.956 -11.334 -31.559  1.00  0.00           C  
ATOM    988  HD2 ARG A  62      -6.075 -11.978 -31.514  1.00  0.00           H  
ATOM    989  HD3 ARG A  62      -7.357 -11.359 -32.574  1.00  0.00           H  
ATOM    990  NE  ARG A  62      -6.582  -9.945 -31.226  1.00  0.00           N  
ATOM    991  HE  ARG A  62      -7.039  -9.521 -30.410  1.00  0.00           H  
ATOM    992  CZ  ARG A  62      -5.724  -9.181 -31.879  1.00  0.00           C  
ATOM    993  NH1 ARG A  62      -5.119  -9.579 -32.969  1.00  0.00           N  
ATOM    994 HH11 ARG A  62      -5.330 -10.494 -33.321  1.00  0.00           H  
ATOM    995 HH12 ARG A  62      -4.468  -8.974 -33.432  1.00  0.00           H  
ATOM    996  NH2 ARG A  62      -5.457  -7.988 -31.453  1.00  0.00           N  
ATOM    997 HH21 ARG A  62      -5.952  -7.668 -30.610  1.00  0.00           H  
ATOM    998 HH22 ARG A  62      -4.819  -7.377 -31.914  1.00  0.00           H  
ATOM    999  C   ARG A  62      -7.995 -12.878 -26.834  1.00  0.00           C  
ATOM   1000  O   ARG A  62      -7.542 -13.994 -26.599  1.00  0.00           O  
ATOM   1001  N   CYS A  63      -8.022 -11.905 -25.925  1.00  0.00           N  
ATOM   1002  H   CYS A  63      -8.409 -11.015 -26.208  1.00  0.00           H  
ATOM   1003  CA  CYS A  63      -7.588 -12.034 -24.534  1.00  0.00           C  
ATOM   1004  HA  CYS A  63      -6.841 -12.826 -24.458  1.00  0.00           H  
ATOM   1005  CB  CYS A  63      -6.934 -10.712 -24.107  1.00  0.00           C  
ATOM   1006  HB2 CYS A  63      -7.677  -9.912 -24.138  1.00  0.00           H  
ATOM   1007  HB3 CYS A  63      -6.570 -10.813 -23.084  1.00  0.00           H  
ATOM   1008  SG  CYS A  63      -5.547 -10.286 -25.208  1.00  0.00           S  
ATOM   1009  HG  CYS A  63      -5.647  -8.952 -25.118  1.00  0.00           H  
ATOM   1010  C   CYS A  63      -8.751 -12.410 -23.597  1.00  0.00           C  
ATOM   1011  O   CYS A  63      -8.557 -13.175 -22.654  1.00  0.00           O  
ATOM   1012  N   LEU A  64      -9.963 -11.905 -23.862  1.00  0.00           N  
ATOM   1013  H   LEU A  64     -10.034 -11.228 -24.613  1.00  0.00           H  
ATOM   1014  CA  LEU A  64     -11.175 -12.229 -23.092  1.00  0.00           C  
ATOM   1015  HA  LEU A  64     -10.963 -12.099 -22.030  1.00  0.00           H  
ATOM   1016  CB  LEU A  64     -12.314 -11.271 -23.493  1.00  0.00           C  
ATOM   1017  HB2 LEU A  64     -12.487 -11.381 -24.562  1.00  0.00           H  
ATOM   1018  HB3 LEU A  64     -13.226 -11.590 -22.986  1.00  0.00           H  
ATOM   1019  CG  LEU A  64     -12.074  -9.782 -23.172  1.00  0.00           C  
ATOM   1020  HG  LEU A  64     -11.134  -9.451 -23.610  1.00  0.00           H  
ATOM   1021  CD1 LEU A  64     -13.202  -8.940 -23.765  1.00  0.00           C  
ATOM   1022 HD11 LEU A  64     -13.040  -7.888 -23.528  1.00  0.00           H  
ATOM   1023 HD12 LEU A  64     -13.210  -9.046 -24.850  1.00  0.00           H  
ATOM   1024 HD13 LEU A  64     -14.163  -9.257 -23.361  1.00  0.00           H  
ATOM   1025  CD2 LEU A  64     -12.029  -9.525 -21.666  1.00  0.00           C  
ATOM   1026 HD21 LEU A  64     -11.952  -8.453 -21.481  1.00  0.00           H  
ATOM   1027 HD22 LEU A  64     -12.926  -9.918 -21.189  1.00  0.00           H  
ATOM   1028 HD23 LEU A  64     -11.146 -10.006 -21.250  1.00  0.00           H  
ATOM   1029  C   LEU A  64     -11.626 -13.692 -23.263  1.00  0.00           C  
ATOM   1030  O   LEU A  64     -12.127 -14.288 -22.315  1.00  0.00           O  
ATOM   1031  N   GLY A  65     -11.431 -14.277 -24.451  1.00  0.00           N  
ATOM   1032  H   GLY A  65     -11.072 -13.706 -25.209  1.00  0.00           H  
ATOM   1033  CA  GLY A  65     -11.730 -15.686 -24.740  1.00  0.00           C  
ATOM   1034  HA2 GLY A  65     -12.670 -15.961 -24.258  1.00  0.00           H  
ATOM   1035  HA3 GLY A  65     -11.847 -15.805 -25.817  1.00  0.00           H  
ATOM   1036  C   GLY A  65     -10.658 -16.680 -24.273  1.00  0.00           C  
ATOM   1037  O   GLY A  65     -10.770 -17.873 -24.549  1.00  0.00           O  
ATOM   1038  N   ALA A  66      -9.592 -16.214 -23.612  1.00  0.00           N  
ATOM   1039  H   ALA A  66      -9.571 -15.237 -23.361  1.00  0.00           H  
ATOM   1040  CA  ALA A  66      -8.505 -17.066 -23.132  1.00  0.00           C  
ATOM   1041  HA  ALA A  66      -8.219 -17.730 -23.948  1.00  0.00           H  
ATOM   1042  CB  ALA A  66      -7.295 -16.187 -22.792  1.00  0.00           C  
ATOM   1043  HB1 ALA A  66      -6.433 -16.816 -22.576  1.00  0.00           H  
ATOM   1044  HB2 ALA A  66      -7.056 -15.542 -23.640  1.00  0.00           H  
ATOM   1045  HB3 ALA A  66      -7.521 -15.568 -21.922  1.00  0.00           H  
ATOM   1046  C   ALA A  66      -8.938 -17.938 -21.936  1.00  0.00           C  
ATOM   1047  O   ALA A  66      -9.762 -17.536 -21.114  1.00  0.00           O  
ATOM   1048  N   THR A  67      -8.350 -19.133 -21.791  1.00  0.00           N  
ATOM   1049  H   THR A  67      -7.648 -19.415 -22.456  1.00  0.00           H  
ATOM   1050  CA  THR A  67      -8.657 -20.045 -20.669  1.00  0.00           C  
ATOM   1051  HA  THR A  67      -9.709 -20.321 -20.754  1.00  0.00           H  
ATOM   1052  CB  THR A  67      -7.833 -21.346 -20.727  1.00  0.00           C  
ATOM   1053  HB  THR A  67      -8.085 -21.955 -19.858  1.00  0.00           H  
ATOM   1054  CG2 THR A  67      -8.118 -22.170 -21.981  1.00  0.00           C  
ATOM   1055 HG21 THR A  67      -7.555 -23.104 -21.947  1.00  0.00           H  
ATOM   1056 HG22 THR A  67      -9.181 -22.407 -22.026  1.00  0.00           H  
ATOM   1057 HG23 THR A  67      -7.839 -21.615 -22.877  1.00  0.00           H  
ATOM   1058  OG1 THR A  67      -6.445 -21.096 -20.701  1.00  0.00           O  
ATOM   1059  HG1 THR A  67      -6.006 -21.931 -20.890  1.00  0.00           H  
ATOM   1060  C   THR A  67      -8.482 -19.353 -19.308  1.00  0.00           C  
ATOM   1061  O   THR A  67      -7.613 -18.499 -19.135  1.00  0.00           O  
ATOM   1062  N   ALA A  68      -9.312 -19.705 -18.317  1.00  0.00           N  
ATOM   1063  H   ALA A  68     -10.012 -20.401 -18.520  1.00  0.00           H  
ATOM   1064  CA  ALA A  68      -9.546 -18.867 -17.130  1.00  0.00           C  
ATOM   1065  HA  ALA A  68     -10.067 -17.967 -17.462  1.00  0.00           H  
ATOM   1066  CB  ALA A  68     -10.487 -19.636 -16.194  1.00  0.00           C  
ATOM   1067  HB1 ALA A  68     -10.730 -19.015 -15.330  1.00  0.00           H  
ATOM   1068  HB2 ALA A  68     -11.413 -19.883 -16.714  1.00  0.00           H  
ATOM   1069  HB3 ALA A  68     -10.011 -20.554 -15.847  1.00  0.00           H  
ATOM   1070  C   ALA A  68      -8.278 -18.397 -16.378  1.00  0.00           C  
ATOM   1071  O   ALA A  68      -8.210 -17.245 -15.955  1.00  0.00           O  
ATOM   1072  N   GLN A  69      -7.252 -19.247 -16.265  1.00  0.00           N  
ATOM   1073  H   GLN A  69      -7.350 -20.161 -16.675  1.00  0.00           H  
ATOM   1074  CA  GLN A  69      -5.969 -18.887 -15.642  1.00  0.00           C  
ATOM   1075  HA  GLN A  69      -6.172 -18.450 -14.663  1.00  0.00           H  
ATOM   1076  CB  GLN A  69      -5.106 -20.151 -15.459  1.00  0.00           C  
ATOM   1077  HB2 GLN A  69      -4.919 -20.585 -16.444  1.00  0.00           H  
ATOM   1078  HB3 GLN A  69      -4.143 -19.861 -15.039  1.00  0.00           H  
ATOM   1079  CG  GLN A  69      -5.715 -21.248 -14.560  1.00  0.00           C  
ATOM   1080  HG2 GLN A  69      -6.701 -21.533 -14.928  1.00  0.00           H  
ATOM   1081  HG3 GLN A  69      -5.077 -22.129 -14.629  1.00  0.00           H  
ATOM   1082  CD  GLN A  69      -5.831 -20.870 -13.081  1.00  0.00           C  
ATOM   1083  OE1 GLN A  69      -5.686 -19.733 -12.675  1.00  0.00           O  
ATOM   1084  NE2 GLN A  69      -6.112 -21.818 -12.214  1.00  0.00           N  
ATOM   1085 HE21 GLN A  69      -6.180 -21.523 -11.254  1.00  0.00           H  
ATOM   1086 HE22 GLN A  69      -6.244 -22.774 -12.492  1.00  0.00           H  
ATOM   1087  C   GLN A  69      -5.192 -17.818 -16.440  1.00  0.00           C  
ATOM   1088  O   GLN A  69      -4.592 -16.919 -15.846  1.00  0.00           O  
ATOM   1089  N   GLN A  70      -5.243 -17.871 -17.779  1.00  0.00           N  
ATOM   1090  H   GLN A  70      -5.851 -18.559 -18.208  1.00  0.00           H  
ATOM   1091  CA  GLN A  70      -4.734 -16.810 -18.654  1.00  0.00           C  
ATOM   1092  HA  GLN A  70      -3.708 -16.574 -18.369  1.00  0.00           H  
ATOM   1093  CB  GLN A  70      -4.747 -17.245 -20.134  1.00  0.00           C  
ATOM   1094  HB2 GLN A  70      -5.749 -17.570 -20.400  1.00  0.00           H  
ATOM   1095  HB3 GLN A  70      -4.523 -16.381 -20.762  1.00  0.00           H  
ATOM   1096  CG  GLN A  70      -3.768 -18.377 -20.486  1.00  0.00           C  
ATOM   1097  HG2 GLN A  70      -3.741 -19.126 -19.694  1.00  0.00           H  
ATOM   1098  HG3 GLN A  70      -4.136 -18.864 -21.391  1.00  0.00           H  
ATOM   1099  CD  GLN A  70      -2.356 -17.875 -20.771  1.00  0.00           C  
ATOM   1100  OE1 GLN A  70      -1.936 -16.797 -20.380  1.00  0.00           O  
ATOM   1101  NE2 GLN A  70      -1.554 -18.628 -21.486  1.00  0.00           N  
ATOM   1102 HE21 GLN A  70      -0.643 -18.252 -21.688  1.00  0.00           H  
ATOM   1103 HE22 GLN A  70      -1.873 -19.504 -21.861  1.00  0.00           H  
ATOM   1104  C   GLN A  70      -5.556 -15.529 -18.484  1.00  0.00           C  
ATOM   1105  O   GLN A  70      -4.976 -14.477 -18.254  1.00  0.00           O  
ATOM   1106  N   PHE A  71      -6.891 -15.600 -18.521  1.00  0.00           N  
ATOM   1107  H   PHE A  71      -7.322 -16.495 -18.736  1.00  0.00           H  
ATOM   1108  CA  PHE A  71      -7.764 -14.428 -18.335  1.00  0.00           C  
ATOM   1109  HA  PHE A  71      -7.495 -13.688 -19.089  1.00  0.00           H  
ATOM   1110  CB  PHE A  71      -9.218 -14.859 -18.591  1.00  0.00           C  
ATOM   1111  HB2 PHE A  71      -9.306 -15.169 -19.634  1.00  0.00           H  
ATOM   1112  HB3 PHE A  71      -9.430 -15.733 -17.973  1.00  0.00           H  
ATOM   1113  CG  PHE A  71     -10.286 -13.808 -18.324  1.00  0.00           C  
ATOM   1114  CD1 PHE A  71     -10.148 -12.498 -18.822  1.00  0.00           C  
ATOM   1115  HD1 PHE A  71      -9.275 -12.222 -19.398  1.00  0.00           H  
ATOM   1116  CE1 PHE A  71     -11.162 -11.547 -18.605  1.00  0.00           C  
ATOM   1117  HE1 PHE A  71     -11.057 -10.549 -19.008  1.00  0.00           H  
ATOM   1118  CZ  PHE A  71     -12.332 -11.906 -17.914  1.00  0.00           C  
ATOM   1119  HZ  PHE A  71     -13.134 -11.187 -17.806  1.00  0.00           H  
ATOM   1120  CE2 PHE A  71     -12.479 -13.214 -17.419  1.00  0.00           C  
ATOM   1121  HE2 PHE A  71     -13.402 -13.512 -16.942  1.00  0.00           H  
ATOM   1122  CD2 PHE A  71     -11.456 -14.160 -17.622  1.00  0.00           C  
ATOM   1123  HD2 PHE A  71     -11.594 -15.178 -17.286  1.00  0.00           H  
ATOM   1124  C   PHE A  71      -7.593 -13.752 -16.954  1.00  0.00           C  
ATOM   1125  O   PHE A  71      -7.663 -12.526 -16.842  1.00  0.00           O  
ATOM   1126  N   HIE A  72      -7.319 -14.523 -15.899  1.00  0.00           N  
ATOM   1127  H   HIE A  72      -7.346 -15.529 -16.031  1.00  0.00           H  
ATOM   1128  CA  HIE A  72      -6.991 -13.993 -14.571  1.00  0.00           C  
ATOM   1129  HA  HIE A  72      -7.729 -13.240 -14.300  1.00  0.00           H  
ATOM   1130  CB  HIE A  72      -7.097 -15.121 -13.537  1.00  0.00           C  
ATOM   1131  HB2 HIE A  72      -8.109 -15.528 -13.557  1.00  0.00           H  
ATOM   1132  HB3 HIE A  72      -6.408 -15.922 -13.810  1.00  0.00           H  
ATOM   1133  CG  HIE A  72      -6.796 -14.675 -12.129  1.00  0.00           C  
ATOM   1134  ND1 HIE A  72      -7.384 -13.584 -11.480  1.00  0.00           N  
ATOM   1135  CE1 HIE A  72      -6.862 -13.573 -10.244  1.00  0.00           C  
ATOM   1136  HE1 HIE A  72      -7.116 -12.852  -9.477  1.00  0.00           H  
ATOM   1137  NE2 HIE A  72      -5.996 -14.589 -10.088  1.00  0.00           N  
ATOM   1138  HE2 HIE A  72      -5.474 -14.790  -9.246  1.00  0.00           H  
ATOM   1139  CD2 HIE A  72      -5.949 -15.304 -11.264  1.00  0.00           C  
ATOM   1140  HD2 HIE A  72      -5.375 -16.199 -11.469  1.00  0.00           H  
ATOM   1141  C   HIE A  72      -5.630 -13.278 -14.559  1.00  0.00           C  
ATOM   1142  O   HIE A  72      -5.563 -12.104 -14.184  1.00  0.00           O  
ATOM   1143  N   ARG A  73      -4.570 -13.924 -15.077  1.00  0.00           N  
ATOM   1144  H   ARG A  73      -4.698 -14.880 -15.396  1.00  0.00           H  
ATOM   1145  CA  ARG A  73      -3.260 -13.281 -15.304  1.00  0.00           C  
ATOM   1146  HA  ARG A  73      -2.863 -12.928 -14.350  1.00  0.00           H  
ATOM   1147  CB  ARG A  73      -2.261 -14.270 -15.934  1.00  0.00           C  
ATOM   1148  HB2 ARG A  73      -2.777 -14.919 -16.644  1.00  0.00           H  
ATOM   1149  HB3 ARG A  73      -1.518 -13.693 -16.487  1.00  0.00           H  
ATOM   1150  CG  ARG A  73      -1.497 -15.116 -14.902  1.00  0.00           C  
ATOM   1151  HG2 ARG A  73      -0.977 -14.444 -14.217  1.00  0.00           H  
ATOM   1152  HG3 ARG A  73      -2.195 -15.735 -14.335  1.00  0.00           H  
ATOM   1153  CD  ARG A  73      -0.468 -16.011 -15.616  1.00  0.00           C  
ATOM   1154  HD2 ARG A  73      -0.994 -16.865 -16.053  1.00  0.00           H  
ATOM   1155  HD3 ARG A  73      -0.010 -15.434 -16.419  1.00  0.00           H  
ATOM   1156  NE  ARG A  73       0.608 -16.470 -14.712  1.00  0.00           N  
ATOM   1157  HE  ARG A  73       0.643 -16.054 -13.795  1.00  0.00           H  
ATOM   1158  CZ  ARG A  73       1.577 -17.329 -14.988  1.00  0.00           C  
ATOM   1159  NH1 ARG A  73       1.695 -17.880 -16.165  1.00  0.00           N  
ATOM   1160 HH11 ARG A  73       1.225 -17.425 -16.931  1.00  0.00           H  
ATOM   1161 HH12 ARG A  73       2.435 -18.529 -16.342  1.00  0.00           H  
ATOM   1162  NH2 ARG A  73       2.453 -17.654 -14.080  1.00  0.00           N  
ATOM   1163 HH21 ARG A  73       2.545 -17.082 -13.248  1.00  0.00           H  
ATOM   1164 HH22 ARG A  73       3.230 -18.247 -14.301  1.00  0.00           H  
ATOM   1165  C   ARG A  73      -3.364 -12.033 -16.185  1.00  0.00           C  
ATOM   1166  O   ARG A  73      -2.698 -11.052 -15.894  1.00  0.00           O  
ATOM   1167  N   HIE A  74      -4.214 -12.028 -17.209  1.00  0.00           N  
ATOM   1168  H   HIE A  74      -4.669 -12.901 -17.443  1.00  0.00           H  
ATOM   1169  CA  HIE A  74      -4.438 -10.880 -18.087  1.00  0.00           C  
ATOM   1170  HA  HIE A  74      -3.481 -10.522 -18.470  1.00  0.00           H  
ATOM   1171  CB  HIE A  74      -5.284 -11.313 -19.287  1.00  0.00           C  
ATOM   1172  HB2 HIE A  74      -4.803 -12.160 -19.778  1.00  0.00           H  
ATOM   1173  HB3 HIE A  74      -6.271 -11.629 -18.953  1.00  0.00           H  
ATOM   1174  CG  HIE A  74      -5.438 -10.216 -20.302  1.00  0.00           C  
ATOM   1175  ND1 HIE A  74      -4.437  -9.805 -21.179  1.00  0.00           N  
ATOM   1176  CE1 HIE A  74      -4.988  -8.835 -21.923  1.00  0.00           C  
ATOM   1177  HE1 HIE A  74      -4.499  -8.343 -22.752  1.00  0.00           H  
ATOM   1178  NE2 HIE A  74      -6.256  -8.606 -21.543  1.00  0.00           N  
ATOM   1179  HE2 HIE A  74      -6.884  -7.935 -21.991  1.00  0.00           H  
ATOM   1180  CD2 HIE A  74      -6.559  -9.470 -20.515  1.00  0.00           C  
ATOM   1181  HD2 HIE A  74      -7.500  -9.557 -19.993  1.00  0.00           H  
ATOM   1182  C   HIE A  74      -5.072  -9.703 -17.347  1.00  0.00           C  
ATOM   1183  O   HIE A  74      -4.586  -8.582 -17.456  1.00  0.00           O  
ATOM   1184  N   LYS A  75      -6.107  -9.930 -16.531  1.00  0.00           N  
ATOM   1185  H   LYS A  75      -6.471 -10.875 -16.457  1.00  0.00           H  
ATOM   1186  CA  LYS A  75      -6.694  -8.854 -15.714  1.00  0.00           C  
ATOM   1187  HA  LYS A  75      -6.916  -8.002 -16.360  1.00  0.00           H  
ATOM   1188  CB  LYS A  75      -7.992  -9.338 -15.067  1.00  0.00           C  
ATOM   1189  HB2 LYS A  75      -7.810 -10.298 -14.583  1.00  0.00           H  
ATOM   1190  HB3 LYS A  75      -8.301  -8.616 -14.309  1.00  0.00           H  
ATOM   1191  CG  LYS A  75      -9.111  -9.456 -16.117  1.00  0.00           C  
ATOM   1192  HG2 LYS A  75      -9.263  -8.481 -16.582  1.00  0.00           H  
ATOM   1193  HG3 LYS A  75      -8.826 -10.162 -16.898  1.00  0.00           H  
ATOM   1194  CD  LYS A  75     -10.435  -9.907 -15.494  1.00  0.00           C  
ATOM   1195  HD2 LYS A  75     -10.694  -9.228 -14.680  1.00  0.00           H  
ATOM   1196  HD3 LYS A  75     -11.213  -9.845 -16.255  1.00  0.00           H  
ATOM   1197  CE  LYS A  75     -10.335 -11.346 -14.976  1.00  0.00           C  
ATOM   1198  HE2 LYS A  75     -10.119 -12.008 -15.823  1.00  0.00           H  
ATOM   1199  HE3 LYS A  75      -9.497 -11.413 -14.276  1.00  0.00           H  
ATOM   1200  NZ  LYS A  75     -11.586 -11.759 -14.300  1.00  0.00           N  
ATOM   1201  HZ1 LYS A  75     -12.346 -11.770 -14.968  1.00  0.00           H  
ATOM   1202  HZ2 LYS A  75     -11.811 -11.112 -13.555  1.00  0.00           H  
ATOM   1203  HZ3 LYS A  75     -11.477 -12.686 -13.908  1.00  0.00           H  
ATOM   1204  C   LYS A  75      -5.702  -8.334 -14.672  1.00  0.00           C  
ATOM   1205  O   LYS A  75      -5.600  -7.122 -14.486  1.00  0.00           O  
ATOM   1206  N   GLN A  76      -4.928  -9.228 -14.047  1.00  0.00           N  
ATOM   1207  H   GLN A  76      -5.090 -10.217 -14.212  1.00  0.00           H  
ATOM   1208  CA  GLN A  76      -3.803  -8.832 -13.195  1.00  0.00           C  
ATOM   1209  HA  GLN A  76      -4.185  -8.201 -12.391  1.00  0.00           H  
ATOM   1210  CB  GLN A  76      -3.105 -10.051 -12.574  1.00  0.00           C  
ATOM   1211  HB2 GLN A  76      -2.938 -10.802 -13.344  1.00  0.00           H  
ATOM   1212  HB3 GLN A  76      -2.130  -9.739 -12.199  1.00  0.00           H  
ATOM   1213  CG  GLN A  76      -3.870 -10.698 -11.414  1.00  0.00           C  
ATOM   1214  HG2 GLN A  76      -4.929 -10.787 -11.652  1.00  0.00           H  
ATOM   1215  HG3 GLN A  76      -3.473 -11.704 -11.275  1.00  0.00           H  
ATOM   1216  CD  GLN A  76      -3.707  -9.922 -10.109  1.00  0.00           C  
ATOM   1217  OE1 GLN A  76      -3.978  -8.736 -10.004  1.00  0.00           O  
ATOM   1218  NE2 GLN A  76      -3.266 -10.567  -9.053  1.00  0.00           N  
ATOM   1219 HE21 GLN A  76      -3.152 -10.027  -8.212  1.00  0.00           H  
ATOM   1220 HE22 GLN A  76      -2.942 -11.513  -9.133  1.00  0.00           H  
ATOM   1221  C   GLN A  76      -2.782  -7.989 -13.967  1.00  0.00           C  
ATOM   1222  O   GLN A  76      -2.473  -6.888 -13.532  1.00  0.00           O  
ATOM   1223  N   LEU A  77      -2.313  -8.439 -15.132  1.00  0.00           N  
ATOM   1224  H   LEU A  77      -2.582  -9.372 -15.424  1.00  0.00           H  
ATOM   1225  CA  LEU A  77      -1.391  -7.707 -16.008  1.00  0.00           C  
ATOM   1226  HA  LEU A  77      -0.438  -7.600 -15.488  1.00  0.00           H  
ATOM   1227  CB  LEU A  77      -1.160  -8.525 -17.297  1.00  0.00           C  
ATOM   1228  HB2 LEU A  77      -0.853  -9.540 -17.041  1.00  0.00           H  
ATOM   1229  HB3 LEU A  77      -2.108  -8.596 -17.823  1.00  0.00           H  
ATOM   1230  CG  LEU A  77      -0.118  -7.912 -18.251  1.00  0.00           C  
ATOM   1231  HG  LEU A  77      -0.122  -6.827 -18.169  1.00  0.00           H  
ATOM   1232  CD1 LEU A  77       1.283  -8.423 -17.918  1.00  0.00           C  
ATOM   1233 HD11 LEU A  77       1.337  -9.499 -18.090  1.00  0.00           H  
ATOM   1234 HD12 LEU A  77       2.019  -7.923 -18.548  1.00  0.00           H  
ATOM   1235 HD13 LEU A  77       1.507  -8.231 -16.872  1.00  0.00           H  
ATOM   1236  CD2 LEU A  77      -0.444  -8.274 -19.698  1.00  0.00           C  
ATOM   1237 HD21 LEU A  77      -1.410  -7.849 -19.972  1.00  0.00           H  
ATOM   1238 HD22 LEU A  77       0.318  -7.869 -20.366  1.00  0.00           H  
ATOM   1239 HD23 LEU A  77      -0.482  -9.355 -19.805  1.00  0.00           H  
ATOM   1240  C   LEU A  77      -1.919  -6.298 -16.311  1.00  0.00           C  
ATOM   1241  O   LEU A  77      -1.242  -5.324 -16.012  1.00  0.00           O  
ATOM   1242  N   ILE A  78      -3.156  -6.164 -16.798  1.00  0.00           N  
ATOM   1243  H   ILE A  78      -3.668  -7.014 -17.025  1.00  0.00           H  
ATOM   1244  CA  ILE A  78      -3.810  -4.873 -17.058  1.00  0.00           C  
ATOM   1245  HA  ILE A  78      -3.233  -4.333 -17.807  1.00  0.00           H  
ATOM   1246  CB  ILE A  78      -5.226  -5.131 -17.630  1.00  0.00           C  
ATOM   1247  HB  ILE A  78      -5.726  -5.835 -16.962  1.00  0.00           H  
ATOM   1248  CG2 ILE A  78      -6.092  -3.863 -17.656  1.00  0.00           C  
ATOM   1249 HG21 ILE A  78      -5.585  -3.057 -18.185  1.00  0.00           H  
ATOM   1250 HG22 ILE A  78      -7.033  -4.088 -18.158  1.00  0.00           H  
ATOM   1251 HG23 ILE A  78      -6.332  -3.540 -16.643  1.00  0.00           H  
ATOM   1252  CG1 ILE A  78      -5.200  -5.784 -19.037  1.00  0.00           C  
ATOM   1253 HG12 ILE A  78      -4.593  -6.684 -19.011  1.00  0.00           H  
ATOM   1254 HG13 ILE A  78      -6.215  -6.095 -19.288  1.00  0.00           H  
ATOM   1255  CD1 ILE A  78      -4.671  -4.923 -20.189  1.00  0.00           C  
ATOM   1256 HD11 ILE A  78      -5.291  -4.038 -20.311  1.00  0.00           H  
ATOM   1257 HD12 ILE A  78      -3.638  -4.632 -20.003  1.00  0.00           H  
ATOM   1258 HD13 ILE A  78      -4.709  -5.503 -21.110  1.00  0.00           H  
ATOM   1259  C   ILE A  78      -3.820  -3.982 -15.801  1.00  0.00           C  
ATOM   1260  O   ILE A  78      -3.481  -2.799 -15.880  1.00  0.00           O  
ATOM   1261  N   ARG A  79      -4.136  -4.524 -14.612  1.00  0.00           N  
ATOM   1262  H   ARG A  79      -4.423  -5.501 -14.594  1.00  0.00           H  
ATOM   1263  CA  ARG A  79      -4.096  -3.764 -13.344  1.00  0.00           C  
ATOM   1264  HA  ARG A  79      -4.632  -2.830 -13.505  1.00  0.00           H  
ATOM   1265  CB  ARG A  79      -4.823  -4.537 -12.227  1.00  0.00           C  
ATOM   1266  HB2 ARG A  79      -5.809  -4.840 -12.584  1.00  0.00           H  
ATOM   1267  HB3 ARG A  79      -4.256  -5.430 -11.959  1.00  0.00           H  
ATOM   1268  CG  ARG A  79      -4.994  -3.637 -10.990  1.00  0.00           C  
ATOM   1269  HG2 ARG A  79      -4.016  -3.357 -10.597  1.00  0.00           H  
ATOM   1270  HG3 ARG A  79      -5.516  -2.727 -11.288  1.00  0.00           H  
ATOM   1271  CD  ARG A  79      -5.781  -4.301  -9.859  1.00  0.00           C  
ATOM   1272  HD2 ARG A  79      -6.743  -4.640 -10.247  1.00  0.00           H  
ATOM   1273  HD3 ARG A  79      -5.220  -5.163  -9.491  1.00  0.00           H  
ATOM   1274  NE  ARG A  79      -6.006  -3.332  -8.772  1.00  0.00           N  
ATOM   1275  HE  ARG A  79      -5.552  -2.428  -8.847  1.00  0.00           H  
ATOM   1276  CZ  ARG A  79      -6.741  -3.492  -7.686  1.00  0.00           C  
ATOM   1277  NH1 ARG A  79      -7.255  -4.634  -7.350  1.00  0.00           N  
ATOM   1278 HH11 ARG A  79      -7.031  -5.453  -7.866  1.00  0.00           H  
ATOM   1279 HH12 ARG A  79      -7.531  -4.703  -6.362  1.00  0.00           H  
ATOM   1280  NH2 ARG A  79      -6.960  -2.494  -6.894  1.00  0.00           N  
ATOM   1281 HH21 ARG A  79      -6.437  -1.624  -6.987  1.00  0.00           H  
ATOM   1282 HH22 ARG A  79      -7.357  -2.640  -5.959  1.00  0.00           H  
ATOM   1283  C   ARG A  79      -2.676  -3.366 -12.912  1.00  0.00           C  
ATOM   1284  O   ARG A  79      -2.474  -2.241 -12.462  1.00  0.00           O  
ATOM   1285  N   PHE A  80      -1.685  -4.246 -13.047  1.00  0.00           N  
ATOM   1286  H   PHE A  80      -1.909  -5.174 -13.395  1.00  0.00           H  
ATOM   1287  CA  PHE A  80      -0.283  -3.913 -12.770  1.00  0.00           C  
ATOM   1288  HA  PHE A  80      -0.209  -3.485 -11.769  1.00  0.00           H  
ATOM   1289  CB  PHE A  80       0.591  -5.176 -12.807  1.00  0.00           C  
ATOM   1290  HB2 PHE A  80       0.255  -5.836 -13.609  1.00  0.00           H  
ATOM   1291  HB3 PHE A  80       1.604  -4.864 -13.056  1.00  0.00           H  
ATOM   1292  CG  PHE A  80       0.678  -5.972 -11.510  1.00  0.00           C  
ATOM   1293  CD1 PHE A  80       1.909  -6.057 -10.831  1.00  0.00           C  
ATOM   1294  HD1 PHE A  80       2.780  -5.533 -11.201  1.00  0.00           H  
ATOM   1295  CE1 PHE A  80       2.031  -6.862  -9.687  1.00  0.00           C  
ATOM   1296  HE1 PHE A  80       2.983  -6.951  -9.193  1.00  0.00           H  
ATOM   1297  CZ  PHE A  80       0.933  -7.590  -9.204  1.00  0.00           C  
ATOM   1298  HZ  PHE A  80       1.050  -8.241  -8.347  1.00  0.00           H  
ATOM   1299  CE2 PHE A  80      -0.304  -7.489  -9.857  1.00  0.00           C  
ATOM   1300  HE2 PHE A  80      -1.146  -8.073  -9.508  1.00  0.00           H  
ATOM   1301  CD2 PHE A  80      -0.430  -6.679 -10.999  1.00  0.00           C  
ATOM   1302  HD2 PHE A  80      -1.380  -6.638 -11.497  1.00  0.00           H  
ATOM   1303  C   PHE A  80       0.233  -2.837 -13.746  1.00  0.00           C  
ATOM   1304  O   PHE A  80       0.925  -1.923 -13.310  1.00  0.00           O  
ATOM   1305  N   LEU A  81      -0.161  -2.875 -15.025  1.00  0.00           N  
ATOM   1306  H   LEU A  81      -0.695  -3.684 -15.336  1.00  0.00           H  
ATOM   1307  CA  LEU A  81       0.145  -1.827 -16.014  1.00  0.00           C  
ATOM   1308  HA  LEU A  81       1.218  -1.640 -16.001  1.00  0.00           H  
ATOM   1309  CB  LEU A  81      -0.241  -2.305 -17.429  1.00  0.00           C  
ATOM   1310  HB2 LEU A  81      -1.310  -2.522 -17.433  1.00  0.00           H  
ATOM   1311  HB3 LEU A  81      -0.070  -1.485 -18.126  1.00  0.00           H  
ATOM   1312  CG  LEU A  81       0.517  -3.549 -17.949  1.00  0.00           C  
ATOM   1313  HG  LEU A  81       0.515  -4.332 -17.204  1.00  0.00           H  
ATOM   1314  CD1 LEU A  81      -0.153  -4.065 -19.221  1.00  0.00           C  
ATOM   1315 HD11 LEU A  81       0.371  -4.948 -19.587  1.00  0.00           H  
ATOM   1316 HD12 LEU A  81      -1.184  -4.343 -19.003  1.00  0.00           H  
ATOM   1317 HD13 LEU A  81      -0.142  -3.299 -19.997  1.00  0.00           H  
ATOM   1318  CD2 LEU A  81       1.980  -3.291 -18.284  1.00  0.00           C  
ATOM   1319 HD21 LEU A  81       2.035  -2.653 -19.159  1.00  0.00           H  
ATOM   1320 HD22 LEU A  81       2.490  -2.829 -17.440  1.00  0.00           H  
ATOM   1321 HD23 LEU A  81       2.469  -4.238 -18.516  1.00  0.00           H  
ATOM   1322  C   LEU A  81      -0.536  -0.484 -15.667  1.00  0.00           C  
ATOM   1323  O   LEU A  81       0.114   0.560 -15.738  1.00  0.00           O  
ATOM   1324  N   LYS A  82      -1.788  -0.493 -15.185  1.00  0.00           N  
ATOM   1325  H   LYS A  82      -2.323  -1.354 -15.261  1.00  0.00           H  
ATOM   1326  CA  LYS A  82      -2.430   0.691 -14.572  1.00  0.00           C  
ATOM   1327  HA  LYS A  82      -2.429   1.509 -15.295  1.00  0.00           H  
ATOM   1328  CB  LYS A  82      -3.883   0.364 -14.193  1.00  0.00           C  
ATOM   1329  HB2 LYS A  82      -3.930  -0.604 -13.701  1.00  0.00           H  
ATOM   1330  HB3 LYS A  82      -4.251   1.118 -13.493  1.00  0.00           H  
ATOM   1331  CG  LYS A  82      -4.798   0.365 -15.418  1.00  0.00           C  
ATOM   1332  HG2 LYS A  82      -4.890   1.394 -15.764  1.00  0.00           H  
ATOM   1333  HG3 LYS A  82      -4.363  -0.249 -16.210  1.00  0.00           H  
ATOM   1334  CD  LYS A  82      -6.193  -0.167 -15.080  1.00  0.00           C  
ATOM   1335  HD2 LYS A  82      -6.127  -1.231 -14.844  1.00  0.00           H  
ATOM   1336  HD3 LYS A  82      -6.596   0.376 -14.223  1.00  0.00           H  
ATOM   1337  CE  LYS A  82      -7.095   0.040 -16.294  1.00  0.00           C  
ATOM   1338  HE2 LYS A  82      -7.145   1.109 -16.516  1.00  0.00           H  
ATOM   1339  HE3 LYS A  82      -6.654  -0.461 -17.162  1.00  0.00           H  
ATOM   1340  NZ  LYS A  82      -8.459  -0.483 -16.074  1.00  0.00           N  
ATOM   1341  HZ1 LYS A  82      -8.936  -0.118 -15.266  1.00  0.00           H  
ATOM   1342  HZ2 LYS A  82      -9.021  -0.344 -16.917  1.00  0.00           H  
ATOM   1343  HZ3 LYS A  82      -8.466  -1.509 -16.081  1.00  0.00           H  
ATOM   1344  C   LYS A  82      -1.677   1.212 -13.342  1.00  0.00           C  
ATOM   1345  O   LYS A  82      -1.576   2.420 -13.150  1.00  0.00           O  
ATOM   1346  N   ARG A  83      -1.144   0.337 -12.487  1.00  0.00           N  
ATOM   1347  H   ARG A  83      -1.338  -0.647 -12.641  1.00  0.00           H  
ATOM   1348  CA  ARG A  83      -0.342   0.744 -11.320  1.00  0.00           C  
ATOM   1349  HA  ARG A  83      -0.848   1.580 -10.834  1.00  0.00           H  
ATOM   1350  CB  ARG A  83      -0.300  -0.417 -10.311  1.00  0.00           C  
ATOM   1351  HB2 ARG A  83      -1.325  -0.757 -10.158  1.00  0.00           H  
ATOM   1352  HB3 ARG A  83       0.279  -1.250 -10.712  1.00  0.00           H  
ATOM   1353  CG  ARG A  83       0.277   0.008  -8.950  1.00  0.00           C  
ATOM   1354  HG2 ARG A  83       1.367   0.013  -8.996  1.00  0.00           H  
ATOM   1355  HG3 ARG A  83      -0.062   1.018  -8.713  1.00  0.00           H  
ATOM   1356  CD  ARG A  83      -0.195  -0.912  -7.817  1.00  0.00           C  
ATOM   1357  HD2 ARG A  83       0.173  -0.511  -6.871  1.00  0.00           H  
ATOM   1358  HD3 ARG A  83      -1.279  -0.884  -7.779  1.00  0.00           H  
ATOM   1359  NE  ARG A  83       0.283  -2.298  -7.955  1.00  0.00           N  
ATOM   1360  HE  ARG A  83       1.217  -2.458  -7.602  1.00  0.00           H  
ATOM   1361  CZ  ARG A  83      -0.389  -3.353  -8.382  1.00  0.00           C  
ATOM   1362  NH1 ARG A  83      -1.629  -3.313  -8.787  1.00  0.00           N  
ATOM   1363 HH11 ARG A  83      -2.182  -2.458  -8.666  1.00  0.00           H  
ATOM   1364 HH12 ARG A  83      -2.095  -4.166  -9.008  1.00  0.00           H  
ATOM   1365  NH2 ARG A  83       0.200  -4.514  -8.433  1.00  0.00           N  
ATOM   1366 HH21 ARG A  83       1.148  -4.613  -8.119  1.00  0.00           H  
ATOM   1367 HH22 ARG A  83      -0.254  -5.318  -8.840  1.00  0.00           H  
ATOM   1368  C   ARG A  83       1.043   1.272 -11.718  1.00  0.00           C  
ATOM   1369  O   ARG A  83       1.534   2.208 -11.098  1.00  0.00           O  
ATOM   1370  N   LEU A  84       1.655   0.738 -12.778  1.00  0.00           N  
ATOM   1371  H   LEU A  84       1.217  -0.068 -13.209  1.00  0.00           H  
ATOM   1372  CA  LEU A  84       2.906   1.232 -13.368  1.00  0.00           C  
ATOM   1373  HA  LEU A  84       3.655   1.319 -12.580  1.00  0.00           H  
ATOM   1374  CB  LEU A  84       3.392   0.179 -14.384  1.00  0.00           C  
ATOM   1375  HB2 LEU A  84       3.592  -0.748 -13.844  1.00  0.00           H  
ATOM   1376  HB3 LEU A  84       2.587  -0.021 -15.090  1.00  0.00           H  
ATOM   1377  CG  LEU A  84       4.640   0.553 -15.202  1.00  0.00           C  
ATOM   1378  HG  LEU A  84       4.422   1.418 -15.828  1.00  0.00           H  
ATOM   1379  CD1 LEU A  84       5.847   0.872 -14.317  1.00  0.00           C  
ATOM   1380 HD11 LEU A  84       5.650   1.776 -13.742  1.00  0.00           H  
ATOM   1381 HD12 LEU A  84       6.042   0.047 -13.633  1.00  0.00           H  
ATOM   1382 HD13 LEU A  84       6.728   1.048 -14.935  1.00  0.00           H  
ATOM   1383  CD2 LEU A  84       5.003  -0.629 -16.102  1.00  0.00           C  
ATOM   1384 HD21 LEU A  84       5.868  -0.373 -16.714  1.00  0.00           H  
ATOM   1385 HD22 LEU A  84       5.240  -1.505 -15.497  1.00  0.00           H  
ATOM   1386 HD23 LEU A  84       4.172  -0.865 -16.764  1.00  0.00           H  
ATOM   1387  C   LEU A  84       2.724   2.633 -13.980  1.00  0.00           C  
ATOM   1388  O   LEU A  84       3.512   3.534 -13.709  1.00  0.00           O  
ATOM   1389  N   ASP A  85       1.627   2.847 -14.704  1.00  0.00           N  
ATOM   1390  H   ASP A  85       1.051   2.048 -14.948  1.00  0.00           H  
ATOM   1391  CA  ASP A  85       1.176   4.164 -15.176  1.00  0.00           C  
ATOM   1392  HA  ASP A  85       1.925   4.572 -15.855  1.00  0.00           H  
ATOM   1393  CB  ASP A  85      -0.111   3.935 -15.987  1.00  0.00           C  
ATOM   1394  HB2 ASP A  85       0.079   3.124 -16.692  1.00  0.00           H  
ATOM   1395  HB3 ASP A  85      -0.908   3.609 -15.321  1.00  0.00           H  
ATOM   1396  CG  ASP A  85      -0.605   5.141 -16.788  1.00  0.00           C  
ATOM   1397  OD1 ASP A  85       0.025   6.220 -16.765  1.00  0.00           O  
ATOM   1398  OD2 ASP A  85      -1.659   4.992 -17.450  1.00  0.00           O  
ATOM   1399  C   ASP A  85       1.007   5.180 -14.019  1.00  0.00           C  
ATOM   1400  O   ASP A  85       1.551   6.279 -14.069  1.00  0.00           O  
ATOM   1401  N   ARG A  86       0.379   4.776 -12.904  1.00  0.00           N  
ATOM   1402  H   ARG A  86      -0.094   3.879 -12.932  1.00  0.00           H  
ATOM   1403  CA  ARG A  86       0.309   5.571 -11.655  1.00  0.00           C  
ATOM   1404  HA  ARG A  86      -0.104   6.552 -11.892  1.00  0.00           H  
ATOM   1405  CB  ARG A  86      -0.646   4.885 -10.657  1.00  0.00           C  
ATOM   1406  HB2 ARG A  86      -0.476   3.811 -10.676  1.00  0.00           H  
ATOM   1407  HB3 ARG A  86      -0.436   5.241  -9.645  1.00  0.00           H  
ATOM   1408  CG  ARG A  86      -2.121   5.192 -10.973  1.00  0.00           C  
ATOM   1409  HG2 ARG A  86      -2.372   6.167 -10.550  1.00  0.00           H  
ATOM   1410  HG3 ARG A  86      -2.258   5.241 -12.054  1.00  0.00           H  
ATOM   1411  CD  ARG A  86      -3.103   4.141 -10.438  1.00  0.00           C  
ATOM   1412  HD2 ARG A  86      -4.119   4.504 -10.606  1.00  0.00           H  
ATOM   1413  HD3 ARG A  86      -2.966   3.231 -11.022  1.00  0.00           H  
ATOM   1414  NE  ARG A  86      -2.925   3.856  -9.002  1.00  0.00           N  
ATOM   1415  HE  ARG A  86      -2.636   4.634  -8.396  1.00  0.00           H  
ATOM   1416  CZ  ARG A  86      -3.023   2.679  -8.409  1.00  0.00           C  
ATOM   1417  NH1 ARG A  86      -3.358   1.567  -9.008  1.00  0.00           N  
ATOM   1418 HH11 ARG A  86      -3.643   1.601  -9.960  1.00  0.00           H  
ATOM   1419 HH12 ARG A  86      -3.466   0.708  -8.470  1.00  0.00           H  
ATOM   1420  NH2 ARG A  86      -2.743   2.575  -7.163  1.00  0.00           N  
ATOM   1421 HH21 ARG A  86      -2.473   3.400  -6.624  1.00  0.00           H  
ATOM   1422 HH22 ARG A  86      -2.713   1.674  -6.705  1.00  0.00           H  
ATOM   1423  C   ARG A  86       1.673   5.867 -11.006  1.00  0.00           C  
ATOM   1424  O   ARG A  86       1.837   6.945 -10.442  1.00  0.00           O  
ATOM   1425  N   ASN A  87       2.663   4.971 -11.101  1.00  0.00           N  
ATOM   1426  H   ASN A  87       2.474   4.108 -11.591  1.00  0.00           H  
ATOM   1427  CA  ASN A  87       4.041   5.265 -10.669  1.00  0.00           C  
ATOM   1428  HA  ASN A  87       4.023   5.715  -9.675  1.00  0.00           H  
ATOM   1429  CB  ASN A  87       4.868   3.965 -10.594  1.00  0.00           C  
ATOM   1430  HB2 ASN A  87       4.705   3.354 -11.478  1.00  0.00           H  
ATOM   1431  HB3 ASN A  87       5.918   4.249 -10.574  1.00  0.00           H  
ATOM   1432  CG  ASN A  87       4.634   3.121  -9.354  1.00  0.00           C  
ATOM   1433  OD1 ASN A  87       5.507   2.946  -8.530  1.00  0.00           O  
ATOM   1434  ND2 ASN A  87       3.487   2.524  -9.167  1.00  0.00           N  
ATOM   1435 HD21 ASN A  87       3.405   1.984  -8.325  1.00  0.00           H  
ATOM   1436 HD22 ASN A  87       2.724   2.630  -9.824  1.00  0.00           H  
ATOM   1437  C   ASN A  87       4.723   6.290 -11.604  1.00  0.00           C  
ATOM   1438  O   ASN A  87       5.387   7.219 -11.143  1.00  0.00           O  
ATOM   1439  N   LEU A  88       4.543   6.147 -12.922  1.00  0.00           N  
ATOM   1440  H   LEU A  88       3.962   5.379 -13.245  1.00  0.00           H  
ATOM   1441  CA  LEU A  88       5.105   7.063 -13.927  1.00  0.00           C  
ATOM   1442  HA  LEU A  88       6.169   7.193 -13.730  1.00  0.00           H  
ATOM   1443  CB  LEU A  88       4.919   6.467 -15.332  1.00  0.00           C  
ATOM   1444  HB2 LEU A  88       3.862   6.230 -15.459  1.00  0.00           H  
ATOM   1445  HB3 LEU A  88       5.179   7.225 -16.072  1.00  0.00           H  
ATOM   1446  CG  LEU A  88       5.753   5.203 -15.611  1.00  0.00           C  
ATOM   1447  HG  LEU A  88       5.683   4.511 -14.773  1.00  0.00           H  
ATOM   1448  CD1 LEU A  88       5.226   4.505 -16.863  1.00  0.00           C  
ATOM   1449 HD11 LEU A  88       5.792   3.592 -17.040  1.00  0.00           H  
ATOM   1450 HD12 LEU A  88       4.181   4.236 -16.716  1.00  0.00           H  
ATOM   1451 HD13 LEU A  88       5.317   5.163 -17.727  1.00  0.00           H  
ATOM   1452  CD2 LEU A  88       7.228   5.529 -15.854  1.00  0.00           C  
ATOM   1453 HD21 LEU A  88       7.777   4.608 -16.041  1.00  0.00           H  
ATOM   1454 HD22 LEU A  88       7.326   6.184 -16.718  1.00  0.00           H  
ATOM   1455 HD23 LEU A  88       7.652   6.014 -14.975  1.00  0.00           H  
ATOM   1456  C   LEU A  88       4.469   8.459 -13.855  1.00  0.00           C  
ATOM   1457  O   LEU A  88       5.167   9.462 -14.004  1.00  0.00           O  
ATOM   1458  N   TRP A  89       3.171   8.528 -13.561  1.00  0.00           N  
ATOM   1459  H   TRP A  89       2.648   7.658 -13.540  1.00  0.00           H  
ATOM   1460  CA  TRP A  89       2.435   9.762 -13.288  1.00  0.00           C  
ATOM   1461  HA  TRP A  89       2.418  10.381 -14.185  1.00  0.00           H  
ATOM   1462  CB  TRP A  89       0.993   9.395 -12.923  1.00  0.00           C  
ATOM   1463  HB2 TRP A  89       0.455   9.151 -13.839  1.00  0.00           H  
ATOM   1464  HB3 TRP A  89       1.002   8.500 -12.304  1.00  0.00           H  
ATOM   1465  CG  TRP A  89       0.233  10.446 -12.177  1.00  0.00           C  
ATOM   1466  CD1 TRP A  89      -0.108  10.382 -10.870  1.00  0.00           C  
ATOM   1467  HD1 TRP A  89       0.127   9.551 -10.209  1.00  0.00           H  
ATOM   1468  NE1 TRP A  89      -0.773  11.537 -10.507  1.00  0.00           N  
ATOM   1469  HE1 TRP A  89      -1.077  11.724  -9.560  1.00  0.00           H  
ATOM   1470  CE2 TRP A  89      -0.889  12.410 -11.570  1.00  0.00           C  
ATOM   1471  CZ2 TRP A  89      -1.456  13.686 -11.708  1.00  0.00           C  
ATOM   1472  HZ2 TRP A  89      -1.938  14.162 -10.868  1.00  0.00           H  
ATOM   1473  CH2 TRP A  89      -1.389  14.329 -12.957  1.00  0.00           C  
ATOM   1474  HH2 TRP A  89      -1.825  15.310 -13.084  1.00  0.00           H  
ATOM   1475  CZ3 TRP A  89      -0.758  13.693 -14.042  1.00  0.00           C  
ATOM   1476  HZ3 TRP A  89      -0.717  14.188 -14.999  1.00  0.00           H  
ATOM   1477  CE3 TRP A  89      -0.192  12.412 -13.895  1.00  0.00           C  
ATOM   1478  HE3 TRP A  89       0.290  11.932 -14.735  1.00  0.00           H  
ATOM   1479  CD2 TRP A  89      -0.248  11.738 -12.655  1.00  0.00           C  
ATOM   1480  C   TRP A  89       3.091  10.592 -12.179  1.00  0.00           C  
ATOM   1481  O   TRP A  89       3.317  11.784 -12.384  1.00  0.00           O  
ATOM   1482  N   GLY A  90       3.456   9.969 -11.051  1.00  0.00           N  
ATOM   1483  H   GLY A  90       3.253   8.981 -10.960  1.00  0.00           H  
ATOM   1484  CA  GLY A  90       4.145  10.648  -9.951  1.00  0.00           C  
ATOM   1485  HA2 GLY A  90       3.560  11.510  -9.631  1.00  0.00           H  
ATOM   1486  HA3 GLY A  90       4.242   9.961  -9.112  1.00  0.00           H  
ATOM   1487  C   GLY A  90       5.545  11.129 -10.338  1.00  0.00           C  
ATOM   1488  O   GLY A  90       5.894  12.286 -10.105  1.00  0.00           O  
ATOM   1489  N   LEU A  91       6.334  10.268 -10.995  1.00  0.00           N  
ATOM   1490  H   LEU A  91       5.985   9.330 -11.159  1.00  0.00           H  
ATOM   1491  CA  LEU A  91       7.705  10.593 -11.412  1.00  0.00           C  
ATOM   1492  HA  LEU A  91       8.272  10.920 -10.539  1.00  0.00           H  
ATOM   1493  CB  LEU A  91       8.368   9.330 -11.997  1.00  0.00           C  
ATOM   1494  HB2 LEU A  91       7.728   8.951 -12.794  1.00  0.00           H  
ATOM   1495  HB3 LEU A  91       9.322   9.609 -12.444  1.00  0.00           H  
ATOM   1496  CG  LEU A  91       8.620   8.204 -10.974  1.00  0.00           C  
ATOM   1497  HG  LEU A  91       7.726   8.029 -10.380  1.00  0.00           H  
ATOM   1498  CD1 LEU A  91       8.968   6.918 -11.720  1.00  0.00           C  
ATOM   1499 HD11 LEU A  91       9.105   6.113 -10.997  1.00  0.00           H  
ATOM   1500 HD12 LEU A  91       8.150   6.651 -12.388  1.00  0.00           H  
ATOM   1501 HD13 LEU A  91       9.886   7.055 -12.290  1.00  0.00           H  
ATOM   1502  CD2 LEU A  91       9.779   8.533 -10.032  1.00  0.00           C  
ATOM   1503 HD21 LEU A  91       9.527   9.403  -9.425  1.00  0.00           H  
ATOM   1504 HD22 LEU A  91       9.953   7.694  -9.358  1.00  0.00           H  
ATOM   1505 HD23 LEU A  91      10.685   8.736 -10.602  1.00  0.00           H  
ATOM   1506  C   LEU A  91       7.750  11.744 -12.429  1.00  0.00           C  
ATOM   1507  O   LEU A  91       8.612  12.622 -12.349  1.00  0.00           O  
ATOM   1508  N   ALA A  92       6.827  11.749 -13.399  1.00  0.00           N  
ATOM   1509  H   ALA A  92       6.158  10.984 -13.419  1.00  0.00           H  
ATOM   1510  CA  ALA A  92       6.734  12.767 -14.443  1.00  0.00           C  
ATOM   1511  HA  ALA A  92       7.738  13.011 -14.789  1.00  0.00           H  
ATOM   1512  CB  ALA A  92       5.962  12.173 -15.634  1.00  0.00           C  
ATOM   1513  HB1 ALA A  92       6.458  11.268 -15.987  1.00  0.00           H  
ATOM   1514  HB2 ALA A  92       4.941  11.915 -15.346  1.00  0.00           H  
ATOM   1515  HB3 ALA A  92       5.934  12.893 -16.451  1.00  0.00           H  
ATOM   1516  C   ALA A  92       6.076  14.071 -13.945  1.00  0.00           C  
ATOM   1517  O   ALA A  92       6.613  15.165 -14.139  1.00  0.00           O  
ATOM   1518  N   GLY A  93       4.900  13.966 -13.320  1.00  0.00           N  
ATOM   1519  H   GLY A  93       4.560  13.043 -13.046  1.00  0.00           H  
ATOM   1520  CA  GLY A  93       3.974  15.090 -13.153  1.00  0.00           C  
ATOM   1521  HA2 GLY A  93       3.180  14.784 -12.471  1.00  0.00           H  
ATOM   1522  HA3 GLY A  93       4.500  15.937 -12.711  1.00  0.00           H  
ATOM   1523  C   GLY A  93       3.319  15.552 -14.466  1.00  0.00           C  
ATOM   1524  O   GLY A  93       2.973  16.722 -14.592  1.00  0.00           O  
ATOM   1525  N   LEU A  94       3.185  14.664 -15.461  1.00  0.00           N  
ATOM   1526  H   LEU A  94       3.458  13.712 -15.273  1.00  0.00           H  
ATOM   1527  CA  LEU A  94       2.630  14.963 -16.792  1.00  0.00           C  
ATOM   1528  HA  LEU A  94       2.148  15.940 -16.766  1.00  0.00           H  
ATOM   1529  CB  LEU A  94       3.763  15.009 -17.836  1.00  0.00           C  
ATOM   1530  HB2 LEU A  94       4.275  14.049 -17.809  1.00  0.00           H  
ATOM   1531  HB3 LEU A  94       3.317  15.119 -18.827  1.00  0.00           H  
ATOM   1532  CG  LEU A  94       4.821  16.115 -17.663  1.00  0.00           C  
ATOM   1533  HG  LEU A  94       5.256  16.060 -16.665  1.00  0.00           H  
ATOM   1534  CD1 LEU A  94       5.944  15.920 -18.686  1.00  0.00           C  
ATOM   1535 HD11 LEU A  94       6.686  16.712 -18.578  1.00  0.00           H  
ATOM   1536 HD12 LEU A  94       6.429  14.959 -18.519  1.00  0.00           H  
ATOM   1537 HD13 LEU A  94       5.537  15.949 -19.697  1.00  0.00           H  
ATOM   1538  CD2 LEU A  94       4.224  17.506 -17.876  1.00  0.00           C  
ATOM   1539 HD21 LEU A  94       3.752  17.572 -18.856  1.00  0.00           H  
ATOM   1540 HD22 LEU A  94       3.488  17.721 -17.101  1.00  0.00           H  
ATOM   1541 HD23 LEU A  94       5.008  18.259 -17.807  1.00  0.00           H  
ATOM   1542  C   LEU A  94       1.555  13.937 -17.198  1.00  0.00           C  
ATOM   1543  O   LEU A  94       1.780  12.730 -17.111  1.00  0.00           O  
ATOM   1544  N   ASN A  95       0.401  14.422 -17.673  1.00  0.00           N  
ATOM   1545  H   ASN A  95       0.301  15.423 -17.715  1.00  0.00           H  
ATOM   1546  CA  ASN A  95      -0.755  13.589 -18.052  1.00  0.00           C  
ATOM   1547  HA  ASN A  95      -0.958  12.874 -17.251  1.00  0.00           H  
ATOM   1548  CB  ASN A  95      -1.986  14.503 -18.246  1.00  0.00           C  
ATOM   1549  HB2 ASN A  95      -1.691  15.494 -18.588  1.00  0.00           H  
ATOM   1550  HB3 ASN A  95      -2.638  14.075 -19.008  1.00  0.00           H  
ATOM   1551  CG  ASN A  95      -2.832  14.592 -16.995  1.00  0.00           C  
ATOM   1552  OD1 ASN A  95      -3.234  13.594 -16.439  1.00  0.00           O  
ATOM   1553  ND2 ASN A  95      -3.152  15.773 -16.521  1.00  0.00           N  
ATOM   1554 HD21 ASN A  95      -3.734  15.762 -15.698  1.00  0.00           H  
ATOM   1555 HD22 ASN A  95      -2.832  16.617 -16.951  1.00  0.00           H  
ATOM   1556  C   ASN A  95      -0.542  12.751 -19.325  1.00  0.00           C  
ATOM   1557  O   ASN A  95      -0.934  11.584 -19.380  1.00  0.00           O  
ATOM   1558  N   SER A  96       0.011  13.357 -20.374  1.00  0.00           N  
ATOM   1559  H   SER A  96       0.367  14.298 -20.268  1.00  0.00           H  
ATOM   1560  CA  SER A  96       0.214  12.726 -21.679  1.00  0.00           C  
ATOM   1561  HA  SER A  96       0.510  11.687 -21.530  1.00  0.00           H  
ATOM   1562  CB  SER A  96      -1.085  12.749 -22.495  1.00  0.00           C  
ATOM   1563  HB2 SER A  96      -1.844  12.166 -21.973  1.00  0.00           H  
ATOM   1564  HB3 SER A  96      -1.434  13.778 -22.592  1.00  0.00           H  
ATOM   1565  OG  SER A  96      -0.892  12.204 -23.786  1.00  0.00           O  
ATOM   1566  HG  SER A  96      -1.746  12.085 -24.212  1.00  0.00           H  
ATOM   1567  C   SER A  96       1.328  13.440 -22.435  1.00  0.00           C  
ATOM   1568  O   SER A  96       1.486  14.657 -22.315  1.00  0.00           O  
ATOM   1569  N   CYS A  97       2.090  12.674 -23.208  1.00  0.00           N  
ATOM   1570  H   CYS A  97       1.884  11.681 -23.250  1.00  0.00           H  
ATOM   1571  CA  CYS A  97       3.103  13.183 -24.116  1.00  0.00           C  
ATOM   1572  HA  CYS A  97       2.826  14.188 -24.427  1.00  0.00           H  
ATOM   1573  CB  CYS A  97       4.440  13.281 -23.375  1.00  0.00           C  
ATOM   1574  HB2 CYS A  97       4.331  13.906 -22.487  1.00  0.00           H  
ATOM   1575  HB3 CYS A  97       4.765  12.282 -23.078  1.00  0.00           H  
ATOM   1576  SG  CYS A  97       5.659  14.011 -24.497  1.00  0.00           S  
ATOM   1577  HG  CYS A  97       5.244  15.282 -24.417  1.00  0.00           H  
ATOM   1578  C   CYS A  97       3.172  12.250 -25.334  1.00  0.00           C  
ATOM   1579  O   CYS A  97       3.626  11.111 -25.187  1.00  0.00           O  
ATOM   1580  N   PRO A  98       2.695  12.670 -26.521  1.00  0.00           N  
ATOM   1581  CD  PRO A  98       2.071  13.953 -26.816  1.00  0.00           C  
ATOM   1582  HD2 PRO A  98       2.674  14.785 -26.451  1.00  0.00           H  
ATOM   1583  HD3 PRO A  98       1.073  13.982 -26.372  1.00  0.00           H  
ATOM   1584  CG  PRO A  98       1.968  14.030 -28.339  1.00  0.00           C  
ATOM   1585  HG2 PRO A  98       2.876  14.480 -28.745  1.00  0.00           H  
ATOM   1586  HG3 PRO A  98       1.087  14.588 -28.656  1.00  0.00           H  
ATOM   1587  CB  PRO A  98       1.893  12.562 -28.753  1.00  0.00           C  
ATOM   1588  HB2 PRO A  98       2.223  12.414 -29.781  1.00  0.00           H  
ATOM   1589  HB3 PRO A  98       0.870  12.204 -28.630  1.00  0.00           H  
ATOM   1590  CA  PRO A  98       2.799  11.865 -27.732  1.00  0.00           C  
ATOM   1591  HA  PRO A  98       2.422  10.859 -27.544  1.00  0.00           H  
ATOM   1592  C   PRO A  98       4.255  11.754 -28.213  1.00  0.00           C  
ATOM   1593  O   PRO A  98       5.149  12.466 -27.760  1.00  0.00           O  
ATOM   1594  N   VAL A  99       4.482  10.878 -29.186  1.00  0.00           N  
ATOM   1595  H   VAL A  99       3.697  10.381 -29.582  1.00  0.00           H  
ATOM   1596  CA  VAL A  99       5.784  10.652 -29.824  1.00  0.00           C  
ATOM   1597  HA  VAL A  99       6.392  11.548 -29.693  1.00  0.00           H  
ATOM   1598  CB  VAL A  99       6.512   9.479 -29.128  1.00  0.00           C  
ATOM   1599  HB  VAL A  99       6.392   9.606 -28.051  1.00  0.00           H  
ATOM   1600  CG1 VAL A  99       5.935   8.109 -29.502  1.00  0.00           C  
ATOM   1601 HG11 VAL A  99       6.099   7.894 -30.558  1.00  0.00           H  
ATOM   1602 HG12 VAL A  99       4.866   8.082 -29.292  1.00  0.00           H  
ATOM   1603 HG13 VAL A  99       6.424   7.338 -28.912  1.00  0.00           H  
ATOM   1604  CG2 VAL A  99       8.023   9.464 -29.395  1.00  0.00           C  
ATOM   1605 HG21 VAL A  99       8.494   8.728 -28.742  1.00  0.00           H  
ATOM   1606 HG22 VAL A  99       8.241   9.191 -30.426  1.00  0.00           H  
ATOM   1607 HG23 VAL A  99       8.449  10.444 -29.176  1.00  0.00           H  
ATOM   1608  C   VAL A  99       5.576  10.456 -31.328  1.00  0.00           C  
ATOM   1609  O   VAL A  99       4.444  10.269 -31.781  1.00  0.00           O  
ATOM   1610  N   LYS A 100       6.662  10.498 -32.100  1.00  0.00           N  
ATOM   1611  H   LYS A 100       7.561  10.626 -31.654  1.00  0.00           H  
ATOM   1612  CA  LYS A 100       6.694  10.232 -33.539  1.00  0.00           C  
ATOM   1613  HA  LYS A 100       5.836   9.622 -33.823  1.00  0.00           H  
ATOM   1614  CB  LYS A 100       6.649  11.544 -34.319  1.00  0.00           C  
ATOM   1615  HB2 LYS A 100       7.473  12.191 -34.011  1.00  0.00           H  
ATOM   1616  HB3 LYS A 100       6.801  11.274 -35.354  1.00  0.00           H  
ATOM   1617  CG  LYS A 100       5.328  12.314 -34.256  1.00  0.00           C  
ATOM   1618  HG2 LYS A 100       4.494  11.631 -34.422  1.00  0.00           H  
ATOM   1619  HG3 LYS A 100       5.218  12.804 -33.287  1.00  0.00           H  
ATOM   1620  CD  LYS A 100       5.373  13.351 -35.383  1.00  0.00           C  
ATOM   1621  HD2 LYS A 100       6.203  14.038 -35.210  1.00  0.00           H  
ATOM   1622  HD3 LYS A 100       5.548  12.827 -36.325  1.00  0.00           H  
ATOM   1623  CE  LYS A 100       4.073  14.134 -35.515  1.00  0.00           C  
ATOM   1624  HE2 LYS A 100       3.244  13.420 -35.560  1.00  0.00           H  
ATOM   1625  HE3 LYS A 100       3.942  14.765 -34.630  1.00  0.00           H  
ATOM   1626  NZ  LYS A 100       4.123  14.941 -36.757  1.00  0.00           N  
ATOM   1627  HZ1 LYS A 100       4.893  15.595 -36.714  1.00  0.00           H  
ATOM   1628  HZ2 LYS A 100       4.301  14.324 -37.543  1.00  0.00           H  
ATOM   1629  HZ3 LYS A 100       3.258  15.441 -36.908  1.00  0.00           H  
ATOM   1630  C   LYS A 100       7.955   9.464 -33.932  1.00  0.00           C  
ATOM   1631  O   LYS A 100       8.916   9.436 -33.166  1.00  0.00           O  
ATOM   1632  N   GLU A 101       7.941   8.877 -35.125  1.00  0.00           N  
ATOM   1633  H   GLU A 101       7.162   9.081 -35.746  1.00  0.00           H  
ATOM   1634  CA  GLU A 101       9.072   8.226 -35.804  1.00  0.00           C  
ATOM   1635  HA  GLU A 101       8.636   7.670 -36.635  1.00  0.00           H  
ATOM   1636  CB  GLU A 101      10.025   9.264 -36.445  1.00  0.00           C  
ATOM   1637  HB2 GLU A 101      10.772   9.540 -35.700  1.00  0.00           H  
ATOM   1638  HB3 GLU A 101      10.557   8.748 -37.245  1.00  0.00           H  
ATOM   1639  CG  GLU A 101       9.488  10.594 -37.043  1.00  0.00           C  
ATOM   1640  HG2 GLU A 101       9.627  11.360 -36.275  1.00  0.00           H  
ATOM   1641  HG3 GLU A 101      10.140  10.885 -37.870  1.00  0.00           H  
ATOM   1642  CD  GLU A 101       8.017  10.682 -37.513  1.00  0.00           C  
ATOM   1643  OE1 GLU A 101       7.340   9.645 -37.685  1.00  0.00           O  
ATOM   1644  OE2 GLU A 101       7.517  11.829 -37.605  1.00  0.00           O  
ATOM   1645  C   GLU A 101       9.797   7.164 -34.943  1.00  0.00           C  
ATOM   1646  O   GLU A 101      10.982   6.892 -35.120  1.00  0.00           O  
ATOM   1647  N   ALA A 102       9.091   6.593 -33.959  1.00  0.00           N  
ATOM   1648  H   ALA A 102       8.120   6.843 -33.881  1.00  0.00           H  
ATOM   1649  CA  ALA A 102       9.613   5.637 -32.987  1.00  0.00           C  
ATOM   1650  HA  ALA A 102      10.688   5.800 -32.886  1.00  0.00           H  
ATOM   1651  CB  ALA A 102       8.970   5.923 -31.622  1.00  0.00           C  
ATOM   1652  HB1 ALA A 102       7.888   5.806 -31.691  1.00  0.00           H  
ATOM   1653  HB2 ALA A 102       9.357   5.230 -30.876  1.00  0.00           H  
ATOM   1654  HB3 ALA A 102       9.199   6.943 -31.314  1.00  0.00           H  
ATOM   1655  C   ALA A 102       9.401   4.180 -33.435  1.00  0.00           C  
ATOM   1656  O   ALA A 102       8.407   3.845 -34.085  1.00  0.00           O  
ATOM   1657  N   ASN A 103      10.343   3.312 -33.060  1.00  0.00           N  
ATOM   1658  H   ASN A 103      11.116   3.664 -32.518  1.00  0.00           H  
ATOM   1659  CA  ASN A 103      10.341   1.893 -33.421  1.00  0.00           C  
ATOM   1660  HA  ASN A 103      10.168   1.824 -34.497  1.00  0.00           H  
ATOM   1661  CB  ASN A 103      11.735   1.302 -33.106  1.00  0.00           C  
ATOM   1662  HB2 ASN A 103      12.043   1.607 -32.108  1.00  0.00           H  
ATOM   1663  HB3 ASN A 103      11.706   0.214 -33.128  1.00  0.00           H  
ATOM   1664  CG  ASN A 103      12.807   1.730 -34.085  1.00  0.00           C  
ATOM   1665  OD1 ASN A 103      12.584   1.888 -35.268  1.00  0.00           O  
ATOM   1666  ND2 ASN A 103      14.019   1.911 -33.618  1.00  0.00           N  
ATOM   1667 HD21 ASN A 103      14.712   2.173 -34.294  1.00  0.00           H  
ATOM   1668 HD22 ASN A 103      14.211   1.702 -32.654  1.00  0.00           H  
ATOM   1669  C   ASN A 103       9.208   1.081 -32.755  1.00  0.00           C  
ATOM   1670  O   ASN A 103       8.469   1.555 -31.892  1.00  0.00           O  
ATOM   1671  N   GLN A 104       9.097  -0.188 -33.150  1.00  0.00           N  
ATOM   1672  H   GLN A 104       9.756  -0.520 -33.838  1.00  0.00           H  
ATOM   1673  CA  GLN A 104       8.255  -1.204 -32.508  1.00  0.00           C  
ATOM   1674  HA  GLN A 104       7.495  -0.723 -31.885  1.00  0.00           H  
ATOM   1675  CB  GLN A 104       7.551  -2.028 -33.601  1.00  0.00           C  
ATOM   1676  HB2 GLN A 104       8.312  -2.500 -34.226  1.00  0.00           H  
ATOM   1677  HB3 GLN A 104       6.972  -2.823 -33.133  1.00  0.00           H  
ATOM   1678  CG  GLN A 104       6.624  -1.201 -34.512  1.00  0.00           C  
ATOM   1679  HG2 GLN A 104       7.176  -0.372 -34.956  1.00  0.00           H  
ATOM   1680  HG3 GLN A 104       6.278  -1.835 -35.327  1.00  0.00           H  
ATOM   1681  CD  GLN A 104       5.396  -0.672 -33.777  1.00  0.00           C  
ATOM   1682  OE1 GLN A 104       4.723  -1.391 -33.058  1.00  0.00           O  
ATOM   1683  NE2 GLN A 104       5.047   0.584 -33.936  1.00  0.00           N  
ATOM   1684 HE21 GLN A 104       4.269   0.896 -33.382  1.00  0.00           H  
ATOM   1685 HE22 GLN A 104       5.627   1.227 -34.448  1.00  0.00           H  
ATOM   1686  C   GLN A 104       9.103  -2.122 -31.607  1.00  0.00           C  
ATOM   1687  O   GLN A 104      10.230  -2.465 -31.961  1.00  0.00           O  
ATOM   1688  N   SER A 105       8.541  -2.589 -30.489  1.00  0.00           N  
ATOM   1689  H   SER A 105       7.626  -2.230 -30.221  1.00  0.00           H  
ATOM   1690  CA  SER A 105       9.125  -3.620 -29.609  1.00  0.00           C  
ATOM   1691  HA  SER A 105       9.792  -4.255 -30.193  1.00  0.00           H  
ATOM   1692  CB  SER A 105       9.943  -2.948 -28.496  1.00  0.00           C  
ATOM   1693  HB2 SER A 105      10.803  -2.445 -28.947  1.00  0.00           H  
ATOM   1694  HB3 SER A 105       9.324  -2.205 -27.989  1.00  0.00           H  
ATOM   1695  OG  SER A 105      10.409  -3.888 -27.543  1.00  0.00           O  
ATOM   1696  HG  SER A 105       9.678  -4.122 -26.946  1.00  0.00           H  
ATOM   1697  C   SER A 105       8.028  -4.502 -29.002  1.00  0.00           C  
ATOM   1698  O   SER A 105       6.897  -4.053 -28.871  1.00  0.00           O  
ATOM   1699  N   THR A 106       8.335  -5.724 -28.559  1.00  0.00           N  
ATOM   1700  H   THR A 106       9.286  -6.054 -28.641  1.00  0.00           H  
ATOM   1701  CA  THR A 106       7.467  -6.450 -27.605  1.00  0.00           C  
ATOM   1702  HA  THR A 106       6.482  -6.580 -28.050  1.00  0.00           H  
ATOM   1703  CB  THR A 106       8.029  -7.837 -27.234  1.00  0.00           C  
ATOM   1704  HB  THR A 106       7.698  -8.106 -26.230  1.00  0.00           H  
ATOM   1705  CG2 THR A 106       7.534  -8.917 -28.181  1.00  0.00           C  
ATOM   1706 HG21 THR A 106       7.799  -8.683 -29.211  1.00  0.00           H  
ATOM   1707 HG22 THR A 106       7.946  -9.886 -27.897  1.00  0.00           H  
ATOM   1708 HG23 THR A 106       6.451  -8.976 -28.097  1.00  0.00           H  
ATOM   1709  OG1 THR A 106       9.440  -7.851 -27.250  1.00  0.00           O  
ATOM   1710  HG1 THR A 106       9.703  -8.773 -27.153  1.00  0.00           H  
ATOM   1711  C   THR A 106       7.285  -5.666 -26.307  1.00  0.00           C  
ATOM   1712  O   THR A 106       8.192  -4.934 -25.888  1.00  0.00           O  
ATOM   1713  N   LEU A 107       6.146  -5.872 -25.637  1.00  0.00           N  
ATOM   1714  H   LEU A 107       5.401  -6.404 -26.083  1.00  0.00           H  
ATOM   1715  CA  LEU A 107       5.898  -5.375 -24.284  1.00  0.00           C  
ATOM   1716  HA  LEU A 107       5.994  -4.291 -24.300  1.00  0.00           H  
ATOM   1717  CB  LEU A 107       4.463  -5.740 -23.866  1.00  0.00           C  
ATOM   1718  HB2 LEU A 107       3.760  -5.411 -24.634  1.00  0.00           H  
ATOM   1719  HB3 LEU A 107       4.397  -6.826 -23.801  1.00  0.00           H  
ATOM   1720  CG  LEU A 107       4.058  -5.128 -22.511  1.00  0.00           C  
ATOM   1721  HG  LEU A 107       4.879  -5.208 -21.803  1.00  0.00           H  
ATOM   1722  CD1 LEU A 107       3.696  -3.649 -22.655  1.00  0.00           C  
ATOM   1723 HD11 LEU A 107       4.562  -3.089 -23.005  1.00  0.00           H  
ATOM   1724 HD12 LEU A 107       2.876  -3.536 -23.367  1.00  0.00           H  
ATOM   1725 HD13 LEU A 107       3.395  -3.250 -21.687  1.00  0.00           H  
ATOM   1726  CD2 LEU A 107       2.881  -5.892 -21.909  1.00  0.00           C  
ATOM   1727 HD21 LEU A 107       3.209  -6.890 -21.623  1.00  0.00           H  
ATOM   1728 HD22 LEU A 107       2.515  -5.381 -21.021  1.00  0.00           H  
ATOM   1729 HD23 LEU A 107       2.086  -5.982 -22.644  1.00  0.00           H  
ATOM   1730  C   LEU A 107       6.933  -5.917 -23.287  1.00  0.00           C  
ATOM   1731  O   LEU A 107       7.455  -5.148 -22.487  1.00  0.00           O  
ATOM   1732  N   GLU A 108       7.276  -7.206 -23.364  1.00  0.00           N  
ATOM   1733  H   GLU A 108       6.729  -7.813 -23.964  1.00  0.00           H  
ATOM   1734  CA  GLU A 108       8.345  -7.829 -22.564  1.00  0.00           C  
ATOM   1735  HA  GLU A 108       8.021  -7.899 -21.525  1.00  0.00           H  
ATOM   1736  CB  GLU A 108       8.575  -9.256 -23.097  1.00  0.00           C  
ATOM   1737  HB2 GLU A 108       7.615  -9.744 -23.266  1.00  0.00           H  
ATOM   1738  HB3 GLU A 108       9.055  -9.186 -24.074  1.00  0.00           H  
ATOM   1739  CG  GLU A 108       9.461 -10.123 -22.182  1.00  0.00           C  
ATOM   1740  HG2 GLU A 108      10.181 -10.646 -22.816  1.00  0.00           H  
ATOM   1741  HG3 GLU A 108      10.026  -9.493 -21.491  1.00  0.00           H  
ATOM   1742  CD  GLU A 108       8.654 -11.165 -21.391  1.00  0.00           C  
ATOM   1743  OE1 GLU A 108       7.476 -10.906 -21.054  1.00  0.00           O  
ATOM   1744  OE2 GLU A 108       9.136 -12.299 -21.201  1.00  0.00           O  
ATOM   1745  C   GLU A 108       9.664  -7.021 -22.601  1.00  0.00           C  
ATOM   1746  O   GLU A 108      10.165  -6.556 -21.574  1.00  0.00           O  
ATOM   1747  N   ASN A 109      10.186  -6.777 -23.807  1.00  0.00           N  
ATOM   1748  H   ASN A 109       9.717  -7.165 -24.613  1.00  0.00           H  
ATOM   1749  CA  ASN A 109      11.447  -6.058 -24.006  1.00  0.00           C  
ATOM   1750  HA  ASN A 109      12.187  -6.454 -23.304  1.00  0.00           H  
ATOM   1751  CB  ASN A 109      11.948  -6.310 -25.437  1.00  0.00           C  
ATOM   1752  HB2 ASN A 109      11.158  -6.066 -26.147  1.00  0.00           H  
ATOM   1753  HB3 ASN A 109      12.800  -5.662 -25.635  1.00  0.00           H  
ATOM   1754  CG  ASN A 109      12.403  -7.742 -25.670  1.00  0.00           C  
ATOM   1755  OD1 ASN A 109      12.649  -8.516 -24.769  1.00  0.00           O  
ATOM   1756  ND2 ASN A 109      12.548  -8.142 -26.911  1.00  0.00           N  
ATOM   1757 HD21 ASN A 109      12.844  -9.096 -27.028  1.00  0.00           H  
ATOM   1758 HD22 ASN A 109      12.273  -7.536 -27.658  1.00  0.00           H  
ATOM   1759  C   ASN A 109      11.323  -4.556 -23.705  1.00  0.00           C  
ATOM   1760  O   ASN A 109      12.270  -3.956 -23.197  1.00  0.00           O  
ATOM   1761  N   PHE A 110      10.158  -3.949 -23.956  1.00  0.00           N  
ATOM   1762  H   PHE A 110       9.404  -4.496 -24.359  1.00  0.00           H  
ATOM   1763  CA  PHE A 110       9.874  -2.570 -23.542  1.00  0.00           C  
ATOM   1764  HA  PHE A 110      10.633  -1.906 -23.957  1.00  0.00           H  
ATOM   1765  CB  PHE A 110       8.504  -2.154 -24.101  1.00  0.00           C  
ATOM   1766  HB2 PHE A 110       8.551  -2.188 -25.190  1.00  0.00           H  
ATOM   1767  HB3 PHE A 110       7.758  -2.885 -23.790  1.00  0.00           H  
ATOM   1768  CG  PHE A 110       8.015  -0.779 -23.676  1.00  0.00           C  
ATOM   1769  CD1 PHE A 110       8.239   0.337 -24.503  1.00  0.00           C  
ATOM   1770  HD1 PHE A 110       8.768   0.224 -25.439  1.00  0.00           H  
ATOM   1771  CE1 PHE A 110       7.764   1.604 -24.120  1.00  0.00           C  
ATOM   1772  HE1 PHE A 110       7.925   2.456 -24.764  1.00  0.00           H  
ATOM   1773  CZ  PHE A 110       7.057   1.758 -22.917  1.00  0.00           C  
ATOM   1774  HZ  PHE A 110       6.675   2.726 -22.636  1.00  0.00           H  
ATOM   1775  CE2 PHE A 110       6.825   0.647 -22.089  1.00  0.00           C  
ATOM   1776  HE2 PHE A 110       6.269   0.770 -21.170  1.00  0.00           H  
ATOM   1777  CD2 PHE A 110       7.302  -0.621 -22.470  1.00  0.00           C  
ATOM   1778  HD2 PHE A 110       7.112  -1.477 -21.841  1.00  0.00           H  
ATOM   1779  C   PHE A 110       9.930  -2.437 -22.012  1.00  0.00           C  
ATOM   1780  O   PHE A 110      10.515  -1.485 -21.489  1.00  0.00           O  
ATOM   1781  N   LEU A 111       9.373  -3.412 -21.283  1.00  0.00           N  
ATOM   1782  H   LEU A 111       8.903  -4.175 -21.766  1.00  0.00           H  
ATOM   1783  CA  LEU A 111       9.415  -3.451 -19.823  1.00  0.00           C  
ATOM   1784  HA  LEU A 111       9.137  -2.465 -19.451  1.00  0.00           H  
ATOM   1785  CB  LEU A 111       8.395  -4.471 -19.292  1.00  0.00           C  
ATOM   1786  HB2 LEU A 111       8.560  -5.422 -19.800  1.00  0.00           H  
ATOM   1787  HB3 LEU A 111       8.578  -4.634 -18.229  1.00  0.00           H  
ATOM   1788  CG  LEU A 111       6.923  -4.049 -19.472  1.00  0.00           C  
ATOM   1789  HG  LEU A 111       6.739  -3.727 -20.495  1.00  0.00           H  
ATOM   1790  CD1 LEU A 111       6.031  -5.250 -19.164  1.00  0.00           C  
ATOM   1791 HD11 LEU A 111       6.249  -6.052 -19.871  1.00  0.00           H  
ATOM   1792 HD12 LEU A 111       6.223  -5.615 -18.156  1.00  0.00           H  
ATOM   1793 HD13 LEU A 111       4.981  -4.977 -19.260  1.00  0.00           H  
ATOM   1794  CD2 LEU A 111       6.523  -2.910 -18.529  1.00  0.00           C  
ATOM   1795 HD21 LEU A 111       5.466  -2.679 -18.665  1.00  0.00           H  
ATOM   1796 HD22 LEU A 111       6.700  -3.200 -17.495  1.00  0.00           H  
ATOM   1797 HD23 LEU A 111       7.100  -2.017 -18.756  1.00  0.00           H  
ATOM   1798  C   LEU A 111      10.825  -3.724 -19.277  1.00  0.00           C  
ATOM   1799  O   LEU A 111      11.207  -3.071 -18.305  1.00  0.00           O  
ATOM   1800  N   GLU A 112      11.643  -4.603 -19.871  1.00  0.00           N  
ATOM   1801  H   GLU A 112      11.266  -5.206 -20.601  1.00  0.00           H  
ATOM   1802  CA  GLU A 112      13.045  -4.762 -19.440  1.00  0.00           C  
ATOM   1803  HA  GLU A 112      13.040  -4.855 -18.354  1.00  0.00           H  
ATOM   1804  CB  GLU A 112      13.660  -6.063 -19.990  1.00  0.00           C  
ATOM   1805  HB2 GLU A 112      12.956  -6.883 -19.842  1.00  0.00           H  
ATOM   1806  HB3 GLU A 112      13.825  -5.950 -21.062  1.00  0.00           H  
ATOM   1807  CG  GLU A 112      15.003  -6.429 -19.319  1.00  0.00           C  
ATOM   1808  HG2 GLU A 112      15.410  -7.310 -19.817  1.00  0.00           H  
ATOM   1809  HG3 GLU A 112      15.712  -5.614 -19.472  1.00  0.00           H  
ATOM   1810  CD  GLU A 112      14.890  -6.740 -17.815  1.00  0.00           C  
ATOM   1811  OE1 GLU A 112      13.995  -7.512 -17.410  1.00  0.00           O  
ATOM   1812  OE2 GLU A 112      15.667  -6.179 -17.007  1.00  0.00           O  
ATOM   1813  C   GLU A 112      13.906  -3.521 -19.762  1.00  0.00           C  
ATOM   1814  O   GLU A 112      14.739  -3.135 -18.937  1.00  0.00           O  
ATOM   1815  N   ARG A 113      13.658  -2.812 -20.879  1.00  0.00           N  
ATOM   1816  H   ARG A 113      12.986  -3.187 -21.548  1.00  0.00           H  
ATOM   1817  CA  ARG A 113      14.277  -1.501 -21.157  1.00  0.00           C  
ATOM   1818  HA  ARG A 113      15.356  -1.624 -21.072  1.00  0.00           H  
ATOM   1819  CB  ARG A 113      13.940  -1.031 -22.593  1.00  0.00           C  
ATOM   1820  HB2 ARG A 113      13.609  -1.882 -23.185  1.00  0.00           H  
ATOM   1821  HB3 ARG A 113      13.125  -0.304 -22.571  1.00  0.00           H  
ATOM   1822  CG  ARG A 113      15.158  -0.424 -23.311  1.00  0.00           C  
ATOM   1823  HG2 ARG A 113      15.490   0.467 -22.774  1.00  0.00           H  
ATOM   1824  HG3 ARG A 113      15.962  -1.162 -23.305  1.00  0.00           H  
ATOM   1825  CD  ARG A 113      14.845  -0.064 -24.774  1.00  0.00           C  
ATOM   1826  HD2 ARG A 113      14.437  -0.946 -25.277  1.00  0.00           H  
ATOM   1827  HD3 ARG A 113      14.088   0.714 -24.788  1.00  0.00           H  
ATOM   1828  NE  ARG A 113      16.048   0.406 -25.497  1.00  0.00           N  
ATOM   1829  HE  ARG A 113      16.895   0.467 -24.962  1.00  0.00           H  
ATOM   1830  CZ  ARG A 113      16.137   0.656 -26.796  1.00  0.00           C  
ATOM   1831  NH1 ARG A 113      15.111   0.651 -27.588  1.00  0.00           N  
ATOM   1832 HH11 ARG A 113      14.151   0.627 -27.242  1.00  0.00           H  
ATOM   1833 HH12 ARG A 113      15.111   0.844 -28.580  1.00  0.00           H  
ATOM   1834  NH2 ARG A 113      17.288   0.914 -27.349  1.00  0.00           N  
ATOM   1835 HH21 ARG A 113      18.135   0.932 -26.814  1.00  0.00           H  
ATOM   1836 HH22 ARG A 113      17.286   1.092 -28.335  1.00  0.00           H  
ATOM   1837  C   ARG A 113      13.880  -0.472 -20.088  1.00  0.00           C  
ATOM   1838  O   ARG A 113      14.753   0.193 -19.536  1.00  0.00           O  
ATOM   1839  N   LEU A 114      12.594  -0.398 -19.736  1.00  0.00           N  
ATOM   1840  H   LEU A 114      11.934  -0.972 -20.251  1.00  0.00           H  
ATOM   1841  CA  LEU A 114      12.071   0.499 -18.695  1.00  0.00           C  
ATOM   1842  HA  LEU A 114      12.400   1.511 -18.931  1.00  0.00           H  
ATOM   1843  CB  LEU A 114      10.530   0.464 -18.754  1.00  0.00           C  
ATOM   1844  HB2 LEU A 114      10.216   0.747 -19.759  1.00  0.00           H  
ATOM   1845  HB3 LEU A 114      10.200  -0.561 -18.587  1.00  0.00           H  
ATOM   1846  CG  LEU A 114       9.800   1.366 -17.739  1.00  0.00           C  
ATOM   1847  HG  LEU A 114      10.025   1.024 -16.730  1.00  0.00           H  
ATOM   1848  CD1 LEU A 114      10.176   2.847 -17.847  1.00  0.00           C  
ATOM   1849 HD11 LEU A 114       9.597   3.423 -17.126  1.00  0.00           H  
ATOM   1850 HD12 LEU A 114      11.231   2.981 -17.611  1.00  0.00           H  
ATOM   1851 HD13 LEU A 114       9.974   3.218 -18.851  1.00  0.00           H  
ATOM   1852  CD2 LEU A 114       8.288   1.254 -17.957  1.00  0.00           C  
ATOM   1853 HD21 LEU A 114       7.763   1.839 -17.200  1.00  0.00           H  
ATOM   1854 HD22 LEU A 114       8.022   1.624 -18.949  1.00  0.00           H  
ATOM   1855 HD23 LEU A 114       7.982   0.213 -17.868  1.00  0.00           H  
ATOM   1856  C   LEU A 114      12.622   0.157 -17.295  1.00  0.00           C  
ATOM   1857  O   LEU A 114      13.031   1.051 -16.564  1.00  0.00           O  
ATOM   1858  N   LYS A 115      12.707  -1.131 -16.947  1.00  0.00           N  
ATOM   1859  H   LYS A 115      12.311  -1.806 -17.596  1.00  0.00           H  
ATOM   1860  CA  LYS A 115      13.293  -1.645 -15.694  1.00  0.00           C  
ATOM   1861  HA  LYS A 115      12.873  -1.095 -14.855  1.00  0.00           H  
ATOM   1862  CB  LYS A 115      12.891  -3.129 -15.575  1.00  0.00           C  
ATOM   1863  HB2 LYS A 115      11.811  -3.200 -15.717  1.00  0.00           H  
ATOM   1864  HB3 LYS A 115      13.374  -3.675 -16.386  1.00  0.00           H  
ATOM   1865  CG  LYS A 115      13.227  -3.816 -14.235  1.00  0.00           C  
ATOM   1866  HG2 LYS A 115      14.310  -3.913 -14.154  1.00  0.00           H  
ATOM   1867  HG3 LYS A 115      12.874  -3.188 -13.415  1.00  0.00           H  
ATOM   1868  CD  LYS A 115      12.583  -5.215 -14.089  1.00  0.00           C  
ATOM   1869  HD2 LYS A 115      12.983  -5.698 -13.196  1.00  0.00           H  
ATOM   1870  HD3 LYS A 115      11.504  -5.122 -13.980  1.00  0.00           H  
ATOM   1871  CE  LYS A 115      12.877  -6.079 -15.315  1.00  0.00           C  
ATOM   1872  HE2 LYS A 115      12.466  -5.594 -16.203  1.00  0.00           H  
ATOM   1873  HE3 LYS A 115      13.962  -6.114 -15.462  1.00  0.00           H  
ATOM   1874  NZ  LYS A 115      12.360  -7.471 -15.265  1.00  0.00           N  
ATOM   1875  HZ1 LYS A 115      12.698  -7.911 -16.131  1.00  0.00           H  
ATOM   1876  HZ2 LYS A 115      12.753  -7.997 -14.503  1.00  0.00           H  
ATOM   1877  HZ3 LYS A 115      11.348  -7.530 -15.243  1.00  0.00           H  
ATOM   1878  C   LYS A 115      14.804  -1.407 -15.627  1.00  0.00           C  
ATOM   1879  O   LYS A 115      15.324  -1.080 -14.565  1.00  0.00           O  
ATOM   1880  N   THR A 116      15.498  -1.489 -16.761  1.00  0.00           N  
ATOM   1881  H   THR A 116      15.009  -1.822 -17.585  1.00  0.00           H  
ATOM   1882  CA  THR A 116      16.914  -1.111 -16.907  1.00  0.00           C  
ATOM   1883  HA  THR A 116      17.494  -1.592 -16.119  1.00  0.00           H  
ATOM   1884  CB  THR A 116      17.468  -1.617 -18.247  1.00  0.00           C  
ATOM   1885  HB  THR A 116      16.844  -1.275 -19.073  1.00  0.00           H  
ATOM   1886  CG2 THR A 116      18.913  -1.198 -18.512  1.00  0.00           C  
ATOM   1887 HG21 THR A 116      19.547  -1.479 -17.670  1.00  0.00           H  
ATOM   1888 HG22 THR A 116      19.274  -1.697 -19.411  1.00  0.00           H  
ATOM   1889 HG23 THR A 116      18.973  -0.121 -18.669  1.00  0.00           H  
ATOM   1890  OG1 THR A 116      17.457  -3.023 -18.191  1.00  0.00           O  
ATOM   1891  HG1 THR A 116      16.555  -3.312 -18.411  1.00  0.00           H  
ATOM   1892  C   THR A 116      17.127   0.393 -16.736  1.00  0.00           C  
ATOM   1893  O   THR A 116      17.965   0.789 -15.931  1.00  0.00           O  
ATOM   1894  N   ILE A 117      16.324   1.242 -17.386  1.00  0.00           N  
ATOM   1895  H   ILE A 117      15.656   0.869 -18.055  1.00  0.00           H  
ATOM   1896  CA  ILE A 117      16.365   2.702 -17.189  1.00  0.00           C  
ATOM   1897  HA  ILE A 117      17.385   3.048 -17.364  1.00  0.00           H  
ATOM   1898  CB  ILE A 117      15.449   3.393 -18.231  1.00  0.00           C  
ATOM   1899  HB  ILE A 117      14.480   2.893 -18.221  1.00  0.00           H  
ATOM   1900  CG2 ILE A 117      15.216   4.883 -17.919  1.00  0.00           C  
ATOM   1901 HG21 ILE A 117      14.716   4.998 -16.958  1.00  0.00           H  
ATOM   1902 HG22 ILE A 117      16.171   5.412 -17.888  1.00  0.00           H  
ATOM   1903 HG23 ILE A 117      14.580   5.339 -18.676  1.00  0.00           H  
ATOM   1904  CG1 ILE A 117      16.073   3.251 -19.642  1.00  0.00           C  
ATOM   1905 HG12 ILE A 117      16.938   3.910 -19.727  1.00  0.00           H  
ATOM   1906 HG13 ILE A 117      16.427   2.233 -19.789  1.00  0.00           H  
ATOM   1907  CD1 ILE A 117      15.099   3.552 -20.788  1.00  0.00           C  
ATOM   1908 HD11 ILE A 117      14.204   2.936 -20.686  1.00  0.00           H  
ATOM   1909 HD12 ILE A 117      14.821   4.606 -20.788  1.00  0.00           H  
ATOM   1910 HD13 ILE A 117      15.579   3.322 -21.740  1.00  0.00           H  
ATOM   1911  C   ILE A 117      16.036   3.063 -15.729  1.00  0.00           C  
ATOM   1912  O   ILE A 117      16.703   3.911 -15.140  1.00  0.00           O  
ATOM   1913  N   MET A 118      15.092   2.365 -15.090  1.00  0.00           N  
ATOM   1914  H   MET A 118      14.529   1.705 -15.615  1.00  0.00           H  
ATOM   1915  CA  MET A 118      14.808   2.553 -13.664  1.00  0.00           C  
ATOM   1916  HA  MET A 118      14.718   3.625 -13.487  1.00  0.00           H  
ATOM   1917  CB  MET A 118      13.471   1.905 -13.278  1.00  0.00           C  
ATOM   1918  HB2 MET A 118      13.433   0.886 -13.662  1.00  0.00           H  
ATOM   1919  HB3 MET A 118      13.389   1.873 -12.192  1.00  0.00           H  
ATOM   1920  CG  MET A 118      12.285   2.711 -13.821  1.00  0.00           C  
ATOM   1921  HG2 MET A 118      12.422   2.859 -14.891  1.00  0.00           H  
ATOM   1922  HG3 MET A 118      11.370   2.139 -13.672  1.00  0.00           H  
ATOM   1923  SD  MET A 118      12.085   4.332 -13.029  1.00  0.00           S  
ATOM   1924  CE  MET A 118      11.300   5.244 -14.381  1.00  0.00           C  
ATOM   1925  HE1 MET A 118      11.955   5.228 -15.251  1.00  0.00           H  
ATOM   1926  HE2 MET A 118      10.345   4.785 -14.636  1.00  0.00           H  
ATOM   1927  HE3 MET A 118      11.135   6.278 -14.077  1.00  0.00           H  
ATOM   1928  C   MET A 118      15.946   2.084 -12.749  1.00  0.00           C  
ATOM   1929  O   MET A 118      16.212   2.764 -11.765  1.00  0.00           O  
ATOM   1930  N   ARG A 119      16.667   0.992 -13.053  1.00  0.00           N  
ATOM   1931  H   ARG A 119      16.380   0.434 -13.852  1.00  0.00           H  
ATOM   1932  CA  ARG A 119      17.884   0.591 -12.307  1.00  0.00           C  
ATOM   1933  HA  ARG A 119      17.646   0.470 -11.249  1.00  0.00           H  
ATOM   1934  CB  ARG A 119      18.460  -0.720 -12.863  1.00  0.00           C  
ATOM   1935  HB2 ARG A 119      18.470  -0.655 -13.950  1.00  0.00           H  
ATOM   1936  HB3 ARG A 119      19.499  -0.810 -12.538  1.00  0.00           H  
ATOM   1937  CG  ARG A 119      17.738  -2.004 -12.436  1.00  0.00           C  
ATOM   1938  HG2 ARG A 119      17.995  -2.245 -11.404  1.00  0.00           H  
ATOM   1939  HG3 ARG A 119      16.658  -1.890 -12.523  1.00  0.00           H  
ATOM   1940  CD  ARG A 119      18.226  -3.110 -13.382  1.00  0.00           C  
ATOM   1941  HD2 ARG A 119      17.899  -2.839 -14.385  1.00  0.00           H  
ATOM   1942  HD3 ARG A 119      19.319  -3.125 -13.380  1.00  0.00           H  
ATOM   1943  NE  ARG A 119      17.729  -4.456 -13.033  1.00  0.00           N  
ATOM   1944  HE  ARG A 119      17.748  -4.718 -12.063  1.00  0.00           H  
ATOM   1945  CZ  ARG A 119      17.355  -5.375 -13.912  1.00  0.00           C  
ATOM   1946  NH1 ARG A 119      17.311  -5.135 -15.188  1.00  0.00           N  
ATOM   1947 HH11 ARG A 119      17.619  -4.263 -15.571  1.00  0.00           H  
ATOM   1948 HH12 ARG A 119      16.809  -5.751 -15.840  1.00  0.00           H  
ATOM   1949  NH2 ARG A 119      17.032  -6.579 -13.533  1.00  0.00           N  
ATOM   1950 HH21 ARG A 119      17.118  -6.847 -12.571  1.00  0.00           H  
ATOM   1951 HH22 ARG A 119      16.882  -7.268 -14.254  1.00  0.00           H  
ATOM   1952  C   ARG A 119      18.980   1.659 -12.375  1.00  0.00           C  
ATOM   1953  O   ARG A 119      19.573   1.983 -11.352  1.00  0.00           O  
ATOM   1954  N   GLU A 120      19.233   2.206 -13.561  1.00  0.00           N  
ATOM   1955  H   GLU A 120      18.717   1.861 -14.364  1.00  0.00           H  
ATOM   1956  CA  GLU A 120      20.209   3.283 -13.777  1.00  0.00           C  
ATOM   1957  HA  GLU A 120      21.181   2.974 -13.388  1.00  0.00           H  
ATOM   1958  CB  GLU A 120      20.339   3.504 -15.296  1.00  0.00           C  
ATOM   1959  HB2 GLU A 120      20.789   2.616 -15.740  1.00  0.00           H  
ATOM   1960  HB3 GLU A 120      19.338   3.599 -15.715  1.00  0.00           H  
ATOM   1961  CG  GLU A 120      21.131   4.739 -15.749  1.00  0.00           C  
ATOM   1962  HG2 GLU A 120      21.069   4.786 -16.839  1.00  0.00           H  
ATOM   1963  HG3 GLU A 120      20.641   5.637 -15.364  1.00  0.00           H  
ATOM   1964  CD  GLU A 120      22.613   4.765 -15.349  1.00  0.00           C  
ATOM   1965  OE1 GLU A 120      23.074   3.902 -14.575  1.00  0.00           O  
ATOM   1966  OE2 GLU A 120      23.288   5.716 -15.812  1.00  0.00           O  
ATOM   1967  C   GLU A 120      19.800   4.560 -13.025  1.00  0.00           C  
ATOM   1968  O   GLU A 120      20.621   5.191 -12.355  1.00  0.00           O  
ATOM   1969  N   LYS A 121      18.505   4.907 -13.054  1.00  0.00           N  
ATOM   1970  H   LYS A 121      17.882   4.383 -13.663  1.00  0.00           H  
ATOM   1971  CA  LYS A 121      17.964   6.038 -12.287  1.00  0.00           C  
ATOM   1972  HA  LYS A 121      18.587   6.902 -12.512  1.00  0.00           H  
ATOM   1973  CB  LYS A 121      16.521   6.323 -12.740  1.00  0.00           C  
ATOM   1974  HB2 LYS A 121      16.509   6.454 -13.824  1.00  0.00           H  
ATOM   1975  HB3 LYS A 121      15.897   5.461 -12.503  1.00  0.00           H  
ATOM   1976  CG  LYS A 121      15.890   7.570 -12.096  1.00  0.00           C  
ATOM   1977  HG2 LYS A 121      14.876   7.678 -12.486  1.00  0.00           H  
ATOM   1978  HG3 LYS A 121      15.820   7.430 -11.019  1.00  0.00           H  
ATOM   1979  CD  LYS A 121      16.672   8.858 -12.381  1.00  0.00           C  
ATOM   1980  HD2 LYS A 121      17.664   8.801 -11.930  1.00  0.00           H  
ATOM   1981  HD3 LYS A 121      16.773   8.981 -13.462  1.00  0.00           H  
ATOM   1982  CE  LYS A 121      15.938  10.066 -11.797  1.00  0.00           C  
ATOM   1983  HE2 LYS A 121      14.930  10.095 -12.221  1.00  0.00           H  
ATOM   1984  HE3 LYS A 121      15.863   9.955 -10.711  1.00  0.00           H  
ATOM   1985  NZ  LYS A 121      16.639  11.319 -12.146  1.00  0.00           N  
ATOM   1986  HZ1 LYS A 121      16.758  11.353 -13.166  1.00  0.00           H  
ATOM   1987  HZ2 LYS A 121      16.047  12.123 -11.981  1.00  0.00           H  
ATOM   1988  HZ3 LYS A 121      17.540  11.405 -11.708  1.00  0.00           H  
ATOM   1989  C   LYS A 121      18.070   5.817 -10.776  1.00  0.00           C  
ATOM   1990  O   LYS A 121      18.531   6.714 -10.079  1.00  0.00           O  
ATOM   1991  N   TYR A 122      17.697   4.639 -10.271  1.00  0.00           N  
ATOM   1992  H   TYR A 122      17.297   3.960 -10.910  1.00  0.00           H  
ATOM   1993  CA  TYR A 122      17.813   4.254  -8.858  1.00  0.00           C  
ATOM   1994  HA  TYR A 122      17.267   4.964  -8.238  1.00  0.00           H  
ATOM   1995  CB  TYR A 122      17.171   2.873  -8.678  1.00  0.00           C  
ATOM   1996  HB2 TYR A 122      16.124   2.966  -8.960  1.00  0.00           H  
ATOM   1997  HB3 TYR A 122      17.640   2.168  -9.364  1.00  0.00           H  
ATOM   1998  CG  TYR A 122      17.245   2.292  -7.277  1.00  0.00           C  
ATOM   1999  CD1 TYR A 122      18.441   1.705  -6.814  1.00  0.00           C  
ATOM   2000  HD1 TYR A 122      19.311   1.651  -7.455  1.00  0.00           H  
ATOM   2001  CE1 TYR A 122      18.529   1.221  -5.496  1.00  0.00           C  
ATOM   2002  HE1 TYR A 122      19.465   0.822  -5.131  1.00  0.00           H  
ATOM   2003  CZ  TYR A 122      17.404   1.280  -4.649  1.00  0.00           C  
ATOM   2004  OH  TYR A 122      17.473   0.820  -3.374  1.00  0.00           O  
ATOM   2005  HH  TYR A 122      18.370   0.580  -3.132  1.00  0.00           H  
ATOM   2006  CE2 TYR A 122      16.193   1.814  -5.131  1.00  0.00           C  
ATOM   2007  HE2 TYR A 122      15.333   1.822  -4.484  1.00  0.00           H  
ATOM   2008  CD2 TYR A 122      16.113   2.329  -6.438  1.00  0.00           C  
ATOM   2009  HD2 TYR A 122      15.180   2.745  -6.795  1.00  0.00           H  
ATOM   2010  C   TYR A 122      19.264   4.268  -8.372  1.00  0.00           C  
ATOM   2011  O   TYR A 122      19.551   4.807  -7.305  1.00  0.00           O  
ATOM   2012  N   SER A 123      20.189   3.741  -9.179  1.00  0.00           N  
ATOM   2013  H   SER A 123      19.874   3.292 -10.033  1.00  0.00           H  
ATOM   2014  CA  SER A 123      21.637   3.810  -8.944  1.00  0.00           C  
ATOM   2015  HA  SER A 123      21.889   3.257  -8.039  1.00  0.00           H  
ATOM   2016  CB  SER A 123      22.361   3.156 -10.130  1.00  0.00           C  
ATOM   2017  HB2 SER A 123      22.120   2.092 -10.157  1.00  0.00           H  
ATOM   2018  HB3 SER A 123      22.022   3.609 -11.060  1.00  0.00           H  
ATOM   2019  OG  SER A 123      23.759   3.315 -10.042  1.00  0.00           O  
ATOM   2020  HG  SER A 123      24.133   3.152 -10.915  1.00  0.00           H  
ATOM   2021  C   SER A 123      22.077   5.263  -8.739  1.00  0.00           C  
ATOM   2022  O   SER A 123      22.578   5.624  -7.677  1.00  0.00           O  
ATOM   2023  N   LYS A 124      21.729   6.150  -9.679  1.00  0.00           N  
ATOM   2024  H   LYS A 124      21.285   5.795 -10.522  1.00  0.00           H  
ATOM   2025  CA  LYS A 124      21.999   7.598  -9.605  1.00  0.00           C  
ATOM   2026  HA  LYS A 124      23.030   7.721  -9.271  1.00  0.00           H  
ATOM   2027  CB  LYS A 124      21.877   8.185 -11.022  1.00  0.00           C  
ATOM   2028  HB2 LYS A 124      20.964   7.816 -11.493  1.00  0.00           H  
ATOM   2029  HB3 LYS A 124      21.827   9.273 -10.974  1.00  0.00           H  
ATOM   2030  CG  LYS A 124      23.107   7.799 -11.856  1.00  0.00           C  
ATOM   2031  HG2 LYS A 124      23.981   8.292 -11.427  1.00  0.00           H  
ATOM   2032  HG3 LYS A 124      23.265   6.720 -11.817  1.00  0.00           H  
ATOM   2033  CD  LYS A 124      22.961   8.211 -13.323  1.00  0.00           C  
ATOM   2034  HD2 LYS A 124      22.229   7.552 -13.799  1.00  0.00           H  
ATOM   2035  HD3 LYS A 124      22.622   9.246 -13.389  1.00  0.00           H  
ATOM   2036  CE  LYS A 124      24.326   8.069 -14.004  1.00  0.00           C  
ATOM   2037  HE2 LYS A 124      25.000   8.837 -13.614  1.00  0.00           H  
ATOM   2038  HE3 LYS A 124      24.732   7.086 -13.742  1.00  0.00           H  
ATOM   2039  NZ  LYS A 124      24.216   8.154 -15.477  1.00  0.00           N  
ATOM   2040  HZ1 LYS A 124      23.712   7.314 -15.781  1.00  0.00           H  
ATOM   2041  HZ2 LYS A 124      23.706   8.964 -15.786  1.00  0.00           H  
ATOM   2042  HZ3 LYS A 124      25.118   8.086 -15.922  1.00  0.00           H  
ATOM   2043  C   LYS A 124      21.179   8.383  -8.560  1.00  0.00           C  
ATOM   2044  O   LYS A 124      21.297   9.606  -8.522  1.00  0.00           O  
ATOM   2045  N   CYS A 125      20.390   7.721  -7.711  1.00  0.00           N  
ATOM   2046  H   CYS A 125      20.339   6.716  -7.807  1.00  0.00           H  
ATOM   2047  CA  CYS A 125      19.593   8.345  -6.645  1.00  0.00           C  
ATOM   2048  HA  CYS A 125      19.936   9.369  -6.493  1.00  0.00           H  
ATOM   2049  CB  CYS A 125      18.116   8.391  -7.084  1.00  0.00           C  
ATOM   2050  HB2 CYS A 125      17.765   7.368  -7.231  1.00  0.00           H  
ATOM   2051  HB3 CYS A 125      17.524   8.849  -6.291  1.00  0.00           H  
ATOM   2052  SG  CYS A 125      17.859   9.337  -8.616  1.00  0.00           S  
ATOM   2053  HG  CYS A 125      18.477   8.431  -9.395  1.00  0.00           H  
ATOM   2054  C   CYS A 125      19.714   7.644  -5.273  1.00  0.00           C  
ATOM   2055  O   CYS A 125      18.968   8.007  -4.360  1.00  0.00           O  
ATOM   2056  N   SER A 126      20.556   6.609  -5.146  1.00  0.00           N  
ATOM   2057  H   SER A 126      21.192   6.419  -5.909  1.00  0.00           H  
ATOM   2058  CA  SER A 126      20.536   5.624  -4.042  1.00  0.00           C  
ATOM   2059  HA  SER A 126      19.558   5.158  -4.020  1.00  0.00           H  
ATOM   2060  CB  SER A 126      21.544   4.513  -4.307  1.00  0.00           C  
ATOM   2061  HB2 SER A 126      22.468   4.928  -4.715  1.00  0.00           H  
ATOM   2062  HB3 SER A 126      21.764   3.981  -3.378  1.00  0.00           H  
ATOM   2063  OG  SER A 126      20.921   3.637  -5.222  1.00  0.00           O  
ATOM   2064  HG  SER A 126      20.533   4.171  -5.938  1.00  0.00           H  
ATOM   2065  C   SER A 126      20.730   6.209  -2.643  1.00  0.00           C  
ATOM   2066  O   SER A 126      21.768   6.846  -2.395  1.00  0.00           O  
ATOM   2067  OXT SER A 126      19.779   6.026  -1.846  1.00  0.00           O  
TER    2068      SER   126                                                      
ATOM   2068  N   MET B 127     -32.564  13.763   6.759  1.00  0.00           N  
ATOM   2069  H1  MET B 127     -31.551  13.716   6.693  1.00  0.00           H  
ATOM   2070  H2  MET B 127     -32.946  13.692   5.829  1.00  0.00           H  
ATOM   2071  H3  MET B 127     -32.807  12.937   7.301  1.00  0.00           H  
ATOM   2072  CA  MET B 127     -32.996  15.002   7.450  1.00  0.00           C  
ATOM   2073  HA  MET B 127     -34.080  14.984   7.559  1.00  0.00           H  
ATOM   2074  CB  MET B 127     -32.377  15.041   8.858  1.00  0.00           C  
ATOM   2075  HB2 MET B 127     -32.790  14.221   9.447  1.00  0.00           H  
ATOM   2076  HB3 MET B 127     -31.311  14.869   8.747  1.00  0.00           H  
ATOM   2077  CG  MET B 127     -32.571  16.350   9.637  1.00  0.00           C  
ATOM   2078  HG2 MET B 127     -32.077  16.256  10.605  1.00  0.00           H  
ATOM   2079  HG3 MET B 127     -32.067  17.154   9.105  1.00  0.00           H  
ATOM   2080  SD  MET B 127     -34.296  16.845   9.909  1.00  0.00           S  
ATOM   2081  CE  MET B 127     -34.607  16.023  11.496  1.00  0.00           C  
ATOM   2082  HE1 MET B 127     -35.620  16.247  11.831  1.00  0.00           H  
ATOM   2083  HE2 MET B 127     -34.493  14.944  11.385  1.00  0.00           H  
ATOM   2084  HE3 MET B 127     -33.899  16.388  12.241  1.00  0.00           H  
ATOM   2085  C   MET B 127     -32.637  16.222   6.598  1.00  0.00           C  
ATOM   2086  O   MET B 127     -31.756  16.117   5.753  1.00  0.00           O  
ATOM   2087  N   HIE B 128     -33.311  17.366   6.778  1.00  0.00           N  
ATOM   2088  H   HIE B 128     -34.000  17.421   7.516  1.00  0.00           H  
ATOM   2089  CA  HIE B 128     -32.948  18.619   6.091  1.00  0.00           C  
ATOM   2090  HA  HIE B 128     -32.841  18.414   5.022  1.00  0.00           H  
ATOM   2091  CB  HIE B 128     -34.065  19.654   6.265  1.00  0.00           C  
ATOM   2092  HB2 HIE B 128     -34.210  19.849   7.329  1.00  0.00           H  
ATOM   2093  HB3 HIE B 128     -34.995  19.245   5.867  1.00  0.00           H  
ATOM   2094  CG  HIE B 128     -33.774  20.962   5.573  1.00  0.00           C  
ATOM   2095  ND1 HIE B 128     -32.925  21.962   6.051  1.00  0.00           N  
ATOM   2096  CE1 HIE B 128     -32.938  22.925   5.116  1.00  0.00           C  
ATOM   2097  HE1 HIE B 128     -32.389  23.855   5.179  1.00  0.00           H  
ATOM   2098  NE2 HIE B 128     -33.732  22.580   4.090  1.00  0.00           N  
ATOM   2099  HE2 HIE B 128     -33.907  23.144   3.271  1.00  0.00           H  
ATOM   2100  CD2 HIE B 128     -34.262  21.338   4.356  1.00  0.00           C  
ATOM   2101  HD2 HIE B 128     -34.920  20.755   3.727  1.00  0.00           H  
ATOM   2102  C   HIE B 128     -31.603  19.166   6.594  1.00  0.00           C  
ATOM   2103  O   HIE B 128     -31.356  19.220   7.800  1.00  0.00           O  
ATOM   2104  N   HIE B 129     -30.722  19.581   5.682  1.00  0.00           N  
ATOM   2105  H   HIE B 129     -31.017  19.621   4.712  1.00  0.00           H  
ATOM   2106  CA  HIE B 129     -29.299  19.836   5.958  1.00  0.00           C  
ATOM   2107  HA  HIE B 129     -28.883  18.961   6.460  1.00  0.00           H  
ATOM   2108  CB  HIE B 129     -28.576  19.997   4.616  1.00  0.00           C  
ATOM   2109  HB2 HIE B 129     -28.725  19.093   4.023  1.00  0.00           H  
ATOM   2110  HB3 HIE B 129     -27.505  20.098   4.799  1.00  0.00           H  
ATOM   2111  CG  HIE B 129     -29.057  21.183   3.817  1.00  0.00           C  
ATOM   2112  ND1 HIE B 129     -30.274  21.262   3.137  1.00  0.00           N  
ATOM   2113  CE1 HIE B 129     -30.316  22.488   2.600  1.00  0.00           C  
ATOM   2114  HE1 HIE B 129     -31.138  22.867   2.006  1.00  0.00           H  
ATOM   2115  NE2 HIE B 129     -29.199  23.173   2.901  1.00  0.00           N  
ATOM   2116  HE2 HIE B 129     -28.997  24.118   2.610  1.00  0.00           H  
ATOM   2117  CD2 HIE B 129     -28.393  22.366   3.673  1.00  0.00           C  
ATOM   2118  HD2 HIE B 129     -27.422  22.602   4.086  1.00  0.00           H  
ATOM   2119  C   HIE B 129     -29.007  21.040   6.873  1.00  0.00           C  
ATOM   2120  O   HIE B 129     -27.951  21.076   7.509  1.00  0.00           O  
ATOM   2121  N   HIE B 130     -29.911  22.021   6.988  1.00  0.00           N  
ATOM   2122  H   HIE B 130     -30.781  21.947   6.467  1.00  0.00           H  
ATOM   2123  CA  HIE B 130     -29.752  23.102   7.975  1.00  0.00           C  
ATOM   2124  HA  HIE B 130     -28.729  23.476   7.940  1.00  0.00           H  
ATOM   2125  CB  HIE B 130     -30.705  24.270   7.682  1.00  0.00           C  
ATOM   2126  HB2 HIE B 130     -30.667  24.957   8.530  1.00  0.00           H  
ATOM   2127  HB3 HIE B 130     -31.727  23.899   7.618  1.00  0.00           H  
ATOM   2128  CG  HIE B 130     -30.392  25.085   6.449  1.00  0.00           C  
ATOM   2129  ND1 HIE B 130     -31.252  26.038   5.902  1.00  0.00           N  
ATOM   2130  CE1 HIE B 130     -30.564  26.655   4.933  1.00  0.00           C  
ATOM   2131  HE1 HIE B 130     -30.944  27.482   4.348  1.00  0.00           H  
ATOM   2132  NE2 HIE B 130     -29.329  26.134   4.832  1.00  0.00           N  
ATOM   2133  HE2 HIE B 130     -28.595  26.490   4.236  1.00  0.00           H  
ATOM   2134  CD2 HIE B 130     -29.201  25.143   5.781  1.00  0.00           C  
ATOM   2135  HD2 HIE B 130     -28.314  24.567   6.004  1.00  0.00           H  
ATOM   2136  C   HIE B 130     -29.966  22.597   9.402  1.00  0.00           C  
ATOM   2137  O   HIE B 130     -29.181  22.934  10.287  1.00  0.00           O  
ATOM   2138  N   HIE B 131     -30.977  21.755   9.612  1.00  0.00           N  
ATOM   2139  H   HIE B 131     -31.535  21.482   8.815  1.00  0.00           H  
ATOM   2140  CA  HIE B 131     -31.339  21.191  10.919  1.00  0.00           C  
ATOM   2141  HA  HIE B 131     -31.196  21.945  11.696  1.00  0.00           H  
ATOM   2142  CB  HIE B 131     -32.829  20.829  10.888  1.00  0.00           C  
ATOM   2143  HB2 HIE B 131     -33.113  20.403  11.851  1.00  0.00           H  
ATOM   2144  HB3 HIE B 131     -33.014  20.081  10.116  1.00  0.00           H  
ATOM   2145  CG  HIE B 131     -33.692  22.038  10.632  1.00  0.00           C  
ATOM   2146  ND1 HIE B 131     -34.000  23.006  11.585  1.00  0.00           N  
ATOM   2147  CE1 HIE B 131     -34.689  23.956  10.940  1.00  0.00           C  
ATOM   2148  HE1 HIE B 131     -35.080  24.851  11.406  1.00  0.00           H  
ATOM   2149  NE2 HIE B 131     -34.810  23.644   9.638  1.00  0.00           N  
ATOM   2150  HE2 HIE B 131     -35.268  24.215   8.942  1.00  0.00           H  
ATOM   2151  CD2 HIE B 131     -34.182  22.438   9.422  1.00  0.00           C  
ATOM   2152  HD2 HIE B 131     -34.062  21.925   8.479  1.00  0.00           H  
ATOM   2153  C   HIE B 131     -30.487  19.981  11.313  1.00  0.00           C  
ATOM   2154  O   HIE B 131     -30.316  19.712  12.498  1.00  0.00           O  
ATOM   2155  N   HIE B 132     -29.937  19.259  10.332  1.00  0.00           N  
ATOM   2156  H   HIE B 132     -30.179  19.498   9.379  1.00  0.00           H  
ATOM   2157  CA  HIE B 132     -29.209  18.011  10.557  1.00  0.00           C  
ATOM   2158  HA  HIE B 132     -29.856  17.367  11.157  1.00  0.00           H  
ATOM   2159  CB  HIE B 132     -28.958  17.298   9.219  1.00  0.00           C  
ATOM   2160  HB2 HIE B 132     -28.180  17.824   8.664  1.00  0.00           H  
ATOM   2161  HB3 HIE B 132     -29.866  17.297   8.621  1.00  0.00           H  
ATOM   2162  CG  HIE B 132     -28.553  15.863   9.422  1.00  0.00           C  
ATOM   2163  ND1 HIE B 132     -29.256  14.958  10.216  1.00  0.00           N  
ATOM   2164  CE1 HIE B 132     -28.583  13.801  10.136  1.00  0.00           C  
ATOM   2165  HE1 HIE B 132     -28.889  12.878  10.613  1.00  0.00           H  
ATOM   2166  NE2 HIE B 132     -27.495  13.948   9.360  1.00  0.00           N  
ATOM   2167  HE2 HIE B 132     -26.860  13.204   9.103  1.00  0.00           H  
ATOM   2168  CD2 HIE B 132     -27.453  15.247   8.907  1.00  0.00           C  
ATOM   2169  HD2 HIE B 132     -26.705  15.704   8.275  1.00  0.00           H  
ATOM   2170  C   HIE B 132     -27.903  18.168  11.349  1.00  0.00           C  
ATOM   2171  O   HIE B 132     -27.296  19.248  11.406  1.00  0.00           O  
ATOM   2172  N   HIE B 133     -27.451  17.042  11.910  1.00  0.00           N  
ATOM   2173  H   HIE B 133     -28.010  16.201  11.799  1.00  0.00           H  
ATOM   2174  CA  HIE B 133     -26.152  16.891  12.552  1.00  0.00           C  
ATOM   2175  HA  HIE B 133     -26.155  17.517  13.443  1.00  0.00           H  
ATOM   2176  CB  HIE B 133     -25.918  15.436  12.976  1.00  0.00           C  
ATOM   2177  HB2 HIE B 133     -24.947  15.367  13.466  1.00  0.00           H  
ATOM   2178  HB3 HIE B 133     -25.891  14.810  12.083  1.00  0.00           H  
ATOM   2179  CG  HIE B 133     -26.954  14.874  13.911  1.00  0.00           C  
ATOM   2180  ND1 HIE B 133     -28.207  14.393  13.532  1.00  0.00           N  
ATOM   2181  CE1 HIE B 133     -28.773  13.922  14.655  1.00  0.00           C  
ATOM   2182  HE1 HIE B 133     -29.741  13.437  14.702  1.00  0.00           H  
ATOM   2183  NE2 HIE B 133     -27.927  14.042  15.691  1.00  0.00           N  
ATOM   2184  HE2 HIE B 133     -28.045  13.570  16.584  1.00  0.00           H  
ATOM   2185  CD2 HIE B 133     -26.778  14.655  15.244  1.00  0.00           C  
ATOM   2186  HD2 HIE B 133     -25.882  14.866  15.811  1.00  0.00           H  
ATOM   2187  C   HIE B 133     -25.005  17.346  11.648  1.00  0.00           C  
ATOM   2188  O   HIE B 133     -24.989  17.118  10.437  1.00  0.00           O  
ATOM   2189  N   LYS B 134     -24.009  17.967  12.271  1.00  0.00           N  
ATOM   2190  H   LYS B 134     -24.065  18.019  13.283  1.00  0.00           H  
ATOM   2191  CA  LYS B 134     -22.836  18.562  11.626  1.00  0.00           C  
ATOM   2192  HA  LYS B 134     -22.902  18.394  10.553  1.00  0.00           H  
ATOM   2193  CB  LYS B 134     -22.807  20.086  11.872  1.00  0.00           C  
ATOM   2194  HB2 LYS B 134     -22.487  20.291  12.896  1.00  0.00           H  
ATOM   2195  HB3 LYS B 134     -22.094  20.546  11.185  1.00  0.00           H  
ATOM   2196  CG  LYS B 134     -24.207  20.689  11.655  1.00  0.00           C  
ATOM   2197  HG2 LYS B 134     -24.631  20.250  10.750  1.00  0.00           H  
ATOM   2198  HG3 LYS B 134     -24.834  20.418  12.506  1.00  0.00           H  
ATOM   2199  CD  LYS B 134     -24.248  22.212  11.507  1.00  0.00           C  
ATOM   2200  HD2 LYS B 134     -23.657  22.672  12.301  1.00  0.00           H  
ATOM   2201  HD3 LYS B 134     -23.811  22.491  10.547  1.00  0.00           H  
ATOM   2202  CE  LYS B 134     -25.695  22.737  11.599  1.00  0.00           C  
ATOM   2203  HE2 LYS B 134     -25.991  22.732  12.652  1.00  0.00           H  
ATOM   2204  HE3 LYS B 134     -25.709  23.779  11.263  1.00  0.00           H  
ATOM   2205  NZ  LYS B 134     -26.679  21.930  10.824  1.00  0.00           N  
ATOM   2206  HZ1 LYS B 134     -26.806  20.997  11.223  1.00  0.00           H  
ATOM   2207  HZ2 LYS B 134     -27.600  22.364  10.842  1.00  0.00           H  
ATOM   2208  HZ3 LYS B 134     -26.414  21.806   9.857  1.00  0.00           H  
ATOM   2209  C   LYS B 134     -21.582  17.850  12.114  1.00  0.00           C  
ATOM   2210  O   LYS B 134     -21.612  17.211  13.168  1.00  0.00           O  
ATOM   2211  N   VAL B 135     -20.488  17.941  11.364  1.00  0.00           N  
ATOM   2212  H   VAL B 135     -20.505  18.500  10.528  1.00  0.00           H  
ATOM   2213  CA  VAL B 135     -19.199  17.434  11.844  1.00  0.00           C  
ATOM   2214  HA  VAL B 135     -19.341  16.391  12.131  1.00  0.00           H  
ATOM   2215  CB  VAL B 135     -18.107  17.479  10.756  1.00  0.00           C  
ATOM   2216  HB  VAL B 135     -17.682  18.483  10.712  1.00  0.00           H  
ATOM   2217  CG1 VAL B 135     -17.001  16.485  11.109  1.00  0.00           C  
ATOM   2218 HG11 VAL B 135     -17.385  15.464  11.124  1.00  0.00           H  
ATOM   2219 HG12 VAL B 135     -16.206  16.558  10.372  1.00  0.00           H  
ATOM   2220 HG13 VAL B 135     -16.573  16.732  12.075  1.00  0.00           H  
ATOM   2221  CG2 VAL B 135     -18.616  17.119   9.353  1.00  0.00           C  
ATOM   2222 HG21 VAL B 135     -19.159  16.174   9.380  1.00  0.00           H  
ATOM   2223 HG22 VAL B 135     -19.256  17.914   8.980  1.00  0.00           H  
ATOM   2224 HG23 VAL B 135     -17.771  17.028   8.669  1.00  0.00           H  
ATOM   2225  C   VAL B 135     -18.774  18.223  13.094  1.00  0.00           C  
ATOM   2226  O   VAL B 135     -18.967  19.435  13.160  1.00  0.00           O  
ATOM   2227  N   LEU B 136     -18.236  17.522  14.091  1.00  0.00           N  
ATOM   2228  H   LEU B 136     -18.172  16.520  13.954  1.00  0.00           H  
ATOM   2229  CA  LEU B 136     -17.652  18.064  15.325  1.00  0.00           C  
ATOM   2230  HA  LEU B 136     -17.896  19.125  15.406  1.00  0.00           H  
ATOM   2231  CB  LEU B 136     -18.290  17.306  16.506  1.00  0.00           C  
ATOM   2232  HB2 LEU B 136     -19.364  17.468  16.469  1.00  0.00           H  
ATOM   2233  HB3 LEU B 136     -18.103  16.240  16.367  1.00  0.00           H  
ATOM   2234  CG  LEU B 136     -17.788  17.697  17.910  1.00  0.00           C  
ATOM   2235  HG  LEU B 136     -16.703  17.644  17.949  1.00  0.00           H  
ATOM   2236  CD1 LEU B 136     -18.238  19.105  18.306  1.00  0.00           C  
ATOM   2237 HD11 LEU B 136     -17.875  19.339  19.307  1.00  0.00           H  
ATOM   2238 HD12 LEU B 136     -17.817  19.835  17.614  1.00  0.00           H  
ATOM   2239 HD13 LEU B 136     -19.325  19.174  18.292  1.00  0.00           H  
ATOM   2240  CD2 LEU B 136     -18.323  16.711  18.947  1.00  0.00           C  
ATOM   2241 HD21 LEU B 136     -17.943  16.977  19.933  1.00  0.00           H  
ATOM   2242 HD22 LEU B 136     -19.412  16.729  18.961  1.00  0.00           H  
ATOM   2243 HD23 LEU B 136     -17.988  15.704  18.703  1.00  0.00           H  
ATOM   2244  C   LEU B 136     -16.118  17.944  15.340  1.00  0.00           C  
ATOM   2245  O   LEU B 136     -15.451  18.728  16.007  1.00  0.00           O  
ATOM   2246  N   GLN B 137     -15.564  16.956  14.632  1.00  0.00           N  
ATOM   2247  H   GLN B 137     -16.169  16.362  14.085  1.00  0.00           H  
ATOM   2248  CA  GLN B 137     -14.125  16.720  14.506  1.00  0.00           C  
ATOM   2249  HA  GLN B 137     -13.603  17.669  14.649  1.00  0.00           H  
ATOM   2250  CB  GLN B 137     -13.653  15.738  15.597  1.00  0.00           C  
ATOM   2251  HB2 GLN B 137     -13.895  16.159  16.574  1.00  0.00           H  
ATOM   2252  HB3 GLN B 137     -14.180  14.791  15.484  1.00  0.00           H  
ATOM   2253  CG  GLN B 137     -12.137  15.477  15.530  1.00  0.00           C  
ATOM   2254  HG2 GLN B 137     -11.892  14.962  14.600  1.00  0.00           H  
ATOM   2255  HG3 GLN B 137     -11.622  16.439  15.533  1.00  0.00           H  
ATOM   2256  CD  GLN B 137     -11.600  14.630  16.684  1.00  0.00           C  
ATOM   2257  OE1 GLN B 137     -12.279  13.822  17.305  1.00  0.00           O  
ATOM   2258  NE2 GLN B 137     -10.334  14.762  17.014  1.00  0.00           N  
ATOM   2259 HE21 GLN B 137      -9.984  14.187  17.758  1.00  0.00           H  
ATOM   2260 HE22 GLN B 137      -9.739  15.371  16.478  1.00  0.00           H  
ATOM   2261  C   GLN B 137     -13.808  16.208  13.097  1.00  0.00           C  
ATOM   2262  O   GLN B 137     -14.448  15.266  12.632  1.00  0.00           O  
ATOM   2263  N   GLU B 138     -12.815  16.829  12.458  1.00  0.00           N  
ATOM   2264  H   GLU B 138     -12.394  17.627  12.909  1.00  0.00           H  
ATOM   2265  CA  GLU B 138     -12.427  16.640  11.054  1.00  0.00           C  
ATOM   2266  HA  GLU B 138     -13.189  17.135  10.453  1.00  0.00           H  
ATOM   2267  CB  GLU B 138     -11.089  17.373  10.817  1.00  0.00           C  
ATOM   2268  HB2 GLU B 138     -10.921  18.122  11.592  1.00  0.00           H  
ATOM   2269  HB3 GLU B 138     -10.269  16.660  10.895  1.00  0.00           H  
ATOM   2270  CG  GLU B 138     -11.016  18.057   9.446  1.00  0.00           C  
ATOM   2271  HG2 GLU B 138      -9.974  18.318   9.252  1.00  0.00           H  
ATOM   2272  HG3 GLU B 138     -11.328  17.348   8.674  1.00  0.00           H  
ATOM   2273  CD  GLU B 138     -11.869  19.334   9.354  1.00  0.00           C  
ATOM   2274  OE1 GLU B 138     -12.443  19.751  10.386  1.00  0.00           O  
ATOM   2275  OE2 GLU B 138     -11.966  19.861   8.223  1.00  0.00           O  
ATOM   2276  C   GLU B 138     -12.268  15.162  10.614  1.00  0.00           C  
ATOM   2277  O   GLU B 138     -11.603  14.393  11.321  1.00  0.00           O  
ATOM   2278  N   PRO B 139     -12.794  14.764   9.432  1.00  0.00           N  
ATOM   2279  CD  PRO B 139     -13.798  15.463   8.647  1.00  0.00           C  
ATOM   2280  HD2 PRO B 139     -13.296  16.125   7.948  1.00  0.00           H  
ATOM   2281  HD3 PRO B 139     -14.488  16.027   9.268  1.00  0.00           H  
ATOM   2282  CG  PRO B 139     -14.558  14.376   7.892  1.00  0.00           C  
ATOM   2283  HG2 PRO B 139     -15.032  14.754   6.990  1.00  0.00           H  
ATOM   2284  HG3 PRO B 139     -15.301  13.918   8.547  1.00  0.00           H  
ATOM   2285  CB  PRO B 139     -13.447  13.378   7.582  1.00  0.00           C  
ATOM   2286  HB2 PRO B 139     -12.885  13.719   6.714  1.00  0.00           H  
ATOM   2287  HB3 PRO B 139     -13.844  12.377   7.415  1.00  0.00           H  
ATOM   2288  CA  PRO B 139     -12.581  13.441   8.846  1.00  0.00           C  
ATOM   2289  HA  PRO B 139     -12.969  12.712   9.546  1.00  0.00           H  
ATOM   2290  C   PRO B 139     -11.102  13.117   8.605  1.00  0.00           C  
ATOM   2291  O   PRO B 139     -10.470  13.544   7.637  1.00  0.00           O  
ATOM   2292  N   THR B 140     -10.564  12.331   9.532  1.00  0.00           N  
ATOM   2293  H   THR B 140     -11.205  11.961  10.231  1.00  0.00           H  
ATOM   2294  CA  THR B 140      -9.159  11.919   9.622  1.00  0.00           C  
ATOM   2295  HA  THR B 140      -8.546  12.615   9.050  1.00  0.00           H  
ATOM   2296  CB  THR B 140      -8.718  11.989  11.092  1.00  0.00           C  
ATOM   2297  HB  THR B 140      -9.341  11.324  11.692  1.00  0.00           H  
ATOM   2298  CG2 THR B 140      -7.250  11.610  11.292  1.00  0.00           C  
ATOM   2299 HG21 THR B 140      -6.959  11.819  12.320  1.00  0.00           H  
ATOM   2300 HG22 THR B 140      -7.106  10.548  11.099  1.00  0.00           H  
ATOM   2301 HG23 THR B 140      -6.621  12.195  10.620  1.00  0.00           H  
ATOM   2302  OG1 THR B 140      -8.875  13.309  11.573  1.00  0.00           O  
ATOM   2303  HG1 THR B 140      -9.799  13.580  11.436  1.00  0.00           H  
ATOM   2304  C   THR B 140      -8.999  10.516   9.024  1.00  0.00           C  
ATOM   2305  O   THR B 140      -9.929   9.718   9.121  1.00  0.00           O  
ATOM   2306  N   CYS B 141      -7.867  10.185   8.386  1.00  0.00           N  
ATOM   2307  H   CYS B 141      -7.090  10.828   8.386  1.00  0.00           H  
ATOM   2308  CA  CYS B 141      -7.755   8.969   7.560  1.00  0.00           C  
ATOM   2309  HA  CYS B 141      -8.459   8.242   7.946  1.00  0.00           H  
ATOM   2310  CB  CYS B 141      -8.198   9.343   6.135  1.00  0.00           C  
ATOM   2311  HB2 CYS B 141      -9.169   9.840   6.191  1.00  0.00           H  
ATOM   2312  HB3 CYS B 141      -7.479  10.039   5.705  1.00  0.00           H  
ATOM   2313  SG  CYS B 141      -8.366   7.894   5.053  1.00  0.00           S  
ATOM   2314  HG  CYS B 141      -7.078   7.827   4.677  1.00  0.00           H  
ATOM   2315  C   CYS B 141      -6.365   8.303   7.630  1.00  0.00           C  
ATOM   2316  O   CYS B 141      -5.362   9.003   7.725  1.00  0.00           O  
ATOM   2317  N   VAL B 142      -6.297   6.965   7.599  1.00  0.00           N  
ATOM   2318  H   VAL B 142      -7.181   6.468   7.511  1.00  0.00           H  
ATOM   2319  CA  VAL B 142      -5.079   6.146   7.814  1.00  0.00           C  
ATOM   2320  HA  VAL B 142      -4.207   6.731   7.529  1.00  0.00           H  
ATOM   2321  CB  VAL B 142      -4.939   5.771   9.314  1.00  0.00           C  
ATOM   2322  HB  VAL B 142      -5.927   5.531   9.709  1.00  0.00           H  
ATOM   2323  CG1 VAL B 142      -4.039   4.558   9.596  1.00  0.00           C  
ATOM   2324 HG11 VAL B 142      -4.470   3.654   9.163  1.00  0.00           H  
ATOM   2325 HG12 VAL B 142      -3.041   4.721   9.188  1.00  0.00           H  
ATOM   2326 HG13 VAL B 142      -3.964   4.401  10.672  1.00  0.00           H  
ATOM   2327  CG2 VAL B 142      -4.370   6.938  10.135  1.00  0.00           C  
ATOM   2328 HG21 VAL B 142      -3.386   7.218   9.759  1.00  0.00           H  
ATOM   2329 HG22 VAL B 142      -4.287   6.657  11.185  1.00  0.00           H  
ATOM   2330 HG23 VAL B 142      -5.032   7.800  10.068  1.00  0.00           H  
ATOM   2331  C   VAL B 142      -5.097   4.895   6.926  1.00  0.00           C  
ATOM   2332  O   VAL B 142      -6.137   4.250   6.812  1.00  0.00           O  
ATOM   2333  N   SER B 143      -3.970   4.531   6.300  1.00  0.00           N  
ATOM   2334  H   SER B 143      -3.132   5.085   6.463  1.00  0.00           H  
ATOM   2335  CA  SER B 143      -3.863   3.371   5.393  1.00  0.00           C  
ATOM   2336  HA  SER B 143      -4.860   3.073   5.079  1.00  0.00           H  
ATOM   2337  CB  SER B 143      -3.096   3.785   4.132  1.00  0.00           C  
ATOM   2338  HB2 SER B 143      -3.558   4.682   3.717  1.00  0.00           H  
ATOM   2339  HB3 SER B 143      -2.063   4.015   4.400  1.00  0.00           H  
ATOM   2340  OG  SER B 143      -3.111   2.757   3.155  1.00  0.00           O  
ATOM   2341  HG  SER B 143      -4.002   2.726   2.781  1.00  0.00           H  
ATOM   2342  C   SER B 143      -3.201   2.144   6.039  1.00  0.00           C  
ATOM   2343  O   SER B 143      -2.192   2.283   6.733  1.00  0.00           O  
ATOM   2344  N   ASP B 144      -3.720   0.936   5.774  1.00  0.00           N  
ATOM   2345  H   ASP B 144      -4.597   0.864   5.260  1.00  0.00           H  
ATOM   2346  CA  ASP B 144      -2.990  -0.314   6.070  1.00  0.00           C  
ATOM   2347  HA  ASP B 144      -2.389  -0.140   6.964  1.00  0.00           H  
ATOM   2348  CB  ASP B 144      -3.956  -1.466   6.413  1.00  0.00           C  
ATOM   2349  HB2 ASP B 144      -3.385  -2.216   6.964  1.00  0.00           H  
ATOM   2350  HB3 ASP B 144      -4.731  -1.098   7.087  1.00  0.00           H  
ATOM   2351  CG  ASP B 144      -4.617  -2.170   5.220  1.00  0.00           C  
ATOM   2352  OD1 ASP B 144      -4.487  -1.725   4.060  1.00  0.00           O  
ATOM   2353  OD2 ASP B 144      -5.227  -3.243   5.438  1.00  0.00           O  
ATOM   2354  C   ASP B 144      -2.002  -0.717   4.949  1.00  0.00           C  
ATOM   2355  O   ASP B 144      -1.216  -1.651   5.120  1.00  0.00           O  
ATOM   2356  N   TYR B 145      -2.038  -0.004   3.817  1.00  0.00           N  
ATOM   2357  H   TYR B 145      -2.688   0.769   3.796  1.00  0.00           H  
ATOM   2358  CA  TYR B 145      -1.237  -0.200   2.602  1.00  0.00           C  
ATOM   2359  HA  TYR B 145      -1.646   0.504   1.877  1.00  0.00           H  
ATOM   2360  CB  TYR B 145       0.217   0.240   2.865  1.00  0.00           C  
ATOM   2361  HB2 TYR B 145       0.256   0.820   3.789  1.00  0.00           H  
ATOM   2362  HB3 TYR B 145       0.838  -0.641   3.025  1.00  0.00           H  
ATOM   2363  CG  TYR B 145       0.829   1.116   1.786  1.00  0.00           C  
ATOM   2364  CD1 TYR B 145       0.373   2.440   1.630  1.00  0.00           C  
ATOM   2365  HD1 TYR B 145      -0.439   2.809   2.243  1.00  0.00           H  
ATOM   2366  CE1 TYR B 145       0.968   3.284   0.674  1.00  0.00           C  
ATOM   2367  HE1 TYR B 145       0.627   4.296   0.541  1.00  0.00           H  
ATOM   2368  CZ  TYR B 145       2.033   2.817  -0.121  1.00  0.00           C  
ATOM   2369  OH  TYR B 145       2.611   3.656  -1.017  1.00  0.00           O  
ATOM   2370  HH  TYR B 145       3.454   3.293  -1.366  1.00  0.00           H  
ATOM   2371  CE2 TYR B 145       2.488   1.490   0.031  1.00  0.00           C  
ATOM   2372  HE2 TYR B 145       3.300   1.145  -0.588  1.00  0.00           H  
ATOM   2373  CD2 TYR B 145       1.878   0.638   0.976  1.00  0.00           C  
ATOM   2374  HD2 TYR B 145       2.212  -0.384   1.083  1.00  0.00           H  
ATOM   2375  C   TYR B 145      -1.384  -1.574   1.904  1.00  0.00           C  
ATOM   2376  O   TYR B 145      -0.519  -1.958   1.112  1.00  0.00           O  
ATOM   2377  N   MET B 146      -2.463  -2.327   2.171  1.00  0.00           N  
ATOM   2378  H   MET B 146      -3.118  -1.977   2.868  1.00  0.00           H  
ATOM   2379  CA  MET B 146      -2.740  -3.613   1.506  1.00  0.00           C  
ATOM   2380  HA  MET B 146      -2.382  -3.526   0.478  1.00  0.00           H  
ATOM   2381  CB  MET B 146      -1.937  -4.740   2.179  1.00  0.00           C  
ATOM   2382  HB2 MET B 146      -1.990  -5.616   1.535  1.00  0.00           H  
ATOM   2383  HB3 MET B 146      -0.889  -4.457   2.249  1.00  0.00           H  
ATOM   2384  CG  MET B 146      -2.449  -5.116   3.577  1.00  0.00           C  
ATOM   2385  HG2 MET B 146      -2.223  -4.297   4.262  1.00  0.00           H  
ATOM   2386  HG3 MET B 146      -3.531  -5.234   3.549  1.00  0.00           H  
ATOM   2387  SD  MET B 146      -1.746  -6.649   4.250  1.00  0.00           S  
ATOM   2388  CE  MET B 146      -2.480  -7.876   3.139  1.00  0.00           C  
ATOM   2389  HE1 MET B 146      -3.556  -7.713   3.069  1.00  0.00           H  
ATOM   2390  HE2 MET B 146      -2.037  -7.787   2.147  1.00  0.00           H  
ATOM   2391  HE3 MET B 146      -2.283  -8.875   3.529  1.00  0.00           H  
ATOM   2392  C   MET B 146      -4.223  -4.018   1.378  1.00  0.00           C  
ATOM   2393  O   MET B 146      -4.498  -5.108   0.878  1.00  0.00           O  
ATOM   2394  N   SER B 147      -5.189  -3.225   1.849  1.00  0.00           N  
ATOM   2395  H   SER B 147      -4.921  -2.390   2.367  1.00  0.00           H  
ATOM   2396  CA  SER B 147      -6.625  -3.476   1.638  1.00  0.00           C  
ATOM   2397  HA  SER B 147      -6.786  -3.730   0.592  1.00  0.00           H  
ATOM   2398  CB  SER B 147      -7.082  -4.661   2.499  1.00  0.00           C  
ATOM   2399  HB2 SER B 147      -6.443  -5.525   2.315  1.00  0.00           H  
ATOM   2400  HB3 SER B 147      -6.997  -4.377   3.547  1.00  0.00           H  
ATOM   2401  OG  SER B 147      -8.423  -5.033   2.250  1.00  0.00           O  
ATOM   2402  HG  SER B 147      -8.534  -5.131   1.299  1.00  0.00           H  
ATOM   2403  C   SER B 147      -7.505  -2.269   1.964  1.00  0.00           C  
ATOM   2404  O   SER B 147      -8.359  -1.908   1.152  1.00  0.00           O  
ATOM   2405  N   ILE B 148      -7.325  -1.668   3.145  1.00  0.00           N  
ATOM   2406  H   ILE B 148      -6.508  -1.919   3.697  1.00  0.00           H  
ATOM   2407  CA  ILE B 148      -8.267  -0.703   3.726  1.00  0.00           C  
ATOM   2408  HA  ILE B 148      -8.987  -0.414   2.966  1.00  0.00           H  
ATOM   2409  CB  ILE B 148      -9.063  -1.324   4.907  1.00  0.00           C  
ATOM   2410  HB  ILE B 148      -8.337  -1.707   5.628  1.00  0.00           H  
ATOM   2411  CG2 ILE B 148      -9.923  -0.280   5.651  1.00  0.00           C  
ATOM   2412 HG21 ILE B 148      -9.283   0.428   6.177  1.00  0.00           H  
ATOM   2413 HG22 ILE B 148     -10.556   0.261   4.948  1.00  0.00           H  
ATOM   2414 HG23 ILE B 148     -10.551  -0.772   6.397  1.00  0.00           H  
ATOM   2415  CG1 ILE B 148      -9.952  -2.520   4.491  1.00  0.00           C  
ATOM   2416 HG12 ILE B 148      -9.318  -3.307   4.091  1.00  0.00           H  
ATOM   2417 HG13 ILE B 148     -10.426  -2.926   5.386  1.00  0.00           H  
ATOM   2418  CD1 ILE B 148     -11.056  -2.217   3.465  1.00  0.00           C  
ATOM   2419 HD11 ILE B 148     -10.623  -1.878   2.526  1.00  0.00           H  
ATOM   2420 HD12 ILE B 148     -11.625  -3.127   3.275  1.00  0.00           H  
ATOM   2421 HD13 ILE B 148     -11.734  -1.454   3.843  1.00  0.00           H  
ATOM   2422  C   ILE B 148      -7.536   0.563   4.162  1.00  0.00           C  
ATOM   2423  O   ILE B 148      -6.592   0.507   4.954  1.00  0.00           O  
ATOM   2424  N   SER B 149      -8.053   1.715   3.735  1.00  0.00           N  
ATOM   2425  H   SER B 149      -8.838   1.671   3.090  1.00  0.00           H  
ATOM   2426  CA  SER B 149      -7.822   2.967   4.459  1.00  0.00           C  
ATOM   2427  HA  SER B 149      -7.002   2.813   5.152  1.00  0.00           H  
ATOM   2428  CB  SER B 149      -7.392   4.107   3.538  1.00  0.00           C  
ATOM   2429  HB2 SER B 149      -8.184   4.319   2.818  1.00  0.00           H  
ATOM   2430  HB3 SER B 149      -7.206   4.999   4.140  1.00  0.00           H  
ATOM   2431  OG  SER B 149      -6.200   3.739   2.858  1.00  0.00           O  
ATOM   2432  HG  SER B 149      -6.480   3.196   2.112  1.00  0.00           H  
ATOM   2433  C   SER B 149      -9.057   3.311   5.291  1.00  0.00           C  
ATOM   2434  O   SER B 149     -10.167   3.388   4.764  1.00  0.00           O  
ATOM   2435  N   BCN B 150      -8.885   3.465   6.601  1.00  0.00           N  
ATOM   2436  H27 BCN B 150      -7.926   3.497   6.933  1.00  0.00           H  
ATOM   2437  C2  BCN B 150      -9.945   3.867   7.501  1.00  0.00           C  
ATOM   2438  H   BCN B 150     -10.887   3.510   7.080  1.00  0.00           H  
ATOM   2439  C4  BCN B 150      -9.800   3.228   8.892  1.00  0.00           C  
ATOM   2440  H1  BCN B 150      -8.924   2.567   8.911  1.00  0.00           H  
ATOM   2441  H2  BCN B 150      -9.606   4.003   9.648  1.00  0.00           H  
ATOM   2442  C5  BCN B 150     -11.064   2.437   9.300  1.00  0.00           C  
ATOM   2443  H3  BCN B 150     -11.946   3.080   9.193  1.00  0.00           H  
ATOM   2444  H4  BCN B 150     -11.205   1.610   8.594  1.00  0.00           H  
ATOM   2445  C6  BCN B 150     -11.024   1.889  10.751  1.00  0.00           C  
ATOM   2446  H8  BCN B 150     -11.934   1.302  10.926  1.00  0.00           H  
ATOM   2447  H9  BCN B 150     -11.060   2.729  11.456  1.00  0.00           H  
ATOM   2448  C7  BCN B 150      -9.793   1.018  11.088  1.00  0.00           C  
ATOM   2449  H5  BCN B 150      -9.964   0.506  12.046  1.00  0.00           H  
ATOM   2450  H6  BCN B 150      -8.912   1.662  11.209  1.00  0.00           H  
ATOM   2451  N2  BCN B 150      -9.506   0.031  10.041  1.00  0.00           N  
ATOM   2452  H7  BCN B 150      -9.393   0.333   9.087  1.00  0.00           H  
ATOM   2453  C8  BCN B 150      -9.429  -1.317  10.224  1.00  0.00           C  
ATOM   2454  O1  BCN B 150      -9.621  -1.906  11.269  1.00  0.00           O  
ATOM   2455  O2  BCN B 150      -9.046  -1.851   9.040  1.00  0.00           O  
ATOM   2456  C9  BCN B 150      -8.997  -3.275   8.890  1.00  0.00           C  
ATOM   2457  H21 BCN B 150      -8.574  -3.760   9.781  1.00  0.00           H  
ATOM   2458  H22 BCN B 150      -8.368  -3.523   8.026  1.00  0.00           H  
ATOM   2459  C10 BCN B 150     -10.420  -3.749   8.619  1.00  0.00           C  
ATOM   2460  H23 BCN B 150     -10.961  -3.087   7.943  1.00  0.00           H  
ATOM   2461  C11 BCN B 150     -10.713  -5.226   8.491  1.00  0.00           C  
ATOM   2462  H12 BCN B 150      -9.902  -5.912   8.727  1.00  0.00           H  
ATOM   2463  C12 BCN B 150     -11.523  -5.720   7.264  1.00  0.00           C  
ATOM   2464  H13 BCN B 150     -12.231  -4.938   6.955  1.00  0.00           H  
ATOM   2465  H14 BCN B 150     -10.839  -5.857   6.416  1.00  0.00           H  
ATOM   2466  C13 BCN B 150     -12.305  -7.048   7.503  1.00  0.00           C  
ATOM   2467  H19 BCN B 150     -11.621  -7.879   7.715  1.00  0.00           H  
ATOM   2468  H20 BCN B 150     -12.923  -7.308   6.634  1.00  0.00           H  
ATOM   2469  C14 BCN B 150     -13.139  -6.776   8.660  1.00  0.00           C  
ATOM   2470  C15 BCN B 150     -13.544  -6.166   9.600  1.00  0.00           C  
ATOM   2471  C16 BCN B 150     -13.623  -5.073  10.551  1.00  0.00           C  
ATOM   2472  H17 BCN B 150     -13.277  -5.402  11.540  1.00  0.00           H  
ATOM   2473  H18 BCN B 150     -14.655  -4.712  10.640  1.00  0.00           H  
ATOM   2474  C17 BCN B 150     -12.688  -3.967   9.965  1.00  0.00           C  
ATOM   2475  H15 BCN B 150     -12.666  -3.121  10.663  1.00  0.00           H  
ATOM   2476  H16 BCN B 150     -13.129  -3.582   9.035  1.00  0.00           H  
ATOM   2477  C18 BCN B 150     -11.232  -4.431   9.699  1.00  0.00           C  
ATOM   2478  H11 BCN B 150     -10.714  -4.633  10.635  1.00  0.00           H  
ATOM   2479  C3  BCN B 150     -10.030   5.372   7.612  1.00  0.00           C  
ATOM   2480  O3  BCN B 150      -9.056   6.010   7.981  1.00  0.00           O  
ATOM   2481  N   CYS B 151     -11.209   5.936   7.336  1.00  0.00           N  
ATOM   2482  H   CYS B 151     -11.969   5.339   7.022  1.00  0.00           H  
ATOM   2483  CA  CYS B 151     -11.554   7.310   7.697  1.00  0.00           C  
ATOM   2484  HA  CYS B 151     -10.649   7.833   7.982  1.00  0.00           H  
ATOM   2485  CB  CYS B 151     -12.122   8.013   6.456  1.00  0.00           C  
ATOM   2486  HB2 CYS B 151     -11.373   7.995   5.662  1.00  0.00           H  
ATOM   2487  HB3 CYS B 151     -13.011   7.482   6.110  1.00  0.00           H  
ATOM   2488  SG  CYS B 151     -12.567   9.735   6.828  1.00  0.00           S  
ATOM   2489  HG  CYS B 151     -11.376  10.137   7.297  1.00  0.00           H  
ATOM   2490  C   CYS B 151     -12.512   7.323   8.907  1.00  0.00           C  
ATOM   2491  O   CYS B 151     -13.502   6.592   8.899  1.00  0.00           O  
ATOM   2492  N   GLU B 152     -12.248   8.144   9.932  1.00  0.00           N  
ATOM   2493  H   GLU B 152     -11.461   8.780   9.832  1.00  0.00           H  
ATOM   2494  CA  GLU B 152     -13.158   8.394  11.069  1.00  0.00           C  
ATOM   2495  HA  GLU B 152     -14.123   7.963  10.809  1.00  0.00           H  
ATOM   2496  CB  GLU B 152     -12.704   7.678  12.371  1.00  0.00           C  
ATOM   2497  HB2 GLU B 152     -13.587   7.226  12.821  1.00  0.00           H  
ATOM   2498  HB3 GLU B 152     -12.059   6.844  12.086  1.00  0.00           H  
ATOM   2499  CG  GLU B 152     -11.959   8.511  13.452  1.00  0.00           C  
ATOM   2500  HG2 GLU B 152     -11.126   7.900  13.806  1.00  0.00           H  
ATOM   2501  HG3 GLU B 152     -11.505   9.396  13.004  1.00  0.00           H  
ATOM   2502  CD  GLU B 152     -12.795   8.905  14.701  1.00  0.00           C  
ATOM   2503  OE1 GLU B 152     -12.522   9.962  15.326  1.00  0.00           O  
ATOM   2504  OE2 GLU B 152     -13.671   8.121  15.130  1.00  0.00           O  
ATOM   2505  C   GLU B 152     -13.430   9.892  11.257  1.00  0.00           C  
ATOM   2506  O   GLU B 152     -12.639  10.737  10.834  1.00  0.00           O  
ATOM   2507  N   TRP B 153     -14.560  10.207  11.887  1.00  0.00           N  
ATOM   2508  H   TRP B 153     -15.154   9.442  12.199  1.00  0.00           H  
ATOM   2509  CA  TRP B 153     -14.954  11.553  12.307  1.00  0.00           C  
ATOM   2510  HA  TRP B 153     -14.066  12.085  12.655  1.00  0.00           H  
ATOM   2511  CB  TRP B 153     -15.555  12.338  11.128  1.00  0.00           C  
ATOM   2512  HB2 TRP B 153     -15.698  13.375  11.431  1.00  0.00           H  
ATOM   2513  HB3 TRP B 153     -14.828  12.347  10.325  1.00  0.00           H  
ATOM   2514  CG  TRP B 153     -16.842  11.846  10.542  1.00  0.00           C  
ATOM   2515  CD1 TRP B 153     -18.078  12.252  10.907  1.00  0.00           C  
ATOM   2516  HD1 TRP B 153     -18.288  12.982  11.680  1.00  0.00           H  
ATOM   2517  NE1 TRP B 153     -19.024  11.607  10.135  1.00  0.00           N  
ATOM   2518  HE1 TRP B 153     -20.018  11.757  10.251  1.00  0.00           H  
ATOM   2519  CE2 TRP B 153     -18.439  10.761   9.215  1.00  0.00           C  
ATOM   2520  CZ2 TRP B 153     -18.955   9.929   8.209  1.00  0.00           C  
ATOM   2521  HZ2 TRP B 153     -20.019   9.875   8.044  1.00  0.00           H  
ATOM   2522  CH2 TRP B 153     -18.066   9.185   7.413  1.00  0.00           C  
ATOM   2523  HH2 TRP B 153     -18.442   8.557   6.617  1.00  0.00           H  
ATOM   2524  CZ3 TRP B 153     -16.682   9.261   7.652  1.00  0.00           C  
ATOM   2525  HZ3 TRP B 153     -15.994   8.676   7.057  1.00  0.00           H  
ATOM   2526  CE3 TRP B 153     -16.175  10.107   8.657  1.00  0.00           C  
ATOM   2527  HE3 TRP B 153     -15.107  10.181   8.811  1.00  0.00           H  
ATOM   2528  CD2 TRP B 153     -17.038  10.877   9.466  1.00  0.00           C  
ATOM   2529  C   TRP B 153     -15.956  11.493  13.465  1.00  0.00           C  
ATOM   2530  O   TRP B 153     -16.492  10.438  13.808  1.00  0.00           O  
ATOM   2531  N   LYS B 154     -16.268  12.652  14.053  1.00  0.00           N  
ATOM   2532  H   LYS B 154     -15.810  13.487  13.706  1.00  0.00           H  
ATOM   2533  CA  LYS B 154     -17.330  12.794  15.064  1.00  0.00           C  
ATOM   2534  HA  LYS B 154     -17.855  11.842  15.168  1.00  0.00           H  
ATOM   2535  CB  LYS B 154     -16.740  13.146  16.439  1.00  0.00           C  
ATOM   2536  HB2 LYS B 154     -16.222  14.104  16.382  1.00  0.00           H  
ATOM   2537  HB3 LYS B 154     -17.551  13.236  17.165  1.00  0.00           H  
ATOM   2538  CG  LYS B 154     -15.767  12.049  16.902  1.00  0.00           C  
ATOM   2539  HG2 LYS B 154     -16.301  11.101  16.971  1.00  0.00           H  
ATOM   2540  HG3 LYS B 154     -14.970  11.950  16.166  1.00  0.00           H  
ATOM   2541  CD  LYS B 154     -15.130  12.352  18.259  1.00  0.00           C  
ATOM   2542  HD2 LYS B 154     -14.631  13.321  18.224  1.00  0.00           H  
ATOM   2543  HD3 LYS B 154     -15.915  12.404  19.016  1.00  0.00           H  
ATOM   2544  CE  LYS B 154     -14.123  11.259  18.656  1.00  0.00           C  
ATOM   2545  HE2 LYS B 154     -13.720  11.521  19.638  1.00  0.00           H  
ATOM   2546  HE3 LYS B 154     -14.651  10.305  18.748  1.00  0.00           H  
ATOM   2547  NZ  LYS B 154     -13.006  11.128  17.681  1.00  0.00           N  
ATOM   2548  HZ1 LYS B 154     -12.638  12.040  17.420  1.00  0.00           H  
ATOM   2549  HZ2 LYS B 154     -12.253  10.549  18.017  1.00  0.00           H  
ATOM   2550  HZ3 LYS B 154     -13.275  10.677  16.797  1.00  0.00           H  
ATOM   2551  C   LYS B 154     -18.372  13.799  14.602  1.00  0.00           C  
ATOM   2552  O   LYS B 154     -18.041  14.764  13.917  1.00  0.00           O  
ATOM   2553  N   MET B 155     -19.625  13.570  14.978  1.00  0.00           N  
ATOM   2554  H   MET B 155     -19.798  12.731  15.523  1.00  0.00           H  
ATOM   2555  CA  MET B 155     -20.763  14.464  14.743  1.00  0.00           C  
ATOM   2556  HA  MET B 155     -20.511  15.163  13.949  1.00  0.00           H  
ATOM   2557  CB  MET B 155     -21.979  13.638  14.285  1.00  0.00           C  
ATOM   2558  HB2 MET B 155     -22.253  12.944  15.081  1.00  0.00           H  
ATOM   2559  HB3 MET B 155     -22.824  14.303  14.111  1.00  0.00           H  
ATOM   2560  CG  MET B 155     -21.710  12.821  13.010  1.00  0.00           C  
ATOM   2561  HG2 MET B 155     -20.889  12.131  13.206  1.00  0.00           H  
ATOM   2562  HG3 MET B 155     -22.591  12.214  12.801  1.00  0.00           H  
ATOM   2563  SD  MET B 155     -21.306  13.767  11.511  1.00  0.00           S  
ATOM   2564  CE  MET B 155     -22.890  14.584  11.194  1.00  0.00           C  
ATOM   2565  HE1 MET B 155     -22.841  15.127  10.252  1.00  0.00           H  
ATOM   2566  HE2 MET B 155     -23.688  13.845  11.137  1.00  0.00           H  
ATOM   2567  HE3 MET B 155     -23.101  15.286  11.997  1.00  0.00           H  
ATOM   2568  C   MET B 155     -21.087  15.284  16.005  1.00  0.00           C  
ATOM   2569  O   MET B 155     -20.696  14.911  17.109  1.00  0.00           O  
ATOM   2570  N   ASN B 156     -21.838  16.381  15.875  1.00  0.00           N  
ATOM   2571  H   ASN B 156     -22.096  16.672  14.935  1.00  0.00           H  
ATOM   2572  CA  ASN B 156     -22.227  17.249  17.004  1.00  0.00           C  
ATOM   2573  HA  ASN B 156     -21.341  17.397  17.621  1.00  0.00           H  
ATOM   2574  CB  ASN B 156     -22.655  18.632  16.474  1.00  0.00           C  
ATOM   2575  HB2 ASN B 156     -22.634  19.336  17.306  1.00  0.00           H  
ATOM   2576  HB3 ASN B 156     -21.948  18.981  15.721  1.00  0.00           H  
ATOM   2577  CG  ASN B 156     -24.049  18.623  15.874  1.00  0.00           C  
ATOM   2578  OD1 ASN B 156     -24.391  17.776  15.068  1.00  0.00           O  
ATOM   2579  ND2 ASN B 156     -24.908  19.547  16.233  1.00  0.00           N  
ATOM   2580 HD21 ASN B 156     -25.849  19.436  15.900  1.00  0.00           H  
ATOM   2581 HD22 ASN B 156     -24.678  20.197  16.964  1.00  0.00           H  
ATOM   2582  C   ASN B 156     -23.288  16.637  17.952  1.00  0.00           C  
ATOM   2583  O   ASN B 156     -23.781  17.318  18.847  1.00  0.00           O  
ATOM   2584  N   GLY B 157     -23.646  15.370  17.743  1.00  0.00           N  
ATOM   2585  H   GLY B 157     -23.185  14.882  16.990  1.00  0.00           H  
ATOM   2586  CA  GLY B 157     -24.559  14.569  18.554  1.00  0.00           C  
ATOM   2587  HA2 GLY B 157     -24.174  14.509  19.572  1.00  0.00           H  
ATOM   2588  HA3 GLY B 157     -25.544  15.036  18.576  1.00  0.00           H  
ATOM   2589  C   GLY B 157     -24.691  13.153  17.969  1.00  0.00           C  
ATOM   2590  O   GLY B 157     -24.269  12.933  16.831  1.00  0.00           O  
ATOM   2591  N   PRO B 158     -25.264  12.183  18.702  1.00  0.00           N  
ATOM   2592  CD  PRO B 158     -25.835  12.328  20.034  1.00  0.00           C  
ATOM   2593  HD2 PRO B 158     -26.428  13.240  20.117  1.00  0.00           H  
ATOM   2594  HD3 PRO B 158     -25.037  12.327  20.777  1.00  0.00           H  
ATOM   2595  CG  PRO B 158     -26.730  11.104  20.234  1.00  0.00           C  
ATOM   2596  HG2 PRO B 158     -27.731  11.315  19.854  1.00  0.00           H  
ATOM   2597  HG3 PRO B 158     -26.774  10.802  21.281  1.00  0.00           H  
ATOM   2598  CB  PRO B 158     -26.061  10.038  19.363  1.00  0.00           C  
ATOM   2599  HB2 PRO B 158     -26.765   9.265  19.054  1.00  0.00           H  
ATOM   2600  HB3 PRO B 158     -25.227   9.595  19.909  1.00  0.00           H  
ATOM   2601  CA  PRO B 158     -25.523  10.842  18.176  1.00  0.00           C  
ATOM   2602  HA  PRO B 158     -24.595  10.393  17.825  1.00  0.00           H  
ATOM   2603  C   PRO B 158     -26.520  10.891  17.008  1.00  0.00           C  
ATOM   2604  O   PRO B 158     -27.520  11.611  17.073  1.00  0.00           O  
ATOM   2605  N   THR B 159     -26.253  10.129  15.944  1.00  0.00           N  
ATOM   2606  H   THR B 159     -25.443   9.522  15.968  1.00  0.00           H  
ATOM   2607  CA  THR B 159     -27.046  10.124  14.701  1.00  0.00           C  
ATOM   2608  HA  THR B 159     -28.094  10.279  14.958  1.00  0.00           H  
ATOM   2609  CB  THR B 159     -26.609  11.288  13.793  1.00  0.00           C  
ATOM   2610  HB  THR B 159     -26.491  12.167  14.418  1.00  0.00           H  
ATOM   2611  CG2 THR B 159     -25.290  11.074  13.050  1.00  0.00           C  
ATOM   2612 HG21 THR B 159     -24.499  10.855  13.769  1.00  0.00           H  
ATOM   2613 HG22 THR B 159     -25.378  10.252  12.340  1.00  0.00           H  
ATOM   2614 HG23 THR B 159     -25.036  11.985  12.509  1.00  0.00           H  
ATOM   2615  OG1 THR B 159     -27.597  11.571  12.830  1.00  0.00           O  
ATOM   2616  HG1 THR B 159     -27.868  12.495  12.974  1.00  0.00           H  
ATOM   2617  C   THR B 159     -26.934   8.770  13.994  1.00  0.00           C  
ATOM   2618  O   THR B 159     -25.903   8.103  14.108  1.00  0.00           O  
ATOM   2619  N   GLN B 160     -27.979   8.330  13.281  1.00  0.00           N  
ATOM   2620  H   GLN B 160     -28.779   8.934  13.159  1.00  0.00           H  
ATOM   2621  CA  GLN B 160     -27.977   7.034  12.593  1.00  0.00           C  
ATOM   2622  HA  GLN B 160     -27.451   6.324  13.234  1.00  0.00           H  
ATOM   2623  CB  GLN B 160     -29.412   6.502  12.455  1.00  0.00           C  
ATOM   2624  HB2 GLN B 160     -29.875   6.563  13.440  1.00  0.00           H  
ATOM   2625  HB3 GLN B 160     -29.988   7.119  11.764  1.00  0.00           H  
ATOM   2626  CG  GLN B 160     -29.426   5.035  11.982  1.00  0.00           C  
ATOM   2627  HG2 GLN B 160     -29.302   5.007  10.899  1.00  0.00           H  
ATOM   2628  HG3 GLN B 160     -28.587   4.501  12.430  1.00  0.00           H  
ATOM   2629  CD  GLN B 160     -30.692   4.267  12.365  1.00  0.00           C  
ATOM   2630  OE1 GLN B 160     -31.464   4.621  13.242  1.00  0.00           O  
ATOM   2631  NE2 GLN B 160     -30.947   3.141  11.739  1.00  0.00           N  
ATOM   2632 HE21 GLN B 160     -31.777   2.658  12.026  1.00  0.00           H  
ATOM   2633 HE22 GLN B 160     -30.331   2.811  11.019  1.00  0.00           H  
ATOM   2634  C   GLN B 160     -27.179   7.122  11.282  1.00  0.00           C  
ATOM   2635  O   GLN B 160     -27.718   7.299  10.188  1.00  0.00           O  
ATOM   2636  N   CYS B 161     -25.855   7.071  11.419  1.00  0.00           N  
ATOM   2637  H   CYS B 161     -25.488   7.021  12.361  1.00  0.00           H  
ATOM   2638  CA  CYS B 161     -24.914   7.353  10.340  1.00  0.00           C  
ATOM   2639  HA  CYS B 161     -25.138   8.350   9.961  1.00  0.00           H  
ATOM   2640  CB  CYS B 161     -23.496   7.366  10.930  1.00  0.00           C  
ATOM   2641  HB2 CYS B 161     -22.782   7.620  10.146  1.00  0.00           H  
ATOM   2642  HB3 CYS B 161     -23.427   8.124  11.713  1.00  0.00           H  
ATOM   2643  SG  CYS B 161     -23.047   5.755  11.629  1.00  0.00           S  
ATOM   2644  HG  CYS B 161     -23.788   5.823  12.741  1.00  0.00           H  
ATOM   2645  C   CYS B 161     -25.045   6.411   9.130  1.00  0.00           C  
ATOM   2646  O   CYS B 161     -24.897   6.879   8.007  1.00  0.00           O  
ATOM   2647  N   SER B 162     -25.411   5.143   9.323  1.00  0.00           N  
ATOM   2648  H   SER B 162     -25.518   4.796  10.264  1.00  0.00           H  
ATOM   2649  CA  SER B 162     -25.588   4.186   8.222  1.00  0.00           C  
ATOM   2650  HA  SER B 162     -24.698   4.234   7.596  1.00  0.00           H  
ATOM   2651  CB  SER B 162     -25.671   2.769   8.787  1.00  0.00           C  
ATOM   2652  HB2 SER B 162     -25.800   2.057   7.970  1.00  0.00           H  
ATOM   2653  HB3 SER B 162     -24.739   2.536   9.306  1.00  0.00           H  
ATOM   2654  OG  SER B 162     -26.754   2.655   9.692  1.00  0.00           O  
ATOM   2655  HG  SER B 162     -26.686   1.785  10.103  1.00  0.00           H  
ATOM   2656  C   SER B 162     -26.796   4.477   7.314  1.00  0.00           C  
ATOM   2657  O   SER B 162     -26.873   3.903   6.228  1.00  0.00           O  
ATOM   2658  N   THR B 163     -27.722   5.365   7.710  1.00  0.00           N  
ATOM   2659  H   THR B 163     -27.633   5.768   8.634  1.00  0.00           H  
ATOM   2660  CA  THR B 163     -28.823   5.841   6.846  1.00  0.00           C  
ATOM   2661  HA  THR B 163     -28.836   5.254   5.928  1.00  0.00           H  
ATOM   2662  CB  THR B 163     -30.202   5.657   7.509  1.00  0.00           C  
ATOM   2663  HB  THR B 163     -30.965   6.006   6.813  1.00  0.00           H  
ATOM   2664  CG2 THR B 163     -30.507   4.200   7.852  1.00  0.00           C  
ATOM   2665 HG21 THR B 163     -31.510   4.131   8.273  1.00  0.00           H  
ATOM   2666 HG22 THR B 163     -30.455   3.592   6.949  1.00  0.00           H  
ATOM   2667 HG23 THR B 163     -29.787   3.825   8.580  1.00  0.00           H  
ATOM   2668  OG1 THR B 163     -30.325   6.394   8.705  1.00  0.00           O  
ATOM   2669  HG1 THR B 163     -30.367   7.330   8.487  1.00  0.00           H  
ATOM   2670  C   THR B 163     -28.648   7.298   6.407  1.00  0.00           C  
ATOM   2671  O   THR B 163     -28.932   7.630   5.258  1.00  0.00           O  
ATOM   2672  N   GLU B 164     -28.199   8.185   7.303  1.00  0.00           N  
ATOM   2673  H   GLU B 164     -27.992   7.851   8.240  1.00  0.00           H  
ATOM   2674  CA  GLU B 164     -28.111   9.636   7.045  1.00  0.00           C  
ATOM   2675  HA  GLU B 164     -28.821   9.903   6.258  1.00  0.00           H  
ATOM   2676  CB  GLU B 164     -28.534  10.413   8.307  1.00  0.00           C  
ATOM   2677  HB2 GLU B 164     -27.988  10.004   9.158  1.00  0.00           H  
ATOM   2678  HB3 GLU B 164     -28.240  11.458   8.217  1.00  0.00           H  
ATOM   2679  CG  GLU B 164     -30.046  10.348   8.613  1.00  0.00           C  
ATOM   2680  HG2 GLU B 164     -30.422   9.345   8.400  1.00  0.00           H  
ATOM   2681  HG3 GLU B 164     -30.167  10.514   9.687  1.00  0.00           H  
ATOM   2682  CD  GLU B 164     -30.913  11.391   7.875  1.00  0.00           C  
ATOM   2683  OE1 GLU B 164     -32.100  11.564   8.241  1.00  0.00           O  
ATOM   2684  OE2 GLU B 164     -30.445  12.079   6.938  1.00  0.00           O  
ATOM   2685  C   GLU B 164     -26.737  10.131   6.538  1.00  0.00           C  
ATOM   2686  O   GLU B 164     -26.661  11.268   6.080  1.00  0.00           O  
ATOM   2687  N   LEU B 165     -25.651   9.343   6.585  1.00  0.00           N  
ATOM   2688  H   LEU B 165     -25.754   8.386   6.910  1.00  0.00           H  
ATOM   2689  CA  LEU B 165     -24.298   9.767   6.161  1.00  0.00           C  
ATOM   2690  HA  LEU B 165     -24.354  10.765   5.727  1.00  0.00           H  
ATOM   2691  CB  LEU B 165     -23.358   9.848   7.390  1.00  0.00           C  
ATOM   2692  HB2 LEU B 165     -23.437   8.916   7.944  1.00  0.00           H  
ATOM   2693  HB3 LEU B 165     -22.330   9.928   7.041  1.00  0.00           H  
ATOM   2694  CG  LEU B 165     -23.627  11.022   8.356  1.00  0.00           C  
ATOM   2695  HG  LEU B 165     -24.698  11.191   8.454  1.00  0.00           H  
ATOM   2696  CD1 LEU B 165     -23.051  10.744   9.747  1.00  0.00           C  
ATOM   2697 HD11 LEU B 165     -22.016  10.413   9.672  1.00  0.00           H  
ATOM   2698 HD12 LEU B 165     -23.106  11.642  10.358  1.00  0.00           H  
ATOM   2699 HD13 LEU B 165     -23.644   9.978  10.235  1.00  0.00           H  
ATOM   2700  CD2 LEU B 165     -22.959  12.303   7.864  1.00  0.00           C  
ATOM   2701 HD21 LEU B 165     -21.876  12.214   7.919  1.00  0.00           H  
ATOM   2702 HD22 LEU B 165     -23.241  12.479   6.829  1.00  0.00           H  
ATOM   2703 HD23 LEU B 165     -23.283  13.149   8.469  1.00  0.00           H  
ATOM   2704  C   LEU B 165     -23.715   8.862   5.053  1.00  0.00           C  
ATOM   2705  O   LEU B 165     -24.040   7.682   4.949  1.00  0.00           O  
ATOM   2706  N   ARG B 166     -22.817   9.412   4.224  1.00  0.00           N  
ATOM   2707  H   ARG B 166     -22.645  10.414   4.313  1.00  0.00           H  
ATOM   2708  CA  ARG B 166     -22.015   8.683   3.220  1.00  0.00           C  
ATOM   2709  HA  ARG B 166     -21.734   7.708   3.622  1.00  0.00           H  
ATOM   2710  CB  ARG B 166     -22.804   8.488   1.908  1.00  0.00           C  
ATOM   2711  HB2 ARG B 166     -23.660   9.165   1.874  1.00  0.00           H  
ATOM   2712  HB3 ARG B 166     -22.162   8.727   1.058  1.00  0.00           H  
ATOM   2713  CG  ARG B 166     -23.273   7.036   1.748  1.00  0.00           C  
ATOM   2714  HG2 ARG B 166     -22.416   6.374   1.864  1.00  0.00           H  
ATOM   2715  HG3 ARG B 166     -24.006   6.799   2.518  1.00  0.00           H  
ATOM   2716  CD  ARG B 166     -23.879   6.779   0.367  1.00  0.00           C  
ATOM   2717  HD2 ARG B 166     -23.172   7.126  -0.391  1.00  0.00           H  
ATOM   2718  HD3 ARG B 166     -24.014   5.703   0.244  1.00  0.00           H  
ATOM   2719  NE  ARG B 166     -25.188   7.442   0.212  1.00  0.00           N  
ATOM   2720  HE  ARG B 166     -25.689   7.650   1.062  1.00  0.00           H  
ATOM   2721  CZ  ARG B 166     -25.777   7.757  -0.924  1.00  0.00           C  
ATOM   2722  NH1 ARG B 166     -25.207   7.550  -2.080  1.00  0.00           N  
ATOM   2723 HH11 ARG B 166     -24.281   7.156  -2.095  1.00  0.00           H  
ATOM   2724 HH12 ARG B 166     -25.664   7.814  -2.931  1.00  0.00           H  
ATOM   2725  NH2 ARG B 166     -26.964   8.294  -0.912  1.00  0.00           N  
ATOM   2726 HH21 ARG B 166     -27.412   8.493  -0.032  1.00  0.00           H  
ATOM   2727 HH22 ARG B 166     -27.432   8.525  -1.768  1.00  0.00           H  
ATOM   2728  C   ARG B 166     -20.725   9.438   2.925  1.00  0.00           C  
ATOM   2729  O   ARG B 166     -20.730  10.664   2.911  1.00  0.00           O  
ATOM   2730  N   LEU B 167     -19.640   8.722   2.636  1.00  0.00           N  
ATOM   2731  H   LEU B 167     -19.710   7.709   2.625  1.00  0.00           H  
ATOM   2732  CA  LEU B 167     -18.365   9.309   2.220  1.00  0.00           C  
ATOM   2733  HA  LEU B 167     -18.428  10.394   2.298  1.00  0.00           H  
ATOM   2734  CB  LEU B 167     -17.263   8.827   3.183  1.00  0.00           C  
ATOM   2735  HB2 LEU B 167     -17.597   8.995   4.208  1.00  0.00           H  
ATOM   2736  HB3 LEU B 167     -17.133   7.751   3.047  1.00  0.00           H  
ATOM   2737  CG  LEU B 167     -15.901   9.522   2.999  1.00  0.00           C  
ATOM   2738  HG  LEU B 167     -15.576   9.430   1.963  1.00  0.00           H  
ATOM   2739  CD1 LEU B 167     -15.942  11.001   3.390  1.00  0.00           C  
ATOM   2740 HD11 LEU B 167     -14.945  11.434   3.302  1.00  0.00           H  
ATOM   2741 HD12 LEU B 167     -16.607  11.552   2.730  1.00  0.00           H  
ATOM   2742 HD13 LEU B 167     -16.283  11.109   4.421  1.00  0.00           H  
ATOM   2743  CD2 LEU B 167     -14.866   8.856   3.899  1.00  0.00           C  
ATOM   2744 HD21 LEU B 167     -15.154   8.962   4.943  1.00  0.00           H  
ATOM   2745 HD22 LEU B 167     -13.892   9.323   3.753  1.00  0.00           H  
ATOM   2746 HD23 LEU B 167     -14.790   7.802   3.654  1.00  0.00           H  
ATOM   2747  C   LEU B 167     -18.096   8.968   0.749  1.00  0.00           C  
ATOM   2748  O   LEU B 167     -18.208   7.806   0.349  1.00  0.00           O  
ATOM   2749  N   LEU B 168     -17.792   9.971  -0.069  1.00  0.00           N  
ATOM   2750  H   LEU B 168     -17.743  10.915   0.309  1.00  0.00           H  
ATOM   2751  CA  LEU B 168     -17.407   9.828  -1.471  1.00  0.00           C  
ATOM   2752  HA  LEU B 168     -17.617   8.812  -1.799  1.00  0.00           H  
ATOM   2753  CB  LEU B 168     -18.216  10.787  -2.364  1.00  0.00           C  
ATOM   2754  HB2 LEU B 168     -18.057  11.816  -2.040  1.00  0.00           H  
ATOM   2755  HB3 LEU B 168     -17.808  10.693  -3.372  1.00  0.00           H  
ATOM   2756  CG  LEU B 168     -19.728  10.483  -2.421  1.00  0.00           C  
ATOM   2757  HG  LEU B 168     -19.888   9.412  -2.313  1.00  0.00           H  
ATOM   2758  CD1 LEU B 168     -20.535  11.211  -1.342  1.00  0.00           C  
ATOM   2759 HD11 LEU B 168     -21.594  10.983  -1.453  1.00  0.00           H  
ATOM   2760 HD12 LEU B 168     -20.217  10.895  -0.352  1.00  0.00           H  
ATOM   2761 HD13 LEU B 168     -20.382  12.288  -1.427  1.00  0.00           H  
ATOM   2762  CD2 LEU B 168     -20.297  10.904  -3.777  1.00  0.00           C  
ATOM   2763 HD21 LEU B 168     -20.136  11.971  -3.932  1.00  0.00           H  
ATOM   2764 HD22 LEU B 168     -19.794  10.351  -4.573  1.00  0.00           H  
ATOM   2765 HD23 LEU B 168     -21.363  10.687  -3.821  1.00  0.00           H  
ATOM   2766  C   LEU B 168     -15.899  10.052  -1.623  1.00  0.00           C  
ATOM   2767  O   LEU B 168     -15.316  10.876  -0.916  1.00  0.00           O  
ATOM   2768  N   TYR B 169     -15.267   9.307  -2.530  1.00  0.00           N  
ATOM   2769  H   TYR B 169     -15.807   8.669  -3.111  1.00  0.00           H  
ATOM   2770  CA  TYR B 169     -13.818   9.334  -2.724  1.00  0.00           C  
ATOM   2771  HA  TYR B 169     -13.473  10.347  -2.513  1.00  0.00           H  
ATOM   2772  CB  TYR B 169     -13.123   8.399  -1.715  1.00  0.00           C  
ATOM   2773  HB2 TYR B 169     -12.046   8.544  -1.812  1.00  0.00           H  
ATOM   2774  HB3 TYR B 169     -13.393   8.733  -0.713  1.00  0.00           H  
ATOM   2775  CG  TYR B 169     -13.422   6.906  -1.775  1.00  0.00           C  
ATOM   2776  CD1 TYR B 169     -14.657   6.409  -1.309  1.00  0.00           C  
ATOM   2777  HD1 TYR B 169     -15.421   7.093  -0.965  1.00  0.00           H  
ATOM   2778  CE1 TYR B 169     -14.887   5.020  -1.250  1.00  0.00           C  
ATOM   2779  HE1 TYR B 169     -15.822   4.639  -0.878  1.00  0.00           H  
ATOM   2780  CZ  TYR B 169     -13.874   4.119  -1.641  1.00  0.00           C  
ATOM   2781  OH  TYR B 169     -14.083   2.780  -1.552  1.00  0.00           O  
ATOM   2782  HH  TYR B 169     -15.026   2.583  -1.522  1.00  0.00           H  
ATOM   2783  CE2 TYR B 169     -12.638   4.612  -2.108  1.00  0.00           C  
ATOM   2784  HE2 TYR B 169     -11.870   3.909  -2.402  1.00  0.00           H  
ATOM   2785  CD2 TYR B 169     -12.418   6.002  -2.178  1.00  0.00           C  
ATOM   2786  HD2 TYR B 169     -11.466   6.376  -2.529  1.00  0.00           H  
ATOM   2787  C   TYR B 169     -13.439   9.036  -4.178  1.00  0.00           C  
ATOM   2788  O   TYR B 169     -14.030   8.174  -4.821  1.00  0.00           O  
ATOM   2789  N   GLN B 170     -12.439   9.746  -4.701  1.00  0.00           N  
ATOM   2790  H   GLN B 170     -11.969  10.428  -4.117  1.00  0.00           H  
ATOM   2791  CA  GLN B 170     -11.961   9.601  -6.081  1.00  0.00           C  
ATOM   2792  HA  GLN B 170     -12.166   8.584  -6.423  1.00  0.00           H  
ATOM   2793  CB  GLN B 170     -12.723  10.565  -7.010  1.00  0.00           C  
ATOM   2794  HB2 GLN B 170     -13.791  10.366  -6.905  1.00  0.00           H  
ATOM   2795  HB3 GLN B 170     -12.534  11.594  -6.699  1.00  0.00           H  
ATOM   2796  CG  GLN B 170     -12.351  10.414  -8.497  1.00  0.00           C  
ATOM   2797  HG2 GLN B 170     -11.334  10.766  -8.666  1.00  0.00           H  
ATOM   2798  HG3 GLN B 170     -12.396   9.361  -8.772  1.00  0.00           H  
ATOM   2799  CD  GLN B 170     -13.284  11.198  -9.418  1.00  0.00           C  
ATOM   2800  OE1 GLN B 170     -13.925  12.160  -9.030  1.00  0.00           O  
ATOM   2801  NE2 GLN B 170     -13.393  10.834 -10.676  1.00  0.00           N  
ATOM   2802 HE21 GLN B 170     -14.049  11.341 -11.237  1.00  0.00           H  
ATOM   2803 HE22 GLN B 170     -12.888  10.030 -11.043  1.00  0.00           H  
ATOM   2804  C   GLN B 170     -10.447   9.818  -6.124  1.00  0.00           C  
ATOM   2805  O   GLN B 170      -9.917  10.650  -5.387  1.00  0.00           O  
ATOM   2806  N   LEU B 171      -9.746   9.043  -6.953  1.00  0.00           N  
ATOM   2807  H   LEU B 171     -10.259   8.434  -7.574  1.00  0.00           H  
ATOM   2808  CA  LEU B 171      -8.296   9.132  -7.152  1.00  0.00           C  
ATOM   2809  HA  LEU B 171      -7.829   9.369  -6.195  1.00  0.00           H  
ATOM   2810  CB  LEU B 171      -7.809   7.733  -7.586  1.00  0.00           C  
ATOM   2811  HB2 LEU B 171      -8.082   7.010  -6.816  1.00  0.00           H  
ATOM   2812  HB3 LEU B 171      -8.342   7.460  -8.490  1.00  0.00           H  
ATOM   2813  CG  LEU B 171      -6.304   7.601  -7.870  1.00  0.00           C  
ATOM   2814  HG  LEU B 171      -6.002   8.371  -8.578  1.00  0.00           H  
ATOM   2815  CD1 LEU B 171      -5.491   7.759  -6.589  1.00  0.00           C  
ATOM   2816 HD11 LEU B 171      -5.760   6.980  -5.875  1.00  0.00           H  
ATOM   2817 HD12 LEU B 171      -5.667   8.730  -6.141  1.00  0.00           H  
ATOM   2818 HD13 LEU B 171      -4.433   7.671  -6.836  1.00  0.00           H  
ATOM   2819  CD2 LEU B 171      -5.965   6.229  -8.460  1.00  0.00           C  
ATOM   2820 HD21 LEU B 171      -4.895   6.178  -8.669  1.00  0.00           H  
ATOM   2821 HD22 LEU B 171      -6.231   5.440  -7.757  1.00  0.00           H  
ATOM   2822 HD23 LEU B 171      -6.510   6.083  -9.393  1.00  0.00           H  
ATOM   2823  C   LEU B 171      -7.947  10.263  -8.148  1.00  0.00           C  
ATOM   2824  O   LEU B 171      -8.603  10.410  -9.174  1.00  0.00           O  
ATOM   2825  N   VAL B 172      -6.922  11.072  -7.848  1.00  0.00           N  
ATOM   2826  H   VAL B 172      -6.454  10.925  -6.959  1.00  0.00           H  
ATOM   2827  CA  VAL B 172      -6.525  12.275  -8.628  1.00  0.00           C  
ATOM   2828  HA  VAL B 172      -7.428  12.829  -8.882  1.00  0.00           H  
ATOM   2829  CB  VAL B 172      -5.639  13.192  -7.747  1.00  0.00           C  
ATOM   2830  HB  VAL B 172      -4.855  12.585  -7.297  1.00  0.00           H  
ATOM   2831  CG1 VAL B 172      -4.937  14.343  -8.478  1.00  0.00           C  
ATOM   2832 HG11 VAL B 172      -4.391  14.962  -7.766  1.00  0.00           H  
ATOM   2833 HG12 VAL B 172      -4.220  13.950  -9.198  1.00  0.00           H  
ATOM   2834 HG13 VAL B 172      -5.672  14.953  -9.004  1.00  0.00           H  
ATOM   2835  CG2 VAL B 172      -6.476  13.838  -6.630  1.00  0.00           C  
ATOM   2836 HG21 VAL B 172      -7.026  13.080  -6.075  1.00  0.00           H  
ATOM   2837 HG22 VAL B 172      -5.822  14.370  -5.940  1.00  0.00           H  
ATOM   2838 HG23 VAL B 172      -7.193  14.536  -7.063  1.00  0.00           H  
ATOM   2839  C   VAL B 172      -5.848  11.951  -9.972  1.00  0.00           C  
ATOM   2840  O   VAL B 172      -5.867  12.772 -10.888  1.00  0.00           O  
ATOM   2841  N   PHE B 173      -5.274  10.750 -10.108  1.00  0.00           N  
ATOM   2842  H   PHE B 173      -5.333  10.116  -9.331  1.00  0.00           H  
ATOM   2843  CA  PHE B 173      -4.767  10.217 -11.379  1.00  0.00           C  
ATOM   2844  HA  PHE B 173      -3.981  10.877 -11.746  1.00  0.00           H  
ATOM   2845  CB  PHE B 173      -4.159   8.826 -11.129  1.00  0.00           C  
ATOM   2846  HB2 PHE B 173      -3.270   8.939 -10.507  1.00  0.00           H  
ATOM   2847  HB3 PHE B 173      -4.874   8.229 -10.565  1.00  0.00           H  
ATOM   2848  CG  PHE B 173      -3.793   8.037 -12.374  1.00  0.00           C  
ATOM   2849  CD1 PHE B 173      -2.511   8.149 -12.943  1.00  0.00           C  
ATOM   2850  HD1 PHE B 173      -1.789   8.819 -12.509  1.00  0.00           H  
ATOM   2851  CE1 PHE B 173      -2.168   7.381 -14.072  1.00  0.00           C  
ATOM   2852  HE1 PHE B 173      -1.179   7.458 -14.507  1.00  0.00           H  
ATOM   2853  CZ  PHE B 173      -3.117   6.514 -14.642  1.00  0.00           C  
ATOM   2854  HZ  PHE B 173      -2.871   5.935 -15.516  1.00  0.00           H  
ATOM   2855  CE2 PHE B 173      -4.401   6.413 -14.087  1.00  0.00           C  
ATOM   2856  HE2 PHE B 173      -5.142   5.769 -14.540  1.00  0.00           H  
ATOM   2857  CD2 PHE B 173      -4.735   7.167 -12.952  1.00  0.00           C  
ATOM   2858  HD2 PHE B 173      -5.729   7.086 -12.538  1.00  0.00           H  
ATOM   2859  C   PHE B 173      -5.884  10.174 -12.436  1.00  0.00           C  
ATOM   2860  O   PHE B 173      -7.018   9.792 -12.134  1.00  0.00           O  
ATOM   2861  N   LEU B 174      -5.564  10.563 -13.675  1.00  0.00           N  
ATOM   2862  H   LEU B 174      -4.607  10.820 -13.860  1.00  0.00           H  
ATOM   2863  CA  LEU B 174      -6.552  10.795 -14.731  1.00  0.00           C  
ATOM   2864  HA  LEU B 174      -7.147  11.649 -14.401  1.00  0.00           H  
ATOM   2865  CB  LEU B 174      -5.872  11.204 -16.056  1.00  0.00           C  
ATOM   2866  HB2 LEU B 174      -6.641  11.693 -16.653  1.00  0.00           H  
ATOM   2867  HB3 LEU B 174      -5.110  11.953 -15.849  1.00  0.00           H  
ATOM   2868  CG  LEU B 174      -5.263  10.073 -16.918  1.00  0.00           C  
ATOM   2869  HG  LEU B 174      -5.957   9.240 -17.001  1.00  0.00           H  
ATOM   2870  CD1 LEU B 174      -5.034  10.582 -18.342  1.00  0.00           C  
ATOM   2871 HD11 LEU B 174      -5.978  10.921 -18.769  1.00  0.00           H  
ATOM   2872 HD12 LEU B 174      -4.648   9.770 -18.954  1.00  0.00           H  
ATOM   2873 HD13 LEU B 174      -4.323  11.408 -18.326  1.00  0.00           H  
ATOM   2874  CD2 LEU B 174      -3.935   9.559 -16.368  1.00  0.00           C  
ATOM   2875 HD21 LEU B 174      -3.548   8.774 -17.012  1.00  0.00           H  
ATOM   2876 HD22 LEU B 174      -4.092   9.126 -15.382  1.00  0.00           H  
ATOM   2877 HD23 LEU B 174      -3.214  10.375 -16.299  1.00  0.00           H  
ATOM   2878  C   LEU B 174      -7.524   9.624 -14.941  1.00  0.00           C  
ATOM   2879  O   LEU B 174      -7.143   8.458 -14.893  1.00  0.00           O  
ATOM   2880  N   LEU B 175      -8.779   9.967 -15.244  1.00  0.00           N  
ATOM   2881  H   LEU B 175      -9.017  10.945 -15.200  1.00  0.00           H  
ATOM   2882  CA  LEU B 175      -9.838   9.031 -15.657  1.00  0.00           C  
ATOM   2883  HA  LEU B 175     -10.764   9.605 -15.689  1.00  0.00           H  
ATOM   2884  CB  LEU B 175      -9.570   8.527 -17.094  1.00  0.00           C  
ATOM   2885  HB2 LEU B 175      -8.735   7.825 -17.054  1.00  0.00           H  
ATOM   2886  HB3 LEU B 175     -10.447   7.975 -17.437  1.00  0.00           H  
ATOM   2887  CG  LEU B 175      -9.238   9.620 -18.134  1.00  0.00           C  
ATOM   2888  HG  LEU B 175      -8.377  10.198 -17.802  1.00  0.00           H  
ATOM   2889  CD1 LEU B 175      -8.862   8.980 -19.470  1.00  0.00           C  
ATOM   2890 HD11 LEU B 175      -8.610   9.760 -20.190  1.00  0.00           H  
ATOM   2891 HD12 LEU B 175      -9.700   8.396 -19.849  1.00  0.00           H  
ATOM   2892 HD13 LEU B 175      -7.999   8.330 -19.332  1.00  0.00           H  
ATOM   2893  CD2 LEU B 175     -10.404  10.584 -18.366  1.00  0.00           C  
ATOM   2894 HD21 LEU B 175     -10.140  11.312 -19.133  1.00  0.00           H  
ATOM   2895 HD22 LEU B 175     -11.289  10.031 -18.682  1.00  0.00           H  
ATOM   2896 HD23 LEU B 175     -10.634  11.123 -17.447  1.00  0.00           H  
ATOM   2897  C   LEU B 175     -10.131   7.900 -14.640  1.00  0.00           C  
ATOM   2898  O   LEU B 175     -10.736   6.887 -14.991  1.00  0.00           O  
ATOM   2899  N   SER B 176      -9.729   8.090 -13.378  1.00  0.00           N  
ATOM   2900  H   SER B 176      -9.196   8.921 -13.175  1.00  0.00           H  
ATOM   2901  CA  SER B 176     -10.117   7.242 -12.245  1.00  0.00           C  
ATOM   2902  HA  SER B 176      -9.964   6.196 -12.511  1.00  0.00           H  
ATOM   2903  CB  SER B 176      -9.288   7.564 -10.999  1.00  0.00           C  
ATOM   2904  HB2 SER B 176      -9.499   8.583 -10.673  1.00  0.00           H  
ATOM   2905  HB3 SER B 176      -9.587   6.875 -10.208  1.00  0.00           H  
ATOM   2906  OG  SER B 176      -7.899   7.426 -11.218  1.00  0.00           O  
ATOM   2907  HG  SER B 176      -7.577   8.278 -11.576  1.00  0.00           H  
ATOM   2908  C   SER B 176     -11.586   7.459 -11.879  1.00  0.00           C  
ATOM   2909  O   SER B 176     -12.055   8.596 -11.846  1.00  0.00           O  
ATOM   2910  N   GLU B 177     -12.301   6.383 -11.549  1.00  0.00           N  
ATOM   2911  H   GLU B 177     -11.860   5.481 -11.585  1.00  0.00           H  
ATOM   2912  CA  GLU B 177     -13.745   6.414 -11.272  1.00  0.00           C  
ATOM   2913  HA  GLU B 177     -14.197   7.074 -12.015  1.00  0.00           H  
ATOM   2914  CB  GLU B 177     -14.299   4.988 -11.483  1.00  0.00           C  
ATOM   2915  HB2 GLU B 177     -13.887   4.597 -12.414  1.00  0.00           H  
ATOM   2916  HB3 GLU B 177     -13.949   4.345 -10.674  1.00  0.00           H  
ATOM   2917  CG  GLU B 177     -15.827   4.877 -11.580  1.00  0.00           C  
ATOM   2918  HG2 GLU B 177     -16.087   3.854 -11.863  1.00  0.00           H  
ATOM   2919  HG3 GLU B 177     -16.264   5.066 -10.598  1.00  0.00           H  
ATOM   2920  CD  GLU B 177     -16.388   5.866 -12.608  1.00  0.00           C  
ATOM   2921  OE1 GLU B 177     -16.436   5.498 -13.803  1.00  0.00           O  
ATOM   2922  OE2 GLU B 177     -16.683   7.007 -12.183  1.00  0.00           O  
ATOM   2923  C   GLU B 177     -14.103   6.990  -9.880  1.00  0.00           C  
ATOM   2924  O   GLU B 177     -13.295   6.928  -8.946  1.00  0.00           O  
ATOM   2925  N   ALA B 178     -15.310   7.546  -9.731  1.00  0.00           N  
ATOM   2926  H   ALA B 178     -15.948   7.519 -10.530  1.00  0.00           H  
ATOM   2927  CA  ALA B 178     -15.814   8.079  -8.462  1.00  0.00           C  
ATOM   2928  HA  ALA B 178     -14.969   8.472  -7.897  1.00  0.00           H  
ATOM   2929  CB  ALA B 178     -16.748   9.258  -8.756  1.00  0.00           C  
ATOM   2930  HB1 ALA B 178     -17.599   8.916  -9.349  1.00  0.00           H  
ATOM   2931  HB2 ALA B 178     -17.106   9.687  -7.820  1.00  0.00           H  
ATOM   2932  HB3 ALA B 178     -16.207  10.023  -9.314  1.00  0.00           H  
ATOM   2933  C   ALA B 178     -16.486   6.997  -7.587  1.00  0.00           C  
ATOM   2934  O   ALA B 178     -17.368   6.260  -8.029  1.00  0.00           O  
ATOM   2935  N   HIE B 179     -16.091   6.911  -6.314  1.00  0.00           N  
ATOM   2936  H   HIE B 179     -15.374   7.552  -5.992  1.00  0.00           H  
ATOM   2937  CA  HIE B 179     -16.461   5.831  -5.386  1.00  0.00           C  
ATOM   2938  HA  HIE B 179     -17.106   5.121  -5.910  1.00  0.00           H  
ATOM   2939  CB  HIE B 179     -15.177   5.089  -4.968  1.00  0.00           C  
ATOM   2940  HB2 HIE B 179     -14.358   5.365  -5.635  1.00  0.00           H  
ATOM   2941  HB3 HIE B 179     -14.886   5.397  -3.968  1.00  0.00           H  
ATOM   2942  CG  HIE B 179     -15.313   3.590  -5.011  1.00  0.00           C  
ATOM   2943  ND1 HIE B 179     -16.247   2.833  -4.302  1.00  0.00           N  
ATOM   2944  CE1 HIE B 179     -16.071   1.566  -4.710  1.00  0.00           C  
ATOM   2945  HE1 HIE B 179     -16.674   0.729  -4.381  1.00  0.00           H  
ATOM   2946  NE2 HIE B 179     -15.074   1.493  -5.609  1.00  0.00           N  
ATOM   2947  HE2 HIE B 179     -14.771   0.659  -6.089  1.00  0.00           H  
ATOM   2948  CD2 HIE B 179     -14.586   2.763  -5.815  1.00  0.00           C  
ATOM   2949  HD2 HIE B 179     -13.811   3.068  -6.504  1.00  0.00           H  
ATOM   2950  C   HIE B 179     -17.242   6.336  -4.161  1.00  0.00           C  
ATOM   2951  O   HIE B 179     -17.259   7.535  -3.868  1.00  0.00           O  
ATOM   2952  N   THR B 180     -17.875   5.433  -3.402  1.00  0.00           N  
ATOM   2953  H   THR B 180     -17.780   4.449  -3.638  1.00  0.00           H  
ATOM   2954  CA  THR B 180     -18.542   5.790  -2.133  1.00  0.00           C  
ATOM   2955  HA  THR B 180     -17.906   6.529  -1.654  1.00  0.00           H  
ATOM   2956  CB  THR B 180     -19.912   6.460  -2.374  1.00  0.00           C  
ATOM   2957  HB  THR B 180     -19.767   7.325  -3.018  1.00  0.00           H  
ATOM   2958  CG2 THR B 180     -20.959   5.556  -3.024  1.00  0.00           C  
ATOM   2959 HG21 THR B 180     -21.220   4.739  -2.351  1.00  0.00           H  
ATOM   2960 HG22 THR B 180     -21.851   6.139  -3.247  1.00  0.00           H  
ATOM   2961 HG23 THR B 180     -20.570   5.142  -3.955  1.00  0.00           H  
ATOM   2962  OG1 THR B 180     -20.479   6.894  -1.153  1.00  0.00           O  
ATOM   2963  HG1 THR B 180     -19.779   7.358  -0.666  1.00  0.00           H  
ATOM   2964  C   THR B 180     -18.671   4.619  -1.156  1.00  0.00           C  
ATOM   2965  O   THR B 180     -18.874   3.482  -1.574  1.00  0.00           O  
ATOM   2966  N   CYS B 181     -18.592   4.917   0.144  1.00  0.00           N  
ATOM   2967  H   CYS B 181     -18.437   5.886   0.399  1.00  0.00           H  
ATOM   2968  CA  CYS B 181     -18.860   3.988   1.243  1.00  0.00           C  
ATOM   2969  HA  CYS B 181     -19.334   3.092   0.838  1.00  0.00           H  
ATOM   2970  CB  CYS B 181     -17.537   3.562   1.893  1.00  0.00           C  
ATOM   2971  HB2 CYS B 181     -16.945   4.445   2.141  1.00  0.00           H  
ATOM   2972  HB3 CYS B 181     -17.746   3.015   2.815  1.00  0.00           H  
ATOM   2973  SG  CYS B 181     -16.590   2.477   0.786  1.00  0.00           S  
ATOM   2974  HG  CYS B 181     -15.680   2.108   1.707  1.00  0.00           H  
ATOM   2975  C   CYS B 181     -19.832   4.597   2.277  1.00  0.00           C  
ATOM   2976  O   CYS B 181     -19.870   5.812   2.492  1.00  0.00           O  
ATOM   2977  N   ILE B 182     -20.622   3.734   2.924  1.00  0.00           N  
ATOM   2978  H   ILE B 182     -20.490   2.750   2.745  1.00  0.00           H  
ATOM   2979  CA  ILE B 182     -21.527   4.077   4.036  1.00  0.00           C  
ATOM   2980  HA  ILE B 182     -21.826   5.120   3.941  1.00  0.00           H  
ATOM   2981  CB  ILE B 182     -22.811   3.212   3.942  1.00  0.00           C  
ATOM   2982  HB  ILE B 182     -22.505   2.168   3.847  1.00  0.00           H  
ATOM   2983  CG2 ILE B 182     -23.707   3.329   5.186  1.00  0.00           C  
ATOM   2984 HG21 ILE B 182     -23.175   2.997   6.078  1.00  0.00           H  
ATOM   2985 HG22 ILE B 182     -24.037   4.360   5.323  1.00  0.00           H  
ATOM   2986 HG23 ILE B 182     -24.589   2.697   5.083  1.00  0.00           H  
ATOM   2987  CG1 ILE B 182     -23.641   3.606   2.695  1.00  0.00           C  
ATOM   2988 HG12 ILE B 182     -24.221   4.501   2.916  1.00  0.00           H  
ATOM   2989 HG13 ILE B 182     -22.980   3.835   1.861  1.00  0.00           H  
ATOM   2990  CD1 ILE B 182     -24.596   2.506   2.214  1.00  0.00           C  
ATOM   2991 HD11 ILE B 182     -25.319   2.256   2.990  1.00  0.00           H  
ATOM   2992 HD12 ILE B 182     -25.138   2.861   1.336  1.00  0.00           H  
ATOM   2993 HD13 ILE B 182     -24.029   1.615   1.944  1.00  0.00           H  
ATOM   2994  C   ILE B 182     -20.767   3.891   5.371  1.00  0.00           C  
ATOM   2995  O   ILE B 182     -20.007   2.926   5.487  1.00  0.00           O  
ATOM   2996  N   PRO B 183     -20.894   4.800   6.357  1.00  0.00           N  
ATOM   2997  CD  PRO B 183     -21.575   6.082   6.267  1.00  0.00           C  
ATOM   2998  HD2 PRO B 183     -22.643   5.949   6.103  1.00  0.00           H  
ATOM   2999  HD3 PRO B 183     -21.130   6.669   5.464  1.00  0.00           H  
ATOM   3000  CG  PRO B 183     -21.340   6.788   7.600  1.00  0.00           C  
ATOM   3001  HG2 PRO B 183     -22.174   6.577   8.267  1.00  0.00           H  
ATOM   3002  HG3 PRO B 183     -21.207   7.860   7.468  1.00  0.00           H  
ATOM   3003  CB  PRO B 183     -20.075   6.130   8.142  1.00  0.00           C  
ATOM   3004  HB2 PRO B 183     -20.008   6.206   9.229  1.00  0.00           H  
ATOM   3005  HB3 PRO B 183     -19.198   6.577   7.676  1.00  0.00           H  
ATOM   3006  CA  PRO B 183     -20.225   4.688   7.656  1.00  0.00           C  
ATOM   3007  HA  PRO B 183     -19.235   4.254   7.525  1.00  0.00           H  
ATOM   3008  C   PRO B 183     -20.989   3.839   8.690  1.00  0.00           C  
ATOM   3009  O   PRO B 183     -22.197   3.629   8.589  1.00  0.00           O  
ATOM   3010  N   GLU B 184     -20.259   3.425   9.722  1.00  0.00           N  
ATOM   3011  H   GLU B 184     -19.279   3.686   9.725  1.00  0.00           H  
ATOM   3012  CA  GLU B 184     -20.731   2.730  10.921  1.00  0.00           C  
ATOM   3013  HA  GLU B 184     -21.811   2.582  10.844  1.00  0.00           H  
ATOM   3014  CB  GLU B 184     -20.050   1.348  10.975  1.00  0.00           C  
ATOM   3015  HB2 GLU B 184     -20.301   0.807  10.062  1.00  0.00           H  
ATOM   3016  HB3 GLU B 184     -18.969   1.499  10.976  1.00  0.00           H  
ATOM   3017  CG  GLU B 184     -20.400   0.447  12.171  1.00  0.00           C  
ATOM   3018  HG2 GLU B 184     -19.847  -0.489  12.057  1.00  0.00           H  
ATOM   3019  HG3 GLU B 184     -20.041   0.917  13.089  1.00  0.00           H  
ATOM   3020  CD  GLU B 184     -21.905   0.155  12.289  1.00  0.00           C  
ATOM   3021  OE1 GLU B 184     -22.667   1.100  12.605  1.00  0.00           O  
ATOM   3022  OE2 GLU B 184     -22.288  -1.010  12.051  1.00  0.00           O  
ATOM   3023  C   GLU B 184     -20.458   3.581  12.180  1.00  0.00           C  
ATOM   3024  O   GLU B 184     -19.557   4.428  12.196  1.00  0.00           O  
ATOM   3025  N   ASN B 185     -21.240   3.385  13.242  1.00  0.00           N  
ATOM   3026  H   ASN B 185     -21.927   2.629  13.189  1.00  0.00           H  
ATOM   3027  CA  ASN B 185     -21.180   4.187  14.460  1.00  0.00           C  
ATOM   3028  HA  ASN B 185     -21.104   5.232  14.161  1.00  0.00           H  
ATOM   3029  CB  ASN B 185     -22.493   3.993  15.243  1.00  0.00           C  
ATOM   3030  HB2 ASN B 185     -23.333   4.208  14.583  1.00  0.00           H  
ATOM   3031  HB3 ASN B 185     -22.576   2.955  15.568  1.00  0.00           H  
ATOM   3032  CG  ASN B 185     -22.620   4.895  16.461  1.00  0.00           C  
ATOM   3033  OD1 ASN B 185     -23.019   4.498  17.543  1.00  0.00           O  
ATOM   3034  ND2 ASN B 185     -22.284   6.159  16.353  1.00  0.00           N  
ATOM   3035 HD21 ASN B 185     -22.563   6.769  17.108  1.00  0.00           H  
ATOM   3036 HD22 ASN B 185     -21.791   6.528  15.553  1.00  0.00           H  
ATOM   3037  C   ASN B 185     -19.948   3.850  15.315  1.00  0.00           C  
ATOM   3038  O   ASN B 185     -19.951   2.886  16.080  1.00  0.00           O  
ATOM   3039  N   ASN B 186     -18.916   4.699  15.273  1.00  0.00           N  
ATOM   3040  H   ASN B 186     -18.966   5.463  14.618  1.00  0.00           H  
ATOM   3041  CA  ASN B 186     -17.738   4.610  16.151  1.00  0.00           C  
ATOM   3042  HA  ASN B 186     -17.493   3.549  16.224  1.00  0.00           H  
ATOM   3043  CB  ASN B 186     -16.539   5.324  15.487  1.00  0.00           C  
ATOM   3044  HB2 ASN B 186     -16.579   5.183  14.412  1.00  0.00           H  
ATOM   3045  HB3 ASN B 186     -16.568   6.392  15.690  1.00  0.00           H  
ATOM   3046  CG  ASN B 186     -15.202   4.769  15.955  1.00  0.00           C  
ATOM   3047  OD1 ASN B 186     -15.092   3.671  16.476  1.00  0.00           O  
ATOM   3048  ND2 ASN B 186     -14.115   5.469  15.759  1.00  0.00           N  
ATOM   3049 HD21 ASN B 186     -13.264   5.067  16.092  1.00  0.00           H  
ATOM   3050 HD22 ASN B 186     -14.141   6.430  15.399  1.00  0.00           H  
ATOM   3051  C   ASN B 186     -18.027   5.079  17.601  1.00  0.00           C  
ATOM   3052  O   ASN B 186     -17.299   5.894  18.164  1.00  0.00           O  
ATOM   3053  N   GLY B 187     -19.131   4.598  18.183  1.00  0.00           N  
ATOM   3054  H   GLY B 187     -19.654   3.909  17.650  1.00  0.00           H  
ATOM   3055  CA  GLY B 187     -19.604   4.910  19.533  1.00  0.00           C  
ATOM   3056  HA2 GLY B 187     -20.274   4.116  19.859  1.00  0.00           H  
ATOM   3057  HA3 GLY B 187     -18.753   4.923  20.214  1.00  0.00           H  
ATOM   3058  C   GLY B 187     -20.328   6.255  19.656  1.00  0.00           C  
ATOM   3059  O   GLY B 187     -19.714   7.322  19.658  1.00  0.00           O  
ATOM   3060  N   GLY B 188     -21.654   6.228  19.822  1.00  0.00           N  
ATOM   3061  H   GLY B 188     -22.143   5.355  19.659  1.00  0.00           H  
ATOM   3062  CA  GLY B 188     -22.441   7.420  20.153  1.00  0.00           C  
ATOM   3063  HA2 GLY B 188     -23.470   7.128  20.364  1.00  0.00           H  
ATOM   3064  HA3 GLY B 188     -22.031   7.891  21.048  1.00  0.00           H  
ATOM   3065  C   GLY B 188     -22.458   8.439  19.014  1.00  0.00           C  
ATOM   3066  O   GLY B 188     -23.186   8.264  18.043  1.00  0.00           O  
ATOM   3067  N   ALA B 189     -21.666   9.510  19.118  1.00  0.00           N  
ATOM   3068  H   ALA B 189     -21.049   9.559  19.915  1.00  0.00           H  
ATOM   3069  CA  ALA B 189     -21.503  10.515  18.057  1.00  0.00           C  
ATOM   3070  HA  ALA B 189     -22.402  10.527  17.441  1.00  0.00           H  
ATOM   3071  CB  ALA B 189     -21.391  11.891  18.721  1.00  0.00           C  
ATOM   3072  HB1 ALA B 189     -20.453  11.974  19.272  1.00  0.00           H  
ATOM   3073  HB2 ALA B 189     -21.419  12.659  17.949  1.00  0.00           H  
ATOM   3074  HB3 ALA B 189     -22.230  12.052  19.398  1.00  0.00           H  
ATOM   3075  C   ALA B 189     -20.327  10.240  17.088  1.00  0.00           C  
ATOM   3076  O   ALA B 189     -20.160  10.964  16.102  1.00  0.00           O  
ATOM   3077  N   GLY B 190     -19.500   9.221  17.356  1.00  0.00           N  
ATOM   3078  H   GLY B 190     -19.681   8.635  18.165  1.00  0.00           H  
ATOM   3079  CA  GLY B 190     -18.427   8.791  16.457  1.00  0.00           C  
ATOM   3080  HA2 GLY B 190     -17.838   9.655  16.152  1.00  0.00           H  
ATOM   3081  HA3 GLY B 190     -17.766   8.102  16.982  1.00  0.00           H  
ATOM   3082  C   GLY B 190     -18.956   8.094  15.201  1.00  0.00           C  
ATOM   3083  O   GLY B 190     -20.024   7.479  15.209  1.00  0.00           O  
ATOM   3084  N   CYS B 191     -18.204   8.188  14.107  1.00  0.00           N  
ATOM   3085  H   CYS B 191     -17.355   8.747  14.159  1.00  0.00           H  
ATOM   3086  CA  CYS B 191     -18.497   7.613  12.795  1.00  0.00           C  
ATOM   3087  HA  CYS B 191     -19.199   6.783  12.883  1.00  0.00           H  
ATOM   3088  CB  CYS B 191     -19.110   8.693  11.891  1.00  0.00           C  
ATOM   3089  HB2 CYS B 191     -18.425   9.542  11.856  1.00  0.00           H  
ATOM   3090  HB3 CYS B 191     -19.215   8.296  10.879  1.00  0.00           H  
ATOM   3091  SG  CYS B 191     -20.736   9.243  12.486  1.00  0.00           S  
ATOM   3092  HG  CYS B 191     -20.325   9.557  13.723  1.00  0.00           H  
ATOM   3093  C   CYS B 191     -17.191   7.107  12.167  1.00  0.00           C  
ATOM   3094  O   CYS B 191     -16.174   7.795  12.228  1.00  0.00           O  
ATOM   3095  N   VAL B 192     -17.219   5.938  11.527  1.00  0.00           N  
ATOM   3096  H   VAL B 192     -18.085   5.402  11.539  1.00  0.00           H  
ATOM   3097  CA  VAL B 192     -16.061   5.332  10.851  1.00  0.00           C  
ATOM   3098  HA  VAL B 192     -15.356   6.127  10.617  1.00  0.00           H  
ATOM   3099  CB  VAL B 192     -15.333   4.349  11.791  1.00  0.00           C  
ATOM   3100  HB  VAL B 192     -15.073   4.889  12.700  1.00  0.00           H  
ATOM   3101  CG1 VAL B 192     -16.182   3.131  12.184  1.00  0.00           C  
ATOM   3102 HG11 VAL B 192     -15.640   2.527  12.911  1.00  0.00           H  
ATOM   3103 HG12 VAL B 192     -17.116   3.455  12.641  1.00  0.00           H  
ATOM   3104 HG13 VAL B 192     -16.408   2.521  11.311  1.00  0.00           H  
ATOM   3105  CG2 VAL B 192     -14.021   3.835  11.188  1.00  0.00           C  
ATOM   3106 HG21 VAL B 192     -13.483   3.263  11.943  1.00  0.00           H  
ATOM   3107 HG22 VAL B 192     -14.212   3.193  10.328  1.00  0.00           H  
ATOM   3108 HG23 VAL B 192     -13.399   4.678  10.887  1.00  0.00           H  
ATOM   3109  C   VAL B 192     -16.468   4.697   9.522  1.00  0.00           C  
ATOM   3110  O   VAL B 192     -17.550   4.128   9.390  1.00  0.00           O  
ATOM   3111  N   CYS B 193     -15.604   4.794   8.514  1.00  0.00           N  
ATOM   3112  H   CYS B 193     -14.737   5.299   8.675  1.00  0.00           H  
ATOM   3113  CA  CYS B 193     -15.872   4.357   7.152  1.00  0.00           C  
ATOM   3114  HA  CYS B 193     -16.671   3.613   7.171  1.00  0.00           H  
ATOM   3115  CB  CYS B 193     -16.372   5.574   6.363  1.00  0.00           C  
ATOM   3116  HB2 CYS B 193     -17.004   6.195   7.000  1.00  0.00           H  
ATOM   3117  HB3 CYS B 193     -15.517   6.169   6.032  1.00  0.00           H  
ATOM   3118  SG  CYS B 193     -17.336   5.019   4.934  1.00  0.00           S  
ATOM   3119  HG  CYS B 193     -18.348   4.431   5.596  1.00  0.00           H  
ATOM   3120  C   CYS B 193     -14.628   3.697   6.530  1.00  0.00           C  
ATOM   3121  O   CYS B 193     -13.548   4.289   6.471  1.00  0.00           O  
ATOM   3122  N   HIE B 194     -14.786   2.450   6.088  1.00  0.00           N  
ATOM   3123  H   HIE B 194     -15.709   2.048   6.127  1.00  0.00           H  
ATOM   3124  CA  HIE B 194     -13.732   1.638   5.474  1.00  0.00           C  
ATOM   3125  HA  HIE B 194     -12.767   1.907   5.907  1.00  0.00           H  
ATOM   3126  CB  HIE B 194     -14.000   0.155   5.779  1.00  0.00           C  
ATOM   3127  HB2 HIE B 194     -14.914  -0.161   5.274  1.00  0.00           H  
ATOM   3128  HB3 HIE B 194     -13.177  -0.442   5.389  1.00  0.00           H  
ATOM   3129  CG  HIE B 194     -14.138  -0.137   7.252  1.00  0.00           C  
ATOM   3130  ND1 HIE B 194     -13.075  -0.269   8.146  1.00  0.00           N  
ATOM   3131  CE1 HIE B 194     -13.633  -0.453   9.353  1.00  0.00           C  
ATOM   3132  HE1 HIE B 194     -13.075  -0.597  10.269  1.00  0.00           H  
ATOM   3133  NE2 HIE B 194     -14.974  -0.430   9.263  1.00  0.00           N  
ATOM   3134  HE2 HIE B 194     -15.615  -0.528  10.040  1.00  0.00           H  
ATOM   3135  CD2 HIE B 194     -15.313  -0.233   7.942  1.00  0.00           C  
ATOM   3136  HD2 HIE B 194     -16.309  -0.152   7.529  1.00  0.00           H  
ATOM   3137  C   HIE B 194     -13.685   1.898   3.965  1.00  0.00           C  
ATOM   3138  O   HIE B 194     -14.718   1.818   3.299  1.00  0.00           O  
ATOM   3139  N   LEU B 195     -12.501   2.193   3.426  1.00  0.00           N  
ATOM   3140  H   LEU B 195     -11.698   2.296   4.038  1.00  0.00           H  
ATOM   3141  CA  LEU B 195     -12.306   2.547   2.016  1.00  0.00           C  
ATOM   3142  HA  LEU B 195     -13.265   2.529   1.496  1.00  0.00           H  
ATOM   3143  CB  LEU B 195     -11.729   3.975   1.911  1.00  0.00           C  
ATOM   3144  HB2 LEU B 195     -10.695   3.953   2.256  1.00  0.00           H  
ATOM   3145  HB3 LEU B 195     -11.718   4.271   0.861  1.00  0.00           H  
ATOM   3146  CG  LEU B 195     -12.491   5.040   2.726  1.00  0.00           C  
ATOM   3147  HG  LEU B 195     -12.571   4.728   3.765  1.00  0.00           H  
ATOM   3148  CD1 LEU B 195     -11.739   6.372   2.710  1.00  0.00           C  
ATOM   3149 HD11 LEU B 195     -11.627   6.728   1.686  1.00  0.00           H  
ATOM   3150 HD12 LEU B 195     -12.286   7.110   3.296  1.00  0.00           H  
ATOM   3151 HD13 LEU B 195     -10.753   6.235   3.156  1.00  0.00           H  
ATOM   3152  CD2 LEU B 195     -13.900   5.268   2.176  1.00  0.00           C  
ATOM   3153 HD21 LEU B 195     -14.490   5.816   2.903  1.00  0.00           H  
ATOM   3154 HD22 LEU B 195     -13.848   5.832   1.247  1.00  0.00           H  
ATOM   3155 HD23 LEU B 195     -14.397   4.320   1.993  1.00  0.00           H  
ATOM   3156  C   LEU B 195     -11.405   1.518   1.333  1.00  0.00           C  
ATOM   3157  O   LEU B 195     -10.331   1.208   1.850  1.00  0.00           O  
ATOM   3158  N   LEU B 196     -11.832   1.000   0.178  1.00  0.00           N  
ATOM   3159  H   LEU B 196     -12.689   1.357  -0.221  1.00  0.00           H  
ATOM   3160  CA  LEU B 196     -11.071   0.025  -0.611  1.00  0.00           C  
ATOM   3161  HA  LEU B 196     -10.729  -0.773   0.049  1.00  0.00           H  
ATOM   3162  CB  LEU B 196     -11.972  -0.579  -1.705  1.00  0.00           C  
ATOM   3163  HB2 LEU B 196     -12.343   0.235  -2.329  1.00  0.00           H  
ATOM   3164  HB3 LEU B 196     -11.365  -1.230  -2.337  1.00  0.00           H  
ATOM   3165  CG  LEU B 196     -13.175  -1.386  -1.180  1.00  0.00           C  
ATOM   3166  HG  LEU B 196     -13.761  -0.769  -0.499  1.00  0.00           H  
ATOM   3167  CD1 LEU B 196     -14.080  -1.774  -2.352  1.00  0.00           C  
ATOM   3168 HD11 LEU B 196     -14.406  -0.875  -2.874  1.00  0.00           H  
ATOM   3169 HD12 LEU B 196     -14.958  -2.301  -1.979  1.00  0.00           H  
ATOM   3170 HD13 LEU B 196     -13.535  -2.419  -3.042  1.00  0.00           H  
ATOM   3171  CD2 LEU B 196     -12.744  -2.658  -0.445  1.00  0.00           C  
ATOM   3172 HD21 LEU B 196     -12.105  -3.266  -1.087  1.00  0.00           H  
ATOM   3173 HD22 LEU B 196     -12.200  -2.397   0.461  1.00  0.00           H  
ATOM   3174 HD23 LEU B 196     -13.625  -3.235  -0.160  1.00  0.00           H  
ATOM   3175  C   LEU B 196      -9.831   0.689  -1.226  1.00  0.00           C  
ATOM   3176  O   LEU B 196      -9.952   1.564  -2.087  1.00  0.00           O  
ATOM   3177  N   MET B 197      -8.648   0.282  -0.762  1.00  0.00           N  
ATOM   3178  H   MET B 197      -8.649  -0.453  -0.060  1.00  0.00           H  
ATOM   3179  CA  MET B 197      -7.344   0.851  -1.126  1.00  0.00           C  
ATOM   3180  HA  MET B 197      -7.392   1.213  -2.155  1.00  0.00           H  
ATOM   3181  CB  MET B 197      -7.012   2.046  -0.212  1.00  0.00           C  
ATOM   3182  HB2 MET B 197      -7.069   1.741   0.833  1.00  0.00           H  
ATOM   3183  HB3 MET B 197      -5.995   2.368  -0.417  1.00  0.00           H  
ATOM   3184  CG  MET B 197      -7.946   3.239  -0.453  1.00  0.00           C  
ATOM   3185  HG2 MET B 197      -8.137   3.322  -1.524  1.00  0.00           H  
ATOM   3186  HG3 MET B 197      -8.895   3.043   0.046  1.00  0.00           H  
ATOM   3187  SD  MET B 197      -7.309   4.842   0.103  1.00  0.00           S  
ATOM   3188  CE  MET B 197      -8.781   5.861  -0.178  1.00  0.00           C  
ATOM   3189  HE1 MET B 197      -9.066   5.809  -1.228  1.00  0.00           H  
ATOM   3190  HE2 MET B 197      -9.601   5.493   0.438  1.00  0.00           H  
ATOM   3191  HE3 MET B 197      -8.565   6.897   0.084  1.00  0.00           H  
ATOM   3192  C   MET B 197      -6.267  -0.246  -1.106  1.00  0.00           C  
ATOM   3193  O   MET B 197      -5.263  -0.164  -0.404  1.00  0.00           O  
ATOM   3194  N   ASP B 198      -6.520  -1.316  -1.859  1.00  0.00           N  
ATOM   3195  H   ASP B 198      -7.322  -1.289  -2.482  1.00  0.00           H  
ATOM   3196  CA  ASP B 198      -5.717  -2.548  -1.905  1.00  0.00           C  
ATOM   3197  HA  ASP B 198      -5.421  -2.805  -0.891  1.00  0.00           H  
ATOM   3198  CB  ASP B 198      -6.566  -3.713  -2.464  1.00  0.00           C  
ATOM   3199  HB2 ASP B 198      -5.955  -4.616  -2.467  1.00  0.00           H  
ATOM   3200  HB3 ASP B 198      -7.408  -3.879  -1.791  1.00  0.00           H  
ATOM   3201  CG  ASP B 198      -7.130  -3.484  -3.874  1.00  0.00           C  
ATOM   3202  OD1 ASP B 198      -7.424  -2.325  -4.236  1.00  0.00           O  
ATOM   3203  OD2 ASP B 198      -7.282  -4.453  -4.652  1.00  0.00           O  
ATOM   3204  C   ASP B 198      -4.411  -2.431  -2.709  1.00  0.00           C  
ATOM   3205  O   ASP B 198      -3.437  -3.091  -2.354  1.00  0.00           O  
ATOM   3206  N   ASP B 199      -4.365  -1.622  -3.775  1.00  0.00           N  
ATOM   3207  H   ASP B 199      -5.223  -1.165  -4.062  1.00  0.00           H  
ATOM   3208  CA  ASP B 199      -3.188  -1.526  -4.660  1.00  0.00           C  
ATOM   3209  HA  ASP B 199      -2.395  -2.124  -4.208  1.00  0.00           H  
ATOM   3210  CB  ASP B 199      -3.448  -2.178  -6.029  1.00  0.00           C  
ATOM   3211  HB2 ASP B 199      -2.483  -2.515  -6.401  1.00  0.00           H  
ATOM   3212  HB3 ASP B 199      -4.062  -3.071  -5.896  1.00  0.00           H  
ATOM   3213  CG  ASP B 199      -4.078  -1.270  -7.097  1.00  0.00           C  
ATOM   3214  OD1 ASP B 199      -5.079  -0.567  -6.844  1.00  0.00           O  
ATOM   3215  OD2 ASP B 199      -3.615  -1.337  -8.263  1.00  0.00           O  
ATOM   3216  C   ASP B 199      -2.568  -0.125  -4.746  1.00  0.00           C  
ATOM   3217  O   ASP B 199      -2.092   0.290  -5.802  1.00  0.00           O  
ATOM   3218  N   VAL B 200      -2.580   0.615  -3.640  1.00  0.00           N  
ATOM   3219  H   VAL B 200      -2.981   0.200  -2.811  1.00  0.00           H  
ATOM   3220  CA  VAL B 200      -1.993   1.961  -3.517  1.00  0.00           C  
ATOM   3221  HA  VAL B 200      -2.413   2.573  -4.311  1.00  0.00           H  
ATOM   3222  CB  VAL B 200      -2.393   2.623  -2.182  1.00  0.00           C  
ATOM   3223  HB  VAL B 200      -1.863   3.571  -2.091  1.00  0.00           H  
ATOM   3224  CG1 VAL B 200      -3.890   2.945  -2.176  1.00  0.00           C  
ATOM   3225 HG11 VAL B 200      -4.474   2.033  -2.287  1.00  0.00           H  
ATOM   3226 HG12 VAL B 200      -4.123   3.620  -3.001  1.00  0.00           H  
ATOM   3227 HG13 VAL B 200      -4.156   3.425  -1.237  1.00  0.00           H  
ATOM   3228  CG2 VAL B 200      -2.058   1.780  -0.944  1.00  0.00           C  
ATOM   3229 HG21 VAL B 200      -2.274   2.350  -0.041  1.00  0.00           H  
ATOM   3230 HG22 VAL B 200      -0.998   1.524  -0.945  1.00  0.00           H  
ATOM   3231 HG23 VAL B 200      -2.647   0.863  -0.929  1.00  0.00           H  
ATOM   3232  C   VAL B 200      -0.465   2.008  -3.695  1.00  0.00           C  
ATOM   3233  O   VAL B 200       0.243   1.029  -3.452  1.00  0.00           O  
ATOM   3234  N   VAL B 201       0.028   3.184  -4.091  1.00  0.00           N  
ATOM   3235  H   VAL B 201      -0.654   3.890  -4.357  1.00  0.00           H  
ATOM   3236  CA  VAL B 201       1.443   3.598  -4.185  1.00  0.00           C  
ATOM   3237  HA  VAL B 201       2.025   3.028  -3.461  1.00  0.00           H  
ATOM   3238  CB  VAL B 201       2.029   3.335  -5.589  1.00  0.00           C  
ATOM   3239  HB  VAL B 201       3.051   3.715  -5.602  1.00  0.00           H  
ATOM   3240  CG1 VAL B 201       2.102   1.831  -5.877  1.00  0.00           C  
ATOM   3241 HG11 VAL B 201       1.099   1.421  -5.981  1.00  0.00           H  
ATOM   3242 HG12 VAL B 201       2.666   1.643  -6.782  1.00  0.00           H  
ATOM   3243 HG13 VAL B 201       2.603   1.335  -5.044  1.00  0.00           H  
ATOM   3244  CG2 VAL B 201       1.256   4.027  -6.725  1.00  0.00           C  
ATOM   3245 HG21 VAL B 201       1.794   3.919  -7.664  1.00  0.00           H  
ATOM   3246 HG22 VAL B 201       0.262   3.590  -6.826  1.00  0.00           H  
ATOM   3247 HG23 VAL B 201       1.143   5.090  -6.514  1.00  0.00           H  
ATOM   3248  C   VAL B 201       1.578   5.086  -3.823  1.00  0.00           C  
ATOM   3249  O   VAL B 201       0.589   5.817  -3.853  1.00  0.00           O  
ATOM   3250  N   SER B 202       2.784   5.589  -3.534  1.00  0.00           N  
ATOM   3251  H   SER B 202       3.590   4.964  -3.523  1.00  0.00           H  
ATOM   3252  CA  SER B 202       2.973   6.946  -2.977  1.00  0.00           C  
ATOM   3253  HA  SER B 202       2.316   7.032  -2.117  1.00  0.00           H  
ATOM   3254  CB  SER B 202       4.414   7.146  -2.495  1.00  0.00           C  
ATOM   3255  HB2 SER B 202       5.090   7.111  -3.350  1.00  0.00           H  
ATOM   3256  HB3 SER B 202       4.505   8.117  -2.008  1.00  0.00           H  
ATOM   3257  OG  SER B 202       4.776   6.137  -1.583  1.00  0.00           O  
ATOM   3258  HG  SER B 202       4.981   5.344  -2.132  1.00  0.00           H  
ATOM   3259  C   SER B 202       2.606   8.099  -3.921  1.00  0.00           C  
ATOM   3260  O   SER B 202       2.427   9.230  -3.468  1.00  0.00           O  
ATOM   3261  N   ALA B 203       2.485   7.817  -5.221  1.00  0.00           N  
ATOM   3262  H   ALA B 203       2.667   6.868  -5.502  1.00  0.00           H  
ATOM   3263  CA  ALA B 203       1.983   8.749  -6.228  1.00  0.00           C  
ATOM   3264  HA  ALA B 203       2.463   9.719  -6.089  1.00  0.00           H  
ATOM   3265  CB  ALA B 203       2.380   8.188  -7.596  1.00  0.00           C  
ATOM   3266  HB1 ALA B 203       3.462   8.068  -7.653  1.00  0.00           H  
ATOM   3267  HB2 ALA B 203       1.899   7.222  -7.754  1.00  0.00           H  
ATOM   3268  HB3 ALA B 203       2.052   8.872  -8.380  1.00  0.00           H  
ATOM   3269  C   ALA B 203       0.459   8.971  -6.152  1.00  0.00           C  
ATOM   3270  O   ALA B 203      -0.051   9.931  -6.729  1.00  0.00           O  
ATOM   3271  N   ASP B 204      -0.279   8.088  -5.473  1.00  0.00           N  
ATOM   3272  H   ASP B 204       0.187   7.338  -4.973  1.00  0.00           H  
ATOM   3273  CA  ASP B 204      -1.725   8.190  -5.321  1.00  0.00           C  
ATOM   3274  HA  ASP B 204      -2.142   8.498  -6.281  1.00  0.00           H  
ATOM   3275  CB  ASP B 204      -2.339   6.830  -4.968  1.00  0.00           C  
ATOM   3276  HB2 ASP B 204      -1.935   6.503  -4.009  1.00  0.00           H  
ATOM   3277  HB3 ASP B 204      -3.412   6.955  -4.830  1.00  0.00           H  
ATOM   3278  CG  ASP B 204      -2.112   5.726  -6.001  1.00  0.00           C  
ATOM   3279  OD1 ASP B 204      -2.148   5.960  -7.235  1.00  0.00           O  
ATOM   3280  OD2 ASP B 204      -1.981   4.569  -5.551  1.00  0.00           O  
ATOM   3281  C   ASP B 204      -2.120   9.231  -4.262  1.00  0.00           C  
ATOM   3282  O   ASP B 204      -1.724   9.179  -3.094  1.00  0.00           O  
ATOM   3283  N   GLN B 205      -3.006  10.137  -4.663  1.00  0.00           N  
ATOM   3284  H   GLN B 205      -3.276  10.129  -5.633  1.00  0.00           H  
ATOM   3285  CA  GLN B 205      -3.710  11.063  -3.786  1.00  0.00           C  
ATOM   3286  HA  GLN B 205      -3.626  10.715  -2.756  1.00  0.00           H  
ATOM   3287  CB  GLN B 205      -3.051  12.448  -3.883  1.00  0.00           C  
ATOM   3288  HB2 GLN B 205      -1.998  12.330  -3.632  1.00  0.00           H  
ATOM   3289  HB3 GLN B 205      -3.117  12.824  -4.905  1.00  0.00           H  
ATOM   3290  CG  GLN B 205      -3.688  13.471  -2.928  1.00  0.00           C  
ATOM   3291  HG2 GLN B 205      -4.637  13.805  -3.349  1.00  0.00           H  
ATOM   3292  HG3 GLN B 205      -3.899  12.990  -1.973  1.00  0.00           H  
ATOM   3293  CD  GLN B 205      -2.804  14.685  -2.641  1.00  0.00           C  
ATOM   3294  OE1 GLN B 205      -1.610  14.733  -2.894  1.00  0.00           O  
ATOM   3295  NE2 GLN B 205      -3.361  15.718  -2.050  1.00  0.00           N  
ATOM   3296 HE21 GLN B 205      -2.775  16.513  -1.879  1.00  0.00           H  
ATOM   3297 HE22 GLN B 205      -4.340  15.683  -1.786  1.00  0.00           H  
ATOM   3298  C   GLN B 205      -5.189  11.057  -4.168  1.00  0.00           C  
ATOM   3299  O   GLN B 205      -5.527  11.100  -5.347  1.00  0.00           O  
ATOM   3300  N   TYR B 206      -6.073  10.978  -3.180  1.00  0.00           N  
ATOM   3301  H   TYR B 206      -5.721  10.904  -2.233  1.00  0.00           H  
ATOM   3302  CA  TYR B 206      -7.522  10.998  -3.339  1.00  0.00           C  
ATOM   3303  HA  TYR B 206      -7.774  10.812  -4.380  1.00  0.00           H  
ATOM   3304  CB  TYR B 206      -8.160   9.891  -2.480  1.00  0.00           C  
ATOM   3305  HB2 TYR B 206      -7.840  10.021  -1.445  1.00  0.00           H  
ATOM   3306  HB3 TYR B 206      -9.242  10.033  -2.492  1.00  0.00           H  
ATOM   3307  CG  TYR B 206      -7.866   8.460  -2.908  1.00  0.00           C  
ATOM   3308  CD1 TYR B 206      -6.620   7.865  -2.620  1.00  0.00           C  
ATOM   3309  HD1 TYR B 206      -5.851   8.431  -2.113  1.00  0.00           H  
ATOM   3310  CE1 TYR B 206      -6.380   6.522  -2.972  1.00  0.00           C  
ATOM   3311  HE1 TYR B 206      -5.431   6.050  -2.761  1.00  0.00           H  
ATOM   3312  CZ  TYR B 206      -7.390   5.755  -3.587  1.00  0.00           C  
ATOM   3313  OH  TYR B 206      -7.152   4.440  -3.832  1.00  0.00           O  
ATOM   3314  HH  TYR B 206      -7.900   3.988  -4.228  1.00  0.00           H  
ATOM   3315  CE2 TYR B 206      -8.635   6.354  -3.894  1.00  0.00           C  
ATOM   3316  HE2 TYR B 206      -9.413   5.778  -4.372  1.00  0.00           H  
ATOM   3317  CD2 TYR B 206      -8.867   7.703  -3.552  1.00  0.00           C  
ATOM   3318  HD2 TYR B 206      -9.827   8.156  -3.763  1.00  0.00           H  
ATOM   3319  C   TYR B 206      -8.090  12.365  -2.940  1.00  0.00           C  
ATOM   3320  O   TYR B 206      -7.567  13.029  -2.039  1.00  0.00           O  
ATOM   3321  N   THR B 207      -9.202  12.767  -3.550  1.00  0.00           N  
ATOM   3322  H   THR B 207      -9.557  12.195  -4.316  1.00  0.00           H  
ATOM   3323  CA  THR B 207     -10.165  13.710  -2.949  1.00  0.00           C  
ATOM   3324  HA  THR B 207      -9.637  14.426  -2.320  1.00  0.00           H  
ATOM   3325  CB  THR B 207     -10.916  14.503  -4.026  1.00  0.00           C  
ATOM   3326  HB  THR B 207     -11.705  15.090  -3.557  1.00  0.00           H  
ATOM   3327  CG2 THR B 207      -9.983  15.455  -4.772  1.00  0.00           C  
ATOM   3328 HG21 THR B 207      -9.200  14.894  -5.283  1.00  0.00           H  
ATOM   3329 HG22 THR B 207     -10.557  16.013  -5.512  1.00  0.00           H  
ATOM   3330 HG23 THR B 207      -9.530  16.155  -4.070  1.00  0.00           H  
ATOM   3331  OG1 THR B 207     -11.486  13.638  -4.978  1.00  0.00           O  
ATOM   3332  HG1 THR B 207     -12.277  13.246  -4.596  1.00  0.00           H  
ATOM   3333  C   THR B 207     -11.164  12.957  -2.062  1.00  0.00           C  
ATOM   3334  O   THR B 207     -11.433  11.778  -2.303  1.00  0.00           O  
ATOM   3335  N   LEU B 208     -11.722  13.629  -1.051  1.00  0.00           N  
ATOM   3336  H   LEU B 208     -11.497  14.614  -0.938  1.00  0.00           H  
ATOM   3337  CA  LEU B 208     -12.708  13.077  -0.110  1.00  0.00           C  
ATOM   3338  HA  LEU B 208     -13.141  12.159  -0.508  1.00  0.00           H  
ATOM   3339  CB  LEU B 208     -12.036  12.778   1.248  1.00  0.00           C  
ATOM   3340  HB2 LEU B 208     -11.597  13.705   1.621  1.00  0.00           H  
ATOM   3341  HB3 LEU B 208     -12.814  12.483   1.952  1.00  0.00           H  
ATOM   3342  CG  LEU B 208     -10.946  11.694   1.265  1.00  0.00           C  
ATOM   3343  HG  LEU B 208     -10.165  11.933   0.543  1.00  0.00           H  
ATOM   3344  CD1 LEU B 208     -10.315  11.632   2.657  1.00  0.00           C  
ATOM   3345 HD11 LEU B 208     -11.085  11.455   3.409  1.00  0.00           H  
ATOM   3346 HD12 LEU B 208      -9.591  10.820   2.708  1.00  0.00           H  
ATOM   3347 HD13 LEU B 208      -9.815  12.575   2.881  1.00  0.00           H  
ATOM   3348  CD2 LEU B 208     -11.515  10.312   0.959  1.00  0.00           C  
ATOM   3349 HD21 LEU B 208     -12.324  10.074   1.651  1.00  0.00           H  
ATOM   3350 HD22 LEU B 208     -11.900  10.315  -0.057  1.00  0.00           H  
ATOM   3351 HD23 LEU B 208     -10.735   9.557   1.037  1.00  0.00           H  
ATOM   3352  C   LEU B 208     -13.844  14.084   0.099  1.00  0.00           C  
ATOM   3353  O   LEU B 208     -13.570  15.209   0.502  1.00  0.00           O  
ATOM   3354  N   ASP B 209     -15.096  13.677  -0.102  1.00  0.00           N  
ATOM   3355  H   ASP B 209     -15.242  12.720  -0.407  1.00  0.00           H  
ATOM   3356  CA  ASP B 209     -16.289  14.512   0.096  1.00  0.00           C  
ATOM   3357  HA  ASP B 209     -16.013  15.429   0.615  1.00  0.00           H  
ATOM   3358  CB  ASP B 209     -16.916  14.918  -1.252  1.00  0.00           C  
ATOM   3359  HB2 ASP B 209     -16.983  14.042  -1.899  1.00  0.00           H  
ATOM   3360  HB3 ASP B 209     -17.930  15.265  -1.063  1.00  0.00           H  
ATOM   3361  CG  ASP B 209     -16.163  16.028  -1.993  1.00  0.00           C  
ATOM   3362  OD1 ASP B 209     -16.842  16.937  -2.549  1.00  0.00           O  
ATOM   3363  OD2 ASP B 209     -14.922  16.084  -2.031  1.00  0.00           O  
ATOM   3364  C   ASP B 209     -17.325  13.789   0.969  1.00  0.00           C  
ATOM   3365  O   ASP B 209     -17.796  12.702   0.631  1.00  0.00           O  
ATOM   3366  N   LEU B 210     -17.701  14.386   2.102  1.00  0.00           N  
ATOM   3367  H   LEU B 210     -17.372  15.333   2.267  1.00  0.00           H  
ATOM   3368  CA  LEU B 210     -18.724  13.858   3.002  1.00  0.00           C  
ATOM   3369  HA  LEU B 210     -18.721  12.769   2.945  1.00  0.00           H  
ATOM   3370  CB  LEU B 210     -18.368  14.272   4.440  1.00  0.00           C  
ATOM   3371  HB2 LEU B 210     -17.373  13.891   4.678  1.00  0.00           H  
ATOM   3372  HB3 LEU B 210     -18.329  15.360   4.458  1.00  0.00           H  
ATOM   3373  CG  LEU B 210     -19.348  13.809   5.533  1.00  0.00           C  
ATOM   3374  HG  LEU B 210     -20.365  14.097   5.270  1.00  0.00           H  
ATOM   3375  CD1 LEU B 210     -19.293  12.296   5.752  1.00  0.00           C  
ATOM   3376 HD11 LEU B 210     -19.565  11.776   4.838  1.00  0.00           H  
ATOM   3377 HD12 LEU B 210     -18.288  11.994   6.050  1.00  0.00           H  
ATOM   3378 HD13 LEU B 210     -19.995  12.013   6.532  1.00  0.00           H  
ATOM   3379  CD2 LEU B 210     -18.975  14.492   6.848  1.00  0.00           C  
ATOM   3380 HD21 LEU B 210     -17.946  14.246   7.117  1.00  0.00           H  
ATOM   3381 HD22 LEU B 210     -19.073  15.572   6.747  1.00  0.00           H  
ATOM   3382 HD23 LEU B 210     -19.636  14.149   7.642  1.00  0.00           H  
ATOM   3383  C   LEU B 210     -20.108  14.359   2.573  1.00  0.00           C  
ATOM   3384  O   LEU B 210     -20.312  15.564   2.420  1.00  0.00           O  
ATOM   3385  N   TRP B 211     -21.066  13.444   2.442  1.00  0.00           N  
ATOM   3386  H   TRP B 211     -20.824  12.475   2.620  1.00  0.00           H  
ATOM   3387  CA  TRP B 211     -22.484  13.709   2.201  1.00  0.00           C  
ATOM   3388  HA  TRP B 211     -22.627  14.759   1.955  1.00  0.00           H  
ATOM   3389  CB  TRP B 211     -22.938  12.873   0.999  1.00  0.00           C  
ATOM   3390  HB2 TRP B 211     -22.305  13.115   0.146  1.00  0.00           H  
ATOM   3391  HB3 TRP B 211     -22.780  11.818   1.231  1.00  0.00           H  
ATOM   3392  CG  TRP B 211     -24.368  13.048   0.595  1.00  0.00           C  
ATOM   3393  CD1 TRP B 211     -24.813  13.923  -0.335  1.00  0.00           C  
ATOM   3394  HD1 TRP B 211     -24.179  14.599  -0.898  1.00  0.00           H  
ATOM   3395  NE1 TRP B 211     -26.190  13.847  -0.424  1.00  0.00           N  
ATOM   3396  HE1 TRP B 211     -26.740  14.457  -1.013  1.00  0.00           H  
ATOM   3397  CE2 TRP B 211     -26.701  12.901   0.439  1.00  0.00           C  
ATOM   3398  CZ2 TRP B 211     -28.002  12.455   0.712  1.00  0.00           C  
ATOM   3399  HZ2 TRP B 211     -28.847  12.876   0.189  1.00  0.00           H  
ATOM   3400  CH2 TRP B 211     -28.199  11.484   1.709  1.00  0.00           C  
ATOM   3401  HH2 TRP B 211     -29.203  11.164   1.960  1.00  0.00           H  
ATOM   3402  CZ3 TRP B 211     -27.098  10.971   2.417  1.00  0.00           C  
ATOM   3403  HZ3 TRP B 211     -27.262  10.256   3.214  1.00  0.00           H  
ATOM   3404  CE3 TRP B 211     -25.795  11.419   2.129  1.00  0.00           C  
ATOM   3405  HE3 TRP B 211     -24.963  11.043   2.706  1.00  0.00           H  
ATOM   3406  CD2 TRP B 211     -25.560  12.387   1.126  1.00  0.00           C  
ATOM   3407  C   TRP B 211     -23.318  13.402   3.452  1.00  0.00           C  
ATOM   3408  O   TRP B 211     -23.041  12.431   4.161  1.00  0.00           O  
ATOM   3409  N   ALA B 212     -24.357  14.195   3.711  1.00  0.00           N  
ATOM   3410  H   ALA B 212     -24.549  14.967   3.078  1.00  0.00           H  
ATOM   3411  CA  ALA B 212     -25.271  14.012   4.833  1.00  0.00           C  
ATOM   3412  HA  ALA B 212     -25.279  12.958   5.102  1.00  0.00           H  
ATOM   3413  CB  ALA B 212     -24.738  14.809   6.030  1.00  0.00           C  
ATOM   3414  HB1 ALA B 212     -23.678  14.603   6.179  1.00  0.00           H  
ATOM   3415  HB2 ALA B 212     -24.865  15.878   5.853  1.00  0.00           H  
ATOM   3416  HB3 ALA B 212     -25.286  14.521   6.925  1.00  0.00           H  
ATOM   3417  C   ALA B 212     -26.704  14.437   4.472  1.00  0.00           C  
ATOM   3418  O   ALA B 212     -26.935  15.601   4.139  1.00  0.00           O  
ATOM   3419  N   GLY B 213     -27.659  13.507   4.574  1.00  0.00           N  
ATOM   3420  H   GLY B 213     -27.345  12.592   4.886  1.00  0.00           H  
ATOM   3421  CA  GLY B 213     -29.122  13.673   4.485  1.00  0.00           C  
ATOM   3422  HA2 GLY B 213     -29.581  12.708   4.702  1.00  0.00           H  
ATOM   3423  HA3 GLY B 213     -29.434  14.370   5.263  1.00  0.00           H  
ATOM   3424  C   GLY B 213     -29.707  14.167   3.153  1.00  0.00           C  
ATOM   3425  O   GLY B 213     -30.665  13.594   2.638  1.00  0.00           O  
ATOM   3426  N   GLN B 214     -29.146  15.237   2.593  1.00  0.00           N  
ATOM   3427  H   GLN B 214     -28.373  15.633   3.109  1.00  0.00           H  
ATOM   3428  CA  GLN B 214     -29.620  15.963   1.412  1.00  0.00           C  
ATOM   3429  HA  GLN B 214     -30.073  15.254   0.717  1.00  0.00           H  
ATOM   3430  CB  GLN B 214     -30.707  16.948   1.898  1.00  0.00           C  
ATOM   3431  HB2 GLN B 214     -31.478  16.372   2.413  1.00  0.00           H  
ATOM   3432  HB3 GLN B 214     -30.268  17.645   2.613  1.00  0.00           H  
ATOM   3433  CG  GLN B 214     -31.387  17.753   0.780  1.00  0.00           C  
ATOM   3434  HG2 GLN B 214     -30.681  18.461   0.351  1.00  0.00           H  
ATOM   3435  HG3 GLN B 214     -31.701  17.068  -0.008  1.00  0.00           H  
ATOM   3436  CD  GLN B 214     -32.611  18.539   1.249  1.00  0.00           C  
ATOM   3437  OE1 GLN B 214     -32.950  18.636   2.419  1.00  0.00           O  
ATOM   3438  NE2 GLN B 214     -33.337  19.146   0.333  1.00  0.00           N  
ATOM   3439 HE21 GLN B 214     -34.150  19.624   0.669  1.00  0.00           H  
ATOM   3440 HE22 GLN B 214     -33.114  19.058  -0.641  1.00  0.00           H  
ATOM   3441  C   GLN B 214     -28.483  16.693   0.662  1.00  0.00           C  
ATOM   3442  O   GLN B 214     -28.674  17.084  -0.488  1.00  0.00           O  
ATOM   3443  N   GLN B 215     -27.312  16.890   1.283  1.00  0.00           N  
ATOM   3444  H   GLN B 215     -27.164  16.468   2.191  1.00  0.00           H  
ATOM   3445  CA  GLN B 215     -26.255  17.802   0.816  1.00  0.00           C  
ATOM   3446  HA  GLN B 215     -26.316  17.915  -0.267  1.00  0.00           H  
ATOM   3447  CB  GLN B 215     -26.451  19.175   1.496  1.00  0.00           C  
ATOM   3448  HB2 GLN B 215     -26.701  19.019   2.546  1.00  0.00           H  
ATOM   3449  HB3 GLN B 215     -25.518  19.740   1.473  1.00  0.00           H  
ATOM   3450  CG  GLN B 215     -27.533  20.041   0.837  1.00  0.00           C  
ATOM   3451  HG2 GLN B 215     -28.481  19.506   0.818  1.00  0.00           H  
ATOM   3452  HG3 GLN B 215     -27.667  20.938   1.434  1.00  0.00           H  
ATOM   3453  CD  GLN B 215     -27.167  20.487  -0.575  1.00  0.00           C  
ATOM   3454  OE1 GLN B 215     -26.077  20.270  -1.078  1.00  0.00           O  
ATOM   3455  NE2 GLN B 215     -28.056  21.154  -1.275  1.00  0.00           N  
ATOM   3456 HE21 GLN B 215     -27.768  21.401  -2.206  1.00  0.00           H  
ATOM   3457 HE22 GLN B 215     -28.963  21.352  -0.903  1.00  0.00           H  
ATOM   3458  C   GLN B 215     -24.842  17.290   1.125  1.00  0.00           C  
ATOM   3459  O   GLN B 215     -24.665  16.391   1.946  1.00  0.00           O  
ATOM   3460  N   LEU B 216     -23.820  17.901   0.511  1.00  0.00           N  
ATOM   3461  H   LEU B 216     -24.036  18.673  -0.108  1.00  0.00           H  
ATOM   3462  CA  LEU B 216     -22.442  17.788   1.006  1.00  0.00           C  
ATOM   3463  HA  LEU B 216     -22.260  16.752   1.276  1.00  0.00           H  
ATOM   3464  CB  LEU B 216     -21.412  18.186  -0.069  1.00  0.00           C  
ATOM   3465  HB2 LEU B 216     -21.645  19.192  -0.420  1.00  0.00           H  
ATOM   3466  HB3 LEU B 216     -20.427  18.216   0.401  1.00  0.00           H  
ATOM   3467  CG  LEU B 216     -21.332  17.236  -1.281  1.00  0.00           C  
ATOM   3468  HG  LEU B 216     -22.288  17.232  -1.805  1.00  0.00           H  
ATOM   3469  CD1 LEU B 216     -20.250  17.724  -2.242  1.00  0.00           C  
ATOM   3470 HD11 LEU B 216     -20.486  18.731  -2.583  1.00  0.00           H  
ATOM   3471 HD12 LEU B 216     -19.279  17.731  -1.745  1.00  0.00           H  
ATOM   3472 HD13 LEU B 216     -20.191  17.067  -3.110  1.00  0.00           H  
ATOM   3473  CD2 LEU B 216     -20.983  15.799  -0.881  1.00  0.00           C  
ATOM   3474 HD21 LEU B 216     -20.807  15.195  -1.770  1.00  0.00           H  
ATOM   3475 HD22 LEU B 216     -20.082  15.796  -0.267  1.00  0.00           H  
ATOM   3476 HD23 LEU B 216     -21.803  15.360  -0.321  1.00  0.00           H  
ATOM   3477  C   LEU B 216     -22.258  18.605   2.295  1.00  0.00           C  
ATOM   3478  O   LEU B 216     -22.747  19.728   2.410  1.00  0.00           O  
ATOM   3479  N   LEU B 217     -21.543  18.018   3.256  1.00  0.00           N  
ATOM   3480  H   LEU B 217     -21.174  17.095   3.051  1.00  0.00           H  
ATOM   3481  CA  LEU B 217     -21.330  18.558   4.604  1.00  0.00           C  
ATOM   3482  HA  LEU B 217     -21.955  19.443   4.733  1.00  0.00           H  
ATOM   3483  CB  LEU B 217     -21.805  17.473   5.595  1.00  0.00           C  
ATOM   3484  HB2 LEU B 217     -22.826  17.189   5.336  1.00  0.00           H  
ATOM   3485  HB3 LEU B 217     -21.175  16.592   5.464  1.00  0.00           H  
ATOM   3486  CG  LEU B 217     -21.778  17.875   7.082  1.00  0.00           C  
ATOM   3487  HG  LEU B 217     -20.770  18.180   7.350  1.00  0.00           H  
ATOM   3488  CD1 LEU B 217     -22.743  19.023   7.388  1.00  0.00           C  
ATOM   3489 HD11 LEU B 217     -22.428  19.918   6.853  1.00  0.00           H  
ATOM   3490 HD12 LEU B 217     -23.753  18.751   7.079  1.00  0.00           H  
ATOM   3491 HD13 LEU B 217     -22.736  19.243   8.453  1.00  0.00           H  
ATOM   3492  CD2 LEU B 217     -22.159  16.683   7.961  1.00  0.00           C  
ATOM   3493 HD21 LEU B 217     -21.544  15.820   7.708  1.00  0.00           H  
ATOM   3494 HD22 LEU B 217     -23.210  16.434   7.816  1.00  0.00           H  
ATOM   3495 HD23 LEU B 217     -21.997  16.933   9.006  1.00  0.00           H  
ATOM   3496  C   LEU B 217     -19.874  19.001   4.859  1.00  0.00           C  
ATOM   3497  O   LEU B 217     -19.640  19.889   5.674  1.00  0.00           O  
ATOM   3498  N   TRP B 218     -18.905  18.384   4.176  1.00  0.00           N  
ATOM   3499  H   TRP B 218     -19.176  17.685   3.495  1.00  0.00           H  
ATOM   3500  CA  TRP B 218     -17.461  18.624   4.318  1.00  0.00           C  
ATOM   3501  HA  TRP B 218     -17.272  19.697   4.389  1.00  0.00           H  
ATOM   3502  CB  TRP B 218     -16.982  17.959   5.620  1.00  0.00           C  
ATOM   3503  HB2 TRP B 218     -17.410  18.496   6.467  1.00  0.00           H  
ATOM   3504  HB3 TRP B 218     -17.357  16.940   5.661  1.00  0.00           H  
ATOM   3505  CG  TRP B 218     -15.502  17.889   5.802  1.00  0.00           C  
ATOM   3506  CD1 TRP B 218     -14.761  18.781   6.490  1.00  0.00           C  
ATOM   3507  HD1 TRP B 218     -15.137  19.648   7.022  1.00  0.00           H  
ATOM   3508  NE1 TRP B 218     -13.432  18.438   6.403  1.00  0.00           N  
ATOM   3509  HE1 TRP B 218     -12.707  18.968   6.905  1.00  0.00           H  
ATOM   3510  CE2 TRP B 218     -13.238  17.294   5.662  1.00  0.00           C  
ATOM   3511  CZ2 TRP B 218     -12.104  16.540   5.333  1.00  0.00           C  
ATOM   3512  HZ2 TRP B 218     -11.133  16.837   5.702  1.00  0.00           H  
ATOM   3513  CH2 TRP B 218     -12.260  15.378   4.558  1.00  0.00           C  
ATOM   3514  HH2 TRP B 218     -11.401  14.767   4.324  1.00  0.00           H  
ATOM   3515  CZ3 TRP B 218     -13.538  14.991   4.116  1.00  0.00           C  
ATOM   3516  HZ3 TRP B 218     -13.655  14.095   3.523  1.00  0.00           H  
ATOM   3517  CE3 TRP B 218     -14.670  15.751   4.466  1.00  0.00           C  
ATOM   3518  HE3 TRP B 218     -15.646  15.436   4.136  1.00  0.00           H  
ATOM   3519  CD2 TRP B 218     -14.553  16.913   5.262  1.00  0.00           C  
ATOM   3520  C   TRP B 218     -16.692  18.082   3.096  1.00  0.00           C  
ATOM   3521  O   TRP B 218     -17.196  17.187   2.415  1.00  0.00           O  
ATOM   3522  N   LYS B 219     -15.474  18.574   2.819  1.00  0.00           N  
ATOM   3523  H   LYS B 219     -15.075  19.253   3.458  1.00  0.00           H  
ATOM   3524  CA  LYS B 219     -14.567  17.984   1.812  1.00  0.00           C  
ATOM   3525  HA  LYS B 219     -14.659  16.901   1.897  1.00  0.00           H  
ATOM   3526  CB  LYS B 219     -14.999  18.357   0.380  1.00  0.00           C  
ATOM   3527  HB2 LYS B 219     -14.268  17.942  -0.313  1.00  0.00           H  
ATOM   3528  HB3 LYS B 219     -15.961  17.886   0.174  1.00  0.00           H  
ATOM   3529  CG  LYS B 219     -15.134  19.866   0.122  1.00  0.00           C  
ATOM   3530  HG2 LYS B 219     -15.831  20.286   0.847  1.00  0.00           H  
ATOM   3531  HG3 LYS B 219     -14.167  20.351   0.259  1.00  0.00           H  
ATOM   3532  CD  LYS B 219     -15.677  20.201  -1.278  1.00  0.00           C  
ATOM   3533  HD2 LYS B 219     -16.616  19.669  -1.450  1.00  0.00           H  
ATOM   3534  HD3 LYS B 219     -15.904  21.267  -1.281  1.00  0.00           H  
ATOM   3535  CE  LYS B 219     -14.694  19.941  -2.432  1.00  0.00           C  
ATOM   3536  HE2 LYS B 219     -14.927  20.655  -3.225  1.00  0.00           H  
ATOM   3537  HE3 LYS B 219     -13.675  20.137  -2.088  1.00  0.00           H  
ATOM   3538  NZ  LYS B 219     -14.798  18.570  -2.987  1.00  0.00           N  
ATOM   3539  HZ1 LYS B 219     -15.769  18.259  -3.097  1.00  0.00           H  
ATOM   3540  HZ2 LYS B 219     -14.315  18.438  -3.861  1.00  0.00           H  
ATOM   3541  HZ3 LYS B 219     -14.486  17.837  -2.343  1.00  0.00           H  
ATOM   3542  C   LYS B 219     -13.082  18.288   2.057  1.00  0.00           C  
ATOM   3543  O   LYS B 219     -12.734  19.361   2.540  1.00  0.00           O  
ATOM   3544  N   GLY B 220     -12.216  17.365   1.640  1.00  0.00           N  
ATOM   3545  H   GLY B 220     -12.616  16.540   1.206  1.00  0.00           H  
ATOM   3546  CA  GLY B 220     -10.760  17.405   1.790  1.00  0.00           C  
ATOM   3547  HA2 GLY B 220     -10.404  18.424   1.635  1.00  0.00           H  
ATOM   3548  HA3 GLY B 220     -10.510  17.116   2.811  1.00  0.00           H  
ATOM   3549  C   GLY B 220     -10.020  16.477   0.809  1.00  0.00           C  
ATOM   3550  O   GLY B 220     -10.482  16.211  -0.304  1.00  0.00           O  
ATOM   3551  N   SER B 221      -8.836  15.988   1.196  1.00  0.00           N  
ATOM   3552  H   SER B 221      -8.512  16.189   2.134  1.00  0.00           H  
ATOM   3553  CA  SER B 221      -7.966  15.138   0.363  1.00  0.00           C  
ATOM   3554  HA  SER B 221      -8.596  14.464  -0.217  1.00  0.00           H  
ATOM   3555  CB  SER B 221      -7.167  16.018  -0.615  1.00  0.00           C  
ATOM   3556  HB2 SER B 221      -7.865  16.527  -1.283  1.00  0.00           H  
ATOM   3557  HB3 SER B 221      -6.624  16.775  -0.047  1.00  0.00           H  
ATOM   3558  OG  SER B 221      -6.227  15.284  -1.392  1.00  0.00           O  
ATOM   3559  HG  SER B 221      -6.693  14.533  -1.813  1.00  0.00           H  
ATOM   3560  C   SER B 221      -7.040  14.264   1.220  1.00  0.00           C  
ATOM   3561  O   SER B 221      -6.763  14.593   2.370  1.00  0.00           O  
ATOM   3562  N   PHE B 222      -6.568  13.141   0.670  1.00  0.00           N  
ATOM   3563  H   PHE B 222      -6.835  12.930  -0.285  1.00  0.00           H  
ATOM   3564  CA  PHE B 222      -5.800  12.123   1.389  1.00  0.00           C  
ATOM   3565  HA  PHE B 222      -5.249  12.593   2.206  1.00  0.00           H  
ATOM   3566  CB  PHE B 222      -6.805  11.135   1.995  1.00  0.00           C  
ATOM   3567  HB2 PHE B 222      -7.367  11.654   2.772  1.00  0.00           H  
ATOM   3568  HB3 PHE B 222      -7.512  10.834   1.219  1.00  0.00           H  
ATOM   3569  CG  PHE B 222      -6.202   9.886   2.604  1.00  0.00           C  
ATOM   3570  CD1 PHE B 222      -5.526   9.968   3.833  1.00  0.00           C  
ATOM   3571  HD1 PHE B 222      -5.415  10.918   4.338  1.00  0.00           H  
ATOM   3572  CE1 PHE B 222      -5.011   8.806   4.426  1.00  0.00           C  
ATOM   3573  HE1 PHE B 222      -4.509   8.875   5.378  1.00  0.00           H  
ATOM   3574  CZ  PHE B 222      -5.157   7.561   3.794  1.00  0.00           C  
ATOM   3575  HZ  PHE B 222      -4.761   6.670   4.262  1.00  0.00           H  
ATOM   3576  CE2 PHE B 222      -5.818   7.479   2.558  1.00  0.00           C  
ATOM   3577  HE2 PHE B 222      -5.935   6.519   2.074  1.00  0.00           H  
ATOM   3578  CD2 PHE B 222      -6.340   8.640   1.961  1.00  0.00           C  
ATOM   3579  HD2 PHE B 222      -6.858   8.571   1.015  1.00  0.00           H  
ATOM   3580  C   PHE B 222      -4.794  11.400   0.482  1.00  0.00           C  
ATOM   3581  O   PHE B 222      -5.168  10.828  -0.542  1.00  0.00           O  
ATOM   3582  N   LYS B 223      -3.518  11.376   0.879  1.00  0.00           N  
ATOM   3583  H   LYS B 223      -3.290  11.838   1.749  1.00  0.00           H  
ATOM   3584  CA  LYS B 223      -2.516  10.425   0.369  1.00  0.00           C  
ATOM   3585  HA  LYS B 223      -2.762  10.091  -0.638  1.00  0.00           H  
ATOM   3586  CB  LYS B 223      -1.137  11.082   0.325  1.00  0.00           C  
ATOM   3587  HB2 LYS B 223      -1.012  11.668   1.236  1.00  0.00           H  
ATOM   3588  HB3 LYS B 223      -0.388  10.287   0.325  1.00  0.00           H  
ATOM   3589  CG  LYS B 223      -0.862  11.969  -0.894  1.00  0.00           C  
ATOM   3590  HG2 LYS B 223      -0.881  11.363  -1.799  1.00  0.00           H  
ATOM   3591  HG3 LYS B 223      -1.599  12.768  -0.952  1.00  0.00           H  
ATOM   3592  CD  LYS B 223       0.535  12.559  -0.691  1.00  0.00           C  
ATOM   3593  HD2 LYS B 223       0.486  13.295   0.112  1.00  0.00           H  
ATOM   3594  HD3 LYS B 223       1.199  11.750  -0.386  1.00  0.00           H  
ATOM   3595  CE  LYS B 223       1.190  13.199  -1.908  1.00  0.00           C  
ATOM   3596  HE2 LYS B 223       1.285  12.429  -2.680  1.00  0.00           H  
ATOM   3597  HE3 LYS B 223       0.565  14.010  -2.294  1.00  0.00           H  
ATOM   3598  NZ  LYS B 223       2.528  13.697  -1.499  1.00  0.00           N  
ATOM   3599  HZ1 LYS B 223       3.197  13.657  -2.249  1.00  0.00           H  
ATOM   3600  HZ2 LYS B 223       2.476  14.622  -1.102  1.00  0.00           H  
ATOM   3601  HZ3 LYS B 223       2.877  13.138  -0.708  1.00  0.00           H  
ATOM   3602  C   LYS B 223      -2.420   9.224   1.324  1.00  0.00           C  
ATOM   3603  O   LYS B 223      -2.206   9.465   2.513  1.00  0.00           O  
ATOM   3604  N   PRO B 224      -2.478   7.967   0.845  1.00  0.00           N  
ATOM   3605  CD  PRO B 224      -2.906   7.573  -0.489  1.00  0.00           C  
ATOM   3606  HD2 PRO B 224      -2.043   7.554  -1.154  1.00  0.00           H  
ATOM   3607  HD3 PRO B 224      -3.683   8.227  -0.886  1.00  0.00           H  
ATOM   3608  CG  PRO B 224      -3.464   6.166  -0.335  1.00  0.00           C  
ATOM   3609  HG2 PRO B 224      -3.379   5.609  -1.266  1.00  0.00           H  
ATOM   3610  HG3 PRO B 224      -4.501   6.212  -0.000  1.00  0.00           H  
ATOM   3611  CB  PRO B 224      -2.586   5.580   0.768  1.00  0.00           C  
ATOM   3612  HB2 PRO B 224      -1.663   5.204   0.324  1.00  0.00           H  
ATOM   3613  HB3 PRO B 224      -3.101   4.779   1.298  1.00  0.00           H  
ATOM   3614  CA  PRO B 224      -2.297   6.779   1.686  1.00  0.00           C  
ATOM   3615  HA  PRO B 224      -3.034   6.797   2.484  1.00  0.00           H  
ATOM   3616  C   PRO B 224      -0.904   6.674   2.329  1.00  0.00           C  
ATOM   3617  O   PRO B 224      -0.799   6.343   3.508  1.00  0.00           O  
ATOM   3618  N   SER B 225       0.156   6.966   1.564  1.00  0.00           N  
ATOM   3619  H   SER B 225      -0.001   7.253   0.608  1.00  0.00           H  
ATOM   3620  CA  SER B 225       1.564   6.785   1.962  1.00  0.00           C  
ATOM   3621  HA  SER B 225       1.699   5.768   2.327  1.00  0.00           H  
ATOM   3622  CB  SER B 225       2.454   6.963   0.728  1.00  0.00           C  
ATOM   3623  HB2 SER B 225       3.503   6.885   1.025  1.00  0.00           H  
ATOM   3624  HB3 SER B 225       2.232   6.173   0.009  1.00  0.00           H  
ATOM   3625  OG  SER B 225       2.217   8.233   0.130  1.00  0.00           O  
ATOM   3626  HG  SER B 225       3.010   8.467  -0.368  1.00  0.00           H  
ATOM   3627  C   SER B 225       2.056   7.732   3.068  1.00  0.00           C  
ATOM   3628  O   SER B 225       2.995   7.387   3.780  1.00  0.00           O  
ATOM   3629  N   GLU B 226       1.441   8.909   3.223  1.00  0.00           N  
ATOM   3630  H   GLU B 226       0.709   9.133   2.572  1.00  0.00           H  
ATOM   3631  CA  GLU B 226       1.779   9.882   4.281  1.00  0.00           C  
ATOM   3632  HA  GLU B 226       2.866   9.934   4.394  1.00  0.00           H  
ATOM   3633  CB  GLU B 226       1.260  11.291   3.923  1.00  0.00           C  
ATOM   3634  HB2 GLU B 226       0.179  11.259   4.035  1.00  0.00           H  
ATOM   3635  HB3 GLU B 226       1.627  12.013   4.652  1.00  0.00           H  
ATOM   3636  CG  GLU B 226       1.505  11.829   2.499  1.00  0.00           C  
ATOM   3637  HG2 GLU B 226       1.367  11.027   1.776  1.00  0.00           H  
ATOM   3638  HG3 GLU B 226       0.720  12.565   2.318  1.00  0.00           H  
ATOM   3639  CD  GLU B 226       2.831  12.548   2.208  1.00  0.00           C  
ATOM   3640  OE1 GLU B 226       3.022  12.925   1.021  1.00  0.00           O  
ATOM   3641  OE2 GLU B 226       3.618  12.785   3.139  1.00  0.00           O  
ATOM   3642  C   GLU B 226       1.183   9.483   5.652  1.00  0.00           C  
ATOM   3643  O   GLU B 226       1.543  10.063   6.671  1.00  0.00           O  
ATOM   3644  N   HIE B 227       0.247   8.521   5.684  1.00  0.00           N  
ATOM   3645  H   HIE B 227       0.023   8.065   4.808  1.00  0.00           H  
ATOM   3646  CA  HIE B 227      -0.604   8.189   6.843  1.00  0.00           C  
ATOM   3647  HA  HIE B 227      -0.145   8.597   7.745  1.00  0.00           H  
ATOM   3648  CB  HIE B 227      -1.977   8.860   6.692  1.00  0.00           C  
ATOM   3649  HB2 HIE B 227      -2.404   8.548   5.741  1.00  0.00           H  
ATOM   3650  HB3 HIE B 227      -2.636   8.530   7.494  1.00  0.00           H  
ATOM   3651  CG  HIE B 227      -1.929  10.362   6.753  1.00  0.00           C  
ATOM   3652  ND1 HIE B 227      -1.775  11.112   7.921  1.00  0.00           N  
ATOM   3653  CE1 HIE B 227      -1.712  12.389   7.527  1.00  0.00           C  
ATOM   3654  HE1 HIE B 227      -1.575  13.223   8.201  1.00  0.00           H  
ATOM   3655  NE2 HIE B 227      -1.826  12.479   6.190  1.00  0.00           N  
ATOM   3656  HE2 HIE B 227      -1.760  13.334   5.661  1.00  0.00           H  
ATOM   3657  CD2 HIE B 227      -1.974  11.206   5.684  1.00  0.00           C  
ATOM   3658  HD2 HIE B 227      -2.059  10.909   4.649  1.00  0.00           H  
ATOM   3659  C   HIE B 227      -0.728   6.673   7.056  1.00  0.00           C  
ATOM   3660  O   HIE B 227      -1.804   6.136   7.324  1.00  0.00           O  
ATOM   3661  N   VAL B 228       0.369   5.937   6.886  1.00  0.00           N  
ATOM   3662  H   VAL B 228       1.221   6.410   6.615  1.00  0.00           H  
ATOM   3663  CA  VAL B 228       0.380   4.473   7.028  1.00  0.00           C  
ATOM   3664  HA  VAL B 228      -0.539   4.089   6.589  1.00  0.00           H  
ATOM   3665  CB  VAL B 228       1.543   3.852   6.235  1.00  0.00           C  
ATOM   3666  HB  VAL B 228       2.469   4.275   6.610  1.00  0.00           H  
ATOM   3667  CG1 VAL B 228       1.601   2.323   6.357  1.00  0.00           C  
ATOM   3668 HG11 VAL B 228       0.658   1.884   6.026  1.00  0.00           H  
ATOM   3669 HG12 VAL B 228       2.413   1.944   5.736  1.00  0.00           H  
ATOM   3670 HG13 VAL B 228       1.801   2.027   7.386  1.00  0.00           H  
ATOM   3671  CG2 VAL B 228       1.439   4.178   4.742  1.00  0.00           C  
ATOM   3672 HG21 VAL B 228       2.269   3.727   4.198  1.00  0.00           H  
ATOM   3673 HG22 VAL B 228       0.496   3.806   4.342  1.00  0.00           H  
ATOM   3674 HG23 VAL B 228       1.487   5.254   4.598  1.00  0.00           H  
ATOM   3675  C   VAL B 228       0.414   4.045   8.503  1.00  0.00           C  
ATOM   3676  O   VAL B 228       1.167   4.598   9.313  1.00  0.00           O  
ATOM   3677  N   LYS B 229      -0.351   3.001   8.847  1.00  0.00           N  
ATOM   3678  H   LYS B 229      -0.991   2.637   8.141  1.00  0.00           H  
ATOM   3679  CA  LYS B 229      -0.241   2.245  10.107  1.00  0.00           C  
ATOM   3680  HA  LYS B 229       0.679   2.526  10.614  1.00  0.00           H  
ATOM   3681  CB  LYS B 229      -1.407   2.612  11.042  1.00  0.00           C  
ATOM   3682  HB2 LYS B 229      -1.388   3.688  11.222  1.00  0.00           H  
ATOM   3683  HB3 LYS B 229      -2.353   2.353  10.565  1.00  0.00           H  
ATOM   3684  CG  LYS B 229      -1.297   1.879  12.389  1.00  0.00           C  
ATOM   3685  HG2 LYS B 229      -1.354   0.802  12.225  1.00  0.00           H  
ATOM   3686  HG3 LYS B 229      -0.330   2.112  12.832  1.00  0.00           H  
ATOM   3687  CD  LYS B 229      -2.410   2.288  13.365  1.00  0.00           C  
ATOM   3688  HD2 LYS B 229      -2.337   3.360  13.557  1.00  0.00           H  
ATOM   3689  HD3 LYS B 229      -3.380   2.065  12.916  1.00  0.00           H  
ATOM   3690  CE  LYS B 229      -2.252   1.510  14.680  1.00  0.00           C  
ATOM   3691  HE2 LYS B 229      -2.288   0.438  14.464  1.00  0.00           H  
ATOM   3692  HE3 LYS B 229      -1.264   1.725  15.094  1.00  0.00           H  
ATOM   3693  NZ  LYS B 229      -3.293   1.857  15.679  1.00  0.00           N  
ATOM   3694  HZ1 LYS B 229      -3.150   1.311  16.540  1.00  0.00           H  
ATOM   3695  HZ2 LYS B 229      -3.262   2.830  15.940  1.00  0.00           H  
ATOM   3696  HZ3 LYS B 229      -4.216   1.606  15.361  1.00  0.00           H  
ATOM   3697  C   LYS B 229      -0.199   0.742   9.782  1.00  0.00           C  
ATOM   3698  O   LYS B 229      -1.233   0.204   9.382  1.00  0.00           O  
ATOM   3699  N   PRO B 230       0.951   0.050   9.904  1.00  0.00           N  
ATOM   3700  CD  PRO B 230       2.276   0.548  10.228  1.00  0.00           C  
ATOM   3701  HD2 PRO B 230       2.446   0.449  11.300  1.00  0.00           H  
ATOM   3702  HD3 PRO B 230       2.410   1.577   9.913  1.00  0.00           H  
ATOM   3703  CG  PRO B 230       3.244  -0.358   9.473  1.00  0.00           C  
ATOM   3704  HG2 PRO B 230       4.231  -0.378   9.932  1.00  0.00           H  
ATOM   3705  HG3 PRO B 230       3.310  -0.047   8.429  1.00  0.00           H  
ATOM   3706  CB  PRO B 230       2.544  -1.709   9.576  1.00  0.00           C  
ATOM   3707  HB2 PRO B 230       2.751  -2.151  10.552  1.00  0.00           H  
ATOM   3708  HB3 PRO B 230       2.850  -2.383   8.777  1.00  0.00           H  
ATOM   3709  CA  PRO B 230       1.064  -1.331   9.460  1.00  0.00           C  
ATOM   3710  HA  PRO B 230       0.784  -1.347   8.409  1.00  0.00           H  
ATOM   3711  C   PRO B 230       0.157  -2.296  10.226  1.00  0.00           C  
ATOM   3712  O   PRO B 230      -0.228  -2.057  11.375  1.00  0.00           O  
ATOM   3713  N   ARG B 231      -0.160  -3.427   9.594  1.00  0.00           N  
ATOM   3714  H   ARG B 231       0.159  -3.541   8.636  1.00  0.00           H  
ATOM   3715  CA  ARG B 231      -0.843  -4.539  10.261  1.00  0.00           C  
ATOM   3716  HA  ARG B 231      -1.731  -4.141  10.755  1.00  0.00           H  
ATOM   3717  CB  ARG B 231      -1.277  -5.587   9.230  1.00  0.00           C  
ATOM   3718  HB2 ARG B 231      -0.413  -5.941   8.665  1.00  0.00           H  
ATOM   3719  HB3 ARG B 231      -1.714  -6.433   9.764  1.00  0.00           H  
ATOM   3720  CG  ARG B 231      -2.316  -5.012   8.257  1.00  0.00           C  
ATOM   3721  HG2 ARG B 231      -3.056  -4.423   8.801  1.00  0.00           H  
ATOM   3722  HG3 ARG B 231      -1.830  -4.380   7.513  1.00  0.00           H  
ATOM   3723  CD  ARG B 231      -3.028  -6.159   7.555  1.00  0.00           C  
ATOM   3724  HD2 ARG B 231      -2.297  -6.739   6.988  1.00  0.00           H  
ATOM   3725  HD3 ARG B 231      -3.475  -6.807   8.312  1.00  0.00           H  
ATOM   3726  NE  ARG B 231      -4.083  -5.659   6.663  1.00  0.00           N  
ATOM   3727  HE  ARG B 231      -4.156  -4.658   6.483  1.00  0.00           H  
ATOM   3728  CZ  ARG B 231      -4.944  -6.410   6.016  1.00  0.00           C  
ATOM   3729  NH1 ARG B 231      -4.974  -7.706   6.131  1.00  0.00           N  
ATOM   3730 HH11 ARG B 231      -4.289  -8.151   6.713  1.00  0.00           H  
ATOM   3731 HH12 ARG B 231      -5.622  -8.227   5.576  1.00  0.00           H  
ATOM   3732  NH2 ARG B 231      -5.816  -5.865   5.237  1.00  0.00           N  
ATOM   3733 HH21 ARG B 231      -5.792  -4.839   5.176  1.00  0.00           H  
ATOM   3734 HH22 ARG B 231      -6.501  -6.393   4.742  1.00  0.00           H  
ATOM   3735  C   ARG B 231       0.037  -5.142  11.363  1.00  0.00           C  
ATOM   3736  O   ARG B 231       1.262  -5.117  11.272  1.00  0.00           O  
ATOM   3737  N   ALA B 232      -0.595  -5.671  12.410  1.00  0.00           N  
ATOM   3738  H   ALA B 232      -1.599  -5.683  12.406  1.00  0.00           H  
ATOM   3739  CA  ALA B 232       0.086  -6.324  13.531  1.00  0.00           C  
ATOM   3740  HA  ALA B 232       0.842  -5.637  13.901  1.00  0.00           H  
ATOM   3741  CB  ALA B 232      -0.923  -6.560  14.661  1.00  0.00           C  
ATOM   3742  HB1 ALA B 232      -1.707  -7.243  14.328  1.00  0.00           H  
ATOM   3743  HB2 ALA B 232      -0.414  -6.997  15.520  1.00  0.00           H  
ATOM   3744  HB3 ALA B 232      -1.370  -5.614  14.963  1.00  0.00           H  
ATOM   3745  C   ALA B 232       0.749  -7.654  13.103  1.00  0.00           C  
ATOM   3746  O   ALA B 232       0.156  -8.385  12.304  1.00  0.00           O  
ATOM   3747  N   PRO B 233       1.949  -8.004  13.608  1.00  0.00           N  
ATOM   3748  CD  PRO B 233       2.860  -7.175  14.377  1.00  0.00           C  
ATOM   3749  HD2 PRO B 233       2.642  -7.291  15.438  1.00  0.00           H  
ATOM   3750  HD3 PRO B 233       2.813  -6.125  14.089  1.00  0.00           H  
ATOM   3751  CG  PRO B 233       4.248  -7.719  14.056  1.00  0.00           C  
ATOM   3752  HG2 PRO B 233       4.956  -7.527  14.862  1.00  0.00           H  
ATOM   3753  HG3 PRO B 233       4.596  -7.276  13.122  1.00  0.00           H  
ATOM   3754  CB  PRO B 233       4.000  -9.214  13.852  1.00  0.00           C  
ATOM   3755  HB2 PRO B 233       4.061  -9.737  14.805  1.00  0.00           H  
ATOM   3756  HB3 PRO B 233       4.710  -9.638  13.143  1.00  0.00           H  
ATOM   3757  CA  PRO B 233       2.567  -9.295  13.317  1.00  0.00           C  
ATOM   3758  HA  PRO B 233       2.604  -9.426  12.236  1.00  0.00           H  
ATOM   3759  C   PRO B 233       1.794 -10.472  13.935  1.00  0.00           C  
ATOM   3760  O   PRO B 233       1.077 -10.322  14.925  1.00  0.00           O  
ATOM   3761  N   GLY B 234       1.985 -11.667  13.372  1.00  0.00           N  
ATOM   3762  H   GLY B 234       2.629 -11.729  12.598  1.00  0.00           H  
ATOM   3763  CA  GLY B 234       1.342 -12.909  13.817  1.00  0.00           C  
ATOM   3764  HA2 GLY B 234       0.756 -12.729  14.719  1.00  0.00           H  
ATOM   3765  HA3 GLY B 234       0.657 -13.247  13.039  1.00  0.00           H  
ATOM   3766  C   GLY B 234       2.329 -14.043  14.107  1.00  0.00           C  
ATOM   3767  O   GLY B 234       3.537 -13.904  13.906  1.00  0.00           O  
ATOM   3768  N   ASN B 235       1.795 -15.185  14.556  1.00  0.00           N  
ATOM   3769  H   ASN B 235       0.789 -15.221  14.617  1.00  0.00           H  
ATOM   3770  CA  ASN B 235       2.517 -16.461  14.685  1.00  0.00           C  
ATOM   3771  HA  ASN B 235       1.822 -17.168  15.138  1.00  0.00           H  
ATOM   3772  CB  ASN B 235       2.872 -17.017  13.286  1.00  0.00           C  
ATOM   3773  HB2 ASN B 235       3.619 -16.374  12.823  1.00  0.00           H  
ATOM   3774  HB3 ASN B 235       3.325 -18.000  13.407  1.00  0.00           H  
ATOM   3775  CG  ASN B 235       1.696 -17.126  12.327  1.00  0.00           C  
ATOM   3776  OD1 ASN B 235       1.025 -16.165  11.995  1.00  0.00           O  
ATOM   3777  ND2 ASN B 235       1.416 -18.303  11.821  1.00  0.00           N  
ATOM   3778 HD21 ASN B 235       0.653 -18.340  11.167  1.00  0.00           H  
ATOM   3779 HD22 ASN B 235       1.979 -19.103  12.048  1.00  0.00           H  
ATOM   3780  C   ASN B 235       3.720 -16.425  15.653  1.00  0.00           C  
ATOM   3781  O   ASN B 235       4.703 -17.132  15.445  1.00  0.00           O  
ATOM   3782  N   LEU B 236       3.668 -15.578  16.688  1.00  0.00           N  
ATOM   3783  H   LEU B 236       2.843 -15.015  16.805  1.00  0.00           H  
ATOM   3784  CA  LEU B 236       4.768 -15.380  17.631  1.00  0.00           C  
ATOM   3785  HA  LEU B 236       5.659 -15.157  17.043  1.00  0.00           H  
ATOM   3786  CB  LEU B 236       4.460 -14.156  18.514  1.00  0.00           C  
ATOM   3787  HB2 LEU B 236       4.339 -13.278  17.877  1.00  0.00           H  
ATOM   3788  HB3 LEU B 236       3.513 -14.337  19.025  1.00  0.00           H  
ATOM   3789  CG  LEU B 236       5.536 -13.861  19.576  1.00  0.00           C  
ATOM   3790  HG  LEU B 236       5.697 -14.740  20.193  1.00  0.00           H  
ATOM   3791  CD1 LEU B 236       6.871 -13.430  18.970  1.00  0.00           C  
ATOM   3792 HD11 LEU B 236       7.577 -13.202  19.767  1.00  0.00           H  
ATOM   3793 HD12 LEU B 236       7.288 -14.238  18.373  1.00  0.00           H  
ATOM   3794 HD13 LEU B 236       6.736 -12.546  18.347  1.00  0.00           H  
ATOM   3795  CD2 LEU B 236       5.047 -12.738  20.480  1.00  0.00           C  
ATOM   3796 HD21 LEU B 236       4.085 -13.006  20.914  1.00  0.00           H  
ATOM   3797 HD22 LEU B 236       5.770 -12.575  21.278  1.00  0.00           H  
ATOM   3798 HD23 LEU B 236       4.937 -11.827  19.896  1.00  0.00           H  
ATOM   3799  C   LEU B 236       5.066 -16.636  18.469  1.00  0.00           C  
ATOM   3800  O   LEU B 236       4.185 -17.207  19.113  1.00  0.00           O  
ATOM   3801  N   THR B 237       6.347 -16.990  18.520  1.00  0.00           N  
ATOM   3802  H   THR B 237       6.998 -16.448  17.965  1.00  0.00           H  
ATOM   3803  CA  THR B 237       6.936 -18.114  19.258  1.00  0.00           C  
ATOM   3804  HA  THR B 237       6.168 -18.585  19.871  1.00  0.00           H  
ATOM   3805  CB  THR B 237       7.484 -19.175  18.287  1.00  0.00           C  
ATOM   3806  HB  THR B 237       7.928 -19.980  18.874  1.00  0.00           H  
ATOM   3807  CG2 THR B 237       6.404 -19.787  17.399  1.00  0.00           C  
ATOM   3808 HG21 THR B 237       5.609 -20.199  18.019  1.00  0.00           H  
ATOM   3809 HG22 THR B 237       5.987 -19.035  16.731  1.00  0.00           H  
ATOM   3810 HG23 THR B 237       6.840 -20.589  16.803  1.00  0.00           H  
ATOM   3811  OG1 THR B 237       8.483 -18.639  17.450  1.00  0.00           O  
ATOM   3812  HG1 THR B 237       8.087 -17.927  16.927  1.00  0.00           H  
ATOM   3813  C   THR B 237       8.052 -17.633  20.190  1.00  0.00           C  
ATOM   3814  O   THR B 237       8.583 -16.529  20.031  1.00  0.00           O  
ATOM   3815  N   VAL B 238       8.402 -18.464  21.176  1.00  0.00           N  
ATOM   3816  H   VAL B 238       7.949 -19.365  21.234  1.00  0.00           H  
ATOM   3817  CA  VAL B 238       9.459 -18.222  22.166  1.00  0.00           C  
ATOM   3818  HA  VAL B 238      10.194 -17.558  21.717  1.00  0.00           H  
ATOM   3819  CB  VAL B 238       8.886 -17.516  23.414  1.00  0.00           C  
ATOM   3820  HB  VAL B 238       8.397 -16.600  23.080  1.00  0.00           H  
ATOM   3821  CG1 VAL B 238       7.852 -18.353  24.180  1.00  0.00           C  
ATOM   3822 HG11 VAL B 238       8.311 -19.260  24.574  1.00  0.00           H  
ATOM   3823 HG12 VAL B 238       7.454 -17.770  25.007  1.00  0.00           H  
ATOM   3824 HG13 VAL B 238       7.026 -18.628  23.524  1.00  0.00           H  
ATOM   3825  CG2 VAL B 238       9.983 -17.111  24.400  1.00  0.00           C  
ATOM   3826 HG21 VAL B 238       9.561 -16.474  25.176  1.00  0.00           H  
ATOM   3827 HG22 VAL B 238      10.423 -17.988  24.876  1.00  0.00           H  
ATOM   3828 HG23 VAL B 238      10.762 -16.550  23.887  1.00  0.00           H  
ATOM   3829  C   VAL B 238      10.168 -19.535  22.511  1.00  0.00           C  
ATOM   3830  O   VAL B 238       9.532 -20.589  22.528  1.00  0.00           O  
ATOM   3831  N   HIE B 239      11.473 -19.473  22.783  1.00  0.00           N  
ATOM   3832  H   HIE B 239      11.937 -18.570  22.713  1.00  0.00           H  
ATOM   3833  CA  HIE B 239      12.274 -20.616  23.240  1.00  0.00           C  
ATOM   3834  HA  HIE B 239      11.644 -21.245  23.871  1.00  0.00           H  
ATOM   3835  CB  HIE B 239      12.714 -21.463  22.035  1.00  0.00           C  
ATOM   3836  HB2 HIE B 239      13.307 -20.844  21.359  1.00  0.00           H  
ATOM   3837  HB3 HIE B 239      11.833 -21.811  21.495  1.00  0.00           H  
ATOM   3838  CG  HIE B 239      13.526 -22.667  22.440  1.00  0.00           C  
ATOM   3839  ND1 HIE B 239      13.136 -23.608  23.393  1.00  0.00           N  
ATOM   3840  CE1 HIE B 239      14.149 -24.481  23.476  1.00  0.00           C  
ATOM   3841  HE1 HIE B 239      14.167 -25.332  24.145  1.00  0.00           H  
ATOM   3842  NE2 HIE B 239      15.131 -24.152  22.620  1.00  0.00           N  
ATOM   3843  HE2 HIE B 239      15.997 -24.657  22.516  1.00  0.00           H  
ATOM   3844  CD2 HIE B 239      14.758 -23.002  21.960  1.00  0.00           C  
ATOM   3845  HD2 HIE B 239      15.321 -22.457  21.216  1.00  0.00           H  
ATOM   3846  C   HIE B 239      13.483 -20.178  24.081  1.00  0.00           C  
ATOM   3847  O   HIE B 239      14.158 -19.204  23.741  1.00  0.00           O  
ATOM   3848  N   THR B 240      13.784 -20.919  25.148  1.00  0.00           N  
ATOM   3849  H   THR B 240      13.250 -21.760  25.311  1.00  0.00           H  
ATOM   3850  CA  THR B 240      14.883 -20.617  26.082  1.00  0.00           C  
ATOM   3851  HA  THR B 240      15.124 -19.557  26.004  1.00  0.00           H  
ATOM   3852  CB  THR B 240      14.446 -20.860  27.541  1.00  0.00           C  
ATOM   3853  HB  THR B 240      14.192 -21.912  27.676  1.00  0.00           H  
ATOM   3854  CG2 THR B 240      15.512 -20.467  28.563  1.00  0.00           C  
ATOM   3855 HG21 THR B 240      15.832 -19.437  28.400  1.00  0.00           H  
ATOM   3856 HG22 THR B 240      16.372 -21.130  28.484  1.00  0.00           H  
ATOM   3857 HG23 THR B 240      15.110 -20.562  29.572  1.00  0.00           H  
ATOM   3858  OG1 THR B 240      13.321 -20.073  27.857  1.00  0.00           O  
ATOM   3859  HG1 THR B 240      13.297 -19.990  28.820  1.00  0.00           H  
ATOM   3860  C   THR B 240      16.154 -21.408  25.737  1.00  0.00           C  
ATOM   3861  O   THR B 240      16.105 -22.584  25.378  1.00  0.00           O  
ATOM   3862  N   GLN B 241      17.320 -20.773  25.874  1.00  0.00           N  
ATOM   3863  H   GLN B 241      17.298 -19.809  26.196  1.00  0.00           H  
ATOM   3864  CA  GLN B 241      18.656 -21.368  25.744  1.00  0.00           C  
ATOM   3865  HA  GLN B 241      18.557 -22.443  25.590  1.00  0.00           H  
ATOM   3866  CB  GLN B 241      19.380 -20.768  24.519  1.00  0.00           C  
ATOM   3867  HB2 GLN B 241      19.486 -19.697  24.661  1.00  0.00           H  
ATOM   3868  HB3 GLN B 241      20.375 -21.210  24.446  1.00  0.00           H  
ATOM   3869  CG  GLN B 241      18.644 -21.006  23.192  1.00  0.00           C  
ATOM   3870  HG2 GLN B 241      18.432 -22.072  23.100  1.00  0.00           H  
ATOM   3871  HG3 GLN B 241      17.693 -20.472  23.200  1.00  0.00           H  
ATOM   3872  CD  GLN B 241      19.433 -20.552  21.959  1.00  0.00           C  
ATOM   3873  OE1 GLN B 241      20.297 -19.680  21.973  1.00  0.00           O  
ATOM   3874  NE2 GLN B 241      19.137 -21.125  20.813  1.00  0.00           N  
ATOM   3875 HE21 GLN B 241      19.643 -20.827  19.999  1.00  0.00           H  
ATOM   3876 HE22 GLN B 241      18.430 -21.837  20.772  1.00  0.00           H  
ATOM   3877  C   GLN B 241      19.465 -21.173  27.045  1.00  0.00           C  
ATOM   3878  O   GLN B 241      18.998 -20.553  27.995  1.00  0.00           O  
ATOM   3879  N   VAL B 242      20.686 -21.715  27.115  1.00  0.00           N  
ATOM   3880  H   VAL B 242      21.044 -22.207  26.313  1.00  0.00           H  
ATOM   3881  CA  VAL B 242      21.547 -21.626  28.313  1.00  0.00           C  
ATOM   3882  HA  VAL B 242      20.980 -22.058  29.138  1.00  0.00           H  
ATOM   3883  CB  VAL B 242      22.805 -22.499  28.114  1.00  0.00           C  
ATOM   3884  HB  VAL B 242      22.470 -23.483  27.784  1.00  0.00           H  
ATOM   3885  CG1 VAL B 242      23.759 -21.949  27.045  1.00  0.00           C  
ATOM   3886 HG11 VAL B 242      23.233 -21.826  26.099  1.00  0.00           H  
ATOM   3887 HG12 VAL B 242      24.160 -20.984  27.357  1.00  0.00           H  
ATOM   3888 HG13 VAL B 242      24.586 -22.645  26.899  1.00  0.00           H  
ATOM   3889  CG2 VAL B 242      23.589 -22.709  29.412  1.00  0.00           C  
ATOM   3890 HG21 VAL B 242      22.924 -23.069  30.197  1.00  0.00           H  
ATOM   3891 HG22 VAL B 242      24.066 -21.782  29.730  1.00  0.00           H  
ATOM   3892 HG23 VAL B 242      24.367 -23.455  29.249  1.00  0.00           H  
ATOM   3893  C   VAL B 242      21.878 -20.172  28.719  1.00  0.00           C  
ATOM   3894  O   VAL B 242      21.932 -19.278  27.871  1.00  0.00           O  
ATOM   3895  N   SER B 243      22.110 -19.939  30.019  1.00  0.00           N  
ATOM   3896  H   SER B 243      22.052 -20.718  30.654  1.00  0.00           H  
ATOM   3897  CA  SER B 243      22.491 -18.631  30.593  1.00  0.00           C  
ATOM   3898  HA  SER B 243      22.463 -18.735  31.678  1.00  0.00           H  
ATOM   3899  CB  SER B 243      23.931 -18.263  30.210  1.00  0.00           C  
ATOM   3900  HB2 SER B 243      24.010 -18.183  29.125  1.00  0.00           H  
ATOM   3901  HB3 SER B 243      24.193 -17.300  30.651  1.00  0.00           H  
ATOM   3902  OG  SER B 243      24.834 -19.248  30.678  1.00  0.00           O  
ATOM   3903  HG  SER B 243      24.952 -19.123  31.625  1.00  0.00           H  
ATOM   3904  C   SER B 243      21.502 -17.502  30.267  1.00  0.00           C  
ATOM   3905  O   SER B 243      21.892 -16.430  29.800  1.00  0.00           O  
ATOM   3906  N   ASP B 244      20.211 -17.783  30.464  1.00  0.00           N  
ATOM   3907  H   ASP B 244      19.990 -18.620  30.989  1.00  0.00           H  
ATOM   3908  CA  ASP B 244      19.070 -16.880  30.259  1.00  0.00           C  
ATOM   3909  HA  ASP B 244      18.184 -17.516  30.277  1.00  0.00           H  
ATOM   3910  CB  ASP B 244      18.900 -15.910  31.446  1.00  0.00           C  
ATOM   3911  HB2 ASP B 244      19.718 -15.188  31.429  1.00  0.00           H  
ATOM   3912  HB3 ASP B 244      17.967 -15.360  31.308  1.00  0.00           H  
ATOM   3913  CG  ASP B 244      18.862 -16.581  32.833  1.00  0.00           C  
ATOM   3914  OD1 ASP B 244      18.944 -17.830  32.920  1.00  0.00           O  
ATOM   3915  OD2 ASP B 244      18.747 -15.808  33.815  1.00  0.00           O  
ATOM   3916  C   ASP B 244      19.050 -16.218  28.866  1.00  0.00           C  
ATOM   3917  O   ASP B 244      18.522 -15.122  28.662  1.00  0.00           O  
ATOM   3918  N   THR B 245      19.652 -16.893  27.881  1.00  0.00           N  
ATOM   3919  H   THR B 245      20.056 -17.791  28.121  1.00  0.00           H  
ATOM   3920  CA  THR B 245      19.559 -16.525  26.469  1.00  0.00           C  
ATOM   3921  HA  THR B 245      19.706 -15.453  26.368  1.00  0.00           H  
ATOM   3922  CB  THR B 245      20.641 -17.245  25.658  1.00  0.00           C  
ATOM   3923  HB  THR B 245      20.566 -18.315  25.844  1.00  0.00           H  
ATOM   3924  CG2 THR B 245      20.548 -16.997  24.155  1.00  0.00           C  
ATOM   3925 HG21 THR B 245      20.711 -15.940  23.940  1.00  0.00           H  
ATOM   3926 HG22 THR B 245      19.576 -17.305  23.770  1.00  0.00           H  
ATOM   3927 HG23 THR B 245      21.307 -17.601  23.671  1.00  0.00           H  
ATOM   3928  OG1 THR B 245      21.925 -16.816  26.054  1.00  0.00           O  
ATOM   3929  HG1 THR B 245      22.052 -17.185  26.941  1.00  0.00           H  
ATOM   3930  C   THR B 245      18.166 -16.883  25.965  1.00  0.00           C  
ATOM   3931  O   THR B 245      17.744 -18.032  26.078  1.00  0.00           O  
ATOM   3932  N   LEU B 246      17.461 -15.921  25.377  1.00  0.00           N  
ATOM   3933  H   LEU B 246      17.913 -15.024  25.230  1.00  0.00           H  
ATOM   3934  CA  LEU B 246      16.070 -16.072  24.956  1.00  0.00           C  
ATOM   3935  HA  LEU B 246      15.741 -17.091  25.166  1.00  0.00           H  
ATOM   3936  CB  LEU B 246      15.208 -15.113  25.801  1.00  0.00           C  
ATOM   3937  HB2 LEU B 246      15.460 -15.259  26.854  1.00  0.00           H  
ATOM   3938  HB3 LEU B 246      15.484 -14.094  25.540  1.00  0.00           H  
ATOM   3939  CG  LEU B 246      13.684 -15.267  25.645  1.00  0.00           C  
ATOM   3940  HG  LEU B 246      13.417 -15.203  24.591  1.00  0.00           H  
ATOM   3941  CD1 LEU B 246      13.190 -16.595  26.218  1.00  0.00           C  
ATOM   3942 HD11 LEU B 246      13.558 -16.731  27.234  1.00  0.00           H  
ATOM   3943 HD12 LEU B 246      13.529 -17.425  25.602  1.00  0.00           H  
ATOM   3944 HD13 LEU B 246      12.102 -16.609  26.241  1.00  0.00           H  
ATOM   3945  CD2 LEU B 246      12.981 -14.134  26.391  1.00  0.00           C  
ATOM   3946 HD21 LEU B 246      11.907 -14.210  26.234  1.00  0.00           H  
ATOM   3947 HD22 LEU B 246      13.195 -14.203  27.457  1.00  0.00           H  
ATOM   3948 HD23 LEU B 246      13.331 -13.173  26.018  1.00  0.00           H  
ATOM   3949  C   LEU B 246      15.961 -15.853  23.445  1.00  0.00           C  
ATOM   3950  O   LEU B 246      16.554 -14.919  22.898  1.00  0.00           O  
ATOM   3951  N   LEU B 247      15.189 -16.696  22.762  1.00  0.00           N  
ATOM   3952  H   LEU B 247      14.765 -17.479  23.256  1.00  0.00           H  
ATOM   3953  CA  LEU B 247      14.813 -16.530  21.357  1.00  0.00           C  
ATOM   3954  HA  LEU B 247      15.356 -15.689  20.923  1.00  0.00           H  
ATOM   3955  CB  LEU B 247      15.135 -17.813  20.560  1.00  0.00           C  
ATOM   3956  HB2 LEU B 247      15.275 -18.656  21.241  1.00  0.00           H  
ATOM   3957  HB3 LEU B 247      14.275 -18.053  19.931  1.00  0.00           H  
ATOM   3958  CG  LEU B 247      16.360 -17.679  19.642  1.00  0.00           C  
ATOM   3959  HG  LEU B 247      16.239 -16.797  19.012  1.00  0.00           H  
ATOM   3960  CD1 LEU B 247      17.664 -17.554  20.427  1.00  0.00           C  
ATOM   3961 HD11 LEU B 247      17.798 -18.424  21.067  1.00  0.00           H  
ATOM   3962 HD12 LEU B 247      18.499 -17.467  19.735  1.00  0.00           H  
ATOM   3963 HD13 LEU B 247      17.614 -16.667  21.053  1.00  0.00           H  
ATOM   3964  CD2 LEU B 247      16.463 -18.908  18.739  1.00  0.00           C  
ATOM   3965 HD21 LEU B 247      16.611 -19.805  19.339  1.00  0.00           H  
ATOM   3966 HD22 LEU B 247      15.546 -19.012  18.159  1.00  0.00           H  
ATOM   3967 HD23 LEU B 247      17.294 -18.784  18.045  1.00  0.00           H  
ATOM   3968  C   LEU B 247      13.323 -16.208  21.251  1.00  0.00           C  
ATOM   3969  O   LEU B 247      12.498 -16.850  21.901  1.00  0.00           O  
ATOM   3970  N   LEU B 248      12.983 -15.282  20.354  1.00  0.00           N  
ATOM   3971  H   LEU B 248      13.727 -14.775  19.880  1.00  0.00           H  
ATOM   3972  CA  LEU B 248      11.623 -15.042  19.867  1.00  0.00           C  
ATOM   3973  HA  LEU B 248      10.985 -15.875  20.165  1.00  0.00           H  
ATOM   3974  CB  LEU B 248      11.040 -13.748  20.460  1.00  0.00           C  
ATOM   3975  HB2 LEU B 248      11.649 -12.896  20.155  1.00  0.00           H  
ATOM   3976  HB3 LEU B 248      10.048 -13.612  20.028  1.00  0.00           H  
ATOM   3977  CG  LEU B 248      10.921 -13.795  21.994  1.00  0.00           C  
ATOM   3978  HG  LEU B 248      10.959 -14.825  22.338  1.00  0.00           H  
ATOM   3979  CD1 LEU B 248      12.044 -13.002  22.667  1.00  0.00           C  
ATOM   3980 HD11 LEU B 248      11.962 -13.117  23.746  1.00  0.00           H  
ATOM   3981 HD12 LEU B 248      13.012 -13.389  22.352  1.00  0.00           H  
ATOM   3982 HD13 LEU B 248      11.973 -11.948  22.399  1.00  0.00           H  
ATOM   3983  CD2 LEU B 248       9.585 -13.223  22.457  1.00  0.00           C  
ATOM   3984 HD21 LEU B 248       9.478 -12.193  22.119  1.00  0.00           H  
ATOM   3985 HD22 LEU B 248       8.779 -13.834  22.049  1.00  0.00           H  
ATOM   3986 HD23 LEU B 248       9.542 -13.274  23.543  1.00  0.00           H  
ATOM   3987  C   LEU B 248      11.627 -14.988  18.340  1.00  0.00           C  
ATOM   3988  O   LEU B 248      12.618 -14.571  17.740  1.00  0.00           O  
ATOM   3989  N   THR B 249      10.545 -15.422  17.697  1.00  0.00           N  
ATOM   3990  H   THR B 249       9.771 -15.782  18.248  1.00  0.00           H  
ATOM   3991  CA  THR B 249      10.401 -15.412  16.229  1.00  0.00           C  
ATOM   3992  HA  THR B 249      10.845 -14.499  15.837  1.00  0.00           H  
ATOM   3993  CB  THR B 249      11.154 -16.605  15.604  1.00  0.00           C  
ATOM   3994  HB  THR B 249      10.859 -17.520  16.120  1.00  0.00           H  
ATOM   3995  CG2 THR B 249      10.926 -16.792  14.105  1.00  0.00           C  
ATOM   3996 HG21 THR B 249      11.564 -17.598  13.742  1.00  0.00           H  
ATOM   3997 HG22 THR B 249       9.888 -17.060  13.908  1.00  0.00           H  
ATOM   3998 HG23 THR B 249      11.174 -15.874  13.570  1.00  0.00           H  
ATOM   3999  OG1 THR B 249      12.546 -16.410  15.765  1.00  0.00           O  
ATOM   4000  HG1 THR B 249      12.670 -15.959  16.616  1.00  0.00           H  
ATOM   4001  C   THR B 249       8.920 -15.387  15.849  1.00  0.00           C  
ATOM   4002  O   THR B 249       8.089 -15.983  16.536  1.00  0.00           O  
ATOM   4003  N   TRP B 250       8.576 -14.659  14.789  1.00  0.00           N  
ATOM   4004  H   TRP B 250       9.324 -14.230  14.245  1.00  0.00           H  
ATOM   4005  CA  TRP B 250       7.207 -14.380  14.339  1.00  0.00           C  
ATOM   4006  HA  TRP B 250       6.544 -15.185  14.660  1.00  0.00           H  
ATOM   4007  CB  TRP B 250       6.730 -13.067  14.996  1.00  0.00           C  
ATOM   4008  HB2 TRP B 250       5.725 -12.829  14.654  1.00  0.00           H  
ATOM   4009  HB3 TRP B 250       6.657 -13.241  16.067  1.00  0.00           H  
ATOM   4010  CG  TRP B 250       7.598 -11.860  14.794  1.00  0.00           C  
ATOM   4011  CD1 TRP B 250       7.443 -10.924  13.829  1.00  0.00           C  
ATOM   4012  HD1 TRP B 250       6.664 -10.930  13.077  1.00  0.00           H  
ATOM   4013  NE1 TRP B 250       8.451  -9.987  13.923  1.00  0.00           N  
ATOM   4014  HE1 TRP B 250       8.551  -9.200  13.290  1.00  0.00           H  
ATOM   4015  CE2 TRP B 250       9.337 -10.298  14.930  1.00  0.00           C  
ATOM   4016  CZ2 TRP B 250      10.531  -9.710  15.367  1.00  0.00           C  
ATOM   4017  HZ2 TRP B 250      10.948  -8.865  14.840  1.00  0.00           H  
ATOM   4018  CH2 TRP B 250      11.197 -10.261  16.472  1.00  0.00           C  
ATOM   4019  HH2 TRP B 250      12.129  -9.833  16.801  1.00  0.00           H  
ATOM   4020  CZ3 TRP B 250      10.662 -11.379  17.132  1.00  0.00           C  
ATOM   4021  HZ3 TRP B 250      11.192 -11.804  17.972  1.00  0.00           H  
ATOM   4022  CE3 TRP B 250       9.469 -11.969  16.675  1.00  0.00           C  
ATOM   4023  HE3 TRP B 250       9.074 -12.837  17.176  1.00  0.00           H  
ATOM   4024  CD2 TRP B 250       8.788 -11.461  15.546  1.00  0.00           C  
ATOM   4025  C   TRP B 250       7.151 -14.340  12.799  1.00  0.00           C  
ATOM   4026  O   TRP B 250       8.092 -14.764  12.133  1.00  0.00           O  
ATOM   4027  N   SER B 251       6.040 -13.867  12.222  1.00  0.00           N  
ATOM   4028  H   SER B 251       5.278 -13.573  12.821  1.00  0.00           H  
ATOM   4029  CA  SER B 251       5.880 -13.693  10.769  1.00  0.00           C  
ATOM   4030  HA  SER B 251       6.772 -14.074  10.271  1.00  0.00           H  
ATOM   4031  CB  SER B 251       4.708 -14.543  10.275  1.00  0.00           C  
ATOM   4032  HB2 SER B 251       4.844 -15.573  10.608  1.00  0.00           H  
ATOM   4033  HB3 SER B 251       3.775 -14.153  10.686  1.00  0.00           H  
ATOM   4034  OG  SER B 251       4.658 -14.517   8.864  1.00  0.00           O  
ATOM   4035  HG  SER B 251       3.851 -14.953   8.573  1.00  0.00           H  
ATOM   4036  C   SER B 251       5.732 -12.222  10.341  1.00  0.00           C  
ATOM   4037  O   SER B 251       5.278 -11.373  11.112  1.00  0.00           O  
ATOM   4038  N   ASN B 252       6.096 -11.923   9.089  1.00  0.00           N  
ATOM   4039  H   ASN B 252       6.340 -12.700   8.492  1.00  0.00           H  
ATOM   4040  CA  ASN B 252       5.872 -10.629   8.439  1.00  0.00           C  
ATOM   4041  HA  ASN B 252       6.119  -9.836   9.145  1.00  0.00           H  
ATOM   4042  CB  ASN B 252       6.849 -10.530   7.251  1.00  0.00           C  
ATOM   4043  HB2 ASN B 252       7.848 -10.781   7.606  1.00  0.00           H  
ATOM   4044  HB3 ASN B 252       6.571 -11.245   6.478  1.00  0.00           H  
ATOM   4045  CG  ASN B 252       6.906  -9.149   6.617  1.00  0.00           C  
ATOM   4046  OD1 ASN B 252       5.914  -8.449   6.483  1.00  0.00           O  
ATOM   4047  ND2 ASN B 252       8.084  -8.719   6.222  1.00  0.00           N  
ATOM   4048 HD21 ASN B 252       8.138  -7.820   5.772  1.00  0.00           H  
ATOM   4049 HD22 ASN B 252       8.890  -9.318   6.265  1.00  0.00           H  
ATOM   4050  C   ASN B 252       4.390 -10.520   7.998  1.00  0.00           C  
ATOM   4051  O   ASN B 252       3.939 -11.371   7.230  1.00  0.00           O  
ATOM   4052  N   PRO B 253       3.605  -9.525   8.457  1.00  0.00           N  
ATOM   4053  CD  PRO B 253       4.000  -8.486   9.399  1.00  0.00           C  
ATOM   4054  HD2 PRO B 253       4.823  -7.886   9.008  1.00  0.00           H  
ATOM   4055  HD3 PRO B 253       4.290  -8.948  10.343  1.00  0.00           H  
ATOM   4056  CG  PRO B 253       2.765  -7.616   9.618  1.00  0.00           C  
ATOM   4057  HG2 PRO B 253       2.764  -6.791   8.907  1.00  0.00           H  
ATOM   4058  HG3 PRO B 253       2.720  -7.242  10.641  1.00  0.00           H  
ATOM   4059  CB  PRO B 253       1.605  -8.562   9.313  1.00  0.00           C  
ATOM   4060  HB2 PRO B 253       0.712  -8.022   9.002  1.00  0.00           H  
ATOM   4061  HB3 PRO B 253       1.390  -9.164  10.195  1.00  0.00           H  
ATOM   4062  CA  PRO B 253       2.157  -9.487   8.224  1.00  0.00           C  
ATOM   4063  HA  PRO B 253       1.757 -10.486   8.396  1.00  0.00           H  
ATOM   4064  C   PRO B 253       1.718  -9.092   6.799  1.00  0.00           C  
ATOM   4065  O   PRO B 253       0.523  -8.886   6.577  1.00  0.00           O  
ATOM   4066  N   TYR B 254       2.643  -9.002   5.835  1.00  0.00           N  
ATOM   4067  H   TYR B 254       3.596  -9.247   6.067  1.00  0.00           H  
ATOM   4068  CA  TYR B 254       2.367  -8.641   4.436  1.00  0.00           C  
ATOM   4069  HA  TYR B 254       1.293  -8.491   4.318  1.00  0.00           H  
ATOM   4070  CB  TYR B 254       3.062  -7.314   4.101  1.00  0.00           C  
ATOM   4071  HB2 TYR B 254       4.113  -7.370   4.389  1.00  0.00           H  
ATOM   4072  HB3 TYR B 254       3.031  -7.164   3.023  1.00  0.00           H  
ATOM   4073  CG  TYR B 254       2.419  -6.122   4.771  1.00  0.00           C  
ATOM   4074  CD1 TYR B 254       1.485  -5.343   4.065  1.00  0.00           C  
ATOM   4075  HD1 TYR B 254       1.245  -5.573   3.039  1.00  0.00           H  
ATOM   4076  CE1 TYR B 254       0.840  -4.270   4.703  1.00  0.00           C  
ATOM   4077  HE1 TYR B 254       0.124  -3.668   4.164  1.00  0.00           H  
ATOM   4078  CZ  TYR B 254       1.111  -3.994   6.056  1.00  0.00           C  
ATOM   4079  OH  TYR B 254       0.453  -2.993   6.687  1.00  0.00           O  
ATOM   4080  HH  TYR B 254      -0.105  -2.498   6.053  1.00  0.00           H  
ATOM   4081  CE2 TYR B 254       2.050  -4.772   6.764  1.00  0.00           C  
ATOM   4082  HE2 TYR B 254       2.257  -4.553   7.799  1.00  0.00           H  
ATOM   4083  CD2 TYR B 254       2.714  -5.827   6.114  1.00  0.00           C  
ATOM   4084  HD2 TYR B 254       3.440  -6.427   6.645  1.00  0.00           H  
ATOM   4085  C   TYR B 254       2.811  -9.732   3.444  1.00  0.00           C  
ATOM   4086  O   TYR B 254       3.806 -10.411   3.698  1.00  0.00           O  
ATOM   4087  N   PRO B 255       2.132  -9.883   2.287  1.00  0.00           N  
ATOM   4088  CD  PRO B 255       0.932  -9.168   1.868  1.00  0.00           C  
ATOM   4089  HD2 PRO B 255       1.030  -8.094   2.027  1.00  0.00           H  
ATOM   4090  HD3 PRO B 255       0.069  -9.549   2.417  1.00  0.00           H  
ATOM   4091  CG  PRO B 255       0.764  -9.465   0.377  1.00  0.00           C  
ATOM   4092  HG2 PRO B 255       1.306  -8.724  -0.213  1.00  0.00           H  
ATOM   4093  HG3 PRO B 255      -0.286  -9.491   0.086  1.00  0.00           H  
ATOM   4094  CB  PRO B 255       1.427 -10.834   0.220  1.00  0.00           C  
ATOM   4095  HB2 PRO B 255       1.771 -11.002  -0.803  1.00  0.00           H  
ATOM   4096  HB3 PRO B 255       0.727 -11.615   0.519  1.00  0.00           H  
ATOM   4097  CA  PRO B 255       2.587 -10.773   1.218  1.00  0.00           C  
ATOM   4098  HA  PRO B 255       2.759 -11.762   1.634  1.00  0.00           H  
ATOM   4099  C   PRO B 255       3.873 -10.240   0.552  1.00  0.00           C  
ATOM   4100  O   PRO B 255       4.045  -9.016   0.483  1.00  0.00           O  
ATOM   4101  N   PRO B 256       4.747 -11.110  -0.004  1.00  0.00           N  
ATOM   4102  CD  PRO B 256       4.654 -12.564  -0.007  1.00  0.00           C  
ATOM   4103  HD2 PRO B 256       4.001 -12.882  -0.822  1.00  0.00           H  
ATOM   4104  HD3 PRO B 256       4.291 -12.956   0.943  1.00  0.00           H  
ATOM   4105  CG  PRO B 256       6.075 -13.070  -0.250  1.00  0.00           C  
ATOM   4106  HG2 PRO B 256       6.078 -14.038  -0.754  1.00  0.00           H  
ATOM   4107  HG3 PRO B 256       6.613 -13.124   0.698  1.00  0.00           H  
ATOM   4108  CB  PRO B 256       6.675 -11.973  -1.121  1.00  0.00           C  
ATOM   4109  HB2 PRO B 256       6.357 -12.116  -2.156  1.00  0.00           H  
ATOM   4110  HB3 PRO B 256       7.764 -11.954  -1.050  1.00  0.00           H  
ATOM   4111  CA  PRO B 256       6.048 -10.704  -0.539  1.00  0.00           C  
ATOM   4112  HA  PRO B 256       6.660 -10.368   0.295  1.00  0.00           H  
ATOM   4113  C   PRO B 256       6.003  -9.584  -1.582  1.00  0.00           C  
ATOM   4114  O   PRO B 256       6.939  -8.786  -1.651  1.00  0.00           O  
ATOM   4115  N   ASP B 257       4.925  -9.483  -2.362  1.00  0.00           N  
ATOM   4116  H   ASP B 257       4.265 -10.249  -2.343  1.00  0.00           H  
ATOM   4117  CA  ASP B 257       4.725  -8.460  -3.400  1.00  0.00           C  
ATOM   4118  HA  ASP B 257       5.586  -8.466  -4.074  1.00  0.00           H  
ATOM   4119  CB  ASP B 257       3.478  -8.815  -4.222  1.00  0.00           C  
ATOM   4120  HB2 ASP B 257       2.590  -8.706  -3.595  1.00  0.00           H  
ATOM   4121  HB3 ASP B 257       3.388  -8.116  -5.054  1.00  0.00           H  
ATOM   4122  CG  ASP B 257       3.533 -10.232  -4.780  1.00  0.00           C  
ATOM   4123  OD1 ASP B 257       2.468 -10.883  -4.774  1.00  0.00           O  
ATOM   4124  OD2 ASP B 257       4.646 -10.642  -5.170  1.00  0.00           O  
ATOM   4125  C   ASP B 257       4.543  -7.036  -2.858  1.00  0.00           C  
ATOM   4126  O   ASP B 257       4.790  -6.066  -3.577  1.00  0.00           O  
ATOM   4127  N   ASN B 258       4.108  -6.886  -1.605  1.00  0.00           N  
ATOM   4128  H   ASN B 258       4.004  -7.713  -1.023  1.00  0.00           H  
ATOM   4129  CA  ASN B 258       3.754  -5.585  -1.047  1.00  0.00           C  
ATOM   4130  HA  ASN B 258       3.120  -5.077  -1.781  1.00  0.00           H  
ATOM   4131  CB  ASN B 258       2.945  -5.777   0.241  1.00  0.00           C  
ATOM   4132  HB2 ASN B 258       2.119  -6.462   0.062  1.00  0.00           H  
ATOM   4133  HB3 ASN B 258       3.591  -6.200   1.009  1.00  0.00           H  
ATOM   4134  CG  ASN B 258       2.401  -4.457   0.746  1.00  0.00           C  
ATOM   4135  OD1 ASN B 258       3.100  -3.690   1.383  1.00  0.00           O  
ATOM   4136  ND2 ASN B 258       1.169  -4.142   0.441  1.00  0.00           N  
ATOM   4137 HD21 ASN B 258       0.801  -3.246   0.762  1.00  0.00           H  
ATOM   4138 HD22 ASN B 258       0.605  -4.725  -0.146  1.00  0.00           H  
ATOM   4139  C   ASN B 258       4.988  -4.699  -0.816  1.00  0.00           C  
ATOM   4140  O   ASN B 258       6.036  -5.151  -0.352  1.00  0.00           O  
ATOM   4141  N   TYR B 259       4.851  -3.414  -1.111  1.00  0.00           N  
ATOM   4142  H   TYR B 259       3.961  -3.106  -1.470  1.00  0.00           H  
ATOM   4143  CA  TYR B 259       5.919  -2.416  -1.036  1.00  0.00           C  
ATOM   4144  HA  TYR B 259       6.719  -2.715  -1.710  1.00  0.00           H  
ATOM   4145  CB  TYR B 259       5.349  -1.097  -1.577  1.00  0.00           C  
ATOM   4146  HB2 TYR B 259       4.630  -0.696  -0.863  1.00  0.00           H  
ATOM   4147  HB3 TYR B 259       6.170  -0.389  -1.659  1.00  0.00           H  
ATOM   4148  CG  TYR B 259       4.689  -1.227  -2.948  1.00  0.00           C  
ATOM   4149  CD1 TYR B 259       3.288  -1.142  -3.099  1.00  0.00           C  
ATOM   4150  HD1 TYR B 259       2.655  -0.911  -2.250  1.00  0.00           H  
ATOM   4151  CE1 TYR B 259       2.698  -1.330  -4.368  1.00  0.00           C  
ATOM   4152  HE1 TYR B 259       1.627  -1.230  -4.478  1.00  0.00           H  
ATOM   4153  CZ  TYR B 259       3.500  -1.601  -5.498  1.00  0.00           C  
ATOM   4154  OH  TYR B 259       2.935  -1.779  -6.730  1.00  0.00           O  
ATOM   4155  HH  TYR B 259       3.577  -1.571  -7.432  1.00  0.00           H  
ATOM   4156  CE2 TYR B 259       4.903  -1.674  -5.345  1.00  0.00           C  
ATOM   4157  HE2 TYR B 259       5.527  -1.870  -6.201  1.00  0.00           H  
ATOM   4158  CD2 TYR B 259       5.490  -1.485  -4.077  1.00  0.00           C  
ATOM   4159  HD2 TYR B 259       6.563  -1.528  -3.964  1.00  0.00           H  
ATOM   4160  C   TYR B 259       6.549  -2.296   0.370  1.00  0.00           C  
ATOM   4161  O   TYR B 259       7.774  -2.216   0.477  1.00  0.00           O  
ATOM   4162  N   LEU B 260       5.758  -2.434   1.446  1.00  0.00           N  
ATOM   4163  H   LEU B 260       4.759  -2.547   1.293  1.00  0.00           H  
ATOM   4164  CA  LEU B 260       6.252  -2.463   2.838  1.00  0.00           C  
ATOM   4165  HA  LEU B 260       6.890  -1.593   2.999  1.00  0.00           H  
ATOM   4166  CB  LEU B 260       5.068  -2.422   3.828  1.00  0.00           C  
ATOM   4167  HB2 LEU B 260       4.354  -3.196   3.547  1.00  0.00           H  
ATOM   4168  HB3 LEU B 260       5.436  -2.686   4.818  1.00  0.00           H  
ATOM   4169  CG  LEU B 260       4.338  -1.078   3.963  1.00  0.00           C  
ATOM   4170  HG  LEU B 260       4.063  -0.705   2.977  1.00  0.00           H  
ATOM   4171  CD1 LEU B 260       3.075  -1.273   4.801  1.00  0.00           C  
ATOM   4172 HD11 LEU B 260       2.425  -1.994   4.305  1.00  0.00           H  
ATOM   4173 HD12 LEU B 260       2.542  -0.326   4.887  1.00  0.00           H  
ATOM   4174 HD13 LEU B 260       3.329  -1.644   5.794  1.00  0.00           H  
ATOM   4175  CD2 LEU B 260       5.203  -0.044   4.688  1.00  0.00           C  
ATOM   4176 HD21 LEU B 260       4.672   0.908   4.722  1.00  0.00           H  
ATOM   4177 HD22 LEU B 260       5.421  -0.377   5.702  1.00  0.00           H  
ATOM   4178 HD23 LEU B 260       6.135   0.105   4.149  1.00  0.00           H  
ATOM   4179  C   LEU B 260       7.095  -3.702   3.189  1.00  0.00           C  
ATOM   4180  O   LEU B 260       7.876  -3.654   4.140  1.00  0.00           O  
ATOM   4181  N   TYR B 261       6.967  -4.821   2.465  1.00  0.00           N  
ATOM   4182  H   TYR B 261       6.360  -4.794   1.654  1.00  0.00           H  
ATOM   4183  CA  TYR B 261       7.510  -6.130   2.881  1.00  0.00           C  
ATOM   4184  HA  TYR B 261       7.043  -6.411   3.825  1.00  0.00           H  
ATOM   4185  CB  TYR B 261       7.124  -7.179   1.829  1.00  0.00           C  
ATOM   4186  HB2 TYR B 261       6.042  -7.160   1.686  1.00  0.00           H  
ATOM   4187  HB3 TYR B 261       7.589  -6.903   0.886  1.00  0.00           H  
ATOM   4188  CG  TYR B 261       7.539  -8.598   2.167  1.00  0.00           C  
ATOM   4189  CD1 TYR B 261       8.725  -9.150   1.640  1.00  0.00           C  
ATOM   4190  HD1 TYR B 261       9.363  -8.557   1.002  1.00  0.00           H  
ATOM   4191  CE1 TYR B 261       9.078 -10.481   1.945  1.00  0.00           C  
ATOM   4192  HE1 TYR B 261       9.982 -10.920   1.550  1.00  0.00           H  
ATOM   4193  CZ  TYR B 261       8.241 -11.264   2.767  1.00  0.00           C  
ATOM   4194  OH  TYR B 261       8.567 -12.554   3.037  1.00  0.00           O  
ATOM   4195  HH  TYR B 261       7.977 -12.944   3.685  1.00  0.00           H  
ATOM   4196  CE2 TYR B 261       7.056 -10.710   3.294  1.00  0.00           C  
ATOM   4197  HE2 TYR B 261       6.398 -11.302   3.912  1.00  0.00           H  
ATOM   4198  CD2 TYR B 261       6.717  -9.377   2.999  1.00  0.00           C  
ATOM   4199  HD2 TYR B 261       5.810  -8.955   3.406  1.00  0.00           H  
ATOM   4200  C   TYR B 261       9.035  -6.147   3.096  1.00  0.00           C  
ATOM   4201  O   TYR B 261       9.540  -6.899   3.927  1.00  0.00           O  
ATOM   4202  N   ASN B 262       9.764  -5.298   2.363  1.00  0.00           N  
ATOM   4203  H   ASN B 262       9.262  -4.689   1.731  1.00  0.00           H  
ATOM   4204  CA  ASN B 262      11.222  -5.153   2.452  1.00  0.00           C  
ATOM   4205  HA  ASN B 262      11.624  -6.041   2.946  1.00  0.00           H  
ATOM   4206  CB  ASN B 262      11.811  -5.113   1.029  1.00  0.00           C  
ATOM   4207  HB2 ASN B 262      11.425  -4.242   0.501  1.00  0.00           H  
ATOM   4208  HB3 ASN B 262      12.895  -5.016   1.090  1.00  0.00           H  
ATOM   4209  CG  ASN B 262      11.488  -6.360   0.228  1.00  0.00           C  
ATOM   4210  OD1 ASN B 262      10.556  -6.393  -0.567  1.00  0.00           O  
ATOM   4211  ND2 ASN B 262      12.224  -7.432   0.414  1.00  0.00           N  
ATOM   4212 HD21 ASN B 262      11.983  -8.252  -0.112  1.00  0.00           H  
ATOM   4213 HD22 ASN B 262      12.974  -7.429   1.087  1.00  0.00           H  
ATOM   4214  C   ASN B 262      11.690  -3.960   3.317  1.00  0.00           C  
ATOM   4215  O   ASN B 262      12.859  -3.597   3.247  1.00  0.00           O  
ATOM   4216  N   HIE B 263      10.794  -3.340   4.098  1.00  0.00           N  
ATOM   4217  H   HIE B 263       9.833  -3.662   4.067  1.00  0.00           H  
ATOM   4218  CA  HIE B 263      11.065  -2.119   4.882  1.00  0.00           C  
ATOM   4219  HA  HIE B 263      12.144  -1.979   4.981  1.00  0.00           H  
ATOM   4220  CB  HIE B 263      10.520  -0.910   4.111  1.00  0.00           C  
ATOM   4221  HB2 HIE B 263       9.475  -1.080   3.846  1.00  0.00           H  
ATOM   4222  HB3 HIE B 263      10.564  -0.035   4.755  1.00  0.00           H  
ATOM   4223  CG  HIE B 263      11.321  -0.600   2.875  1.00  0.00           C  
ATOM   4224  ND1 HIE B 263      12.600  -0.037   2.887  1.00  0.00           N  
ATOM   4225  CE1 HIE B 263      12.973   0.030   1.603  1.00  0.00           C  
ATOM   4226  HE1 HIE B 263      13.925   0.404   1.257  1.00  0.00           H  
ATOM   4227  NE2 HIE B 263      11.998  -0.416   0.798  1.00  0.00           N  
ATOM   4228  HE2 HIE B 263      12.052  -0.403  -0.217  1.00  0.00           H  
ATOM   4229  CD2 HIE B 263      10.940  -0.822   1.583  1.00  0.00           C  
ATOM   4230  HD2 HIE B 263       9.995  -1.230   1.250  1.00  0.00           H  
ATOM   4231  C   HIE B 263      10.509  -2.140   6.316  1.00  0.00           C  
ATOM   4232  O   HIE B 263      10.652  -1.159   7.043  1.00  0.00           O  
ATOM   4233  N   LEU B 264       9.849  -3.224   6.725  1.00  0.00           N  
ATOM   4234  H   LEU B 264       9.746  -3.991   6.080  1.00  0.00           H  
ATOM   4235  CA  LEU B 264       9.303  -3.377   8.074  1.00  0.00           C  
ATOM   4236  HA  LEU B 264       8.867  -2.421   8.370  1.00  0.00           H  
ATOM   4237  CB  LEU B 264       8.183  -4.431   8.050  1.00  0.00           C  
ATOM   4238  HB2 LEU B 264       8.522  -5.290   7.469  1.00  0.00           H  
ATOM   4239  HB3 LEU B 264       7.980  -4.783   9.062  1.00  0.00           H  
ATOM   4240  CG  LEU B 264       6.889  -3.856   7.445  1.00  0.00           C  
ATOM   4241  HG  LEU B 264       7.132  -3.154   6.651  1.00  0.00           H  
ATOM   4242  CD1 LEU B 264       6.027  -4.963   6.845  1.00  0.00           C  
ATOM   4243 HD11 LEU B 264       5.125  -4.529   6.414  1.00  0.00           H  
ATOM   4244 HD12 LEU B 264       6.580  -5.478   6.060  1.00  0.00           H  
ATOM   4245 HD13 LEU B 264       5.755  -5.683   7.618  1.00  0.00           H  
ATOM   4246  CD2 LEU B 264       6.065  -3.120   8.504  1.00  0.00           C  
ATOM   4247 HD21 LEU B 264       5.202  -2.652   8.030  1.00  0.00           H  
ATOM   4248 HD22 LEU B 264       6.668  -2.344   8.975  1.00  0.00           H  
ATOM   4249 HD23 LEU B 264       5.722  -3.823   9.262  1.00  0.00           H  
ATOM   4250  C   LEU B 264      10.395  -3.707   9.104  1.00  0.00           C  
ATOM   4251  O   LEU B 264      11.292  -4.508   8.862  1.00  0.00           O  
ATOM   4252  N   THR B 265      10.267  -3.106  10.283  1.00  0.00           N  
ATOM   4253  H   THR B 265       9.489  -2.469  10.405  1.00  0.00           H  
ATOM   4254  CA  THR B 265      11.193  -3.226  11.415  1.00  0.00           C  
ATOM   4255  HA  THR B 265      11.773  -4.143  11.300  1.00  0.00           H  
ATOM   4256  CB  THR B 265      12.173  -2.045  11.399  1.00  0.00           C  
ATOM   4257  HB  THR B 265      12.623  -1.982  10.408  1.00  0.00           H  
ATOM   4258  CG2 THR B 265      13.293  -2.174  12.426  1.00  0.00           C  
ATOM   4259 HG21 THR B 265      14.009  -1.365  12.283  1.00  0.00           H  
ATOM   4260 HG22 THR B 265      12.899  -2.117  13.440  1.00  0.00           H  
ATOM   4261 HG23 THR B 265      13.812  -3.124  12.287  1.00  0.00           H  
ATOM   4262  OG1 THR B 265      11.497  -0.845  11.680  1.00  0.00           O  
ATOM   4263  HG1 THR B 265      10.713  -0.807  11.114  1.00  0.00           H  
ATOM   4264  C   THR B 265      10.388  -3.329  12.711  1.00  0.00           C  
ATOM   4265  O   THR B 265       9.250  -2.849  12.767  1.00  0.00           O  
ATOM   4266  N   TYR B 266      10.922  -4.006  13.730  1.00  0.00           N  
ATOM   4267  H   TYR B 266      11.886  -4.308  13.665  1.00  0.00           H  
ATOM   4268  CA  TYR B 266      10.109  -4.526  14.832  1.00  0.00           C  
ATOM   4269  HA  TYR B 266       9.084  -4.200  14.684  1.00  0.00           H  
ATOM   4270  CB  TYR B 266      10.078  -6.063  14.772  1.00  0.00           C  
ATOM   4271  HB2 TYR B 266      11.083  -6.434  14.954  1.00  0.00           H  
ATOM   4272  HB3 TYR B 266       9.438  -6.435  15.573  1.00  0.00           H  
ATOM   4273  CG  TYR B 266       9.588  -6.648  13.457  1.00  0.00           C  
ATOM   4274  CD1 TYR B 266       8.206  -6.784  13.216  1.00  0.00           C  
ATOM   4275  HD1 TYR B 266       7.498  -6.471  13.971  1.00  0.00           H  
ATOM   4276  CE1 TYR B 266       7.748  -7.315  11.993  1.00  0.00           C  
ATOM   4277  HE1 TYR B 266       6.692  -7.412  11.788  1.00  0.00           H  
ATOM   4278  CZ  TYR B 266       8.677  -7.700  11.003  1.00  0.00           C  
ATOM   4279  OH  TYR B 266       8.235  -8.203   9.825  1.00  0.00           O  
ATOM   4280  HH  TYR B 266       8.966  -8.264   9.204  1.00  0.00           H  
ATOM   4281  CE2 TYR B 266      10.060  -7.585  11.252  1.00  0.00           C  
ATOM   4282  HE2 TYR B 266      10.778  -7.886  10.502  1.00  0.00           H  
ATOM   4283  CD2 TYR B 266      10.514  -7.065  12.478  1.00  0.00           C  
ATOM   4284  HD2 TYR B 266      11.582  -6.987  12.655  1.00  0.00           H  
ATOM   4285  C   TYR B 266      10.517  -4.005  16.218  1.00  0.00           C  
ATOM   4286  O   TYR B 266      11.655  -3.603  16.469  1.00  0.00           O  
ATOM   4287  N   ALA B 267       9.570  -4.072  17.153  1.00  0.00           N  
ATOM   4288  H   ALA B 267       8.642  -4.372  16.871  1.00  0.00           H  
ATOM   4289  CA  ALA B 267       9.825  -3.904  18.577  1.00  0.00           C  
ATOM   4290  HA  ALA B 267      10.886  -4.076  18.770  1.00  0.00           H  
ATOM   4291  CB  ALA B 267       9.503  -2.471  19.008  1.00  0.00           C  
ATOM   4292  HB1 ALA B 267      10.153  -1.779  18.473  1.00  0.00           H  
ATOM   4293  HB2 ALA B 267       8.461  -2.238  18.791  1.00  0.00           H  
ATOM   4294  HB3 ALA B 267       9.688  -2.361  20.078  1.00  0.00           H  
ATOM   4295  C   ALA B 267       9.039  -4.949  19.372  1.00  0.00           C  
ATOM   4296  O   ALA B 267       7.850  -5.177  19.126  1.00  0.00           O  
ATOM   4297  N   VAL B 268       9.726  -5.576  20.325  1.00  0.00           N  
ATOM   4298  H   VAL B 268      10.683  -5.269  20.491  1.00  0.00           H  
ATOM   4299  CA  VAL B 268       9.222  -6.649  21.186  1.00  0.00           C  
ATOM   4300  HA  VAL B 268       8.263  -6.996  20.804  1.00  0.00           H  
ATOM   4301  CB  VAL B 268      10.194  -7.851  21.172  1.00  0.00           C  
ATOM   4302  HB  VAL B 268      11.186  -7.496  21.453  1.00  0.00           H  
ATOM   4303  CG1 VAL B 268       9.797  -8.961  22.155  1.00  0.00           C  
ATOM   4304 HG11 VAL B 268       9.843  -8.590  23.177  1.00  0.00           H  
ATOM   4305 HG12 VAL B 268       8.788  -9.314  21.937  1.00  0.00           H  
ATOM   4306 HG13 VAL B 268      10.495  -9.795  22.071  1.00  0.00           H  
ATOM   4307  CG2 VAL B 268      10.291  -8.483  19.777  1.00  0.00           C  
ATOM   4308 HG21 VAL B 268      10.623  -7.744  19.047  1.00  0.00           H  
ATOM   4309 HG22 VAL B 268      11.016  -9.297  19.785  1.00  0.00           H  
ATOM   4310 HG23 VAL B 268       9.322  -8.875  19.475  1.00  0.00           H  
ATOM   4311  C   VAL B 268       9.007  -6.108  22.600  1.00  0.00           C  
ATOM   4312  O   VAL B 268       9.851  -5.390  23.137  1.00  0.00           O  
ATOM   4313  N   ASN B 269       7.891  -6.492  23.220  1.00  0.00           N  
ATOM   4314  H   ASN B 269       7.266  -7.102  22.703  1.00  0.00           H  
ATOM   4315  CA  ASN B 269       7.584  -6.280  24.637  1.00  0.00           C  
ATOM   4316  HA  ASN B 269       8.406  -5.734  25.101  1.00  0.00           H  
ATOM   4317  CB  ASN B 269       6.307  -5.423  24.743  1.00  0.00           C  
ATOM   4318  HB2 ASN B 269       6.542  -4.418  24.402  1.00  0.00           H  
ATOM   4319  HB3 ASN B 269       5.551  -5.840  24.078  1.00  0.00           H  
ATOM   4320  CG  ASN B 269       5.686  -5.305  26.130  1.00  0.00           C  
ATOM   4321  OD1 ASN B 269       4.469  -5.272  26.264  1.00  0.00           O  
ATOM   4322  ND2 ASN B 269       6.449  -5.243  27.194  1.00  0.00           N  
ATOM   4323 HD21 ASN B 269       6.008  -5.152  28.096  1.00  0.00           H  
ATOM   4324 HD22 ASN B 269       7.462  -5.225  27.150  1.00  0.00           H  
ATOM   4325  C   ASN B 269       7.441  -7.634  25.351  1.00  0.00           C  
ATOM   4326  O   ASN B 269       6.679  -8.490  24.899  1.00  0.00           O  
ATOM   4327  N   ILE B 270       8.143  -7.801  26.473  1.00  0.00           N  
ATOM   4328  H   ILE B 270       8.674  -7.006  26.817  1.00  0.00           H  
ATOM   4329  CA  ILE B 270       8.120  -8.981  27.355  1.00  0.00           C  
ATOM   4330  HA  ILE B 270       7.398  -9.703  26.981  1.00  0.00           H  
ATOM   4331  CB  ILE B 270       9.520  -9.648  27.374  1.00  0.00           C  
ATOM   4332  HB  ILE B 270      10.266  -8.861  27.475  1.00  0.00           H  
ATOM   4333  CG2 ILE B 270       9.721 -10.622  28.552  1.00  0.00           C  
ATOM   4334 HG21 ILE B 270      10.710 -11.079  28.514  1.00  0.00           H  
ATOM   4335 HG22 ILE B 270       9.652 -10.093  29.504  1.00  0.00           H  
ATOM   4336 HG23 ILE B 270       8.961 -11.406  28.524  1.00  0.00           H  
ATOM   4337  CG1 ILE B 270       9.763 -10.364  26.028  1.00  0.00           C  
ATOM   4338 HG12 ILE B 270       9.134 -11.247  25.978  1.00  0.00           H  
ATOM   4339 HG13 ILE B 270       9.481  -9.703  25.212  1.00  0.00           H  
ATOM   4340  CD1 ILE B 270      11.216 -10.780  25.784  1.00  0.00           C  
ATOM   4341 HD11 ILE B 270      11.878  -9.927  25.925  1.00  0.00           H  
ATOM   4342 HD12 ILE B 270      11.503 -11.583  26.462  1.00  0.00           H  
ATOM   4343 HD13 ILE B 270      11.315 -11.129  24.758  1.00  0.00           H  
ATOM   4344  C   ILE B 270       7.659  -8.539  28.748  1.00  0.00           C  
ATOM   4345  O   ILE B 270       7.998  -7.433  29.170  1.00  0.00           O  
ATOM   4346  N   TRP B 271       6.906  -9.374  29.468  1.00  0.00           N  
ATOM   4347  H   TRP B 271       6.654 -10.278  29.078  1.00  0.00           H  
ATOM   4348  CA  TRP B 271       6.535  -9.127  30.868  1.00  0.00           C  
ATOM   4349  HA  TRP B 271       7.404  -8.705  31.369  1.00  0.00           H  
ATOM   4350  CB  TRP B 271       5.400  -8.095  30.959  1.00  0.00           C  
ATOM   4351  HB2 TRP B 271       5.372  -7.726  31.986  1.00  0.00           H  
ATOM   4352  HB3 TRP B 271       5.642  -7.239  30.329  1.00  0.00           H  
ATOM   4353  CG  TRP B 271       4.022  -8.565  30.599  1.00  0.00           C  
ATOM   4354  CD1 TRP B 271       3.034  -8.787  31.494  1.00  0.00           C  
ATOM   4355  HD1 TRP B 271       3.135  -8.673  32.572  1.00  0.00           H  
ATOM   4356  NE1 TRP B 271       1.886  -9.179  30.840  1.00  0.00           N  
ATOM   4357  HE1 TRP B 271       1.041  -9.419  31.340  1.00  0.00           H  
ATOM   4358  CE2 TRP B 271       2.073  -9.230  29.476  1.00  0.00           C  
ATOM   4359  CZ2 TRP B 271       1.223  -9.549  28.406  1.00  0.00           C  
ATOM   4360  HZ2 TRP B 271       0.186  -9.786  28.593  1.00  0.00           H  
ATOM   4361  CH2 TRP B 271       1.744  -9.584  27.102  1.00  0.00           C  
ATOM   4362  HH2 TRP B 271       1.107  -9.851  26.272  1.00  0.00           H  
ATOM   4363  CZ3 TRP B 271       3.100  -9.283  26.885  1.00  0.00           C  
ATOM   4364  HZ3 TRP B 271       3.513  -9.342  25.890  1.00  0.00           H  
ATOM   4365  CE3 TRP B 271       3.930  -8.910  27.959  1.00  0.00           C  
ATOM   4366  HE3 TRP B 271       4.961  -8.657  27.769  1.00  0.00           H  
ATOM   4367  CD2 TRP B 271       3.446  -8.880  29.288  1.00  0.00           C  
ATOM   4368  C   TRP B 271       6.172 -10.426  31.604  1.00  0.00           C  
ATOM   4369  O   TRP B 271       5.892 -11.446  30.969  1.00  0.00           O  
ATOM   4370  N   SER B 272       6.209 -10.409  32.939  1.00  0.00           N  
ATOM   4371  H   SER B 272       6.447  -9.540  33.403  1.00  0.00           H  
ATOM   4372  CA  SER B 272       5.849 -11.562  33.781  1.00  0.00           C  
ATOM   4373  HA  SER B 272       6.218 -12.466  33.301  1.00  0.00           H  
ATOM   4374  CB  SER B 272       6.565 -11.452  35.132  1.00  0.00           C  
ATOM   4375  HB2 SER B 272       7.641 -11.365  34.973  1.00  0.00           H  
ATOM   4376  HB3 SER B 272       6.215 -10.560  35.648  1.00  0.00           H  
ATOM   4377  OG  SER B 272       6.299 -12.588  35.932  1.00  0.00           O  
ATOM   4378  HG  SER B 272       6.748 -13.346  35.526  1.00  0.00           H  
ATOM   4379  C   SER B 272       4.328 -11.716  33.970  1.00  0.00           C  
ATOM   4380  O   SER B 272       3.598 -10.730  34.008  1.00  0.00           O  
ATOM   4381  N   GLU B 273       3.848 -12.954  34.143  1.00  0.00           N  
ATOM   4382  H   GLU B 273       4.519 -13.716  34.118  1.00  0.00           H  
ATOM   4383  CA  GLU B 273       2.492 -13.262  34.654  1.00  0.00           C  
ATOM   4384  HA  GLU B 273       1.766 -12.573  34.220  1.00  0.00           H  
ATOM   4385  CB  GLU B 273       2.106 -14.705  34.278  1.00  0.00           C  
ATOM   4386  HB2 GLU B 273       2.932 -15.349  34.572  1.00  0.00           H  
ATOM   4387  HB3 GLU B 273       1.235 -15.021  34.853  1.00  0.00           H  
ATOM   4388  CG  GLU B 273       1.806 -14.936  32.792  1.00  0.00           C  
ATOM   4389  HG2 GLU B 273       2.307 -14.177  32.187  1.00  0.00           H  
ATOM   4390  HG3 GLU B 273       2.220 -15.905  32.507  1.00  0.00           H  
ATOM   4391  CD  GLU B 273       0.300 -14.943  32.486  1.00  0.00           C  
ATOM   4392  OE1 GLU B 273      -0.255 -16.020  32.158  1.00  0.00           O  
ATOM   4393  OE2 GLU B 273      -0.323 -13.865  32.380  1.00  0.00           O  
ATOM   4394  C   GLU B 273       2.381 -13.128  36.187  1.00  0.00           C  
ATOM   4395  O   GLU B 273       1.292 -13.269  36.742  1.00  0.00           O  
ATOM   4396  N   ASN B 274       3.499 -12.915  36.889  1.00  0.00           N  
ATOM   4397  H   ASN B 274       4.368 -12.821  36.376  1.00  0.00           H  
ATOM   4398  CA  ASN B 274       3.573 -12.957  38.352  1.00  0.00           C  
ATOM   4399  HA  ASN B 274       2.580 -13.139  38.767  1.00  0.00           H  
ATOM   4400  CB  ASN B 274       4.493 -14.122  38.741  1.00  0.00           C  
ATOM   4401  HB2 ASN B 274       5.477 -13.934  38.323  1.00  0.00           H  
ATOM   4402  HB3 ASN B 274       4.584 -14.155  39.825  1.00  0.00           H  
ATOM   4403  CG  ASN B 274       3.996 -15.473  38.259  1.00  0.00           C  
ATOM   4404  OD1 ASN B 274       4.543 -16.101  37.362  1.00  0.00           O  
ATOM   4405  ND2 ASN B 274       2.945 -15.983  38.848  1.00  0.00           N  
ATOM   4406 HD21 ASN B 274       2.616 -16.862  38.496  1.00  0.00           H  
ATOM   4407 HD22 ASN B 274       2.457 -15.454  39.548  1.00  0.00           H  
ATOM   4408  C   ASN B 274       4.065 -11.647  38.983  1.00  0.00           C  
ATOM   4409  O   ASN B 274       3.724 -11.365  40.129  1.00  0.00           O  
ATOM   4410  N   ASP B 275       4.866 -10.862  38.257  1.00  0.00           N  
ATOM   4411  H   ASP B 275       5.141 -11.177  37.335  1.00  0.00           H  
ATOM   4412  CA  ASP B 275       5.437  -9.598  38.726  1.00  0.00           C  
ATOM   4413  HA  ASP B 275       5.015  -9.346  39.698  1.00  0.00           H  
ATOM   4414  CB  ASP B 275       6.941  -9.776  38.969  1.00  0.00           C  
ATOM   4415  HB2 ASP B 275       7.090 -10.595  39.675  1.00  0.00           H  
ATOM   4416  HB3 ASP B 275       7.433 -10.048  38.034  1.00  0.00           H  
ATOM   4417  CG  ASP B 275       7.603  -8.517  39.537  1.00  0.00           C  
ATOM   4418  OD1 ASP B 275       6.926  -7.488  39.725  1.00  0.00           O  
ATOM   4419  OD2 ASP B 275       8.820  -8.625  39.827  1.00  0.00           O  
ATOM   4420  C   ASP B 275       5.151  -8.445  37.741  1.00  0.00           C  
ATOM   4421  O   ASP B 275       5.804  -8.365  36.697  1.00  0.00           O  
ATOM   4422  N   PRO B 276       4.220  -7.526  38.068  1.00  0.00           N  
ATOM   4423  CD  PRO B 276       3.297  -7.605  39.191  1.00  0.00           C  
ATOM   4424  HD2 PRO B 276       3.771  -7.190  40.082  1.00  0.00           H  
ATOM   4425  HD3 PRO B 276       2.973  -8.630  39.379  1.00  0.00           H  
ATOM   4426  CG  PRO B 276       2.098  -6.755  38.789  1.00  0.00           C  
ATOM   4427  HG2 PRO B 276       1.577  -6.357  39.660  1.00  0.00           H  
ATOM   4428  HG3 PRO B 276       1.424  -7.345  38.166  1.00  0.00           H  
ATOM   4429  CB  PRO B 276       2.751  -5.654  37.957  1.00  0.00           C  
ATOM   4430  HB2 PRO B 276       3.151  -4.891  38.628  1.00  0.00           H  
ATOM   4431  HB3 PRO B 276       2.046  -5.208  37.255  1.00  0.00           H  
ATOM   4432  CA  PRO B 276       3.901  -6.368  37.230  1.00  0.00           C  
ATOM   4433  HA  PRO B 276       3.544  -6.731  36.266  1.00  0.00           H  
ATOM   4434  C   PRO B 276       5.072  -5.402  36.977  1.00  0.00           C  
ATOM   4435  O   PRO B 276       5.001  -4.609  36.038  1.00  0.00           O  
ATOM   4436  N   ALA B 277       6.126  -5.434  37.801  1.00  0.00           N  
ATOM   4437  H   ALA B 277       6.170  -6.153  38.522  1.00  0.00           H  
ATOM   4438  CA  ALA B 277       7.299  -4.573  37.644  1.00  0.00           C  
ATOM   4439  HA  ALA B 277       6.977  -3.612  37.242  1.00  0.00           H  
ATOM   4440  CB  ALA B 277       7.905  -4.322  39.031  1.00  0.00           C  
ATOM   4441  HB1 ALA B 277       8.278  -5.256  39.455  1.00  0.00           H  
ATOM   4442  HB2 ALA B 277       8.732  -3.618  38.941  1.00  0.00           H  
ATOM   4443  HB3 ALA B 277       7.148  -3.901  39.693  1.00  0.00           H  
ATOM   4444  C   ALA B 277       8.345  -5.137  36.664  1.00  0.00           C  
ATOM   4445  O   ALA B 277       9.135  -4.370  36.112  1.00  0.00           O  
ATOM   4446  N   ASP B 278       8.361  -6.453  36.411  1.00  0.00           N  
ATOM   4447  H   ASP B 278       7.662  -7.032  36.863  1.00  0.00           H  
ATOM   4448  CA  ASP B 278       9.287  -7.105  35.472  1.00  0.00           C  
ATOM   4449  HA  ASP B 278      10.245  -6.589  35.552  1.00  0.00           H  
ATOM   4450  CB  ASP B 278       9.540  -8.565  35.894  1.00  0.00           C  
ATOM   4451  HB2 ASP B 278       9.729  -8.586  36.970  1.00  0.00           H  
ATOM   4452  HB3 ASP B 278       8.645  -9.160  35.705  1.00  0.00           H  
ATOM   4453  CG  ASP B 278      10.754  -9.197  35.187  1.00  0.00           C  
ATOM   4454  OD1 ASP B 278      11.477  -8.519  34.424  1.00  0.00           O  
ATOM   4455  OD2 ASP B 278      11.047 -10.388  35.435  1.00  0.00           O  
ATOM   4456  C   ASP B 278       8.832  -6.944  34.004  1.00  0.00           C  
ATOM   4457  O   ASP B 278       8.557  -7.915  33.296  1.00  0.00           O  
ATOM   4458  N   PHE B 279       8.696  -5.688  33.568  1.00  0.00           N  
ATOM   4459  H   PHE B 279       8.945  -4.954  34.225  1.00  0.00           H  
ATOM   4460  CA  PHE B 279       8.251  -5.271  32.236  1.00  0.00           C  
ATOM   4461  HA  PHE B 279       7.808  -6.126  31.725  1.00  0.00           H  
ATOM   4462  CB  PHE B 279       7.160  -4.203  32.399  1.00  0.00           C  
ATOM   4463  HB2 PHE B 279       6.350  -4.624  32.997  1.00  0.00           H  
ATOM   4464  HB3 PHE B 279       7.574  -3.365  32.964  1.00  0.00           H  
ATOM   4465  CG  PHE B 279       6.582  -3.667  31.099  1.00  0.00           C  
ATOM   4466  CD1 PHE B 279       7.216  -2.604  30.428  1.00  0.00           C  
ATOM   4467  HD1 PHE B 279       8.123  -2.177  30.836  1.00  0.00           H  
ATOM   4468  CE1 PHE B 279       6.663  -2.082  29.244  1.00  0.00           C  
ATOM   4469  HE1 PHE B 279       7.151  -1.258  28.743  1.00  0.00           H  
ATOM   4470  CZ  PHE B 279       5.466  -2.615  28.734  1.00  0.00           C  
ATOM   4471  HZ  PHE B 279       5.038  -2.203  27.831  1.00  0.00           H  
ATOM   4472  CE2 PHE B 279       4.828  -3.676  29.403  1.00  0.00           C  
ATOM   4473  HE2 PHE B 279       3.901  -4.080  29.024  1.00  0.00           H  
ATOM   4474  CD2 PHE B 279       5.389  -4.205  30.580  1.00  0.00           C  
ATOM   4475  HD2 PHE B 279       4.891  -5.009  31.104  1.00  0.00           H  
ATOM   4476  C   PHE B 279       9.434  -4.769  31.393  1.00  0.00           C  
ATOM   4477  O   PHE B 279      10.245  -3.961  31.846  1.00  0.00           O  
ATOM   4478  N   ARG B 280       9.530  -5.240  30.142  1.00  0.00           N  
ATOM   4479  H   ARG B 280       8.819  -5.899  29.838  1.00  0.00           H  
ATOM   4480  CA  ARG B 280      10.723  -5.103  29.287  1.00  0.00           C  
ATOM   4481  HA  ARG B 280      11.343  -4.293  29.678  1.00  0.00           H  
ATOM   4482  CB  ARG B 280      11.544  -6.405  29.332  1.00  0.00           C  
ATOM   4483  HB2 ARG B 280      11.018  -7.162  28.754  1.00  0.00           H  
ATOM   4484  HB3 ARG B 280      12.509  -6.221  28.855  1.00  0.00           H  
ATOM   4485  CG  ARG B 280      11.784  -6.969  30.743  1.00  0.00           C  
ATOM   4486  HG2 ARG B 280      12.293  -6.226  31.360  1.00  0.00           H  
ATOM   4487  HG3 ARG B 280      10.832  -7.232  31.206  1.00  0.00           H  
ATOM   4488  CD  ARG B 280      12.636  -8.235  30.664  1.00  0.00           C  
ATOM   4489  HD2 ARG B 280      12.193  -8.927  29.944  1.00  0.00           H  
ATOM   4490  HD3 ARG B 280      13.635  -7.958  30.329  1.00  0.00           H  
ATOM   4491  NE  ARG B 280      12.723  -8.893  31.972  1.00  0.00           N  
ATOM   4492  HE  ARG B 280      12.118  -8.565  32.730  1.00  0.00           H  
ATOM   4493  CZ  ARG B 280      13.569  -9.834  32.333  1.00  0.00           C  
ATOM   4494  NH1 ARG B 280      14.475 -10.325  31.527  1.00  0.00           N  
ATOM   4495 HH11 ARG B 280      14.579  -9.971  30.597  1.00  0.00           H  
ATOM   4496 HH12 ARG B 280      15.117 -11.039  31.856  1.00  0.00           H  
ATOM   4497  NH2 ARG B 280      13.515 -10.283  33.545  1.00  0.00           N  
ATOM   4498 HH21 ARG B 280      12.791  -9.906  34.165  1.00  0.00           H  
ATOM   4499 HH22 ARG B 280      14.227 -10.923  33.872  1.00  0.00           H  
ATOM   4500  C   ARG B 280      10.356  -4.769  27.840  1.00  0.00           C  
ATOM   4501  O   ARG B 280       9.337  -5.245  27.328  1.00  0.00           O  
ATOM   4502  N   ILE B 281      11.210  -4.009  27.152  1.00  0.00           N  
ATOM   4503  H   ILE B 281      12.062  -3.715  27.612  1.00  0.00           H  
ATOM   4504  CA  ILE B 281      11.086  -3.671  25.723  1.00  0.00           C  
ATOM   4505  HA  ILE B 281      10.462  -4.426  25.252  1.00  0.00           H  
ATOM   4506  CB  ILE B 281      10.391  -2.292  25.525  1.00  0.00           C  
ATOM   4507  HB  ILE B 281      10.796  -1.592  26.259  1.00  0.00           H  
ATOM   4508  CG2 ILE B 281      10.645  -1.688  24.127  1.00  0.00           C  
ATOM   4509 HG21 ILE B 281      10.254  -2.344  23.348  1.00  0.00           H  
ATOM   4510 HG22 ILE B 281      10.181  -0.706  24.046  1.00  0.00           H  
ATOM   4511 HG23 ILE B 281      11.713  -1.530  23.968  1.00  0.00           H  
ATOM   4512  CG1 ILE B 281       8.871  -2.449  25.778  1.00  0.00           C  
ATOM   4513 HG12 ILE B 281       8.482  -3.220  25.115  1.00  0.00           H  
ATOM   4514 HG13 ILE B 281       8.719  -2.779  26.804  1.00  0.00           H  
ATOM   4515  CD1 ILE B 281       8.018  -1.188  25.589  1.00  0.00           C  
ATOM   4516 HD11 ILE B 281       6.999  -1.394  25.920  1.00  0.00           H  
ATOM   4517 HD12 ILE B 281       8.427  -0.370  26.184  1.00  0.00           H  
ATOM   4518 HD13 ILE B 281       7.985  -0.901  24.538  1.00  0.00           H  
ATOM   4519  C   ILE B 281      12.462  -3.765  25.046  1.00  0.00           C  
ATOM   4520  O   ILE B 281      13.471  -3.377  25.631  1.00  0.00           O  
ATOM   4521  N   TYR B 282      12.478  -4.274  23.812  1.00  0.00           N  
ATOM   4522  H   TYR B 282      11.592  -4.575  23.417  1.00  0.00           H  
ATOM   4523  CA  TYR B 282      13.673  -4.495  22.995  1.00  0.00           C  
ATOM   4524  HA  TYR B 282      14.491  -3.879  23.373  1.00  0.00           H  
ATOM   4525  CB  TYR B 282      14.100  -5.973  23.076  1.00  0.00           C  
ATOM   4526  HB2 TYR B 282      13.329  -6.579  22.596  1.00  0.00           H  
ATOM   4527  HB3 TYR B 282      15.012  -6.097  22.491  1.00  0.00           H  
ATOM   4528  CG  TYR B 282      14.338  -6.535  24.472  1.00  0.00           C  
ATOM   4529  CD1 TYR B 282      15.629  -6.511  25.039  1.00  0.00           C  
ATOM   4530  HD1 TYR B 282      16.447  -6.059  24.495  1.00  0.00           H  
ATOM   4531  CE1 TYR B 282      15.857  -7.071  26.314  1.00  0.00           C  
ATOM   4532  HE1 TYR B 282      16.846  -7.054  26.745  1.00  0.00           H  
ATOM   4533  CZ  TYR B 282      14.785  -7.647  27.032  1.00  0.00           C  
ATOM   4534  OH  TYR B 282      14.978  -8.212  28.255  1.00  0.00           O  
ATOM   4535  HH  TYR B 282      15.908  -8.363  28.477  1.00  0.00           H  
ATOM   4536  CE2 TYR B 282      13.490  -7.653  26.471  1.00  0.00           C  
ATOM   4537  HE2 TYR B 282      12.681  -8.096  27.029  1.00  0.00           H  
ATOM   4538  CD2 TYR B 282      13.269  -7.110  25.190  1.00  0.00           C  
ATOM   4539  HD2 TYR B 282      12.280  -7.133  24.753  1.00  0.00           H  
ATOM   4540  C   TYR B 282      13.385  -4.098  21.538  1.00  0.00           C  
ATOM   4541  O   TYR B 282      12.391  -4.544  20.959  1.00  0.00           O  
ATOM   4542  N   GLN B 283      14.232  -3.256  20.939  1.00  0.00           N  
ATOM   4543  H   GLN B 283      15.050  -2.951  21.444  1.00  0.00           H  
ATOM   4544  CA  GLN B 283      14.106  -2.820  19.539  1.00  0.00           C  
ATOM   4545  HA  GLN B 283      13.053  -2.828  19.254  1.00  0.00           H  
ATOM   4546  CB  GLN B 283      14.622  -1.377  19.409  1.00  0.00           C  
ATOM   4547  HB2 GLN B 283      14.253  -0.774  20.241  1.00  0.00           H  
ATOM   4548  HB3 GLN B 283      15.711  -1.392  19.482  1.00  0.00           H  
ATOM   4549  CG  GLN B 283      14.231  -0.713  18.075  1.00  0.00           C  
ATOM   4550  HG2 GLN B 283      15.092  -0.146  17.718  1.00  0.00           H  
ATOM   4551  HG3 GLN B 283      13.999  -1.459  17.316  1.00  0.00           H  
ATOM   4552  CD  GLN B 283      13.052   0.250  18.197  1.00  0.00           C  
ATOM   4553  OE1 GLN B 283      12.135   0.094  18.989  1.00  0.00           O  
ATOM   4554  NE2 GLN B 283      13.032   1.312  17.425  1.00  0.00           N  
ATOM   4555 HE21 GLN B 283      12.259   1.938  17.549  1.00  0.00           H  
ATOM   4556 HE22 GLN B 283      13.786   1.490  16.785  1.00  0.00           H  
ATOM   4557  C   GLN B 283      14.877  -3.768  18.603  1.00  0.00           C  
ATOM   4558  O   GLN B 283      16.056  -4.032  18.837  1.00  0.00           O  
ATOM   4559  N   VAL B 284      14.234  -4.276  17.553  1.00  0.00           N  
ATOM   4560  H   VAL B 284      13.289  -3.968  17.355  1.00  0.00           H  
ATOM   4561  CA  VAL B 284      14.856  -5.176  16.576  1.00  0.00           C  
ATOM   4562  HA  VAL B 284      15.594  -5.796  17.086  1.00  0.00           H  
ATOM   4563  CB  VAL B 284      13.807  -6.116  15.949  1.00  0.00           C  
ATOM   4564  HB  VAL B 284      13.128  -5.530  15.334  1.00  0.00           H  
ATOM   4565  CG1 VAL B 284      14.457  -7.181  15.058  1.00  0.00           C  
ATOM   4566 HG11 VAL B 284      14.963  -6.710  14.219  1.00  0.00           H  
ATOM   4567 HG12 VAL B 284      15.166  -7.782  15.629  1.00  0.00           H  
ATOM   4568 HG13 VAL B 284      13.693  -7.843  14.647  1.00  0.00           H  
ATOM   4569  CG2 VAL B 284      12.987  -6.841  17.030  1.00  0.00           C  
ATOM   4570 HG21 VAL B 284      12.390  -6.129  17.598  1.00  0.00           H  
ATOM   4571 HG22 VAL B 284      12.311  -7.552  16.562  1.00  0.00           H  
ATOM   4572 HG23 VAL B 284      13.657  -7.372  17.703  1.00  0.00           H  
ATOM   4573  C   VAL B 284      15.580  -4.348  15.513  1.00  0.00           C  
ATOM   4574  O   VAL B 284      14.951  -3.613  14.756  1.00  0.00           O  
ATOM   4575  N   THR B 285      16.907  -4.468  15.453  1.00  0.00           N  
ATOM   4576  H   THR B 285      17.378  -4.962  16.197  1.00  0.00           H  
ATOM   4577  CA  THR B 285      17.770  -3.722  14.517  1.00  0.00           C  
ATOM   4578  HA  THR B 285      17.511  -2.665  14.571  1.00  0.00           H  
ATOM   4579  CB  THR B 285      19.255  -3.898  14.898  1.00  0.00           C  
ATOM   4580  HB  THR B 285      19.648  -4.800  14.429  1.00  0.00           H  
ATOM   4581  CG2 THR B 285      20.119  -2.703  14.496  1.00  0.00           C  
ATOM   4582 HG21 THR B 285      21.154  -2.875  14.791  1.00  0.00           H  
ATOM   4583 HG22 THR B 285      20.088  -2.564  13.417  1.00  0.00           H  
ATOM   4584 HG23 THR B 285      19.750  -1.800  14.983  1.00  0.00           H  
ATOM   4585  OG1 THR B 285      19.414  -4.029  16.291  1.00  0.00           O  
ATOM   4586  HG1 THR B 285      20.349  -3.927  16.486  1.00  0.00           H  
ATOM   4587  C   THR B 285      17.614  -4.167  13.058  1.00  0.00           C  
ATOM   4588  O   THR B 285      18.061  -3.468  12.151  1.00  0.00           O  
ATOM   4589  N   TYR B 286      17.052  -5.353  12.821  1.00  0.00           N  
ATOM   4590  H   TYR B 286      16.658  -5.855  13.600  1.00  0.00           H  
ATOM   4591  CA  TYR B 286      17.015  -6.005  11.513  1.00  0.00           C  
ATOM   4592  HA  TYR B 286      17.631  -5.437  10.815  1.00  0.00           H  
ATOM   4593  CB  TYR B 286      17.619  -7.417  11.620  1.00  0.00           C  
ATOM   4594  HB2 TYR B 286      16.882  -8.058  12.108  1.00  0.00           H  
ATOM   4595  HB3 TYR B 286      17.772  -7.810  10.614  1.00  0.00           H  
ATOM   4596  CG  TYR B 286      18.935  -7.536  12.374  1.00  0.00           C  
ATOM   4597  CD1 TYR B 286      19.989  -6.624  12.151  1.00  0.00           C  
ATOM   4598  HD1 TYR B 286      19.868  -5.816  11.441  1.00  0.00           H  
ATOM   4599  CE1 TYR B 286      21.206  -6.762  12.849  1.00  0.00           C  
ATOM   4600  HE1 TYR B 286      22.008  -6.063  12.674  1.00  0.00           H  
ATOM   4601  CZ  TYR B 286      21.371  -7.819  13.771  1.00  0.00           C  
ATOM   4602  OH  TYR B 286      22.545  -7.976  14.437  1.00  0.00           O  
ATOM   4603  HH  TYR B 286      23.253  -7.474  14.032  1.00  0.00           H  
ATOM   4604  CE2 TYR B 286      20.318  -8.726  13.997  1.00  0.00           C  
ATOM   4605  HE2 TYR B 286      20.457  -9.536  14.696  1.00  0.00           H  
ATOM   4606  CD2 TYR B 286      19.105  -8.586  13.297  1.00  0.00           C  
ATOM   4607  HD2 TYR B 286      18.309  -9.304  13.454  1.00  0.00           H  
ATOM   4608  C   TYR B 286      15.604  -6.066  10.916  1.00  0.00           C  
ATOM   4609  O   TYR B 286      14.598  -5.974  11.617  1.00  0.00           O  
ATOM   4610  N   LEU B 287      15.557  -6.281   9.598  1.00  0.00           N  
ATOM   4611  H   LEU B 287      16.427  -6.316   9.092  1.00  0.00           H  
ATOM   4612  CA  LEU B 287      14.347  -6.632   8.846  1.00  0.00           C  
ATOM   4613  HA  LEU B 287      13.566  -5.898   9.052  1.00  0.00           H  
ATOM   4614  CB  LEU B 287      14.719  -6.630   7.347  1.00  0.00           C  
ATOM   4615  HB2 LEU B 287      15.782  -6.422   7.212  1.00  0.00           H  
ATOM   4616  HB3 LEU B 287      14.539  -7.629   6.945  1.00  0.00           H  
ATOM   4617  CG  LEU B 287      13.921  -5.631   6.498  1.00  0.00           C  
ATOM   4618  HG  LEU B 287      12.857  -5.835   6.623  1.00  0.00           H  
ATOM   4619  CD1 LEU B 287      14.196  -4.175   6.887  1.00  0.00           C  
ATOM   4620 HD11 LEU B 287      13.630  -3.513   6.234  1.00  0.00           H  
ATOM   4621 HD12 LEU B 287      13.880  -3.994   7.913  1.00  0.00           H  
ATOM   4622 HD13 LEU B 287      15.259  -3.954   6.791  1.00  0.00           H  
ATOM   4623  CD2 LEU B 287      14.284  -5.828   5.019  1.00  0.00           C  
ATOM   4624 HD21 LEU B 287      14.846  -4.977   4.633  1.00  0.00           H  
ATOM   4625 HD22 LEU B 287      14.877  -6.730   4.871  1.00  0.00           H  
ATOM   4626 HD23 LEU B 287      13.365  -5.930   4.451  1.00  0.00           H  
ATOM   4627  C   LEU B 287      13.782  -8.011   9.242  1.00  0.00           C  
ATOM   4628  O   LEU B 287      12.643  -8.328   8.905  1.00  0.00           O  
ATOM   4629  N   GLU B 288      14.578  -8.839   9.921  1.00  0.00           N  
ATOM   4630  H   GLU B 288      15.499  -8.528  10.172  1.00  0.00           H  
ATOM   4631  CA  GLU B 288      14.190 -10.193  10.304  1.00  0.00           C  
ATOM   4632  HA  GLU B 288      13.883 -10.708   9.397  1.00  0.00           H  
ATOM   4633  CB  GLU B 288      15.386 -10.937  10.927  1.00  0.00           C  
ATOM   4634  HB2 GLU B 288      15.771 -10.344  11.757  1.00  0.00           H  
ATOM   4635  HB3 GLU B 288      15.043 -11.886  11.341  1.00  0.00           H  
ATOM   4636  CG  GLU B 288      16.545 -11.217   9.954  1.00  0.00           C  
ATOM   4637  HG2 GLU B 288      16.871 -10.275   9.506  1.00  0.00           H  
ATOM   4638  HG3 GLU B 288      17.383 -11.607  10.536  1.00  0.00           H  
ATOM   4639  CD  GLU B 288      16.201 -12.227   8.843  1.00  0.00           C  
ATOM   4640  OE1 GLU B 288      17.126 -12.559   8.071  1.00  0.00           O  
ATOM   4641  OE2 GLU B 288      15.021 -12.637   8.754  1.00  0.00           O  
ATOM   4642  C   GLU B 288      13.016 -10.201  11.297  1.00  0.00           C  
ATOM   4643  O   GLU B 288      13.044  -9.465  12.291  1.00  0.00           O  
ATOM   4644  N   PRO B 289      12.008 -11.077  11.119  1.00  0.00           N  
ATOM   4645  CD  PRO B 289      11.789 -11.941   9.963  1.00  0.00           C  
ATOM   4646  HD2 PRO B 289      12.634 -12.614   9.806  1.00  0.00           H  
ATOM   4647  HD3 PRO B 289      11.631 -11.322   9.079  1.00  0.00           H  
ATOM   4648  CG  PRO B 289      10.523 -12.749  10.263  1.00  0.00           C  
ATOM   4649  HG2 PRO B 289      10.794 -13.705  10.715  1.00  0.00           H  
ATOM   4650  HG3 PRO B 289       9.920 -12.905   9.368  1.00  0.00           H  
ATOM   4651  CB  PRO B 289       9.797 -11.882  11.290  1.00  0.00           C  
ATOM   4652  HB2 PRO B 289       9.096 -12.448  11.898  1.00  0.00           H  
ATOM   4653  HB3 PRO B 289       9.274 -11.071  10.780  1.00  0.00           H  
ATOM   4654  CA  PRO B 289      10.958 -11.305  12.104  1.00  0.00           C  
ATOM   4655  HA  PRO B 289      10.659 -10.348  12.527  1.00  0.00           H  
ATOM   4656  C   PRO B 289      11.452 -12.210  13.258  1.00  0.00           C  
ATOM   4657  O   PRO B 289      10.780 -13.160  13.663  1.00  0.00           O  
ATOM   4658  N   SER B 290      12.651 -11.937  13.782  1.00  0.00           N  
ATOM   4659  H   SER B 290      13.128 -11.103  13.451  1.00  0.00           H  
ATOM   4660  CA  SER B 290      13.330 -12.735  14.804  1.00  0.00           C  
ATOM   4661  HA  SER B 290      12.582 -13.230  15.419  1.00  0.00           H  
ATOM   4662  CB  SER B 290      14.183 -13.811  14.120  1.00  0.00           C  
ATOM   4663  HB2 SER B 290      13.573 -14.351  13.393  1.00  0.00           H  
ATOM   4664  HB3 SER B 290      15.013 -13.333  13.595  1.00  0.00           H  
ATOM   4665  OG  SER B 290      14.692 -14.736  15.060  1.00  0.00           O  
ATOM   4666  HG  SER B 290      14.015 -15.424  15.185  1.00  0.00           H  
ATOM   4667  C   SER B 290      14.187 -11.858  15.724  1.00  0.00           C  
ATOM   4668  O   SER B 290      14.773 -10.866  15.283  1.00  0.00           O  
ATOM   4669  N   LEU B 291      14.273 -12.220  17.008  1.00  0.00           N  
ATOM   4670  H   LEU B 291      13.785 -13.064  17.294  1.00  0.00           H  
ATOM   4671  CA  LEU B 291      15.121 -11.550  17.991  1.00  0.00           C  
ATOM   4672  HA  LEU B 291      15.928 -11.048  17.454  1.00  0.00           H  
ATOM   4673  CB  LEU B 291      14.305 -10.473  18.737  1.00  0.00           C  
ATOM   4674  HB2 LEU B 291      13.955  -9.740  18.012  1.00  0.00           H  
ATOM   4675  HB3 LEU B 291      13.434 -10.960  19.178  1.00  0.00           H  
ATOM   4676  CG  LEU B 291      15.066  -9.729  19.851  1.00  0.00           C  
ATOM   4677  HG  LEU B 291      15.506 -10.452  20.533  1.00  0.00           H  
ATOM   4678  CD1 LEU B 291      16.174  -8.829  19.300  1.00  0.00           C  
ATOM   4679 HD11 LEU B 291      16.671  -8.317  20.125  1.00  0.00           H  
ATOM   4680 HD12 LEU B 291      16.918  -9.425  18.775  1.00  0.00           H  
ATOM   4681 HD13 LEU B 291      15.759  -8.090  18.616  1.00  0.00           H  
ATOM   4682  CD2 LEU B 291      14.104  -8.853  20.649  1.00  0.00           C  
ATOM   4683 HD21 LEU B 291      13.316  -9.470  21.078  1.00  0.00           H  
ATOM   4684 HD22 LEU B 291      14.646  -8.373  21.461  1.00  0.00           H  
ATOM   4685 HD23 LEU B 291      13.660  -8.092  20.008  1.00  0.00           H  
ATOM   4686  C   LEU B 291      15.752 -12.572  18.941  1.00  0.00           C  
ATOM   4687  O   LEU B 291      15.060 -13.392  19.546  1.00  0.00           O  
ATOM   4688  N   ARG B 292      17.068 -12.459  19.131  1.00  0.00           N  
ATOM   4689  H   ARG B 292      17.546 -11.741  18.606  1.00  0.00           H  
ATOM   4690  CA  ARG B 292      17.816 -13.113  20.208  1.00  0.00           C  
ATOM   4691  HA  ARG B 292      17.186 -13.873  20.675  1.00  0.00           H  
ATOM   4692  CB  ARG B 292      19.051 -13.806  19.616  1.00  0.00           C  
ATOM   4693  HB2 ARG B 292      18.702 -14.506  18.854  1.00  0.00           H  
ATOM   4694  HB3 ARG B 292      19.686 -13.062  19.132  1.00  0.00           H  
ATOM   4695  CG  ARG B 292      19.883 -14.576  20.657  1.00  0.00           C  
ATOM   4696  HG2 ARG B 292      20.426 -13.875  21.294  1.00  0.00           H  
ATOM   4697  HG3 ARG B 292      19.226 -15.177  21.283  1.00  0.00           H  
ATOM   4698  CD  ARG B 292      20.876 -15.493  19.927  1.00  0.00           C  
ATOM   4699  HD2 ARG B 292      20.332 -16.060  19.170  1.00  0.00           H  
ATOM   4700  HD3 ARG B 292      21.615 -14.884  19.403  1.00  0.00           H  
ATOM   4701  NE  ARG B 292      21.533 -16.460  20.828  1.00  0.00           N  
ATOM   4702  HE  ARG B 292      21.041 -17.328  20.995  1.00  0.00           H  
ATOM   4703  CZ  ARG B 292      22.736 -16.365  21.365  1.00  0.00           C  
ATOM   4704  NH1 ARG B 292      23.447 -15.272  21.308  1.00  0.00           N  
ATOM   4705 HH11 ARG B 292      23.034 -14.452  20.903  1.00  0.00           H  
ATOM   4706 HH12 ARG B 292      24.357 -15.234  21.726  1.00  0.00           H  
ATOM   4707  NH2 ARG B 292      23.252 -17.397  21.969  1.00  0.00           N  
ATOM   4708 HH21 ARG B 292      22.693 -18.233  22.061  1.00  0.00           H  
ATOM   4709 HH22 ARG B 292      24.135 -17.331  22.440  1.00  0.00           H  
ATOM   4710  C   ARG B 292      18.165 -12.077  21.273  1.00  0.00           C  
ATOM   4711  O   ARG B 292      18.744 -11.044  20.952  1.00  0.00           O  
ATOM   4712  N   ILE B 293      17.837 -12.387  22.522  1.00  0.00           N  
ATOM   4713  H   ILE B 293      17.370 -13.278  22.669  1.00  0.00           H  
ATOM   4714  CA  ILE B 293      18.216 -11.649  23.735  1.00  0.00           C  
ATOM   4715  HA  ILE B 293      18.707 -10.716  23.455  1.00  0.00           H  
ATOM   4716  CB  ILE B 293      16.950 -11.303  24.562  1.00  0.00           C  
ATOM   4717  HB  ILE B 293      16.447 -12.241  24.792  1.00  0.00           H  
ATOM   4718  CG2 ILE B 293      17.296 -10.614  25.896  1.00  0.00           C  
ATOM   4719 HG21 ILE B 293      17.861 -11.291  26.537  1.00  0.00           H  
ATOM   4720 HG22 ILE B 293      17.874  -9.707  25.716  1.00  0.00           H  
ATOM   4721 HG23 ILE B 293      16.389 -10.351  26.439  1.00  0.00           H  
ATOM   4722  CG1 ILE B 293      15.963 -10.413  23.765  1.00  0.00           C  
ATOM   4723 HG12 ILE B 293      16.317  -9.381  23.758  1.00  0.00           H  
ATOM   4724 HG13 ILE B 293      15.911 -10.752  22.735  1.00  0.00           H  
ATOM   4725  CD1 ILE B 293      14.527 -10.461  24.303  1.00  0.00           C  
ATOM   4726 HD11 ILE B 293      14.482 -10.075  25.319  1.00  0.00           H  
ATOM   4727 HD12 ILE B 293      13.883  -9.849  23.670  1.00  0.00           H  
ATOM   4728 HD13 ILE B 293      14.161 -11.487  24.291  1.00  0.00           H  
ATOM   4729  C   ILE B 293      19.232 -12.504  24.514  1.00  0.00           C  
ATOM   4730  O   ILE B 293      19.195 -13.734  24.451  1.00  0.00           O  
ATOM   4731  N   ALA B 294      20.141 -11.874  25.257  1.00  0.00           N  
ATOM   4732  H   ALA B 294      20.114 -10.865  25.313  1.00  0.00           H  
ATOM   4733  CA  ALA B 294      21.131 -12.549  26.099  1.00  0.00           C  
ATOM   4734  HA  ALA B 294      20.735 -13.512  26.427  1.00  0.00           H  
ATOM   4735  CB  ALA B 294      22.393 -12.801  25.262  1.00  0.00           C  
ATOM   4736  HB1 ALA B 294      22.817 -11.851  24.930  1.00  0.00           H  
ATOM   4737  HB2 ALA B 294      23.133 -13.334  25.859  1.00  0.00           H  
ATOM   4738  HB3 ALA B 294      22.141 -13.409  24.393  1.00  0.00           H  
ATOM   4739  C   ALA B 294      21.428 -11.719  27.359  1.00  0.00           C  
ATOM   4740  O   ALA B 294      21.110 -10.530  27.397  1.00  0.00           O  
ATOM   4741  N   ALA B 295      22.036 -12.343  28.377  1.00  0.00           N  
ATOM   4742  H   ALA B 295      22.245 -13.326  28.275  1.00  0.00           H  
ATOM   4743  CA  ALA B 295      22.478 -11.691  29.620  1.00  0.00           C  
ATOM   4744  HA  ALA B 295      22.776 -12.490  30.300  1.00  0.00           H  
ATOM   4745  CB  ALA B 295      23.741 -10.862  29.325  1.00  0.00           C  
ATOM   4746  HB1 ALA B 295      24.491 -11.476  28.825  1.00  0.00           H  
ATOM   4747  HB2 ALA B 295      23.487 -10.012  28.690  1.00  0.00           H  
ATOM   4748  HB3 ALA B 295      24.158 -10.485  30.260  1.00  0.00           H  
ATOM   4749  C   ALA B 295      21.368 -10.906  30.368  1.00  0.00           C  
ATOM   4750  O   ALA B 295      21.636  -9.902  31.025  1.00  0.00           O  
ATOM   4751  N   SER B 296      20.109 -11.343  30.254  1.00  0.00           N  
ATOM   4752  H   SER B 296      19.953 -12.202  29.745  1.00  0.00           H  
ATOM   4753  CA  SER B 296      18.923 -10.568  30.642  1.00  0.00           C  
ATOM   4754  HA  SER B 296      19.239  -9.715  31.243  1.00  0.00           H  
ATOM   4755  CB  SER B 296      18.263 -10.008  29.373  1.00  0.00           C  
ATOM   4756  HB2 SER B 296      19.038  -9.618  28.710  1.00  0.00           H  
ATOM   4757  HB3 SER B 296      17.725 -10.803  28.853  1.00  0.00           H  
ATOM   4758  OG  SER B 296      17.389  -8.941  29.684  1.00  0.00           O  
ATOM   4759  HG  SER B 296      17.926  -8.264  30.112  1.00  0.00           H  
ATOM   4760  C   SER B 296      17.993 -11.408  31.526  1.00  0.00           C  
ATOM   4761  O   SER B 296      16.941 -11.876  31.096  1.00  0.00           O  
ATOM   4762  N   THR B 297      18.447 -11.656  32.759  1.00  0.00           N  
ATOM   4763  H   THR B 297      19.302 -11.197  33.034  1.00  0.00           H  
ATOM   4764  CA  THR B 297      17.996 -12.774  33.606  1.00  0.00           C  
ATOM   4765  HA  THR B 297      18.277 -13.675  33.068  1.00  0.00           H  
ATOM   4766  CB  THR B 297      18.756 -12.787  34.944  1.00  0.00           C  
ATOM   4767  HB  THR B 297      19.826 -12.733  34.736  1.00  0.00           H  
ATOM   4768  CG2 THR B 297      18.377 -11.626  35.870  1.00  0.00           C  
ATOM   4769 HG21 THR B 297      18.526 -10.673  35.363  1.00  0.00           H  
ATOM   4770 HG22 THR B 297      17.334 -11.712  36.176  1.00  0.00           H  
ATOM   4771 HG23 THR B 297      19.004 -11.658  36.760  1.00  0.00           H  
ATOM   4772  OG1 THR B 297      18.506 -13.964  35.665  1.00  0.00           O  
ATOM   4773  HG1 THR B 297      18.682 -14.736  35.074  1.00  0.00           H  
ATOM   4774  C   THR B 297      16.484 -12.862  33.826  1.00  0.00           C  
ATOM   4775  O   THR B 297      15.783 -11.845  33.851  1.00  0.00           O  
ATOM   4776  N   LEU B 298      15.968 -14.080  33.983  1.00  0.00           N  
ATOM   4777  H   LEU B 298      16.619 -14.860  34.050  1.00  0.00           H  
ATOM   4778  CA  LEU B 298      14.554 -14.374  34.236  1.00  0.00           C  
ATOM   4779  HA  LEU B 298      13.966 -13.458  34.196  1.00  0.00           H  
ATOM   4780  CB  LEU B 298      14.027 -15.344  33.161  1.00  0.00           C  
ATOM   4781  HB2 LEU B 298      14.647 -16.242  33.184  1.00  0.00           H  
ATOM   4782  HB3 LEU B 298      13.007 -15.640  33.412  1.00  0.00           H  
ATOM   4783  CG  LEU B 298      14.044 -14.763  31.735  1.00  0.00           C  
ATOM   4784  HG  LEU B 298      15.020 -14.328  31.520  1.00  0.00           H  
ATOM   4785  CD1 LEU B 298      13.795 -15.872  30.716  1.00  0.00           C  
ATOM   4786 HD11 LEU B 298      12.812 -16.314  30.878  1.00  0.00           H  
ATOM   4787 HD12 LEU B 298      13.862 -15.472  29.706  1.00  0.00           H  
ATOM   4788 HD13 LEU B 298      14.554 -16.648  30.828  1.00  0.00           H  
ATOM   4789  CD2 LEU B 298      12.971 -13.690  31.531  1.00  0.00           C  
ATOM   4790 HD21 LEU B 298      13.139 -12.861  32.215  1.00  0.00           H  
ATOM   4791 HD22 LEU B 298      13.013 -13.318  30.510  1.00  0.00           H  
ATOM   4792 HD23 LEU B 298      11.983 -14.113  31.717  1.00  0.00           H  
ATOM   4793  C   LEU B 298      14.405 -14.955  35.643  1.00  0.00           C  
ATOM   4794  O   LEU B 298      15.225 -15.763  36.075  1.00  0.00           O  
ATOM   4795  N   LYS B 299      13.362 -14.561  36.378  1.00  0.00           N  
ATOM   4796  H   LYS B 299      12.660 -13.964  35.952  1.00  0.00           H  
ATOM   4797  CA  LYS B 299      13.104 -15.133  37.704  1.00  0.00           C  
ATOM   4798  HA  LYS B 299      14.010 -15.047  38.304  1.00  0.00           H  
ATOM   4799  CB  LYS B 299      11.962 -14.374  38.397  1.00  0.00           C  
ATOM   4800  HB2 LYS B 299      11.102 -14.318  37.727  1.00  0.00           H  
ATOM   4801  HB3 LYS B 299      11.678 -14.923  39.294  1.00  0.00           H  
ATOM   4802  CG  LYS B 299      12.395 -12.957  38.807  1.00  0.00           C  
ATOM   4803  HG2 LYS B 299      13.224 -13.042  39.511  1.00  0.00           H  
ATOM   4804  HG3 LYS B 299      12.738 -12.405  37.929  1.00  0.00           H  
ATOM   4805  CD  LYS B 299      11.255 -12.168  39.467  1.00  0.00           C  
ATOM   4806  HD2 LYS B 299      10.491 -11.943  38.718  1.00  0.00           H  
ATOM   4807  HD3 LYS B 299      10.813 -12.767  40.265  1.00  0.00           H  
ATOM   4808  CE  LYS B 299      11.821 -10.865  40.049  1.00  0.00           C  
ATOM   4809  HE2 LYS B 299      12.621 -11.120  40.748  1.00  0.00           H  
ATOM   4810  HE3 LYS B 299      12.253 -10.275  39.233  1.00  0.00           H  
ATOM   4811  NZ  LYS B 299      10.787 -10.067  40.749  1.00  0.00           N  
ATOM   4812  HZ1 LYS B 299      11.161  -9.231  41.173  1.00  0.00           H  
ATOM   4813  HZ2 LYS B 299      10.088  -9.696  40.095  1.00  0.00           H  
ATOM   4814  HZ3 LYS B 299      10.272 -10.598  41.432  1.00  0.00           H  
ATOM   4815  C   LYS B 299      12.802 -16.624  37.538  1.00  0.00           C  
ATOM   4816  O   LYS B 299      11.874 -16.983  36.822  1.00  0.00           O  
ATOM   4817  N   SER B 300      13.583 -17.488  38.187  1.00  0.00           N  
ATOM   4818  H   SER B 300      14.385 -17.148  38.687  1.00  0.00           H  
ATOM   4819  CA  SER B 300      13.372 -18.934  38.070  1.00  0.00           C  
ATOM   4820  HA  SER B 300      13.391 -19.161  37.009  1.00  0.00           H  
ATOM   4821  CB  SER B 300      14.504 -19.728  38.720  1.00  0.00           C  
ATOM   4822  HB2 SER B 300      15.453 -19.456  38.254  1.00  0.00           H  
ATOM   4823  HB3 SER B 300      14.545 -19.498  39.788  1.00  0.00           H  
ATOM   4824  OG  SER B 300      14.280 -21.111  38.543  1.00  0.00           O  
ATOM   4825  HG  SER B 300      14.080 -21.269  37.610  1.00  0.00           H  
ATOM   4826  C   SER B 300      12.008 -19.351  38.625  1.00  0.00           C  
ATOM   4827  O   SER B 300      11.554 -18.808  39.636  1.00  0.00           O  
ATOM   4828  N   GLY B 301      11.343 -20.297  37.958  1.00  0.00           N  
ATOM   4829  H   GLY B 301      11.738 -20.642  37.079  1.00  0.00           H  
ATOM   4830  CA  GLY B 301      10.041 -20.827  38.356  1.00  0.00           C  
ATOM   4831  HA2 GLY B 301       9.851 -21.724  37.766  1.00  0.00           H  
ATOM   4832  HA3 GLY B 301      10.071 -21.098  39.410  1.00  0.00           H  
ATOM   4833  C   GLY B 301       8.872 -19.859  38.142  1.00  0.00           C  
ATOM   4834  O   GLY B 301       7.778 -20.128  38.640  1.00  0.00           O  
ATOM   4835  N   ILE B 302       9.076 -18.750  37.422  1.00  0.00           N  
ATOM   4836  H   ILE B 302      10.001 -18.613  37.031  1.00  0.00           H  
ATOM   4837  CA  ILE B 302       8.067 -17.721  37.125  1.00  0.00           C  
ATOM   4838  HA  ILE B 302       7.184 -17.906  37.735  1.00  0.00           H  
ATOM   4839  CB  ILE B 302       8.635 -16.334  37.516  1.00  0.00           C  
ATOM   4840  HB  ILE B 302       9.638 -16.281  37.114  1.00  0.00           H  
ATOM   4841  CG2 ILE B 302       7.910 -15.131  36.895  1.00  0.00           C  
ATOM   4842 HG21 ILE B 302       8.042 -15.141  35.813  1.00  0.00           H  
ATOM   4843 HG22 ILE B 302       6.851 -15.171  37.119  1.00  0.00           H  
ATOM   4844 HG23 ILE B 302       8.335 -14.203  37.280  1.00  0.00           H  
ATOM   4845  CG1 ILE B 302       8.756 -16.184  39.053  1.00  0.00           C  
ATOM   4846 HG12 ILE B 302       9.212 -17.081  39.471  1.00  0.00           H  
ATOM   4847 HG13 ILE B 302       9.427 -15.355  39.268  1.00  0.00           H  
ATOM   4848  CD1 ILE B 302       7.448 -15.910  39.807  1.00  0.00           C  
ATOM   4849 HD11 ILE B 302       6.676 -16.621  39.515  1.00  0.00           H  
ATOM   4850 HD12 ILE B 302       7.625 -15.998  40.879  1.00  0.00           H  
ATOM   4851 HD13 ILE B 302       7.115 -14.894  39.601  1.00  0.00           H  
ATOM   4852  C   ILE B 302       7.608 -17.823  35.661  1.00  0.00           C  
ATOM   4853  O   ILE B 302       8.366 -18.218  34.770  1.00  0.00           O  
ATOM   4854  N   SER B 303       6.348 -17.464  35.403  1.00  0.00           N  
ATOM   4855  H   SER B 303       5.785 -17.088  36.160  1.00  0.00           H  
ATOM   4856  CA  SER B 303       5.780 -17.451  34.052  1.00  0.00           C  
ATOM   4857  HA  SER B 303       6.356 -18.138  33.439  1.00  0.00           H  
ATOM   4858  CB  SER B 303       4.356 -18.005  34.078  1.00  0.00           C  
ATOM   4859  HB2 SER B 303       4.359 -18.982  34.559  1.00  0.00           H  
ATOM   4860  HB3 SER B 303       3.715 -17.345  34.660  1.00  0.00           H  
ATOM   4861  OG  SER B 303       3.844 -18.141  32.767  1.00  0.00           O  
ATOM   4862  HG  SER B 303       4.520 -18.585  32.219  1.00  0.00           H  
ATOM   4863  C   SER B 303       5.886 -16.075  33.383  1.00  0.00           C  
ATOM   4864  O   SER B 303       5.845 -15.031  34.042  1.00  0.00           O  
ATOM   4865  N   TYR B 304       6.025 -16.074  32.054  1.00  0.00           N  
ATOM   4866  H   TYR B 304       5.983 -16.964  31.569  1.00  0.00           H  
ATOM   4867  CA  TYR B 304       6.308 -14.894  31.234  1.00  0.00           C  
ATOM   4868  HA  TYR B 304       6.019 -13.994  31.775  1.00  0.00           H  
ATOM   4869  CB  TYR B 304       7.815 -14.819  30.949  1.00  0.00           C  
ATOM   4870  HB2 TYR B 304       8.166 -15.794  30.613  1.00  0.00           H  
ATOM   4871  HB3 TYR B 304       7.972 -14.121  30.128  1.00  0.00           H  
ATOM   4872  CG  TYR B 304       8.676 -14.348  32.103  1.00  0.00           C  
ATOM   4873  CD1 TYR B 304       8.890 -12.967  32.272  1.00  0.00           C  
ATOM   4874  HD1 TYR B 304       8.430 -12.263  31.595  1.00  0.00           H  
ATOM   4875  CE1 TYR B 304       9.713 -12.499  33.310  1.00  0.00           C  
ATOM   4876  HE1 TYR B 304       9.881 -11.440  33.433  1.00  0.00           H  
ATOM   4877  CZ  TYR B 304      10.334 -13.415  34.184  1.00  0.00           C  
ATOM   4878  OH  TYR B 304      11.142 -12.957  35.174  1.00  0.00           O  
ATOM   4879  HH  TYR B 304      11.085 -11.973  35.255  1.00  0.00           H  
ATOM   4880  CE2 TYR B 304      10.123 -14.802  34.016  1.00  0.00           C  
ATOM   4881  HE2 TYR B 304      10.596 -15.503  34.691  1.00  0.00           H  
ATOM   4882  CD2 TYR B 304       9.294 -15.268  32.975  1.00  0.00           C  
ATOM   4883  HD2 TYR B 304       9.138 -16.331  32.848  1.00  0.00           H  
ATOM   4884  C   TYR B 304       5.517 -14.904  29.918  1.00  0.00           C  
ATOM   4885  O   TYR B 304       5.152 -15.958  29.393  1.00  0.00           O  
ATOM   4886  N   ARG B 305       5.269 -13.710  29.372  1.00  0.00           N  
ATOM   4887  H   ARG B 305       5.626 -12.896  29.870  1.00  0.00           H  
ATOM   4888  CA  ARG B 305       4.610 -13.453  28.081  1.00  0.00           C  
ATOM   4889  HA  ARG B 305       4.445 -14.394  27.561  1.00  0.00           H  
ATOM   4890  CB  ARG B 305       3.272 -12.739  28.294  1.00  0.00           C  
ATOM   4891  HB2 ARG B 305       3.433 -11.873  28.939  1.00  0.00           H  
ATOM   4892  HB3 ARG B 305       2.907 -12.379  27.330  1.00  0.00           H  
ATOM   4893  CG  ARG B 305       2.192 -13.631  28.895  1.00  0.00           C  
ATOM   4894  HG2 ARG B 305       2.023 -14.496  28.253  1.00  0.00           H  
ATOM   4895  HG3 ARG B 305       2.498 -13.964  29.886  1.00  0.00           H  
ATOM   4896  CD  ARG B 305       0.915 -12.793  28.990  1.00  0.00           C  
ATOM   4897  HD2 ARG B 305       1.141 -11.896  29.566  1.00  0.00           H  
ATOM   4898  HD3 ARG B 305       0.590 -12.498  27.991  1.00  0.00           H  
ATOM   4899  NE  ARG B 305      -0.147 -13.508  29.695  1.00  0.00           N  
ATOM   4900  HE  ARG B 305      -0.138 -13.447  30.716  1.00  0.00           H  
ATOM   4901  CZ  ARG B 305      -1.118 -14.250  29.222  1.00  0.00           C  
ATOM   4902  NH1 ARG B 305      -1.370 -14.364  27.944  1.00  0.00           N  
ATOM   4903 HH11 ARG B 305      -0.819 -13.832  27.289  1.00  0.00           H  
ATOM   4904 HH12 ARG B 305      -2.145 -14.916  27.637  1.00  0.00           H  
ATOM   4905  NH2 ARG B 305      -1.856 -14.891  30.077  1.00  0.00           N  
ATOM   4906 HH21 ARG B 305      -1.540 -14.875  31.058  1.00  0.00           H  
ATOM   4907 HH22 ARG B 305      -2.647 -15.433  29.808  1.00  0.00           H  
ATOM   4908  C   ARG B 305       5.462 -12.570  27.183  1.00  0.00           C  
ATOM   4909  O   ARG B 305       6.300 -11.809  27.665  1.00  0.00           O  
ATOM   4910  N   ALA B 306       5.189 -12.623  25.881  1.00  0.00           N  
ATOM   4911  H   ALA B 306       4.479 -13.277  25.566  1.00  0.00           H  
ATOM   4912  CA  ALA B 306       5.792 -11.735  24.893  1.00  0.00           C  
ATOM   4913  HA  ALA B 306       6.087 -10.814  25.393  1.00  0.00           H  
ATOM   4914  CB  ALA B 306       7.053 -12.387  24.327  1.00  0.00           C  
ATOM   4915  HB1 ALA B 306       6.794 -13.257  23.726  1.00  0.00           H  
ATOM   4916  HB2 ALA B 306       7.583 -11.664  23.706  1.00  0.00           H  
ATOM   4917  HB3 ALA B 306       7.705 -12.706  25.139  1.00  0.00           H  
ATOM   4918  C   ALA B 306       4.815 -11.360  23.774  1.00  0.00           C  
ATOM   4919  O   ALA B 306       3.951 -12.155  23.406  1.00  0.00           O  
ATOM   4920  N   ARG B 307       4.995 -10.166  23.207  1.00  0.00           N  
ATOM   4921  H   ARG B 307       5.716  -9.569  23.610  1.00  0.00           H  
ATOM   4922  CA  ARG B 307       4.277  -9.638  22.036  1.00  0.00           C  
ATOM   4923  HA  ARG B 307       3.995 -10.469  21.392  1.00  0.00           H  
ATOM   4924  CB  ARG B 307       2.970  -8.951  22.469  1.00  0.00           C  
ATOM   4925  HB2 ARG B 307       2.414  -8.644  21.580  1.00  0.00           H  
ATOM   4926  HB3 ARG B 307       2.363  -9.680  23.009  1.00  0.00           H  
ATOM   4927  CG  ARG B 307       3.200  -7.728  23.366  1.00  0.00           C  
ATOM   4928  HG2 ARG B 307       3.851  -7.992  24.197  1.00  0.00           H  
ATOM   4929  HG3 ARG B 307       3.694  -6.945  22.798  1.00  0.00           H  
ATOM   4930  CD  ARG B 307       1.877  -7.196  23.921  1.00  0.00           C  
ATOM   4931  HD2 ARG B 307       1.259  -6.828  23.103  1.00  0.00           H  
ATOM   4932  HD3 ARG B 307       1.349  -8.008  24.425  1.00  0.00           H  
ATOM   4933  NE  ARG B 307       2.130  -6.121  24.884  1.00  0.00           N  
ATOM   4934  HE  ARG B 307       3.090  -5.983  25.177  1.00  0.00           H  
ATOM   4935  CZ  ARG B 307       1.254  -5.391  25.537  1.00  0.00           C  
ATOM   4936  NH1 ARG B 307      -0.029  -5.429  25.301  1.00  0.00           N  
ATOM   4937 HH11 ARG B 307      -0.368  -5.992  24.541  1.00  0.00           H
[truncated: 31,186 more chars]
