# Supplementary material for: Insights into receptor structure and dynamics at the surface of living cells
Source: Nat Commun. 2023 Mar 22;14:1596. doi: 10.1038/s41467-023-37284-4 (PMC10033668; doi:10.1038/s41467-023-37284-4)
Supplement: Supplementary file 15 — Source Data [file 41467_2023_37284_MOESM15_ESM.zip › Source data/Main/Figure 5/b/Average structures of MD sub-trajectories/T18B/MD_sub-average_3bpn_T18B_6.pdb]

ATOM      1  N   CYS A   1      15.043  10.223  -3.774  1.00  0.00           N  
ATOM      2  H1  CYS A   1      14.991  11.216  -3.967  1.00  0.00           H  
ATOM      3  H2  CYS A   1      16.038  10.018  -3.757  1.00  0.00           H  
ATOM      4  H3  CYS A   1      14.598   9.996  -2.898  1.00  0.00           H  
ATOM      5  CA  CYS A   1      14.416   9.486  -4.883  1.00  0.00           C  
ATOM      6  HA  CYS A   1      14.688   9.998  -5.805  1.00  0.00           H  
ATOM      7  CB  CYS A   1      14.941   8.040  -4.949  1.00  0.00           C  
ATOM      8  HB2 CYS A   1      16.035   8.046  -4.976  1.00  0.00           H  
ATOM      9  HB3 CYS A   1      14.598   7.477  -4.079  1.00  0.00           H  
ATOM     10  SG  CYS A   1      14.333   7.236  -6.457  1.00  0.00           S  
ATOM     11  HG  CYS A   1      15.185   7.869  -7.294  1.00  0.00           H  
ATOM     12  C   CYS A   1      12.899   9.550  -4.726  1.00  0.00           C  
ATOM     13  O   CYS A   1      12.431   9.622  -3.590  1.00  0.00           O  
ATOM     14  N   ASP A   2      12.136   9.545  -5.823  1.00  0.00           N  
ATOM     15  H   ASP A   2      12.582   9.408  -6.717  1.00  0.00           H  
ATOM     16  CA  ASP A   2      10.665   9.500  -5.793  1.00  0.00           C  
ATOM     17  HA  ASP A   2      10.317  10.116  -4.959  1.00  0.00           H  
ATOM     18  CB  ASP A   2      10.102  10.144  -7.077  1.00  0.00           C  
ATOM     19  HB2 ASP A   2      10.567  11.125  -7.195  1.00  0.00           H  
ATOM     20  HB3 ASP A   2      10.394   9.543  -7.937  1.00  0.00           H  
ATOM     21  CG  ASP A   2       8.575  10.329  -7.098  1.00  0.00           C  
ATOM     22  OD1 ASP A   2       7.846   9.456  -6.575  1.00  0.00           O  
ATOM     23  OD2 ASP A   2       8.131  11.346  -7.666  1.00  0.00           O  
ATOM     24  C   ASP A   2      10.160   8.063  -5.550  1.00  0.00           C  
ATOM     25  O   ASP A   2      10.565   7.114  -6.228  1.00  0.00           O  
ATOM     26  N   ILE A   3       9.258   7.902  -4.579  1.00  0.00           N  
ATOM     27  H   ILE A   3       8.883   8.734  -4.151  1.00  0.00           H  
ATOM     28  CA  ILE A   3       8.686   6.611  -4.175  1.00  0.00           C  
ATOM     29  HA  ILE A   3       9.524   5.954  -3.954  1.00  0.00           H  
ATOM     30  CB  ILE A   3       7.865   6.797  -2.878  1.00  0.00           C  
ATOM     31  HB  ILE A   3       8.497   7.318  -2.156  1.00  0.00           H  
ATOM     32  CG2 ILE A   3       6.621   7.672  -3.109  1.00  0.00           C  
ATOM     33 HG21 ILE A   3       5.906   7.158  -3.753  1.00  0.00           H  
ATOM     34 HG22 ILE A   3       6.135   7.875  -2.153  1.00  0.00           H  
ATOM     35 HG23 ILE A   3       6.890   8.626  -3.564  1.00  0.00           H  
ATOM     36  CG1 ILE A   3       7.427   5.466  -2.231  1.00  0.00           C  
ATOM     37 HG12 ILE A   3       6.760   5.687  -1.397  1.00  0.00           H  
ATOM     38 HG13 ILE A   3       6.871   4.858  -2.945  1.00  0.00           H  
ATOM     39  CD1 ILE A   3       8.606   4.655  -1.674  1.00  0.00           C  
ATOM     40 HD11 ILE A   3       8.233   3.748  -1.201  1.00  0.00           H  
ATOM     41 HD12 ILE A   3       9.287   4.367  -2.472  1.00  0.00           H  
ATOM     42 HD13 ILE A   3       9.143   5.245  -0.931  1.00  0.00           H  
ATOM     43  C   ILE A   3       7.876   5.938  -5.297  1.00  0.00           C  
ATOM     44  O   ILE A   3       7.901   4.712  -5.418  1.00  0.00           O  
ATOM     45  N   THR A   4       7.267   6.724  -6.190  1.00  0.00           N  
ATOM     46  H   THR A   4       7.345   7.733  -6.064  1.00  0.00           H  
ATOM     47  CA  THR A   4       6.528   6.251  -7.376  1.00  0.00           C  
ATOM     48  HA  THR A   4       5.687   5.635  -7.051  1.00  0.00           H  
ATOM     49  CB  THR A   4       5.988   7.448  -8.186  1.00  0.00           C  
ATOM     50  HB  THR A   4       6.809   7.904  -8.740  1.00  0.00           H  
ATOM     51  CG2 THR A   4       4.897   7.048  -9.181  1.00  0.00           C  
ATOM     52 HG21 THR A   4       5.292   6.345  -9.915  1.00  0.00           H  
ATOM     53 HG22 THR A   4       4.068   6.586  -8.644  1.00  0.00           H  
ATOM     54 HG23 THR A   4       4.535   7.937  -9.698  1.00  0.00           H  
ATOM     55  OG1 THR A   4       5.441   8.439  -7.351  1.00  0.00           O  
ATOM     56  HG1 THR A   4       6.196   8.981  -7.040  1.00  0.00           H  
ATOM     57  C   THR A   4       7.428   5.402  -8.282  1.00  0.00           C  
ATOM     58  O   THR A   4       6.986   4.427  -8.887  1.00  0.00           O  
ATOM     59  N   LEU A   5       8.726   5.729  -8.341  1.00  0.00           N  
ATOM     60  H   LEU A   5       9.052   6.494  -7.759  1.00  0.00           H  
ATOM     61  CA  LEU A   5       9.707   4.935  -9.083  1.00  0.00           C  
ATOM     62  HA  LEU A   5       9.289   4.705 -10.062  1.00  0.00           H  
ATOM     63  CB  LEU A   5      11.001   5.730  -9.307  1.00  0.00           C  
ATOM     64  HB2 LEU A   5      11.486   5.893  -8.344  1.00  0.00           H  
ATOM     65  HB3 LEU A   5      11.668   5.119  -9.917  1.00  0.00           H  
ATOM     66  CG  LEU A   5      10.818   7.091  -9.998  1.00  0.00           C  
ATOM     67  HG  LEU A   5      10.217   7.746  -9.368  1.00  0.00           H  
ATOM     68  CD1 LEU A   5      12.189   7.725 -10.199  1.00  0.00           C  
ATOM     69 HD11 LEU A   5      12.750   7.168 -10.946  1.00  0.00           H  
ATOM     70 HD12 LEU A   5      12.065   8.752 -10.540  1.00  0.00           H  
ATOM     71 HD13 LEU A   5      12.733   7.731  -9.256  1.00  0.00           H  
ATOM     72  CD2 LEU A   5      10.170   6.982 -11.377  1.00  0.00           C  
ATOM     73 HD21 LEU A   5      10.200   7.953 -11.867  1.00  0.00           H  
ATOM     74 HD22 LEU A   5      10.704   6.255 -11.987  1.00  0.00           H  
ATOM     75 HD23 LEU A   5       9.131   6.677 -11.267  1.00  0.00           H  
ATOM     76  C   LEU A   5      10.008   3.601  -8.386  1.00  0.00           C  
ATOM     77  O   LEU A   5      10.152   2.589  -9.065  1.00  0.00           O  
ATOM     78  N   GLN A   6      10.071   3.561  -7.051  1.00  0.00           N  
ATOM     79  H   GLN A   6       9.865   4.405  -6.533  1.00  0.00           H  
ATOM     80  CA  GLN A   6      10.243   2.296  -6.319  1.00  0.00           C  
ATOM     81  HA  GLN A   6      11.102   1.767  -6.735  1.00  0.00           H  
ATOM     82  CB  GLN A   6      10.491   2.532  -4.823  1.00  0.00           C  
ATOM     83  HB2 GLN A   6       9.627   3.010  -4.364  1.00  0.00           H  
ATOM     84  HB3 GLN A   6      10.612   1.550  -4.365  1.00  0.00           H  
ATOM     85  CG  GLN A   6      11.743   3.380  -4.570  1.00  0.00           C  
ATOM     86  HG2 GLN A   6      12.389   3.299  -5.440  1.00  0.00           H  
ATOM     87  HG3 GLN A   6      11.460   4.427  -4.458  1.00  0.00           H  
ATOM     88  CD  GLN A   6      12.567   2.938  -3.362  1.00  0.00           C  
ATOM     89  OE1 GLN A   6      12.169   2.156  -2.511  1.00  0.00           O  
ATOM     90  NE2 GLN A   6      13.789   3.406  -3.253  1.00  0.00           N  
ATOM     91 HE21 GLN A   6      14.340   3.051  -2.496  1.00  0.00           H  
ATOM     92 HE22 GLN A   6      14.193   3.977  -3.975  1.00  0.00           H  
ATOM     93  C   GLN A   6       9.029   1.383  -6.480  1.00  0.00           C  
ATOM     94  O   GLN A   6       9.177   0.190  -6.752  1.00  0.00           O  
ATOM     95  N   GLU A   7       7.828   1.948  -6.360  1.00  0.00           N  
ATOM     96  H   GLU A   7       7.771   2.927  -6.083  1.00  0.00           H  
ATOM     97  CA  GLU A   7       6.580   1.214  -6.532  1.00  0.00           C  
ATOM     98  HA  GLU A   7       6.610   0.334  -5.892  1.00  0.00           H  
ATOM     99  CB  GLU A   7       5.404   2.080  -6.055  1.00  0.00           C  
ATOM    100  HB2 GLU A   7       5.484   3.074  -6.497  1.00  0.00           H  
ATOM    101  HB3 GLU A   7       4.463   1.623  -6.363  1.00  0.00           H  
ATOM    102  CG  GLU A   7       5.444   2.162  -4.516  1.00  0.00           C  
ATOM    103  HG2 GLU A   7       5.266   1.159  -4.122  1.00  0.00           H  
ATOM    104  HG3 GLU A   7       6.437   2.473  -4.186  1.00  0.00           H  
ATOM    105  CD  GLU A   7       4.417   3.119  -3.906  1.00  0.00           C  
ATOM    106  OE1 GLU A   7       4.112   2.964  -2.698  1.00  0.00           O  
ATOM    107  OE2 GLU A   7       3.903   4.018  -4.603  1.00  0.00           O  
ATOM    108  C   GLU A   7       6.430   0.687  -7.968  1.00  0.00           C  
ATOM    109  O   GLU A   7       6.087  -0.488  -8.135  1.00  0.00           O  
ATOM    110  N   ILE A   8       6.782   1.459  -9.010  1.00  0.00           N  
ATOM    111  H   ILE A   8       7.004   2.441  -8.844  1.00  0.00           H  
ATOM    112  CA  ILE A   8       6.764   0.949 -10.393  1.00  0.00           C  
ATOM    113  HA  ILE A   8       5.828   0.402 -10.483  1.00  0.00           H  
ATOM    114  CB  ILE A   8       6.688   2.106 -11.417  1.00  0.00           C  
ATOM    115  HB  ILE A   8       6.142   2.932 -10.956  1.00  0.00           H  
ATOM    116  CG2 ILE A   8       8.060   2.621 -11.860  1.00  0.00           C  
ATOM    117 HG21 ILE A   8       8.568   1.869 -12.456  1.00  0.00           H  
ATOM    118 HG22 ILE A   8       7.953   3.537 -12.443  1.00  0.00           H  
ATOM    119 HG23 ILE A   8       8.660   2.856 -10.990  1.00  0.00           H  
ATOM    120  CG1 ILE A   8       5.901   1.648 -12.658  1.00  0.00           C  
ATOM    121 HG12 ILE A   8       6.444   0.862 -13.185  1.00  0.00           H  
ATOM    122 HG13 ILE A   8       4.945   1.239 -12.334  1.00  0.00           H  
ATOM    123  CD1 ILE A   8       5.619   2.801 -13.630  1.00  0.00           C  
ATOM    124 HD11 ILE A   8       4.783   2.535 -14.268  1.00  0.00           H  
ATOM    125 HD12 ILE A   8       6.492   2.994 -14.249  1.00  0.00           H  
ATOM    126 HD13 ILE A   8       5.358   3.709 -13.089  1.00  0.00           H  
ATOM    127  C   ILE A   8       7.886  -0.072 -10.687  1.00  0.00           C  
ATOM    128  O   ILE A   8       7.636  -1.070 -11.361  1.00  0.00           O  
ATOM    129  N   ILE A   9       9.096   0.098 -10.133  1.00  0.00           N  
ATOM    130  H   ILE A   9       9.274   0.967  -9.635  1.00  0.00           H  
ATOM    131  CA  ILE A   9      10.204  -0.871 -10.257  1.00  0.00           C  
ATOM    132  HA  ILE A   9      10.356  -1.087 -11.313  1.00  0.00           H  
ATOM    133  CB  ILE A   9      11.516  -0.267  -9.692  1.00  0.00           C  
ATOM    134  HB  ILE A   9      11.266   0.253  -8.765  1.00  0.00           H  
ATOM    135  CG2 ILE A   9      12.574  -1.323  -9.313  1.00  0.00           C  
ATOM    136 HG21 ILE A   9      12.753  -2.003 -10.147  1.00  0.00           H  
ATOM    137 HG22 ILE A   9      13.505  -0.824  -9.036  1.00  0.00           H  
ATOM    138 HG23 ILE A   9      12.238  -1.894  -8.449  1.00  0.00           H  
ATOM    139  CG1 ILE A   9      12.127   0.779 -10.658  1.00  0.00           C  
ATOM    140 HG12 ILE A   9      11.340   1.444 -11.013  1.00  0.00           H  
ATOM    141 HG13 ILE A   9      12.833   1.393 -10.096  1.00  0.00           H  
ATOM    142  CD1 ILE A   9      12.860   0.224 -11.890  1.00  0.00           C  
ATOM    143 HD11 ILE A   9      13.198   1.055 -12.506  1.00  0.00           H  
ATOM    144 HD12 ILE A   9      13.736  -0.348 -11.586  1.00  0.00           H  
ATOM    145 HD13 ILE A   9      12.193  -0.406 -12.477  1.00  0.00           H  
ATOM    146  C   ILE A   9       9.845  -2.208  -9.595  1.00  0.00           C  
ATOM    147  O   ILE A   9       9.993  -3.260 -10.222  1.00  0.00           O  
ATOM    148  N   LYS A  10       9.310  -2.199  -8.362  1.00  0.00           N  
ATOM    149  H   LYS A  10       9.211  -1.305  -7.881  1.00  0.00           H  
ATOM    150  CA  LYS A  10       8.842  -3.423  -7.689  1.00  0.00           C  
ATOM    151  HA  LYS A  10       9.613  -4.182  -7.820  1.00  0.00           H  
ATOM    152  CB  LYS A  10       8.710  -3.174  -6.170  1.00  0.00           C  
ATOM    153  HB2 LYS A  10       9.652  -2.751  -5.819  1.00  0.00           H  
ATOM    154  HB3 LYS A  10       7.932  -2.436  -5.977  1.00  0.00           H  
ATOM    155  CG  LYS A  10       8.433  -4.467  -5.370  1.00  0.00           C  
ATOM    156  HG2 LYS A  10       7.400  -4.774  -5.539  1.00  0.00           H  
ATOM    157  HG3 LYS A  10       9.091  -5.252  -5.745  1.00  0.00           H  
ATOM    158  CD  LYS A  10       8.676  -4.315  -3.854  1.00  0.00           C  
ATOM    159  HD2 LYS A  10       9.700  -3.977  -3.682  1.00  0.00           H  
ATOM    160  HD3 LYS A  10       7.987  -3.578  -3.448  1.00  0.00           H  
ATOM    161  CE  LYS A  10       8.456  -5.652  -3.128  1.00  0.00           C  
ATOM    162  HE2 LYS A  10       7.442  -6.005  -3.339  1.00  0.00           H  
ATOM    163  HE3 LYS A  10       9.153  -6.389  -3.531  1.00  0.00           H  
ATOM    164  NZ  LYS A  10       8.649  -5.548  -1.659  1.00  0.00           N  
ATOM    165  HZ1 LYS A  10       8.572  -6.458  -1.208  1.00  0.00           H  
ATOM    166  HZ2 LYS A  10       9.551  -5.156  -1.396  1.00  0.00           H  
ATOM    167  HZ3 LYS A  10       7.931  -4.984  -1.212  1.00  0.00           H  
ATOM    168  C   LYS A  10       7.590  -3.998  -8.372  1.00  0.00           C  
ATOM    169  O   LYS A  10       7.474  -5.219  -8.458  1.00  0.00           O  
ATOM    170  N   THR A  11       6.720  -3.168  -8.959  1.00  0.00           N  
ATOM    171  H   THR A  11       6.827  -2.171  -8.804  1.00  0.00           H  
ATOM    172  CA  THR A  11       5.627  -3.637  -9.839  1.00  0.00           C  
ATOM    173  HA  THR A  11       5.017  -4.349  -9.280  1.00  0.00           H  
ATOM    174  CB  THR A  11       4.701  -2.485 -10.272  1.00  0.00           C  
ATOM    175  HB  THR A  11       5.281  -1.729 -10.797  1.00  0.00           H  
ATOM    176  CG2 THR A  11       3.537  -2.902 -11.171  1.00  0.00           C  
ATOM    177 HG21 THR A  11       2.897  -3.603 -10.641  1.00  0.00           H  
ATOM    178 HG22 THR A  11       2.949  -2.021 -11.429  1.00  0.00           H  
ATOM    179 HG23 THR A  11       3.897  -3.356 -12.094  1.00  0.00           H  
ATOM    180  OG1 THR A  11       4.116  -1.905  -9.132  1.00  0.00           O  
ATOM    181  HG1 THR A  11       4.788  -1.295  -8.762  1.00  0.00           H  
ATOM    182  C   THR A  11       6.167  -4.368 -11.075  1.00  0.00           C  
ATOM    183  O   THR A  11       5.703  -5.465 -11.364  1.00  0.00           O  
ATOM    184  N   LEU A  12       7.167  -3.815 -11.771  1.00  0.00           N  
ATOM    185  H   LEU A  12       7.484  -2.891 -11.492  1.00  0.00           H  
ATOM    186  CA  LEU A  12       7.796  -4.425 -12.951  1.00  0.00           C  
ATOM    187  HA  LEU A  12       7.017  -4.673 -13.674  1.00  0.00           H  
ATOM    188  CB  LEU A  12       8.766  -3.411 -13.588  1.00  0.00           C  
ATOM    189  HB2 LEU A  12       9.401  -2.997 -12.804  1.00  0.00           H  
ATOM    190  HB3 LEU A  12       9.409  -3.936 -14.289  1.00  0.00           H  
ATOM    191  CG  LEU A  12       8.076  -2.267 -14.351  1.00  0.00           C  
ATOM    192  HG  LEU A  12       7.169  -1.968 -13.828  1.00  0.00           H  
ATOM    193  CD1 LEU A  12       8.991  -1.049 -14.472  1.00  0.00           C  
ATOM    194 HD11 LEU A  12       8.484  -0.264 -15.033  1.00  0.00           H  
ATOM    195 HD12 LEU A  12       9.229  -0.668 -13.479  1.00  0.00           H  
ATOM    196 HD13 LEU A  12       9.909  -1.327 -14.980  1.00  0.00           H  
ATOM    197  CD2 LEU A  12       7.707  -2.717 -15.767  1.00  0.00           C  
ATOM    198 HD21 LEU A  12       7.070  -3.598 -15.730  1.00  0.00           H  
ATOM    199 HD22 LEU A  12       7.162  -1.919 -16.272  1.00  0.00           H  
ATOM    200 HD23 LEU A  12       8.604  -2.948 -16.343  1.00  0.00           H  
ATOM    201  C   LEU A  12       8.530  -5.736 -12.616  1.00  0.00           C  
ATOM    202  O   LEU A  12       8.505  -6.675 -13.410  1.00  0.00           O  
ATOM    203  N   ASN A  13       9.153  -5.826 -11.437  1.00  0.00           N  
ATOM    204  H   ASN A  13       9.222  -4.988 -10.877  1.00  0.00           H  
ATOM    205  CA  ASN A  13       9.739  -7.066 -10.919  1.00  0.00           C  
ATOM    206  HA  ASN A  13      10.343  -7.516 -11.705  1.00  0.00           H  
ATOM    207  CB  ASN A  13      10.668  -6.746  -9.729  1.00  0.00           C  
ATOM    208  HB2 ASN A  13      10.114  -6.182  -8.982  1.00  0.00           H  
ATOM    209  HB3 ASN A  13      10.987  -7.683  -9.274  1.00  0.00           H  
ATOM    210  CG  ASN A  13      11.930  -5.970 -10.103  1.00  0.00           C  
ATOM    211  OD1 ASN A  13      12.332  -5.858 -11.251  1.00  0.00           O  
ATOM    212  ND2 ASN A  13      12.641  -5.434  -9.131  1.00  0.00           N  
ATOM    213 HD21 ASN A  13      13.445  -4.899  -9.401  1.00  0.00           H  
ATOM    214 HD22 ASN A  13      12.341  -5.510  -8.177  1.00  0.00           H  
ATOM    215  C   ASN A  13       8.661  -8.115 -10.564  1.00  0.00           C  
ATOM    216  O   ASN A  13       8.764  -9.254 -11.005  1.00  0.00           O  
ATOM    217  N   SER A  14       7.586  -7.736  -9.861  1.00  0.00           N  
ATOM    218  H   SER A  14       7.556  -6.792  -9.498  1.00  0.00           H  
ATOM    219  CA  SER A  14       6.456  -8.639  -9.550  1.00  0.00           C  
ATOM    220  HA  SER A  14       6.827  -9.510  -9.005  1.00  0.00           H  
ATOM    221  CB  SER A  14       5.430  -7.918  -8.667  1.00  0.00           C  
ATOM    222  HB2 SER A  14       4.919  -7.155  -9.255  1.00  0.00           H  
ATOM    223  HB3 SER A  14       4.696  -8.649  -8.329  1.00  0.00           H  
ATOM    224  OG  SER A  14       6.011  -7.308  -7.529  1.00  0.00           O  
ATOM    225  HG  SER A  14       6.504  -6.515  -7.797  1.00  0.00           H  
ATOM    226  C   SER A  14       5.738  -9.147 -10.813  1.00  0.00           C  
ATOM    227  O   SER A  14       5.296 -10.294 -10.877  1.00  0.00           O  
ATOM    228  N   LEU A  15       5.651  -8.300 -11.845  1.00  0.00           N  
ATOM    229  H   LEU A  15       5.927  -7.339 -11.683  1.00  0.00           H  
ATOM    230  CA  LEU A  15       5.159  -8.649 -13.182  1.00  0.00           C  
ATOM    231  HA  LEU A  15       4.203  -9.166 -13.086  1.00  0.00           H  
ATOM    232  CB  LEU A  15       4.937  -7.339 -13.959  1.00  0.00           C  
ATOM    233  HB2 LEU A  15       4.199  -6.742 -13.427  1.00  0.00           H  
ATOM    234  HB3 LEU A  15       5.872  -6.781 -13.956  1.00  0.00           H  
ATOM    235  CG  LEU A  15       4.492  -7.497 -15.425  1.00  0.00           C  
ATOM    236  HG  LEU A  15       5.239  -8.067 -15.977  1.00  0.00           H  
ATOM    237  CD1 LEU A  15       3.129  -8.169 -15.581  1.00  0.00           C  
ATOM    238 HD11 LEU A  15       2.345  -7.559 -15.138  1.00  0.00           H  
ATOM    239 HD12 LEU A  15       3.144  -9.154 -15.117  1.00  0.00           H  
ATOM    240 HD13 LEU A  15       2.916  -8.295 -16.641  1.00  0.00           H  
ATOM    241  CD2 LEU A  15       4.385  -6.103 -16.042  1.00  0.00           C  
ATOM    242 HD21 LEU A  15       3.639  -5.509 -15.512  1.00  0.00           H  
ATOM    243 HD22 LEU A  15       5.352  -5.606 -15.992  1.00  0.00           H  
ATOM    244 HD23 LEU A  15       4.095  -6.193 -17.088  1.00  0.00           H  
ATOM    245  C   LEU A  15       6.122  -9.595 -13.924  1.00  0.00           C  
ATOM    246  O   LEU A  15       5.670 -10.524 -14.584  1.00  0.00           O  
ATOM    247  N   THR A  16       7.438  -9.393 -13.766  1.00  0.00           N  
ATOM    248  H   THR A  16       7.724  -8.617 -13.181  1.00  0.00           H  
ATOM    249  CA  THR A  16       8.477 -10.298 -14.309  1.00  0.00           C  
ATOM    250  HA  THR A  16       8.356 -10.364 -15.392  1.00  0.00           H  
ATOM    251  CB  THR A  16       9.911  -9.790 -14.010  1.00  0.00           C  
ATOM    252  HB  THR A  16      10.080  -9.796 -12.937  1.00  0.00           H  
ATOM    253  CG2 THR A  16      11.016 -10.628 -14.655  1.00  0.00           C  
ATOM    254 HG21 THR A  16      10.853 -10.691 -15.733  1.00  0.00           H  
ATOM    255 HG22 THR A  16      11.987 -10.171 -14.467  1.00  0.00           H  
ATOM    256 HG23 THR A  16      11.027 -11.630 -14.226  1.00  0.00           H  
ATOM    257  OG1 THR A  16      10.140  -8.476 -14.482  1.00  0.00           O  
ATOM    258  HG1 THR A  16       9.402  -7.926 -14.157  1.00  0.00           H  
ATOM    259  C   THR A  16       8.309 -11.715 -13.742  1.00  0.00           C  
ATOM    260  O   THR A  16       8.622 -12.688 -14.423  1.00  0.00           O  
ATOM    261  N   GLU A  17       7.803 -11.851 -12.513  1.00  0.00           N  
ATOM    262  H   GLU A  17       7.619 -11.017 -11.970  1.00  0.00           H  
ATOM    263  CA  GLU A  17       7.566 -13.137 -11.848  1.00  0.00           C  
ATOM    264  HA  GLU A  17       8.424 -13.782 -12.037  1.00  0.00           H  
ATOM    265  CB  GLU A  17       7.523 -12.848 -10.334  1.00  0.00           C  
ATOM    266  HB2 GLU A  17       8.342 -12.160 -10.117  1.00  0.00           H  
ATOM    267  HB3 GLU A  17       6.603 -12.330 -10.077  1.00  0.00           H  
ATOM    268  CG  GLU A  17       7.736 -14.057  -9.411  1.00  0.00           C  
ATOM    269  HG2 GLU A  17       8.471 -14.725  -9.866  1.00  0.00           H  
ATOM    270  HG3 GLU A  17       8.172 -13.689  -8.479  1.00  0.00           H  
ATOM    271  CD  GLU A  17       6.459 -14.832  -9.063  1.00  0.00           C  
ATOM    272  OE1 GLU A  17       6.546 -16.068  -8.899  1.00  0.00           O  
ATOM    273  OE2 GLU A  17       5.351 -14.248  -9.001  1.00  0.00           O  
ATOM    274  C   GLU A  17       6.328 -13.891 -12.388  1.00  0.00           C  
ATOM    275  O   GLU A  17       6.292 -15.120 -12.343  1.00  0.00           O  
ATOM    276  N   GLN A  18       5.348 -13.205 -12.998  1.00  0.00           N  
ATOM    277  H   GLN A  18       5.472 -12.208 -13.120  1.00  0.00           H  
ATOM    278  CA  GLN A  18       4.114 -13.815 -13.533  1.00  0.00           C  
ATOM    279  HA  GLN A  18       3.805 -14.579 -12.823  1.00  0.00           H  
ATOM    280  CB  GLN A  18       2.963 -12.787 -13.635  1.00  0.00           C  
ATOM    281  HB2 GLN A  18       3.191 -12.069 -14.424  1.00  0.00           H  
ATOM    282  HB3 GLN A  18       2.061 -13.330 -13.923  1.00  0.00           H  
ATOM    283  CG  GLN A  18       2.633 -11.998 -12.362  1.00  0.00           C  
ATOM    284  HG2 GLN A  18       3.338 -11.177 -12.277  1.00  0.00           H  
ATOM    285  HG3 GLN A  18       1.640 -11.568 -12.465  1.00  0.00           H  
ATOM    286  CD  GLN A  18       2.674 -12.842 -11.092  1.00  0.00           C  
ATOM    287  OE1 GLN A  18       1.969 -13.839 -10.953  1.00  0.00           O  
ATOM    288  NE2 GLN A  18       3.521 -12.473 -10.156  1.00  0.00           N  
ATOM    289 HE21 GLN A  18       3.821 -13.147  -9.454  1.00  0.00           H  
ATOM    290 HE22 GLN A  18       4.157 -11.704 -10.337  1.00  0.00           H  
ATOM    291  C   GLN A  18       4.318 -14.546 -14.879  1.00  0.00           C  
ATOM    292  O   GLN A  18       3.633 -14.261 -15.862  1.00  0.00           O  
ATOM    293  N   LYS A  19       5.261 -15.496 -14.946  1.00  0.00           N  
ATOM    294  H   LYS A  19       5.786 -15.677 -14.095  1.00  0.00           H  
ATOM    295  CA  LYS A  19       5.558 -16.280 -16.161  1.00  0.00           C  
ATOM    296  HA  LYS A  19       5.761 -15.581 -16.975  1.00  0.00           H  
ATOM    297  CB  LYS A  19       6.799 -17.168 -15.950  1.00  0.00           C  
ATOM    298  HB2 LYS A  19       6.601 -17.877 -15.144  1.00  0.00           H  
ATOM    299  HB3 LYS A  19       6.968 -17.746 -16.860  1.00  0.00           H  
ATOM    300  CG  LYS A  19       8.095 -16.406 -15.620  1.00  0.00           C  
ATOM    301  HG2 LYS A  19       8.001 -15.954 -14.632  1.00  0.00           H  
ATOM    302  HG3 LYS A  19       8.914 -17.125 -15.584  1.00  0.00           H  
ATOM    303  CD  LYS A  19       8.432 -15.309 -16.642  1.00  0.00           C  
ATOM    304  HD2 LYS A  19       8.460 -15.727 -17.650  1.00  0.00           H  
ATOM    305  HD3 LYS A  19       7.666 -14.533 -16.593  1.00  0.00           H  
ATOM    306  CE  LYS A  19       9.787 -14.681 -16.313  1.00  0.00           C  
ATOM    307  HE2 LYS A  19       9.840 -14.522 -15.232  1.00  0.00           H  
ATOM    308  HE3 LYS A  19      10.584 -15.369 -16.607  1.00  0.00           H  
ATOM    309  NZ  LYS A  19       9.944 -13.382 -17.004  1.00  0.00           N  
ATOM    310  HZ1 LYS A  19      10.797 -12.908 -16.762  1.00  0.00           H  
ATOM    311  HZ2 LYS A  19       9.995 -13.490 -18.024  1.00  0.00           H  
ATOM    312  HZ3 LYS A  19       9.164 -12.762 -16.839  1.00  0.00           H  
ATOM    313  C   LYS A  19       4.350 -17.120 -16.602  1.00  0.00           C  
ATOM    314  O   LYS A  19       3.887 -18.004 -15.879  1.00  0.00           O  
ATOM    315  N   THR A  20       3.841 -16.841 -17.800  1.00  0.00           N  
ATOM    316  H   THR A  20       4.290 -16.124 -18.359  1.00  0.00           H  
ATOM    317  CA  THR A  20       2.631 -17.436 -18.379  1.00  0.00           C  
ATOM    318  HA  THR A  20       2.666 -18.509 -18.219  1.00  0.00           H  
ATOM    319  CB  THR A  20       1.375 -16.865 -17.703  1.00  0.00           C  
ATOM    320  HB  THR A  20       1.494 -17.001 -16.636  1.00  0.00           H  
ATOM    321  CG2 THR A  20       1.117 -15.383 -17.986  1.00  0.00           C  
ATOM    322 HG21 THR A  20       0.654 -15.259 -18.964  1.00  0.00           H  
ATOM    323 HG22 THR A  20       0.457 -14.983 -17.222  1.00  0.00           H  
ATOM    324 HG23 THR A  20       2.049 -14.820 -17.954  1.00  0.00           H  
ATOM    325  OG1 THR A  20       0.241 -17.586 -18.118  1.00  0.00           O  
ATOM    326  HG1 THR A  20       0.373 -18.512 -17.847  1.00  0.00           H  
ATOM    327  C   THR A  20       2.594 -17.169 -19.878  1.00  0.00           C  
ATOM    328  O   THR A  20       3.143 -16.166 -20.311  1.00  0.00           O  
ATOM    329  N   LEU A  21       1.931 -18.012 -20.676  1.00  0.00           N  
ATOM    330  H   LEU A  21       1.417 -18.756 -20.230  1.00  0.00           H  
ATOM    331  CA  LEU A  21       1.997 -18.012 -22.152  1.00  0.00           C  
ATOM    332  HA  LEU A  21       3.044 -18.127 -22.437  1.00  0.00           H  
ATOM    333  CB  LEU A  21       1.206 -19.227 -22.680  1.00  0.00           C  
ATOM    334  HB2 LEU A  21       0.157 -19.087 -22.418  1.00  0.00           H  
ATOM    335  HB3 LEU A  21       1.279 -19.246 -23.768  1.00  0.00           H  
ATOM    336  CG  LEU A  21       1.674 -20.593 -22.139  1.00  0.00           C  
ATOM    337  HG  LEU A  21       1.667 -20.585 -21.049  1.00  0.00           H  
ATOM    338  CD1 LEU A  21       0.709 -21.689 -22.594  1.00  0.00           C  
ATOM    339 HD11 LEU A  21       0.687 -21.732 -23.683  1.00  0.00           H  
ATOM    340 HD12 LEU A  21      -0.294 -21.471 -22.225  1.00  0.00           H  
ATOM    341 HD13 LEU A  21       1.030 -22.655 -22.205  1.00  0.00           H  
ATOM    342  CD2 LEU A  21       3.081 -20.949 -22.618  1.00  0.00           C  
ATOM    343 HD21 LEU A  21       3.361 -21.938 -22.256  1.00  0.00           H  
ATOM    344 HD22 LEU A  21       3.806 -20.227 -22.241  1.00  0.00           H  
ATOM    345 HD23 LEU A  21       3.115 -20.945 -23.708  1.00  0.00           H  
ATOM    346  C   LEU A  21       1.541 -16.706 -22.849  1.00  0.00           C  
ATOM    347  O   LEU A  21       1.573 -16.611 -24.073  1.00  0.00           O  
ATOM    348  N   CYS A  22       1.128 -15.694 -22.087  1.00  0.00           N  
ATOM    349  H   CYS A  22       1.181 -15.834 -21.090  1.00  0.00           H  
ATOM    350  CA  CYS A  22       0.917 -14.334 -22.560  1.00  0.00           C  
ATOM    351  HA  CYS A  22       0.417 -14.371 -23.528  1.00  0.00           H  
ATOM    352  CB  CYS A  22      -0.029 -13.686 -21.542  1.00  0.00           C  
ATOM    353  HB2 CYS A  22      -0.834 -14.381 -21.296  1.00  0.00           H  
ATOM    354  HB3 CYS A  22       0.529 -13.464 -20.633  1.00  0.00           H  
ATOM    355  SG  CYS A  22      -0.771 -12.165 -22.183  1.00  0.00           S  
ATOM    356  HG  CYS A  22      -1.534 -12.714 -23.130  1.00  0.00           H  
ATOM    357  C   CYS A  22       2.238 -13.543 -22.752  1.00  0.00           C  
ATOM    358  O   CYS A  22       2.262 -12.620 -23.561  1.00  0.00           O  
ATOM    359  N   THR A  23       3.345 -13.882 -22.068  1.00  0.00           N  
ATOM    360  H   THR A  23       3.320 -14.684 -21.442  1.00  0.00           H  
ATOM    361  CA  THR A  23       4.631 -13.141 -22.141  1.00  0.00           C  
ATOM    362  HA  THR A  23       4.419 -12.087 -21.990  1.00  0.00           H  
ATOM    363  CB  THR A  23       5.621 -13.574 -21.040  1.00  0.00           C  
ATOM    364  HB  THR A  23       6.619 -13.204 -21.279  1.00  0.00           H  
ATOM    365  CG2 THR A  23       5.202 -12.981 -19.696  1.00  0.00           C  
ATOM    366 HG21 THR A  23       5.155 -11.896 -19.769  1.00  0.00           H  
ATOM    367 HG22 THR A  23       5.937 -13.252 -18.938  1.00  0.00           H  
ATOM    368 HG23 THR A  23       4.227 -13.374 -19.405  1.00  0.00           H  
ATOM    369  OG1 THR A  23       5.678 -14.967 -20.828  1.00  0.00           O  
ATOM    370  HG1 THR A  23       6.084 -15.432 -21.606  1.00  0.00           H  
ATOM    371  C   THR A  23       5.350 -13.206 -23.488  1.00  0.00           C  
ATOM    372  O   THR A  23       6.117 -12.299 -23.815  1.00  0.00           O  
ATOM    373  N   GLU A  24       5.072 -14.235 -24.285  1.00  0.00           N  
ATOM    374  H   GLU A  24       4.529 -14.986 -23.886  1.00  0.00           H  
ATOM    375  CA  GLU A  24       5.710 -14.467 -25.590  1.00  0.00           C  
ATOM    376  HA  GLU A  24       6.785 -14.298 -25.500  1.00  0.00           H  
ATOM    377  CB  GLU A  24       5.473 -15.932 -26.013  1.00  0.00           C  
ATOM    378  HB2 GLU A  24       4.461 -16.026 -26.411  1.00  0.00           H  
ATOM    379  HB3 GLU A  24       6.167 -16.161 -26.823  1.00  0.00           H  
ATOM    380  CG  GLU A  24       5.637 -16.997 -24.913  1.00  0.00           C  
ATOM    381  HG2 GLU A  24       4.718 -17.024 -24.321  1.00  0.00           H  
ATOM    382  HG3 GLU A  24       5.744 -17.977 -25.383  1.00  0.00           H  
ATOM    383  CD  GLU A  24       6.827 -16.733 -23.983  1.00  0.00           C  
ATOM    384  OE1 GLU A  24       6.565 -16.387 -22.806  1.00  0.00           O  
ATOM    385  OE2 GLU A  24       7.975 -16.862 -24.457  1.00  0.00           O  
ATOM    386  C   GLU A  24       5.152 -13.538 -26.688  1.00  0.00           C  
ATOM    387  O   GLU A  24       5.797 -13.282 -27.710  1.00  0.00           O  
ATOM    388  N   LEU A  25       3.917 -13.061 -26.492  1.00  0.00           N  
ATOM    389  H   LEU A  25       3.505 -13.220 -25.581  1.00  0.00           H  
ATOM    390  CA  LEU A  25       3.096 -12.393 -27.501  1.00  0.00           C  
ATOM    391  HA  LEU A  25       3.208 -12.946 -28.433  1.00  0.00           H  
ATOM    392  CB  LEU A  25       1.613 -12.439 -27.079  1.00  0.00           C  
ATOM    393  HB2 LEU A  25       1.503 -11.850 -26.168  1.00  0.00           H  
ATOM    394  HB3 LEU A  25       1.013 -11.966 -27.858  1.00  0.00           H  
ATOM    395  CG  LEU A  25       1.059 -13.854 -26.811  1.00  0.00           C  
ATOM    396  HG  LEU A  25       1.619 -14.324 -26.003  1.00  0.00           H  
ATOM    397  CD1 LEU A  25      -0.406 -13.766 -26.383  1.00  0.00           C  
ATOM    398 HD11 LEU A  25      -0.502 -13.101 -25.523  1.00  0.00           H  
ATOM    399 HD12 LEU A  25      -1.013 -13.387 -27.201  1.00  0.00           H  
ATOM    400 HD13 LEU A  25      -0.763 -14.756 -26.094  1.00  0.00           H  
ATOM    401  CD2 LEU A  25       1.120 -14.754 -28.052  1.00  0.00           C  
ATOM    402 HD21 LEU A  25       2.160 -14.954 -28.309  1.00  0.00           H  
ATOM    403 HD22 LEU A  25       0.642 -15.708 -27.834  1.00  0.00           H  
ATOM    404 HD23 LEU A  25       0.618 -14.275 -28.891  1.00  0.00           H  
ATOM    405  C   LEU A  25       3.560 -10.958 -27.781  1.00  0.00           C  
ATOM    406  O   LEU A  25       4.037 -10.250 -26.895  1.00  0.00           O  
ATOM    407  N   THR A  26       3.406 -10.509 -29.028  1.00  0.00           N  
ATOM    408  H   THR A  26       2.967 -11.090 -29.725  1.00  0.00           H  
ATOM    409  CA  THR A  26       3.896  -9.193 -29.451  1.00  0.00           C  
ATOM    410  HA  THR A  26       4.874  -9.052 -29.001  1.00  0.00           H  
ATOM    411  CB  THR A  26       4.089  -9.103 -30.971  1.00  0.00           C  
ATOM    412  HB  THR A  26       4.387  -8.086 -31.229  1.00  0.00           H  
ATOM    413  CG2 THR A  26       5.177 -10.054 -31.468  1.00  0.00           C  
ATOM    414 HG21 THR A  26       6.123  -9.819 -30.979  1.00  0.00           H  
ATOM    415 HG22 THR A  26       4.909 -11.087 -31.252  1.00  0.00           H  
ATOM    416 HG23 THR A  26       5.297  -9.935 -32.545  1.00  0.00           H  
ATOM    417  OG1 THR A  26       2.892  -9.407 -31.647  1.00  0.00           O  
ATOM    418  HG1 THR A  26       2.296  -8.660 -31.514  1.00  0.00           H  
ATOM    419  C   THR A  26       3.021  -8.039 -28.968  1.00  0.00           C  
ATOM    420  O   THR A  26       1.788  -8.102 -28.972  1.00  0.00           O  
ATOM    421  N   VAL A  27       3.701  -6.944 -28.640  1.00  0.00           N  
ATOM    422  H   VAL A  27       4.717  -7.009 -28.652  1.00  0.00           H  
ATOM    423  CA  VAL A  27       3.173  -5.601 -28.423  1.00  0.00           C  
ATOM    424  HA  VAL A  27       2.133  -5.579 -28.757  1.00  0.00           H  
ATOM    425  CB  VAL A  27       3.195  -5.271 -26.912  1.00  0.00           C  
ATOM    426  HB  VAL A  27       2.701  -6.086 -26.383  1.00  0.00           H  
ATOM    427  CG1 VAL A  27       4.616  -5.135 -26.348  1.00  0.00           C  
ATOM    428 HG11 VAL A  27       5.172  -6.058 -26.514  1.00  0.00           H  
ATOM    429 HG12 VAL A  27       5.143  -4.311 -26.830  1.00  0.00           H  
ATOM    430 HG13 VAL A  27       4.571  -4.947 -25.277  1.00  0.00           H  
ATOM    431  CG2 VAL A  27       2.425  -3.987 -26.581  1.00  0.00           C  
ATOM    432 HG21 VAL A  27       1.418  -4.038 -26.995  1.00  0.00           H  
ATOM    433 HG22 VAL A  27       2.946  -3.114 -26.972  1.00  0.00           H  
ATOM    434 HG23 VAL A  27       2.345  -3.884 -25.499  1.00  0.00           H  
ATOM    435  C   VAL A  27       3.967  -4.612 -29.296  1.00  0.00           C  
ATOM    436  O   VAL A  27       5.102  -4.866 -29.703  1.00  0.00           O  
ATOM    437  N   THR A  28       3.366  -3.467 -29.605  1.00  0.00           N  
ATOM    438  H   THR A  28       2.454  -3.302 -29.214  1.00  0.00           H  
ATOM    439  CA  THR A  28       3.971  -2.435 -30.464  1.00  0.00           C  
ATOM    440  HA  THR A  28       4.333  -2.910 -31.377  1.00  0.00           H  
ATOM    441  CB  THR A  28       2.894  -1.419 -30.866  1.00  0.00           C  
ATOM    442  HB  THR A  28       2.460  -0.979 -29.968  1.00  0.00           H  
ATOM    443  CG2 THR A  28       3.416  -0.296 -31.757  1.00  0.00           C  
ATOM    444 HG21 THR A  28       4.116   0.333 -31.206  1.00  0.00           H  
ATOM    445 HG22 THR A  28       3.914  -0.724 -32.627  1.00  0.00           H  
ATOM    446 HG23 THR A  28       2.578   0.318 -32.086  1.00  0.00           H  
ATOM    447  OG1 THR A  28       1.873  -2.085 -31.584  1.00  0.00           O  
ATOM    448  HG1 THR A  28       1.256  -2.469 -30.957  1.00  0.00           H  
ATOM    449  C   THR A  28       5.161  -1.737 -29.780  1.00  0.00           C  
ATOM    450  O   THR A  28       5.009  -1.179 -28.693  1.00  0.00           O  
ATOM    451  N   ASP A  29       6.339  -1.706 -30.410  1.00  0.00           N  
ATOM    452  H   ASP A  29       6.377  -2.108 -31.340  1.00  0.00           H  
ATOM    453  CA  ASP A  29       7.545  -1.025 -29.912  1.00  0.00           C  
ATOM    454  HA  ASP A  29       7.614  -1.222 -28.842  1.00  0.00           H  
ATOM    455  CB  ASP A  29       8.821  -1.611 -30.547  1.00  0.00           C  
ATOM    456  HB2 ASP A  29       8.813  -2.692 -30.408  1.00  0.00           H  
ATOM    457  HB3 ASP A  29       8.810  -1.411 -31.619  1.00  0.00           H  
ATOM    458  CG  ASP A  29      10.127  -1.050 -29.949  1.00  0.00           C  
ATOM    459  OD1 ASP A  29      11.208  -1.623 -30.208  1.00  0.00           O  
ATOM    460  OD2 ASP A  29      10.119  -0.092 -29.148  1.00  0.00           O  
ATOM    461  C   ASP A  29       7.457   0.501 -30.085  1.00  0.00           C  
ATOM    462  O   ASP A  29       7.974   1.096 -31.037  1.00  0.00           O  
ATOM    463  N   ILE A  30       6.815   1.148 -29.110  1.00  0.00           N  
ATOM    464  H   ILE A  30       6.307   0.588 -28.438  1.00  0.00           H  
ATOM    465  CA  ILE A  30       6.752   2.609 -29.006  1.00  0.00           C  
ATOM    466  HA  ILE A  30       6.366   2.988 -29.951  1.00  0.00           H  
ATOM    467  CB  ILE A  30       5.784   3.061 -27.887  1.00  0.00           C  
ATOM    468  HB  ILE A  30       5.680   4.145 -27.969  1.00  0.00           H  
ATOM    469  CG2 ILE A  30       4.383   2.480 -28.125  1.00  0.00           C  
ATOM    470 HG21 ILE A  30       3.673   2.911 -27.419  1.00  0.00           H  
ATOM    471 HG22 ILE A  30       4.047   2.710 -29.135  1.00  0.00           H  
ATOM    472 HG23 ILE A  30       4.395   1.398 -27.998  1.00  0.00           H  
ATOM    473  CG1 ILE A  30       6.260   2.738 -26.448  1.00  0.00           C  
ATOM    474 HG12 ILE A  30       5.391   2.533 -25.826  1.00  0.00           H  
ATOM    475 HG13 ILE A  30       6.882   1.844 -26.442  1.00  0.00           H  
ATOM    476  CD1 ILE A  30       7.020   3.891 -25.779  1.00  0.00           C  
ATOM    477 HD11 ILE A  30       6.421   4.799 -25.792  1.00  0.00           H  
ATOM    478 HD12 ILE A  30       7.235   3.632 -24.744  1.00  0.00           H  
ATOM    479 HD13 ILE A  30       7.963   4.081 -26.285  1.00  0.00           H  
ATOM    480  C   ILE A  30       8.126   3.254 -28.808  1.00  0.00           C  
ATOM    481  O   ILE A  30       8.278   4.426 -29.147  1.00  0.00           O  
ATOM    482  N   PHE A  31       9.132   2.548 -28.278  1.00  0.00           N  
ATOM    483  H   PHE A  31       9.020   1.545 -28.174  1.00  0.00           H  
ATOM    484  CA  PHE A  31      10.448   3.133 -27.994  1.00  0.00           C  
ATOM    485  HA  PHE A  31      10.302   4.084 -27.478  1.00  0.00           H  
ATOM    486  CB  PHE A  31      11.271   2.230 -27.068  1.00  0.00           C  
ATOM    487  HB2 PHE A  31      11.577   1.347 -27.618  1.00  0.00           H  
ATOM    488  HB3 PHE A  31      12.178   2.763 -26.781  1.00  0.00           H  
ATOM    489  CG  PHE A  31      10.548   1.805 -25.808  1.00  0.00           C  
ATOM    490  CD1 PHE A  31      10.245   2.760 -24.819  1.00  0.00           C  
ATOM    491  HD1 PHE A  31      10.548   3.791 -24.945  1.00  0.00           H  
ATOM    492  CE1 PHE A  31       9.526   2.380 -23.674  1.00  0.00           C  
ATOM    493  HE1 PHE A  31       9.274   3.118 -22.926  1.00  0.00           H  
ATOM    494  CZ  PHE A  31       9.122   1.045 -23.511  1.00  0.00           C  
ATOM    495  HZ  PHE A  31       8.542   0.763 -22.648  1.00  0.00           H  
ATOM    496  CE2 PHE A  31       9.451   0.081 -24.479  1.00  0.00           C  
ATOM    497  HE2 PHE A  31       9.140  -0.946 -24.341  1.00  0.00           H  
ATOM    498  CD2 PHE A  31      10.153   0.463 -25.636  1.00  0.00           C  
ATOM    499  HD2 PHE A  31      10.367  -0.268 -26.403  1.00  0.00           H  
ATOM    500  C   PHE A  31      11.205   3.426 -29.290  1.00  0.00           C  
ATOM    501  O   PHE A  31      11.784   4.502 -29.416  1.00  0.00           O  
ATOM    502  N   ALA A  32      11.117   2.537 -30.285  1.00  0.00           N  
ATOM    503  H   ALA A  32      10.616   1.668 -30.111  1.00  0.00           H  
ATOM    504  CA  ALA A  32      11.624   2.794 -31.634  1.00  0.00           C  
ATOM    505  HA  ALA A  32      12.693   2.998 -31.574  1.00  0.00           H  
ATOM    506  CB  ALA A  32      11.416   1.526 -32.471  1.00  0.00           C  
ATOM    507  HB1 ALA A  32      11.820   1.678 -33.473  1.00  0.00           H  
ATOM    508  HB2 ALA A  32      11.929   0.683 -32.005  1.00  0.00           H  
ATOM    509  HB3 ALA A  32      10.352   1.297 -32.545  1.00  0.00           H  
ATOM    510  C   ALA A  32      10.951   4.024 -32.284  1.00  0.00           C  
ATOM    511  O   ALA A  32      11.598   4.784 -33.005  1.00  0.00           O  
ATOM    512  N   ALA A  33       9.663   4.243 -31.992  1.00  0.00           N  
ATOM    513  H   ALA A  33       9.183   3.554 -31.430  1.00  0.00           H  
ATOM    514  CA  ALA A  33       8.902   5.422 -32.409  1.00  0.00           C  
ATOM    515  HA  ALA A  33       9.267   5.735 -33.388  1.00  0.00           H  
ATOM    516  CB  ALA A  33       7.438   5.000 -32.570  1.00  0.00           C  
ATOM    517  HB1 ALA A  33       6.858   5.837 -32.960  1.00  0.00           H  
ATOM    518  HB2 ALA A  33       7.372   4.171 -33.275  1.00  0.00           H  
ATOM    519  HB3 ALA A  33       7.029   4.693 -31.608  1.00  0.00           H  
ATOM    520  C   ALA A  33       9.044   6.642 -31.468  1.00  0.00           C  
ATOM    521  O   ALA A  33       8.526   7.715 -31.776  1.00  0.00           O  
ATOM    522  N   SER A  34       9.753   6.540 -30.334  1.00  0.00           N  
ATOM    523  H   SER A  34      10.187   5.650 -30.120  1.00  0.00           H  
ATOM    524  CA  SER A  34       9.938   7.634 -29.356  1.00  0.00           C  
ATOM    525  HA  SER A  34       9.010   8.199 -29.328  1.00  0.00           H  
ATOM    526  CB  SER A  34      10.137   7.095 -27.934  1.00  0.00           C  
ATOM    527  HB2 SER A  34      10.997   6.426 -27.904  1.00  0.00           H  
ATOM    528  HB3 SER A  34      10.310   7.926 -27.248  1.00  0.00           H  
ATOM    529  OG  SER A  34       8.961   6.411 -27.529  1.00  0.00           O  
ATOM    530  HG  SER A  34       8.766   5.714 -28.183  1.00  0.00           H  
ATOM    531  C   SER A  34      11.023   8.639 -29.781  1.00  0.00           C  
ATOM    532  O   SER A  34      11.760   9.196 -28.971  1.00  0.00           O  
ATOM    533  N   LYS A  35      11.115   8.892 -31.089  1.00  0.00           N  
ATOM    534  H   LYS A  35      10.386   8.490 -31.665  1.00  0.00           H  
ATOM    535  CA  LYS A  35      12.030   9.850 -31.716  1.00  0.00           C  
ATOM    536  HA  LYS A  35      13.037   9.671 -31.336  1.00  0.00           H  
ATOM    537  CB  LYS A  35      11.993   9.573 -33.226  1.00  0.00           C  
ATOM    538  HB2 LYS A  35      12.053   8.491 -33.366  1.00  0.00           H  
ATOM    539  HB3 LYS A  35      11.039   9.909 -33.637  1.00  0.00           H  
ATOM    540  CG  LYS A  35      13.145  10.217 -34.006  1.00  0.00           C  
ATOM    541  HG2 LYS A  35      12.994  11.296 -34.067  1.00  0.00           H  
ATOM    542  HG3 LYS A  35      14.087  10.010 -33.496  1.00  0.00           H  
ATOM    543  CD  LYS A  35      13.187   9.607 -35.414  1.00  0.00           C  
ATOM    544  HD2 LYS A  35      13.282   8.523 -35.322  1.00  0.00           H  
ATOM    545  HD3 LYS A  35      12.253   9.836 -35.931  1.00  0.00           H  
ATOM    546  CE  LYS A  35      14.373  10.140 -36.220  1.00  0.00           C  
ATOM    547  HE2 LYS A  35      14.235  11.214 -36.379  1.00  0.00           H  
ATOM    548  HE3 LYS A  35      15.287  10.001 -35.633  1.00  0.00           H  
ATOM    549  NZ  LYS A  35      14.486   9.433 -37.521  1.00  0.00           N  
ATOM    550  HZ1 LYS A  35      14.592   8.436 -37.370  1.00  0.00           H  
ATOM    551  HZ2 LYS A  35      13.650   9.580 -38.074  1.00  0.00           H  
ATOM    552  HZ3 LYS A  35      15.286   9.765 -38.045  1.00  0.00           H  
ATOM    553  C   LYS A  35      11.601  11.274 -31.353  1.00  0.00           C  
ATOM    554  O   LYS A  35      10.429  11.611 -31.501  1.00  0.00           O  
ATOM    555  N   ASN A  36      12.527  12.083 -30.830  1.00  0.00           N  
ATOM    556  H   ASN A  36      13.468  11.729 -30.766  1.00  0.00           H  
ATOM    557  CA  ASN A  36      12.296  13.454 -30.330  1.00  0.00           C  
ATOM    558  HA  ASN A  36      13.189  13.745 -29.774  1.00  0.00           H  
ATOM    559  CB  ASN A  36      12.151  14.445 -31.510  1.00  0.00           C  
ATOM    560  HB2 ASN A  36      11.256  14.201 -32.080  1.00  0.00           H  
ATOM    561  HB3 ASN A  36      12.000  15.439 -31.089  1.00  0.00           H  
ATOM    562  CG  ASN A  36      13.327  14.528 -32.476  1.00  0.00           C  
ATOM    563  OD1 ASN A  36      14.037  13.576 -32.763  1.00  0.00           O  
ATOM    564  ND2 ASN A  36      13.563  15.692 -33.036  1.00  0.00           N  
ATOM    565 HD21 ASN A  36      14.358  15.753 -33.646  1.00  0.00           H  
ATOM    566 HD22 ASN A  36      12.985  16.484 -32.815  1.00  0.00           H  
ATOM    567  C   ASN A  36      11.132  13.580 -29.307  1.00  0.00           C  
ATOM    568  O   ASN A  36      10.625  14.671 -29.071  1.00  0.00           O  
ATOM    569  N   THR A  37      10.681  12.463 -28.731  1.00  0.00           N  
ATOM    570  H   THR A  37      11.219  11.617 -28.861  1.00  0.00           H  
ATOM    571  CA  THR A  37       9.452  12.338 -27.928  1.00  0.00           C  
ATOM    572  HA  THR A  37       8.689  13.029 -28.291  1.00  0.00           H  
ATOM    573  CB  THR A  37       8.940  10.905 -28.104  1.00  0.00           C  
ATOM    574  HB  THR A  37       9.746  10.222 -27.844  1.00  0.00           H  
ATOM    575  CG2 THR A  37       7.737  10.528 -27.248  1.00  0.00           C  
ATOM    576 HG21 THR A  37       6.882  11.129 -27.535  1.00  0.00           H  
ATOM    577 HG22 THR A  37       7.517   9.470 -27.381  1.00  0.00           H  
ATOM    578 HG23 THR A  37       7.945  10.690 -26.195  1.00  0.00           H  
ATOM    579  OG1 THR A  37       8.584  10.712 -29.469  1.00  0.00           O  
ATOM    580  HG1 THR A  37       9.245  11.160 -30.024  1.00  0.00           H  
ATOM    581  C   THR A  37       9.724  12.652 -26.455  1.00  0.00           C  
ATOM    582  O   THR A  37      10.800  12.323 -25.955  1.00  0.00           O  
ATOM    583  N   THR A  38       8.779  13.266 -25.731  1.00  0.00           N  
ATOM    584  H   THR A  38       7.866  13.446 -26.144  1.00  0.00           H  
ATOM    585  CA  THR A  38       9.033  13.592 -24.313  1.00  0.00           C  
ATOM    586  HA  THR A  38      10.050  13.979 -24.262  1.00  0.00           H  
ATOM    587  CB  THR A  38       8.140  14.706 -23.745  1.00  0.00           C  
ATOM    588  HB  THR A  38       8.571  15.015 -22.791  1.00  0.00           H  
ATOM    589  CG2 THR A  38       8.052  15.940 -24.636  1.00  0.00           C  
ATOM    590 HG21 THR A  38       7.550  15.701 -25.574  1.00  0.00           H  
ATOM    591 HG22 THR A  38       9.057  16.308 -24.850  1.00  0.00           H  
ATOM    592 HG23 THR A  38       7.494  16.722 -24.120  1.00  0.00           H  
ATOM    593  OG1 THR A  38       6.837  14.262 -23.486  1.00  0.00           O  
ATOM    594  HG1 THR A  38       6.401  14.180 -24.348  1.00  0.00           H  
ATOM    595  C   THR A  38       8.998  12.355 -23.408  1.00  0.00           C  
ATOM    596  O   THR A  38       8.357  11.346 -23.695  1.00  0.00           O  
ATOM    597  N   GLU A  39       9.665  12.439 -22.257  1.00  0.00           N  
ATOM    598  H   GLU A  39      10.235  13.257 -22.110  1.00  0.00           H  
ATOM    599  CA  GLU A  39       9.779  11.354 -21.270  1.00  0.00           C  
ATOM    600  HA  GLU A  39      10.271  10.493 -21.728  1.00  0.00           H  
ATOM    601  CB  GLU A  39      10.678  11.895 -20.147  1.00  0.00           C  
ATOM    602  HB2 GLU A  39      11.589  12.307 -20.585  1.00  0.00           H  
ATOM    603  HB3 GLU A  39      10.148  12.711 -19.652  1.00  0.00           H  
ATOM    604  CG  GLU A  39      11.091  10.863 -19.099  1.00  0.00           C  
ATOM    605  HG2 GLU A  39      10.214  10.304 -18.773  1.00  0.00           H  
ATOM    606  HG3 GLU A  39      11.801  10.158 -19.539  1.00  0.00           H  
ATOM    607  CD  GLU A  39      11.699  11.572 -17.885  1.00  0.00           C  
ATOM    608  OE1 GLU A  39      12.913  11.417 -17.609  1.00  0.00           O  
ATOM    609  OE2 GLU A  39      10.961  12.245 -17.136  1.00  0.00           O  
ATOM    610  C   GLU A  39       8.406  10.881 -20.742  1.00  0.00           C  
ATOM    611  O   GLU A  39       8.093   9.689 -20.762  1.00  0.00           O  
ATOM    612  N   LYS A  40       7.548  11.831 -20.344  1.00  0.00           N  
ATOM    613  H   LYS A  40       7.873  12.785 -20.387  1.00  0.00           H  
ATOM    614  CA  LYS A  40       6.170  11.585 -19.889  1.00  0.00           C  
ATOM    615  HA  LYS A  40       6.171  10.816 -19.114  1.00  0.00           H  
ATOM    616  CB  LYS A  40       5.584  12.886 -19.320  1.00  0.00           C  
ATOM    617  HB2 LYS A  40       5.735  13.704 -20.028  1.00  0.00           H  
ATOM    618  HB3 LYS A  40       4.510  12.754 -19.191  1.00  0.00           H  
ATOM    619  CG  LYS A  40       6.214  13.245 -17.966  1.00  0.00           C  
ATOM    620  HG2 LYS A  40       6.206  12.360 -17.328  1.00  0.00           H  
ATOM    621  HG3 LYS A  40       7.249  13.563 -18.111  1.00  0.00           H  
ATOM    622  CD  LYS A  40       5.424  14.361 -17.275  1.00  0.00           C  
ATOM    623  HD2 LYS A  40       5.528  15.292 -17.835  1.00  0.00           H  
ATOM    624  HD3 LYS A  40       4.374  14.080 -17.250  1.00  0.00           H  
ATOM    625  CE  LYS A  40       5.921  14.544 -15.840  1.00  0.00           C  
ATOM    626  HE2 LYS A  40       6.059  13.552 -15.397  1.00  0.00           H  
ATOM    627  HE3 LYS A  40       6.894  15.044 -15.861  1.00  0.00           H  
ATOM    628  NZ  LYS A  40       4.941  15.302 -15.026  1.00  0.00           N  
ATOM    629  HZ1 LYS A  40       4.729  16.191 -15.456  1.00  0.00           H  
ATOM    630  HZ2 LYS A  40       4.084  14.765 -14.939  1.00  0.00           H  
ATOM    631  HZ3 LYS A  40       5.299  15.456 -14.093  1.00  0.00           H  
ATOM    632  C   LYS A  40       5.268  11.059 -21.001  1.00  0.00           C  
ATOM    633  O   LYS A  40       4.471  10.154 -20.774  1.00  0.00           O  
ATOM    634  N   GLU A  41       5.399  11.608 -22.202  1.00  0.00           N  
ATOM    635  H   GLU A  41       6.064  12.357 -22.336  1.00  0.00           H  
ATOM    636  CA  GLU A  41       4.669  11.119 -23.364  1.00  0.00           C  
ATOM    637  HA  GLU A  41       3.598  11.122 -23.153  1.00  0.00           H  
ATOM    638  CB  GLU A  41       4.941  12.081 -24.514  1.00  0.00           C  
ATOM    639  HB2 GLU A  41       4.670  13.089 -24.198  1.00  0.00           H  
ATOM    640  HB3 GLU A  41       6.008  12.038 -24.728  1.00  0.00           H  
ATOM    641  CG  GLU A  41       4.163  11.767 -25.786  1.00  0.00           C  
ATOM    642  HG2 GLU A  41       4.267  10.707 -26.020  1.00  0.00           H  
ATOM    643  HG3 GLU A  41       3.106  11.980 -25.612  1.00  0.00           H  
ATOM    644  CD  GLU A  41       4.679  12.572 -26.981  1.00  0.00           C  
ATOM    645  OE1 GLU A  41       4.075  12.386 -28.059  1.00  0.00           O  
ATOM    646  OE2 GLU A  41       5.724  13.260 -26.866  1.00  0.00           O  
ATOM    647  C   GLU A  41       5.073   9.679 -23.704  1.00  0.00           C  
ATOM    648  O   GLU A  41       4.205   8.848 -23.940  1.00  0.00           O  
ATOM    649  N   THR A  42       6.366   9.350 -23.627  1.00  0.00           N  
ATOM    650  H   THR A  42       7.028  10.094 -23.439  1.00  0.00           H  
ATOM    651  CA  THR A  42       6.892   7.987 -23.801  1.00  0.00           C  
ATOM    652  HA  THR A  42       6.628   7.631 -24.796  1.00  0.00           H  
ATOM    653  CB  THR A  42       8.426   7.960 -23.691  1.00  0.00           C  
ATOM    654  HB  THR A  42       8.736   8.328 -22.717  1.00  0.00           H  
ATOM    655  CG2 THR A  42       9.022   6.568 -23.897  1.00  0.00           C  
ATOM    656 HG21 THR A  42       8.730   5.905 -23.084  1.00  0.00           H  
ATOM    657 HG22 THR A  42       8.681   6.156 -24.846  1.00  0.00           H  
ATOM    658 HG23 THR A  42      10.109   6.641 -23.917  1.00  0.00           H  
ATOM    659  OG1 THR A  42       8.984   8.785 -24.680  1.00  0.00           O  
ATOM    660  HG1 THR A  42       8.822   9.706 -24.425  1.00  0.00           H  
ATOM    661  C   THR A  42       6.268   7.030 -22.787  1.00  0.00           C  
ATOM    662  O   THR A  42       5.750   5.984 -23.177  1.00  0.00           O  
ATOM    663  N   PHE A  43       6.217   7.394 -21.500  1.00  0.00           N  
ATOM    664  H   PHE A  43       6.705   8.236 -21.204  1.00  0.00           H  
ATOM    665  CA  PHE A  43       5.502   6.595 -20.499  1.00  0.00           C  
ATOM    666  HA  PHE A  43       5.897   5.582 -20.526  1.00  0.00           H  
ATOM    667  CB  PHE A  43       5.737   7.186 -19.100  1.00  0.00           C  
ATOM    668  HB2 PHE A  43       5.371   8.212 -19.106  1.00  0.00           H  
ATOM    669  HB3 PHE A  43       5.129   6.635 -18.384  1.00  0.00           H  
ATOM    670  CG  PHE A  43       7.178   7.185 -18.597  1.00  0.00           C  
ATOM    671  CD1 PHE A  43       7.624   8.241 -17.779  1.00  0.00           C  
ATOM    672  HD1 PHE A  43       6.948   9.041 -17.520  1.00  0.00           H  
ATOM    673  CE1 PHE A  43       8.948   8.266 -17.304  1.00  0.00           C  
ATOM    674  HE1 PHE A  43       9.287   9.090 -16.693  1.00  0.00           H  
ATOM    675  CZ  PHE A  43       9.838   7.232 -17.642  1.00  0.00           C  
ATOM    676  HZ  PHE A  43      10.859   7.256 -17.289  1.00  0.00           H  
ATOM    677  CE2 PHE A  43       9.398   6.167 -18.445  1.00  0.00           C  
ATOM    678  HE2 PHE A  43      10.083   5.375 -18.709  1.00  0.00           H  
ATOM    679  CD2 PHE A  43       8.072   6.138 -18.914  1.00  0.00           C  
ATOM    680  HD2 PHE A  43       7.756   5.308 -19.525  1.00  0.00           H  
ATOM    681  C   PHE A  43       4.001   6.456 -20.809  1.00  0.00           C  
ATOM    682  O   PHE A  43       3.459   5.357 -20.687  1.00  0.00           O  
ATOM    683  N   CYS A  44       3.334   7.512 -21.285  1.00  0.00           N  
ATOM    684  H   CYS A  44       3.809   8.408 -21.315  1.00  0.00           H  
ATOM    685  CA  CYS A  44       1.936   7.453 -21.733  1.00  0.00           C  
ATOM    686  HA  CYS A  44       1.333   7.048 -20.921  1.00  0.00           H  
ATOM    687  CB  CYS A  44       1.465   8.884 -22.016  1.00  0.00           C  
ATOM    688  HB2 CYS A  44       1.696   9.527 -21.168  1.00  0.00           H  
ATOM    689  HB3 CYS A  44       1.979   9.271 -22.895  1.00  0.00           H  
ATOM    690  SG  CYS A  44      -0.320   8.886 -22.326  1.00  0.00           S  
ATOM    691  HG  CYS A  44      -0.723   8.826 -21.043  1.00  0.00           H  
ATOM    692  C   CYS A  44       1.722   6.539 -22.960  1.00  0.00           C  
ATOM    693  O   CYS A  44       0.761   5.770 -22.996  1.00  0.00           O  
ATOM    694  N   ARG A  45       2.629   6.568 -23.945  1.00  0.00           N  
ATOM    695  H   ARG A  45       3.378   7.252 -23.861  1.00  0.00           H  
ATOM    696  CA  ARG A  45       2.633   5.697 -25.134  1.00  0.00           C  
ATOM    697  HA  ARG A  45       1.672   5.761 -25.649  1.00  0.00           H  
ATOM    698  CB  ARG A  45       3.745   6.154 -26.106  1.00  0.00           C  
ATOM    699  HB2 ARG A  45       4.679   6.231 -25.550  1.00  0.00           H  
ATOM    700  HB3 ARG A  45       3.875   5.383 -26.866  1.00  0.00           H  
ATOM    701  CG  ARG A  45       3.496   7.491 -26.834  1.00  0.00           C  
ATOM    702  HG2 ARG A  45       2.669   7.368 -27.531  1.00  0.00           H  
ATOM    703  HG3 ARG A  45       3.228   8.259 -26.115  1.00  0.00           H  
ATOM    704  CD  ARG A  45       4.761   7.935 -27.594  1.00  0.00           C  
ATOM    705  HD2 ARG A  45       5.553   8.106 -26.864  1.00  0.00           H  
ATOM    706  HD3 ARG A  45       5.076   7.117 -28.240  1.00  0.00           H  
ATOM    707  NE  ARG A  45       4.591   9.173 -28.393  1.00  0.00           N  
ATOM    708  HE  ARG A  45       3.890   9.843 -28.098  1.00  0.00           H  
ATOM    709  CZ  ARG A  45       5.414   9.604 -29.339  1.00  0.00           C  
ATOM    710  NH1 ARG A  45       6.353   8.844 -29.826  1.00  0.00           N  
ATOM    711 HH11 ARG A  45       6.463   7.919 -29.469  1.00  0.00           H  
ATOM    712 HH12 ARG A  45       7.084   9.256 -30.385  1.00  0.00           H  
ATOM    713  NH2 ARG A  45       5.355  10.814 -29.805  1.00  0.00           N  
ATOM    714 HH21 ARG A  45       4.753  11.486 -29.310  1.00  0.00           H  
ATOM    715 HH22 ARG A  45       6.122  11.179 -30.332  1.00  0.00           H  
ATOM    716  C   ARG A  45       2.829   4.230 -24.731  1.00  0.00           C  
ATOM    717  O   ARG A  45       2.088   3.366 -25.195  1.00  0.00           O  
ATOM    718  N   ALA A  46       3.768   3.950 -23.819  1.00  0.00           N  
ATOM    719  H   ALA A  46       4.367   4.706 -23.505  1.00  0.00           H  
ATOM    720  CA  ALA A  46       3.965   2.619 -23.239  1.00  0.00           C  
ATOM    721  HA  ALA A  46       4.142   1.910 -24.046  1.00  0.00           H  
ATOM    722  CB  ALA A  46       5.205   2.628 -22.334  1.00  0.00           C  
ATOM    723  HB1 ALA A  46       6.086   2.892 -22.916  1.00  0.00           H  
ATOM    724  HB2 ALA A  46       5.081   3.349 -21.527  1.00  0.00           H  
ATOM    725  HB3 ALA A  46       5.351   1.633 -21.910  1.00  0.00           H  
ATOM    726  C   ALA A  46       2.712   2.135 -22.489  1.00  0.00           C  
ATOM    727  O   ALA A  46       2.216   1.049 -22.782  1.00  0.00           O  
ATOM    728  N   ALA A  47       2.148   2.963 -21.602  1.00  0.00           N  
ATOM    729  H   ALA A  47       2.617   3.837 -21.382  1.00  0.00           H  
ATOM    730  CA  ALA A  47       0.880   2.686 -20.930  1.00  0.00           C  
ATOM    731  HA  ALA A  47       0.994   1.801 -20.304  1.00  0.00           H  
ATOM    732  CB  ALA A  47       0.548   3.881 -20.033  1.00  0.00           C  
ATOM    733  HB1 ALA A  47      -0.350   3.668 -19.457  1.00  0.00           H  
ATOM    734  HB2 ALA A  47       1.368   4.069 -19.346  1.00  0.00           H  
ATOM    735  HB3 ALA A  47       0.375   4.773 -20.632  1.00  0.00           H  
ATOM    736  C   ALA A  47      -0.256   2.411 -21.929  1.00  0.00           C  
ATOM    737  O   ALA A  47      -1.009   1.459 -21.763  1.00  0.00           O  
ATOM    738  N   THR A  48      -0.334   3.182 -23.017  1.00  0.00           N  
ATOM    739  H   THR A  48       0.319   3.956 -23.078  1.00  0.00           H  
ATOM    740  CA  THR A  48      -1.355   3.052 -24.070  1.00  0.00           C  
ATOM    741  HA  THR A  48      -2.337   3.098 -23.597  1.00  0.00           H  
ATOM    742  CB  THR A  48      -1.271   4.229 -25.062  1.00  0.00           C  
ATOM    743  HB  THR A  48      -0.277   4.276 -25.506  1.00  0.00           H  
ATOM    744  CG2 THR A  48      -2.307   4.158 -26.185  1.00  0.00           C  
ATOM    745 HG21 THR A  48      -2.095   3.315 -26.843  1.00  0.00           H  
ATOM    746 HG22 THR A  48      -3.306   4.053 -25.761  1.00  0.00           H  
ATOM    747 HG23 THR A  48      -2.267   5.076 -26.773  1.00  0.00           H  
ATOM    748  OG1 THR A  48      -1.518   5.432 -24.367  1.00  0.00           O  
ATOM    749  HG1 THR A  48      -0.763   5.574 -23.764  1.00  0.00           H  
ATOM    750  C   THR A  48      -1.285   1.704 -24.796  1.00  0.00           C  
ATOM    751  O   THR A  48      -2.310   1.029 -24.899  1.00  0.00           O  
ATOM    752  N   VAL A  49      -0.107   1.265 -25.260  1.00  0.00           N  
ATOM    753  H   VAL A  49       0.720   1.840 -25.128  1.00  0.00           H  
ATOM    754  CA  VAL A  49       0.018  -0.030 -25.969  1.00  0.00           C  
ATOM    755  HA  VAL A  49      -0.829  -0.118 -26.649  1.00  0.00           H  
ATOM    756  CB  VAL A  49       1.276  -0.121 -26.852  1.00  0.00           C  
ATOM    757  HB  VAL A  49       1.235  -1.072 -27.384  1.00  0.00           H  
ATOM    758  CG1 VAL A  49       1.246   0.989 -27.911  1.00  0.00           C  
ATOM    759 HG11 VAL A  49       1.324   1.971 -27.445  1.00  0.00           H  
ATOM    760 HG12 VAL A  49       2.078   0.856 -28.602  1.00  0.00           H  
ATOM    761 HG13 VAL A  49       0.317   0.931 -28.479  1.00  0.00           H  
ATOM    762  CG2 VAL A  49       2.595  -0.094 -26.071  1.00  0.00           C  
ATOM    763 HG21 VAL A  49       2.716   0.859 -25.561  1.00  0.00           H  
ATOM    764 HG22 VAL A  49       3.426  -0.245 -26.757  1.00  0.00           H  
ATOM    765 HG23 VAL A  49       2.625  -0.901 -25.340  1.00  0.00           H  
ATOM    766  C   VAL A  49      -0.084  -1.230 -25.024  1.00  0.00           C  
ATOM    767  O   VAL A  49      -0.638  -2.259 -25.405  1.00  0.00           O  
ATOM    768  N   LEU A  50       0.356  -1.095 -23.768  1.00  0.00           N  
ATOM    769  H   LEU A  50       0.835  -0.239 -23.507  1.00  0.00           H  
ATOM    770  CA  LEU A  50       0.117  -2.109 -22.738  1.00  0.00           C  
ATOM    771  HA  LEU A  50       0.395  -3.083 -23.138  1.00  0.00           H  
ATOM    772  CB  LEU A  50       0.980  -1.813 -21.501  1.00  0.00           C  
ATOM    773  HB2 LEU A  50       0.788  -0.786 -21.185  1.00  0.00           H  
ATOM    774  HB3 LEU A  50       0.670  -2.469 -20.687  1.00  0.00           H  
ATOM    775  CG  LEU A  50       2.494  -1.998 -21.730  1.00  0.00           C  
ATOM    776  HG  LEU A  50       2.815  -1.441 -22.609  1.00  0.00           H  
ATOM    777  CD1 LEU A  50       3.250  -1.464 -20.512  1.00  0.00           C  
ATOM    778 HD11 LEU A  50       4.318  -1.640 -20.629  1.00  0.00           H  
ATOM    779 HD12 LEU A  50       3.077  -0.392 -20.422  1.00  0.00           H  
ATOM    780 HD13 LEU A  50       2.904  -1.967 -19.610  1.00  0.00           H  
ATOM    781  CD2 LEU A  50       2.877  -3.466 -21.931  1.00  0.00           C  
ATOM    782 HD21 LEU A  50       2.591  -4.054 -21.062  1.00  0.00           H  
ATOM    783 HD22 LEU A  50       2.393  -3.867 -22.819  1.00  0.00           H  
ATOM    784 HD23 LEU A  50       3.952  -3.547 -22.076  1.00  0.00           H  
ATOM    785  C   LEU A  50      -1.372  -2.206 -22.375  1.00  0.00           C  
ATOM    786  O   LEU A  50      -1.858  -3.301 -22.103  1.00  0.00           O  
ATOM    787  N   ARG A  51      -2.117  -1.094 -22.418  1.00  0.00           N  
ATOM    788  H   ARG A  51      -1.633  -0.207 -22.523  1.00  0.00           H  
ATOM    789  CA  ARG A  51      -3.577  -1.059 -22.242  1.00  0.00           C  
ATOM    790  HA  ARG A  51      -3.838  -1.671 -21.382  1.00  0.00           H  
ATOM    791  CB  ARG A  51      -3.995   0.386 -21.945  1.00  0.00           C  
ATOM    792  HB2 ARG A  51      -3.344   0.757 -21.154  1.00  0.00           H  
ATOM    793  HB3 ARG A  51      -3.855   1.006 -22.830  1.00  0.00           H  
ATOM    794  CG  ARG A  51      -5.442   0.511 -21.454  1.00  0.00           C  
ATOM    795  HG2 ARG A  51      -6.124   0.085 -22.191  1.00  0.00           H  
ATOM    796  HG3 ARG A  51      -5.553  -0.037 -20.525  1.00  0.00           H  
ATOM    797  CD  ARG A  51      -5.834   1.976 -21.220  1.00  0.00           C  
ATOM    798  HD2 ARG A  51      -5.920   2.450 -22.197  1.00  0.00           H  
ATOM    799  HD3 ARG A  51      -6.811   2.002 -20.734  1.00  0.00           H  
ATOM    800  NE  ARG A  51      -4.857   2.704 -20.383  1.00  0.00           N  
ATOM    801  HE  ARG A  51      -4.400   2.183 -19.628  1.00  0.00           H  
ATOM    802  CZ  ARG A  51      -4.491   3.963 -20.513  1.00  0.00           C  
ATOM    803  NH1 ARG A  51      -4.985   4.718 -21.445  1.00  0.00           N  
ATOM    804 HH11 ARG A  51      -5.655   4.337 -22.069  1.00  0.00           H  
ATOM    805 HH12 ARG A  51      -4.685   5.683 -21.471  1.00  0.00           H  
ATOM    806  NH2 ARG A  51      -3.629   4.531 -19.734  1.00  0.00           N  
ATOM    807 HH21 ARG A  51      -3.136   3.949 -19.043  1.00  0.00           H  
ATOM    808 HH22 ARG A  51      -3.396   5.500 -19.851  1.00  0.00           H  
ATOM    809  C   ARG A  51      -4.323  -1.667 -23.427  1.00  0.00           C  
ATOM    810  O   ARG A  51      -5.235  -2.465 -23.211  1.00  0.00           O  
ATOM    811  N   GLN A  52      -3.902  -1.383 -24.664  1.00  0.00           N  
ATOM    812  H   GLN A  52      -3.178  -0.680 -24.771  1.00  0.00           H  
ATOM    813  CA  GLN A  52      -4.349  -2.141 -25.845  1.00  0.00           C  
ATOM    814  HA  GLN A  52      -5.423  -2.004 -25.982  1.00  0.00           H  
ATOM    815  CB  GLN A  52      -3.626  -1.679 -27.123  1.00  0.00           C  
ATOM    816  HB2 GLN A  52      -2.553  -1.635 -26.944  1.00  0.00           H  
ATOM    817  HB3 GLN A  52      -3.800  -2.424 -27.901  1.00  0.00           H  
ATOM    818  CG  GLN A  52      -4.100  -0.329 -27.670  1.00  0.00           C  
ATOM    819  HG2 GLN A  52      -5.177  -0.377 -27.844  1.00  0.00           H  
ATOM    820  HG3 GLN A  52      -3.905   0.462 -26.945  1.00  0.00           H  
ATOM    821  CD  GLN A  52      -3.415   0.020 -28.990  1.00  0.00           C  
ATOM    822  OE1 GLN A  52      -2.366  -0.480 -29.349  1.00  0.00           O  
ATOM    823  NE2 GLN A  52      -3.997   0.892 -29.774  1.00  0.00           N  
ATOM    824 HE21 GLN A  52      -3.543   1.056 -30.661  1.00  0.00           H  
ATOM    825 HE22 GLN A  52      -4.914   1.229 -29.559  1.00  0.00           H  
ATOM    826  C   GLN A  52      -4.112  -3.643 -25.650  1.00  0.00           C  
ATOM    827  O   GLN A  52      -5.022  -4.431 -25.886  1.00  0.00           O  
ATOM    828  N   PHE A  53      -2.938  -4.036 -25.146  1.00  0.00           N  
ATOM    829  H   PHE A  53      -2.208  -3.341 -25.035  1.00  0.00           H  
ATOM    830  CA  PHE A  53      -2.606  -5.427 -24.851  1.00  0.00           C  
ATOM    831  HA  PHE A  53      -2.789  -6.011 -25.753  1.00  0.00           H  
ATOM    832  CB  PHE A  53      -1.101  -5.521 -24.544  1.00  0.00           C  
ATOM    833  HB2 PHE A  53      -0.554  -5.010 -25.338  1.00  0.00           H  
ATOM    834  HB3 PHE A  53      -0.883  -4.996 -23.618  1.00  0.00           H  
ATOM    835  CG  PHE A  53      -0.554  -6.926 -24.428  1.00  0.00           C  
ATOM    836  CD1 PHE A  53      -0.634  -7.613 -23.203  1.00  0.00           C  
ATOM    837  HD1 PHE A  53      -1.090  -7.145 -22.342  1.00  0.00           H  
ATOM    838  CE1 PHE A  53      -0.128  -8.917 -23.097  1.00  0.00           C  
ATOM    839  HE1 PHE A  53      -0.198  -9.446 -22.158  1.00  0.00           H  
ATOM    840  CZ  PHE A  53       0.469  -9.534 -24.211  1.00  0.00           C  
ATOM    841  HZ  PHE A  53       0.863 -10.538 -24.125  1.00  0.00           H  
ATOM    842  CE2 PHE A  53       0.575  -8.842 -25.428  1.00  0.00           C  
ATOM    843  HE2 PHE A  53       1.062  -9.305 -26.273  1.00  0.00           H  
ATOM    844  CD2 PHE A  53       0.057  -7.541 -25.539  1.00  0.00           C  
ATOM    845  HD2 PHE A  53       0.141  -7.016 -26.480  1.00  0.00           H  
ATOM    846  C   PHE A  53      -3.517  -6.028 -23.761  1.00  0.00           C  
ATOM    847  O   PHE A  53      -4.249  -6.975 -24.044  1.00  0.00           O  
ATOM    848  N   TYR A  54      -3.538  -5.510 -22.524  1.00  0.00           N  
ATOM    849  H   TYR A  54      -2.959  -4.704 -22.309  1.00  0.00           H  
ATOM    850  CA  TYR A  54      -4.287  -6.170 -21.445  1.00  0.00           C  
ATOM    851  HA  TYR A  54      -4.023  -7.228 -21.485  1.00  0.00           H  
ATOM    852  CB  TYR A  54      -3.845  -5.678 -20.051  1.00  0.00           C  
ATOM    853  HB2 TYR A  54      -4.189  -6.408 -19.318  1.00  0.00           H  
ATOM    854  HB3 TYR A  54      -2.756  -5.706 -20.016  1.00  0.00           H  
ATOM    855  CG  TYR A  54      -4.320  -4.317 -19.566  1.00  0.00           C  
ATOM    856  CD1 TYR A  54      -3.386  -3.284 -19.353  1.00  0.00           C  
ATOM    857  HD1 TYR A  54      -2.346  -3.433 -19.605  1.00  0.00           H  
ATOM    858  CE1 TYR A  54      -3.799  -2.047 -18.824  1.00  0.00           C  
ATOM    859  HE1 TYR A  54      -3.081  -1.260 -18.655  1.00  0.00           H  
ATOM    860  CZ  TYR A  54      -5.160  -1.827 -18.533  1.00  0.00           C  
ATOM    861  OH  TYR A  54      -5.577  -0.638 -18.030  1.00  0.00           O  
ATOM    862  HH  TYR A  54      -4.872   0.051 -18.070  1.00  0.00           H  
ATOM    863  CE2 TYR A  54      -6.098  -2.856 -18.747  1.00  0.00           C  
ATOM    864  HE2 TYR A  54      -7.135  -2.675 -18.510  1.00  0.00           H  
ATOM    865  CD2 TYR A  54      -5.673  -4.110 -19.226  1.00  0.00           C  
ATOM    866  HD2 TYR A  54      -6.391  -4.912 -19.332  1.00  0.00           H  
ATOM    867  C   TYR A  54      -5.808  -6.120 -21.653  1.00  0.00           C  
ATOM    868  O   TYR A  54      -6.494  -7.078 -21.309  1.00  0.00           O  
ATOM    869  N   SER A  55      -6.356  -5.040 -22.231  1.00  0.00           N  
ATOM    870  H   SER A  55      -5.754  -4.267 -22.497  1.00  0.00           H  
ATOM    871  CA  SER A  55      -7.808  -4.935 -22.477  1.00  0.00           C  
ATOM    872  HA  SER A  55      -8.320  -5.230 -21.561  1.00  0.00           H  
ATOM    873  CB  SER A  55      -8.231  -3.494 -22.781  1.00  0.00           C  
ATOM    874  HB2 SER A  55      -9.320  -3.455 -22.836  1.00  0.00           H  
ATOM    875  HB3 SER A  55      -7.902  -2.839 -21.972  1.00  0.00           H  
ATOM    876  OG  SER A  55      -7.702  -3.033 -24.007  1.00  0.00           O  
ATOM    877  HG  SER A  55      -6.750  -2.871 -23.868  1.00  0.00           H  
ATOM    878  C   SER A  55      -8.307  -5.889 -23.572  1.00  0.00           C  
ATOM    879  O   SER A  55      -9.489  -6.245 -23.566  1.00  0.00           O  
ATOM    880  N   HIE A  56      -7.414  -6.340 -24.463  1.00  0.00           N  
ATOM    881  H   HIE A  56      -6.492  -5.923 -24.463  1.00  0.00           H  
ATOM    882  CA  HIE A  56      -7.638  -7.485 -25.349  1.00  0.00           C  
ATOM    883  HA  HIE A  56      -8.657  -7.456 -25.734  1.00  0.00           H  
ATOM    884  CB  HIE A  56      -6.683  -7.394 -26.549  1.00  0.00           C  
ATOM    885  HB2 HIE A  56      -6.851  -6.450 -27.070  1.00  0.00           H  
ATOM    886  HB3 HIE A  56      -5.651  -7.403 -26.204  1.00  0.00           H  
ATOM    887  CG  HIE A  56      -6.871  -8.521 -27.531  1.00  0.00           C  
ATOM    888  ND1 HIE A  56      -7.836  -8.561 -28.541  1.00  0.00           N  
ATOM    889  CE1 HIE A  56      -7.704  -9.760 -29.125  1.00  0.00           C  
ATOM    890  HE1 HIE A  56      -8.310 -10.103 -29.953  1.00  0.00           H  
ATOM    891  NE2 HIE A  56      -6.728 -10.468 -28.529  1.00  0.00           N  
ATOM    892  HE2 HIE A  56      -6.480 -11.421 -28.747  1.00  0.00           H  
ATOM    893  CD2 HIE A  56      -6.191  -9.703 -27.520  1.00  0.00           C  
ATOM    894  HD2 HIE A  56      -5.413  -9.988 -26.824  1.00  0.00           H  
ATOM    895  C   HIE A  56      -7.477  -8.818 -24.602  1.00  0.00           C  
ATOM    896  O   HIE A  56      -8.409  -9.617 -24.551  1.00  0.00           O  
ATOM    897  N   HIE A  57      -6.312  -9.065 -23.991  1.00  0.00           N  
ATOM    898  H   HIE A  57      -5.598  -8.344 -24.033  1.00  0.00           H  
ATOM    899  CA  HIE A  57      -5.956 -10.373 -23.410  1.00  0.00           C  
ATOM    900  HA  HIE A  57      -6.242 -11.142 -24.130  1.00  0.00           H  
ATOM    901  CB  HIE A  57      -4.436 -10.485 -23.232  1.00  0.00           C  
ATOM    902  HB2 HIE A  57      -4.065  -9.615 -22.689  1.00  0.00           H  
ATOM    903  HB3 HIE A  57      -4.209 -11.374 -22.644  1.00  0.00           H  
ATOM    904  CG  HIE A  57      -3.705 -10.615 -24.544  1.00  0.00           C  
ATOM    905  ND1 HIE A  57      -3.780 -11.709 -25.405  1.00  0.00           N  
ATOM    906  CE1 HIE A  57      -3.004 -11.411 -26.455  1.00  0.00           C  
ATOM    907  HE1 HIE A  57      -2.861 -12.058 -27.309  1.00  0.00           H  
ATOM    908  NE2 HIE A  57      -2.446 -10.200 -26.294  1.00  0.00           N  
ATOM    909  HE2 HIE A  57      -1.802  -9.749 -26.930  1.00  0.00           H  
ATOM    910  CD2 HIE A  57      -2.882  -9.684 -25.097  1.00  0.00           C  
ATOM    911  HD2 HIE A  57      -2.621  -8.730 -24.667  1.00  0.00           H  
ATOM    912  C   HIE A  57      -6.705 -10.746 -22.122  1.00  0.00           C  
ATOM    913  O   HIE A  57      -6.716 -11.920 -21.751  1.00  0.00           O  
ATOM    914  N   GLU A  58      -7.410  -9.817 -21.470  1.00  0.00           N  
ATOM    915  H   GLU A  58      -7.307  -8.843 -21.742  1.00  0.00           H  
ATOM    916  CA  GLU A  58      -8.385 -10.158 -20.417  1.00  0.00           C  
ATOM    917  HA  GLU A  58      -7.888 -10.802 -19.690  1.00  0.00           H  
ATOM    918  CB  GLU A  58      -8.806  -8.865 -19.688  1.00  0.00           C  
ATOM    919  HB2 GLU A  58      -7.897  -8.329 -19.414  1.00  0.00           H  
ATOM    920  HB3 GLU A  58      -9.394  -8.232 -20.357  1.00  0.00           H  
ATOM    921  CG  GLU A  58      -9.589  -9.111 -18.389  1.00  0.00           C  
ATOM    922  HG2 GLU A  58     -10.627  -9.337 -18.626  1.00  0.00           H  
ATOM    923  HG3 GLU A  58      -9.171  -9.979 -17.871  1.00  0.00           H  
ATOM    924  CD  GLU A  58      -9.529  -7.898 -17.452  1.00  0.00           C  
ATOM    925  OE1 GLU A  58      -8.968  -8.006 -16.341  1.00  0.00           O  
ATOM    926  OE2 GLU A  58     -10.021  -6.800 -17.821  1.00  0.00           O  
ATOM    927  C   GLU A  58      -9.595 -10.963 -20.956  1.00  0.00           C  
ATOM    928  O   GLU A  58     -10.342 -11.556 -20.179  1.00  0.00           O  
ATOM    929  N   LYS A  59      -9.776 -11.014 -22.287  1.00  0.00           N  
ATOM    930  H   LYS A  59      -9.139 -10.469 -22.860  1.00  0.00           H  
ATOM    931  CA  LYS A  59     -10.842 -11.740 -23.004  1.00  0.00           C  
ATOM    932  HA  LYS A  59     -11.507 -12.208 -22.277  1.00  0.00           H  
ATOM    933  CB  LYS A  59     -11.655 -10.727 -23.831  1.00  0.00           C  
ATOM    934  HB2 LYS A  59     -10.979 -10.215 -24.517  1.00  0.00           H  
ATOM    935  HB3 LYS A  59     -12.403 -11.256 -24.423  1.00  0.00           H  
ATOM    936  CG  LYS A  59     -12.378  -9.698 -22.949  1.00  0.00           C  
ATOM    937  HG2 LYS A  59     -13.193 -10.190 -22.415  1.00  0.00           H  
ATOM    938  HG3 LYS A  59     -11.688  -9.270 -22.222  1.00  0.00           H  
ATOM    939  CD  LYS A  59     -12.934  -8.554 -23.801  1.00  0.00           C  
ATOM    940  HD2 LYS A  59     -12.104  -8.076 -24.327  1.00  0.00           H  
ATOM    941  HD3 LYS A  59     -13.648  -8.944 -24.529  1.00  0.00           H  
ATOM    942  CE  LYS A  59     -13.613  -7.540 -22.878  1.00  0.00           C  
ATOM    943  HE2 LYS A  59     -12.932  -7.329 -22.047  1.00  0.00           H  
ATOM    944  HE3 LYS A  59     -14.521  -7.992 -22.466  1.00  0.00           H  
ATOM    945  NZ  LYS A  59     -13.924  -6.284 -23.600  1.00  0.00           N  
ATOM    946  HZ1 LYS A  59     -13.066  -5.891 -23.972  1.00  0.00           H  
ATOM    947  HZ2 LYS A  59     -14.339  -5.611 -22.968  1.00  0.00           H  
ATOM    948  HZ3 LYS A  59     -14.562  -6.461 -24.364  1.00  0.00           H  
ATOM    949  C   LYS A  59     -10.334 -12.887 -23.895  1.00  0.00           C  
ATOM    950  O   LYS A  59     -11.138 -13.519 -24.579  1.00  0.00           O  
ATOM    951  N   ASP A  60      -9.028 -13.165 -23.920  1.00  0.00           N  
ATOM    952  H   ASP A  60      -8.415 -12.657 -23.298  1.00  0.00           H  
ATOM    953  CA  ASP A  60      -8.456 -14.254 -24.723  1.00  0.00           C  
ATOM    954  HA  ASP A  60      -8.923 -14.222 -25.709  1.00  0.00           H  
ATOM    955  CB  ASP A  60      -6.951 -14.027 -24.948  1.00  0.00           C  
ATOM    956  HB2 ASP A  60      -6.808 -13.005 -25.301  1.00  0.00           H  
ATOM    957  HB3 ASP A  60      -6.421 -14.134 -24.001  1.00  0.00           H  
ATOM    958  CG  ASP A  60      -6.336 -14.981 -25.984  1.00  0.00           C  
ATOM    959  OD1 ASP A  60      -5.367 -14.582 -26.661  1.00  0.00           O  
ATOM    960  OD2 ASP A  60      -6.824 -16.118 -26.182  1.00  0.00           O  
ATOM    961  C   ASP A  60      -8.781 -15.620 -24.097  1.00  0.00           C  
ATOM    962  O   ASP A  60      -8.188 -16.040 -23.100  1.00  0.00           O  
ATOM    963  N   THR A  61      -9.744 -16.331 -24.692  1.00  0.00           N  
ATOM    964  H   THR A  61     -10.179 -15.953 -25.519  1.00  0.00           H  
ATOM    965  CA  THR A  61     -10.274 -17.601 -24.169  1.00  0.00           C  
ATOM    966  HA  THR A  61     -10.636 -17.424 -23.158  1.00  0.00           H  
ATOM    967  CB  THR A  61     -11.451 -18.107 -25.019  1.00  0.00           C  
ATOM    968  HB  THR A  61     -11.783 -19.069 -24.624  1.00  0.00           H  
ATOM    969  CG2 THR A  61     -12.645 -17.154 -25.018  1.00  0.00           C  
ATOM    970 HG21 THR A  61     -13.463 -17.588 -25.594  1.00  0.00           H  
ATOM    971 HG22 THR A  61     -12.984 -16.996 -23.994  1.00  0.00           H  
ATOM    972 HG23 THR A  61     -12.369 -16.193 -25.455  1.00  0.00           H  
ATOM    973  OG1 THR A  61     -11.049 -18.286 -26.358  1.00  0.00           O  
ATOM    974  HG1 THR A  61     -11.778 -18.702 -26.823  1.00  0.00           H  
ATOM    975  C   THR A  61      -9.228 -18.713 -24.071  1.00  0.00           C  
ATOM    976  O   THR A  61      -9.459 -19.694 -23.363  1.00  0.00           O  
ATOM    977  N   ARG A  62      -8.054 -18.571 -24.703  1.00  0.00           N  
ATOM    978  H   ARG A  62      -7.889 -17.706 -25.220  1.00  0.00           H  
ATOM    979  CA  ARG A  62      -6.965 -19.557 -24.625  1.00  0.00           C  
ATOM    980  HA  ARG A  62      -7.358 -20.529 -24.927  1.00  0.00           H  
ATOM    981  CB  ARG A  62      -5.839 -19.158 -25.593  1.00  0.00           C  
ATOM    982  HB2 ARG A  62      -5.489 -18.153 -25.350  1.00  0.00           H  
ATOM    983  HB3 ARG A  62      -5.006 -19.852 -25.469  1.00  0.00           H  
ATOM    984  CG  ARG A  62      -6.319 -19.219 -27.056  1.00  0.00           C  
ATOM    985  HG2 ARG A  62      -6.616 -20.245 -27.274  1.00  0.00           H  
ATOM    986  HG3 ARG A  62      -7.193 -18.582 -27.201  1.00  0.00           H  
ATOM    987  CD  ARG A  62      -5.240 -18.807 -28.066  1.00  0.00           C  
ATOM    988  HD2 ARG A  62      -4.306 -19.313 -27.815  1.00  0.00           H  
ATOM    989  HD3 ARG A  62      -5.567 -19.143 -29.051  1.00  0.00           H  
ATOM    990  NE  ARG A  62      -5.030 -17.347 -28.106  1.00  0.00           N  
ATOM    991  HE  ARG A  62      -5.515 -16.782 -27.398  1.00  0.00           H  
ATOM    992  CZ  ARG A  62      -4.337 -16.674 -29.010  1.00  0.00           C  
ATOM    993  NH1 ARG A  62      -3.715 -17.263 -29.998  1.00  0.00           N  
ATOM    994 HH11 ARG A  62      -3.727 -18.263 -30.034  1.00  0.00           H  
ATOM    995 HH12 ARG A  62      -3.233 -16.718 -30.685  1.00  0.00           H  
ATOM    996  NH2 ARG A  62      -4.248 -15.380 -28.954  1.00  0.00           N  
ATOM    997 HH21 ARG A  62      -4.660 -14.932 -28.123  1.00  0.00           H  
ATOM    998 HH22 ARG A  62      -3.725 -14.837 -29.603  1.00  0.00           H  
ATOM    999  C   ARG A  62      -6.455 -19.748 -23.191  1.00  0.00           C  
ATOM   1000  O   ARG A  62      -6.063 -20.860 -22.843  1.00  0.00           O  
ATOM   1001  N   CYS A  63      -6.542 -18.720 -22.337  1.00  0.00           N  
ATOM   1002  H   CYS A  63      -6.915 -17.841 -22.678  1.00  0.00           H  
ATOM   1003  CA  CYS A  63      -6.183 -18.829 -20.917  1.00  0.00           C  
ATOM   1004  HA  CYS A  63      -5.174 -19.241 -20.858  1.00  0.00           H  
ATOM   1005  CB  CYS A  63      -6.147 -17.424 -20.290  1.00  0.00           C  
ATOM   1006  HB2 CYS A  63      -5.659 -17.491 -19.316  1.00  0.00           H  
ATOM   1007  HB3 CYS A  63      -5.557 -16.745 -20.912  1.00  0.00           H  
ATOM   1008  SG  CYS A  63      -7.814 -16.734 -20.049  1.00  0.00           S  
ATOM   1009  HG  CYS A  63      -8.037 -16.367 -21.325  1.00  0.00           H  
ATOM   1010  C   CYS A  63      -7.089 -19.794 -20.117  1.00  0.00           C  
ATOM   1011  O   CYS A  63      -6.662 -20.295 -19.080  1.00  0.00           O  
ATOM   1012  N   LEU A  64      -8.302 -20.090 -20.612  1.00  0.00           N  
ATOM   1013  H   LEU A  64      -8.573 -19.654 -21.484  1.00  0.00           H  
ATOM   1014  CA  LEU A  64      -9.265 -21.034 -20.020  1.00  0.00           C  
ATOM   1015  HA  LEU A  64      -9.185 -20.992 -18.933  1.00  0.00           H  
ATOM   1016  CB  LEU A  64     -10.697 -20.637 -20.440  1.00  0.00           C  
ATOM   1017  HB2 LEU A  64     -10.789 -20.784 -21.515  1.00  0.00           H  
ATOM   1018  HB3 LEU A  64     -11.402 -21.322 -19.964  1.00  0.00           H  
ATOM   1019  CG  LEU A  64     -11.104 -19.189 -20.104  1.00  0.00           C  
ATOM   1020  HG  LEU A  64     -10.339 -18.492 -20.446  1.00  0.00           H  
ATOM   1021  CD1 LEU A  64     -12.408 -18.817 -20.807  1.00  0.00           C  
ATOM   1022 HD11 LEU A  64     -13.212 -19.476 -20.481  1.00  0.00           H  
ATOM   1023 HD12 LEU A  64     -12.281 -18.915 -21.885  1.00  0.00           H  
ATOM   1024 HD13 LEU A  64     -12.667 -17.784 -20.575  1.00  0.00           H  
ATOM   1025  CD2 LEU A  64     -11.307 -19.013 -18.601  1.00  0.00           C  
ATOM   1026 HD21 LEU A  64     -11.587 -17.981 -18.391  1.00  0.00           H  
ATOM   1027 HD22 LEU A  64     -12.086 -19.686 -18.242  1.00  0.00           H  
ATOM   1028 HD23 LEU A  64     -10.375 -19.236 -18.085  1.00  0.00           H  
ATOM   1029  C   LEU A  64      -9.006 -22.495 -20.431  1.00  0.00           C  
ATOM   1030  O   LEU A  64      -9.375 -23.411 -19.701  1.00  0.00           O  
ATOM   1031  N   GLY A  65      -8.381 -22.707 -21.595  1.00  0.00           N  
ATOM   1032  H   GLY A  65      -8.142 -21.899 -22.152  1.00  0.00           H  
ATOM   1033  CA  GLY A  65      -7.889 -24.013 -22.051  1.00  0.00           C  
ATOM   1034  HA2 GLY A  65      -8.588 -24.793 -21.745  1.00  0.00           H  
ATOM   1035  HA3 GLY A  65      -7.832 -24.008 -23.139  1.00  0.00           H  
ATOM   1036  C   GLY A  65      -6.500 -24.375 -21.510  1.00  0.00           C  
ATOM   1037  O   GLY A  65      -6.041 -25.498 -21.703  1.00  0.00           O  
ATOM   1038  N   ALA A  66      -5.821 -23.438 -20.842  1.00  0.00           N  
ATOM   1039  H   ALA A  66      -6.258 -22.538 -20.719  1.00  0.00           H  
ATOM   1040  CA  ALA A  66      -4.609 -23.701 -20.074  1.00  0.00           C  
ATOM   1041  HA  ALA A  66      -4.016 -24.448 -20.604  1.00  0.00           H  
ATOM   1042  CB  ALA A  66      -3.801 -22.400 -20.005  1.00  0.00           C  
ATOM   1043  HB1 ALA A  66      -4.312 -21.677 -19.368  1.00  0.00           H  
ATOM   1044  HB2 ALA A  66      -2.810 -22.603 -19.607  1.00  0.00           H  
ATOM   1045  HB3 ALA A  66      -3.691 -21.980 -21.006  1.00  0.00           H  
ATOM   1046  C   ALA A  66      -4.945 -24.265 -18.676  1.00  0.00           C  
ATOM   1047  O   ALA A  66      -6.093 -24.258 -18.236  1.00  0.00           O  
ATOM   1048  N   THR A  67      -3.940 -24.740 -17.934  1.00  0.00           N  
ATOM   1049  H   THR A  67      -3.002 -24.693 -18.294  1.00  0.00           H  
ATOM   1050  CA  THR A  67      -4.149 -25.207 -16.551  1.00  0.00           C  
ATOM   1051  HA  THR A  67      -4.957 -25.939 -16.565  1.00  0.00           H  
ATOM   1052  CB  THR A  67      -2.901 -25.890 -15.968  1.00  0.00           C  
ATOM   1053  HB  THR A  67      -3.166 -26.322 -15.002  1.00  0.00           H  
ATOM   1054  CG2 THR A  67      -2.359 -27.012 -16.852  1.00  0.00           C  
ATOM   1055 HG21 THR A  67      -1.984 -26.616 -17.795  1.00  0.00           H  
ATOM   1056 HG22 THR A  67      -1.553 -27.534 -16.338  1.00  0.00           H  
ATOM   1057 HG23 THR A  67      -3.155 -27.729 -17.062  1.00  0.00           H  
ATOM   1058  OG1 THR A  67      -1.851 -24.972 -15.762  1.00  0.00           O  
ATOM   1059  HG1 THR A  67      -1.064 -25.487 -15.562  1.00  0.00           H  
ATOM   1060  C   THR A  67      -4.585 -24.064 -15.626  1.00  0.00           C  
ATOM   1061  O   THR A  67      -4.256 -22.902 -15.859  1.00  0.00           O  
ATOM   1062  N   ALA A  68      -5.258 -24.385 -14.516  1.00  0.00           N  
ATOM   1063  H   ALA A  68      -5.571 -25.336 -14.392  1.00  0.00           H  
ATOM   1064  CA  ALA A  68      -5.696 -23.383 -13.536  1.00  0.00           C  
ATOM   1065  HA  ALA A  68      -6.416 -22.727 -14.025  1.00  0.00           H  
ATOM   1066  CB  ALA A  68      -6.409 -24.114 -12.393  1.00  0.00           C  
ATOM   1067  HB1 ALA A  68      -6.776 -23.385 -11.670  1.00  0.00           H  
ATOM   1068  HB2 ALA A  68      -7.257 -24.680 -12.781  1.00  0.00           H  
ATOM   1069  HB3 ALA A  68      -5.719 -24.793 -11.891  1.00  0.00           H  
ATOM   1070  C   ALA A  68      -4.547 -22.493 -13.007  1.00  0.00           C  
ATOM   1071  O   ALA A  68      -4.739 -21.297 -12.800  1.00  0.00           O  
ATOM   1072  N   GLN A  69      -3.338 -23.044 -12.849  1.00  0.00           N  
ATOM   1073  H   GLN A  69      -3.236 -24.027 -13.042  1.00  0.00           H  
ATOM   1074  CA  GLN A  69      -2.147 -22.270 -12.479  1.00  0.00           C  
ATOM   1075  HA  GLN A  69      -2.396 -21.665 -11.606  1.00  0.00           H  
ATOM   1076  CB  GLN A  69      -1.016 -23.242 -12.090  1.00  0.00           C  
ATOM   1077  HB2 GLN A  69      -1.327 -23.799 -11.207  1.00  0.00           H  
ATOM   1078  HB3 GLN A  69      -0.890 -23.961 -12.902  1.00  0.00           H  
ATOM   1079  CG  GLN A  69       0.369 -22.621 -11.809  1.00  0.00           C  
ATOM   1080  HG2 GLN A  69       1.063 -23.440 -11.619  1.00  0.00           H  
ATOM   1081  HG3 GLN A  69       0.729 -22.103 -12.697  1.00  0.00           H  
ATOM   1082  CD  GLN A  69       0.427 -21.650 -10.624  1.00  0.00           C  
ATOM   1083  OE1 GLN A  69      -0.431 -20.815 -10.410  1.00  0.00           O  
ATOM   1084  NE2 GLN A  69       1.473 -21.688  -9.822  1.00  0.00           N  
ATOM   1085 HE21 GLN A  69       1.456 -21.061  -9.034  1.00  0.00           H  
ATOM   1086 HE22 GLN A  69       2.182 -22.390  -9.925  1.00  0.00           H  
ATOM   1087  C   GLN A  69      -1.727 -21.297 -13.595  1.00  0.00           C  
ATOM   1088  O   GLN A  69      -1.392 -20.149 -13.316  1.00  0.00           O  
ATOM   1089  N   GLN A  70      -1.790 -21.711 -14.867  1.00  0.00           N  
ATOM   1090  H   GLN A  70      -2.148 -22.637 -15.074  1.00  0.00           H  
ATOM   1091  CA  GLN A  70      -1.563 -20.789 -15.987  1.00  0.00           C  
ATOM   1092  HA  GLN A  70      -0.630 -20.251 -15.809  1.00  0.00           H  
ATOM   1093  CB  GLN A  70      -1.429 -21.579 -17.301  1.00  0.00           C  
ATOM   1094  HB2 GLN A  70      -2.235 -22.310 -17.361  1.00  0.00           H  
ATOM   1095  HB3 GLN A  70      -1.534 -20.895 -18.144  1.00  0.00           H  
ATOM   1096  CG  GLN A  70      -0.081 -22.319 -17.434  1.00  0.00           C  
ATOM   1097  HG2 GLN A  70       0.081 -22.947 -16.560  1.00  0.00           H  
ATOM   1098  HG3 GLN A  70      -0.127 -22.972 -18.304  1.00  0.00           H  
ATOM   1099  CD  GLN A  70       1.116 -21.383 -17.606  1.00  0.00           C  
ATOM   1100  OE1 GLN A  70       0.988 -20.180 -17.754  1.00  0.00           O  
ATOM   1101  NE2 GLN A  70       2.338 -21.875 -17.597  1.00  0.00           N  
ATOM   1102 HE21 GLN A  70       3.076 -21.193 -17.653  1.00  0.00           H  
ATOM   1103 HE22 GLN A  70       2.519 -22.857 -17.509  1.00  0.00           H  
ATOM   1104  C   GLN A  70      -2.657 -19.708 -16.063  1.00  0.00           C  
ATOM   1105  O   GLN A  70      -2.332 -18.530 -16.160  1.00  0.00           O  
ATOM   1106  N   PHE A  71      -3.938 -20.062 -15.916  1.00  0.00           N  
ATOM   1107  H   PHE A  71      -4.163 -21.052 -15.889  1.00  0.00           H  
ATOM   1108  CA  PHE A  71      -5.052 -19.103 -15.840  1.00  0.00           C  
ATOM   1109  HA  PHE A  71      -5.074 -18.539 -16.773  1.00  0.00           H  
ATOM   1110  CB  PHE A  71      -6.359 -19.901 -15.704  1.00  0.00           C  
ATOM   1111  HB2 PHE A  71      -6.430 -20.599 -16.539  1.00  0.00           H  
ATOM   1112  HB3 PHE A  71      -6.295 -20.500 -14.796  1.00  0.00           H  
ATOM   1113  CG  PHE A  71      -7.652 -19.099 -15.654  1.00  0.00           C  
ATOM   1114  CD1 PHE A  71      -8.710 -19.535 -14.832  1.00  0.00           C  
ATOM   1115  HD1 PHE A  71      -8.588 -20.423 -14.227  1.00  0.00           H  
ATOM   1116  CE1 PHE A  71      -9.951 -18.871 -14.854  1.00  0.00           C  
ATOM   1117  HE1 PHE A  71     -10.778 -19.261 -14.275  1.00  0.00           H  
ATOM   1118  CZ  PHE A  71     -10.137 -17.756 -15.693  1.00  0.00           C  
ATOM   1119  HZ  PHE A  71     -11.106 -17.279 -15.766  1.00  0.00           H  
ATOM   1120  CE2 PHE A  71      -9.076 -17.304 -16.497  1.00  0.00           C  
ATOM   1121  HE2 PHE A  71      -9.221 -16.476 -17.180  1.00  0.00           H  
ATOM   1122  CD2 PHE A  71      -7.843 -17.976 -16.484  1.00  0.00           C  
ATOM   1123  HD2 PHE A  71      -7.058 -17.649 -17.151  1.00  0.00           H  
ATOM   1124  C   PHE A  71      -4.910 -18.097 -14.678  1.00  0.00           C  
ATOM   1125  O   PHE A  71      -5.229 -16.914 -14.820  1.00  0.00           O  
ATOM   1126  N   HIE A  72      -4.404 -18.551 -13.529  1.00  0.00           N  
ATOM   1127  H   HIE A  72      -4.226 -19.547 -13.453  1.00  0.00           H  
ATOM   1128  CA  HIE A  72      -4.089 -17.710 -12.372  1.00  0.00           C  
ATOM   1129  HA  HIE A  72      -4.962 -17.117 -12.099  1.00  0.00           H  
ATOM   1130  CB  HIE A  72      -3.738 -18.606 -11.177  1.00  0.00           C  
ATOM   1131  HB2 HIE A  72      -4.611 -19.201 -10.907  1.00  0.00           H  
ATOM   1132  HB3 HIE A  72      -2.935 -19.290 -11.448  1.00  0.00           H  
ATOM   1133  CG  HIE A  72      -3.308 -17.822  -9.971  1.00  0.00           C  
ATOM   1134  ND1 HIE A  72      -4.128 -16.958  -9.248  1.00  0.00           N  
ATOM   1135  CE1 HIE A  72      -3.349 -16.448  -8.281  1.00  0.00           C  
ATOM   1136  HE1 HIE A  72      -3.684 -15.739  -7.535  1.00  0.00           H  
ATOM   1137  NE2 HIE A  72      -2.099 -16.937  -8.371  1.00  0.00           N  
ATOM   1138  HE2 HIE A  72      -1.331 -16.710  -7.752  1.00  0.00           H  
ATOM   1139  CD2 HIE A  72      -2.055 -17.810  -9.434  1.00  0.00           C  
ATOM   1140  HD2 HIE A  72      -1.205 -18.383  -9.784  1.00  0.00           H  
ATOM   1141  C   HIE A  72      -2.974 -16.711 -12.695  1.00  0.00           C  
ATOM   1142  O   HIE A  72      -3.184 -15.503 -12.585  1.00  0.00           O  
ATOM   1143  N   ARG A  73      -1.830 -17.196 -13.200  1.00  0.00           N  
ATOM   1144  H   ARG A  73      -1.740 -18.205 -13.295  1.00  0.00           H  
ATOM   1145  CA  ARG A  73      -0.717 -16.342 -13.652  1.00  0.00           C  
ATOM   1146  HA  ARG A  73      -0.365 -15.741 -12.813  1.00  0.00           H  
ATOM   1147  CB  ARG A  73       0.433 -17.202 -14.192  1.00  0.00           C  
ATOM   1148  HB2 ARG A  73       0.055 -17.884 -14.953  1.00  0.00           H  
ATOM   1149  HB3 ARG A  73       1.152 -16.529 -14.659  1.00  0.00           H  
ATOM   1150  CG  ARG A  73       1.201 -18.008 -13.142  1.00  0.00           C  
ATOM   1151  HG2 ARG A  73       0.542 -18.693 -12.613  1.00  0.00           H  
ATOM   1152  HG3 ARG A  73       1.966 -18.586 -13.662  1.00  0.00           H  
ATOM   1153  CD  ARG A  73       1.870 -17.074 -12.136  1.00  0.00           C  
ATOM   1154  HD2 ARG A  73       2.205 -16.171 -12.651  1.00  0.00           H  
ATOM   1155  HD3 ARG A  73       1.147 -16.790 -11.368  1.00  0.00           H  
ATOM   1156  NE  ARG A  73       3.035 -17.714 -11.515  1.00  0.00           N  
ATOM   1157  HE  ARG A  73       3.294 -18.628 -11.841  1.00  0.00           H  
ATOM   1158  CZ  ARG A  73       3.848 -17.119 -10.665  1.00  0.00           C  
ATOM   1159  NH1 ARG A  73       3.615 -15.943 -10.182  1.00  0.00           N  
ATOM   1160 HH11 ARG A  73       2.849 -15.374 -10.507  1.00  0.00           H  
ATOM   1161 HH12 ARG A  73       4.334 -15.496  -9.602  1.00  0.00           H  
ATOM   1162  NH2 ARG A  73       4.929 -17.717 -10.279  1.00  0.00           N  
ATOM   1163 HH21 ARG A  73       5.241 -18.578 -10.667  1.00  0.00           H  
ATOM   1164 HH22 ARG A  73       5.572 -17.167  -9.690  1.00  0.00           H  
ATOM   1165  C   ARG A  73      -1.150 -15.336 -14.717  1.00  0.00           C  
ATOM   1166  O   ARG A  73      -0.816 -14.164 -14.586  1.00  0.00           O  
ATOM   1167  N   HIE A  74      -1.941 -15.749 -15.707  1.00  0.00           N  
ATOM   1168  H   HIE A  74      -2.123 -16.743 -15.791  1.00  0.00           H  
ATOM   1169  CA  HIE A  74      -2.494 -14.863 -16.735  1.00  0.00           C  
ATOM   1170  HA  HIE A  74      -1.682 -14.428 -17.318  1.00  0.00           H  
ATOM   1171  CB  HIE A  74      -3.362 -15.692 -17.691  1.00  0.00           C  
ATOM   1172  HB2 HIE A  74      -2.768 -16.526 -18.070  1.00  0.00           H  
ATOM   1173  HB3 HIE A  74      -4.218 -16.101 -17.156  1.00  0.00           H  
ATOM   1174  CG  HIE A  74      -3.854 -14.911 -18.878  1.00  0.00           C  
ATOM   1175  ND1 HIE A  74      -3.110 -14.679 -20.032  1.00  0.00           N  
ATOM   1176  CE1 HIE A  74      -3.908 -13.961 -20.841  1.00  0.00           C  
ATOM   1177  HE1 HIE A  74      -3.636 -13.613 -21.828  1.00  0.00           H  
ATOM   1178  NE2 HIE A  74      -5.096 -13.736 -20.255  1.00  0.00           N  
ATOM   1179  HE2 HIE A  74      -5.859 -13.206 -20.678  1.00  0.00           H  
ATOM   1180  CD2 HIE A  74      -5.080 -14.325 -19.009  1.00  0.00           C  
ATOM   1181  HD2 HIE A  74      -5.880 -14.340 -18.285  1.00  0.00           H  
ATOM   1182  C   HIE A  74      -3.268 -13.693 -16.115  1.00  0.00           C  
ATOM   1183  O   HIE A  74      -2.947 -12.534 -16.362  1.00  0.00           O  
ATOM   1184  N   LYS A  75      -4.229 -13.969 -15.227  1.00  0.00           N  
ATOM   1185  H   LYS A  75      -4.429 -14.944 -15.026  1.00  0.00           H  
ATOM   1186  CA  LYS A  75      -5.014 -12.915 -14.562  1.00  0.00           C  
ATOM   1187  HA  LYS A  75      -5.373 -12.220 -15.322  1.00  0.00           H  
ATOM   1188  CB  LYS A  75      -6.229 -13.536 -13.871  1.00  0.00           C  
ATOM   1189  HB2 LYS A  75      -5.894 -14.357 -13.234  1.00  0.00           H  
ATOM   1190  HB3 LYS A  75      -6.712 -12.778 -13.251  1.00  0.00           H  
ATOM   1191  CG  LYS A  75      -7.239 -14.032 -14.924  1.00  0.00           C  
ATOM   1192  HG2 LYS A  75      -7.515 -13.198 -15.571  1.00  0.00           H  
ATOM   1193  HG3 LYS A  75      -6.786 -14.807 -15.543  1.00  0.00           H  
ATOM   1194  CD  LYS A  75      -8.512 -14.592 -14.288  1.00  0.00           C  
ATOM   1195  HD2 LYS A  75      -8.985 -13.816 -13.685  1.00  0.00           H  
ATOM   1196  HD3 LYS A  75      -9.198 -14.874 -15.086  1.00  0.00           H  
ATOM   1197  CE  LYS A  75      -8.179 -15.812 -13.423  1.00  0.00           C  
ATOM   1198  HE2 LYS A  75      -7.601 -16.521 -14.026  1.00  0.00           H  
ATOM   1199  HE3 LYS A  75      -7.552 -15.489 -12.586  1.00  0.00           H  
ATOM   1200  NZ  LYS A  75      -9.405 -16.463 -12.914  1.00  0.00           N  
ATOM   1201  HZ1 LYS A  75     -10.011 -15.792 -12.461  1.00  0.00           H  
ATOM   1202  HZ2 LYS A  75      -9.897 -16.895 -13.689  1.00  0.00           H  
ATOM   1203  HZ3 LYS A  75      -9.156 -17.189 -12.258  1.00  0.00           H  
ATOM   1204  C   LYS A  75      -4.179 -12.065 -13.598  1.00  0.00           C  
ATOM   1205  O   LYS A  75      -4.429 -10.865 -13.488  1.00  0.00           O  
ATOM   1206  N   GLN A  76      -3.162 -12.634 -12.947  1.00  0.00           N  
ATOM   1207  H   GLN A  76      -3.042 -13.638 -13.027  1.00  0.00           H  
ATOM   1208  CA  GLN A  76      -2.199 -11.869 -12.139  1.00  0.00           C  
ATOM   1209  HA  GLN A  76      -2.750 -11.232 -11.445  1.00  0.00           H  
ATOM   1210  CB  GLN A  76      -1.300 -12.819 -11.328  1.00  0.00           C  
ATOM   1211  HB2 GLN A  76      -0.887 -13.586 -11.984  1.00  0.00           H  
ATOM   1212  HB3 GLN A  76      -0.464 -12.252 -10.915  1.00  0.00           H  
ATOM   1213  CG  GLN A  76      -2.035 -13.497 -10.165  1.00  0.00           C  
ATOM   1214  HG2 GLN A  76      -2.940 -13.988 -10.517  1.00  0.00           H  
ATOM   1215  HG3 GLN A  76      -1.386 -14.261  -9.741  1.00  0.00           H  
ATOM   1216  CD  GLN A  76      -2.411 -12.508  -9.069  1.00  0.00           C  
ATOM   1217  OE1 GLN A  76      -3.470 -11.900  -9.075  1.00  0.00           O  
ATOM   1218  NE2 GLN A  76      -1.548 -12.298  -8.100  1.00  0.00           N  
ATOM   1219 HE21 GLN A  76      -1.830 -11.667  -7.372  1.00  0.00           H  
ATOM   1220 HE22 GLN A  76      -0.647 -12.746  -8.101  1.00  0.00           H  
ATOM   1221  C   GLN A  76      -1.340 -10.926 -12.996  1.00  0.00           C  
ATOM   1222  O   GLN A  76      -1.182  -9.762 -12.632  1.00  0.00           O  
ATOM   1223  N   LEU A  77      -0.858 -11.384 -14.160  1.00  0.00           N  
ATOM   1224  H   LEU A  77      -1.024 -12.359 -14.398  1.00  0.00           H  
ATOM   1225  CA  LEU A  77      -0.151 -10.569 -15.156  1.00  0.00           C  
ATOM   1226  HA  LEU A  77       0.712 -10.102 -14.681  1.00  0.00           H  
ATOM   1227  CB  LEU A  77       0.365 -11.478 -16.296  1.00  0.00           C  
ATOM   1228  HB2 LEU A  77       1.033 -12.224 -15.864  1.00  0.00           H  
ATOM   1229  HB3 LEU A  77      -0.473 -12.029 -16.720  1.00  0.00           H  
ATOM   1230  CG  LEU A  77       1.103 -10.724 -17.430  1.00  0.00           C  
ATOM   1231  HG  LEU A  77       1.139  -9.659 -17.213  1.00  0.00           H  
ATOM   1232  CD1 LEU A  77       2.542 -11.226 -17.587  1.00  0.00           C  
ATOM   1233 HD11 LEU A  77       2.545 -12.295 -17.802  1.00  0.00           H  
ATOM   1234 HD12 LEU A  77       3.039 -10.697 -18.400  1.00  0.00           H  
ATOM   1235 HD13 LEU A  77       3.101 -11.059 -16.667  1.00  0.00           H  
ATOM   1236  CD2 LEU A  77       0.389 -10.905 -18.769  1.00  0.00           C  
ATOM   1237 HD21 LEU A  77       0.331 -11.965 -19.011  1.00  0.00           H  
ATOM   1238 HD22 LEU A  77      -0.621 -10.503 -18.708  1.00  0.00           H  
ATOM   1239 HD23 LEU A  77       0.931 -10.388 -19.560  1.00  0.00           H  
ATOM   1240  C   LEU A  77      -1.056  -9.441 -15.666  1.00  0.00           C  
ATOM   1241  O   LEU A  77      -0.648  -8.285 -15.656  1.00  0.00           O  
ATOM   1242  N   ILE A  78      -2.313  -9.734 -16.008  1.00  0.00           N  
ATOM   1243  H   ILE A  78      -2.585 -10.714 -16.005  1.00  0.00           H  
ATOM   1244  CA  ILE A  78      -3.313  -8.726 -16.403  1.00  0.00           C  
ATOM   1245  HA  ILE A  78      -2.930  -8.172 -17.260  1.00  0.00           H  
ATOM   1246  CB  ILE A  78      -4.620  -9.436 -16.834  1.00  0.00           C  
ATOM   1247  HB  ILE A  78      -4.875 -10.153 -16.054  1.00  0.00           H  
ATOM   1248  CG2 ILE A  78      -5.810  -8.471 -16.940  1.00  0.00           C  
ATOM   1249 HG21 ILE A  78      -6.672  -9.005 -17.340  1.00  0.00           H  
ATOM   1250 HG22 ILE A  78      -6.089  -8.098 -15.956  1.00  0.00           H  
ATOM   1251 HG23 ILE A  78      -5.574  -7.631 -17.592  1.00  0.00           H  
ATOM   1252  CG1 ILE A  78      -4.467 -10.238 -18.151  1.00  0.00           C  
ATOM   1253 HG12 ILE A  78      -3.611 -10.904 -18.076  1.00  0.00           H  
ATOM   1254 HG13 ILE A  78      -5.349 -10.867 -18.277  1.00  0.00           H  
ATOM   1255  CD1 ILE A  78      -4.285  -9.420 -19.435  1.00  0.00           C  
ATOM   1256 HD11 ILE A  78      -3.396  -8.795 -19.365  1.00  0.00           H  
ATOM   1257 HD12 ILE A  78      -4.162 -10.106 -20.273  1.00  0.00           H  
ATOM   1258 HD13 ILE A  78      -5.162  -8.802 -19.619  1.00  0.00           H  
ATOM   1259  C   ILE A  78      -3.533  -7.683 -15.287  1.00  0.00           C  
ATOM   1260  O   ILE A  78      -3.528  -6.481 -15.568  1.00  0.00           O  
ATOM   1261  N   ARG A  79      -3.654  -8.094 -14.012  1.00  0.00           N  
ATOM   1262  H   ARG A  79      -3.686  -9.095 -13.832  1.00  0.00           H  
ATOM   1263  CA  ARG A  79      -3.788  -7.154 -12.877  1.00  0.00           C  
ATOM   1264  HA  ARG A  79      -4.549  -6.424 -13.157  1.00  0.00           H  
ATOM   1265  CB  ARG A  79      -4.269  -7.880 -11.602  1.00  0.00           C  
ATOM   1266  HB2 ARG A  79      -5.101  -8.537 -11.860  1.00  0.00           H  
ATOM   1267  HB3 ARG A  79      -3.461  -8.489 -11.192  1.00  0.00           H  
ATOM   1268  CG  ARG A  79      -4.752  -6.866 -10.544  1.00  0.00           C  
ATOM   1269  HG2 ARG A  79      -3.922  -6.218 -10.262  1.00  0.00           H  
ATOM   1270  HG3 ARG A  79      -5.534  -6.247 -10.987  1.00  0.00           H  
ATOM   1271  CD  ARG A  79      -5.310  -7.505  -9.264  1.00  0.00           C  
ATOM   1272  HD2 ARG A  79      -6.133  -8.175  -9.523  1.00  0.00           H  
ATOM   1273  HD3 ARG A  79      -4.518  -8.088  -8.787  1.00  0.00           H  
ATOM   1274  NE  ARG A  79      -5.807  -6.465  -8.335  1.00  0.00           N  
ATOM   1275  HE  ARG A  79      -5.850  -5.513  -8.672  1.00  0.00           H  
ATOM   1276  CZ  ARG A  79      -6.118  -6.572  -7.052  1.00  0.00           C  
ATOM   1277  NH1 ARG A  79      -5.967  -7.677  -6.389  1.00  0.00           N  
ATOM   1278 HH11 ARG A  79      -5.598  -8.488  -6.835  1.00  0.00           H  
ATOM   1279 HH12 ARG A  79      -5.966  -7.595  -5.362  1.00  0.00           H  
ATOM   1280  NH2 ARG A  79      -6.557  -5.541  -6.404  1.00  0.00           N  
ATOM   1281 HH21 ARG A  79      -6.418  -4.630  -6.831  1.00  0.00           H  
ATOM   1282 HH22 ARG A  79      -6.601  -5.567  -5.379  1.00  0.00           H  
ATOM   1283  C   ARG A  79      -2.505  -6.344 -12.642  1.00  0.00           C  
ATOM   1284  O   ARG A  79      -2.592  -5.139 -12.428  1.00  0.00           O  
ATOM   1285  N   PHE A  80      -1.320  -6.950 -12.736  1.00  0.00           N  
ATOM   1286  H   PHE A  80      -1.290  -7.956 -12.873  1.00  0.00           H  
ATOM   1287  CA  PHE A  80      -0.059  -6.207 -12.677  1.00  0.00           C  
ATOM   1288  HA  PHE A  80      -0.079  -5.576 -11.790  1.00  0.00           H  
ATOM   1289  CB  PHE A  80       1.138  -7.158 -12.538  1.00  0.00           C  
ATOM   1290  HB2 PHE A  80       0.992  -8.037 -13.169  1.00  0.00           H  
ATOM   1291  HB3 PHE A  80       2.026  -6.644 -12.901  1.00  0.00           H  
ATOM   1292  CG  PHE A  80       1.430  -7.579 -11.109  1.00  0.00           C  
ATOM   1293  CD1 PHE A  80       1.878  -6.621 -10.179  1.00  0.00           C  
ATOM   1294  HD1 PHE A  80       2.009  -5.597 -10.491  1.00  0.00           H  
ATOM   1295  CE1 PHE A  80       2.178  -6.998  -8.857  1.00  0.00           C  
ATOM   1296  HE1 PHE A  80       2.553  -6.269  -8.153  1.00  0.00           H  
ATOM   1297  CZ  PHE A  80       2.036  -8.341  -8.463  1.00  0.00           C  
ATOM   1298  HZ  PHE A  80       2.293  -8.646  -7.456  1.00  0.00           H  
ATOM   1299  CE2 PHE A  80       1.604  -9.302  -9.393  1.00  0.00           C  
ATOM   1300  HE2 PHE A  80       1.521 -10.340  -9.100  1.00  0.00           H  
ATOM   1301  CD2 PHE A  80       1.300  -8.922 -10.711  1.00  0.00           C  
ATOM   1302  HD2 PHE A  80       0.977  -9.667 -11.418  1.00  0.00           H  
ATOM   1303  C   PHE A  80       0.113  -5.243 -13.860  1.00  0.00           C  
ATOM   1304  O   PHE A  80       0.673  -4.171 -13.658  1.00  0.00           O  
ATOM   1305  N   LEU A  81      -0.420  -5.537 -15.049  1.00  0.00           N  
ATOM   1306  H   LEU A  81      -0.804  -6.468 -15.196  1.00  0.00           H  
ATOM   1307  CA  LEU A  81      -0.430  -4.594 -16.177  1.00  0.00           C  
ATOM   1308  HA  LEU A  81       0.566  -4.165 -16.268  1.00  0.00           H  
ATOM   1309  CB  LEU A  81      -0.752  -5.348 -17.475  1.00  0.00           C  
ATOM   1310  HB2 LEU A  81      -1.632  -5.972 -17.315  1.00  0.00           H  
ATOM   1311  HB3 LEU A  81      -0.993  -4.626 -18.254  1.00  0.00           H  
ATOM   1312  CG  LEU A  81       0.417  -6.220 -17.965  1.00  0.00           C  
ATOM   1313  HG  LEU A  81       0.809  -6.828 -17.153  1.00  0.00           H  
ATOM   1314  CD1 LEU A  81      -0.068  -7.144 -19.081  1.00  0.00           C  
ATOM   1315 HD11 LEU A  81      -0.888  -7.762 -18.715  1.00  0.00           H  
ATOM   1316 HD12 LEU A  81      -0.405  -6.565 -19.940  1.00  0.00           H  
ATOM   1317 HD13 LEU A  81       0.743  -7.803 -19.391  1.00  0.00           H  
ATOM   1318  CD2 LEU A  81       1.553  -5.364 -18.528  1.00  0.00           C  
ATOM   1319 HD21 LEU A  81       2.006  -4.768 -17.740  1.00  0.00           H  
ATOM   1320 HD22 LEU A  81       2.322  -6.012 -18.949  1.00  0.00           H  
ATOM   1321 HD23 LEU A  81       1.171  -4.713 -19.313  1.00  0.00           H  
ATOM   1322  C   LEU A  81      -1.371  -3.397 -15.950  1.00  0.00           C  
ATOM   1323  O   LEU A  81      -0.937  -2.260 -16.126  1.00  0.00           O  
ATOM   1324  N   LYS A  82      -2.593  -3.617 -15.444  1.00  0.00           N  
ATOM   1325  H   LYS A  82      -2.916  -4.580 -15.390  1.00  0.00           H  
ATOM   1326  CA  LYS A  82      -3.479  -2.535 -14.952  1.00  0.00           C  
ATOM   1327  HA  LYS A  82      -3.711  -1.855 -15.775  1.00  0.00           H  
ATOM   1328  CB  LYS A  82      -4.783  -3.154 -14.413  1.00  0.00           C  
ATOM   1329  HB2 LYS A  82      -4.550  -4.006 -13.773  1.00  0.00           H  
ATOM   1330  HB3 LYS A  82      -5.312  -2.410 -13.814  1.00  0.00           H  
ATOM   1331  CG  LYS A  82      -5.717  -3.602 -15.543  1.00  0.00           C  
ATOM   1332  HG2 LYS A  82      -6.070  -2.706 -16.052  1.00  0.00           H  
ATOM   1333  HG3 LYS A  82      -5.172  -4.228 -16.250  1.00  0.00           H  
ATOM   1334  CD  LYS A  82      -6.932  -4.381 -15.026  1.00  0.00           C  
ATOM   1335  HD2 LYS A  82      -6.603  -5.341 -14.623  1.00  0.00           H  
ATOM   1336  HD3 LYS A  82      -7.428  -3.807 -14.244  1.00  0.00           H  
ATOM   1337  CE  LYS A  82      -7.904  -4.608 -16.188  1.00  0.00           C  
ATOM   1338  HE2 LYS A  82      -8.228  -3.638 -16.575  1.00  0.00           H  
ATOM   1339  HE3 LYS A  82      -7.379  -5.138 -16.989  1.00  0.00           H  
ATOM   1340  NZ  LYS A  82      -9.085  -5.396 -15.776  1.00  0.00           N  
ATOM   1341  HZ1 LYS A  82      -8.829  -6.365 -15.574  1.00  0.00           H  
ATOM   1342  HZ2 LYS A  82      -9.626  -4.993 -15.026  1.00  0.00           H  
ATOM   1343  HZ3 LYS A  82      -9.687  -5.592 -16.585  1.00  0.00           H  
ATOM   1344  C   LYS A  82      -2.815  -1.675 -13.862  1.00  0.00           C  
ATOM   1345  O   LYS A  82      -3.003  -0.462 -13.804  1.00  0.00           O  
ATOM   1346  N   ARG A  83      -2.014  -2.297 -12.994  1.00  0.00           N  
ATOM   1347  H   ARG A  83      -1.967  -3.306 -13.069  1.00  0.00           H  
ATOM   1348  CA  ARG A  83      -1.290  -1.637 -11.890  1.00  0.00           C  
ATOM   1349  HA  ARG A  83      -1.939  -0.872 -11.462  1.00  0.00           H  
ATOM   1350  CB  ARG A  83      -1.047  -2.721 -10.832  1.00  0.00           C  
ATOM   1351  HB2 ARG A  83      -1.982  -3.271 -10.712  1.00  0.00           H  
ATOM   1352  HB3 ARG A  83      -0.290  -3.413 -11.197  1.00  0.00           H  
ATOM   1353  CG  ARG A  83      -0.642  -2.219  -9.442  1.00  0.00           C  
ATOM   1354  HG2 ARG A  83       0.379  -1.836  -9.468  1.00  0.00           H  
ATOM   1355  HG3 ARG A  83      -1.323  -1.428  -9.120  1.00  0.00           H  
ATOM   1356  CD  ARG A  83      -0.739  -3.406  -8.471  1.00  0.00           C  
ATOM   1357  HD2 ARG A  83      -1.769  -3.773  -8.478  1.00  0.00           H  
ATOM   1358  HD3 ARG A  83      -0.083  -4.205  -8.819  1.00  0.00           H  
ATOM   1359  NE  ARG A  83      -0.391  -3.016  -7.097  1.00  0.00           N  
ATOM   1360  HE  ARG A  83      -0.760  -2.126  -6.768  1.00  0.00           H  
ATOM   1361  CZ  ARG A  83       0.139  -3.748  -6.134  1.00  0.00           C  
ATOM   1362  NH1 ARG A  83       0.442  -5.010  -6.289  1.00  0.00           N  
ATOM   1363 HH11 ARG A  83       0.223  -5.459  -7.161  1.00  0.00           H  
ATOM   1364 HH12 ARG A  83       0.819  -5.530  -5.518  1.00  0.00           H  
ATOM   1365  NH2 ARG A  83       0.331  -3.217  -4.962  1.00  0.00           N  
ATOM   1366 HH21 ARG A  83       0.039  -2.253  -4.811  1.00  0.00           H  
ATOM   1367 HH22 ARG A  83       0.791  -3.714  -4.224  1.00  0.00           H  
ATOM   1368  C   ARG A  83      -0.007  -0.914 -12.341  1.00  0.00           C  
ATOM   1369  O   ARG A  83       0.389   0.085 -11.743  1.00  0.00           O  
ATOM   1370  N   LEU A  84       0.623  -1.377 -13.423  1.00  0.00           N  
ATOM   1371  H   LEU A  84       0.284  -2.243 -13.823  1.00  0.00           H  
ATOM   1372  CA  LEU A  84       1.719  -0.695 -14.113  1.00  0.00           C  
ATOM   1373  HA  LEU A  84       2.445  -0.363 -13.372  1.00  0.00           H  
ATOM   1374  CB  LEU A  84       2.411  -1.700 -15.060  1.00  0.00           C  
ATOM   1375  HB2 LEU A  84       2.863  -2.491 -14.457  1.00  0.00           H  
ATOM   1376  HB3 LEU A  84       1.650  -2.156 -15.690  1.00  0.00           H  
ATOM   1377  CG  LEU A  84       3.483  -1.103 -15.992  1.00  0.00           C  
ATOM   1378  HG  LEU A  84       3.033  -0.359 -16.649  1.00  0.00           H  
ATOM   1379  CD1 LEU A  84       4.626  -0.456 -15.212  1.00  0.00           C  
ATOM   1380 HD11 LEU A  84       4.236   0.382 -14.643  1.00  0.00           H  
ATOM   1381 HD12 LEU A  84       5.072  -1.180 -14.531  1.00  0.00           H  
ATOM   1382 HD13 LEU A  84       5.383  -0.082 -15.901  1.00  0.00           H  
ATOM   1383  CD2 LEU A  84       4.081  -2.214 -16.852  1.00  0.00           C  
ATOM   1384 HD21 LEU A  84       3.291  -2.706 -17.418  1.00  0.00           H  
ATOM   1385 HD22 LEU A  84       4.803  -1.795 -17.550  1.00  0.00           H  
ATOM   1386 HD23 LEU A  84       4.577  -2.953 -16.223  1.00  0.00           H  
ATOM   1387  C   LEU A  84       1.198   0.554 -14.834  1.00  0.00           C  
ATOM   1388  O   LEU A  84       1.742   1.634 -14.629  1.00  0.00           O  
ATOM   1389  N   ASP A  85       0.113   0.409 -15.599  1.00  0.00           N  
ATOM   1390  H   ASP A  85      -0.250  -0.529 -15.738  1.00  0.00           H  
ATOM   1391  CA  ASP A  85      -0.636   1.485 -16.257  1.00  0.00           C  
ATOM   1392  HA  ASP A  85      -0.012   1.941 -17.027  1.00  0.00           H  
ATOM   1393  CB  ASP A  85      -1.841   0.800 -16.937  1.00  0.00           C  
ATOM   1394  HB2 ASP A  85      -1.455  -0.014 -17.551  1.00  0.00           H  
ATOM   1395  HB3 ASP A  85      -2.492   0.377 -16.174  1.00  0.00           H  
ATOM   1396  CG  ASP A  85      -2.696   1.662 -17.859  1.00  0.00           C  
ATOM   1397  OD1 ASP A  85      -2.291   2.789 -18.195  1.00  0.00           O  
ATOM   1398  OD2 ASP A  85      -3.782   1.194 -18.269  1.00  0.00           O  
ATOM   1399  C   ASP A  85      -1.022   2.603 -15.260  1.00  0.00           C  
ATOM   1400  O   ASP A  85      -0.716   3.771 -15.498  1.00  0.00           O  
ATOM   1401  N   ARG A  86      -1.549   2.253 -14.071  1.00  0.00           N  
ATOM   1402  H   ARG A  86      -1.822   1.282 -13.946  1.00  0.00           H  
ATOM   1403  CA  ARG A  86      -1.783   3.199 -12.954  1.00  0.00           C  
ATOM   1404  HA  ARG A  86      -2.488   3.960 -13.282  1.00  0.00           H  
ATOM   1405  CB  ARG A  86      -2.386   2.448 -11.742  1.00  0.00           C  
ATOM   1406  HB2 ARG A  86      -2.074   1.405 -11.768  1.00  0.00           H  
ATOM   1407  HB3 ARG A  86      -2.022   2.890 -10.813  1.00  0.00           H  
ATOM   1408  CG  ARG A  86      -3.917   2.538 -11.742  1.00  0.00           C  
ATOM   1409  HG2 ARG A  86      -4.207   3.544 -11.447  1.00  0.00           H  
ATOM   1410  HG3 ARG A  86      -4.273   2.357 -12.756  1.00  0.00           H  
ATOM   1411  CD  ARG A  86      -4.636   1.531 -10.829  1.00  0.00           C  
ATOM   1412  HD2 ARG A  86      -5.711   1.702 -10.914  1.00  0.00           H  
ATOM   1413  HD3 ARG A  86      -4.422   0.533 -11.214  1.00  0.00           H  
ATOM   1414  NE  ARG A  86      -4.243   1.613  -9.405  1.00  0.00           N  
ATOM   1415  HE  ARG A  86      -3.993   2.513  -8.996  1.00  0.00           H  
ATOM   1416  CZ  ARG A  86      -4.244   0.606  -8.548  1.00  0.00           C  
ATOM   1417  NH1 ARG A  86      -4.742  -0.562  -8.842  1.00  0.00           N  
ATOM   1418 HH11 ARG A  86      -5.281  -0.698  -9.668  1.00  0.00           H  
ATOM   1419 HH12 ARG A  86      -4.783  -1.230  -8.066  1.00  0.00           H  
ATOM   1420  NH2 ARG A  86      -3.781   0.716  -7.345  1.00  0.00           N  
ATOM   1421 HH21 ARG A  86      -3.520   1.628  -6.958  1.00  0.00           H  
ATOM   1422 HH22 ARG A  86      -3.858  -0.076  -6.711  1.00  0.00           H  
ATOM   1423  C   ARG A  86      -0.537   3.999 -12.555  1.00  0.00           C  
ATOM   1424  O   ARG A  86      -0.596   5.224 -12.470  1.00  0.00           O  
ATOM   1425  N   ASN A  87       0.594   3.334 -12.339  1.00  0.00           N  
ATOM   1426  H   ASN A  87       0.598   2.327 -12.433  1.00  0.00           H  
ATOM   1427  CA  ASN A  87       1.833   4.039 -11.996  1.00  0.00           C  
ATOM   1428  HA  ASN A  87       1.623   4.747 -11.190  1.00  0.00           H  
ATOM   1429  CB  ASN A  87       2.848   3.019 -11.468  1.00  0.00           C  
ATOM   1430  HB2 ASN A  87       2.871   2.152 -12.128  1.00  0.00           H  
ATOM   1431  HB3 ASN A  87       3.832   3.482 -11.453  1.00  0.00           H  
ATOM   1432  CG  ASN A  87       2.576   2.585 -10.041  1.00  0.00           C  
ATOM   1433  OD1 ASN A  87       2.301   3.388  -9.169  1.00  0.00           O  
ATOM   1434  ND2 ASN A  87       2.683   1.312  -9.746  1.00  0.00           N  
ATOM   1435 HD21 ASN A  87       2.489   1.084  -8.788  1.00  0.00           H  
ATOM   1436 HD22 ASN A  87       2.713   0.626 -10.479  1.00  0.00           H  
ATOM   1437  C   ASN A  87       2.397   4.882 -13.163  1.00  0.00           C  
ATOM   1438  O   ASN A  87       2.922   5.973 -12.929  1.00  0.00           O  
ATOM   1439  N   LEU A  88       2.267   4.433 -14.419  1.00  0.00           N  
ATOM   1440  H   LEU A  88       1.816   3.534 -14.564  1.00  0.00           H  
ATOM   1441  CA  LEU A  88       2.685   5.217 -15.595  1.00  0.00           C  
ATOM   1442  HA  LEU A  88       3.691   5.597 -15.421  1.00  0.00           H  
ATOM   1443  CB  LEU A  88       2.699   4.353 -16.873  1.00  0.00           C  
ATOM   1444  HB2 LEU A  88       1.718   3.883 -16.972  1.00  0.00           H  
ATOM   1445  HB3 LEU A  88       2.835   5.021 -17.725  1.00  0.00           H  
ATOM   1446  CG  LEU A  88       3.781   3.261 -16.956  1.00  0.00           C  
ATOM   1447  HG  LEU A  88       3.655   2.567 -16.131  1.00  0.00           H  
ATOM   1448  CD1 LEU A  88       3.620   2.474 -18.257  1.00  0.00           C  
ATOM   1449 HD11 LEU A  88       4.353   1.673 -18.304  1.00  0.00           H  
ATOM   1450 HD12 LEU A  88       2.625   2.029 -18.286  1.00  0.00           H  
ATOM   1451 HD13 LEU A  88       3.744   3.134 -19.115  1.00  0.00           H  
ATOM   1452  CD2 LEU A  88       5.215   3.807 -16.939  1.00  0.00           C  
ATOM   1453 HD21 LEU A  88       5.383   4.435 -17.811  1.00  0.00           H  
ATOM   1454 HD22 LEU A  88       5.396   4.390 -16.037  1.00  0.00           H  
ATOM   1455 HD23 LEU A  88       5.919   2.978 -16.958  1.00  0.00           H  
ATOM   1456  C   LEU A  88       1.800   6.457 -15.805  1.00  0.00           C  
ATOM   1457  O   LEU A  88       2.312   7.510 -16.179  1.00  0.00           O  
ATOM   1458  N   TRP A  89       0.502   6.370 -15.500  1.00  0.00           N  
ATOM   1459  H   TRP A  89       0.123   5.456 -15.266  1.00  0.00           H  
ATOM   1460  CA  TRP A  89      -0.400   7.523 -15.430  1.00  0.00           C  
ATOM   1461  HA  TRP A  89      -0.417   8.024 -16.400  1.00  0.00           H  
ATOM   1462  CB  TRP A  89      -1.817   7.035 -15.111  1.00  0.00           C  
ATOM   1463  HB2 TRP A  89      -2.272   6.693 -16.041  1.00  0.00           H  
ATOM   1464  HB3 TRP A  89      -1.761   6.173 -14.450  1.00  0.00           H  
ATOM   1465  CG  TRP A  89      -2.732   8.035 -14.470  1.00  0.00           C  
ATOM   1466  CD1 TRP A  89      -2.990   8.121 -13.144  1.00  0.00           C  
ATOM   1467  HD1 TRP A  89      -2.559   7.470 -12.390  1.00  0.00           H  
ATOM   1468  NE1 TRP A  89      -3.909   9.127 -12.911  1.00  0.00           N  
ATOM   1469  HE1 TRP A  89      -4.264   9.365 -11.995  1.00  0.00           H  
ATOM   1470  CE2 TRP A  89      -4.231   9.791 -14.075  1.00  0.00           C  
ATOM   1471  CZ2 TRP A  89      -5.070  10.879 -14.350  1.00  0.00           C  
ATOM   1472  HZ2 TRP A  89      -5.639  11.347 -13.559  1.00  0.00           H  
ATOM   1473  CH2 TRP A  89      -5.153  11.354 -15.670  1.00  0.00           C  
ATOM   1474  HH2 TRP A  89      -5.789  12.197 -15.901  1.00  0.00           H  
ATOM   1475  CZ3 TRP A  89      -4.406  10.735 -16.688  1.00  0.00           C  
ATOM   1476  HZ3 TRP A  89      -4.477  11.112 -17.694  1.00  0.00           H  
ATOM   1477  CE3 TRP A  89      -3.586   9.624 -16.406  1.00  0.00           C  
ATOM   1478  HE3 TRP A  89      -3.025   9.143 -17.194  1.00  0.00           H  
ATOM   1479  CD2 TRP A  89      -3.478   9.126 -15.090  1.00  0.00           C  
ATOM   1480  C   TRP A  89       0.070   8.558 -14.403  1.00  0.00           C  
ATOM   1481  O   TRP A  89       0.123   9.737 -14.752  1.00  0.00           O  
ATOM   1482  N   GLY A  90       0.479   8.146 -13.197  1.00  0.00           N  
ATOM   1483  H   GLY A  90       0.404   7.159 -12.971  1.00  0.00           H  
ATOM   1484  CA  GLY A  90       0.994   9.071 -12.177  1.00  0.00           C  
ATOM   1485  HA2 GLY A  90       0.225   9.808 -11.939  1.00  0.00           H  
ATOM   1486  HA3 GLY A  90       1.233   8.509 -11.275  1.00  0.00           H  
ATOM   1487  C   GLY A  90       2.262   9.816 -12.618  1.00  0.00           C  
ATOM   1488  O   GLY A  90       2.387  11.022 -12.411  1.00  0.00           O  
ATOM   1489  N   LEU A  91       3.177   9.112 -13.293  1.00  0.00           N  
ATOM   1490  H   LEU A  91       3.034   8.110 -13.368  1.00  0.00           H  
ATOM   1491  CA  LEU A  91       4.375   9.696 -13.909  1.00  0.00           C  
ATOM   1492  HA  LEU A  91       4.920  10.267 -13.156  1.00  0.00           H  
ATOM   1493  CB  LEU A  91       5.254   8.536 -14.422  1.00  0.00           C  
ATOM   1494  HB2 LEU A  91       4.612   7.704 -14.715  1.00  0.00           H  
ATOM   1495  HB3 LEU A  91       5.798   8.843 -15.316  1.00  0.00           H  
ATOM   1496  CG  LEU A  91       6.258   8.071 -13.358  1.00  0.00           C  
ATOM   1497  HG  LEU A  91       5.850   8.232 -12.360  1.00  0.00           H  
ATOM   1498  CD1 LEU A  91       6.552   6.581 -13.518  1.00  0.00           C  
ATOM   1499 HD11 LEU A  91       6.928   6.374 -14.519  1.00  0.00           H  
ATOM   1500 HD12 LEU A  91       5.632   6.023 -13.345  1.00  0.00           H  
ATOM   1501 HD13 LEU A  91       7.290   6.271 -12.779  1.00  0.00           H  
ATOM   1502  CD2 LEU A  91       7.557   8.864 -13.502  1.00  0.00           C  
ATOM   1503 HD21 LEU A  91       7.345   9.932 -13.486  1.00  0.00           H  
ATOM   1504 HD22 LEU A  91       8.055   8.602 -14.435  1.00  0.00           H  
ATOM   1505 HD23 LEU A  91       8.209   8.631 -12.665  1.00  0.00           H  
ATOM   1506  C   LEU A  91       4.054  10.667 -15.056  1.00  0.00           C  
ATOM   1507  O   LEU A  91       4.639  11.752 -15.143  1.00  0.00           O  
ATOM   1508  N   ALA A  92       3.174  10.255 -15.972  1.00  0.00           N  
ATOM   1509  H   ALA A  92       2.735   9.348 -15.836  1.00  0.00           H  
ATOM   1510  CA  ALA A  92       2.928  10.947 -17.233  1.00  0.00           C  
ATOM   1511  HA  ALA A  92       3.878  11.327 -17.605  1.00  0.00           H  
ATOM   1512  CB  ALA A  92       2.400   9.927 -18.248  1.00  0.00           C  
ATOM   1513  HB1 ALA A  92       2.254  10.419 -19.208  1.00  0.00           H  
ATOM   1514  HB2 ALA A  92       3.121   9.118 -18.374  1.00  0.00           H  
ATOM   1515  HB3 ALA A  92       1.451   9.507 -17.911  1.00  0.00           H  
ATOM   1516  C   ALA A  92       1.965  12.140 -17.113  1.00  0.00           C  
ATOM   1517  O   ALA A  92       2.151  13.140 -17.805  1.00  0.00           O  
ATOM   1518  N   GLY A  93       0.923  12.041 -16.283  1.00  0.00           N  
ATOM   1519  H   GLY A  93       0.837  11.214 -15.693  1.00  0.00           H  
ATOM   1520  CA  GLY A  93      -0.186  13.008 -16.253  1.00  0.00           C  
ATOM   1521  HA2 GLY A  93      -0.850  12.743 -15.430  1.00  0.00           H  
ATOM   1522  HA3 GLY A  93       0.210  14.007 -16.068  1.00  0.00           H  
ATOM   1523  C   GLY A  93      -1.025  13.053 -17.543  1.00  0.00           C  
ATOM   1524  O   GLY A  93      -1.774  14.002 -17.755  1.00  0.00           O  
ATOM   1525  N   LEU A  94      -0.890  12.052 -18.418  1.00  0.00           N  
ATOM   1526  H   LEU A  94      -0.286  11.289 -18.154  1.00  0.00           H  
ATOM   1527  CA  LEU A  94      -1.533  11.969 -19.731  1.00  0.00           C  
ATOM   1528  HA  LEU A  94      -2.214  12.811 -19.864  1.00  0.00           H  
ATOM   1529  CB  LEU A  94      -0.451  12.026 -20.827  1.00  0.00           C  
ATOM   1530  HB2 LEU A  94       0.258  11.225 -20.626  1.00  0.00           H  
ATOM   1531  HB3 LEU A  94      -0.916  11.823 -21.793  1.00  0.00           H  
ATOM   1532  CG  LEU A  94       0.340  13.343 -20.933  1.00  0.00           C  
ATOM   1533  HG  LEU A  94       0.718  13.631 -19.955  1.00  0.00           H  
ATOM   1534  CD1 LEU A  94       1.534  13.145 -21.869  1.00  0.00           C  
ATOM   1535 HD11 LEU A  94       2.191  12.377 -21.461  1.00  0.00           H  
ATOM   1536 HD12 LEU A  94       1.191  12.840 -22.858  1.00  0.00           H  
ATOM   1537 HD13 LEU A  94       2.097  14.075 -21.953  1.00  0.00           H  
ATOM   1538  CD2 LEU A  94      -0.523  14.478 -21.484  1.00  0.00           C  
ATOM   1539 HD21 LEU A  94       0.082  15.377 -21.592  1.00  0.00           H  
ATOM   1540 HD22 LEU A  94      -0.934  14.206 -22.456  1.00  0.00           H  
ATOM   1541 HD23 LEU A  94      -1.333  14.701 -20.790  1.00  0.00           H  
ATOM   1542  C   LEU A  94      -2.346  10.671 -19.837  1.00  0.00           C  
ATOM   1543  O   LEU A  94      -1.815   9.591 -19.583  1.00  0.00           O  
ATOM   1544  N   ASN A  95      -3.619  10.764 -20.242  1.00  0.00           N  
ATOM   1545  H   ASN A  95      -3.993  11.682 -20.419  1.00  0.00           H  
ATOM   1546  CA  ASN A  95      -4.518   9.600 -20.320  1.00  0.00           C  
ATOM   1547  HA  ASN A  95      -4.534   9.090 -19.352  1.00  0.00           H  
ATOM   1548  CB  ASN A  95      -5.944  10.077 -20.655  1.00  0.00           C  
ATOM   1549  HB2 ASN A  95      -5.920  10.826 -21.445  1.00  0.00           H  
ATOM   1550  HB3 ASN A  95      -6.525   9.230 -21.020  1.00  0.00           H  
ATOM   1551  CG  ASN A  95      -6.690  10.605 -19.450  1.00  0.00           C  
ATOM   1552  OD1 ASN A  95      -7.058   9.866 -18.560  1.00  0.00           O  
ATOM   1553  ND2 ASN A  95      -6.965  11.888 -19.396  1.00  0.00           N  
ATOM   1554 HD21 ASN A  95      -7.460  12.191 -18.574  1.00  0.00           H  
ATOM   1555 HD22 ASN A  95      -6.713  12.511 -20.139  1.00  0.00           H  
ATOM   1556  C   ASN A  95      -4.092   8.557 -21.366  1.00  0.00           C  
ATOM   1557  O   ASN A  95      -4.154   7.354 -21.106  1.00  0.00           O  
ATOM   1558  N   SER A  96      -3.755   9.001 -22.577  1.00  0.00           N  
ATOM   1559  H   SER A  96      -3.655   9.996 -22.720  1.00  0.00           H  
ATOM   1560  CA  SER A  96      -3.502   8.144 -23.737  1.00  0.00           C  
ATOM   1561  HA  SER A  96      -2.927   7.276 -23.418  1.00  0.00           H  
ATOM   1562  CB  SER A  96      -4.834   7.664 -24.330  1.00  0.00           C  
ATOM   1563  HB2 SER A  96      -5.392   7.125 -23.564  1.00  0.00           H  
ATOM   1564  HB3 SER A  96      -5.418   8.531 -24.642  1.00  0.00           H  
ATOM   1565  OG  SER A  96      -4.647   6.812 -25.441  1.00  0.00           O  
ATOM   1566  HG  SER A  96      -5.504   6.484 -25.730  1.00  0.00           H  
ATOM   1567  C   SER A  96      -2.702   8.902 -24.790  1.00  0.00           C  
ATOM   1568  O   SER A  96      -2.940  10.091 -25.007  1.00  0.00           O  
ATOM   1569  N   CYS A  97      -1.771   8.215 -25.446  1.00  0.00           N  
ATOM   1570  H   CYS A  97      -1.651   7.234 -25.209  1.00  0.00           H  
ATOM   1571  CA  CYS A  97      -0.968   8.752 -26.536  1.00  0.00           C  
ATOM   1572  HA  CYS A  97      -1.496   9.588 -26.991  1.00  0.00           H  
ATOM   1573  CB  CYS A  97       0.344   9.307 -25.966  1.00  0.00           C  
ATOM   1574  HB2 CYS A  97       0.128  10.043 -25.188  1.00  0.00           H  
ATOM   1575  HB3 CYS A  97       0.924   8.493 -25.531  1.00  0.00           H  
ATOM   1576  SG  CYS A  97       1.296  10.092 -27.297  1.00  0.00           S  
ATOM   1577  HG  CYS A  97       0.616  11.242 -27.368  1.00  0.00           H  
ATOM   1578  C   CYS A  97      -0.762   7.639 -27.581  1.00  0.00           C  
ATOM   1579  O   CYS A  97       0.090   6.769 -27.378  1.00  0.00           O  
ATOM   1580  N   PRO A  98      -1.574   7.591 -28.657  1.00  0.00           N  
ATOM   1581  CD  PRO A  98      -2.615   8.547 -29.013  1.00  0.00           C  
ATOM   1582  HD2 PRO A  98      -2.253   9.575 -28.960  1.00  0.00           H  
ATOM   1583  HD3 PRO A  98      -3.474   8.408 -28.356  1.00  0.00           H  
ATOM   1584  CG  PRO A  98      -3.002   8.223 -30.456  1.00  0.00           C  
ATOM   1585  HG2 PRO A  98      -2.355   8.775 -31.139  1.00  0.00           H  
ATOM   1586  HG3 PRO A  98      -4.050   8.450 -30.657  1.00  0.00           H  
ATOM   1587  CB  PRO A  98      -2.706   6.728 -30.567  1.00  0.00           C  
ATOM   1588  HB2 PRO A  98      -2.532   6.426 -31.602  1.00  0.00           H  
ATOM   1589  HB3 PRO A  98      -3.535   6.163 -30.142  1.00  0.00           H  
ATOM   1590  CA  PRO A  98      -1.465   6.559 -29.685  1.00  0.00           C  
ATOM   1591  HA  PRO A  98      -1.483   5.571 -29.220  1.00  0.00           H  
ATOM   1592  C   PRO A  98      -0.168   6.699 -30.492  1.00  0.00           C  
ATOM   1593  O   PRO A  98       0.384   7.789 -30.632  1.00  0.00           O  
ATOM   1594  N   VAL A  99       0.297   5.587 -31.069  1.00  0.00           N  
ATOM   1595  H   VAL A  99      -0.234   4.735 -30.965  1.00  0.00           H  
ATOM   1596  CA  VAL A  99       1.532   5.502 -31.871  1.00  0.00           C  
ATOM   1597  HA  VAL A  99       1.830   6.509 -32.167  1.00  0.00           H  
ATOM   1598  CB  VAL A  99       2.677   4.903 -31.019  1.00  0.00           C  
ATOM   1599  HB  VAL A  99       2.259   4.161 -30.336  1.00  0.00           H  
ATOM   1600  CG1 VAL A  99       3.792   4.215 -31.816  1.00  0.00           C  
ATOM   1601 HG11 VAL A  99       4.579   3.880 -31.142  1.00  0.00           H  
ATOM   1602 HG12 VAL A  99       3.393   3.335 -32.321  1.00  0.00           H  
ATOM   1603 HG13 VAL A  99       4.224   4.898 -32.548  1.00  0.00           H  
ATOM   1604  CG2 VAL A  99       3.345   6.004 -30.191  1.00  0.00           C  
ATOM   1605 HG21 VAL A  99       2.592   6.533 -29.611  1.00  0.00           H  
ATOM   1606 HG22 VAL A  99       3.850   6.717 -30.844  1.00  0.00           H  
ATOM   1607 HG23 VAL A  99       4.068   5.556 -29.512  1.00  0.00           H  
ATOM   1608  C   VAL A  99       1.275   4.723 -33.164  1.00  0.00           C  
ATOM   1609  O   VAL A  99       0.463   3.798 -33.183  1.00  0.00           O  
ATOM   1610  N   LYS A 100       1.971   5.099 -34.242  1.00  0.00           N  
ATOM   1611  H   LYS A 100       2.690   5.801 -34.120  1.00  0.00           H  
ATOM   1612  CA  LYS A 100       1.837   4.535 -35.594  1.00  0.00           C  
ATOM   1613  HA  LYS A 100       1.486   3.506 -35.505  1.00  0.00           H  
ATOM   1614  CB  LYS A 100       0.777   5.331 -36.375  1.00  0.00           C  
ATOM   1615  HB2 LYS A 100       0.606   4.827 -37.329  1.00  0.00           H  
ATOM   1616  HB3 LYS A 100      -0.164   5.327 -35.821  1.00  0.00           H  
ATOM   1617  CG  LYS A 100       1.209   6.783 -36.639  1.00  0.00           C  
ATOM   1618  HG2 LYS A 100       1.268   7.339 -35.702  1.00  0.00           H  
ATOM   1619  HG3 LYS A 100       2.198   6.771 -37.094  1.00  0.00           H  
ATOM   1620  CD  LYS A 100       0.235   7.486 -37.591  1.00  0.00           C  
ATOM   1621  HD2 LYS A 100      -0.140   6.752 -38.308  1.00  0.00           H  
ATOM   1622  HD3 LYS A 100      -0.611   7.887 -37.033  1.00  0.00           H  
ATOM   1623  CE  LYS A 100       0.965   8.607 -38.345  1.00  0.00           C  
ATOM   1624  HE2 LYS A 100       0.728   9.577 -37.900  1.00  0.00           H  
ATOM   1625  HE3 LYS A 100       2.042   8.438 -38.245  1.00  0.00           H  
ATOM   1626  NZ  LYS A 100       0.637   8.555 -39.787  1.00  0.00           N  
ATOM   1627  HZ1 LYS A 100      -0.353   8.643 -39.949  1.00  0.00           H  
ATOM   1628  HZ2 LYS A 100       0.939   7.626 -40.120  1.00  0.00           H  
ATOM   1629  HZ3 LYS A 100       1.152   9.239 -40.318  1.00  0.00           H  
ATOM   1630  C   LYS A 100       3.192   4.485 -36.315  1.00  0.00           C  
ATOM   1631  O   LYS A 100       4.173   5.005 -35.790  1.00  0.00           O  
ATOM   1632  N   GLU A 101       3.231   3.849 -37.490  1.00  0.00           N  
ATOM   1633  H   GLU A 101       2.356   3.550 -37.897  1.00  0.00           H  
ATOM   1634  CA  GLU A 101       4.451   3.525 -38.264  1.00  0.00           C  
ATOM   1635  HA  GLU A 101       4.132   2.857 -39.068  1.00  0.00           H  
ATOM   1636  CB  GLU A 101       5.070   4.760 -38.962  1.00  0.00           C  
ATOM   1637  HB2 GLU A 101       5.769   5.234 -38.273  1.00  0.00           H  
ATOM   1638  HB3 GLU A 101       5.654   4.390 -39.804  1.00  0.00           H  
ATOM   1639  CG  GLU A 101       4.154   5.876 -39.502  1.00  0.00           C  
ATOM   1640  HG2 GLU A 101       3.927   6.544 -38.672  1.00  0.00           H  
ATOM   1641  HG3 GLU A 101       4.720   6.469 -40.225  1.00  0.00           H  
ATOM   1642  CD  GLU A 101       2.828   5.436 -40.140  1.00  0.00           C  
ATOM   1643  OE1 GLU A 101       2.796   4.379 -40.795  1.00  0.00           O  
ATOM   1644  OE2 GLU A 101       1.833   6.186 -39.974  1.00  0.00           O  
ATOM   1645  C   GLU A 101       5.510   2.734 -37.449  1.00  0.00           C  
ATOM   1646  O   GLU A 101       6.701   2.756 -37.755  1.00  0.00           O  
ATOM   1647  N   ALA A 102       5.086   2.078 -36.361  1.00  0.00           N  
ATOM   1648  H   ALA A 102       4.096   2.053 -36.195  1.00  0.00           H  
ATOM   1649  CA  ALA A 102       5.951   1.475 -35.346  1.00  0.00           C  
ATOM   1650  HA  ALA A 102       6.937   1.939 -35.416  1.00  0.00           H  
ATOM   1651  CB  ALA A 102       5.380   1.816 -33.964  1.00  0.00           C  
ATOM   1652  HB1 ALA A 102       4.375   1.407 -33.868  1.00  0.00           H  
ATOM   1653  HB2 ALA A 102       6.015   1.395 -33.182  1.00  0.00           H  
ATOM   1654  HB3 ALA A 102       5.343   2.898 -33.845  1.00  0.00           H  
ATOM   1655  C   ALA A 102       6.150  -0.043 -35.526  1.00  0.00           C  
ATOM   1656  O   ALA A 102       5.328  -0.738 -36.122  1.00  0.00           O  
ATOM   1657  N   ASN A 103       7.251  -0.560 -34.972  1.00  0.00           N  
ATOM   1658  H   ASN A 103       7.828   0.051 -34.416  1.00  0.00           H  
ATOM   1659  CA  ASN A 103       7.616  -1.979 -35.038  1.00  0.00           C  
ATOM   1660  HA  ASN A 103       7.347  -2.347 -36.031  1.00  0.00           H  
ATOM   1661  CB  ASN A 103       9.148  -2.074 -34.872  1.00  0.00           C  
ATOM   1662  HB2 ASN A 103       9.621  -1.267 -35.431  1.00  0.00           H  
ATOM   1663  HB3 ASN A 103       9.410  -1.968 -33.819  1.00  0.00           H  
ATOM   1664  CG  ASN A 103       9.741  -3.376 -35.387  1.00  0.00           C  
ATOM   1665  OD1 ASN A 103       9.079  -4.233 -35.943  1.00  0.00           O  
ATOM   1666  ND2 ASN A 103      11.023  -3.579 -35.213  1.00  0.00           N  
ATOM   1667 HD21 ASN A 103      11.377  -4.445 -35.575  1.00  0.00           H  
ATOM   1668 HD22 ASN A 103      11.590  -2.910 -34.726  1.00  0.00           H  
ATOM   1669  C   ASN A 103       6.846  -2.842 -34.007  1.00  0.00           C  
ATOM   1670  O   ASN A 103       6.193  -2.318 -33.108  1.00  0.00           O  
ATOM   1671  N   GLN A 104       6.950  -4.169 -34.099  1.00  0.00           N  
ATOM   1672  H   GLN A 104       7.546  -4.532 -34.837  1.00  0.00           H  
ATOM   1673  CA  GLN A 104       6.468  -5.139 -33.102  1.00  0.00           C  
ATOM   1674  HA  GLN A 104       5.763  -4.657 -32.422  1.00  0.00           H  
ATOM   1675  CB  GLN A 104       5.741  -6.287 -33.828  1.00  0.00           C  
ATOM   1676  HB2 GLN A 104       6.404  -6.700 -34.589  1.00  0.00           H  
ATOM   1677  HB3 GLN A 104       5.522  -7.083 -33.116  1.00  0.00           H  
ATOM   1678  CG  GLN A 104       4.428  -5.850 -34.500  1.00  0.00           C  
ATOM   1679  HG2 GLN A 104       4.624  -5.023 -35.182  1.00  0.00           H  
ATOM   1680  HG3 GLN A 104       4.042  -6.678 -35.093  1.00  0.00           H  
ATOM   1681  CD  GLN A 104       3.347  -5.439 -33.503  1.00  0.00           C  
ATOM   1682  OE1 GLN A 104       3.271  -5.919 -32.382  1.00  0.00           O  
ATOM   1683  NE2 GLN A 104       2.466  -4.537 -33.873  1.00  0.00           N  
ATOM   1684 HE21 GLN A 104       1.843  -4.196 -33.162  1.00  0.00           H  
ATOM   1685 HE22 GLN A 104       2.550  -4.078 -34.761  1.00  0.00           H  
ATOM   1686  C   GLN A 104       7.623  -5.693 -32.244  1.00  0.00           C  
ATOM   1687  O   GLN A 104       8.758  -5.797 -32.710  1.00  0.00           O  
ATOM   1688  N   SER A 105       7.344  -6.100 -31.003  1.00  0.00           N  
ATOM   1689  H   SER A 105       6.422  -5.895 -30.621  1.00  0.00           H  
ATOM   1690  CA  SER A 105       8.301  -6.769 -30.106  1.00  0.00           C  
ATOM   1691  HA  SER A 105       8.944  -7.413 -30.706  1.00  0.00           H  
ATOM   1692  CB  SER A 105       9.169  -5.706 -29.414  1.00  0.00           C  
ATOM   1693  HB2 SER A 105       9.544  -5.005 -30.161  1.00  0.00           H  
ATOM   1694  HB3 SER A 105       8.555  -5.156 -28.698  1.00  0.00           H  
ATOM   1695  OG  SER A 105      10.277  -6.283 -28.740  1.00  0.00           O  
ATOM   1696  HG  SER A 105      10.875  -6.629 -29.409  1.00  0.00           H  
ATOM   1697  C   SER A 105       7.578  -7.636 -29.063  1.00  0.00           C  
ATOM   1698  O   SER A 105       6.502  -7.265 -28.610  1.00  0.00           O  
ATOM   1699  N   THR A 106       8.139  -8.785 -28.676  1.00  0.00           N  
ATOM   1700  H   THR A 106       9.010  -9.065 -29.095  1.00  0.00           H  
ATOM   1701  CA  THR A 106       7.599  -9.660 -27.615  1.00  0.00           C  
ATOM   1702  HA  THR A 106       6.602  -9.990 -27.903  1.00  0.00           H  
ATOM   1703  CB  THR A 106       8.486 -10.912 -27.500  1.00  0.00           C  
ATOM   1704  HB  THR A 106       9.531 -10.615 -27.601  1.00  0.00           H  
ATOM   1705  CG2 THR A 106       8.349 -11.715 -26.213  1.00  0.00           C  
ATOM   1706 HG21 THR A 106       7.301 -11.907 -26.005  1.00  0.00           H  
ATOM   1707 HG22 THR A 106       8.882 -12.662 -26.307  1.00  0.00           H  
ATOM   1708 HG23 THR A 106       8.787 -11.163 -25.385  1.00  0.00           H  
ATOM   1709  OG1 THR A 106       8.154 -11.772 -28.566  1.00  0.00           O  
ATOM   1710  HG1 THR A 106       7.427 -12.345 -28.265  1.00  0.00           H  
ATOM   1711  C   THR A 106       7.467  -8.925 -26.275  1.00  0.00           C  
ATOM   1712  O   THR A 106       8.350  -8.147 -25.907  1.00  0.00           O  
ATOM   1713  N   LEU A 107       6.377  -9.179 -25.535  1.00  0.00           N  
ATOM   1714  H   LEU A 107       5.675  -9.810 -25.910  1.00  0.00           H  
ATOM   1715  CA  LEU A 107       6.044  -8.502 -24.275  1.00  0.00           C  
ATOM   1716  HA  LEU A 107       5.903  -7.445 -24.501  1.00  0.00           H  
ATOM   1717  CB  LEU A 107       4.708  -9.053 -23.729  1.00  0.00           C  
ATOM   1718  HB2 LEU A 107       3.939  -8.977 -24.498  1.00  0.00           H  
ATOM   1719  HB3 LEU A 107       4.845 -10.111 -23.511  1.00  0.00           H  
ATOM   1720  CG  LEU A 107       4.208  -8.351 -22.447  1.00  0.00           C  
ATOM   1721  HG  LEU A 107       5.037  -8.182 -21.765  1.00  0.00           H  
ATOM   1722  CD1 LEU A 107       3.557  -7.001 -22.758  1.00  0.00           C  
ATOM   1723 HD11 LEU A 107       4.278  -6.355 -23.257  1.00  0.00           H  
ATOM   1724 HD12 LEU A 107       2.693  -7.152 -23.407  1.00  0.00           H  
ATOM   1725 HD13 LEU A 107       3.243  -6.526 -21.830  1.00  0.00           H  
ATOM   1726  CD2 LEU A 107       3.203  -9.231 -21.709  1.00  0.00           C  
ATOM   1727 HD21 LEU A 107       2.747  -8.679 -20.890  1.00  0.00           H  
ATOM   1728 HD22 LEU A 107       2.435  -9.570 -22.398  1.00  0.00           H  
ATOM   1729 HD23 LEU A 107       3.712 -10.101 -21.301  1.00  0.00           H  
ATOM   1730  C   LEU A 107       7.159  -8.587 -23.218  1.00  0.00           C  
ATOM   1731  O   LEU A 107       7.492  -7.560 -22.639  1.00  0.00           O  
ATOM   1732  N   GLU A 108       7.765  -9.756 -22.981  1.00  0.00           N  
ATOM   1733  H   GLU A 108       7.402 -10.583 -23.449  1.00  0.00           H  
ATOM   1734  CA  GLU A 108       8.923  -9.912 -22.069  1.00  0.00           C  
ATOM   1735  HA  GLU A 108       8.607  -9.721 -21.041  1.00  0.00           H  
ATOM   1736  CB  GLU A 108       9.411 -11.371 -22.162  1.00  0.00           C  
ATOM   1737  HB2 GLU A 108       8.598 -12.041 -21.878  1.00  0.00           H  
ATOM   1738  HB3 GLU A 108       9.656 -11.573 -23.205  1.00  0.00           H  
ATOM   1739  CG  GLU A 108      10.655 -11.724 -21.329  1.00  0.00           C  
ATOM   1740  HG2 GLU A 108      11.193 -12.515 -21.852  1.00  0.00           H  
ATOM   1741  HG3 GLU A 108      11.342 -10.877 -21.264  1.00  0.00           H  
ATOM   1742  CD  GLU A 108      10.308 -12.222 -19.921  1.00  0.00           C  
ATOM   1743  OE1 GLU A 108      10.622 -13.389 -19.590  1.00  0.00           O  
ATOM   1744  OE2 GLU A 108       9.756 -11.454 -19.101  1.00  0.00           O  
ATOM   1745  C   GLU A 108      10.058  -8.911 -22.392  1.00  0.00           C  
ATOM   1746  O   GLU A 108      10.495  -8.140 -21.533  1.00  0.00           O  
ATOM   1747  N   ASN A 109      10.489  -8.857 -23.660  1.00  0.00           N  
ATOM   1748  H   ASN A 109      10.103  -9.524 -24.319  1.00  0.00           H  
ATOM   1749  CA  ASN A 109      11.515  -7.925 -24.135  1.00  0.00           C  
ATOM   1750  HA  ASN A 109      12.407  -8.058 -23.519  1.00  0.00           H  
ATOM   1751  CB  ASN A 109      11.873  -8.242 -25.602  1.00  0.00           C  
ATOM   1752  HB2 ASN A 109      10.996  -8.080 -26.228  1.00  0.00           H  
ATOM   1753  HB3 ASN A 109      12.639  -7.543 -25.933  1.00  0.00           H  
ATOM   1754  CG  ASN A 109      12.353  -9.662 -25.855  1.00  0.00           C  
ATOM   1755  OD1 ASN A 109      11.629 -10.627 -25.720  1.00  0.00           O  
ATOM   1756  ND2 ASN A 109      13.586  -9.851 -26.271  1.00  0.00           N  
ATOM   1757 HD21 ASN A 109      13.851 -10.815 -26.373  1.00  0.00           H  
ATOM   1758 HD22 ASN A 109      14.239  -9.095 -26.344  1.00  0.00           H  
ATOM   1759  C   ASN A 109      11.075  -6.454 -23.998  1.00  0.00           C  
ATOM   1760  O   ASN A 109      11.882  -5.608 -23.597  1.00  0.00           O  
ATOM   1761  N   PHE A 110       9.815  -6.140 -24.324  1.00  0.00           N  
ATOM   1762  H   PHE A 110       9.210  -6.885 -24.666  1.00  0.00           H  
ATOM   1763  CA  PHE A 110       9.252  -4.793 -24.170  1.00  0.00           C  
ATOM   1764  HA  PHE A 110       9.874  -4.092 -24.726  1.00  0.00           H  
ATOM   1765  CB  PHE A 110       7.835  -4.750 -24.767  1.00  0.00           C  
ATOM   1766  HB2 PHE A 110       7.877  -5.101 -25.800  1.00  0.00           H  
ATOM   1767  HB3 PHE A 110       7.192  -5.438 -24.219  1.00  0.00           H  
ATOM   1768  CG  PHE A 110       7.197  -3.370 -24.743  1.00  0.00           C  
ATOM   1769  CD1 PHE A 110       7.279  -2.534 -25.872  1.00  0.00           C  
ATOM   1770  HD1 PHE A 110       7.777  -2.881 -26.766  1.00  0.00           H  
ATOM   1771  CE1 PHE A 110       6.703  -1.250 -25.845  1.00  0.00           C  
ATOM   1772  HE1 PHE A 110       6.766  -0.613 -26.715  1.00  0.00           H  
ATOM   1773  CZ  PHE A 110       6.046  -0.793 -24.690  1.00  0.00           C  
ATOM   1774  HZ  PHE A 110       5.600   0.191 -24.676  1.00  0.00           H  
ATOM   1775  CE2 PHE A 110       5.961  -1.624 -23.560  1.00  0.00           C  
ATOM   1776  HE2 PHE A 110       5.452  -1.276 -22.674  1.00  0.00           H  
ATOM   1777  CD2 PHE A 110       6.527  -2.913 -23.590  1.00  0.00           C  
ATOM   1778  HD2 PHE A 110       6.448  -3.554 -22.723  1.00  0.00           H  
ATOM   1779  C   PHE A 110       9.254  -4.345 -22.700  1.00  0.00           C  
ATOM   1780  O   PHE A 110       9.651  -3.217 -22.402  1.00  0.00           O  
ATOM   1781  N   LEU A 111       8.869  -5.238 -21.781  1.00  0.00           N  
ATOM   1782  H   LEU A 111       8.559  -6.149 -22.114  1.00  0.00           H  
ATOM   1783  CA  LEU A 111       8.885  -5.020 -20.333  1.00  0.00           C  
ATOM   1784  HA  LEU A 111       8.396  -4.070 -20.122  1.00  0.00           H  
ATOM   1785  CB  LEU A 111       8.110  -6.145 -19.620  1.00  0.00           C  
ATOM   1786  HB2 LEU A 111       8.502  -7.103 -19.965  1.00  0.00           H  
ATOM   1787  HB3 LEU A 111       8.315  -6.081 -18.551  1.00  0.00           H  
ATOM   1788  CG  LEU A 111       6.581  -6.131 -19.818  1.00  0.00           C  
ATOM   1789  HG  LEU A 111       6.330  -6.132 -20.877  1.00  0.00           H  
ATOM   1790  CD1 LEU A 111       5.990  -7.382 -19.162  1.00  0.00           C  
ATOM   1791 HD11 LEU A 111       6.249  -7.418 -18.104  1.00  0.00           H  
ATOM   1792 HD12 LEU A 111       4.908  -7.397 -19.275  1.00  0.00           H  
ATOM   1793 HD13 LEU A 111       6.399  -8.267 -19.651  1.00  0.00           H  
ATOM   1794  CD2 LEU A 111       5.924  -4.910 -19.169  1.00  0.00           C  
ATOM   1795 HD21 LEU A 111       6.243  -4.002 -19.676  1.00  0.00           H  
ATOM   1796 HD22 LEU A 111       4.842  -4.983 -19.265  1.00  0.00           H  
ATOM   1797 HD23 LEU A 111       6.194  -4.851 -18.116  1.00  0.00           H  
ATOM   1798  C   LEU A 111      10.305  -4.900 -19.763  1.00  0.00           C  
ATOM   1799  O   LEU A 111      10.536  -4.016 -18.941  1.00  0.00           O  
ATOM   1800  N   GLU A 112      11.288  -5.709 -20.177  1.00  0.00           N  
ATOM   1801  H   GLU A 112      11.055  -6.498 -20.780  1.00  0.00           H  
ATOM   1802  CA  GLU A 112      12.676  -5.533 -19.711  1.00  0.00           C  
ATOM   1803  HA  GLU A 112      12.656  -5.496 -18.624  1.00  0.00           H  
ATOM   1804  CB  GLU A 112      13.563  -6.725 -20.111  1.00  0.00           C  
ATOM   1805  HB2 GLU A 112      13.075  -7.651 -19.804  1.00  0.00           H  
ATOM   1806  HB3 GLU A 112      13.661  -6.745 -21.197  1.00  0.00           H  
ATOM   1807  CG  GLU A 112      14.975  -6.672 -19.484  1.00  0.00           C  
ATOM   1808  HG2 GLU A 112      15.544  -7.529 -19.850  1.00  0.00           H  
ATOM   1809  HG3 GLU A 112      15.489  -5.771 -19.828  1.00  0.00           H  
ATOM   1810  CD  GLU A 112      14.954  -6.714 -17.945  1.00  0.00           C  
ATOM   1811  OE1 GLU A 112      15.614  -5.881 -17.278  1.00  0.00           O  
ATOM   1812  OE2 GLU A 112      14.225  -7.555 -17.372  1.00  0.00           O  
ATOM   1813  C   GLU A 112      13.273  -4.199 -20.195  1.00  0.00           C  
ATOM   1814  O   GLU A 112      13.979  -3.526 -19.443  1.00  0.00           O  
ATOM   1815  N   ARG A 113      12.950  -3.759 -21.419  1.00  0.00           N  
ATOM   1816  H   ARG A 113      12.370  -4.363 -21.999  1.00  0.00           H  
ATOM   1817  CA  ARG A 113      13.374  -2.449 -21.955  1.00  0.00           C  
ATOM   1818  HA  ARG A 113      14.443  -2.327 -21.779  1.00  0.00           H  
ATOM   1819  CB  ARG A 113      13.120  -2.402 -23.467  1.00  0.00           C  
ATOM   1820  HB2 ARG A 113      12.116  -2.773 -23.680  1.00  0.00           H  
ATOM   1821  HB3 ARG A 113      13.186  -1.367 -23.808  1.00  0.00           H  
ATOM   1822  CG  ARG A 113      14.171  -3.242 -24.209  1.00  0.00           C  
ATOM   1823  HG2 ARG A 113      15.143  -2.752 -24.139  1.00  0.00           H  
ATOM   1824  HG3 ARG A 113      14.250  -4.226 -23.747  1.00  0.00           H  
ATOM   1825  CD  ARG A 113      13.808  -3.442 -25.683  1.00  0.00           C  
ATOM   1826  HD2 ARG A 113      14.564  -4.083 -26.142  1.00  0.00           H  
ATOM   1827  HD3 ARG A 113      12.848  -3.960 -25.723  1.00  0.00           H  
ATOM   1828  NE  ARG A 113      13.737  -2.167 -26.419  1.00  0.00           N  
ATOM   1829  HE  ARG A 113      14.250  -1.383 -26.052  1.00  0.00           H  
ATOM   1830  CZ  ARG A 113      13.026  -1.957 -27.512  1.00  0.00           C  
ATOM   1831  NH1 ARG A 113      12.306  -2.880 -28.075  1.00  0.00           N  
ATOM   1832 HH11 ARG A 113      12.195  -3.786 -27.672  1.00  0.00           H  
ATOM   1833 HH12 ARG A 113      11.817  -2.613 -28.933  1.00  0.00           H  
ATOM   1834  NH2 ARG A 113      12.998  -0.799 -28.092  1.00  0.00           N  
ATOM   1835 HH21 ARG A 113      13.534  -0.019 -27.772  1.00  0.00           H  
ATOM   1836 HH22 ARG A 113      12.339  -0.701 -28.873  1.00  0.00           H  
ATOM   1837  C   ARG A 113      12.703  -1.276 -21.241  1.00  0.00           C  
ATOM   1838  O   ARG A 113      13.403  -0.350 -20.837  1.00  0.00           O  
ATOM   1839  N   LEU A 114      11.393  -1.352 -20.994  1.00  0.00           N  
ATOM   1840  H   LEU A 114      10.875  -2.125 -21.400  1.00  0.00           H  
ATOM   1841  CA  LEU A 114      10.668  -0.390 -20.155  1.00  0.00           C  
ATOM   1842  HA  LEU A 114      10.767   0.599 -20.604  1.00  0.00           H  
ATOM   1843  CB  LEU A 114       9.175  -0.777 -20.121  1.00  0.00           C  
ATOM   1844  HB2 LEU A 114       8.788  -0.789 -21.139  1.00  0.00           H  
ATOM   1845  HB3 LEU A 114       9.098  -1.796 -19.739  1.00  0.00           H  
ATOM   1846  CG  LEU A 114       8.281   0.127 -19.245  1.00  0.00           C  
ATOM   1847  HG  LEU A 114       8.620   0.065 -18.211  1.00  0.00           H  
ATOM   1848  CD1 LEU A 114       8.267   1.603 -19.660  1.00  0.00           C  
ATOM   1849 HD11 LEU A 114       7.612   2.161 -18.991  1.00  0.00           H  
ATOM   1850 HD12 LEU A 114       9.268   2.024 -19.578  1.00  0.00           H  
ATOM   1851 HD13 LEU A 114       7.905   1.707 -20.682  1.00  0.00           H  
ATOM   1852  CD2 LEU A 114       6.840  -0.379 -19.303  1.00  0.00           C  
ATOM   1853 HD21 LEU A 114       6.807  -1.416 -18.975  1.00  0.00           H  
ATOM   1854 HD22 LEU A 114       6.213   0.215 -18.640  1.00  0.00           H  
ATOM   1855 HD23 LEU A 114       6.457  -0.314 -20.321  1.00  0.00           H  
ATOM   1856  C   LEU A 114      11.279  -0.325 -18.748  1.00  0.00           C  
ATOM   1857  O   LEU A 114      11.548   0.762 -18.243  1.00  0.00           O  
ATOM   1858  N   LYS A 115      11.560  -1.478 -18.127  1.00  0.00           N  
ATOM   1859  H   LYS A 115      11.280  -2.340 -18.590  1.00  0.00           H  
ATOM   1860  CA  LYS A 115      12.224  -1.592 -16.817  1.00  0.00           C  
ATOM   1861  HA  LYS A 115      11.696  -0.961 -16.107  1.00  0.00           H  
ATOM   1862  CB  LYS A 115      12.117  -3.057 -16.368  1.00  0.00           C  
ATOM   1863  HB2 LYS A 115      11.066  -3.351 -16.400  1.00  0.00           H  
ATOM   1864  HB3 LYS A 115      12.665  -3.659 -17.092  1.00  0.00           H  
ATOM   1865  CG  LYS A 115      12.652  -3.355 -14.955  1.00  0.00           C  
ATOM   1866  HG2 LYS A 115      13.727  -3.173 -14.936  1.00  0.00           H  
ATOM   1867  HG3 LYS A 115      12.174  -2.681 -14.242  1.00  0.00           H  
ATOM   1868  CD  LYS A 115      12.388  -4.808 -14.511  1.00  0.00           C  
ATOM   1869  HD2 LYS A 115      12.899  -4.977 -13.565  1.00  0.00           H  
ATOM   1870  HD3 LYS A 115      11.322  -4.970 -14.367  1.00  0.00           H  
ATOM   1871  CE  LYS A 115      12.907  -5.802 -15.549  1.00  0.00           C  
ATOM   1872  HE2 LYS A 115      12.428  -5.603 -16.509  1.00  0.00           H  
ATOM   1873  HE3 LYS A 115      13.980  -5.635 -15.691  1.00  0.00           H  
ATOM   1874  NZ  LYS A 115      12.681  -7.227 -15.212  1.00  0.00           N  
ATOM   1875  HZ1 LYS A 115      13.132  -7.763 -15.967  1.00  0.00           H  
ATOM   1876  HZ2 LYS A 115      13.118  -7.476 -14.342  1.00  0.00           H  
ATOM   1877  HZ3 LYS A 115      11.696  -7.485 -15.181  1.00  0.00           H  
ATOM   1878  C   LYS A 115      13.668  -1.080 -16.838  1.00  0.00           C  
ATOM   1879  O   LYS A 115      14.121  -0.506 -15.856  1.00  0.00           O  
ATOM   1880  N   THR A 116      14.376  -1.220 -17.956  1.00  0.00           N  
ATOM   1881  H   THR A 116      13.961  -1.761 -18.705  1.00  0.00           H  
ATOM   1882  CA  THR A 116      15.724  -0.665 -18.166  1.00  0.00           C  
ATOM   1883  HA  THR A 116      16.346  -0.917 -17.311  1.00  0.00           H  
ATOM   1884  CB  THR A 116      16.383  -1.286 -19.406  1.00  0.00           C  
ATOM   1885  HB  THR A 116      15.751  -1.140 -20.281  1.00  0.00           H  
ATOM   1886  CG2 THR A 116      17.772  -0.724 -19.707  1.00  0.00           C  
ATOM   1887 HG21 THR A 116      17.703   0.326 -19.994  1.00  0.00           H  
ATOM   1888 HG22 THR A 116      18.415  -0.819 -18.832  1.00  0.00           H  
ATOM   1889 HG23 THR A 116      18.214  -1.277 -20.536  1.00  0.00           H  
ATOM   1890  OG1 THR A 116      16.535  -2.663 -19.169  1.00  0.00           O  
ATOM   1891  HG1 THR A 116      15.658  -3.082 -19.256  1.00  0.00           H  
ATOM   1892  C   THR A 116      15.692   0.860 -18.251  1.00  0.00           C  
ATOM   1893  O   THR A 116      16.405   1.525 -17.506  1.00  0.00           O  
ATOM   1894  N   ILE A 117      14.796   1.427 -19.064  1.00  0.00           N  
ATOM   1895  H   ILE A 117      14.229   0.827 -19.656  1.00  0.00           H  
ATOM   1896  CA  ILE A 117      14.551   2.879 -19.116  1.00  0.00           C  
ATOM   1897  HA  ILE A 117      15.478   3.386 -19.381  1.00  0.00           H  
ATOM   1898  CB  ILE A 117      13.497   3.185 -20.208  1.00  0.00           C  
ATOM   1899  HB  ILE A 117      12.635   2.540 -20.034  1.00  0.00           H  
ATOM   1900  CG2 ILE A 117      13.012   4.646 -20.148  1.00  0.00           C  
ATOM   1901 HG21 ILE A 117      12.276   4.835 -20.927  1.00  0.00           H  
ATOM   1902 HG22 ILE A 117      12.536   4.857 -19.191  1.00  0.00           H  
ATOM   1903 HG23 ILE A 117      13.855   5.326 -20.285  1.00  0.00           H  
ATOM   1904  CG1 ILE A 117      14.070   2.880 -21.613  1.00  0.00           C  
ATOM   1905 HG12 ILE A 117      14.763   3.670 -21.906  1.00  0.00           H  
ATOM   1906 HG13 ILE A 117      14.631   1.946 -21.592  1.00  0.00           H  
ATOM   1907  CD1 ILE A 117      12.993   2.726 -22.694  1.00  0.00           C  
ATOM   1908 HD11 ILE A 117      13.462   2.430 -23.632  1.00  0.00           H  
ATOM   1909 HD12 ILE A 117      12.279   1.956 -22.401  1.00  0.00           H  
ATOM   1910 HD13 ILE A 117      12.469   3.668 -22.852  1.00  0.00           H  
ATOM   1911  C   ILE A 117      14.136   3.396 -17.728  1.00  0.00           C  
ATOM   1912  O   ILE A 117      14.591   4.450 -17.285  1.00  0.00           O  
ATOM   1913  N   MET A 118      13.338   2.625 -16.987  1.00  0.00           N  
ATOM   1914  H   MET A 118      12.903   1.818 -17.422  1.00  0.00           H  
ATOM   1915  CA  MET A 118      12.958   2.973 -15.617  1.00  0.00           C  
ATOM   1916  HA  MET A 118      12.669   4.023 -15.628  1.00  0.00           H  
ATOM   1917  CB  MET A 118      11.725   2.158 -15.210  1.00  0.00           C  
ATOM   1918  HB2 MET A 118      11.023   2.114 -16.043  1.00  0.00           H  
ATOM   1919  HB3 MET A 118      12.027   1.139 -14.965  1.00  0.00           H  
ATOM   1920  CG  MET A 118      11.000   2.768 -14.007  1.00  0.00           C  
ATOM   1921  HG2 MET A 118      10.183   2.099 -13.754  1.00  0.00           H  
ATOM   1922  HG3 MET A 118      11.680   2.795 -13.157  1.00  0.00           H  
ATOM   1923  SD  MET A 118      10.318   4.441 -14.237  1.00  0.00           S  
ATOM   1924  CE  MET A 118       9.124   4.176 -15.576  1.00  0.00           C  
ATOM   1925  HE1 MET A 118       9.647   3.906 -16.492  1.00  0.00           H  
ATOM   1926  HE2 MET A 118       8.434   3.380 -15.301  1.00  0.00           H  
ATOM   1927  HE3 MET A 118       8.565   5.095 -15.750  1.00  0.00           H  
ATOM   1928  C   MET A 118      14.105   2.845 -14.594  1.00  0.00           C  
ATOM   1929  O   MET A 118      14.134   3.616 -13.640  1.00  0.00           O  
ATOM   1930  N   ARG A 119      15.080   1.938 -14.773  1.00  0.00           N  
ATOM   1931  H   ARG A 119      14.980   1.290 -15.546  1.00  0.00           H  
ATOM   1932  CA  ARG A 119      16.316   1.886 -13.957  1.00  0.00           C  
ATOM   1933  HA  ARG A 119      16.063   1.869 -12.896  1.00  0.00           H  
ATOM   1934  CB  ARG A 119      17.167   0.657 -14.303  1.00  0.00           C  
ATOM   1935  HB2 ARG A 119      17.190   0.539 -15.385  1.00  0.00           H  
ATOM   1936  HB3 ARG A 119      18.194   0.846 -13.981  1.00  0.00           H  
ATOM   1937  CG  ARG A 119      16.733  -0.661 -13.654  1.00  0.00           C  
ATOM   1938  HG2 ARG A 119      16.954  -0.634 -12.587  1.00  0.00           H  
ATOM   1939  HG3 ARG A 119      15.668  -0.836 -13.805  1.00  0.00           H  
ATOM   1940  CD  ARG A 119      17.554  -1.755 -14.348  1.00  0.00           C  
ATOM   1941  HD2 ARG A 119      17.254  -1.763 -15.396  1.00  0.00           H  
ATOM   1942  HD3 ARG A 119      18.612  -1.486 -14.310  1.00  0.00           H  
ATOM   1943  NE  ARG A 119      17.389  -3.094 -13.747  1.00  0.00           N  
ATOM   1944  HE  ARG A 119      17.527  -3.171 -12.753  1.00  0.00           H  
ATOM   1945  CZ  ARG A 119      17.184  -4.212 -14.431  1.00  0.00           C  
ATOM   1946  NH1 ARG A 119      17.023  -4.214 -15.719  1.00  0.00           N  
ATOM   1947 HH11 ARG A 119      17.093  -3.371 -16.252  1.00  0.00           H  
ATOM   1948 HH12 ARG A 119      16.665  -5.030 -16.230  1.00  0.00           H  
ATOM   1949  NH2 ARG A 119      17.145  -5.373 -13.841  1.00  0.00           N  
ATOM   1950 HH21 ARG A 119      17.297  -5.462 -12.854  1.00  0.00           H  
ATOM   1951 HH22 ARG A 119      17.090  -6.189 -14.431  1.00  0.00           H  
ATOM   1952  C   ARG A 119      17.187   3.119 -14.178  1.00  0.00           C  
ATOM   1953  O   ARG A 119      17.717   3.662 -13.215  1.00  0.00           O  
ATOM   1954  N   GLU A 120      17.322   3.550 -15.429  1.00  0.00           N  
ATOM   1955  H   GLU A 120      16.883   3.004 -16.163  1.00  0.00           H  
ATOM   1956  CA  GLU A 120      17.970   4.807 -15.820  1.00  0.00           C  
ATOM   1957  HA  GLU A 120      19.007   4.823 -15.477  1.00  0.00           H  
ATOM   1958  CB  GLU A 120      17.976   4.826 -17.362  1.00  0.00           C  
ATOM   1959  HB2 GLU A 120      18.789   4.187 -17.713  1.00  0.00           H  
ATOM   1960  HB3 GLU A 120      17.056   4.367 -17.715  1.00  0.00           H  
ATOM   1961  CG  GLU A 120      18.066   6.176 -18.076  1.00  0.00           C  
ATOM   1962  HG2 GLU A 120      17.777   6.015 -19.116  1.00  0.00           H  
ATOM   1963  HG3 GLU A 120      17.350   6.880 -17.650  1.00  0.00           H  
ATOM   1964  CD  GLU A 120      19.462   6.789 -18.051  1.00  0.00           C  
ATOM   1965  OE1 GLU A 120      19.855   7.361 -19.090  1.00  0.00           O  
ATOM   1966  OE2 GLU A 120      20.090   6.858 -16.977  1.00  0.00           O  
ATOM   1967  C   GLU A 120      17.259   6.000 -15.151  1.00  0.00           C  
ATOM   1968  O   GLU A 120      17.882   6.779 -14.427  1.00  0.00           O  
ATOM   1969  N   LYS A 121      15.924   6.075 -15.266  1.00  0.00           N  
ATOM   1970  H   LYS A 121      15.466   5.416 -15.890  1.00  0.00           H  
ATOM   1971  CA  LYS A 121      15.118   7.124 -14.623  1.00  0.00           C  
ATOM   1972  HA  LYS A 121      15.500   8.079 -14.981  1.00  0.00           H  
ATOM   1973  CB  LYS A 121      13.642   6.972 -15.036  1.00  0.00           C  
ATOM   1974  HB2 LYS A 121      13.578   6.973 -16.126  1.00  0.00           H  
ATOM   1975  HB3 LYS A 121      13.268   6.011 -14.680  1.00  0.00           H  
ATOM   1976  CG  LYS A 121      12.719   8.076 -14.489  1.00  0.00           C  
ATOM   1977  HG2 LYS A 121      11.710   7.897 -14.864  1.00  0.00           H  
ATOM   1978  HG3 LYS A 121      12.688   8.026 -13.400  1.00  0.00           H  
ATOM   1979  CD  LYS A 121      13.170   9.477 -14.920  1.00  0.00           C  
ATOM   1980  HD2 LYS A 121      14.137   9.709 -14.474  1.00  0.00           H  
ATOM   1981  HD3 LYS A 121      13.273   9.489 -16.006  1.00  0.00           H  
ATOM   1982  CE  LYS A 121      12.163  10.545 -14.487  1.00  0.00           C  
ATOM   1983  HE2 LYS A 121      11.196  10.315 -14.945  1.00  0.00           H  
ATOM   1984  HE3 LYS A 121      12.055  10.523 -13.399  1.00  0.00           H  
ATOM   1985  NZ  LYS A 121      12.607  11.881 -14.940  1.00  0.00           N  
ATOM   1986  HZ1 LYS A 121      13.472  12.162 -14.512  1.00  0.00           H  
ATOM   1987  HZ2 LYS A 121      12.745  11.839 -15.957  1.00  0.00           H  
ATOM   1988  HZ3 LYS A 121      11.879  12.573 -14.831  1.00  0.00           H  
ATOM   1989  C   LYS A 121      15.284   7.130 -13.101  1.00  0.00           C  
ATOM   1990  O   LYS A 121      15.502   8.191 -12.523  1.00  0.00           O  
ATOM   1991  N   TYR A 122      15.213   5.960 -12.469  1.00  0.00           N  
ATOM   1992  H   TYR A 122      14.976   5.144 -13.022  1.00  0.00           H  
ATOM   1993  CA  TYR A 122      15.418   5.760 -11.034  1.00  0.00           C  
ATOM   1994  HA  TYR A 122      14.703   6.360 -10.474  1.00  0.00           H  
ATOM   1995  CB  TYR A 122      15.165   4.278 -10.719  1.00  0.00           C  
ATOM   1996  HB2 TYR A 122      14.121   4.047 -10.937  1.00  0.00           H  
ATOM   1997  HB3 TYR A 122      15.779   3.661 -11.373  1.00  0.00           H  
ATOM   1998  CG  TYR A 122      15.451   3.890  -9.286  1.00  0.00           C  
ATOM   1999  CD1 TYR A 122      16.640   3.210  -8.949  1.00  0.00           C  
ATOM   2000  HD1 TYR A 122      17.357   2.952  -9.718  1.00  0.00           H  
ATOM   2001  CE1 TYR A 122      16.914   2.899  -7.602  1.00  0.00           C  
ATOM   2002  HE1 TYR A 122      17.832   2.396  -7.342  1.00  0.00           H  
ATOM   2003  CZ  TYR A 122      16.001   3.280  -6.595  1.00  0.00           C  
ATOM   2004  OH  TYR A 122      16.247   3.006  -5.288  1.00  0.00           O  
ATOM   2005  HH  TYR A 122      17.134   2.667  -5.165  1.00  0.00           H  
ATOM   2006  CE2 TYR A 122      14.819   3.959  -6.940  1.00  0.00           C  
ATOM   2007  HE2 TYR A 122      14.153   4.295  -6.167  1.00  0.00           H  
ATOM   2008  CD2 TYR A 122      14.539   4.257  -8.283  1.00  0.00           C  
ATOM   2009  HD2 TYR A 122      13.642   4.803  -8.536  1.00  0.00           H  
ATOM   2010  C   TYR A 122      16.812   6.205 -10.578  1.00  0.00           C  
ATOM   2011  O   TYR A 122      16.926   6.969  -9.624  1.00  0.00           O  
ATOM   2012  N   SER A 123      17.857   5.795 -11.303  1.00  0.00           N  
ATOM   2013  H   SER A 123      17.681   5.195 -12.100  1.00  0.00           H  
ATOM   2014  CA  SER A 123      19.253   6.147 -11.004  1.00  0.00           C  
ATOM   2015  HA  SER A 123      19.475   5.863  -9.975  1.00  0.00           H  
ATOM   2016  CB  SER A 123      20.206   5.377 -11.928  1.00  0.00           C  
ATOM   2017  HB2 SER A 123      20.059   5.700 -12.960  1.00  0.00           H  
ATOM   2018  HB3 SER A 123      21.235   5.594 -11.639  1.00  0.00           H  
ATOM   2019  OG  SER A 123      19.982   3.978 -11.837  1.00  0.00           O  
ATOM   2020  HG  SER A 123      19.179   3.779 -12.354  1.00  0.00           H  
ATOM   2021  C   SER A 123      19.519   7.653 -11.130  1.00  0.00           C  
ATOM   2022  O   SER A 123      20.314   8.202 -10.372  1.00  0.00           O  
ATOM   2023  N   LYS A 124      18.828   8.337 -12.054  1.00  0.00           N  
ATOM   2024  H   LYS A 124      18.268   7.802 -12.712  1.00  0.00           H  
ATOM   2025  CA  LYS A 124      18.880   9.800 -12.223  1.00  0.00           C  
ATOM   2026  HA  LYS A 124      19.898  10.139 -12.015  1.00  0.00           H  
ATOM   2027  CB  LYS A 124      18.534  10.141 -13.682  1.00  0.00           C  
ATOM   2028  HB2 LYS A 124      17.658   9.572 -13.999  1.00  0.00           H  
ATOM   2029  HB3 LYS A 124      18.307  11.206 -13.764  1.00  0.00           H  
ATOM   2030  CG  LYS A 124      19.732   9.830 -14.589  1.00  0.00           C  
ATOM   2031  HG2 LYS A 124      20.548  10.505 -14.324  1.00  0.00           H  
ATOM   2032  HG3 LYS A 124      20.065   8.803 -14.426  1.00  0.00           H  
ATOM   2033  CD  LYS A 124      19.401   9.999 -16.074  1.00  0.00           C  
ATOM   2034  HD2 LYS A 124      18.712   9.206 -16.375  1.00  0.00           H  
ATOM   2035  HD3 LYS A 124      18.942  10.972 -16.249  1.00  0.00           H  
ATOM   2036  CE  LYS A 124      20.713   9.888 -16.857  1.00  0.00           C  
ATOM   2037  HE2 LYS A 124      21.351  10.738 -16.602  1.00  0.00           H  
ATOM   2038  HE3 LYS A 124      21.216   8.964 -16.544  1.00  0.00           H  
ATOM   2039  NZ  LYS A 124      20.484   9.827 -18.315  1.00  0.00           N  
ATOM   2040  HZ1 LYS A 124      20.086   8.908 -18.536  1.00  0.00           H  
ATOM   2041  HZ2 LYS A 124      19.848  10.534 -18.642  1.00  0.00           H  
ATOM   2042  HZ3 LYS A 124      21.352   9.839 -18.828  1.00  0.00           H  
ATOM   2043  C   LYS A 124      18.000  10.594 -11.249  1.00  0.00           C  
ATOM   2044  O   LYS A 124      18.264  11.775 -11.049  1.00  0.00           O  
ATOM   2045  N   CYS A 125      16.968   9.997 -10.657  1.00  0.00           N  
ATOM   2046  H   CYS A 125      16.811   9.017 -10.848  1.00  0.00           H  
ATOM   2047  CA  CYS A 125      16.095  10.664  -9.685  1.00  0.00           C  
ATOM   2048  HA  CYS A 125      16.155  11.746  -9.818  1.00  0.00           H  
ATOM   2049  CB  CYS A 125      14.639  10.248  -9.934  1.00  0.00           C  
ATOM   2050  HB2 CYS A 125      14.559   9.163  -9.854  1.00  0.00           H  
ATOM   2051  HB3 CYS A 125      14.000  10.706  -9.178  1.00  0.00           H  
ATOM   2052  SG  CYS A 125      14.102  10.791 -11.582  1.00  0.00           S  
ATOM   2053  HG  CYS A 125      14.883   9.907 -12.230  1.00  0.00           H  
ATOM   2054  C   CYS A 125      16.562  10.373  -8.251  1.00  0.00           C  
ATOM   2055  O   CYS A 125      15.925   9.592  -7.542  1.00  0.00           O  
ATOM   2056  N   SER A 126      17.686  10.976  -7.852  1.00  0.00           N  
ATOM   2057  H   SER A 126      18.158  11.582  -8.511  1.00  0.00           H  
ATOM   2058  CA  SER A 126      18.367  10.774  -6.557  1.00  0.00           C  
ATOM   2059  HA  SER A 126      18.690   9.736  -6.494  1.00  0.00           H  
ATOM   2060  CB  SER A 126      19.603  11.669  -6.488  1.00  0.00           C  
ATOM   2061  HB2 SER A 126      19.292  12.712  -6.387  1.00  0.00           H  
ATOM   2062  HB3 SER A 126      20.209  11.395  -5.621  1.00  0.00           H  
ATOM   2063  OG  SER A 126      20.349  11.509  -7.683  1.00  0.00           O  
ATOM   2064  HG  SER A 126      20.555  10.574  -7.794  1.00  0.00           H  
ATOM   2065  C   SER A 126      17.488  11.000  -5.327  1.00  0.00           C  
ATOM   2066  O   SER A 126      16.531  11.806  -5.371  1.00  0.00           O  
ATOM   2067  OXT SER A 126      17.686  10.266  -4.335  1.00  0.00           O  
TER    2068      SER   126                                                      
ATOM   2068  N   MET B 127     -36.947   9.780   7.556  1.00  0.00           N  
ATOM   2069  H1  MET B 127     -36.058   9.663   7.084  1.00  0.00           H  
ATOM   2070  H2  MET B 127     -37.674   9.683   6.860  1.00  0.00           H  
ATOM   2071  H3  MET B 127     -37.042   9.059   8.259  1.00  0.00           H  
ATOM   2072  CA  MET B 127     -37.005  11.134   8.170  1.00  0.00           C  
ATOM   2073  HA  MET B 127     -37.974  11.265   8.653  1.00  0.00           H  
ATOM   2074  CB  MET B 127     -35.913  11.226   9.252  1.00  0.00           C  
ATOM   2075  HB2 MET B 127     -36.098  10.433   9.977  1.00  0.00           H  
ATOM   2076  HB3 MET B 127     -34.940  11.044   8.794  1.00  0.00           H  
ATOM   2077  CG  MET B 127     -35.848  12.552  10.016  1.00  0.00           C  
ATOM   2078  HG2 MET B 127     -35.456  13.314   9.348  1.00  0.00           H  
ATOM   2079  HG3 MET B 127     -36.849  12.848  10.334  1.00  0.00           H  
ATOM   2080  SD  MET B 127     -34.767  12.510  11.464  1.00  0.00           S  
ATOM   2081  CE  MET B 127     -35.827  11.713  12.701  1.00  0.00           C  
ATOM   2082  HE1 MET B 127     -35.281  11.634  13.642  1.00  0.00           H  
ATOM   2083  HE2 MET B 127     -36.721  12.315  12.864  1.00  0.00           H  
ATOM   2084  HE3 MET B 127     -36.109  10.714  12.372  1.00  0.00           H  
ATOM   2085  C   MET B 127     -36.897  12.194   7.063  1.00  0.00           C  
ATOM   2086  O   MET B 127     -36.643  11.815   5.928  1.00  0.00           O  
ATOM   2087  N   HIE B 128     -37.133  13.485   7.334  1.00  0.00           N  
ATOM   2088  H   HIE B 128     -37.377  13.758   8.275  1.00  0.00           H  
ATOM   2089  CA  HIE B 128     -36.803  14.585   6.405  1.00  0.00           C  
ATOM   2090  HA  HIE B 128     -36.897  14.236   5.373  1.00  0.00           H  
ATOM   2091  CB  HIE B 128     -37.804  15.736   6.607  1.00  0.00           C  
ATOM   2092  HB2 HIE B 128     -37.781  16.049   7.651  1.00  0.00           H  
ATOM   2093  HB3 HIE B 128     -38.810  15.373   6.392  1.00  0.00           H  
ATOM   2094  CG  HIE B 128     -37.534  16.946   5.747  1.00  0.00           C  
ATOM   2095  ND1 HIE B 128     -36.490  17.849   5.942  1.00  0.00           N  
ATOM   2096  CE1 HIE B 128     -36.583  18.745   4.946  1.00  0.00           C  
ATOM   2097  HE1 HIE B 128     -35.909  19.581   4.802  1.00  0.00           H  
ATOM   2098  NE2 HIE B 128     -37.632  18.457   4.157  1.00  0.00           N  
ATOM   2099  HE2 HIE B 128     -37.923  18.999   3.353  1.00  0.00           H  
ATOM   2100  CD2 HIE B 128     -38.245  17.324   4.646  1.00  0.00           C  
ATOM   2101  HD2 HIE B 128     -39.118  16.832   4.240  1.00  0.00           H  
ATOM   2102  C   HIE B 128     -35.345  15.043   6.606  1.00  0.00           C  
ATOM   2103  O   HIE B 128     -34.897  15.137   7.749  1.00  0.00           O  
ATOM   2104  N   HIE B 129     -34.598  15.314   5.529  1.00  0.00           N  
ATOM   2105  H   HIE B 129     -35.037  15.298   4.620  1.00  0.00           H  
ATOM   2106  CA  HIE B 129     -33.137  15.523   5.567  1.00  0.00           C  
ATOM   2107  HA  HIE B 129     -32.673  14.631   5.987  1.00  0.00           H  
ATOM   2108  CB  HIE B 129     -32.598  15.650   4.134  1.00  0.00           C  
ATOM   2109  HB2 HIE B 129     -32.826  14.729   3.595  1.00  0.00           H  
ATOM   2110  HB3 HIE B 129     -31.513  15.740   4.177  1.00  0.00           H  
ATOM   2111  CG  HIE B 129     -33.133  16.816   3.339  1.00  0.00           C  
ATOM   2112  ND1 HIE B 129     -33.027  18.155   3.710  1.00  0.00           N  
ATOM   2113  CE1 HIE B 129     -33.488  18.869   2.673  1.00  0.00           C  
ATOM   2114  HE1 HIE B 129     -33.503  19.951   2.632  1.00  0.00           H  
ATOM   2115  NE2 HIE B 129     -33.885  18.050   1.684  1.00  0.00           N  
ATOM   2116  HE2 HIE B 129     -34.211  18.347   0.775  1.00  0.00           H  
ATOM   2117  CD2 HIE B 129     -33.660  16.749   2.083  1.00  0.00           C  
ATOM   2118  HD2 HIE B 129     -33.789  15.848   1.493  1.00  0.00           H  
ATOM   2119  C   HIE B 129     -32.663  16.696   6.451  1.00  0.00           C  
ATOM   2120  O   HIE B 129     -31.555  16.646   6.989  1.00  0.00           O  
ATOM   2121  N   HIE B 130     -33.502  17.711   6.694  1.00  0.00           N  
ATOM   2122  H   HIE B 130     -34.391  17.721   6.206  1.00  0.00           H  
ATOM   2123  CA  HIE B 130     -33.188  18.813   7.618  1.00  0.00           C  
ATOM   2124  HA  HIE B 130     -32.229  19.254   7.343  1.00  0.00           H  
ATOM   2125  CB  HIE B 130     -34.249  19.915   7.503  1.00  0.00           C  
ATOM   2126  HB2 HIE B 130     -35.224  19.520   7.787  1.00  0.00           H  
ATOM   2127  HB3 HIE B 130     -34.298  20.255   6.469  1.00  0.00           H  
ATOM   2128  CG  HIE B 130     -33.933  21.103   8.374  1.00  0.00           C  
ATOM   2129  ND1 HIE B 130     -32.928  22.034   8.114  1.00  0.00           N  
ATOM   2130  CE1 HIE B 130     -32.946  22.889   9.147  1.00  0.00           C  
ATOM   2131  HE1 HIE B 130     -32.286  23.741   9.246  1.00  0.00           H  
ATOM   2132  NE2 HIE B 130     -33.887  22.532  10.038  1.00  0.00           N  
ATOM   2133  HE2 HIE B 130     -34.079  23.012  10.908  1.00  0.00           H  
ATOM   2134  CD2 HIE B 130     -34.518  21.400   9.570  1.00  0.00           C  
ATOM   2135  HD2 HIE B 130     -35.297  20.832  10.061  1.00  0.00           H  
ATOM   2136  C   HIE B 130     -33.079  18.327   9.069  1.00  0.00           C  
ATOM   2137  O   HIE B 130     -32.159  18.711   9.788  1.00  0.00           O  
ATOM   2138  N   HIE B 131     -33.975  17.425   9.469  1.00  0.00           N  
ATOM   2139  H   HIE B 131     -34.640  17.099   8.781  1.00  0.00           H  
ATOM   2140  CA  HIE B 131     -34.020  16.805  10.801  1.00  0.00           C  
ATOM   2141  HA  HIE B 131     -33.741  17.537  11.562  1.00  0.00           H  
ATOM   2142  CB  HIE B 131     -35.463  16.352  11.066  1.00  0.00           C  
ATOM   2143  HB2 HIE B 131     -35.504  15.884  12.051  1.00  0.00           H  
ATOM   2144  HB3 HIE B 131     -35.749  15.602  10.330  1.00  0.00           H  
ATOM   2145  CG  HIE B 131     -36.476  17.473  11.035  1.00  0.00           C  
ATOM   2146  ND1 HIE B 131     -36.945  18.151  12.157  1.00  0.00           N  
ATOM   2147  CE1 HIE B 131     -37.805  19.075  11.709  1.00  0.00           C  
ATOM   2148  HE1 HIE B 131     -38.350  19.763  12.344  1.00  0.00           H  
ATOM   2149  NE2 HIE B 131     -37.889  19.022  10.368  1.00  0.00           N  
ATOM   2150  HE2 HIE B 131     -38.477  19.617   9.800  1.00  0.00           H  
ATOM   2151  CD2 HIE B 131     -37.054  18.019   9.923  1.00  0.00           C  
ATOM   2152  HD2 HIE B 131     -36.870  17.730   8.897  1.00  0.00           H  
ATOM   2153  C   HIE B 131     -33.052  15.619  10.943  1.00  0.00           C  
ATOM   2154  O   HIE B 131     -32.627  15.295  12.046  1.00  0.00           O  
ATOM   2155  N   HIE B 132     -32.706  14.980   9.821  1.00  0.00           N  
ATOM   2156  H   HIE B 132     -33.142  15.295   8.966  1.00  0.00           H  
ATOM   2157  CA  HIE B 132     -31.829  13.804   9.751  1.00  0.00           C  
ATOM   2158  HA  HIE B 132     -32.232  13.044  10.419  1.00  0.00           H  
ATOM   2159  CB  HIE B 132     -31.858  13.278   8.309  1.00  0.00           C  
ATOM   2160  HB2 HIE B 132     -31.185  13.878   7.695  1.00  0.00           H  
ATOM   2161  HB3 HIE B 132     -32.866  13.393   7.915  1.00  0.00           H  
ATOM   2162  CG  HIE B 132     -31.515  11.824   8.137  1.00  0.00           C  
ATOM   2163  ND1 HIE B 132     -30.881  11.291   7.014  1.00  0.00           N  
ATOM   2164  CE1 HIE B 132     -30.918   9.957   7.171  1.00  0.00           C  
ATOM   2165  HE1 HIE B 132     -30.514   9.228   6.477  1.00  0.00           H  
ATOM   2166  NE2 HIE B 132     -31.573   9.644   8.299  1.00  0.00           N  
ATOM   2167  HE2 HIE B 132     -31.802   8.683   8.582  1.00  0.00           H  
ATOM   2168  CD2 HIE B 132     -31.962  10.803   8.924  1.00  0.00           C  
ATOM   2169  HD2 HIE B 132     -32.545  10.875   9.832  1.00  0.00           H  
ATOM   2170  C   HIE B 132     -30.394  14.090  10.222  1.00  0.00           C  
ATOM   2171  O   HIE B 132     -29.947  15.243  10.214  1.00  0.00           O  
ATOM   2172  N   HIE B 133     -29.663  13.054  10.635  1.00  0.00           N  
ATOM   2173  H   HIE B 133     -30.060  12.122  10.619  1.00  0.00           H  
ATOM   2174  CA  HIE B 133     -28.332  13.207  11.220  1.00  0.00           C  
ATOM   2175  HA  HIE B 133     -28.444  13.836  12.104  1.00  0.00           H  
ATOM   2176  CB  HIE B 133     -27.802  11.851  11.694  1.00  0.00           C  
ATOM   2177  HB2 HIE B 133     -26.828  12.000  12.158  1.00  0.00           H  
ATOM   2178  HB3 HIE B 133     -27.685  11.189  10.835  1.00  0.00           H  
ATOM   2179  CG  HIE B 133     -28.695  11.180  12.704  1.00  0.00           C  
ATOM   2180  ND1 HIE B 133     -29.903  10.540  12.420  1.00  0.00           N  
ATOM   2181  CE1 HIE B 133     -30.348  10.064  13.594  1.00  0.00           C  
ATOM   2182  HE1 HIE B 133     -31.243   9.468  13.717  1.00  0.00           H  
ATOM   2183  NE2 HIE B 133     -29.488  10.372  14.582  1.00  0.00           N  
ATOM   2184  HE2 HIE B 133     -29.528   9.995  15.530  1.00  0.00           H  
ATOM   2185  CD2 HIE B 133     -28.439  11.081  14.040  1.00  0.00           C  
ATOM   2186  HD2 HIE B 133     -27.563  11.456  14.552  1.00  0.00           H  
ATOM   2187  C   HIE B 133     -27.338  13.907  10.281  1.00  0.00           C  
ATOM   2188  O   HIE B 133     -27.252  13.626   9.087  1.00  0.00           O  
ATOM   2189  N   LYS B 134     -26.570  14.830  10.856  1.00  0.00           N  
ATOM   2190  H   LYS B 134     -26.686  14.949  11.857  1.00  0.00           H  
ATOM   2191  CA  LYS B 134     -25.508  15.614  10.218  1.00  0.00           C  
ATOM   2192  HA  LYS B 134     -25.603  15.541   9.137  1.00  0.00           H  
ATOM   2193  CB  LYS B 134     -25.612  17.089  10.654  1.00  0.00           C  
ATOM   2194  HB2 LYS B 134     -25.400  17.148  11.722  1.00  0.00           H  
ATOM   2195  HB3 LYS B 134     -24.840  17.667  10.143  1.00  0.00           H  
ATOM   2196  CG  LYS B 134     -26.978  17.753  10.410  1.00  0.00           C  
ATOM   2197  HG2 LYS B 134     -27.765  17.163  10.881  1.00  0.00           H  
ATOM   2198  HG3 LYS B 134     -26.965  18.730  10.896  1.00  0.00           H  
ATOM   2199  CD  LYS B 134     -27.296  17.958   8.921  1.00  0.00           C  
ATOM   2200  HD2 LYS B 134     -26.546  18.625   8.495  1.00  0.00           H  
ATOM   2201  HD3 LYS B 134     -27.271  17.008   8.385  1.00  0.00           H  
ATOM   2202  CE  LYS B 134     -28.674  18.611   8.769  1.00  0.00           C  
ATOM   2203  HE2 LYS B 134     -28.778  19.379   9.541  1.00  0.00           H  
ATOM   2204  HE3 LYS B 134     -28.739  19.107   7.796  1.00  0.00           H  
ATOM   2205  NZ  LYS B 134     -29.771  17.628   8.901  1.00  0.00           N  
ATOM   2206  HZ1 LYS B 134     -29.576  16.887   9.574  1.00  0.00           H  
ATOM   2207  HZ2 LYS B 134     -30.624  18.081   9.213  1.00  0.00           H  
ATOM   2208  HZ3 LYS B 134     -29.996  17.166   8.025  1.00  0.00           H  
ATOM   2209  C   LYS B 134     -24.148  15.058  10.620  1.00  0.00           C  
ATOM   2210  O   LYS B 134     -23.995  14.537  11.727  1.00  0.00           O  
ATOM   2211  N   VAL B 135     -23.141  15.251   9.773  1.00  0.00           N  
ATOM   2212  H   VAL B 135     -23.322  15.735   8.909  1.00  0.00           H  
ATOM   2213  CA  VAL B 135     -21.747  15.137  10.221  1.00  0.00           C  
ATOM   2214  HA  VAL B 135     -21.597  14.149  10.661  1.00  0.00           H  
ATOM   2215  CB  VAL B 135     -20.769  15.282   9.038  1.00  0.00           C  
ATOM   2216  HB  VAL B 135     -20.936  16.243   8.550  1.00  0.00           H  
ATOM   2217  CG1 VAL B 135     -19.308  15.214   9.489  1.00  0.00           C  
ATOM   2218 HG11 VAL B 135     -19.113  14.267   9.994  1.00  0.00           H  
ATOM   2219 HG12 VAL B 135     -18.662  15.295   8.615  1.00  0.00           H  
ATOM   2220 HG13 VAL B 135     -19.072  16.045  10.153  1.00  0.00           H  
ATOM   2221  CG2 VAL B 135     -20.979  14.164   8.007  1.00  0.00           C  
ATOM   2222 HG21 VAL B 135     -20.911  13.187   8.488  1.00  0.00           H  
ATOM   2223 HG22 VAL B 135     -21.955  14.271   7.543  1.00  0.00           H  
ATOM   2224 HG23 VAL B 135     -20.224  14.230   7.224  1.00  0.00           H  
ATOM   2225  C   VAL B 135     -21.505  16.192  11.315  1.00  0.00           C  
ATOM   2226  O   VAL B 135     -21.934  17.336  11.180  1.00  0.00           O  
ATOM   2227  N   LEU B 136     -20.870  15.789  12.418  1.00  0.00           N  
ATOM   2228  H   LEU B 136     -20.612  14.810  12.460  1.00  0.00           H  
ATOM   2229  CA  LEU B 136     -20.429  16.647  13.532  1.00  0.00           C  
ATOM   2230  HA  LEU B 136     -20.867  17.642  13.426  1.00  0.00           H  
ATOM   2231  CB  LEU B 136     -20.924  16.013  14.846  1.00  0.00           C  
ATOM   2232  HB2 LEU B 136     -22.007  16.032  14.824  1.00  0.00           H  
ATOM   2233  HB3 LEU B 136     -20.597  14.973  14.866  1.00  0.00           H  
ATOM   2234  CG  LEU B 136     -20.450  16.683  16.152  1.00  0.00           C  
ATOM   2235  HG  LEU B 136     -19.365  16.768  16.154  1.00  0.00           H  
ATOM   2236  CD1 LEU B 136     -21.063  18.071  16.337  1.00  0.00           C  
ATOM   2237 HD11 LEU B 136     -20.722  18.506  17.277  1.00  0.00           H  
ATOM   2238 HD12 LEU B 136     -20.738  18.725  15.526  1.00  0.00           H  
ATOM   2239 HD13 LEU B 136     -22.152  18.012  16.340  1.00  0.00           H  
ATOM   2240  CD2 LEU B 136     -20.827  15.829  17.365  1.00  0.00           C  
ATOM   2241 HD21 LEU B 136     -20.431  14.821  17.246  1.00  0.00           H  
ATOM   2242 HD22 LEU B 136     -20.407  16.274  18.267  1.00  0.00           H  
ATOM   2243 HD23 LEU B 136     -21.909  15.773  17.469  1.00  0.00           H  
ATOM   2244  C   LEU B 136     -18.905  16.815  13.545  1.00  0.00           C  
ATOM   2245  O   LEU B 136     -18.394  17.837  13.988  1.00  0.00           O  
ATOM   2246  N   GLN B 137     -18.183  15.800  13.072  1.00  0.00           N  
ATOM   2247  H   GLN B 137     -18.669  14.975  12.743  1.00  0.00           H  
ATOM   2248  CA  GLN B 137     -16.733  15.799  12.909  1.00  0.00           C  
ATOM   2249  HA  GLN B 137     -16.391  16.819  12.734  1.00  0.00           H  
ATOM   2250  CB  GLN B 137     -16.086  15.275  14.202  1.00  0.00           C  
ATOM   2251  HB2 GLN B 137     -16.418  15.907  15.027  1.00  0.00           H  
ATOM   2252  HB3 GLN B 137     -16.427  14.262  14.388  1.00  0.00           H  
ATOM   2253  CG  GLN B 137     -14.554  15.267  14.182  1.00  0.00           C  
ATOM   2254  HG2 GLN B 137     -14.194  14.479  13.517  1.00  0.00           H  
ATOM   2255  HG3 GLN B 137     -14.206  16.229  13.801  1.00  0.00           H  
ATOM   2256  CD  GLN B 137     -13.960  15.045  15.574  1.00  0.00           C  
ATOM   2257  OE1 GLN B 137     -14.550  14.473  16.478  1.00  0.00           O  
ATOM   2258  NE2 GLN B 137     -12.760  15.528  15.805  1.00  0.00           N  
ATOM   2259 HE21 GLN B 137     -12.379  15.385  16.723  1.00  0.00           H  
ATOM   2260 HE22 GLN B 137     -12.264  16.008  15.078  1.00  0.00           H  
ATOM   2261  C   GLN B 137     -16.414  14.955  11.673  1.00  0.00           C  
ATOM   2262  O   GLN B 137     -16.980  13.870  11.522  1.00  0.00           O  
ATOM   2263  N   GLU B 138     -15.596  15.490  10.764  1.00  0.00           N  
ATOM   2264  H   GLU B 138     -15.141  16.368  10.958  1.00  0.00           H  
ATOM   2265  CA  GLU B 138     -15.478  14.986   9.388  1.00  0.00           C  
ATOM   2266  HA  GLU B 138     -16.489  14.905   9.013  1.00  0.00           H  
ATOM   2267  CB  GLU B 138     -14.731  16.008   8.512  1.00  0.00           C  
ATOM   2268  HB2 GLU B 138     -13.914  16.458   9.079  1.00  0.00           H  
ATOM   2269  HB3 GLU B 138     -14.305  15.492   7.651  1.00  0.00           H  
ATOM   2270  CG  GLU B 138     -15.673  17.099   7.981  1.00  0.00           C  
ATOM   2271  HG2 GLU B 138     -16.585  16.625   7.607  1.00  0.00           H  
ATOM   2272  HG3 GLU B 138     -15.952  17.771   8.797  1.00  0.00           H  
ATOM   2273  CD  GLU B 138     -15.016  17.894   6.843  1.00  0.00           C  
ATOM   2274  OE1 GLU B 138     -13.839  18.279   7.004  1.00  0.00           O  
ATOM   2275  OE2 GLU B 138     -15.690  18.086   5.804  1.00  0.00           O  
ATOM   2276  C   GLU B 138     -14.836  13.589   9.241  1.00  0.00           C  
ATOM   2277  O   GLU B 138     -14.087  13.162  10.122  1.00  0.00           O  
ATOM   2278  N   PRO B 139     -15.099  12.891   8.115  1.00  0.00           N  
ATOM   2279  CD  PRO B 139     -16.169  13.152   7.160  1.00  0.00           C  
ATOM   2280  HD2 PRO B 139     -15.786  13.789   6.365  1.00  0.00           H  
ATOM   2281  HD3 PRO B 139     -17.049  13.601   7.616  1.00  0.00           H  
ATOM   2282  CG  PRO B 139     -16.553  11.788   6.607  1.00  0.00           C  
ATOM   2283  HG2 PRO B 139     -17.018  11.858   5.629  1.00  0.00           H  
ATOM   2284  HG3 PRO B 139     -17.220  11.281   7.303  1.00  0.00           H  
ATOM   2285  CB  PRO B 139     -15.206  11.078   6.554  1.00  0.00           C  
ATOM   2286  HB2 PRO B 139     -14.712  11.324   5.614  1.00  0.00           H  
ATOM   2287  HB3 PRO B 139     -15.342  10.004   6.639  1.00  0.00           H  
ATOM   2288  CA  PRO B 139     -14.432  11.641   7.759  1.00  0.00           C  
ATOM   2289  HA  PRO B 139     -14.539  10.951   8.584  1.00  0.00           H  
ATOM   2290  C   PRO B 139     -12.928  11.801   7.501  1.00  0.00           C  
ATOM   2291  O   PRO B 139     -12.496  12.166   6.408  1.00  0.00           O  
ATOM   2292  N   THR B 140     -12.114  11.457   8.501  1.00  0.00           N  
ATOM   2293  H   THR B 140     -12.554  11.145   9.363  1.00  0.00           H  
ATOM   2294  CA  THR B 140     -10.693  11.146   8.281  1.00  0.00           C  
ATOM   2295  HA  THR B 140     -10.323  11.803   7.496  1.00  0.00           H  
ATOM   2296  CB  THR B 140      -9.857  11.442   9.535  1.00  0.00           C  
ATOM   2297  HB  THR B 140     -10.099  12.444   9.893  1.00  0.00           H  
ATOM   2298  CG2 THR B 140     -10.057  10.449  10.682  1.00  0.00           C  
ATOM   2299 HG21 THR B 140      -9.732   9.452  10.388  1.00  0.00           H  
ATOM   2300 HG22 THR B 140      -9.473  10.774  11.542  1.00  0.00           H  
ATOM   2301 HG23 THR B 140     -11.109  10.417  10.966  1.00  0.00           H  
ATOM   2302  OG1 THR B 140      -8.493  11.417   9.177  1.00  0.00           O  
ATOM   2303  HG1 THR B 140      -8.297  12.245   8.731  1.00  0.00           H  
ATOM   2304  C   THR B 140     -10.529   9.703   7.780  1.00  0.00           C  
ATOM   2305  O   THR B 140     -11.482   8.921   7.806  1.00  0.00           O  
ATOM   2306  N   CYS B 141      -9.340   9.320   7.303  1.00  0.00           N  
ATOM   2307  H   CYS B 141      -8.561   9.964   7.368  1.00  0.00           H  
ATOM   2308  CA  CYS B 141      -9.061   7.947   6.889  1.00  0.00           C  
ATOM   2309  HA  CYS B 141      -9.537   7.282   7.602  1.00  0.00           H  
ATOM   2310  CB  CYS B 141      -9.685   7.721   5.503  1.00  0.00           C  
ATOM   2311  HB2 CYS B 141     -10.756   7.918   5.556  1.00  0.00           H  
ATOM   2312  HB3 CYS B 141      -9.239   8.412   4.789  1.00  0.00           H  
ATOM   2313  SG  CYS B 141      -9.430   6.014   4.945  1.00  0.00           S  
ATOM   2314  HG  CYS B 141      -8.162   6.187   4.546  1.00  0.00           H  
ATOM   2315  C   CYS B 141      -7.557   7.642   6.901  1.00  0.00           C  
ATOM   2316  O   CYS B 141      -6.778   8.443   6.389  1.00  0.00           O  
ATOM   2317  N   VAL B 142      -7.159   6.480   7.431  1.00  0.00           N  
ATOM   2318  H   VAL B 142      -7.878   5.860   7.799  1.00  0.00           H  
ATOM   2319  CA  VAL B 142      -5.757   6.013   7.482  1.00  0.00           C  
ATOM   2320  HA  VAL B 142      -5.150   6.708   6.907  1.00  0.00           H  
ATOM   2321  CB  VAL B 142      -5.191   5.990   8.916  1.00  0.00           C  
ATOM   2322  HB  VAL B 142      -4.184   5.572   8.876  1.00  0.00           H  
ATOM   2323  CG1 VAL B 142      -5.073   7.401   9.501  1.00  0.00           C  
ATOM   2324 HG11 VAL B 142      -4.467   8.021   8.839  1.00  0.00           H  
ATOM   2325 HG12 VAL B 142      -4.589   7.357  10.476  1.00  0.00           H  
ATOM   2326 HG13 VAL B 142      -6.058   7.855   9.609  1.00  0.00           H  
ATOM   2327  CG2 VAL B 142      -6.014   5.115   9.876  1.00  0.00           C  
ATOM   2328 HG21 VAL B 142      -6.033   4.084   9.522  1.00  0.00           H  
ATOM   2329 HG22 VAL B 142      -5.556   5.131  10.864  1.00  0.00           H  
ATOM   2330 HG23 VAL B 142      -7.036   5.488   9.953  1.00  0.00           H  
ATOM   2331  C   VAL B 142      -5.589   4.643   6.825  1.00  0.00           C  
ATOM   2332  O   VAL B 142      -6.490   3.812   6.903  1.00  0.00           O  
ATOM   2333  N   SER B 143      -4.447   4.384   6.180  1.00  0.00           N  
ATOM   2334  H   SER B 143      -3.721   5.094   6.200  1.00  0.00           H  
ATOM   2335  CA  SER B 143      -4.181   3.136   5.438  1.00  0.00           C  
ATOM   2336  HA  SER B 143      -5.124   2.625   5.253  1.00  0.00           H  
ATOM   2337  CB  SER B 143      -3.555   3.454   4.076  1.00  0.00           C  
ATOM   2338  HB2 SER B 143      -4.115   4.247   3.584  1.00  0.00           H  
ATOM   2339  HB3 SER B 143      -2.524   3.784   4.211  1.00  0.00           H  
ATOM   2340  OG  SER B 143      -3.588   2.304   3.258  1.00  0.00           O  
ATOM   2341  HG  SER B 143      -4.524   2.159   3.049  1.00  0.00           H  
ATOM   2342  C   SER B 143      -3.262   2.165   6.181  1.00  0.00           C  
ATOM   2343  O   SER B 143      -2.245   2.593   6.720  1.00  0.00           O  
ATOM   2344  N   ASP B 144      -3.540   0.856   6.149  1.00  0.00           N  
ATOM   2345  H   ASP B 144      -4.416   0.534   5.745  1.00  0.00           H  
ATOM   2346  CA  ASP B 144      -2.558  -0.171   6.538  1.00  0.00           C  
ATOM   2347  HA  ASP B 144      -1.991   0.211   7.386  1.00  0.00           H  
ATOM   2348  CB  ASP B 144      -3.267  -1.442   7.025  1.00  0.00           C  
ATOM   2349  HB2 ASP B 144      -2.540  -2.033   7.582  1.00  0.00           H  
ATOM   2350  HB3 ASP B 144      -4.056  -1.161   7.723  1.00  0.00           H  
ATOM   2351  CG  ASP B 144      -3.864  -2.362   5.955  1.00  0.00           C  
ATOM   2352  OD1 ASP B 144      -3.836  -2.079   4.735  1.00  0.00           O  
ATOM   2353  OD2 ASP B 144      -4.323  -3.452   6.358  1.00  0.00           O  
ATOM   2354  C   ASP B 144      -1.537  -0.493   5.429  1.00  0.00           C  
ATOM   2355  O   ASP B 144      -0.580  -1.236   5.663  1.00  0.00           O  
ATOM   2356  N   TYR B 145      -1.742   0.071   4.236  1.00  0.00           N  
ATOM   2357  H   TYR B 145      -2.538   0.691   4.157  1.00  0.00           H  
ATOM   2358  CA  TYR B 145      -0.936  -0.107   3.029  1.00  0.00           C  
ATOM   2359  HA  TYR B 145      -1.530   0.339   2.238  1.00  0.00           H  
ATOM   2360  CB  TYR B 145       0.355   0.726   3.124  1.00  0.00           C  
ATOM   2361  HB2 TYR B 145       0.221   1.503   3.878  1.00  0.00           H  
ATOM   2362  HB3 TYR B 145       1.167   0.088   3.466  1.00  0.00           H  
ATOM   2363  CG  TYR B 145       0.742   1.425   1.834  1.00  0.00           C  
ATOM   2364  CD1 TYR B 145      -0.066   2.473   1.350  1.00  0.00           C  
ATOM   2365  HD1 TYR B 145      -0.961   2.760   1.888  1.00  0.00           H  
ATOM   2366  CE1 TYR B 145       0.294   3.155   0.173  1.00  0.00           C  
ATOM   2367  HE1 TYR B 145      -0.323   3.945  -0.224  1.00  0.00           H  
ATOM   2368  CZ  TYR B 145       1.483   2.817  -0.503  1.00  0.00           C  
ATOM   2369  OH  TYR B 145       1.860   3.534  -1.589  1.00  0.00           O  
ATOM   2370  HH  TYR B 145       2.735   3.261  -1.953  1.00  0.00           H  
ATOM   2371  CE2 TYR B 145       2.289   1.762  -0.028  1.00  0.00           C  
ATOM   2372  HE2 TYR B 145       3.193   1.516  -0.561  1.00  0.00           H  
ATOM   2373  CD2 TYR B 145       1.910   1.059   1.135  1.00  0.00           C  
ATOM   2374  HD2 TYR B 145       2.528   0.257   1.508  1.00  0.00           H  
ATOM   2375  C   TYR B 145      -0.752  -1.573   2.585  1.00  0.00           C  
ATOM   2376  O   TYR B 145       0.288  -1.936   2.030  1.00  0.00           O  
ATOM   2377  N   MET B 146      -1.746  -2.436   2.837  1.00  0.00           N  
ATOM   2378  H   MET B 146      -2.534  -2.100   3.387  1.00  0.00           H  
ATOM   2379  CA  MET B 146      -1.748  -3.826   2.358  1.00  0.00           C  
ATOM   2380  HA  MET B 146      -1.275  -3.835   1.375  1.00  0.00           H  
ATOM   2381  CB  MET B 146      -0.904  -4.707   3.297  1.00  0.00           C  
ATOM   2382  HB2 MET B 146      -0.714  -5.651   2.790  1.00  0.00           H  
ATOM   2383  HB3 MET B 146       0.057  -4.237   3.471  1.00  0.00           H  
ATOM   2384  CG  MET B 146      -1.548  -4.996   4.659  1.00  0.00           C  
ATOM   2385  HG2 MET B 146      -1.633  -4.054   5.204  1.00  0.00           H  
ATOM   2386  HG3 MET B 146      -2.553  -5.391   4.515  1.00  0.00           H  
ATOM   2387  SD  MET B 146      -0.623  -6.177   5.682  1.00  0.00           S  
ATOM   2388  CE  MET B 146      -0.830  -7.710   4.737  1.00  0.00           C  
ATOM   2389  HE1 MET B 146      -0.410  -8.538   5.307  1.00  0.00           H  
ATOM   2390  HE2 MET B 146      -1.890  -7.892   4.555  1.00  0.00           H  
ATOM   2391  HE3 MET B 146      -0.305  -7.634   3.784  1.00  0.00           H  
ATOM   2392  C   MET B 146      -3.123  -4.485   2.170  1.00  0.00           C  
ATOM   2393  O   MET B 146      -3.165  -5.597   1.651  1.00  0.00           O  
ATOM   2394  N   SER B 147      -4.220  -3.909   2.667  1.00  0.00           N  
ATOM   2395  H   SER B 147      -4.122  -3.037   3.183  1.00  0.00           H  
ATOM   2396  CA  SER B 147      -5.525  -4.580   2.702  1.00  0.00           C  
ATOM   2397  HA  SER B 147      -5.725  -5.039   1.733  1.00  0.00           H  
ATOM   2398  CB  SER B 147      -5.430  -5.688   3.763  1.00  0.00           C  
ATOM   2399  HB2 SER B 147      -4.707  -6.439   3.445  1.00  0.00           H  
ATOM   2400  HB3 SER B 147      -5.061  -5.236   4.680  1.00  0.00           H  
ATOM   2401  OG  SER B 147      -6.651  -6.333   4.048  1.00  0.00           O  
ATOM   2402  HG  SER B 147      -7.057  -6.574   3.210  1.00  0.00           H  
ATOM   2403  C   SER B 147      -6.683  -3.628   3.026  1.00  0.00           C  
ATOM   2404  O   SER B 147      -7.702  -3.656   2.332  1.00  0.00           O  
ATOM   2405  N   ILE B 148      -6.537  -2.810   4.075  1.00  0.00           N  
ATOM   2406  H   ILE B 148      -5.617  -2.754   4.509  1.00  0.00           H  
ATOM   2407  CA  ILE B 148      -7.613  -2.024   4.692  1.00  0.00           C  
ATOM   2408  HA  ILE B 148      -8.460  -1.983   4.011  1.00  0.00           H  
ATOM   2409  CB  ILE B 148      -8.093  -2.680   6.015  1.00  0.00           C  
ATOM   2410  HB  ILE B 148      -7.208  -2.881   6.623  1.00  0.00           H  
ATOM   2411  CG2 ILE B 148      -9.005  -1.757   6.851  1.00  0.00           C  
ATOM   2412 HG21 ILE B 148      -9.412  -2.302   7.705  1.00  0.00           H  
ATOM   2413 HG22 ILE B 148      -8.437  -0.913   7.238  1.00  0.00           H  
ATOM   2414 HG23 ILE B 148      -9.830  -1.383   6.244  1.00  0.00           H  
ATOM   2415  CG1 ILE B 148      -8.797  -4.037   5.787  1.00  0.00           C  
ATOM   2416 HG12 ILE B 148      -8.198  -4.643   5.116  1.00  0.00           H  
ATOM   2417 HG13 ILE B 148      -8.832  -4.567   6.737  1.00  0.00           H  
ATOM   2418  CD1 ILE B 148     -10.223  -3.973   5.223  1.00  0.00           C  
ATOM   2419 HD11 ILE B 148     -10.546  -4.978   4.956  1.00  0.00           H  
ATOM   2420 HD12 ILE B 148     -10.902  -3.593   5.982  1.00  0.00           H  
ATOM   2421 HD13 ILE B 148     -10.260  -3.338   4.339  1.00  0.00           H  
ATOM   2422  C   ILE B 148      -7.153  -0.587   4.939  1.00  0.00           C  
ATOM   2423  O   ILE B 148      -6.155  -0.329   5.615  1.00  0.00           O  
ATOM   2424  N   SER B 149      -7.974   0.364   4.506  1.00  0.00           N  
ATOM   2425  H   SER B 149      -8.790   0.082   3.969  1.00  0.00           H  
ATOM   2426  CA  SER B 149      -7.932   1.730   5.018  1.00  0.00           C  
ATOM   2427  HA  SER B 149      -7.065   1.840   5.664  1.00  0.00           H  
ATOM   2428  CB  SER B 149      -7.757   2.739   3.883  1.00  0.00           C  
ATOM   2429  HB2 SER B 149      -8.633   2.728   3.235  1.00  0.00           H  
ATOM   2430  HB3 SER B 149      -7.650   3.733   4.315  1.00  0.00           H  
ATOM   2431  OG  SER B 149      -6.592   2.429   3.124  1.00  0.00           O  
ATOM   2432  HG  SER B 149      -6.835   1.705   2.532  1.00  0.00           H  
ATOM   2433  C   SER B 149      -9.164   1.979   5.890  1.00  0.00           C  
ATOM   2434  O   SER B 149     -10.285   1.681   5.481  1.00  0.00           O  
ATOM   2435  N   BCN B 150      -8.975   2.456   7.118  1.00  0.00           N  
ATOM   2436  H27 BCN B 150      -8.043   2.781   7.359  1.00  0.00           H  
ATOM   2437  C2  BCN B 150     -10.065   2.745   8.025  1.00  0.00           C  
ATOM   2438  H   BCN B 150     -10.918   2.131   7.741  1.00  0.00           H  
ATOM   2439  C4  BCN B 150      -9.760   2.374   9.479  1.00  0.00           C  
ATOM   2440  H1  BCN B 150      -8.997   3.058   9.876  1.00  0.00           H  
ATOM   2441  H2  BCN B 150     -10.666   2.535  10.081  1.00  0.00           H  
ATOM   2442  C5  BCN B 150      -9.269   0.922   9.665  1.00  0.00           C  
ATOM   2443  H3  BCN B 150      -9.967   0.223   9.186  1.00  0.00           H  
ATOM   2444  H4  BCN B 150      -8.297   0.798   9.169  1.00  0.00           H  
ATOM   2445  C6  BCN B 150      -9.127   0.582  11.165  1.00  0.00           C  
ATOM   2446  H8  BCN B 150     -10.121   0.498  11.623  1.00  0.00           H  
ATOM   2447  H9  BCN B 150      -8.617   1.408  11.677  1.00  0.00           H  
ATOM   2448  C7  BCN B 150      -8.323  -0.705  11.415  1.00  0.00           C  
ATOM   2449  H5  BCN B 150      -8.207  -0.849  12.498  1.00  0.00           H  
ATOM   2450  H6  BCN B 150      -7.317  -0.602  10.985  1.00  0.00           H  
ATOM   2451  N2  BCN B 150      -8.967  -1.895  10.854  1.00  0.00           N  
ATOM   2452  H7  BCN B 150      -9.769  -1.816  10.239  1.00  0.00           H  
ATOM   2453  C8  BCN B 150      -8.547  -3.158  11.155  1.00  0.00           C  
ATOM   2454  O1  BCN B 150      -7.593  -3.422  11.861  1.00  0.00           O  
ATOM   2455  O2  BCN B 150      -9.384  -4.050  10.586  1.00  0.00           O  
ATOM   2456  C9  BCN B 150      -9.193  -5.436  10.911  1.00  0.00           C  
ATOM   2457  H21 BCN B 150      -9.150  -5.561  12.001  1.00  0.00           H  
ATOM   2458  H22 BCN B 150      -8.247  -5.803  10.490  1.00  0.00           H  
ATOM   2459  C10 BCN B 150     -10.366  -6.252  10.362  1.00  0.00           C  
ATOM   2460  H23 BCN B 150     -10.475  -7.206  10.875  1.00  0.00           H  
ATOM   2461  C11 BCN B 150     -10.663  -6.269   8.878  1.00  0.00           C  
ATOM   2462  H12 BCN B 150     -10.103  -5.570   8.265  1.00  0.00           H  
ATOM   2463  C12 BCN B 150     -10.849  -7.628   8.152  1.00  0.00           C  
ATOM   2464  H13 BCN B 150     -11.289  -8.356   8.846  1.00  0.00           H  
ATOM   2465  H14 BCN B 150      -9.863  -8.027   7.881  1.00  0.00           H  
ATOM   2466  C13 BCN B 150     -11.732  -7.557   6.867  1.00  0.00           C  
ATOM   2467  H19 BCN B 150     -11.267  -6.928   6.099  1.00  0.00           H  
ATOM   2468  H20 BCN B 150     -11.905  -8.557   6.450  1.00  0.00           H  
ATOM   2469  C14 BCN B 150     -12.982  -6.969   7.313  1.00  0.00           C  
ATOM   2470  C15 BCN B 150     -13.735  -6.437   8.067  1.00  0.00           C  
ATOM   2471  C16 BCN B 150     -14.173  -5.829   9.311  1.00  0.00           C  
ATOM   2472  H17 BCN B 150     -15.119  -6.270   9.649  1.00  0.00           H  
ATOM   2473  H18 BCN B 150     -14.313  -4.749   9.176  1.00  0.00           H  
ATOM   2474  C17 BCN B 150     -13.019  -6.121  10.319  1.00  0.00           C  
ATOM   2475  H15 BCN B 150     -13.269  -5.660  11.283  1.00  0.00           H  
ATOM   2476  H16 BCN B 150     -12.963  -7.203  10.503  1.00  0.00           H  
ATOM   2477  C18 BCN B 150     -11.637  -5.596   9.854  1.00  0.00           C  
ATOM   2478  H11 BCN B 150     -11.656  -4.510   9.775  1.00  0.00           H  
ATOM   2479  C3  BCN B 150     -10.472   4.197   7.928  1.00  0.00           C  
ATOM   2480  O3  BCN B 150      -9.713   5.077   8.306  1.00  0.00           O  
ATOM   2481  N   CYS B 151     -11.681   4.462   7.427  1.00  0.00           N  
ATOM   2482  H   CYS B 151     -12.272   3.689   7.138  1.00  0.00           H  
ATOM   2483  CA  CYS B 151     -12.314   5.773   7.545  1.00  0.00           C  
ATOM   2484  HA  CYS B 151     -11.539   6.531   7.571  1.00  0.00           H  
ATOM   2485  CB  CYS B 151     -13.157   6.024   6.292  1.00  0.00           C  
ATOM   2486  HB2 CYS B 151     -12.481   6.064   5.439  1.00  0.00           H  
ATOM   2487  HB3 CYS B 151     -13.863   5.202   6.160  1.00  0.00           H  
ATOM   2488  SG  CYS B 151     -14.076   7.582   6.360  1.00  0.00           S  
ATOM   2489  HG  CYS B 151     -13.034   8.386   6.640  1.00  0.00           H  
ATOM   2490  C   CYS B 151     -13.095   5.888   8.861  1.00  0.00           C  
ATOM   2491  O   CYS B 151     -13.706   4.919   9.312  1.00  0.00           O  
ATOM   2492  N   GLU B 152     -13.077   7.068   9.479  1.00  0.00           N  
ATOM   2493  H   GLU B 152     -12.587   7.843   9.041  1.00  0.00           H  
ATOM   2494  CA  GLU B 152     -13.747   7.338  10.753  1.00  0.00           C  
ATOM   2495  HA  GLU B 152     -14.576   6.643  10.863  1.00  0.00           H  
ATOM   2496  CB  GLU B 152     -12.770   7.063  11.910  1.00  0.00           C  
ATOM   2497  HB2 GLU B 152     -12.553   5.994  11.915  1.00  0.00           H  
ATOM   2498  HB3 GLU B 152     -11.835   7.596  11.738  1.00  0.00           H  
ATOM   2499  CG  GLU B 152     -13.324   7.471  13.281  1.00  0.00           C  
ATOM   2500  HG2 GLU B 152     -13.210   8.551  13.414  1.00  0.00           H  
ATOM   2501  HG3 GLU B 152     -14.392   7.243  13.312  1.00  0.00           H  
ATOM   2502  CD  GLU B 152     -12.641   6.703  14.419  1.00  0.00           C  
ATOM   2503  OE1 GLU B 152     -13.014   5.521  14.615  1.00  0.00           O  
ATOM   2504  OE2 GLU B 152     -11.807   7.308  15.126  1.00  0.00           O  
ATOM   2505  C   GLU B 152     -14.325   8.761  10.787  1.00  0.00           C  
ATOM   2506  O   GLU B 152     -13.662   9.715  10.387  1.00  0.00           O  
ATOM   2507  N   TRP B 153     -15.567   8.906  11.260  1.00  0.00           N  
ATOM   2508  H   TRP B 153     -16.052   8.072  11.581  1.00  0.00           H  
ATOM   2509  CA  TRP B 153     -16.265  10.191  11.417  1.00  0.00           C  
ATOM   2510  HA  TRP B 153     -15.518  10.969  11.586  1.00  0.00           H  
ATOM   2511  CB  TRP B 153     -17.027  10.551  10.132  1.00  0.00           C  
ATOM   2512  HB2 TRP B 153     -17.323  11.599  10.175  1.00  0.00           H  
ATOM   2513  HB3 TRP B 153     -16.339  10.456   9.306  1.00  0.00           H  
ATOM   2514  CG  TRP B 153     -18.226   9.739   9.756  1.00  0.00           C  
ATOM   2515  CD1 TRP B 153     -19.500   9.983  10.135  1.00  0.00           C  
ATOM   2516  HD1 TRP B 153     -19.810  10.792  10.785  1.00  0.00           H  
ATOM   2517  NE1 TRP B 153     -20.341   9.055   9.553  1.00  0.00           N  
ATOM   2518  HE1 TRP B 153     -21.340   9.037   9.715  1.00  0.00           H  
ATOM   2519  CE2 TRP B 153     -19.650   8.185   8.735  1.00  0.00           C  
ATOM   2520  CZ2 TRP B 153     -20.046   7.117   7.917  1.00  0.00           C  
ATOM   2521  HZ2 TRP B 153     -21.087   6.845   7.850  1.00  0.00           H  
ATOM   2522  CH2 TRP B 153     -19.073   6.421   7.179  1.00  0.00           C  
ATOM   2523  HH2 TRP B 153     -19.359   5.600   6.534  1.00  0.00           H  
ATOM   2524  CZ3 TRP B 153     -17.721   6.791   7.287  1.00  0.00           C  
ATOM   2525  HZ3 TRP B 153     -16.968   6.258   6.725  1.00  0.00           H  
ATOM   2526  CE3 TRP B 153     -17.332   7.851   8.128  1.00  0.00           C  
ATOM   2527  HE3 TRP B 153     -16.288   8.121   8.208  1.00  0.00           H  
ATOM   2528  CD2 TRP B 153     -18.286   8.581   8.868  1.00  0.00           C  
ATOM   2529  C   TRP B 153     -17.208  10.190  12.627  1.00  0.00           C  
ATOM   2530  O   TRP B 153     -17.364   9.187  13.331  1.00  0.00           O  
ATOM   2531  N   LYS B 154     -17.879  11.322  12.871  1.00  0.00           N  
ATOM   2532  H   LYS B 154     -17.694  12.120  12.265  1.00  0.00           H  
ATOM   2533  CA  LYS B 154     -18.831  11.490  13.981  1.00  0.00           C  
ATOM   2534  HA  LYS B 154     -19.126  10.499  14.328  1.00  0.00           H  
ATOM   2535  CB  LYS B 154     -18.125  12.231  15.126  1.00  0.00           C  
ATOM   2536  HB2 LYS B 154     -17.046  12.150  14.977  1.00  0.00           H  
ATOM   2537  HB3 LYS B 154     -18.397  13.288  15.106  1.00  0.00           H  
ATOM   2538  CG  LYS B 154     -18.435  11.647  16.508  1.00  0.00           C  
ATOM   2539  HG2 LYS B 154     -19.494  11.762  16.743  1.00  0.00           H  
ATOM   2540  HG3 LYS B 154     -18.179  10.587  16.507  1.00  0.00           H  
ATOM   2541  CD  LYS B 154     -17.574  12.370  17.552  1.00  0.00           C  
ATOM   2542  HD2 LYS B 154     -16.559  12.481  17.162  1.00  0.00           H  
ATOM   2543  HD3 LYS B 154     -17.986  13.365  17.735  1.00  0.00           H  
ATOM   2544  CE  LYS B 154     -17.502  11.574  18.857  1.00  0.00           C  
ATOM   2545  HE2 LYS B 154     -18.491  11.563  19.327  1.00  0.00           H  
ATOM   2546  HE3 LYS B 154     -17.227  10.542  18.615  1.00  0.00           H  
ATOM   2547  NZ  LYS B 154     -16.486  12.164  19.763  1.00  0.00           N  
ATOM   2548  HZ1 LYS B 154     -16.747  13.107  20.017  1.00  0.00           H  
ATOM   2549  HZ2 LYS B 154     -16.378  11.607  20.601  1.00  0.00           H  
ATOM   2550  HZ3 LYS B 154     -15.593  12.207  19.285  1.00  0.00           H  
ATOM   2551  C   LYS B 154     -20.102  12.203  13.532  1.00  0.00           C  
ATOM   2552  O   LYS B 154     -20.038  13.145  12.746  1.00  0.00           O  
ATOM   2553  N   MET B 155     -21.245  11.766  14.048  1.00  0.00           N  
ATOM   2554  H   MET B 155     -21.195  10.988  14.696  1.00  0.00           H  
ATOM   2555  CA  MET B 155     -22.577  12.317  13.776  1.00  0.00           C  
ATOM   2556  HA  MET B 155     -22.531  12.917  12.867  1.00  0.00           H  
ATOM   2557  CB  MET B 155     -23.581  11.174  13.542  1.00  0.00           C  
ATOM   2558  HB2 MET B 155     -23.673  10.583  14.455  1.00  0.00           H  
ATOM   2559  HB3 MET B 155     -24.559  11.595  13.314  1.00  0.00           H  
ATOM   2560  CG  MET B 155     -23.154  10.243  12.399  1.00  0.00           C  
ATOM   2561  HG2 MET B 155     -22.232   9.741  12.690  1.00  0.00           H  
ATOM   2562  HG3 MET B 155     -23.915   9.473  12.276  1.00  0.00           H  
ATOM   2563  SD  MET B 155     -22.870  11.036  10.789  1.00  0.00           S  
ATOM   2564  CE  MET B 155     -24.566  11.531  10.390  1.00  0.00           C  
ATOM   2565  HE1 MET B 155     -25.227  10.664  10.403  1.00  0.00           H  
ATOM   2566  HE2 MET B 155     -24.910  12.258  11.119  1.00  0.00           H  
ATOM   2567  HE3 MET B 155     -24.601  11.981   9.402  1.00  0.00           H  
ATOM   2568  C   MET B 155     -23.055  13.236  14.907  1.00  0.00           C  
ATOM   2569  O   MET B 155     -22.622  13.099  16.050  1.00  0.00           O  
ATOM   2570  N   ASN B 156     -23.960  14.167  14.600  1.00  0.00           N  
ATOM   2571  H   ASN B 156     -24.236  14.252  13.626  1.00  0.00           H  
ATOM   2572  CA  ASN B 156     -24.487  15.166  15.550  1.00  0.00           C  
ATOM   2573  HA  ASN B 156     -23.650  15.549  16.131  1.00  0.00           H  
ATOM   2574  CB  ASN B 156     -25.089  16.346  14.768  1.00  0.00           C  
ATOM   2575  HB2 ASN B 156     -25.189  17.186  15.454  1.00  0.00           H  
ATOM   2576  HB3 ASN B 156     -24.421  16.647  13.962  1.00  0.00           H  
ATOM   2577  CG  ASN B 156     -26.461  16.034  14.189  1.00  0.00           C  
ATOM   2578  OD1 ASN B 156     -26.705  14.972  13.641  1.00  0.00           O  
ATOM   2579  ND2 ASN B 156     -27.402  16.941  14.287  1.00  0.00           N  
ATOM   2580 HD21 ASN B 156     -28.316  16.678  13.960  1.00  0.00           H  
ATOM   2581 HD22 ASN B 156     -27.241  17.775  14.822  1.00  0.00           H  
ATOM   2582  C   ASN B 156     -25.481  14.625  16.599  1.00  0.00           C  
ATOM   2583  O   ASN B 156     -25.913  15.374  17.471  1.00  0.00           O  
ATOM   2584  N   GLY B 157     -25.839  13.347  16.520  1.00  0.00           N  
ATOM   2585  H   GLY B 157     -25.450  12.793  15.771  1.00  0.00           H  
ATOM   2586  CA  GLY B 157     -26.668  12.641  17.489  1.00  0.00           C  
ATOM   2587  HA2 GLY B 157     -26.375  12.928  18.499  1.00  0.00           H  
ATOM   2588  HA3 GLY B 157     -27.715  12.902  17.336  1.00  0.00           H  
ATOM   2589  C   GLY B 157     -26.501  11.130  17.322  1.00  0.00           C  
ATOM   2590  O   GLY B 157     -25.890  10.695  16.340  1.00  0.00           O  
ATOM   2591  N   PRO B 158     -27.011  10.309  18.254  1.00  0.00           N  
ATOM   2592  CD  PRO B 158     -27.731  10.690  19.459  1.00  0.00           C  
ATOM   2593  HD2 PRO B 158     -28.526  11.403  19.238  1.00  0.00           H  
ATOM   2594  HD3 PRO B 158     -27.034  11.111  20.185  1.00  0.00           H  
ATOM   2595  CG  PRO B 158     -28.326   9.390  20.006  1.00  0.00           C  
ATOM   2596  HG2 PRO B 158     -29.311   9.227  19.567  1.00  0.00           H  
ATOM   2597  HG3 PRO B 158     -28.390   9.402  21.095  1.00  0.00           H  
ATOM   2598  CB  PRO B 158     -27.356   8.317  19.506  1.00  0.00           C  
ATOM   2599  HB2 PRO B 158     -27.833   7.340  19.425  1.00  0.00           H  
ATOM   2600  HB3 PRO B 158     -26.494   8.266  20.173  1.00  0.00           H  
ATOM   2601  CA  PRO B 158     -26.911   8.861  18.147  1.00  0.00           C  
ATOM   2602  HA  PRO B 158     -25.870   8.607  17.982  1.00  0.00           H  
ATOM   2603  C   PRO B 158     -27.749   8.307  16.984  1.00  0.00           C  
ATOM   2604  O   PRO B 158     -28.886   8.730  16.774  1.00  0.00           O  
ATOM   2605  N   THR B 159     -27.193   7.351  16.237  1.00  0.00           N  
ATOM   2606  H   THR B 159     -26.267   7.018  16.497  1.00  0.00           H  
ATOM   2607  CA  THR B 159     -27.813   6.686  15.077  1.00  0.00           C  
ATOM   2608  HA  THR B 159     -28.888   6.621  15.238  1.00  0.00           H  
ATOM   2609  CB  THR B 159     -27.581   7.476  13.774  1.00  0.00           C  
ATOM   2610  HB  THR B 159     -28.039   8.451  13.880  1.00  0.00           H  
ATOM   2611  CG2 THR B 159     -26.114   7.685  13.394  1.00  0.00           C  
ATOM   2612 HG21 THR B 159     -26.063   8.272  12.478  1.00  0.00           H  
ATOM   2613 HG22 THR B 159     -25.601   8.226  14.189  1.00  0.00           H  
ATOM   2614 HG23 THR B 159     -25.627   6.726  13.232  1.00  0.00           H  
ATOM   2615  OG1 THR B 159     -28.199   6.819  12.694  1.00  0.00           O  
ATOM   2616  HG1 THR B 159     -28.828   7.428  12.288  1.00  0.00           H  
ATOM   2617  C   THR B 159     -27.274   5.263  14.941  1.00  0.00           C  
ATOM   2618  O   THR B 159     -26.115   5.020  15.278  1.00  0.00           O  
ATOM   2619  N   GLN B 160     -28.089   4.319  14.456  1.00  0.00           N  
ATOM   2620  H   GLN B 160     -29.004   4.598  14.132  1.00  0.00           H  
ATOM   2621  CA  GLN B 160     -27.616   2.988  14.059  1.00  0.00           C  
ATOM   2622  HA  GLN B 160     -26.824   2.683  14.744  1.00  0.00           H  
ATOM   2623  CB  GLN B 160     -28.749   1.956  14.204  1.00  0.00           C  
ATOM   2624  HB2 GLN B 160     -29.102   2.005  15.235  1.00  0.00           H  
ATOM   2625  HB3 GLN B 160     -29.580   2.206  13.542  1.00  0.00           H  
ATOM   2626  CG  GLN B 160     -28.262   0.523  13.906  1.00  0.00           C  
ATOM   2627  HG2 GLN B 160     -28.319   0.342  12.835  1.00  0.00           H  
ATOM   2628  HG3 GLN B 160     -27.214   0.436  14.196  1.00  0.00           H  
ATOM   2629  CD  GLN B 160     -29.028  -0.583  14.638  1.00  0.00           C  
ATOM   2630  OE1 GLN B 160     -30.038  -0.395  15.298  1.00  0.00           O  
ATOM   2631  NE2 GLN B 160     -28.561  -1.812  14.562  1.00  0.00           N  
ATOM   2632 HE21 GLN B 160     -29.071  -2.516  15.062  1.00  0.00           H  
ATOM   2633 HE22 GLN B 160     -27.724  -2.000  14.035  1.00  0.00           H  
ATOM   2634  C   GLN B 160     -26.997   3.084  12.653  1.00  0.00           C  
ATOM   2635  O   GLN B 160     -27.642   2.805  11.638  1.00  0.00           O  
ATOM   2636  N   CYS B 161     -25.764   3.591  12.600  1.00  0.00           N  
ATOM   2637  H   CYS B 161     -25.281   3.715  13.483  1.00  0.00           H  
ATOM   2638  CA  CYS B 161     -25.158   4.154  11.392  1.00  0.00           C  
ATOM   2639  HA  CYS B 161     -25.782   4.983  11.051  1.00  0.00           H  
ATOM   2640  CB  CYS B 161     -23.772   4.709  11.748  1.00  0.00           C  
ATOM   2641  HB2 CYS B 161     -23.341   5.180  10.867  1.00  0.00           H  
ATOM   2642  HB3 CYS B 161     -23.853   5.449  12.544  1.00  0.00           H  
ATOM   2643  SG  CYS B 161     -22.638   3.399  12.262  1.00  0.00           S  
ATOM   2644  HG  CYS B 161     -23.367   2.924  13.287  1.00  0.00           H  
ATOM   2645  C   CYS B 161     -25.078   3.162  10.224  1.00  0.00           C  
ATOM   2646  O   CYS B 161     -25.273   3.577   9.086  1.00  0.00           O  
ATOM   2647  N   SER B 162     -24.877   1.871  10.500  1.00  0.00           N  
ATOM   2648  H   SER B 162     -24.759   1.597  11.467  1.00  0.00           H  
ATOM   2649  CA  SER B 162     -24.833   0.779   9.519  1.00  0.00           C  
ATOM   2650  HA  SER B 162     -24.033   0.985   8.807  1.00  0.00           H  
ATOM   2651  CB  SER B 162     -24.481  -0.521  10.263  1.00  0.00           C  
ATOM   2652  HB2 SER B 162     -24.623  -1.378   9.602  1.00  0.00           H  
ATOM   2653  HB3 SER B 162     -23.435  -0.490  10.558  1.00  0.00           H  
ATOM   2654  OG  SER B 162     -25.245  -0.688  11.447  1.00  0.00           O  
ATOM   2655  HG  SER B 162     -24.636  -1.063  12.115  1.00  0.00           H  
ATOM   2656  C   SER B 162     -26.123   0.613   8.697  1.00  0.00           C  
ATOM   2657  O   SER B 162     -26.089  -0.020   7.641  1.00  0.00           O  
ATOM   2658  N   THR B 163     -27.244   1.194   9.145  1.00  0.00           N  
ATOM   2659  H   THR B 163     -27.184   1.690  10.024  1.00  0.00           H  
ATOM   2660  CA  THR B 163     -28.538   1.167   8.436  1.00  0.00           C  
ATOM   2661  HA  THR B 163     -28.511   0.376   7.687  1.00  0.00           H  
ATOM   2662  CB  THR B 163     -29.686   0.825   9.402  1.00  0.00           C  
ATOM   2663  HB  THR B 163     -30.608   0.758   8.823  1.00  0.00           H  
ATOM   2664  CG2 THR B 163     -29.487  -0.519  10.107  1.00  0.00           C  
ATOM   2665 HG21 THR B 163     -28.562  -0.521  10.683  1.00  0.00           H  
ATOM   2666 HG22 THR B 163     -30.327  -0.704  10.777  1.00  0.00           H  
ATOM   2667 HG23 THR B 163     -29.444  -1.315   9.364  1.00  0.00           H  
ATOM   2668  OG1 THR B 163     -29.876   1.810  10.393  1.00  0.00           O  
ATOM   2669  HG1 THR B 163     -29.027   2.041  10.803  1.00  0.00           H  
ATOM   2670  C   THR B 163     -28.865   2.458   7.673  1.00  0.00           C  
ATOM   2671  O   THR B 163     -29.530   2.391   6.643  1.00  0.00           O  
ATOM   2672  N   GLU B 164     -28.409   3.623   8.151  1.00  0.00           N  
ATOM   2673  H   GLU B 164     -27.844   3.593   8.986  1.00  0.00           H  
ATOM   2674  CA  GLU B 164     -28.775   4.955   7.622  1.00  0.00           C  
ATOM   2675  HA  GLU B 164     -29.669   4.882   6.997  1.00  0.00           H  
ATOM   2676  CB  GLU B 164     -29.099   5.882   8.809  1.00  0.00           C  
ATOM   2677  HB2 GLU B 164     -28.372   5.697   9.602  1.00  0.00           H  
ATOM   2678  HB3 GLU B 164     -28.986   6.926   8.513  1.00  0.00           H  
ATOM   2679  CG  GLU B 164     -30.518   5.683   9.374  1.00  0.00           C  
ATOM   2680  HG2 GLU B 164     -30.807   4.633   9.308  1.00  0.00           H  
ATOM   2681  HG3 GLU B 164     -30.496   5.950  10.434  1.00  0.00           H  
ATOM   2682  CD  GLU B 164     -31.564   6.564   8.665  1.00  0.00           C  
ATOM   2683  OE1 GLU B 164     -32.411   7.181   9.349  1.00  0.00           O  
ATOM   2684  OE2 GLU B 164     -31.489   6.761   7.432  1.00  0.00           O  
ATOM   2685  C   GLU B 164     -27.685   5.601   6.747  1.00  0.00           C  
ATOM   2686  O   GLU B 164     -27.979   6.481   5.936  1.00  0.00           O  
ATOM   2687  N   LEU B 165     -26.424   5.180   6.892  1.00  0.00           N  
ATOM   2688  H   LEU B 165     -26.253   4.398   7.519  1.00  0.00           H  
ATOM   2689  CA  LEU B 165     -25.263   5.773   6.221  1.00  0.00           C  
ATOM   2690  HA  LEU B 165     -25.598   6.579   5.570  1.00  0.00           H  
ATOM   2691  CB  LEU B 165     -24.301   6.365   7.269  1.00  0.00           C  
ATOM   2692  HB2 LEU B 165     -24.040   5.567   7.960  1.00  0.00           H  
ATOM   2693  HB3 LEU B 165     -23.387   6.682   6.769  1.00  0.00           H  
ATOM   2694  CG  LEU B 165     -24.851   7.551   8.083  1.00  0.00           C  
ATOM   2695  HG  LEU B 165     -25.835   7.312   8.485  1.00  0.00           H  
ATOM   2696  CD1 LEU B 165     -23.906   7.839   9.246  1.00  0.00           C  
ATOM   2697 HD11 LEU B 165     -22.911   8.061   8.869  1.00  0.00           H  
ATOM   2698 HD12 LEU B 165     -24.284   8.682   9.815  1.00  0.00           H  
ATOM   2699 HD13 LEU B 165     -23.867   6.978   9.905  1.00  0.00           H  
ATOM   2700  CD2 LEU B 165     -24.932   8.835   7.262  1.00  0.00           C  
ATOM   2701 HD21 LEU B 165     -25.337   9.642   7.870  1.00  0.00           H  
ATOM   2702 HD22 LEU B 165     -23.948   9.112   6.887  1.00  0.00           H  
ATOM   2703 HD23 LEU B 165     -25.595   8.674   6.419  1.00  0.00           H  
ATOM   2704  C   LEU B 165     -24.543   4.757   5.324  1.00  0.00           C  
ATOM   2705  O   LEU B 165     -24.522   3.554   5.588  1.00  0.00           O  
ATOM   2706  N   ARG B 166     -23.897   5.245   4.260  1.00  0.00           N  
ATOM   2707  H   ARG B 166     -23.969   6.243   4.078  1.00  0.00           H  
ATOM   2708  CA  ARG B 166     -23.137   4.405   3.319  1.00  0.00           C  
ATOM   2709  HA  ARG B 166     -22.629   3.617   3.881  1.00  0.00           H  
ATOM   2710  CB  ARG B 166     -24.132   3.756   2.350  1.00  0.00           C  
ATOM   2711  HB2 ARG B 166     -24.892   3.225   2.927  1.00  0.00           H  
ATOM   2712  HB3 ARG B 166     -24.627   4.547   1.784  1.00  0.00           H  
ATOM   2713  CG  ARG B 166     -23.481   2.756   1.383  1.00  0.00           C  
ATOM   2714  HG2 ARG B 166     -22.786   3.277   0.725  1.00  0.00           H  
ATOM   2715  HG3 ARG B 166     -22.934   2.005   1.954  1.00  0.00           H  
ATOM   2716  CD  ARG B 166     -24.550   2.049   0.541  1.00  0.00           C  
ATOM   2717  HD2 ARG B 166     -24.064   1.319  -0.111  1.00  0.00           H  
ATOM   2718  HD3 ARG B 166     -25.212   1.497   1.211  1.00  0.00           H  
ATOM   2719  NE  ARG B 166     -25.350   3.012  -0.247  1.00  0.00           N  
ATOM   2720  HE  ARG B 166     -26.125   3.444   0.231  1.00  0.00           H  
ATOM   2721  CZ  ARG B 166     -25.129   3.390  -1.494  1.00  0.00           C  
ATOM   2722  NH1 ARG B 166     -24.140   2.905  -2.191  1.00  0.00           N  
ATOM   2723 HH11 ARG B 166     -23.426   2.359  -1.719  1.00  0.00           H  
ATOM   2724 HH12 ARG B 166     -23.966   3.208  -3.127  1.00  0.00           H  
ATOM   2725  NH2 ARG B 166     -25.896   4.277  -2.070  1.00  0.00           N  
ATOM   2726 HH21 ARG B 166     -26.633   4.729  -1.552  1.00  0.00           H  
ATOM   2727 HH22 ARG B 166     -25.705   4.583  -3.006  1.00  0.00           H  
ATOM   2728  C   ARG B 166     -22.084   5.221   2.578  1.00  0.00           C  
ATOM   2729  O   ARG B 166     -22.377   6.309   2.094  1.00  0.00           O  
ATOM   2730  N   LEU B 167     -20.874   4.687   2.466  1.00  0.00           N  
ATOM   2731  H   LEU B 167     -20.718   3.754   2.834  1.00  0.00           H  
ATOM   2732  CA  LEU B 167     -19.736   5.322   1.808  1.00  0.00           C  
ATOM   2733  HA  LEU B 167     -19.924   6.394   1.755  1.00  0.00           H  
ATOM   2734  CB  LEU B 167     -18.504   5.076   2.707  1.00  0.00           C  
ATOM   2735  HB2 LEU B 167     -18.785   5.313   3.735  1.00  0.00           H  
ATOM   2736  HB3 LEU B 167     -18.261   4.012   2.673  1.00  0.00           H  
ATOM   2737  CG  LEU B 167     -17.231   5.876   2.376  1.00  0.00           C  
ATOM   2738  HG  LEU B 167     -16.873   5.609   1.382  1.00  0.00           H  
ATOM   2739  CD1 LEU B 167     -17.470   7.388   2.441  1.00  0.00           C  
ATOM   2740 HD11 LEU B 167     -17.920   7.658   3.397  1.00  0.00           H  
ATOM   2741 HD12 LEU B 167     -16.524   7.917   2.336  1.00  0.00           H  
ATOM   2742 HD13 LEU B 167     -18.121   7.700   1.628  1.00  0.00           H  
ATOM   2743  CD2 LEU B 167     -16.152   5.542   3.406  1.00  0.00           C  
ATOM   2744 HD21 LEU B 167     -15.244   6.103   3.191  1.00  0.00           H  
ATOM   2745 HD22 LEU B 167     -16.491   5.801   4.409  1.00  0.00           H  
ATOM   2746 HD23 LEU B 167     -15.927   4.475   3.373  1.00  0.00           H  
ATOM   2747  C   LEU B 167     -19.567   4.805   0.367  1.00  0.00           C  
ATOM   2748  O   LEU B 167     -19.762   3.615   0.096  1.00  0.00           O  
ATOM   2749  N   LEU B 168     -19.201   5.692  -0.558  1.00  0.00           N  
ATOM   2750  H   LEU B 168     -19.150   6.668  -0.280  1.00  0.00           H  
ATOM   2751  CA  LEU B 168     -18.637   5.364  -1.872  1.00  0.00           C  
ATOM   2752  HA  LEU B 168     -18.658   4.286  -2.020  1.00  0.00           H  
ATOM   2753  CB  LEU B 168     -19.421   6.041  -3.013  1.00  0.00           C  
ATOM   2754  HB2 LEU B 168     -19.779   7.018  -2.691  1.00  0.00           H  
ATOM   2755  HB3 LEU B 168     -18.724   6.210  -3.836  1.00  0.00           H  
ATOM   2756  CG  LEU B 168     -20.585   5.207  -3.570  1.00  0.00           C  
ATOM   2757  HG  LEU B 168     -20.280   4.165  -3.655  1.00  0.00           H  
ATOM   2758  CD1 LEU B 168     -21.825   5.303  -2.682  1.00  0.00           C  
ATOM   2759 HD11 LEU B 168     -22.661   4.829  -3.183  1.00  0.00           H  
ATOM   2760 HD12 LEU B 168     -22.069   6.347  -2.497  1.00  0.00           H  
ATOM   2761 HD13 LEU B 168     -21.637   4.809  -1.730  1.00  0.00           H  
ATOM   2762  CD2 LEU B 168     -20.966   5.697  -4.968  1.00  0.00           C  
ATOM   2763 HD21 LEU B 168     -21.283   6.739  -4.930  1.00  0.00           H  
ATOM   2764 HD22 LEU B 168     -21.767   5.081  -5.373  1.00  0.00           H  
ATOM   2765 HD23 LEU B 168     -20.107   5.611  -5.633  1.00  0.00           H  
ATOM   2766  C   LEU B 168     -17.171   5.800  -1.936  1.00  0.00           C  
ATOM   2767  O   LEU B 168     -16.794   6.814  -1.341  1.00  0.00           O  
ATOM   2768  N   TYR B 169     -16.375   5.058  -2.709  1.00  0.00           N  
ATOM   2769  H   TYR B 169     -16.759   4.231  -3.161  1.00  0.00           H  
ATOM   2770  CA  TYR B 169     -14.981   5.386  -2.993  1.00  0.00           C  
ATOM   2771  HA  TYR B 169     -14.898   6.472  -2.976  1.00  0.00           H  
ATOM   2772  CB  TYR B 169     -14.062   4.845  -1.887  1.00  0.00           C  
ATOM   2773  HB2 TYR B 169     -13.077   5.288  -2.037  1.00  0.00           H  
ATOM   2774  HB3 TYR B 169     -14.426   5.219  -0.930  1.00  0.00           H  
ATOM   2775  CG  TYR B 169     -13.900   3.336  -1.758  1.00  0.00           C  
ATOM   2776  CD1 TYR B 169     -14.948   2.538  -1.248  1.00  0.00           C  
ATOM   2777  HD1 TYR B 169     -15.906   2.982  -1.020  1.00  0.00           H  
ATOM   2778  CE1 TYR B 169     -14.715   1.180  -0.944  1.00  0.00           C  
ATOM   2779  HE1 TYR B 169     -15.498   0.571  -0.517  1.00  0.00           H  
ATOM   2780  CZ  TYR B 169     -13.449   0.604  -1.198  1.00  0.00           C  
ATOM   2781  OH  TYR B 169     -13.233  -0.707  -0.923  1.00  0.00           O  
ATOM   2782  HH  TYR B 169     -12.313  -0.960  -1.117  1.00  0.00           H  
ATOM   2783  CE2 TYR B 169     -12.411   1.393  -1.736  1.00  0.00           C  
ATOM   2784  HE2 TYR B 169     -11.448   0.945  -1.942  1.00  0.00           H  
ATOM   2785  CD2 TYR B 169     -12.636   2.759  -1.991  1.00  0.00           C  
ATOM   2786  HD2 TYR B 169     -11.821   3.370  -2.342  1.00  0.00           H  
ATOM   2787  C   TYR B 169     -14.552   4.926  -4.393  1.00  0.00           C  
ATOM   2788  O   TYR B 169     -14.881   3.828  -4.832  1.00  0.00           O  
ATOM   2789  N   GLN B 170     -13.791   5.767  -5.097  1.00  0.00           N  
ATOM   2790  H   GLN B 170     -13.543   6.660  -4.686  1.00  0.00           H  
ATOM   2791  CA  GLN B 170     -13.319   5.515  -6.466  1.00  0.00           C  
ATOM   2792  HA  GLN B 170     -13.210   4.439  -6.620  1.00  0.00           H  
ATOM   2793  CB  GLN B 170     -14.362   6.055  -7.462  1.00  0.00           C  
ATOM   2794  HB2 GLN B 170     -15.331   5.604  -7.243  1.00  0.00           H  
ATOM   2795  HB3 GLN B 170     -14.454   7.133  -7.327  1.00  0.00           H  
ATOM   2796  CG  GLN B 170     -14.003   5.763  -8.930  1.00  0.00           C  
ATOM   2797  HG2 GLN B 170     -13.073   6.261  -9.193  1.00  0.00           H  
ATOM   2798  HG3 GLN B 170     -13.866   4.691  -9.055  1.00  0.00           H  
ATOM   2799  CD  GLN B 170     -15.069   6.239  -9.912  1.00  0.00           C  
ATOM   2800  OE1 GLN B 170     -15.767   7.218  -9.705  1.00  0.00           O  
ATOM   2801  NE2 GLN B 170     -15.253   5.559 -11.018  1.00  0.00           N  
ATOM   2802 HE21 GLN B 170     -15.949   5.893 -11.652  1.00  0.00           H  
ATOM   2803 HE22 GLN B 170     -14.706   4.723 -11.213  1.00  0.00           H  
ATOM   2804  C   GLN B 170     -11.955   6.179  -6.683  1.00  0.00           C  
ATOM   2805  O   GLN B 170     -11.728   7.262  -6.141  1.00  0.00           O  
ATOM   2806  N   LEU B 171     -11.051   5.540  -7.439  1.00  0.00           N  
ATOM   2807  H   LEU B 171     -11.327   4.676  -7.881  1.00  0.00           H  
ATOM   2808  CA  LEU B 171      -9.744   6.097  -7.820  1.00  0.00           C  
ATOM   2809  HA  LEU B 171      -9.262   6.503  -6.931  1.00  0.00           H  
ATOM   2810  CB  LEU B 171      -8.850   4.991  -8.420  1.00  0.00           C  
ATOM   2811  HB2 LEU B 171      -9.440   4.464  -9.162  1.00  0.00           H  
ATOM   2812  HB3 LEU B 171      -8.014   5.452  -8.945  1.00  0.00           H  
ATOM   2813  CG  LEU B 171      -8.272   3.961  -7.437  1.00  0.00           C  
ATOM   2814  HG  LEU B 171      -9.064   3.573  -6.800  1.00  0.00           H  
ATOM   2815  CD1 LEU B 171      -7.650   2.798  -8.215  1.00  0.00           C  
ATOM   2816 HD11 LEU B 171      -7.249   2.061  -7.518  1.00  0.00           H  
ATOM   2817 HD12 LEU B 171      -8.408   2.323  -8.840  1.00  0.00           H  
ATOM   2818 HD13 LEU B 171      -6.841   3.166  -8.847  1.00  0.00           H  
ATOM   2819  CD2 LEU B 171      -7.171   4.588  -6.584  1.00  0.00           C  
ATOM   2820 HD21 LEU B 171      -6.400   5.021  -7.221  1.00  0.00           H  
ATOM   2821 HD22 LEU B 171      -7.589   5.358  -5.937  1.00  0.00           H  
ATOM   2822 HD23 LEU B 171      -6.714   3.817  -5.964  1.00  0.00           H  
ATOM   2823  C   LEU B 171      -9.869   7.241  -8.845  1.00  0.00           C  
ATOM   2824  O   LEU B 171     -10.724   7.219  -9.724  1.00  0.00           O  
ATOM   2825  N   VAL B 172      -8.935   8.194  -8.773  1.00  0.00           N  
ATOM   2826  H   VAL B 172      -8.358   8.204  -7.938  1.00  0.00           H  
ATOM   2827  CA  VAL B 172      -8.720   9.272  -9.765  1.00  0.00           C  
ATOM   2828  HA  VAL B 172      -9.693   9.666 -10.054  1.00  0.00           H  
ATOM   2829  CB  VAL B 172      -7.926  10.422  -9.092  1.00  0.00           C  
ATOM   2830  HB  VAL B 172      -7.025  10.004  -8.640  1.00  0.00           H  
ATOM   2831  CG1 VAL B 172      -7.495  11.568 -10.019  1.00  0.00           C  
ATOM   2832 HG11 VAL B 172      -6.773  11.209 -10.752  1.00  0.00           H  
ATOM   2833 HG12 VAL B 172      -8.363  11.972 -10.542  1.00  0.00           H  
ATOM   2834 HG13 VAL B 172      -7.017  12.361  -9.443  1.00  0.00           H  
ATOM   2835  CG2 VAL B 172      -8.768  11.076  -7.982  1.00  0.00           C  
ATOM   2836 HG21 VAL B 172      -8.168  11.812  -7.448  1.00  0.00           H  
ATOM   2837 HG22 VAL B 172      -9.639  11.568  -8.416  1.00  0.00           H  
ATOM   2838 HG23 VAL B 172      -9.113  10.334  -7.265  1.00  0.00           H  
ATOM   2839  C   VAL B 172      -8.066   8.767 -11.073  1.00  0.00           C  
ATOM   2840  O   VAL B 172      -8.083   9.464 -12.085  1.00  0.00           O  
ATOM   2841  N   PHE B 173      -7.517   7.543 -11.092  1.00  0.00           N  
ATOM   2842  H   PHE B 173      -7.592   6.987 -10.259  1.00  0.00           H  
ATOM   2843  CA  PHE B 173      -7.088   6.868 -12.325  1.00  0.00           C  
ATOM   2844  HA  PHE B 173      -6.447   7.548 -12.889  1.00  0.00           H  
ATOM   2845  CB  PHE B 173      -6.279   5.601 -12.004  1.00  0.00           C  
ATOM   2846  HB2 PHE B 173      -5.376   5.888 -11.464  1.00  0.00           H  
ATOM   2847  HB3 PHE B 173      -6.868   4.964 -11.342  1.00  0.00           H  
ATOM   2848  CG  PHE B 173      -5.885   4.791 -13.234  1.00  0.00           C  
ATOM   2849  CD1 PHE B 173      -4.729   5.125 -13.959  1.00  0.00           C  
ATOM   2850  HD1 PHE B 173      -4.116   5.937 -13.625  1.00  0.00           H  
ATOM   2851  CE1 PHE B 173      -4.359   4.399 -15.107  1.00  0.00           C  
ATOM   2852  HE1 PHE B 173      -3.465   4.658 -15.657  1.00  0.00           H  
ATOM   2853  CZ  PHE B 173      -5.156   3.329 -15.543  1.00  0.00           C  
ATOM   2854  HZ  PHE B 173      -4.887   2.776 -16.432  1.00  0.00           H  
ATOM   2855  CE2 PHE B 173      -6.309   2.984 -14.821  1.00  0.00           C  
ATOM   2856  HE2 PHE B 173      -6.940   2.175 -15.163  1.00  0.00           H  
ATOM   2857  CD2 PHE B 173      -6.666   3.704 -13.669  1.00  0.00           C  
ATOM   2858  HD2 PHE B 173      -7.567   3.430 -13.144  1.00  0.00           H  
ATOM   2859  C   PHE B 173      -8.296   6.511 -13.198  1.00  0.00           C  
ATOM   2860  O   PHE B 173      -9.267   5.929 -12.707  1.00  0.00           O  
ATOM   2861  N   LEU B 174      -8.215   6.826 -14.492  1.00  0.00           N  
ATOM   2862  H   LEU B 174      -7.361   7.254 -14.815  1.00  0.00           H  
ATOM   2863  CA  LEU B 174      -9.278   6.622 -15.476  1.00  0.00           C  
ATOM   2864  HA  LEU B 174     -10.085   7.309 -15.223  1.00  0.00           H  
ATOM   2865  CB  LEU B 174      -8.749   7.015 -16.873  1.00  0.00           C  
ATOM   2866  HB2 LEU B 174      -9.595   6.936 -17.556  1.00  0.00           H  
ATOM   2867  HB3 LEU B 174      -8.450   8.064 -16.863  1.00  0.00           H  
ATOM   2868  CG  LEU B 174      -7.583   6.159 -17.433  1.00  0.00           C  
ATOM   2869  HG  LEU B 174      -7.683   5.120 -17.126  1.00  0.00           H  
ATOM   2870  CD1 LEU B 174      -7.633   6.189 -18.960  1.00  0.00           C  
ATOM   2871 HD11 LEU B 174      -7.560   7.218 -19.312  1.00  0.00           H  
ATOM   2872 HD12 LEU B 174      -8.566   5.745 -19.303  1.00  0.00           H  
ATOM   2873 HD13 LEU B 174      -6.805   5.607 -19.360  1.00  0.00           H  
ATOM   2874  CD2 LEU B 174      -6.195   6.665 -17.026  1.00  0.00           C  
ATOM   2875 HD21 LEU B 174      -6.063   7.705 -17.325  1.00  0.00           H  
ATOM   2876 HD22 LEU B 174      -5.426   6.055 -17.498  1.00  0.00           H  
ATOM   2877 HD23 LEU B 174      -6.062   6.585 -15.952  1.00  0.00           H  
ATOM   2878  C   LEU B 174      -9.873   5.196 -15.468  1.00  0.00           C  
ATOM   2879  O   LEU B 174      -9.162   4.217 -15.280  1.00  0.00           O  
ATOM   2880  N   LEU B 175     -11.177   5.077 -15.747  1.00  0.00           N  
ATOM   2881  H   LEU B 175     -11.698   5.928 -15.881  1.00  0.00           H  
ATOM   2882  CA  LEU B 175     -11.904   3.800 -15.925  1.00  0.00           C  
ATOM   2883  HA  LEU B 175     -12.943   4.063 -16.117  1.00  0.00           H  
ATOM   2884  CB  LEU B 175     -11.388   3.060 -17.185  1.00  0.00           C  
ATOM   2885  HB2 LEU B 175     -10.405   2.649 -16.947  1.00  0.00           H  
ATOM   2886  HB3 LEU B 175     -12.045   2.214 -17.385  1.00  0.00           H  
ATOM   2887  CG  LEU B 175     -11.260   3.895 -18.475  1.00  0.00           C  
ATOM   2888  HG  LEU B 175     -10.675   4.794 -18.283  1.00  0.00           H  
ATOM   2889  CD1 LEU B 175     -10.521   3.090 -19.544  1.00  0.00           C  
ATOM   2890 HD11 LEU B 175     -11.079   2.182 -19.773  1.00  0.00           H  
ATOM   2891 HD12 LEU B 175      -9.532   2.819 -19.172  1.00  0.00           H  
ATOM   2892 HD13 LEU B 175     -10.408   3.688 -20.447  1.00  0.00           H  
ATOM   2893  CD2 LEU B 175     -12.621   4.310 -19.039  1.00  0.00           C  
ATOM   2894 HD21 LEU B 175     -12.482   4.872 -19.962  1.00  0.00           H  
ATOM   2895 HD22 LEU B 175     -13.225   3.425 -19.241  1.00  0.00           H  
ATOM   2896 HD23 LEU B 175     -13.143   4.940 -18.321  1.00  0.00           H  
ATOM   2897  C   LEU B 175     -11.970   2.863 -14.688  1.00  0.00           C  
ATOM   2898  O   LEU B 175     -12.381   1.717 -14.830  1.00  0.00           O  
ATOM   2899  N   SER B 176     -11.594   3.331 -13.493  1.00  0.00           N  
ATOM   2900  H   SER B 176     -11.231   4.266 -13.449  1.00  0.00           H  
ATOM   2901  CA  SER B 176     -11.611   2.543 -12.246  1.00  0.00           C  
ATOM   2902  HA  SER B 176     -11.157   1.570 -12.439  1.00  0.00           H  
ATOM   2903  CB  SER B 176     -10.797   3.248 -11.157  1.00  0.00           C  
ATOM   2904  HB2 SER B 176     -11.254   4.212 -10.921  1.00  0.00           H  
ATOM   2905  HB3 SER B 176     -10.807   2.635 -10.254  1.00  0.00           H  
ATOM   2906  OG  SER B 176      -9.455   3.447 -11.550  1.00  0.00           O  
ATOM   2907  HG  SER B 176      -9.401   4.303 -12.016  1.00  0.00           H  
ATOM   2908  C   SER B 176     -13.011   2.314 -11.659  1.00  0.00           C  
ATOM   2909  O   SER B 176     -13.831   3.232 -11.651  1.00  0.00           O  
ATOM   2910  N   GLU B 177     -13.243   1.157 -11.030  1.00  0.00           N  
ATOM   2911  H   GLU B 177     -12.617   0.387 -11.212  1.00  0.00           H  
ATOM   2912  CA  GLU B 177     -14.473   0.852 -10.277  1.00  0.00           C  
ATOM   2913  HA  GLU B 177     -15.310   0.951 -10.971  1.00  0.00           H  
ATOM   2914  CB  GLU B 177     -14.442  -0.599  -9.751  1.00  0.00           C  
ATOM   2915  HB2 GLU B 177     -13.424  -0.981  -9.771  1.00  0.00           H  
ATOM   2916  HB3 GLU B 177     -14.772  -0.629  -8.716  1.00  0.00           H  
ATOM   2917  CG  GLU B 177     -15.352  -1.542 -10.540  1.00  0.00           C  
ATOM   2918  HG2 GLU B 177     -15.177  -2.570 -10.215  1.00  0.00           H  
ATOM   2919  HG3 GLU B 177     -16.394  -1.290 -10.314  1.00  0.00           H  
ATOM   2920  CD  GLU B 177     -15.100  -1.425 -12.043  1.00  0.00           C  
ATOM   2921  OE1 GLU B 177     -13.982  -1.784 -12.474  1.00  0.00           O  
ATOM   2922  OE2 GLU B 177     -16.009  -0.912 -12.728  1.00  0.00           O  
ATOM   2923  C   GLU B 177     -14.764   1.804  -9.100  1.00  0.00           C  
ATOM   2924  O   GLU B 177     -13.876   2.185  -8.327  1.00  0.00           O  
ATOM   2925  N   ALA B 178     -16.053   2.122  -8.939  1.00  0.00           N  
ATOM   2926  H   ALA B 178     -16.706   1.761  -9.618  1.00  0.00           H  
ATOM   2927  CA  ALA B 178     -16.619   2.796  -7.772  1.00  0.00           C  
ATOM   2928  HA  ALA B 178     -15.840   3.395  -7.300  1.00  0.00           H  
ATOM   2929  CB  ALA B 178     -17.731   3.745  -8.236  1.00  0.00           C  
ATOM   2930  HB1 ALA B 178     -18.525   3.179  -8.725  1.00  0.00           H  
ATOM   2931  HB2 ALA B 178     -18.144   4.266  -7.373  1.00  0.00           H  
ATOM   2932  HB3 ALA B 178     -17.325   4.479  -8.933  1.00  0.00           H  
ATOM   2933  C   ALA B 178     -17.120   1.769  -6.739  1.00  0.00           C  
ATOM   2934  O   ALA B 178     -18.187   1.169  -6.880  1.00  0.00           O  
ATOM   2935  N   HIE B 179     -16.337   1.570  -5.684  1.00  0.00           N  
ATOM   2936  H   HIE B 179     -15.522   2.167  -5.588  1.00  0.00           H  
ATOM   2937  CA  HIE B 179     -16.632   0.664  -4.576  1.00  0.00           C  
ATOM   2938  HA  HIE B 179     -17.123  -0.228  -4.969  1.00  0.00           H  
ATOM   2939  CB  HIE B 179     -15.294   0.238  -3.957  1.00  0.00           C  
ATOM   2940  HB2 HIE B 179     -14.796   1.132  -3.588  1.00  0.00           H  
ATOM   2941  HB3 HIE B 179     -15.480  -0.442  -3.125  1.00  0.00           H  
ATOM   2942  CG  HIE B 179     -14.355  -0.434  -4.924  1.00  0.00           C  
ATOM   2943  ND1 HIE B 179     -14.365  -1.790  -5.258  1.00  0.00           N  
ATOM   2944  CE1 HIE B 179     -13.467  -1.927  -6.243  1.00  0.00           C  
ATOM   2945  HE1 HIE B 179     -13.263  -2.856  -6.756  1.00  0.00           H  
ATOM   2946  NE2 HIE B 179     -12.898  -0.746  -6.532  1.00  0.00           N  
ATOM   2947  HE2 HIE B 179     -12.256  -0.578  -7.292  1.00  0.00           H  
ATOM   2948  CD2 HIE B 179     -13.446   0.210  -5.710  1.00  0.00           C  
ATOM   2949  HD2 HIE B 179     -13.262   1.273  -5.735  1.00  0.00           H  
ATOM   2950  C   HIE B 179     -17.569   1.321  -3.546  1.00  0.00           C  
ATOM   2951  O   HIE B 179     -17.707   2.545  -3.484  1.00  0.00           O  
ATOM   2952  N   THR B 180     -18.229   0.524  -2.699  1.00  0.00           N  
ATOM   2953  H   THR B 180     -18.080  -0.476  -2.738  1.00  0.00           H  
ATOM   2954  CA  THR B 180     -19.141   1.040  -1.658  1.00  0.00           C  
ATOM   2955  HA  THR B 180     -18.717   1.979  -1.307  1.00  0.00           H  
ATOM   2956  CB  THR B 180     -20.532   1.359  -2.249  1.00  0.00           C  
ATOM   2957  HB  THR B 180     -20.399   2.046  -3.084  1.00  0.00           H  
ATOM   2958  CG2 THR B 180     -21.287   0.134  -2.764  1.00  0.00           C  
ATOM   2959 HG21 THR B 180     -22.227   0.443  -3.217  1.00  0.00           H  
ATOM   2960 HG22 THR B 180     -20.689  -0.373  -3.524  1.00  0.00           H  
ATOM   2961 HG23 THR B 180     -21.489  -0.560  -1.950  1.00  0.00           H  
ATOM   2962  OG1 THR B 180     -21.374   1.984  -1.304  1.00  0.00           O  
ATOM   2963  HG1 THR B 180     -20.813   2.630  -0.828  1.00  0.00           H  
ATOM   2964  C   THR B 180     -19.212   0.118  -0.439  1.00  0.00           C  
ATOM   2965  O   THR B 180     -19.092  -1.099  -0.570  1.00  0.00           O  
ATOM   2966  N   CYS B 181     -19.377   0.701   0.749  1.00  0.00           N  
ATOM   2967  H   CYS B 181     -19.461   1.712   0.790  1.00  0.00           H  
ATOM   2968  CA  CYS B 181     -19.404  -0.009   2.031  1.00  0.00           C  
ATOM   2969  HA  CYS B 181     -19.873  -0.983   1.880  1.00  0.00           H  
ATOM   2970  CB  CYS B 181     -17.960  -0.255   2.512  1.00  0.00           C  
ATOM   2971  HB2 CYS B 181     -17.970  -0.623   3.540  1.00  0.00           H  
ATOM   2972  HB3 CYS B 181     -17.507  -1.020   1.880  1.00  0.00           H  
ATOM   2973  SG  CYS B 181     -16.918   1.235   2.428  1.00  0.00           S  
ATOM   2974  HG  CYS B 181     -15.900   0.732   3.148  1.00  0.00           H  
ATOM   2975  C   CYS B 181     -20.262   0.745   3.066  1.00  0.00           C  
ATOM   2976  O   CYS B 181     -20.427   1.962   2.986  1.00  0.00           O  
ATOM   2977  N   ILE B 182     -20.846   0.028   4.027  1.00  0.00           N  
ATOM   2978  H   ILE B 182     -20.638  -0.957   4.087  1.00  0.00           H  
ATOM   2979  CA  ILE B 182     -21.552   0.623   5.179  1.00  0.00           C  
ATOM   2980  HA  ILE B 182     -21.923   1.603   4.888  1.00  0.00           H  
ATOM   2981  CB  ILE B 182     -22.783  -0.221   5.587  1.00  0.00           C  
ATOM   2982  HB  ILE B 182     -23.193   0.208   6.503  1.00  0.00           H  
ATOM   2983  CG2 ILE B 182     -23.864  -0.078   4.500  1.00  0.00           C  
ATOM   2984 HG21 ILE B 182     -24.067   0.979   4.323  1.00  0.00           H  
ATOM   2985 HG22 ILE B 182     -23.545  -0.552   3.573  1.00  0.00           H  
ATOM   2986 HG23 ILE B 182     -24.797  -0.529   4.841  1.00  0.00           H  
ATOM   2987  CG1 ILE B 182     -22.433  -1.698   5.883  1.00  0.00           C  
ATOM   2988 HG12 ILE B 182     -22.062  -2.179   4.978  1.00  0.00           H  
ATOM   2989 HG13 ILE B 182     -21.645  -1.730   6.636  1.00  0.00           H  
ATOM   2990  CD1 ILE B 182     -23.614  -2.521   6.414  1.00  0.00           C  
ATOM   2991 HD11 ILE B 182     -24.038  -2.038   7.295  1.00  0.00           H  
ATOM   2992 HD12 ILE B 182     -24.384  -2.623   5.649  1.00  0.00           H  
ATOM   2993 HD13 ILE B 182     -23.266  -3.517   6.687  1.00  0.00           H  
ATOM   2994  C   ILE B 182     -20.577   0.842   6.351  1.00  0.00           C  
ATOM   2995  O   ILE B 182     -19.586   0.113   6.448  1.00  0.00           O  
ATOM   2996  N   PRO B 183     -20.796   1.847   7.219  1.00  0.00           N  
ATOM   2997  CD  PRO B 183     -21.844   2.857   7.147  1.00  0.00           C  
ATOM   2998  HD2 PRO B 183     -22.827   2.397   7.045  1.00  0.00           H  
ATOM   2999  HD3 PRO B 183     -21.646   3.529   6.311  1.00  0.00           H  
ATOM   3000  CG  PRO B 183     -21.778   3.633   8.463  1.00  0.00           C  
ATOM   3001  HG2 PRO B 183     -22.480   3.200   9.174  1.00  0.00           H  
ATOM   3002  HG3 PRO B 183     -21.980   4.692   8.321  1.00  0.00           H  
ATOM   3003  CB  PRO B 183     -20.351   3.398   8.948  1.00  0.00           C  
ATOM   3004  HB2 PRO B 183     -20.265   3.525  10.027  1.00  0.00           H  
ATOM   3005  HB3 PRO B 183     -19.674   4.077   8.436  1.00  0.00           H  
ATOM   3006  CA  PRO B 183     -20.083   1.963   8.487  1.00  0.00           C  
ATOM   3007  HA  PRO B 183     -19.014   1.805   8.353  1.00  0.00           H  
ATOM   3008  C   PRO B 183     -20.613   0.952   9.514  1.00  0.00           C  
ATOM   3009  O   PRO B 183     -21.592   0.254   9.256  1.00  0.00           O  
ATOM   3010  N   GLU B 184     -20.008   0.954  10.699  1.00  0.00           N  
ATOM   3011  H   GLU B 184     -19.172   1.519  10.803  1.00  0.00           H  
ATOM   3012  CA  GLU B 184     -20.547   0.383  11.931  1.00  0.00           C  
ATOM   3013  HA  GLU B 184     -21.628   0.316  11.813  1.00  0.00           H  
ATOM   3014  CB  GLU B 184     -19.986  -1.037  12.135  1.00  0.00           C  
ATOM   3015  HB2 GLU B 184     -20.155  -1.612  11.223  1.00  0.00           H  
ATOM   3016  HB3 GLU B 184     -18.907  -0.966  12.287  1.00  0.00           H  
ATOM   3017  CG  GLU B 184     -20.589  -1.833  13.304  1.00  0.00           C  
ATOM   3018  HG2 GLU B 184     -20.098  -2.808  13.330  1.00  0.00           H  
ATOM   3019  HG3 GLU B 184     -20.348  -1.339  14.248  1.00  0.00           H  
ATOM   3020  CD  GLU B 184     -22.111  -2.027  13.178  1.00  0.00           C  
ATOM   3021  OE1 GLU B 184     -22.536  -3.175  12.936  1.00  0.00           O  
ATOM   3022  OE2 GLU B 184     -22.856  -1.024  13.324  1.00  0.00           O  
ATOM   3023  C   GLU B 184     -20.273   1.329  13.120  1.00  0.00           C  
ATOM   3024  O   GLU B 184     -19.381   2.186  13.062  1.00  0.00           O  
ATOM   3025  N   ASN B 185     -21.071   1.232  14.183  1.00  0.00           N  
ATOM   3026  H   ASN B 185     -21.802   0.520  14.157  1.00  0.00           H  
ATOM   3027  CA  ASN B 185     -21.072   2.199  15.283  1.00  0.00           C  
ATOM   3028  HA  ASN B 185     -21.127   3.202  14.854  1.00  0.00           H  
ATOM   3029  CB  ASN B 185     -22.346   1.965  16.117  1.00  0.00           C  
ATOM   3030  HB2 ASN B 185     -22.640   0.915  16.083  1.00  0.00           H  
ATOM   3031  HB3 ASN B 185     -22.158   2.217  17.158  1.00  0.00           H  
ATOM   3032  CG  ASN B 185     -23.494   2.819  15.629  1.00  0.00           C  
ATOM   3033  OD1 ASN B 185     -24.331   2.409  14.845  1.00  0.00           O  
ATOM   3034  ND2 ASN B 185     -23.550   4.056  16.056  1.00  0.00           N  
ATOM   3035 HD21 ASN B 185     -24.383   4.585  15.815  1.00  0.00           H  
ATOM   3036 HD22 ASN B 185     -22.819   4.414  16.661  1.00  0.00           H  
ATOM   3037  C   ASN B 185     -19.796   2.166  16.154  1.00  0.00           C  
ATOM   3038  O   ASN B 185     -19.667   1.337  17.057  1.00  0.00           O  
ATOM   3039  N   ASN B 186     -18.904   3.155  15.992  1.00  0.00           N  
ATOM   3040  H   ASN B 186     -19.106   3.833  15.270  1.00  0.00           H  
ATOM   3041  CA  ASN B 186     -17.891   3.508  17.001  1.00  0.00           C  
ATOM   3042  HA  ASN B 186     -17.500   2.580  17.424  1.00  0.00           H  
ATOM   3043  CB  ASN B 186     -16.696   4.242  16.351  1.00  0.00           C  
ATOM   3044  HB2 ASN B 186     -16.319   3.640  15.524  1.00  0.00           H  
ATOM   3045  HB3 ASN B 186     -17.010   5.211  15.969  1.00  0.00           H  
ATOM   3046  CG  ASN B 186     -15.547   4.457  17.332  1.00  0.00           C  
ATOM   3047  OD1 ASN B 186     -15.643   4.200  18.522  1.00  0.00           O  
ATOM   3048  ND2 ASN B 186     -14.404   4.918  16.890  1.00  0.00           N  
ATOM   3049 HD21 ASN B 186     -13.659   5.045  17.547  1.00  0.00           H  
ATOM   3050 HD22 ASN B 186     -14.194   5.084  15.900  1.00  0.00           H  
ATOM   3051  C   ASN B 186     -18.567   4.277  18.164  1.00  0.00           C  
ATOM   3052  O   ASN B 186     -18.526   5.507  18.273  1.00  0.00           O  
ATOM   3053  N   GLY B 187     -19.283   3.523  19.004  1.00  0.00           N  
ATOM   3054  H   GLY B 187     -19.335   2.534  18.782  1.00  0.00           H  
ATOM   3055  CA  GLY B 187     -20.246   4.067  19.962  1.00  0.00           C  
ATOM   3056  HA2 GLY B 187     -20.567   3.270  20.633  1.00  0.00           H  
ATOM   3057  HA3 GLY B 187     -19.764   4.848  20.553  1.00  0.00           H  
ATOM   3058  C   GLY B 187     -21.482   4.657  19.267  1.00  0.00           C  
ATOM   3059  O   GLY B 187     -21.604   4.642  18.045  1.00  0.00           O  
ATOM   3060  N   GLY B 188     -22.431   5.200  20.038  1.00  0.00           N  
ATOM   3061  H   GLY B 188     -22.308   5.167  21.038  1.00  0.00           H  
ATOM   3062  CA  GLY B 188     -23.749   5.599  19.509  1.00  0.00           C  
ATOM   3063  HA2 GLY B 188     -24.260   4.710  19.132  1.00  0.00           H  
ATOM   3064  HA3 GLY B 188     -24.341   6.007  20.329  1.00  0.00           H  
ATOM   3065  C   GLY B 188     -23.741   6.646  18.378  1.00  0.00           C  
ATOM   3066  O   GLY B 188     -24.673   6.668  17.581  1.00  0.00           O  
ATOM   3067  N   ALA B 189     -22.706   7.493  18.288  1.00  0.00           N  
ATOM   3068  H   ALA B 189     -21.968   7.396  18.964  1.00  0.00           H  
ATOM   3069  CA  ALA B 189     -22.609   8.567  17.289  1.00  0.00           C  
ATOM   3070  HA  ALA B 189     -23.374   8.410  16.525  1.00  0.00           H  
ATOM   3071  CB  ALA B 189     -22.924   9.897  17.985  1.00  0.00           C  
ATOM   3072  HB1 ALA B 189     -22.976  10.693  17.240  1.00  0.00           H  
ATOM   3073  HB2 ALA B 189     -23.886   9.837  18.494  1.00  0.00           H  
ATOM   3074  HB3 ALA B 189     -22.144  10.138  18.707  1.00  0.00           H  
ATOM   3075  C   ALA B 189     -21.267   8.631  16.527  1.00  0.00           C  
ATOM   3076  O   ALA B 189     -21.156   9.398  15.571  1.00  0.00           O  
ATOM   3077  N   GLY B 190     -20.245   7.863  16.919  1.00  0.00           N  
ATOM   3078  H   GLY B 190     -20.400   7.160  17.627  1.00  0.00           H  
ATOM   3079  CA  GLY B 190     -19.058   7.657  16.086  1.00  0.00           C  
ATOM   3080  HA2 GLY B 190     -18.790   8.576  15.568  1.00  0.00           H  
ATOM   3081  HA3 GLY B 190     -18.210   7.357  16.700  1.00  0.00           H  
ATOM   3082  C   GLY B 190     -19.321   6.569  15.049  1.00  0.00           C  
ATOM   3083  O   GLY B 190     -20.119   5.662  15.275  1.00  0.00           O  
ATOM   3084  N   CYS B 191     -18.671   6.672  13.896  1.00  0.00           N  
ATOM   3085  H   CYS B 191     -18.024   7.446  13.763  1.00  0.00           H  
ATOM   3086  CA  CYS B 191     -18.871   5.783  12.754  1.00  0.00           C  
ATOM   3087  HA  CYS B 191     -19.418   4.882  13.045  1.00  0.00           H  
ATOM   3088  CB  CYS B 191     -19.676   6.527  11.680  1.00  0.00           C  
ATOM   3089  HB2 CYS B 191     -19.092   7.386  11.346  1.00  0.00           H  
ATOM   3090  HB3 CYS B 191     -19.834   5.868  10.825  1.00  0.00           H  
ATOM   3091  SG  CYS B 191     -21.279   7.103  12.312  1.00  0.00           S  
ATOM   3092  HG  CYS B 191     -20.768   7.822  13.323  1.00  0.00           H  
ATOM   3093  C   CYS B 191     -17.507   5.382  12.199  1.00  0.00           C  
ATOM   3094  O   CYS B 191     -16.742   6.257  11.792  1.00  0.00           O  
ATOM   3095  N   VAL B 192     -17.216   4.082  12.164  1.00  0.00           N  
ATOM   3096  H   VAL B 192     -17.913   3.411  12.481  1.00  0.00           H  
ATOM   3097  CA  VAL B 192     -16.005   3.547  11.531  1.00  0.00           C  
ATOM   3098  HA  VAL B 192     -15.407   4.382  11.165  1.00  0.00           H  
ATOM   3099  CB  VAL B 192     -15.116   2.808  12.551  1.00  0.00           C  
ATOM   3100  HB  VAL B 192     -14.939   3.482  13.391  1.00  0.00           H  
ATOM   3101  CG1 VAL B 192     -15.754   1.525  13.104  1.00  0.00           C  
ATOM   3102 HG11 VAL B 192     -15.106   1.095  13.867  1.00  0.00           H  
ATOM   3103 HG12 VAL B 192     -16.716   1.754  13.561  1.00  0.00           H  
ATOM   3104 HG13 VAL B 192     -15.905   0.798  12.307  1.00  0.00           H  
ATOM   3105  CG2 VAL B 192     -13.751   2.451  11.949  1.00  0.00           C  
ATOM   3106 HG21 VAL B 192     -13.280   3.356  11.562  1.00  0.00           H  
ATOM   3107 HG22 VAL B 192     -13.856   1.724  11.144  1.00  0.00           H  
ATOM   3108 HG23 VAL B 192     -13.107   2.042  12.726  1.00  0.00           H  
ATOM   3109  C   VAL B 192     -16.397   2.715  10.312  1.00  0.00           C  
ATOM   3110  O   VAL B 192     -17.387   1.984  10.327  1.00  0.00           O  
ATOM   3111  N   CYS B 193     -15.644   2.845   9.227  1.00  0.00           N  
ATOM   3112  H   CYS B 193     -14.863   3.495   9.267  1.00  0.00           H  
ATOM   3113  CA  CYS B 193     -15.962   2.241   7.942  1.00  0.00           C  
ATOM   3114  HA  CYS B 193     -16.615   1.381   8.103  1.00  0.00           H  
ATOM   3115  CB  CYS B 193     -16.739   3.271   7.117  1.00  0.00           C  
ATOM   3116  HB2 CYS B 193     -17.536   3.702   7.726  1.00  0.00           H  
ATOM   3117  HB3 CYS B 193     -16.061   4.069   6.808  1.00  0.00           H  
ATOM   3118  SG  CYS B 193     -17.458   2.478   5.657  1.00  0.00           S  
ATOM   3119  HG  CYS B 193     -18.261   1.588   6.273  1.00  0.00           H  
ATOM   3120  C   CYS B 193     -14.684   1.745   7.256  1.00  0.00           C  
ATOM   3121  O   CYS B 193     -13.783   2.519   6.934  1.00  0.00           O  
ATOM   3122  N   HIE B 194     -14.600   0.431   7.067  1.00  0.00           N  
ATOM   3123  H   HIE B 194     -15.398  -0.139   7.298  1.00  0.00           H  
ATOM   3124  CA  HIE B 194     -13.448  -0.223   6.452  1.00  0.00           C  
ATOM   3125  HA  HIE B 194     -12.538   0.309   6.745  1.00  0.00           H  
ATOM   3126  CB  HIE B 194     -13.332  -1.663   6.976  1.00  0.00           C  
ATOM   3127  HB2 HIE B 194     -14.193  -2.242   6.640  1.00  0.00           H  
ATOM   3128  HB3 HIE B 194     -12.435  -2.111   6.556  1.00  0.00           H  
ATOM   3129  CG  HIE B 194     -13.248  -1.739   8.484  1.00  0.00           C  
ATOM   3130  ND1 HIE B 194     -12.091  -1.554   9.246  1.00  0.00           N  
ATOM   3131  CE1 HIE B 194     -12.495  -1.552  10.527  1.00  0.00           C  
ATOM   3132  HE1 HIE B 194     -11.846  -1.403  11.382  1.00  0.00           H  
ATOM   3133  NE2 HIE B 194     -13.826  -1.726  10.602  1.00  0.00           N  
ATOM   3134  HE2 HIE B 194     -14.374  -1.698  11.451  1.00  0.00           H  
ATOM   3135  CD2 HIE B 194     -14.319  -1.850   9.324  1.00  0.00           C  
ATOM   3136  HD2 HIE B 194     -15.355  -1.953   9.030  1.00  0.00           H  
ATOM   3137  C   HIE B 194     -13.571  -0.156   4.927  1.00  0.00           C  
ATOM   3138  O   HIE B 194     -14.587  -0.562   4.357  1.00  0.00           O  
ATOM   3139  N   LEU B 195     -12.518   0.340   4.279  1.00  0.00           N  
ATOM   3140  H   LEU B 195     -11.742   0.693   4.831  1.00  0.00           H  
ATOM   3141  CA  LEU B 195     -12.358   0.383   2.826  1.00  0.00           C  
ATOM   3142  HA  LEU B 195     -13.303   0.131   2.342  1.00  0.00           H  
ATOM   3143  CB  LEU B 195     -11.947   1.793   2.360  1.00  0.00           C  
ATOM   3144  HB2 LEU B 195     -10.953   2.030   2.746  1.00  0.00           H  
ATOM   3145  HB3 LEU B 195     -11.866   1.754   1.274  1.00  0.00           H  
ATOM   3146  CG  LEU B 195     -12.934   2.909   2.753  1.00  0.00           C  
ATOM   3147  HG  LEU B 195     -13.869   2.480   3.115  1.00  0.00           H  
ATOM   3148  CD1 LEU B 195     -12.369   3.841   3.811  1.00  0.00           C  
ATOM   3149 HD11 LEU B 195     -11.436   4.291   3.472  1.00  0.00           H  
ATOM   3150 HD12 LEU B 195     -13.104   4.617   4.003  1.00  0.00           H  
ATOM   3151 HD13 LEU B 195     -12.195   3.285   4.731  1.00  0.00           H  
ATOM   3152  CD2 LEU B 195     -13.245   3.796   1.554  1.00  0.00           C  
ATOM   3153 HD21 LEU B 195     -12.328   4.166   1.096  1.00  0.00           H  
ATOM   3154 HD22 LEU B 195     -13.794   3.191   0.850  1.00  0.00           H  
ATOM   3155 HD23 LEU B 195     -13.881   4.630   1.843  1.00  0.00           H  
ATOM   3156  C   LEU B 195     -11.305  -0.642   2.404  1.00  0.00           C  
ATOM   3157  O   LEU B 195     -10.130  -0.514   2.756  1.00  0.00           O  
ATOM   3158  N   LEU B 196     -11.718  -1.650   1.638  1.00  0.00           N  
ATOM   3159  H   LEU B 196     -12.672  -1.639   1.308  1.00  0.00           H  
ATOM   3160  CA  LEU B 196     -10.805  -2.613   1.030  1.00  0.00           C  
ATOM   3161  HA  LEU B 196     -10.107  -2.967   1.791  1.00  0.00           H  
ATOM   3162  CB  LEU B 196     -11.592  -3.814   0.479  1.00  0.00           C  
ATOM   3163  HB2 LEU B 196     -12.416  -3.437  -0.129  1.00  0.00           H  
ATOM   3164  HB3 LEU B 196     -10.948  -4.401  -0.176  1.00  0.00           H  
ATOM   3165  CG  LEU B 196     -12.144  -4.734   1.583  1.00  0.00           C  
ATOM   3166  HG  LEU B 196     -12.550  -4.134   2.398  1.00  0.00           H  
ATOM   3167  CD1 LEU B 196     -13.268  -5.599   1.020  1.00  0.00           C  
ATOM   3168 HD11 LEU B 196     -14.084  -4.960   0.684  1.00  0.00           H  
ATOM   3169 HD12 LEU B 196     -12.905  -6.187   0.176  1.00  0.00           H  
ATOM   3170 HD13 LEU B 196     -13.647  -6.266   1.794  1.00  0.00           H  
ATOM   3171  CD2 LEU B 196     -11.062  -5.667   2.131  1.00  0.00           C  
ATOM   3172 HD21 LEU B 196     -10.223  -5.087   2.512  1.00  0.00           H  
ATOM   3173 HD22 LEU B 196     -11.475  -6.265   2.944  1.00  0.00           H  
ATOM   3174 HD23 LEU B 196     -10.701  -6.329   1.344  1.00  0.00           H  
ATOM   3175  C   LEU B 196     -10.003  -1.925  -0.077  1.00  0.00           C  
ATOM   3176  O   LEU B 196     -10.580  -1.322  -0.984  1.00  0.00           O  
ATOM   3177  N   MET B 197      -8.681  -2.040   0.008  1.00  0.00           N  
ATOM   3178  H   MET B 197      -8.309  -2.522   0.820  1.00  0.00           H  
ATOM   3179  CA  MET B 197      -7.719  -1.654  -1.023  1.00  0.00           C  
ATOM   3180  HA  MET B 197      -8.078  -2.031  -1.981  1.00  0.00           H  
ATOM   3181  CB  MET B 197      -7.634  -0.119  -1.144  1.00  0.00           C  
ATOM   3182  HB2 MET B 197      -6.855   0.133  -1.860  1.00  0.00           H  
ATOM   3183  HB3 MET B 197      -8.570   0.234  -1.571  1.00  0.00           H  
ATOM   3184  CG  MET B 197      -7.385   0.647   0.163  1.00  0.00           C  
ATOM   3185  HG2 MET B 197      -8.142   0.370   0.897  1.00  0.00           H  
ATOM   3186  HG3 MET B 197      -6.413   0.362   0.560  1.00  0.00           H  
ATOM   3187  SD  MET B 197      -7.397   2.451  -0.023  1.00  0.00           S  
ATOM   3188  CE  MET B 197      -9.158   2.750  -0.331  1.00  0.00           C  
ATOM   3189  HE1 MET B 197      -9.748   2.352   0.494  1.00  0.00           H  
ATOM   3190  HE2 MET B 197      -9.332   3.821  -0.417  1.00  0.00           H  
ATOM   3191  HE3 MET B 197      -9.461   2.268  -1.259  1.00  0.00           H  
ATOM   3192  C   MET B 197      -6.375  -2.345  -0.731  1.00  0.00           C  
ATOM   3193  O   MET B 197      -5.546  -1.858   0.036  1.00  0.00           O  
ATOM   3194  N   ASP B 198      -6.195  -3.527  -1.326  1.00  0.00           N  
ATOM   3195  H   ASP B 198      -6.890  -3.848  -1.990  1.00  0.00           H  
ATOM   3196  CA  ASP B 198      -4.993  -4.362  -1.229  1.00  0.00           C  
ATOM   3197  HA  ASP B 198      -4.666  -4.395  -0.194  1.00  0.00           H  
ATOM   3198  CB  ASP B 198      -5.317  -5.805  -1.685  1.00  0.00           C  
ATOM   3199  HB2 ASP B 198      -4.426  -6.420  -1.553  1.00  0.00           H  
ATOM   3200  HB3 ASP B 198      -6.090  -6.207  -1.030  1.00  0.00           H  
ATOM   3201  CG  ASP B 198      -5.810  -5.949  -3.138  1.00  0.00           C  
ATOM   3202  OD1 ASP B 198      -6.425  -5.006  -3.684  1.00  0.00           O  
ATOM   3203  OD2 ASP B 198      -5.572  -7.002  -3.770  1.00  0.00           O  
ATOM   3204  C   ASP B 198      -3.821  -3.820  -2.062  1.00  0.00           C  
ATOM   3205  O   ASP B 198      -2.687  -3.791  -1.594  1.00  0.00           O  
ATOM   3206  N   ASP B 199      -4.086  -3.417  -3.308  1.00  0.00           N  
ATOM   3207  H   ASP B 199      -5.051  -3.507  -3.617  1.00  0.00           H  
ATOM   3208  CA  ASP B 199      -3.056  -3.227  -4.338  1.00  0.00           C  
ATOM   3209  HA  ASP B 199      -2.216  -3.839  -4.015  1.00  0.00           H  
ATOM   3210  CB  ASP B 199      -3.510  -3.863  -5.676  1.00  0.00           C  
ATOM   3211  HB2 ASP B 199      -2.622  -4.103  -6.250  1.00  0.00           H  
ATOM   3212  HB3 ASP B 199      -3.984  -4.821  -5.459  1.00  0.00           H  
ATOM   3213  CG  ASP B 199      -4.433  -3.047  -6.593  1.00  0.00           C  
ATOM   3214  OD1 ASP B 199      -4.554  -1.819  -6.432  1.00  0.00           O  
ATOM   3215  OD2 ASP B 199      -4.994  -3.638  -7.548  1.00  0.00           O  
ATOM   3216  C   ASP B 199      -2.469  -1.795  -4.409  1.00  0.00           C  
ATOM   3217  O   ASP B 199      -1.876  -1.402  -5.418  1.00  0.00           O  
ATOM   3218  N   VAL B 200      -2.576  -1.038  -3.312  1.00  0.00           N  
ATOM   3219  H   VAL B 200      -2.975  -1.476  -2.493  1.00  0.00           H  
ATOM   3220  CA  VAL B 200      -2.270   0.405  -3.227  1.00  0.00           C  
ATOM   3221  HA  VAL B 200      -2.916   0.886  -3.954  1.00  0.00           H  
ATOM   3222  CB  VAL B 200      -2.624   1.009  -1.851  1.00  0.00           C  
ATOM   3223  HB  VAL B 200      -2.189   2.006  -1.783  1.00  0.00           H  
ATOM   3224  CG1 VAL B 200      -4.137   1.183  -1.723  1.00  0.00           C  
ATOM   3225 HG11 VAL B 200      -4.378   1.654  -0.770  1.00  0.00           H  
ATOM   3226 HG12 VAL B 200      -4.616   0.207  -1.775  1.00  0.00           H  
ATOM   3227 HG13 VAL B 200      -4.503   1.813  -2.536  1.00  0.00           H  
ATOM   3228  CG2 VAL B 200      -2.127   0.200  -0.648  1.00  0.00           C  
ATOM   3229 HG21 VAL B 200      -2.355   0.754   0.261  1.00  0.00           H  
ATOM   3230 HG22 VAL B 200      -1.047   0.056  -0.715  1.00  0.00           H  
ATOM   3231 HG23 VAL B 200      -2.623  -0.771  -0.601  1.00  0.00           H  
ATOM   3232  C   VAL B 200      -0.842   0.817  -3.604  1.00  0.00           C  
ATOM   3233  O   VAL B 200       0.116   0.064  -3.417  1.00  0.00           O  
ATOM   3234  N   VAL B 201      -0.735   2.045  -4.125  1.00  0.00           N  
ATOM   3235  H   VAL B 201      -1.614   2.518  -4.316  1.00  0.00           H  
ATOM   3236  CA  VAL B 201       0.488   2.787  -4.506  1.00  0.00           C  
ATOM   3237  HA  VAL B 201       1.328   2.415  -3.919  1.00  0.00           H  
ATOM   3238  CB  VAL B 201       0.828   2.583  -6.003  1.00  0.00           C  
ATOM   3239  HB  VAL B 201       1.715   3.174  -6.234  1.00  0.00           H  
ATOM   3240  CG1 VAL B 201       1.167   1.120  -6.312  1.00  0.00           C  
ATOM   3241 HG11 VAL B 201       2.002   0.806  -5.687  1.00  0.00           H  
ATOM   3242 HG12 VAL B 201       0.304   0.484  -6.116  1.00  0.00           H  
ATOM   3243 HG13 VAL B 201       1.440   1.021  -7.357  1.00  0.00           H  
ATOM   3244  CG2 VAL B 201      -0.287   3.029  -6.959  1.00  0.00           C  
ATOM   3245 HG21 VAL B 201      -0.597   4.049  -6.743  1.00  0.00           H  
ATOM   3246 HG22 VAL B 201       0.065   2.990  -7.988  1.00  0.00           H  
ATOM   3247 HG23 VAL B 201      -1.148   2.369  -6.866  1.00  0.00           H  
ATOM   3248  C   VAL B 201       0.338   4.290  -4.186  1.00  0.00           C  
ATOM   3249  O   VAL B 201      -0.753   4.768  -3.876  1.00  0.00           O  
ATOM   3250  N   SER B 202       1.412   5.071  -4.309  1.00  0.00           N  
ATOM   3251  H   SER B 202       2.294   4.628  -4.549  1.00  0.00           H  
ATOM   3252  CA  SER B 202       1.471   6.496  -3.934  1.00  0.00           C  
ATOM   3253  HA  SER B 202       0.909   6.615  -3.016  1.00  0.00           H  
ATOM   3254  CB  SER B 202       2.923   6.915  -3.678  1.00  0.00           C  
ATOM   3255  HB2 SER B 202       3.507   6.803  -4.593  1.00  0.00           H  
ATOM   3256  HB3 SER B 202       2.953   7.959  -3.363  1.00  0.00           H  
ATOM   3257  OG  SER B 202       3.479   6.109  -2.659  1.00  0.00           O  
ATOM   3258  HG  SER B 202       3.662   5.241  -3.071  1.00  0.00           H  
ATOM   3259  C   SER B 202       0.839   7.448  -4.952  1.00  0.00           C  
ATOM   3260  O   SER B 202       0.493   8.582  -4.611  1.00  0.00           O  
ATOM   3261  N   ALA B 203       0.659   6.962  -6.183  1.00  0.00           N  
ATOM   3262  H   ALA B 203       1.062   6.058  -6.387  1.00  0.00           H  
ATOM   3263  CA  ALA B 203      -0.163   7.587  -7.213  1.00  0.00           C  
ATOM   3264  HA  ALA B 203       0.023   8.663  -7.216  1.00  0.00           H  
ATOM   3265  CB  ALA B 203       0.276   7.010  -8.566  1.00  0.00           C  
ATOM   3266  HB1 ALA B 203       1.335   7.213  -8.726  1.00  0.00           H  
ATOM   3267  HB2 ALA B 203       0.107   5.931  -8.592  1.00  0.00           H  
ATOM   3268  HB3 ALA B 203      -0.298   7.476  -9.367  1.00  0.00           H  
ATOM   3269  C   ALA B 203      -1.677   7.389  -6.989  1.00  0.00           C  
ATOM   3270  O   ALA B 203      -2.471   8.115  -7.591  1.00  0.00           O  
ATOM   3271  N   ASP B 204      -2.108   6.436  -6.148  1.00  0.00           N  
ATOM   3272  H   ASP B 204      -1.443   5.932  -5.577  1.00  0.00           H  
ATOM   3273  CA  ASP B 204      -3.532   6.250  -5.870  1.00  0.00           C  
ATOM   3274  HA  ASP B 204      -4.071   6.256  -6.820  1.00  0.00           H  
ATOM   3275  CB  ASP B 204      -3.849   4.916  -5.183  1.00  0.00           C  
ATOM   3276  HB2 ASP B 204      -3.264   4.835  -4.267  1.00  0.00           H  
ATOM   3277  HB3 ASP B 204      -4.896   4.936  -4.877  1.00  0.00           H  
ATOM   3278  CG  ASP B 204      -3.643   3.666  -6.038  1.00  0.00           C  
ATOM   3279  OD1 ASP B 204      -3.903   3.653  -7.266  1.00  0.00           O  
ATOM   3280  OD2 ASP B 204      -3.286   2.637  -5.433  1.00  0.00           O  
ATOM   3281  C   ASP B 204      -4.066   7.393  -5.003  1.00  0.00           C  
ATOM   3282  O   ASP B 204      -3.596   7.671  -3.900  1.00  0.00           O  
ATOM   3283  N   GLN B 205      -5.134   8.015  -5.479  1.00  0.00           N  
ATOM   3284  H   GLN B 205      -5.460   7.759  -6.399  1.00  0.00           H  
ATOM   3285  CA  GLN B 205      -5.941   8.948  -4.716  1.00  0.00           C  
ATOM   3286  HA  GLN B 205      -5.772   8.767  -3.653  1.00  0.00           H  
ATOM   3287  CB  GLN B 205      -5.503  10.388  -5.024  1.00  0.00           C  
ATOM   3288  HB2 GLN B 205      -4.439  10.470  -4.792  1.00  0.00           H  
ATOM   3289  HB3 GLN B 205      -5.644  10.597  -6.087  1.00  0.00           H  
ATOM   3290  CG  GLN B 205      -6.277  11.425  -4.195  1.00  0.00           C  
ATOM   3291  HG2 GLN B 205      -7.303  11.479  -4.562  1.00  0.00           H  
ATOM   3292  HG3 GLN B 205      -6.304  11.108  -3.152  1.00  0.00           H  
ATOM   3293  CD  GLN B 205      -5.662  12.825  -4.237  1.00  0.00           C  
ATOM   3294  OE1 GLN B 205      -4.561  13.064  -4.704  1.00  0.00           O  
ATOM   3295  NE2 GLN B 205      -6.365  13.817  -3.741  1.00  0.00           N  
ATOM   3296 HE21 GLN B 205      -5.936  14.724  -3.771  1.00  0.00           H  
ATOM   3297 HE22 GLN B 205      -7.277  13.637  -3.336  1.00  0.00           H  
ATOM   3298  C   GLN B 205      -7.408   8.656  -5.015  1.00  0.00           C  
ATOM   3299  O   GLN B 205      -7.787   8.462  -6.169  1.00  0.00           O  
ATOM   3300  N   TYR B 206      -8.216   8.587  -3.963  1.00  0.00           N  
ATOM   3301  H   TYR B 206      -7.825   8.764  -3.044  1.00  0.00           H  
ATOM   3302  CA  TYR B 206      -9.638   8.292  -4.022  1.00  0.00           C  
ATOM   3303  HA  TYR B 206      -9.859   7.878  -4.998  1.00  0.00           H  
ATOM   3304  CB  TYR B 206     -10.005   7.239  -2.962  1.00  0.00           C  
ATOM   3305  HB2 TYR B 206      -9.651   7.569  -1.984  1.00  0.00           H  
ATOM   3306  HB3 TYR B 206     -11.092   7.177  -2.900  1.00  0.00           H  
ATOM   3307  CG  TYR B 206      -9.467   5.844  -3.240  1.00  0.00           C  
ATOM   3308  CD1 TYR B 206      -8.145   5.495  -2.894  1.00  0.00           C  
ATOM   3309  HD1 TYR B 206      -7.505   6.223  -2.416  1.00  0.00           H  
ATOM   3310  CE1 TYR B 206      -7.658   4.201  -3.177  1.00  0.00           C  
ATOM   3311  HE1 TYR B 206      -6.641   3.931  -2.931  1.00  0.00           H  
ATOM   3312  CZ  TYR B 206      -8.505   3.244  -3.777  1.00  0.00           C  
ATOM   3313  OH  TYR B 206      -8.050   1.997  -4.062  1.00  0.00           O  
ATOM   3314  HH  TYR B 206      -7.100   1.977  -4.197  1.00  0.00           H  
ATOM   3315  CE2 TYR B 206      -9.831   3.590  -4.106  1.00  0.00           C  
ATOM   3316  HE2 TYR B 206     -10.470   2.851  -4.568  1.00  0.00           H  
ATOM   3317  CD2 TYR B 206     -10.304   4.890  -3.847  1.00  0.00           C  
ATOM   3318  HD2 TYR B 206     -11.319   5.147  -4.106  1.00  0.00           H  
ATOM   3319  C   TYR B 206     -10.456   9.570  -3.833  1.00  0.00           C  
ATOM   3320  O   TYR B 206     -10.139  10.390  -2.966  1.00  0.00           O  
ATOM   3321  N   THR B 207     -11.545   9.734  -4.580  1.00  0.00           N  
ATOM   3322  H   THR B 207     -11.753   9.026  -5.284  1.00  0.00           H  
ATOM   3323  CA  THR B 207     -12.673  10.570  -4.135  1.00  0.00           C  
ATOM   3324  HA  THR B 207     -12.299  11.454  -3.621  1.00  0.00           H  
ATOM   3325  CB  THR B 207     -13.545  11.045  -5.304  1.00  0.00           C  
ATOM   3326  HB  THR B 207     -14.403  11.588  -4.905  1.00  0.00           H  
ATOM   3327  CG2 THR B 207     -12.773  11.972  -6.240  1.00  0.00           C  
ATOM   3328 HG21 THR B 207     -11.925  11.444  -6.677  1.00  0.00           H  
ATOM   3329 HG22 THR B 207     -13.433  12.300  -7.043  1.00  0.00           H  
ATOM   3330 HG23 THR B 207     -12.415  12.842  -5.689  1.00  0.00           H  
ATOM   3331  OG1 THR B 207     -14.009   9.964  -6.071  1.00  0.00           O  
ATOM   3332  HG1 THR B 207     -14.465   9.352  -5.482  1.00  0.00           H  
ATOM   3333  C   THR B 207     -13.524   9.768  -3.154  1.00  0.00           C  
ATOM   3334  O   THR B 207     -13.738   8.575  -3.381  1.00  0.00           O  
ATOM   3335  N   LEU B 208     -14.007  10.411  -2.089  1.00  0.00           N  
ATOM   3336  H   LEU B 208     -13.857  11.413  -2.024  1.00  0.00           H  
ATOM   3337  CA  LEU B 208     -14.919   9.824  -1.101  1.00  0.00           C  
ATOM   3338  HA  LEU B 208     -15.126   8.785  -1.361  1.00  0.00           H  
ATOM   3339  CB  LEU B 208     -14.298   9.871   0.309  1.00  0.00           C  
ATOM   3340  HB2 LEU B 208     -14.114  10.915   0.565  1.00  0.00           H  
ATOM   3341  HB3 LEU B 208     -15.039   9.483   1.007  1.00  0.00           H  
ATOM   3342  CG  LEU B 208     -12.990   9.088   0.524  1.00  0.00           C  
ATOM   3343  HG  LEU B 208     -12.213   9.477  -0.135  1.00  0.00           H  
ATOM   3344  CD1 LEU B 208     -12.540   9.266   1.977  1.00  0.00           C  
ATOM   3345 HD11 LEU B 208     -11.662   8.656   2.182  1.00  0.00           H  
ATOM   3346 HD12 LEU B 208     -12.291  10.312   2.160  1.00  0.00           H  
ATOM   3347 HD13 LEU B 208     -13.337   8.967   2.660  1.00  0.00           H  
ATOM   3348  CD2 LEU B 208     -13.160   7.592   0.265  1.00  0.00           C  
ATOM   3349 HD21 LEU B 208     -12.224   7.069   0.458  1.00  0.00           H  
ATOM   3350 HD22 LEU B 208     -13.942   7.184   0.905  1.00  0.00           H  
ATOM   3351 HD23 LEU B 208     -13.435   7.435  -0.776  1.00  0.00           H  
ATOM   3352  C   LEU B 208     -16.258  10.571  -1.103  1.00  0.00           C  
ATOM   3353  O   LEU B 208     -16.274  11.802  -1.082  1.00  0.00           O  
ATOM   3354  N   ASP B 209     -17.358   9.820  -1.054  1.00  0.00           N  
ATOM   3355  H   ASP B 209     -17.234   8.814  -1.102  1.00  0.00           H  
ATOM   3356  CA  ASP B 209     -18.736  10.330  -1.026  1.00  0.00           C  
ATOM   3357  HA  ASP B 209     -18.732  11.395  -0.784  1.00  0.00           H  
ATOM   3358  CB  ASP B 209     -19.397  10.170  -2.402  1.00  0.00           C  
ATOM   3359  HB2 ASP B 209     -19.126   9.205  -2.834  1.00  0.00           H  
ATOM   3360  HB3 ASP B 209     -20.481  10.181  -2.286  1.00  0.00           H  
ATOM   3361  CG  ASP B 209     -18.999  11.277  -3.369  1.00  0.00           C  
ATOM   3362  OD1 ASP B 209     -17.834  11.346  -3.811  1.00  0.00           O  
ATOM   3363  OD2 ASP B 209     -19.873  12.096  -3.744  1.00  0.00           O  
ATOM   3364  C   ASP B 209     -19.564   9.608   0.041  1.00  0.00           C  
ATOM   3365  O   ASP B 209     -19.915   8.438  -0.114  1.00  0.00           O  
ATOM   3366  N   LEU B 210     -19.879  10.297   1.136  1.00  0.00           N  
ATOM   3367  H   LEU B 210     -19.673  11.291   1.148  1.00  0.00           H  
ATOM   3368  CA  LEU B 210     -20.698   9.761   2.223  1.00  0.00           C  
ATOM   3369  HA  LEU B 210     -20.594   8.675   2.241  1.00  0.00           H  
ATOM   3370  CB  LEU B 210     -20.182  10.302   3.568  1.00  0.00           C  
ATOM   3371  HB2 LEU B 210     -19.163   9.944   3.721  1.00  0.00           H  
ATOM   3372  HB3 LEU B 210     -20.151  11.385   3.500  1.00  0.00           H  
ATOM   3373  CG  LEU B 210     -21.036   9.929   4.797  1.00  0.00           C  
ATOM   3374  HG  LEU B 210     -22.033  10.357   4.687  1.00  0.00           H  
ATOM   3375  CD1 LEU B 210     -21.173   8.417   4.974  1.00  0.00           C  
ATOM   3376 HD11 LEU B 210     -20.187   7.955   5.026  1.00  0.00           H  
ATOM   3377 HD12 LEU B 210     -21.721   8.210   5.890  1.00  0.00           H  
ATOM   3378 HD13 LEU B 210     -21.735   7.990   4.146  1.00  0.00           H  
ATOM   3379  CD2 LEU B 210     -20.414  10.505   6.070  1.00  0.00           C  
ATOM   3380 HD21 LEU B 210     -21.053  10.280   6.925  1.00  0.00           H  
ATOM   3381 HD22 LEU B 210     -19.425  10.073   6.238  1.00  0.00           H  
ATOM   3382 HD23 LEU B 210     -20.321  11.586   5.981  1.00  0.00           H  
ATOM   3383  C   LEU B 210     -22.170  10.096   1.973  1.00  0.00           C  
ATOM   3384  O   LEU B 210     -22.550  11.266   1.923  1.00  0.00           O  
ATOM   3385  N   TRP B 211     -22.995   9.064   1.838  1.00  0.00           N  
ATOM   3386  H   TRP B 211     -22.608   8.128   1.893  1.00  0.00           H  
ATOM   3387  CA  TRP B 211     -24.447   9.150   1.703  1.00  0.00           C  
ATOM   3388  HA  TRP B 211     -24.718  10.133   1.324  1.00  0.00           H  
ATOM   3389  CB  TRP B 211     -24.936   8.105   0.688  1.00  0.00           C  
ATOM   3390  HB2 TRP B 211     -24.550   7.122   0.959  1.00  0.00           H  
ATOM   3391  HB3 TRP B 211     -26.023   8.046   0.757  1.00  0.00           H  
ATOM   3392  CG  TRP B 211     -24.595   8.377  -0.747  1.00  0.00           C  
ATOM   3393  CD1 TRP B 211     -23.353   8.533  -1.262  1.00  0.00           C  
ATOM   3394  HD1 TRP B 211     -22.433   8.470  -0.692  1.00  0.00           H  
ATOM   3395  NE1 TRP B 211     -23.439   8.815  -2.611  1.00  0.00           N  
ATOM   3396  HE1 TRP B 211     -22.628   9.025  -3.179  1.00  0.00           H  
ATOM   3397  CE2 TRP B 211     -24.748   8.820  -3.045  1.00  0.00           C  
ATOM   3398  CZ2 TRP B 211     -25.347   9.028  -4.297  1.00  0.00           C  
ATOM   3399  HZ2 TRP B 211     -24.740   9.239  -5.166  1.00  0.00           H  
ATOM   3400  CH2 TRP B 211     -26.747   8.965  -4.406  1.00  0.00           C  
ATOM   3401  HH2 TRP B 211     -27.230   9.128  -5.361  1.00  0.00           H  
ATOM   3402  CZ3 TRP B 211     -27.527   8.697  -3.266  1.00  0.00           C  
ATOM   3403  HZ3 TRP B 211     -28.607   8.662  -3.351  1.00  0.00           H  
ATOM   3404  CE3 TRP B 211     -26.917   8.491  -2.014  1.00  0.00           C  
ATOM   3405  HE3 TRP B 211     -27.531   8.305  -1.143  1.00  0.00           H  
ATOM   3406  CD2 TRP B 211     -25.513   8.547  -1.870  1.00  0.00           C  
ATOM   3407  C   TRP B 211     -25.157   8.967   3.047  1.00  0.00           C  
ATOM   3408  O   TRP B 211     -24.675   8.248   3.927  1.00  0.00           O  
ATOM   3409  N   ALA B 212     -26.342   9.568   3.149  1.00  0.00           N  
ATOM   3410  H   ALA B 212     -26.654  10.115   2.352  1.00  0.00           H  
ATOM   3411  CA  ALA B 212     -27.358   9.309   4.159  1.00  0.00           C  
ATOM   3412  HA  ALA B 212     -27.059   8.455   4.765  1.00  0.00           H  
ATOM   3413  CB  ALA B 212     -27.481  10.533   5.070  1.00  0.00           C  
ATOM   3414  HB1 ALA B 212     -28.211  10.333   5.855  1.00  0.00           H  
ATOM   3415  HB2 ALA B 212     -26.518  10.744   5.529  1.00  0.00           H  
ATOM   3416  HB3 ALA B 212     -27.805  11.400   4.492  1.00  0.00           H  
ATOM   3417  C   ALA B 212     -28.684   8.964   3.459  1.00  0.00           C  
ATOM   3418  O   ALA B 212     -29.229   9.766   2.694  1.00  0.00           O  
ATOM   3419  N   GLY B 213     -29.189   7.750   3.694  1.00  0.00           N  
ATOM   3420  H   GLY B 213     -28.732   7.176   4.401  1.00  0.00           H  
ATOM   3421  CA  GLY B 213     -30.395   7.218   3.063  1.00  0.00           C  
ATOM   3422  HA2 GLY B 213     -30.471   6.154   3.290  1.00  0.00           H  
ATOM   3423  HA3 GLY B 213     -31.264   7.717   3.494  1.00  0.00           H  
ATOM   3424  C   GLY B 213     -30.410   7.385   1.537  1.00  0.00           C  
ATOM   3425  O   GLY B 213     -29.677   6.716   0.809  1.00  0.00           O  
ATOM   3426  N   GLN B 214     -31.284   8.269   1.054  1.00  0.00           N  
ATOM   3427  H   GLN B 214     -31.771   8.837   1.728  1.00  0.00           H  
ATOM   3428  CA  GLN B 214     -31.528   8.545  -0.370  1.00  0.00           C  
ATOM   3429  HA  GLN B 214     -31.404   7.619  -0.935  1.00  0.00           H  
ATOM   3430  CB  GLN B 214     -32.988   9.022  -0.523  1.00  0.00           C  
ATOM   3431  HB2 GLN B 214     -33.203   9.763   0.249  1.00  0.00           H  
ATOM   3432  HB3 GLN B 214     -33.126   9.514  -1.487  1.00  0.00           H  
ATOM   3433  CG  GLN B 214     -34.009   7.875  -0.421  1.00  0.00           C  
ATOM   3434  HG2 GLN B 214     -33.813   7.280   0.470  1.00  0.00           H  
ATOM   3435  HG3 GLN B 214     -35.003   8.310  -0.319  1.00  0.00           H  
ATOM   3436  CD  GLN B 214     -34.028   6.960  -1.647  1.00  0.00           C  
ATOM   3437  OE1 GLN B 214     -33.347   7.151  -2.636  1.00  0.00           O  
ATOM   3438  NE2 GLN B 214     -34.834   5.922  -1.653  1.00  0.00           N  
ATOM   3439 HE21 GLN B 214     -34.833   5.393  -2.507  1.00  0.00           H  
ATOM   3440 HE22 GLN B 214     -35.419   5.709  -0.869  1.00  0.00           H  
ATOM   3441  C   GLN B 214     -30.566   9.562  -1.019  1.00  0.00           C  
ATOM   3442  O   GLN B 214     -30.691   9.807  -2.216  1.00  0.00           O  
ATOM   3443  N   GLN B 215     -29.643  10.192  -0.281  1.00  0.00           N  
ATOM   3444  H   GLN B 215     -29.530   9.949   0.699  1.00  0.00           H  
ATOM   3445  CA  GLN B 215     -28.884  11.340  -0.799  1.00  0.00           C  
ATOM   3446  HA  GLN B 215     -28.792  11.236  -1.882  1.00  0.00           H  
ATOM   3447  CB  GLN B 215     -29.681  12.632  -0.527  1.00  0.00           C  
ATOM   3448  HB2 GLN B 215     -29.219  13.454  -1.074  1.00  0.00           H  
ATOM   3449  HB3 GLN B 215     -30.695  12.511  -0.910  1.00  0.00           H  
ATOM   3450  CG  GLN B 215     -29.743  13.009   0.964  1.00  0.00           C  
ATOM   3451  HG2 GLN B 215     -30.172  12.187   1.536  1.00  0.00           H  
ATOM   3452  HG3 GLN B 215     -28.736  13.194   1.338  1.00  0.00           H  
ATOM   3453  CD  GLN B 215     -30.597  14.246   1.202  1.00  0.00           C  
ATOM   3454  OE1 GLN B 215     -31.795  14.274   0.967  1.00  0.00           O  
ATOM   3455  NE2 GLN B 215     -30.026  15.320   1.701  1.00  0.00           N  
ATOM   3456 HE21 GLN B 215     -30.607  16.131   1.802  1.00  0.00           H  
ATOM   3457 HE22 GLN B 215     -29.036  15.315   1.893  1.00  0.00           H  
ATOM   3458  C   GLN B 215     -27.450  11.445  -0.263  1.00  0.00           C  
ATOM   3459  O   GLN B 215     -27.068  10.807   0.716  1.00  0.00           O  
ATOM   3460  N   LEU B 216     -26.650  12.307  -0.893  1.00  0.00           N  
ATOM   3461  H   LEU B 216     -27.024  12.824  -1.671  1.00  0.00           H  
ATOM   3462  CA  LEU B 216     -25.318  12.673  -0.415  1.00  0.00           C  
ATOM   3463  HA  LEU B 216     -24.793  11.752  -0.168  1.00  0.00           H  
ATOM   3464  CB  LEU B 216     -24.574  13.378  -1.562  1.00  0.00           C  
ATOM   3465  HB2 LEU B 216     -24.728  12.819  -2.487  1.00  0.00           H  
ATOM   3466  HB3 LEU B 216     -25.011  14.369  -1.693  1.00  0.00           H  
ATOM   3467  CG  LEU B 216     -23.060  13.528  -1.336  1.00  0.00           C  
ATOM   3468  HG  LEU B 216     -22.862  13.959  -0.355  1.00  0.00           H  
ATOM   3469  CD1 LEU B 216     -22.348  12.181  -1.455  1.00  0.00           C  
ATOM   3470 HD11 LEU B 216     -22.707  11.486  -0.701  1.00  0.00           H  
ATOM   3471 HD12 LEU B 216     -22.506  11.755  -2.446  1.00  0.00           H  
ATOM   3472 HD13 LEU B 216     -21.279  12.324  -1.301  1.00  0.00           H  
ATOM   3473  CD2 LEU B 216     -22.490  14.458  -2.407  1.00  0.00           C  
ATOM   3474 HD21 LEU B 216     -22.732  14.081  -3.401  1.00  0.00           H  
ATOM   3475 HD22 LEU B 216     -22.901  15.460  -2.283  1.00  0.00           H  
ATOM   3476 HD23 LEU B 216     -21.409  14.502  -2.305  1.00  0.00           H  
ATOM   3477  C   LEU B 216     -25.397  13.545   0.854  1.00  0.00           C  
ATOM   3478  O   LEU B 216     -26.214  14.464   0.928  1.00  0.00           O  
ATOM   3479  N   LEU B 217     -24.530  13.267   1.829  1.00  0.00           N  
ATOM   3480  H   LEU B 217     -23.916  12.471   1.698  1.00  0.00           H  
ATOM   3481  CA  LEU B 217     -24.359  14.041   3.065  1.00  0.00           C  
ATOM   3482  HA  LEU B 217     -25.150  14.789   3.134  1.00  0.00           H  
ATOM   3483  CB  LEU B 217     -24.503  13.066   4.250  1.00  0.00           C  
ATOM   3484  HB2 LEU B 217     -25.488  12.602   4.208  1.00  0.00           H  
ATOM   3485  HB3 LEU B 217     -23.758  12.278   4.136  1.00  0.00           H  
ATOM   3486  CG  LEU B 217     -24.307  13.714   5.634  1.00  0.00           C  
ATOM   3487  HG  LEU B 217     -23.368  14.262   5.657  1.00  0.00           H  
ATOM   3488  CD1 LEU B 217     -25.446  14.669   5.993  1.00  0.00           C  
ATOM   3489 HD11 LEU B 217     -25.489  15.485   5.273  1.00  0.00           H  
ATOM   3490 HD12 LEU B 217     -26.393  14.128   5.986  1.00  0.00           H  
ATOM   3491 HD13 LEU B 217     -25.281  15.080   6.984  1.00  0.00           H  
ATOM   3492  CD2 LEU B 217     -24.228  12.637   6.711  1.00  0.00           C  
ATOM   3493 HD21 LEU B 217     -23.423  11.940   6.476  1.00  0.00           H  
ATOM   3494 HD22 LEU B 217     -25.172  12.097   6.773  1.00  0.00           H  
ATOM   3495 HD23 LEU B 217     -24.022  13.107   7.669  1.00  0.00           H  
ATOM   3496  C   LEU B 217     -23.020  14.802   3.115  1.00  0.00           C  
ATOM   3497  O   LEU B 217     -22.977  15.934   3.591  1.00  0.00           O  
ATOM   3498  N   TRP B 218     -21.930  14.183   2.648  1.00  0.00           N  
ATOM   3499  H   TRP B 218     -22.035  13.252   2.261  1.00  0.00           H  
ATOM   3500  CA  TRP B 218     -20.572  14.746   2.664  1.00  0.00           C  
ATOM   3501  HA  TRP B 218     -20.640  15.829   2.552  1.00  0.00           H  
ATOM   3502  CB  TRP B 218     -19.915  14.459   4.023  1.00  0.00           C  
ATOM   3503  HB2 TRP B 218     -20.445  15.027   4.790  1.00  0.00           H  
ATOM   3504  HB3 TRP B 218     -20.035  13.407   4.267  1.00  0.00           H  
ATOM   3505  CG  TRP B 218     -18.456  14.781   4.118  1.00  0.00           C  
ATOM   3506  CD1 TRP B 218     -17.950  15.947   4.569  1.00  0.00           C  
ATOM   3507  HD1 TRP B 218     -18.521  16.791   4.939  1.00  0.00           H  
ATOM   3508  NE1 TRP B 218     -16.578  15.923   4.473  1.00  0.00           N  
ATOM   3509  HE1 TRP B 218     -16.005  16.720   4.782  1.00  0.00           H  
ATOM   3510  CE2 TRP B 218     -16.112  14.732   3.969  1.00  0.00           C  
ATOM   3511  CZ2 TRP B 218     -14.826  14.222   3.747  1.00  0.00           C  
ATOM   3512  HZ2 TRP B 218     -13.959  14.809   4.018  1.00  0.00           H  
ATOM   3513  CH2 TRP B 218     -14.687  12.932   3.209  1.00  0.00           C  
ATOM   3514  HH2 TRP B 218     -13.701  12.508   3.071  1.00  0.00           H  
ATOM   3515  CZ3 TRP B 218     -15.834  12.189   2.876  1.00  0.00           C  
ATOM   3516  HZ3 TRP B 218     -15.729  11.199   2.463  1.00  0.00           H  
ATOM   3517  CE3 TRP B 218     -17.122  12.711   3.110  1.00  0.00           C  
ATOM   3518  HE3 TRP B 218     -17.989  12.121   2.862  1.00  0.00           H  
ATOM   3519  CD2 TRP B 218     -17.296  13.984   3.699  1.00  0.00           C  
ATOM   3520  C   TRP B 218     -19.723  14.229   1.490  1.00  0.00           C  
ATOM   3521  O   TRP B 218     -20.015  13.172   0.926  1.00  0.00           O  
ATOM   3522  N   LYS B 219     -18.676  14.968   1.105  1.00  0.00           N  
ATOM   3523  H   LYS B 219     -18.422  15.769   1.673  1.00  0.00           H  
ATOM   3524  CA  LYS B 219     -17.797  14.649  -0.029  1.00  0.00           C  
ATOM   3525  HA  LYS B 219     -17.758  13.566  -0.153  1.00  0.00           H  
ATOM   3526  CB  LYS B 219     -18.411  15.276  -1.289  1.00  0.00           C  
ATOM   3527  HB2 LYS B 219     -19.463  14.995  -1.324  1.00  0.00           H  
ATOM   3528  HB3 LYS B 219     -18.353  16.364  -1.216  1.00  0.00           H  
ATOM   3529  CG  LYS B 219     -17.751  14.816  -2.596  1.00  0.00           C  
ATOM   3530  HG2 LYS B 219     -16.717  15.158  -2.632  1.00  0.00           H  
ATOM   3531  HG3 LYS B 219     -17.767  13.728  -2.633  1.00  0.00           H  
ATOM   3532  CD  LYS B 219     -18.523  15.396  -3.790  1.00  0.00           C  
ATOM   3533  HD2 LYS B 219     -19.578  15.125  -3.707  1.00  0.00           H  
ATOM   3534  HD3 LYS B 219     -18.449  16.484  -3.754  1.00  0.00           H  
ATOM   3535  CE  LYS B 219     -17.999  14.918  -5.149  1.00  0.00           C  
ATOM   3536  HE2 LYS B 219     -18.528  15.478  -5.923  1.00  0.00           H  
ATOM   3537  HE3 LYS B 219     -16.932  15.141  -5.227  1.00  0.00           H  
ATOM   3538  NZ  LYS B 219     -18.243  13.471  -5.348  1.00  0.00           N  
ATOM   3539  HZ1 LYS B 219     -19.159  13.186  -4.984  1.00  0.00           H  
ATOM   3540  HZ2 LYS B 219     -18.139  13.152  -6.295  1.00  0.00           H  
ATOM   3541  HZ3 LYS B 219     -17.662  12.882  -4.743  1.00  0.00           H  
ATOM   3542  C   LYS B 219     -16.371  15.146   0.217  1.00  0.00           C  
ATOM   3543  O   LYS B 219     -16.187  16.259   0.698  1.00  0.00           O  
ATOM   3544  N   GLY B 220     -15.371  14.364  -0.181  1.00  0.00           N  
ATOM   3545  H   GLY B 220     -15.612  13.465  -0.589  1.00  0.00           H  
ATOM   3546  CA  GLY B 220     -13.956  14.692   0.004  1.00  0.00           C  
ATOM   3547  HA2 GLY B 220     -13.780  15.727  -0.288  1.00  0.00           H  
ATOM   3548  HA3 GLY B 220     -13.713  14.600   1.063  1.00  0.00           H  
ATOM   3549  C   GLY B 220     -13.010  13.799  -0.804  1.00  0.00           C  
ATOM   3550  O   GLY B 220     -13.372  13.247  -1.844  1.00  0.00           O  
ATOM   3551  N   SER B 221     -11.770  13.646  -0.339  1.00  0.00           N  
ATOM   3552  H   SER B 221     -11.516  14.084   0.540  1.00  0.00           H  
ATOM   3553  CA  SER B 221     -10.748  12.815  -0.989  1.00  0.00           C  
ATOM   3554  HA  SER B 221     -11.252  11.977  -1.468  1.00  0.00           H  
ATOM   3555  CB  SER B 221     -10.035  13.626  -2.083  1.00  0.00           C  
ATOM   3556  HB2 SER B 221     -10.772  13.964  -2.812  1.00  0.00           H  
ATOM   3557  HB3 SER B 221      -9.569  14.504  -1.633  1.00  0.00           H  
ATOM   3558  OG  SER B 221      -9.047  12.867  -2.752  1.00  0.00           O  
ATOM   3559  HG  SER B 221      -9.459  12.028  -3.035  1.00  0.00           H  
ATOM   3560  C   SER B 221      -9.761  12.229   0.026  1.00  0.00           C  
ATOM   3561  O   SER B 221      -9.582  12.772   1.111  1.00  0.00           O  
ATOM   3562  N   PHE B 222      -9.131  11.108  -0.326  1.00  0.00           N  
ATOM   3563  H   PHE B 222      -9.313  10.735  -1.252  1.00  0.00           H  
ATOM   3564  CA  PHE B 222      -8.194  10.367   0.515  1.00  0.00           C  
ATOM   3565  HA  PHE B 222      -7.738  11.054   1.230  1.00  0.00           H  
ATOM   3566  CB  PHE B 222      -8.975   9.309   1.308  1.00  0.00           C  
ATOM   3567  HB2 PHE B 222      -9.510   9.807   2.116  1.00  0.00           H  
ATOM   3568  HB3 PHE B 222      -9.721   8.865   0.647  1.00  0.00           H  
ATOM   3569  CG  PHE B 222      -8.143   8.185   1.896  1.00  0.00           C  
ATOM   3570  CD1 PHE B 222      -7.218   8.439   2.927  1.00  0.00           C  
ATOM   3571  HD1 PHE B 222      -7.097   9.437   3.329  1.00  0.00           H  
ATOM   3572  CE1 PHE B 222      -6.456   7.383   3.459  1.00  0.00           C  
ATOM   3573  HE1 PHE B 222      -5.757   7.573   4.258  1.00  0.00           H  
ATOM   3574  CZ  PHE B 222      -6.624   6.075   2.979  1.00  0.00           C  
ATOM   3575  HZ  PHE B 222      -6.052   5.266   3.406  1.00  0.00           H  
ATOM   3576  CE2 PHE B 222      -7.549   5.820   1.956  1.00  0.00           C  
ATOM   3577  HE2 PHE B 222      -7.685   4.811   1.595  1.00  0.00           H  
ATOM   3578  CD2 PHE B 222      -8.301   6.873   1.408  1.00  0.00           C  
ATOM   3579  HD2 PHE B 222      -9.008   6.665   0.616  1.00  0.00           H  
ATOM   3580  C   PHE B 222      -7.071   9.749  -0.332  1.00  0.00           C  
ATOM   3581  O   PHE B 222      -7.326   9.137  -1.369  1.00  0.00           O  
ATOM   3582  N   LYS B 223      -5.823   9.901   0.119  1.00  0.00           N  
ATOM   3583  H   LYS B 223      -5.693  10.384   0.997  1.00  0.00           H  
ATOM   3584  CA  LYS B 223      -4.612   9.395  -0.541  1.00  0.00           C  
ATOM   3585  HA  LYS B 223      -4.865   8.886  -1.469  1.00  0.00           H  
ATOM   3586  CB  LYS B 223      -3.750  10.605  -0.920  1.00  0.00           C  
ATOM   3587  HB2 LYS B 223      -4.348  11.294  -1.517  1.00  0.00           H  
ATOM   3588  HB3 LYS B 223      -3.439  11.123  -0.010  1.00  0.00           H  
ATOM   3589  CG  LYS B 223      -2.512  10.208  -1.731  1.00  0.00           C  
ATOM   3590  HG2 LYS B 223      -1.894   9.524  -1.150  1.00  0.00           H  
ATOM   3591  HG3 LYS B 223      -2.810   9.734  -2.664  1.00  0.00           H  
ATOM   3592  CD  LYS B 223      -1.711  11.469  -2.047  1.00  0.00           C  
ATOM   3593  HD2 LYS B 223      -2.247  12.081  -2.777  1.00  0.00           H  
ATOM   3594  HD3 LYS B 223      -1.615  12.042  -1.130  1.00  0.00           H  
ATOM   3595  CE  LYS B 223      -0.314  11.132  -2.569  1.00  0.00           C  
ATOM   3596  HE2 LYS B 223       0.096  10.312  -1.973  1.00  0.00           H  
ATOM   3597  HE3 LYS B 223      -0.396  10.789  -3.605  1.00  0.00           H  
ATOM   3598  NZ  LYS B 223       0.564  12.321  -2.471  1.00  0.00           N  
ATOM   3599  HZ1 LYS B 223       0.775  12.532  -1.487  1.00  0.00           H  
ATOM   3600  HZ2 LYS B 223       1.441  12.170  -2.940  1.00  0.00           H  
ATOM   3601  HZ3 LYS B 223       0.103  13.147  -2.816  1.00  0.00           H  
ATOM   3602  C   LYS B 223      -3.903   8.415   0.411  1.00  0.00           C  
ATOM   3603  O   LYS B 223      -3.359   8.883   1.413  1.00  0.00           O  
ATOM   3604  N   PRO B 224      -3.920   7.091   0.149  1.00  0.00           N  
ATOM   3605  CD  PRO B 224      -4.562   6.436  -0.983  1.00  0.00           C  
ATOM   3606  HD2 PRO B 224      -3.874   6.421  -1.827  1.00  0.00           H  
ATOM   3607  HD3 PRO B 224      -5.501   6.915  -1.258  1.00  0.00           H  
ATOM   3608  CG  PRO B 224      -4.840   5.005  -0.540  1.00  0.00           C  
ATOM   3609  HG2 PRO B 224      -4.837   4.313  -1.382  1.00  0.00           H  
ATOM   3610  HG3 PRO B 224      -5.792   4.967  -0.012  1.00  0.00           H  
ATOM   3611  CB  PRO B 224      -3.696   4.725   0.428  1.00  0.00           C  
ATOM   3612  HB2 PRO B 224      -2.810   4.436  -0.140  1.00  0.00           H  
ATOM   3613  HB3 PRO B 224      -3.964   3.946   1.141  1.00  0.00           H  
ATOM   3614  CA  PRO B 224      -3.478   6.080   1.113  1.00  0.00           C  
ATOM   3615  HA  PRO B 224      -4.123   6.139   1.989  1.00  0.00           H  
ATOM   3616  C   PRO B 224      -2.031   6.250   1.586  1.00  0.00           C  
ATOM   3617  O   PRO B 224      -1.781   6.157   2.784  1.00  0.00           O  
ATOM   3618  N   SER B 225      -1.104   6.559   0.672  1.00  0.00           N  
ATOM   3619  H   SER B 225      -1.379   6.635  -0.297  1.00  0.00           H  
ATOM   3620  CA  SER B 225       0.324   6.747   0.975  1.00  0.00           C  
ATOM   3621  HA  SER B 225       0.694   5.867   1.503  1.00  0.00           H  
ATOM   3622  CB  SER B 225       1.106   6.873  -0.330  1.00  0.00           C  
ATOM   3623  HB2 SER B 225       2.173   6.925  -0.108  1.00  0.00           H  
ATOM   3624  HB3 SER B 225       0.923   5.993  -0.947  1.00  0.00           H  
ATOM   3625  OG  SER B 225       0.717   8.039  -1.039  1.00  0.00           O  
ATOM   3626  HG  SER B 225       1.375   8.173  -1.730  1.00  0.00           H  
ATOM   3627  C   SER B 225       0.634   7.975   1.839  1.00  0.00           C  
ATOM   3628  O   SER B 225       1.730   8.065   2.383  1.00  0.00           O  
ATOM   3629  N   GLU B 226      -0.306   8.914   1.977  1.00  0.00           N  
ATOM   3630  H   GLU B 226      -1.199   8.768   1.527  1.00  0.00           H  
ATOM   3631  CA  GLU B 226      -0.113  10.180   2.703  1.00  0.00           C  
ATOM   3632  HA  GLU B 226       0.956  10.388   2.768  1.00  0.00           H  
ATOM   3633  CB  GLU B 226      -0.766  11.299   1.872  1.00  0.00           C  
ATOM   3634  HB2 GLU B 226      -0.697  11.012   0.820  1.00  0.00           H  
ATOM   3635  HB3 GLU B 226      -1.831  11.353   2.098  1.00  0.00           H  
ATOM   3636  CG  GLU B 226      -0.127  12.690   2.037  1.00  0.00           C  
ATOM   3637  HG2 GLU B 226      -0.817  13.329   2.596  1.00  0.00           H  
ATOM   3638  HG3 GLU B 226       0.804  12.603   2.604  1.00  0.00           H  
ATOM   3639  CD  GLU B 226       0.166  13.297   0.656  1.00  0.00           C  
ATOM   3640  OE1 GLU B 226      -0.743  13.931   0.081  1.00  0.00           O  
ATOM   3641  OE2 GLU B 226       1.236  13.015   0.067  1.00  0.00           O  
ATOM   3642  C   GLU B 226      -0.653  10.121   4.144  1.00  0.00           C  
ATOM   3643  O   GLU B 226      -0.464  11.047   4.923  1.00  0.00           O  
ATOM   3644  N   HIE B 227      -1.324   9.016   4.494  1.00  0.00           N  
ATOM   3645  H   HIE B 227      -1.411   8.305   3.782  1.00  0.00           H  
ATOM   3646  CA  HIE B 227      -2.023   8.786   5.769  1.00  0.00           C  
ATOM   3647  HA  HIE B 227      -1.590   9.432   6.536  1.00  0.00           H  
ATOM   3648  CB  HIE B 227      -3.507   9.172   5.624  1.00  0.00           C  
ATOM   3649  HB2 HIE B 227      -3.941   8.600   4.806  1.00  0.00           H  
ATOM   3650  HB3 HIE B 227      -4.038   8.909   6.538  1.00  0.00           H  
ATOM   3651  CG  HIE B 227      -3.751  10.637   5.376  1.00  0.00           C  
ATOM   3652  ND1 HIE B 227      -3.868  11.613   6.366  1.00  0.00           N  
ATOM   3653  CE1 HIE B 227      -3.997  12.777   5.716  1.00  0.00           C  
ATOM   3654  HE1 HIE B 227      -4.086  13.741   6.201  1.00  0.00           H  
ATOM   3655  NE2 HIE B 227      -3.980  12.581   4.385  1.00  0.00           N  
ATOM   3656  HE2 HIE B 227      -4.010  13.310   3.688  1.00  0.00           H  
ATOM   3657  CD2 HIE B 227      -3.831  11.233   4.152  1.00  0.00           C  
ATOM   3658  HD2 HIE B 227      -3.729  10.733   3.201  1.00  0.00           H  
ATOM   3659  C   HIE B 227      -1.838   7.336   6.258  1.00  0.00           C  
ATOM   3660  O   HIE B 227      -2.756   6.700   6.776  1.00  0.00           O  
ATOM   3661  N   VAL B 228      -0.658   6.748   6.054  1.00  0.00           N  
ATOM   3662  H   VAL B 228       0.071   7.283   5.601  1.00  0.00           H  
ATOM   3663  CA  VAL B 228      -0.384   5.362   6.466  1.00  0.00           C  
ATOM   3664  HA  VAL B 228      -1.214   4.743   6.131  1.00  0.00           H  
ATOM   3665  CB  VAL B 228       0.886   4.826   5.782  1.00  0.00           C  
ATOM   3666  HB  VAL B 228       1.709   5.490   6.035  1.00  0.00           H  
ATOM   3667  CG1 VAL B 228       1.248   3.404   6.227  1.00  0.00           C  
ATOM   3668 HG11 VAL B 228       2.120   3.068   5.668  1.00  0.00           H  
ATOM   3669 HG12 VAL B 228       1.502   3.389   7.284  1.00  0.00           H  
ATOM   3670 HG13 VAL B 228       0.416   2.724   6.040  1.00  0.00           H  
ATOM   3671  CG2 VAL B 228       0.742   4.803   4.256  1.00  0.00           C  
ATOM   3672 HG21 VAL B 228       1.648   4.407   3.796  1.00  0.00           H  
ATOM   3673 HG22 VAL B 228      -0.109   4.190   3.962  1.00  0.00           H  
ATOM   3674 HG23 VAL B 228       0.601   5.818   3.888  1.00  0.00           H  
ATOM   3675  C   VAL B 228      -0.293   5.247   7.998  1.00  0.00           C  
ATOM   3676  O   VAL B 228       0.310   6.101   8.654  1.00  0.00           O  
ATOM   3677  N   LYS B 229      -0.841   4.166   8.564  1.00  0.00           N  
ATOM   3678  H   LYS B 229      -1.369   3.545   7.956  1.00  0.00           H  
ATOM   3679  CA  LYS B 229      -0.632   3.707   9.944  1.00  0.00           C  
ATOM   3680  HA  LYS B 229       0.226   4.226  10.368  1.00  0.00           H  
ATOM   3681  CB  LYS B 229      -1.854   4.061  10.814  1.00  0.00           C  
ATOM   3682  HB2 LYS B 229      -2.050   5.132  10.744  1.00  0.00           H  
ATOM   3683  HB3 LYS B 229      -2.735   3.524  10.456  1.00  0.00           H  
ATOM   3684  CG  LYS B 229      -1.577   3.694  12.282  1.00  0.00           C  
ATOM   3685  HG2 LYS B 229      -1.373   2.625  12.358  1.00  0.00           H  
ATOM   3686  HG3 LYS B 229      -0.694   4.240  12.606  1.00  0.00           H  
ATOM   3687  CD  LYS B 229      -2.745   4.031  13.219  1.00  0.00           C  
ATOM   3688  HD2 LYS B 229      -2.938   5.105  13.185  1.00  0.00           H  
ATOM   3689  HD3 LYS B 229      -3.635   3.492  12.891  1.00  0.00           H  
ATOM   3690  CE  LYS B 229      -2.376   3.607  14.649  1.00  0.00           C  
ATOM   3691  HE2 LYS B 229      -2.117   2.544  14.647  1.00  0.00           H  
ATOM   3692  HE3 LYS B 229      -1.481   4.155  14.961  1.00  0.00           H  
ATOM   3693  NZ  LYS B 229      -3.473   3.846  15.619  1.00  0.00           N  
ATOM   3694  HZ1 LYS B 229      -4.301   3.318  15.386  1.00  0.00           H  
ATOM   3695  HZ2 LYS B 229      -3.185   3.512  16.547  1.00  0.00           H  
ATOM   3696  HZ3 LYS B 229      -3.693   4.825  15.717  1.00  0.00           H  
ATOM   3697  C   LYS B 229      -0.344   2.194   9.917  1.00  0.00           C  
ATOM   3698  O   LYS B 229      -1.294   1.423   9.769  1.00  0.00           O  
ATOM   3699  N   PRO B 230       0.925   1.746   9.998  1.00  0.00           N  
ATOM   3700  CD  PRO B 230       2.149   2.526  10.078  1.00  0.00           C  
ATOM   3701  HD2 PRO B 230       2.410   2.668  11.127  1.00  0.00           H  
ATOM   3702  HD3 PRO B 230       2.061   3.484   9.569  1.00  0.00           H  
ATOM   3703  CG  PRO B 230       3.222   1.677   9.405  1.00  0.00           C  
ATOM   3704  HG2 PRO B 230       4.221   1.919   9.763  1.00  0.00           H  
ATOM   3705  HG3 PRO B 230       3.162   1.786   8.321  1.00  0.00           H  
ATOM   3706  CB  PRO B 230       2.800   0.270   9.812  1.00  0.00           C  
ATOM   3707  HB2 PRO B 230       3.149   0.064  10.825  1.00  0.00           H  
ATOM   3708  HB3 PRO B 230       3.181  -0.475   9.115  1.00  0.00           H  
ATOM   3709  CA  PRO B 230       1.269   0.346   9.781  1.00  0.00           C  
ATOM   3710  HA  PRO B 230       0.924   0.089   8.782  1.00  0.00           H  
ATOM   3711  C   PRO B 230       0.627  -0.619  10.785  1.00  0.00           C  
ATOM   3712  O   PRO B 230       0.223  -0.235  11.885  1.00  0.00           O  
ATOM   3713  N   ARG B 231       0.566  -1.902  10.420  1.00  0.00           N  
ATOM   3714  H   ARG B 231       0.917  -2.148   9.499  1.00  0.00           H  
ATOM   3715  CA  ARG B 231       0.177  -2.973  11.352  1.00  0.00           C  
ATOM   3716  HA  ARG B 231      -0.749  -2.672  11.845  1.00  0.00           H  
ATOM   3717  CB  ARG B 231      -0.076  -4.279  10.583  1.00  0.00           C  
ATOM   3718  HB2 ARG B 231       0.827  -4.574  10.044  1.00  0.00           H  
ATOM   3719  HB3 ARG B 231      -0.324  -5.064  11.300  1.00  0.00           H  
ATOM   3720  CG  ARG B 231      -1.241  -4.109   9.593  1.00  0.00           C  
ATOM   3721  HG2 ARG B 231      -2.093  -3.664  10.109  1.00  0.00           H  
ATOM   3722  HG3 ARG B 231      -0.938  -3.450   8.778  1.00  0.00           H  
ATOM   3723  CD  ARG B 231      -1.667  -5.455   9.006  1.00  0.00           C  
ATOM   3724  HD2 ARG B 231      -0.830  -5.872   8.444  1.00  0.00           H  
ATOM   3725  HD3 ARG B 231      -1.904  -6.130   9.830  1.00  0.00           H  
ATOM   3726  NE  ARG B 231      -2.850  -5.316   8.132  1.00  0.00           N  
ATOM   3727  HE  ARG B 231      -3.123  -4.388   7.815  1.00  0.00           H  
ATOM   3728  CZ  ARG B 231      -3.620  -6.293   7.699  1.00  0.00           C  
ATOM   3729  NH1 ARG B 231      -3.369  -7.549   7.936  1.00  0.00           N  
ATOM   3730 HH11 ARG B 231      -2.542  -7.777   8.452  1.00  0.00           H  
ATOM   3731 HH12 ARG B 231      -3.986  -8.246   7.575  1.00  0.00           H  
ATOM   3732  NH2 ARG B 231      -4.677  -6.017   7.010  1.00  0.00           N  
ATOM   3733 HH21 ARG B 231      -4.799  -5.032   6.748  1.00  0.00           H  
ATOM   3734 HH22 ARG B 231      -5.259  -6.706   6.579  1.00  0.00           H  
ATOM   3735  C   ARG B 231       1.226  -3.142  12.460  1.00  0.00           C  
ATOM   3736  O   ARG B 231       2.411  -2.896  12.239  1.00  0.00           O  
ATOM   3737  N   ALA B 232       0.791  -3.550  13.654  1.00  0.00           N  
ATOM   3738  H   ALA B 232      -0.179  -3.789  13.756  1.00  0.00           H  
ATOM   3739  CA  ALA B 232       1.684  -3.789  14.793  1.00  0.00           C  
ATOM   3740  HA  ALA B 232       2.259  -2.881  14.955  1.00  0.00           H  
ATOM   3741  CB  ALA B 232       0.847  -4.051  16.051  1.00  0.00           C  
ATOM   3742  HB1 ALA B 232       0.190  -3.205  16.249  1.00  0.00           H  
ATOM   3743  HB2 ALA B 232       0.251  -4.956  15.926  1.00  0.00           H  
ATOM   3744  HB3 ALA B 232       1.509  -4.187  16.908  1.00  0.00           H  
ATOM   3745  C   ALA B 232       2.650  -4.965  14.524  1.00  0.00           C  
ATOM   3746  O   ALA B 232       2.242  -5.929  13.871  1.00  0.00           O  
ATOM   3747  N   PRO B 233       3.898  -4.943  15.037  1.00  0.00           N  
ATOM   3748  CD  PRO B 233       4.545  -3.843  15.735  1.00  0.00           C  
ATOM   3749  HD2 PRO B 233       4.285  -3.881  16.794  1.00  0.00           H  
ATOM   3750  HD3 PRO B 233       4.285  -2.873  15.311  1.00  0.00           H  
ATOM   3751  CG  PRO B 233       6.039  -4.086  15.550  1.00  0.00           C  
ATOM   3752  HG2 PRO B 233       6.630  -3.639  16.348  1.00  0.00           H  
ATOM   3753  HG3 PRO B 233       6.351  -3.699  14.581  1.00  0.00           H  
ATOM   3754  CB  PRO B 233       6.138  -5.610  15.540  1.00  0.00           C  
ATOM   3755  HB2 PRO B 233       6.162  -5.985  16.564  1.00  0.00           H  
ATOM   3756  HB3 PRO B 233       7.012  -5.951  14.986  1.00  0.00           H  
ATOM   3757  CA  PRO B 233       4.840  -6.047  14.857  1.00  0.00           C  
ATOM   3758  HA  PRO B 233       5.023  -6.171  13.790  1.00  0.00           H  
ATOM   3759  C   PRO B 233       4.341  -7.378  15.436  1.00  0.00           C  
ATOM   3760  O   PRO B 233       3.565  -7.402  16.394  1.00  0.00           O  
ATOM   3761  N   GLY B 234       4.847  -8.488  14.892  1.00  0.00           N  
ATOM   3762  H   GLY B 234       5.550  -8.389  14.172  1.00  0.00           H  
ATOM   3763  CA  GLY B 234       4.601  -9.826  15.438  1.00  0.00           C  
ATOM   3764  HA2 GLY B 234       3.536  -9.942  15.643  1.00  0.00           H  
ATOM   3765  HA3 GLY B 234       4.881 -10.578  14.703  1.00  0.00           H  
ATOM   3766  C   GLY B 234       5.371 -10.101  16.737  1.00  0.00           C  
ATOM   3767  O   GLY B 234       6.125  -9.253  17.213  1.00  0.00           O  
ATOM   3768  N   ASN B 235       5.171 -11.304  17.289  1.00  0.00           N  
ATOM   3769  H   ASN B 235       4.495 -11.903  16.836  1.00  0.00           H  
ATOM   3770  CA  ASN B 235       5.662 -11.788  18.587  1.00  0.00           C  
ATOM   3771  HA  ASN B 235       4.938 -11.500  19.349  1.00  0.00           H  
ATOM   3772  CB  ASN B 235       5.723 -13.329  18.544  1.00  0.00           C  
ATOM   3773  HB2 ASN B 235       6.389 -13.639  17.736  1.00  0.00           H  
ATOM   3774  HB3 ASN B 235       6.144 -13.687  19.483  1.00  0.00           H  
ATOM   3775  CG  ASN B 235       4.386 -14.012  18.340  1.00  0.00           C  
ATOM   3776  OD1 ASN B 235       3.377 -13.411  18.021  1.00  0.00           O  
ATOM   3777  ND2 ASN B 235       4.341 -15.310  18.517  1.00  0.00           N  
ATOM   3778 HD21 ASN B 235       3.448 -15.746  18.368  1.00  0.00           H  
ATOM   3779 HD22 ASN B 235       5.177 -15.821  18.738  1.00  0.00           H  
ATOM   3780  C   ASN B 235       7.039 -11.247  19.009  1.00  0.00           C  
ATOM   3781  O   ASN B 235       8.057 -11.600  18.415  1.00  0.00           O  
ATOM   3782  N   LEU B 236       7.068 -10.467  20.094  1.00  0.00           N  
ATOM   3783  H   LEU B 236       6.196 -10.223  20.535  1.00  0.00           H  
ATOM   3784  CA  LEU B 236       8.304 -10.012  20.729  1.00  0.00           C  
ATOM   3785  HA  LEU B 236       9.030  -9.821  19.937  1.00  0.00           H  
ATOM   3786  CB  LEU B 236       8.035  -8.685  21.463  1.00  0.00           C  
ATOM   3787  HB2 LEU B 236       7.621  -7.968  20.752  1.00  0.00           H  
ATOM   3788  HB3 LEU B 236       7.285  -8.866  22.236  1.00  0.00           H  
ATOM   3789  CG  LEU B 236       9.281  -8.066  22.126  1.00  0.00           C  
ATOM   3790  HG  LEU B 236       9.713  -8.772  22.834  1.00  0.00           H  
ATOM   3791  CD1 LEU B 236      10.348  -7.663  21.112  1.00  0.00           C  
ATOM   3792 HD11 LEU B 236       9.921  -7.001  20.359  1.00  0.00           H  
ATOM   3793 HD12 LEU B 236      11.161  -7.151  21.623  1.00  0.00           H  
ATOM   3794 HD13 LEU B 236      10.755  -8.549  20.632  1.00  0.00           H  
ATOM   3795  CD2 LEU B 236       8.883  -6.811  22.893  1.00  0.00           C  
ATOM   3796 HD21 LEU B 236       9.753  -6.411  23.412  1.00  0.00           H  
ATOM   3797 HD22 LEU B 236       8.500  -6.067  22.197  1.00  0.00           H  
ATOM   3798 HD23 LEU B 236       8.114  -7.072  23.617  1.00  0.00           H  
ATOM   3799  C   LEU B 236       8.891 -11.089  21.657  1.00  0.00           C  
ATOM   3800  O   LEU B 236       8.214 -11.610  22.544  1.00  0.00           O  
ATOM   3801  N   THR B 237      10.183 -11.358  21.493  1.00  0.00           N  
ATOM   3802  H   THR B 237      10.666 -10.870  20.747  1.00  0.00           H  
ATOM   3803  CA  THR B 237      11.019 -12.243  22.315  1.00  0.00           C  
ATOM   3804  HA  THR B 237      10.417 -12.660  23.122  1.00  0.00           H  
ATOM   3805  CB  THR B 237      11.574 -13.418  21.491  1.00  0.00           C  
ATOM   3806  HB  THR B 237      12.166 -14.049  22.154  1.00  0.00           H  
ATOM   3807  CG2 THR B 237      10.479 -14.285  20.873  1.00  0.00           C  
ATOM   3808 HG21 THR B 237      10.940 -15.134  20.368  1.00  0.00           H  
ATOM   3809 HG22 THR B 237       9.821 -14.658  21.659  1.00  0.00           H  
ATOM   3810 HG23 THR B 237       9.897 -13.712  20.150  1.00  0.00           H  
ATOM   3811  OG1 THR B 237      12.414 -12.973  20.455  1.00  0.00           O  
ATOM   3812  HG1 THR B 237      11.922 -12.335  19.919  1.00  0.00           H  
ATOM   3813  C   THR B 237      12.162 -11.450  22.952  1.00  0.00           C  
ATOM   3814  O   THR B 237      12.529 -10.370  22.479  1.00  0.00           O  
ATOM   3815  N   VAL B 238      12.720 -11.972  24.045  1.00  0.00           N  
ATOM   3816  H   VAL B 238      12.437 -12.891  24.354  1.00  0.00           H  
ATOM   3817  CA  VAL B 238      13.758 -11.311  24.842  1.00  0.00           C  
ATOM   3818  HA  VAL B 238      14.292 -10.616  24.194  1.00  0.00           H  
ATOM   3819  CB  VAL B 238      13.107 -10.485  25.972  1.00  0.00           C  
ATOM   3820  HB  VAL B 238      12.295  -9.898  25.538  1.00  0.00           H  
ATOM   3821  CG1 VAL B 238      12.516 -11.346  27.097  1.00  0.00           C  
ATOM   3822 HG11 VAL B 238      11.851 -12.104  26.684  1.00  0.00           H  
ATOM   3823 HG12 VAL B 238      13.315 -11.836  27.656  1.00  0.00           H  
ATOM   3824 HG13 VAL B 238      11.946 -10.717  27.775  1.00  0.00           H  
ATOM   3825  CG2 VAL B 238      14.105  -9.499  26.575  1.00  0.00           C  
ATOM   3826 HG21 VAL B 238      14.515  -8.864  25.790  1.00  0.00           H  
ATOM   3827 HG22 VAL B 238      13.603  -8.864  27.304  1.00  0.00           H  
ATOM   3828 HG23 VAL B 238      14.913 -10.036  27.070  1.00  0.00           H  
ATOM   3829  C   VAL B 238      14.779 -12.335  25.344  1.00  0.00           C  
ATOM   3830  O   VAL B 238      14.428 -13.475  25.651  1.00  0.00           O  
ATOM   3831  N   HIE B 239      16.049 -11.937  25.402  1.00  0.00           N  
ATOM   3832  H   HIE B 239      16.275 -11.007  25.058  1.00  0.00           H  
ATOM   3833  CA  HIE B 239      17.178 -12.799  25.749  1.00  0.00           C  
ATOM   3834  HA  HIE B 239      16.836 -13.594  26.413  1.00  0.00           H  
ATOM   3835  CB  HIE B 239      17.712 -13.442  24.456  1.00  0.00           C  
ATOM   3836  HB2 HIE B 239      17.996 -12.653  23.760  1.00  0.00           H  
ATOM   3837  HB3 HIE B 239      16.913 -14.021  23.991  1.00  0.00           H  
ATOM   3838  CG  HIE B 239      18.894 -14.354  24.653  1.00  0.00           C  
ATOM   3839  ND1 HIE B 239      20.147 -14.192  24.056  1.00  0.00           N  
ATOM   3840  CE1 HIE B 239      20.894 -15.211  24.514  1.00  0.00           C  
ATOM   3841  HE1 HIE B 239      21.930 -15.376  24.256  1.00  0.00           H  
ATOM   3842  NE2 HIE B 239      20.182 -15.992  25.344  1.00  0.00           N  
ATOM   3843  HE2 HIE B 239      20.539 -16.793  25.846  1.00  0.00           H  
ATOM   3844  CD2 HIE B 239      18.911 -15.472  25.435  1.00  0.00           C  
ATOM   3845  HD2 HIE B 239      18.086 -15.862  26.014  1.00  0.00           H  
ATOM   3846  C   HIE B 239      18.256 -11.990  26.478  1.00  0.00           C  
ATOM   3847  O   HIE B 239      18.724 -10.967  25.976  1.00  0.00           O  
ATOM   3848  N   THR B 240      18.643 -12.421  27.675  1.00  0.00           N  
ATOM   3849  H   THR B 240      18.246 -13.262  28.068  1.00  0.00           H  
ATOM   3850  CA  THR B 240      19.729 -11.812  28.454  1.00  0.00           C  
ATOM   3851  HA  THR B 240      19.784 -10.747  28.225  1.00  0.00           H  
ATOM   3852  CB  THR B 240      19.462 -11.953  29.958  1.00  0.00           C  
ATOM   3853  HB  THR B 240      20.381 -11.759  30.512  1.00  0.00           H  
ATOM   3854  CG2 THR B 240      18.393 -10.970  30.427  1.00  0.00           C  
ATOM   3855 HG21 THR B 240      18.727  -9.948  30.243  1.00  0.00           H  
ATOM   3856 HG22 THR B 240      17.456 -11.146  29.897  1.00  0.00           H  
ATOM   3857 HG23 THR B 240      18.227 -11.088  31.498  1.00  0.00           H  
ATOM   3858  OG1 THR B 240      18.999 -13.247  30.258  1.00  0.00           O  
ATOM   3859  HG1 THR B 240      18.756 -13.241  31.188  1.00  0.00           H  
ATOM   3860  C   THR B 240      21.079 -12.424  28.088  1.00  0.00           C  
ATOM   3861  O   THR B 240      21.187 -13.603  27.745  1.00  0.00           O  
ATOM   3862  N   GLN B 241      22.128 -11.604  28.127  1.00  0.00           N  
ATOM   3863  H   GLN B 241      21.985 -10.630  28.375  1.00  0.00           H  
ATOM   3864  CA  GLN B 241      23.478 -11.954  27.689  1.00  0.00           C  
ATOM   3865  HA  GLN B 241      23.581 -13.039  27.713  1.00  0.00           H  
ATOM   3866  CB  GLN B 241      23.713 -11.485  26.234  1.00  0.00           C  
ATOM   3867  HB2 GLN B 241      23.771 -10.398  26.205  1.00  0.00           H  
ATOM   3868  HB3 GLN B 241      24.671 -11.881  25.895  1.00  0.00           H  
ATOM   3869  CG  GLN B 241      22.608 -11.957  25.267  1.00  0.00           C  
ATOM   3870  HG2 GLN B 241      22.489 -13.033  25.385  1.00  0.00           H  
ATOM   3871  HG3 GLN B 241      21.663 -11.478  25.520  1.00  0.00           H  
ATOM   3872  CD  GLN B 241      22.880 -11.672  23.795  1.00  0.00           C  
ATOM   3873  OE1 GLN B 241      23.759 -10.909  23.407  1.00  0.00           O  
ATOM   3874  NE2 GLN B 241      22.130 -12.281  22.904  1.00  0.00           N  
ATOM   3875 HE21 GLN B 241      22.308 -12.133  21.930  1.00  0.00           H  
ATOM   3876 HE22 GLN B 241      21.380 -12.894  23.226  1.00  0.00           H  
ATOM   3877  C   GLN B 241      24.529 -11.375  28.649  1.00  0.00           C  
ATOM   3878  O   GLN B 241      24.267 -10.438  29.403  1.00  0.00           O  
ATOM   3879  N   VAL B 242      25.730 -11.958  28.612  1.00  0.00           N  
ATOM   3880  H   VAL B 242      25.860 -12.717  27.966  1.00  0.00           H  
ATOM   3881  CA  VAL B 242      26.890 -11.553  29.424  1.00  0.00           C  
ATOM   3882  HA  VAL B 242      26.635 -11.736  30.468  1.00  0.00           H  
ATOM   3883  CB  VAL B 242      28.102 -12.447  29.075  1.00  0.00           C  
ATOM   3884  HB  VAL B 242      27.813 -13.479  29.276  1.00  0.00           H  
ATOM   3885  CG1 VAL B 242      28.514 -12.367  27.596  1.00  0.00           C  
ATOM   3886 HG11 VAL B 242      28.809 -11.348  27.341  1.00  0.00           H  
ATOM   3887 HG12 VAL B 242      27.691 -12.672  26.953  1.00  0.00           H  
ATOM   3888 HG13 VAL B 242      29.356 -13.034  27.413  1.00  0.00           H  
ATOM   3889  CG2 VAL B 242      29.333 -12.148  29.936  1.00  0.00           C  
ATOM   3890 HG21 VAL B 242      29.069 -12.186  30.992  1.00  0.00           H  
ATOM   3891 HG22 VAL B 242      29.744 -11.166  29.694  1.00  0.00           H  
ATOM   3892 HG23 VAL B 242      30.101 -12.897  29.745  1.00  0.00           H  
ATOM   3893  C   VAL B 242      27.196 -10.052  29.291  1.00  0.00           C  
ATOM   3894  O   VAL B 242      27.009  -9.475  28.220  1.00  0.00           O  
ATOM   3895  N   SER B 243      27.680  -9.435  30.377  1.00  0.00           N  
ATOM   3896  H   SER B 243      27.804  -9.980  31.215  1.00  0.00           H  
ATOM   3897  CA  SER B 243      27.949  -7.991  30.481  1.00  0.00           C  
ATOM   3898  HA  SER B 243      28.228  -7.790  31.516  1.00  0.00           H  
ATOM   3899  CB  SER B 243      29.146  -7.579  29.614  1.00  0.00           C  
ATOM   3900  HB2 SER B 243      28.924  -7.772  28.564  1.00  0.00           H  
ATOM   3901  HB3 SER B 243      29.339  -6.513  29.740  1.00  0.00           H  
ATOM   3902  OG  SER B 243      30.301  -8.311  29.991  1.00  0.00           O  
ATOM   3903  HG  SER B 243      30.626  -7.956  30.823  1.00  0.00           H  
ATOM   3904  C   SER B 243      26.698  -7.140  30.231  1.00  0.00           C  
ATOM   3905  O   SER B 243      26.647  -6.317  29.314  1.00  0.00           O  
ATOM   3906  N   ASP B 244      25.672  -7.391  31.048  1.00  0.00           N  
ATOM   3907  H   ASP B 244      25.883  -7.964  31.859  1.00  0.00           H  
ATOM   3908  CA  ASP B 244      24.473  -6.561  31.254  1.00  0.00           C  
ATOM   3909  HA  ASP B 244      23.773  -7.184  31.813  1.00  0.00           H  
ATOM   3910  CB  ASP B 244      24.800  -5.372  32.179  1.00  0.00           C  
ATOM   3911  HB2 ASP B 244      25.367  -4.639  31.603  1.00  0.00           H  
ATOM   3912  HB3 ASP B 244      23.861  -4.909  32.488  1.00  0.00           H  
ATOM   3913  CG  ASP B 244      25.613  -5.726  33.442  1.00  0.00           C  
ATOM   3914  OD1 ASP B 244      25.906  -6.928  33.674  1.00  0.00           O  
ATOM   3915  OD2 ASP B 244      25.975  -4.762  34.148  1.00  0.00           O  
ATOM   3916  C   ASP B 244      23.734  -6.189  29.954  1.00  0.00           C  
ATOM   3917  O   ASP B 244      23.124  -5.119  29.813  1.00  0.00           O  
ATOM   3918  N   THR B 245      23.847  -7.091  28.974  1.00  0.00           N  
ATOM   3919  H   THR B 245      24.328  -7.953  29.207  1.00  0.00           H  
ATOM   3920  CA  THR B 245      23.453  -6.887  27.583  1.00  0.00           C  
ATOM   3921  HA  THR B 245      23.297  -5.824  27.425  1.00  0.00           H  
ATOM   3922  CB  THR B 245      24.579  -7.333  26.636  1.00  0.00           C  
ATOM   3923  HB  THR B 245      24.896  -8.345  26.892  1.00  0.00           H  
ATOM   3924  CG2 THR B 245      24.180  -7.294  25.160  1.00  0.00           C  
ATOM   3925 HG21 THR B 245      23.450  -8.076  24.948  1.00  0.00           H  
ATOM   3926 HG22 THR B 245      25.067  -7.462  24.553  1.00  0.00           H  
ATOM   3927 HG23 THR B 245      23.754  -6.320  24.919  1.00  0.00           H  
ATOM   3928  OG1 THR B 245      25.678  -6.457  26.751  1.00  0.00           O  
ATOM   3929  HG1 THR B 245      26.023  -6.537  27.661  1.00  0.00           H  
ATOM   3930  C   THR B 245      22.147  -7.610  27.289  1.00  0.00           C  
ATOM   3931  O   THR B 245      22.072  -8.837  27.351  1.00  0.00           O  
ATOM   3932  N   LEU B 246      21.111  -6.852  26.936  1.00  0.00           N  
ATOM   3933  H   LEU B 246      21.260  -5.849  26.882  1.00  0.00           H  
ATOM   3934  CA  LEU B 246      19.823  -7.380  26.501  1.00  0.00           C  
ATOM   3935  HA  LEU B 246      19.692  -8.372  26.934  1.00  0.00           H  
ATOM   3936  CB  LEU B 246      18.706  -6.459  27.029  1.00  0.00           C  
ATOM   3937  HB2 LEU B 246      18.932  -6.162  28.055  1.00  0.00           H  
ATOM   3938  HB3 LEU B 246      18.696  -5.554  26.421  1.00  0.00           H  
ATOM   3939  CG  LEU B 246      17.308  -7.106  27.000  1.00  0.00           C  
ATOM   3940  HG  LEU B 246      17.123  -7.546  26.020  1.00  0.00           H  
ATOM   3941  CD1 LEU B 246      17.180  -8.183  28.078  1.00  0.00           C  
ATOM   3942 HD11 LEU B 246      16.139  -8.475  28.194  1.00  0.00           H  
ATOM   3943 HD12 LEU B 246      17.532  -7.801  29.037  1.00  0.00           H  
ATOM   3944 HD13 LEU B 246      17.758  -9.063  27.803  1.00  0.00           H  
ATOM   3945  CD2 LEU B 246      16.233  -6.048  27.251  1.00  0.00           C  
ATOM   3946 HD21 LEU B 246      16.379  -5.213  26.570  1.00  0.00           H  
ATOM   3947 HD22 LEU B 246      15.246  -6.481  27.086  1.00  0.00           H  
ATOM   3948 HD23 LEU B 246      16.300  -5.690  28.276  1.00  0.00           H  
ATOM   3949  C   LEU B 246      19.783  -7.508  24.971  1.00  0.00           C  
ATOM   3950  O   LEU B 246      20.199  -6.595  24.254  1.00  0.00           O  
ATOM   3951  N   LEU B 247      19.219  -8.603  24.464  1.00  0.00           N  
ATOM   3952  H   LEU B 247      18.949  -9.346  25.104  1.00  0.00           H  
ATOM   3953  CA  LEU B 247      18.788  -8.749  23.075  1.00  0.00           C  
ATOM   3954  HA  LEU B 247      19.072  -7.860  22.514  1.00  0.00           H  
ATOM   3955  CB  LEU B 247      19.508  -9.958  22.446  1.00  0.00           C  
ATOM   3956  HB2 LEU B 247      20.584  -9.789  22.493  1.00  0.00           H  
ATOM   3957  HB3 LEU B 247      19.284 -10.838  23.051  1.00  0.00           H  
ATOM   3958  CG  LEU B 247      19.109 -10.259  20.987  1.00  0.00           C  
ATOM   3959  HG  LEU B 247      18.028 -10.382  20.913  1.00  0.00           H  
ATOM   3960  CD1 LEU B 247      19.557  -9.146  20.039  1.00  0.00           C  
ATOM   3961 HD11 LEU B 247      19.024  -8.224  20.262  1.00  0.00           H  
ATOM   3962 HD12 LEU B 247      20.630  -8.983  20.119  1.00  0.00           H  
ATOM   3963 HD13 LEU B 247      19.315  -9.424  19.011  1.00  0.00           H  
ATOM   3964  CD2 LEU B 247      19.768 -11.558  20.521  1.00  0.00           C  
ATOM   3965 HD21 LEU B 247      19.496 -12.371  21.194  1.00  0.00           H  
ATOM   3966 HD22 LEU B 247      19.409 -11.806  19.520  1.00  0.00           H  
ATOM   3967 HD23 LEU B 247      20.850 -11.445  20.492  1.00  0.00           H  
ATOM   3968  C   LEU B 247      17.258  -8.864  23.014  1.00  0.00           C  
ATOM   3969  O   LEU B 247      16.660  -9.670  23.727  1.00  0.00           O  
ATOM   3970  N   LEU B 248      16.633  -8.086  22.134  1.00  0.00           N  
ATOM   3971  H   LEU B 248      17.183  -7.426  21.592  1.00  0.00           H  
ATOM   3972  CA  LEU B 248      15.218  -8.185  21.778  1.00  0.00           C  
ATOM   3973  HA  LEU B 248      14.728  -8.948  22.384  1.00  0.00           H  
ATOM   3974  CB  LEU B 248      14.531  -6.833  22.028  1.00  0.00           C  
ATOM   3975  HB2 LEU B 248      15.040  -6.080  21.425  1.00  0.00           H  
ATOM   3976  HB3 LEU B 248      13.507  -6.900  21.664  1.00  0.00           H  
ATOM   3977  CG  LEU B 248      14.530  -6.402  23.509  1.00  0.00           C  
ATOM   3978  HG  LEU B 248      15.029  -7.148  24.126  1.00  0.00           H  
ATOM   3979  CD1 LEU B 248      15.261  -5.069  23.678  1.00  0.00           C  
ATOM   3980 HD11 LEU B 248      16.311  -5.197  23.409  1.00  0.00           H  
ATOM   3981 HD12 LEU B 248      14.817  -4.309  23.037  1.00  0.00           H  
ATOM   3982 HD13 LEU B 248      15.202  -4.749  24.714  1.00  0.00           H  
ATOM   3983  CD2 LEU B 248      13.101  -6.241  24.034  1.00  0.00           C  
ATOM   3984 HD21 LEU B 248      12.578  -5.469  23.470  1.00  0.00           H  
ATOM   3985 HD22 LEU B 248      12.572  -7.190  23.930  1.00  0.00           H  
ATOM   3986 HD23 LEU B 248      13.127  -5.971  25.089  1.00  0.00           H  
ATOM   3987  C   LEU B 248      15.098  -8.590  20.306  1.00  0.00           C  
ATOM   3988  O   LEU B 248      15.886  -8.129  19.479  1.00  0.00           O  
ATOM   3989  N   THR B 249      14.105  -9.417  19.972  1.00  0.00           N  
ATOM   3990  H   THR B 249      13.500  -9.771  20.710  1.00  0.00           H  
ATOM   3991  CA  THR B 249      13.799  -9.807  18.578  1.00  0.00           C  
ATOM   3992  HA  THR B 249      14.122  -9.011  17.908  1.00  0.00           H  
ATOM   3993  CB  THR B 249      14.549 -11.088  18.168  1.00  0.00           C  
ATOM   3994  HB  THR B 249      14.238 -11.911  18.810  1.00  0.00           H  
ATOM   3995  CG2 THR B 249      14.332 -11.487  16.709  1.00  0.00           C  
ATOM   3996 HG21 THR B 249      14.984 -12.327  16.463  1.00  0.00           H  
ATOM   3997 HG22 THR B 249      13.300 -11.796  16.545  1.00  0.00           H  
ATOM   3998 HG23 THR B 249      14.570 -10.650  16.050  1.00  0.00           H  
ATOM   3999  OG1 THR B 249      15.934 -10.900  18.316  1.00  0.00           O  
ATOM   4000  HG1 THR B 249      16.113 -10.812  19.253  1.00  0.00           H  
ATOM   4001  C   THR B 249      12.298  -9.994  18.378  1.00  0.00           C  
ATOM   4002  O   THR B 249      11.620 -10.546  19.245  1.00  0.00           O  
ATOM   4003  N   TRP B 250      11.777  -9.545  17.239  1.00  0.00           N  
ATOM   4004  H   TRP B 250      12.408  -9.131  16.554  1.00  0.00           H  
ATOM   4005  CA  TRP B 250      10.372  -9.649  16.830  1.00  0.00           C  
ATOM   4006  HA  TRP B 250       9.899 -10.471  17.365  1.00  0.00           H  
ATOM   4007  CB  TRP B 250       9.649  -8.343  17.207  1.00  0.00           C  
ATOM   4008  HB2 TRP B 250       8.605  -8.402  16.900  1.00  0.00           H  
ATOM   4009  HB3 TRP B 250       9.645  -8.263  18.292  1.00  0.00           H  
ATOM   4010  CG  TRP B 250      10.251  -7.083  16.661  1.00  0.00           C  
ATOM   4011  CD1 TRP B 250       9.877  -6.459  15.521  1.00  0.00           C  
ATOM   4012  HD1 TRP B 250       9.088  -6.790  14.857  1.00  0.00           H  
ATOM   4013  NE1 TRP B 250      10.671  -5.350  15.322  1.00  0.00           N  
ATOM   4014  HE1 TRP B 250      10.570  -4.718  14.535  1.00  0.00           H  
ATOM   4015  CE2 TRP B 250      11.632  -5.229  16.299  1.00  0.00           C  
ATOM   4016  CZ2 TRP B 250      12.684  -4.327  16.496  1.00  0.00           C  
ATOM   4017  HZ2 TRP B 250      12.895  -3.568  15.761  1.00  0.00           H  
ATOM   4018  CH2 TRP B 250      13.488  -4.453  17.636  1.00  0.00           C  
ATOM   4019  HH2 TRP B 250      14.308  -3.769  17.789  1.00  0.00           H  
ATOM   4020  CZ3 TRP B 250      13.249  -5.489  18.553  1.00  0.00           C  
ATOM   4021  HZ3 TRP B 250      13.895  -5.600  19.412  1.00  0.00           H  
ATOM   4022  CE3 TRP B 250      12.205  -6.407  18.330  1.00  0.00           C  
ATOM   4023  HE3 TRP B 250      12.049  -7.217  19.022  1.00  0.00           H  
ATOM   4024  CD2 TRP B 250      11.369  -6.305  17.195  1.00  0.00           C  
ATOM   4025  C   TRP B 250      10.291  -9.993  15.330  1.00  0.00           C  
ATOM   4026  O   TRP B 250      11.243 -10.534  14.772  1.00  0.00           O  
ATOM   4027  N   SER B 251       9.166  -9.715  14.657  1.00  0.00           N  
ATOM   4028  H   SER B 251       8.385  -9.324  15.162  1.00  0.00           H  
ATOM   4029  CA  SER B 251       9.012  -9.941  13.213  1.00  0.00           C  
ATOM   4030  HA  SER B 251      10.006 -10.050  12.780  1.00  0.00           H  
ATOM   4031  CB  SER B 251       8.277 -11.264  12.952  1.00  0.00           C  
ATOM   4032  HB2 SER B 251       8.349 -11.513  11.891  1.00  0.00           H  
ATOM   4033  HB3 SER B 251       8.764 -12.058  13.520  1.00  0.00           H  
ATOM   4034  OG  SER B 251       6.910 -11.201  13.319  1.00  0.00           O  
ATOM   4035  HG  SER B 251       6.409 -10.821  12.588  1.00  0.00           H  
ATOM   4036  C   SER B 251       8.344  -8.772  12.484  1.00  0.00           C  
ATOM   4037  O   SER B 251       7.448  -8.107  13.017  1.00  0.00           O  
ATOM   4038  N   ASN B 252       8.749  -8.567  11.225  1.00  0.00           N  
ATOM   4039  H   ASN B 252       9.463  -9.172  10.852  1.00  0.00           H  
ATOM   4040  CA  ASN B 252       8.122  -7.634  10.291  1.00  0.00           C  
ATOM   4041  HA  ASN B 252       8.116  -6.641  10.740  1.00  0.00           H  
ATOM   4042  CB  ASN B 252       9.002  -7.594   9.025  1.00  0.00           C  
ATOM   4043  HB2 ASN B 252      10.039  -7.458   9.334  1.00  0.00           H  
ATOM   4044  HB3 ASN B 252       8.930  -8.542   8.492  1.00  0.00           H  
ATOM   4045  CG  ASN B 252       8.660  -6.468   8.061  1.00  0.00           C  
ATOM   4046  OD1 ASN B 252       7.517  -6.065   7.903  1.00  0.00           O  
ATOM   4047  ND2 ASN B 252       9.665  -5.911   7.420  1.00  0.00           N  
ATOM   4048 HD21 ASN B 252       9.475  -5.155   6.784  1.00  0.00           H  
ATOM   4049 HD22 ASN B 252      10.598  -6.272   7.496  1.00  0.00           H  
ATOM   4050  C   ASN B 252       6.679  -8.108  10.000  1.00  0.00           C  
ATOM   4051  O   ASN B 252       6.514  -9.259   9.590  1.00  0.00           O  
ATOM   4052  N   PRO B 253       5.635  -7.293  10.239  1.00  0.00           N  
ATOM   4053  CD  PRO B 253       5.697  -5.965  10.831  1.00  0.00           C  
ATOM   4054  HD2 PRO B 253       6.284  -5.290  10.213  1.00  0.00           H  
ATOM   4055  HD3 PRO B 253       6.130  -6.030  11.830  1.00  0.00           H  
ATOM   4056  CG  PRO B 253       4.255  -5.473  10.929  1.00  0.00           C  
ATOM   4057  HG2 PRO B 253       3.994  -4.917  10.029  1.00  0.00           H  
ATOM   4058  HG3 PRO B 253       4.102  -4.862  11.818  1.00  0.00           H  
ATOM   4059  CB  PRO B 253       3.444  -6.768  10.986  1.00  0.00           C  
ATOM   4060  HB2 PRO B 253       2.421  -6.623  10.636  1.00  0.00           H  
ATOM   4061  HB3 PRO B 253       3.444  -7.154  12.004  1.00  0.00           H  
ATOM   4062  CA  PRO B 253       4.242  -7.733  10.109  1.00  0.00           C  
ATOM   4063  HA  PRO B 253       4.141  -8.740  10.516  1.00  0.00           H  
ATOM   4064  C   PRO B 253       3.725  -7.780   8.661  1.00  0.00           C  
ATOM   4065  O   PRO B 253       2.579  -8.171   8.436  1.00  0.00           O  
ATOM   4066  N   TYR B 254       4.546  -7.389   7.680  1.00  0.00           N  
ATOM   4067  H   TYR B 254       5.488  -7.113   7.928  1.00  0.00           H  
ATOM   4068  CA  TYR B 254       4.199  -7.403   6.253  1.00  0.00           C  
ATOM   4069  HA  TYR B 254       3.115  -7.456   6.170  1.00  0.00           H  
ATOM   4070  CB  TYR B 254       4.645  -6.083   5.607  1.00  0.00           C  
ATOM   4071  HB2 TYR B 254       5.695  -5.893   5.834  1.00  0.00           H  
ATOM   4072  HB3 TYR B 254       4.554  -6.172   4.526  1.00  0.00           H  
ATOM   4073  CG  TYR B 254       3.802  -4.913   6.065  1.00  0.00           C  
ATOM   4074  CD1 TYR B 254       2.619  -4.600   5.372  1.00  0.00           C  
ATOM   4075  HD1 TYR B 254       2.338  -5.159   4.493  1.00  0.00           H  
ATOM   4076  CE1 TYR B 254       1.779  -3.574   5.837  1.00  0.00           C  
ATOM   4077  HE1 TYR B 254       0.868  -3.333   5.313  1.00  0.00           H  
ATOM   4078  CZ  TYR B 254       2.104  -2.881   7.017  1.00  0.00           C  
ATOM   4079  OH  TYR B 254       1.251  -1.939   7.488  1.00  0.00           O  
ATOM   4080  HH  TYR B 254       0.613  -1.687   6.789  1.00  0.00           H  
ATOM   4081  CE2 TYR B 254       3.287  -3.196   7.718  1.00  0.00           C  
ATOM   4082  HE2 TYR B 254       3.521  -2.678   8.633  1.00  0.00           H  
ATOM   4083  CD2 TYR B 254       4.145  -4.200   7.230  1.00  0.00           C  
ATOM   4084  HD2 TYR B 254       5.048  -4.454   7.768  1.00  0.00           H  
ATOM   4085  C   TYR B 254       4.787  -8.612   5.503  1.00  0.00           C  
ATOM   4086  O   TYR B 254       5.871  -9.079   5.855  1.00  0.00           O  
ATOM   4087  N   PRO B 255       4.126  -9.100   4.433  1.00  0.00           N  
ATOM   4088  CD  PRO B 255       2.794  -8.723   3.974  1.00  0.00           C  
ATOM   4089  HD2 PRO B 255       2.687  -7.640   3.891  1.00  0.00           H  
ATOM   4090  HD3 PRO B 255       2.051  -9.122   4.665  1.00  0.00           H  
ATOM   4091  CG  PRO B 255       2.620  -9.373   2.599  1.00  0.00           C  
ATOM   4092  HG2 PRO B 255       2.956  -8.687   1.821  1.00  0.00           H  
ATOM   4093  HG3 PRO B 255       1.587  -9.671   2.422  1.00  0.00           H  
ATOM   4094  CB  PRO B 255       3.558 -10.579   2.660  1.00  0.00           C  
ATOM   4095  HB2 PRO B 255       3.877 -10.897   1.666  1.00  0.00           H  
ATOM   4096  HB3 PRO B 255       3.058 -11.399   3.178  1.00  0.00           H  
ATOM   4097  CA  PRO B 255       4.722 -10.071   3.515  1.00  0.00           C  
ATOM   4098  HA  PRO B 255       5.131 -10.898   4.094  1.00  0.00           H  
ATOM   4099  C   PRO B 255       5.825  -9.423   2.645  1.00  0.00           C  
ATOM   4100  O   PRO B 255       5.721  -8.226   2.348  1.00  0.00           O  
ATOM   4101  N   PRO B 256       6.841 -10.181   2.181  1.00  0.00           N  
ATOM   4102  CD  PRO B 256       7.096 -11.582   2.499  1.00  0.00           C  
ATOM   4103  HD2 PRO B 256       6.505 -12.218   1.838  1.00  0.00           H  
ATOM   4104  HD3 PRO B 256       6.885 -11.815   3.542  1.00  0.00           H  
ATOM   4105  CG  PRO B 256       8.584 -11.801   2.232  1.00  0.00           C  
ATOM   4106  HG2 PRO B 256       8.800 -12.833   1.957  1.00  0.00           H  
ATOM   4107  HG3 PRO B 256       9.163 -11.506   3.109  1.00  0.00           H  
ATOM   4108  CB  PRO B 256       8.861 -10.836   1.084  1.00  0.00           C  
ATOM   4109  HB2 PRO B 256       8.537 -11.287   0.145  1.00  0.00           H  
ATOM   4110  HB3 PRO B 256       9.914 -10.559   1.033  1.00  0.00           H  
ATOM   4111  CA  PRO B 256       7.979  -9.634   1.427  1.00  0.00           C  
ATOM   4112  HA  PRO B 256       8.532  -8.981   2.095  1.00  0.00           H  
ATOM   4113  C   PRO B 256       7.622  -8.836   0.165  1.00  0.00           C  
ATOM   4114  O   PRO B 256       8.344  -7.908  -0.209  1.00  0.00           O  
ATOM   4115  N   ASP B 257       6.497  -9.149  -0.477  1.00  0.00           N  
ATOM   4116  H   ASP B 257       6.094 -10.058  -0.294  1.00  0.00           H  
ATOM   4117  CA  ASP B 257       5.987  -8.447  -1.659  1.00  0.00           C  
ATOM   4118  HA  ASP B 257       6.790  -8.389  -2.392  1.00  0.00           H  
ATOM   4119  CB  ASP B 257       4.838  -9.255  -2.286  1.00  0.00           C  
ATOM   4120  HB2 ASP B 257       4.007  -9.261  -1.579  1.00  0.00           H  
ATOM   4121  HB3 ASP B 257       4.507  -8.740  -3.189  1.00  0.00           H  
ATOM   4122  CG  ASP B 257       5.160 -10.712  -2.650  1.00  0.00           C  
ATOM   4123  OD1 ASP B 257       4.217 -11.374  -3.133  1.00  0.00           O  
ATOM   4124  OD2 ASP B 257       6.305 -11.159  -2.407  1.00  0.00           O  
ATOM   4125  C   ASP B 257       5.492  -7.015  -1.374  1.00  0.00           C  
ATOM   4126  O   ASP B 257       5.422  -6.195  -2.292  1.00  0.00           O  
ATOM   4127  N   ASN B 258       5.161  -6.669  -0.125  1.00  0.00           N  
ATOM   4128  H   ASN B 258       5.313  -7.341   0.621  1.00  0.00           H  
ATOM   4129  CA  ASN B 258       4.618  -5.352   0.213  1.00  0.00           C  
ATOM   4130  HA  ASN B 258       3.781  -5.151  -0.461  1.00  0.00           H  
ATOM   4131  CB  ASN B 258       4.085  -5.408   1.649  1.00  0.00           C  
ATOM   4132  HB2 ASN B 258       3.432  -6.269   1.773  1.00  0.00           H  
ATOM   4133  HB3 ASN B 258       4.922  -5.505   2.336  1.00  0.00           H  
ATOM   4134  CG  ASN B 258       3.325  -4.152   1.997  1.00  0.00           C  
ATOM   4135  OD1 ASN B 258       3.900  -3.148   2.367  1.00  0.00           O  
ATOM   4136  ND2 ASN B 258       2.032  -4.139   1.817  1.00  0.00           N  
ATOM   4137 HD21 ASN B 258       1.548  -3.258   1.996  1.00  0.00           H  
ATOM   4138 HD22 ASN B 258       1.542  -4.911   1.410  1.00  0.00           H  
ATOM   4139  C   ASN B 258       5.652  -4.220   0.018  1.00  0.00           C  
ATOM   4140  O   ASN B 258       6.857  -4.435   0.167  1.00  0.00           O  
ATOM   4141  N   TYR B 259       5.215  -3.001  -0.310  1.00  0.00           N  
ATOM   4142  H   TYR B 259       4.227  -2.851  -0.453  1.00  0.00           H  
ATOM   4143  CA  TYR B 259       6.122  -1.859  -0.486  1.00  0.00           C  
ATOM   4144  HA  TYR B 259       6.967  -2.192  -1.089  1.00  0.00           H  
ATOM   4145  CB  TYR B 259       5.418  -0.756  -1.292  1.00  0.00           C  
ATOM   4146  HB2 TYR B 259       4.628  -0.323  -0.678  1.00  0.00           H  
ATOM   4147  HB3 TYR B 259       6.148   0.026  -1.492  1.00  0.00           H  
ATOM   4148  CG  TYR B 259       4.837  -1.191  -2.634  1.00  0.00           C  
ATOM   4149  CD1 TYR B 259       3.463  -1.028  -2.901  1.00  0.00           C  
ATOM   4150  HD1 TYR B 259       2.809  -0.569  -2.168  1.00  0.00           H  
ATOM   4151  CE1 TYR B 259       2.937  -1.415  -4.148  1.00  0.00           C  
ATOM   4152  HE1 TYR B 259       1.899  -1.237  -4.365  1.00  0.00           H  
ATOM   4153  CZ  TYR B 259       3.763  -1.981  -5.137  1.00  0.00           C  
ATOM   4154  OH  TYR B 259       3.222  -2.387  -6.320  1.00  0.00           O  
ATOM   4155  HH  TYR B 259       3.801  -2.252  -7.078  1.00  0.00           H  
ATOM   4156  CE2 TYR B 259       5.143  -2.120  -4.885  1.00  0.00           C  
ATOM   4157  HE2 TYR B 259       5.774  -2.544  -5.646  1.00  0.00           H  
ATOM   4158  CD2 TYR B 259       5.677  -1.715  -3.640  1.00  0.00           C  
ATOM   4159  HD2 TYR B 259       6.737  -1.784  -3.457  1.00  0.00           H  
ATOM   4160  C   TYR B 259       6.727  -1.344   0.844  1.00  0.00           C  
ATOM   4161  O   TYR B 259       7.921  -1.048   0.877  1.00  0.00           O  
ATOM   4162  N   LEU B 260       5.984  -1.334   1.964  1.00  0.00           N  
ATOM   4163  H   LEU B 260       5.024  -1.662   1.909  1.00  0.00           H  
ATOM   4164  CA  LEU B 260       6.514  -0.995   3.302  1.00  0.00           C  
ATOM   4165  HA  LEU B 260       7.004  -0.020   3.254  1.00  0.00           H  
ATOM   4166  CB  LEU B 260       5.393  -0.960   4.367  1.00  0.00           C  
ATOM   4167  HB2 LEU B 260       4.794  -1.865   4.285  1.00  0.00           H  
ATOM   4168  HB3 LEU B 260       5.855  -0.994   5.354  1.00  0.00           H  
ATOM   4169  CG  LEU B 260       4.466   0.263   4.352  1.00  0.00           C  
ATOM   4170  HG  LEU B 260       4.088   0.429   3.344  1.00  0.00           H  
ATOM   4171  CD1 LEU B 260       3.293   0.012   5.301  1.00  0.00           C  
ATOM   4172 HD11 LEU B 260       2.753  -0.879   4.981  1.00  0.00           H  
ATOM   4173 HD12 LEU B 260       3.652  -0.134   6.321  1.00  0.00           H  
ATOM   4174 HD13 LEU B 260       2.609   0.856   5.273  1.00  0.00           H  
ATOM   4175  CD2 LEU B 260       5.194   1.514   4.847  1.00  0.00           C  
ATOM   4176 HD21 LEU B 260       5.537   1.370   5.872  1.00  0.00           H  
ATOM   4177 HD22 LEU B 260       4.516   2.366   4.806  1.00  0.00           H  
ATOM   4178 HD23 LEU B 260       6.045   1.728   4.205  1.00  0.00           H  
ATOM   4179  C   LEU B 260       7.556  -1.998   3.813  1.00  0.00           C  
ATOM   4180  O   LEU B 260       8.412  -1.622   4.612  1.00  0.00           O  
ATOM   4181  N   TYR B 261       7.507  -3.266   3.385  1.00  0.00           N  
ATOM   4182  H   TYR B 261       6.796  -3.503   2.707  1.00  0.00           H  
ATOM   4183  CA  TYR B 261       8.356  -4.343   3.924  1.00  0.00           C  
ATOM   4184  HA  TYR B 261       8.098  -4.496   4.973  1.00  0.00           H  
ATOM   4185  CB  TYR B 261       8.069  -5.649   3.169  1.00  0.00           C  
ATOM   4186  HB2 TYR B 261       7.014  -5.899   3.278  1.00  0.00           H  
ATOM   4187  HB3 TYR B 261       8.264  -5.502   2.107  1.00  0.00           H  
ATOM   4188  CG  TYR B 261       8.894  -6.830   3.648  1.00  0.00           C  
ATOM   4189  CD1 TYR B 261      10.116  -7.157   3.025  1.00  0.00           C  
ATOM   4190  HD1 TYR B 261      10.470  -6.565   2.194  1.00  0.00           H  
ATOM   4191  CE1 TYR B 261      10.870  -8.254   3.488  1.00  0.00           C  
ATOM   4192  HE1 TYR B 261      11.813  -8.513   3.031  1.00  0.00           H  
ATOM   4193  CZ  TYR B 261      10.396  -9.038   4.561  1.00  0.00           C  
ATOM   4194  OH  TYR B 261      11.114 -10.113   4.981  1.00  0.00           O  
ATOM   4195  HH  TYR B 261      10.757 -10.492   5.785  1.00  0.00           H  
ATOM   4196  CE2 TYR B 261       9.174  -8.712   5.182  1.00  0.00           C  
ATOM   4197  HE2 TYR B 261       8.793  -9.308   5.997  1.00  0.00           H  
ATOM   4198  CD2 TYR B 261       8.437  -7.601   4.732  1.00  0.00           C  
ATOM   4199  HD2 TYR B 261       7.511  -7.341   5.220  1.00  0.00           H  
ATOM   4200  C   TYR B 261       9.856  -4.017   3.861  1.00  0.00           C  
ATOM   4201  O   TYR B 261      10.610  -4.401   4.752  1.00  0.00           O  
ATOM   4202  N   ASN B 262      10.278  -3.279   2.829  1.00  0.00           N  
ATOM   4203  H   ASN B 262       9.579  -2.964   2.170  1.00  0.00           H  
ATOM   4204  CA  ASN B 262      11.663  -2.855   2.612  1.00  0.00           C  
ATOM   4205  HA  ASN B 262      12.322  -3.589   3.077  1.00  0.00           H  
ATOM   4206  CB  ASN B 262      11.925  -2.851   1.093  1.00  0.00           C  
ATOM   4207  HB2 ASN B 262      11.238  -2.159   0.604  1.00  0.00           H  
ATOM   4208  HB3 ASN B 262      12.944  -2.510   0.906  1.00  0.00           H  
ATOM   4209  CG  ASN B 262      11.769  -4.227   0.476  1.00  0.00           C  
ATOM   4210  OD1 ASN B 262      10.891  -4.489  -0.337  1.00  0.00           O  
ATOM   4211  ND2 ASN B 262      12.594  -5.171   0.871  1.00  0.00           N  
ATOM   4212 HD21 ASN B 262      12.472  -6.089   0.485  1.00  0.00           H  
ATOM   4213 HD22 ASN B 262      13.290  -4.978   1.572  1.00  0.00           H  
ATOM   4214  C   ASN B 262      12.045  -1.511   3.272  1.00  0.00           C  
ATOM   4215  O   ASN B 262      13.148  -1.034   3.032  1.00  0.00           O  
ATOM   4216  N   HIE B 263      11.162  -0.908   4.077  1.00  0.00           N  
ATOM   4217  H   HIE B 263      10.265  -1.358   4.218  1.00  0.00           H  
ATOM   4218  CA  HIE B 263      11.328   0.447   4.643  1.00  0.00           C  
ATOM   4219  HA  HIE B 263      12.389   0.705   4.656  1.00  0.00           H  
ATOM   4220  CB  HIE B 263      10.614   1.452   3.730  1.00  0.00           C  
ATOM   4221  HB2 HIE B 263       9.566   1.173   3.624  1.00  0.00           H  
ATOM   4222  HB3 HIE B 263      10.647   2.427   4.211  1.00  0.00           H  
ATOM   4223  CG  HIE B 263      11.229   1.608   2.362  1.00  0.00           C  
ATOM   4224  ND1 HIE B 263      12.334   2.411   2.065  1.00  0.00           N  
ATOM   4225  CE1 HIE B 263      12.510   2.310   0.740  1.00  0.00           C  
ATOM   4226  HE1 HIE B 263      13.276   2.822   0.175  1.00  0.00           H  
ATOM   4227  NE2 HIE B 263      11.572   1.519   0.198  1.00  0.00           N  
ATOM   4228  HE2 HIE B 263      11.464   1.371  -0.804  1.00  0.00           H  
ATOM   4229  CD2 HIE B 263      10.754   1.059   1.207  1.00  0.00           C  
ATOM   4230  HD2 HIE B 263       9.886   0.421   1.111  1.00  0.00           H  
ATOM   4231  C   HIE B 263      10.821   0.610   6.090  1.00  0.00           C  
ATOM   4232  O   HIE B 263      10.897   1.704   6.651  1.00  0.00           O  
ATOM   4233  N   LEU B 264      10.289  -0.457   6.693  1.00  0.00           N  
ATOM   4234  H   LEU B 264      10.268  -1.329   6.190  1.00  0.00           H  
ATOM   4235  CA  LEU B 264       9.777  -0.456   8.063  1.00  0.00           C  
ATOM   4236  HA  LEU B 264       9.173   0.440   8.185  1.00  0.00           H  
ATOM   4237  CB  LEU B 264       8.880  -1.700   8.250  1.00  0.00           C  
ATOM   4238  HB2 LEU B 264       8.473  -2.017   7.288  1.00  0.00           H  
ATOM   4239  HB3 LEU B 264       9.500  -2.517   8.625  1.00  0.00           H  
ATOM   4240  CG  LEU B 264       7.702  -1.463   9.210  1.00  0.00           C  
ATOM   4241  HG  LEU B 264       8.039  -0.886  10.070  1.00  0.00           H  
ATOM   4242  CD1 LEU B 264       6.545  -0.735   8.518  1.00  0.00           C  
ATOM   4243 HD11 LEU B 264       6.884   0.227   8.142  1.00  0.00           H  
ATOM   4244 HD12 LEU B 264       6.167  -1.331   7.687  1.00  0.00           H  
ATOM   4245 HD13 LEU B 264       5.739  -0.562   9.229  1.00  0.00           H  
ATOM   4246  CD2 LEU B 264       7.143  -2.800   9.692  1.00  0.00           C  
ATOM   4247 HD21 LEU B 264       6.878  -3.419   8.835  1.00  0.00           H  
ATOM   4248 HD22 LEU B 264       6.262  -2.643  10.314  1.00  0.00           H  
ATOM   4249 HD23 LEU B 264       7.898  -3.314  10.281  1.00  0.00           H  
ATOM   4250  C   LEU B 264      10.923  -0.408   9.096  1.00  0.00           C  
ATOM   4251  O   LEU B 264      11.910  -1.123   8.965  1.00  0.00           O  
ATOM   4252  N   THR B 265      10.763   0.381  10.160  1.00  0.00           N  
ATOM   4253  H   THR B 265       9.934   0.967  10.185  1.00  0.00           H  
ATOM   4254  CA  THR B 265      11.656   0.424  11.337  1.00  0.00           C  
ATOM   4255  HA  THR B 265      12.115  -0.557  11.442  1.00  0.00           H  
ATOM   4256  CB  THR B 265      12.805   1.427  11.138  1.00  0.00           C  
ATOM   4257  HB  THR B 265      13.320   1.203  10.208  1.00  0.00           H  
ATOM   4258  CG2 THR B 265      12.343   2.884  11.122  1.00  0.00           C  
ATOM   4259 HG21 THR B 265      11.948   3.150  12.101  1.00  0.00           H  
ATOM   4260 HG22 THR B 265      13.194   3.526  10.897  1.00  0.00           H  
ATOM   4261 HG23 THR B 265      11.578   3.029  10.358  1.00  0.00           H  
ATOM   4262  OG1 THR B 265      13.716   1.323  12.207  1.00  0.00           O  
ATOM   4263  HG1 THR B 265      14.459   0.744  11.937  1.00  0.00           H  
ATOM   4264  C   THR B 265      10.863   0.670  12.633  1.00  0.00           C  
ATOM   4265  O   THR B 265       9.640   0.838  12.595  1.00  0.00           O  
ATOM   4266  N   TYR B 266      11.522   0.651  13.796  1.00  0.00           N  
ATOM   4267  H   TYR B 266      12.538   0.691  13.754  1.00  0.00           H  
ATOM   4268  CA  TYR B 266      10.883   0.287  15.065  1.00  0.00           C  
ATOM   4269  HA  TYR B 266       9.811   0.401  14.944  1.00  0.00           H  
ATOM   4270  CB  TYR B 266      11.152  -1.197  15.364  1.00  0.00           C  
ATOM   4271  HB2 TYR B 266      12.208  -1.310  15.607  1.00  0.00           H  
ATOM   4272  HB3 TYR B 266      10.586  -1.485  16.250  1.00  0.00           H  
ATOM   4273  CG  TYR B 266      10.811  -2.163  14.240  1.00  0.00           C  
ATOM   4274  CD1 TYR B 266       9.494  -2.639  14.080  1.00  0.00           C  
ATOM   4275  HD1 TYR B 266       8.722  -2.310  14.761  1.00  0.00           H  
ATOM   4276  CE1 TYR B 266       9.188  -3.542  13.041  1.00  0.00           C  
ATOM   4277  HE1 TYR B 266       8.184  -3.919  12.908  1.00  0.00           H  
ATOM   4278  CZ  TYR B 266      10.199  -3.951  12.146  1.00  0.00           C  
ATOM   4279  OH  TYR B 266       9.922  -4.826  11.149  1.00  0.00           O  
ATOM   4280  HH  TYR B 266      10.630  -4.802  10.500  1.00  0.00           H  
ATOM   4281  CE2 TYR B 266      11.513  -3.475  12.306  1.00  0.00           C  
ATOM   4282  HE2 TYR B 266      12.291  -3.783  11.621  1.00  0.00           H  
ATOM   4283  CD2 TYR B 266      11.820  -2.591  13.355  1.00  0.00           C  
ATOM   4284  HD2 TYR B 266      12.840  -2.244  13.473  1.00  0.00           H  
ATOM   4285  C   TYR B 266      11.280   1.153  16.267  1.00  0.00           C  
ATOM   4286  O   TYR B 266      12.399   1.659  16.373  1.00  0.00           O  
ATOM   4287  N   ALA B 267      10.366   1.242  17.236  1.00  0.00           N  
ATOM   4288  H   ALA B 267       9.464   0.800  17.083  1.00  0.00           H  
ATOM   4289  CA  ALA B 267      10.650   1.742  18.574  1.00  0.00           C  
ATOM   4290  HA  ALA B 267      11.728   1.871  18.693  1.00  0.00           H  
ATOM   4291  CB  ALA B 267      10.002   3.117  18.764  1.00  0.00           C  
ATOM   4292  HB1 ALA B 267      10.440   3.823  18.058  1.00  0.00           H  
ATOM   4293  HB2 ALA B 267       8.927   3.052  18.594  1.00  0.00           H  
ATOM   4294  HB3 ALA B 267      10.190   3.476  19.776  1.00  0.00           H  
ATOM   4295  C   ALA B 267      10.193   0.721  19.623  1.00  0.00           C  
ATOM   4296  O   ALA B 267       9.071   0.209  19.573  1.00  0.00           O  
ATOM   4297  N   VAL B 268      11.076   0.450  20.581  1.00  0.00           N  
ATOM   4298  H   VAL B 268      11.966   0.944  20.544  1.00  0.00           H  
ATOM   4299  CA  VAL B 268      10.885  -0.466  21.709  1.00  0.00           C  
ATOM   4300  HA  VAL B 268      10.030  -1.111  21.509  1.00  0.00           H  
ATOM   4301  CB  VAL B 268      12.133  -1.362  21.848  1.00  0.00           C  
ATOM   4302  HB  VAL B 268      13.022  -0.730  21.853  1.00  0.00           H  
ATOM   4303  CG1 VAL B 268      12.135  -2.178  23.142  1.00  0.00           C  
ATOM   4304 HG11 VAL B 268      11.214  -2.755  23.232  1.00  0.00           H  
ATOM   4305 HG12 VAL B 268      12.986  -2.855  23.156  1.00  0.00           H  
ATOM   4306 HG13 VAL B 268      12.234  -1.502  23.986  1.00  0.00           H  
ATOM   4307  CG2 VAL B 268      12.253  -2.345  20.675  1.00  0.00           C  
ATOM   4308 HG21 VAL B 268      13.177  -2.917  20.762  1.00  0.00           H  
ATOM   4309 HG22 VAL B 268      11.410  -3.034  20.675  1.00  0.00           H  
ATOM   4310 HG23 VAL B 268      12.276  -1.806  19.729  1.00  0.00           H  
ATOM   4311  C   VAL B 268      10.599   0.329  22.990  1.00  0.00           C  
ATOM   4312  O   VAL B 268      11.291   1.297  23.297  1.00  0.00           O  
ATOM   4313  N   ASN B 269       9.600  -0.095  23.766  1.00  0.00           N  
ATOM   4314  H   ASN B 269       9.099  -0.927  23.466  1.00  0.00           H  
ATOM   4315  CA  ASN B 269       9.290   0.411  25.107  1.00  0.00           C  
ATOM   4316  HA  ASN B 269       9.961   1.237  25.342  1.00  0.00           H  
ATOM   4317  CB  ASN B 269       7.845   0.951  25.108  1.00  0.00           C  
ATOM   4318  HB2 ASN B 269       7.828   1.858  24.511  1.00  0.00           H  
ATOM   4319  HB3 ASN B 269       7.198   0.213  24.635  1.00  0.00           H  
ATOM   4320  CG  ASN B 269       7.229   1.293  26.460  1.00  0.00           C  
ATOM   4321  OD1 ASN B 269       6.031   1.124  26.658  1.00  0.00           O  
ATOM   4322  ND2 ASN B 269       7.978   1.771  27.427  1.00  0.00           N  
ATOM   4323 HD21 ASN B 269       7.540   2.002  28.305  1.00  0.00           H  
ATOM   4324 HD22 ASN B 269       8.959   1.996  27.296  1.00  0.00           H  
ATOM   4325  C   ASN B 269       9.529  -0.705  26.135  1.00  0.00           C  
ATOM   4326  O   ASN B 269       9.011  -1.809  25.966  1.00  0.00           O  
ATOM   4327  N   ILE B 270      10.296  -0.401  27.186  1.00  0.00           N  
ATOM   4328  H   ILE B 270      10.629   0.555  27.263  1.00  0.00           H  
ATOM   4329  CA  ILE B 270      10.661  -1.298  28.300  1.00  0.00           C  
ATOM   4330  HA  ILE B 270      10.115  -2.234  28.203  1.00  0.00           H  
ATOM   4331  CB  ILE B 270      12.182  -1.615  28.269  1.00  0.00           C  
ATOM   4332  HB  ILE B 270      12.726  -0.669  28.314  1.00  0.00           H  
ATOM   4333  CG2 ILE B 270      12.636  -2.460  29.477  1.00  0.00           C  
ATOM   4334 HG21 ILE B 270      13.703  -2.670  29.423  1.00  0.00           H  
ATOM   4335 HG22 ILE B 270      12.471  -1.921  30.409  1.00  0.00           H  
ATOM   4336 HG23 ILE B 270      12.089  -3.403  29.505  1.00  0.00           H  
ATOM   4337  CG1 ILE B 270      12.551  -2.307  26.938  1.00  0.00           C  
ATOM   4338 HG12 ILE B 270      11.944  -3.204  26.813  1.00  0.00           H  
ATOM   4339 HG13 ILE B 270      12.311  -1.620  26.132  1.00  0.00           H  
ATOM   4340  CD1 ILE B 270      14.026  -2.687  26.765  1.00  0.00           C  
ATOM   4341 HD11 ILE B 270      14.270  -3.556  27.377  1.00  0.00           H  
ATOM   4342 HD12 ILE B 270      14.208  -2.934  25.720  1.00  0.00           H  
ATOM   4343 HD13 ILE B 270      14.668  -1.852  27.043  1.00  0.00           H  
ATOM   4344  C   ILE B 270      10.239  -0.649  29.628  1.00  0.00           C  
ATOM   4345  O   ILE B 270      10.299   0.575  29.747  1.00  0.00           O  
ATOM   4346  N   TRP B 271       9.826  -1.450  30.613  1.00  0.00           N  
ATOM   4347  H   TRP B 271       9.769  -2.447  30.430  1.00  0.00           H  
ATOM   4348  CA  TRP B 271       9.553  -1.013  31.993  1.00  0.00           C  
ATOM   4349  HA  TRP B 271      10.330  -0.307  32.293  1.00  0.00           H  
ATOM   4350  CB  TRP B 271       8.200  -0.286  32.067  1.00  0.00           C  
ATOM   4351  HB2 TRP B 271       8.163   0.244  33.020  1.00  0.00           H  
ATOM   4352  HB3 TRP B 271       8.164   0.474  31.288  1.00  0.00           H  
ATOM   4353  CG  TRP B 271       6.959  -1.124  31.953  1.00  0.00           C  
ATOM   4354  CD1 TRP B 271       6.129  -1.407  32.983  1.00  0.00           C  
ATOM   4355  HD1 TRP B 271       6.277  -1.078  34.009  1.00  0.00           H  
ATOM   4356  NE1 TRP B 271       5.062  -2.156  32.534  1.00  0.00           N  
ATOM   4357  HE1 TRP B 271       4.321  -2.463  33.148  1.00  0.00           H  
ATOM   4358  CE2 TRP B 271       5.154  -2.409  31.182  1.00  0.00           C  
ATOM   4359  CZ2 TRP B 271       4.333  -3.109  30.283  1.00  0.00           C  
ATOM   4360  HZ2 TRP B 271       3.409  -3.549  30.626  1.00  0.00           H  
ATOM   4361  CH2 TRP B 271       4.735  -3.242  28.944  1.00  0.00           C  
ATOM   4362  HH2 TRP B 271       4.123  -3.796  28.247  1.00  0.00           H  
ATOM   4363  CZ3 TRP B 271       5.941  -2.656  28.521  1.00  0.00           C  
ATOM   4364  HZ3 TRP B 271       6.273  -2.778  27.502  1.00  0.00           H  
ATOM   4365  CE3 TRP B 271       6.734  -1.916  29.421  1.00  0.00           C  
ATOM   4366  HE3 TRP B 271       7.642  -1.454  29.069  1.00  0.00           H  
ATOM   4367  CD2 TRP B 271       6.374  -1.782  30.781  1.00  0.00           C  
ATOM   4368  C   TRP B 271       9.603  -2.196  32.976  1.00  0.00           C  
ATOM   4369  O   TRP B 271       9.530  -3.352  32.552  1.00  0.00           O  
ATOM   4370  N   SER B 272       9.758  -1.932  34.279  1.00  0.00           N  
ATOM   4371  H   SER B 272       9.765  -0.969  34.587  1.00  0.00           H  
ATOM   4372  CA  SER B 272       9.799  -2.975  35.316  1.00  0.00           C  
ATOM   4373  HA  SER B 272      10.261  -3.862  34.892  1.00  0.00           H  
ATOM   4374  CB  SER B 272      10.692  -2.531  36.477  1.00  0.00           C  
ATOM   4375  HB2 SER B 272      11.673  -2.232  36.109  1.00  0.00           H  
ATOM   4376  HB3 SER B 272      10.236  -1.676  36.965  1.00  0.00           H  
ATOM   4377  OG  SER B 272      10.838  -3.574  37.421  1.00  0.00           O  
ATOM   4378  HG  SER B 272      11.299  -4.312  36.991  1.00  0.00           H  
ATOM   4379  C   SER B 272       8.403  -3.364  35.825  1.00  0.00           C  
ATOM   4380  O   SER B 272       7.506  -2.528  35.890  1.00  0.00           O  
ATOM   4381  N   GLU B 273       8.230  -4.619  36.254  1.00  0.00           N  
ATOM   4382  H   GLU B 273       9.030  -5.241  36.199  1.00  0.00           H  
ATOM   4383  CA  GLU B 273       7.081  -5.049  37.076  1.00  0.00           C  
ATOM   4384  HA  GLU B 273       6.147  -4.674  36.655  1.00  0.00           H  
ATOM   4385  CB  GLU B 273       7.043  -6.581  37.132  1.00  0.00           C  
ATOM   4386  HB2 GLU B 273       8.035  -6.921  37.420  1.00  0.00           H  
ATOM   4387  HB3 GLU B 273       6.351  -6.910  37.908  1.00  0.00           H  
ATOM   4388  CG  GLU B 273       6.659  -7.261  35.817  1.00  0.00           C  
ATOM   4389  HG2 GLU B 273       6.993  -6.668  34.963  1.00  0.00           H  
ATOM   4390  HG3 GLU B 273       7.181  -8.214  35.770  1.00  0.00           H  
ATOM   4391  CD  GLU B 273       5.155  -7.538  35.724  1.00  0.00           C  
ATOM   4392  OE1 GLU B 273       4.362  -6.616  35.466  1.00  0.00           O  
ATOM   4393  OE2 GLU B 273       4.747  -8.722  35.754  1.00  0.00           O  
ATOM   4394  C   GLU B 273       7.174  -4.550  38.529  1.00  0.00           C  
ATOM   4395  O   GLU B 273       6.168  -4.476  39.229  1.00  0.00           O  
ATOM   4396  N   ASN B 274       8.390  -4.255  39.001  1.00  0.00           N  
ATOM   4397  H   ASN B 274       9.179  -4.326  38.367  1.00  0.00           H  
ATOM   4398  CA  ASN B 274       8.674  -3.823  40.370  1.00  0.00           C  
ATOM   4399  HA  ASN B 274       7.846  -4.111  41.020  1.00  0.00           H  
ATOM   4400  CB  ASN B 274       9.953  -4.531  40.838  1.00  0.00           C  
ATOM   4401  HB2 ASN B 274      10.770  -4.227  40.190  1.00  0.00           H  
ATOM   4402  HB3 ASN B 274      10.189  -4.202  41.849  1.00  0.00           H  
ATOM   4403  CG  ASN B 274       9.849  -6.046  40.830  1.00  0.00           C  
ATOM   4404  OD1 ASN B 274      10.225  -6.734  39.891  1.00  0.00           O  
ATOM   4405  ND2 ASN B 274       9.355  -6.624  41.901  1.00  0.00           N  
ATOM   4406 HD21 ASN B 274       9.340  -7.627  41.908  1.00  0.00           H  
ATOM   4407 HD22 ASN B 274       9.042  -6.067  42.677  1.00  0.00           H  
ATOM   4408  C   ASN B 274       8.843  -2.301  40.507  1.00  0.00           C  
ATOM   4409  O   ASN B 274       8.918  -1.799  41.626  1.00  0.00           O  
ATOM   4410  N   ASP B 275       8.946  -1.581  39.389  1.00  0.00           N  
ATOM   4411  H   ASP B 275       8.878  -2.064  38.506  1.00  0.00           H  
ATOM   4412  CA  ASP B 275       9.266  -0.155  39.361  1.00  0.00           C  
ATOM   4413  HA  ASP B 275       8.849   0.328  40.247  1.00  0.00           H  
ATOM   4414  CB  ASP B 275      10.792  -0.004  39.462  1.00  0.00           C  
ATOM   4415  HB2 ASP B 275      11.139  -0.518  40.360  1.00  0.00           H  
ATOM   4416  HB3 ASP B 275      11.266  -0.485  38.606  1.00  0.00           H  
ATOM   4417  CG  ASP B 275      11.275   1.442  39.535  1.00  0.00           C  
ATOM   4418  OD1 ASP B 275      10.468   2.372  39.285  1.00  0.00           O  
ATOM   4419  OD2 ASP B 275      12.484   1.596  39.808  1.00  0.00           O  
ATOM   4420  C   ASP B 275       8.667   0.525  38.110  1.00  0.00           C  
ATOM   4421  O   ASP B 275       9.294   0.540  37.045  1.00  0.00           O  
ATOM   4422  N   PRO B 276       7.453   1.098  38.217  1.00  0.00           N  
ATOM   4423  CD  PRO B 276       6.510   0.913  39.311  1.00  0.00           C  
ATOM   4424  HD2 PRO B 276       6.671   1.687  40.062  1.00  0.00           H  
ATOM   4425  HD3 PRO B 276       6.594  -0.077  39.762  1.00  0.00           H  
ATOM   4426  CG  PRO B 276       5.133   1.074  38.677  1.00  0.00           C  
ATOM   4427  HG2 PRO B 276       4.386   1.394  39.403  1.00  0.00           H  
ATOM   4428  HG3 PRO B 276       4.836   0.140  38.199  1.00  0.00           H  
ATOM   4429  CB  PRO B 276       5.393   2.140  37.615  1.00  0.00           C  
ATOM   4430  HB2 PRO B 276       5.369   3.126  38.083  1.00  0.00           H  
ATOM   4431  HB3 PRO B 276       4.665   2.087  36.805  1.00  0.00           H  
ATOM   4432  CA  PRO B 276       6.812   1.823  37.120  1.00  0.00           C  
ATOM   4433  HA  PRO B 276       6.745   1.155  36.261  1.00  0.00           H  
ATOM   4434  C   PRO B 276       7.542   3.103  36.678  1.00  0.00           C  
ATOM   4435  O   PRO B 276       7.237   3.612  35.601  1.00  0.00           O  
ATOM   4436  N   ALA B 277       8.482   3.637  37.470  1.00  0.00           N  
ATOM   4437  H   ALA B 277       8.792   3.123  38.290  1.00  0.00           H  
ATOM   4438  CA  ALA B 277       9.290   4.794  37.081  1.00  0.00           C  
ATOM   4439  HA  ALA B 277       8.682   5.461  36.466  1.00  0.00           H  
ATOM   4440  CB  ALA B 277       9.692   5.565  38.344  1.00  0.00           C  
ATOM   4441  HB1 ALA B 277       8.800   5.858  38.899  1.00  0.00           H  
ATOM   4442  HB2 ALA B 277      10.324   4.943  38.981  1.00  0.00           H  
ATOM   4443  HB3 ALA B 277      10.245   6.461  38.062  1.00  0.00           H  
ATOM   4444  C   ALA B 277      10.509   4.396  36.226  1.00  0.00           C  
ATOM   4445  O   ALA B 277      11.049   5.231  35.504  1.00  0.00           O  
ATOM   4446  N   ASP B 278      10.902   3.117  36.223  1.00  0.00           N  
ATOM   4447  H   ASP B 278      10.443   2.494  36.882  1.00  0.00           H  
ATOM   4448  CA  ASP B 278      11.932   2.536  35.343  1.00  0.00           C  
ATOM   4449  HA  ASP B 278      12.762   3.245  35.322  1.00  0.00           H  
ATOM   4450  CB  ASP B 278      12.429   1.220  35.974  1.00  0.00           C  
ATOM   4451  HB2 ASP B 278      12.313   1.290  37.054  1.00  0.00           H  
ATOM   4452  HB3 ASP B 278      11.812   0.387  35.635  1.00  0.00           H  
ATOM   4453  CG  ASP B 278      13.905   0.907  35.725  1.00  0.00           C  
ATOM   4454  OD1 ASP B 278      14.604   1.641  34.989  1.00  0.00           O  
ATOM   4455  OD2 ASP B 278      14.398  -0.047  36.369  1.00  0.00           O  
ATOM   4456  C   ASP B 278      11.457   2.360  33.876  1.00  0.00           C  
ATOM   4457  O   ASP B 278      11.860   1.429  33.174  1.00  0.00           O  
ATOM   4458  N   PHE B 279      10.545   3.232  33.431  1.00  0.00           N  
ATOM   4459  H   PHE B 279      10.345   4.010  34.049  1.00  0.00           H  
ATOM   4460  CA  PHE B 279       9.915   3.260  32.112  1.00  0.00           C  
ATOM   4461  HA  PHE B 279       9.751   2.233  31.787  1.00  0.00           H  
ATOM   4462  CB  PHE B 279       8.548   3.949  32.233  1.00  0.00           C  
ATOM   4463  HB2 PHE B 279       7.930   3.374  32.924  1.00  0.00           H  
ATOM   4464  HB3 PHE B 279       8.690   4.936  32.677  1.00  0.00           H  
ATOM   4465  CG  PHE B 279       7.796   4.117  30.924  1.00  0.00           C  
ATOM   4466  CD1 PHE B 279       8.066   5.221  30.091  1.00  0.00           C  
ATOM   4467  HD1 PHE B 279       8.815   5.945  30.385  1.00  0.00           H  
ATOM   4468  CE1 PHE B 279       7.359   5.392  28.888  1.00  0.00           C  
ATOM   4469  HE1 PHE B 279       7.570   6.248  28.263  1.00  0.00           H  
ATOM   4470  CZ  PHE B 279       6.366   4.468  28.518  1.00  0.00           C  
ATOM   4471  HZ  PHE B 279       5.813   4.613  27.602  1.00  0.00           H  
ATOM   4472  CE2 PHE B 279       6.085   3.370  29.353  1.00  0.00           C  
ATOM   4473  HE2 PHE B 279       5.311   2.667  29.086  1.00  0.00           H  
ATOM   4474  CD2 PHE B 279       6.805   3.190  30.548  1.00  0.00           C  
ATOM   4475  HD2 PHE B 279       6.582   2.351  31.195  1.00  0.00           H  
ATOM   4476  C   PHE B 279      10.809   3.956  31.077  1.00  0.00           C  
ATOM   4477  O   PHE B 279      11.310   5.061  31.288  1.00  0.00           O  
ATOM   4478  N   ARG B 280      11.022   3.289  29.938  1.00  0.00           N  
ATOM   4479  H   ARG B 280      10.560   2.389  29.842  1.00  0.00           H  
ATOM   4480  CA  ARG B 280      12.082   3.600  28.968  1.00  0.00           C  
ATOM   4481  HA  ARG B 280      12.353   4.652  29.071  1.00  0.00           H  
ATOM   4482  CB  ARG B 280      13.319   2.731  29.276  1.00  0.00           C  
ATOM   4483  HB2 ARG B 280      13.038   1.679  29.203  1.00  0.00           H  
ATOM   4484  HB3 ARG B 280      14.091   2.933  28.531  1.00  0.00           H  
ATOM   4485  CG  ARG B 280      13.904   3.002  30.673  1.00  0.00           C  
ATOM   4486  HG2 ARG B 280      14.273   4.027  30.720  1.00  0.00           H  
ATOM   4487  HG3 ARG B 280      13.134   2.877  31.429  1.00  0.00           H  
ATOM   4488  CD  ARG B 280      15.028   2.032  31.029  1.00  0.00           C  
ATOM   4489  HD2 ARG B 280      14.644   1.012  30.957  1.00  0.00           H  
ATOM   4490  HD3 ARG B 280      15.845   2.143  30.317  1.00  0.00           H  
ATOM   4491  NE  ARG B 280      15.483   2.263  32.412  1.00  0.00           N  
ATOM   4492  HE  ARG B 280      14.891   1.903  33.164  1.00  0.00           H  
ATOM   4493  CZ  ARG B 280      16.564   2.883  32.834  1.00  0.00           C  
ATOM   4494  NH1 ARG B 280      17.447   3.382  32.019  1.00  0.00           N  
ATOM   4495 HH11 ARG B 280      17.278   3.310  31.036  1.00  0.00           H  
ATOM   4496 HH12 ARG B 280      18.344   3.650  32.392  1.00  0.00           H  
ATOM   4497  NH2 ARG B 280      16.792   2.973  34.107  1.00  0.00           N  
ATOM   4498 HH21 ARG B 280      16.084   2.535  34.710  1.00  0.00           H  
ATOM   4499 HH22 ARG B 280      17.611   3.411  34.473  1.00  0.00           H  
ATOM   4500  C   ARG B 280      11.611   3.380  27.534  1.00  0.00           C  
ATOM   4501  O   ARG B 280      10.754   2.531  27.263  1.00  0.00           O  
ATOM   4502  N   ILE B 281      12.213   4.110  26.597  1.00  0.00           N  
ATOM   4503  H   ILE B 281      12.939   4.751  26.882  1.00  0.00           H  
ATOM   4504  CA  ILE B 281      12.001   3.955  25.153  1.00  0.00           C  
ATOM   4505  HA  ILE B 281      11.544   2.986  24.978  1.00  0.00           H  
ATOM   4506  CB  ILE B 281      11.027   5.032  24.606  1.00  0.00           C  
ATOM   4507  HB  ILE B 281      11.404   6.014  24.895  1.00  0.00           H  
ATOM   4508  CG2 ILE B 281      10.952   4.991  23.066  1.00  0.00           C  
ATOM   4509 HG21 ILE B 281      10.596   4.016  22.728  1.00  0.00           H  
ATOM   4510 HG22 ILE B 281      10.291   5.772  22.695  1.00  0.00           H  
ATOM   4511 HG23 ILE B 281      11.931   5.189  22.631  1.00  0.00           H  
ATOM   4512  CG1 ILE B 281       9.616   4.843  25.223  1.00  0.00           C  
ATOM   4513 HG12 ILE B 281       9.251   3.841  24.990  1.00  0.00           H  
ATOM   4514 HG13 ILE B 281       9.689   4.931  26.307  1.00  0.00           H  
ATOM   4515  CD1 ILE B 281       8.558   5.862  24.777  1.00  0.00           C  
ATOM   4516 HD11 ILE B 281       7.660   5.734  25.383  1.00  0.00           H  
ATOM   4517 HD12 ILE B 281       8.935   6.875  24.915  1.00  0.00           H  
ATOM   4518 HD13 ILE B 281       8.290   5.707  23.733  1.00  0.00           H  
ATOM   4519  C   ILE B 281      13.363   3.932  24.445  1.00  0.00           C  
ATOM   4520  O   ILE B 281      14.264   4.688  24.802  1.00  0.00           O  
ATOM   4521  N   TYR B 282      13.501   3.062  23.446  1.00  0.00           N  
ATOM   4522  H   TYR B 282      12.707   2.466  23.227  1.00  0.00           H  
ATOM   4523  CA  TYR B 282      14.704   2.869  22.637  1.00  0.00           C  
ATOM   4524  HA  TYR B 282      15.383   3.710  22.777  1.00  0.00           H  
ATOM   4525  CB  TYR B 282      15.426   1.583  23.073  1.00  0.00           C  
ATOM   4526  HB2 TYR B 282      14.763   0.733  22.901  1.00  0.00           H  
ATOM   4527  HB3 TYR B 282      16.293   1.453  22.423  1.00  0.00           H  
ATOM   4528  CG  TYR B 282      15.906   1.533  24.517  1.00  0.00           C  
ATOM   4529  CD1 TYR B 282      17.203   1.982  24.838  1.00  0.00           C  
ATOM   4530  HD1 TYR B 282      17.833   2.402  24.067  1.00  0.00           H  
ATOM   4531  CE1 TYR B 282      17.693   1.873  26.154  1.00  0.00           C  
ATOM   4532  HE1 TYR B 282      18.689   2.217  26.385  1.00  0.00           H  
ATOM   4533  CZ  TYR B 282      16.880   1.315  27.163  1.00  0.00           C  
ATOM   4534  OH  TYR B 282      17.371   1.170  28.425  1.00  0.00           O  
ATOM   4535  HH  TYR B 282      18.329   1.215  28.423  1.00  0.00           H  
ATOM   4536  CE2 TYR B 282      15.568   0.894  26.853  1.00  0.00           C  
ATOM   4537  HE2 TYR B 282      14.950   0.475  27.632  1.00  0.00           H  
ATOM   4538  CD2 TYR B 282      15.086   0.993  25.532  1.00  0.00           C  
ATOM   4539  HD2 TYR B 282      14.092   0.644  25.289  1.00  0.00           H  
ATOM   4540  C   TYR B 282      14.307   2.798  21.155  1.00  0.00           C  
ATOM   4541  O   TYR B 282      13.469   1.975  20.780  1.00  0.00           O  
ATOM   4542  N   GLN B 283      14.880   3.653  20.304  1.00  0.00           N  
ATOM   4543  H   GLN B 283      15.575   4.300  20.647  1.00  0.00           H  
ATOM   4544  CA  GLN B 283      14.573   3.672  18.868  1.00  0.00           C  
ATOM   4545  HA  GLN B 283      13.619   3.167  18.707  1.00  0.00           H  
ATOM   4546  CB  GLN B 283      14.372   5.121  18.402  1.00  0.00           C  
ATOM   4547  HB2 GLN B 283      13.627   5.575  19.057  1.00  0.00           H  
ATOM   4548  HB3 GLN B 283      15.302   5.683  18.498  1.00  0.00           H  
ATOM   4549  CG  GLN B 283      13.886   5.189  16.944  1.00  0.00           C  
ATOM   4550  HG2 GLN B 283      14.751   5.164  16.282  1.00  0.00           H  
ATOM   4551  HG3 GLN B 283      13.273   4.318  16.714  1.00  0.00           H  
ATOM   4552  CD  GLN B 283      13.037   6.422  16.645  1.00  0.00           C  
ATOM   4553  OE1 GLN B 283      12.218   6.871  17.430  1.00  0.00           O  
ATOM   4554  NE2 GLN B 283      13.166   6.998  15.472  1.00  0.00           N  
ATOM   4555 HE21 GLN B 283      12.597   7.808  15.309  1.00  0.00           H  
ATOM   4556 HE22 GLN B 283      13.868   6.683  14.827  1.00  0.00           H  
ATOM   4557  C   GLN B 283      15.628   2.911  18.051  1.00  0.00           C  
ATOM   4558  O   GLN B 283      16.831   3.105  18.235  1.00  0.00           O  
ATOM   4559  N   VAL B 284      15.179   2.036  17.149  1.00  0.00           N  
ATOM   4560  H   VAL B 284      14.178   1.955  17.002  1.00  0.00           H  
ATOM   4561  CA  VAL B 284      16.042   1.263  16.247  1.00  0.00           C  
ATOM   4562  HA  VAL B 284      16.918   0.938  16.811  1.00  0.00           H  
ATOM   4563  CB  VAL B 284      15.314  -0.002  15.740  1.00  0.00           C  
ATOM   4564  HB  VAL B 284      14.479   0.286  15.100  1.00  0.00           H  
ATOM   4565  CG1 VAL B 284      16.246  -0.924  14.946  1.00  0.00           C  
ATOM   4566 HG11 VAL B 284      17.093  -1.234  15.558  1.00  0.00           H  
ATOM   4567 HG12 VAL B 284      15.701  -1.816  14.627  1.00  0.00           H  
ATOM   4568 HG13 VAL B 284      16.591  -0.420  14.050  1.00  0.00           H  
ATOM   4569  CG2 VAL B 284      14.772  -0.822  16.919  1.00  0.00           C  
ATOM   4570 HG21 VAL B 284      13.967  -0.287  17.420  1.00  0.00           H  
ATOM   4571 HG22 VAL B 284      14.376  -1.768  16.554  1.00  0.00           H  
ATOM   4572 HG23 VAL B 284      15.571  -1.018  17.628  1.00  0.00           H  
ATOM   4573  C   VAL B 284      16.512   2.153  15.094  1.00  0.00           C  
ATOM   4574  O   VAL B 284      15.729   2.903  14.519  1.00  0.00           O  
ATOM   4575  N   THR B 285      17.805   2.098  14.764  1.00  0.00           N  
ATOM   4576  H   THR B 285      18.405   1.489  15.298  1.00  0.00           H  
ATOM   4577  CA  THR B 285      18.396   2.874  13.649  1.00  0.00           C  
ATOM   4578  HA  THR B 285      17.864   3.821  13.543  1.00  0.00           H  
ATOM   4579  CB  THR B 285      19.860   3.196  13.988  1.00  0.00           C  
ATOM   4580  HB  THR B 285      20.387   2.264  14.201  1.00  0.00           H  
ATOM   4581  CG2 THR B 285      20.634   3.957  12.913  1.00  0.00           C  
ATOM   4582 HG21 THR B 285      20.796   3.316  12.047  1.00  0.00           H  
ATOM   4583 HG22 THR B 285      20.076   4.843  12.611  1.00  0.00           H  
ATOM   4584 HG23 THR B 285      21.605   4.258  13.306  1.00  0.00           H  
ATOM   4585  OG1 THR B 285      19.879   4.001  15.145  1.00  0.00           O  
ATOM   4586  HG1 THR B 285      19.145   3.743  15.711  1.00  0.00           H  
ATOM   4587  C   THR B 285      18.284   2.157  12.295  1.00  0.00           C  
ATOM   4588  O   THR B 285      18.293   2.795  11.248  1.00  0.00           O  
ATOM   4589  N   TYR B 286      18.187   0.827  12.305  1.00  0.00           N  
ATOM   4590  H   TYR B 286      18.133   0.369  13.198  1.00  0.00           H  
ATOM   4591  CA  TYR B 286      18.098  -0.025  11.114  1.00  0.00           C  
ATOM   4592  HA  TYR B 286      18.481   0.530  10.257  1.00  0.00           H  
ATOM   4593  CB  TYR B 286      19.007  -1.248  11.329  1.00  0.00           C  
ATOM   4594  HB2 TYR B 286      18.569  -1.882  12.102  1.00  0.00           H  
ATOM   4595  HB3 TYR B 286      19.056  -1.828  10.406  1.00  0.00           H  
ATOM   4596  CG  TYR B 286      20.420  -0.861  11.735  1.00  0.00           C  
ATOM   4597  CD1 TYR B 286      20.890  -1.132  13.036  1.00  0.00           C  
ATOM   4598  HD1 TYR B 286      20.276  -1.690  13.731  1.00  0.00           H  
ATOM   4599  CE1 TYR B 286      22.163  -0.677  13.433  1.00  0.00           C  
ATOM   4600  HE1 TYR B 286      22.536  -0.877  14.425  1.00  0.00           H  
ATOM   4601  CZ  TYR B 286      22.973   0.039  12.528  1.00  0.00           C  
ATOM   4602  OH  TYR B 286      24.197   0.483  12.920  1.00  0.00           O  
ATOM   4603  HH  TYR B 286      24.650   0.953  12.219  1.00  0.00           H  
ATOM   4604  CE2 TYR B 286      22.509   0.296  11.220  1.00  0.00           C  
ATOM   4605  HE2 TYR B 286      23.125   0.841  10.523  1.00  0.00           H  
ATOM   4606  CD2 TYR B 286      21.234  -0.153  10.829  1.00  0.00           C  
ATOM   4607  HD2 TYR B 286      20.872   0.065   9.833  1.00  0.00           H  
ATOM   4608  C   TYR B 286      16.650  -0.425  10.783  1.00  0.00           C  
ATOM   4609  O   TYR B 286      15.737  -0.220  11.577  1.00  0.00           O  
ATOM   4610  N   LEU B 287      16.433  -1.044   9.620  1.00  0.00           N  
ATOM   4611  H   LEU B 287      17.215  -1.191   9.002  1.00  0.00           H  
ATOM   4612  CA  LEU B 287      15.143  -1.640   9.219  1.00  0.00           C  
ATOM   4613  HA  LEU B 287      14.332  -0.981   9.531  1.00  0.00           H  
ATOM   4614  CB  LEU B 287      15.130  -1.750   7.682  1.00  0.00           C  
ATOM   4615  HB2 LEU B 287      15.885  -2.479   7.385  1.00  0.00           H  
ATOM   4616  HB3 LEU B 287      14.157  -2.137   7.372  1.00  0.00           H  
ATOM   4617  CG  LEU B 287      15.400  -0.428   6.934  1.00  0.00           C  
ATOM   4618  HG  LEU B 287      16.356  -0.004   7.244  1.00  0.00           H  
ATOM   4619  CD1 LEU B 287      15.484  -0.705   5.437  1.00  0.00           C  
ATOM   4620 HD11 LEU B 287      14.561  -1.175   5.102  1.00  0.00           H  
ATOM   4621 HD12 LEU B 287      16.320  -1.370   5.229  1.00  0.00           H  
ATOM   4622 HD13 LEU B 287      15.631   0.227   4.891  1.00  0.00           H  
ATOM   4623  CD2 LEU B 287      14.302   0.603   7.186  1.00  0.00           C  
ATOM   4624 HD21 LEU B 287      14.433   1.466   6.535  1.00  0.00           H  
ATOM   4625 HD22 LEU B 287      13.331   0.149   6.999  1.00  0.00           H  
ATOM   4626 HD23 LEU B 287      14.344   0.940   8.219  1.00  0.00           H  
ATOM   4627  C   LEU B 287      14.872  -3.013   9.884  1.00  0.00           C  
ATOM   4628  O   LEU B 287      13.855  -3.662   9.653  1.00  0.00           O  
ATOM   4629  N   GLU B 288      15.831  -3.476  10.683  1.00  0.00           N  
ATOM   4630  H   GLU B 288      16.599  -2.862  10.877  1.00  0.00           H  
ATOM   4631  CA  GLU B 288      15.922  -4.821  11.250  1.00  0.00           C  
ATOM   4632  HA  GLU B 288      15.772  -5.534  10.442  1.00  0.00           H  
ATOM   4633  CB  GLU B 288      17.357  -4.977  11.789  1.00  0.00           C  
ATOM   4634  HB2 GLU B 288      18.062  -4.657  11.020  1.00  0.00           H  
ATOM   4635  HB3 GLU B 288      17.485  -4.307  12.641  1.00  0.00           H  
ATOM   4636  CG  GLU B 288      17.738  -6.395  12.236  1.00  0.00           C  
ATOM   4637  HG2 GLU B 288      18.763  -6.371  12.610  1.00  0.00           H  
ATOM   4638  HG3 GLU B 288      17.089  -6.680  13.066  1.00  0.00           H  
ATOM   4639  CD  GLU B 288      17.636  -7.450  11.124  1.00  0.00           C  
ATOM   4640  OE1 GLU B 288      17.457  -8.630  11.488  1.00  0.00           O  
ATOM   4641  OE2 GLU B 288      17.672  -7.070   9.932  1.00  0.00           O  
ATOM   4642  C   GLU B 288      14.880  -5.066  12.365  1.00  0.00           C  
ATOM   4643  O   GLU B 288      14.736  -4.216  13.250  1.00  0.00           O  
ATOM   4644  N   PRO B 289      14.172  -6.213  12.398  1.00  0.00           N  
ATOM   4645  CD  PRO B 289      14.109  -7.229  11.354  1.00  0.00           C  
ATOM   4646  HD2 PRO B 289      15.091  -7.641  11.134  1.00  0.00           H  
ATOM   4647  HD3 PRO B 289      13.677  -6.797  10.449  1.00  0.00           H  
ATOM   4648  CG  PRO B 289      13.198  -8.335  11.888  1.00  0.00           C  
ATOM   4649  HG2 PRO B 289      13.793  -9.072  12.430  1.00  0.00           H  
ATOM   4650  HG3 PRO B 289      12.630  -8.811  11.090  1.00  0.00           H  
ATOM   4651  CB  PRO B 289      12.294  -7.585  12.862  1.00  0.00           C  
ATOM   4652  HB2 PRO B 289      11.833  -8.246  13.593  1.00  0.00           H  
ATOM   4653  HB3 PRO B 289      11.522  -7.050  12.305  1.00  0.00           H  
ATOM   4654  CA  PRO B 289      13.262  -6.575  13.488  1.00  0.00           C  
ATOM   4655  HA  PRO B 289      12.702  -5.689  13.771  1.00  0.00           H  
ATOM   4656  C   PRO B 289      13.984  -7.083  14.761  1.00  0.00           C  
ATOM   4657  O   PRO B 289      13.537  -8.028  15.416  1.00  0.00           O  
ATOM   4658  N   SER B 290      15.099  -6.448  15.139  1.00  0.00           N  
ATOM   4659  H   SER B 290      15.381  -5.635  14.601  1.00  0.00           H  
ATOM   4660  CA  SER B 290      15.874  -6.745  16.346  1.00  0.00           C  
ATOM   4661  HA  SER B 290      15.191  -7.119  17.108  1.00  0.00           H  
ATOM   4662  CB  SER B 290      16.903  -7.849  16.055  1.00  0.00           C  
ATOM   4663  HB2 SER B 290      16.390  -8.728  15.661  1.00  0.00           H  
ATOM   4664  HB3 SER B 290      17.613  -7.493  15.306  1.00  0.00           H  
ATOM   4665  OG  SER B 290      17.604  -8.216  17.230  1.00  0.00           O  
ATOM   4666  HG  SER B 290      16.976  -8.678  17.807  1.00  0.00           H  
ATOM   4667  C   SER B 290      16.545  -5.485  16.916  1.00  0.00           C  
ATOM   4668  O   SER B 290      16.788  -4.504  16.204  1.00  0.00           O  
ATOM   4669  N   LEU B 291      16.839  -5.512  18.220  1.00  0.00           N  
ATOM   4670  H   LEU B 291      16.608  -6.367  18.718  1.00  0.00           H  
ATOM   4671  CA  LEU B 291      17.613  -4.494  18.933  1.00  0.00           C  
ATOM   4672  HA  LEU B 291      18.291  -4.020  18.222  1.00  0.00           H  
ATOM   4673  CB  LEU B 291      16.655  -3.425  19.491  1.00  0.00           C  
ATOM   4674  HB2 LEU B 291      16.142  -2.956  18.656  1.00  0.00           H  
ATOM   4675  HB3 LEU B 291      15.910  -3.931  20.108  1.00  0.00           H  
ATOM   4676  CG  LEU B 291      17.321  -2.324  20.337  1.00  0.00           C  
ATOM   4677  HG  LEU B 291      17.910  -2.776  21.133  1.00  0.00           H  
ATOM   4678  CD1 LEU B 291      18.229  -1.418  19.502  1.00  0.00           C  
ATOM   4679 HD11 LEU B 291      18.675  -0.660  20.145  1.00  0.00           H  
ATOM   4680 HD12 LEU B 291      19.034  -1.999  19.057  1.00  0.00           H  
ATOM   4681 HD13 LEU B 291      17.657  -0.931  18.713  1.00  0.00           H  
ATOM   4682  CD2 LEU B 291      16.244  -1.457  20.988  1.00  0.00           C  
ATOM   4683 HD21 LEU B 291      16.721  -0.688  21.591  1.00  0.00           H  
ATOM   4684 HD22 LEU B 291      15.623  -0.987  20.224  1.00  0.00           H  
ATOM   4685 HD23 LEU B 291      15.618  -2.068  21.638  1.00  0.00           H  
ATOM   4686  C   LEU B 291      18.448  -5.135  20.046  1.00  0.00           C  
ATOM   4687  O   LEU B 291      17.923  -5.859  20.890  1.00  0.00           O  
ATOM   4688  N   ARG B 292      19.743  -4.811  20.097  1.00  0.00           N  
ATOM   4689  H   ARG B 292      20.089  -4.177  19.392  1.00  0.00           H  
ATOM   4690  CA  ARG B 292      20.647  -5.165  21.204  1.00  0.00           C  
ATOM   4691  HA  ARG B 292      20.129  -5.852  21.876  1.00  0.00           H  
ATOM   4692  CB  ARG B 292      21.875  -5.892  20.630  1.00  0.00           C  
ATOM   4693  HB2 ARG B 292      21.534  -6.552  19.829  1.00  0.00           H  
ATOM   4694  HB3 ARG B 292      22.561  -5.162  20.195  1.00  0.00           H  
ATOM   4695  CG  ARG B 292      22.617  -6.755  21.663  1.00  0.00           C  
ATOM   4696  HG2 ARG B 292      23.075  -6.116  22.419  1.00  0.00           H  
ATOM   4697  HG3 ARG B 292      21.911  -7.431  22.144  1.00  0.00           H  
ATOM   4698  CD  ARG B 292      23.697  -7.580  20.947  1.00  0.00           C  
ATOM   4699  HD2 ARG B 292      23.220  -8.161  20.154  1.00  0.00           H  
ATOM   4700  HD3 ARG B 292      24.405  -6.895  20.480  1.00  0.00           H  
ATOM   4701  NE  ARG B 292      24.386  -8.520  21.857  1.00  0.00           N  
ATOM   4702  HE  ARG B 292      23.814  -9.208  22.337  1.00  0.00           H  
ATOM   4703  CZ  ARG B 292      25.683  -8.638  22.077  1.00  0.00           C  
ATOM   4704  NH1 ARG B 292      26.570  -7.837  21.557  1.00  0.00           N  
ATOM   4705 HH11 ARG B 292      26.251  -7.071  20.995  1.00  0.00           H  
ATOM   4706 HH12 ARG B 292      27.543  -7.967  21.751  1.00  0.00           H  
ATOM   4707  NH2 ARG B 292      26.107  -9.591  22.850  1.00  0.00           N  
ATOM   4708 HH21 ARG B 292      25.406 -10.223  23.233  1.00  0.00           H  
ATOM   4709 HH22 ARG B 292      27.072  -9.690  23.094  1.00  0.00           H  
ATOM   4710  C   ARG B 292      20.984  -3.909  22.015  1.00  0.00           C  
ATOM   4711  O   ARG B 292      21.174  -2.845  21.432  1.00  0.00           O  
ATOM   4712  N   ILE B 293      21.042  -4.045  23.338  1.00  0.00           N  
ATOM   4713  H   ILE B 293      20.852  -4.967  23.718  1.00  0.00           H  
ATOM   4714  CA  ILE B 293      21.237  -2.957  24.308  1.00  0.00           C  
ATOM   4715  HA  ILE B 293      21.595  -2.067  23.787  1.00  0.00           H  
ATOM   4716  CB  ILE B 293      19.906  -2.597  25.027  1.00  0.00           C  
ATOM   4717  HB  ILE B 293      19.643  -3.420  25.694  1.00  0.00           H  
ATOM   4718  CG2 ILE B 293      20.116  -1.335  25.889  1.00  0.00           C  
ATOM   4719 HG21 ILE B 293      21.010  -1.431  26.505  1.00  0.00           H  
ATOM   4720 HG22 ILE B 293      20.225  -0.458  25.251  1.00  0.00           H  
ATOM   4721 HG23 ILE B 293      19.268  -1.193  26.559  1.00  0.00           H  
ATOM   4722  CG1 ILE B 293      18.715  -2.400  24.057  1.00  0.00           C  
ATOM   4723 HG12 ILE B 293      18.944  -1.594  23.358  1.00  0.00           H  
ATOM   4724 HG13 ILE B 293      18.566  -3.315  23.484  1.00  0.00           H  
ATOM   4725  CD1 ILE B 293      17.379  -2.096  24.750  1.00  0.00           C  
ATOM   4726 HD11 ILE B 293      17.407  -1.115  25.221  1.00  0.00           H  
ATOM   4727 HD12 ILE B 293      16.578  -2.100  24.011  1.00  0.00           H  
ATOM   4728 HD13 ILE B 293      17.168  -2.857  25.502  1.00  0.00           H  
ATOM   4729  C   ILE B 293      22.313  -3.409  25.305  1.00  0.00           C  
ATOM   4730  O   ILE B 293      22.036  -4.231  26.174  1.00  0.00           O  
ATOM   4731  N   ALA B 294      23.547  -2.931  25.145  1.00  0.00           N  
ATOM   4732  H   ALA B 294      23.698  -2.208  24.461  1.00  0.00           H  
ATOM   4733  CA  ALA B 294      24.671  -3.282  26.021  1.00  0.00           C  
ATOM   4734  HA  ALA B 294      24.517  -4.289  26.401  1.00  0.00           H  
ATOM   4735  CB  ALA B 294      25.962  -3.284  25.195  1.00  0.00           C  
ATOM   4736  HB1 ALA B 294      26.795  -3.595  25.827  1.00  0.00           H  
ATOM   4737  HB2 ALA B 294      25.870  -3.987  24.366  1.00  0.00           H  
ATOM   4738  HB3 ALA B 294      26.161  -2.282  24.812  1.00  0.00           H  
ATOM   4739  C   ALA B 294      24.773  -2.344  27.238  1.00  0.00           C  
ATOM   4740  O   ALA B 294      24.319  -1.203  27.155  1.00  0.00           O  
ATOM   4741  N   ALA B 295      25.397  -2.810  28.331  1.00  0.00           N  
ATOM   4742  H   ALA B 295      25.733  -3.763  28.326  1.00  0.00           H  
ATOM   4743  CA  ALA B 295      25.624  -2.026  29.558  1.00  0.00           C  
ATOM   4744  HA  ALA B 295      25.933  -2.723  30.337  1.00  0.00           H  
ATOM   4745  CB  ALA B 295      26.794  -1.055  29.331  1.00  0.00           C  
ATOM   4746  HB1 ALA B 295      27.037  -0.552  30.268  1.00  0.00           H  
ATOM   4747  HB2 ALA B 295      27.669  -1.604  28.984  1.00  0.00           H  
ATOM   4748  HB3 ALA B 295      26.515  -0.305  28.590  1.00  0.00           H  
ATOM   4749  C   ALA B 295      24.339  -1.352  30.091  1.00  0.00           C  
ATOM   4750  O   ALA B 295      24.328  -0.190  30.506  1.00  0.00           O  
ATOM   4751  N   SER B 296      23.216  -2.067  29.989  1.00  0.00           N  
ATOM   4752  H   SER B 296      23.291  -3.049  29.753  1.00  0.00           H  
ATOM   4753  CA  SER B 296      21.898  -1.499  30.248  1.00  0.00           C  
ATOM   4754  HA  SER B 296      21.866  -0.514  29.781  1.00  0.00           H  
ATOM   4755  CB  SER B 296      20.822  -2.361  29.578  1.00  0.00           C  
ATOM   4756  HB2 SER B 296      19.871  -1.830  29.621  1.00  0.00           H  
ATOM   4757  HB3 SER B 296      21.085  -2.506  28.529  1.00  0.00           H  
ATOM   4758  OG  SER B 296      20.663  -3.625  30.188  1.00  0.00           O  
ATOM   4759  HG  SER B 296      21.512  -4.102  30.186  1.00  0.00           H  
ATOM   4760  C   SER B 296      21.670  -1.318  31.751  1.00  0.00           C  
ATOM   4761  O   SER B 296      21.917  -2.226  32.537  1.00  0.00           O  
ATOM   4762  N   THR B 297      21.147  -0.164  32.184  1.00  0.00           N  
ATOM   4763  H   THR B 297      21.007   0.586  31.526  1.00  0.00           H  
ATOM   4764  CA  THR B 297      20.852   0.089  33.612  1.00  0.00           C  
ATOM   4765  HA  THR B 297      21.664  -0.351  34.193  1.00  0.00           H  
ATOM   4766  CB  THR B 297      20.835   1.590  33.964  1.00  0.00           C  
ATOM   4767  HB  THR B 297      20.783   1.680  35.051  1.00  0.00           H  
ATOM   4768  CG2 THR B 297      22.069   2.356  33.491  1.00  0.00           C  
ATOM   4769 HG21 THR B 297      22.012   3.385  33.844  1.00  0.00           H  
ATOM   4770 HG22 THR B 297      22.965   1.891  33.903  1.00  0.00           H  
ATOM   4771 HG23 THR B 297      22.132   2.354  32.404  1.00  0.00           H  
ATOM   4772  OG1 THR B 297      19.687   2.204  33.427  1.00  0.00           O  
ATOM   4773  HG1 THR B 297      18.969   1.649  33.777  1.00  0.00           H  
ATOM   4774  C   THR B 297      19.570  -0.622  34.088  1.00  0.00           C  
ATOM   4775  O   THR B 297      18.733  -0.014  34.760  1.00  0.00           O  
ATOM   4776  N   LEU B 298      19.375  -1.880  33.686  1.00  0.00           N  
ATOM   4777  H   LEU B 298      20.157  -2.320  33.207  1.00  0.00           H  
ATOM   4778  CA  LEU B 298      18.360  -2.788  34.217  1.00  0.00           C  
ATOM   4779  HA  LEU B 298      17.430  -2.246  34.394  1.00  0.00           H  
ATOM   4780  CB  LEU B 298      18.109  -3.932  33.219  1.00  0.00           C  
ATOM   4781  HB2 LEU B 298      19.065  -4.423  33.020  1.00  0.00           H  
ATOM   4782  HB3 LEU B 298      17.456  -4.664  33.692  1.00  0.00           H  
ATOM   4783  CG  LEU B 298      17.481  -3.516  31.880  1.00  0.00           C  
ATOM   4784  HG  LEU B 298      18.043  -2.691  31.442  1.00  0.00           H  
ATOM   4785  CD1 LEU B 298      17.513  -4.696  30.911  1.00  0.00           C  
ATOM   4786 HD11 LEU B 298      16.948  -5.533  31.318  1.00  0.00           H  
ATOM   4787 HD12 LEU B 298      18.544  -5.017  30.757  1.00  0.00           H  
ATOM   4788 HD13 LEU B 298      17.100  -4.393  29.951  1.00  0.00           H  
ATOM   4789  CD2 LEU B 298      16.017  -3.097  32.035  1.00  0.00           C  
ATOM   4790 HD21 LEU B 298      15.604  -2.837  31.062  1.00  0.00           H  
ATOM   4791 HD22 LEU B 298      15.441  -3.920  32.459  1.00  0.00           H  
ATOM   4792 HD23 LEU B 298      15.941  -2.231  32.692  1.00  0.00           H  
ATOM   4793  C   LEU B 298      18.840  -3.372  35.552  1.00  0.00           C  
ATOM   4794  O   LEU B 298      20.015  -3.685  35.720  1.00  0.00           O  
ATOM   4795  N   LYS B 299      17.929  -3.539  36.507  1.00  0.00           N  
ATOM   4796  H   LYS B 299      16.972  -3.271  36.307  1.00  0.00           H  
ATOM   4797  CA  LYS B 299      18.233  -4.131  37.817  1.00  0.00           C  
ATOM   4798  HA  LYS B 299      19.231  -3.816  38.128  1.00  0.00           H  
ATOM   4799  CB  LYS B 299      17.206  -3.602  38.835  1.00  0.00           C  
ATOM   4800  HB2 LYS B 299      16.211  -3.876  38.484  1.00  0.00           H  
ATOM   4801  HB3 LYS B 299      17.376  -4.079  39.803  1.00  0.00           H  
ATOM   4802  CG  LYS B 299      17.278  -2.068  39.011  1.00  0.00           C  
ATOM   4803  HG2 LYS B 299      18.085  -1.822  39.703  1.00  0.00           H  
ATOM   4804  HG3 LYS B 299      17.507  -1.595  38.056  1.00  0.00           H  
ATOM   4805  CD  LYS B 299      15.956  -1.461  39.509  1.00  0.00           C  
ATOM   4806  HD2 LYS B 299      15.149  -1.797  38.856  1.00  0.00           H  
ATOM   4807  HD3 LYS B 299      15.749  -1.797  40.526  1.00  0.00           H  
ATOM   4808  CE  LYS B 299      16.051   0.074  39.471  1.00  0.00           C  
ATOM   4809  HE2 LYS B 299      16.315   0.446  40.464  1.00  0.00           H  
ATOM   4810  HE3 LYS B 299      16.854   0.347  38.782  1.00  0.00           H  
ATOM   4811  NZ  LYS B 299      14.801   0.710  38.987  1.00  0.00           N  
ATOM   4812  HZ1 LYS B 299      14.539   0.368  38.061  1.00  0.00           H  
ATOM   4813  HZ2 LYS B 299      13.986   0.593  39.594  1.00  0.00           H  
ATOM   4814  HZ3 LYS B 299      14.867   1.715  38.926  1.00  0.00           H  
ATOM   4815  C   LYS B 299      18.240  -5.666  37.710  1.00  0.00           C  
ATOM   4816  O   LYS B 299      17.345  -6.221  37.070  1.00  0.00           O  
ATOM   4817  N   SER B 300      19.210  -6.338  38.341  1.00  0.00           N  
ATOM   4818  H   SER B 300      19.919  -5.806  38.813  1.00  0.00           H  
ATOM   4819  CA  SER B 300      19.173  -7.793  38.595  1.00  0.00           C  
ATOM   4820  HA  SER B 300      18.770  -8.290  37.719  1.00  0.00           H  
ATOM   4821  CB  SER B 300      20.587  -8.355  38.808  1.00  0.00           C  
ATOM   4822  HB2 SER B 300      21.188  -8.154  37.920  1.00  0.00           H  
ATOM   4823  HB3 SER B 300      21.048  -7.857  39.662  1.00  0.00           H  
ATOM   4824  OG  SER B 300      20.576  -9.750  39.055  1.00  0.00           O  
ATOM   4825  HG  SER B 300      20.061 -10.202  38.335  1.00  0.00           H  
ATOM   4826  C   SER B 300      18.240  -8.118  39.771  1.00  0.00           C  
ATOM   4827  O   SER B 300      17.945  -7.237  40.582  1.00  0.00           O  
ATOM   4828  N   GLY B 301      17.712  -9.344  39.839  1.00  0.00           N  
ATOM   4829  H   GLY B 301      17.965 -10.025  39.119  1.00  0.00           H  
ATOM   4830  CA  GLY B 301      16.730  -9.774  40.841  1.00  0.00           C  
ATOM   4831  HA2 GLY B 301      16.625 -10.855  40.764  1.00  0.00           H  
ATOM   4832  HA3 GLY B 301      17.096  -9.522  41.837  1.00  0.00           H  
ATOM   4833  C   GLY B 301      15.340  -9.148  40.663  1.00  0.00           C  
ATOM   4834  O   GLY B 301      14.475  -9.300  41.525  1.00  0.00           O  
ATOM   4835  N   ILE B 302      15.125  -8.447  39.549  1.00  0.00           N  
ATOM   4836  H   ILE B 302      15.859  -8.468  38.855  1.00  0.00           H  
ATOM   4837  CA  ILE B 302      13.948  -7.631  39.242  1.00  0.00           C  
ATOM   4838  HA  ILE B 302      13.189  -7.792  40.006  1.00  0.00           H  
ATOM   4839  CB  ILE B 302      14.337  -6.133  39.246  1.00  0.00           C  
ATOM   4840  HB  ILE B 302      15.222  -6.033  38.619  1.00  0.00           H  
ATOM   4841  CG2 ILE B 302      13.258  -5.231  38.627  1.00  0.00           C  
ATOM   4842 HG21 ILE B 302      13.128  -5.464  37.573  1.00  0.00           H  
ATOM   4843 HG22 ILE B 302      12.309  -5.389  39.128  1.00  0.00           H  
ATOM   4844 HG23 ILE B 302      13.546  -4.182  38.710  1.00  0.00           H  
ATOM   4845  CG1 ILE B 302      14.714  -5.608  40.653  1.00  0.00           C  
ATOM   4846 HG12 ILE B 302      15.505  -6.230  41.067  1.00  0.00           H  
ATOM   4847 HG13 ILE B 302      15.124  -4.606  40.548  1.00  0.00           H  
ATOM   4848  CD1 ILE B 302      13.574  -5.530  41.676  1.00  0.00           C  
ATOM   4849 HD11 ILE B 302      13.979  -5.209  42.636  1.00  0.00           H  
ATOM   4850 HD12 ILE B 302      12.832  -4.800  41.357  1.00  0.00           H  
ATOM   4851 HD13 ILE B 302      13.103  -6.505  41.803  1.00  0.00           H  
ATOM   4852  C   ILE B 302      13.349  -8.084  37.907  1.00  0.00           C  
ATOM   4853  O   ILE B 302      14.071  -8.419  36.963  1.00  0.00           O  
ATOM   4854  N   SER B 303      12.016  -8.073  37.826  1.00  0.00           N  
ATOM   4855  H   SER B 303      11.480  -7.721  38.614  1.00  0.00           H  
ATOM   4856  CA  SER B 303      11.291  -8.460  36.619  1.00  0.00           C  
ATOM   4857  HA  SER B 303      11.919  -9.145  36.059  1.00  0.00           H  
ATOM   4858  CB  SER B 303      10.032  -9.238  36.993  1.00  0.00           C  
ATOM   4859  HB2 SER B 303      10.302 -10.091  37.614  1.00  0.00           H  
ATOM   4860  HB3 SER B 303       9.363  -8.598  37.565  1.00  0.00           H  
ATOM   4861  OG  SER B 303       9.373  -9.707  35.835  1.00  0.00           O  
ATOM   4862  HG  SER B 303      10.033 -10.159  35.270  1.00  0.00           H  
ATOM   4863  C   SER B 303      11.005  -7.268  35.701  1.00  0.00           C  
ATOM   4864  O   SER B 303      10.742  -6.150  36.156  1.00  0.00           O  
ATOM   4865  N   TYR B 304      11.034  -7.513  34.390  1.00  0.00           N  
ATOM   4866  H   TYR B 304      11.203  -8.463  34.080  1.00  0.00           H  
ATOM   4867  CA  TYR B 304      10.829  -6.502  33.355  1.00  0.00           C  
ATOM   4868  HA  TYR B 304      10.332  -5.638  33.792  1.00  0.00           H  
ATOM   4869  CB  TYR B 304      12.181  -6.027  32.798  1.00  0.00           C  
ATOM   4870  HB2 TYR B 304      12.794  -6.899  32.570  1.00  0.00           H  
ATOM   4871  HB3 TYR B 304      12.007  -5.500  31.860  1.00  0.00           H  
ATOM   4872  CG  TYR B 304      12.964  -5.095  33.704  1.00  0.00           C  
ATOM   4873  CD1 TYR B 304      12.825  -3.699  33.564  1.00  0.00           C  
ATOM   4874  HD1 TYR B 304      12.163  -3.298  32.812  1.00  0.00           H  
ATOM   4875  CE1 TYR B 304      13.551  -2.820  34.392  1.00  0.00           C  
ATOM   4876  HE1 TYR B 304      13.445  -1.750  34.285  1.00  0.00           H  
ATOM   4877  CZ  TYR B 304      14.435  -3.339  35.359  1.00  0.00           C  
ATOM   4878  OH  TYR B 304      15.163  -2.510  36.152  1.00  0.00           O  
ATOM   4879  HH  TYR B 304      14.831  -1.582  36.145  1.00  0.00           H  
ATOM   4880  CE2 TYR B 304      14.588  -4.734  35.485  1.00  0.00           C  
ATOM   4881  HE2 TYR B 304      15.258  -5.130  36.230  1.00  0.00           H  
ATOM   4882  CD2 TYR B 304      13.851  -5.611  34.667  1.00  0.00           C  
ATOM   4883  HD2 TYR B 304      13.966  -6.682  34.784  1.00  0.00           H  
ATOM   4884  C   TYR B 304       9.905  -6.999  32.240  1.00  0.00           C  
ATOM   4885  O   TYR B 304       9.736  -8.199  31.997  1.00  0.00           O  
ATOM   4886  N   ARG B 305       9.299  -6.024  31.555  1.00  0.00           N  
ATOM   4887  H   ARG B 305       9.499  -5.069  31.849  1.00  0.00           H  
ATOM   4888  CA  ARG B 305       8.455  -6.175  30.366  1.00  0.00           C  
ATOM   4889  HA  ARG B 305       8.444  -7.221  30.066  1.00  0.00           H  
ATOM   4890  CB  ARG B 305       7.025  -5.706  30.657  1.00  0.00           C  
ATOM   4891  HB2 ARG B 305       7.057  -4.694  31.068  1.00  0.00           H  
ATOM   4892  HB3 ARG B 305       6.466  -5.675  29.720  1.00  0.00           H  
ATOM   4893  CG  ARG B 305       6.274  -6.620  31.622  1.00  0.00           C  
ATOM   4894  HG2 ARG B 305       6.246  -7.634  31.226  1.00  0.00           H  
ATOM   4895  HG3 ARG B 305       6.768  -6.621  32.593  1.00  0.00           H  
ATOM   4896  CD  ARG B 305       4.852  -6.082  31.767  1.00  0.00           C  
ATOM   4897  HD2 ARG B 305       4.913  -5.046  32.101  1.00  0.00           H  
ATOM   4898  HD3 ARG B 305       4.343  -6.104  30.801  1.00  0.00           H  
ATOM   4899  NE  ARG B 305       4.108  -6.836  32.779  1.00  0.00           N  
ATOM   4900  HE  ARG B 305       4.225  -6.527  33.746  1.00  0.00           H  
ATOM   4901  CZ  ARG B 305       3.299  -7.863  32.648  1.00  0.00           C  
ATOM   4902  NH1 ARG B 305       2.937  -8.319  31.479  1.00  0.00           N  
ATOM   4903 HH11 ARG B 305       3.284  -7.854  30.657  1.00  0.00           H  
ATOM   4904 HH12 ARG B 305       2.261  -9.058  31.414  1.00  0.00           H  
ATOM   4905  NH2 ARG B 305       2.838  -8.447  33.710  1.00  0.00           N  
ATOM   4906 HH21 ARG B 305       3.241  -8.153  34.611  1.00  0.00           H  
ATOM   4907 HH22 ARG B 305       2.154  -9.170  33.677  1.00  0.00           H  
ATOM   4908  C   ARG B 305       8.997  -5.365  29.197  1.00  0.00           C  
ATOM   4909  O   ARG B 305       9.692  -4.366  29.386  1.00  0.00           O  
ATOM   4910  N   ALA B 306       8.621  -5.769  27.987  1.00  0.00           N  
ATOM   4911  H   ALA B 306       8.072  -6.618  27.909  1.00  0.00           H  
ATOM   4912  CA  ALA B 306       8.900  -5.030  26.759  1.00  0.00           C  
ATOM   4913  HA  ALA B 306       9.003  -3.976  27.008  1.00  0.00           H  
ATOM   4914  CB  ALA B 306      10.234  -5.517  26.181  1.00  0.00           C  
ATOM   4915  HB1 ALA B 306      11.025  -5.383  26.918  1.00  0.00           H  
ATOM   4916  HB2 ALA B 306      10.165  -6.573  25.918  1.00  0.00           H  
ATOM   4917  HB3 ALA B 306      10.485  -4.937  25.292  1.00  0.00           H  
ATOM   4918  C   ALA B 306       7.757  -5.155  25.737  1.00  0.00           C  
ATOM   4919  O   ALA B 306       7.031  -6.150  25.730  1.00  0.00           O  
ATOM   4920  N   ARG B 307       7.628  -4.157  24.854  1.00  0.00           N  
ATOM   4921  H   ARG B 307       8.254  -3.363  24.975  1.00  0.00           H  
ATOM   4922  CA  ARG B 307       6.746  -4.124  23.668  1.00  0.00           C  
ATOM   4923  HA  ARG B 307       6.641  -5.138  23.280  1.00  0.00           H  
ATOM   4924  CB  ARG B 307       5.336  -3.642  24.060  1.00  0.00           C  
ATOM   4925  HB2 ARG B 307       4.687  -3.699  23.184  1.00  0.00           H  
ATOM   4926  HB3 ARG B 307       4.936  -4.324  24.811  1.00  0.00           H  
ATOM   4927  CG  ARG B 307       5.303  -2.209  24.617  1.00  0.00           C  
ATOM   4928  HG2 ARG B 307       6.013  -2.117  25.436  1.00  0.00           H  
ATOM   4929  HG3 ARG B 307       5.600  -1.509  23.840  1.00  0.00           H  
ATOM   4930  CD  ARG B 307       3.905  -1.835  25.121  1.00  0.00           C  
ATOM   4931  HD2 ARG B 307       3.222  -1.811  24.273  1.00  0.00           H  
ATOM   4932  HD3 ARG B 307       3.561  -2.598  25.824  1.00  0.00           H  
ATOM   4933  NE  ARG B 307       3.928  -0.528  25.802  1.00  0.00           N  
ATOM   4934  HE  ARG B 307       4.818  -0.218  26.179  1.00  0.00           H  
ATOM   4935  CZ  ARG B 307       2.920   0.283  26.045  1.00  0.00           C  
ATOM   4936  NH1 ARG B 307       1.707   0.040  25.633  1.00  0.00           N  
ATOM   4937 HH11 ARG B 307       1.551  -0.777  25.072  1.00  0.00           H
[truncated: 31,186 more chars]
