# Supplementary material for: Insights into receptor structure and dynamics at the surface of living cells
Source: Nat Commun. 2023 Mar 22;14:1596. doi: 10.1038/s41467-023-37284-4 (PMC10033668; doi:10.1038/s41467-023-37284-4)
Supplement: Supplementary file 15 — Source Data [file 41467_2023_37284_MOESM15_ESM.zip › Source data/Main/Figure 5/b/Average structures of MD sub-trajectories/T18B/MD_sub-average_3bpn_T18B_7.pdb]

ATOM      1  N   CYS A   1      13.888  12.016   1.999  1.00  0.00           N  
ATOM      2  H1  CYS A   1      14.873  12.042   1.741  1.00  0.00           H  
ATOM      3  H2  CYS A   1      13.763  11.235   2.624  1.00  0.00           H  
ATOM      4  H3  CYS A   1      13.651  12.874   2.469  1.00  0.00           H  
ATOM      5  CA  CYS A   1      13.071  11.830   0.786  1.00  0.00           C  
ATOM      6  HA  CYS A   1      13.195  12.714   0.166  1.00  0.00           H  
ATOM      7  CB  CYS A   1      13.538  10.618  -0.035  1.00  0.00           C  
ATOM      8  HB2 CYS A   1      14.625  10.632  -0.104  1.00  0.00           H  
ATOM      9  HB3 CYS A   1      13.230   9.685   0.443  1.00  0.00           H  
ATOM     10  SG  CYS A   1      12.852  10.727  -1.715  1.00  0.00           S  
ATOM     11  HG  CYS A   1      11.619  10.253  -1.451  1.00  0.00           H  
ATOM     12  C   CYS A   1      11.592  11.738   1.118  1.00  0.00           C  
ATOM     13  O   CYS A   1      11.237  11.228   2.174  1.00  0.00           O  
ATOM     14  N   ASP A   2      10.749  12.217   0.205  1.00  0.00           N  
ATOM     15  H   ASP A   2      11.148  12.610  -0.633  1.00  0.00           H  
ATOM     16  CA  ASP A   2       9.325  11.886   0.099  1.00  0.00           C  
ATOM     17  HA  ASP A   2       8.817  12.071   1.047  1.00  0.00           H  
ATOM     18  CB  ASP A   2       8.745  12.825  -0.977  1.00  0.00           C  
ATOM     19  HB2 ASP A   2       8.696  13.835  -0.569  1.00  0.00           H  
ATOM     20  HB3 ASP A   2       9.434  12.850  -1.825  1.00  0.00           H  
ATOM     21  CG  ASP A   2       7.364  12.450  -1.520  1.00  0.00           C  
ATOM     22  OD1 ASP A   2       6.608  11.707  -0.853  1.00  0.00           O  
ATOM     23  OD2 ASP A   2       7.077  12.871  -2.657  1.00  0.00           O  
ATOM     24  C   ASP A   2       9.157  10.400  -0.280  1.00  0.00           C  
ATOM     25  O   ASP A   2       9.812   9.918  -1.212  1.00  0.00           O  
ATOM     26  N   ILE A   3       8.275   9.678   0.416  1.00  0.00           N  
ATOM     27  H   ILE A   3       7.714  10.152   1.109  1.00  0.00           H  
ATOM     28  CA  ILE A   3       7.974   8.264   0.138  1.00  0.00           C  
ATOM     29  HA  ILE A   3       8.920   7.723   0.165  1.00  0.00           H  
ATOM     30  CB  ILE A   3       7.071   7.687   1.258  1.00  0.00           C  
ATOM     31  HB  ILE A   3       7.571   7.870   2.210  1.00  0.00           H  
ATOM     32  CG2 ILE A   3       5.696   8.379   1.324  1.00  0.00           C  
ATOM     33 HG21 ILE A   3       5.150   8.020   2.198  1.00  0.00           H  
ATOM     34 HG22 ILE A   3       5.800   9.459   1.410  1.00  0.00           H  
ATOM     35 HG23 ILE A   3       5.109   8.149   0.434  1.00  0.00           H  
ATOM     36  CG1 ILE A   3       6.833   6.163   1.154  1.00  0.00           C  
ATOM     37 HG12 ILE A   3       6.219   5.855   2.002  1.00  0.00           H  
ATOM     38 HG13 ILE A   3       6.283   5.930   0.241  1.00  0.00           H  
ATOM     39  CD1 ILE A   3       8.118   5.326   1.191  1.00  0.00           C  
ATOM     40 HD11 ILE A   3       8.725   5.614   2.047  1.00  0.00           H  
ATOM     41 HD12 ILE A   3       7.863   4.270   1.273  1.00  0.00           H  
ATOM     42 HD13 ILE A   3       8.690   5.472   0.277  1.00  0.00           H  
ATOM     43  C   ILE A   3       7.385   8.060  -1.271  1.00  0.00           C  
ATOM     44  O   ILE A   3       7.709   7.077  -1.933  1.00  0.00           O  
ATOM     45  N   THR A   4       6.627   9.030  -1.795  1.00  0.00           N  
ATOM     46  H   THR A   4       6.452   9.853  -1.222  1.00  0.00           H  
ATOM     47  CA  THR A   4       5.965   8.971  -3.117  1.00  0.00           C  
ATOM     48  HA  THR A   4       5.277   8.126  -3.131  1.00  0.00           H  
ATOM     49  CB  THR A   4       5.162  10.260  -3.388  1.00  0.00           C  
ATOM     50  HB  THR A   4       5.850  11.052  -3.677  1.00  0.00           H  
ATOM     51  CG2 THR A   4       4.138  10.107  -4.513  1.00  0.00           C  
ATOM     52 HG21 THR A   4       3.419   9.334  -4.255  1.00  0.00           H  
ATOM     53 HG22 THR A   4       3.613  11.052  -4.652  1.00  0.00           H  
ATOM     54 HG23 THR A   4       4.642   9.846  -5.443  1.00  0.00           H  
ATOM     55  OG1 THR A   4       4.479  10.668  -2.226  1.00  0.00           O  
ATOM     56  HG1 THR A   4       5.135  11.156  -1.687  1.00  0.00           H  
ATOM     57  C   THR A   4       6.985   8.790  -4.243  1.00  0.00           C  
ATOM     58  O   THR A   4       6.795   7.979  -5.149  1.00  0.00           O  
ATOM     59  N   LEU A   5       8.115   9.493  -4.150  1.00  0.00           N  
ATOM     60  H   LEU A   5       8.207  10.119  -3.360  1.00  0.00           H  
ATOM     61  CA  LEU A   5       9.235   9.372  -5.084  1.00  0.00           C  
ATOM     62  HA  LEU A   5       8.841   9.465  -6.096  1.00  0.00           H  
ATOM     63  CB  LEU A   5      10.173  10.562  -4.824  1.00  0.00           C  
ATOM     64  HB2 LEU A   5       9.602  11.482  -4.974  1.00  0.00           H  
ATOM     65  HB3 LEU A   5      10.486  10.535  -3.780  1.00  0.00           H  
ATOM     66  CG  LEU A   5      11.440  10.626  -5.696  1.00  0.00           C  
ATOM     67  HG  LEU A   5      12.089   9.784  -5.459  1.00  0.00           H  
ATOM     68  CD1 LEU A   5      11.147  10.618  -7.196  1.00  0.00           C  
ATOM     69 HD11 LEU A   5      10.483  11.443  -7.457  1.00  0.00           H  
ATOM     70 HD12 LEU A   5      12.079  10.715  -7.753  1.00  0.00           H  
ATOM     71 HD13 LEU A   5      10.679   9.678  -7.482  1.00  0.00           H  
ATOM     72  CD2 LEU A   5      12.175  11.927  -5.370  1.00  0.00           C  
ATOM     73 HD21 LEU A   5      11.543  12.786  -5.594  1.00  0.00           H  
ATOM     74 HD22 LEU A   5      12.438  11.948  -4.315  1.00  0.00           H  
ATOM     75 HD23 LEU A   5      13.085  11.993  -5.959  1.00  0.00           H  
ATOM     76  C   LEU A   5       9.936   7.999  -4.997  1.00  0.00           C  
ATOM     77  O   LEU A   5      10.296   7.422  -6.025  1.00  0.00           O  
ATOM     78  N   GLN A   6      10.074   7.431  -3.793  1.00  0.00           N  
ATOM     79  H   GLN A   6       9.715   7.924  -2.984  1.00  0.00           H  
ATOM     80  CA  GLN A   6      10.548   6.049  -3.622  1.00  0.00           C  
ATOM     81  HA  GLN A   6      11.475   5.924  -4.181  1.00  0.00           H  
ATOM     82  CB  GLN A   6      10.823   5.724  -2.148  1.00  0.00           C  
ATOM     83  HB2 GLN A   6       9.987   6.047  -1.533  1.00  0.00           H  
ATOM     84  HB3 GLN A   6      10.899   4.638  -2.065  1.00  0.00           H  
ATOM     85  CG  GLN A   6      12.124   6.330  -1.602  1.00  0.00           C  
ATOM     86  HG2 GLN A   6      12.927   6.140  -2.313  1.00  0.00           H  
ATOM     87  HG3 GLN A   6      12.001   7.406  -1.484  1.00  0.00           H  
ATOM     88  CD  GLN A   6      12.522   5.710  -0.261  1.00  0.00           C  
ATOM     89  OE1 GLN A   6      11.791   4.935   0.332  1.00  0.00           O  
ATOM     90  NE2 GLN A   6      13.697   5.973   0.273  1.00  0.00           N  
ATOM     91 HE21 GLN A   6      13.893   5.513   1.143  1.00  0.00           H  
ATOM     92 HE22 GLN A   6      14.404   6.506  -0.216  1.00  0.00           H  
ATOM     93  C   GLN A   6       9.556   5.020  -4.183  1.00  0.00           C  
ATOM     94  O   GLN A   6       9.972   4.073  -4.846  1.00  0.00           O  
ATOM     95  N   GLU A   7       8.250   5.194  -3.980  1.00  0.00           N  
ATOM     96  H   GLU A   7       7.947   5.949  -3.370  1.00  0.00           H  
ATOM     97  CA  GLU A   7       7.227   4.334  -4.586  1.00  0.00           C  
ATOM     98  HA  GLU A   7       7.420   3.297  -4.317  1.00  0.00           H  
ATOM     99  CB  GLU A   7       5.837   4.702  -4.083  1.00  0.00           C  
ATOM    100  HB2 GLU A   7       5.716   5.785  -4.086  1.00  0.00           H  
ATOM    101  HB3 GLU A   7       5.116   4.262  -4.775  1.00  0.00           H  
ATOM    102  CG  GLU A   7       5.521   4.147  -2.696  1.00  0.00           C  
ATOM    103  HG2 GLU A   7       5.780   3.086  -2.674  1.00  0.00           H  
ATOM    104  HG3 GLU A   7       6.121   4.662  -1.944  1.00  0.00           H  
ATOM    105  CD  GLU A   7       4.027   4.316  -2.397  1.00  0.00           C  
ATOM    106  OE1 GLU A   7       3.533   3.666  -1.447  1.00  0.00           O  
ATOM    107  OE2 GLU A   7       3.354   5.117  -3.087  1.00  0.00           O  
ATOM    108  C   GLU A   7       7.212   4.413  -6.114  1.00  0.00           C  
ATOM    109  O   GLU A   7       6.932   3.406  -6.767  1.00  0.00           O  
ATOM    110  N   ILE A   8       7.550   5.569  -6.703  1.00  0.00           N  
ATOM    111  H   ILE A   8       7.649   6.391  -6.111  1.00  0.00           H  
ATOM    112  CA  ILE A   8       7.828   5.689  -8.147  1.00  0.00           C  
ATOM    113  HA  ILE A   8       6.998   5.234  -8.690  1.00  0.00           H  
ATOM    114  CB  ILE A   8       7.901   7.167  -8.602  1.00  0.00           C  
ATOM    115  HB  ILE A   8       8.553   7.719  -7.924  1.00  0.00           H  
ATOM    116  CG2 ILE A   8       8.477   7.288 -10.029  1.00  0.00           C  
ATOM    117 HG21 ILE A   8       8.405   8.311 -10.392  1.00  0.00           H  
ATOM    118 HG22 ILE A   8       9.535   7.029 -10.025  1.00  0.00           H  
ATOM    119 HG23 ILE A   8       7.938   6.633 -10.713  1.00  0.00           H  
ATOM    120  CG1 ILE A   8       6.489   7.790  -8.557  1.00  0.00           C  
ATOM    121 HG12 ILE A   8       5.899   7.439  -9.406  1.00  0.00           H  
ATOM    122 HG13 ILE A   8       5.984   7.472  -7.645  1.00  0.00           H  
ATOM    123  CD1 ILE A   8       6.509   9.322  -8.551  1.00  0.00           C  
ATOM    124 HD11 ILE A   8       6.966   9.708  -9.461  1.00  0.00           H  
ATOM    125 HD12 ILE A   8       7.065   9.671  -7.682  1.00  0.00           H  
ATOM    126 HD13 ILE A   8       5.491   9.704  -8.491  1.00  0.00           H  
ATOM    127  C   ILE A   8       9.084   4.894  -8.535  1.00  0.00           C  
ATOM    128  O   ILE A   8       9.008   4.097  -9.467  1.00  0.00           O  
ATOM    129  N   ILE A   9      10.210   5.007  -7.816  1.00  0.00           N  
ATOM    130  H   ILE A   9      10.238   5.690  -7.062  1.00  0.00           H  
ATOM    131  CA  ILE A   9      11.418   4.195  -8.087  1.00  0.00           C  
ATOM    132  HA  ILE A   9      11.725   4.366  -9.120  1.00  0.00           H  
ATOM    133  CB  ILE A   9      12.580   4.622  -7.155  1.00  0.00           C  
ATOM    134  HB  ILE A   9      12.203   4.619  -6.132  1.00  0.00           H  
ATOM    135  CG2 ILE A   9      13.756   3.626  -7.200  1.00  0.00           C  
ATOM    136 HG21 ILE A   9      13.470   2.681  -6.738  1.00  0.00           H  
ATOM    137 HG22 ILE A   9      14.061   3.439  -8.231  1.00  0.00           H  
ATOM    138 HG23 ILE A   9      14.601   4.029  -6.641  1.00  0.00           H  
ATOM    139  CG1 ILE A   9      13.087   6.055  -7.445  1.00  0.00           C  
ATOM    140 HG12 ILE A   9      12.243   6.740  -7.471  1.00  0.00           H  
ATOM    141 HG13 ILE A   9      13.724   6.367  -6.616  1.00  0.00           H  
ATOM    142  CD1 ILE A   9      13.879   6.243  -8.746  1.00  0.00           C  
ATOM    143 HD11 ILE A   9      14.803   5.664  -8.720  1.00  0.00           H  
ATOM    144 HD12 ILE A   9      13.280   5.943  -9.605  1.00  0.00           H  
ATOM    145 HD13 ILE A   9      14.140   7.295  -8.849  1.00  0.00           H  
ATOM    146  C   ILE A   9      11.119   2.686  -7.978  1.00  0.00           C  
ATOM    147  O   ILE A   9      11.452   1.925  -8.889  1.00  0.00           O  
ATOM    148  N   LYS A  10      10.423   2.243  -6.918  1.00  0.00           N  
ATOM    149  H   LYS A  10      10.200   2.925  -6.196  1.00  0.00           H  
ATOM    150  CA  LYS A  10       9.916   0.866  -6.746  1.00  0.00           C  
ATOM    151  HA  LYS A  10      10.761   0.179  -6.754  1.00  0.00           H  
ATOM    152  CB  LYS A  10       9.201   0.765  -5.384  1.00  0.00           C  
ATOM    153  HB2 LYS A  10       9.920   0.956  -4.586  1.00  0.00           H  
ATOM    154  HB3 LYS A  10       8.460   1.563  -5.348  1.00  0.00           H  
ATOM    155  CG  LYS A  10       8.445  -0.548  -5.079  1.00  0.00           C  
ATOM    156  HG2 LYS A  10       7.803  -0.338  -4.223  1.00  0.00           H  
ATOM    157  HG3 LYS A  10       7.792  -0.798  -5.916  1.00  0.00           H  
ATOM    158  CD  LYS A  10       9.295  -1.780  -4.717  1.00  0.00           C  
ATOM    159  HD2 LYS A  10       9.937  -2.064  -5.551  1.00  0.00           H  
ATOM    160  HD3 LYS A  10       9.910  -1.538  -3.847  1.00  0.00           H  
ATOM    161  CE  LYS A  10       8.335  -2.937  -4.374  1.00  0.00           C  
ATOM    162  HE2 LYS A  10       7.502  -2.513  -3.815  1.00  0.00           H  
ATOM    163  HE3 LYS A  10       7.916  -3.369  -5.291  1.00  0.00           H  
ATOM    164  NZ  LYS A  10       8.934  -3.990  -3.518  1.00  0.00           N  
ATOM    165  HZ1 LYS A  10       9.586  -3.613  -2.834  1.00  0.00           H  
ATOM    166  HZ2 LYS A  10       8.202  -4.457  -2.980  1.00  0.00           H  
ATOM    167  HZ3 LYS A  10       9.385  -4.734  -4.030  1.00  0.00           H  
ATOM    168  C   LYS A  10       8.988   0.453  -7.891  1.00  0.00           C  
ATOM    169  O   LYS A  10       9.123  -0.662  -8.391  1.00  0.00           O  
ATOM    170  N   THR A  11       8.097   1.339  -8.347  1.00  0.00           N  
ATOM    171  H   THR A  11       8.012   2.224  -7.855  1.00  0.00           H  
ATOM    172  CA  THR A  11       7.216   1.095  -9.506  1.00  0.00           C  
ATOM    173  HA  THR A  11       6.661   0.173  -9.332  1.00  0.00           H  
ATOM    174  CB  THR A  11       6.194   2.228  -9.711  1.00  0.00           C  
ATOM    175  HB  THR A  11       6.706   3.172  -9.892  1.00  0.00           H  
ATOM    176  CG2 THR A  11       5.248   1.950 -10.875  1.00  0.00           C  
ATOM    177 HG21 THR A  11       4.417   2.654 -10.839  1.00  0.00           H  
ATOM    178 HG22 THR A  11       5.767   2.063 -11.826  1.00  0.00           H  
ATOM    179 HG23 THR A  11       4.851   0.940 -10.799  1.00  0.00           H  
ATOM    180  OG1 THR A  11       5.374   2.365  -8.579  1.00  0.00           O  
ATOM    181  HG1 THR A  11       5.914   2.801  -7.881  1.00  0.00           H  
ATOM    182  C   THR A  11       8.013   0.912 -10.794  1.00  0.00           C  
ATOM    183  O   THR A  11       7.853  -0.094 -11.473  1.00  0.00           O  
ATOM    184  N   LEU A  12       8.908   1.842 -11.122  1.00  0.00           N  
ATOM    185  H   LEU A  12       9.023   2.641 -10.505  1.00  0.00           H  
ATOM    186  CA  LEU A  12       9.699   1.794 -12.351  1.00  0.00           C  
ATOM    187  HA  LEU A  12       9.026   1.702 -13.203  1.00  0.00           H  
ATOM    188  CB  LEU A  12      10.489   3.102 -12.481  1.00  0.00           C  
ATOM    189  HB2 LEU A  12      11.083   3.234 -11.575  1.00  0.00           H  
ATOM    190  HB3 LEU A  12      11.165   2.974 -13.315  1.00  0.00           H  
ATOM    191  CG  LEU A  12       9.646   4.370 -12.730  1.00  0.00           C  
ATOM    192  HG  LEU A  12       8.805   4.402 -12.040  1.00  0.00           H  
ATOM    193  CD1 LEU A  12      10.489   5.627 -12.519  1.00  0.00           C  
ATOM    194 HD11 LEU A  12      11.289   5.668 -13.253  1.00  0.00           H  
ATOM    195 HD12 LEU A  12       9.857   6.506 -12.629  1.00  0.00           H  
ATOM    196 HD13 LEU A  12      10.915   5.621 -11.516  1.00  0.00           H  
ATOM    197  CD2 LEU A  12       9.105   4.417 -14.160  1.00  0.00           C  
ATOM    198 HD21 LEU A  12       8.472   3.553 -14.349  1.00  0.00           H  
ATOM    199 HD22 LEU A  12       8.505   5.316 -14.291  1.00  0.00           H  
ATOM    200 HD23 LEU A  12       9.924   4.427 -14.879  1.00  0.00           H  
ATOM    201  C   LEU A  12      10.639   0.576 -12.396  1.00  0.00           C  
ATOM    202  O   LEU A  12      10.817  -0.026 -13.456  1.00  0.00           O  
ATOM    203  N   ASN A  13      11.192   0.165 -11.252  1.00  0.00           N  
ATOM    204  H   ASN A  13      11.078   0.744 -10.425  1.00  0.00           H  
ATOM    205  CA  ASN A  13      11.920  -1.101 -11.124  1.00  0.00           C  
ATOM    206  HA  ASN A  13      12.705  -1.140 -11.883  1.00  0.00           H  
ATOM    207  CB  ASN A  13      12.587  -1.190  -9.737  1.00  0.00           C  
ATOM    208  HB2 ASN A  13      11.839  -1.018  -8.962  1.00  0.00           H  
ATOM    209  HB3 ASN A  13      12.980  -2.199  -9.606  1.00  0.00           H  
ATOM    210  CG  ASN A  13      13.744  -0.226  -9.519  1.00  0.00           C  
ATOM    211  OD1 ASN A  13      14.212   0.477 -10.398  1.00  0.00           O  
ATOM    212  ND2 ASN A  13      14.281  -0.193  -8.322  1.00  0.00           N  
ATOM    213 HD21 ASN A  13      15.026   0.465  -8.181  1.00  0.00           H  
ATOM    214 HD22 ASN A  13      13.921  -0.773  -7.590  1.00  0.00           H  
ATOM    215  C   ASN A  13      10.993  -2.305 -11.377  1.00  0.00           C  
ATOM    216  O   ASN A  13      11.294  -3.139 -12.228  1.00  0.00           O  
ATOM    217  N   SER A  14       9.835  -2.369 -10.707  1.00  0.00           N  
ATOM    218  H   SER A  14       9.610  -1.624 -10.062  1.00  0.00           H  
ATOM    219  CA  SER A  14       8.878  -3.493 -10.832  1.00  0.00           C  
ATOM    220  HA  SER A  14       9.405  -4.428 -10.637  1.00  0.00           H  
ATOM    221  CB  SER A  14       7.752  -3.360  -9.795  1.00  0.00           C  
ATOM    222  HB2 SER A  14       7.116  -2.513 -10.056  1.00  0.00           H  
ATOM    223  HB3 SER A  14       7.145  -4.266  -9.818  1.00  0.00           H  
ATOM    224  OG  SER A  14       8.259  -3.182  -8.481  1.00  0.00           O  
ATOM    225  HG  SER A  14       8.655  -2.294  -8.438  1.00  0.00           H  
ATOM    226  C   SER A  14       8.260  -3.601 -12.239  1.00  0.00           C  
ATOM    227  O   SER A  14       7.898  -4.688 -12.689  1.00  0.00           O  
ATOM    228  N   LEU A  15       8.165  -2.471 -12.945  1.00  0.00           N  
ATOM    229  H   LEU A  15       8.350  -1.611 -12.441  1.00  0.00           H  
ATOM    230  CA  LEU A  15       7.763  -2.342 -14.349  1.00  0.00           C  
ATOM    231  HA  LEU A  15       6.896  -2.980 -14.526  1.00  0.00           H  
ATOM    232  CB  LEU A  15       7.334  -0.877 -14.546  1.00  0.00           C  
ATOM    233  HB2 LEU A  15       6.501  -0.682 -13.872  1.00  0.00           H  
ATOM    234  HB3 LEU A  15       8.161  -0.235 -14.244  1.00  0.00           H  
ATOM    235  CG  LEU A  15       6.921  -0.455 -15.965  1.00  0.00           C  
ATOM    236  HG  LEU A  15       7.787  -0.505 -16.624  1.00  0.00           H  
ATOM    237  CD1 LEU A  15       5.794  -1.297 -16.555  1.00  0.00           C  
ATOM    238 HD11 LEU A  15       4.910  -1.248 -15.924  1.00  0.00           H  
ATOM    239 HD12 LEU A  15       5.550  -0.908 -17.542  1.00  0.00           H  
ATOM    240 HD13 LEU A  15       6.116  -2.331 -16.665  1.00  0.00           H  
ATOM    241  CD2 LEU A  15       6.423   0.989 -15.905  1.00  0.00           C  
ATOM    242 HD21 LEU A  15       6.157   1.325 -16.906  1.00  0.00           H  
ATOM    243 HD22 LEU A  15       5.546   1.059 -15.261  1.00  0.00           H  
ATOM    244 HD23 LEU A  15       7.210   1.636 -15.519  1.00  0.00           H  
ATOM    245  C   LEU A  15       8.868  -2.780 -15.334  1.00  0.00           C  
ATOM    246  O   LEU A  15       8.565  -3.433 -16.326  1.00  0.00           O  
ATOM    247  N   THR A  16      10.144  -2.505 -15.029  1.00  0.00           N  
ATOM    248  H   THR A  16      10.317  -2.003 -14.168  1.00  0.00           H  
ATOM    249  CA  THR A  16      11.312  -2.993 -15.803  1.00  0.00           C  
ATOM    250  HA  THR A  16      11.230  -2.634 -16.830  1.00  0.00           H  
ATOM    251  CB  THR A  16      12.630  -2.454 -15.201  1.00  0.00           C  
ATOM    252  HB  THR A  16      12.734  -2.813 -14.178  1.00  0.00           H  
ATOM    253  CG2 THR A  16      13.889  -2.861 -15.968  1.00  0.00           C  
ATOM    254 HG21 THR A  16      14.054  -3.933 -15.862  1.00  0.00           H  
ATOM    255 HG22 THR A  16      13.777  -2.618 -17.024  1.00  0.00           H  
ATOM    256 HG23 THR A  16      14.758  -2.346 -15.559  1.00  0.00           H  
ATOM    257  OG1 THR A  16      12.641  -1.038 -15.183  1.00  0.00           O  
ATOM    258  HG1 THR A  16      11.926  -0.757 -14.578  1.00  0.00           H  
ATOM    259  C   THR A  16      11.359  -4.529 -15.856  1.00  0.00           C  
ATOM    260  O   THR A  16      11.885  -5.116 -16.802  1.00  0.00           O  
ATOM    261  N   GLU A  17      10.794  -5.186 -14.838  1.00  0.00           N  
ATOM    262  H   GLU A  17      10.445  -4.634 -14.067  1.00  0.00           H  
ATOM    263  CA  GLU A  17      10.682  -6.648 -14.724  1.00  0.00           C  
ATOM    264  HA  GLU A  17      11.630  -7.086 -15.036  1.00  0.00           H  
ATOM    265  CB  GLU A  17      10.452  -6.989 -13.231  1.00  0.00           C  
ATOM    266  HB2 GLU A  17      10.951  -6.217 -12.636  1.00  0.00           H  
ATOM    267  HB3 GLU A  17       9.388  -6.935 -12.994  1.00  0.00           H  
ATOM    268  CG  GLU A  17      11.048  -8.332 -12.763  1.00  0.00           C  
ATOM    269  HG2 GLU A  17      12.024  -8.465 -13.234  1.00  0.00           H  
ATOM    270  HG3 GLU A  17      11.221  -8.254 -11.687  1.00  0.00           H  
ATOM    271  CD  GLU A  17      10.154  -9.555 -13.019  1.00  0.00           C  
ATOM    272  OE1 GLU A  17       8.945  -9.516 -12.684  1.00  0.00           O  
ATOM    273  OE2 GLU A  17      10.652 -10.549 -13.592  1.00  0.00           O  
ATOM    274  C   GLU A  17       9.585  -7.236 -15.636  1.00  0.00           C  
ATOM    275  O   GLU A  17       9.684  -8.384 -16.072  1.00  0.00           O  
ATOM    276  N   GLN A  18       8.564  -6.451 -16.010  1.00  0.00           N  
ATOM    277  H   GLN A  18       8.603  -5.470 -15.757  1.00  0.00           H  
ATOM    278  CA  GLN A  18       7.428  -6.901 -16.829  1.00  0.00           C  
ATOM    279  HA  GLN A  18       7.207  -7.920 -16.525  1.00  0.00           H  
ATOM    280  CB  GLN A  18       6.158  -6.063 -16.574  1.00  0.00           C  
ATOM    281  HB2 GLN A  18       6.299  -5.055 -16.970  1.00  0.00           H  
ATOM    282  HB3 GLN A  18       5.337  -6.525 -17.125  1.00  0.00           H  
ATOM    283  CG  GLN A  18       5.728  -5.947 -15.107  1.00  0.00           C  
ATOM    284  HG2 GLN A  18       6.353  -5.197 -14.632  1.00  0.00           H  
ATOM    285  HG3 GLN A  18       4.704  -5.584 -15.070  1.00  0.00           H  
ATOM    286  CD  GLN A  18       5.822  -7.252 -14.318  1.00  0.00           C  
ATOM    287  OE1 GLN A  18       5.325  -8.300 -14.724  1.00  0.00           O  
ATOM    288  NE2 GLN A  18       6.478  -7.228 -13.178  1.00  0.00           N  
ATOM    289 HE21 GLN A  18       6.720  -8.100 -12.732  1.00  0.00           H  
ATOM    290 HE22 GLN A  18       6.928  -6.368 -12.872  1.00  0.00           H  
ATOM    291  C   GLN A  18       7.757  -6.981 -18.330  1.00  0.00           C  
ATOM    292  O   GLN A  18       7.133  -6.322 -19.162  1.00  0.00           O  
ATOM    293  N   LYS A  19       8.735  -7.815 -18.698  1.00  0.00           N  
ATOM    294  H   LYS A  19       9.217  -8.313 -17.955  1.00  0.00           H  
ATOM    295  CA  LYS A  19       9.135  -8.026 -20.098  1.00  0.00           C  
ATOM    296  HA  LYS A  19       9.342  -7.051 -20.540  1.00  0.00           H  
ATOM    297  CB  LYS A  19      10.404  -8.894 -20.164  1.00  0.00           C  
ATOM    298  HB2 LYS A  19      10.238  -9.812 -19.599  1.00  0.00           H  
ATOM    299  HB3 LYS A  19      10.594  -9.170 -21.203  1.00  0.00           H  
ATOM    300  CG  LYS A  19      11.654  -8.189 -19.609  1.00  0.00           C  
ATOM    301  HG2 LYS A  19      11.476  -7.874 -18.580  1.00  0.00           H  
ATOM    302  HG3 LYS A  19      12.473  -8.909 -19.604  1.00  0.00           H  
ATOM    303  CD  LYS A  19      12.078  -6.974 -20.451  1.00  0.00           C  
ATOM    304  HD2 LYS A  19      12.258  -7.297 -21.480  1.00  0.00           H  
ATOM    305  HD3 LYS A  19      11.295  -6.215 -20.449  1.00  0.00           H  
ATOM    306  CE  LYS A  19      13.350  -6.354 -19.871  1.00  0.00           C  
ATOM    307  HE2 LYS A  19      13.125  -5.967 -18.870  1.00  0.00           H  
ATOM    308  HE3 LYS A  19      14.102  -7.142 -19.778  1.00  0.00           H  
ATOM    309  NZ  LYS A  19      13.867  -5.273 -20.740  1.00  0.00           N  
ATOM    310  HZ1 LYS A  19      14.747  -4.903 -20.426  1.00  0.00           H  
ATOM    311  HZ2 LYS A  19      13.960  -5.539 -21.709  1.00  0.00           H  
ATOM    312  HZ3 LYS A  19      13.266  -4.438 -20.786  1.00  0.00           H  
ATOM    313  C   LYS A  19       7.994  -8.633 -20.921  1.00  0.00           C  
ATOM    314  O   LYS A  19       7.581  -9.771 -20.694  1.00  0.00           O  
ATOM    315  N   THR A  20       7.528  -7.872 -21.909  1.00  0.00           N  
ATOM    316  H   THR A  20       7.930  -6.949 -22.022  1.00  0.00           H  
ATOM    317  CA  THR A  20       6.507  -8.250 -22.894  1.00  0.00           C  
ATOM    318  HA  THR A  20       6.612  -9.315 -23.074  1.00  0.00           H  
ATOM    319  CB  THR A  20       5.086  -7.979 -22.365  1.00  0.00           C  
ATOM    320  HB  THR A  20       4.928  -8.581 -21.475  1.00  0.00           H  
ATOM    321  CG2 THR A  20       4.812  -6.515 -22.019  1.00  0.00           C  
ATOM    322 HG21 THR A  20       3.754  -6.384 -21.807  1.00  0.00           H  
ATOM    323 HG22 THR A  20       5.385  -6.232 -21.137  1.00  0.00           H  
ATOM    324 HG23 THR A  20       5.088  -5.864 -22.846  1.00  0.00           H  
ATOM    325  OG1 THR A  20       4.124  -8.358 -23.319  1.00  0.00           O  
ATOM    326  HG1 THR A  20       4.311  -9.271 -23.581  1.00  0.00           H  
ATOM    327  C   THR A  20       6.747  -7.515 -24.213  1.00  0.00           C  
ATOM    328  O   THR A  20       7.371  -6.461 -24.209  1.00  0.00           O  
ATOM    329  N   LEU A  21       6.244  -8.031 -25.340  1.00  0.00           N  
ATOM    330  H   LEU A  21       5.683  -8.871 -25.270  1.00  0.00           H  
ATOM    331  CA  LEU A  21       6.401  -7.407 -26.667  1.00  0.00           C  
ATOM    332  HA  LEU A  21       7.458  -7.390 -26.936  1.00  0.00           H  
ATOM    333  CB  LEU A  21       5.616  -8.240 -27.699  1.00  0.00           C  
ATOM    334  HB2 LEU A  21       4.565  -8.245 -27.402  1.00  0.00           H  
ATOM    335  HB3 LEU A  21       5.681  -7.746 -28.671  1.00  0.00           H  
ATOM    336  CG  LEU A  21       6.091  -9.696 -27.857  1.00  0.00           C  
ATOM    337  HG  LEU A  21       6.111 -10.184 -26.885  1.00  0.00           H  
ATOM    338  CD1 LEU A  21       5.112 -10.469 -28.741  1.00  0.00           C  
ATOM    339 HD11 LEU A  21       4.121 -10.454 -28.289  1.00  0.00           H  
ATOM    340 HD12 LEU A  21       5.061 -10.008 -29.728  1.00  0.00           H  
ATOM    341 HD13 LEU A  21       5.441 -11.502 -28.843  1.00  0.00           H  
ATOM    342  CD2 LEU A  21       7.488  -9.780 -28.470  1.00  0.00           C  
ATOM    343 HD21 LEU A  21       7.773 -10.822 -28.604  1.00  0.00           H  
ATOM    344 HD22 LEU A  21       8.216  -9.303 -27.815  1.00  0.00           H  
ATOM    345 HD23 LEU A  21       7.502  -9.279 -29.439  1.00  0.00           H  
ATOM    346  C   LEU A  21       5.919  -5.945 -26.718  1.00  0.00           C  
ATOM    347  O   LEU A  21       6.386  -5.158 -27.538  1.00  0.00           O  
ATOM    348  N   CYS A  22       4.989  -5.570 -25.839  1.00  0.00           N  
ATOM    349  H   CYS A  22       4.593  -6.272 -25.231  1.00  0.00           H  
ATOM    350  CA  CYS A  22       4.432  -4.223 -25.786  1.00  0.00           C  
ATOM    351  HA  CYS A  22       4.091  -3.974 -26.790  1.00  0.00           H  
ATOM    352  CB  CYS A  22       3.204  -4.238 -24.867  1.00  0.00           C  
ATOM    353  HB2 CYS A  22       3.513  -4.433 -23.839  1.00  0.00           H  
ATOM    354  HB3 CYS A  22       2.709  -3.266 -24.906  1.00  0.00           H  
ATOM    355  SG  CYS A  22       2.044  -5.531 -25.407  1.00  0.00           S  
ATOM    356  HG  CYS A  22       1.155  -5.337 -24.418  1.00  0.00           H  
ATOM    357  C   CYS A  22       5.444  -3.126 -25.390  1.00  0.00           C  
ATOM    358  O   CYS A  22       5.140  -1.948 -25.575  1.00  0.00           O  
ATOM    359  N   THR A  23       6.645  -3.461 -24.895  1.00  0.00           N  
ATOM    360  H   THR A  23       6.887  -4.444 -24.787  1.00  0.00           H  
ATOM    361  CA  THR A  23       7.711  -2.468 -24.621  1.00  0.00           C  
ATOM    362  HA  THR A  23       7.279  -1.653 -24.044  1.00  0.00           H  
ATOM    363  CB  THR A  23       8.839  -3.080 -23.778  1.00  0.00           C  
ATOM    364  HB  THR A  23       9.578  -2.310 -23.583  1.00  0.00           H  
ATOM    365  CG2 THR A  23       8.323  -3.571 -22.424  1.00  0.00           C  
ATOM    366 HG21 THR A  23       9.165  -3.917 -21.825  1.00  0.00           H  
ATOM    367 HG22 THR A  23       7.614  -4.388 -22.553  1.00  0.00           H  
ATOM    368 HG23 THR A  23       7.834  -2.751 -21.899  1.00  0.00           H  
ATOM    369  OG1 THR A  23       9.459  -4.161 -24.441  1.00  0.00           O  
ATOM    370  HG1 THR A  23      10.001  -3.850 -25.182  1.00  0.00           H  
ATOM    371  C   THR A  23       8.316  -1.828 -25.877  1.00  0.00           C  
ATOM    372  O   THR A  23       8.900  -0.744 -25.788  1.00  0.00           O  
ATOM    373  N   GLU A  24       8.167  -2.468 -27.042  1.00  0.00           N  
ATOM    374  H   GLU A  24       7.750  -3.393 -27.033  1.00  0.00           H  
ATOM    375  CA  GLU A  24       8.597  -1.933 -28.347  1.00  0.00           C  
ATOM    376  HA  GLU A  24       9.561  -1.437 -28.236  1.00  0.00           H  
ATOM    377  CB  GLU A  24       8.760  -3.094 -29.349  1.00  0.00           C  
ATOM    378  HB2 GLU A  24       7.780  -3.535 -29.547  1.00  0.00           H  
ATOM    379  HB3 GLU A  24       9.130  -2.686 -30.291  1.00  0.00           H  
ATOM    380  CG  GLU A  24       9.713  -4.215 -28.899  1.00  0.00           C  
ATOM    381  HG2 GLU A  24       9.205  -4.806 -28.134  1.00  0.00           H  
ATOM    382  HG3 GLU A  24       9.899  -4.876 -29.749  1.00  0.00           H  
ATOM    383  CD  GLU A  24      11.050  -3.704 -28.339  1.00  0.00           C  
ATOM    384  OE1 GLU A  24      11.590  -2.715 -28.888  1.00  0.00           O  
ATOM    385  OE2 GLU A  24      11.508  -4.302 -27.339  1.00  0.00           O  
ATOM    386  C   GLU A  24       7.619  -0.897 -28.934  1.00  0.00           C  
ATOM    387  O   GLU A  24       7.986  -0.114 -29.811  1.00  0.00           O  
ATOM    388  N   LEU A  25       6.363  -0.884 -28.471  1.00  0.00           N  
ATOM    389  H   LEU A  25       6.144  -1.472 -27.677  1.00  0.00           H  
ATOM    390  CA  LEU A  25       5.322  -0.016 -29.024  1.00  0.00           C  
ATOM    391  HA  LEU A  25       5.348  -0.124 -30.107  1.00  0.00           H  
ATOM    392  CB  LEU A  25       3.926  -0.459 -28.536  1.00  0.00           C  
ATOM    393  HB2 LEU A  25       3.911  -0.411 -27.447  1.00  0.00           H  
ATOM    394  HB3 LEU A  25       3.180   0.244 -28.909  1.00  0.00           H  
ATOM    395  CG  LEU A  25       3.516  -1.885 -28.968  1.00  0.00           C  
ATOM    396  HG  LEU A  25       4.267  -2.597 -28.627  1.00  0.00           H  
ATOM    397  CD1 LEU A  25       2.174  -2.267 -28.336  1.00  0.00           C  
ATOM    398 HD11 LEU A  25       2.232  -2.156 -27.254  1.00  0.00           H  
ATOM    399 HD12 LEU A  25       1.382  -1.624 -28.713  1.00  0.00           H  
ATOM    400 HD13 LEU A  25       1.935  -3.306 -28.562  1.00  0.00           H  
ATOM    401  CD2 LEU A  25       3.367  -2.019 -30.487  1.00  0.00           C  
ATOM    402 HD21 LEU A  25       4.330  -1.864 -30.971  1.00  0.00           H  
ATOM    403 HD22 LEU A  25       3.029  -3.025 -30.733  1.00  0.00           H  
ATOM    404 HD23 LEU A  25       2.646  -1.293 -30.859  1.00  0.00           H  
ATOM    405  C   LEU A  25       5.625   1.463 -28.735  1.00  0.00           C  
ATOM    406  O   LEU A  25       6.046   1.840 -27.639  1.00  0.00           O  
ATOM    407  N   THR A  26       5.427   2.310 -29.746  1.00  0.00           N  
ATOM    408  H   THR A  26       5.103   1.958 -30.633  1.00  0.00           H  
ATOM    409  CA  THR A  26       5.891   3.700 -29.693  1.00  0.00           C  
ATOM    410  HA  THR A  26       6.900   3.652 -29.306  1.00  0.00           H  
ATOM    411  CB  THR A  26       5.953   4.354 -31.078  1.00  0.00           C  
ATOM    412  HB  THR A  26       6.190   5.413 -30.961  1.00  0.00           H  
ATOM    413  CG2 THR A  26       7.014   3.722 -31.976  1.00  0.00           C  
ATOM    414 HG21 THR A  26       7.995   3.847 -31.518  1.00  0.00           H  
ATOM    415 HG22 THR A  26       6.812   2.661 -32.113  1.00  0.00           H  
ATOM    416 HG23 THR A  26       7.006   4.218 -32.946  1.00  0.00           H  
ATOM    417  OG1 THR A  26       4.708   4.235 -31.730  1.00  0.00           O  
ATOM    418  HG1 THR A  26       4.046   4.654 -31.165  1.00  0.00           H  
ATOM    419  C   THR A  26       5.085   4.598 -28.757  1.00  0.00           C  
ATOM    420  O   THR A  26       3.860   4.490 -28.673  1.00  0.00           O  
ATOM    421  N   VAL A  27       5.777   5.548 -28.133  1.00  0.00           N  
ATOM    422  H   VAL A  27       6.781   5.575 -28.290  1.00  0.00           H  
ATOM    423  CA  VAL A  27       5.219   6.637 -27.331  1.00  0.00           C  
ATOM    424  HA  VAL A  27       4.204   6.820 -27.685  1.00  0.00           H  
ATOM    425  CB  VAL A  27       5.135   6.209 -25.847  1.00  0.00           C  
ATOM    426  HB  VAL A  27       4.815   5.166 -25.812  1.00  0.00           H  
ATOM    427  CG1 VAL A  27       6.470   6.307 -25.095  1.00  0.00           C  
ATOM    428 HG11 VAL A  27       6.776   7.349 -24.993  1.00  0.00           H  
ATOM    429 HG12 VAL A  27       6.366   5.871 -24.101  1.00  0.00           H  
ATOM    430 HG13 VAL A  27       7.239   5.757 -25.639  1.00  0.00           H  
ATOM    431  CG2 VAL A  27       4.079   7.017 -25.088  1.00  0.00           C  
ATOM    432 HG21 VAL A  27       4.372   8.065 -25.032  1.00  0.00           H  
ATOM    433 HG22 VAL A  27       3.977   6.625 -24.076  1.00  0.00           H  
ATOM    434 HG23 VAL A  27       3.114   6.930 -25.589  1.00  0.00           H  
ATOM    435  C   VAL A  27       6.033   7.919 -27.579  1.00  0.00           C  
ATOM    436  O   VAL A  27       7.236   7.867 -27.844  1.00  0.00           O  
ATOM    437  N   THR A  28       5.387   9.083 -27.529  1.00  0.00           N  
ATOM    438  H   THR A  28       4.391   9.089 -27.363  1.00  0.00           H  
ATOM    439  CA  THR A  28       6.019  10.381 -27.835  1.00  0.00           C  
ATOM    440  HA  THR A  28       6.529  10.273 -28.792  1.00  0.00           H  
ATOM    441  CB  THR A  28       4.976  11.509 -27.964  1.00  0.00           C  
ATOM    442  HB  THR A  28       5.257  12.352 -27.334  1.00  0.00           H  
ATOM    443  CG2 THR A  28       4.900  11.995 -29.404  1.00  0.00           C  
ATOM    444 HG21 THR A  28       4.593  11.179 -30.055  1.00  0.00           H  
ATOM    445 HG22 THR A  28       4.180  12.811 -29.480  1.00  0.00           H  
ATOM    446 HG23 THR A  28       5.878  12.359 -29.718  1.00  0.00           H  
ATOM    447  OG1 THR A  28       3.673  11.092 -27.604  1.00  0.00           O  
ATOM    448  HG1 THR A  28       3.575  11.210 -26.656  1.00  0.00           H  
ATOM    449  C   THR A  28       7.076  10.798 -26.809  1.00  0.00           C  
ATOM    450  O   THR A  28       6.810  10.823 -25.608  1.00  0.00           O  
ATOM    451  N   ASP A  29       8.254  11.210 -27.282  1.00  0.00           N  
ATOM    452  H   ASP A  29       8.389  11.222 -28.289  1.00  0.00           H  
ATOM    453  CA  ASP A  29       9.340  11.764 -26.471  1.00  0.00           C  
ATOM    454  HA  ASP A  29       9.448  11.146 -25.579  1.00  0.00           H  
ATOM    455  CB  ASP A  29      10.671  11.661 -27.232  1.00  0.00           C  
ATOM    456  HB2 ASP A  29      10.792  10.631 -27.572  1.00  0.00           H  
ATOM    457  HB3 ASP A  29      10.640  12.303 -28.115  1.00  0.00           H  
ATOM    458  CG  ASP A  29      11.887  12.035 -26.370  1.00  0.00           C  
ATOM    459  OD1 ASP A  29      12.984  11.505 -26.640  1.00  0.00           O  
ATOM    460  OD2 ASP A  29      11.767  12.807 -25.386  1.00  0.00           O  
ATOM    461  C   ASP A  29       9.024  13.195 -26.007  1.00  0.00           C  
ATOM    462  O   ASP A  29       9.381  14.200 -26.628  1.00  0.00           O  
ATOM    463  N   ILE A  30       8.357  13.283 -24.855  1.00  0.00           N  
ATOM    464  H   ILE A  30       7.979  12.427 -24.469  1.00  0.00           H  
ATOM    465  CA  ILE A  30       8.059  14.568 -24.208  1.00  0.00           C  
ATOM    466  HA  ILE A  30       7.661  15.229 -24.980  1.00  0.00           H  
ATOM    467  CB  ILE A  30       6.963  14.428 -23.122  1.00  0.00           C  
ATOM    468  HB  ILE A  30       6.608  15.435 -22.895  1.00  0.00           H  
ATOM    469  CG2 ILE A  30       5.750  13.657 -23.667  1.00  0.00           C  
ATOM    470 HG21 ILE A  30       5.458  14.050 -24.641  1.00  0.00           H  
ATOM    471 HG22 ILE A  30       5.991  12.602 -23.773  1.00  0.00           H  
ATOM    472 HG23 ILE A  30       4.909  13.761 -22.982  1.00  0.00           H  
ATOM    473  CG1 ILE A  30       7.423  13.774 -21.796  1.00  0.00           C  
ATOM    474 HG12 ILE A  30       6.564  13.288 -21.337  1.00  0.00           H  
ATOM    475 HG13 ILE A  30       8.168  13.003 -21.994  1.00  0.00           H  
ATOM    476  CD1 ILE A  30       7.965  14.764 -20.755  1.00  0.00           C  
ATOM    477 HD11 ILE A  30       7.282  15.603 -20.639  1.00  0.00           H  
ATOM    478 HD12 ILE A  30       8.066  14.260 -19.796  1.00  0.00           H  
ATOM    479 HD13 ILE A  30       8.943  15.138 -21.045  1.00  0.00           H  
ATOM    480  C   ILE A  30       9.311  15.258 -23.648  1.00  0.00           C  
ATOM    481  O   ILE A  30       9.252  16.450 -23.349  1.00  0.00           O  
ATOM    482  N   PHE A  31      10.434  14.555 -23.476  1.00  0.00           N  
ATOM    483  H   PHE A  31      10.506  13.641 -23.915  1.00  0.00           H  
ATOM    484  CA  PHE A  31      11.620  15.072 -22.788  1.00  0.00           C  
ATOM    485  HA  PHE A  31      11.300  15.719 -21.971  1.00  0.00           H  
ATOM    486  CB  PHE A  31      12.411  13.904 -22.191  1.00  0.00           C  
ATOM    487  HB2 PHE A  31      12.832  13.323 -23.008  1.00  0.00           H  
ATOM    488  HB3 PHE A  31      13.243  14.306 -21.612  1.00  0.00           H  
ATOM    489  CG  PHE A  31      11.609  12.975 -21.302  1.00  0.00           C  
ATOM    490  CD1 PHE A  31      11.158  13.416 -20.044  1.00  0.00           C  
ATOM    491  HD1 PHE A  31      11.369  14.425 -19.716  1.00  0.00           H  
ATOM    492  CE1 PHE A  31      10.432  12.545 -19.211  1.00  0.00           C  
ATOM    493  HE1 PHE A  31      10.082  12.887 -18.249  1.00  0.00           H  
ATOM    494  CZ  PHE A  31      10.165  11.230 -19.630  1.00  0.00           C  
ATOM    495  HZ  PHE A  31       9.609  10.560 -18.992  1.00  0.00           H  
ATOM    496  CE2 PHE A  31      10.616  10.788 -20.885  1.00  0.00           C  
ATOM    497  HE2 PHE A  31      10.409   9.777 -21.207  1.00  0.00           H  
ATOM    498  CD2 PHE A  31      11.319  11.666 -21.729  1.00  0.00           C  
ATOM    499  HD2 PHE A  31      11.631  11.334 -22.710  1.00  0.00           H  
ATOM    500  C   PHE A  31      12.513  15.911 -23.707  1.00  0.00           C  
ATOM    501  O   PHE A  31      13.154  16.850 -23.237  1.00  0.00           O  
ATOM    502  N   ALA A  32      12.549  15.591 -25.006  1.00  0.00           N  
ATOM    503  H   ALA A  32      12.063  14.743 -25.306  1.00  0.00           H  
ATOM    504  CA  ALA A  32      13.117  16.467 -26.030  1.00  0.00           C  
ATOM    505  HA  ALA A  32      14.110  16.788 -25.714  1.00  0.00           H  
ATOM    506  CB  ALA A  32      13.254  15.671 -27.335  1.00  0.00           C  
ATOM    507  HB1 ALA A  32      13.892  14.801 -27.181  1.00  0.00           H  
ATOM    508  HB2 ALA A  32      12.274  15.333 -27.678  1.00  0.00           H  
ATOM    509  HB3 ALA A  32      13.699  16.302 -28.106  1.00  0.00           H  
ATOM    510  C   ALA A  32      12.263  17.735 -26.222  1.00  0.00           C  
ATOM    511  O   ALA A  32      12.808  18.833 -26.325  1.00  0.00           O  
ATOM    512  N   ALA A  33      10.932  17.595 -26.229  1.00  0.00           N  
ATOM    513  H   ALA A  33      10.543  16.661 -26.196  1.00  0.00           H  
ATOM    514  CA  ALA A  33      10.008  18.717 -26.403  1.00  0.00           C  
ATOM    515  HA  ALA A  33      10.357  19.326 -27.239  1.00  0.00           H  
ATOM    516  CB  ALA A  33       8.640  18.145 -26.788  1.00  0.00           C  
ATOM    517  HB1 ALA A  33       7.952  18.964 -27.003  1.00  0.00           H  
ATOM    518  HB2 ALA A  33       8.735  17.534 -27.687  1.00  0.00           H  
ATOM    519  HB3 ALA A  33       8.240  17.535 -25.978  1.00  0.00           H  
ATOM    520  C   ALA A  33       9.919  19.649 -25.174  1.00  0.00           C  
ATOM    521  O   ALA A  33       9.817  20.863 -25.334  1.00  0.00           O  
ATOM    522  N   SER A  34      10.019  19.124 -23.943  1.00  0.00           N  
ATOM    523  H   SER A  34      10.100  18.117 -23.873  1.00  0.00           H  
ATOM    524  CA  SER A  34       9.902  19.885 -22.676  1.00  0.00           C  
ATOM    525  HA  SER A  34       9.147  20.649 -22.842  1.00  0.00           H  
ATOM    526  CB  SER A  34       9.395  18.991 -21.534  1.00  0.00           C  
ATOM    527  HB2 SER A  34      10.128  18.214 -21.316  1.00  0.00           H  
ATOM    528  HB3 SER A  34       9.232  19.584 -20.637  1.00  0.00           H  
ATOM    529  OG  SER A  34       8.167  18.401 -21.924  1.00  0.00           O  
ATOM    530  HG  SER A  34       8.421  17.636 -22.479  1.00  0.00           H  
ATOM    531  C   SER A  34      11.162  20.681 -22.295  1.00  0.00           C  
ATOM    532  O   SER A  34      11.502  20.870 -21.126  1.00  0.00           O  
ATOM    533  N   LYS A  35      11.855  21.191 -23.311  1.00  0.00           N  
ATOM    534  H   LYS A  35      11.455  21.056 -24.233  1.00  0.00           H  
ATOM    535  CA  LYS A  35      13.016  22.069 -23.196  1.00  0.00           C  
ATOM    536  HA  LYS A  35      13.813  21.526 -22.689  1.00  0.00           H  
ATOM    537  CB  LYS A  35      13.442  22.392 -24.631  1.00  0.00           C  
ATOM    538  HB2 LYS A  35      13.569  21.446 -25.161  1.00  0.00           H  
ATOM    539  HB3 LYS A  35      12.647  22.952 -25.126  1.00  0.00           H  
ATOM    540  CG  LYS A  35      14.747  23.184 -24.732  1.00  0.00           C  
ATOM    541  HG2 LYS A  35      14.586  24.206 -24.388  1.00  0.00           H  
ATOM    542  HG3 LYS A  35      15.518  22.707 -24.126  1.00  0.00           H  
ATOM    543  CD  LYS A  35      15.187  23.199 -26.199  1.00  0.00           C  
ATOM    544  HD2 LYS A  35      15.320  22.169 -26.538  1.00  0.00           H  
ATOM    545  HD3 LYS A  35      14.406  23.669 -26.802  1.00  0.00           H  
ATOM    546  CE  LYS A  35      16.500  23.963 -26.373  1.00  0.00           C  
ATOM    547  HE2 LYS A  35      16.343  25.002 -26.063  1.00  0.00           H  
ATOM    548  HE3 LYS A  35      17.251  23.522 -25.710  1.00  0.00           H  
ATOM    549  NZ  LYS A  35      16.948  23.897 -27.785  1.00  0.00           N  
ATOM    550  HZ1 LYS A  35      17.102  22.933 -28.055  1.00  0.00           H  
ATOM    551  HZ2 LYS A  35      16.237  24.282 -28.394  1.00  0.00           H  
ATOM    552  HZ3 LYS A  35      17.807  24.417 -27.910  1.00  0.00           H  
ATOM    553  C   LYS A  35      12.656  23.311 -22.369  1.00  0.00           C  
ATOM    554  O   LYS A  35      11.704  24.014 -22.697  1.00  0.00           O  
ATOM    555  N   ASN A  36      13.400  23.559 -21.290  1.00  0.00           N  
ATOM    556  H   ASN A  36      14.155  22.922 -21.094  1.00  0.00           H  
ATOM    557  CA  ASN A  36      13.201  24.678 -20.353  1.00  0.00           C  
ATOM    558  HA  ASN A  36      13.936  24.547 -19.558  1.00  0.00           H  
ATOM    559  CB  ASN A  36      13.516  26.032 -21.036  1.00  0.00           C  
ATOM    560  HB2 ASN A  36      12.709  26.275 -21.726  1.00  0.00           H  
ATOM    561  HB3 ASN A  36      13.518  26.802 -20.266  1.00  0.00           H  
ATOM    562  CG  ASN A  36      14.829  26.148 -21.808  1.00  0.00           C  
ATOM    563  OD1 ASN A  36      15.541  25.206 -22.120  1.00  0.00           O  
ATOM    564  ND2 ASN A  36      15.200  27.354 -22.169  1.00  0.00           N  
ATOM    565 HD21 ASN A  36      16.088  27.436 -22.629  1.00  0.00           H  
ATOM    566 HD22 ASN A  36      14.637  28.142 -21.907  1.00  0.00           H  
ATOM    567  C   ASN A  36      11.826  24.681 -19.632  1.00  0.00           C  
ATOM    568  O   ASN A  36      11.449  25.685 -19.036  1.00  0.00           O  
ATOM    569  N   THR A  37      11.065  23.581 -19.690  1.00  0.00           N  
ATOM    570  H   THR A  37      11.460  22.752 -20.120  1.00  0.00           H  
ATOM    571  CA  THR A  37       9.754  23.421 -19.028  1.00  0.00           C  
ATOM    572  HA  THR A  37       9.194  24.355 -19.100  1.00  0.00           H  
ATOM    573  CB  THR A  37       8.963  22.317 -19.743  1.00  0.00           C  
ATOM    574  HB  THR A  37       9.556  21.407 -19.708  1.00  0.00           H  
ATOM    575  CG2 THR A  37       7.596  22.005 -19.138  1.00  0.00           C  
ATOM    576 HG21 THR A  37       6.942  22.872 -19.226  1.00  0.00           H  
ATOM    577 HG22 THR A  37       7.160  21.149 -19.644  1.00  0.00           H  
ATOM    578 HG23 THR A  37       7.689  21.723 -18.094  1.00  0.00           H  
ATOM    579  OG1 THR A  37       8.755  22.697 -21.098  1.00  0.00           O  
ATOM    580  HG1 THR A  37       9.553  23.166 -21.381  1.00  0.00           H  
ATOM    581  C   THR A  37       9.923  23.075 -17.544  1.00  0.00           C  
ATOM    582  O   THR A  37      10.869  22.383 -17.171  1.00  0.00           O  
ATOM    583  N   THR A  38       9.004  23.519 -16.678  1.00  0.00           N  
ATOM    584  H   THR A  38       8.205  24.028 -17.029  1.00  0.00           H  
ATOM    585  CA  THR A  38       9.083  23.221 -15.238  1.00  0.00           C  
ATOM    586  HA  THR A  38      10.092  23.492 -14.926  1.00  0.00           H  
ATOM    587  CB  THR A  38       8.137  24.111 -14.416  1.00  0.00           C  
ATOM    588  HB  THR A  38       8.372  25.152 -14.634  1.00  0.00           H  
ATOM    589  CG2 THR A  38       6.652  23.880 -14.675  1.00  0.00           C  
ATOM    590 HG21 THR A  38       6.427  24.041 -15.731  1.00  0.00           H  
ATOM    591 HG22 THR A  38       6.373  22.866 -14.399  1.00  0.00           H  
ATOM    592 HG23 THR A  38       6.062  24.586 -14.091  1.00  0.00           H  
ATOM    593  OG1 THR A  38       8.338  23.887 -13.038  1.00  0.00           O  
ATOM    594  HG1 THR A  38       7.958  24.640 -12.574  1.00  0.00           H  
ATOM    595  C   THR A  38       8.924  21.725 -14.920  1.00  0.00           C  
ATOM    596  O   THR A  38       8.223  20.968 -15.596  1.00  0.00           O  
ATOM    597  N   GLU A  39       9.591  21.286 -13.853  1.00  0.00           N  
ATOM    598  H   GLU A  39      10.116  21.979 -13.340  1.00  0.00           H  
ATOM    599  CA  GLU A  39       9.736  19.889 -13.424  1.00  0.00           C  
ATOM    600  HA  GLU A  39      10.311  19.337 -14.169  1.00  0.00           H  
ATOM    601  CB  GLU A  39      10.540  19.929 -12.110  1.00  0.00           C  
ATOM    602  HB2 GLU A  39      11.527  20.343 -12.318  1.00  0.00           H  
ATOM    603  HB3 GLU A  39      10.034  20.601 -11.414  1.00  0.00           H  
ATOM    604  CG  GLU A  39      10.711  18.575 -11.422  1.00  0.00           C  
ATOM    605  HG2 GLU A  39       9.732  18.126 -11.253  1.00  0.00           H  
ATOM    606  HG3 GLU A  39      11.291  17.913 -12.069  1.00  0.00           H  
ATOM    607  CD  GLU A  39      11.415  18.739 -10.075  1.00  0.00           C  
ATOM    608  OE1 GLU A  39      10.717  18.833  -9.030  1.00  0.00           O  
ATOM    609  OE2 GLU A  39      12.664  18.723 -10.022  1.00  0.00           O  
ATOM    610  C   GLU A  39       8.385  19.169 -13.254  1.00  0.00           C  
ATOM    611  O   GLU A  39       8.158  18.108 -13.834  1.00  0.00           O  
ATOM    612  N   LYS A  40       7.463  19.777 -12.498  1.00  0.00           N  
ATOM    613  H   LYS A  40       7.724  20.655 -12.073  1.00  0.00           H  
ATOM    614  CA  LYS A  40       6.138  19.206 -12.207  1.00  0.00           C  
ATOM    615  HA  LYS A  40       6.270  18.182 -11.851  1.00  0.00           H  
ATOM    616  CB  LYS A  40       5.455  20.034 -11.110  1.00  0.00           C  
ATOM    617  HB2 LYS A  40       5.435  21.089 -11.391  1.00  0.00           H  
ATOM    618  HB3 LYS A  40       4.423  19.693 -11.023  1.00  0.00           H  
ATOM    619  CG  LYS A  40       6.169  19.864  -9.758  1.00  0.00           C  
ATOM    620  HG2 LYS A  40       6.405  18.809  -9.610  1.00  0.00           H  
ATOM    621  HG3 LYS A  40       7.097  20.438  -9.752  1.00  0.00           H  
ATOM    622  CD  LYS A  40       5.266  20.324  -8.610  1.00  0.00           C  
ATOM    623  HD2 LYS A  40       5.075  21.396  -8.685  1.00  0.00           H  
ATOM    624  HD3 LYS A  40       4.323  19.798  -8.708  1.00  0.00           H  
ATOM    625  CE  LYS A  40       5.868  19.984  -7.242  1.00  0.00           C  
ATOM    626  HE2 LYS A  40       6.582  19.164  -7.369  1.00  0.00           H  
ATOM    627  HE3 LYS A  40       6.411  20.854  -6.864  1.00  0.00           H  
ATOM    628  NZ  LYS A  40       4.806  19.559  -6.297  1.00  0.00           N  
ATOM    629  HZ1 LYS A  40       5.171  19.402  -5.370  1.00  0.00           H  
ATOM    630  HZ2 LYS A  40       4.046  20.224  -6.269  1.00  0.00           H  
ATOM    631  HZ3 LYS A  40       4.424  18.667  -6.622  1.00  0.00           H  
ATOM    632  C   LYS A  40       5.244  19.102 -13.442  1.00  0.00           C  
ATOM    633  O   LYS A  40       4.533  18.114 -13.606  1.00  0.00           O  
ATOM    634  N   GLU A  41       5.315  20.088 -14.332  1.00  0.00           N  
ATOM    635  H   GLU A  41       5.956  20.845 -14.159  1.00  0.00           H  
ATOM    636  CA  GLU A  41       4.655  20.019 -15.640  1.00  0.00           C  
ATOM    637  HA  GLU A  41       3.604  19.768 -15.497  1.00  0.00           H  
ATOM    638  CB  GLU A  41       4.724  21.384 -16.335  1.00  0.00           C  
ATOM    639  HB2 GLU A  41       4.339  22.149 -15.659  1.00  0.00           H  
ATOM    640  HB3 GLU A  41       5.765  21.605 -16.566  1.00  0.00           H  
ATOM    641  CG  GLU A  41       3.899  21.411 -17.630  1.00  0.00           C  
ATOM    642  HG2 GLU A  41       4.182  20.561 -18.253  1.00  0.00           H  
ATOM    643  HG3 GLU A  41       2.842  21.308 -17.376  1.00  0.00           H  
ATOM    644  CD  GLU A  41       4.109  22.684 -18.457  1.00  0.00           C  
ATOM    645  OE1 GLU A  41       3.628  22.691 -19.612  1.00  0.00           O  
ATOM    646  OE2 GLU A  41       4.812  23.606 -17.990  1.00  0.00           O  
ATOM    647  C   GLU A  41       5.271  18.909 -16.500  1.00  0.00           C  
ATOM    648  O   GLU A  41       4.542  18.133 -17.106  1.00  0.00           O  
ATOM    649  N   THR A  42       6.597  18.760 -16.487  1.00  0.00           N  
ATOM    650  H   THR A  42       7.149  19.455 -15.993  1.00  0.00           H  
ATOM    651  CA  THR A  42       7.306  17.677 -17.193  1.00  0.00           C  
ATOM    652  HA  THR A  42       7.019  17.714 -18.244  1.00  0.00           H  
ATOM    653  CB  THR A  42       8.828  17.892 -17.132  1.00  0.00           C  
ATOM    654  HB  THR A  42       9.174  17.871 -16.098  1.00  0.00           H  
ATOM    655  CG2 THR A  42       9.604  16.844 -17.931  1.00  0.00           C  
ATOM    656 HG21 THR A  42       9.482  15.859 -17.482  1.00  0.00           H  
ATOM    657 HG22 THR A  42       9.246  16.827 -18.960  1.00  0.00           H  
ATOM    658 HG23 THR A  42      10.663  17.102 -17.927  1.00  0.00           H  
ATOM    659  OG1 THR A  42       9.150  19.144 -17.695  1.00  0.00           O  
ATOM    660  HG1 THR A  42       8.947  19.825 -17.036  1.00  0.00           H  
ATOM    661  C   THR A  42       6.912  16.290 -16.662  1.00  0.00           C  
ATOM    662  O   THR A  42       6.660  15.388 -17.461  1.00  0.00           O  
ATOM    663  N   PHE A  43       6.753  16.111 -15.344  1.00  0.00           N  
ATOM    664  H   PHE A  43       7.043  16.858 -14.718  1.00  0.00           H  
ATOM    665  CA  PHE A  43       6.177  14.886 -14.763  1.00  0.00           C  
ATOM    666  HA  PHE A  43       6.770  14.025 -15.075  1.00  0.00           H  
ATOM    667  CB  PHE A  43       6.192  14.962 -13.224  1.00  0.00           C  
ATOM    668  HB2 PHE A  43       5.570  15.803 -12.917  1.00  0.00           H  
ATOM    669  HB3 PHE A  43       5.709  14.063 -12.839  1.00  0.00           H  
ATOM    670  CG  PHE A  43       7.530  15.092 -12.507  1.00  0.00           C  
ATOM    671  CD1 PHE A  43       7.525  15.465 -11.149  1.00  0.00           C  
ATOM    672  HD1 PHE A  43       6.587  15.667 -10.654  1.00  0.00           H  
ATOM    673  CE1 PHE A  43       8.730  15.574 -10.433  1.00  0.00           C  
ATOM    674  HE1 PHE A  43       8.719  15.872  -9.393  1.00  0.00           H  
ATOM    675  CZ  PHE A  43       9.953  15.312 -11.074  1.00  0.00           C  
ATOM    676  HZ  PHE A  43      10.883  15.412 -10.531  1.00  0.00           H  
ATOM    677  CE2 PHE A  43       9.968  14.948 -12.430  1.00  0.00           C  
ATOM    678  HE2 PHE A  43      10.912  14.763 -12.925  1.00  0.00           H  
ATOM    679  CD2 PHE A  43       8.762  14.826 -13.143  1.00  0.00           C  
ATOM    680  HD2 PHE A  43       8.795  14.539 -14.182  1.00  0.00           H  
ATOM    681  C   PHE A  43       4.740  14.638 -15.261  1.00  0.00           C  
ATOM    682  O   PHE A  43       4.407  13.515 -15.648  1.00  0.00           O  
ATOM    683  N   CYS A  44       3.902  15.682 -15.308  1.00  0.00           N  
ATOM    684  H   CYS A  44       4.234  16.573 -14.958  1.00  0.00           H  
ATOM    685  CA  CYS A  44       2.523  15.615 -15.805  1.00  0.00           C  
ATOM    686  HA  CYS A  44       2.002  14.813 -15.280  1.00  0.00           H  
ATOM    687  CB  CYS A  44       1.842  16.943 -15.456  1.00  0.00           C  
ATOM    688  HB2 CYS A  44       1.960  17.153 -14.392  1.00  0.00           H  
ATOM    689  HB3 CYS A  44       2.309  17.748 -16.023  1.00  0.00           H  
ATOM    690  SG  CYS A  44       0.079  16.874 -15.875  1.00  0.00           S  
ATOM    691  HG  CYS A  44      -0.349  16.285 -14.744  1.00  0.00           H  
ATOM    692  C   CYS A  44       2.432  15.308 -17.315  1.00  0.00           C  
ATOM    693  O   CYS A  44       1.591  14.513 -17.737  1.00  0.00           O  
ATOM    694  N   ARG A  45       3.326  15.874 -18.138  1.00  0.00           N  
ATOM    695  H   ARG A  45       3.953  16.568 -17.738  1.00  0.00           H  
ATOM    696  CA  ARG A  45       3.466  15.565 -19.574  1.00  0.00           C  
ATOM    697  HA  ARG A  45       2.503  15.698 -20.070  1.00  0.00           H  
ATOM    698  CB  ARG A  45       4.495  16.509 -20.234  1.00  0.00           C  
ATOM    699  HB2 ARG A  45       5.400  16.519 -19.626  1.00  0.00           H  
ATOM    700  HB3 ARG A  45       4.755  16.106 -21.215  1.00  0.00           H  
ATOM    701  CG  ARG A  45       4.015  17.959 -20.437  1.00  0.00           C  
ATOM    702  HG2 ARG A  45       3.168  17.964 -21.123  1.00  0.00           H  
ATOM    703  HG3 ARG A  45       3.705  18.377 -19.482  1.00  0.00           H  
ATOM    704  CD  ARG A  45       5.142  18.824 -21.026  1.00  0.00           C  
ATOM    705  HD2 ARG A  45       5.999  18.772 -20.352  1.00  0.00           H  
ATOM    706  HD3 ARG A  45       5.433  18.402 -21.990  1.00  0.00           H  
ATOM    707  NE  ARG A  45       4.775  20.247 -21.204  1.00  0.00           N  
ATOM    708  HE  ARG A  45       3.917  20.581 -20.775  1.00  0.00           H  
ATOM    709  CZ  ARG A  45       5.549  21.179 -21.742  1.00  0.00           C  
ATOM    710  NH1 ARG A  45       6.697  20.910 -22.282  1.00  0.00           N  
ATOM    711 HH11 ARG A  45       7.039  19.958 -22.246  1.00  0.00           H  
ATOM    712 HH12 ARG A  45       7.346  21.673 -22.385  1.00  0.00           H  
ATOM    713  NH2 ARG A  45       5.231  22.435 -21.718  1.00  0.00           N  
ATOM    714 HH21 ARG A  45       4.476  22.696 -21.071  1.00  0.00           H  
ATOM    715 HH22 ARG A  45       5.896  23.133 -21.970  1.00  0.00           H  
ATOM    716  C   ARG A  45       3.867  14.101 -19.786  1.00  0.00           C  
ATOM    717  O   ARG A  45       3.281  13.424 -20.630  1.00  0.00           O  
ATOM    718  N   ALA A  46       4.804  13.581 -18.985  1.00  0.00           N  
ATOM    719  H   ALA A  46       5.286  14.195 -18.336  1.00  0.00           H  
ATOM    720  CA  ALA A  46       5.151  12.158 -18.999  1.00  0.00           C  
ATOM    721  HA  ALA A  46       5.408  11.882 -20.022  1.00  0.00           H  
ATOM    722  CB  ALA A  46       6.382  11.921 -18.117  1.00  0.00           C  
ATOM    723  HB1 ALA A  46       6.175  12.208 -17.085  1.00  0.00           H  
ATOM    724  HB2 ALA A  46       6.650  10.864 -18.146  1.00  0.00           H  
ATOM    725  HB3 ALA A  46       7.220  12.508 -18.490  1.00  0.00           H  
ATOM    726  C   ALA A  46       3.960  11.274 -18.585  1.00  0.00           C  
ATOM    727  O   ALA A  46       3.613  10.342 -19.306  1.00  0.00           O  
ATOM    728  N   ALA A  47       3.272  11.616 -17.490  1.00  0.00           N  
ATOM    729  H   ALA A  47       3.613  12.382 -16.918  1.00  0.00           H  
ATOM    730  CA  ALA A  47       2.047  10.936 -17.069  1.00  0.00           C  
ATOM    731  HA  ALA A  47       2.279   9.893 -16.844  1.00  0.00           H  
ATOM    732  CB  ALA A  47       1.537  11.607 -15.788  1.00  0.00           C  
ATOM    733  HB1 ALA A  47       1.184  12.615 -15.995  1.00  0.00           H  
ATOM    734  HB2 ALA A  47       0.713  11.027 -15.379  1.00  0.00           H  
ATOM    735  HB3 ALA A  47       2.329  11.651 -15.044  1.00  0.00           H  
ATOM    736  C   ALA A  47       0.976  10.951 -18.176  1.00  0.00           C  
ATOM    737  O   ALA A  47       0.338   9.939 -18.430  1.00  0.00           O  
ATOM    738  N   THR A  48       0.821  12.069 -18.892  1.00  0.00           N  
ATOM    739  H   THR A  48       1.381  12.872 -18.630  1.00  0.00           H  
ATOM    740  CA  THR A  48      -0.194  12.246 -19.942  1.00  0.00           C  
ATOM    741  HA  THR A  48      -1.164  11.979 -19.523  1.00  0.00           H  
ATOM    742  CB  THR A  48      -0.274  13.726 -20.358  1.00  0.00           C  
ATOM    743  HB  THR A  48       0.707  14.070 -20.685  1.00  0.00           H  
ATOM    744  CG2 THR A  48      -1.288  13.997 -21.470  1.00  0.00           C  
ATOM    745 HG21 THR A  48      -1.354  15.070 -21.643  1.00  0.00           H  
ATOM    746 HG22 THR A  48      -0.970  13.517 -22.396  1.00  0.00           H  
ATOM    747 HG23 THR A  48      -2.268  13.623 -21.177  1.00  0.00           H  
ATOM    748  OG1 THR A  48      -0.685  14.486 -19.238  1.00  0.00           O  
ATOM    749  HG1 THR A  48       0.036  14.442 -18.584  1.00  0.00           H  
ATOM    750  C   THR A  48       0.028  11.316 -21.140  1.00  0.00           C  
ATOM    751  O   THR A  48      -0.922  10.661 -21.572  1.00  0.00           O  
ATOM    752  N   VAL A  49       1.262  11.175 -21.645  1.00  0.00           N  
ATOM    753  H   VAL A  49       2.026  11.714 -21.253  1.00  0.00           H  
ATOM    754  CA  VAL A  49       1.534  10.241 -22.759  1.00  0.00           C  
ATOM    755  HA  VAL A  49       0.717  10.343 -23.475  1.00  0.00           H  
ATOM    756  CB  VAL A  49       2.817  10.584 -23.537  1.00  0.00           C  
ATOM    757  HB  VAL A  49       2.892   9.882 -24.368  1.00  0.00           H  
ATOM    758  CG1 VAL A  49       2.716  11.990 -24.141  1.00  0.00           C  
ATOM    759 HG11 VAL A  49       1.815  12.063 -24.753  1.00  0.00           H  
ATOM    760 HG12 VAL A  49       2.671  12.742 -23.353  1.00  0.00           H  
ATOM    761 HG13 VAL A  49       3.581  12.183 -24.772  1.00  0.00           H  
ATOM    762  CG2 VAL A  49       4.107  10.467 -22.718  1.00  0.00           C  
ATOM    763 HG21 VAL A  49       4.200   9.470 -22.289  1.00  0.00           H  
ATOM    764 HG22 VAL A  49       4.118  11.208 -21.920  1.00  0.00           H  
ATOM    765 HG23 VAL A  49       4.964  10.621 -23.371  1.00  0.00           H  
ATOM    766  C   VAL A  49       1.521   8.775 -22.315  1.00  0.00           C  
ATOM    767  O   VAL A  49       1.026   7.928 -23.056  1.00  0.00           O  
ATOM    768  N   LEU A  50       1.947   8.459 -21.084  1.00  0.00           N  
ATOM    769  H   LEU A  50       2.332   9.196 -20.501  1.00  0.00           H  
ATOM    770  CA  LEU A  50       1.795   7.110 -20.517  1.00  0.00           C  
ATOM    771  HA  LEU A  50       2.216   6.382 -21.210  1.00  0.00           H  
ATOM    772  CB  LEU A  50       2.533   7.013 -19.173  1.00  0.00           C  
ATOM    773  HB2 LEU A  50       2.150   7.800 -18.520  1.00  0.00           H  
ATOM    774  HB3 LEU A  50       2.276   6.056 -18.713  1.00  0.00           H  
ATOM    775  CG  LEU A  50       4.069   7.127 -19.230  1.00  0.00           C  
ATOM    776  HG  LEU A  50       4.365   8.057 -19.708  1.00  0.00           H  
ATOM    777  CD1 LEU A  50       4.586   7.120 -17.792  1.00  0.00           C  
ATOM    778 HD11 LEU A  50       5.671   7.190 -17.793  1.00  0.00           H  
ATOM    779 HD12 LEU A  50       4.177   7.969 -17.245  1.00  0.00           H  
ATOM    780 HD13 LEU A  50       4.288   6.197 -17.301  1.00  0.00           H  
ATOM    781  CD2 LEU A  50       4.735   5.980 -19.993  1.00  0.00           C  
ATOM    782 HD21 LEU A  50       4.486   6.054 -21.051  1.00  0.00           H  
ATOM    783 HD22 LEU A  50       5.816   6.048 -19.896  1.00  0.00           H  
ATOM    784 HD23 LEU A  50       4.404   5.019 -19.613  1.00  0.00           H  
ATOM    785  C   LEU A  50       0.318   6.735 -20.321  1.00  0.00           C  
ATOM    786  O   LEU A  50      -0.057   5.578 -20.514  1.00  0.00           O  
ATOM    787  N   ARG A  51      -0.531   7.711 -19.971  1.00  0.00           N  
ATOM    788  H   ARG A  51      -0.126   8.609 -19.720  1.00  0.00           H  
ATOM    789  CA  ARG A  51      -1.990   7.571 -19.873  1.00  0.00           C  
ATOM    790  HA  ARG A  51      -2.212   6.674 -19.302  1.00  0.00           H  
ATOM    791  CB  ARG A  51      -2.558   8.781 -19.123  1.00  0.00           C  
ATOM    792  HB2 ARG A  51      -2.005   8.880 -18.190  1.00  0.00           H  
ATOM    793  HB3 ARG A  51      -2.408   9.686 -19.711  1.00  0.00           H  
ATOM    794  CG  ARG A  51      -4.051   8.640 -18.789  1.00  0.00           C  
ATOM    795  HG2 ARG A  51      -4.625   8.458 -19.698  1.00  0.00           H  
ATOM    796  HG3 ARG A  51      -4.187   7.796 -18.121  1.00  0.00           H  
ATOM    797  CD  ARG A  51      -4.607   9.899 -18.119  1.00  0.00           C  
ATOM    798  HD2 ARG A  51      -4.655  10.686 -18.871  1.00  0.00           H  
ATOM    799  HD3 ARG A  51      -5.620   9.692 -17.768  1.00  0.00           H  
ATOM    800  NE  ARG A  51      -3.787  10.339 -16.977  1.00  0.00           N  
ATOM    801  HE  ARG A  51      -3.322   9.616 -16.415  1.00  0.00           H  
ATOM    802  CZ  ARG A  51      -3.550  11.580 -16.609  1.00  0.00           C  
ATOM    803  NH1 ARG A  51      -4.032  12.615 -17.233  1.00  0.00           N  
ATOM    804 HH11 ARG A  51      -4.562  12.490 -18.068  1.00  0.00           H  
ATOM    805 HH12 ARG A  51      -3.828  13.527 -16.847  1.00  0.00           H  
ATOM    806  NH2 ARG A  51      -2.815  11.838 -15.581  1.00  0.00           N  
ATOM    807 HH21 ARG A  51      -2.291  11.069 -15.143  1.00  0.00           H  
ATOM    808 HH22 ARG A  51      -2.715  12.783 -15.255  1.00  0.00           H  
ATOM    809  C   ARG A  51      -2.648   7.378 -21.233  1.00  0.00           C  
ATOM    810  O   ARG A  51      -3.501   6.499 -21.355  1.00  0.00           O  
ATOM    811  N   GLN A  52      -2.227   8.118 -22.263  1.00  0.00           N  
ATOM    812  H   GLN A  52      -1.559   8.862 -22.082  1.00  0.00           H  
ATOM    813  CA  GLN A  52      -2.588   7.802 -23.651  1.00  0.00           C  
ATOM    814  HA  GLN A  52      -3.673   7.857 -23.753  1.00  0.00           H  
ATOM    815  CB  GLN A  52      -1.962   8.819 -24.622  1.00  0.00           C  
ATOM    816  HB2 GLN A  52      -0.938   9.033 -24.321  1.00  0.00           H  
ATOM    817  HB3 GLN A  52      -1.939   8.390 -25.624  1.00  0.00           H  
ATOM    818  CG  GLN A  52      -2.772  10.123 -24.680  1.00  0.00           C  
ATOM    819  HG2 GLN A  52      -3.758   9.902 -25.092  1.00  0.00           H  
ATOM    820  HG3 GLN A  52      -2.907  10.522 -23.676  1.00  0.00           H  
ATOM    821  CD  GLN A  52      -2.101  11.199 -25.530  1.00  0.00           C  
ATOM    822  OE1 GLN A  52      -0.914  11.454 -25.450  1.00  0.00           O  
ATOM    823  NE2 GLN A  52      -2.836  11.894 -26.373  1.00  0.00           N  
ATOM    824 HE21 GLN A  52      -2.340  12.557 -26.946  1.00  0.00           H  
ATOM    825 HE22 GLN A  52      -3.815  11.706 -26.478  1.00  0.00           H  
ATOM    826  C   GLN A  52      -2.193   6.361 -24.011  1.00  0.00           C  
ATOM    827  O   GLN A  52      -3.040   5.629 -24.519  1.00  0.00           O  
ATOM    828  N   PHE A  53      -0.983   5.912 -23.655  1.00  0.00           N  
ATOM    829  H   PHE A  53      -0.309   6.570 -23.276  1.00  0.00           H  
ATOM    830  CA  PHE A  53      -0.558   4.529 -23.885  1.00  0.00           C  
ATOM    831  HA  PHE A  53      -0.654   4.330 -24.952  1.00  0.00           H  
ATOM    832  CB  PHE A  53       0.928   4.361 -23.521  1.00  0.00           C  
ATOM    833  HB2 PHE A  53       1.494   5.167 -23.989  1.00  0.00           H  
ATOM    834  HB3 PHE A  53       1.058   4.457 -22.447  1.00  0.00           H  
ATOM    835  CG  PHE A  53       1.528   3.035 -23.954  1.00  0.00           C  
ATOM    836  CD1 PHE A  53       1.303   1.864 -23.201  1.00  0.00           C  
ATOM    837  HD1 PHE A  53       0.723   1.908 -22.290  1.00  0.00           H  
ATOM    838  CE1 PHE A  53       1.828   0.633 -23.632  1.00  0.00           C  
ATOM    839  HE1 PHE A  53       1.651  -0.266 -23.059  1.00  0.00           H  
ATOM    840  CZ  PHE A  53       2.603   0.572 -24.804  1.00  0.00           C  
ATOM    841  HZ  PHE A  53       3.027  -0.371 -25.124  1.00  0.00           H  
ATOM    842  CE2 PHE A  53       2.860   1.744 -25.538  1.00  0.00           C  
ATOM    843  HE2 PHE A  53       3.488   1.710 -26.417  1.00  0.00           H  
ATOM    844  CD2 PHE A  53       2.313   2.969 -25.121  1.00  0.00           C  
ATOM    845  HD2 PHE A  53       2.510   3.861 -25.700  1.00  0.00           H  
ATOM    846  C   PHE A  53      -1.460   3.503 -23.170  1.00  0.00           C  
ATOM    847  O   PHE A  53      -2.027   2.637 -23.838  1.00  0.00           O  
ATOM    848  N   TYR A  54      -1.632   3.577 -21.841  1.00  0.00           N  
ATOM    849  H   TYR A  54      -1.166   4.314 -21.316  1.00  0.00           H  
ATOM    850  CA  TYR A  54      -2.369   2.526 -21.122  1.00  0.00           C  
ATOM    851  HA  TYR A  54      -2.023   1.577 -21.533  1.00  0.00           H  
ATOM    852  CB  TYR A  54      -2.030   2.478 -19.616  1.00  0.00           C  
ATOM    853  HB2 TYR A  54      -2.345   1.503 -19.245  1.00  0.00           H  
ATOM    854  HB3 TYR A  54      -0.945   2.507 -19.512  1.00  0.00           H  
ATOM    855  CG  TYR A  54      -2.653   3.519 -18.694  1.00  0.00           C  
ATOM    856  CD1 TYR A  54      -1.822   4.423 -18.005  1.00  0.00           C  
ATOM    857  HD1 TYR A  54      -0.754   4.412 -18.175  1.00  0.00           H  
ATOM    858  CE1 TYR A  54      -2.374   5.353 -17.103  1.00  0.00           C  
ATOM    859  HE1 TYR A  54      -1.735   6.045 -16.578  1.00  0.00           H  
ATOM    860  CZ  TYR A  54      -3.770   5.408 -16.910  1.00  0.00           C  
ATOM    861  OH  TYR A  54      -4.331   6.308 -16.063  1.00  0.00           O  
ATOM    862  HH  TYR A  54      -3.695   7.008 -15.782  1.00  0.00           H  
ATOM    863  CE2 TYR A  54      -4.605   4.509 -17.601  1.00  0.00           C  
ATOM    864  HE2 TYR A  54      -5.672   4.568 -17.454  1.00  0.00           H  
ATOM    865  CD2 TYR A  54      -4.045   3.540 -18.455  1.00  0.00           C  
ATOM    866  HD2 TYR A  54      -4.698   2.823 -18.936  1.00  0.00           H  
ATOM    867  C   TYR A  54      -3.877   2.555 -21.396  1.00  0.00           C  
ATOM    868  O   TYR A  54      -4.474   1.490 -21.536  1.00  0.00           O  
ATOM    869  N   SER A  55      -4.505   3.732 -21.511  1.00  0.00           N  
ATOM    870  H   SER A  55      -3.973   4.586 -21.381  1.00  0.00           H  
ATOM    871  CA  SER A  55      -5.953   3.826 -21.768  1.00  0.00           C  
ATOM    872  HA  SER A  55      -6.472   3.184 -21.054  1.00  0.00           H  
ATOM    873  CB  SER A  55      -6.449   5.257 -21.552  1.00  0.00           C  
ATOM    874  HB2 SER A  55      -7.533   5.276 -21.660  1.00  0.00           H  
ATOM    875  HB3 SER A  55      -6.194   5.581 -20.542  1.00  0.00           H  
ATOM    876  OG  SER A  55      -5.877   6.145 -22.490  1.00  0.00           O  
ATOM    877  HG  SER A  55      -4.959   6.315 -22.200  1.00  0.00           H  
ATOM    878  C   SER A  55      -6.344   3.342 -23.169  1.00  0.00           C  
ATOM    879  O   SER A  55      -7.500   2.966 -23.386  1.00  0.00           O  
ATOM    880  N   HIE A  56      -5.398   3.311 -24.114  1.00  0.00           N  
ATOM    881  H   HIE A  56      -4.498   3.728 -23.909  1.00  0.00           H  
ATOM    882  CA  HIE A  56      -5.544   2.597 -25.382  1.00  0.00           C  
ATOM    883  HA  HIE A  56      -6.575   2.665 -25.725  1.00  0.00           H  
ATOM    884  CB  HIE A  56      -4.677   3.278 -26.450  1.00  0.00           C  
ATOM    885  HB2 HIE A  56      -4.974   4.322 -26.543  1.00  0.00           H  
ATOM    886  HB3 HIE A  56      -3.627   3.246 -26.156  1.00  0.00           H  
ATOM    887  CG  HIE A  56      -4.836   2.615 -27.790  1.00  0.00           C  
ATOM    888  ND1 HIE A  56      -5.906   2.801 -28.670  1.00  0.00           N  
ATOM    889  CE1 HIE A  56      -5.763   1.861 -29.617  1.00  0.00           C  
ATOM    890  HE1 HIE A  56      -6.452   1.703 -30.436  1.00  0.00           H  
ATOM    891  NE2 HIE A  56      -4.681   1.104 -29.368  1.00  0.00           N  
ATOM    892  HE2 HIE A  56      -4.452   0.219 -29.827  1.00  0.00           H  
ATOM    893  CD2 HIE A  56      -4.083   1.568 -28.224  1.00  0.00           C  
ATOM    894  HD2 HIE A  56      -3.253   1.120 -27.698  1.00  0.00           H  
ATOM    895  C   HIE A  56      -5.226   1.097 -25.244  1.00  0.00           C  
ATOM    896  O   HIE A  56      -6.071   0.257 -25.546  1.00  0.00           O  
ATOM    897  N   HIE A  57      -4.024   0.740 -24.775  1.00  0.00           N  
ATOM    898  H   HIE A  57      -3.383   1.477 -24.495  1.00  0.00           H  
ATOM    899  CA  HIE A  57      -3.501  -0.638 -24.827  1.00  0.00           C  
ATOM    900  HA  HIE A  57      -3.805  -1.065 -25.785  1.00  0.00           H  
ATOM    901  CB  HIE A  57      -1.963  -0.633 -24.825  1.00  0.00           C  
ATOM    902  HB2 HIE A  57      -1.591  -0.024 -24.000  1.00  0.00           H  
ATOM    903  HB3 HIE A  57      -1.605  -1.651 -24.682  1.00  0.00           H  
ATOM    904  CG  HIE A  57      -1.378  -0.155 -26.127  1.00  0.00           C  
ATOM    905  ND1 HIE A  57      -1.537  -0.803 -27.353  1.00  0.00           N  
ATOM    906  CE1 HIE A  57      -0.856  -0.074 -28.246  1.00  0.00           C  
ATOM    907  HE1 HIE A  57      -0.783  -0.312 -29.298  1.00  0.00           H  
ATOM    908  NE2 HIE A  57      -0.276   0.980 -27.647  1.00  0.00           N  
ATOM    909  HE2 HIE A  57       0.322   1.660 -28.094  1.00  0.00           H  
ATOM    910  CD2 HIE A  57      -0.599   0.946 -26.309  1.00  0.00           C  
ATOM    911  HD2 HIE A  57      -0.285   1.639 -25.541  1.00  0.00           H  
ATOM    912  C   HIE A  57      -4.054  -1.609 -23.776  1.00  0.00           C  
ATOM    913  O   HIE A  57      -3.792  -2.809 -23.885  1.00  0.00           O  
ATOM    914  N   GLU A  58      -4.856  -1.171 -22.797  1.00  0.00           N  
ATOM    915  H   GLU A  58      -4.984  -0.170 -22.670  1.00  0.00           H  
ATOM    916  CA  GLU A  58      -5.540  -2.115 -21.885  1.00  0.00           C  
ATOM    917  HA  GLU A  58      -4.805  -2.871 -21.607  1.00  0.00           H  
ATOM    918  CB  GLU A  58      -5.939  -1.431 -20.563  1.00  0.00           C  
ATOM    919  HB2 GLU A  58      -6.150  -2.227 -19.846  1.00  0.00           H  
ATOM    920  HB3 GLU A  58      -5.071  -0.880 -20.197  1.00  0.00           H  
ATOM    921  CG  GLU A  58      -7.138  -0.465 -20.583  1.00  0.00           C  
ATOM    922  HG2 GLU A  58      -6.936   0.342 -21.288  1.00  0.00           H  
ATOM    923  HG3 GLU A  58      -8.026  -0.999 -20.923  1.00  0.00           H  
ATOM    924  CD  GLU A  58      -7.402   0.115 -19.178  1.00  0.00           C  
ATOM    925  OE1 GLU A  58      -7.665   1.337 -19.031  1.00  0.00           O  
ATOM    926  OE2 GLU A  58      -7.311  -0.617 -18.169  1.00  0.00           O  
ATOM    927  C   GLU A  58      -6.685  -2.918 -22.546  1.00  0.00           C  
ATOM    928  O   GLU A  58      -7.245  -3.821 -21.924  1.00  0.00           O  
ATOM    929  N   LYS A  59      -6.987  -2.627 -23.820  1.00  0.00           N  
ATOM    930  H   LYS A  59      -6.484  -1.848 -24.225  1.00  0.00           H  
ATOM    931  CA  LYS A  59      -8.101  -3.186 -24.612  1.00  0.00           C  
ATOM    932  HA  LYS A  59      -8.329  -4.181 -24.228  1.00  0.00           H  
ATOM    933  CB  LYS A  59      -9.342  -2.294 -24.397  1.00  0.00           C  
ATOM    934  HB2 LYS A  59     -10.204  -2.719 -24.915  1.00  0.00           H  
ATOM    935  HB3 LYS A  59      -9.568  -2.258 -23.329  1.00  0.00           H  
ATOM    936  CG  LYS A  59      -9.085  -0.867 -24.911  1.00  0.00           C  
ATOM    937  HG2 LYS A  59      -8.163  -0.502 -24.467  1.00  0.00           H  
ATOM    938  HG3 LYS A  59      -8.971  -0.883 -25.996  1.00  0.00           H  
ATOM    939  CD  LYS A  59     -10.163   0.142 -24.531  1.00  0.00           C  
ATOM    940  HD2 LYS A  59     -11.115  -0.121 -24.995  1.00  0.00           H  
ATOM    941  HD3 LYS A  59     -10.266   0.150 -23.444  1.00  0.00           H  
ATOM    942  CE  LYS A  59      -9.668   1.504 -25.035  1.00  0.00           C  
ATOM    943  HE2 LYS A  59      -9.965   1.630 -26.080  1.00  0.00           H  
ATOM    944  HE3 LYS A  59      -8.571   1.502 -25.004  1.00  0.00           H  
ATOM    945  NZ  LYS A  59     -10.156   2.619 -24.193  1.00  0.00           N  
ATOM    946  HZ1 LYS A  59     -11.164   2.682 -24.199  1.00  0.00           H  
ATOM    947  HZ2 LYS A  59      -9.732   3.483 -24.507  1.00  0.00           H  
ATOM    948  HZ3 LYS A  59      -9.817   2.487 -23.246  1.00  0.00           H  
ATOM    949  C   LYS A  59      -7.792  -3.374 -26.113  1.00  0.00           C  
ATOM    950  O   LYS A  59      -8.693  -3.697 -26.884  1.00  0.00           O  
ATOM    951  N   ASP A  60      -6.551  -3.147 -26.551  1.00  0.00           N  
ATOM    952  H   ASP A  60      -5.836  -2.956 -25.870  1.00  0.00           H  
ATOM    953  CA  ASP A  60      -6.139  -3.327 -27.954  1.00  0.00           C  
ATOM    954  HA  ASP A  60      -6.892  -2.859 -28.590  1.00  0.00           H  
ATOM    955  CB  ASP A  60      -4.807  -2.594 -28.208  1.00  0.00           C  
ATOM    956  HB2 ASP A  60      -4.908  -1.571 -27.838  1.00  0.00           H  
ATOM    957  HB3 ASP A  60      -4.020  -3.078 -27.628  1.00  0.00           H  
ATOM    958  CG  ASP A  60      -4.379  -2.537 -29.686  1.00  0.00           C  
ATOM    959  OD1 ASP A  60      -4.424  -3.559 -30.403  1.00  0.00           O  
ATOM    960  OD2 ASP A  60      -3.984  -1.446 -30.157  1.00  0.00           O  
ATOM    961  C   ASP A  60      -6.080  -4.822 -28.311  1.00  0.00           C  
ATOM    962  O   ASP A  60      -5.446  -5.622 -27.620  1.00  0.00           O  
ATOM    963  N   THR A  61      -6.737  -5.222 -29.401  1.00  0.00           N  
ATOM    964  H   THR A  61      -7.163  -4.534 -30.003  1.00  0.00           H  
ATOM    965  CA  THR A  61      -6.822  -6.632 -29.823  1.00  0.00           C  
ATOM    966  HA  THR A  61      -7.242  -7.211 -29.007  1.00  0.00           H  
ATOM    967  CB  THR A  61      -7.745  -6.805 -31.035  1.00  0.00           C  
ATOM    968  HB  THR A  61      -7.663  -7.830 -31.402  1.00  0.00           H  
ATOM    969  CG2 THR A  61      -9.207  -6.539 -30.681  1.00  0.00           C  
ATOM    970 HG21 THR A  61      -9.834  -6.698 -31.558  1.00  0.00           H  
ATOM    971 HG22 THR A  61      -9.521  -7.231 -29.900  1.00  0.00           H  
ATOM    972 HG23 THR A  61      -9.334  -5.517 -30.325  1.00  0.00           H  
ATOM    973  OG1 THR A  61      -7.383  -5.919 -32.069  1.00  0.00           O  
ATOM    974  HG1 THR A  61      -7.987  -6.065 -32.801  1.00  0.00           H  
ATOM    975  C   THR A  61      -5.461  -7.249 -30.139  1.00  0.00           C  
ATOM    976  O   THR A  61      -5.286  -8.452 -29.948  1.00  0.00           O  
ATOM    977  N   ARG A  62      -4.465  -6.445 -30.527  1.00  0.00           N  
ATOM    978  H   ARG A  62      -4.665  -5.445 -30.597  1.00  0.00           H  
ATOM    979  CA  ARG A  62      -3.075  -6.891 -30.725  1.00  0.00           C  
ATOM    980  HA  ARG A  62      -3.066  -7.770 -31.372  1.00  0.00           H  
ATOM    981  CB  ARG A  62      -2.269  -5.762 -31.389  1.00  0.00           C  
ATOM    982  HB2 ARG A  62      -2.244  -4.899 -30.721  1.00  0.00           H  
ATOM    983  HB3 ARG A  62      -1.241  -6.100 -31.534  1.00  0.00           H  
ATOM    984  CG  ARG A  62      -2.855  -5.357 -32.754  1.00  0.00           C  
ATOM    985  HG2 ARG A  62      -2.752  -6.200 -33.439  1.00  0.00           H  
ATOM    986  HG3 ARG A  62      -3.916  -5.121 -32.666  1.00  0.00           H  
ATOM    987  CD  ARG A  62      -2.144  -4.142 -33.354  1.00  0.00           C  
ATOM    988  HD2 ARG A  62      -1.067  -4.317 -33.336  1.00  0.00           H  
ATOM    989  HD3 ARG A  62      -2.471  -4.042 -34.390  1.00  0.00           H  
ATOM    990  NE  ARG A  62      -2.466  -2.900 -32.627  1.00  0.00           N  
ATOM    991  HE  ARG A  62      -3.094  -2.979 -31.819  1.00  0.00           H  
ATOM    992  CZ  ARG A  62      -2.059  -1.686 -32.947  1.00  0.00           C  
ATOM    993  NH1 ARG A  62      -1.294  -1.450 -33.982  1.00  0.00           N  
ATOM    994 HH11 ARG A  62      -0.997  -2.227 -34.539  1.00  0.00           H  
ATOM    995 HH12 ARG A  62      -1.000  -0.515 -34.188  1.00  0.00           H  
ATOM    996  NH2 ARG A  62      -2.422  -0.673 -32.227  1.00  0.00           N  
ATOM    997 HH21 ARG A  62      -3.012  -0.878 -31.411  1.00  0.00           H  
ATOM    998 HH22 ARG A  62      -2.175   0.267 -32.450  1.00  0.00           H  
ATOM    999  C   ARG A  62      -2.418  -7.320 -29.413  1.00  0.00           C  
ATOM   1000  O   ARG A  62      -1.607  -8.239 -29.415  1.00  0.00           O  
ATOM   1001  N   CYS A  63      -2.791  -6.690 -28.301  1.00  0.00           N  
ATOM   1002  H   CYS A  63      -3.484  -5.959 -28.385  1.00  0.00           H  
ATOM   1003  CA  CYS A  63      -2.332  -7.039 -26.957  1.00  0.00           C  
ATOM   1004  HA  CYS A  63      -1.296  -7.382 -27.004  1.00  0.00           H  
ATOM   1005  CB  CYS A  63      -2.380  -5.772 -26.092  1.00  0.00           C  
ATOM   1006  HB2 CYS A  63      -3.407  -5.405 -26.027  1.00  0.00           H  
ATOM   1007  HB3 CYS A  63      -2.023  -6.007 -25.090  1.00  0.00           H  
ATOM   1008  SG  CYS A  63      -1.322  -4.488 -26.829  1.00  0.00           S  
ATOM   1009  HG  CYS A  63      -1.865  -3.426 -26.225  1.00  0.00           H  
ATOM   1010  C   CYS A  63      -3.158  -8.183 -26.336  1.00  0.00           C  
ATOM   1011  O   CYS A  63      -2.615  -9.008 -25.601  1.00  0.00           O  
ATOM   1012  N   LEU A  64      -4.459  -8.263 -26.651  1.00  0.00           N  
ATOM   1013  H   LEU A  64      -4.848  -7.510 -27.211  1.00  0.00           H  
ATOM   1014  CA  LEU A  64      -5.359  -9.338 -26.200  1.00  0.00           C  
ATOM   1015  HA  LEU A  64      -5.189  -9.513 -25.136  1.00  0.00           H  
ATOM   1016  CB  LEU A  64      -6.824  -8.899 -26.402  1.00  0.00           C  
ATOM   1017  HB2 LEU A  64      -6.968  -8.677 -27.458  1.00  0.00           H  
ATOM   1018  HB3 LEU A  64      -7.480  -9.736 -26.159  1.00  0.00           H  
ATOM   1019  CG  LEU A  64      -7.261  -7.679 -25.563  1.00  0.00           C  
ATOM   1020  HG  LEU A  64      -6.513  -6.892 -25.622  1.00  0.00           H  
ATOM   1021  CD1 LEU A  64      -8.584  -7.119 -26.089  1.00  0.00           C  
ATOM   1022 HD11 LEU A  64      -8.444  -6.732 -27.097  1.00  0.00           H  
ATOM   1023 HD12 LEU A  64      -9.346  -7.898 -26.098  1.00  0.00           H  
ATOM   1024 HD13 LEU A  64      -8.917  -6.297 -25.456  1.00  0.00           H  
ATOM   1025  CD2 LEU A  64      -7.453  -8.049 -24.092  1.00  0.00           C  
ATOM   1026 HD21 LEU A  64      -7.729  -7.160 -23.524  1.00  0.00           H  
ATOM   1027 HD22 LEU A  64      -6.522  -8.442 -23.693  1.00  0.00           H  
ATOM   1028 HD23 LEU A  64      -8.236  -8.800 -23.994  1.00  0.00           H  
ATOM   1029  C   LEU A  64      -5.088 -10.683 -26.904  1.00  0.00           C  
ATOM   1030  O   LEU A  64      -5.265 -11.732 -26.291  1.00  0.00           O  
ATOM   1031  N   GLY A  65      -4.622 -10.657 -28.158  1.00  0.00           N  
ATOM   1032  H   GLY A  65      -4.567  -9.758 -28.623  1.00  0.00           H  
ATOM   1033  CA  GLY A  65      -4.210 -11.840 -28.927  1.00  0.00           C  
ATOM   1034  HA2 GLY A  65      -4.930 -12.642 -28.764  1.00  0.00           H  
ATOM   1035  HA3 GLY A  65      -4.214 -11.584 -29.986  1.00  0.00           H  
ATOM   1036  C   GLY A  65      -2.815 -12.384 -28.581  1.00  0.00           C  
ATOM   1037  O   GLY A  65      -2.360 -13.345 -29.198  1.00  0.00           O  
ATOM   1038  N   ALA A  66      -2.104 -11.768 -27.631  1.00  0.00           N  
ATOM   1039  H   ALA A  66      -2.525 -10.989 -27.147  1.00  0.00           H  
ATOM   1040  CA  ALA A  66      -0.804 -12.248 -27.164  1.00  0.00           C  
ATOM   1041  HA  ALA A  66      -0.176 -12.417 -28.042  1.00  0.00           H  
ATOM   1042  CB  ALA A  66      -0.156 -11.143 -26.321  1.00  0.00           C  
ATOM   1043  HB1 ALA A  66      -0.720 -11.002 -25.399  1.00  0.00           H  
ATOM   1044  HB2 ALA A  66       0.867 -11.420 -26.081  1.00  0.00           H  
ATOM   1045  HB3 ALA A  66      -0.143 -10.206 -26.880  1.00  0.00           H  
ATOM   1046  C   ALA A  66      -0.913 -13.581 -26.387  1.00  0.00           C  
ATOM   1047  O   ALA A  66      -1.914 -13.872 -25.733  1.00  0.00           O  
ATOM   1048  N   THR A  67       0.148 -14.401 -26.403  1.00  0.00           N  
ATOM   1049  H   THR A  67       0.964 -14.132 -26.925  1.00  0.00           H  
ATOM   1050  CA  THR A  67       0.184 -15.674 -25.653  1.00  0.00           C  
ATOM   1051  HA  THR A  67      -0.689 -16.254 -25.955  1.00  0.00           H  
ATOM   1052  CB  THR A  67       1.431 -16.516 -25.979  1.00  0.00           C  
ATOM   1053  HB  THR A  67       1.347 -17.471 -25.458  1.00  0.00           H  
ATOM   1054  CG2 THR A  67       1.593 -16.802 -27.470  1.00  0.00           C  
ATOM   1055 HG21 THR A  67       0.681 -17.257 -27.856  1.00  0.00           H  
ATOM   1056 HG22 THR A  67       1.790 -15.880 -28.018  1.00  0.00           H  
ATOM   1057 HG23 THR A  67       2.421 -17.494 -27.626  1.00  0.00           H  
ATOM   1058  OG1 THR A  67       2.619 -15.889 -25.557  1.00  0.00           O  
ATOM   1059  HG1 THR A  67       3.346 -16.366 -25.968  1.00  0.00           H  
ATOM   1060  C   THR A  67       0.071 -15.443 -24.137  1.00  0.00           C  
ATOM   1061  O   THR A  67       0.458 -14.395 -23.631  1.00  0.00           O  
ATOM   1062  N   ALA A  68      -0.441 -16.417 -23.376  1.00  0.00           N  
ATOM   1063  H   ALA A  68      -0.759 -17.258 -23.834  1.00  0.00           H  
ATOM   1064  CA  ALA A  68      -0.886 -16.206 -21.988  1.00  0.00           C  
ATOM   1065  HA  ALA A  68      -1.758 -15.548 -22.019  1.00  0.00           H  
ATOM   1066  CB  ALA A  68      -1.340 -17.560 -21.429  1.00  0.00           C  
ATOM   1067  HB1 ALA A  68      -1.732 -17.427 -20.420  1.00  0.00           H  
ATOM   1068  HB2 ALA A  68      -2.130 -17.976 -22.057  1.00  0.00           H  
ATOM   1069  HB3 ALA A  68      -0.502 -18.257 -21.394  1.00  0.00           H  
ATOM   1070  C   ALA A  68       0.143 -15.528 -21.047  1.00  0.00           C  
ATOM   1071  O   ALA A  68      -0.218 -14.610 -20.310  1.00  0.00           O  
ATOM   1072  N   GLN A  69       1.424 -15.917 -21.109  1.00  0.00           N  
ATOM   1073  H   GLN A  69       1.660 -16.671 -21.732  1.00  0.00           H  
ATOM   1074  CA  GLN A  69       2.499 -15.263 -20.344  1.00  0.00           C  
ATOM   1075  HA  GLN A  69       2.180 -15.196 -19.304  1.00  0.00           H  
ATOM   1076  CB  GLN A  69       3.764 -16.144 -20.405  1.00  0.00           C  
ATOM   1077  HB2 GLN A  69       3.566 -17.070 -19.862  1.00  0.00           H  
ATOM   1078  HB3 GLN A  69       3.945 -16.407 -21.449  1.00  0.00           H  
ATOM   1079  CG  GLN A  69       5.069 -15.522 -19.859  1.00  0.00           C  
ATOM   1080  HG2 GLN A  69       5.867 -16.251 -20.003  1.00  0.00           H  
ATOM   1081  HG3 GLN A  69       5.329 -14.642 -20.447  1.00  0.00           H  
ATOM   1082  CD  GLN A  69       5.056 -15.128 -18.379  1.00  0.00           C  
ATOM   1083  OE1 GLN A  69       4.041 -15.068 -17.710  1.00  0.00           O  
ATOM   1084  NE2 GLN A  69       6.196 -14.817 -17.805  1.00  0.00           N  
ATOM   1085 HE21 GLN A  69       6.147 -14.605 -16.822  1.00  0.00           H  
ATOM   1086 HE22 GLN A  69       7.065 -14.906 -18.299  1.00  0.00           H  
ATOM   1087  C   GLN A  69       2.772 -13.825 -20.821  1.00  0.00           C  
ATOM   1088  O   GLN A  69       2.985 -12.938 -19.997  1.00  0.00           O  
ATOM   1089  N   GLN A  70       2.720 -13.567 -22.133  1.00  0.00           N  
ATOM   1090  H   GLN A  70       2.409 -14.300 -22.758  1.00  0.00           H  
ATOM   1091  CA  GLN A  70       2.806 -12.210 -22.681  1.00  0.00           C  
ATOM   1092  HA  GLN A  70       3.702 -11.723 -22.289  1.00  0.00           H  
ATOM   1093  CB  GLN A  70       2.905 -12.255 -24.220  1.00  0.00           C  
ATOM   1094  HB2 GLN A  70       2.088 -12.853 -24.615  1.00  0.00           H  
ATOM   1095  HB3 GLN A  70       2.777 -11.247 -24.613  1.00  0.00           H  
ATOM   1096  CG  GLN A  70       4.226 -12.841 -24.751  1.00  0.00           C  
ATOM   1097  HG2 GLN A  70       4.459 -13.770 -24.230  1.00  0.00           H  
ATOM   1098  HG3 GLN A  70       4.099 -13.075 -25.809  1.00  0.00           H  
ATOM   1099  CD  GLN A  70       5.403 -11.878 -24.625  1.00  0.00           C  
ATOM   1100  OE1 GLN A  70       5.245 -10.690 -24.391  1.00  0.00           O  
ATOM   1101  NE2 GLN A  70       6.628 -12.338 -24.768  1.00  0.00           N  
ATOM   1102 HE21 GLN A  70       7.375 -11.665 -24.689  1.00  0.00           H  
ATOM   1103 HE22 GLN A  70       6.795 -13.307 -24.975  1.00  0.00           H  
ATOM   1104  C   GLN A  70       1.607 -11.363 -22.224  1.00  0.00           C  
ATOM   1105  O   GLN A  70       1.804 -10.251 -21.744  1.00  0.00           O  
ATOM   1106  N   PHE A  71       0.381 -11.897 -22.271  1.00  0.00           N  
ATOM   1107  H   PHE A  71       0.273 -12.811 -22.699  1.00  0.00           H  
ATOM   1108  CA  PHE A  71      -0.824 -11.205 -21.797  1.00  0.00           C  
ATOM   1109  HA  PHE A  71      -0.860 -10.234 -22.290  1.00  0.00           H  
ATOM   1110  CB  PHE A  71      -2.051 -12.020 -22.246  1.00  0.00           C  
ATOM   1111  HB2 PHE A  71      -2.015 -12.122 -23.333  1.00  0.00           H  
ATOM   1112  HB3 PHE A  71      -1.964 -13.023 -21.825  1.00  0.00           H  
ATOM   1113  CG  PHE A  71      -3.425 -11.467 -21.889  1.00  0.00           C  
ATOM   1114  CD1 PHE A  71      -4.480 -12.357 -21.604  1.00  0.00           C  
ATOM   1115  HD1 PHE A  71      -4.306 -13.424 -21.646  1.00  0.00           H  
ATOM   1116  CE1 PHE A  71      -5.778 -11.872 -21.349  1.00  0.00           C  
ATOM   1117  HE1 PHE A  71      -6.593 -12.568 -21.204  1.00  0.00           H  
ATOM   1118  CZ  PHE A  71      -6.026 -10.488 -21.369  1.00  0.00           C  
ATOM   1119  HZ  PHE A  71      -7.030 -10.109 -21.227  1.00  0.00           H  
ATOM   1120  CE2 PHE A  71      -4.977  -9.596 -21.647  1.00  0.00           C  
ATOM   1121  HE2 PHE A  71      -5.170  -8.531 -21.702  1.00  0.00           H  
ATOM   1122  CD2 PHE A  71      -3.688 -10.083 -21.926  1.00  0.00           C  
ATOM   1123  HD2 PHE A  71      -2.910  -9.384 -22.203  1.00  0.00           H  
ATOM   1124  C   PHE A  71      -0.814 -10.946 -20.273  1.00  0.00           C  
ATOM   1125  O   PHE A  71      -1.299  -9.911 -19.815  1.00  0.00           O  
ATOM   1126  N   HIE A  72      -0.229 -11.842 -19.471  1.00  0.00           N  
ATOM   1127  H   HIE A  72       0.085 -12.713 -19.888  1.00  0.00           H  
ATOM   1128  CA  HIE A  72      -0.001 -11.644 -18.030  1.00  0.00           C  
ATOM   1129  HA  HIE A  72      -0.933 -11.346 -17.550  1.00  0.00           H  
ATOM   1130  CB  HIE A  72       0.446 -12.970 -17.393  1.00  0.00           C  
ATOM   1131  HB2 HIE A  72      -0.339 -13.714 -17.534  1.00  0.00           H  
ATOM   1132  HB3 HIE A  72       1.343 -13.328 -17.898  1.00  0.00           H  
ATOM   1133  CG  HIE A  72       0.736 -12.863 -15.916  1.00  0.00           C  
ATOM   1134  ND1 HIE A  72      -0.190 -12.505 -14.933  1.00  0.00           N  
ATOM   1135  CE1 HIE A  72       0.468 -12.596 -13.766  1.00  0.00           C  
ATOM   1136  HE1 HIE A  72       0.024 -12.415 -12.795  1.00  0.00           H  
ATOM   1137  NE2 HIE A  72       1.742 -12.977 -13.969  1.00  0.00           N  
ATOM   1138  HE2 HIE A  72       2.427 -13.144 -13.244  1.00  0.00           H  
ATOM   1139  CD2 HIE A  72       1.926 -13.162 -15.322  1.00  0.00           C  
ATOM   1140  HD2 HIE A  72       2.819 -13.516 -15.824  1.00  0.00           H  
ATOM   1141  C   HIE A  72       0.999 -10.511 -17.762  1.00  0.00           C  
ATOM   1142  O   HIE A  72       0.666  -9.548 -17.066  1.00  0.00           O  
ATOM   1143  N   ARG A  73       2.177 -10.556 -18.400  1.00  0.00           N  
ATOM   1144  H   ARG A  73       2.371 -11.358 -18.996  1.00  0.00           H  
ATOM   1145  CA  ARG A  73       3.183  -9.482 -18.325  1.00  0.00           C  
ATOM   1146  HA  ARG A  73       3.460  -9.321 -17.282  1.00  0.00           H  
ATOM   1147  CB  ARG A  73       4.427  -9.888 -19.134  1.00  0.00           C  
ATOM   1148  HB2 ARG A  73       4.123 -10.237 -20.124  1.00  0.00           H  
ATOM   1149  HB3 ARG A  73       5.066  -9.012 -19.265  1.00  0.00           H  
ATOM   1150  CG  ARG A  73       5.270 -10.983 -18.464  1.00  0.00           C  
ATOM   1151  HG2 ARG A  73       4.687 -11.894 -18.326  1.00  0.00           H  
ATOM   1152  HG3 ARG A  73       6.111 -11.216 -19.118  1.00  0.00           H  
ATOM   1153  CD  ARG A  73       5.790 -10.510 -17.102  1.00  0.00           C  
ATOM   1154  HD2 ARG A  73       5.882  -9.426 -17.120  1.00  0.00           H  
ATOM   1155  HD3 ARG A  73       5.063 -10.780 -16.332  1.00  0.00           H  
ATOM   1156  NE  ARG A  73       7.105 -11.082 -16.786  1.00  0.00           N  
ATOM   1157  HE  ARG A  73       7.602 -11.539 -17.527  1.00  0.00           H  
ATOM   1158  CZ  ARG A  73       7.737 -10.933 -15.635  1.00  0.00           C  
ATOM   1159  NH1 ARG A  73       7.221 -10.313 -14.624  1.00  0.00           N  
ATOM   1160 HH11 ARG A  73       6.384  -9.760 -14.742  1.00  0.00           H  
ATOM   1161 HH12 ARG A  73       7.820 -10.149 -13.807  1.00  0.00           H  
ATOM   1162  NH2 ARG A  73       8.912 -11.449 -15.460  1.00  0.00           N  
ATOM   1163 HH21 ARG A  73       9.445 -11.826 -16.206  1.00  0.00           H  
ATOM   1164 HH22 ARG A  73       9.435 -11.151 -14.624  1.00  0.00           H  
ATOM   1165  C   ARG A  73       2.631  -8.133 -18.791  1.00  0.00           C  
ATOM   1166  O   ARG A  73       2.819  -7.145 -18.092  1.00  0.00           O  
ATOM   1167  N   HIE A  74       1.868  -8.096 -19.886  1.00  0.00           N  
ATOM   1168  H   HIE A  74       1.786  -8.942 -20.439  1.00  0.00           H  
ATOM   1169  CA  HIE A  74       1.195  -6.881 -20.367  1.00  0.00           C  
ATOM   1170  HA  HIE A  74       1.939  -6.095 -20.511  1.00  0.00           H  
ATOM   1171  CB  HIE A  74       0.541  -7.140 -21.730  1.00  0.00           C  
ATOM   1172  HB2 HIE A  74       1.305  -7.455 -22.442  1.00  0.00           H  
ATOM   1173  HB3 HIE A  74      -0.192  -7.942 -21.637  1.00  0.00           H  
ATOM   1174  CG  HIE A  74      -0.138  -5.907 -22.268  1.00  0.00           C  
ATOM   1175  ND1 HIE A  74       0.521  -4.731 -22.624  1.00  0.00           N  
ATOM   1176  CE1 HIE A  74      -0.436  -3.882 -23.025  1.00  0.00           C  
ATOM   1177  HE1 HIE A  74      -0.249  -2.878 -23.379  1.00  0.00           H  
ATOM   1178  NE2 HIE A  74      -1.648  -4.456 -22.929  1.00  0.00           N  
ATOM   1179  HE2 HIE A  74      -2.525  -4.020 -23.218  1.00  0.00           H  
ATOM   1180  CD2 HIE A  74      -1.481  -5.736 -22.446  1.00  0.00           C  
ATOM   1181  HD2 HIE A  74      -2.252  -6.466 -22.251  1.00  0.00           H  
ATOM   1182  C   HIE A  74       0.171  -6.323 -19.371  1.00  0.00           C  
ATOM   1183  O   HIE A  74       0.171  -5.124 -19.105  1.00  0.00           O  
ATOM   1184  N   LYS A  75      -0.675  -7.167 -18.768  1.00  0.00           N  
ATOM   1185  H   LYS A  75      -0.653  -8.149 -19.024  1.00  0.00           H  
ATOM   1186  CA  LYS A  75      -1.611  -6.704 -17.730  1.00  0.00           C  
ATOM   1187  HA  LYS A  75      -2.176  -5.856 -18.126  1.00  0.00           H  
ATOM   1188  CB  LYS A  75      -2.604  -7.815 -17.366  1.00  0.00           C  
ATOM   1189  HB2 LYS A  75      -2.075  -8.764 -17.262  1.00  0.00           H  
ATOM   1190  HB3 LYS A  75      -3.083  -7.577 -16.415  1.00  0.00           H  
ATOM   1191  CG  LYS A  75      -3.696  -7.908 -18.446  1.00  0.00           C  
ATOM   1192  HG2 LYS A  75      -4.241  -6.963 -18.472  1.00  0.00           H  
ATOM   1193  HG3 LYS A  75      -3.242  -8.057 -19.427  1.00  0.00           H  
ATOM   1194  CD  LYS A  75      -4.703  -9.034 -18.186  1.00  0.00           C  
ATOM   1195  HD2 LYS A  75      -5.105  -8.941 -17.176  1.00  0.00           H  
ATOM   1196  HD3 LYS A  75      -5.522  -8.928 -18.899  1.00  0.00           H  
ATOM   1197  CE  LYS A  75      -4.035 -10.400 -18.371  1.00  0.00           C  
ATOM   1198  HE2 LYS A  75      -3.526 -10.402 -19.340  1.00  0.00           H  
ATOM   1199  HE3 LYS A  75      -3.275 -10.537 -17.595  1.00  0.00           H  
ATOM   1200  NZ  LYS A  75      -5.023 -11.501 -18.338  1.00  0.00           N  
ATOM   1201  HZ1 LYS A  75      -4.548 -12.386 -18.450  1.00  0.00           H  
ATOM   1202  HZ2 LYS A  75      -5.540 -11.502 -17.469  1.00  0.00           H  
ATOM   1203  HZ3 LYS A  75      -5.664 -11.396 -19.118  1.00  0.00           H  
ATOM   1204  C   LYS A  75      -0.868  -6.145 -16.515  1.00  0.00           C  
ATOM   1205  O   LYS A  75      -1.260  -5.088 -16.025  1.00  0.00           O  
ATOM   1206  N   GLN A  76       0.227  -6.769 -16.080  1.00  0.00           N  
ATOM   1207  H   GLN A  76       0.503  -7.643 -16.517  1.00  0.00           H  
ATOM   1208  CA  GLN A  76       1.085  -6.189 -15.041  1.00  0.00           C  
ATOM   1209  HA  GLN A  76       0.458  -5.921 -14.193  1.00  0.00           H  
ATOM   1210  CB  GLN A  76       2.132  -7.208 -14.564  1.00  0.00           C  
ATOM   1211  HB2 GLN A  76       2.713  -7.536 -15.426  1.00  0.00           H  
ATOM   1212  HB3 GLN A  76       2.814  -6.712 -13.874  1.00  0.00           H  
ATOM   1213  CG  GLN A  76       1.559  -8.452 -13.860  1.00  0.00           C  
ATOM   1214  HG2 GLN A  76       0.811  -8.928 -14.488  1.00  0.00           H  
ATOM   1215  HG3 GLN A  76       2.376  -9.164 -13.744  1.00  0.00           H  
ATOM   1216  CD  GLN A  76       0.947  -8.196 -12.478  1.00  0.00           C  
ATOM   1217  OE1 GLN A  76       0.422  -7.139 -12.151  1.00  0.00           O  
ATOM   1218  NE2 GLN A  76       0.975  -9.165 -11.593  1.00  0.00           N  
ATOM   1219 HE21 GLN A  76       0.633  -8.941 -10.675  1.00  0.00           H  
ATOM   1220 HE22 GLN A  76       1.494 -10.004 -11.777  1.00  0.00           H  
ATOM   1221  C   GLN A  76       1.752  -4.878 -15.496  1.00  0.00           C  
ATOM   1222  O   GLN A  76       1.789  -3.934 -14.715  1.00  0.00           O  
ATOM   1223  N   LEU A  77       2.218  -4.764 -16.744  1.00  0.00           N  
ATOM   1224  H   LEU A  77       2.221  -5.589 -17.334  1.00  0.00           H  
ATOM   1225  CA  LEU A  77       2.776  -3.526 -17.305  1.00  0.00           C  
ATOM   1226  HA  LEU A  77       3.600  -3.206 -16.669  1.00  0.00           H  
ATOM   1227  CB  LEU A  77       3.354  -3.841 -18.702  1.00  0.00           C  
ATOM   1228  HB2 LEU A  77       4.175  -4.549 -18.565  1.00  0.00           H  
ATOM   1229  HB3 LEU A  77       2.602  -4.351 -19.302  1.00  0.00           H  
ATOM   1230  CG  LEU A  77       3.863  -2.613 -19.487  1.00  0.00           C  
ATOM   1231  HG  LEU A  77       3.931  -1.750 -18.827  1.00  0.00           H  
ATOM   1232  CD1 LEU A  77       5.252  -2.882 -20.068  1.00  0.00           C  
ATOM   1233 HD11 LEU A  77       5.588  -2.020 -20.642  1.00  0.00           H  
ATOM   1234 HD12 LEU A  77       5.963  -3.062 -19.261  1.00  0.00           H  
ATOM   1235 HD13 LEU A  77       5.226  -3.756 -20.718  1.00  0.00           H  
ATOM   1236  CD2 LEU A  77       2.926  -2.259 -20.645  1.00  0.00           C  
ATOM   1237 HD21 LEU A  77       1.926  -2.058 -20.265  1.00  0.00           H  
ATOM   1238 HD22 LEU A  77       3.291  -1.369 -21.155  1.00  0.00           H  
ATOM   1239 HD23 LEU A  77       2.876  -3.088 -21.353  1.00  0.00           H  
ATOM   1240  C   LEU A  77       1.744  -2.384 -17.309  1.00  0.00           C  
ATOM   1241  O   LEU A  77       2.023  -1.306 -16.791  1.00  0.00           O  
ATOM   1242  N   ILE A  78       0.517  -2.638 -17.775  1.00  0.00           N  
ATOM   1243  H   ILE A  78       0.362  -3.556 -18.185  1.00  0.00           H  
ATOM   1244  CA  ILE A  78      -0.617  -1.693 -17.735  1.00  0.00           C  
ATOM   1245  HA  ILE A  78      -0.349  -0.787 -18.276  1.00  0.00           H  
ATOM   1246  CB  ILE A  78      -1.851  -2.341 -18.418  1.00  0.00           C  
ATOM   1247  HB  ILE A  78      -1.936  -3.358 -18.031  1.00  0.00           H  
ATOM   1248  CG2 ILE A  78      -3.179  -1.643 -18.066  1.00  0.00           C  
ATOM   1249 HG21 ILE A  78      -3.140  -0.584 -18.317  1.00  0.00           H  
ATOM   1250 HG22 ILE A  78      -3.990  -2.119 -18.615  1.00  0.00           H  
ATOM   1251 HG23 ILE A  78      -3.402  -1.753 -17.007  1.00  0.00           H  
ATOM   1252  CG1 ILE A  78      -1.685  -2.468 -19.953  1.00  0.00           C  
ATOM   1253 HG12 ILE A  78      -0.753  -2.987 -20.171  1.00  0.00           H  
ATOM   1254 HG13 ILE A  78      -2.495  -3.092 -20.335  1.00  0.00           H  
ATOM   1255  CD1 ILE A  78      -1.685  -1.156 -20.748  1.00  0.00           C  
ATOM   1256 HD11 ILE A  78      -2.635  -0.638 -20.626  1.00  0.00           H  
ATOM   1257 HD12 ILE A  78      -0.868  -0.512 -20.423  1.00  0.00           H  
ATOM   1258 HD13 ILE A  78      -1.550  -1.379 -21.805  1.00  0.00           H  
ATOM   1259  C   ILE A  78      -0.930  -1.272 -16.290  1.00  0.00           C  
ATOM   1260  O   ILE A  78      -1.082  -0.084 -15.998  1.00  0.00           O  
ATOM   1261  N   ARG A  79      -0.996  -2.239 -15.367  1.00  0.00           N  
ATOM   1262  H   ARG A  79      -0.874  -3.197 -15.686  1.00  0.00           H  
ATOM   1263  CA  ARG A  79      -1.274  -2.001 -13.942  1.00  0.00           C  
ATOM   1264  HA  ARG A  79      -2.183  -1.406 -13.859  1.00  0.00           H  
ATOM   1265  CB  ARG A  79      -1.518  -3.356 -13.254  1.00  0.00           C  
ATOM   1266  HB2 ARG A  79      -2.338  -3.851 -13.778  1.00  0.00           H  
ATOM   1267  HB3 ARG A  79      -0.630  -3.979 -13.368  1.00  0.00           H  
ATOM   1268  CG  ARG A  79      -1.869  -3.277 -11.758  1.00  0.00           C  
ATOM   1269  HG2 ARG A  79      -0.983  -2.979 -11.193  1.00  0.00           H  
ATOM   1270  HG3 ARG A  79      -2.668  -2.551 -11.598  1.00  0.00           H  
ATOM   1271  CD  ARG A  79      -2.351  -4.667 -11.305  1.00  0.00           C  
ATOM   1272  HD2 ARG A  79      -3.346  -4.858 -11.708  1.00  0.00           H  
ATOM   1273  HD3 ARG A  79      -1.670  -5.411 -11.729  1.00  0.00           H  
ATOM   1274  NE  ARG A  79      -2.340  -4.861  -9.845  1.00  0.00           N  
ATOM   1275  HE  ARG A  79      -1.499  -5.259  -9.471  1.00  0.00           H  
ATOM   1276  CZ  ARG A  79      -3.387  -4.946  -9.039  1.00  0.00           C  
ATOM   1277  NH1 ARG A  79      -4.543  -4.385  -9.256  1.00  0.00           N  
ATOM   1278 HH11 ARG A  79      -4.648  -3.715  -9.986  1.00  0.00           H  
ATOM   1279 HH12 ARG A  79      -5.224  -4.423  -8.493  1.00  0.00           H  
ATOM   1280  NH2 ARG A  79      -3.298  -5.651  -7.956  1.00  0.00           N  
ATOM   1281 HH21 ARG A  79      -2.445  -6.062  -7.631  1.00  0.00           H  
ATOM   1282 HH22 ARG A  79      -4.175  -5.831  -7.457  1.00  0.00           H  
ATOM   1283  C   ARG A  79      -0.169  -1.181 -13.275  1.00  0.00           C  
ATOM   1284  O   ARG A  79      -0.484  -0.225 -12.573  1.00  0.00           O  
ATOM   1285  N   PHE A  80       1.108  -1.465 -13.528  1.00  0.00           N  
ATOM   1286  H   PHE A  80       1.328  -2.272 -14.105  1.00  0.00           H  
ATOM   1287  CA  PHE A  80       2.203  -0.622 -13.026  1.00  0.00           C  
ATOM   1288  HA  PHE A  80       2.032  -0.449 -11.964  1.00  0.00           H  
ATOM   1289  CB  PHE A  80       3.561  -1.326 -13.161  1.00  0.00           C  
ATOM   1290  HB2 PHE A  80       3.637  -1.755 -14.160  1.00  0.00           H  
ATOM   1291  HB3 PHE A  80       4.345  -0.574 -13.061  1.00  0.00           H  
ATOM   1292  CG  PHE A  80       3.828  -2.397 -12.118  1.00  0.00           C  
ATOM   1293  CD1 PHE A  80       4.046  -3.731 -12.506  1.00  0.00           C  
ATOM   1294  HD1 PHE A  80       4.017  -3.998 -13.550  1.00  0.00           H  
ATOM   1295  CE1 PHE A  80       4.298  -4.722 -11.543  1.00  0.00           C  
ATOM   1296  HE1 PHE A  80       4.450  -5.748 -11.847  1.00  0.00           H  
ATOM   1297  CZ  PHE A  80       4.351  -4.380 -10.181  1.00  0.00           C  
ATOM   1298  HZ  PHE A  80       4.551  -5.145  -9.441  1.00  0.00           H  
ATOM   1299  CE2 PHE A  80       4.160  -3.044  -9.787  1.00  0.00           C  
ATOM   1300  HE2 PHE A  80       4.227  -2.777  -8.744  1.00  0.00           H  
ATOM   1301  CD2 PHE A  80       3.897  -2.056 -10.752  1.00  0.00           C  
ATOM   1302  HD2 PHE A  80       3.757  -1.033 -10.440  1.00  0.00           H  
ATOM   1303  C   PHE A  80       2.228   0.776 -13.667  1.00  0.00           C  
ATOM   1304  O   PHE A  80       2.509   1.735 -12.951  1.00  0.00           O  
ATOM   1305  N   LEU A  81       1.881   0.926 -14.952  1.00  0.00           N  
ATOM   1306  H   LEU A  81       1.732   0.094 -15.518  1.00  0.00           H  
ATOM   1307  CA  LEU A  81       1.678   2.238 -15.592  1.00  0.00           C  
ATOM   1308  HA  LEU A  81       2.577   2.834 -15.448  1.00  0.00           H  
ATOM   1309  CB  LEU A  81       1.444   2.070 -17.110  1.00  0.00           C  
ATOM   1310  HB2 LEU A  81       0.682   1.309 -17.273  1.00  0.00           H  
ATOM   1311  HB3 LEU A  81       1.056   3.009 -17.510  1.00  0.00           H  
ATOM   1312  CG  LEU A  81       2.700   1.699 -17.923  1.00  0.00           C  
ATOM   1313  HG  LEU A  81       3.165   0.800 -17.523  1.00  0.00           H  
ATOM   1314  CD1 LEU A  81       2.311   1.450 -19.382  1.00  0.00           C  
ATOM   1315 HD11 LEU A  81       1.567   0.654 -19.427  1.00  0.00           H  
ATOM   1316 HD12 LEU A  81       1.903   2.354 -19.834  1.00  0.00           H  
ATOM   1317 HD13 LEU A  81       3.186   1.126 -19.944  1.00  0.00           H  
ATOM   1318  CD2 LEU A  81       3.731   2.828 -17.896  1.00  0.00           C  
ATOM   1319 HD21 LEU A  81       4.167   2.906 -16.904  1.00  0.00           H  
ATOM   1320 HD22 LEU A  81       4.536   2.612 -18.599  1.00  0.00           H  
ATOM   1321 HD23 LEU A  81       3.253   3.768 -18.166  1.00  0.00           H  
ATOM   1322  C   LEU A  81       0.542   3.046 -14.939  1.00  0.00           C  
ATOM   1323  O   LEU A  81       0.719   4.236 -14.677  1.00  0.00           O  
ATOM   1324  N   LYS A  82      -0.585   2.414 -14.589  1.00  0.00           N  
ATOM   1325  H   LYS A  82      -0.701   1.444 -14.865  1.00  0.00           H  
ATOM   1326  CA  LYS A  82      -1.675   3.087 -13.856  1.00  0.00           C  
ATOM   1327  HA  LYS A  82      -1.963   3.983 -14.409  1.00  0.00           H  
ATOM   1328  CB  LYS A  82      -2.904   2.165 -13.733  1.00  0.00           C  
ATOM   1329  HB2 LYS A  82      -2.595   1.152 -13.473  1.00  0.00           H  
ATOM   1330  HB3 LYS A  82      -3.552   2.549 -12.942  1.00  0.00           H  
ATOM   1331  CG  LYS A  82      -3.697   2.159 -15.047  1.00  0.00           C  
ATOM   1332  HG2 LYS A  82      -3.925   3.194 -15.291  1.00  0.00           H  
ATOM   1333  HG3 LYS A  82      -3.083   1.739 -15.845  1.00  0.00           H  
ATOM   1334  CD  LYS A  82      -5.023   1.391 -14.961  1.00  0.00           C  
ATOM   1335  HD2 LYS A  82      -4.833   0.329 -14.803  1.00  0.00           H  
ATOM   1336  HD3 LYS A  82      -5.619   1.786 -14.137  1.00  0.00           H  
ATOM   1337  CE  LYS A  82      -5.753   1.614 -16.290  1.00  0.00           C  
ATOM   1338  HE2 LYS A  82      -5.709   2.677 -16.530  1.00  0.00           H  
ATOM   1339  HE3 LYS A  82      -5.223   1.073 -17.081  1.00  0.00           H  
ATOM   1340  NZ  LYS A  82      -7.173   1.198 -16.284  1.00  0.00           N  
ATOM   1341  HZ1 LYS A  82      -7.257   0.184 -16.273  1.00  0.00           H  
ATOM   1342  HZ2 LYS A  82      -7.737   1.644 -15.578  1.00  0.00           H  
ATOM   1343  HZ3 LYS A  82      -7.558   1.375 -17.223  1.00  0.00           H  
ATOM   1344  C   LYS A  82      -1.219   3.592 -12.489  1.00  0.00           C  
ATOM   1345  O   LYS A  82      -1.509   4.728 -12.127  1.00  0.00           O  
ATOM   1346  N   ARG A  83      -0.474   2.781 -11.731  1.00  0.00           N  
ATOM   1347  H   ARG A  83      -0.293   1.846 -12.082  1.00  0.00           H  
ATOM   1348  CA  ARG A  83       0.064   3.167 -10.409  1.00  0.00           C  
ATOM   1349  HA  ARG A  83      -0.739   3.583  -9.796  1.00  0.00           H  
ATOM   1350  CB  ARG A  83       0.624   1.921  -9.707  1.00  0.00           C  
ATOM   1351  HB2 ARG A  83       1.395   1.471 -10.335  1.00  0.00           H  
ATOM   1352  HB3 ARG A  83       1.083   2.222  -8.764  1.00  0.00           H  
ATOM   1353  CG  ARG A  83      -0.475   0.883  -9.414  1.00  0.00           C  
ATOM   1354  HG2 ARG A  83      -1.227   1.316  -8.751  1.00  0.00           H  
ATOM   1355  HG3 ARG A  83      -0.980   0.601 -10.332  1.00  0.00           H  
ATOM   1356  CD  ARG A  83       0.127  -0.374  -8.783  1.00  0.00           C  
ATOM   1357  HD2 ARG A  83      -0.544  -1.214  -8.970  1.00  0.00           H  
ATOM   1358  HD3 ARG A  83       1.093  -0.591  -9.244  1.00  0.00           H  
ATOM   1359  NE  ARG A  83       0.262  -0.184  -7.335  1.00  0.00           N  
ATOM   1360  HE  ARG A  83      -0.422   0.441  -6.909  1.00  0.00           H  
ATOM   1361  CZ  ARG A  83       1.018  -0.830  -6.477  1.00  0.00           C  
ATOM   1362  NH1 ARG A  83       1.827  -1.777  -6.859  1.00  0.00           N  
ATOM   1363 HH11 ARG A  83       1.931  -1.963  -7.839  1.00  0.00           H  
ATOM   1364 HH12 ARG A  83       2.460  -2.175  -6.192  1.00  0.00           H  
ATOM   1365  NH2 ARG A  83       0.977  -0.528  -5.215  1.00  0.00           N  
ATOM   1366 HH21 ARG A  83       0.361   0.212  -4.870  1.00  0.00           H  
ATOM   1367 HH22 ARG A  83       1.503  -1.025  -4.530  1.00  0.00           H  
ATOM   1368  C   ARG A  83       1.127   4.269 -10.501  1.00  0.00           C  
ATOM   1369  O   ARG A  83       1.168   5.173  -9.668  1.00  0.00           O  
ATOM   1370  N   LEU A  84       1.949   4.229 -11.553  1.00  0.00           N  
ATOM   1371  H   LEU A  84       1.880   3.430 -12.172  1.00  0.00           H  
ATOM   1372  CA  LEU A  84       2.911   5.281 -11.893  1.00  0.00           C  
ATOM   1373  HA  LEU A  84       3.572   5.439 -11.039  1.00  0.00           H  
ATOM   1374  CB  LEU A  84       3.752   4.775 -13.080  1.00  0.00           C  
ATOM   1375  HB2 LEU A  84       4.283   3.877 -12.773  1.00  0.00           H  
ATOM   1376  HB3 LEU A  84       3.074   4.487 -13.879  1.00  0.00           H  
ATOM   1377  CG  LEU A  84       4.765   5.762 -13.674  1.00  0.00           C  
ATOM   1378  HG  LEU A  84       4.249   6.650 -14.037  1.00  0.00           H  
ATOM   1379  CD1 LEU A  84       5.852   6.175 -12.681  1.00  0.00           C  
ATOM   1380 HD11 LEU A  84       6.345   5.291 -12.277  1.00  0.00           H  
ATOM   1381 HD12 LEU A  84       6.587   6.807 -13.180  1.00  0.00           H  
ATOM   1382 HD13 LEU A  84       5.405   6.745 -11.866  1.00  0.00           H  
ATOM   1383  CD2 LEU A  84       5.440   5.073 -14.858  1.00  0.00           C  
ATOM   1384 HD21 LEU A  84       5.997   4.200 -14.522  1.00  0.00           H  
ATOM   1385 HD22 LEU A  84       4.684   4.760 -15.576  1.00  0.00           H  
ATOM   1386 HD23 LEU A  84       6.116   5.769 -15.351  1.00  0.00           H  
ATOM   1387  C   LEU A  84       2.211   6.623 -12.178  1.00  0.00           C  
ATOM   1388  O   LEU A  84       2.598   7.629 -11.592  1.00  0.00           O  
ATOM   1389  N   ASP A  85       1.171   6.634 -13.018  1.00  0.00           N  
ATOM   1390  H   ASP A  85       0.902   5.770 -13.481  1.00  0.00           H  
ATOM   1391  CA  ASP A  85       0.376   7.830 -13.331  1.00  0.00           C  
ATOM   1392  HA  ASP A  85       1.019   8.572 -13.805  1.00  0.00           H  
ATOM   1393  CB  ASP A  85      -0.702   7.418 -14.350  1.00  0.00           C  
ATOM   1394  HB2 ASP A  85      -0.190   6.983 -15.210  1.00  0.00           H  
ATOM   1395  HB3 ASP A  85      -1.329   6.641 -13.910  1.00  0.00           H  
ATOM   1396  CG  ASP A  85      -1.617   8.528 -14.880  1.00  0.00           C  
ATOM   1397  OD1 ASP A  85      -1.314   9.730 -14.748  1.00  0.00           O  
ATOM   1398  OD2 ASP A  85      -2.663   8.195 -15.482  1.00  0.00           O  
ATOM   1399  C   ASP A  85      -0.199   8.476 -12.057  1.00  0.00           C  
ATOM   1400  O   ASP A  85       0.040   9.659 -11.809  1.00  0.00           O  
ATOM   1401  N   ARG A  86      -0.843   7.689 -11.176  1.00  0.00           N  
ATOM   1402  H   ARG A  86      -0.954   6.707 -11.402  1.00  0.00           H  
ATOM   1403  CA  ARG A  86      -1.412   8.215  -9.917  1.00  0.00           C  
ATOM   1404  HA  ARG A  86      -2.101   9.021 -10.173  1.00  0.00           H  
ATOM   1405  CB  ARG A  86      -2.222   7.145  -9.152  1.00  0.00           C  
ATOM   1406  HB2 ARG A  86      -1.571   6.323  -8.853  1.00  0.00           H  
ATOM   1407  HB3 ARG A  86      -2.619   7.607  -8.246  1.00  0.00           H  
ATOM   1408  CG  ARG A  86      -3.401   6.588  -9.977  1.00  0.00           C  
ATOM   1409  HG2 ARG A  86      -3.781   7.378 -10.624  1.00  0.00           H  
ATOM   1410  HG3 ARG A  86      -3.045   5.784 -10.609  1.00  0.00           H  
ATOM   1411  CD  ARG A  86      -4.584   6.058  -9.152  1.00  0.00           C  
ATOM   1412  HD2 ARG A  86      -5.041   6.905  -8.638  1.00  0.00           H  
ATOM   1413  HD3 ARG A  86      -5.335   5.648  -9.831  1.00  0.00           H  
ATOM   1414  NE  ARG A  86      -4.215   5.056  -8.129  1.00  0.00           N  
ATOM   1415  HE  ARG A  86      -3.940   5.446  -7.221  1.00  0.00           H  
ATOM   1416  CZ  ARG A  86      -4.359   3.742  -8.143  1.00  0.00           C  
ATOM   1417  NH1 ARG A  86      -4.718   3.071  -9.195  1.00  0.00           N  
ATOM   1418 HH11 ARG A  86      -4.893   3.524 -10.065  1.00  0.00           H  
ATOM   1419 HH12 ARG A  86      -4.737   2.047  -9.096  1.00  0.00           H  
ATOM   1420  NH2 ARG A  86      -4.150   3.062  -7.065  1.00  0.00           N  
ATOM   1421 HH21 ARG A  86      -3.955   3.550  -6.186  1.00  0.00           H  
ATOM   1422 HH22 ARG A  86      -4.393   2.071  -7.012  1.00  0.00           H  
ATOM   1423  C   ARG A  86      -0.353   8.879  -9.022  1.00  0.00           C  
ATOM   1424  O   ARG A  86      -0.589   9.974  -8.507  1.00  0.00           O  
ATOM   1425  N   ASN A  87       0.837   8.288  -8.866  1.00  0.00           N  
ATOM   1426  H   ASN A  87       0.990   7.380  -9.288  1.00  0.00           H  
ATOM   1427  CA  ASN A  87       1.907   8.941  -8.091  1.00  0.00           C  
ATOM   1428  HA  ASN A  87       1.447   9.410  -7.220  1.00  0.00           H  
ATOM   1429  CB  ASN A  87       2.918   7.900  -7.566  1.00  0.00           C  
ATOM   1430  HB2 ASN A  87       3.036   7.085  -8.280  1.00  0.00           H  
ATOM   1431  HB3 ASN A  87       3.875   8.398  -7.451  1.00  0.00           H  
ATOM   1432  CG  ASN A  87       2.582   7.330  -6.190  1.00  0.00           C  
ATOM   1433  OD1 ASN A  87       1.520   7.548  -5.621  1.00  0.00           O  
ATOM   1434  ND2 ASN A  87       3.515   6.614  -5.600  1.00  0.00           N  
ATOM   1435 HD21 ASN A  87       3.310   6.207  -4.686  1.00  0.00           H  
ATOM   1436 HD22 ASN A  87       4.418   6.513  -6.022  1.00  0.00           H  
ATOM   1437  C   ASN A  87       2.589  10.119  -8.829  1.00  0.00           C  
ATOM   1438  O   ASN A  87       3.011  11.061  -8.154  1.00  0.00           O  
ATOM   1439  N   LEU A  88       2.668  10.143 -10.169  1.00  0.00           N  
ATOM   1440  H   LEU A  88       2.342   9.333 -10.691  1.00  0.00           H  
ATOM   1441  CA  LEU A  88       3.131  11.329 -10.916  1.00  0.00           C  
ATOM   1442  HA  LEU A  88       4.079  11.660 -10.492  1.00  0.00           H  
ATOM   1443  CB  LEU A  88       3.338  10.999 -12.407  1.00  0.00           C  
ATOM   1444  HB2 LEU A  88       2.433  10.510 -12.770  1.00  0.00           H  
ATOM   1445  HB3 LEU A  88       3.450  11.938 -12.953  1.00  0.00           H  
ATOM   1446  CG  LEU A  88       4.550  10.113 -12.733  1.00  0.00           C  
ATOM   1447  HG  LEU A  88       4.532   9.217 -12.117  1.00  0.00           H  
ATOM   1448  CD1 LEU A  88       4.482   9.701 -14.206  1.00  0.00           C  
ATOM   1449 HD11 LEU A  88       4.533  10.581 -14.848  1.00  0.00           H  
ATOM   1450 HD12 LEU A  88       5.305   9.032 -14.443  1.00  0.00           H  
ATOM   1451 HD13 LEU A  88       3.544   9.178 -14.388  1.00  0.00           H  
ATOM   1452  CD2 LEU A  88       5.888  10.822 -12.511  1.00  0.00           C  
ATOM   1453 HD21 LEU A  88       5.964  11.691 -13.164  1.00  0.00           H  
ATOM   1454 HD22 LEU A  88       5.982  11.136 -11.473  1.00  0.00           H  
ATOM   1455 HD23 LEU A  88       6.693  10.128 -12.733  1.00  0.00           H  
ATOM   1456  C   LEU A  88       2.162  12.514 -10.783  1.00  0.00           C  
ATOM   1457  O   LEU A  88       2.615  13.647 -10.613  1.00  0.00           O  
ATOM   1458  N   TRP A  89       0.848  12.262 -10.784  1.00  0.00           N  
ATOM   1459  H   TRP A  89       0.545  11.316 -11.005  1.00  0.00           H  
ATOM   1460  CA  TRP A  89      -0.174  13.226 -10.350  1.00  0.00           C  
ATOM   1461  HA  TRP A  89      -0.151  14.092 -11.012  1.00  0.00           H  
ATOM   1462  CB  TRP A  89      -1.577  12.593 -10.443  1.00  0.00           C  
ATOM   1463  HB2 TRP A  89      -1.993  12.839 -11.419  1.00  0.00           H  
ATOM   1464  HB3 TRP A  89      -1.485  11.508 -10.408  1.00  0.00           H  
ATOM   1465  CG  TRP A  89      -2.573  12.996  -9.388  1.00  0.00           C  
ATOM   1466  CD1 TRP A  89      -2.934  12.228  -8.333  1.00  0.00           C  
ATOM   1467  HD1 TRP A  89      -2.560  11.231  -8.133  1.00  0.00           H  
ATOM   1468  NE1 TRP A  89      -3.818  12.913  -7.528  1.00  0.00           N  
ATOM   1469  HE1 TRP A  89      -4.156  12.548  -6.647  1.00  0.00           H  
ATOM   1470  CE2 TRP A  89      -4.075  14.175  -8.022  1.00  0.00           C  
ATOM   1471  CZ2 TRP A  89      -4.871  15.234  -7.564  1.00  0.00           C  
ATOM   1472  HZ2 TRP A  89      -5.450  15.128  -6.659  1.00  0.00           H  
ATOM   1473  CH2 TRP A  89      -4.900  16.433  -8.296  1.00  0.00           C  
ATOM   1474  HH2 TRP A  89      -5.509  17.261  -7.955  1.00  0.00           H  
ATOM   1475  CZ3 TRP A  89      -4.135  16.556  -9.470  1.00  0.00           C  
ATOM   1476  HZ3 TRP A  89      -4.165  17.484 -10.023  1.00  0.00           H  
ATOM   1477  CE3 TRP A  89      -3.341  15.483  -9.924  1.00  0.00           C  
ATOM   1478  HE3 TRP A  89      -2.757  15.584 -10.825  1.00  0.00           H  
ATOM   1479  CD2 TRP A  89      -3.289  14.263  -9.213  1.00  0.00           C  
ATOM   1480  C   TRP A  89       0.130  13.747  -8.939  1.00  0.00           C  
ATOM   1481  O   TRP A  89       0.163  14.963  -8.747  1.00  0.00           O  
ATOM   1482  N   GLY A  90       0.449  12.858  -7.991  1.00  0.00           N  
ATOM   1483  H   GLY A  90       0.393  11.873  -8.231  1.00  0.00           H  
ATOM   1484  CA  GLY A  90       0.803  13.216  -6.613  1.00  0.00           C  
ATOM   1485  HA2 GLY A  90      -0.046  13.710  -6.138  1.00  0.00           H  
ATOM   1486  HA3 GLY A  90       1.025  12.304  -6.063  1.00  0.00           H  
ATOM   1487  C   GLY A  90       2.028  14.127  -6.500  1.00  0.00           C  
ATOM   1488  O   GLY A  90       1.988  15.120  -5.775  1.00  0.00           O  
ATOM   1489  N   LEU A  91       3.100  13.860  -7.256  1.00  0.00           N  
ATOM   1490  H   LEU A  91       3.109  12.995  -7.789  1.00  0.00           H  
ATOM   1491  CA  LEU A  91       4.255  14.768  -7.312  1.00  0.00           C  
ATOM   1492  HA  LEU A  91       4.555  15.017  -6.296  1.00  0.00           H  
ATOM   1493  CB  LEU A  91       5.443  14.111  -8.042  1.00  0.00           C  
ATOM   1494  HB2 LEU A  91       5.087  13.677  -8.980  1.00  0.00           H  
ATOM   1495  HB3 LEU A  91       6.153  14.902  -8.296  1.00  0.00           H  
ATOM   1496  CG  LEU A  91       6.220  13.040  -7.256  1.00  0.00           C  
ATOM   1497  HG  LEU A  91       5.574  12.186  -7.045  1.00  0.00           H  
ATOM   1498  CD1 LEU A  91       7.397  12.588  -8.126  1.00  0.00           C  
ATOM   1499 HD11 LEU A  91       8.052  13.429  -8.349  1.00  0.00           H  
ATOM   1500 HD12 LEU A  91       7.970  11.826  -7.600  1.00  0.00           H  
ATOM   1501 HD13 LEU A  91       7.026  12.169  -9.060  1.00  0.00           H  
ATOM   1502  CD2 LEU A  91       6.813  13.572  -5.950  1.00  0.00           C  
ATOM   1503 HD21 LEU A  91       7.450  12.815  -5.491  1.00  0.00           H  
ATOM   1504 HD22 LEU A  91       6.019  13.784  -5.235  1.00  0.00           H  
ATOM   1505 HD23 LEU A  91       7.394  14.475  -6.128  1.00  0.00           H  
ATOM   1506  C   LEU A  91       3.926  16.100  -7.998  1.00  0.00           C  
ATOM   1507  O   LEU A  91       4.396  17.151  -7.555  1.00  0.00           O  
ATOM   1508  N   ALA A  92       3.168  16.075  -9.097  1.00  0.00           N  
ATOM   1509  H   ALA A  92       2.811  15.177  -9.417  1.00  0.00           H  
ATOM   1510  CA  ALA A  92       2.946  17.243  -9.952  1.00  0.00           C  
ATOM   1511  HA  ALA A  92       3.887  17.782 -10.041  1.00  0.00           H  
ATOM   1512  CB  ALA A  92       2.557  16.752 -11.352  1.00  0.00           C  
ATOM   1513  HB1 ALA A  92       3.343  16.110 -11.749  1.00  0.00           H  
ATOM   1514  HB2 ALA A  92       1.625  16.186 -11.310  1.00  0.00           H  
ATOM   1515  HB3 ALA A  92       2.430  17.607 -12.017  1.00  0.00           H  
ATOM   1516  C   ALA A  92       1.896  18.233  -9.411  1.00  0.00           C  
ATOM   1517  O   ALA A  92       2.084  19.444  -9.519  1.00  0.00           O  
ATOM   1518  N   GLY A  93       0.780  17.737  -8.870  1.00  0.00           N  
ATOM   1519  H   GLY A  93       0.698  16.728  -8.753  1.00  0.00           H  
ATOM   1520  CA  GLY A  93      -0.421  18.542  -8.614  1.00  0.00           C  
ATOM   1521  HA2 GLY A  93      -1.114  17.947  -8.020  1.00  0.00           H  
ATOM   1522  HA3 GLY A  93      -0.151  19.429  -8.041  1.00  0.00           H  
ATOM   1523  C   GLY A  93      -1.159  18.992  -9.887  1.00  0.00           C  
ATOM   1524  O   GLY A  93      -2.010  19.874  -9.820  1.00  0.00           O  
ATOM   1525  N   LEU A  94      -0.844  18.403 -11.047  1.00  0.00           N  
ATOM   1526  H   LEU A  94      -0.179  17.646 -11.016  1.00  0.00           H  
ATOM   1527  CA  LEU A  94      -1.412  18.741 -12.355  1.00  0.00           C  
ATOM   1528  HA  LEU A  94      -2.172  19.512 -12.234  1.00  0.00           H  
ATOM   1529  CB  LEU A  94      -0.306  19.286 -13.278  1.00  0.00           C  
ATOM   1530  HB2 LEU A  94       0.475  18.529 -13.341  1.00  0.00           H  
ATOM   1531  HB3 LEU A  94      -0.721  19.422 -14.279  1.00  0.00           H  
ATOM   1532  CG  LEU A  94       0.344  20.609 -12.833  1.00  0.00           C  
ATOM   1533  HG  LEU A  94       0.725  20.518 -11.816  1.00  0.00           H  
ATOM   1534  CD1 LEU A  94       1.520  20.920 -13.760  1.00  0.00           C  
ATOM   1535 HD11 LEU A  94       2.267  20.134 -13.662  1.00  0.00           H  
ATOM   1536 HD12 LEU A  94       1.182  20.978 -14.796  1.00  0.00           H  
ATOM   1537 HD13 LEU A  94       1.974  21.870 -13.478  1.00  0.00           H  
ATOM   1538  CD2 LEU A  94      -0.642  21.775 -12.897  1.00  0.00           C  
ATOM   1539 HD21 LEU A  94      -1.434  21.635 -12.162  1.00  0.00           H  
ATOM   1540 HD22 LEU A  94      -0.127  22.705 -12.657  1.00  0.00           H  
ATOM   1541 HD23 LEU A  94      -1.076  21.857 -13.894  1.00  0.00           H  
ATOM   1542  C   LEU A  94      -2.089  17.514 -12.979  1.00  0.00           C  
ATOM   1543  O   LEU A  94      -1.476  16.453 -13.085  1.00  0.00           O  
ATOM   1544  N   ASN A  95      -3.341  17.671 -13.417  1.00  0.00           N  
ATOM   1545  H   ASN A  95      -3.775  18.570 -13.282  1.00  0.00           H  
ATOM   1546  CA  ASN A  95      -4.158  16.568 -13.944  1.00  0.00           C  
ATOM   1547  HA  ASN A  95      -4.105  15.727 -13.247  1.00  0.00           H  
ATOM   1548  CB  ASN A  95      -5.619  17.060 -14.052  1.00  0.00           C  
ATOM   1549  HB2 ASN A  95      -5.649  18.133 -14.235  1.00  0.00           H  
ATOM   1550  HB3 ASN A  95      -6.114  16.581 -14.895  1.00  0.00           H  
ATOM   1551  CG  ASN A  95      -6.434  16.721 -12.819  1.00  0.00           C  
ATOM   1552  OD1 ASN A  95      -6.320  15.656 -12.252  1.00  0.00           O  
ATOM   1553  ND2 ASN A  95      -7.309  17.588 -12.377  1.00  0.00           N  
ATOM   1554 HD21 ASN A  95      -7.793  17.317 -11.535  1.00  0.00           H  
ATOM   1555 HD22 ASN A  95      -7.445  18.472 -12.824  1.00  0.00           H  
ATOM   1556  C   ASN A  95      -3.679  16.019 -15.300  1.00  0.00           C  
ATOM   1557  O   ASN A  95      -3.647  14.804 -15.509  1.00  0.00           O  
ATOM   1558  N   SER A  96      -3.371  16.897 -16.254  1.00  0.00           N  
ATOM   1559  H   SER A  96      -3.353  17.882 -16.029  1.00  0.00           H  
ATOM   1560  CA  SER A  96      -3.056  16.525 -17.637  1.00  0.00           C  
ATOM   1561  HA  SER A  96      -2.386  15.663 -17.640  1.00  0.00           H  
ATOM   1562  CB  SER A  96      -4.354  16.160 -18.369  1.00  0.00           C  
ATOM   1563  HB2 SER A  96      -4.930  15.456 -17.768  1.00  0.00           H  
ATOM   1564  HB3 SER A  96      -4.949  17.063 -18.517  1.00  0.00           H  
ATOM   1565  OG  SER A  96      -4.080  15.564 -19.618  1.00  0.00           O  
ATOM   1566  HG  SER A  96      -4.843  15.670 -20.194  1.00  0.00           H  
ATOM   1567  C   SER A  96      -2.376  17.688 -18.355  1.00  0.00           C  
ATOM   1568  O   SER A  96      -2.818  18.829 -18.209  1.00  0.00           O  
ATOM   1569  N   CYS A  97      -1.342  17.408 -19.145  1.00  0.00           N  
ATOM   1570  H   CYS A  97      -1.057  16.438 -19.239  1.00  0.00           H  
ATOM   1571  CA  CYS A  97      -0.605  18.407 -19.914  1.00  0.00           C  
ATOM   1572  HA  CYS A  97      -1.239  19.278 -20.080  1.00  0.00           H  
ATOM   1573  CB  CYS A  97       0.595  18.877 -19.080  1.00  0.00           C  
ATOM   1574  HB2 CYS A  97       0.259  19.266 -18.117  1.00  0.00           H  
ATOM   1575  HB3 CYS A  97       1.267  18.035 -18.907  1.00  0.00           H  
ATOM   1576  SG  CYS A  97       1.484  20.170 -19.989  1.00  0.00           S  
ATOM   1577  HG  CYS A  97       0.779  21.233 -19.582  1.00  0.00           H  
ATOM   1578  C   CYS A  97      -0.179  17.806 -21.269  1.00  0.00           C  
ATOM   1579  O   CYS A  97       0.711  16.950 -21.287  1.00  0.00           O  
ATOM   1580  N   PRO A  98      -0.810  18.180 -22.400  1.00  0.00           N  
ATOM   1581  CD  PRO A  98      -1.944  19.089 -22.508  1.00  0.00           C  
ATOM   1582  HD2 PRO A  98      -1.752  20.032 -21.992  1.00  0.00           H  
ATOM   1583  HD3 PRO A  98      -2.833  18.605 -22.102  1.00  0.00           H  
ATOM   1584  CG  PRO A  98      -2.134  19.360 -24.001  1.00  0.00           C  
ATOM   1585  HG2 PRO A  98      -1.570  20.248 -24.288  1.00  0.00           H  
ATOM   1586  HG3 PRO A  98      -3.186  19.478 -24.258  1.00  0.00           H  
ATOM   1587  CB  PRO A  98      -1.522  18.127 -24.665  1.00  0.00           C  
ATOM   1588  HB2 PRO A  98      -1.197  18.336 -25.685  1.00  0.00           H  
ATOM   1589  HB3 PRO A  98      -2.250  17.314 -24.659  1.00  0.00           H  
ATOM   1590  CA  PRO A  98      -0.358  17.776 -23.733  1.00  0.00           C  
ATOM   1591  HA  PRO A  98      -0.175  16.702 -23.763  1.00  0.00           H  
ATOM   1592  C   PRO A  98       0.936  18.509 -24.126  1.00  0.00           C  
ATOM   1593  O   PRO A  98       1.305  19.515 -23.525  1.00  0.00           O  
ATOM   1594  N   VAL A  99       1.609  18.049 -25.183  1.00  0.00           N  
ATOM   1595  H   VAL A  99       1.250  17.255 -25.695  1.00  0.00           H  
ATOM   1596  CA  VAL A  99       2.819  18.689 -25.728  1.00  0.00           C  
ATOM   1597  HA  VAL A  99       2.789  19.744 -25.457  1.00  0.00           H  
ATOM   1598  CB  VAL A  99       4.094  18.097 -25.089  1.00  0.00           C  
ATOM   1599  HB  VAL A  99       3.955  18.088 -24.008  1.00  0.00           H  
ATOM   1600  CG1 VAL A  99       4.398  16.663 -25.537  1.00  0.00           C  
ATOM   1601 HG11 VAL A  99       4.538  16.615 -26.618  1.00  0.00           H  
ATOM   1602 HG12 VAL A  99       5.308  16.320 -25.050  1.00  0.00           H  
ATOM   1603 HG13 VAL A  99       3.576  16.007 -25.251  1.00  0.00           H  
ATOM   1604  CG2 VAL A  99       5.331  18.956 -25.372  1.00  0.00           C  
ATOM   1605 HG21 VAL A  99       5.146  19.987 -25.072  1.00  0.00           H  
ATOM   1606 HG22 VAL A  99       6.173  18.577 -24.791  1.00  0.00           H  
ATOM   1607 HG23 VAL A  99       5.598  18.919 -26.428  1.00  0.00           H  
ATOM   1608  C   VAL A  99       2.808  18.632 -27.256  1.00  0.00           C  
ATOM   1609  O   VAL A  99       2.187  17.744 -27.840  1.00  0.00           O  
ATOM   1610  N   LYS A 100       3.448  19.610 -27.905  1.00  0.00           N  
ATOM   1611  H   LYS A 100       4.004  20.251 -27.360  1.00  0.00           H  
ATOM   1612  CA  LYS A 100       3.518  19.753 -29.362  1.00  0.00           C  
ATOM   1613  HA  LYS A 100       2.702  19.193 -29.828  1.00  0.00           H  
ATOM   1614  CB  LYS A 100       3.378  21.230 -29.734  1.00  0.00           C  
ATOM   1615  HB2 LYS A 100       4.055  21.839 -29.134  1.00  0.00           H  
ATOM   1616  HB3 LYS A 100       3.693  21.336 -30.766  1.00  0.00           H  
ATOM   1617  CG  LYS A 100       1.941  21.752 -29.611  1.00  0.00           C  
ATOM   1618  HG2 LYS A 100       1.245  20.998 -29.985  1.00  0.00           H  
ATOM   1619  HG3 LYS A 100       1.714  21.982 -28.570  1.00  0.00           H  
ATOM   1620  CD  LYS A 100       1.833  23.009 -30.478  1.00  0.00           C  
ATOM   1621  HD2 LYS A 100       2.493  23.791 -30.095  1.00  0.00           H  
ATOM   1622  HD3 LYS A 100       2.162  22.742 -31.477  1.00  0.00           H  
ATOM   1623  CE  LYS A 100       0.407  23.531 -30.608  1.00  0.00           C  
ATOM   1624  HE2 LYS A 100      -0.273  22.677 -30.700  1.00  0.00           H  
ATOM   1625  HE3 LYS A 100       0.144  24.089 -29.706  1.00  0.00           H  
ATOM   1626  NZ  LYS A 100       0.320  24.378 -31.821  1.00  0.00           N  
ATOM   1627  HZ1 LYS A 100       0.589  23.822 -32.628  1.00  0.00           H  
ATOM   1628  HZ2 LYS A 100       0.979  25.143 -31.761  1.00  0.00           H  
ATOM   1629  HZ3 LYS A 100      -0.616  24.737 -31.951  1.00  0.00           H  
ATOM   1630  C   LYS A 100       4.816  19.212 -29.961  1.00  0.00           C  
ATOM   1631  O   LYS A 100       5.851  19.212 -29.304  1.00  0.00           O  
ATOM   1632  N   GLU A 101       4.728  18.828 -31.231  1.00  0.00           N  
ATOM   1633  H   GLU A 101       3.838  18.983 -31.702  1.00  0.00           H  
ATOM   1634  CA  GLU A 101       5.809  18.549 -32.186  1.00  0.00           C  
ATOM   1635  HA  GLU A 101       5.327  18.055 -33.031  1.00  0.00           H  
ATOM   1636  CB  GLU A 101       6.386  19.861 -32.767  1.00  0.00           C  
ATOM   1637  HB2 GLU A 101       7.167  20.207 -32.086  1.00  0.00           H  
ATOM   1638  HB3 GLU A 101       6.892  19.593 -33.697  1.00  0.00           H  
ATOM   1639  CG  GLU A 101       5.484  21.096 -33.079  1.00  0.00           C  
ATOM   1640  HG2 GLU A 101       5.579  21.761 -32.217  1.00  0.00           H  
ATOM   1641  HG3 GLU A 101       5.941  21.630 -33.915  1.00  0.00           H  
ATOM   1642  CD  GLU A 101       3.964  20.947 -33.359  1.00  0.00           C  
ATOM   1643  OE1 GLU A 101       3.423  19.818 -33.391  1.00  0.00           O  
ATOM   1644  OE2 GLU A 101       3.293  22.007 -33.424  1.00  0.00           O  
ATOM   1645  C   GLU A 101       6.879  17.532 -31.716  1.00  0.00           C  
ATOM   1646  O   GLU A 101       7.987  17.483 -32.246  1.00  0.00           O  
ATOM   1647  N   ALA A 102       6.550  16.700 -30.723  1.00  0.00           N  
ATOM   1648  H   ALA A 102       5.635  16.800 -30.321  1.00  0.00           H  
ATOM   1649  CA  ALA A 102       7.423  15.668 -30.172  1.00  0.00           C  
ATOM   1650  HA  ALA A 102       8.401  16.109 -29.970  1.00  0.00           H  
ATOM   1651  CB  ALA A 102       6.817  15.212 -28.836  1.00  0.00           C  
ATOM   1652  HB1 ALA A 102       7.433  14.425 -28.402  1.00  0.00           H  
ATOM   1653  HB2 ALA A 102       6.773  16.052 -28.143  1.00  0.00           H  
ATOM   1654  HB3 ALA A 102       5.809  14.827 -28.992  1.00  0.00           H  
ATOM   1655  C   ALA A 102       7.622  14.484 -31.143  1.00  0.00           C  
ATOM   1656  O   ALA A 102       6.661  13.935 -31.688  1.00  0.00           O  
ATOM   1657  N   ASN A 103       8.870  14.047 -31.330  1.00  0.00           N  
ATOM   1658  H   ASN A 103       9.633  14.548 -30.893  1.00  0.00           H  
ATOM   1659  CA  ASN A 103       9.193  12.824 -32.068  1.00  0.00           C  
ATOM   1660  HA  ASN A 103       8.570  12.813 -32.964  1.00  0.00           H  
ATOM   1661  CB  ASN A 103      10.666  12.853 -32.535  1.00  0.00           C  
ATOM   1662  HB2 ASN A 103      10.936  11.886 -32.960  1.00  0.00           H  
ATOM   1663  HB3 ASN A 103      10.756  13.603 -33.322  1.00  0.00           H  
ATOM   1664  CG  ASN A 103      11.670  13.227 -31.454  1.00  0.00           C  
ATOM   1665  OD1 ASN A 103      11.733  14.357 -30.998  1.00  0.00           O  
ATOM   1666  ND2 ASN A 103      12.496  12.308 -31.015  1.00  0.00           N  
ATOM   1667 HD21 ASN A 103      13.088  12.577 -30.248  1.00  0.00           H  
ATOM   1668 HD22 ASN A 103      12.417  11.354 -31.316  1.00  0.00           H  
ATOM   1669  C   ASN A 103       8.824  11.550 -31.276  1.00  0.00           C  
ATOM   1670  O   ASN A 103       8.626  11.578 -30.064  1.00  0.00           O  
ATOM   1671  N   GLN A 104       8.715  10.417 -31.975  1.00  0.00           N  
ATOM   1672  H   GLN A 104       8.898  10.447 -32.964  1.00  0.00           H  
ATOM   1673  CA  GLN A 104       8.401   9.110 -31.383  1.00  0.00           C  
ATOM   1674  HA  GLN A 104       7.693   9.258 -30.563  1.00  0.00           H  
ATOM   1675  CB  GLN A 104       7.725   8.217 -32.442  1.00  0.00           C  
ATOM   1676  HB2 GLN A 104       8.414   8.088 -33.279  1.00  0.00           H  
ATOM   1677  HB3 GLN A 104       7.542   7.231 -32.014  1.00  0.00           H  
ATOM   1678  CG  GLN A 104       6.396   8.776 -32.987  1.00  0.00           C  
ATOM   1679  HG2 GLN A 104       6.552   9.774 -33.398  1.00  0.00           H  
ATOM   1680  HG3 GLN A 104       6.062   8.136 -33.803  1.00  0.00           H  
ATOM   1681  CD  GLN A 104       5.270   8.830 -31.958  1.00  0.00           C  
ATOM   1682  OE1 GLN A 104       5.301   8.189 -30.920  1.00  0.00           O  
ATOM   1683  NE2 GLN A 104       4.212   9.569 -32.209  1.00  0.00           N  
ATOM   1684 HE21 GLN A 104       3.502   9.578 -31.497  1.00  0.00           H  
ATOM   1685 HE22 GLN A 104       4.171  10.160 -33.021  1.00  0.00           H  
ATOM   1686  C   GLN A 104       9.639   8.399 -30.796  1.00  0.00           C  
ATOM   1687  O   GLN A 104      10.745   8.512 -31.327  1.00  0.00           O  
ATOM   1688  N   SER A 105       9.419   7.607 -29.744  1.00  0.00           N  
ATOM   1689  H   SER A 105       8.483   7.614 -29.343  1.00  0.00           H  
ATOM   1690  CA  SER A 105      10.366   6.687 -29.088  1.00  0.00           C  
ATOM   1691  HA  SER A 105      11.236   6.531 -29.726  1.00  0.00           H  
ATOM   1692  CB  SER A 105      10.820   7.338 -27.772  1.00  0.00           C  
ATOM   1693  HB2 SER A 105      11.420   8.219 -28.005  1.00  0.00           H  
ATOM   1694  HB3 SER A 105       9.945   7.656 -27.202  1.00  0.00           H  
ATOM   1695  OG  SER A 105      11.587   6.454 -26.977  1.00  0.00           O  
ATOM   1696  HG  SER A 105      10.994   5.823 -26.538  1.00  0.00           H  
ATOM   1697  C   SER A 105       9.682   5.330 -28.837  1.00  0.00           C  
ATOM   1698  O   SER A 105       8.462   5.259 -28.941  1.00  0.00           O  
ATOM   1699  N   THR A 106      10.396   4.254 -28.475  1.00  0.00           N  
ATOM   1700  H   THR A 106      11.395   4.347 -28.365  1.00  0.00           H  
ATOM   1701  CA  THR A 106       9.742   3.061 -27.877  1.00  0.00           C  
ATOM   1702  HA  THR A 106       8.795   2.897 -28.386  1.00  0.00           H  
ATOM   1703  CB  THR A 106      10.528   1.745 -28.037  1.00  0.00           C  
ATOM   1704  HB  THR A 106       9.851   0.930 -27.777  1.00  0.00           H  
ATOM   1705  CG2 THR A 106      11.015   1.513 -29.464  1.00  0.00           C  
ATOM   1706 HG21 THR A 106      11.780   2.240 -29.732  1.00  0.00           H  
ATOM   1707 HG22 THR A 106      11.429   0.507 -29.543  1.00  0.00           H  
ATOM   1708 HG23 THR A 106      10.174   1.592 -30.153  1.00  0.00           H  
ATOM   1709  OG1 THR A 106      11.645   1.657 -27.179  1.00  0.00           O  
ATOM   1710  HG1 THR A 106      11.936   0.737 -27.251  1.00  0.00           H  
ATOM   1711  C   THR A 106       9.415   3.300 -26.400  1.00  0.00           C  
ATOM   1712  O   THR A 106      10.031   4.167 -25.761  1.00  0.00           O  
ATOM   1713  N   LEU A 107       8.463   2.537 -25.845  1.00  0.00           N  
ATOM   1714  H   LEU A 107       7.955   1.875 -26.422  1.00  0.00           H  
ATOM   1715  CA  LEU A 107       8.121   2.603 -24.421  1.00  0.00           C  
ATOM   1716  HA  LEU A 107       7.838   3.631 -24.191  1.00  0.00           H  
ATOM   1717  CB  LEU A 107       6.900   1.698 -24.148  1.00  0.00           C  
ATOM   1718  HB2 LEU A 107       6.067   2.013 -24.782  1.00  0.00           H  
ATOM   1719  HB3 LEU A 107       7.161   0.680 -24.432  1.00  0.00           H  
ATOM   1720  CG  LEU A 107       6.442   1.695 -22.677  1.00  0.00           C  
ATOM   1721  HG  LEU A 107       7.300   1.531 -22.028  1.00  0.00           H  
ATOM   1722  CD1 LEU A 107       5.767   3.014 -22.286  1.00  0.00           C  
ATOM   1723 HD11 LEU A 107       5.435   2.956 -21.248  1.00  0.00           H  
ATOM   1724 HD12 LEU A 107       6.478   3.834 -22.375  1.00  0.00           H  
ATOM   1725 HD13 LEU A 107       4.910   3.197 -22.935  1.00  0.00           H  
ATOM   1726  CD2 LEU A 107       5.460   0.554 -22.412  1.00  0.00           C  
ATOM   1727 HD21 LEU A 107       4.564   0.700 -23.008  1.00  0.00           H  
ATOM   1728 HD22 LEU A 107       5.914  -0.397 -22.686  1.00  0.00           H  
ATOM   1729 HD23 LEU A 107       5.197   0.524 -21.356  1.00  0.00           H  
ATOM   1730  C   LEU A 107       9.317   2.256 -23.516  1.00  0.00           C  
ATOM   1731  O   LEU A 107       9.569   2.981 -22.560  1.00  0.00           O  
ATOM   1732  N   GLU A 108      10.083   1.201 -23.814  1.00  0.00           N  
ATOM   1733  H   GLU A 108       9.812   0.614 -24.599  1.00  0.00           H  
ATOM   1734  CA  GLU A 108      11.280   0.811 -23.037  1.00  0.00           C  
ATOM   1735  HA  GLU A 108      10.969   0.505 -22.036  1.00  0.00           H  
ATOM   1736  CB  GLU A 108      11.967  -0.379 -23.743  1.00  0.00           C  
ATOM   1737  HB2 GLU A 108      11.253  -1.187 -23.873  1.00  0.00           H  
ATOM   1738  HB3 GLU A 108      12.263  -0.049 -24.743  1.00  0.00           H  
ATOM   1739  CG  GLU A 108      13.219  -0.939 -23.042  1.00  0.00           C  
ATOM   1740  HG2 GLU A 108      13.757  -1.540 -23.777  1.00  0.00           H  
ATOM   1741  HG3 GLU A 108      13.889  -0.124 -22.756  1.00  0.00           H  
ATOM   1742  CD  GLU A 108      12.900  -1.813 -21.818  1.00  0.00           C  
ATOM   1743  OE1 GLU A 108      12.115  -1.380 -20.947  1.00  0.00           O  
ATOM   1744  OE2 GLU A 108      13.477  -2.923 -21.719  1.00  0.00           O  
ATOM   1745  C   GLU A 108      12.284   1.969 -22.884  1.00  0.00           C  
ATOM   1746  O   GLU A 108      12.719   2.317 -21.781  1.00  0.00           O  
ATOM   1747  N   ASN A 109      12.614   2.604 -24.013  1.00  0.00           N  
ATOM   1748  H   ASN A 109      12.180   2.284 -24.870  1.00  0.00           H  
ATOM   1749  CA  ASN A 109      13.547   3.732 -24.082  1.00  0.00           C  
ATOM   1750  HA  ASN A 109      14.487   3.429 -23.617  1.00  0.00           H  
ATOM   1751  CB  ASN A 109      13.790   4.048 -25.574  1.00  0.00           C  
ATOM   1752  HB2 ASN A 109      13.557   3.169 -26.174  1.00  0.00           H  
ATOM   1753  HB3 ASN A 109      13.139   4.853 -25.895  1.00  0.00           H  
ATOM   1754  CG  ASN A 109      15.220   4.446 -25.888  1.00  0.00           C  
ATOM   1755  OD1 ASN A 109      15.868   5.180 -25.167  1.00  0.00           O  
ATOM   1756  ND2 ASN A 109      15.777   3.946 -26.968  1.00  0.00           N  
ATOM   1757 HD21 ASN A 109      16.749   4.160 -27.112  1.00  0.00           H  
ATOM   1758 HD22 ASN A 109      15.256   3.320 -27.554  1.00  0.00           H  
ATOM   1759  C   ASN A 109      13.005   4.943 -23.293  1.00  0.00           C  
ATOM   1760  O   ASN A 109      13.704   5.522 -22.456  1.00  0.00           O  
ATOM   1761  N   PHE A 110      11.720   5.271 -23.486  1.00  0.00           N  
ATOM   1762  H   PHE A 110      11.182   4.727 -24.155  1.00  0.00           H  
ATOM   1763  CA  PHE A 110      11.035   6.326 -22.737  1.00  0.00           C  
ATOM   1764  HA  PHE A 110      11.550   7.270 -22.916  1.00  0.00           H  
ATOM   1765  CB  PHE A 110       9.593   6.444 -23.256  1.00  0.00           C  
ATOM   1766  HB2 PHE A 110       9.622   6.587 -24.338  1.00  0.00           H  
ATOM   1767  HB3 PHE A 110       9.062   5.511 -23.068  1.00  0.00           H  
ATOM   1768  CG  PHE A 110       8.802   7.581 -22.638  1.00  0.00           C  
ATOM   1769  CD1 PHE A 110       8.713   8.814 -23.309  1.00  0.00           C  
ATOM   1770  HD1 PHE A 110       9.185   8.944 -24.273  1.00  0.00           H  
ATOM   1771  CE1 PHE A 110       7.995   9.876 -22.735  1.00  0.00           C  
ATOM   1772  HE1 PHE A 110       7.922  10.817 -23.256  1.00  0.00           H  
ATOM   1773  CZ  PHE A 110       7.364   9.712 -21.492  1.00  0.00           C  
ATOM   1774  HZ  PHE A 110       6.803  10.527 -21.064  1.00  0.00           H  
ATOM   1775  CE2 PHE A 110       7.449   8.482 -20.819  1.00  0.00           C  
ATOM   1776  HE2 PHE A 110       6.959   8.355 -19.864  1.00  0.00           H  
ATOM   1777  CD2 PHE A 110       8.159   7.414 -21.395  1.00  0.00           C  
ATOM   1778  HD2 PHE A 110       8.211   6.464 -20.882  1.00  0.00           H  
ATOM   1779  C   PHE A 110      11.065   6.065 -21.222  1.00  0.00           C  
ATOM   1780  O   PHE A 110      11.306   6.979 -20.430  1.00  0.00           O  
ATOM   1781  N   LEU A 111      10.863   4.811 -20.806  1.00  0.00           N  
ATOM   1782  H   LEU A 111      10.671   4.105 -21.514  1.00  0.00           H  
ATOM   1783  CA  LEU A 111      10.849   4.406 -19.398  1.00  0.00           C  
ATOM   1784  HA  LEU A 111      10.290   5.155 -18.844  1.00  0.00           H  
ATOM   1785  CB  LEU A 111      10.129   3.057 -19.227  1.00  0.00           C  
ATOM   1786  HB2 LEU A 111      10.541   2.348 -19.950  1.00  0.00           H  
ATOM   1787  HB3 LEU A 111      10.346   2.671 -18.230  1.00  0.00           H  
ATOM   1788  CG  LEU A 111       8.598   3.120 -19.389  1.00  0.00           C  
ATOM   1789  HG  LEU A 111       8.331   3.512 -20.369  1.00  0.00           H  
ATOM   1790  CD1 LEU A 111       8.043   1.703 -19.244  1.00  0.00           C  
ATOM   1791 HD11 LEU A 111       8.264   1.310 -18.254  1.00  0.00           H  
ATOM   1792 HD12 LEU A 111       6.968   1.700 -19.409  1.00  0.00           H  
ATOM   1793 HD13 LEU A 111       8.510   1.054 -19.988  1.00  0.00           H  
ATOM   1794  CD2 LEU A 111       7.918   3.978 -18.315  1.00  0.00           C  
ATOM   1795 HD21 LEU A 111       8.222   3.652 -17.320  1.00  0.00           H  
ATOM   1796 HD22 LEU A 111       8.181   5.024 -18.456  1.00  0.00           H  
ATOM   1797 HD23 LEU A 111       6.835   3.893 -18.406  1.00  0.00           H  
ATOM   1798  C   LEU A 111      12.235   4.375 -18.742  1.00  0.00           C  
ATOM   1799  O   LEU A 111      12.318   4.729 -17.567  1.00  0.00           O  
ATOM   1800  N   GLU A 112      13.334   4.026 -19.425  1.00  0.00           N  
ATOM   1801  H   GLU A 112      13.235   3.655 -20.371  1.00  0.00           H  
ATOM   1802  CA  GLU A 112      14.678   4.278 -18.864  1.00  0.00           C  
ATOM   1803  HA  GLU A 112      14.648   3.960 -17.832  1.00  0.00           H  
ATOM   1804  CB  GLU A 112      15.788   3.427 -19.509  1.00  0.00           C  
ATOM   1805  HB2 GLU A 112      15.464   2.383 -19.525  1.00  0.00           H  
ATOM   1806  HB3 GLU A 112      15.944   3.750 -20.540  1.00  0.00           H  
ATOM   1807  CG  GLU A 112      17.126   3.512 -18.732  1.00  0.00           C  
ATOM   1808  HG2 GLU A 112      17.827   2.804 -19.176  1.00  0.00           H  
ATOM   1809  HG3 GLU A 112      17.551   4.508 -18.872  1.00  0.00           H  
ATOM   1810  CD  GLU A 112      16.993   3.209 -17.223  1.00  0.00           C  
ATOM   1811  OE1 GLU A 112      16.332   2.201 -16.879  1.00  0.00           O  
ATOM   1812  OE2 GLU A 112      17.495   3.996 -16.380  1.00  0.00           O  
ATOM   1813  C   GLU A 112      15.028   5.774 -18.819  1.00  0.00           C  
ATOM   1814  O   GLU A 112      15.683   6.221 -17.876  1.00  0.00           O  
ATOM   1815  N   ARG A 113      14.520   6.594 -19.748  1.00  0.00           N  
ATOM   1816  H   ARG A 113      14.021   6.191 -20.539  1.00  0.00           H  
ATOM   1817  CA  ARG A 113      14.675   8.059 -19.664  1.00  0.00           C  
ATOM   1818  HA  ARG A 113      15.731   8.257 -19.479  1.00  0.00           H  
ATOM   1819  CB  ARG A 113      14.294   8.691 -21.016  1.00  0.00           C  
ATOM   1820  HB2 ARG A 113      14.580   8.013 -21.823  1.00  0.00           H  
ATOM   1821  HB3 ARG A 113      13.216   8.856 -21.066  1.00  0.00           H  
ATOM   1822  CG  ARG A 113      15.042  10.015 -21.220  1.00  0.00           C  
ATOM   1823  HG2 ARG A 113      14.685  10.747 -20.493  1.00  0.00           H  
ATOM   1824  HG3 ARG A 113      16.109   9.845 -21.056  1.00  0.00           H  
ATOM   1825  CD  ARG A 113      14.859  10.568 -22.637  1.00  0.00           C  
ATOM   1826  HD2 ARG A 113      15.243   9.843 -23.355  1.00  0.00           H  
ATOM   1827  HD3 ARG A 113      13.795  10.714 -22.827  1.00  0.00           H  
ATOM   1828  NE  ARG A 113      15.587  11.840 -22.784  1.00  0.00           N  
ATOM   1829  HE  ARG A 113      16.226  12.079 -22.048  1.00  0.00           H  
ATOM   1830  CZ  ARG A 113      15.445  12.712 -23.764  1.00  0.00           C  
ATOM   1831  NH1 ARG A 113      14.722  12.495 -24.815  1.00  0.00           N  
ATOM   1832 HH11 ARG A 113      14.209  11.636 -24.981  1.00  0.00           H  
ATOM   1833 HH12 ARG A 113      14.448  13.203 -25.467  1.00  0.00           H  
ATOM   1834  NH2 ARG A 113      16.035  13.870 -23.709  1.00  0.00           N  
ATOM   1835 HH21 ARG A 113      16.610  14.121 -22.927  1.00  0.00           H  
ATOM   1836 HH22 ARG A 113      15.881  14.517 -24.459  1.00  0.00           H  
ATOM   1837  C   ARG A 113      13.910   8.657 -18.471  1.00  0.00           C  
ATOM   1838  O   ARG A 113      14.456   9.496 -17.754  1.00  0.00           O  
ATOM   1839  N   LEU A 114      12.702   8.152 -18.201  1.00  0.00           N  
ATOM   1840  H   LEU A 114      12.309   7.510 -18.884  1.00  0.00           H  
ATOM   1841  CA  LEU A 114      11.910   8.480 -17.006  1.00  0.00           C  
ATOM   1842  HA  LEU A 114      11.848   9.568 -16.932  1.00  0.00           H  
ATOM   1843  CB  LEU A 114      10.484   7.925 -17.174  1.00  0.00           C  
ATOM   1844  HB2 LEU A 114      10.041   8.372 -18.065  1.00  0.00           H  
ATOM   1845  HB3 LEU A 114      10.548   6.849 -17.340  1.00  0.00           H  
ATOM   1846  CG  LEU A 114       9.545   8.162 -15.972  1.00  0.00           C  
ATOM   1847  HG  LEU A 114       9.932   7.643 -15.094  1.00  0.00           H  
ATOM   1848  CD1 LEU A 114       9.344   9.640 -15.623  1.00  0.00           C  
ATOM   1849 HD11 LEU A 114      10.284  10.073 -15.280  1.00  0.00           H  
ATOM   1850 HD12 LEU A 114       8.984  10.189 -16.494  1.00  0.00           H  
ATOM   1851 HD13 LEU A 114       8.616   9.736 -14.816  1.00  0.00           H  
ATOM   1852  CD2 LEU A 114       8.174   7.585 -16.306  1.00  0.00           C  
ATOM   1853 HD21 LEU A 114       7.491   7.752 -15.474  1.00  0.00           H  
ATOM   1854 HD22 LEU A 114       7.778   8.064 -17.201  1.00  0.00           H  
ATOM   1855 HD23 LEU A 114       8.259   6.512 -16.479  1.00  0.00           H  
ATOM   1856  C   LEU A 114      12.572   7.976 -15.712  1.00  0.00           C  
ATOM   1857  O   LEU A 114      12.673   8.735 -14.751  1.00  0.00           O  
ATOM   1858  N   LYS A 115      13.088   6.735 -15.695  1.00  0.00           N  
ATOM   1859  H   LYS A 115      12.918   6.142 -16.504  1.00  0.00           H  
ATOM   1860  CA  LYS A 115      13.915   6.199 -14.595  1.00  0.00           C  
ATOM   1861  HA  LYS A 115      13.347   6.215 -13.667  1.00  0.00           H  
ATOM   1862  CB  LYS A 115      14.383   4.762 -14.887  1.00  0.00           C  
ATOM   1863  HB2 LYS A 115      14.617   4.666 -15.938  1.00  0.00           H  
ATOM   1864  HB3 LYS A 115      15.298   4.560 -14.330  1.00  0.00           H  
ATOM   1865  CG  LYS A 115      13.351   3.713 -14.468  1.00  0.00           C  
ATOM   1866  HG2 LYS A 115      13.273   3.756 -13.381  1.00  0.00           H  
ATOM   1867  HG3 LYS A 115      12.383   3.964 -14.901  1.00  0.00           H  
ATOM   1868  CD  LYS A 115      13.736   2.279 -14.867  1.00  0.00           C  
ATOM   1869  HD2 LYS A 115      14.817   2.161 -14.772  1.00  0.00           H  
ATOM   1870  HD3 LYS A 115      13.257   1.575 -14.184  1.00  0.00           H  
ATOM   1871  CE  LYS A 115      13.274   1.966 -16.298  1.00  0.00           C  
ATOM   1872  HE2 LYS A 115      12.198   1.776 -16.293  1.00  0.00           H  
ATOM   1873  HE3 LYS A 115      13.460   2.844 -16.911  1.00  0.00           H  
ATOM   1874  NZ  LYS A 115      14.004   0.816 -16.878  1.00  0.00           N  
ATOM   1875  HZ1 LYS A 115      13.723   0.646 -17.835  1.00  0.00           H  
ATOM   1876  HZ2 LYS A 115      15.006   1.042 -16.879  1.00  0.00           H  
ATOM   1877  HZ3 LYS A 115      13.834  -0.021 -16.326  1.00  0.00           H  
ATOM   1878  C   LYS A 115      15.132   7.069 -14.338  1.00  0.00           C  
ATOM   1879  O   LYS A 115      15.414   7.372 -13.189  1.00  0.00           O  
ATOM   1880  N   THR A 116      15.836   7.491 -15.381  1.00  0.00           N  
ATOM   1881  H   THR A 116      15.579   7.147 -16.300  1.00  0.00           H  
ATOM   1882  CA  THR A 116      17.038   8.317 -15.254  1.00  0.00           C  
ATOM   1883  HA  THR A 116      17.724   7.825 -14.567  1.00  0.00           H  
ATOM   1884  CB  THR A 116      17.751   8.417 -16.607  1.00  0.00           C  
ATOM   1885  HB  THR A 116      17.064   8.772 -17.377  1.00  0.00           H  
ATOM   1886  CG2 THR A 116      18.979   9.325 -16.569  1.00  0.00           C  
ATOM   1887 HG21 THR A 116      18.676  10.359 -16.406  1.00  0.00           H  
ATOM   1888 HG22 THR A 116      19.651   9.011 -15.769  1.00  0.00           H  
ATOM   1889 HG23 THR A 116      19.505   9.264 -17.522  1.00  0.00           H  
ATOM   1890  OG1 THR A 116      18.204   7.124 -16.943  1.00  0.00           O  
ATOM   1891  HG1 THR A 116      17.443   6.609 -17.269  1.00  0.00           H  
ATOM   1892  C   THR A 116      16.714   9.672 -14.627  1.00  0.00           C  
ATOM   1893  O   THR A 116      17.356  10.047 -13.649  1.00  0.00           O  
ATOM   1894  N   ILE A 117      15.656  10.350 -15.085  1.00  0.00           N  
ATOM   1895  H   ILE A 117      15.151   9.979 -15.885  1.00  0.00           H  
ATOM   1896  CA  ILE A 117      15.180  11.603 -14.476  1.00  0.00           C  
ATOM   1897  HA  ILE A 117      16.014  12.307 -14.440  1.00  0.00           H  
ATOM   1898  CB  ILE A 117      14.069  12.225 -15.355  1.00  0.00           C  
ATOM   1899  HB  ILE A 117      13.342  11.444 -15.588  1.00  0.00           H  
ATOM   1900  CG2 ILE A 117      13.325  13.367 -14.634  1.00  0.00           C  
ATOM   1901 HG21 ILE A 117      12.811  12.993 -13.749  1.00  0.00           H  
ATOM   1902 HG22 ILE A 117      14.031  14.145 -14.337  1.00  0.00           H  
ATOM   1903 HG23 ILE A 117      12.570  13.801 -15.286  1.00  0.00           H  
ATOM   1904  CG1 ILE A 117      14.692  12.743 -16.676  1.00  0.00           C  
ATOM   1905 HG12 ILE A 117      15.259  13.655 -16.479  1.00  0.00           H  
ATOM   1906 HG13 ILE A 117      15.390  12.001 -17.069  1.00  0.00           H  
ATOM   1907  CD1 ILE A 117      13.666  13.014 -17.782  1.00  0.00           C  
ATOM   1908 HD11 ILE A 117      13.001  13.827 -17.498  1.00  0.00           H  
ATOM   1909 HD12 ILE A 117      13.083  12.113 -17.973  1.00  0.00           H  
ATOM   1910 HD13 ILE A 117      14.188  13.296 -18.695  1.00  0.00           H  
ATOM   1911  C   ILE A 117      14.738  11.389 -13.019  1.00  0.00           C  
ATOM   1912  O   ILE A 117      15.093  12.184 -12.149  1.00  0.00           O  
ATOM   1913  N   MET A 118      14.031  10.296 -12.718  1.00  0.00           N  
ATOM   1914  H   MET A 118      13.732   9.683 -13.470  1.00  0.00           H  
ATOM   1915  CA  MET A 118      13.623   9.978 -11.343  1.00  0.00           C  
ATOM   1916  HA  MET A 118      13.195  10.877 -10.901  1.00  0.00           H  
ATOM   1917  CB  MET A 118      12.533   8.896 -11.356  1.00  0.00           C  
ATOM   1918  HB2 MET A 118      12.836   8.077 -12.007  1.00  0.00           H  
ATOM   1919  HB3 MET A 118      12.387   8.505 -10.349  1.00  0.00           H  
ATOM   1920  CG  MET A 118      11.201   9.480 -11.844  1.00  0.00           C  
ATOM   1921  HG2 MET A 118      11.370  10.034 -12.768  1.00  0.00           H  
ATOM   1922  HG3 MET A 118      10.517   8.662 -12.066  1.00  0.00           H  
ATOM   1923  SD  MET A 118      10.407  10.574 -10.632  1.00  0.00           S  
ATOM   1924  CE  MET A 118       9.374  11.571 -11.730  1.00  0.00           C  
ATOM   1925  HE1 MET A 118       8.752  10.915 -12.335  1.00  0.00           H  
ATOM   1926  HE2 MET A 118       8.744  12.235 -11.136  1.00  0.00           H  
ATOM   1927  HE3 MET A 118      10.013  12.166 -12.382  1.00  0.00           H  
ATOM   1928  C   MET A 118      14.797   9.583 -10.432  1.00  0.00           C  
ATOM   1929  O   MET A 118      14.763   9.887  -9.245  1.00  0.00           O  
ATOM   1930  N   ARG A 119      15.848   8.945 -10.956  1.00  0.00           N  
ATOM   1931  H   ARG A 119      15.781   8.683 -11.936  1.00  0.00           H  
ATOM   1932  CA  ARG A 119      17.061   8.536 -10.222  1.00  0.00           C  
ATOM   1933  HA  ARG A 119      16.761   8.041  -9.296  1.00  0.00           H  
ATOM   1934  CB  ARG A 119      17.813   7.541 -11.128  1.00  0.00           C  
ATOM   1935  HB2 ARG A 119      17.108   6.768 -11.432  1.00  0.00           H  
ATOM   1936  HB3 ARG A 119      18.148   8.067 -12.024  1.00  0.00           H  
ATOM   1937  CG  ARG A 119      19.015   6.830 -10.496  1.00  0.00           C  
ATOM   1938  HG2 ARG A 119      19.702   7.571 -10.090  1.00  0.00           H  
ATOM   1939  HG3 ARG A 119      18.672   6.192  -9.680  1.00  0.00           H  
ATOM   1940  CD  ARG A 119      19.769   5.983 -11.539  1.00  0.00           C  
ATOM   1941  HD2 ARG A 119      20.120   6.640 -12.337  1.00  0.00           H  
ATOM   1942  HD3 ARG A 119      20.650   5.555 -11.055  1.00  0.00           H  
ATOM   1943  NE  ARG A 119      18.955   4.874 -12.096  1.00  0.00           N  
ATOM   1944  HE  ARG A 119      18.595   4.216 -11.429  1.00  0.00           H  
ATOM   1945  CZ  ARG A 119      18.636   4.645 -13.364  1.00  0.00           C  
ATOM   1946  NH1 ARG A 119      18.969   5.406 -14.361  1.00  0.00           N  
ATOM   1947 HH11 ARG A 119      19.506   6.241 -14.243  1.00  0.00           H  
ATOM   1948 HH12 ARG A 119      18.619   5.142 -15.289  1.00  0.00           H  
ATOM   1949  NH2 ARG A 119      17.947   3.597 -13.699  1.00  0.00           N  
ATOM   1950 HH21 ARG A 119      17.666   2.899 -13.043  1.00  0.00           H  
ATOM   1951 HH22 ARG A 119      17.710   3.499 -14.696  1.00  0.00           H  
ATOM   1952  C   ARG A 119      17.909   9.748  -9.822  1.00  0.00           C  
ATOM   1953  O   ARG A 119      18.347   9.847  -8.678  1.00  0.00           O  
ATOM   1954  N   GLU A 120      18.073  10.688 -10.752  1.00  0.00           N  
ATOM   1955  H   GLU A 120      17.694  10.493 -11.671  1.00  0.00           H  
ATOM   1956  CA  GLU A 120      18.610  12.037 -10.525  1.00  0.00           C  
ATOM   1957  HA  GLU A 120      19.631  11.987 -10.142  1.00  0.00           H  
ATOM   1958  CB  GLU A 120      18.633  12.727 -11.905  1.00  0.00           C  
ATOM   1959  HB2 GLU A 120      19.449  12.302 -12.490  1.00  0.00           H  
ATOM   1960  HB3 GLU A 120      17.707  12.476 -12.422  1.00  0.00           H  
ATOM   1961  CG  GLU A 120      18.732  14.253 -11.960  1.00  0.00           C  
ATOM   1962  HG2 GLU A 120      18.535  14.553 -12.991  1.00  0.00           H  
ATOM   1963  HG3 GLU A 120      17.946  14.699 -11.348  1.00  0.00           H  
ATOM   1964  CD  GLU A 120      20.087  14.820 -11.541  1.00  0.00           C  
ATOM   1965  OE1 GLU A 120      20.672  15.585 -12.337  1.00  0.00           O  
ATOM   1966  OE2 GLU A 120      20.444  14.761 -10.347  1.00  0.00           O  
ATOM   1967  C   GLU A 120      17.771  12.791  -9.476  1.00  0.00           C  
ATOM   1968  O   GLU A 120      18.303  13.262  -8.471  1.00  0.00           O  
ATOM   1969  N   LYS A 121      16.440  12.829  -9.637  1.00  0.00           N  
ATOM   1970  H   LYS A 121      16.042  12.455 -10.495  1.00  0.00           H  
ATOM   1971  CA  LYS A 121      15.550  13.488  -8.672  1.00  0.00           C  
ATOM   1972  HA  LYS A 121      15.904  14.513  -8.569  1.00  0.00           H  
ATOM   1973  CB  LYS A 121      14.110  13.499  -9.214  1.00  0.00           C  
ATOM   1974  HB2 LYS A 121      14.112  13.927 -10.219  1.00  0.00           H  
ATOM   1975  HB3 LYS A 121      13.748  12.474  -9.286  1.00  0.00           H  
ATOM   1976  CG  LYS A 121      13.125  14.302  -8.348  1.00  0.00           C  
ATOM   1977  HG2 LYS A 121      12.140  14.241  -8.811  1.00  0.00           H  
ATOM   1978  HG3 LYS A 121      13.057  13.856  -7.358  1.00  0.00           H  
ATOM   1979  CD  LYS A 121      13.519  15.778  -8.201  1.00  0.00           C  
ATOM   1980  HD2 LYS A 121      14.452  15.865  -7.642  1.00  0.00           H  
ATOM   1981  HD3 LYS A 121      13.653  16.210  -9.196  1.00  0.00           H  
ATOM   1982  CE  LYS A 121      12.424  16.546  -7.460  1.00  0.00           C  
ATOM   1983  HE2 LYS A 121      11.481  16.393  -7.995  1.00  0.00           H  
ATOM   1984  HE3 LYS A 121      12.320  16.156  -6.443  1.00  0.00           H  
ATOM   1985  NZ  LYS A 121      12.723  17.992  -7.444  1.00  0.00           N  
ATOM   1986  HZ1 LYS A 121      11.856  18.522  -7.394  1.00  0.00           H  
ATOM   1987  HZ2 LYS A 121      13.404  18.270  -6.758  1.00  0.00           H  
ATOM   1988  HZ3 LYS A 121      13.026  18.273  -8.382  1.00  0.00           H  
ATOM   1989  C   LYS A 121      15.637  12.865  -7.276  1.00  0.00           C  
ATOM   1990  O   LYS A 121      15.696  13.603  -6.298  1.00  0.00           O  
ATOM   1991  N   TYR A 122      15.665  11.536  -7.171  1.00  0.00           N  
ATOM   1992  H   TYR A 122      15.544  10.992  -8.017  1.00  0.00           H  
ATOM   1993  CA  TYR A 122      15.790  10.813  -5.902  1.00  0.00           C  
ATOM   1994  HA  TYR A 122      15.019  11.170  -5.221  1.00  0.00           H  
ATOM   1995  CB  TYR A 122      15.558   9.314  -6.137  1.00  0.00           C  
ATOM   1996  HB2 TYR A 122      14.551   9.166  -6.531  1.00  0.00           H  
ATOM   1997  HB3 TYR A 122      16.269   8.947  -6.877  1.00  0.00           H  
ATOM   1998  CG  TYR A 122      15.702   8.514  -4.859  1.00  0.00           C  
ATOM   1999  CD1 TYR A 122      14.732   8.656  -3.850  1.00  0.00           C  
ATOM   2000  HD1 TYR A 122      13.861   9.271  -4.020  1.00  0.00           H  
ATOM   2001  CE1 TYR A 122      14.930   8.060  -2.595  1.00  0.00           C  
ATOM   2002  HE1 TYR A 122      14.221   8.214  -1.801  1.00  0.00           H  
ATOM   2003  CZ  TYR A 122      16.094   7.313  -2.344  1.00  0.00           C  
ATOM   2004  OH  TYR A 122      16.273   6.773  -1.111  1.00  0.00           O  
ATOM   2005  HH  TYR A 122      17.208   6.689  -0.901  1.00  0.00           H  
ATOM   2006  CE2 TYR A 122      17.053   7.137  -3.365  1.00  0.00           C  
ATOM   2007  HE2 TYR A 122      17.951   6.574  -3.167  1.00  0.00           H  
ATOM   2008  CD2 TYR A 122      16.857   7.742  -4.622  1.00  0.00           C  
ATOM   2009  HD2 TYR A 122      17.617   7.655  -5.387  1.00  0.00           H  
ATOM   2010  C   TYR A 122      17.133  11.072  -5.204  1.00  0.00           C  
ATOM   2011  O   TYR A 122      17.161  11.308  -3.998  1.00  0.00           O  
ATOM   2012  N   SER A 123      18.233  11.129  -5.962  1.00  0.00           N  
ATOM   2013  H   SER A 123      18.155  10.895  -6.947  1.00  0.00           H  
ATOM   2014  CA  SER A 123      19.533  11.597  -5.454  1.00  0.00           C  
ATOM   2015  HA  SER A 123      19.882  10.915  -4.679  1.00  0.00           H  
ATOM   2016  CB  SER A 123      20.553  11.584  -6.599  1.00  0.00           C  
ATOM   2017  HB2 SER A 123      20.666  10.565  -6.973  1.00  0.00           H  
ATOM   2018  HB3 SER A 123      20.200  12.215  -7.411  1.00  0.00           H  
ATOM   2019  OG  SER A 123      21.805  12.067  -6.172  1.00  0.00           O  
ATOM   2020  HG  SER A 123      22.311  12.323  -6.948  1.00  0.00           H  
ATOM   2021  C   SER A 123      19.413  12.994  -4.821  1.00  0.00           C  
ATOM   2022  O   SER A 123      19.722  13.185  -3.646  1.00  0.00           O  
ATOM   2023  N   LYS A 124      18.818  13.948  -5.550  1.00  0.00           N  
ATOM   2024  H   LYS A 124      18.558  13.712  -6.505  1.00  0.00           H  
ATOM   2025  CA  LYS A 124      18.564  15.327  -5.091  1.00  0.00           C  
ATOM   2026  HA  LYS A 124      19.475  15.688  -4.612  1.00  0.00           H  
ATOM   2027  CB  LYS A 124      18.279  16.211  -6.322  1.00  0.00           C  
ATOM   2028  HB2 LYS A 124      17.546  15.718  -6.962  1.00  0.00           H  
ATOM   2029  HB3 LYS A 124      17.870  17.171  -6.004  1.00  0.00           H  
ATOM   2030  CG  LYS A 124      19.573  16.480  -7.104  1.00  0.00           C  
ATOM   2031  HG2 LYS A 124      20.245  17.065  -6.473  1.00  0.00           H  
ATOM   2032  HG3 LYS A 124      20.060  15.534  -7.347  1.00  0.00           H  
ATOM   2033  CD  LYS A 124      19.322  17.239  -8.412  1.00  0.00           C  
ATOM   2034  HD2 LYS A 124      18.767  16.586  -9.087  1.00  0.00           H  
ATOM   2035  HD3 LYS A 124      18.738  18.142  -8.219  1.00  0.00           H  
ATOM   2036  CE  LYS A 124      20.680  17.619  -9.021  1.00  0.00           C  
ATOM   2037  HE2 LYS A 124      20.970  18.606  -8.650  1.00  0.00           H  
ATOM   2038  HE3 LYS A 124      21.421  16.891  -8.678  1.00  0.00           H  
ATOM   2039  NZ  LYS A 124      20.663  17.591 -10.501  1.00  0.00           N  
ATOM   2040  HZ1 LYS A 124      19.883  18.083 -10.905  1.00  0.00           H  
ATOM   2041  HZ2 LYS A 124      21.528  17.912 -10.908  1.00  0.00           H  
ATOM   2042  HZ3 LYS A 124      20.603  16.612 -10.815  1.00  0.00           H  
ATOM   2043  C   LYS A 124      17.478  15.482  -4.005  1.00  0.00           C  
ATOM   2044  O   LYS A 124      17.196  16.618  -3.628  1.00  0.00           O  
ATOM   2045  N   CYS A 125      16.885  14.396  -3.493  1.00  0.00           N  
ATOM   2046  H   CYS A 125      17.162  13.496  -3.861  1.00  0.00           H  
ATOM   2047  CA  CYS A 125      15.834  14.427  -2.458  1.00  0.00           C  
ATOM   2048  HA  CYS A 125      15.817  15.419  -2.002  1.00  0.00           H  
ATOM   2049  CB  CYS A 125      14.462  14.180  -3.118  1.00  0.00           C  
ATOM   2050  HB2 CYS A 125      14.458  13.187  -3.571  1.00  0.00           H  
ATOM   2051  HB3 CYS A 125      13.688  14.208  -2.350  1.00  0.00           H  
ATOM   2052  SG  CYS A 125      14.061  15.418  -4.386  1.00  0.00           S  
ATOM   2053  HG  CYS A 125      14.947  14.930  -5.271  1.00  0.00           H  
ATOM   2054  C   CYS A 125      16.037  13.434  -1.289  1.00  0.00           C  
ATOM   2055  O   CYS A 125      15.145  13.346  -0.440  1.00  0.00           O  
ATOM   2056  N   SER A 126      17.137  12.666  -1.265  1.00  0.00           N  
ATOM   2057  H   SER A 126      17.861  12.865  -1.943  1.00  0.00           H  
ATOM   2058  CA  SER A 126      17.351  11.498  -0.380  1.00  0.00           C  
ATOM   2059  HA  SER A 126      16.611  10.741  -0.621  1.00  0.00           H  
ATOM   2060  CB  SER A 126      18.711  10.872  -0.663  1.00  0.00           C  
ATOM   2061  HB2 SER A 126      19.473  11.649  -0.766  1.00  0.00           H  
ATOM   2062  HB3 SER A 126      18.990  10.205   0.157  1.00  0.00           H  
ATOM   2063  OG  SER A 126      18.577  10.124  -1.858  1.00  0.00           O  
ATOM   2064  HG  SER A 126      18.161  10.688  -2.532  1.00  0.00           H  
ATOM   2065  C   SER A 126      17.174  11.779   1.114  1.00  0.00           C  
ATOM   2066  O   SER A 126      17.806  12.716   1.633  1.00  0.00           O  
ATOM   2067  OXT SER A 126      16.325  11.076   1.709  1.00  0.00           O  
TER    2068      SER   126                                                      
ATOM   2068  N   MET B 127     -39.494  -0.433   9.060  1.00  0.00           N  
ATOM   2069  H1  MET B 127     -39.203  -0.966   9.867  1.00  0.00           H  
ATOM   2070  H2  MET B 127     -38.873  -0.630   8.285  1.00  0.00           H  
ATOM   2071  H3  MET B 127     -40.424  -0.713   8.783  1.00  0.00           H  
ATOM   2072  CA  MET B 127     -39.463   1.019   9.357  1.00  0.00           C  
ATOM   2073  HA  MET B 127     -40.146   1.232  10.180  1.00  0.00           H  
ATOM   2074  CB  MET B 127     -38.039   1.431   9.777  1.00  0.00           C  
ATOM   2075  HB2 MET B 127     -37.586   0.630  10.364  1.00  0.00           H  
ATOM   2076  HB3 MET B 127     -37.424   1.592   8.890  1.00  0.00           H  
ATOM   2077  CG  MET B 127     -38.044   2.694  10.636  1.00  0.00           C  
ATOM   2078  HG2 MET B 127     -37.011   2.993  10.809  1.00  0.00           H  
ATOM   2079  HG3 MET B 127     -38.539   3.502  10.105  1.00  0.00           H  
ATOM   2080  SD  MET B 127     -38.865   2.466  12.231  1.00  0.00           S  
ATOM   2081  CE  MET B 127     -37.445   1.919  13.221  1.00  0.00           C  
ATOM   2082  HE1 MET B 127     -37.047   0.986  12.822  1.00  0.00           H  
ATOM   2083  HE2 MET B 127     -36.666   2.684  13.195  1.00  0.00           H  
ATOM   2084  HE3 MET B 127     -37.758   1.766  14.254  1.00  0.00           H  
ATOM   2085  C   MET B 127     -39.922   1.801   8.125  1.00  0.00           C  
ATOM   2086  O   MET B 127     -39.894   1.227   7.043  1.00  0.00           O  
ATOM   2087  N   HIE B 128     -40.310   3.077   8.240  1.00  0.00           N  
ATOM   2088  H   HIE B 128     -40.349   3.498   9.158  1.00  0.00           H  
ATOM   2089  CA  HIE B 128     -40.230   4.011   7.099  1.00  0.00           C  
ATOM   2090  HA  HIE B 128     -40.591   3.515   6.197  1.00  0.00           H  
ATOM   2091  CB  HIE B 128     -41.120   5.238   7.364  1.00  0.00           C  
ATOM   2092  HB2 HIE B 128     -40.737   5.782   8.229  1.00  0.00           H  
ATOM   2093  HB3 HIE B 128     -42.126   4.893   7.605  1.00  0.00           H  
ATOM   2094  CG  HIE B 128     -41.219   6.199   6.201  1.00  0.00           C  
ATOM   2095  ND1 HIE B 128     -40.195   7.039   5.761  1.00  0.00           N  
ATOM   2096  CE1 HIE B 128     -40.705   7.753   4.746  1.00  0.00           C  
ATOM   2097  HE1 HIE B 128     -40.166   8.518   4.201  1.00  0.00           H  
ATOM   2098  NE2 HIE B 128     -41.980   7.392   4.518  1.00  0.00           N  
ATOM   2099  HE2 HIE B 128     -42.597   7.814   3.837  1.00  0.00           H  
ATOM   2100  CD2 HIE B 128     -42.322   6.412   5.426  1.00  0.00           C  
ATOM   2101  HD2 HIE B 128     -43.285   5.929   5.530  1.00  0.00           H  
ATOM   2102  C   HIE B 128     -38.756   4.396   6.863  1.00  0.00           C  
ATOM   2103  O   HIE B 128     -37.979   4.404   7.815  1.00  0.00           O  
ATOM   2104  N   HIE B 129     -38.346   4.692   5.625  1.00  0.00           N  
ATOM   2105  H   HIE B 129     -39.035   4.782   4.893  1.00  0.00           H  
ATOM   2106  CA  HIE B 129     -36.928   4.933   5.296  1.00  0.00           C  
ATOM   2107  HA  HIE B 129     -36.342   4.092   5.675  1.00  0.00           H  
ATOM   2108  CB  HIE B 129     -36.753   4.975   3.772  1.00  0.00           C  
ATOM   2109  HB2 HIE B 129     -37.124   4.044   3.342  1.00  0.00           H  
ATOM   2110  HB3 HIE B 129     -35.684   5.031   3.566  1.00  0.00           H  
ATOM   2111  CG  HIE B 129     -37.422   6.139   3.079  1.00  0.00           C  
ATOM   2112  ND1 HIE B 129     -36.930   7.442   3.061  1.00  0.00           N  
ATOM   2113  CE1 HIE B 129     -37.777   8.155   2.307  1.00  0.00           C  
ATOM   2114  HE1 HIE B 129     -37.657   9.208   2.080  1.00  0.00           H  
ATOM   2115  NE2 HIE B 129     -38.773   7.372   1.853  1.00  0.00           N  
ATOM   2116  HE2 HIE B 129     -39.514   7.673   1.233  1.00  0.00           H  
ATOM   2117  CD2 HIE B 129     -38.564   6.094   2.331  1.00  0.00           C  
ATOM   2118  HD2 HIE B 129     -39.167   5.217   2.137  1.00  0.00           H  
ATOM   2119  C   HIE B 129     -36.335   6.188   5.959  1.00  0.00           C  
ATOM   2120  O   HIE B 129     -35.157   6.202   6.301  1.00  0.00           O  
ATOM   2121  N   HIE B 130     -37.156   7.212   6.212  1.00  0.00           N  
ATOM   2122  H   HIE B 130     -38.111   7.136   5.883  1.00  0.00           H  
ATOM   2123  CA  HIE B 130     -36.782   8.420   6.961  1.00  0.00           C  
ATOM   2124  HA  HIE B 130     -35.822   8.783   6.601  1.00  0.00           H  
ATOM   2125  CB  HIE B 130     -37.866   9.470   6.682  1.00  0.00           C  
ATOM   2126  HB2 HIE B 130     -38.832   9.064   6.986  1.00  0.00           H  
ATOM   2127  HB3 HIE B 130     -37.898   9.651   5.608  1.00  0.00           H  
ATOM   2128  CG  HIE B 130     -37.689  10.801   7.364  1.00  0.00           C  
ATOM   2129  ND1 HIE B 130     -36.625  11.682   7.166  1.00  0.00           N  
ATOM   2130  CE1 HIE B 130     -36.961  12.808   7.815  1.00  0.00           C  
ATOM   2131  HE1 HIE B 130     -36.360  13.707   7.834  1.00  0.00           H  
ATOM   2132  NE2 HIE B 130     -38.165  12.679   8.399  1.00  0.00           N  
ATOM   2133  HE2 HIE B 130     -38.654  13.411   8.895  1.00  0.00           H  
ATOM   2134  CD2 HIE B 130     -38.642  11.419   8.120  1.00  0.00           C  
ATOM   2135  HD2 HIE B 130     -39.607  11.007   8.380  1.00  0.00           H  
ATOM   2136  C   HIE B 130     -36.616   8.137   8.461  1.00  0.00           C  
ATOM   2137  O   HIE B 130     -35.698   8.648   9.108  1.00  0.00           O  
ATOM   2138  N   HIE B 131     -37.463   7.236   8.974  1.00  0.00           N  
ATOM   2139  H   HIE B 131     -38.144   6.855   8.335  1.00  0.00           H  
ATOM   2140  CA  HIE B 131     -37.411   6.607  10.300  1.00  0.00           C  
ATOM   2141  HA  HIE B 131     -38.235   5.895  10.333  1.00  0.00           H  
ATOM   2142  CB  HIE B 131     -37.729   7.626  11.400  1.00  0.00           C  
ATOM   2143  HB2 HIE B 131     -36.882   8.294  11.527  1.00  0.00           H  
ATOM   2144  HB3 HIE B 131     -37.854   7.100  12.343  1.00  0.00           H  
ATOM   2145  CG  HIE B 131     -38.974   8.438  11.146  1.00  0.00           C  
ATOM   2146  ND1 HIE B 131     -40.246   7.909  10.913  1.00  0.00           N  
ATOM   2147  CE1 HIE B 131     -41.071   8.962  10.840  1.00  0.00           C  
ATOM   2148  HE1 HIE B 131     -42.142   8.891  10.708  1.00  0.00           H  
ATOM   2149  NE2 HIE B 131     -40.389  10.109  10.999  1.00  0.00           N  
ATOM   2150  HE2 HIE B 131     -40.804  11.028  11.046  1.00  0.00           H  
ATOM   2151  CD2 HIE B 131     -39.059   9.801  11.191  1.00  0.00           C  
ATOM   2152  HD2 HIE B 131     -38.241  10.485  11.377  1.00  0.00           H  
ATOM   2153  C   HIE B 131     -36.170   5.745  10.595  1.00  0.00           C  
ATOM   2154  O   HIE B 131     -36.085   5.173  11.677  1.00  0.00           O  
ATOM   2155  N   HIE B 132     -35.246   5.562   9.642  1.00  0.00           N  
ATOM   2156  H   HIE B 132     -35.351   6.042   8.761  1.00  0.00           H  
ATOM   2157  CA  HIE B 132     -34.106   4.650   9.801  1.00  0.00           C  
ATOM   2158  HA  HIE B 132     -34.501   3.717  10.207  1.00  0.00           H  
ATOM   2159  CB  HIE B 132     -33.467   4.337   8.434  1.00  0.00           C  
ATOM   2160  HB2 HIE B 132     -32.866   5.188   8.106  1.00  0.00           H  
ATOM   2161  HB3 HIE B 132     -34.255   4.159   7.702  1.00  0.00           H  
ATOM   2162  CG  HIE B 132     -32.605   3.101   8.483  1.00  0.00           C  
ATOM   2163  ND1 HIE B 132     -31.210   3.054   8.429  1.00  0.00           N  
ATOM   2164  CE1 HIE B 132     -30.878   1.771   8.663  1.00  0.00           C  
ATOM   2165  HE1 HIE B 132     -29.867   1.387   8.688  1.00  0.00           H  
ATOM   2166  NE2 HIE B 132     -31.981   1.036   8.874  1.00  0.00           N  
ATOM   2167  HE2 HIE B 132     -32.020   0.035   9.090  1.00  0.00           H  
ATOM   2168  CD2 HIE B 132     -33.075   1.851   8.757  1.00  0.00           C  
ATOM   2169  HD2 HIE B 132     -34.102   1.554   8.896  1.00  0.00           H  
ATOM   2170  C   HIE B 132     -33.065   5.142  10.818  1.00  0.00           C  
ATOM   2171  O   HIE B 132     -32.983   6.337  11.126  1.00  0.00           O  
ATOM   2172  N   HIE B 133     -32.251   4.214  11.317  1.00  0.00           N  
ATOM   2173  H   HIE B 133     -32.362   3.256  11.003  1.00  0.00           H  
ATOM   2174  CA  HIE B 133     -31.154   4.466  12.248  1.00  0.00           C  
ATOM   2175  HA  HIE B 133     -31.579   4.838  13.181  1.00  0.00           H  
ATOM   2176  CB  HIE B 133     -30.443   3.144  12.552  1.00  0.00           C  
ATOM   2177  HB2 HIE B 133     -29.620   3.338  13.238  1.00  0.00           H  
ATOM   2178  HB3 HIE B 133     -30.024   2.741  11.630  1.00  0.00           H  
ATOM   2179  CG  HIE B 133     -31.338   2.096  13.162  1.00  0.00           C  
ATOM   2180  ND1 HIE B 133     -32.417   1.475  12.530  1.00  0.00           N  
ATOM   2181  CE1 HIE B 133     -32.846   0.533  13.379  1.00  0.00           C  
ATOM   2182  HE1 HIE B 133     -33.623  -0.186  13.155  1.00  0.00           H  
ATOM   2183  NE2 HIE B 133     -32.107   0.539  14.500  1.00  0.00           N  
ATOM   2184  HE2 HIE B 133     -32.125  -0.212  15.189  1.00  0.00           H  
ATOM   2185  CD2 HIE B 133     -31.147   1.519  14.382  1.00  0.00           C  
ATOM   2186  HD2 HIE B 133     -30.350   1.754  15.071  1.00  0.00           H  
ATOM   2187  C   HIE B 133     -30.166   5.515  11.726  1.00  0.00           C  
ATOM   2188  O   HIE B 133     -29.884   5.632  10.535  1.00  0.00           O  
ATOM   2189  N   LYS B 134     -29.636   6.308  12.654  1.00  0.00           N  
ATOM   2190  H   LYS B 134     -29.851   6.091  13.621  1.00  0.00           H  
ATOM   2191  CA  LYS B 134     -28.686   7.393  12.397  1.00  0.00           C  
ATOM   2192  HA  LYS B 134     -28.571   7.518  11.321  1.00  0.00           H  
ATOM   2193  CB  LYS B 134     -29.229   8.711  12.986  1.00  0.00           C  
ATOM   2194  HB2 LYS B 134     -29.252   8.615  14.073  1.00  0.00           H  
ATOM   2195  HB3 LYS B 134     -28.540   9.522  12.741  1.00  0.00           H  
ATOM   2196  CG  LYS B 134     -30.651   9.106  12.511  1.00  0.00           C  
ATOM   2197  HG2 LYS B 134     -31.361   8.327  12.793  1.00  0.00           H  
ATOM   2198  HG3 LYS B 134     -30.938  10.012  13.045  1.00  0.00           H  
ATOM   2199  CD  LYS B 134     -30.779   9.378  10.998  1.00  0.00           C  
ATOM   2200  HD2 LYS B 134     -30.108  10.203  10.742  1.00  0.00           H  
ATOM   2201  HD3 LYS B 134     -30.464   8.499  10.434  1.00  0.00           H  
ATOM   2202  CE  LYS B 134     -32.217   9.778  10.596  1.00  0.00           C  
ATOM   2203  HE2 LYS B 134     -32.791   9.963  11.510  1.00  0.00           H  
ATOM   2204  HE3 LYS B 134     -32.174  10.716  10.036  1.00  0.00           H  
ATOM   2205  NZ  LYS B 134     -32.900   8.750   9.766  1.00  0.00           N  
ATOM   2206  HZ1 LYS B 134     -32.879   7.850  10.242  1.00  0.00           H  
ATOM   2207  HZ2 LYS B 134     -33.882   8.966   9.611  1.00  0.00           H  
ATOM   2208  HZ3 LYS B 134     -32.474   8.646   8.851  1.00  0.00           H  
ATOM   2209  C   LYS B 134     -27.306   7.001  12.936  1.00  0.00           C  
ATOM   2210  O   LYS B 134     -27.189   6.105  13.777  1.00  0.00           O  
ATOM   2211  N   VAL B 135     -26.258   7.655  12.443  1.00  0.00           N  
ATOM   2212  H   VAL B 135     -26.415   8.404  11.786  1.00  0.00           H  
ATOM   2213  CA  VAL B 135     -24.894   7.451  12.951  1.00  0.00           C  
ATOM   2214  HA  VAL B 135     -24.697   6.379  12.998  1.00  0.00           H  
ATOM   2215  CB  VAL B 135     -23.852   8.070  11.997  1.00  0.00           C  
ATOM   2216  HB  VAL B 135     -24.100   9.118  11.827  1.00  0.00           H  
ATOM   2217  CG1 VAL B 135     -22.427   7.985  12.546  1.00  0.00           C  
ATOM   2218 HG11 VAL B 135     -21.732   8.381  11.808  1.00  0.00           H  
ATOM   2219 HG12 VAL B 135     -22.329   8.590  13.449  1.00  0.00           H  
ATOM   2220 HG13 VAL B 135     -22.168   6.948  12.763  1.00  0.00           H  
ATOM   2221  CG2 VAL B 135     -23.865   7.335  10.647  1.00  0.00           C  
ATOM   2222 HG21 VAL B 135     -23.582   6.290  10.784  1.00  0.00           H  
ATOM   2223 HG22 VAL B 135     -24.855   7.378  10.200  1.00  0.00           H  
ATOM   2224 HG23 VAL B 135     -23.158   7.810   9.968  1.00  0.00           H  
ATOM   2225  C   VAL B 135     -24.785   8.006  14.375  1.00  0.00           C  
ATOM   2226  O   VAL B 135     -25.219   9.121  14.648  1.00  0.00           O  
ATOM   2227  N   LEU B 136     -24.228   7.205  15.283  1.00  0.00           N  
ATOM   2228  H   LEU B 136     -23.921   6.294  14.964  1.00  0.00           H  
ATOM   2229  CA  LEU B 136     -23.900   7.573  16.667  1.00  0.00           C  
ATOM   2230  HA  LEU B 136     -24.429   8.490  16.935  1.00  0.00           H  
ATOM   2231  CB  LEU B 136     -24.392   6.430  17.575  1.00  0.00           C  
ATOM   2232  HB2 LEU B 136     -25.467   6.354  17.449  1.00  0.00           H  
ATOM   2233  HB3 LEU B 136     -23.940   5.499  17.230  1.00  0.00           H  
ATOM   2234  CG  LEU B 136     -24.091   6.571  19.081  1.00  0.00           C  
ATOM   2235  HG  LEU B 136     -23.014   6.624  19.238  1.00  0.00           H  
ATOM   2236  CD1 LEU B 136     -24.759   7.804  19.695  1.00  0.00           C  
ATOM   2237 HD11 LEU B 136     -24.551   7.842  20.764  1.00  0.00           H  
ATOM   2238 HD12 LEU B 136     -24.349   8.708  19.243  1.00  0.00           H  
ATOM   2239 HD13 LEU B 136     -25.836   7.778  19.535  1.00  0.00           H  
ATOM   2240  CD2 LEU B 136     -24.600   5.341  19.837  1.00  0.00           C  
ATOM   2241 HD21 LEU B 136     -24.194   4.436  19.386  1.00  0.00           H  
ATOM   2242 HD22 LEU B 136     -24.276   5.396  20.875  1.00  0.00           H  
ATOM   2243 HD23 LEU B 136     -25.687   5.297  19.807  1.00  0.00           H  
ATOM   2244  C   LEU B 136     -22.397   7.847  16.859  1.00  0.00           C  
ATOM   2245  O   LEU B 136     -22.012   8.521  17.808  1.00  0.00           O  
ATOM   2246  N   GLN B 137     -21.555   7.296  15.981  1.00  0.00           N  
ATOM   2247  H   GLN B 137     -21.942   6.734  15.236  1.00  0.00           H  
ATOM   2248  CA  GLN B 137     -20.100   7.470  15.977  1.00  0.00           C  
ATOM   2249  HA  GLN B 137     -19.861   8.505  16.239  1.00  0.00           H  
ATOM   2250  CB  GLN B 137     -19.494   6.522  17.027  1.00  0.00           C  
ATOM   2251  HB2 GLN B 137     -20.079   6.586  17.945  1.00  0.00           H  
ATOM   2252  HB3 GLN B 137     -19.550   5.504  16.655  1.00  0.00           H  
ATOM   2253  CG  GLN B 137     -18.034   6.814  17.380  1.00  0.00           C  
ATOM   2254  HG2 GLN B 137     -17.412   6.679  16.496  1.00  0.00           H  
ATOM   2255  HG3 GLN B 137     -17.950   7.852  17.702  1.00  0.00           H  
ATOM   2256  CD  GLN B 137     -17.507   5.911  18.500  1.00  0.00           C  
ATOM   2257  OE1 GLN B 137     -18.158   5.002  19.012  1.00  0.00           O  
ATOM   2258  NE2 GLN B 137     -16.289   6.141  18.943  1.00  0.00           N  
ATOM   2259 HE21 GLN B 137     -15.944   5.552  19.675  1.00  0.00           H  
ATOM   2260 HE22 GLN B 137     -15.741   6.879  18.535  1.00  0.00           H  
ATOM   2261  C   GLN B 137     -19.582   7.173  14.561  1.00  0.00           C  
ATOM   2262  O   GLN B 137     -19.948   6.147  13.983  1.00  0.00           O  
ATOM   2263  N   GLU B 138     -18.808   8.090  13.986  1.00  0.00           N  
ATOM   2264  H   GLU B 138     -18.590   8.937  14.517  1.00  0.00           H  
ATOM   2265  CA  GLU B 138     -18.530   8.172  12.545  1.00  0.00           C  
ATOM   2266  HA  GLU B 138     -19.496   8.171  12.051  1.00  0.00           H  
ATOM   2267  CB  GLU B 138     -17.836   9.506  12.204  1.00  0.00           C  
ATOM   2268  HB2 GLU B 138     -16.959   9.652  12.838  1.00  0.00           H  
ATOM   2269  HB3 GLU B 138     -17.476   9.446  11.175  1.00  0.00           H  
ATOM   2270  CG  GLU B 138     -18.759  10.734  12.267  1.00  0.00           C  
ATOM   2271  HG2 GLU B 138     -18.370  11.466  11.555  1.00  0.00           H  
ATOM   2272  HG3 GLU B 138     -19.759  10.454  11.928  1.00  0.00           H  
ATOM   2273  CD  GLU B 138     -18.841  11.406  13.644  1.00  0.00           C  
ATOM   2274  OE1 GLU B 138     -18.566  10.731  14.663  1.00  0.00           O  
ATOM   2275  OE2 GLU B 138     -19.200  12.602  13.653  1.00  0.00           O  
ATOM   2276  C   GLU B 138     -17.691   7.023  11.942  1.00  0.00           C  
ATOM   2277  O   GLU B 138     -16.895   6.402  12.650  1.00  0.00           O  
ATOM   2278  N   PRO B 139     -17.799   6.798  10.613  1.00  0.00           N  
ATOM   2279  CD  PRO B 139     -18.918   7.207   9.774  1.00  0.00           C  
ATOM   2280  HD2 PRO B 139     -18.756   8.226   9.433  1.00  0.00           H  
ATOM   2281  HD3 PRO B 139     -19.875   7.127  10.292  1.00  0.00           H  
ATOM   2282  CG  PRO B 139     -18.913   6.251   8.587  1.00  0.00           C  
ATOM   2283  HG2 PRO B 139     -19.368   6.693   7.702  1.00  0.00           H  
ATOM   2284  HG3 PRO B 139     -19.420   5.325   8.855  1.00  0.00           H  
ATOM   2285  CB  PRO B 139     -17.428   5.980   8.396  1.00  0.00           C  
ATOM   2286  HB2 PRO B 139     -16.998   6.785   7.802  1.00  0.00           H  
ATOM   2287  HB3 PRO B 139     -17.270   5.023   7.906  1.00  0.00           H  
ATOM   2288  CA  PRO B 139     -16.869   5.984   9.827  1.00  0.00           C  
ATOM   2289  HA  PRO B 139     -16.902   4.964  10.198  1.00  0.00           H  
ATOM   2290  C   PRO B 139     -15.406   6.452   9.894  1.00  0.00           C  
ATOM   2291  O   PRO B 139     -14.963   7.325   9.143  1.00  0.00           O  
ATOM   2292  N   THR B 140     -14.630   5.804  10.764  1.00  0.00           N  
ATOM   2293  H   THR B 140     -15.089   5.112  11.354  1.00  0.00           H  
ATOM   2294  CA  THR B 140     -13.163   5.759  10.656  1.00  0.00           C  
ATOM   2295  HA  THR B 140     -12.828   6.700  10.223  1.00  0.00           H  
ATOM   2296  CB  THR B 140     -12.507   5.639  12.036  1.00  0.00           C  
ATOM   2297  HB  THR B 140     -12.954   6.370  12.710  1.00  0.00           H  
ATOM   2298  CG2 THR B 140     -12.595   4.254  12.677  1.00  0.00           C  
ATOM   2299 HG21 THR B 140     -12.034   3.525  12.092  1.00  0.00           H  
ATOM   2300 HG22 THR B 140     -12.177   4.295  13.682  1.00  0.00           H  
ATOM   2301 HG23 THR B 140     -13.636   3.939  12.742  1.00  0.00           H  
ATOM   2302  OG1 THR B 140     -11.140   5.942  11.883  1.00  0.00           O  
ATOM   2303  HG1 THR B 140     -11.059   6.898  11.893  1.00  0.00           H  
ATOM   2304  C   THR B 140     -12.723   4.639   9.701  1.00  0.00           C  
ATOM   2305  O   THR B 140     -13.530   3.780   9.343  1.00  0.00           O  
ATOM   2306  N   CYS B 141     -11.469   4.632   9.239  1.00  0.00           N  
ATOM   2307  H   CYS B 141     -10.799   5.275   9.642  1.00  0.00           H  
ATOM   2308  CA  CYS B 141     -10.979   3.652   8.263  1.00  0.00           C  
ATOM   2309  HA  CYS B 141     -11.422   2.690   8.499  1.00  0.00           H  
ATOM   2310  CB  CYS B 141     -11.476   4.093   6.874  1.00  0.00           C  
ATOM   2311  HB2 CYS B 141     -12.559   4.224   6.906  1.00  0.00           H  
ATOM   2312  HB3 CYS B 141     -11.019   5.046   6.603  1.00  0.00           H  
ATOM   2313  SG  CYS B 141     -11.097   2.854   5.611  1.00  0.00           S  
ATOM   2314  HG  CYS B 141      -9.829   3.244   5.414  1.00  0.00           H  
ATOM   2315  C   CYS B 141      -9.453   3.470   8.343  1.00  0.00           C  
ATOM   2316  O   CYS B 141      -8.741   4.431   8.625  1.00  0.00           O  
ATOM   2317  N   VAL B 142      -8.935   2.259   8.102  1.00  0.00           N  
ATOM   2318  H   VAL B 142      -9.583   1.492   7.936  1.00  0.00           H  
ATOM   2319  CA  VAL B 142      -7.509   1.917   8.274  1.00  0.00           C  
ATOM   2320  HA  VAL B 142      -6.917   2.810   8.072  1.00  0.00           H  
ATOM   2321  CB  VAL B 142      -7.244   1.531   9.749  1.00  0.00           C  
ATOM   2322  HB  VAL B 142      -7.463   2.404  10.364  1.00  0.00           H  
ATOM   2323  CG1 VAL B 142      -8.126   0.381  10.261  1.00  0.00           C  
ATOM   2324 HG11 VAL B 142      -7.905   0.180  11.308  1.00  0.00           H  
ATOM   2325 HG12 VAL B 142      -9.179   0.655  10.190  1.00  0.00           H  
ATOM   2326 HG13 VAL B 142      -7.954  -0.522   9.675  1.00  0.00           H  
ATOM   2327  CG2 VAL B 142      -5.784   1.155  10.010  1.00  0.00           C  
ATOM   2328 HG21 VAL B 142      -5.137   1.991   9.756  1.00  0.00           H  
ATOM   2329 HG22 VAL B 142      -5.651   0.932  11.068  1.00  0.00           H  
ATOM   2330 HG23 VAL B 142      -5.502   0.282   9.421  1.00  0.00           H  
ATOM   2331  C   VAL B 142      -7.062   0.843   7.269  1.00  0.00           C  
ATOM   2332  O   VAL B 142      -7.747  -0.160   7.087  1.00  0.00           O  
ATOM   2333  N   SER B 143      -5.947   1.064   6.567  1.00  0.00           N  
ATOM   2334  H   SER B 143      -5.399   1.887   6.800  1.00  0.00           H  
ATOM   2335  CA  SER B 143      -5.458   0.222   5.463  1.00  0.00           C  
ATOM   2336  HA  SER B 143      -6.306  -0.249   4.981  1.00  0.00           H  
ATOM   2337  CB  SER B 143      -4.754   1.104   4.427  1.00  0.00           C  
ATOM   2338  HB2 SER B 143      -5.386   1.961   4.193  1.00  0.00           H  
ATOM   2339  HB3 SER B 143      -3.811   1.468   4.839  1.00  0.00           H  
ATOM   2340  OG  SER B 143      -4.505   0.377   3.239  1.00  0.00           O  
ATOM   2341  HG  SER B 143      -5.362   0.205   2.827  1.00  0.00           H  
ATOM   2342  C   SER B 143      -4.505  -0.892   5.899  1.00  0.00           C  
ATOM   2343  O   SER B 143      -3.634  -0.653   6.734  1.00  0.00           O  
ATOM   2344  N   ASP B 144      -4.575  -2.072   5.266  1.00  0.00           N  
ATOM   2345  H   ASP B 144      -5.340  -2.257   4.619  1.00  0.00           H  
ATOM   2346  CA  ASP B 144      -3.481  -3.059   5.323  1.00  0.00           C  
ATOM   2347  HA  ASP B 144      -3.026  -3.000   6.314  1.00  0.00           H  
ATOM   2348  CB  ASP B 144      -4.021  -4.496   5.164  1.00  0.00           C  
ATOM   2349  HB2 ASP B 144      -3.271  -5.179   5.568  1.00  0.00           H  
ATOM   2350  HB3 ASP B 144      -4.918  -4.612   5.773  1.00  0.00           H  
ATOM   2351  CG  ASP B 144      -4.339  -4.931   3.725  1.00  0.00           C  
ATOM   2352  OD1 ASP B 144      -4.393  -4.092   2.802  1.00  0.00           O  
ATOM   2353  OD2 ASP B 144      -4.482  -6.155   3.501  1.00  0.00           O  
ATOM   2354  C   ASP B 144      -2.350  -2.789   4.298  1.00  0.00           C  
ATOM   2355  O   ASP B 144      -1.333  -3.484   4.328  1.00  0.00           O  
ATOM   2356  N   TYR B 145      -2.524  -1.821   3.389  1.00  0.00           N  
ATOM   2357  H   TYR B 145      -3.382  -1.286   3.444  1.00  0.00           H  
ATOM   2358  CA  TYR B 145      -1.623  -1.490   2.274  1.00  0.00           C  
ATOM   2359  HA  TYR B 145      -2.202  -0.822   1.641  1.00  0.00           H  
ATOM   2360  CB  TYR B 145      -0.426  -0.666   2.779  1.00  0.00           C  
ATOM   2361  HB2 TYR B 145      -0.681  -0.224   3.742  1.00  0.00           H  
ATOM   2362  HB3 TYR B 145       0.424  -1.326   2.949  1.00  0.00           H  
ATOM   2363  CG  TYR B 145      -0.038   0.477   1.855  1.00  0.00           C  
ATOM   2364  CD1 TYR B 145      -0.893   1.593   1.747  1.00  0.00           C  
ATOM   2365  HD1 TYR B 145      -1.825   1.618   2.298  1.00  0.00           H  
ATOM   2366  CE1 TYR B 145      -0.538   2.679   0.926  1.00  0.00           C  
ATOM   2367  HE1 TYR B 145      -1.201   3.522   0.820  1.00  0.00           H  
ATOM   2368  CZ  TYR B 145       0.702   2.680   0.252  1.00  0.00           C  
ATOM   2369  OH  TYR B 145       1.091   3.767  -0.462  1.00  0.00           O  
ATOM   2370  HH  TYR B 145       2.008   3.682  -0.802  1.00  0.00           H  
ATOM   2371  CE2 TYR B 145       1.544   1.552   0.337  1.00  0.00           C  
ATOM   2372  HE2 TYR B 145       2.477   1.552  -0.207  1.00  0.00           H  
ATOM   2373  CD2 TYR B 145       1.163   0.443   1.119  1.00  0.00           C  
ATOM   2374  HD2 TYR B 145       1.795  -0.429   1.168  1.00  0.00           H  
ATOM   2375  C   TYR B 145      -1.262  -2.681   1.354  1.00  0.00           C  
ATOM   2376  O   TYR B 145      -0.130  -2.807   0.875  1.00  0.00           O  
ATOM   2377  N   MET B 146      -2.218  -3.588   1.131  1.00  0.00           N  
ATOM   2378  H   MET B 146      -3.093  -3.482   1.641  1.00  0.00           H  
ATOM   2379  CA  MET B 146      -2.041  -4.794   0.318  1.00  0.00           C  
ATOM   2380  HA  MET B 146      -1.359  -4.573  -0.504  1.00  0.00           H  
ATOM   2381  CB  MET B 146      -1.387  -5.865   1.210  1.00  0.00           C  
ATOM   2382  HB2 MET B 146      -0.350  -5.575   1.347  1.00  0.00           H  
ATOM   2383  HB3 MET B 146      -1.871  -5.886   2.187  1.00  0.00           H  
ATOM   2384  CG  MET B 146      -1.386  -7.287   0.650  1.00  0.00           C  
ATOM   2385  HG2 MET B 146      -2.412  -7.656   0.630  1.00  0.00           H  
ATOM   2386  HG3 MET B 146      -1.008  -7.266  -0.373  1.00  0.00           H  
ATOM   2387  SD  MET B 146      -0.374  -8.435   1.622  1.00  0.00           S  
ATOM   2388  CE  MET B 146      -0.720  -9.970   0.726  1.00  0.00           C  
ATOM   2389  HE1 MET B 146      -0.158 -10.787   1.176  1.00  0.00           H  
ATOM   2390  HE2 MET B 146      -1.786 -10.191   0.777  1.00  0.00           H  
ATOM   2391  HE3 MET B 146      -0.424  -9.861  -0.318  1.00  0.00           H  
ATOM   2392  C   MET B 146      -3.332  -5.299  -0.345  1.00  0.00           C  
ATOM   2393  O   MET B 146      -3.245  -5.890  -1.417  1.00  0.00           O  
ATOM   2394  N   SER B 147      -4.508  -5.136   0.267  1.00  0.00           N  
ATOM   2395  H   SER B 147      -4.523  -4.623   1.142  1.00  0.00           H  
ATOM   2396  CA  SER B 147      -5.773  -5.681  -0.251  1.00  0.00           C  
ATOM   2397  HA  SER B 147      -5.815  -5.514  -1.327  1.00  0.00           H  
ATOM   2398  CB  SER B 147      -5.794  -7.196  -0.005  1.00  0.00           C  
ATOM   2399  HB2 SER B 147      -6.699  -7.616  -0.448  1.00  0.00           H  
ATOM   2400  HB3 SER B 147      -4.931  -7.659  -0.486  1.00  0.00           H  
ATOM   2401  OG  SER B 147      -5.773  -7.504   1.380  1.00  0.00           O  
ATOM   2402  HG  SER B 147      -5.187  -6.876   1.843  1.00  0.00           H  
ATOM   2403  C   SER B 147      -7.045  -5.069   0.349  1.00  0.00           C  
ATOM   2404  O   SER B 147      -8.061  -5.014  -0.346  1.00  0.00           O  
ATOM   2405  N   ILE B 148      -7.032  -4.664   1.627  1.00  0.00           N  
ATOM   2406  H   ILE B 148      -6.148  -4.660   2.129  1.00  0.00           H  
ATOM   2407  CA  ILE B 148      -8.236  -4.299   2.389  1.00  0.00           C  
ATOM   2408  HA  ILE B 148      -9.017  -4.002   1.690  1.00  0.00           H  
ATOM   2409  CB  ILE B 148      -8.778  -5.495   3.224  1.00  0.00           C  
ATOM   2410  HB  ILE B 148      -7.952  -5.896   3.816  1.00  0.00           H  
ATOM   2411  CG2 ILE B 148      -9.891  -5.043   4.198  1.00  0.00           C  
ATOM   2412 HG21 ILE B 148      -9.508  -4.313   4.908  1.00  0.00           H  
ATOM   2413 HG22 ILE B 148     -10.721  -4.605   3.641  1.00  0.00           H  
ATOM   2414 HG23 ILE B 148     -10.249  -5.881   4.792  1.00  0.00           H  
ATOM   2415  CG1 ILE B 148      -9.317  -6.619   2.310  1.00  0.00           C  
ATOM   2416 HG12 ILE B 148     -10.178  -6.238   1.761  1.00  0.00           H  
ATOM   2417 HG13 ILE B 148      -8.550  -6.896   1.589  1.00  0.00           H  
ATOM   2418  CD1 ILE B 148      -9.723  -7.910   3.033  1.00  0.00           C  
ATOM   2419 HD11 ILE B 148     -10.596  -7.740   3.659  1.00  0.00           H  
ATOM   2420 HD12 ILE B 148      -9.974  -8.668   2.292  1.00  0.00           H  
ATOM   2421 HD13 ILE B 148      -8.896  -8.270   3.645  1.00  0.00           H  
ATOM   2422  C   ILE B 148      -7.952  -3.110   3.306  1.00  0.00           C  
ATOM   2423  O   ILE B 148      -7.087  -3.172   4.183  1.00  0.00           O  
ATOM   2424  N   SER B 149      -8.784  -2.075   3.198  1.00  0.00           N  
ATOM   2425  H   SER B 149      -9.499  -2.115   2.476  1.00  0.00           H  
ATOM   2426  CA  SER B 149      -8.947  -1.072   4.250  1.00  0.00           C  
ATOM   2427  HA  SER B 149      -8.130  -1.174   4.955  1.00  0.00           H  
ATOM   2428  CB  SER B 149      -8.884   0.348   3.695  1.00  0.00           C  
ATOM   2429  HB2 SER B 149      -9.722   0.526   3.020  1.00  0.00           H  
ATOM   2430  HB3 SER B 149      -8.944   1.050   4.525  1.00  0.00           H  
ATOM   2431  OG  SER B 149      -7.663   0.544   3.003  1.00  0.00           O  
ATOM   2432  HG  SER B 149      -7.815   0.248   2.096  1.00  0.00           H  
ATOM   2433  C   SER B 149     -10.236  -1.321   5.025  1.00  0.00           C  
ATOM   2434  O   SER B 149     -11.323  -1.294   4.455  1.00  0.00           O  
ATOM   2435  N   BCN B 150     -10.126  -1.600   6.320  1.00  0.00           N  
ATOM   2436  H27 BCN B 150      -9.218  -1.459   6.753  1.00  0.00           H  
ATOM   2437  C2  BCN B 150     -11.280  -1.806   7.164  1.00  0.00           C  
ATOM   2438  H   BCN B 150     -12.054  -2.266   6.550  1.00  0.00           H  
ATOM   2439  C4  BCN B 150     -11.026  -2.808   8.292  1.00  0.00           C  
ATOM   2440  H1  BCN B 150     -10.262  -2.414   8.976  1.00  0.00           H  
ATOM   2441  H2  BCN B 150     -11.948  -2.922   8.878  1.00  0.00           H  
ATOM   2442  C5  BCN B 150     -10.587  -4.193   7.753  1.00  0.00           C  
ATOM   2443  H3  BCN B 150     -11.287  -4.523   6.974  1.00  0.00           H  
ATOM   2444  H4  BCN B 150      -9.600  -4.099   7.282  1.00  0.00           H  
ATOM   2445  C6  BCN B 150     -10.513  -5.263   8.865  1.00  0.00           C  
ATOM   2446  H8  BCN B 150     -11.512  -5.434   9.288  1.00  0.00           H  
ATOM   2447  H9  BCN B 150      -9.887  -4.879   9.680  1.00  0.00           H  
ATOM   2448  C7  BCN B 150      -9.910  -6.597   8.371  1.00  0.00           C  
ATOM   2449  H5  BCN B 150      -9.707  -7.235   9.241  1.00  0.00           H  
ATOM   2450  H6  BCN B 150      -8.950  -6.403   7.872  1.00  0.00           H  
ATOM   2451  N2  BCN B 150     -10.789  -7.333   7.458  1.00  0.00           N  
ATOM   2452  H7  BCN B 150     -11.735  -7.011   7.273  1.00  0.00           H  
ATOM   2453  C8  BCN B 150     -10.412  -8.498   6.847  1.00  0.00           C  
ATOM   2454  O1  BCN B 150      -9.310  -9.004   6.951  1.00  0.00           O  
ATOM   2455  O2  BCN B 150     -11.445  -9.006   6.131  1.00  0.00           O  
ATOM   2456  C9  BCN B 150     -11.225 -10.282   5.498  1.00  0.00           C  
ATOM   2457  H21 BCN B 150     -11.042 -11.046   6.265  1.00  0.00           H  
ATOM   2458  H22 BCN B 150     -10.339 -10.230   4.850  1.00  0.00           H  
ATOM   2459  C10 BCN B 150     -12.438 -10.683   4.656  1.00  0.00           C  
ATOM   2460  H23 BCN B 150     -12.347 -11.694   4.266  1.00  0.00           H  
ATOM   2461  C11 BCN B 150     -13.110  -9.672   3.751  1.00  0.00           C  
ATOM   2462  H12 BCN B 150     -12.786  -8.639   3.842  1.00  0.00           H  
ATOM   2463  C12 BCN B 150     -13.384 -10.032   2.267  1.00  0.00           C  
ATOM   2464  H13 BCN B 150     -13.591 -11.108   2.180  1.00  0.00           H  
ATOM   2465  H14 BCN B 150     -12.475  -9.853   1.680  1.00  0.00           H  
ATOM   2466  C13 BCN B 150     -14.561  -9.232   1.625  1.00  0.00           C  
ATOM   2467  H19 BCN B 150     -14.342  -8.157   1.600  1.00  0.00           H  
ATOM   2468  H20 BCN B 150     -14.768  -9.579   0.605  1.00  0.00           H  
ATOM   2469  C14 BCN B 150     -15.697  -9.495   2.498  1.00  0.00           C  
ATOM   2470  C15 BCN B 150     -16.263  -9.908   3.452  1.00  0.00           C  
ATOM   2471  C16 BCN B 150     -16.413 -10.579   4.737  1.00  0.00           C  
ATOM   2472  H17 BCN B 150     -17.197 -11.344   4.681  1.00  0.00           H  
ATOM   2473  H18 BCN B 150     -16.679  -9.856   5.517  1.00  0.00           H  
ATOM   2474  C17 BCN B 150     -15.016 -11.219   5.013  1.00  0.00           C  
ATOM   2475  H15 BCN B 150     -15.044 -11.714   5.992  1.00  0.00           H  
ATOM   2476  H16 BCN B 150     -14.832 -12.015   4.279  1.00  0.00           H  
ATOM   2477  C18 BCN B 150     -13.838 -10.211   4.991  1.00  0.00           C  
ATOM   2478  H11 BCN B 150     -13.925  -9.500   5.810  1.00  0.00           H  
ATOM   2479  C3  BCN B 150     -11.823  -0.484   7.666  1.00  0.00           C  
ATOM   2480  O3  BCN B 150     -11.125   0.305   8.286  1.00  0.00           O  
ATOM   2481  N   CYS B 151     -13.094  -0.228   7.364  1.00  0.00           N  
ATOM   2482  H   CYS B 151     -13.597  -0.914   6.811  1.00  0.00           H  
ATOM   2483  CA  CYS B 151     -13.870   0.907   7.855  1.00  0.00           C  
ATOM   2484  HA  CYS B 151     -13.196   1.650   8.265  1.00  0.00           H  
ATOM   2485  CB  CYS B 151     -14.592   1.524   6.649  1.00  0.00           C  
ATOM   2486  HB2 CYS B 151     -13.850   1.875   5.931  1.00  0.00           H  
ATOM   2487  HB3 CYS B 151     -15.209   0.763   6.171  1.00  0.00           H  
ATOM   2488  SG  CYS B 151     -15.648   2.908   7.153  1.00  0.00           S  
ATOM   2489  HG  CYS B 151     -14.731   3.562   7.895  1.00  0.00           H  
ATOM   2490  C   CYS B 151     -14.818   0.467   8.984  1.00  0.00           C  
ATOM   2491  O   CYS B 151     -15.430  -0.594   8.873  1.00  0.00           O  
ATOM   2492  N   GLU B 152     -14.958   1.262  10.048  1.00  0.00           N  
ATOM   2493  H   GLU B 152     -14.478   2.155  10.051  1.00  0.00           H  
ATOM   2494  CA  GLU B 152     -15.823   0.968  11.203  1.00  0.00           C  
ATOM   2495  HA  GLU B 152     -16.563   0.232  10.896  1.00  0.00           H  
ATOM   2496  CB  GLU B 152     -15.011   0.331  12.350  1.00  0.00           C  
ATOM   2497  HB2 GLU B 152     -14.700  -0.663  12.036  1.00  0.00           H  
ATOM   2498  HB3 GLU B 152     -14.115   0.920  12.543  1.00  0.00           H  
ATOM   2499  CG  GLU B 152     -15.832   0.226  13.648  1.00  0.00           C  
ATOM   2500  HG2 GLU B 152     -15.834   1.198  14.145  1.00  0.00           H  
ATOM   2501  HG3 GLU B 152     -16.865  -0.017  13.384  1.00  0.00           H  
ATOM   2502  CD  GLU B 152     -15.356  -0.834  14.646  1.00  0.00           C  
ATOM   2503  OE1 GLU B 152     -14.149  -1.156  14.700  1.00  0.00           O  
ATOM   2504  OE2 GLU B 152     -16.250  -1.330  15.373  1.00  0.00           O  
ATOM   2505  C   GLU B 152     -16.596   2.213  11.673  1.00  0.00           C  
ATOM   2506  O   GLU B 152     -16.036   3.307  11.743  1.00  0.00           O  
ATOM   2507  N   TRP B 153     -17.878   2.031  12.013  1.00  0.00           N  
ATOM   2508  H   TRP B 153     -18.243   1.082  11.974  1.00  0.00           H  
ATOM   2509  CA  TRP B 153     -18.769   3.053  12.579  1.00  0.00           C  
ATOM   2510  HA  TRP B 153     -18.160   3.761  13.145  1.00  0.00           H  
ATOM   2511  CB  TRP B 153     -19.481   3.835  11.466  1.00  0.00           C  
ATOM   2512  HB2 TRP B 153     -19.948   4.721  11.890  1.00  0.00           H  
ATOM   2513  HB3 TRP B 153     -18.725   4.184  10.777  1.00  0.00           H  
ATOM   2514  CG  TRP B 153     -20.507   3.112  10.654  1.00  0.00           C  
ATOM   2515  CD1 TRP B 153     -21.839   3.088  10.883  1.00  0.00           C  
ATOM   2516  HD1 TRP B 153     -22.337   3.581  11.711  1.00  0.00           H  
ATOM   2517  NE1 TRP B 153     -22.466   2.355   9.893  1.00  0.00           N  
ATOM   2518  HE1 TRP B 153     -23.462   2.181   9.888  1.00  0.00           H  
ATOM   2519  CE2 TRP B 153     -21.563   1.895   8.955  1.00  0.00           C  
ATOM   2520  CZ2 TRP B 153     -21.693   1.168   7.763  1.00  0.00           C  
ATOM   2521  HZ2 TRP B 153     -22.667   0.866   7.414  1.00  0.00           H  
ATOM   2522  CH2 TRP B 153     -20.537   0.852   7.027  1.00  0.00           C  
ATOM   2523  HH2 TRP B 153     -20.616   0.307   6.096  1.00  0.00           H  
ATOM   2524  CZ3 TRP B 153     -19.272   1.224   7.517  1.00  0.00           C  
ATOM   2525  HZ3 TRP B 153     -18.376   0.961   6.973  1.00  0.00           H  
ATOM   2526  CE3 TRP B 153     -19.153   1.961   8.706  1.00  0.00           C  
ATOM   2527  HE3 TRP B 153     -18.177   2.262   9.060  1.00  0.00           H  
ATOM   2528  CD2 TRP B 153     -20.295   2.325   9.448  1.00  0.00           C  
ATOM   2529  C   TRP B 153     -19.806   2.445  13.533  1.00  0.00           C  
ATOM   2530  O   TRP B 153     -19.910   1.225  13.690  1.00  0.00           O  
ATOM   2531  N   LYS B 154     -20.620   3.304  14.156  1.00  0.00           N  
ATOM   2532  H   LYS B 154     -20.476   4.297  13.975  1.00  0.00           H  
ATOM   2533  CA  LYS B 154     -21.633   2.918  15.147  1.00  0.00           C  
ATOM   2534  HA  LYS B 154     -21.782   1.840  15.084  1.00  0.00           H  
ATOM   2535  CB  LYS B 154     -21.094   3.265  16.538  1.00  0.00           C  
ATOM   2536  HB2 LYS B 154     -20.003   3.259  16.491  1.00  0.00           H  
ATOM   2537  HB3 LYS B 154     -21.424   4.268  16.817  1.00  0.00           H  
ATOM   2538  CG  LYS B 154     -21.509   2.275  17.628  1.00  0.00           C  
ATOM   2539  HG2 LYS B 154     -22.583   2.333  17.810  1.00  0.00           H  
ATOM   2540  HG3 LYS B 154     -21.243   1.264  17.315  1.00  0.00           H  
ATOM   2541  CD  LYS B 154     -20.729   2.634  18.898  1.00  0.00           C  
ATOM   2542  HD2 LYS B 154     -19.676   2.770  18.640  1.00  0.00           H  
ATOM   2543  HD3 LYS B 154     -21.109   3.571  19.309  1.00  0.00           H  
ATOM   2544  CE  LYS B 154     -20.828   1.520  19.934  1.00  0.00           C  
ATOM   2545  HE2 LYS B 154     -21.854   1.468  20.310  1.00  0.00           H  
ATOM   2546  HE3 LYS B 154     -20.591   0.571  19.441  1.00  0.00           H  
ATOM   2547  NZ  LYS B 154     -19.864   1.772  21.030  1.00  0.00           N  
ATOM   2548  HZ1 LYS B 154     -18.929   1.849  20.644  1.00  0.00           H  
ATOM   2549  HZ2 LYS B 154     -20.076   2.651  21.484  1.00  0.00           H  
ATOM   2550  HZ3 LYS B 154     -19.880   1.022  21.708  1.00  0.00           H  
ATOM   2551  C   LYS B 154     -22.975   3.583  14.872  1.00  0.00           C  
ATOM   2552  O   LYS B 154     -23.030   4.764  14.532  1.00  0.00           O  
ATOM   2553  N   MET B 155     -24.057   2.828  15.044  1.00  0.00           N  
ATOM   2554  H   MET B 155     -23.923   1.885  15.397  1.00  0.00           H  
ATOM   2555  CA  MET B 155     -25.438   3.287  14.856  1.00  0.00           C  
ATOM   2556  HA  MET B 155     -25.435   4.193  14.250  1.00  0.00           H  
ATOM   2557  CB  MET B 155     -26.244   2.220  14.095  1.00  0.00           C  
ATOM   2558  HB2 MET B 155     -26.289   1.313  14.698  1.00  0.00           H  
ATOM   2559  HB3 MET B 155     -27.263   2.578  13.944  1.00  0.00           H  
ATOM   2560  CG  MET B 155     -25.623   1.872  12.732  1.00  0.00           C  
ATOM   2561  HG2 MET B 155     -24.649   1.414  12.904  1.00  0.00           H  
ATOM   2562  HG3 MET B 155     -26.246   1.121  12.248  1.00  0.00           H  
ATOM   2563  SD  MET B 155     -25.389   3.252  11.571  1.00  0.00           S  
ATOM   2564  CE  MET B 155     -27.112   3.711  11.241  1.00  0.00           C  
ATOM   2565  HE1 MET B 155     -27.600   4.004  12.168  1.00  0.00           H  
ATOM   2566  HE2 MET B 155     -27.146   4.553  10.553  1.00  0.00           H  
ATOM   2567  HE3 MET B 155     -27.646   2.870  10.798  1.00  0.00           H  
ATOM   2568  C   MET B 155     -26.095   3.639  16.198  1.00  0.00           C  
ATOM   2569  O   MET B 155     -25.697   3.130  17.247  1.00  0.00           O  
ATOM   2570  N   ASN B 156     -27.123   4.493  16.171  1.00  0.00           N  
ATOM   2571  H   ASN B 156     -27.368   4.916  15.279  1.00  0.00           H  
ATOM   2572  CA  ASN B 156     -27.861   4.952  17.363  1.00  0.00           C  
ATOM   2573  HA  ASN B 156     -27.128   5.085  18.155  1.00  0.00           H  
ATOM   2574  CB  ASN B 156     -28.483   6.338  17.088  1.00  0.00           C  
ATOM   2575  HB2 ASN B 156     -28.746   6.783  18.047  1.00  0.00           H  
ATOM   2576  HB3 ASN B 156     -27.750   6.989  16.611  1.00  0.00           H  
ATOM   2577  CG  ASN B 156     -29.737   6.301  16.231  1.00  0.00           C  
ATOM   2578  OD1 ASN B 156     -29.929   5.448  15.382  1.00  0.00           O  
ATOM   2579  ND2 ASN B 156     -30.646   7.235  16.413  1.00  0.00           N  
ATOM   2580 HD21 ASN B 156     -31.511   7.116  15.918  1.00  0.00           H  
ATOM   2581 HD22 ASN B 156     -30.550   7.900  17.158  1.00  0.00           H  
ATOM   2582  C   ASN B 156     -28.872   3.938  17.948  1.00  0.00           C  
ATOM   2583  O   ASN B 156     -29.668   4.293  18.815  1.00  0.00           O  
ATOM   2584  N   GLY B 157     -28.837   2.689  17.482  1.00  0.00           N  
ATOM   2585  H   GLY B 157     -28.148   2.476  16.774  1.00  0.00           H  
ATOM   2586  CA  GLY B 157     -29.654   1.568  17.939  1.00  0.00           C  
ATOM   2587  HA2 GLY B 157     -29.466   1.397  19.000  1.00  0.00           H  
ATOM   2588  HA3 GLY B 157     -30.709   1.807  17.804  1.00  0.00           H  
ATOM   2589  C   GLY B 157     -29.326   0.287  17.154  1.00  0.00           C  
ATOM   2590  O   GLY B 157     -28.550   0.346  16.195  1.00  0.00           O  
ATOM   2591  N   PRO B 158     -29.889  -0.872  17.535  1.00  0.00           N  
ATOM   2592  CD  PRO B 158     -30.739  -1.077  18.699  1.00  0.00           C  
ATOM   2593  HD2 PRO B 158     -31.588  -0.391  18.700  1.00  0.00           H  
ATOM   2594  HD3 PRO B 158     -30.146  -0.949  19.606  1.00  0.00           H  
ATOM   2595  CG  PRO B 158     -31.232  -2.523  18.612  1.00  0.00           C  
ATOM   2596  HG2 PRO B 158     -32.175  -2.559  18.065  1.00  0.00           H  
ATOM   2597  HG3 PRO B 158     -31.351  -2.969  19.600  1.00  0.00           H  
ATOM   2598  CB  PRO B 158     -30.140  -3.223  17.803  1.00  0.00           C  
ATOM   2599  HB2 PRO B 158     -30.516  -4.105  17.285  1.00  0.00           H  
ATOM   2600  HB3 PRO B 158     -29.325  -3.499  18.472  1.00  0.00           H  
ATOM   2601  CA  PRO B 158     -29.662  -2.134  16.835  1.00  0.00           C  
ATOM   2602  HA  PRO B 158     -28.598  -2.252  16.654  1.00  0.00           H  
ATOM   2603  C   PRO B 158     -30.383  -2.188  15.479  1.00  0.00           C  
ATOM   2604  O   PRO B 158     -31.599  -2.020  15.406  1.00  0.00           O  
ATOM   2605  N   THR B 159     -29.619  -2.435  14.411  1.00  0.00           N  
ATOM   2606  H   THR B 159     -28.640  -2.619  14.580  1.00  0.00           H  
ATOM   2607  CA  THR B 159     -30.046  -2.549  13.000  1.00  0.00           C  
ATOM   2608  HA  THR B 159     -31.110  -2.782  12.970  1.00  0.00           H  
ATOM   2609  CB  THR B 159     -29.830  -1.242  12.202  1.00  0.00           C  
ATOM   2610  HB  THR B 159     -30.503  -0.484  12.582  1.00  0.00           H  
ATOM   2611  CG2 THR B 159     -28.399  -0.705  12.288  1.00  0.00           C  
ATOM   2612 HG21 THR B 159     -27.707  -1.405  11.818  1.00  0.00           H  
ATOM   2613 HG22 THR B 159     -28.355   0.247  11.761  1.00  0.00           H  
ATOM   2614 HG23 THR B 159     -28.112  -0.543  13.326  1.00  0.00           H  
ATOM   2615  OG1 THR B 159     -30.049  -1.410  10.814  1.00  0.00           O  
ATOM   2616  HG1 THR B 159     -31.002  -1.448  10.586  1.00  0.00           H  
ATOM   2617  C   THR B 159     -29.288  -3.702  12.343  1.00  0.00           C  
ATOM   2618  O   THR B 159     -28.143  -3.983  12.713  1.00  0.00           O  
ATOM   2619  N   GLN B 160     -29.935  -4.379  11.392  1.00  0.00           N  
ATOM   2620  H   GLN B 160     -30.843  -4.041  11.101  1.00  0.00           H  
ATOM   2621  CA  GLN B 160     -29.362  -5.473  10.610  1.00  0.00           C  
ATOM   2622  HA  GLN B 160     -28.670  -6.033  11.242  1.00  0.00           H  
ATOM   2623  CB  GLN B 160     -30.514  -6.413  10.219  1.00  0.00           C  
ATOM   2624  HB2 GLN B 160     -31.108  -6.580  11.119  1.00  0.00           H  
ATOM   2625  HB3 GLN B 160     -31.158  -5.942   9.474  1.00  0.00           H  
ATOM   2626  CG  GLN B 160     -30.034  -7.778   9.706  1.00  0.00           C  
ATOM   2627  HG2 GLN B 160     -29.709  -7.686   8.669  1.00  0.00           H  
ATOM   2628  HG3 GLN B 160     -29.177  -8.101  10.298  1.00  0.00           H  
ATOM   2629  CD  GLN B 160     -31.098  -8.872   9.814  1.00  0.00           C  
ATOM   2630  OE1 GLN B 160     -32.186  -8.722  10.349  1.00  0.00           O  
ATOM   2631  NE2 GLN B 160     -30.814 -10.059   9.335  1.00  0.00           N  
ATOM   2632 HE21 GLN B 160     -31.536 -10.749   9.427  1.00  0.00           H  
ATOM   2633 HE22 GLN B 160     -29.942 -10.215   8.863  1.00  0.00           H  
ATOM   2634  C   GLN B 160     -28.562  -4.887   9.433  1.00  0.00           C  
ATOM   2635  O   GLN B 160     -29.050  -4.750   8.307  1.00  0.00           O  
ATOM   2636  N   CYS B 161     -27.344  -4.426   9.723  1.00  0.00           N  
ATOM   2637  H   CYS B 161     -26.963  -4.634  10.640  1.00  0.00           H  
ATOM   2638  CA  CYS B 161     -26.638  -3.474   8.867  1.00  0.00           C  
ATOM   2639  HA  CYS B 161     -27.303  -2.624   8.702  1.00  0.00           H  
ATOM   2640  CB  CYS B 161     -25.397  -2.962   9.609  1.00  0.00           C  
ATOM   2641  HB2 CYS B 161     -24.950  -2.148   9.040  1.00  0.00           H  
ATOM   2642  HB3 CYS B 161     -25.680  -2.592  10.596  1.00  0.00           H  
ATOM   2643  SG  CYS B 161     -24.150  -4.255   9.779  1.00  0.00           S  
ATOM   2644  HG  CYS B 161     -24.891  -5.125  10.485  1.00  0.00           H  
ATOM   2645  C   CYS B 161     -26.301  -4.031   7.476  1.00  0.00           C  
ATOM   2646  O   CYS B 161     -26.403  -3.289   6.502  1.00  0.00           O  
ATOM   2647  N   SER B 162     -25.987  -5.323   7.358  1.00  0.00           N  
ATOM   2648  H   SER B 162     -25.965  -5.896   8.190  1.00  0.00           H  
ATOM   2649  CA  SER B 162     -25.639  -5.981   6.092  1.00  0.00           C  
ATOM   2650  HA  SER B 162     -24.823  -5.429   5.628  1.00  0.00           H  
ATOM   2651  CB  SER B 162     -25.132  -7.397   6.397  1.00  0.00           C  
ATOM   2652  HB2 SER B 162     -24.954  -7.936   5.465  1.00  0.00           H  
ATOM   2653  HB3 SER B 162     -24.190  -7.324   6.942  1.00  0.00           H  
ATOM   2654  OG  SER B 162     -26.052  -8.110   7.205  1.00  0.00           O  
ATOM   2655  HG  SER B 162     -25.535  -8.739   7.732  1.00  0.00           H  
ATOM   2656  C   SER B 162     -26.791  -6.003   5.074  1.00  0.00           C  
ATOM   2657  O   SER B 162     -26.538  -6.112   3.874  1.00  0.00           O  
ATOM   2658  N   THR B 163     -28.043  -5.833   5.520  1.00  0.00           N  
ATOM   2659  H   THR B 163     -28.186  -5.798   6.522  1.00  0.00           H  
ATOM   2660  CA  THR B 163     -29.220  -5.658   4.649  1.00  0.00           C  
ATOM   2661  HA  THR B 163     -28.964  -5.975   3.638  1.00  0.00           H  
ATOM   2662  CB  THR B 163     -30.396  -6.529   5.115  1.00  0.00           C  
ATOM   2663  HB  THR B 163     -31.284  -6.254   4.547  1.00  0.00           H  
ATOM   2664  CG2 THR B 163     -30.123  -8.012   4.879  1.00  0.00           C  
ATOM   2665 HG21 THR B 163     -29.262  -8.333   5.468  1.00  0.00           H  
ATOM   2666 HG22 THR B 163     -30.997  -8.593   5.175  1.00  0.00           H  
ATOM   2667 HG23 THR B 163     -29.918  -8.187   3.821  1.00  0.00           H  
ATOM   2668  OG1 THR B 163     -30.671  -6.388   6.490  1.00  0.00           O  
ATOM   2669  HG1 THR B 163     -30.550  -5.472   6.765  1.00  0.00           H  
ATOM   2670  C   THR B 163     -29.701  -4.210   4.513  1.00  0.00           C  
ATOM   2671  O   THR B 163     -30.338  -3.888   3.512  1.00  0.00           O  
ATOM   2672  N   GLU B 164     -29.444  -3.333   5.491  1.00  0.00           N  
ATOM   2673  H   GLU B 164     -28.911  -3.645   6.295  1.00  0.00           H  
ATOM   2674  CA  GLU B 164     -30.033  -1.977   5.524  1.00  0.00           C  
ATOM   2675  HA  GLU B 164     -30.882  -1.942   4.840  1.00  0.00           H  
ATOM   2676  CB  GLU B 164     -30.584  -1.686   6.930  1.00  0.00           C  
ATOM   2677  HB2 GLU B 164     -29.775  -1.698   7.662  1.00  0.00           H  
ATOM   2678  HB3 GLU B 164     -31.009  -0.684   6.906  1.00  0.00           H  
ATOM   2679  CG  GLU B 164     -31.686  -2.673   7.359  1.00  0.00           C  
ATOM   2680  HG2 GLU B 164     -32.187  -3.075   6.475  1.00  0.00           H  
ATOM   2681  HG3 GLU B 164     -31.242  -3.514   7.894  1.00  0.00           H  
ATOM   2682  CD  GLU B 164     -32.726  -1.989   8.252  1.00  0.00           C  
ATOM   2683  OE1 GLU B 164     -32.387  -1.698   9.429  1.00  0.00           O  
ATOM   2684  OE2 GLU B 164     -33.829  -1.667   7.753  1.00  0.00           O  
ATOM   2685  C   GLU B 164     -29.086  -0.849   5.064  1.00  0.00           C  
ATOM   2686  O   GLU B 164     -29.557   0.235   4.703  1.00  0.00           O  
ATOM   2687  N   LEU B 165     -27.766  -1.081   5.067  1.00  0.00           N  
ATOM   2688  H   LEU B 165     -27.452  -2.018   5.302  1.00  0.00           H  
ATOM   2689  CA  LEU B 165     -26.720  -0.067   4.866  1.00  0.00           C  
ATOM   2690  HA  LEU B 165     -27.186   0.873   4.570  1.00  0.00           H  
ATOM   2691  CB  LEU B 165     -25.969   0.154   6.198  1.00  0.00           C  
ATOM   2692  HB2 LEU B 165     -25.608  -0.815   6.537  1.00  0.00           H  
ATOM   2693  HB3 LEU B 165     -25.100   0.786   6.016  1.00  0.00           H  
ATOM   2694  CG  LEU B 165     -26.802   0.784   7.333  1.00  0.00           C  
ATOM   2695  HG  LEU B 165     -27.784   0.319   7.393  1.00  0.00           H  
ATOM   2696  CD1 LEU B 165     -26.108   0.626   8.684  1.00  0.00           C  
ATOM   2697 HD11 LEU B 165     -26.149  -0.414   8.984  1.00  0.00           H  
ATOM   2698 HD12 LEU B 165     -25.072   0.957   8.619  1.00  0.00           H  
ATOM   2699 HD13 LEU B 165     -26.630   1.206   9.445  1.00  0.00           H  
ATOM   2700  CD2 LEU B 165     -26.959   2.284   7.130  1.00  0.00           C  
ATOM   2701 HD21 LEU B 165     -27.372   2.483   6.151  1.00  0.00           H  
ATOM   2702 HD22 LEU B 165     -27.643   2.676   7.883  1.00  0.00           H  
ATOM   2703 HD23 LEU B 165     -25.991   2.775   7.211  1.00  0.00           H  
ATOM   2704  C   LEU B 165     -25.735  -0.447   3.743  1.00  0.00           C  
ATOM   2705  O   LEU B 165     -25.459  -1.619   3.494  1.00  0.00           O  
ATOM   2706  N   ARG B 166     -25.139   0.562   3.095  1.00  0.00           N  
ATOM   2707  H   ARG B 166     -25.410   1.508   3.359  1.00  0.00           H  
ATOM   2708  CA  ARG B 166     -24.097   0.425   2.059  1.00  0.00           C  
ATOM   2709  HA  ARG B 166     -23.537  -0.495   2.256  1.00  0.00           H  
ATOM   2710  CB  ARG B 166     -24.737   0.299   0.661  1.00  0.00           C  
ATOM   2711  HB2 ARG B 166     -23.958   0.032  -0.054  1.00  0.00           H  
ATOM   2712  HB3 ARG B 166     -25.472  -0.510   0.678  1.00  0.00           H  
ATOM   2713  CG  ARG B 166     -25.419   1.594   0.181  1.00  0.00           C  
ATOM   2714  HG2 ARG B 166     -26.175   1.895   0.906  1.00  0.00           H  
ATOM   2715  HG3 ARG B 166     -24.672   2.382   0.105  1.00  0.00           H  
ATOM   2716  CD  ARG B 166     -26.081   1.436  -1.191  1.00  0.00           C  
ATOM   2717  HD2 ARG B 166     -25.328   1.096  -1.905  1.00  0.00           H  
ATOM   2718  HD3 ARG B 166     -26.859   0.669  -1.132  1.00  0.00           H  
ATOM   2719  NE  ARG B 166     -26.652   2.715  -1.670  1.00  0.00           N  
ATOM   2720  HE  ARG B 166     -26.076   3.260  -2.291  1.00  0.00           H  
ATOM   2721  CZ  ARG B 166     -27.856   3.197  -1.411  1.00  0.00           C  
ATOM   2722  NH1 ARG B 166     -28.688   2.597  -0.616  1.00  0.00           N  
ATOM   2723 HH11 ARG B 166     -28.382   1.818  -0.065  1.00  0.00           H  
ATOM   2724 HH12 ARG B 166     -29.590   3.024  -0.415  1.00  0.00           H  
ATOM   2725  NH2 ARG B 166     -28.262   4.314  -1.937  1.00  0.00           N  
ATOM   2726 HH21 ARG B 166     -27.650   4.879  -2.495  1.00  0.00           H  
ATOM   2727 HH22 ARG B 166     -29.182   4.649  -1.705  1.00  0.00           H  
ATOM   2728  C   ARG B 166     -23.105   1.588   2.131  1.00  0.00           C  
ATOM   2729  O   ARG B 166     -23.476   2.687   2.541  1.00  0.00           O  
ATOM   2730  N   LEU B 167     -21.863   1.361   1.702  1.00  0.00           N  
ATOM   2731  H   LEU B 167     -21.632   0.422   1.389  1.00  0.00           H  
ATOM   2732  CA  LEU B 167     -20.763   2.335   1.697  1.00  0.00           C  
ATOM   2733  HA  LEU B 167     -21.147   3.317   1.978  1.00  0.00           H  
ATOM   2734  CB  LEU B 167     -19.739   1.893   2.772  1.00  0.00           C  
ATOM   2735  HB2 LEU B 167     -20.292   1.725   3.698  1.00  0.00           H  
ATOM   2736  HB3 LEU B 167     -19.352   0.917   2.474  1.00  0.00           H  
ATOM   2737  CG  LEU B 167     -18.509   2.786   3.096  1.00  0.00           C  
ATOM   2738  HG  LEU B 167     -17.616   2.174   2.983  1.00  0.00           H  
ATOM   2739  CD1 LEU B 167     -18.309   4.029   2.238  1.00  0.00           C  
ATOM   2740 HD11 LEU B 167     -17.457   4.597   2.604  1.00  0.00           H  
ATOM   2741 HD12 LEU B 167     -18.074   3.726   1.222  1.00  0.00           H  
ATOM   2742 HD13 LEU B 167     -19.194   4.661   2.259  1.00  0.00           H  
ATOM   2743  CD2 LEU B 167     -18.543   3.264   4.545  1.00  0.00           C  
ATOM   2744 HD21 LEU B 167     -17.636   3.822   4.782  1.00  0.00           H  
ATOM   2745 HD22 LEU B 167     -19.416   3.892   4.714  1.00  0.00           H  
ATOM   2746 HD23 LEU B 167     -18.581   2.401   5.203  1.00  0.00           H  
ATOM   2747  C   LEU B 167     -20.180   2.428   0.275  1.00  0.00           C  
ATOM   2748  O   LEU B 167     -19.594   1.461  -0.218  1.00  0.00           O  
ATOM   2749  N   LEU B 168     -20.369   3.579  -0.381  1.00  0.00           N  
ATOM   2750  H   LEU B 168     -20.785   4.349   0.136  1.00  0.00           H  
ATOM   2751  CA  LEU B 168     -19.804   3.899  -1.695  1.00  0.00           C  
ATOM   2752  HA  LEU B 168     -19.692   2.981  -2.271  1.00  0.00           H  
ATOM   2753  CB  LEU B 168     -20.734   4.854  -2.477  1.00  0.00           C  
ATOM   2754  HB2 LEU B 168     -21.034   5.684  -1.835  1.00  0.00           H  
ATOM   2755  HB3 LEU B 168     -20.143   5.270  -3.294  1.00  0.00           H  
ATOM   2756  CG  LEU B 168     -21.979   4.192  -3.100  1.00  0.00           C  
ATOM   2757  HG  LEU B 168     -21.682   3.260  -3.567  1.00  0.00           H  
ATOM   2758  CD1 LEU B 168     -23.098   3.903  -2.093  1.00  0.00           C  
ATOM   2759 HD11 LEU B 168     -22.751   3.182  -1.359  1.00  0.00           H  
ATOM   2760 HD12 LEU B 168     -23.946   3.470  -2.618  1.00  0.00           H  
ATOM   2761 HD13 LEU B 168     -23.395   4.823  -1.591  1.00  0.00           H  
ATOM   2762  CD2 LEU B 168     -22.562   5.090  -4.193  1.00  0.00           C  
ATOM   2763 HD21 LEU B 168     -22.868   6.048  -3.776  1.00  0.00           H  
ATOM   2764 HD22 LEU B 168     -23.412   4.600  -4.663  1.00  0.00           H  
ATOM   2765 HD23 LEU B 168     -21.807   5.259  -4.962  1.00  0.00           H  
ATOM   2766  C   LEU B 168     -18.407   4.519  -1.530  1.00  0.00           C  
ATOM   2767  O   LEU B 168     -18.215   5.397  -0.684  1.00  0.00           O  
ATOM   2768  N   TYR B 169     -17.446   4.100  -2.356  1.00  0.00           N  
ATOM   2769  H   TYR B 169     -17.674   3.419  -3.077  1.00  0.00           H  
ATOM   2770  CA  TYR B 169     -16.077   4.625  -2.325  1.00  0.00           C  
ATOM   2771  HA  TYR B 169     -16.137   5.640  -1.936  1.00  0.00           H  
ATOM   2772  CB  TYR B 169     -15.192   3.831  -1.344  1.00  0.00           C  
ATOM   2773  HB2 TYR B 169     -14.267   4.393  -1.210  1.00  0.00           H  
ATOM   2774  HB3 TYR B 169     -15.693   3.810  -0.375  1.00  0.00           H  
ATOM   2775  CG  TYR B 169     -14.829   2.398  -1.712  1.00  0.00           C  
ATOM   2776  CD1 TYR B 169     -15.787   1.369  -1.605  1.00  0.00           C  
ATOM   2777  HD1 TYR B 169     -16.797   1.598  -1.289  1.00  0.00           H  
ATOM   2778  CE1 TYR B 169     -15.427   0.036  -1.879  1.00  0.00           C  
ATOM   2779  HE1 TYR B 169     -16.158  -0.755  -1.812  1.00  0.00           H  
ATOM   2780  CZ  TYR B 169     -14.104  -0.283  -2.249  1.00  0.00           C  
ATOM   2781  OH  TYR B 169     -13.755  -1.577  -2.473  1.00  0.00           O  
ATOM   2782  HH  TYR B 169     -12.804  -1.664  -2.667  1.00  0.00           H  
ATOM   2783  CE2 TYR B 169     -13.144   0.742  -2.372  1.00  0.00           C  
ATOM   2784  HE2 TYR B 169     -12.139   0.496  -2.690  1.00  0.00           H  
ATOM   2785  CD2 TYR B 169     -13.507   2.075  -2.095  1.00  0.00           C  
ATOM   2786  HD2 TYR B 169     -12.759   2.848  -2.158  1.00  0.00           H  
ATOM   2787  C   TYR B 169     -15.459   4.744  -3.723  1.00  0.00           C  
ATOM   2788  O   TYR B 169     -15.648   3.887  -4.580  1.00  0.00           O  
ATOM   2789  N   GLN B 170     -14.728   5.835  -3.958  1.00  0.00           N  
ATOM   2790  H   GLN B 170     -14.605   6.500  -3.203  1.00  0.00           H  
ATOM   2791  CA  GLN B 170     -14.155   6.210  -5.261  1.00  0.00           C  
ATOM   2792  HA  GLN B 170     -13.876   5.307  -5.809  1.00  0.00           H  
ATOM   2793  CB  GLN B 170     -15.223   6.970  -6.070  1.00  0.00           C  
ATOM   2794  HB2 GLN B 170     -16.116   6.346  -6.138  1.00  0.00           H  
ATOM   2795  HB3 GLN B 170     -15.491   7.881  -5.533  1.00  0.00           H  
ATOM   2796  CG  GLN B 170     -14.784   7.344  -7.496  1.00  0.00           C  
ATOM   2797  HG2 GLN B 170     -13.980   8.076  -7.460  1.00  0.00           H  
ATOM   2798  HG3 GLN B 170     -14.416   6.452  -7.998  1.00  0.00           H  
ATOM   2799  CD  GLN B 170     -15.921   7.934  -8.330  1.00  0.00           C  
ATOM   2800  OE1 GLN B 170     -16.886   8.491  -7.827  1.00  0.00           O  
ATOM   2801  NE2 GLN B 170     -15.862   7.829  -9.638  1.00  0.00           N  
ATOM   2802 HE21 GLN B 170     -16.648   8.171 -10.153  1.00  0.00           H  
ATOM   2803 HE22 GLN B 170     -15.116   7.299 -10.082  1.00  0.00           H  
ATOM   2804  C   GLN B 170     -12.895   7.064  -5.050  1.00  0.00           C  
ATOM   2805  O   GLN B 170     -12.826   7.803  -4.066  1.00  0.00           O  
ATOM   2806  N   LEU B 171     -11.893   6.950  -5.931  1.00  0.00           N  
ATOM   2807  H   LEU B 171     -12.022   6.351  -6.733  1.00  0.00           H  
ATOM   2808  CA  LEU B 171     -10.691   7.794  -5.894  1.00  0.00           C  
ATOM   2809  HA  LEU B 171     -10.339   7.856  -4.865  1.00  0.00           H  
ATOM   2810  CB  LEU B 171      -9.568   7.185  -6.759  1.00  0.00           C  
ATOM   2811  HB2 LEU B 171      -9.992   6.960  -7.732  1.00  0.00           H  
ATOM   2812  HB3 LEU B 171      -8.786   7.932  -6.916  1.00  0.00           H  
ATOM   2813  CG  LEU B 171      -8.911   5.913  -6.196  1.00  0.00           C  
ATOM   2814  HG  LEU B 171      -9.681   5.229  -5.839  1.00  0.00           H  
ATOM   2815  CD1 LEU B 171      -8.105   5.204  -7.286  1.00  0.00           C  
ATOM   2816 HD11 LEU B 171      -8.763   4.926  -8.109  1.00  0.00           H  
ATOM   2817 HD12 LEU B 171      -7.319   5.859  -7.661  1.00  0.00           H  
ATOM   2818 HD13 LEU B 171      -7.657   4.299  -6.878  1.00  0.00           H  
ATOM   2819  CD2 LEU B 171      -7.944   6.252  -5.061  1.00  0.00           C  
ATOM   2820 HD21 LEU B 171      -8.495   6.658  -4.215  1.00  0.00           H  
ATOM   2821 HD22 LEU B 171      -7.433   5.348  -4.739  1.00  0.00           H  
ATOM   2822 HD23 LEU B 171      -7.199   6.974  -5.394  1.00  0.00           H  
ATOM   2823  C   LEU B 171     -10.973   9.226  -6.375  1.00  0.00           C  
ATOM   2824  O   LEU B 171     -11.741   9.448  -7.304  1.00  0.00           O  
ATOM   2825  N   VAL B 172     -10.250  10.188  -5.799  1.00  0.00           N  
ATOM   2826  H   VAL B 172      -9.709   9.936  -4.977  1.00  0.00           H  
ATOM   2827  CA  VAL B 172     -10.151  11.581  -6.281  1.00  0.00           C  
ATOM   2828  HA  VAL B 172     -11.157  11.969  -6.450  1.00  0.00           H  
ATOM   2829  CB  VAL B 172      -9.482  12.433  -5.169  1.00  0.00           C  
ATOM   2830  HB  VAL B 172      -8.539  11.960  -4.882  1.00  0.00           H  
ATOM   2831  CG1 VAL B 172      -9.175  13.883  -5.561  1.00  0.00           C  
ATOM   2832 HG11 VAL B 172     -10.078  14.369  -5.931  1.00  0.00           H  
ATOM   2833 HG12 VAL B 172      -8.794  14.434  -4.701  1.00  0.00           H  
ATOM   2834 HG13 VAL B 172      -8.411  13.906  -6.336  1.00  0.00           H  
ATOM   2835  CG2 VAL B 172     -10.385  12.501  -3.924  1.00  0.00           C  
ATOM   2836 HG21 VAL B 172     -11.325  12.995  -4.171  1.00  0.00           H  
ATOM   2837 HG22 VAL B 172     -10.601  11.503  -3.547  1.00  0.00           H  
ATOM   2838 HG23 VAL B 172      -9.884  13.058  -3.132  1.00  0.00           H  
ATOM   2839  C   VAL B 172      -9.418  11.685  -7.642  1.00  0.00           C  
ATOM   2840  O   VAL B 172      -9.519  12.696  -8.335  1.00  0.00           O  
ATOM   2841  N   PHE B 173      -8.696  10.636  -8.055  1.00  0.00           N  
ATOM   2842  H   PHE B 173      -8.724   9.803  -7.494  1.00  0.00           H  
ATOM   2843  CA  PHE B 173      -7.971  10.590  -9.328  1.00  0.00           C  
ATOM   2844  HA  PHE B 173      -7.464  11.549  -9.449  1.00  0.00           H  
ATOM   2845  CB  PHE B 173      -6.887   9.504  -9.268  1.00  0.00           C  
ATOM   2846  HB2 PHE B 173      -6.235   9.696  -8.414  1.00  0.00           H  
ATOM   2847  HB3 PHE B 173      -7.356   8.531  -9.114  1.00  0.00           H  
ATOM   2848  CG  PHE B 173      -6.035   9.457 -10.521  1.00  0.00           C  
ATOM   2849  CD1 PHE B 173      -5.035  10.427 -10.723  1.00  0.00           C  
ATOM   2850  HD1 PHE B 173      -4.847  11.179  -9.970  1.00  0.00           H  
ATOM   2851  CE1 PHE B 173      -4.294  10.436 -11.917  1.00  0.00           C  
ATOM   2852  HE1 PHE B 173      -3.520  11.174 -12.072  1.00  0.00           H  
ATOM   2853  CZ  PHE B 173      -4.560   9.487 -12.916  1.00  0.00           C  
ATOM   2854  HZ  PHE B 173      -3.999   9.503 -13.836  1.00  0.00           H  
ATOM   2855  CE2 PHE B 173      -5.562   8.522 -12.723  1.00  0.00           C  
ATOM   2856  HE2 PHE B 173      -5.775   7.798 -13.499  1.00  0.00           H  
ATOM   2857  CD2 PHE B 173      -6.299   8.506 -11.526  1.00  0.00           C  
ATOM   2858  HD2 PHE B 173      -7.091   7.782 -11.400  1.00  0.00           H  
ATOM   2859  C   PHE B 173      -8.897  10.408 -10.549  1.00  0.00           C  
ATOM   2860  O   PHE B 173      -9.938   9.751 -10.485  1.00  0.00           O  
ATOM   2861  N   LEU B 174      -8.478  10.947 -11.698  1.00  0.00           N  
ATOM   2862  H   LEU B 174      -7.563  11.372 -11.695  1.00  0.00           H  
ATOM   2863  CA  LEU B 174      -9.235  10.966 -12.956  1.00  0.00           C  
ATOM   2864  HA  LEU B 174     -10.119  11.586 -12.806  1.00  0.00           H  
ATOM   2865  CB  LEU B 174      -8.371  11.583 -14.069  1.00  0.00           C  
ATOM   2866  HB2 LEU B 174      -7.517  10.924 -14.231  1.00  0.00           H  
ATOM   2867  HB3 LEU B 174      -8.952  11.599 -14.992  1.00  0.00           H  
ATOM   2868  CG  LEU B 174      -7.845  12.999 -13.800  1.00  0.00           C  
ATOM   2869  HG  LEU B 174      -7.261  13.006 -12.880  1.00  0.00           H  
ATOM   2870  CD1 LEU B 174      -6.929  13.404 -14.956  1.00  0.00           C  
ATOM   2871 HD11 LEU B 174      -7.491  13.461 -15.888  1.00  0.00           H  
ATOM   2872 HD12 LEU B 174      -6.123  12.676 -15.055  1.00  0.00           H  
ATOM   2873 HD13 LEU B 174      -6.484  14.369 -14.734  1.00  0.00           H  
ATOM   2874  CD2 LEU B 174      -8.991  14.006 -13.683  1.00  0.00           C  
ATOM   2875 HD21 LEU B 174      -8.584  15.010 -13.579  1.00  0.00           H  
ATOM   2876 HD22 LEU B 174      -9.578  13.794 -12.789  1.00  0.00           H  
ATOM   2877 HD23 LEU B 174      -9.630  13.965 -14.565  1.00  0.00           H  
ATOM   2878  C   LEU B 174      -9.708   9.582 -13.432  1.00  0.00           C  
ATOM   2879  O   LEU B 174      -8.958   8.611 -13.384  1.00  0.00           O  
ATOM   2880  N   LEU B 175     -10.937   9.531 -13.967  1.00  0.00           N  
ATOM   2881  H   LEU B 175     -11.479  10.379 -13.962  1.00  0.00           H  
ATOM   2882  CA  LEU B 175     -11.534   8.350 -14.619  1.00  0.00           C  
ATOM   2883  HA  LEU B 175     -12.582   8.587 -14.810  1.00  0.00           H  
ATOM   2884  CB  LEU B 175     -10.858   8.104 -15.989  1.00  0.00           C  
ATOM   2885  HB2 LEU B 175      -9.847   7.740 -15.800  1.00  0.00           H  
ATOM   2886  HB3 LEU B 175     -11.399   7.311 -16.508  1.00  0.00           H  
ATOM   2887  CG  LEU B 175     -10.763   9.321 -16.930  1.00  0.00           C  
ATOM   2888  HG  LEU B 175     -10.267  10.148 -16.422  1.00  0.00           H  
ATOM   2889  CD1 LEU B 175      -9.926   8.971 -18.162  1.00  0.00           C  
ATOM   2890 HD11 LEU B 175      -8.928   8.664 -17.849  1.00  0.00           H  
ATOM   2891 HD12 LEU B 175      -9.841   9.844 -18.809  1.00  0.00           H  
ATOM   2892 HD13 LEU B 175     -10.396   8.156 -18.711  1.00  0.00           H  
ATOM   2893  CD2 LEU B 175     -12.138   9.797 -17.408  1.00  0.00           C  
ATOM   2894 HD21 LEU B 175     -12.659   8.984 -17.914  1.00  0.00           H  
ATOM   2895 HD22 LEU B 175     -12.736  10.127 -16.559  1.00  0.00           H  
ATOM   2896 HD23 LEU B 175     -12.024  10.635 -18.095  1.00  0.00           H  
ATOM   2897  C   LEU B 175     -11.572   7.075 -13.742  1.00  0.00           C  
ATOM   2898  O   LEU B 175     -11.644   5.968 -14.273  1.00  0.00           O  
ATOM   2899  N   SER B 176     -11.505   7.220 -12.416  1.00  0.00           N  
ATOM   2900  H   SER B 176     -11.449   8.152 -12.039  1.00  0.00           H  
ATOM   2901  CA  SER B 176     -11.461   6.097 -11.475  1.00  0.00           C  
ATOM   2902  HA  SER B 176     -10.873   5.293 -11.919  1.00  0.00           H  
ATOM   2903  CB  SER B 176     -10.778   6.507 -10.176  1.00  0.00           C  
ATOM   2904  HB2 SER B 176     -11.367   7.281  -9.682  1.00  0.00           H  
ATOM   2905  HB3 SER B 176     -10.720   5.635  -9.523  1.00  0.00           H  
ATOM   2906  OG  SER B 176      -9.471   6.989 -10.424  1.00  0.00           O  
ATOM   2907  HG  SER B 176      -9.559   7.909 -10.720  1.00  0.00           H  
ATOM   2908  C   SER B 176     -12.853   5.555 -11.144  1.00  0.00           C  
ATOM   2909  O   SER B 176     -13.775   6.331 -10.898  1.00  0.00           O  
ATOM   2910  N   GLU B 177     -12.986   4.230 -11.090  1.00  0.00           N  
ATOM   2911  H   GLU B 177     -12.193   3.658 -11.317  1.00  0.00           H  
ATOM   2912  CA  GLU B 177     -14.275   3.547 -10.912  1.00  0.00           C  
ATOM   2913  HA  GLU B 177     -14.962   3.981 -11.641  1.00  0.00           H  
ATOM   2914  CB  GLU B 177     -14.086   2.052 -11.243  1.00  0.00           C  
ATOM   2915  HB2 GLU B 177     -13.492   1.974 -12.156  1.00  0.00           H  
ATOM   2916  HB3 GLU B 177     -13.522   1.573 -10.441  1.00  0.00           H  
ATOM   2917  CG  GLU B 177     -15.389   1.273 -11.477  1.00  0.00           C  
ATOM   2918  HG2 GLU B 177     -15.143   0.257 -11.805  1.00  0.00           H  
ATOM   2919  HG3 GLU B 177     -15.927   1.191 -10.533  1.00  0.00           H  
ATOM   2920  CD  GLU B 177     -16.268   1.980 -12.515  1.00  0.00           C  
ATOM   2921  OE1 GLU B 177     -17.118   2.791 -12.075  1.00  0.00           O  
ATOM   2922  OE2 GLU B 177     -15.990   1.791 -13.718  1.00  0.00           O  
ATOM   2923  C   GLU B 177     -14.907   3.755  -9.518  1.00  0.00           C  
ATOM   2924  O   GLU B 177     -14.195   3.913  -8.519  1.00  0.00           O  
ATOM   2925  N   ALA B 178     -16.243   3.746  -9.459  1.00  0.00           N  
ATOM   2926  H   ALA B 178     -16.752   3.537 -10.320  1.00  0.00           H  
ATOM   2927  CA  ALA B 178     -17.040   3.908  -8.240  1.00  0.00           C  
ATOM   2928  HA  ALA B 178     -16.442   4.439  -7.500  1.00  0.00           H  
ATOM   2929  CB  ALA B 178     -18.256   4.787  -8.562  1.00  0.00           C  
ATOM   2930  HB1 ALA B 178     -17.924   5.752  -8.944  1.00  0.00           H  
ATOM   2931  HB2 ALA B 178     -18.882   4.298  -9.311  1.00  0.00           H  
ATOM   2932  HB3 ALA B 178     -18.841   4.947  -7.655  1.00  0.00           H  
ATOM   2933  C   ALA B 178     -17.444   2.550  -7.626  1.00  0.00           C  
ATOM   2934  O   ALA B 178     -18.334   1.846  -8.109  1.00  0.00           O  
ATOM   2935  N   HIE B 179     -16.796   2.180  -6.523  1.00  0.00           N  
ATOM   2936  H   HIE B 179     -16.165   2.850  -6.099  1.00  0.00           H  
ATOM   2937  CA  HIE B 179     -16.985   0.910  -5.820  1.00  0.00           C  
ATOM   2938  HA  HIE B 179     -17.290   0.153  -6.548  1.00  0.00           H  
ATOM   2939  CB  HIE B 179     -15.641   0.470  -5.220  1.00  0.00           C  
ATOM   2940  HB2 HIE B 179     -15.320   1.210  -4.489  1.00  0.00           H  
ATOM   2941  HB3 HIE B 179     -15.769  -0.488  -4.716  1.00  0.00           H  
ATOM   2942  CG  HIE B 179     -14.555   0.307  -6.249  1.00  0.00           C  
ATOM   2943  ND1 HIE B 179     -14.343  -0.834  -7.024  1.00  0.00           N  
ATOM   2944  CE1 HIE B 179     -13.401  -0.498  -7.915  1.00  0.00           C  
ATOM   2945  HE1 HIE B 179     -13.038  -1.155  -8.693  1.00  0.00           H  
ATOM   2946  NE2 HIE B 179     -13.011   0.774  -7.732  1.00  0.00           N  
ATOM   2947  HE2 HIE B 179     -12.372   1.278  -8.325  1.00  0.00           H  
ATOM   2948  CD2 HIE B 179     -13.733   1.301  -6.687  1.00  0.00           C  
ATOM   2949  HD2 HIE B 179     -13.730   2.326  -6.341  1.00  0.00           H  
ATOM   2950  C   HIE B 179     -18.073   0.995  -4.742  1.00  0.00           C  
ATOM   2951  O   HIE B 179     -18.551   2.068  -4.366  1.00  0.00           O  
ATOM   2952  N   THR B 180     -18.474  -0.160  -4.207  1.00  0.00           N  
ATOM   2953  H   THR B 180     -18.062  -1.017  -4.551  1.00  0.00           H  
ATOM   2954  CA  THR B 180     -19.439  -0.271  -3.101  1.00  0.00           C  
ATOM   2955  HA  THR B 180     -19.335   0.596  -2.453  1.00  0.00           H  
ATOM   2956  CB  THR B 180     -20.882  -0.289  -3.636  1.00  0.00           C  
ATOM   2957  HB  THR B 180     -20.990  -1.098  -4.360  1.00  0.00           H  
ATOM   2958  CG2 THR B 180     -21.960  -0.435  -2.559  1.00  0.00           C  
ATOM   2959 HG21 THR B 180     -21.899  -1.415  -2.089  1.00  0.00           H  
ATOM   2960 HG22 THR B 180     -21.838   0.345  -1.806  1.00  0.00           H  
ATOM   2961 HG23 THR B 180     -22.944  -0.335  -3.019  1.00  0.00           H  
ATOM   2962  OG1 THR B 180     -21.176   0.930  -4.263  1.00  0.00           O  
ATOM   2963  HG1 THR B 180     -20.353   1.299  -4.616  1.00  0.00           H  
ATOM   2964  C   THR B 180     -19.175  -1.526  -2.268  1.00  0.00           C  
ATOM   2965  O   THR B 180     -18.981  -2.603  -2.828  1.00  0.00           O  
ATOM   2966  N   CYS B 181     -19.255  -1.392  -0.942  1.00  0.00           N  
ATOM   2967  H   CYS B 181     -19.409  -0.458  -0.571  1.00  0.00           H  
ATOM   2968  CA  CYS B 181     -19.286  -2.507   0.011  1.00  0.00           C  
ATOM   2969  HA  CYS B 181     -19.354  -3.447  -0.539  1.00  0.00           H  
ATOM   2970  CB  CYS B 181     -17.989  -2.525   0.837  1.00  0.00           C  
ATOM   2971  HB2 CYS B 181     -17.841  -1.540   1.285  1.00  0.00           H  
ATOM   2972  HB3 CYS B 181     -18.070  -3.261   1.639  1.00  0.00           H  
ATOM   2973  SG  CYS B 181     -16.542  -2.939  -0.177  1.00  0.00           S  
ATOM   2974  HG  CYS B 181     -16.798  -4.240  -0.346  1.00  0.00           H  
ATOM   2975  C   CYS B 181     -20.518  -2.415   0.932  1.00  0.00           C  
ATOM   2976  O   CYS B 181     -21.044  -1.327   1.179  1.00  0.00           O  
ATOM   2977  N   ILE B 182     -20.959  -3.548   1.483  1.00  0.00           N  
ATOM   2978  H   ILE B 182     -20.466  -4.405   1.279  1.00  0.00           H  
ATOM   2979  CA  ILE B 182     -21.908  -3.599   2.612  1.00  0.00           C  
ATOM   2980  HA  ILE B 182     -22.403  -2.633   2.691  1.00  0.00           H  
ATOM   2981  CB  ILE B 182     -23.025  -4.648   2.389  1.00  0.00           C  
ATOM   2982  HB  ILE B 182     -23.617  -4.699   3.305  1.00  0.00           H  
ATOM   2983  CG2 ILE B 182     -23.969  -4.164   1.272  1.00  0.00           C  
ATOM   2984 HG21 ILE B 182     -24.315  -3.154   1.496  1.00  0.00           H  
ATOM   2985 HG22 ILE B 182     -23.461  -4.171   0.308  1.00  0.00           H  
ATOM   2986 HG23 ILE B 182     -24.848  -4.808   1.224  1.00  0.00           H  
ATOM   2987  CG1 ILE B 182     -22.468  -6.064   2.115  1.00  0.00           C  
ATOM   2988 HG12 ILE B 182     -21.984  -6.089   1.137  1.00  0.00           H  
ATOM   2989 HG13 ILE B 182     -21.722  -6.306   2.873  1.00  0.00           H  
ATOM   2990  CD1 ILE B 182     -23.540  -7.161   2.161  1.00  0.00           C  
ATOM   2991 HD11 ILE B 182     -24.273  -7.016   1.369  1.00  0.00           H  
ATOM   2992 HD12 ILE B 182     -23.067  -8.132   2.020  1.00  0.00           H  
ATOM   2993 HD13 ILE B 182     -24.041  -7.150   3.129  1.00  0.00           H  
ATOM   2994  C   ILE B 182     -21.148  -3.825   3.935  1.00  0.00           C  
ATOM   2995  O   ILE B 182     -20.042  -4.376   3.905  1.00  0.00           O  
ATOM   2996  N   PRO B 183     -21.670  -3.360   5.083  1.00  0.00           N  
ATOM   2997  CD  PRO B 183     -22.860  -2.532   5.239  1.00  0.00           C  
ATOM   2998  HD2 PRO B 183     -23.742  -3.022   4.825  1.00  0.00           H  
ATOM   2999  HD3 PRO B 183     -22.703  -1.565   4.760  1.00  0.00           H  
ATOM   3000  CG  PRO B 183     -23.042  -2.342   6.744  1.00  0.00           C  
ATOM   3001  HG2 PRO B 183     -23.727  -3.102   7.113  1.00  0.00           H  
ATOM   3002  HG3 PRO B 183     -23.402  -1.345   6.988  1.00  0.00           H  
ATOM   3003  CB  PRO B 183     -21.651  -2.596   7.321  1.00  0.00           C  
ATOM   3004  HB2 PRO B 183     -21.694  -2.914   8.363  1.00  0.00           H  
ATOM   3005  HB3 PRO B 183     -21.039  -1.705   7.231  1.00  0.00           H  
ATOM   3006  CA  PRO B 183     -21.100  -3.675   6.390  1.00  0.00           C  
ATOM   3007  HA  PRO B 183     -20.014  -3.614   6.355  1.00  0.00           H  
ATOM   3008  C   PRO B 183     -21.507  -5.074   6.876  1.00  0.00           C  
ATOM   3009  O   PRO B 183     -22.389  -5.705   6.301  1.00  0.00           O  
ATOM   3010  N   GLU B 184     -20.919  -5.497   7.992  1.00  0.00           N  
ATOM   3011  H   GLU B 184     -20.156  -4.940   8.356  1.00  0.00           H  
ATOM   3012  CA  GLU B 184     -21.416  -6.556   8.871  1.00  0.00           C  
ATOM   3013  HA  GLU B 184     -22.424  -6.822   8.552  1.00  0.00           H  
ATOM   3014  CB  GLU B 184     -20.517  -7.797   8.729  1.00  0.00           C  
ATOM   3015  HB2 GLU B 184     -20.512  -8.099   7.680  1.00  0.00           H  
ATOM   3016  HB3 GLU B 184     -19.497  -7.516   8.998  1.00  0.00           H  
ATOM   3017  CG  GLU B 184     -20.916  -9.018   9.574  1.00  0.00           C  
ATOM   3018  HG2 GLU B 184     -20.186  -9.810   9.384  1.00  0.00           H  
ATOM   3019  HG3 GLU B 184     -20.839  -8.766  10.634  1.00  0.00           H  
ATOM   3020  CD  GLU B 184     -22.333  -9.525   9.258  1.00  0.00           C  
ATOM   3021  OE1 GLU B 184     -22.436 -10.612   8.651  1.00  0.00           O  
ATOM   3022  OE2 GLU B 184     -23.312  -8.822   9.609  1.00  0.00           O  
ATOM   3023  C   GLU B 184     -21.515  -6.036  10.321  1.00  0.00           C  
ATOM   3024  O   GLU B 184     -20.804  -5.100  10.709  1.00  0.00           O  
ATOM   3025  N   ASN B 185     -22.414  -6.613  11.121  1.00  0.00           N  
ATOM   3026  H   ASN B 185     -22.939  -7.400  10.735  1.00  0.00           H  
ATOM   3027  CA  ASN B 185     -22.713  -6.176  12.485  1.00  0.00           C  
ATOM   3028  HA  ASN B 185     -22.861  -5.093  12.482  1.00  0.00           H  
ATOM   3029  CB  ASN B 185     -24.022  -6.853  12.947  1.00  0.00           C  
ATOM   3030  HB2 ASN B 185     -24.135  -7.828  12.472  1.00  0.00           H  
ATOM   3031  HB3 ASN B 185     -23.981  -7.017  14.024  1.00  0.00           H  
ATOM   3032  CG  ASN B 185     -25.250  -6.010  12.666  1.00  0.00           C  
ATOM   3033  OD1 ASN B 185     -25.936  -6.143  11.662  1.00  0.00           O  
ATOM   3034  ND2 ASN B 185     -25.564  -5.088  13.543  1.00  0.00           N  
ATOM   3035 HD21 ASN B 185     -26.419  -4.575  13.360  1.00  0.00           H  
ATOM   3036 HD22 ASN B 185     -24.992  -4.952  14.362  1.00  0.00           H  
ATOM   3037  C   ASN B 185     -21.546  -6.470  13.448  1.00  0.00           C  
ATOM   3038  O   ASN B 185     -21.443  -7.566  14.004  1.00  0.00           O  
ATOM   3039  N   ASN B 186     -20.692  -5.473  13.720  1.00  0.00           N  
ATOM   3040  H   ASN B 186     -20.823  -4.594  13.243  1.00  0.00           H  
ATOM   3041  CA  ASN B 186     -19.724  -5.546  14.818  1.00  0.00           C  
ATOM   3042  HA  ASN B 186     -19.307  -6.555  14.800  1.00  0.00           H  
ATOM   3043  CB  ASN B 186     -18.547  -4.568  14.610  1.00  0.00           C  
ATOM   3044  HB2 ASN B 186     -18.174  -4.664  13.590  1.00  0.00           H  
ATOM   3045  HB3 ASN B 186     -18.870  -3.541  14.779  1.00  0.00           H  
ATOM   3046  CG  ASN B 186     -17.394  -4.900  15.556  1.00  0.00           C  
ATOM   3047  OD1 ASN B 186     -17.284  -6.006  16.065  1.00  0.00           O  
ATOM   3048  ND2 ASN B 186     -16.496  -3.996  15.848  1.00  0.00           N  
ATOM   3049 HD21 ASN B 186     -15.746  -4.254  16.458  1.00  0.00           H  
ATOM   3050 HD22 ASN B 186     -16.549  -3.031  15.505  1.00  0.00           H  
ATOM   3051  C   ASN B 186     -20.448  -5.387  16.170  1.00  0.00           C  
ATOM   3052  O   ASN B 186     -20.543  -4.300  16.749  1.00  0.00           O  
ATOM   3053  N   GLY B 187     -21.033  -6.486  16.647  1.00  0.00           N  
ATOM   3054  H   GLY B 187     -21.010  -7.306  16.048  1.00  0.00           H  
ATOM   3055  CA  GLY B 187     -21.933  -6.491  17.796  1.00  0.00           C  
ATOM   3056  HA2 GLY B 187     -22.112  -7.520  18.107  1.00  0.00           H  
ATOM   3057  HA3 GLY B 187     -21.451  -5.967  18.622  1.00  0.00           H  
ATOM   3058  C   GLY B 187     -23.284  -5.819  17.514  1.00  0.00           C  
ATOM   3059  O   GLY B 187     -23.625  -5.467  16.383  1.00  0.00           O  
ATOM   3060  N   GLY B 188     -24.070  -5.619  18.576  1.00  0.00           N  
ATOM   3061  H   GLY B 188     -23.728  -5.922  19.474  1.00  0.00           H  
ATOM   3062  CA  GLY B 188     -25.485  -5.236  18.475  1.00  0.00           C  
ATOM   3063  HA2 GLY B 188     -26.017  -6.004  17.912  1.00  0.00           H  
ATOM   3064  HA3 GLY B 188     -25.907  -5.203  19.480  1.00  0.00           H  
ATOM   3065  C   GLY B 188     -25.785  -3.888  17.807  1.00  0.00           C  
ATOM   3066  O   GLY B 188     -26.906  -3.705  17.356  1.00  0.00           O  
ATOM   3067  N   ALA B 189     -24.824  -2.957  17.724  1.00  0.00           N  
ATOM   3068  H   ALA B 189     -23.925  -3.184  18.114  1.00  0.00           H  
ATOM   3069  CA  ALA B 189     -25.002  -1.650  17.062  1.00  0.00           C  
ATOM   3070  HA  ALA B 189     -25.691  -1.787  16.226  1.00  0.00           H  
ATOM   3071  CB  ALA B 189     -25.664  -0.676  18.052  1.00  0.00           C  
ATOM   3072  HB1 ALA B 189     -25.887   0.267  17.548  1.00  0.00           H  
ATOM   3073  HB2 ALA B 189     -26.603  -1.097  18.416  1.00  0.00           H  
ATOM   3074  HB3 ALA B 189     -24.999  -0.483  18.893  1.00  0.00           H  
ATOM   3075  C   ALA B 189     -23.713  -1.054  16.444  1.00  0.00           C  
ATOM   3076  O   ALA B 189     -23.699   0.113  16.044  1.00  0.00           O  
ATOM   3077  N   GLY B 190     -22.620  -1.824  16.384  1.00  0.00           N  
ATOM   3078  H   GLY B 190     -22.704  -2.804  16.621  1.00  0.00           H  
ATOM   3079  CA  GLY B 190     -21.435  -1.483  15.589  1.00  0.00           C  
ATOM   3080  HA2 GLY B 190     -21.313  -0.403  15.523  1.00  0.00           H  
ATOM   3081  HA3 GLY B 190     -20.540  -1.893  16.055  1.00  0.00           H  
ATOM   3082  C   GLY B 190     -21.548  -2.049  14.171  1.00  0.00           C  
ATOM   3083  O   GLY B 190     -22.326  -2.972  13.920  1.00  0.00           O  
ATOM   3084  N   CYS B 191     -20.784  -1.477  13.244  1.00  0.00           N  
ATOM   3085  H   CYS B 191     -20.194  -0.694  13.521  1.00  0.00           H  
ATOM   3086  CA  CYS B 191     -20.771  -1.826  11.823  1.00  0.00           C  
ATOM   3087  HA  CYS B 191     -21.194  -2.821  11.665  1.00  0.00           H  
ATOM   3088  CB  CYS B 191     -21.607  -0.796  11.045  1.00  0.00           C  
ATOM   3089  HB2 CYS B 191     -21.211   0.200  11.250  1.00  0.00           H  
ATOM   3090  HB3 CYS B 191     -21.512  -0.990   9.975  1.00  0.00           H  
ATOM   3091  SG  CYS B 191     -23.361  -0.854  11.507  1.00  0.00           S  
ATOM   3092  HG  CYS B 191     -23.154  -0.809  12.826  1.00  0.00           H  
ATOM   3093  C   CYS B 191     -19.328  -1.808  11.303  1.00  0.00           C  
ATOM   3094  O   CYS B 191     -18.646  -0.797  11.455  1.00  0.00           O  
ATOM   3095  N   VAL B 192     -18.876  -2.889  10.665  1.00  0.00           N  
ATOM   3096  H   VAL B 192     -19.498  -3.689  10.568  1.00  0.00           H  
ATOM   3097  CA  VAL B 192     -17.531  -2.992  10.068  1.00  0.00           C  
ATOM   3098  HA  VAL B 192     -17.058  -2.012  10.125  1.00  0.00           H  
ATOM   3099  CB  VAL B 192     -16.638  -3.953  10.878  1.00  0.00           C  
ATOM   3100  HB  VAL B 192     -16.691  -3.662  11.928  1.00  0.00           H  
ATOM   3101  CG1 VAL B 192     -17.065  -5.426  10.768  1.00  0.00           C  
ATOM   3102 HG11 VAL B 192     -16.443  -6.037  11.423  1.00  0.00           H  
ATOM   3103 HG12 VAL B 192     -16.962  -5.782   9.744  1.00  0.00           H  
ATOM   3104 HG13 VAL B 192     -18.104  -5.537  11.077  1.00  0.00           H  
ATOM   3105  CG2 VAL B 192     -15.170  -3.843  10.446  1.00  0.00           C  
ATOM   3106 HG21 VAL B 192     -15.037  -4.167   9.414  1.00  0.00           H  
ATOM   3107 HG22 VAL B 192     -14.841  -2.808  10.543  1.00  0.00           H  
ATOM   3108 HG23 VAL B 192     -14.550  -4.458  11.099  1.00  0.00           H  
ATOM   3109  C   VAL B 192     -17.620  -3.359   8.586  1.00  0.00           C  
ATOM   3110  O   VAL B 192     -18.462  -4.158   8.189  1.00  0.00           O  
ATOM   3111  N   CYS B 193     -16.773  -2.770   7.743  1.00  0.00           N  
ATOM   3112  H   CYS B 193     -16.122  -2.095   8.134  1.00  0.00           H  
ATOM   3113  CA  CYS B 193     -16.898  -2.829   6.289  1.00  0.00           C  
ATOM   3114  HA  CYS B 193     -17.462  -3.721   6.016  1.00  0.00           H  
ATOM   3115  CB  CYS B 193     -17.713  -1.604   5.863  1.00  0.00           C  
ATOM   3116  HB2 CYS B 193     -18.604  -1.524   6.488  1.00  0.00           H  
ATOM   3117  HB3 CYS B 193     -17.105  -0.707   5.996  1.00  0.00           H  
ATOM   3118  SG  CYS B 193     -18.213  -1.749   4.133  1.00  0.00           S  
ATOM   3119  HG  CYS B 193     -18.950  -2.867   4.268  1.00  0.00           H  
ATOM   3120  C   CYS B 193     -15.521  -2.911   5.602  1.00  0.00           C  
ATOM   3121  O   CYS B 193     -14.666  -2.040   5.776  1.00  0.00           O  
ATOM   3122  N   HIE B 194     -15.298  -3.979   4.833  1.00  0.00           N  
ATOM   3123  H   HIE B 194     -16.053  -4.637   4.712  1.00  0.00           H  
ATOM   3124  CA  HIE B 194     -13.974  -4.385   4.339  1.00  0.00           C  
ATOM   3125  HA  HIE B 194     -13.207  -3.960   4.990  1.00  0.00           H  
ATOM   3126  CB  HIE B 194     -13.853  -5.918   4.452  1.00  0.00           C  
ATOM   3127  HB2 HIE B 194     -14.498  -6.389   3.708  1.00  0.00           H  
ATOM   3128  HB3 HIE B 194     -12.823  -6.210   4.246  1.00  0.00           H  
ATOM   3129  CG  HIE B 194     -14.249  -6.432   5.815  1.00  0.00           C  
ATOM   3130  ND1 HIE B 194     -13.574  -6.163   7.007  1.00  0.00           N  
ATOM   3131  CE1 HIE B 194     -14.332  -6.679   7.985  1.00  0.00           C  
ATOM   3132  HE1 HIE B 194     -14.091  -6.622   9.039  1.00  0.00           H  
ATOM   3133  NE2 HIE B 194     -15.437  -7.247   7.474  1.00  0.00           N  
ATOM   3134  HE2 HIE B 194     -16.194  -7.642   8.017  1.00  0.00           H  
ATOM   3135  CD2 HIE B 194     -15.401  -7.104   6.105  1.00  0.00           C  
ATOM   3136  HD2 HIE B 194     -16.150  -7.419   5.392  1.00  0.00           H  
ATOM   3137  C   HIE B 194     -13.712  -3.857   2.921  1.00  0.00           C  
ATOM   3138  O   HIE B 194     -13.926  -4.567   1.939  1.00  0.00           O  
ATOM   3139  N   LEU B 195     -13.276  -2.600   2.815  1.00  0.00           N  
ATOM   3140  H   LEU B 195     -13.022  -2.099   3.659  1.00  0.00           H  
ATOM   3141  CA  LEU B 195     -13.098  -1.896   1.543  1.00  0.00           C  
ATOM   3142  HA  LEU B 195     -13.999  -2.033   0.943  1.00  0.00           H  
ATOM   3143  CB  LEU B 195     -12.914  -0.382   1.773  1.00  0.00           C  
ATOM   3144  HB2 LEU B 195     -11.921  -0.205   2.185  1.00  0.00           H  
ATOM   3145  HB3 LEU B 195     -12.956   0.112   0.800  1.00  0.00           H  
ATOM   3146  CG  LEU B 195     -13.939   0.283   2.711  1.00  0.00           C  
ATOM   3147  HG  LEU B 195     -13.857  -0.141   3.711  1.00  0.00           H  
ATOM   3148  CD1 LEU B 195     -13.639   1.780   2.799  1.00  0.00           C  
ATOM   3149 HD11 LEU B 195     -13.703   2.235   1.809  1.00  0.00           H  
ATOM   3150 HD12 LEU B 195     -14.353   2.263   3.465  1.00  0.00           H  
ATOM   3151 HD13 LEU B 195     -12.636   1.925   3.199  1.00  0.00           H  
ATOM   3152  CD2 LEU B 195     -15.376   0.113   2.219  1.00  0.00           C  
ATOM   3153 HD21 LEU B 195     -16.056   0.580   2.927  1.00  0.00           H  
ATOM   3154 HD22 LEU B 195     -15.496   0.571   1.237  1.00  0.00           H  
ATOM   3155 HD23 LEU B 195     -15.628  -0.944   2.159  1.00  0.00           H  
ATOM   3156  C   LEU B 195     -11.919  -2.486   0.760  1.00  0.00           C  
ATOM   3157  O   LEU B 195     -10.756  -2.281   1.111  1.00  0.00           O  
ATOM   3158  N   LEU B 196     -12.238  -3.205  -0.312  1.00  0.00           N  
ATOM   3159  H   LEU B 196     -13.219  -3.319  -0.523  1.00  0.00           H  
ATOM   3160  CA  LEU B 196     -11.271  -3.812  -1.222  1.00  0.00           C  
ATOM   3161  HA  LEU B 196     -10.561  -4.396  -0.638  1.00  0.00           H  
ATOM   3162  CB  LEU B 196     -12.009  -4.757  -2.196  1.00  0.00           C  
ATOM   3163  HB2 LEU B 196     -12.638  -4.146  -2.845  1.00  0.00           H  
ATOM   3164  HB3 LEU B 196     -11.270  -5.255  -2.827  1.00  0.00           H  
ATOM   3165  CG  LEU B 196     -12.906  -5.823  -1.531  1.00  0.00           C  
ATOM   3166  HG  LEU B 196     -13.596  -5.346  -0.833  1.00  0.00           H  
ATOM   3167  CD1 LEU B 196     -13.757  -6.529  -2.587  1.00  0.00           C  
ATOM   3168 HD11 LEU B 196     -13.117  -7.051  -3.298  1.00  0.00           H  
ATOM   3169 HD12 LEU B 196     -14.424  -7.242  -2.102  1.00  0.00           H  
ATOM   3170 HD13 LEU B 196     -14.359  -5.793  -3.120  1.00  0.00           H  
ATOM   3171  CD2 LEU B 196     -12.103  -6.886  -0.780  1.00  0.00           C  
ATOM   3172 HD21 LEU B 196     -11.527  -6.407   0.007  1.00  0.00           H  
ATOM   3173 HD22 LEU B 196     -11.424  -7.402  -1.458  1.00  0.00           H  
ATOM   3174 HD23 LEU B 196     -12.781  -7.604  -0.321  1.00  0.00           H  
ATOM   3175  C   LEU B 196     -10.496  -2.715  -1.974  1.00  0.00           C  
ATOM   3176  O   LEU B 196     -11.091  -1.907  -2.689  1.00  0.00           O  
ATOM   3177  N   MET B 197      -9.174  -2.701  -1.821  1.00  0.00           N  
ATOM   3178  H   MET B 197      -8.768  -3.405  -1.213  1.00  0.00           H  
ATOM   3179  CA  MET B 197      -8.244  -1.839  -2.560  1.00  0.00           C  
ATOM   3180  HA  MET B 197      -8.547  -1.835  -3.607  1.00  0.00           H  
ATOM   3181  CB  MET B 197      -8.312  -0.378  -2.065  1.00  0.00           C  
ATOM   3182  HB2 MET B 197      -7.546   0.202  -2.581  1.00  0.00           H  
ATOM   3183  HB3 MET B 197      -9.277   0.026  -2.363  1.00  0.00           H  
ATOM   3184  CG  MET B 197      -8.148  -0.174  -0.551  1.00  0.00           C  
ATOM   3185  HG2 MET B 197      -8.854  -0.813  -0.021  1.00  0.00           H  
ATOM   3186  HG3 MET B 197      -7.142  -0.478  -0.264  1.00  0.00           H  
ATOM   3187  SD  MET B 197      -8.388   1.535   0.023  1.00  0.00           S  
ATOM   3188  CE  MET B 197     -10.165   1.747  -0.284  1.00  0.00           C  
ATOM   3189  HE1 MET B 197     -10.725   0.960   0.218  1.00  0.00           H  
ATOM   3190  HE2 MET B 197     -10.488   2.716   0.093  1.00  0.00           H  
ATOM   3191  HE3 MET B 197     -10.371   1.705  -1.353  1.00  0.00           H  
ATOM   3192  C   MET B 197      -6.826  -2.428  -2.492  1.00  0.00           C  
ATOM   3193  O   MET B 197      -6.180  -2.421  -1.443  1.00  0.00           O  
ATOM   3194  N   ASP B 198      -6.362  -2.987  -3.615  1.00  0.00           N  
ATOM   3195  H   ASP B 198      -6.924  -2.944  -4.454  1.00  0.00           H  
ATOM   3196  CA  ASP B 198      -5.133  -3.790  -3.693  1.00  0.00           C  
ATOM   3197  HA  ASP B 198      -4.851  -4.096  -2.689  1.00  0.00           H  
ATOM   3198  CB  ASP B 198      -5.414  -5.074  -4.496  1.00  0.00           C  
ATOM   3199  HB2 ASP B 198      -4.531  -5.712  -4.424  1.00  0.00           H  
ATOM   3200  HB3 ASP B 198      -6.224  -5.613  -4.006  1.00  0.00           H  
ATOM   3201  CG  ASP B 198      -5.769  -4.911  -5.985  1.00  0.00           C  
ATOM   3202  OD1 ASP B 198      -6.003  -3.796  -6.510  1.00  0.00           O  
ATOM   3203  OD2 ASP B 198      -5.697  -5.934  -6.699  1.00  0.00           O  
ATOM   3204  C   ASP B 198      -3.912  -3.044  -4.252  1.00  0.00           C  
ATOM   3205  O   ASP B 198      -2.788  -3.260  -3.802  1.00  0.00           O  
ATOM   3206  N   ASP B 199      -4.112  -2.158  -5.227  1.00  0.00           N  
ATOM   3207  H   ASP B 199      -5.050  -2.102  -5.612  1.00  0.00           H  
ATOM   3208  CA  ASP B 199      -3.046  -1.482  -5.974  1.00  0.00           C  
ATOM   3209  HA  ASP B 199      -2.179  -2.142  -5.955  1.00  0.00           H  
ATOM   3210  CB  ASP B 199      -3.451  -1.324  -7.450  1.00  0.00           C  
ATOM   3211  HB2 ASP B 199      -2.542  -1.204  -8.036  1.00  0.00           H  
ATOM   3212  HB3 ASP B 199      -3.932  -2.243  -7.783  1.00  0.00           H  
ATOM   3213  CG  ASP B 199      -4.367  -0.131  -7.751  1.00  0.00           C  
ATOM   3214  OD1 ASP B 199      -4.333   0.343  -8.911  1.00  0.00           O  
ATOM   3215  OD2 ASP B 199      -5.041   0.388  -6.837  1.00  0.00           O  
ATOM   3216  C   ASP B 199      -2.588  -0.147  -5.357  1.00  0.00           C  
ATOM   3217  O   ASP B 199      -1.985   0.685  -6.043  1.00  0.00           O  
ATOM   3218  N   VAL B 200      -2.866   0.067  -4.070  1.00  0.00           N  
ATOM   3219  H   VAL B 200      -3.330  -0.682  -3.576  1.00  0.00           H  
ATOM   3220  CA  VAL B 200      -2.705   1.360  -3.383  1.00  0.00           C  
ATOM   3221  HA  VAL B 200      -3.356   2.059  -3.899  1.00  0.00           H  
ATOM   3222  CB  VAL B 200      -3.142   1.319  -1.898  1.00  0.00           C  
ATOM   3223  HB  VAL B 200      -2.515   2.005  -1.327  1.00  0.00           H  
ATOM   3224  CG1 VAL B 200      -4.583   1.825  -1.763  1.00  0.00           C  
ATOM   3225 HG11 VAL B 200      -4.639   2.858  -2.107  1.00  0.00           H  
ATOM   3226 HG12 VAL B 200      -4.896   1.781  -0.721  1.00  0.00           H  
ATOM   3227 HG13 VAL B 200      -5.254   1.210  -2.364  1.00  0.00           H  
ATOM   3228  CG2 VAL B 200      -3.049  -0.060  -1.231  1.00  0.00           C  
ATOM   3229 HG21 VAL B 200      -2.040  -0.457  -1.347  1.00  0.00           H  
ATOM   3230 HG22 VAL B 200      -3.769  -0.754  -1.669  1.00  0.00           H  
ATOM   3231 HG23 VAL B 200      -3.267   0.042  -0.170  1.00  0.00           H  
ATOM   3232  C   VAL B 200      -1.301   1.957  -3.504  1.00  0.00           C  
ATOM   3233  O   VAL B 200      -0.291   1.247  -3.497  1.00  0.00           O  
ATOM   3234  N   VAL B 201      -1.253   3.284  -3.617  1.00  0.00           N  
ATOM   3235  H   VAL B 201      -2.145   3.768  -3.689  1.00  0.00           H  
ATOM   3236  CA  VAL B 201      -0.036   4.118  -3.664  1.00  0.00           C  
ATOM   3237  HA  VAL B 201       0.778   3.590  -3.162  1.00  0.00           H  
ATOM   3238  CB  VAL B 201       0.415   4.401  -5.112  1.00  0.00           C  
ATOM   3239  HB  VAL B 201       1.294   5.036  -5.060  1.00  0.00           H  
ATOM   3240  CG1 VAL B 201       0.846   3.126  -5.844  1.00  0.00           C  
ATOM   3241 HG11 VAL B 201       1.333   3.408  -6.775  1.00  0.00           H  
ATOM   3242 HG12 VAL B 201       1.547   2.571  -5.223  1.00  0.00           H  
ATOM   3243 HG13 VAL B 201      -0.025   2.509  -6.063  1.00  0.00           H  
ATOM   3244  CG2 VAL B 201      -0.644   5.114  -5.964  1.00  0.00           C  
ATOM   3245 HG21 VAL B 201      -1.523   4.483  -6.097  1.00  0.00           H  
ATOM   3246 HG22 VAL B 201      -0.950   6.046  -5.488  1.00  0.00           H  
ATOM   3247 HG23 VAL B 201      -0.224   5.359  -6.939  1.00  0.00           H  
ATOM   3248  C   VAL B 201      -0.232   5.435  -2.902  1.00  0.00           C  
ATOM   3249  O   VAL B 201      -1.356   5.841  -2.612  1.00  0.00           O  
ATOM   3250  N   SER B 202       0.862   6.125  -2.576  1.00  0.00           N  
ATOM   3251  H   SER B 202       1.748   5.718  -2.850  1.00  0.00           H  
ATOM   3252  CA  SER B 202       0.906   7.271  -1.655  1.00  0.00           C  
ATOM   3253  HA  SER B 202       0.635   6.913  -0.667  1.00  0.00           H  
ATOM   3254  CB  SER B 202       2.329   7.843  -1.561  1.00  0.00           C  
ATOM   3255  HB2 SER B 202       2.674   8.120  -2.556  1.00  0.00           H  
ATOM   3256  HB3 SER B 202       2.316   8.737  -0.934  1.00  0.00           H  
ATOM   3257  OG  SER B 202       3.211   6.895  -0.991  1.00  0.00           O  
ATOM   3258  HG  SER B 202       3.284   6.147  -1.612  1.00  0.00           H  
ATOM   3259  C   SER B 202      -0.057   8.405  -2.017  1.00  0.00           C  
ATOM   3260  O   SER B 202      -0.649   8.990  -1.107  1.00  0.00           O  
ATOM   3261  N   ALA B 203      -0.230   8.696  -3.311  1.00  0.00           N  
ATOM   3262  H   ALA B 203       0.284   8.146  -3.992  1.00  0.00           H  
ATOM   3263  CA  ALA B 203      -1.126   9.737  -3.821  1.00  0.00           C  
ATOM   3264  HA  ALA B 203      -0.984  10.641  -3.229  1.00  0.00           H  
ATOM   3265  CB  ALA B 203      -0.697  10.034  -5.263  1.00  0.00           C  
ATOM   3266  HB1 ALA B 203       0.360  10.295  -5.287  1.00  0.00           H  
ATOM   3267  HB2 ALA B 203      -0.861   9.152  -5.885  1.00  0.00           H  
ATOM   3268  HB3 ALA B 203      -1.281  10.862  -5.664  1.00  0.00           H  
ATOM   3269  C   ALA B 203      -2.628   9.386  -3.740  1.00  0.00           C  
ATOM   3270  O   ALA B 203      -3.467  10.245  -4.017  1.00  0.00           O  
ATOM   3271  N   ASP B 204      -2.990   8.146  -3.391  1.00  0.00           N  
ATOM   3272  H   ASP B 204      -2.273   7.463  -3.172  1.00  0.00           H  
ATOM   3273  CA  ASP B 204      -4.383   7.707  -3.378  1.00  0.00           C  
ATOM   3274  HA  ASP B 204      -4.839   8.039  -4.311  1.00  0.00           H  
ATOM   3275  CB  ASP B 204      -4.508   6.182  -3.357  1.00  0.00           C  
ATOM   3276  HB2 ASP B 204      -3.962   5.776  -2.503  1.00  0.00           H  
ATOM   3277  HB3 ASP B 204      -5.563   5.926  -3.221  1.00  0.00           H  
ATOM   3278  CG  ASP B 204      -4.019   5.530  -4.651  1.00  0.00           C  
ATOM   3279  OD1 ASP B 204      -3.808   6.220  -5.674  1.00  0.00           O  
ATOM   3280  OD2 ASP B 204      -3.920   4.286  -4.649  1.00  0.00           O  
ATOM   3281  C   ASP B 204      -5.186   8.313  -2.231  1.00  0.00           C  
ATOM   3282  O   ASP B 204      -4.902   8.106  -1.051  1.00  0.00           O  
ATOM   3283  N   GLN B 205      -6.265   8.999  -2.592  1.00  0.00           N  
ATOM   3284  H   GLN B 205      -6.431   9.145  -3.577  1.00  0.00           H  
ATOM   3285  CA  GLN B 205      -7.256   9.503  -1.657  1.00  0.00           C  
ATOM   3286  HA  GLN B 205      -7.107   9.016  -0.694  1.00  0.00           H  
ATOM   3287  CB  GLN B 205      -7.048  11.012  -1.454  1.00  0.00           C  
ATOM   3288  HB2 GLN B 205      -6.032  11.167  -1.086  1.00  0.00           H  
ATOM   3289  HB3 GLN B 205      -7.156  11.531  -2.409  1.00  0.00           H  
ATOM   3290  CG  GLN B 205      -8.040  11.605  -0.445  1.00  0.00           C  
ATOM   3291  HG2 GLN B 205      -9.040  11.602  -0.876  1.00  0.00           H  
ATOM   3292  HG3 GLN B 205      -8.052  10.985   0.452  1.00  0.00           H  
ATOM   3293  CD  GLN B 205      -7.698  13.035  -0.029  1.00  0.00           C  
ATOM   3294  OE1 GLN B 205      -6.749  13.658  -0.470  1.00  0.00           O  
ATOM   3295  NE2 GLN B 205      -8.487  13.615   0.844  1.00  0.00           N  
ATOM   3296 HE21 GLN B 205      -8.263  14.563   1.088  1.00  0.00           H  
ATOM   3297 HE22 GLN B 205      -9.312  13.128   1.176  1.00  0.00           H  
ATOM   3298  C   GLN B 205      -8.651   9.129  -2.161  1.00  0.00           C  
ATOM   3299  O   GLN B 205      -9.003   9.413  -3.307  1.00  0.00           O  
ATOM   3300  N   TYR B 206      -9.435   8.490  -1.300  1.00  0.00           N  
ATOM   3301  H   TYR B 206      -9.079   8.314  -0.367  1.00  0.00           H  
ATOM   3302  CA  TYR B 206     -10.817   8.123  -1.564  1.00  0.00           C  
ATOM   3303  HA  TYR B 206     -10.970   8.090  -2.640  1.00  0.00           H  
ATOM   3304  CB  TYR B 206     -11.092   6.716  -1.009  1.00  0.00           C  
ATOM   3305  HB2 TYR B 206     -10.758   6.663   0.028  1.00  0.00           H  
ATOM   3306  HB3 TYR B 206     -12.171   6.549  -1.007  1.00  0.00           H  
ATOM   3307  CG  TYR B 206     -10.442   5.600  -1.806  1.00  0.00           C  
ATOM   3308  CD1 TYR B 206      -9.102   5.225  -1.576  1.00  0.00           C  
ATOM   3309  HD1 TYR B 206      -8.528   5.724  -0.808  1.00  0.00           H  
ATOM   3310  CE1 TYR B 206      -8.504   4.212  -2.354  1.00  0.00           C  
ATOM   3311  HE1 TYR B 206      -7.473   3.931  -2.198  1.00  0.00           H  
ATOM   3312  CZ  TYR B 206      -9.256   3.559  -3.355  1.00  0.00           C  
ATOM   3313  OH  TYR B 206      -8.695   2.596  -4.129  1.00  0.00           O  
ATOM   3314  HH  TYR B 206      -7.735   2.614  -4.121  1.00  0.00           H  
ATOM   3315  CE2 TYR B 206     -10.601   3.920  -3.568  1.00  0.00           C  
ATOM   3316  HE2 TYR B 206     -11.169   3.413  -4.334  1.00  0.00           H  
ATOM   3317  CD2 TYR B 206     -11.187   4.943  -2.803  1.00  0.00           C  
ATOM   3318  HD2 TYR B 206     -12.213   5.224  -2.984  1.00  0.00           H  
ATOM   3319  C   TYR B 206     -11.783   9.156  -0.975  1.00  0.00           C  
ATOM   3320  O   TYR B 206     -11.558   9.688   0.116  1.00  0.00           O  
ATOM   3321  N   THR B 207     -12.898   9.402  -1.657  1.00  0.00           N  
ATOM   3322  H   THR B 207     -12.997   8.989  -2.583  1.00  0.00           H  
ATOM   3323  CA  THR B 207     -14.148   9.857  -1.029  1.00  0.00           C  
ATOM   3324  HA  THR B 207     -13.923  10.491  -0.172  1.00  0.00           H  
ATOM   3325  CB  THR B 207     -15.001  10.679  -2.004  1.00  0.00           C  
ATOM   3326  HB  THR B 207     -15.963  10.903  -1.539  1.00  0.00           H  
ATOM   3327  CG2 THR B 207     -14.319  11.996  -2.373  1.00  0.00           C  
ATOM   3328 HG21 THR B 207     -14.120  12.577  -1.473  1.00  0.00           H  
ATOM   3329 HG22 THR B 207     -13.382  11.801  -2.896  1.00  0.00           H  
ATOM   3330 HG23 THR B 207     -14.973  12.567  -3.032  1.00  0.00           H  
ATOM   3331  OG1 THR B 207     -15.222   9.980  -3.204  1.00  0.00           O  
ATOM   3332  HG1 THR B 207     -15.706   9.173  -3.006  1.00  0.00           H  
ATOM   3333  C   THR B 207     -14.940   8.647  -0.529  1.00  0.00           C  
ATOM   3334  O   THR B 207     -14.911   7.592  -1.165  1.00  0.00           O  
ATOM   3335  N   LEU B 208     -15.649   8.809   0.591  1.00  0.00           N  
ATOM   3336  H   LEU B 208     -15.667   9.731   1.016  1.00  0.00           H  
ATOM   3337  CA  LEU B 208     -16.483   7.783   1.223  1.00  0.00           C  
ATOM   3338  HA  LEU B 208     -16.572   6.907   0.579  1.00  0.00           H  
ATOM   3339  CB  LEU B 208     -15.852   7.366   2.573  1.00  0.00           C  
ATOM   3340  HB2 LEU B 208     -15.811   8.253   3.207  1.00  0.00           H  
ATOM   3341  HB3 LEU B 208     -16.531   6.658   3.050  1.00  0.00           H  
ATOM   3342  CG  LEU B 208     -14.444   6.748   2.569  1.00  0.00           C  
ATOM   3343  HG  LEU B 208     -13.728   7.469   2.170  1.00  0.00           H  
ATOM   3344  CD1 LEU B 208     -14.052   6.410   4.011  1.00  0.00           C  
ATOM   3345 HD11 LEU B 208     -14.777   5.723   4.449  1.00  0.00           H  
ATOM   3346 HD12 LEU B 208     -13.071   5.939   4.031  1.00  0.00           H  
ATOM   3347 HD13 LEU B 208     -14.018   7.321   4.608  1.00  0.00           H  
ATOM   3348  CD2 LEU B 208     -14.370   5.466   1.746  1.00  0.00           C  
ATOM   3349 HD21 LEU B 208     -15.068   4.727   2.137  1.00  0.00           H  
ATOM   3350 HD22 LEU B 208     -14.624   5.693   0.714  1.00  0.00           H  
ATOM   3351 HD23 LEU B 208     -13.359   5.060   1.780  1.00  0.00           H  
ATOM   3352  C   LEU B 208     -17.891   8.343   1.476  1.00  0.00           C  
ATOM   3353  O   LEU B 208     -17.999   9.347   2.177  1.00  0.00           O  
ATOM   3354  N   ASP B 209     -18.948   7.684   0.995  1.00  0.00           N  
ATOM   3355  H   ASP B 209     -18.774   6.867   0.412  1.00  0.00           H  
ATOM   3356  CA  ASP B 209     -20.351   8.045   1.270  1.00  0.00           C  
ATOM   3357  HA  ASP B 209     -20.379   8.862   1.991  1.00  0.00           H  
ATOM   3358  CB  ASP B 209     -21.068   8.546   0.003  1.00  0.00           C  
ATOM   3359  HB2 ASP B 209     -20.813   7.904  -0.840  1.00  0.00           H  
ATOM   3360  HB3 ASP B 209     -22.141   8.465   0.168  1.00  0.00           H  
ATOM   3361  CG  ASP B 209     -20.762  10.000  -0.358  1.00  0.00           C  
ATOM   3362  OD1 ASP B 209     -21.714  10.722  -0.759  1.00  0.00           O  
ATOM   3363  OD2 ASP B 209     -19.622  10.481  -0.228  1.00  0.00           O  
ATOM   3364  C   ASP B 209     -21.140   6.875   1.880  1.00  0.00           C  
ATOM   3365  O   ASP B 209     -21.330   5.838   1.239  1.00  0.00           O  
ATOM   3366  N   LEU B 210     -21.637   7.055   3.111  1.00  0.00           N  
ATOM   3367  H   LEU B 210     -21.562   7.982   3.521  1.00  0.00           H  
ATOM   3368  CA  LEU B 210     -22.442   6.071   3.837  1.00  0.00           C  
ATOM   3369  HA  LEU B 210     -22.196   5.075   3.460  1.00  0.00           H  
ATOM   3370  CB  LEU B 210     -22.069   6.124   5.329  1.00  0.00           C  
ATOM   3371  HB2 LEU B 210     -21.015   5.866   5.445  1.00  0.00           H  
ATOM   3372  HB3 LEU B 210     -22.205   7.149   5.666  1.00  0.00           H  
ATOM   3373  CG  LEU B 210     -22.916   5.210   6.240  1.00  0.00           C  
ATOM   3374  HG  LEU B 210     -23.969   5.456   6.122  1.00  0.00           H  
ATOM   3375  CD1 LEU B 210     -22.728   3.733   5.906  1.00  0.00           C  
ATOM   3376 HD11 LEU B 210     -21.686   3.445   6.056  1.00  0.00           H  
ATOM   3377 HD12 LEU B 210     -23.368   3.131   6.551  1.00  0.00           H  
ATOM   3378 HD13 LEU B 210     -23.006   3.535   4.876  1.00  0.00           H  
ATOM   3379  CD2 LEU B 210     -22.543   5.418   7.705  1.00  0.00           C  
ATOM   3380 HD21 LEU B 210     -22.669   6.465   7.976  1.00  0.00           H  
ATOM   3381 HD22 LEU B 210     -23.184   4.811   8.343  1.00  0.00           H  
ATOM   3382 HD23 LEU B 210     -21.506   5.125   7.866  1.00  0.00           H  
ATOM   3383  C   LEU B 210     -23.942   6.315   3.607  1.00  0.00           C  
ATOM   3384  O   LEU B 210     -24.469   7.374   3.960  1.00  0.00           O  
ATOM   3385  N   TRP B 211     -24.635   5.304   3.084  1.00  0.00           N  
ATOM   3386  H   TRP B 211     -24.143   4.437   2.886  1.00  0.00           H  
ATOM   3387  CA  TRP B 211     -26.054   5.336   2.724  1.00  0.00           C  
ATOM   3388  HA  TRP B 211     -26.495   6.294   2.993  1.00  0.00           H  
ATOM   3389  CB  TRP B 211     -26.179   5.159   1.205  1.00  0.00           C  
ATOM   3390  HB2 TRP B 211     -25.558   4.321   0.896  1.00  0.00           H  
ATOM   3391  HB3 TRP B 211     -27.209   4.892   0.977  1.00  0.00           H  
ATOM   3392  CG  TRP B 211     -25.836   6.334   0.348  1.00  0.00           C  
ATOM   3393  CD1 TRP B 211     -24.590   6.754   0.038  1.00  0.00           C  
ATOM   3394  HD1 TRP B 211     -23.673   6.293   0.394  1.00  0.00           H  
ATOM   3395  NE1 TRP B 211     -24.666   7.862  -0.783  1.00  0.00           N  
ATOM   3396  HE1 TRP B 211     -23.854   8.394  -1.077  1.00  0.00           H  
ATOM   3397  CE2 TRP B 211     -25.973   8.216  -1.039  1.00  0.00           C  
ATOM   3398  CZ2 TRP B 211     -26.560   9.241  -1.796  1.00  0.00           C  
ATOM   3399  HZ2 TRP B 211     -25.940   9.954  -2.321  1.00  0.00           H  
ATOM   3400  CH2 TRP B 211     -27.961   9.324  -1.860  1.00  0.00           C  
ATOM   3401  HH2 TRP B 211     -28.434  10.104  -2.443  1.00  0.00           H  
ATOM   3402  CZ3 TRP B 211     -28.753   8.394  -1.163  1.00  0.00           C  
ATOM   3403  HZ3 TRP B 211     -29.832   8.467  -1.212  1.00  0.00           H  
ATOM   3404  CE3 TRP B 211     -28.154   7.378  -0.394  1.00  0.00           C  
ATOM   3405  HE3 TRP B 211     -28.773   6.682   0.155  1.00  0.00           H  
ATOM   3406  CD2 TRP B 211     -26.748   7.261  -0.316  1.00  0.00           C  
ATOM   3407  C   TRP B 211     -26.840   4.224   3.430  1.00  0.00           C  
ATOM   3408  O   TRP B 211     -26.488   3.050   3.335  1.00  0.00           O  
ATOM   3409  N   ALA B 212     -27.962   4.575   4.056  1.00  0.00           N  
ATOM   3410  H   ALA B 212     -28.200   5.560   4.053  1.00  0.00           H  
ATOM   3411  CA  ALA B 212     -29.080   3.650   4.240  1.00  0.00           C  
ATOM   3412  HA  ALA B 212     -28.724   2.693   4.616  1.00  0.00           H  
ATOM   3413  CB  ALA B 212     -30.049   4.261   5.261  1.00  0.00           C  
ATOM   3414  HB1 ALA B 212     -30.434   5.214   4.897  1.00  0.00           H  
ATOM   3415  HB2 ALA B 212     -30.879   3.578   5.444  1.00  0.00           H  
ATOM   3416  HB3 ALA B 212     -29.531   4.423   6.206  1.00  0.00           H  
ATOM   3417  C   ALA B 212     -29.765   3.371   2.893  1.00  0.00           C  
ATOM   3418  O   ALA B 212     -29.463   4.027   1.893  1.00  0.00           O  
ATOM   3419  N   GLY B 213     -30.722   2.434   2.866  1.00  0.00           N  
ATOM   3420  H   GLY B 213     -30.802   1.834   3.681  1.00  0.00           H  
ATOM   3421  CA  GLY B 213     -31.530   2.115   1.678  1.00  0.00           C  
ATOM   3422  HA2 GLY B 213     -30.990   1.403   1.053  1.00  0.00           H  
ATOM   3423  HA3 GLY B 213     -32.461   1.647   1.999  1.00  0.00           H  
ATOM   3424  C   GLY B 213     -31.877   3.349   0.829  1.00  0.00           C  
ATOM   3425  O   GLY B 213     -31.436   3.430  -0.319  1.00  0.00           O  
ATOM   3426  N   GLN B 214     -32.542   4.346   1.429  1.00  0.00           N  
ATOM   3427  H   GLN B 214     -32.814   4.216   2.390  1.00  0.00           H  
ATOM   3428  CA  GLN B 214     -32.901   5.609   0.767  1.00  0.00           C  
ATOM   3429  HA  GLN B 214     -32.802   5.468  -0.311  1.00  0.00           H  
ATOM   3430  CB  GLN B 214     -34.376   5.926   1.069  1.00  0.00           C  
ATOM   3431  HB2 GLN B 214     -34.904   5.018   1.360  1.00  0.00           H  
ATOM   3432  HB3 GLN B 214     -34.430   6.622   1.907  1.00  0.00           H  
ATOM   3433  CG  GLN B 214     -35.094   6.542  -0.142  1.00  0.00           C  
ATOM   3434  HG2 GLN B 214     -34.439   7.235  -0.671  1.00  0.00           H  
ATOM   3435  HG3 GLN B 214     -35.963   7.099   0.211  1.00  0.00           H  
ATOM   3436  CD  GLN B 214     -35.584   5.456  -1.090  1.00  0.00           C  
ATOM   3437  OE1 GLN B 214     -35.018   5.195  -2.138  1.00  0.00           O  
ATOM   3438  NE2 GLN B 214     -36.637   4.754  -0.739  1.00  0.00           N  
ATOM   3439 HE21 GLN B 214     -36.904   4.025  -1.376  1.00  0.00           H  
ATOM   3440 HE22 GLN B 214     -37.146   4.986   0.092  1.00  0.00           H  
ATOM   3441  C   GLN B 214     -32.029   6.829   1.134  1.00  0.00           C  
ATOM   3442  O   GLN B 214     -31.802   7.676   0.277  1.00  0.00           O  
ATOM   3443  N   GLN B 215     -31.581   6.976   2.390  1.00  0.00           N  
ATOM   3444  H   GLN B 215     -31.696   6.218   3.041  1.00  0.00           H  
ATOM   3445  CA  GLN B 215     -30.947   8.215   2.880  1.00  0.00           C  
ATOM   3446  HA  GLN B 215     -31.220   9.033   2.214  1.00  0.00           H  
ATOM   3447  CB  GLN B 215     -31.473   8.581   4.287  1.00  0.00           C  
ATOM   3448  HB2 GLN B 215     -31.336   7.735   4.962  1.00  0.00           H  
ATOM   3449  HB3 GLN B 215     -30.880   9.415   4.664  1.00  0.00           H  
ATOM   3450  CG  GLN B 215     -32.954   9.008   4.288  1.00  0.00           C  
ATOM   3451  HG2 GLN B 215     -33.585   8.140   4.086  1.00  0.00           H  
ATOM   3452  HG3 GLN B 215     -33.099   9.724   3.477  1.00  0.00           H  
ATOM   3453  CD  GLN B 215     -33.424   9.663   5.595  1.00  0.00           C  
ATOM   3454  OE1 GLN B 215     -32.982   9.365   6.701  1.00  0.00           O  
ATOM   3455  NE2 GLN B 215     -34.376  10.571   5.510  1.00  0.00           N  
ATOM   3456 HE21 GLN B 215     -34.761  10.951   6.367  1.00  0.00           H  
ATOM   3457 HE22 GLN B 215     -34.757  10.825   4.617  1.00  0.00           H  
ATOM   3458  C   GLN B 215     -29.413   8.144   2.890  1.00  0.00           C  
ATOM   3459  O   GLN B 215     -28.839   7.181   3.394  1.00  0.00           O  
ATOM   3460  N   LEU B 216     -28.745   9.207   2.432  1.00  0.00           N  
ATOM   3461  H   LEU B 216     -29.268   9.955   2.003  1.00  0.00           H  
ATOM   3462  CA  LEU B 216     -27.348   9.486   2.792  1.00  0.00           C  
ATOM   3463  HA  LEU B 216     -26.738   8.609   2.572  1.00  0.00           H  
ATOM   3464  CB  LEU B 216     -26.829  10.670   1.949  1.00  0.00           C  
ATOM   3465  HB2 LEU B 216     -26.897  10.423   0.888  1.00  0.00           H  
ATOM   3466  HB3 LEU B 216     -27.489  11.518   2.137  1.00  0.00           H  
ATOM   3467  CG  LEU B 216     -25.381  11.104   2.277  1.00  0.00           C  
ATOM   3468  HG  LEU B 216     -25.218  11.086   3.355  1.00  0.00           H  
ATOM   3469  CD1 LEU B 216     -24.349  10.197   1.612  1.00  0.00           C  
ATOM   3470 HD11 LEU B 216     -24.401  10.295   0.528  1.00  0.00           H  
ATOM   3471 HD12 LEU B 216     -23.349  10.478   1.937  1.00  0.00           H  
ATOM   3472 HD13 LEU B 216     -24.523   9.160   1.895  1.00  0.00           H  
ATOM   3473  CD2 LEU B 216     -25.119  12.529   1.796  1.00  0.00           C  
ATOM   3474 HD21 LEU B 216     -25.197  12.585   0.710  1.00  0.00           H  
ATOM   3475 HD22 LEU B 216     -24.123  12.833   2.109  1.00  0.00           H  
ATOM   3476 HD23 LEU B 216     -25.841  13.208   2.249  1.00  0.00           H  
ATOM   3477  C   LEU B 216     -27.276   9.786   4.302  1.00  0.00           C  
ATOM   3478  O   LEU B 216     -27.949  10.699   4.778  1.00  0.00           O  
ATOM   3479  N   LEU B 217     -26.472   9.025   5.049  1.00  0.00           N  
ATOM   3480  H   LEU B 217     -25.929   8.309   4.577  1.00  0.00           H  
ATOM   3481  CA  LEU B 217     -26.268   9.203   6.494  1.00  0.00           C  
ATOM   3482  HA  LEU B 217     -27.125   9.722   6.926  1.00  0.00           H  
ATOM   3483  CB  LEU B 217     -26.134   7.823   7.162  1.00  0.00           C  
ATOM   3484  HB2 LEU B 217     -25.276   7.314   6.724  1.00  0.00           H  
ATOM   3485  HB3 LEU B 217     -25.911   7.985   8.216  1.00  0.00           H  
ATOM   3486  CG  LEU B 217     -27.354   6.892   7.070  1.00  0.00           C  
ATOM   3487  HG  LEU B 217     -27.577   6.671   6.027  1.00  0.00           H  
ATOM   3488  CD1 LEU B 217     -27.000   5.591   7.785  1.00  0.00           C  
ATOM   3489 HD11 LEU B 217     -26.665   5.798   8.800  1.00  0.00           H  
ATOM   3490 HD12 LEU B 217     -27.879   4.948   7.827  1.00  0.00           H  
ATOM   3491 HD13 LEU B 217     -26.210   5.085   7.232  1.00  0.00           H  
ATOM   3492  CD2 LEU B 217     -28.598   7.480   7.737  1.00  0.00           C  
ATOM   3493 HD21 LEU B 217     -28.932   8.358   7.184  1.00  0.00           H  
ATOM   3494 HD22 LEU B 217     -28.377   7.747   8.769  1.00  0.00           H  
ATOM   3495 HD23 LEU B 217     -29.403   6.742   7.725  1.00  0.00           H  
ATOM   3496  C   LEU B 217     -25.025  10.039   6.842  1.00  0.00           C  
ATOM   3497  O   LEU B 217     -25.014  10.719   7.866  1.00  0.00           O  
ATOM   3498  N   TRP B 218     -23.964   9.941   6.037  1.00  0.00           N  
ATOM   3499  H   TRP B 218     -24.035   9.345   5.220  1.00  0.00           H  
ATOM   3500  CA  TRP B 218     -22.657  10.554   6.300  1.00  0.00           C  
ATOM   3501  HA  TRP B 218     -22.802  11.587   6.619  1.00  0.00           H  
ATOM   3502  CB  TRP B 218     -21.971   9.777   7.442  1.00  0.00           C  
ATOM   3503  HB2 TRP B 218     -22.565   9.894   8.349  1.00  0.00           H  
ATOM   3504  HB3 TRP B 218     -21.980   8.718   7.199  1.00  0.00           H  
ATOM   3505  CG  TRP B 218     -20.558  10.138   7.775  1.00  0.00           C  
ATOM   3506  CD1 TRP B 218     -20.172  10.915   8.812  1.00  0.00           C  
ATOM   3507  HD1 TRP B 218     -20.843  11.378   9.529  1.00  0.00           H  
ATOM   3508  NE1 TRP B 218     -18.795  11.007   8.836  1.00  0.00           N  
ATOM   3509  HE1 TRP B 218     -18.292  11.517   9.553  1.00  0.00           H  
ATOM   3510  CE2 TRP B 218     -18.216  10.269   7.827  1.00  0.00           C  
ATOM   3511  CZ2 TRP B 218     -16.884   9.995   7.482  1.00  0.00           C  
ATOM   3512  HZ2 TRP B 218     -16.074  10.389   8.078  1.00  0.00           H  
ATOM   3513  CH2 TRP B 218     -16.622   9.160   6.384  1.00  0.00           C  
ATOM   3514  HH2 TRP B 218     -15.602   8.905   6.130  1.00  0.00           H  
ATOM   3515  CZ3 TRP B 218     -17.690   8.618   5.648  1.00  0.00           C  
ATOM   3516  HZ3 TRP B 218     -17.494   7.961   4.815  1.00  0.00           H  
ATOM   3517  CE3 TRP B 218     -19.022   8.884   6.013  1.00  0.00           C  
ATOM   3518  HE3 TRP B 218     -19.828   8.429   5.456  1.00  0.00           H  
ATOM   3519  CD2 TRP B 218     -19.322   9.712   7.118  1.00  0.00           C  
ATOM   3520  C   TRP B 218     -21.805  10.554   5.023  1.00  0.00           C  
ATOM   3521  O   TRP B 218     -21.994   9.697   4.156  1.00  0.00           O  
ATOM   3522  N   LYS B 219     -20.843  11.479   4.904  1.00  0.00           N  
ATOM   3523  H   LYS B 219     -20.694  12.118   5.675  1.00  0.00           H  
ATOM   3524  CA  LYS B 219     -19.813  11.447   3.853  1.00  0.00           C  
ATOM   3525  HA  LYS B 219     -19.580  10.399   3.666  1.00  0.00           H  
ATOM   3526  CB  LYS B 219     -20.321  12.034   2.523  1.00  0.00           C  
ATOM   3527  HB2 LYS B 219     -19.505  11.968   1.804  1.00  0.00           H  
ATOM   3528  HB3 LYS B 219     -21.142  11.414   2.162  1.00  0.00           H  
ATOM   3529  CG  LYS B 219     -20.794  13.492   2.597  1.00  0.00           C  
ATOM   3530  HG2 LYS B 219     -21.559  13.574   3.370  1.00  0.00           H  
ATOM   3531  HG3 LYS B 219     -19.957  14.134   2.878  1.00  0.00           H  
ATOM   3532  CD  LYS B 219     -21.404  14.006   1.282  1.00  0.00           C  
ATOM   3533  HD2 LYS B 219     -22.205  13.339   0.960  1.00  0.00           H  
ATOM   3534  HD3 LYS B 219     -21.853  14.976   1.498  1.00  0.00           H  
ATOM   3535  CE  LYS B 219     -20.408  14.209   0.131  1.00  0.00           C  
ATOM   3536  HE2 LYS B 219     -20.797  15.008  -0.505  1.00  0.00           H  
ATOM   3537  HE3 LYS B 219     -19.448  14.538   0.539  1.00  0.00           H  
ATOM   3538  NZ  LYS B 219     -20.228  12.992  -0.695  1.00  0.00           N  
ATOM   3539  HZ1 LYS B 219     -21.102  12.497  -0.896  1.00  0.00           H  
ATOM   3540  HZ2 LYS B 219     -19.736  13.148  -1.559  1.00  0.00           H  
ATOM   3541  HZ3 LYS B 219     -19.731  12.238  -0.210  1.00  0.00           H  
ATOM   3542  C   LYS B 219     -18.500  12.089   4.295  1.00  0.00           C  
ATOM   3543  O   LYS B 219     -18.496  13.045   5.067  1.00  0.00           O  
ATOM   3544  N   GLY B 220     -17.388  11.596   3.764  1.00  0.00           N  
ATOM   3545  H   GLY B 220     -17.484  10.822   3.111  1.00  0.00           H  
ATOM   3546  CA  GLY B 220     -16.044  12.026   4.143  1.00  0.00           C  
ATOM   3547  HA2 GLY B 220     -16.015  13.112   4.217  1.00  0.00           H  
ATOM   3548  HA3 GLY B 220     -15.812  11.617   5.127  1.00  0.00           H  
ATOM   3549  C   GLY B 220     -14.969  11.586   3.149  1.00  0.00           C  
ATOM   3550  O   GLY B 220     -15.225  11.405   1.957  1.00  0.00           O  
ATOM   3551  N   SER B 221     -13.739  11.429   3.635  1.00  0.00           N  
ATOM   3552  H   SER B 221     -13.579  11.549   4.627  1.00  0.00           H  
ATOM   3553  CA  SER B 221     -12.581  11.053   2.815  1.00  0.00           C  
ATOM   3554  HA  SER B 221     -12.925  10.376   2.036  1.00  0.00           H  
ATOM   3555  CB  SER B 221     -11.996  12.304   2.142  1.00  0.00           C  
ATOM   3556  HB2 SER B 221     -12.771  12.773   1.531  1.00  0.00           H  
ATOM   3557  HB3 SER B 221     -11.686  13.012   2.912  1.00  0.00           H  
ATOM   3558  OG  SER B 221     -10.879  12.002   1.324  1.00  0.00           O  
ATOM   3559  HG  SER B 221     -11.138  11.276   0.720  1.00  0.00           H  
ATOM   3560  C   SER B 221     -11.532  10.297   3.633  1.00  0.00           C  
ATOM   3561  O   SER B 221     -11.500  10.392   4.858  1.00  0.00           O  
ATOM   3562  N   PHE B 222     -10.690   9.529   2.943  1.00  0.00           N  
ATOM   3563  H   PHE B 222     -10.784   9.519   1.933  1.00  0.00           H  
ATOM   3564  CA  PHE B 222      -9.717   8.603   3.515  1.00  0.00           C  
ATOM   3565  HA  PHE B 222      -9.390   8.973   4.488  1.00  0.00           H  
ATOM   3566  CB  PHE B 222     -10.433   7.258   3.718  1.00  0.00           C  
ATOM   3567  HB2 PHE B 222     -11.121   7.362   4.558  1.00  0.00           H  
ATOM   3568  HB3 PHE B 222     -11.036   7.051   2.832  1.00  0.00           H  
ATOM   3569  CG  PHE B 222      -9.548   6.056   3.976  1.00  0.00           C  
ATOM   3570  CD1 PHE B 222      -8.823   5.951   5.176  1.00  0.00           C  
ATOM   3571  HD1 PHE B 222      -8.872   6.733   5.923  1.00  0.00           H  
ATOM   3572  CE1 PHE B 222      -8.047   4.809   5.428  1.00  0.00           C  
ATOM   3573  HE1 PHE B 222      -7.515   4.725   6.364  1.00  0.00           H  
ATOM   3574  CZ  PHE B 222      -7.982   3.773   4.484  1.00  0.00           C  
ATOM   3575  HZ  PHE B 222      -7.388   2.894   4.685  1.00  0.00           H  
ATOM   3576  CE2 PHE B 222      -8.714   3.872   3.290  1.00  0.00           C  
ATOM   3577  HE2 PHE B 222      -8.683   3.066   2.570  1.00  0.00           H  
ATOM   3578  CD2 PHE B 222      -9.493   5.013   3.031  1.00  0.00           C  
ATOM   3579  HD2 PHE B 222     -10.062   5.076   2.114  1.00  0.00           H  
ATOM   3580  C   PHE B 222      -8.487   8.490   2.600  1.00  0.00           C  
ATOM   3581  O   PHE B 222      -8.622   8.329   1.386  1.00  0.00           O  
ATOM   3582  N   LYS B 223      -7.281   8.566   3.176  1.00  0.00           N  
ATOM   3583  H   LYS B 223      -7.243   8.651   4.185  1.00  0.00           H  
ATOM   3584  CA  LYS B 223      -5.989   8.406   2.485  1.00  0.00           C  
ATOM   3585  HA  LYS B 223      -6.143   8.296   1.413  1.00  0.00           H  
ATOM   3586  CB  LYS B 223      -5.146   9.689   2.674  1.00  0.00           C  
ATOM   3587  HB2 LYS B 223      -5.695  10.535   2.259  1.00  0.00           H  
ATOM   3588  HB3 LYS B 223      -4.987   9.865   3.739  1.00  0.00           H  
ATOM   3589  CG  LYS B 223      -3.781   9.595   1.973  1.00  0.00           C  
ATOM   3590  HG2 LYS B 223      -3.236   8.753   2.397  1.00  0.00           H  
ATOM   3591  HG3 LYS B 223      -3.932   9.410   0.911  1.00  0.00           H  
ATOM   3592  CD  LYS B 223      -2.917  10.858   2.125  1.00  0.00           C  
ATOM   3593  HD2 LYS B 223      -3.361  11.689   1.572  1.00  0.00           H  
ATOM   3594  HD3 LYS B 223      -2.850  11.125   3.180  1.00  0.00           H  
ATOM   3595  CE  LYS B 223      -1.514  10.546   1.586  1.00  0.00           C  
ATOM   3596  HE2 LYS B 223      -1.222   9.570   1.976  1.00  0.00           H  
ATOM   3597  HE3 LYS B 223      -1.551  10.473   0.495  1.00  0.00           H  
ATOM   3598  NZ  LYS B 223      -0.490  11.515   2.031  1.00  0.00           N  
ATOM   3599  HZ1 LYS B 223      -0.428  11.480   3.055  1.00  0.00           H  
ATOM   3600  HZ2 LYS B 223       0.423  11.253   1.698  1.00  0.00           H  
ATOM   3601  HZ3 LYS B 223      -0.708  12.458   1.765  1.00  0.00           H  
ATOM   3602  C   LYS B 223      -5.300   7.133   3.018  1.00  0.00           C  
ATOM   3603  O   LYS B 223      -4.730   7.192   4.108  1.00  0.00           O  
ATOM   3604  N   PRO B 224      -5.336   5.993   2.289  1.00  0.00           N  
ATOM   3605  CD  PRO B 224      -5.907   5.826   0.960  1.00  0.00           C  
ATOM   3606  HD2 PRO B 224      -5.176   6.145   0.221  1.00  0.00           H  
ATOM   3607  HD3 PRO B 224      -6.843   6.371   0.843  1.00  0.00           H  
ATOM   3608  CG  PRO B 224      -6.154   4.336   0.782  1.00  0.00           C  
ATOM   3609  HG2 PRO B 224      -6.068   4.040  -0.263  1.00  0.00           H  
ATOM   3610  HG3 PRO B 224      -7.135   4.081   1.171  1.00  0.00           H  
ATOM   3611  CB  PRO B 224      -5.065   3.703   1.641  1.00  0.00           C  
ATOM   3612  HB2 PRO B 224      -4.151   3.618   1.047  1.00  0.00           H  
ATOM   3613  HB3 PRO B 224      -5.371   2.721   1.999  1.00  0.00           H  
ATOM   3614  CA  PRO B 224      -4.861   4.697   2.793  1.00  0.00           C  
ATOM   3615  HA  PRO B 224      -5.480   4.403   3.640  1.00  0.00           H  
ATOM   3616  C   PRO B 224      -3.393   4.693   3.233  1.00  0.00           C  
ATOM   3617  O   PRO B 224      -3.032   3.971   4.158  1.00  0.00           O  
ATOM   3618  N   SER B 225      -2.570   5.517   2.583  1.00  0.00           N  
ATOM   3619  H   SER B 225      -2.954   6.096   1.851  1.00  0.00           H  
ATOM   3620  CA  SER B 225      -1.138   5.680   2.846  1.00  0.00           C  
ATOM   3621  HA  SER B 225      -0.686   4.697   2.986  1.00  0.00           H  
ATOM   3622  CB  SER B 225      -0.501   6.331   1.615  1.00  0.00           C  
ATOM   3623  HB2 SER B 225       0.544   6.568   1.819  1.00  0.00           H  
ATOM   3624  HB3 SER B 225      -0.547   5.637   0.777  1.00  0.00           H  
ATOM   3625  OG  SER B 225      -1.218   7.506   1.280  1.00  0.00           O  
ATOM   3626  HG  SER B 225      -1.018   7.779   0.369  1.00  0.00           H  
ATOM   3627  C   SER B 225      -0.820   6.502   4.102  1.00  0.00           C  
ATOM   3628  O   SER B 225       0.283   6.382   4.619  1.00  0.00           O  
ATOM   3629  N   GLU B 226      -1.750   7.312   4.616  1.00  0.00           N  
ATOM   3630  H   GLU B 226      -2.638   7.389   4.142  1.00  0.00           H  
ATOM   3631  CA  GLU B 226      -1.601   8.017   5.906  1.00  0.00           C  
ATOM   3632  HA  GLU B 226      -0.550   8.255   6.078  1.00  0.00           H  
ATOM   3633  CB  GLU B 226      -2.414   9.322   5.839  1.00  0.00           C  
ATOM   3634  HB2 GLU B 226      -2.542   9.624   4.806  1.00  0.00           H  
ATOM   3635  HB3 GLU B 226      -3.414   9.137   6.229  1.00  0.00           H  
ATOM   3636  CG  GLU B 226      -1.789  10.487   6.624  1.00  0.00           C  
ATOM   3637  HG2 GLU B 226      -2.553  11.260   6.736  1.00  0.00           H  
ATOM   3638  HG3 GLU B 226      -1.524  10.144   7.625  1.00  0.00           H  
ATOM   3639  CD  GLU B 226      -0.572  11.125   5.925  1.00  0.00           C  
ATOM   3640  OE1 GLU B 226       0.387  11.497   6.640  1.00  0.00           O  
ATOM   3641  OE2 GLU B 226      -0.609  11.305   4.686  1.00  0.00           O  
ATOM   3642  C   GLU B 226      -2.091   7.156   7.089  1.00  0.00           C  
ATOM   3643  O   GLU B 226      -1.816   7.435   8.253  1.00  0.00           O  
ATOM   3644  N   HIE B 227      -2.871   6.115   6.787  1.00  0.00           N  
ATOM   3645  H   HIE B 227      -3.031   5.949   5.802  1.00  0.00           H  
ATOM   3646  CA  HIE B 227      -3.677   5.341   7.739  1.00  0.00           C  
ATOM   3647  HA  HIE B 227      -3.410   5.636   8.755  1.00  0.00           H  
ATOM   3648  CB  HIE B 227      -5.165   5.678   7.518  1.00  0.00           C  
ATOM   3649  HB2 HIE B 227      -5.417   5.451   6.482  1.00  0.00           H  
ATOM   3650  HB3 HIE B 227      -5.769   5.045   8.167  1.00  0.00           H  
ATOM   3651  CG  HIE B 227      -5.576   7.108   7.801  1.00  0.00           C  
ATOM   3652  ND1 HIE B 227      -6.741   7.721   7.322  1.00  0.00           N  
ATOM   3653  CE1 HIE B 227      -6.781   8.932   7.897  1.00  0.00           C  
ATOM   3654  HE1 HIE B 227      -7.572   9.655   7.748  1.00  0.00           H  
ATOM   3655  NE2 HIE B 227      -5.717   9.111   8.697  1.00  0.00           N  
ATOM   3656  HE2 HIE B 227      -5.514   9.938   9.241  1.00  0.00           H  
ATOM   3657  CD2 HIE B 227      -4.957   7.968   8.663  1.00  0.00           C  
ATOM   3658  HD2 HIE B 227      -4.049   7.782   9.223  1.00  0.00           H  
ATOM   3659  C   HIE B 227      -3.371   3.839   7.647  1.00  0.00           C  
ATOM   3660  O   HIE B 227      -4.275   3.008   7.654  1.00  0.00           O  
ATOM   3661  N   VAL B 228      -2.092   3.472   7.556  1.00  0.00           N  
ATOM   3662  H   VAL B 228      -1.392   4.200   7.528  1.00  0.00           H  
ATOM   3663  CA  VAL B 228      -1.657   2.068   7.486  1.00  0.00           C  
ATOM   3664  HA  VAL B 228      -2.382   1.523   6.882  1.00  0.00           H  
ATOM   3665  CB  VAL B 228      -0.300   1.954   6.764  1.00  0.00           C  
ATOM   3666  HB  VAL B 228       0.423   2.557   7.304  1.00  0.00           H  
ATOM   3667  CG1 VAL B 228       0.210   0.505   6.698  1.00  0.00           C  
ATOM   3668 HG11 VAL B 228       0.446   0.138   7.694  1.00  0.00           H  
ATOM   3669 HG12 VAL B 228      -0.544  -0.135   6.239  1.00  0.00           H  
ATOM   3670 HG13 VAL B 228       1.121   0.466   6.100  1.00  0.00           H  
ATOM   3671  CG2 VAL B 228      -0.390   2.481   5.326  1.00  0.00           C  
ATOM   3672 HG21 VAL B 228      -0.625   3.545   5.330  1.00  0.00           H  
ATOM   3673 HG22 VAL B 228       0.565   2.354   4.815  1.00  0.00           H  
ATOM   3674 HG23 VAL B 228      -1.169   1.949   4.781  1.00  0.00           H  
ATOM   3675  C   VAL B 228      -1.611   1.410   8.876  1.00  0.00           C  
ATOM   3676  O   VAL B 228      -1.103   1.988   9.844  1.00  0.00           O  
ATOM   3677  N   LYS B 229      -2.081   0.160   8.958  1.00  0.00           N  
ATOM   3678  H   LYS B 229      -2.561  -0.202   8.134  1.00  0.00           H  
ATOM   3679  CA  LYS B 229      -1.845  -0.804  10.041  1.00  0.00           C  
ATOM   3680  HA  LYS B 229      -1.104  -0.405  10.732  1.00  0.00           H  
ATOM   3681  CB  LYS B 229      -3.136  -1.046  10.842  1.00  0.00           C  
ATOM   3682  HB2 LYS B 229      -3.504  -0.098  11.229  1.00  0.00           H  
ATOM   3683  HB3 LYS B 229      -3.908  -1.478  10.202  1.00  0.00           H  
ATOM   3684  CG  LYS B 229      -2.841  -1.998  12.011  1.00  0.00           C  
ATOM   3685  HG2 LYS B 229      -2.657  -3.001  11.624  1.00  0.00           H  
ATOM   3686  HG3 LYS B 229      -1.942  -1.656  12.525  1.00  0.00           H  
ATOM   3687  CD  LYS B 229      -3.985  -2.061  13.027  1.00  0.00           C  
ATOM   3688  HD2 LYS B 229      -4.102  -1.077  13.485  1.00  0.00           H  
ATOM   3689  HD3 LYS B 229      -4.912  -2.345  12.525  1.00  0.00           H  
ATOM   3690  CE  LYS B 229      -3.617  -3.100  14.093  1.00  0.00           C  
ATOM   3691  HE2 LYS B 229      -3.558  -4.083  13.620  1.00  0.00           H  
ATOM   3692  HE3 LYS B 229      -2.623  -2.860  14.480  1.00  0.00           H  
ATOM   3693  NZ  LYS B 229      -4.591  -3.134  15.206  1.00  0.00           N  
ATOM   3694  HZ1 LYS B 229      -5.509  -3.420  14.902  1.00  0.00           H  
ATOM   3695  HZ2 LYS B 229      -4.338  -3.866  15.882  1.00  0.00           H  
ATOM   3696  HZ3 LYS B 229      -4.640  -2.257  15.696  1.00  0.00           H  
ATOM   3697  C   LYS B 229      -1.325  -2.115   9.433  1.00  0.00           C  
ATOM   3698  O   LYS B 229      -2.113  -2.834   8.818  1.00  0.00           O  
ATOM   3699  N   PRO B 230      -0.031  -2.457   9.575  1.00  0.00           N  
ATOM   3700  CD  PRO B 230       1.055  -1.662  10.120  1.00  0.00           C  
ATOM   3701  HD2 PRO B 230       1.186  -1.919  11.171  1.00  0.00           H  
ATOM   3702  HD3 PRO B 230       0.887  -0.594   9.997  1.00  0.00           H  
ATOM   3703  CG  PRO B 230       2.288  -2.088   9.330  1.00  0.00           C  
ATOM   3704  HG2 PRO B 230       3.208  -1.915   9.879  1.00  0.00           H  
ATOM   3705  HG3 PRO B 230       2.309  -1.574   8.369  1.00  0.00           H  
ATOM   3706  CB  PRO B 230       2.034  -3.578   9.124  1.00  0.00           C  
ATOM   3707  HB2 PRO B 230       2.330  -4.125  10.019  1.00  0.00           H  
ATOM   3708  HB3 PRO B 230       2.561  -3.957   8.249  1.00  0.00           H  
ATOM   3709  CA  PRO B 230       0.517  -3.640   8.932  1.00  0.00           C  
ATOM   3710  HA  PRO B 230       0.303  -3.536   7.872  1.00  0.00           H  
ATOM   3711  C   PRO B 230      -0.072  -4.959   9.435  1.00  0.00           C  
ATOM   3712  O   PRO B 230      -0.549  -5.078  10.566  1.00  0.00           O  
ATOM   3713  N   ARG B 231       0.016  -5.986   8.590  1.00  0.00           N  
ATOM   3714  H   ARG B 231       0.372  -5.790   7.662  1.00  0.00           H  
ATOM   3715  CA  ARG B 231      -0.253  -7.382   8.957  1.00  0.00           C  
ATOM   3716  HA  ARG B 231      -1.248  -7.441   9.399  1.00  0.00           H  
ATOM   3717  CB  ARG B 231      -0.211  -8.245   7.681  1.00  0.00           C  
ATOM   3718  HB2 ARG B 231       0.744  -8.093   7.171  1.00  0.00           H  
ATOM   3719  HB3 ARG B 231      -0.295  -9.299   7.954  1.00  0.00           H  
ATOM   3720  CG  ARG B 231      -1.370  -7.877   6.733  1.00  0.00           C  
ATOM   3721  HG2 ARG B 231      -2.310  -8.117   7.232  1.00  0.00           H  
ATOM   3722  HG3 ARG B 231      -1.362  -6.807   6.524  1.00  0.00           H  
ATOM   3723  CD  ARG B 231      -1.311  -8.616   5.394  1.00  0.00           C  
ATOM   3724  HD2 ARG B 231      -0.458  -8.254   4.817  1.00  0.00           H  
ATOM   3725  HD3 ARG B 231      -1.173  -9.680   5.588  1.00  0.00           H  
ATOM   3726  NE  ARG B 231      -2.555  -8.377   4.634  1.00  0.00           N  
ATOM   3727  HE  ARG B 231      -2.886  -7.420   4.569  1.00  0.00           H  
ATOM   3728  CZ  ARG B 231      -3.329  -9.265   4.047  1.00  0.00           C  
ATOM   3729  NH1 ARG B 231      -3.008 -10.522   3.932  1.00  0.00           N  
ATOM   3730 HH11 ARG B 231      -2.099 -10.806   4.251  1.00  0.00           H  
ATOM   3731 HH12 ARG B 231      -3.629 -11.160   3.475  1.00  0.00           H  
ATOM   3732  NH2 ARG B 231      -4.461  -8.868   3.561  1.00  0.00           N  
ATOM   3733 HH21 ARG B 231      -4.676  -7.863   3.595  1.00  0.00           H  
ATOM   3734 HH22 ARG B 231      -5.053  -9.442   2.995  1.00  0.00           H  
ATOM   3735  C   ARG B 231       0.741  -7.853  10.027  1.00  0.00           C  
ATOM   3736  O   ARG B 231       1.894  -7.419  10.045  1.00  0.00           O  
ATOM   3737  N   ALA B 232       0.312  -8.746  10.923  1.00  0.00           N  
ATOM   3738  H   ALA B 232      -0.610  -9.135  10.825  1.00  0.00           H  
ATOM   3739  CA  ALA B 232       1.196  -9.322  11.942  1.00  0.00           C  
ATOM   3740  HA  ALA B 232       1.632  -8.498  12.500  1.00  0.00           H  
ATOM   3741  CB  ALA B 232       0.366 -10.150  12.935  1.00  0.00           C  
ATOM   3742  HB1 ALA B 232       1.005 -10.524  13.735  1.00  0.00           H  
ATOM   3743  HB2 ALA B 232      -0.407  -9.524  13.376  1.00  0.00           H  
ATOM   3744  HB3 ALA B 232      -0.099 -10.997  12.430  1.00  0.00           H  
ATOM   3745  C   ALA B 232       2.332 -10.149  11.288  1.00  0.00           C  
ATOM   3746  O   ALA B 232       2.099 -10.726  10.219  1.00  0.00           O  
ATOM   3747  N   PRO B 233       3.549 -10.201  11.869  1.00  0.00           N  
ATOM   3748  CD  PRO B 233       4.020  -9.363  12.964  1.00  0.00           C  
ATOM   3749  HD2 PRO B 233       3.707  -9.783  13.921  1.00  0.00           H  
ATOM   3750  HD3 PRO B 233       3.659  -8.342  12.861  1.00  0.00           H  
ATOM   3751  CG  PRO B 233       5.542  -9.357  12.859  1.00  0.00           C  
ATOM   3752  HG2 PRO B 233       6.013  -9.252  13.834  1.00  0.00           H  
ATOM   3753  HG3 PRO B 233       5.861  -8.564  12.186  1.00  0.00           H  
ATOM   3754  CB  PRO B 233       5.857 -10.706  12.230  1.00  0.00           C  
ATOM   3755  HB2 PRO B 233       5.931 -11.456  13.018  1.00  0.00           H  
ATOM   3756  HB3 PRO B 233       6.778 -10.667  11.652  1.00  0.00           H  
ATOM   3757  CA  PRO B 233       4.652 -11.001  11.330  1.00  0.00           C  
ATOM   3758  HA  PRO B 233       4.862 -10.658  10.321  1.00  0.00           H  
ATOM   3759  C   PRO B 233       4.383 -12.510  11.280  1.00  0.00           C  
ATOM   3760  O   PRO B 233       3.391 -13.005  11.820  1.00  0.00           O  
ATOM   3761  N   GLY B 234       5.326 -13.266  10.718  1.00  0.00           N  
ATOM   3762  H   GLY B 234       6.106 -12.819  10.246  1.00  0.00           H  
ATOM   3763  CA  GLY B 234       5.362 -14.717  10.925  1.00  0.00           C  
ATOM   3764  HA2 GLY B 234       4.454 -15.152  10.508  1.00  0.00           H  
ATOM   3765  HA3 GLY B 234       6.217 -15.150  10.413  1.00  0.00           H  
ATOM   3766  C   GLY B 234       5.454 -15.099  12.411  1.00  0.00           C  
ATOM   3767  O   GLY B 234       5.872 -14.295  13.254  1.00  0.00           O  
ATOM   3768  N   ASN B 235       5.073 -16.334  12.743  1.00  0.00           N  
ATOM   3769  H   ASN B 235       4.818 -16.979  12.004  1.00  0.00           H  
ATOM   3770  CA  ASN B 235       5.214 -16.882  14.094  1.00  0.00           C  
ATOM   3771  HA  ASN B 235       4.637 -16.262  14.782  1.00  0.00           H  
ATOM   3772  CB  ASN B 235       4.652 -18.312  14.129  1.00  0.00           C  
ATOM   3773  HB2 ASN B 235       4.770 -18.723  15.130  1.00  0.00           H  
ATOM   3774  HB3 ASN B 235       3.590 -18.289  13.894  1.00  0.00           H  
ATOM   3775  CG  ASN B 235       5.330 -19.226  13.122  1.00  0.00           C  
ATOM   3776  OD1 ASN B 235       5.104 -19.127  11.929  1.00  0.00           O  
ATOM   3777  ND2 ASN B 235       6.176 -20.128  13.563  1.00  0.00           N  
ATOM   3778 HD21 ASN B 235       6.636 -20.689  12.868  1.00  0.00           H  
ATOM   3779 HD22 ASN B 235       6.426 -20.170  14.535  1.00  0.00           H  
ATOM   3780  C   ASN B 235       6.679 -16.843  14.562  1.00  0.00           C  
ATOM   3781  O   ASN B 235       7.601 -17.080  13.778  1.00  0.00           O  
ATOM   3782  N   LEU B 236       6.896 -16.559  15.847  1.00  0.00           N  
ATOM   3783  H   LEU B 236       6.108 -16.443  16.476  1.00  0.00           H  
ATOM   3784  CA  LEU B 236       8.244 -16.379  16.384  1.00  0.00           C  
ATOM   3785  HA  LEU B 236       8.835 -15.875  15.617  1.00  0.00           H  
ATOM   3786  CB  LEU B 236       8.153 -15.448  17.603  1.00  0.00           C  
ATOM   3787  HB2 LEU B 236       7.579 -14.565  17.321  1.00  0.00           H  
ATOM   3788  HB3 LEU B 236       7.598 -15.966  18.386  1.00  0.00           H  
ATOM   3789  CG  LEU B 236       9.508 -14.989  18.170  1.00  0.00           C  
ATOM   3790  HG  LEU B 236      10.096 -15.854  18.476  1.00  0.00           H  
ATOM   3791  CD1 LEU B 236      10.318 -14.144  17.194  1.00  0.00           C  
ATOM   3792 HD11 LEU B 236      10.603 -14.742  16.336  1.00  0.00           H  
ATOM   3793 HD12 LEU B 236       9.739 -13.285  16.860  1.00  0.00           H  
ATOM   3794 HD13 LEU B 236      11.225 -13.793  17.681  1.00  0.00           H  
ATOM   3795  CD2 LEU B 236       9.258 -14.118  19.390  1.00  0.00           C  
ATOM   3796 HD21 LEU B 236       8.689 -13.236  19.104  1.00  0.00           H  
ATOM   3797 HD22 LEU B 236       8.707 -14.708  20.115  1.00  0.00           H  
ATOM   3798 HD23 LEU B 236      10.207 -13.806  19.823  1.00  0.00           H  
ATOM   3799  C   LEU B 236       8.935 -17.719  16.693  1.00  0.00           C  
ATOM   3800  O   LEU B 236       8.311 -18.652  17.195  1.00  0.00           O  
ATOM   3801  N   THR B 237      10.244 -17.783  16.449  1.00  0.00           N  
ATOM   3802  H   THR B 237      10.671 -16.990  15.977  1.00  0.00           H  
ATOM   3803  CA  THR B 237      11.151 -18.894  16.783  1.00  0.00           C  
ATOM   3804  HA  THR B 237      10.615 -19.638  17.373  1.00  0.00           H  
ATOM   3805  CB  THR B 237      11.653 -19.575  15.501  1.00  0.00           C  
ATOM   3806  HB  THR B 237      12.185 -18.846  14.890  1.00  0.00           H  
ATOM   3807  CG2 THR B 237      12.573 -20.770  15.755  1.00  0.00           C  
ATOM   3808 HG21 THR B 237      13.527 -20.437  16.164  1.00  0.00           H  
ATOM   3809 HG22 THR B 237      12.098 -21.470  16.444  1.00  0.00           H  
ATOM   3810 HG23 THR B 237      12.767 -21.281  14.811  1.00  0.00           H  
ATOM   3811  OG1 THR B 237      10.550 -20.056  14.771  1.00  0.00           O  
ATOM   3812  HG1 THR B 237      10.029 -19.295  14.495  1.00  0.00           H  
ATOM   3813  C   THR B 237      12.327 -18.369  17.611  1.00  0.00           C  
ATOM   3814  O   THR B 237      12.756 -17.232  17.405  1.00  0.00           O  
ATOM   3815  N   VAL B 238      12.852 -19.181  18.538  1.00  0.00           N  
ATOM   3816  H   VAL B 238      12.499 -20.124  18.614  1.00  0.00           H  
ATOM   3817  CA  VAL B 238      13.959 -18.823  19.442  1.00  0.00           C  
ATOM   3818  HA  VAL B 238      14.473 -17.957  19.030  1.00  0.00           H  
ATOM   3819  CB  VAL B 238      13.425 -18.413  20.837  1.00  0.00           C  
ATOM   3820  HB  VAL B 238      12.818 -19.224  21.241  1.00  0.00           H  
ATOM   3821  CG1 VAL B 238      14.553 -18.115  21.830  1.00  0.00           C  
ATOM   3822 HG11 VAL B 238      15.092 -19.029  22.079  1.00  0.00           H  
ATOM   3823 HG12 VAL B 238      15.245 -17.385  21.407  1.00  0.00           H  
ATOM   3824 HG13 VAL B 238      14.140 -17.716  22.756  1.00  0.00           H  
ATOM   3825  CG2 VAL B 238      12.556 -17.148  20.756  1.00  0.00           C  
ATOM   3826 HG21 VAL B 238      13.126 -16.348  20.293  1.00  0.00           H  
ATOM   3827 HG22 VAL B 238      11.669 -17.336  20.157  1.00  0.00           H  
ATOM   3828 HG23 VAL B 238      12.240 -16.842  21.753  1.00  0.00           H  
ATOM   3829  C   VAL B 238      14.997 -19.953  19.531  1.00  0.00           C  
ATOM   3830  O   VAL B 238      14.644 -21.131  19.587  1.00  0.00           O  
ATOM   3831  N   HIE B 239      16.280 -19.578  19.574  1.00  0.00           N  
ATOM   3832  H   HIE B 239      16.466 -18.583  19.476  1.00  0.00           H  
ATOM   3833  CA  HIE B 239      17.455 -20.420  19.839  1.00  0.00           C  
ATOM   3834  HA  HIE B 239      17.150 -21.412  20.173  1.00  0.00           H  
ATOM   3835  CB  HIE B 239      18.327 -20.545  18.572  1.00  0.00           C  
ATOM   3836  HB2 HIE B 239      19.313 -20.904  18.870  1.00  0.00           H  
ATOM   3837  HB3 HIE B 239      18.462 -19.552  18.150  1.00  0.00           H  
ATOM   3838  CG  HIE B 239      17.864 -21.449  17.459  1.00  0.00           C  
ATOM   3839  ND1 HIE B 239      18.402 -21.424  16.169  1.00  0.00           N  
ATOM   3840  CE1 HIE B 239      17.829 -22.441  15.511  1.00  0.00           C  
ATOM   3841  HE1 HIE B 239      18.028 -22.688  14.476  1.00  0.00           H  
ATOM   3842  NE2 HIE B 239      16.991 -23.111  16.321  1.00  0.00           N  
ATOM   3843  HE2 HIE B 239      16.459 -23.930  16.064  1.00  0.00           H  
ATOM   3844  CD2 HIE B 239      17.003 -22.504  17.558  1.00  0.00           C  
ATOM   3845  HD2 HIE B 239      16.462 -22.814  18.442  1.00  0.00           H  
ATOM   3846  C   HIE B 239      18.323 -19.780  20.931  1.00  0.00           C  
ATOM   3847  O   HIE B 239      18.735 -18.626  20.797  1.00  0.00           O  
ATOM   3848  N   THR B 240      18.688 -20.537  21.962  1.00  0.00           N  
ATOM   3849  H   THR B 240      18.369 -21.494  22.022  1.00  0.00           H  
ATOM   3850  CA  THR B 240      19.815 -20.192  22.844  1.00  0.00           C  
ATOM   3851  HA  THR B 240      19.785 -19.127  23.078  1.00  0.00           H  
ATOM   3852  CB  THR B 240      19.719 -20.971  24.162  1.00  0.00           C  
ATOM   3853  HB  THR B 240      20.632 -20.817  24.739  1.00  0.00           H  
ATOM   3854  CG2 THR B 240      18.524 -20.519  25.000  1.00  0.00           C  
ATOM   3855 HG21 THR B 240      18.623 -19.459  25.238  1.00  0.00           H  
ATOM   3856 HG22 THR B 240      17.595 -20.679  24.453  1.00  0.00           H  
ATOM   3857 HG23 THR B 240      18.494 -21.083  25.933  1.00  0.00           H  
ATOM   3858  OG1 THR B 240      19.564 -22.344  23.889  1.00  0.00           O  
ATOM   3859  HG1 THR B 240      19.591 -22.803  24.734  1.00  0.00           H  
ATOM   3860  C   THR B 240      21.156 -20.480  22.154  1.00  0.00           C  
ATOM   3861  O   THR B 240      21.238 -21.273  21.214  1.00  0.00           O  
ATOM   3862  N   GLN B 241      22.217 -19.802  22.589  1.00  0.00           N  
ATOM   3863  H   GLN B 241      22.077 -19.108  23.319  1.00  0.00           H  
ATOM   3864  CA  GLN B 241      23.584 -19.905  22.066  1.00  0.00           C  
ATOM   3865  HA  GLN B 241      23.725 -20.903  21.650  1.00  0.00           H  
ATOM   3866  CB  GLN B 241      23.816 -18.869  20.944  1.00  0.00           C  
ATOM   3867  HB2 GLN B 241      23.656 -17.866  21.336  1.00  0.00           H  
ATOM   3868  HB3 GLN B 241      24.855 -18.943  20.619  1.00  0.00           H  
ATOM   3869  CG  GLN B 241      22.910 -19.082  19.718  1.00  0.00           C  
ATOM   3870  HG2 GLN B 241      22.928 -20.141  19.455  1.00  0.00           H  
ATOM   3871  HG3 GLN B 241      21.884 -18.809  19.965  1.00  0.00           H  
ATOM   3872  CD  GLN B 241      23.334 -18.287  18.487  1.00  0.00           C  
ATOM   3873  OE1 GLN B 241      24.059 -17.301  18.542  1.00  0.00           O  
ATOM   3874  NE2 GLN B 241      22.905 -18.691  17.311  1.00  0.00           N  
ATOM   3875 HE21 GLN B 241      23.211 -18.191  16.497  1.00  0.00           H  
ATOM   3876 HE22 GLN B 241      22.324 -19.513  17.243  1.00  0.00           H  
ATOM   3877  C   GLN B 241      24.609 -19.732  23.203  1.00  0.00           C  
ATOM   3878  O   GLN B 241      24.279 -19.262  24.290  1.00  0.00           O  
ATOM   3879  N   VAL B 242      25.862 -20.134  22.958  1.00  0.00           N  
ATOM   3880  H   VAL B 242      26.076 -20.500  22.046  1.00  0.00           H  
ATOM   3881  CA  VAL B 242      26.951 -20.065  23.953  1.00  0.00           C  
ATOM   3882  HA  VAL B 242      26.634 -20.658  24.812  1.00  0.00           H  
ATOM   3883  CB  VAL B 242      28.233 -20.707  23.382  1.00  0.00           C  
ATOM   3884  HB  VAL B 242      27.955 -21.663  22.933  1.00  0.00           H  
ATOM   3885  CG1 VAL B 242      28.906 -19.860  22.291  1.00  0.00           C  
ATOM   3886 HG11 VAL B 242      29.294 -18.932  22.714  1.00  0.00           H  
ATOM   3887 HG12 VAL B 242      29.736 -20.416  21.855  1.00  0.00           H  
ATOM   3888 HG13 VAL B 242      28.192 -19.620  21.505  1.00  0.00           H  
ATOM   3889  CG2 VAL B 242      29.269 -21.006  24.470  1.00  0.00           C  
ATOM   3890 HG21 VAL B 242      29.660 -20.083  24.900  1.00  0.00           H  
ATOM   3891 HG22 VAL B 242      30.100 -21.564  24.039  1.00  0.00           H  
ATOM   3892 HG23 VAL B 242      28.817 -21.613  25.255  1.00  0.00           H  
ATOM   3893  C   VAL B 242      27.194 -18.631  24.451  1.00  0.00           C  
ATOM   3894  O   VAL B 242      27.021 -17.680  23.688  1.00  0.00           O  
ATOM   3895  N   SER B 243      27.611 -18.490  25.714  1.00  0.00           N  
ATOM   3896  H   SER B 243      27.756 -19.323  26.260  1.00  0.00           H  
ATOM   3897  CA  SER B 243      27.831 -17.200  26.391  1.00  0.00           C  
ATOM   3898  HA  SER B 243      28.007 -17.410  27.446  1.00  0.00           H  
ATOM   3899  CB  SER B 243      29.087 -16.497  25.859  1.00  0.00           C  
ATOM   3900  HB2 SER B 243      28.984 -16.323  24.787  1.00  0.00           H  
ATOM   3901  HB3 SER B 243      29.203 -15.534  26.360  1.00  0.00           H  
ATOM   3902  OG  SER B 243      30.236 -17.292  26.100  1.00  0.00           O  
ATOM   3903  HG  SER B 243      30.442 -17.246  27.039  1.00  0.00           H  
ATOM   3904  C   SER B 243      26.591 -16.299  26.354  1.00  0.00           C  
ATOM   3905  O   SER B 243      26.581 -15.244  25.713  1.00  0.00           O  
ATOM   3906  N   ASP B 244      25.537 -16.764  27.032  1.00  0.00           N  
ATOM   3907  H   ASP B 244      25.713 -17.561  27.637  1.00  0.00           H  
ATOM   3908  CA  ASP B 244      24.337 -16.013  27.434  1.00  0.00           C  
ATOM   3909  HA  ASP B 244      23.596 -16.766  27.705  1.00  0.00           H  
ATOM   3910  CB  ASP B 244      24.610 -15.217  28.725  1.00  0.00           C  
ATOM   3911  HB2 ASP B 244      25.255 -14.375  28.476  1.00  0.00           H  
ATOM   3912  HB3 ASP B 244      23.663 -14.819  29.092  1.00  0.00           H  
ATOM   3913  CG  ASP B 244      25.285 -16.023  29.857  1.00  0.00           C  
ATOM   3914  OD1 ASP B 244      25.598 -17.226  29.669  1.00  0.00           O  
ATOM   3915  OD2 ASP B 244      25.530 -15.399  30.909  1.00  0.00           O  
ATOM   3916  C   ASP B 244      23.698 -15.222  26.281  1.00  0.00           C  
ATOM   3917  O   ASP B 244      23.194 -14.101  26.427  1.00  0.00           O  
ATOM   3918  N   THR B 245      23.787 -15.827  25.093  1.00  0.00           N  
ATOM   3919  H   THR B 245      24.197 -16.754  25.087  1.00  0.00           H  
ATOM   3920  CA  THR B 245      23.391 -15.262  23.810  1.00  0.00           C  
ATOM   3921  HA  THR B 245      23.174 -14.208  23.957  1.00  0.00           H  
ATOM   3922  CB  THR B 245      24.537 -15.366  22.789  1.00  0.00           C  
ATOM   3923  HB  THR B 245      24.876 -16.399  22.725  1.00  0.00           H  
ATOM   3924  CG2 THR B 245      24.178 -14.875  21.382  1.00  0.00           C  
ATOM   3925 HG21 THR B 245      23.819 -13.847  21.427  1.00  0.00           H  
ATOM   3926 HG22 THR B 245      23.410 -15.510  20.943  1.00  0.00           H  
ATOM   3927 HG23 THR B 245      25.068 -14.916  20.757  1.00  0.00           H  
ATOM   3928  OG1 THR B 245      25.609 -14.551  23.200  1.00  0.00           O  
ATOM   3929  HG1 THR B 245      25.950 -14.917  24.040  1.00  0.00           H  
ATOM   3930  C   THR B 245      22.114 -15.936  23.324  1.00  0.00           C  
ATOM   3931  O   THR B 245      21.939 -17.149  23.432  1.00  0.00           O  
ATOM   3932  N   LEU B 246      21.223 -15.134  22.755  1.00  0.00           N  
ATOM   3933  H   LEU B 246      21.446 -14.145  22.712  1.00  0.00           H  
ATOM   3934  CA  LEU B 246      19.910 -15.530  22.277  1.00  0.00           C  
ATOM   3935  HA  LEU B 246      19.814 -16.614  22.336  1.00  0.00           H  
ATOM   3936  CB  LEU B 246      18.866 -14.877  23.202  1.00  0.00           C  
ATOM   3937  HB2 LEU B 246      19.186 -14.989  24.241  1.00  0.00           H  
ATOM   3938  HB3 LEU B 246      18.845 -13.809  22.980  1.00  0.00           H  
ATOM   3939  CG  LEU B 246      17.447 -15.450  23.064  1.00  0.00           C  
ATOM   3940  HG  LEU B 246      17.163 -15.505  22.013  1.00  0.00           H  
ATOM   3941  CD1 LEU B 246      17.354 -16.837  23.704  1.00  0.00           C  
ATOM   3942 HD11 LEU B 246      17.911 -17.561  23.115  1.00  0.00           H  
ATOM   3943 HD12 LEU B 246      17.753 -16.818  24.720  1.00  0.00           H  
ATOM   3944 HD13 LEU B 246      16.316 -17.160  23.752  1.00  0.00           H  
ATOM   3945  CD2 LEU B 246      16.457 -14.540  23.787  1.00  0.00           C  
ATOM   3946 HD21 LEU B 246      16.569 -13.514  23.445  1.00  0.00           H  
ATOM   3947 HD22 LEU B 246      15.441 -14.882  23.594  1.00  0.00           H  
ATOM   3948 HD23 LEU B 246      16.654 -14.580  24.855  1.00  0.00           H  
ATOM   3949  C   LEU B 246      19.758 -15.097  20.819  1.00  0.00           C  
ATOM   3950  O   LEU B 246      20.166 -13.996  20.443  1.00  0.00           O  
ATOM   3951  N   LEU B 247      19.159 -15.952  19.998  1.00  0.00           N  
ATOM   3952  H   LEU B 247      18.870 -16.853  20.371  1.00  0.00           H  
ATOM   3953  CA  LEU B 247      18.777 -15.662  18.621  1.00  0.00           C  
ATOM   3954  HA  LEU B 247      19.004 -14.621  18.394  1.00  0.00           H  
ATOM   3955  CB  LEU B 247      19.595 -16.551  17.665  1.00  0.00           C  
ATOM   3956  HB2 LEU B 247      20.655 -16.330  17.796  1.00  0.00           H  
ATOM   3957  HB3 LEU B 247      19.438 -17.587  17.958  1.00  0.00           H  
ATOM   3958  CG  LEU B 247      19.226 -16.408  16.174  1.00  0.00           C  
ATOM   3959  HG  LEU B 247      18.155 -16.553  16.033  1.00  0.00           H  
ATOM   3960  CD1 LEU B 247      19.628 -15.036  15.631  1.00  0.00           C  
ATOM   3961 HD11 LEU B 247      20.694 -14.866  15.770  1.00  0.00           H  
ATOM   3962 HD12 LEU B 247      19.391 -14.982  14.568  1.00  0.00           H  
ATOM   3963 HD13 LEU B 247      19.062 -14.254  16.131  1.00  0.00           H  
ATOM   3964  CD2 LEU B 247      19.961 -17.474  15.363  1.00  0.00           C  
ATOM   3965 HD21 LEU B 247      21.038 -17.359  15.469  1.00  0.00           H  
ATOM   3966 HD22 LEU B 247      19.659 -18.467  15.701  1.00  0.00           H  
ATOM   3967 HD23 LEU B 247      19.691 -17.379  14.311  1.00  0.00           H  
ATOM   3968  C   LEU B 247      17.267 -15.849  18.471  1.00  0.00           C  
ATOM   3969  O   LEU B 247      16.702 -16.844  18.920  1.00  0.00           O  
ATOM   3970  N   LEU B 248      16.626 -14.888  17.815  1.00  0.00           N  
ATOM   3971  H   LEU B 248      17.164 -14.085  17.502  1.00  0.00           H  
ATOM   3972  CA  LEU B 248      15.206 -14.865  17.494  1.00  0.00           C  
ATOM   3973  HA  LEU B 248      14.748 -15.800  17.815  1.00  0.00           H  
ATOM   3974  CB  LEU B 248      14.515 -13.711  18.239  1.00  0.00           C  
ATOM   3975  HB2 LEU B 248      14.932 -12.761  17.900  1.00  0.00           H  
ATOM   3976  HB3 LEU B 248      13.467 -13.729  17.945  1.00  0.00           H  
ATOM   3977  CG  LEU B 248      14.608 -13.802  19.778  1.00  0.00           C  
ATOM   3978  HG  LEU B 248      14.804 -14.830  20.084  1.00  0.00           H  
ATOM   3979  CD1 LEU B 248      15.714 -12.903  20.338  1.00  0.00           C  
ATOM   3980 HD11 LEU B 248      16.682 -13.208  19.943  1.00  0.00           H  
ATOM   3981 HD12 LEU B 248      15.528 -11.864  20.066  1.00  0.00           H  
ATOM   3982 HD13 LEU B 248      15.741 -12.988  21.420  1.00  0.00           H  
ATOM   3983  CD2 LEU B 248      13.295 -13.349  20.418  1.00  0.00           C  
ATOM   3984 HD21 LEU B 248      13.384 -13.370  21.504  1.00  0.00           H  
ATOM   3985 HD22 LEU B 248      13.047 -12.345  20.082  1.00  0.00           H  
ATOM   3986 HD23 LEU B 248      12.501 -14.033  20.127  1.00  0.00           H  
ATOM   3987  C   LEU B 248      15.024 -14.746  15.978  1.00  0.00           C  
ATOM   3988  O   LEU B 248      15.806 -14.077  15.298  1.00  0.00           O  
ATOM   3989  N   THR B 249      13.994 -15.404  15.445  1.00  0.00           N  
ATOM   3990  H   THR B 249      13.398 -15.949  16.063  1.00  0.00           H  
ATOM   3991  CA  THR B 249      13.694 -15.430  14.004  1.00  0.00           C  
ATOM   3992  HA  THR B 249      14.102 -14.538  13.527  1.00  0.00           H  
ATOM   3993  CB  THR B 249      14.330 -16.658  13.323  1.00  0.00           C  
ATOM   3994  HB  THR B 249      13.831 -17.562  13.673  1.00  0.00           H  
ATOM   3995  CG2 THR B 249      14.249 -16.597  11.799  1.00  0.00           C  
ATOM   3996 HG21 THR B 249      14.808 -17.431  11.374  1.00  0.00           H  
ATOM   3997 HG22 THR B 249      13.215 -16.666  11.466  1.00  0.00           H  
ATOM   3998 HG23 THR B 249      14.685 -15.662  11.442  1.00  0.00           H  
ATOM   3999  OG1 THR B 249      15.703 -16.758  13.627  1.00  0.00           O  
ATOM   4000  HG1 THR B 249      15.797 -16.765  14.581  1.00  0.00           H  
ATOM   4001  C   THR B 249      12.182 -15.435  13.776  1.00  0.00           C  
ATOM   4002  O   THR B 249      11.452 -16.125  14.488  1.00  0.00           O  
ATOM   4003  N   TRP B 250      11.713 -14.675  12.788  1.00  0.00           N  
ATOM   4004  H   TRP B 250      12.380 -14.127  12.245  1.00  0.00           H  
ATOM   4005  CA  TRP B 250      10.326 -14.632  12.307  1.00  0.00           C  
ATOM   4006  HA  TRP B 250       9.845 -15.594  12.496  1.00  0.00           H  
ATOM   4007  CB  TRP B 250       9.546 -13.550  13.079  1.00  0.00           C  
ATOM   4008  HB2 TRP B 250       8.508 -13.555  12.748  1.00  0.00           H  
ATOM   4009  HB3 TRP B 250       9.530 -13.841  14.131  1.00  0.00           H  
ATOM   4010  CG  TRP B 250      10.073 -12.145  13.002  1.00  0.00           C  
ATOM   4011  CD1 TRP B 250       9.661 -11.187  12.137  1.00  0.00           C  
ATOM   4012  HD1 TRP B 250       8.895 -11.318  11.384  1.00  0.00           H  
ATOM   4013  NE1 TRP B 250      10.379 -10.026  12.347  1.00  0.00           N  
ATOM   4014  HE1 TRP B 250      10.250  -9.175  11.808  1.00  0.00           H  
ATOM   4015  CE2 TRP B 250      11.318 -10.186  13.343  1.00  0.00           C  
ATOM   4016  CZ2 TRP B 250      12.301  -9.343  13.879  1.00  0.00           C  
ATOM   4017  HZ2 TRP B 250      12.460  -8.358  13.473  1.00  0.00           H  
ATOM   4018  CH2 TRP B 250      13.111  -9.809  14.925  1.00  0.00           C  
ATOM   4019  HH2 TRP B 250      13.881  -9.167  15.327  1.00  0.00           H  
ATOM   4020  CZ3 TRP B 250      12.941 -11.116  15.413  1.00  0.00           C  
ATOM   4021  HZ3 TRP B 250      13.588 -11.482  16.197  1.00  0.00           H  
ATOM   4022  CE3 TRP B 250      11.966 -11.962  14.854  1.00  0.00           C  
ATOM   4023  HE3 TRP B 250      11.865 -12.972  15.211  1.00  0.00           H  
ATOM   4024  CD2 TRP B 250      11.132 -11.525  13.799  1.00  0.00           C  
ATOM   4025  C   TRP B 250      10.338 -14.424  10.780  1.00  0.00           C  
ATOM   4026  O   TRP B 250      11.313 -14.774  10.119  1.00  0.00           O  
ATOM   4027  N   SER B 251       9.271 -13.891  10.178  1.00  0.00           N  
ATOM   4028  H   SER B 251       8.459 -13.652  10.725  1.00  0.00           H  
ATOM   4029  CA  SER B 251       9.237 -13.587   8.739  1.00  0.00           C  
ATOM   4030  HA  SER B 251      10.254 -13.361   8.420  1.00  0.00           H  
ATOM   4031  CB  SER B 251       8.803 -14.826   7.943  1.00  0.00           C  
ATOM   4032  HB2 SER B 251       8.782 -14.589   6.879  1.00  0.00           H  
ATOM   4033  HB3 SER B 251       9.539 -15.617   8.105  1.00  0.00           H  
ATOM   4034  OG  SER B 251       7.533 -15.300   8.343  1.00  0.00           O  
ATOM   4035  HG  SER B 251       7.440 -16.208   8.038  1.00  0.00           H  
ATOM   4036  C   SER B 251       8.396 -12.343   8.412  1.00  0.00           C  
ATOM   4037  O   SER B 251       7.517 -11.948   9.184  1.00  0.00           O  
ATOM   4038  N   ASN B 252       8.708 -11.706   7.278  1.00  0.00           N  
ATOM   4039  H   ASN B 252       9.418 -12.114   6.690  1.00  0.00           H  
ATOM   4040  CA  ASN B 252       8.028 -10.518   6.753  1.00  0.00           C  
ATOM   4041  HA  ASN B 252       7.875  -9.820   7.576  1.00  0.00           H  
ATOM   4042  CB  ASN B 252       8.981  -9.843   5.741  1.00  0.00           C  
ATOM   4043  HB2 ASN B 252       9.956  -9.724   6.215  1.00  0.00           H  
ATOM   4044  HB3 ASN B 252       9.098 -10.483   4.869  1.00  0.00           H  
ATOM   4045  CG  ASN B 252       8.520  -8.476   5.254  1.00  0.00           C  
ATOM   4046  OD1 ASN B 252       7.338  -8.195   5.111  1.00  0.00           O  
ATOM   4047  ND2 ASN B 252       9.447  -7.580   4.986  1.00  0.00           N  
ATOM   4048 HD21 ASN B 252       9.160  -6.687   4.620  1.00  0.00           H  
ATOM   4049 HD22 ASN B 252      10.423  -7.804   5.078  1.00  0.00           H  
ATOM   4050  C   ASN B 252       6.671 -10.931   6.126  1.00  0.00           C  
ATOM   4051  O   ASN B 252       6.669 -11.748   5.204  1.00  0.00           O  
ATOM   4052  N   PRO B 253       5.522 -10.406   6.602  1.00  0.00           N  
ATOM   4053  CD  PRO B 253       5.411  -9.437   7.678  1.00  0.00           C  
ATOM   4054  HD2 PRO B 253       5.925  -8.516   7.416  1.00  0.00           H  
ATOM   4055  HD3 PRO B 253       5.830  -9.854   8.594  1.00  0.00           H  
ATOM   4056  CG  PRO B 253       3.919  -9.173   7.870  1.00  0.00           C  
ATOM   4057  HG2 PRO B 253       3.605  -8.334   7.250  1.00  0.00           H  
ATOM   4058  HG3 PRO B 253       3.679  -8.985   8.914  1.00  0.00           H  
ATOM   4059  CB  PRO B 253       3.279 -10.459   7.354  1.00  0.00           C  
ATOM   4060  HB2 PRO B 253       2.241 -10.308   7.053  1.00  0.00           H  
ATOM   4061  HB3 PRO B 253       3.340 -11.231   8.120  1.00  0.00           H  
ATOM   4062  CA  PRO B 253       4.189 -10.868   6.193  1.00  0.00           C  
ATOM   4063  HA  PRO B 253       4.189 -11.955   6.116  1.00  0.00           H  
ATOM   4064  C   PRO B 253       3.690 -10.317   4.844  1.00  0.00           C  
ATOM   4065  O   PRO B 253       2.566 -10.629   4.447  1.00  0.00           O  
ATOM   4066  N   TYR B 254       4.482  -9.498   4.142  1.00  0.00           N  
ATOM   4067  H   TYR B 254       5.415  -9.323   4.493  1.00  0.00           H  
ATOM   4068  CA  TYR B 254       4.159  -8.961   2.813  1.00  0.00           C  
ATOM   4069  HA  TYR B 254       3.097  -9.117   2.620  1.00  0.00           H  
ATOM   4070  CB  TYR B 254       4.412  -7.446   2.790  1.00  0.00           C  
ATOM   4071  HB2 TYR B 254       5.416  -7.237   3.160  1.00  0.00           H  
ATOM   4072  HB3 TYR B 254       4.365  -7.094   1.760  1.00  0.00           H  
ATOM   4073  CG  TYR B 254       3.402  -6.668   3.610  1.00  0.00           C  
ATOM   4074  CD1 TYR B 254       2.265  -6.123   2.981  1.00  0.00           C  
ATOM   4075  HD1 TYR B 254       2.132  -6.218   1.914  1.00  0.00           H  
ATOM   4076  CE1 TYR B 254       1.286  -5.466   3.745  1.00  0.00           C  
ATOM   4077  HE1 TYR B 254       0.422  -5.031   3.271  1.00  0.00           H  
ATOM   4078  CZ  TYR B 254       1.424  -5.380   5.142  1.00  0.00           C  
ATOM   4079  OH  TYR B 254       0.441  -4.794   5.865  1.00  0.00           O  
ATOM   4080  HH  TYR B 254      -0.183  -4.329   5.269  1.00  0.00           H  
ATOM   4081  CE2 TYR B 254       2.568  -5.913   5.776  1.00  0.00           C  
ATOM   4082  HE2 TYR B 254       2.678  -5.837   6.846  1.00  0.00           H  
ATOM   4083  CD2 TYR B 254       3.567  -6.537   5.003  1.00  0.00           C  
ATOM   4084  HD2 TYR B 254       4.450  -6.945   5.476  1.00  0.00           H  
ATOM   4085  C   TYR B 254       4.955  -9.676   1.705  1.00  0.00           C  
ATOM   4086  O   TYR B 254       6.086 -10.098   1.953  1.00  0.00           O  
ATOM   4087  N   PRO B 255       4.418  -9.804   0.477  1.00  0.00           N  
ATOM   4088  CD  PRO B 255       3.060  -9.463   0.071  1.00  0.00           C  
ATOM   4089  HD2 PRO B 255       2.827  -8.421   0.289  1.00  0.00           H  
ATOM   4090  HD3 PRO B 255       2.356 -10.120   0.584  1.00  0.00           H  
ATOM   4091  CG  PRO B 255       2.995  -9.719  -1.436  1.00  0.00           C  
ATOM   4092  HG2 PRO B 255       3.252  -8.810  -1.978  1.00  0.00           H  
ATOM   4093  HG3 PRO B 255       2.012 -10.076  -1.744  1.00  0.00           H  
ATOM   4094  CB  PRO B 255       4.077 -10.778  -1.651  1.00  0.00           C  
ATOM   4095  HB2 PRO B 255       4.441 -10.810  -2.676  1.00  0.00           H  
ATOM   4096  HB3 PRO B 255       3.682 -11.755  -1.366  1.00  0.00           H  
ATOM   4097  CA  PRO B 255       5.160 -10.360  -0.655  1.00  0.00           C  
ATOM   4098  HA  PRO B 255       5.685 -11.251  -0.316  1.00  0.00           H  
ATOM   4099  C   PRO B 255       6.175  -9.340  -1.235  1.00  0.00           C  
ATOM   4100  O   PRO B 255       5.958  -8.130  -1.106  1.00  0.00           O  
ATOM   4101  N   PRO B 256       7.285  -9.771  -1.873  1.00  0.00           N  
ATOM   4102  CD  PRO B 256       7.691 -11.154  -2.089  1.00  0.00           C  
ATOM   4103  HD2 PRO B 256       7.341 -11.482  -3.069  1.00  0.00           H  
ATOM   4104  HD3 PRO B 256       7.334 -11.833  -1.317  1.00  0.00           H  
ATOM   4105  CG  PRO B 256       9.216 -11.131  -2.063  1.00  0.00           C  
ATOM   4106  HG2 PRO B 256       9.646 -11.960  -2.627  1.00  0.00           H  
ATOM   4107  HG3 PRO B 256       9.566 -11.139  -1.030  1.00  0.00           H  
ATOM   4108  CB  PRO B 256       9.532  -9.782  -2.703  1.00  0.00           C  
ATOM   4109  HB2 PRO B 256       9.484  -9.880  -3.790  1.00  0.00           H  
ATOM   4110  HB3 PRO B 256      10.511  -9.410  -2.398  1.00  0.00           H  
ATOM   4111  CA  PRO B 256       8.402  -8.872  -2.208  1.00  0.00           C  
ATOM   4112  HA  PRO B 256       8.719  -8.391  -1.288  1.00  0.00           H  
ATOM   4113  C   PRO B 256       8.100  -7.772  -3.240  1.00  0.00           C  
ATOM   4114  O   PRO B 256       8.801  -6.756  -3.305  1.00  0.00           O  
ATOM   4115  N   ASP B 257       7.071  -7.958  -4.063  1.00  0.00           N  
ATOM   4116  H   ASP B 257       6.478  -8.774  -3.914  1.00  0.00           H  
ATOM   4117  CA  ASP B 257       6.539  -6.973  -5.012  1.00  0.00           C  
ATOM   4118  HA  ASP B 257       7.373  -6.518  -5.545  1.00  0.00           H  
ATOM   4119  CB  ASP B 257       5.644  -7.681  -6.050  1.00  0.00           C  
ATOM   4120  HB2 ASP B 257       5.217  -6.921  -6.706  1.00  0.00           H  
ATOM   4121  HB3 ASP B 257       6.279  -8.321  -6.663  1.00  0.00           H  
ATOM   4122  CG  ASP B 257       4.508  -8.543  -5.473  1.00  0.00           C  
ATOM   4123  OD1 ASP B 257       4.591  -8.953  -4.298  1.00  0.00           O  
ATOM   4124  OD2 ASP B 257       3.530  -8.765  -6.229  1.00  0.00           O  
ATOM   4125  C   ASP B 257       5.750  -5.835  -4.328  1.00  0.00           C  
ATOM   4126  O   ASP B 257       5.684  -4.722  -4.863  1.00  0.00           O  
ATOM   4127  N   ASN B 258       5.206  -6.061  -3.126  1.00  0.00           N  
ATOM   4128  H   ASN B 258       5.291  -6.998  -2.735  1.00  0.00           H  
ATOM   4129  CA  ASN B 258       4.532  -5.027  -2.340  1.00  0.00           C  
ATOM   4130  HA  ASN B 258       3.724  -4.623  -2.956  1.00  0.00           H  
ATOM   4131  CB  ASN B 258       3.907  -5.672  -1.092  1.00  0.00           C  
ATOM   4132  HB2 ASN B 258       3.273  -6.504  -1.390  1.00  0.00           H  
ATOM   4133  HB3 ASN B 258       4.700  -6.050  -0.451  1.00  0.00           H  
ATOM   4134  CG  ASN B 258       3.094  -4.693  -0.271  1.00  0.00           C  
ATOM   4135  OD1 ASN B 258       3.644  -3.915   0.488  1.00  0.00           O  
ATOM   4136  ND2 ASN B 258       1.790  -4.659  -0.420  1.00  0.00           N  
ATOM   4137 HD21 ASN B 258       1.271  -3.973   0.129  1.00  0.00           H  
ATOM   4138 HD22 ASN B 258       1.315  -5.262  -1.067  1.00  0.00           H  
ATOM   4139  C   ASN B 258       5.485  -3.858  -2.006  1.00  0.00           C  
ATOM   4140  O   ASN B 258       6.697  -4.030  -1.859  1.00  0.00           O  
ATOM   4141  N   TYR B 259       4.948  -2.640  -1.921  1.00  0.00           N  
ATOM   4142  H   TYR B 259       3.949  -2.545  -2.022  1.00  0.00           H  
ATOM   4143  CA  TYR B 259       5.750  -1.421  -1.730  1.00  0.00           C  
ATOM   4144  HA  TYR B 259       6.687  -1.512  -2.280  1.00  0.00           H  
ATOM   4145  CB  TYR B 259       4.994  -0.216  -2.324  1.00  0.00           C  
ATOM   4146  HB2 TYR B 259       4.025  -0.126  -1.830  1.00  0.00           H  
ATOM   4147  HB3 TYR B 259       5.560   0.681  -2.069  1.00  0.00           H  
ATOM   4148  CG  TYR B 259       4.766  -0.200  -3.842  1.00  0.00           C  
ATOM   4149  CD1 TYR B 259       4.224   0.960  -4.434  1.00  0.00           C  
ATOM   4150  HD1 TYR B 259       3.942   1.803  -3.814  1.00  0.00           H  
ATOM   4151  CE1 TYR B 259       4.058   1.046  -5.833  1.00  0.00           C  
ATOM   4152  HE1 TYR B 259       3.660   1.947  -6.278  1.00  0.00           H  
ATOM   4153  CZ  TYR B 259       4.407  -0.044  -6.655  1.00  0.00           C  
ATOM   4154  OH  TYR B 259       4.247   0.020  -7.999  1.00  0.00           O  
ATOM   4155  HH  TYR B 259       4.459   0.925  -8.295  1.00  0.00           H  
ATOM   4156  CE2 TYR B 259       4.918  -1.217  -6.071  1.00  0.00           C  
ATOM   4157  HE2 TYR B 259       5.194  -2.051  -6.699  1.00  0.00           H  
ATOM   4158  CD2 TYR B 259       5.104  -1.289  -4.680  1.00  0.00           C  
ATOM   4159  HD2 TYR B 259       5.524  -2.197  -4.287  1.00  0.00           H  
ATOM   4160  C   TYR B 259       6.151  -1.211  -0.256  1.00  0.00           C  
ATOM   4161  O   TYR B 259       7.275  -0.793   0.016  1.00  0.00           O  
ATOM   4162  N   LEU B 260       5.285  -1.586   0.693  1.00  0.00           N  
ATOM   4163  H   LEU B 260       4.413  -2.020   0.410  1.00  0.00           H  
ATOM   4164  CA  LEU B 260       5.542  -1.518   2.138  1.00  0.00           C  
ATOM   4165  HA  LEU B 260       5.914  -0.520   2.372  1.00  0.00           H  
ATOM   4166  CB  LEU B 260       4.205  -1.741   2.863  1.00  0.00           C  
ATOM   4167  HB2 LEU B 260       3.460  -1.064   2.446  1.00  0.00           H  
ATOM   4168  HB3 LEU B 260       3.875  -2.763   2.678  1.00  0.00           H  
ATOM   4169  CG  LEU B 260       4.239  -1.539   4.387  1.00  0.00           C  
ATOM   4170  HG  LEU B 260       4.991  -2.186   4.833  1.00  0.00           H  
ATOM   4171  CD1 LEU B 260       4.545  -0.086   4.737  1.00  0.00           C  
ATOM   4172 HD11 LEU B 260       4.321   0.088   5.786  1.00  0.00           H  
ATOM   4173 HD12 LEU B 260       3.929   0.588   4.138  1.00  0.00           H  
ATOM   4174 HD13 LEU B 260       5.599   0.122   4.561  1.00  0.00           H  
ATOM   4175  CD2 LEU B 260       2.881  -1.901   4.980  1.00  0.00           C  
ATOM   4176 HD21 LEU B 260       2.107  -1.261   4.562  1.00  0.00           H  
ATOM   4177 HD22 LEU B 260       2.652  -2.939   4.752  1.00  0.00           H  
ATOM   4178 HD23 LEU B 260       2.908  -1.785   6.061  1.00  0.00           H  
ATOM   4179  C   LEU B 260       6.597  -2.536   2.601  1.00  0.00           C  
ATOM   4180  O   LEU B 260       7.335  -2.267   3.547  1.00  0.00           O  
ATOM   4181  N   TYR B 261       6.707  -3.677   1.913  1.00  0.00           N  
ATOM   4182  H   TYR B 261       6.035  -3.821   1.172  1.00  0.00           H  
ATOM   4183  CA  TYR B 261       7.649  -4.768   2.204  1.00  0.00           C  
ATOM   4184  HA  TYR B 261       7.309  -5.306   3.089  1.00  0.00           H  
ATOM   4185  CB  TYR B 261       7.630  -5.736   1.010  1.00  0.00           C  
ATOM   4186  HB2 TYR B 261       6.644  -6.194   0.941  1.00  0.00           H  
ATOM   4187  HB3 TYR B 261       7.785  -5.164   0.096  1.00  0.00           H  
ATOM   4188  CG  TYR B 261       8.674  -6.835   1.043  1.00  0.00           C  
ATOM   4189  CD1 TYR B 261       9.875  -6.699   0.319  1.00  0.00           C  
ATOM   4190  HD1 TYR B 261      10.060  -5.801  -0.251  1.00  0.00           H  
ATOM   4191  CE1 TYR B 261      10.814  -7.749   0.310  1.00  0.00           C  
ATOM   4192  HE1 TYR B 261      11.732  -7.668  -0.252  1.00  0.00           H  
ATOM   4193  CZ  TYR B 261      10.547  -8.942   1.013  1.00  0.00           C  
ATOM   4194  OH  TYR B 261      11.441  -9.962   0.959  1.00  0.00           O  
ATOM   4195  HH  TYR B 261      11.200 -10.684   1.541  1.00  0.00           H  
ATOM   4196  CE2 TYR B 261       9.346  -9.076   1.741  1.00  0.00           C  
ATOM   4197  HE2 TYR B 261       9.114  -9.993   2.262  1.00  0.00           H  
ATOM   4198  CD2 TYR B 261       8.422  -8.015   1.763  1.00  0.00           C  
ATOM   4199  HD2 TYR B 261       7.502  -8.118   2.318  1.00  0.00           H  
ATOM   4200  C   TYR B 261       9.090  -4.297   2.472  1.00  0.00           C  
ATOM   4201  O   TYR B 261       9.737  -4.806   3.386  1.00  0.00           O  
ATOM   4202  N   ASN B 262       9.585  -3.313   1.708  1.00  0.00           N  
ATOM   4203  H   ASN B 262       8.963  -2.886   1.035  1.00  0.00           H  
ATOM   4204  CA  ASN B 262      10.956  -2.802   1.814  1.00  0.00           C  
ATOM   4205  HA  ASN B 262      11.610  -3.650   2.022  1.00  0.00           H  
ATOM   4206  CB  ASN B 262      11.355  -2.186   0.461  1.00  0.00           C  
ATOM   4207  HB2 ASN B 262      10.610  -1.453   0.152  1.00  0.00           H  
ATOM   4208  HB3 ASN B 262      12.309  -1.672   0.565  1.00  0.00           H  
ATOM   4209  CG  ASN B 262      11.522  -3.235  -0.616  1.00  0.00           C  
ATOM   4210  OD1 ASN B 262      10.831  -3.246  -1.626  1.00  0.00           O  
ATOM   4211  ND2 ASN B 262      12.432  -4.166  -0.424  1.00  0.00           N  
ATOM   4212 HD21 ASN B 262      12.554  -4.859  -1.141  1.00  0.00           H  
ATOM   4213 HD22 ASN B 262      12.996  -4.156   0.411  1.00  0.00           H  
ATOM   4214  C   ASN B 262      11.209  -1.827   2.978  1.00  0.00           C  
ATOM   4215  O   ASN B 262      12.326  -1.334   3.105  1.00  0.00           O  
ATOM   4216  N   HIE B 263      10.199  -1.553   3.812  1.00  0.00           N  
ATOM   4217  H   HIE B 263       9.301  -1.985   3.622  1.00  0.00           H  
ATOM   4218  CA  HIE B 263      10.249  -0.578   4.916  1.00  0.00           C  
ATOM   4219  HA  HIE B 263      11.280  -0.254   5.067  1.00  0.00           H  
ATOM   4220  CB  HIE B 263       9.435   0.661   4.511  1.00  0.00           C  
ATOM   4221  HB2 HIE B 263       8.409   0.369   4.280  1.00  0.00           H  
ATOM   4222  HB3 HIE B 263       9.411   1.367   5.341  1.00  0.00           H  
ATOM   4223  CG  HIE B 263      10.028   1.373   3.323  1.00  0.00           C  
ATOM   4224  ND1 HIE B 263      11.245   2.057   3.344  1.00  0.00           N  
ATOM   4225  CE1 HIE B 263      11.410   2.536   2.106  1.00  0.00           C  
ATOM   4226  HE1 HIE B 263      12.257   3.129   1.792  1.00  0.00           H  
ATOM   4227  NE2 HIE B 263      10.371   2.203   1.321  1.00  0.00           N  
ATOM   4228  HE2 HIE B 263      10.235   2.532   0.374  1.00  0.00           H  
ATOM   4229  CD2 HIE B 263       9.493   1.449   2.070  1.00  0.00           C  
ATOM   4230  HD2 HIE B 263       8.569   1.002   1.732  1.00  0.00           H  
ATOM   4231  C   HIE B 263       9.790  -1.144   6.271  1.00  0.00           C  
ATOM   4232  O   HIE B 263       9.740  -0.413   7.261  1.00  0.00           O  
ATOM   4233  N   LEU B 264       9.436  -2.434   6.321  1.00  0.00           N  
ATOM   4234  H   LEU B 264       9.571  -2.997   5.495  1.00  0.00           H  
ATOM   4235  CA  LEU B 264       8.896  -3.087   7.509  1.00  0.00           C  
ATOM   4236  HA  LEU B 264       8.186  -2.397   7.968  1.00  0.00           H  
ATOM   4237  CB  LEU B 264       8.148  -4.367   7.080  1.00  0.00           C  
ATOM   4238  HB2 LEU B 264       7.935  -4.354   6.009  1.00  0.00           H  
ATOM   4239  HB3 LEU B 264       8.781  -5.235   7.277  1.00  0.00           H  
ATOM   4240  CG  LEU B 264       6.823  -4.506   7.845  1.00  0.00           C  
ATOM   4241  HG  LEU B 264       6.962  -4.166   8.869  1.00  0.00           H  
ATOM   4242  CD1 LEU B 264       5.715  -3.683   7.184  1.00  0.00           C  
ATOM   4243 HD11 LEU B 264       5.503  -4.069   6.187  1.00  0.00           H  
ATOM   4244 HD12 LEU B 264       4.814  -3.733   7.791  1.00  0.00           H  
ATOM   4245 HD13 LEU B 264       6.025  -2.643   7.106  1.00  0.00           H  
ATOM   4246  CD2 LEU B 264       6.361  -5.959   7.870  1.00  0.00           C  
ATOM   4247 HD21 LEU B 264       6.263  -6.324   6.849  1.00  0.00           H  
ATOM   4248 HD22 LEU B 264       7.102  -6.561   8.395  1.00  0.00           H  
ATOM   4249 HD23 LEU B 264       5.404  -6.037   8.384  1.00  0.00           H  
ATOM   4250  C   LEU B 264       9.998  -3.383   8.539  1.00  0.00           C  
ATOM   4251  O   LEU B 264      10.990  -4.033   8.222  1.00  0.00           O  
ATOM   4252  N   THR B 265       9.793  -2.958   9.787  1.00  0.00           N  
ATOM   4253  H   THR B 265       8.938  -2.446   9.985  1.00  0.00           H  
ATOM   4254  CA  THR B 265      10.735  -3.119  10.909  1.00  0.00           C  
ATOM   4255  HA  THR B 265      11.355  -3.996  10.717  1.00  0.00           H  
ATOM   4256  CB  THR B 265      11.682  -1.906  10.965  1.00  0.00           C  
ATOM   4257  HB  THR B 265      12.220  -1.832  10.018  1.00  0.00           H  
ATOM   4258  CG2 THR B 265      10.950  -0.589  11.209  1.00  0.00           C  
ATOM   4259 HG21 THR B 265      10.297  -0.368  10.365  1.00  0.00           H  
ATOM   4260 HG22 THR B 265      10.357  -0.671  12.113  1.00  0.00           H  
ATOM   4261 HG23 THR B 265      11.671   0.222  11.314  1.00  0.00           H  
ATOM   4262  OG1 THR B 265      12.625  -2.051  11.998  1.00  0.00           O  
ATOM   4263  HG1 THR B 265      13.230  -2.766  11.719  1.00  0.00           H  
ATOM   4264  C   THR B 265       9.974  -3.388  12.221  1.00  0.00           C  
ATOM   4265  O   THR B 265       8.746  -3.262  12.260  1.00  0.00           O  
ATOM   4266  N   TYR B 266      10.659  -3.823  13.284  1.00  0.00           N  
ATOM   4267  H   TYR B 266      11.669  -3.752  13.261  1.00  0.00           H  
ATOM   4268  CA  TYR B 266      10.051  -4.710  14.287  1.00  0.00           C  
ATOM   4269  HA  TYR B 266       8.973  -4.665  14.156  1.00  0.00           H  
ATOM   4270  CB  TYR B 266      10.472  -6.163  14.012  1.00  0.00           C  
ATOM   4271  HB2 TYR B 266      11.519  -6.273  14.297  1.00  0.00           H  
ATOM   4272  HB3 TYR B 266       9.891  -6.827  14.653  1.00  0.00           H  
ATOM   4273  CG  TYR B 266      10.312  -6.618  12.571  1.00  0.00           C  
ATOM   4274  CD1 TYR B 266       9.056  -7.032  12.084  1.00  0.00           C  
ATOM   4275  HD1 TYR B 266       8.200  -7.028  12.744  1.00  0.00           H  
ATOM   4276  CE1 TYR B 266       8.916  -7.430  10.739  1.00  0.00           C  
ATOM   4277  HE1 TYR B 266       7.958  -7.741  10.350  1.00  0.00           H  
ATOM   4278  CZ  TYR B 266      10.035  -7.403   9.878  1.00  0.00           C  
ATOM   4279  OH  TYR B 266       9.920  -7.779   8.581  1.00  0.00           O  
ATOM   4280  HH  TYR B 266      10.707  -7.495   8.103  1.00  0.00           H  
ATOM   4281  CE2 TYR B 266      11.290  -7.002  10.373  1.00  0.00           C  
ATOM   4282  HE2 TYR B 266      12.152  -6.989   9.726  1.00  0.00           H  
ATOM   4283  CD2 TYR B 266      11.427  -6.607  11.712  1.00  0.00           C  
ATOM   4284  HD2 TYR B 266      12.399  -6.288  12.071  1.00  0.00           H  
ATOM   4285  C   TYR B 266      10.331  -4.345  15.752  1.00  0.00           C  
ATOM   4286  O   TYR B 266      11.419  -3.900  16.124  1.00  0.00           O  
ATOM   4287  N   ALA B 267       9.346  -4.627  16.609  1.00  0.00           N  
ATOM   4288  H   ALA B 267       8.497  -5.027  16.225  1.00  0.00           H  
ATOM   4289  CA  ALA B 267       9.494  -4.630  18.063  1.00  0.00           C  
ATOM   4290  HA  ALA B 267      10.540  -4.448  18.313  1.00  0.00           H  
ATOM   4291  CB  ALA B 267       8.672  -3.499  18.691  1.00  0.00           C  
ATOM   4292  HB1 ALA B 267       7.623  -3.599  18.411  1.00  0.00           H  
ATOM   4293  HB2 ALA B 267       8.768  -3.538  19.777  1.00  0.00           H  
ATOM   4294  HB3 ALA B 267       9.053  -2.539  18.344  1.00  0.00           H  
ATOM   4295  C   ALA B 267       9.120  -6.000  18.639  1.00  0.00           C  
ATOM   4296  O   ALA B 267       8.108  -6.599  18.264  1.00  0.00           O  
ATOM   4297  N   VAL B 268       9.931  -6.480  19.576  1.00  0.00           N  
ATOM   4298  H   VAL B 268      10.698  -5.883  19.874  1.00  0.00           H  
ATOM   4299  CA  VAL B 268       9.807  -7.770  20.259  1.00  0.00           C  
ATOM   4300  HA  VAL B 268       9.055  -8.376  19.756  1.00  0.00           H  
ATOM   4301  CB  VAL B 268      11.147  -8.539  20.214  1.00  0.00           C  
ATOM   4302  HB  VAL B 268      11.856  -8.046  20.880  1.00  0.00           H  
ATOM   4303  CG1 VAL B 268      10.971  -9.988  20.679  1.00  0.00           C  
ATOM   4304 HG11 VAL B 268      10.308 -10.523  19.998  1.00  0.00           H  
ATOM   4305 HG12 VAL B 268      11.941 -10.482  20.697  1.00  0.00           H  
ATOM   4306 HG13 VAL B 268      10.562 -10.026  21.684  1.00  0.00           H  
ATOM   4307  CG2 VAL B 268      11.778  -8.596  18.814  1.00  0.00           C  
ATOM   4308 HG21 VAL B 268      11.080  -9.038  18.104  1.00  0.00           H  
ATOM   4309 HG22 VAL B 268      12.047  -7.594  18.476  1.00  0.00           H  
ATOM   4310 HG23 VAL B 268      12.689  -9.195  18.834  1.00  0.00           H  
ATOM   4311  C   VAL B 268       9.365  -7.536  21.709  1.00  0.00           C  
ATOM   4312  O   VAL B 268       9.809  -6.589  22.355  1.00  0.00           O  
ATOM   4313  N   ASN B 269       8.531  -8.413  22.259  1.00  0.00           N  
ATOM   4314  H   ASN B 269       8.221  -9.190  21.683  1.00  0.00           H  
ATOM   4315  CA  ASN B 269       8.215  -8.475  23.687  1.00  0.00           C  
ATOM   4316  HA  ASN B 269       8.743  -7.682  24.221  1.00  0.00           H  
ATOM   4317  CB  ASN B 269       6.704  -8.242  23.847  1.00  0.00           C  
ATOM   4318  HB2 ASN B 269       6.488  -7.216  23.576  1.00  0.00           H  
ATOM   4319  HB3 ASN B 269       6.182  -8.890  23.150  1.00  0.00           H  
ATOM   4320  CG  ASN B 269       6.105  -8.478  25.227  1.00  0.00           C  
ATOM   4321  OD1 ASN B 269       4.942  -8.846  25.330  1.00  0.00           O  
ATOM   4322  ND2 ASN B 269       6.808  -8.302  26.323  1.00  0.00           N  
ATOM   4323 HD21 ASN B 269       6.339  -8.447  27.205  1.00  0.00           H  
ATOM   4324 HD22 ASN B 269       7.751  -7.930  26.319  1.00  0.00           H  
ATOM   4325  C   ASN B 269       8.702  -9.825  24.232  1.00  0.00           C  
ATOM   4326  O   ASN B 269       8.409 -10.854  23.626  1.00  0.00           O  
ATOM   4327  N   ILE B 270       9.425  -9.810  25.357  1.00  0.00           N  
ATOM   4328  H   ILE B 270       9.589  -8.916  25.807  1.00  0.00           H  
ATOM   4329  CA  ILE B 270       9.994 -10.981  26.041  1.00  0.00           C  
ATOM   4330  HA  ILE B 270       9.556 -11.888  25.631  1.00  0.00           H  
ATOM   4331  CB  ILE B 270      11.533 -11.047  25.852  1.00  0.00           C  
ATOM   4332  HB  ILE B 270      11.938 -10.084  26.165  1.00  0.00           H  
ATOM   4333  CG2 ILE B 270      12.172 -12.137  26.738  1.00  0.00           C  
ATOM   4334 HG21 ILE B 270      12.078 -11.886  27.794  1.00  0.00           H  
ATOM   4335 HG22 ILE B 270      11.688 -13.098  26.557  1.00  0.00           H  
ATOM   4336 HG23 ILE B 270      13.235 -12.238  26.521  1.00  0.00           H  
ATOM   4337  CG1 ILE B 270      11.934 -11.281  24.378  1.00  0.00           C  
ATOM   4338 HG12 ILE B 270      11.837 -12.338  24.139  1.00  0.00           H  
ATOM   4339 HG13 ILE B 270      11.268 -10.724  23.725  1.00  0.00           H  
ATOM   4340  CD1 ILE B 270      13.362 -10.824  24.049  1.00  0.00           C  
ATOM   4341 HD11 ILE B 270      13.478  -9.765  24.283  1.00  0.00           H  
ATOM   4342 HD12 ILE B 270      14.092 -11.401  24.614  1.00  0.00           H  
ATOM   4343 HD13 ILE B 270      13.551 -10.972  22.986  1.00  0.00           H  
ATOM   4344  C   ILE B 270       9.634 -10.901  27.529  1.00  0.00           C  
ATOM   4345  O   ILE B 270       9.768  -9.827  28.123  1.00  0.00           O  
ATOM   4346  N   TRP B 271       9.213 -12.020  28.126  1.00  0.00           N  
ATOM   4347  H   TRP B 271       9.151 -12.876  27.581  1.00  0.00           H  
ATOM   4348  CA  TRP B 271       8.894 -12.119  29.556  1.00  0.00           C  
ATOM   4349  HA  TRP B 271       9.601 -11.495  30.089  1.00  0.00           H  
ATOM   4350  CB  TRP B 271       7.491 -11.562  29.829  1.00  0.00           C  
ATOM   4351  HB2 TRP B 271       7.410 -11.368  30.901  1.00  0.00           H  
ATOM   4352  HB3 TRP B 271       7.398 -10.602  29.325  1.00  0.00           H  
ATOM   4353  CG  TRP B 271       6.329 -12.417  29.423  1.00  0.00           C  
ATOM   4354  CD1 TRP B 271       5.548 -13.104  30.286  1.00  0.00           C  
ATOM   4355  HD1 TRP B 271       5.684 -13.127  31.365  1.00  0.00           H  
ATOM   4356  NE1 TRP B 271       4.555 -13.766  29.594  1.00  0.00           N  
ATOM   4357  HE1 TRP B 271       3.860 -14.330  30.063  1.00  0.00           H  
ATOM   4358  CE2 TRP B 271       4.660 -13.561  28.235  1.00  0.00           C  
ATOM   4359  CZ2 TRP B 271       3.913 -14.017  27.138  1.00  0.00           C  
ATOM   4360  HZ2 TRP B 271       3.048 -14.644  27.295  1.00  0.00           H  
ATOM   4361  CH2 TRP B 271       4.308 -13.652  25.838  1.00  0.00           C  
ATOM   4362  HH2 TRP B 271       3.752 -14.009  24.982  1.00  0.00           H  
ATOM   4363  CZ3 TRP B 271       5.430 -12.824  25.657  1.00  0.00           C  
ATOM   4364  HZ3 TRP B 271       5.751 -12.559  24.663  1.00  0.00           H  
ATOM   4365  CE3 TRP B 271       6.150 -12.344  26.768  1.00  0.00           C  
ATOM   4366  HE3 TRP B 271       6.997 -11.697  26.610  1.00  0.00           H  
ATOM   4367  CD2 TRP B 271       5.797 -12.707  28.089  1.00  0.00           C  
ATOM   4368  C   TRP B 271       9.056 -13.546  30.104  1.00  0.00           C  
ATOM   4369  O   TRP B 271       9.086 -14.507  29.330  1.00  0.00           O  
ATOM   4370  N   SER B 272       9.214 -13.693  31.424  1.00  0.00           N  
ATOM   4371  H   SER B 272       9.186 -12.870  32.015  1.00  0.00           H  
ATOM   4372  CA  SER B 272       9.374 -15.004  32.075  1.00  0.00           C  
ATOM   4373  HA  SER B 272       9.987 -15.629  31.429  1.00  0.00           H  
ATOM   4374  CB  SER B 272      10.139 -14.851  33.392  1.00  0.00           C  
ATOM   4375  HB2 SER B 272      11.063 -14.299  33.222  1.00  0.00           H  
ATOM   4376  HB3 SER B 272       9.528 -14.296  34.100  1.00  0.00           H  
ATOM   4377  OG  SER B 272      10.452 -16.121  33.929  1.00  0.00           O  
ATOM   4378  HG  SER B 272      11.077 -16.559  33.330  1.00  0.00           H  
ATOM   4379  C   SER B 272       8.043 -15.741  32.297  1.00  0.00           C  
ATOM   4380  O   SER B 272       7.009 -15.124  32.530  1.00  0.00           O  
ATOM   4381  N   GLU B 273       8.078 -17.076  32.253  1.00  0.00           N  
ATOM   4382  H   GLU B 273       8.980 -17.504  32.070  1.00  0.00           H  
ATOM   4383  CA  GLU B 273       7.013 -17.966  32.755  1.00  0.00           C  
ATOM   4384  HA  GLU B 273       6.034 -17.566  32.483  1.00  0.00           H  
ATOM   4385  CB  GLU B 273       7.212 -19.330  32.060  1.00  0.00           C  
ATOM   4386  HB2 GLU B 273       7.300 -19.174  30.983  1.00  0.00           H  
ATOM   4387  HB3 GLU B 273       8.175 -19.705  32.401  1.00  0.00           H  
ATOM   4388  CG  GLU B 273       6.182 -20.452  32.300  1.00  0.00           C  
ATOM   4389  HG2 GLU B 273       6.698 -21.401  32.130  1.00  0.00           H  
ATOM   4390  HG3 GLU B 273       5.845 -20.465  33.334  1.00  0.00           H  
ATOM   4391  CD  GLU B 273       4.974 -20.397  31.354  1.00  0.00           C  
ATOM   4392  OE1 GLU B 273       4.629 -21.442  30.752  1.00  0.00           O  
ATOM   4393  OE2 GLU B 273       4.413 -19.319  31.088  1.00  0.00           O  
ATOM   4394  C   GLU B 273       7.057 -18.099  34.299  1.00  0.00           C  
ATOM   4395  O   GLU B 273       6.097 -18.558  34.912  1.00  0.00           O  
ATOM   4396  N   ASN B 274       8.174 -17.711  34.934  1.00  0.00           N  
ATOM   4397  H   ASN B 274       8.925 -17.325  34.375  1.00  0.00           H  
ATOM   4398  CA  ASN B 274       8.399 -17.805  36.380  1.00  0.00           C  
ATOM   4399  HA  ASN B 274       7.694 -18.521  36.806  1.00  0.00           H  
ATOM   4400  CB  ASN B 274       9.829 -18.321  36.620  1.00  0.00           C  
ATOM   4401  HB2 ASN B 274      10.543 -17.662  36.130  1.00  0.00           H  
ATOM   4402  HB3 ASN B 274      10.036 -18.284  37.690  1.00  0.00           H  
ATOM   4403  CG  ASN B 274      10.058 -19.740  36.132  1.00  0.00           C  
ATOM   4404  OD1 ASN B 274      10.458 -20.011  35.012  1.00  0.00           O  
ATOM   4405  ND2 ASN B 274       9.831 -20.706  36.989  1.00  0.00           N  
ATOM   4406 HD21 ASN B 274      10.003 -21.642  36.675  1.00  0.00           H  
ATOM   4407 HD22 ASN B 274       9.483 -20.486  37.904  1.00  0.00           H  
ATOM   4408  C   ASN B 274       8.187 -16.484  37.145  1.00  0.00           C  
ATOM   4409  O   ASN B 274       7.712 -16.523  38.277  1.00  0.00           O  
ATOM   4410  N   ASP B 275       8.559 -15.338  36.563  1.00  0.00           N  
ATOM   4411  H   ASP B 275       8.943 -15.374  35.631  1.00  0.00           H  
ATOM   4412  CA  ASP B 275       8.492 -14.022  37.217  1.00  0.00           C  
ATOM   4413  HA  ASP B 275       7.961 -14.111  38.163  1.00  0.00           H  
ATOM   4414  CB  ASP B 275       9.908 -13.544  37.589  1.00  0.00           C  
ATOM   4415  HB2 ASP B 275      10.360 -14.279  38.257  1.00  0.00           H  
ATOM   4416  HB3 ASP B 275      10.516 -13.493  36.684  1.00  0.00           H  
ATOM   4417  CG  ASP B 275       9.930 -12.172  38.284  1.00  0.00           C  
ATOM   4418  OD1 ASP B 275      11.055 -11.671  38.504  1.00  0.00           O  
ATOM   4419  OD2 ASP B 275       8.835 -11.631  38.576  1.00  0.00           O  
ATOM   4420  C   ASP B 275       7.760 -12.993  36.329  1.00  0.00           C  
ATOM   4421  O   ASP B 275       8.327 -12.544  35.325  1.00  0.00           O  
ATOM   4422  N   PRO B 276       6.530 -12.574  36.691  1.00  0.00           N  
ATOM   4423  CD  PRO B 276       5.700 -13.144  37.743  1.00  0.00           C  
ATOM   4424  HD2 PRO B 276       5.966 -12.688  38.698  1.00  0.00           H  
ATOM   4425  HD3 PRO B 276       5.802 -14.229  37.799  1.00  0.00           H  
ATOM   4426  CG  PRO B 276       4.267 -12.781  37.370  1.00  0.00           C  
ATOM   4427  HG2 PRO B 276       3.622 -12.725  38.247  1.00  0.00           H  
ATOM   4428  HG3 PRO B 276       3.880 -13.503  36.649  1.00  0.00           H  
ATOM   4429  CB  PRO B 276       4.443 -11.421  36.698  1.00  0.00           C  
ATOM   4430  HB2 PRO B 276       4.508 -10.649  37.468  1.00  0.00           H  
ATOM   4431  HB3 PRO B 276       3.623 -11.204  36.012  1.00  0.00           H  
ATOM   4432  CA  PRO B 276       5.783 -11.549  35.961  1.00  0.00           C  
ATOM   4433  HA  PRO B 276       5.599 -11.915  34.950  1.00  0.00           H  
ATOM   4434  C   PRO B 276       6.486 -10.185  35.862  1.00  0.00           C  
ATOM   4435  O   PRO B 276       6.178  -9.424  34.945  1.00  0.00           O  
ATOM   4436  N   ALA B 277       7.415  -9.858  36.771  1.00  0.00           N  
ATOM   4437  H   ALA B 277       7.681 -10.540  37.483  1.00  0.00           H  
ATOM   4438  CA  ALA B 277       8.187  -8.615  36.723  1.00  0.00           C  
ATOM   4439  HA  ALA B 277       7.527  -7.810  36.396  1.00  0.00           H  
ATOM   4440  CB  ALA B 277       8.660  -8.289  38.144  1.00  0.00           C  
ATOM   4441  HB1 ALA B 277       7.805  -8.257  38.820  1.00  0.00           H  
ATOM   4442  HB2 ALA B 277       9.361  -9.051  38.488  1.00  0.00           H  
ATOM   4443  HB3 ALA B 277       9.157  -7.319  38.150  1.00  0.00           H  
ATOM   4444  C   ALA B 277       9.366  -8.658  35.727  1.00  0.00           C  
ATOM   4445  O   ALA B 277       9.831  -7.606  35.283  1.00  0.00           O  
ATOM   4446  N   ASP B 278       9.836  -9.845  35.320  1.00  0.00           N  
ATOM   4447  H   ASP B 278       9.396 -10.676  35.703  1.00  0.00           H  
ATOM   4448  CA  ASP B 278      10.908 -10.033  34.325  1.00  0.00           C  
ATOM   4449  HA  ASP B 278      11.636  -9.237  34.488  1.00  0.00           H  
ATOM   4450  CB  ASP B 278      11.639 -11.372  34.602  1.00  0.00           C  
ATOM   4451  HB2 ASP B 278      11.704 -11.503  35.684  1.00  0.00           H  
ATOM   4452  HB3 ASP B 278      11.037 -12.192  34.210  1.00  0.00           H  
ATOM   4453  CG  ASP B 278      13.078 -11.470  34.052  1.00  0.00           C  
ATOM   4454  OD1 ASP B 278      13.817 -12.412  34.446  1.00  0.00           O  
ATOM   4455  OD2 ASP B 278      13.495 -10.603  33.245  1.00  0.00           O  
ATOM   4456  C   ASP B 278      10.376  -9.853  32.879  1.00  0.00           C  
ATOM   4457  O   ASP B 278      10.612 -10.682  31.997  1.00  0.00           O  
ATOM   4458  N   PHE B 279       9.616  -8.774  32.641  1.00  0.00           N  
ATOM   4459  H   PHE B 279       9.495  -8.135  33.424  1.00  0.00           H  
ATOM   4460  CA  PHE B 279       8.977  -8.386  31.376  1.00  0.00           C  
ATOM   4461  HA  PHE B 279       8.997  -9.228  30.686  1.00  0.00           H  
ATOM   4462  CB  PHE B 279       7.502  -8.025  31.658  1.00  0.00           C  
ATOM   4463  HB2 PHE B 279       7.020  -8.889  32.117  1.00  0.00           H  
ATOM   4464  HB3 PHE B 279       7.476  -7.227  32.402  1.00  0.00           H  
ATOM   4465  CG  PHE B 279       6.661  -7.576  30.466  1.00  0.00           C  
ATOM   4466  CD1 PHE B 279       6.753  -6.256  29.979  1.00  0.00           C  
ATOM   4467  HD1 PHE B 279       7.436  -5.561  30.448  1.00  0.00           H  
ATOM   4468  CE1 PHE B 279       5.938  -5.828  28.913  1.00  0.00           C  
ATOM   4469  HE1 PHE B 279       6.003  -4.808  28.560  1.00  0.00           H  
ATOM   4470  CZ  PHE B 279       5.010  -6.713  28.337  1.00  0.00           C  
ATOM   4471  HZ  PHE B 279       4.370  -6.376  27.534  1.00  0.00           H  
ATOM   4472  CE2 PHE B 279       4.901  -8.027  28.827  1.00  0.00           C  
ATOM   4473  HE2 PHE B 279       4.172  -8.709  28.411  1.00  0.00           H  
ATOM   4474  CD2 PHE B 279       5.719  -8.452  29.891  1.00  0.00           C  
ATOM   4475  HD2 PHE B 279       5.597  -9.449  30.292  1.00  0.00           H  
ATOM   4476  C   PHE B 279       9.718  -7.207  30.723  1.00  0.00           C  
ATOM   4477  O   PHE B 279      10.065  -6.236  31.392  1.00  0.00           O  
ATOM   4478  N   ARG B 280       9.912  -7.243  29.396  1.00  0.00           N  
ATOM   4479  H   ARG B 280       9.629  -8.080  28.893  1.00  0.00           H  
ATOM   4480  CA  ARG B 280      10.336  -6.070  28.610  1.00  0.00           C  
ATOM   4481  HA  ARG B 280       9.904  -5.198  29.106  1.00  0.00           H  
ATOM   4482  CB  ARG B 280      11.871  -5.867  28.646  1.00  0.00           C  
ATOM   4483  HB2 ARG B 280      12.064  -4.841  28.327  1.00  0.00           H  
ATOM   4484  HB3 ARG B 280      12.222  -5.935  29.677  1.00  0.00           H  
ATOM   4485  CG  ARG B 280      12.732  -6.780  27.748  1.00  0.00           C  
ATOM   4486  HG2 ARG B 280      12.269  -6.873  26.767  1.00  0.00           H  
ATOM   4487  HG3 ARG B 280      13.700  -6.297  27.598  1.00  0.00           H  
ATOM   4488  CD  ARG B 280      12.983  -8.183  28.315  1.00  0.00           C  
ATOM   4489  HD2 ARG B 280      12.028  -8.629  28.591  1.00  0.00           H  
ATOM   4490  HD3 ARG B 280      13.431  -8.795  27.530  1.00  0.00           H  
ATOM   4491  NE  ARG B 280      13.906  -8.153  29.467  1.00  0.00           N  
ATOM   4492  HE  ARG B 280      14.636  -7.463  29.460  1.00  0.00           H  
ATOM   4493  CZ  ARG B 280      13.869  -8.942  30.526  1.00  0.00           C  
ATOM   4494  NH1 ARG B 280      12.989  -9.883  30.669  1.00  0.00           N  
ATOM   4495 HH11 ARG B 280      12.215  -9.994  30.045  1.00  0.00           H  
ATOM   4496 HH12 ARG B 280      12.964 -10.352  31.579  1.00  0.00           H  
ATOM   4497  NH2 ARG B 280      14.711  -8.816  31.508  1.00  0.00           N  
ATOM   4498 HH21 ARG B 280      15.451  -8.136  31.510  1.00  0.00           H  
ATOM   4499 HH22 ARG B 280      14.531  -9.427  32.312  1.00  0.00           H  
ATOM   4500  C   ARG B 280       9.783  -6.064  27.187  1.00  0.00           C  
ATOM   4501  O   ARG B 280       9.383  -7.095  26.636  1.00  0.00           O  
ATOM   4502  N   ILE B 281       9.818  -4.889  26.571  1.00  0.00           N  
ATOM   4503  H   ILE B 281      10.208  -4.114  27.088  1.00  0.00           H  
ATOM   4504  CA  ILE B 281       9.749  -4.709  25.118  1.00  0.00           C  
ATOM   4505  HA  ILE B 281       9.555  -5.668  24.644  1.00  0.00           H  
ATOM   4506  CB  ILE B 281       8.589  -3.753  24.733  1.00  0.00           C  
ATOM   4507  HB  ILE B 281       8.735  -2.807  25.259  1.00  0.00           H  
ATOM   4508  CG2 ILE B 281       8.558  -3.454  23.221  1.00  0.00           C  
ATOM   4509 HG21 ILE B 281       8.389  -4.368  22.653  1.00  0.00           H  
ATOM   4510 HG22 ILE B 281       7.777  -2.732  22.993  1.00  0.00           H  
ATOM   4511 HG23 ILE B 281       9.497  -3.003  22.903  1.00  0.00           H  
ATOM   4512  CG1 ILE B 281       7.244  -4.374  25.197  1.00  0.00           C  
ATOM   4513 HG12 ILE B 281       7.131  -5.360  24.744  1.00  0.00           H  
ATOM   4514 HG13 ILE B 281       7.270  -4.505  26.281  1.00  0.00           H  
ATOM   4515  CD1 ILE B 281       5.993  -3.545  24.882  1.00  0.00           C  
ATOM   4516 HD11 ILE B 281       5.136  -3.992  25.384  1.00  0.00           H  
ATOM   4517 HD12 ILE B 281       6.122  -2.525  25.242  1.00  0.00           H  
ATOM   4518 HD13 ILE B 281       5.799  -3.538  23.811  1.00  0.00           H  
ATOM   4519  C   ILE B 281      11.139  -4.253  24.651  1.00  0.00           C  
ATOM   4520  O   ILE B 281      11.840  -3.570  25.393  1.00  0.00           O  
ATOM   4521  N   TYR B 282      11.551  -4.653  23.451  1.00  0.00           N  
ATOM   4522  H   TYR B 282      10.927  -5.240  22.907  1.00  0.00           H  
ATOM   4523  CA  TYR B 282      12.814  -4.286  22.811  1.00  0.00           C  
ATOM   4524  HA  TYR B 282      13.214  -3.389  23.286  1.00  0.00           H  
ATOM   4525  CB  TYR B 282      13.827  -5.423  22.999  1.00  0.00           C  
ATOM   4526  HB2 TYR B 282      13.907  -5.646  24.063  1.00  0.00           H  
ATOM   4527  HB3 TYR B 282      13.450  -6.320  22.505  1.00  0.00           H  
ATOM   4528  CG  TYR B 282      15.216  -5.119  22.472  1.00  0.00           C  
ATOM   4529  CD1 TYR B 282      15.573  -5.478  21.157  1.00  0.00           C  
ATOM   4530  HD1 TYR B 282      14.847  -5.953  20.511  1.00  0.00           H  
ATOM   4531  CE1 TYR B 282      16.875  -5.220  20.681  1.00  0.00           C  
ATOM   4532  HE1 TYR B 282      17.145  -5.497  19.675  1.00  0.00           H  
ATOM   4533  CZ  TYR B 282      17.823  -4.597  21.523  1.00  0.00           C  
ATOM   4534  OH  TYR B 282      19.090  -4.358  21.095  1.00  0.00           O  
ATOM   4535  HH  TYR B 282      19.256  -4.700  20.216  1.00  0.00           H  
ATOM   4536  CE2 TYR B 282      17.457  -4.224  22.831  1.00  0.00           C  
ATOM   4537  HE2 TYR B 282      18.189  -3.742  23.462  1.00  0.00           H  
ATOM   4538  CD2 TYR B 282      16.156  -4.483  23.305  1.00  0.00           C  
ATOM   4539  HD2 TYR B 282      15.886  -4.196  24.311  1.00  0.00           H  
ATOM   4540  C   TYR B 282      12.566  -3.974  21.329  1.00  0.00           C  
ATOM   4541  O   TYR B 282      11.757  -4.635  20.679  1.00  0.00           O  
ATOM   4542  N   GLN B 283      13.232  -2.956  20.791  1.00  0.00           N  
ATOM   4543  H   GLN B 283      13.935  -2.476  21.333  1.00  0.00           H  
ATOM   4544  CA  GLN B 283      12.941  -2.415  19.462  1.00  0.00           C  
ATOM   4545  HA  GLN B 283      12.487  -3.188  18.839  1.00  0.00           H  
ATOM   4546  CB  GLN B 283      11.926  -1.270  19.624  1.00  0.00           C  
ATOM   4547  HB2 GLN B 283      11.003  -1.687  20.029  1.00  0.00           H  
ATOM   4548  HB3 GLN B 283      12.318  -0.551  20.347  1.00  0.00           H  
ATOM   4549  CG  GLN B 283      11.598  -0.512  18.329  1.00  0.00           C  
ATOM   4550  HG2 GLN B 283      12.506  -0.056  17.934  1.00  0.00           H  
ATOM   4551  HG3 GLN B 283      11.210  -1.205  17.582  1.00  0.00           H  
ATOM   4552  CD  GLN B 283      10.558   0.579  18.572  1.00  0.00           C  
ATOM   4553  OE1 GLN B 283       9.519   0.368  19.177  1.00  0.00           O  
ATOM   4554  NE2 GLN B 283      10.789   1.790  18.114  1.00  0.00           N  
ATOM   4555 HE21 GLN B 283      10.094   2.487  18.315  1.00  0.00           H  
ATOM   4556 HE22 GLN B 283      11.624   1.992  17.595  1.00  0.00           H  
ATOM   4557  C   GLN B 283      14.236  -1.972  18.779  1.00  0.00           C  
ATOM   4558  O   GLN B 283      15.048  -1.273  19.381  1.00  0.00           O  
ATOM   4559  N   VAL B 284      14.409  -2.374  17.520  1.00  0.00           N  
ATOM   4560  H   VAL B 284      13.663  -2.905  17.080  1.00  0.00           H  
ATOM   4561  CA  VAL B 284      15.588  -2.106  16.682  1.00  0.00           C  
ATOM   4562  HA  VAL B 284      16.085  -1.202  17.038  1.00  0.00           H  
ATOM   4563  CB  VAL B 284      16.590  -3.284  16.768  1.00  0.00           C  
ATOM   4564  HB  VAL B 284      16.043  -4.211  16.958  1.00  0.00           H  
ATOM   4565  CG1 VAL B 284      17.435  -3.504  15.507  1.00  0.00           C  
ATOM   4566 HG11 VAL B 284      18.176  -4.281  15.692  1.00  0.00           H  
ATOM   4567 HG12 VAL B 284      16.796  -3.851  14.696  1.00  0.00           H  
ATOM   4568 HG13 VAL B 284      17.945  -2.588  15.212  1.00  0.00           H  
ATOM   4569  CG2 VAL B 284      17.574  -3.058  17.922  1.00  0.00           C  
ATOM   4570 HG21 VAL B 284      18.244  -3.911  18.012  1.00  0.00           H  
ATOM   4571 HG22 VAL B 284      18.164  -2.158  17.747  1.00  0.00           H  
ATOM   4572 HG23 VAL B 284      17.031  -2.942  18.859  1.00  0.00           H  
ATOM   4573  C   VAL B 284      15.115  -1.835  15.256  1.00  0.00           C  
ATOM   4574  O   VAL B 284      14.242  -2.524  14.743  1.00  0.00           O  
ATOM   4575  N   THR B 285      15.695  -0.828  14.606  1.00  0.00           N  
ATOM   4576  H   THR B 285      16.443  -0.328  15.061  1.00  0.00           H  
ATOM   4577  CA  THR B 285      15.286  -0.284  13.297  1.00  0.00           C  
ATOM   4578  HA  THR B 285      14.199  -0.211  13.282  1.00  0.00           H  
ATOM   4579  CB  THR B 285      15.865   1.136  13.146  1.00  0.00           C  
ATOM   4580  HB  THR B 285      15.754   1.483  12.118  1.00  0.00           H  
ATOM   4581  CG2 THR B 285      15.170   2.145  14.060  1.00  0.00           C  
ATOM   4582 HG21 THR B 285      15.277   1.854  15.104  1.00  0.00           H  
ATOM   4583 HG22 THR B 285      15.613   3.130  13.914  1.00  0.00           H  
ATOM   4584 HG23 THR B 285      14.112   2.199  13.803  1.00  0.00           H  
ATOM   4585  OG1 THR B 285      17.236   1.131  13.494  1.00  0.00           O  
ATOM   4586  HG1 THR B 285      17.689   1.699  12.863  1.00  0.00           H  
ATOM   4587  C   THR B 285      15.659  -1.147  12.078  1.00  0.00           C  
ATOM   4588  O   THR B 285      15.628  -0.658  10.949  1.00  0.00           O  
ATOM   4589  N   TYR B 286      16.031  -2.418  12.266  1.00  0.00           N  
ATOM   4590  H   TYR B 286      15.919  -2.813  13.187  1.00  0.00           H  
ATOM   4591  CA  TYR B 286      16.355  -3.311  11.152  1.00  0.00           C  
ATOM   4592  HA  TYR B 286      16.953  -2.739  10.444  1.00  0.00           H  
ATOM   4593  CB  TYR B 286      17.175  -4.533  11.601  1.00  0.00           C  
ATOM   4594  HB2 TYR B 286      16.709  -4.963  12.489  1.00  0.00           H  
ATOM   4595  HB3 TYR B 286      17.119  -5.292  10.820  1.00  0.00           H  
ATOM   4596  CG  TYR B 286      18.655  -4.292  11.855  1.00  0.00           C  
ATOM   4597  CD1 TYR B 286      19.433  -3.557  10.934  1.00  0.00           C  
ATOM   4598  HD1 TYR B 286      18.987  -3.132  10.049  1.00  0.00           H  
ATOM   4599  CE1 TYR B 286      20.815  -3.397  11.141  1.00  0.00           C  
ATOM   4600  HE1 TYR B 286      21.417  -2.841  10.438  1.00  0.00           H  
ATOM   4601  CZ  TYR B 286      21.434  -3.987  12.259  1.00  0.00           C  
ATOM   4602  OH  TYR B 286      22.773  -3.844  12.434  1.00  0.00           O  
ATOM   4603  HH  TYR B 286      23.111  -4.398  13.136  1.00  0.00           H  
ATOM   4604  CE2 TYR B 286      20.665  -4.741  13.172  1.00  0.00           C  
ATOM   4605  HE2 TYR B 286      21.137  -5.213  14.019  1.00  0.00           H  
ATOM   4606  CD2 TYR B 286      19.280  -4.897  12.963  1.00  0.00           C  
ATOM   4607  HD2 TYR B 286      18.698  -5.508  13.638  1.00  0.00           H  
ATOM   4608  C   TYR B 286      15.109  -3.765  10.388  1.00  0.00           C  
ATOM   4609  O   TYR B 286      14.060  -4.052  10.968  1.00  0.00           O  
ATOM   4610  N   LEU B 287      15.275  -3.861   9.068  1.00  0.00           N  
ATOM   4611  H   LEU B 287      16.153  -3.556   8.681  1.00  0.00           H  
ATOM   4612  CA  LEU B 287      14.312  -4.442   8.129  1.00  0.00           C  
ATOM   4613  HA  LEU B 287      13.311  -4.149   8.428  1.00  0.00           H  
ATOM   4614  CB  LEU B 287      14.621  -3.888   6.723  1.00  0.00           C  
ATOM   4615  HB2 LEU B 287      15.612  -4.241   6.435  1.00  0.00           H  
ATOM   4616  HB3 LEU B 287      13.903  -4.316   6.021  1.00  0.00           H  
ATOM   4617  CG  LEU B 287      14.591  -2.351   6.583  1.00  0.00           C  
ATOM   4618  HG  LEU B 287      15.248  -1.892   7.322  1.00  0.00           H  
ATOM   4619  CD1 LEU B 287      15.102  -1.960   5.195  1.00  0.00           C  
ATOM   4620 HD11 LEU B 287      16.133  -2.289   5.072  1.00  0.00           H  
ATOM   4621 HD12 LEU B 287      15.060  -0.878   5.077  1.00  0.00           H  
ATOM   4622 HD13 LEU B 287      14.480  -2.421   4.427  1.00  0.00           H  
ATOM   4623  CD2 LEU B 287      13.182  -1.791   6.759  1.00  0.00           C  
ATOM   4624 HD21 LEU B 287      13.188  -0.711   6.611  1.00  0.00           H  
ATOM   4625 HD22 LEU B 287      12.514  -2.257   6.035  1.00  0.00           H  
ATOM   4626 HD23 LEU B 287      12.819  -2.002   7.762  1.00  0.00           H  
ATOM   4627  C   LEU B 287      14.352  -5.986   8.118  1.00  0.00           C  
ATOM   4628  O   LEU B 287      13.425  -6.646   7.651  1.00  0.00           O  
ATOM   4629  N   GLU B 288      15.436  -6.563   8.638  1.00  0.00           N  
ATOM   4630  H   GLU B 288      16.136  -5.975   9.052  1.00  0.00           H  
ATOM   4631  CA  GLU B 288      15.656  -8.006   8.721  1.00  0.00           C  
ATOM   4632  HA  GLU B 288      15.499  -8.422   7.728  1.00  0.00           H  
ATOM   4633  CB  GLU B 288      17.121  -8.240   9.147  1.00  0.00           C  
ATOM   4634  HB2 GLU B 288      17.780  -7.727   8.444  1.00  0.00           H  
ATOM   4635  HB3 GLU B 288      17.277  -7.782  10.127  1.00  0.00           H  
ATOM   4636  CG  GLU B 288      17.552  -9.714   9.231  1.00  0.00           C  
ATOM   4637  HG2 GLU B 288      18.583  -9.746   9.595  1.00  0.00           H  
ATOM   4638  HG3 GLU B 288      16.930 -10.218   9.975  1.00  0.00           H  
ATOM   4639  CD  GLU B 288      17.465 -10.456   7.885  1.00  0.00           C  
ATOM   4640  OE1 GLU B 288      17.214  -9.791   6.852  1.00  0.00           O  
ATOM   4641  OE2 GLU B 288      17.593 -11.700   7.920  1.00  0.00           O  
ATOM   4642  C   GLU B 288      14.677  -8.650   9.720  1.00  0.00           C  
ATOM   4643  O   GLU B 288      14.557  -8.149  10.841  1.00  0.00           O  
ATOM   4644  N   PRO B 289      13.973  -9.750   9.381  1.00  0.00           N  
ATOM   4645  CD  PRO B 289      13.917 -10.370   8.066  1.00  0.00           C  
ATOM   4646  HD2 PRO B 289      14.896 -10.727   7.751  1.00  0.00           H  
ATOM   4647  HD3 PRO B 289      13.527  -9.655   7.338  1.00  0.00           H  
ATOM   4648  CG  PRO B 289      12.958 -11.556   8.192  1.00  0.00           C  
ATOM   4649  HG2 PRO B 289      13.519 -12.454   8.456  1.00  0.00           H  
ATOM   4650  HG3 PRO B 289      12.388 -11.712   7.276  1.00  0.00           H  
ATOM   4651  CB  PRO B 289      12.061 -11.147   9.358  1.00  0.00           C  
ATOM   4652  HB2 PRO B 289      11.582 -12.001   9.830  1.00  0.00           H  
ATOM   4653  HB3 PRO B 289      11.306 -10.443   9.007  1.00  0.00           H  
ATOM   4654  CA  PRO B 289      13.039 -10.421  10.286  1.00  0.00           C  
ATOM   4655  HA  PRO B 289      12.493  -9.665  10.844  1.00  0.00           H  
ATOM   4656  C   PRO B 289      13.743 -11.335  11.316  1.00  0.00           C  
ATOM   4657  O   PRO B 289      13.327 -12.471  11.559  1.00  0.00           O  
ATOM   4658  N   SER B 290      14.824 -10.856  11.933  1.00  0.00           N  
ATOM   4659  H   SER B 290      15.079  -9.889  11.749  1.00  0.00           H  
ATOM   4660  CA  SER B 290      15.632 -11.584  12.918  1.00  0.00           C  
ATOM   4661  HA  SER B 290      14.976 -12.252  13.476  1.00  0.00           H  
ATOM   4662  CB  SER B 290      16.690 -12.441  12.203  1.00  0.00           C  
ATOM   4663  HB2 SER B 290      16.199 -13.117  11.500  1.00  0.00           H  
ATOM   4664  HB3 SER B 290      17.359 -11.791  11.639  1.00  0.00           H  
ATOM   4665  OG  SER B 290      17.458 -13.196  13.124  1.00  0.00           O  
ATOM   4666  HG  SER B 290      16.874 -13.831  13.565  1.00  0.00           H  
ATOM   4667  C   SER B 290      16.270 -10.617  13.923  1.00  0.00           C  
ATOM   4668  O   SER B 290      16.397  -9.418  13.671  1.00  0.00           O  
ATOM   4669  N   LEU B 291      16.663 -11.138  15.088  1.00  0.00           N  
ATOM   4670  H   LEU B 291      16.536 -12.137  15.215  1.00  0.00           H  
ATOM   4671  CA  LEU B 291      17.374 -10.395  16.126  1.00  0.00           C  
ATOM   4672  HA  LEU B 291      18.005  -9.650  15.639  1.00  0.00           H  
ATOM   4673  CB  LEU B 291      16.352  -9.662  17.015  1.00  0.00           C  
ATOM   4674  HB2 LEU B 291      15.841  -8.912  16.412  1.00  0.00           H  
ATOM   4675  HB3 LEU B 291      15.612 -10.391  17.350  1.00  0.00           H  
ATOM   4676  CG  LEU B 291      16.946  -8.975  18.257  1.00  0.00           C  
ATOM   4677  HG  LEU B 291      17.493  -9.702  18.856  1.00  0.00           H  
ATOM   4678  CD1 LEU B 291      17.883  -7.820  17.898  1.00  0.00           C  
ATOM   4679 HD11 LEU B 291      18.276  -7.378  18.812  1.00  0.00           H  
ATOM   4680 HD12 LEU B 291      18.725  -8.185  17.315  1.00  0.00           H  
ATOM   4681 HD13 LEU B 291      17.346  -7.067  17.318  1.00  0.00           H  
ATOM   4682  CD2 LEU B 291      15.810  -8.430  19.116  1.00  0.00           C  
ATOM   4683 HD21 LEU B 291      15.237  -7.690  18.556  1.00  0.00           H  
ATOM   4684 HD22 LEU B 291      15.151  -9.245  19.415  1.00  0.00           H  
ATOM   4685 HD23 LEU B 291      16.223  -7.973  20.014  1.00  0.00           H  
ATOM   4686  C   LEU B 291      18.272 -11.327  16.947  1.00  0.00           C  
ATOM   4687  O   LEU B 291      17.830 -12.375  17.410  1.00  0.00           O  
ATOM   4688  N   ARG B 292      19.514 -10.909  17.198  1.00  0.00           N  
ATOM   4689  H   ARG B 292      19.794 -10.019  16.808  1.00  0.00           H  
ATOM   4690  CA  ARG B 292      20.451 -11.582  18.114  1.00  0.00           C  
ATOM   4691  HA  ARG B 292      19.966 -12.470  18.520  1.00  0.00           H  
ATOM   4692  CB  ARG B 292      21.689 -12.030  17.320  1.00  0.00           C  
ATOM   4693  HB2 ARG B 292      21.356 -12.449  16.368  1.00  0.00           H  
ATOM   4694  HB3 ARG B 292      22.310 -11.159  17.104  1.00  0.00           H  
ATOM   4695  CG  ARG B 292      22.525 -13.099  18.041  1.00  0.00           C  
ATOM   4696  HG2 ARG B 292      22.887 -12.710  18.994  1.00  0.00           H  
ATOM   4697  HG3 ARG B 292      21.907 -13.980  18.222  1.00  0.00           H  
ATOM   4698  CD  ARG B 292      23.720 -13.483  17.157  1.00  0.00           C  
ATOM   4699  HD2 ARG B 292      23.345 -13.809  16.184  1.00  0.00           H  
ATOM   4700  HD3 ARG B 292      24.332 -12.594  17.002  1.00  0.00           H  
ATOM   4701  NE  ARG B 292      24.523 -14.577  17.742  1.00  0.00           N  
ATOM   4702  HE  ARG B 292      24.019 -15.397  18.069  1.00  0.00           H  
ATOM   4703  CZ  ARG B 292      25.839 -14.663  17.840  1.00  0.00           C  
ATOM   4704  NH1 ARG B 292      26.644 -13.699  17.483  1.00  0.00           N  
ATOM   4705 HH11 ARG B 292      26.248 -12.851  17.123  1.00  0.00           H  
ATOM   4706 HH12 ARG B 292      27.638 -13.805  17.571  1.00  0.00           H  
ATOM   4707  NH2 ARG B 292      26.368 -15.756  18.303  1.00  0.00           N  
ATOM   4708 HH21 ARG B 292      25.728 -16.508  18.550  1.00  0.00           H  
ATOM   4709 HH22 ARG B 292      27.356 -15.859  18.432  1.00  0.00           H  
ATOM   4710  C   ARG B 292      20.785 -10.664  19.291  1.00  0.00           C  
ATOM   4711  O   ARG B 292      20.999  -9.472  19.088  1.00  0.00           O  
ATOM   4712  N   ILE B 293      20.850 -11.221  20.499  1.00  0.00           N  
ATOM   4713  H   ILE B 293      20.657 -12.216  20.568  1.00  0.00           H  
ATOM   4714  CA  ILE B 293      21.119 -10.511  21.758  1.00  0.00           C  
ATOM   4715  HA  ILE B 293      21.486  -9.505  21.547  1.00  0.00           H  
ATOM   4716  CB  ILE B 293      19.829 -10.394  22.615  1.00  0.00           C  
ATOM   4717  HB  ILE B 293      19.524 -11.402  22.902  1.00  0.00           H  
ATOM   4718  CG2 ILE B 293      20.128  -9.603  23.905  1.00  0.00           C  
ATOM   4719 HG21 ILE B 293      20.965 -10.043  24.449  1.00  0.00           H  
ATOM   4720 HG22 ILE B 293      20.373  -8.568  23.666  1.00  0.00           H  
ATOM   4721 HG23 ILE B 293      19.266  -9.621  24.571  1.00  0.00           H  
ATOM   4722  CG1 ILE B 293      18.645  -9.755  21.843  1.00  0.00           C  
ATOM   4723 HG12 ILE B 293      18.876  -8.713  21.611  1.00  0.00           H  
ATOM   4724 HG13 ILE B 293      18.500 -10.287  20.904  1.00  0.00           H  
ATOM   4725  CD1 ILE B 293      17.304  -9.826  22.586  1.00  0.00           C  
ATOM   4726 HD11 ILE B 293      17.325  -9.203  23.479  1.00  0.00           H  
ATOM   4727 HD12 ILE B 293      16.509  -9.465  21.933  1.00  0.00           H  
ATOM   4728 HD13 ILE B 293      17.086 -10.858  22.863  1.00  0.00           H  
ATOM   4729  C   ILE B 293      22.208 -11.286  22.507  1.00  0.00           C  
ATOM   4730  O   ILE B 293      21.971 -12.425  22.886  1.00  0.00           O  
ATOM   4731  N   ALA B 294      23.396 -10.712  22.693  1.00  0.00           N  
ATOM   4732  H   ALA B 294      23.513  -9.747  22.430  1.00  0.00           H  
ATOM   4733  CA  ALA B 294      24.457 -11.309  23.512  1.00  0.00           C  
ATOM   4734  HA  ALA B 294      24.322 -12.389  23.555  1.00  0.00           H  
ATOM   4735  CB  ALA B 294      25.811 -11.036  22.845  1.00  0.00           C  
ATOM   4736  HB1 ALA B 294      25.815 -11.451  21.837  1.00  0.00           H  
ATOM   4737  HB2 ALA B 294      25.997  -9.962  22.803  1.00  0.00           H  
ATOM   4738  HB3 ALA B 294      26.604 -11.514  23.422  1.00  0.00           H  
ATOM   4739  C   ALA B 294      24.406 -10.785  24.959  1.00  0.00           C  
ATOM   4740  O   ALA B 294      23.886  -9.691  25.182  1.00  0.00           O  
ATOM   4741  N   ALA B 295      24.967 -11.538  25.914  1.00  0.00           N  
ATOM   4742  H   ALA B 295      25.313 -12.454  25.663  1.00  0.00           H  
ATOM   4743  CA  ALA B 295      25.091 -11.145  27.328  1.00  0.00           C  
ATOM   4744  HA  ALA B 295      25.364 -12.041  27.887  1.00  0.00           H  
ATOM   4745  CB  ALA B 295      26.252 -10.148  27.470  1.00  0.00           C  
ATOM   4746  HB1 ALA B 295      26.415  -9.925  28.524  1.00  0.00           H  
ATOM   4747  HB2 ALA B 295      27.163 -10.579  27.055  1.00  0.00           H  
ATOM   4748  HB3 ALA B 295      26.015  -9.222  26.945  1.00  0.00           H  
ATOM   4749  C   ALA B 295      23.757 -10.663  27.946  1.00  0.00           C  
ATOM   4750  O   ALA B 295      23.693  -9.651  28.646  1.00  0.00           O  
ATOM   4751  N   SER B 296      22.664 -11.356  27.611  1.00  0.00           N  
ATOM   4752  H   SER B 296      22.795 -12.218  27.093  1.00  0.00           H  
ATOM   4753  CA  SER B 296      21.305 -10.908  27.929  1.00  0.00           C  
ATOM   4754  HA  SER B 296      21.219  -9.867  27.617  1.00  0.00           H  
ATOM   4755  CB  SER B 296      20.296 -11.727  27.117  1.00  0.00           C  
ATOM   4756  HB2 SER B 296      19.312 -11.268  27.207  1.00  0.00           H  
ATOM   4757  HB3 SER B 296      20.584 -11.721  26.067  1.00  0.00           H  
ATOM   4758  OG  SER B 296      20.220 -13.060  27.573  1.00  0.00           O  
ATOM   4759  HG  SER B 296      21.101 -13.459  27.524  1.00  0.00           H  
ATOM   4760  C   SER B 296      20.987 -10.970  29.431  1.00  0.00           C  
ATOM   4761  O   SER B 296      21.464 -11.842  30.149  1.00  0.00           O  
ATOM   4762  N   THR B 297      20.094 -10.100  29.922  1.00  0.00           N  
ATOM   4763  H   THR B 297      19.726  -9.387  29.314  1.00  0.00           H  
ATOM   4764  CA  THR B 297      19.626 -10.124  31.327  1.00  0.00           C  
ATOM   4765  HA  THR B 297      20.498 -10.289  31.963  1.00  0.00           H  
ATOM   4766  CB  THR B 297      18.996  -8.780  31.750  1.00  0.00           C  
ATOM   4767  HB  THR B 297      18.848  -8.803  32.831  1.00  0.00           H  
ATOM   4768  CG2 THR B 297      19.840  -7.550  31.427  1.00  0.00           C  
ATOM   4769 HG21 THR B 297      20.831  -7.666  31.864  1.00  0.00           H  
ATOM   4770 HG22 THR B 297      19.932  -7.420  30.350  1.00  0.00           H  
ATOM   4771 HG23 THR B 297      19.365  -6.669  31.855  1.00  0.00           H  
ATOM   4772  OG1 THR B 297      17.731  -8.628  31.144  1.00  0.00           O  
ATOM   4773  HG1 THR B 297      17.230  -9.388  31.476  1.00  0.00           H  
ATOM   4774  C   THR B 297      18.649 -11.279  31.628  1.00  0.00           C  
ATOM   4775  O   THR B 297      17.793 -11.134  32.502  1.00  0.00           O  
ATOM   4776  N   LEU B 298      18.683 -12.367  30.857  1.00  0.00           N  
ATOM   4777  H   LEU B 298      19.485 -12.468  30.244  1.00  0.00           H  
ATOM   4778  CA  LEU B 298      17.812 -13.539  30.967  1.00  0.00           C  
ATOM   4779  HA  LEU B 298      16.903 -13.275  31.510  1.00  0.00           H  
ATOM   4780  CB  LEU B 298      17.426 -14.029  29.560  1.00  0.00           C  
ATOM   4781  HB2 LEU B 298      18.345 -14.282  29.028  1.00  0.00           H  
ATOM   4782  HB3 LEU B 298      16.839 -14.947  29.645  1.00  0.00           H  
ATOM   4783  CG  LEU B 298      16.640 -12.994  28.734  1.00  0.00           C  
ATOM   4784  HG  LEU B 298      17.108 -12.012  28.804  1.00  0.00           H  
ATOM   4785  CD1 LEU B 298      16.620 -13.397  27.264  1.00  0.00           C  
ATOM   4786 HD11 LEU B 298      17.640 -13.392  26.876  1.00  0.00           H  
ATOM   4787 HD12 LEU B 298      16.220 -14.405  27.175  1.00  0.00           H  
ATOM   4788 HD13 LEU B 298      16.016 -12.702  26.685  1.00  0.00           H  
ATOM   4789  CD2 LEU B 298      15.189 -12.878  29.200  1.00  0.00           C  
ATOM   4790 HD21 LEU B 298      14.675 -12.113  28.622  1.00  0.00           H  
ATOM   4791 HD22 LEU B 298      15.156 -12.599  30.252  1.00  0.00           H  
ATOM   4792 HD23 LEU B 298      14.683 -13.835  29.069  1.00  0.00           H  
ATOM   4793  C   LEU B 298      18.530 -14.643  31.751  1.00  0.00           C  
ATOM   4794  O   LEU B 298      19.665 -15.000  31.448  1.00  0.00           O  
ATOM   4795  N   LYS B 299      17.890 -15.161  32.799  1.00  0.00           N  
ATOM   4796  H   LYS B 299      16.918 -14.909  32.939  1.00  0.00           H  
ATOM   4797  CA  LYS B 299      18.526 -16.105  33.731  1.00  0.00           C  
ATOM   4798  HA  LYS B 299      19.565 -15.801  33.882  1.00  0.00           H  
ATOM   4799  CB  LYS B 299      17.791 -16.086  35.078  1.00  0.00           C  
ATOM   4800  HB2 LYS B 299      16.774 -16.444  34.925  1.00  0.00           H  
ATOM   4801  HB3 LYS B 299      18.300 -16.763  35.766  1.00  0.00           H  
ATOM   4802  CG  LYS B 299      17.737 -14.676  35.682  1.00  0.00           C  
ATOM   4803  HG2 LYS B 299      18.746 -14.265  35.730  1.00  0.00           H  
ATOM   4804  HG3 LYS B 299      17.130 -14.035  35.043  1.00  0.00           H  
ATOM   4805  CD  LYS B 299      17.132 -14.683  37.091  1.00  0.00           C  
ATOM   4806  HD2 LYS B 299      16.213 -15.273  37.108  1.00  0.00           H  
ATOM   4807  HD3 LYS B 299      17.855 -15.150  37.768  1.00  0.00           H  
ATOM   4808  CE  LYS B 299      16.842 -13.249  37.564  1.00  0.00           C  
ATOM   4809  HE2 LYS B 299      16.763 -13.266  38.656  1.00  0.00           H  
ATOM   4810  HE3 LYS B 299      17.709 -12.629  37.313  1.00  0.00           H  
ATOM   4811  NZ  LYS B 299      15.590 -12.684  36.972  1.00  0.00           N  
ATOM   4812  HZ1 LYS B 299      14.772 -13.206  37.259  1.00  0.00           H  
ATOM   4813  HZ2 LYS B 299      15.584 -12.693  35.954  1.00  0.00           H  
ATOM   4814  HZ3 LYS B 299      15.441 -11.728  37.262  1.00  0.00           H  
ATOM   4815  C   LYS B 299      18.547 -17.520  33.153  1.00  0.00           C  
ATOM   4816  O   LYS B 299      17.543 -17.955  32.593  1.00  0.00           O  
ATOM   4817  N   SER B 300      19.633 -18.266  33.372  1.00  0.00           N  
ATOM   4818  H   SER B 300      20.421 -17.863  33.851  1.00  0.00           H  
ATOM   4819  CA  SER B 300      19.583 -19.722  33.195  1.00  0.00           C  
ATOM   4820  HA  SER B 300      18.978 -19.896  32.316  1.00  0.00           H  
ATOM   4821  CB  SER B 300      20.963 -20.324  32.910  1.00  0.00           C  
ATOM   4822  HB2 SER B 300      21.500 -19.693  32.199  1.00  0.00           H  
ATOM   4823  HB3 SER B 300      21.536 -20.388  33.836  1.00  0.00           H  
ATOM   4824  OG  SER B 300      20.807 -21.615  32.353  1.00  0.00           O  
ATOM   4825  HG  SER B 300      20.230 -21.521  31.553  1.00  0.00           H  
ATOM   4826  C   SER B 300      18.856 -20.414  34.357  1.00  0.00           C  
ATOM   4827  O   SER B 300      18.764 -19.859  35.455  1.00  0.00           O  
ATOM   4828  N   GLY B 301      18.289 -21.593  34.106  1.00  0.00           N  
ATOM   4829  H   GLY B 301      18.333 -21.914  33.136  1.00  0.00           H  
ATOM   4830  CA  GLY B 301      17.401 -22.320  35.013  1.00  0.00           C  
ATOM   4831  HA2 GLY B 301      17.343 -23.354  34.674  1.00  0.00           H  
ATOM   4832  HA3 GLY B 301      17.814 -22.303  36.021  1.00  0.00           H  
ATOM   4833  C   GLY B 301      15.970 -21.767  35.065  1.00  0.00           C  
ATOM   4834  O   GLY B 301      15.222 -22.129  35.974  1.00  0.00           O  
ATOM   4835  N   ILE B 302      15.578 -20.900  34.121  1.00  0.00           N  
ATOM   4836  H   ILE B 302      16.210 -20.748  33.336  1.00  0.00           H  
ATOM   4837  CA  ILE B 302      14.294 -20.175  34.106  1.00  0.00           C  
ATOM   4838  HA  ILE B 302      13.613 -20.640  34.819  1.00  0.00           H  
ATOM   4839  CB  ILE B 302      14.503 -18.697  34.532  1.00  0.00           C  
ATOM   4840  HB  ILE B 302      15.286 -18.286  33.896  1.00  0.00           H  
ATOM   4841  CG2 ILE B 302      13.256 -17.818  34.313  1.00  0.00           C  
ATOM   4842 HG21 ILE B 302      13.021 -17.752  33.251  1.00  0.00           H  
ATOM   4843 HG22 ILE B 302      12.399 -18.238  34.833  1.00  0.00           H  
ATOM   4844 HG23 ILE B 302      13.441 -16.807  34.677  1.00  0.00           H  
ATOM   4845  CG1 ILE B 302      14.986 -18.551  35.995  1.00  0.00           C  
ATOM   4846 HG12 ILE B 302      15.928 -19.085  36.115  1.00  0.00           H  
ATOM   4847 HG13 ILE B 302      15.191 -17.499  36.186  1.00  0.00           H  
ATOM   4848  CD1 ILE B 302      14.012 -19.030  37.083  1.00  0.00           C  
ATOM   4849 HD11 ILE B 302      13.781 -20.087  36.957  1.00  0.00           H  
ATOM   4850 HD12 ILE B 302      14.476 -18.893  38.060  1.00  0.00           H  
ATOM   4851 HD13 ILE B 302      13.089 -18.451  37.054  1.00  0.00           H  
ATOM   4852  C   ILE B 302      13.636 -20.300  32.728  1.00  0.00           C  
ATOM   4853  O   ILE B 302      14.304 -20.279  31.694  1.00  0.00           O  
ATOM   4854  N   SER B 303      12.307 -20.430  32.696  1.00  0.00           N  
ATOM   4855  H   SER B 303      11.789 -20.364  33.567  1.00  0.00           H  
ATOM   4856  CA  SER B 303      11.555 -20.489  31.441  1.00  0.00           C  
ATOM   4857  HA  SER B 303      12.217 -20.874  30.668  1.00  0.00           H  
ATOM   4858  CB  SER B 303      10.414 -21.495  31.558  1.00  0.00           C  
ATOM   4859  HB2 SER B 303      10.821 -22.456  31.868  1.00  0.00           H  
ATOM   4860  HB3 SER B 303       9.703 -21.169  32.318  1.00  0.00           H  
ATOM   4861  OG  SER B 303       9.766 -21.643  30.310  1.00  0.00           O  
ATOM   4862  HG  SER B 303      10.455 -21.827  29.644  1.00  0.00           H  
ATOM   4863  C   SER B 303      11.090 -19.104  30.978  1.00  0.00           C  
ATOM   4864  O   SER B 303      10.691 -18.251  31.778  1.00  0.00           O  
ATOM   4865  N   TYR B 304      11.123 -18.881  29.662  1.00  0.00           N  
ATOM   4866  H   TYR B 304      11.405 -19.639  29.050  1.00  0.00           H  
ATOM   4867  CA  TYR B 304      10.827 -17.597  29.029  1.00  0.00           C  
ATOM   4868  HA  TYR B 304      10.267 -16.975  29.727  1.00  0.00           H  
ATOM   4869  CB  TYR B 304      12.138 -16.863  28.703  1.00  0.00           C  
ATOM   4870  HB2 TYR B 304      12.810 -17.558  28.198  1.00  0.00           H  
ATOM   4871  HB3 TYR B 304      11.922 -16.057  28.001  1.00  0.00           H  
ATOM   4872  CG  TYR B 304      12.853 -16.246  29.894  1.00  0.00           C  
ATOM   4873  CD1 TYR B 304      12.456 -14.980  30.368  1.00  0.00           C  
ATOM   4874  HD1 TYR B 304      11.638 -14.468  29.889  1.00  0.00           H  
ATOM   4875  CE1 TYR B 304      13.133 -14.369  31.443  1.00  0.00           C  
ATOM   4876  HE1 TYR B 304      12.835 -13.392  31.793  1.00  0.00           H  
ATOM   4877  CZ  TYR B 304      14.231 -15.019  32.043  1.00  0.00           C  
ATOM   4878  OH  TYR B 304      14.906 -14.429  33.070  1.00  0.00           O  
ATOM   4879  HH  TYR B 304      14.415 -13.681  33.475  1.00  0.00           H  
ATOM   4880  CE2 TYR B 304      14.635 -16.283  31.560  1.00  0.00           C  
ATOM   4881  HE2 TYR B 304      15.475 -16.786  32.012  1.00  0.00           H  
ATOM   4882  CD2 TYR B 304      13.943 -16.901  30.500  1.00  0.00           C  
ATOM   4883  HD2 TYR B 304      14.254 -17.876  30.152  1.00  0.00           H  
ATOM   4884  C   TYR B 304       9.944 -17.748  27.782  1.00  0.00           C  
ATOM   4885  O   TYR B 304       9.853 -18.813  27.161  1.00  0.00           O  
ATOM   4886  N   ARG B 305       9.271 -16.644  27.443  1.00  0.00           N  
ATOM   4887  H   ARG B 305       9.407 -15.828  28.037  1.00  0.00           H  
ATOM   4888  CA  ARG B 305       8.353 -16.472  26.311  1.00  0.00           C  
ATOM   4889  HA  ARG B 305       8.412 -17.342  25.660  1.00  0.00           H  
ATOM   4890  CB  ARG B 305       6.920 -16.299  26.826  1.00  0.00           C  
ATOM   4891  HB2 ARG B 305       6.895 -15.463  27.530  1.00  0.00           H  
ATOM   4892  HB3 ARG B 305       6.272 -16.052  25.982  1.00  0.00           H  
ATOM   4893  CG  ARG B 305       6.364 -17.548  27.509  1.00  0.00           C  
ATOM   4894  HG2 ARG B 305       6.392 -18.384  26.811  1.00  0.00           H  
ATOM   4895  HG3 ARG B 305       6.953 -17.790  28.395  1.00  0.00           H  
ATOM   4896  CD  ARG B 305       4.919 -17.262  27.920  1.00  0.00           C  
ATOM   4897  HD2 ARG B 305       4.920 -16.450  28.648  1.00  0.00           H  
ATOM   4898  HD3 ARG B 305       4.348 -16.936  27.050  1.00  0.00           H  
ATOM   4899  NE  ARG B 305       4.296 -18.438  28.533  1.00  0.00           N  
ATOM   4900  HE  ARG B 305       4.414 -18.552  29.545  1.00  0.00           H  
ATOM   4901  CZ  ARG B 305       3.532 -19.356  27.982  1.00  0.00           C  
ATOM   4902  NH1 ARG B 305       3.224 -19.354  26.713  1.00  0.00           N  
ATOM   4903 HH11 ARG B 305       3.600 -18.630  26.130  1.00  0.00           H  
ATOM   4904 HH12 ARG B 305       2.626 -20.066  26.344  1.00  0.00           H  
ATOM   4905  NH2 ARG B 305       3.063 -20.317  28.715  1.00  0.00           N  
ATOM   4906 HH21 ARG B 305       3.410 -20.379  29.686  1.00  0.00           H  
ATOM   4907 HH22 ARG B 305       2.427 -21.003  28.372  1.00  0.00           H  
ATOM   4908  C   ARG B 305       8.709 -15.239  25.494  1.00  0.00           C  
ATOM   4909  O   ARG B 305       9.276 -14.282  26.024  1.00  0.00           O  
ATOM   4910  N   ALA B 306       8.306 -15.237  24.225  1.00  0.00           N  
ATOM   4911  H   ALA B 306       7.857 -16.070  23.859  1.00  0.00           H  
ATOM   4912  CA  ALA B 306       8.440 -14.081  23.346  1.00  0.00           C  
ATOM   4913  HA  ALA B 306       8.332 -13.191  23.961  1.00  0.00           H  
ATOM   4914  CB  ALA B 306       9.853 -14.076  22.747  1.00  0.00           C  
ATOM   4915  HB1 ALA B 306      10.591 -14.092  23.547  1.00  0.00           H  
ATOM   4916  HB2 ALA B 306       9.998 -14.959  22.123  1.00  0.00           H  
ATOM   4917  HB3 ALA B 306      10.003 -13.173  22.155  1.00  0.00           H  
ATOM   4918  C   ALA B 306       7.357 -14.014  22.255  1.00  0.00           C  
ATOM   4919  O   ALA B 306       6.786 -15.034  21.859  1.00  0.00           O  
ATOM   4920  N   ARG B 307       7.133 -12.800  21.730  1.00  0.00           N  
ATOM   4921  H   ARG B 307       7.661 -12.039  22.151  1.00  0.00           H  
ATOM   4922  CA  ARG B 307       6.283 -12.451  20.566  1.00  0.00           C  
ATOM   4923  HA  ARG B 307       6.315 -13.271  19.843  1.00  0.00           H  
ATOM   4924  CB  ARG B 307       4.819 -12.278  21.008  1.00  0.00           C  
ATOM   4925  HB2 ARG B 307       4.200 -12.065  20.135  1.00  0.00           H  
ATOM   4926  HB3 ARG B 307       4.482 -13.219  21.436  1.00  0.00           H  
ATOM   4927  CG  ARG B 307       4.629 -11.165  22.049  1.00  0.00           C  
ATOM   4928  HG2 ARG B 307       5.287 -11.345  22.897  1.00  0.00           H  
ATOM   4929  HG3 ARG B 307       4.895 -10.205  21.615  1.00  0.00           H  
ATOM   4930  CD  ARG B 307       3.186 -11.108  22.551  1.00  0.00           C  
ATOM   4931  HD2 ARG B 307       2.542 -10.768  21.739  1.00  0.00           H  
ATOM   4932  HD3 ARG B 307       2.873 -12.110  22.854  1.00  0.00           H  
ATOM   4933  NE  ARG B 307       3.087 -10.207  23.710  1.00  0.00           N  
ATOM   4934  HE  ARG B 307       3.944  -9.998  24.210  1.00  0.00           H  
ATOM   4935  CZ  ARG B 307       2.003  -9.681  24.238  1.00  0.00           C  
ATOM   4936  NH1 ARG B 307       0.824  -9.839  23.707  1.00  0.00           N  
ATOM   4937 HH11 ARG B 307       0.758 -10.357  22.849  1.00  0.00           H
[truncated: 31,186 more chars]
