# Supplementary material for: Insights into receptor structure and dynamics at the surface of living cells
Source: Nat Commun. 2023 Mar 22;14:1596. doi: 10.1038/s41467-023-37284-4 (PMC10033668; doi:10.1038/s41467-023-37284-4)
Supplement: Supplementary file 15 — Source Data [file 41467_2023_37284_MOESM15_ESM.zip › Source data/Main/Figure 5/b/Average structures of MD sub-trajectories/T18B/MD_sub-average_3bpn_T18B_8.pdb]

ATOM      1  N   CYS A   1       5.618  10.754   5.385  1.00  0.00           N  
ATOM      2  H1  CYS A   1       4.632  10.874   5.171  1.00  0.00           H  
ATOM      3  H2  CYS A   1       6.074  11.637   5.239  1.00  0.00           H  
ATOM      4  H3  CYS A   1       5.636  10.493   6.363  1.00  0.00           H  
ATOM      5  CA  CYS A   1       6.190   9.689   4.544  1.00  0.00           C  
ATOM      6  HA  CYS A   1       7.275   9.713   4.637  1.00  0.00           H  
ATOM      7  CB  CYS A   1       5.726   8.307   5.020  1.00  0.00           C  
ATOM      8  HB2 CYS A   1       4.636   8.278   5.091  1.00  0.00           H  
ATOM      9  HB3 CYS A   1       6.058   7.528   4.328  1.00  0.00           H  
ATOM     10  SG  CYS A   1       6.455   8.017   6.653  1.00  0.00           S  
ATOM     11  HG  CYS A   1       5.997   6.763   6.830  1.00  0.00           H  
ATOM     12  C   CYS A   1       5.844   9.930   3.078  1.00  0.00           C  
ATOM     13  O   CYS A   1       4.695  10.219   2.749  1.00  0.00           O  
ATOM     14  N   ASP A   2       6.834   9.789   2.195  1.00  0.00           N  
ATOM     15  H   ASP A   2       7.757   9.512   2.499  1.00  0.00           H  
ATOM     16  CA  ASP A   2       6.674   9.860   0.738  1.00  0.00           C  
ATOM     17  HA  ASP A   2       5.642   9.618   0.476  1.00  0.00           H  
ATOM     18  CB  ASP A   2       6.976  11.283   0.230  1.00  0.00           C  
ATOM     19  HB2 ASP A   2       6.284  11.979   0.709  1.00  0.00           H  
ATOM     20  HB3 ASP A   2       7.993  11.555   0.519  1.00  0.00           H  
ATOM     21  CG  ASP A   2       6.835  11.430  -1.292  1.00  0.00           C  
ATOM     22  OD1 ASP A   2       6.121  10.593  -1.898  1.00  0.00           O  
ATOM     23  OD2 ASP A   2       7.428  12.373  -1.847  1.00  0.00           O  
ATOM     24  C   ASP A   2       7.587   8.822   0.076  1.00  0.00           C  
ATOM     25  O   ASP A   2       8.772   8.740   0.397  1.00  0.00           O  
ATOM     26  N   ILE A   3       7.009   8.010  -0.807  1.00  0.00           N  
ATOM     27  H   ILE A   3       6.014   8.117  -0.965  1.00  0.00           H  
ATOM     28  CA  ILE A   3       7.669   6.945  -1.570  1.00  0.00           C  
ATOM     29  HA  ILE A   3       8.743   7.121  -1.525  1.00  0.00           H  
ATOM     30  CB  ILE A   3       7.390   5.550  -0.923  1.00  0.00           C  
ATOM     31  HB  ILE A   3       6.371   5.246  -1.169  1.00  0.00           H  
ATOM     32  CG2 ILE A   3       8.343   4.473  -1.485  1.00  0.00           C  
ATOM     33 HG21 ILE A   3       9.380   4.796  -1.383  1.00  0.00           H  
ATOM     34 HG22 ILE A   3       8.209   3.527  -0.960  1.00  0.00           H  
ATOM     35 HG23 ILE A   3       8.120   4.277  -2.528  1.00  0.00           H  
ATOM     36  CG1 ILE A   3       7.544   5.513   0.624  1.00  0.00           C  
ATOM     37 HG12 ILE A   3       7.735   4.487   0.939  1.00  0.00           H  
ATOM     38 HG13 ILE A   3       8.413   6.099   0.924  1.00  0.00           H  
ATOM     39  CD1 ILE A   3       6.311   5.962   1.428  1.00  0.00           C  
ATOM     40 HD11 ILE A   3       6.212   7.041   1.450  1.00  0.00           H  
ATOM     41 HD12 ILE A   3       5.405   5.538   0.999  1.00  0.00           H  
ATOM     42 HD13 ILE A   3       6.413   5.621   2.457  1.00  0.00           H  
ATOM     43  C   ILE A   3       7.264   7.072  -3.062  1.00  0.00           C  
ATOM     44  O   ILE A   3       7.539   6.194  -3.882  1.00  0.00           O  
ATOM     45  N   THR A   4       6.616   8.187  -3.444  1.00  0.00           N  
ATOM     46  H   THR A   4       6.474   8.913  -2.743  1.00  0.00           H  
ATOM     47  CA  THR A   4       5.917   8.370  -4.728  1.00  0.00           C  
ATOM     48  HA  THR A   4       5.052   7.706  -4.745  1.00  0.00           H  
ATOM     49  CB  THR A   4       5.405   9.815  -4.864  1.00  0.00           C  
ATOM     50  HB  THR A   4       6.243  10.509  -4.794  1.00  0.00           H  
ATOM     51  CG2 THR A   4       4.661  10.086  -6.170  1.00  0.00           C  
ATOM     52 HG21 THR A   4       3.881   9.342  -6.318  1.00  0.00           H  
ATOM     53 HG22 THR A   4       4.203  11.074  -6.124  1.00  0.00           H  
ATOM     54 HG23 THR A   4       5.351  10.064  -7.010  1.00  0.00           H  
ATOM     55  OG1 THR A   4       4.496  10.103  -3.835  1.00  0.00           O  
ATOM     56  HG1 THR A   4       5.056  10.358  -3.059  1.00  0.00           H  
ATOM     57  C   THR A   4       6.782   8.020  -5.936  1.00  0.00           C  
ATOM     58  O   THR A   4       6.330   7.294  -6.815  1.00  0.00           O  
ATOM     59  N   LEU A   5       8.043   8.469  -5.986  1.00  0.00           N  
ATOM     60  H   LEU A   5       8.368   9.052  -5.229  1.00  0.00           H  
ATOM     61  CA  LEU A   5       8.938   8.179  -7.120  1.00  0.00           C  
ATOM     62  HA  LEU A   5       8.462   8.533  -8.033  1.00  0.00           H  
ATOM     63  CB  LEU A   5      10.289   8.905  -6.946  1.00  0.00           C  
ATOM     64  HB2 LEU A   5      10.709   8.624  -5.978  1.00  0.00           H  
ATOM     65  HB3 LEU A   5      10.970   8.541  -7.720  1.00  0.00           H  
ATOM     66  CG  LEU A   5      10.236  10.443  -7.035  1.00  0.00           C  
ATOM     67  HG  LEU A   5       9.569  10.834  -6.263  1.00  0.00           H  
ATOM     68  CD1 LEU A   5      11.637  11.014  -6.812  1.00  0.00           C  
ATOM     69 HD11 LEU A   5      11.599  12.102  -6.810  1.00  0.00           H  
ATOM     70 HD12 LEU A   5      12.017  10.690  -5.843  1.00  0.00           H  
ATOM     71 HD13 LEU A   5      12.316  10.680  -7.596  1.00  0.00           H  
ATOM     72  CD2 LEU A   5       9.759  10.930  -8.406  1.00  0.00           C  
ATOM     73 HD21 LEU A   5       9.849  12.014  -8.463  1.00  0.00           H  
ATOM     74 HD22 LEU A   5      10.357  10.479  -9.199  1.00  0.00           H  
ATOM     75 HD23 LEU A   5       8.711  10.673  -8.553  1.00  0.00           H  
ATOM     76  C   LEU A   5       9.172   6.671  -7.328  1.00  0.00           C  
ATOM     77  O   LEU A   5       9.158   6.201  -8.467  1.00  0.00           O  
ATOM     78  N   GLN A   6       9.372   5.904  -6.253  1.00  0.00           N  
ATOM     79  H   GLN A   6       9.264   6.316  -5.335  1.00  0.00           H  
ATOM     80  CA  GLN A   6       9.548   4.454  -6.356  1.00  0.00           C  
ATOM     81  HA  GLN A   6      10.195   4.234  -7.207  1.00  0.00           H  
ATOM     82  CB  GLN A   6      10.225   3.907  -5.098  1.00  0.00           C  
ATOM     83  HB2 GLN A   6       9.656   4.188  -4.213  1.00  0.00           H  
ATOM     84  HB3 GLN A   6      10.214   2.819  -5.176  1.00  0.00           H  
ATOM     85  CG  GLN A   6      11.679   4.383  -4.938  1.00  0.00           C  
ATOM     86  HG2 GLN A   6      12.191   4.344  -5.901  1.00  0.00           H  
ATOM     87  HG3 GLN A   6      11.691   5.416  -4.585  1.00  0.00           H  
ATOM     88  CD  GLN A   6      12.455   3.487  -3.980  1.00  0.00           C  
ATOM     89  OE1 GLN A   6      12.371   2.271  -4.023  1.00  0.00           O  
ATOM     90  NE2 GLN A   6      13.223   4.037  -3.068  1.00  0.00           N  
ATOM     91 HE21 GLN A   6      13.795   3.407  -2.528  1.00  0.00           H  
ATOM     92 HE22 GLN A   6      13.403   5.026  -3.086  1.00  0.00           H  
ATOM     93  C   GLN A   6       8.223   3.722  -6.611  1.00  0.00           C  
ATOM     94  O   GLN A   6       8.201   2.755  -7.372  1.00  0.00           O  
ATOM     95  N   GLU A   7       7.112   4.198  -6.045  1.00  0.00           N  
ATOM     96  H   GLU A   7       7.190   5.003  -5.431  1.00  0.00           H  
ATOM     97  CA  GLU A   7       5.774   3.678  -6.349  1.00  0.00           C  
ATOM     98  HA  GLU A   7       5.761   2.602  -6.173  1.00  0.00           H  
ATOM     99  CB  GLU A   7       4.741   4.318  -5.425  1.00  0.00           C  
ATOM    100  HB2 GLU A   7       4.841   5.402  -5.471  1.00  0.00           H  
ATOM    101  HB3 GLU A   7       3.744   4.037  -5.767  1.00  0.00           H  
ATOM    102  CG  GLU A   7       4.902   3.821  -3.983  1.00  0.00           C  
ATOM    103  HG2 GLU A   7       4.819   2.733  -3.978  1.00  0.00           H  
ATOM    104  HG3 GLU A   7       5.888   4.088  -3.599  1.00  0.00           H  
ATOM    105  CD  GLU A   7       3.830   4.412  -3.070  1.00  0.00           C  
ATOM    106  OE1 GLU A   7       3.487   3.763  -2.052  1.00  0.00           O  
ATOM    107  OE2 GLU A   7       3.342   5.527  -3.362  1.00  0.00           O  
ATOM    108  C   GLU A   7       5.391   3.903  -7.817  1.00  0.00           C  
ATOM    109  O   GLU A   7       4.813   3.011  -8.440  1.00  0.00           O  
ATOM    110  N   ILE A   8       5.794   5.024  -8.426  1.00  0.00           N  
ATOM    111  H   ILE A   8       6.197   5.768  -7.859  1.00  0.00           H  
ATOM    112  CA  ILE A   8       5.660   5.228  -9.874  1.00  0.00           C  
ATOM    113  HA  ILE A   8       4.616   5.061 -10.142  1.00  0.00           H  
ATOM    114  CB  ILE A   8       6.021   6.675 -10.283  1.00  0.00           C  
ATOM    115  HB  ILE A   8       6.974   6.948  -9.828  1.00  0.00           H  
ATOM    116  CG2 ILE A   8       6.156   6.784 -11.809  1.00  0.00           C  
ATOM    117 HG21 ILE A   8       6.232   7.824 -12.116  1.00  0.00           H  
ATOM    118 HG22 ILE A   8       7.067   6.282 -12.127  1.00  0.00           H  
ATOM    119 HG23 ILE A   8       5.295   6.334 -12.301  1.00  0.00           H  
ATOM    120  CG1 ILE A   8       4.936   7.657  -9.796  1.00  0.00           C  
ATOM    121 HG12 ILE A   8       4.038   7.524 -10.402  1.00  0.00           H  
ATOM    122 HG13 ILE A   8       4.687   7.417  -8.763  1.00  0.00           H  
ATOM    123  CD1 ILE A   8       5.349   9.134  -9.832  1.00  0.00           C  
ATOM    124 HD11 ILE A   8       4.556   9.738  -9.394  1.00  0.00           H  
ATOM    125 HD12 ILE A   8       5.505   9.469 -10.855  1.00  0.00           H  
ATOM    126 HD13 ILE A   8       6.263   9.278  -9.259  1.00  0.00           H  
ATOM    127  C   ILE A   8       6.481   4.186 -10.641  1.00  0.00           C  
ATOM    128  O   ILE A   8       5.947   3.554 -11.545  1.00  0.00           O  
ATOM    129  N   ILE A   9       7.749   3.951 -10.290  1.00  0.00           N  
ATOM    130  H   ILE A   9       8.153   4.489  -9.528  1.00  0.00           H  
ATOM    131  CA  ILE A   9       8.585   2.962 -11.001  1.00  0.00           C  
ATOM    132  HA  ILE A   9       8.533   3.175 -12.070  1.00  0.00           H  
ATOM    133  CB  ILE A   9      10.065   3.107 -10.570  1.00  0.00           C  
ATOM    134  HB  ILE A   9      10.111   3.077  -9.480  1.00  0.00           H  
ATOM    135  CG2 ILE A   9      10.931   1.957 -11.124  1.00  0.00           C  
ATOM    136 HG21 ILE A   9      10.837   1.905 -12.209  1.00  0.00           H  
ATOM    137 HG22 ILE A   9      11.976   2.108 -10.860  1.00  0.00           H  
ATOM    138 HG23 ILE A   9      10.617   1.008 -10.689  1.00  0.00           H  
ATOM    139  CG1 ILE A   9      10.628   4.467 -11.060  1.00  0.00           C  
ATOM    140 HG12 ILE A   9      10.815   4.422 -12.135  1.00  0.00           H  
ATOM    141 HG13 ILE A   9       9.892   5.254 -10.889  1.00  0.00           H  
ATOM    142  CD1 ILE A   9      11.912   4.903 -10.341  1.00  0.00           C  
ATOM    143 HD11 ILE A   9      12.728   4.216 -10.556  1.00  0.00           H  
ATOM    144 HD12 ILE A   9      12.195   5.896 -10.686  1.00  0.00           H  
ATOM    145 HD13 ILE A   9      11.741   4.944  -9.266  1.00  0.00           H  
ATOM    146  C   ILE A   9       8.022   1.537 -10.824  1.00  0.00           C  
ATOM    147  O   ILE A   9       7.921   0.778 -11.790  1.00  0.00           O  
ATOM    148  N   LYS A  10       7.553   1.198  -9.617  1.00  0.00           N  
ATOM    149  H   LYS A  10       7.667   1.874  -8.865  1.00  0.00           H  
ATOM    150  CA  LYS A  10       6.795  -0.027  -9.330  1.00  0.00           C  
ATOM    151  HA  LYS A  10       7.414  -0.892  -9.564  1.00  0.00           H  
ATOM    152  CB  LYS A  10       6.460  -0.034  -7.826  1.00  0.00           C  
ATOM    153  HB2 LYS A  10       7.385   0.027  -7.251  1.00  0.00           H  
ATOM    154  HB3 LYS A  10       5.879   0.855  -7.596  1.00  0.00           H  
ATOM    155  CG  LYS A  10       5.651  -1.239  -7.328  1.00  0.00           C  
ATOM    156  HG2 LYS A  10       5.281  -0.990  -6.334  1.00  0.00           H  
ATOM    157  HG3 LYS A  10       4.791  -1.404  -7.977  1.00  0.00           H  
ATOM    158  CD  LYS A  10       6.467  -2.530  -7.208  1.00  0.00           C  
ATOM    159  HD2 LYS A  10       6.900  -2.800  -8.172  1.00  0.00           H  
ATOM    160  HD3 LYS A  10       7.266  -2.373  -6.479  1.00  0.00           H  
ATOM    161  CE  LYS A  10       5.537  -3.648  -6.729  1.00  0.00           C  
ATOM    162  HE2 LYS A  10       4.867  -3.253  -5.961  1.00  0.00           H  
ATOM    163  HE3 LYS A  10       4.909  -3.981  -7.562  1.00  0.00           H  
ATOM    164  NZ  LYS A  10       6.287  -4.786  -6.155  1.00  0.00           N  
ATOM    165  HZ1 LYS A  10       5.656  -5.541  -5.885  1.00  0.00           H  
ATOM    166  HZ2 LYS A  10       6.956  -5.173  -6.797  1.00  0.00           H  
ATOM    167  HZ3 LYS A  10       6.792  -4.517  -5.315  1.00  0.00           H  
ATOM    168  C   LYS A  10       5.543  -0.116 -10.210  1.00  0.00           C  
ATOM    169  O   LYS A  10       5.272  -1.180 -10.763  1.00  0.00           O  
ATOM    170  N   THR A  11       4.795   0.977 -10.379  1.00  0.00           N  
ATOM    171  H   THR A  11       5.059   1.811  -9.862  1.00  0.00           H  
ATOM    172  CA  THR A  11       3.581   1.029 -11.215  1.00  0.00           C  
ATOM    173  HA  THR A  11       2.936   0.196 -10.933  1.00  0.00           H  
ATOM    174  CB  THR A  11       2.780   2.327 -11.004  1.00  0.00           C  
ATOM    175  HB  THR A  11       3.350   3.188 -11.353  1.00  0.00           H  
ATOM    176  CG2 THR A  11       1.444   2.273 -11.739  1.00  0.00           C  
ATOM    177 HG21 THR A  11       0.937   1.331 -11.538  1.00  0.00           H  
ATOM    178 HG22 THR A  11       0.808   3.088 -11.394  1.00  0.00           H  
ATOM    179 HG23 THR A  11       1.595   2.374 -12.814  1.00  0.00           H  
ATOM    180  OG1 THR A  11       2.461   2.507  -9.649  1.00  0.00           O  
ATOM    181  HG1 THR A  11       3.247   2.865  -9.186  1.00  0.00           H  
ATOM    182  C   THR A  11       3.895   0.882 -12.702  1.00  0.00           C  
ATOM    183  O   THR A  11       3.244   0.098 -13.382  1.00  0.00           O  
ATOM    184  N   LEU A  12       4.914   1.575 -13.214  1.00  0.00           N  
ATOM    185  H   LEU A  12       5.405   2.216 -12.599  1.00  0.00           H  
ATOM    186  CA  LEU A  12       5.358   1.481 -14.608  1.00  0.00           C  
ATOM    187  HA  LEU A  12       4.498   1.618 -15.261  1.00  0.00           H  
ATOM    188  CB  LEU A  12       6.370   2.606 -14.909  1.00  0.00           C  
ATOM    189  HB2 LEU A  12       7.202   2.515 -14.210  1.00  0.00           H  
ATOM    190  HB3 LEU A  12       6.757   2.473 -15.919  1.00  0.00           H  
ATOM    191  CG  LEU A  12       5.780   4.029 -14.811  1.00  0.00           C  
ATOM    192  HG  LEU A  12       5.176   4.125 -13.911  1.00  0.00           H  
ATOM    193  CD1 LEU A  12       6.889   5.078 -14.753  1.00  0.00           C  
ATOM    194 HD11 LEU A  12       6.451   6.058 -14.567  1.00  0.00           H  
ATOM    195 HD12 LEU A  12       7.589   4.838 -13.954  1.00  0.00           H  
ATOM    196 HD13 LEU A  12       7.402   5.104 -15.708  1.00  0.00           H  
ATOM    197  CD2 LEU A  12       4.907   4.376 -16.015  1.00  0.00           C  
ATOM    198 HD21 LEU A  12       5.499   4.368 -16.933  1.00  0.00           H  
ATOM    199 HD22 LEU A  12       4.101   3.653 -16.105  1.00  0.00           H  
ATOM    200 HD23 LEU A  12       4.467   5.361 -15.873  1.00  0.00           H  
ATOM    201  C   LEU A  12       5.916   0.084 -14.926  1.00  0.00           C  
ATOM    202  O   LEU A  12       5.667  -0.434 -16.011  1.00  0.00           O  
ATOM    203  N   ASN A  13       6.583  -0.582 -13.979  1.00  0.00           N  
ATOM    204  H   ASN A  13       6.825  -0.095 -13.123  1.00  0.00           H  
ATOM    205  CA  ASN A  13       6.917  -2.007 -14.098  1.00  0.00           C  
ATOM    206  HA  ASN A  13       7.413  -2.177 -15.056  1.00  0.00           H  
ATOM    207  CB  ASN A  13       7.881  -2.416 -12.964  1.00  0.00           C  
ATOM    208  HB2 ASN A  13       7.447  -2.134 -12.006  1.00  0.00           H  
ATOM    209  HB3 ASN A  13       7.994  -3.500 -12.978  1.00  0.00           H  
ATOM    210  CG  ASN A  13       9.276  -1.816 -13.074  1.00  0.00           C  
ATOM    211  OD1 ASN A  13       9.699  -1.304 -14.103  1.00  0.00           O  
ATOM    212  ND2 ASN A  13      10.069  -1.904 -12.024  1.00  0.00           N  
ATOM    213 HD21 ASN A  13      10.974  -1.480 -12.107  1.00  0.00           H  
ATOM    214 HD22 ASN A  13       9.735  -2.332 -11.181  1.00  0.00           H  
ATOM    215  C   ASN A  13       5.652  -2.889 -14.100  1.00  0.00           C  
ATOM    216  O   ASN A  13       5.541  -3.786 -14.931  1.00  0.00           O  
ATOM    217  N   SER A  14       4.680  -2.606 -13.225  1.00  0.00           N  
ATOM    218  H   SER A  14       4.828  -1.852 -12.569  1.00  0.00           H  
ATOM    219  CA  SER A  14       3.414  -3.360 -13.151  1.00  0.00           C  
ATOM    220  HA  SER A  14       3.645  -4.421 -13.054  1.00  0.00           H  
ATOM    221  CB  SER A  14       2.598  -2.947 -11.919  1.00  0.00           C  
ATOM    222  HB2 SER A  14       2.243  -1.922 -12.032  1.00  0.00           H  
ATOM    223  HB3 SER A  14       1.730  -3.601 -11.852  1.00  0.00           H  
ATOM    224  OG  SER A  14       3.345  -3.061 -10.717  1.00  0.00           O  
ATOM    225  HG  SER A  14       4.052  -2.394 -10.715  1.00  0.00           H  
ATOM    226  C   SER A  14       2.550  -3.196 -14.413  1.00  0.00           C  
ATOM    227  O   SER A  14       1.817  -4.114 -14.777  1.00  0.00           O  
ATOM    228  N   LEU A  15       2.658  -2.056 -15.110  1.00  0.00           N  
ATOM    229  H   LEU A  15       3.186  -1.303 -14.681  1.00  0.00           H  
ATOM    230  CA  LEU A  15       2.087  -1.824 -16.442  1.00  0.00           C  
ATOM    231  HA  LEU A  15       1.058  -2.179 -16.458  1.00  0.00           H  
ATOM    232  CB  LEU A  15       2.114  -0.315 -16.757  1.00  0.00           C  
ATOM    233  HB2 LEU A  15       3.106   0.073 -16.530  1.00  0.00           H  
ATOM    234  HB3 LEU A  15       1.940  -0.168 -17.825  1.00  0.00           H  
ATOM    235  CG  LEU A  15       1.064   0.487 -15.971  1.00  0.00           C  
ATOM    236  HG  LEU A  15       1.052   0.151 -14.937  1.00  0.00           H  
ATOM    237  CD1 LEU A  15       1.365   1.984 -15.975  1.00  0.00           C  
ATOM    238 HD11 LEU A  15       2.322   2.162 -15.492  1.00  0.00           H  
ATOM    239 HD12 LEU A  15       1.396   2.362 -16.997  1.00  0.00           H  
ATOM    240 HD13 LEU A  15       0.594   2.514 -15.415  1.00  0.00           H  
ATOM    241  CD2 LEU A  15      -0.325   0.303 -16.576  1.00  0.00           C  
ATOM    242 HD21 LEU A  15      -0.330   0.634 -17.614  1.00  0.00           H  
ATOM    243 HD22 LEU A  15      -0.618  -0.744 -16.533  1.00  0.00           H  
ATOM    244 HD23 LEU A  15      -1.050   0.889 -16.014  1.00  0.00           H  
ATOM    245  C   LEU A  15       2.842  -2.610 -17.522  1.00  0.00           C  
ATOM    246  O   LEU A  15       2.212  -3.264 -18.351  1.00  0.00           O  
ATOM    247  N   THR A  16       4.180  -2.607 -17.459  1.00  0.00           N  
ATOM    248  H   THR A  16       4.608  -2.060 -16.727  1.00  0.00           H  
ATOM    249  CA  THR A  16       5.045  -3.328 -18.412  1.00  0.00           C  
ATOM    250  HA  THR A  16       4.844  -2.957 -19.421  1.00  0.00           H  
ATOM    251  CB  THR A  16       6.545  -3.094 -18.101  1.00  0.00           C  
ATOM    252  HB  THR A  16       6.787  -3.574 -17.153  1.00  0.00           H  
ATOM    253  CG2 THR A  16       7.466  -3.673 -19.177  1.00  0.00           C  
ATOM    254 HG21 THR A  16       7.190  -3.266 -20.153  1.00  0.00           H  
ATOM    255 HG22 THR A  16       8.501  -3.410 -18.963  1.00  0.00           H  
ATOM    256 HG23 THR A  16       7.383  -4.756 -19.202  1.00  0.00           H  
ATOM    257  OG1 THR A  16       6.906  -1.724 -17.996  1.00  0.00           O  
ATOM    258  HG1 THR A  16       6.277  -1.299 -17.385  1.00  0.00           H  
ATOM    259  C   THR A  16       4.731  -4.837 -18.409  1.00  0.00           C  
ATOM    260  O   THR A  16       4.843  -5.500 -19.441  1.00  0.00           O  
ATOM    261  N   GLU A  17       4.305  -5.411 -17.277  1.00  0.00           N  
ATOM    262  H   GLU A  17       4.319  -4.858 -16.427  1.00  0.00           H  
ATOM    263  CA  GLU A  17       3.877  -6.818 -17.176  1.00  0.00           C  
ATOM    264  HA  GLU A  17       4.570  -7.416 -17.765  1.00  0.00           H  
ATOM    265  CB  GLU A  17       4.020  -7.291 -15.712  1.00  0.00           C  
ATOM    266  HB2 GLU A  17       5.068  -7.178 -15.432  1.00  0.00           H  
ATOM    267  HB3 GLU A  17       3.447  -6.617 -15.074  1.00  0.00           H  
ATOM    268  CG  GLU A  17       3.595  -8.740 -15.364  1.00  0.00           C  
ATOM    269  HG2 GLU A  17       3.963  -8.969 -14.362  1.00  0.00           H  
ATOM    270  HG3 GLU A  17       2.504  -8.758 -15.306  1.00  0.00           H  
ATOM    271  CD  GLU A  17       4.064  -9.849 -16.335  1.00  0.00           C  
ATOM    272  OE1 GLU A  17       3.402 -10.922 -16.341  1.00  0.00           O  
ATOM    273  OE2 GLU A  17       5.037  -9.614 -17.093  1.00  0.00           O  
ATOM    274  C   GLU A  17       2.474  -7.127 -17.753  1.00  0.00           C  
ATOM    275  O   GLU A  17       2.148  -8.294 -17.941  1.00  0.00           O  
ATOM    276  N   GLN A  18       1.608  -6.171 -18.107  1.00  0.00           N  
ATOM    277  H   GLN A  18       1.859  -5.189 -18.020  1.00  0.00           H  
ATOM    278  CA  GLN A  18       0.240  -6.560 -18.514  1.00  0.00           C  
ATOM    279  HA  GLN A  18      -0.063  -7.374 -17.855  1.00  0.00           H  
ATOM    280  CB  GLN A  18      -0.780  -5.442 -18.250  1.00  0.00           C  
ATOM    281  HB2 GLN A  18      -0.529  -4.573 -18.856  1.00  0.00           H  
ATOM    282  HB3 GLN A  18      -1.768  -5.795 -18.549  1.00  0.00           H  
ATOM    283  CG  GLN A  18      -0.850  -5.029 -16.765  1.00  0.00           C  
ATOM    284  HG2 GLN A  18       0.030  -4.430 -16.541  1.00  0.00           H  
ATOM    285  HG3 GLN A  18      -1.719  -4.393 -16.608  1.00  0.00           H  
ATOM    286  CD  GLN A  18      -0.927  -6.199 -15.776  1.00  0.00           C  
ATOM    287  OE1 GLN A  18      -1.711  -7.125 -15.913  1.00  0.00           O  
ATOM    288  NE2 GLN A  18      -0.102  -6.210 -14.754  1.00  0.00           N  
ATOM    289 HE21 GLN A  18      -0.066  -7.038 -14.189  1.00  0.00           H  
ATOM    290 HE22 GLN A  18       0.580  -5.462 -14.650  1.00  0.00           H  
ATOM    291  C   GLN A  18       0.120  -7.207 -19.914  1.00  0.00           C  
ATOM    292  O   GLN A  18      -0.898  -7.837 -20.175  1.00  0.00           O  
ATOM    293  N   LYS A  19       1.142  -7.134 -20.785  1.00  0.00           N  
ATOM    294  H   LYS A  19       1.939  -6.591 -20.481  1.00  0.00           H  
ATOM    295  CA  LYS A  19       1.257  -7.911 -22.055  1.00  0.00           C  
ATOM    296  HA  LYS A  19       1.942  -7.371 -22.710  1.00  0.00           H  
ATOM    297  CB  LYS A  19       1.854  -9.318 -21.800  1.00  0.00           C  
ATOM    298  HB2 LYS A  19       1.116  -9.916 -21.262  1.00  0.00           H  
ATOM    299  HB3 LYS A  19       2.017  -9.793 -22.769  1.00  0.00           H  
ATOM    300  CG  LYS A  19       3.176  -9.407 -21.021  1.00  0.00           C  
ATOM    301  HG2 LYS A  19       2.969  -9.261 -19.968  1.00  0.00           H  
ATOM    302  HG3 LYS A  19       3.570 -10.419 -21.127  1.00  0.00           H  
ATOM    303  CD  LYS A  19       4.254  -8.407 -21.452  1.00  0.00           C  
ATOM    304  HD2 LYS A  19       4.535  -8.592 -22.492  1.00  0.00           H  
ATOM    305  HD3 LYS A  19       3.863  -7.393 -21.362  1.00  0.00           H  
ATOM    306  CE  LYS A  19       5.478  -8.540 -20.539  1.00  0.00           C  
ATOM    307  HE2 LYS A  19       5.138  -8.595 -19.495  1.00  0.00           H  
ATOM    308  HE3 LYS A  19       5.994  -9.478 -20.763  1.00  0.00           H  
ATOM    309  NZ  LYS A  19       6.386  -7.381 -20.713  1.00  0.00           N  
ATOM    310  HZ1 LYS A  19       7.173  -7.454 -20.086  1.00  0.00           H  
ATOM    311  HZ2 LYS A  19       6.699  -7.285 -21.670  1.00  0.00           H  
ATOM    312  HZ3 LYS A  19       5.883  -6.529 -20.459  1.00  0.00           H  
ATOM    313  C   LYS A  19      -0.057  -8.012 -22.867  1.00  0.00           C  
ATOM    314  O   LYS A  19      -0.454  -9.092 -23.314  1.00  0.00           O  
ATOM    315  N   THR A  20      -0.764  -6.889 -23.008  1.00  0.00           N  
ATOM    316  H   THR A  20      -0.350  -6.029 -22.687  1.00  0.00           H  
ATOM    317  CA  THR A  20      -2.146  -6.820 -23.503  1.00  0.00           C  
ATOM    318  HA  THR A  20      -2.384  -7.764 -23.989  1.00  0.00           H  
ATOM    319  CB  THR A  20      -3.125  -6.650 -22.327  1.00  0.00           C  
ATOM    320  HB  THR A  20      -2.917  -7.420 -21.587  1.00  0.00           H  
ATOM    321  CG2 THR A  20      -3.075  -5.283 -21.641  1.00  0.00           C  
ATOM    322 HG21 THR A  20      -3.685  -5.310 -20.741  1.00  0.00           H  
ATOM    323 HG22 THR A  20      -2.050  -5.043 -21.359  1.00  0.00           H  
ATOM    324 HG23 THR A  20      -3.460  -4.508 -22.305  1.00  0.00           H  
ATOM    325  OG1 THR A  20      -4.436  -6.844 -22.785  1.00  0.00           O  
ATOM    326  HG1 THR A  20      -4.505  -7.801 -22.965  1.00  0.00           H  
ATOM    327  C   THR A  20      -2.296  -5.726 -24.559  1.00  0.00           C  
ATOM    328  O   THR A  20      -1.705  -4.659 -24.427  1.00  0.00           O  
ATOM    329  N   LEU A  21      -3.097  -5.982 -25.603  1.00  0.00           N  
ATOM    330  H   LEU A  21      -3.608  -6.851 -25.577  1.00  0.00           H  
ATOM    331  CA  LEU A  21      -3.155  -5.212 -26.861  1.00  0.00           C  
ATOM    332  HA  LEU A  21      -2.156  -5.211 -27.301  1.00  0.00           H  
ATOM    333  CB  LEU A  21      -4.121  -5.913 -27.841  1.00  0.00           C  
ATOM    334  HB2 LEU A  21      -5.102  -5.969 -27.365  1.00  0.00           H  
ATOM    335  HB3 LEU A  21      -4.223  -5.296 -28.737  1.00  0.00           H  
ATOM    336  CG  LEU A  21      -3.702  -7.330 -28.283  1.00  0.00           C  
ATOM    337  HG  LEU A  21      -3.527  -7.956 -27.407  1.00  0.00           H  
ATOM    338  CD1 LEU A  21      -4.833  -7.960 -29.098  1.00  0.00           C  
ATOM    339 HD11 LEU A  21      -5.026  -7.370 -29.995  1.00  0.00           H  
ATOM    340 HD12 LEU A  21      -5.741  -8.007 -28.496  1.00  0.00           H  
ATOM    341 HD13 LEU A  21      -4.557  -8.973 -29.391  1.00  0.00           H  
ATOM    342  CD2 LEU A  21      -2.440  -7.321 -29.149  1.00  0.00           C  
ATOM    343 HD21 LEU A  21      -1.587  -6.964 -28.573  1.00  0.00           H  
ATOM    344 HD22 LEU A  21      -2.579  -6.668 -30.011  1.00  0.00           H  
ATOM    345 HD23 LEU A  21      -2.215  -8.328 -29.499  1.00  0.00           H  
ATOM    346  C   LEU A  21      -3.523  -3.722 -26.715  1.00  0.00           C  
ATOM    347  O   LEU A  21      -3.446  -2.974 -27.685  1.00  0.00           O  
ATOM    348  N   CYS A  22      -3.880  -3.268 -25.515  1.00  0.00           N  
ATOM    349  H   CYS A  22      -3.892  -3.929 -24.754  1.00  0.00           H  
ATOM    350  CA  CYS A  22      -3.992  -1.851 -25.195  1.00  0.00           C  
ATOM    351  HA  CYS A  22      -4.617  -1.378 -25.952  1.00  0.00           H  
ATOM    352  CB  CYS A  22      -4.714  -1.756 -23.847  1.00  0.00           C  
ATOM    353  HB2 CYS A  22      -5.558  -2.446 -23.839  1.00  0.00           H  
ATOM    354  HB3 CYS A  22      -4.032  -2.039 -23.045  1.00  0.00           H  
ATOM    355  SG  CYS A  22      -5.330  -0.072 -23.566  1.00  0.00           S  
ATOM    356  HG  CYS A  22      -6.243  -0.049 -24.548  1.00  0.00           H  
ATOM    357  C   CYS A  22      -2.631  -1.114 -25.209  1.00  0.00           C  
ATOM    358  O   CYS A  22      -2.614   0.076 -25.502  1.00  0.00           O  
ATOM    359  N   THR A  23      -1.490  -1.777 -24.959  1.00  0.00           N  
ATOM    360  H   THR A  23      -1.519  -2.777 -24.770  1.00  0.00           H  
ATOM    361  CA  THR A  23      -0.160  -1.118 -24.966  1.00  0.00           C  
ATOM    362  HA  THR A  23      -0.238  -0.194 -24.401  1.00  0.00           H  
ATOM    363  CB  THR A  23       0.921  -1.975 -24.285  1.00  0.00           C  
ATOM    364  HB  THR A  23       1.882  -1.465 -24.361  1.00  0.00           H  
ATOM    365  CG2 THR A  23       0.622  -2.205 -22.806  1.00  0.00           C  
ATOM    366 HG21 THR A  23      -0.291  -2.787 -22.688  1.00  0.00           H  
ATOM    367 HG22 THR A  23       0.522  -1.242 -22.307  1.00  0.00           H  
ATOM    368 HG23 THR A  23       1.458  -2.741 -22.355  1.00  0.00           H  
ATOM    369  OG1 THR A  23       1.022  -3.235 -24.906  1.00  0.00           O  
ATOM    370  HG1 THR A  23       1.631  -3.143 -25.645  1.00  0.00           H  
ATOM    371  C   THR A  23       0.323  -0.698 -26.359  1.00  0.00           C  
ATOM    372  O   THR A  23       1.166   0.192 -26.465  1.00  0.00           O  
ATOM    373  N   GLU A  24      -0.227  -1.295 -27.420  1.00  0.00           N  
ATOM    374  H   GLU A  24      -0.876  -2.049 -27.254  1.00  0.00           H  
ATOM    375  CA  GLU A  24       0.005  -0.904 -28.821  1.00  0.00           C  
ATOM    376  HA  GLU A  24       1.069  -0.724 -28.987  1.00  0.00           H  
ATOM    377  CB  GLU A  24      -0.460  -2.047 -29.744  1.00  0.00           C  
ATOM    378  HB2 GLU A  24      -1.523  -2.217 -29.570  1.00  0.00           H  
ATOM    379  HB3 GLU A  24      -0.352  -1.738 -30.784  1.00  0.00           H  
ATOM    380  CG  GLU A  24       0.272  -3.387 -29.551  1.00  0.00           C  
ATOM    381  HG2 GLU A  24       0.189  -3.699 -28.507  1.00  0.00           H  
ATOM    382  HG3 GLU A  24      -0.249  -4.139 -30.152  1.00  0.00           H  
ATOM    383  CD  GLU A  24       1.753  -3.369 -29.969  1.00  0.00           C  
ATOM    384  OE1 GLU A  24       2.401  -4.421 -29.774  1.00  0.00           O  
ATOM    385  OE2 GLU A  24       2.225  -2.329 -30.481  1.00  0.00           O  
ATOM    386  C   GLU A  24      -0.751   0.379 -29.223  1.00  0.00           C  
ATOM    387  O   GLU A  24      -0.444   1.009 -30.235  1.00  0.00           O  
ATOM    388  N   LEU A  25      -1.784   0.773 -28.468  1.00  0.00           N  
ATOM    389  H   LEU A  25      -1.946   0.296 -27.591  1.00  0.00           H  
ATOM    390  CA  LEU A  25      -2.652   1.894 -28.830  1.00  0.00           C  
ATOM    391  HA  LEU A  25      -2.827   1.835 -29.905  1.00  0.00           H  
ATOM    392  CB  LEU A  25      -4.018   1.769 -28.124  1.00  0.00           C  
ATOM    393  HB2 LEU A  25      -3.851   1.834 -27.050  1.00  0.00           H  
ATOM    394  HB3 LEU A  25      -4.643   2.613 -28.416  1.00  0.00           H  
ATOM    395  CG  LEU A  25      -4.773   0.456 -28.429  1.00  0.00           C  
ATOM    396  HG  LEU A  25      -4.157  -0.392 -28.133  1.00  0.00           H  
ATOM    397  CD1 LEU A  25      -6.080   0.384 -27.641  1.00  0.00           C  
ATOM    398 HD11 LEU A  25      -6.789   1.123 -28.005  1.00  0.00           H  
ATOM    399 HD12 LEU A  25      -6.516  -0.610 -27.743  1.00  0.00           H  
ATOM    400 HD13 LEU A  25      -5.886   0.572 -26.585  1.00  0.00           H  
ATOM    401  CD2 LEU A  25      -5.130   0.316 -29.912  1.00  0.00           C  
ATOM    402 HD21 LEU A  25      -5.735  -0.578 -30.058  1.00  0.00           H  
ATOM    403 HD22 LEU A  25      -5.678   1.193 -30.253  1.00  0.00           H  
ATOM    404 HD23 LEU A  25      -4.218   0.199 -30.497  1.00  0.00           H  
ATOM    405  C   LEU A  25      -1.952   3.242 -28.587  1.00  0.00           C  
ATOM    406  O   LEU A  25      -1.257   3.450 -27.592  1.00  0.00           O  
ATOM    407  N   THR A  26      -2.140   4.182 -29.511  1.00  0.00           N  
ATOM    408  H   THR A  26      -2.703   3.970 -30.320  1.00  0.00           H  
ATOM    409  CA  THR A  26      -1.428   5.467 -29.507  1.00  0.00           C  
ATOM    410  HA  THR A  26      -0.379   5.248 -29.329  1.00  0.00           H  
ATOM    411  CB  THR A  26      -1.543   6.174 -30.865  1.00  0.00           C  
ATOM    412  HB  THR A  26      -1.163   7.190 -30.769  1.00  0.00           H  
ATOM    413  CG2 THR A  26      -0.746   5.466 -31.958  1.00  0.00           C  
ATOM    414 HG21 THR A  26       0.303   5.412 -31.668  1.00  0.00           H  
ATOM    415 HG22 THR A  26      -1.130   4.456 -32.113  1.00  0.00           H  
ATOM    416 HG23 THR A  26      -0.831   6.030 -32.887  1.00  0.00           H  
ATOM    417  OG1 THR A  26      -2.890   6.226 -31.287  1.00  0.00           O  
ATOM    418  HG1 THR A  26      -3.365   6.792 -30.666  1.00  0.00           H  
ATOM    419  C   THR A  26      -1.886   6.431 -28.412  1.00  0.00           C  
ATOM    420  O   THR A  26      -3.081   6.531 -28.119  1.00  0.00           O  
ATOM    421  N   VAL A  27      -0.945   7.216 -27.885  1.00  0.00           N  
ATOM    422  H   VAL A  27       0.011   7.088 -28.204  1.00  0.00           H  
ATOM    423  CA  VAL A  27      -1.181   8.364 -27.005  1.00  0.00           C  
ATOM    424  HA  VAL A  27      -2.222   8.668 -27.130  1.00  0.00           H  
ATOM    425  CB  VAL A  27      -0.988   7.949 -25.529  1.00  0.00           C  
ATOM    426  HB  VAL A  27      -1.489   6.991 -25.376  1.00  0.00           H  
ATOM    427  CG1 VAL A  27       0.486   7.781 -25.145  1.00  0.00           C  
ATOM    428 HG11 VAL A  27       0.968   7.079 -25.828  1.00  0.00           H  
ATOM    429 HG12 VAL A  27       1.007   8.737 -25.189  1.00  0.00           H  
ATOM    430 HG13 VAL A  27       0.561   7.387 -24.132  1.00  0.00           H  
ATOM    431  CG2 VAL A  27      -1.625   8.949 -24.556  1.00  0.00           C  
ATOM    432 HG21 VAL A  27      -2.675   9.101 -24.809  1.00  0.00           H  
ATOM    433 HG22 VAL A  27      -1.099   9.903 -24.585  1.00  0.00           H  
ATOM    434 HG23 VAL A  27      -1.567   8.552 -23.542  1.00  0.00           H  
ATOM    435  C   VAL A  27      -0.304   9.552 -27.435  1.00  0.00           C  
ATOM    436  O   VAL A  27       0.769   9.389 -28.019  1.00  0.00           O  
ATOM    437  N   THR A  28      -0.762  10.768 -27.153  1.00  0.00           N  
ATOM    438  H   THR A  28      -1.675  10.845 -26.728  1.00  0.00           H  
ATOM    439  CA  THR A  28      -0.089  12.026 -27.518  1.00  0.00           C  
ATOM    440  HA  THR A  28       0.058  12.055 -28.596  1.00  0.00           H  
ATOM    441  CB  THR A  28      -1.002  13.191 -27.111  1.00  0.00           C  
ATOM    442  HB  THR A  28      -1.077  13.215 -26.023  1.00  0.00           H  
ATOM    443  CG2 THR A  28      -0.504  14.543 -27.601  1.00  0.00           C  
ATOM    444 HG21 THR A  28      -0.354  14.510 -28.681  1.00  0.00           H  
ATOM    445 HG22 THR A  28      -1.233  15.315 -27.358  1.00  0.00           H  
ATOM    446 HG23 THR A  28       0.439  14.788 -27.113  1.00  0.00           H  
ATOM    447  OG1 THR A  28      -2.304  13.010 -27.633  1.00  0.00           O  
ATOM    448  HG1 THR A  28      -2.862  13.694 -27.248  1.00  0.00           H  
ATOM    449  C   THR A  28       1.276  12.181 -26.836  1.00  0.00           C  
ATOM    450  O   THR A  28       1.343  12.195 -25.607  1.00  0.00           O  
ATOM    451  N   ASP A  29       2.366  12.369 -27.591  1.00  0.00           N  
ATOM    452  H   ASP A  29       2.246  12.482 -28.591  1.00  0.00           H  
ATOM    453  CA  ASP A  29       3.709  12.627 -27.044  1.00  0.00           C  
ATOM    454  HA  ASP A  29       3.854  11.961 -26.192  1.00  0.00           H  
ATOM    455  CB  ASP A  29       4.828  12.276 -28.045  1.00  0.00           C  
ATOM    456  HB2 ASP A  29       4.681  11.251 -28.384  1.00  0.00           H  
ATOM    457  HB3 ASP A  29       4.753  12.929 -28.914  1.00  0.00           H  
ATOM    458  CG  ASP A  29       6.242  12.401 -27.430  1.00  0.00           C  
ATOM    459  OD1 ASP A  29       6.381  12.906 -26.291  1.00  0.00           O  
ATOM    460  OD2 ASP A  29       7.218  11.943 -28.064  1.00  0.00           O  
ATOM    461  C   ASP A  29       3.830  14.066 -26.515  1.00  0.00           C  
ATOM    462  O   ASP A  29       4.280  15.000 -27.189  1.00  0.00           O  
ATOM    463  N   ILE A  30       3.442  14.235 -25.250  1.00  0.00           N  
ATOM    464  H   ILE A  30       2.945  13.469 -24.813  1.00  0.00           H  
ATOM    465  CA  ILE A  30       3.589  15.501 -24.523  1.00  0.00           C  
ATOM    466  HA  ILE A  30       3.122  16.278 -25.129  1.00  0.00           H  
ATOM    467  CB  ILE A  30       2.859  15.469 -23.157  1.00  0.00           C  
ATOM    468  HB  ILE A  30       2.866  16.487 -22.765  1.00  0.00           H  
ATOM    469  CG2 ILE A  30       1.383  15.095 -23.349  1.00  0.00           C  
ATOM    470 HG21 ILE A  30       0.840  15.232 -22.415  1.00  0.00           H  
ATOM    471 HG22 ILE A  30       0.935  15.730 -24.112  1.00  0.00           H  
ATOM    472 HG23 ILE A  30       1.294  14.056 -23.660  1.00  0.00           H  
ATOM    473  CG1 ILE A  30       3.507  14.547 -22.093  1.00  0.00           C  
ATOM    474 HG12 ILE A  30       2.725  14.110 -21.473  1.00  0.00           H  
ATOM    475 HG13 ILE A  30       4.040  13.726 -22.575  1.00  0.00           H  
ATOM    476  CD1 ILE A  30       4.460  15.289 -21.144  1.00  0.00           C  
ATOM    477 HD11 ILE A  30       3.936  16.109 -20.655  1.00  0.00           H  
ATOM    478 HD12 ILE A  30       4.819  14.599 -20.382  1.00  0.00           H  
ATOM    479 HD13 ILE A  30       5.318  15.684 -21.684  1.00  0.00           H  
ATOM    480  C   ILE A  30       5.051  15.916 -24.330  1.00  0.00           C  
ATOM    481  O   ILE A  30       5.300  17.097 -24.087  1.00  0.00           O  
ATOM    482  N   PHE A  31       6.024  15.001 -24.404  1.00  0.00           N  
ATOM    483  H   PHE A  31       5.818  14.086 -24.800  1.00  0.00           H  
ATOM    484  CA  PHE A  31       7.420  15.284 -24.063  1.00  0.00           C  
ATOM    485  HA  PHE A  31       7.440  15.924 -23.180  1.00  0.00           H  
ATOM    486  CB  PHE A  31       8.162  13.982 -23.720  1.00  0.00           C  
ATOM    487  HB2 PHE A  31       8.288  13.393 -24.629  1.00  0.00           H  
ATOM    488  HB3 PHE A  31       9.162  14.241 -23.370  1.00  0.00           H  
ATOM    489  CG  PHE A  31       7.498  13.114 -22.662  1.00  0.00           C  
ATOM    490  CD1 PHE A  31       7.591  13.461 -21.299  1.00  0.00           C  
ATOM    491  HD1 PHE A  31       8.116  14.358 -21.003  1.00  0.00           H  
ATOM    492  CE1 PHE A  31       7.003  12.639 -20.319  1.00  0.00           C  
ATOM    493  HE1 PHE A  31       7.075  12.905 -19.274  1.00  0.00           H  
ATOM    494  CZ  PHE A  31       6.322  11.470 -20.698  1.00  0.00           C  
ATOM    495  HZ  PHE A  31       5.864  10.841 -19.952  1.00  0.00           H  
ATOM    496  CE2 PHE A  31       6.230  11.120 -22.055  1.00  0.00           C  
ATOM    497  HE2 PHE A  31       5.708  10.218 -22.341  1.00  0.00           H  
ATOM    498  CD2 PHE A  31       6.804  11.946 -23.037  1.00  0.00           C  
ATOM    499  HD2 PHE A  31       6.716  11.679 -24.081  1.00  0.00           H  
ATOM    500  C   PHE A  31       8.136  16.042 -25.186  1.00  0.00           C  
ATOM    501  O   PHE A  31       8.928  16.938 -24.899  1.00  0.00           O  
ATOM    502  N   ALA A  32       7.830  15.733 -26.452  1.00  0.00           N  
ATOM    503  H   ALA A  32       7.208  14.945 -26.623  1.00  0.00           H  
ATOM    504  CA  ALA A  32       8.318  16.502 -27.602  1.00  0.00           C  
ATOM    505  HA  ALA A  32       9.401  16.604 -27.522  1.00  0.00           H  
ATOM    506  CB  ALA A  32       7.996  15.718 -28.879  1.00  0.00           C  
ATOM    507  HB1 ALA A  32       8.450  14.727 -28.834  1.00  0.00           H  
ATOM    508  HB2 ALA A  32       6.916  15.608 -28.991  1.00  0.00           H  
ATOM    509  HB3 ALA A  32       8.390  16.252 -29.744  1.00  0.00           H  
ATOM    510  C   ALA A  32       7.723  17.926 -27.650  1.00  0.00           C  
ATOM    511  O   ALA A  32       8.409  18.878 -28.031  1.00  0.00           O  
ATOM    512  N   ALA A  33       6.465  18.080 -27.225  1.00  0.00           N  
ATOM    513  H   ALA A  33       5.934  17.249 -26.999  1.00  0.00           H  
ATOM    514  CA  ALA A  33       5.806  19.381 -27.099  1.00  0.00           C  
ATOM    515  HA  ALA A  33       5.994  19.959 -28.005  1.00  0.00           H  
ATOM    516  CB  ALA A  33       4.298  19.131 -27.010  1.00  0.00           C  
ATOM    517  HB1 ALA A  33       3.768  20.084 -26.971  1.00  0.00           H  
ATOM    518  HB2 ALA A  33       3.970  18.588 -27.897  1.00  0.00           H  
ATOM    519  HB3 ALA A  33       4.057  18.548 -26.121  1.00  0.00           H  
ATOM    520  C   ALA A  33       6.313  20.219 -25.903  1.00  0.00           C  
ATOM    521  O   ALA A  33       6.483  21.431 -26.038  1.00  0.00           O  
ATOM    522  N   SER A  34       6.588  19.602 -24.744  1.00  0.00           N  
ATOM    523  H   SER A  34       6.460  18.598 -24.712  1.00  0.00           H  
ATOM    524  CA  SER A  34       6.878  20.284 -23.466  1.00  0.00           C  
ATOM    525  HA  SER A  34       6.227  21.155 -23.423  1.00  0.00           H  
ATOM    526  CB  SER A  34       6.509  19.391 -22.266  1.00  0.00           C  
ATOM    527  HB2 SER A  34       7.126  18.492 -22.271  1.00  0.00           H  
ATOM    528  HB3 SER A  34       6.686  19.930 -21.337  1.00  0.00           H  
ATOM    529  OG  SER A  34       5.138  19.033 -22.322  1.00  0.00           O  
ATOM    530  HG  SER A  34       5.090  18.307 -22.978  1.00  0.00           H  
ATOM    531  C   SER A  34       8.299  20.864 -23.341  1.00  0.00           C  
ATOM    532  O   SER A  34       8.958  20.736 -22.307  1.00  0.00           O  
ATOM    533  N   LYS A  35       8.774  21.568 -24.374  1.00  0.00           N  
ATOM    534  H   LYS A  35       8.158  21.676 -25.174  1.00  0.00           H  
ATOM    535  CA  LYS A  35       9.991  22.395 -24.282  1.00  0.00           C  
ATOM    536  HA  LYS A  35      10.821  21.742 -24.010  1.00  0.00           H  
ATOM    537  CB  LYS A  35      10.308  23.095 -25.611  1.00  0.00           C  
ATOM    538  HB2 LYS A  35       9.582  23.895 -25.771  1.00  0.00           H  
ATOM    539  HB3 LYS A  35      11.298  23.548 -25.524  1.00  0.00           H  
ATOM    540  CG  LYS A  35      10.285  22.167 -26.834  1.00  0.00           C  
ATOM    541  HG2 LYS A  35      10.895  21.282 -26.646  1.00  0.00           H  
ATOM    542  HG3 LYS A  35       9.257  21.859 -27.032  1.00  0.00           H  
ATOM    543  CD  LYS A  35      10.833  22.916 -28.053  1.00  0.00           C  
ATOM    544  HD2 LYS A  35      10.367  23.902 -28.109  1.00  0.00           H  
ATOM    545  HD3 LYS A  35      11.911  23.039 -27.935  1.00  0.00           H  
ATOM    546  CE  LYS A  35      10.527  22.142 -29.338  1.00  0.00           C  
ATOM    547  HE2 LYS A  35      10.963  21.141 -29.259  1.00  0.00           H  
ATOM    548  HE3 LYS A  35       9.441  22.025 -29.419  1.00  0.00           H  
ATOM    549  NZ  LYS A  35      11.058  22.854 -30.528  1.00  0.00           N  
ATOM    550  HZ1 LYS A  35      12.063  22.951 -30.462  1.00  0.00           H  
ATOM    551  HZ2 LYS A  35      10.833  22.340 -31.372  1.00  0.00           H  
ATOM    552  HZ3 LYS A  35      10.648  23.777 -30.598  1.00  0.00           H  
ATOM    553  C   LYS A  35       9.827  23.450 -23.182  1.00  0.00           C  
ATOM    554  O   LYS A  35       8.729  23.971 -22.987  1.00  0.00           O  
ATOM    555  N   ASN A  36      10.914  23.771 -22.476  1.00  0.00           N  
ATOM    556  H   ASN A  36      11.788  23.358 -22.758  1.00  0.00           H  
ATOM    557  CA  ASN A  36      10.991  24.832 -21.456  1.00  0.00           C  
ATOM    558  HA  ASN A  36      11.935  24.696 -20.927  1.00  0.00           H  
ATOM    559  CB  ASN A  36      11.051  26.218 -22.145  1.00  0.00           C  
ATOM    560  HB2 ASN A  36      10.113  26.402 -22.667  1.00  0.00           H  
ATOM    561  HB3 ASN A  36      11.144  26.977 -21.367  1.00  0.00           H  
ATOM    562  CG  ASN A  36      12.194  26.427 -23.133  1.00  0.00           C  
ATOM    563  OD1 ASN A  36      12.730  25.518 -23.750  1.00  0.00           O  
ATOM    564  ND2 ASN A  36      12.607  27.658 -23.330  1.00  0.00           N  
ATOM    565 HD21 ASN A  36      13.376  27.782 -23.963  1.00  0.00           H  
ATOM    566 HD22 ASN A  36      12.175  28.418 -22.839  1.00  0.00           H  
ATOM    567  C   ASN A  36       9.900  24.754 -20.355  1.00  0.00           C  
ATOM    568  O   ASN A  36       9.619  25.748 -19.690  1.00  0.00           O  
ATOM    569  N   THR A  37       9.252  23.598 -20.187  1.00  0.00           N  
ATOM    570  H   THR A  37       9.573  22.789 -20.703  1.00  0.00           H  
ATOM    571  CA  THR A  37       8.093  23.401 -19.304  1.00  0.00           C  
ATOM    572  HA  THR A  37       7.580  24.352 -19.154  1.00  0.00           H  
ATOM    573  CB  THR A  37       7.117  22.432 -19.984  1.00  0.00           C  
ATOM    574  HB  THR A  37       7.639  21.495 -20.169  1.00  0.00           H  
ATOM    575  CG2 THR A  37       5.868  22.138 -19.156  1.00  0.00           C  
ATOM    576 HG21 THR A  37       5.311  21.326 -19.616  1.00  0.00           H  
ATOM    577 HG22 THR A  37       6.130  21.806 -18.156  1.00  0.00           H  
ATOM    578 HG23 THR A  37       5.254  23.034 -19.088  1.00  0.00           H  
ATOM    579  OG1 THR A  37       6.676  22.981 -21.223  1.00  0.00           O  
ATOM    580  HG1 THR A  37       7.446  23.373 -21.673  1.00  0.00           H  
ATOM    581  C   THR A  37       8.548  22.875 -17.939  1.00  0.00           C  
ATOM    582  O   THR A  37       9.491  22.088 -17.864  1.00  0.00           O  
ATOM    583  N   THR A  38       7.896  23.286 -16.844  1.00  0.00           N  
ATOM    584  H   THR A  38       7.099  23.900 -16.953  1.00  0.00           H  
ATOM    585  CA  THR A  38       8.278  22.828 -15.493  1.00  0.00           C  
ATOM    586  HA  THR A  38       9.345  23.018 -15.379  1.00  0.00           H  
ATOM    587  CB  THR A  38       7.552  23.596 -14.372  1.00  0.00           C  
ATOM    588  HB  THR A  38       8.041  23.339 -13.431  1.00  0.00           H  
ATOM    589  CG2 THR A  38       7.613  25.114 -14.532  1.00  0.00           C  
ATOM    590 HG21 THR A  38       8.652  25.433 -14.617  1.00  0.00           H  
ATOM    591 HG22 THR A  38       7.066  25.435 -15.419  1.00  0.00           H  
ATOM    592 HG23 THR A  38       7.171  25.588 -13.656  1.00  0.00           H  
ATOM    593  OG1 THR A  38       6.196  23.229 -14.257  1.00  0.00           O  
ATOM    594  HG1 THR A  38       5.717  23.655 -14.983  1.00  0.00           H  
ATOM    595  C   THR A  38       8.065  21.320 -15.303  1.00  0.00           C  
ATOM    596  O   THR A  38       7.177  20.730 -15.917  1.00  0.00           O  
ATOM    597  N   GLU A  39       8.824  20.692 -14.395  1.00  0.00           N  
ATOM    598  H   GLU A  39       9.614  21.180 -14.003  1.00  0.00           H  
ATOM    599  CA  GLU A  39       8.607  19.291 -13.985  1.00  0.00           C  
ATOM    600  HA  GLU A  39       8.863  18.622 -14.810  1.00  0.00           H  
ATOM    601  CB  GLU A  39       9.493  18.951 -12.774  1.00  0.00           C  
ATOM    602  HB2 GLU A  39       9.403  19.748 -12.034  1.00  0.00           H  
ATOM    603  HB3 GLU A  39       9.119  18.033 -12.321  1.00  0.00           H  
ATOM    604  CG  GLU A  39      10.972  18.731 -13.111  1.00  0.00           C  
ATOM    605  HG2 GLU A  39      11.041  17.972 -13.895  1.00  0.00           H  
ATOM    606  HG3 GLU A  39      11.401  19.662 -13.489  1.00  0.00           H  
ATOM    607  CD  GLU A  39      11.762  18.259 -11.878  1.00  0.00           C  
ATOM    608  OE1 GLU A  39      11.461  18.676 -10.732  1.00  0.00           O  
ATOM    609  OE2 GLU A  39      12.667  17.415 -12.001  1.00  0.00           O  
ATOM    610  C   GLU A  39       7.142  19.018 -13.608  1.00  0.00           C  
ATOM    611  O   GLU A  39       6.494  18.166 -14.211  1.00  0.00           O  
ATOM    612  N   LYS A  40       6.596  19.791 -12.655  1.00  0.00           N  
ATOM    613  H   LYS A  40       7.190  20.487 -12.233  1.00  0.00           H  
ATOM    614  CA  LYS A  40       5.217  19.646 -12.159  1.00  0.00           C  
ATOM    615  HA  LYS A  40       5.102  18.669 -11.689  1.00  0.00           H  
ATOM    616  CB  LYS A  40       4.897  20.755 -11.147  1.00  0.00           C  
ATOM    617  HB2 LYS A  40       5.190  21.727 -11.551  1.00  0.00           H  
ATOM    618  HB3 LYS A  40       3.816  20.762 -10.994  1.00  0.00           H  
ATOM    619  CG  LYS A  40       5.569  20.528  -9.789  1.00  0.00           C  
ATOM    620  HG2 LYS A  40       5.322  19.521  -9.453  1.00  0.00           H  
ATOM    621  HG3 LYS A  40       6.653  20.611  -9.884  1.00  0.00           H  
ATOM    622  CD  LYS A  40       5.057  21.554  -8.766  1.00  0.00           C  
ATOM    623  HD2 LYS A  40       5.659  22.463  -8.819  1.00  0.00           H  
ATOM    624  HD3 LYS A  40       4.028  21.823  -9.013  1.00  0.00           H  
ATOM    625  CE  LYS A  40       5.106  20.959  -7.351  1.00  0.00           C  
ATOM    626  HE2 LYS A  40       5.213  19.871  -7.436  1.00  0.00           H  
ATOM    627  HE3 LYS A  40       5.983  21.343  -6.821  1.00  0.00           H  
ATOM    628  NZ  LYS A  40       3.855  21.250  -6.610  1.00  0.00           N  
ATOM    629  HZ1 LYS A  40       3.737  22.240  -6.448  1.00  0.00           H  
ATOM    630  HZ2 LYS A  40       3.073  20.906  -7.171  1.00  0.00           H  
ATOM    631  HZ3 LYS A  40       3.832  20.746  -5.734  1.00  0.00           H  
ATOM    632  C   LYS A  40       4.183  19.709 -13.276  1.00  0.00           C  
ATOM    633  O   LYS A  40       3.301  18.856 -13.346  1.00  0.00           O  
ATOM    634  N   GLU A  41       4.291  20.713 -14.141  1.00  0.00           N  
ATOM    635  H   GLU A  41       5.044  21.383 -14.031  1.00  0.00           H  
ATOM    636  CA  GLU A  41       3.382  20.863 -15.273  1.00  0.00           C  
ATOM    637  HA  GLU A  41       2.354  20.841 -14.910  1.00  0.00           H  
ATOM    638  CB  GLU A  41       3.627  22.224 -15.925  1.00  0.00           C  
ATOM    639  HB2 GLU A  41       3.546  22.998 -15.159  1.00  0.00           H  
ATOM    640  HB3 GLU A  41       4.639  22.236 -16.335  1.00  0.00           H  
ATOM    641  CG  GLU A  41       2.615  22.525 -17.035  1.00  0.00           C  
ATOM    642  HG2 GLU A  41       2.654  21.728 -17.780  1.00  0.00           H  
ATOM    643  HG3 GLU A  41       1.614  22.540 -16.598  1.00  0.00           H  
ATOM    644  CD  GLU A  41       2.888  23.855 -17.743  1.00  0.00           C  
ATOM    645  OE1 GLU A  41       3.917  24.497 -17.433  1.00  0.00           O  
ATOM    646  OE2 GLU A  41       2.102  24.166 -18.667  1.00  0.00           O  
ATOM    647  C   GLU A  41       3.536  19.711 -16.271  1.00  0.00           C  
ATOM    648  O   GLU A  41       2.538  19.150 -16.706  1.00  0.00           O  
ATOM    649  N   THR A  42       4.767  19.293 -16.574  1.00  0.00           N  
ATOM    650  H   THR A  42       5.554  19.781 -16.158  1.00  0.00           H  
ATOM    651  CA  THR A  42       5.045  18.168 -17.481  1.00  0.00           C  
ATOM    652  HA  THR A  42       4.556  18.365 -18.434  1.00  0.00           H  
ATOM    653  CB  THR A  42       6.553  18.038 -17.753  1.00  0.00           C  
ATOM    654  HB  THR A  42       7.079  17.797 -16.829  1.00  0.00           H  
ATOM    655  CG2 THR A  42       6.877  16.978 -18.806  1.00  0.00           C  
ATOM    656 HG21 THR A  42       6.335  17.194 -19.726  1.00  0.00           H  
ATOM    657 HG22 THR A  42       7.947  16.997 -19.014  1.00  0.00           H  
ATOM    658 HG23 THR A  42       6.607  15.988 -18.441  1.00  0.00           H  
ATOM    659  OG1 THR A  42       7.048  19.256 -18.252  1.00  0.00           O  
ATOM    660  HG1 THR A  42       7.148  19.852 -17.490  1.00  0.00           H  
ATOM    661  C   THR A  42       4.471  16.855 -16.937  1.00  0.00           C  
ATOM    662  O   THR A  42       3.793  16.130 -17.666  1.00  0.00           O  
ATOM    663  N   PHE A  43       4.645  16.569 -15.642  1.00  0.00           N  
ATOM    664  H   PHE A  43       5.220  17.192 -15.079  1.00  0.00           H  
ATOM    665  CA  PHE A  43       4.018  15.417 -14.985  1.00  0.00           C  
ATOM    666  HA  PHE A  43       4.303  14.509 -15.515  1.00  0.00           H  
ATOM    667  CB  PHE A  43       4.514  15.325 -13.532  1.00  0.00           C  
ATOM    668  HB2 PHE A  43       4.191  16.227 -13.010  1.00  0.00           H  
ATOM    669  HB3 PHE A  43       4.021  14.481 -13.050  1.00  0.00           H  
ATOM    670  CG  PHE A  43       6.016  15.168 -13.317  1.00  0.00           C  
ATOM    671  CD1 PHE A  43       6.581  15.649 -12.121  1.00  0.00           C  
ATOM    672  HD1 PHE A  43       5.951  16.124 -11.382  1.00  0.00           H  
ATOM    673  CE1 PHE A  43       7.959  15.516 -11.877  1.00  0.00           C  
ATOM    674  HE1 PHE A  43       8.381  15.887 -10.954  1.00  0.00           H  
ATOM    675  CZ  PHE A  43       8.787  14.906 -12.834  1.00  0.00           C  
ATOM    676  HZ  PHE A  43       9.850  14.814 -12.651  1.00  0.00           H  
ATOM    677  CE2 PHE A  43       8.233  14.423 -14.032  1.00  0.00           C  
ATOM    678  HE2 PHE A  43       8.873  13.962 -14.772  1.00  0.00           H  
ATOM    679  CD2 PHE A  43       6.852  14.549 -14.272  1.00  0.00           C  
ATOM    680  HD2 PHE A  43       6.447  14.174 -15.200  1.00  0.00           H  
ATOM    681  C   PHE A  43       2.483  15.496 -15.044  1.00  0.00           C  
ATOM    682  O   PHE A  43       1.828  14.501 -15.355  1.00  0.00           O  
ATOM    683  N   CYS A  44       1.909  16.687 -14.834  1.00  0.00           N  
ATOM    684  H   CYS A  44       2.508  17.460 -14.567  1.00  0.00           H  
ATOM    685  CA  CYS A  44       0.473  16.941 -14.969  1.00  0.00           C  
ATOM    686  HA  CYS A  44      -0.061  16.222 -14.348  1.00  0.00           H  
ATOM    687  CB  CYS A  44       0.178  18.348 -14.431  1.00  0.00           C  
ATOM    688  HB2 CYS A  44       0.615  18.466 -13.439  1.00  0.00           H  
ATOM    689  HB3 CYS A  44       0.621  19.093 -15.092  1.00  0.00           H  
ATOM    690  SG  CYS A  44      -1.614  18.624 -14.347  1.00  0.00           S  
ATOM    691  HG  CYS A  44      -1.848  17.956 -13.207  1.00  0.00           H  
ATOM    692  C   CYS A  44      -0.037  16.758 -16.414  1.00  0.00           C  
ATOM    693  O   CYS A  44      -1.104  16.178 -16.610  1.00  0.00           O  
ATOM    694  N   ARG A  45       0.723  17.179 -17.437  1.00  0.00           N  
ATOM    695  H   ARG A  45       1.566  17.696 -17.203  1.00  0.00           H  
ATOM    696  CA  ARG A  45       0.435  16.960 -18.871  1.00  0.00           C  
ATOM    697  HA  ARG A  45      -0.560  17.342 -19.106  1.00  0.00           H  
ATOM    698  CB  ARG A  45       1.471  17.704 -19.745  1.00  0.00           C  
ATOM    699  HB2 ARG A  45       2.472  17.469 -19.390  1.00  0.00           H  
ATOM    700  HB3 ARG A  45       1.392  17.333 -20.766  1.00  0.00           H  
ATOM    701  CG  ARG A  45       1.308  19.236 -19.783  1.00  0.00           C  
ATOM    702  HG2 ARG A  45       0.359  19.481 -20.256  1.00  0.00           H  
ATOM    703  HG3 ARG A  45       1.298  19.628 -18.771  1.00  0.00           H  
ATOM    704  CD  ARG A  45       2.455  19.900 -20.562  1.00  0.00           C  
ATOM    705  HD2 ARG A  45       3.400  19.616 -20.095  1.00  0.00           H  
ATOM    706  HD3 ARG A  45       2.455  19.523 -21.586  1.00  0.00           H  
ATOM    707  NE  ARG A  45       2.368  21.378 -20.589  1.00  0.00           N  
ATOM    708  HE  ARG A  45       1.660  21.829 -20.020  1.00  0.00           H  
ATOM    709  CZ  ARG A  45       3.229  22.185 -21.189  1.00  0.00           C  
ATOM    710  NH1 ARG A  45       4.179  21.742 -21.955  1.00  0.00           N  
ATOM    711 HH11 ARG A  45       4.303  20.740 -22.051  1.00  0.00           H  
ATOM    712 HH12 ARG A  45       4.983  22.343 -22.071  1.00  0.00           H  
ATOM    713  NH2 ARG A  45       3.192  23.473 -21.027  1.00  0.00           N  
ATOM    714 HH21 ARG A  45       2.616  23.857 -20.266  1.00  0.00           H  
ATOM    715 HH22 ARG A  45       3.903  24.057 -21.417  1.00  0.00           H  
ATOM    716  C   ARG A  45       0.421  15.466 -19.209  1.00  0.00           C  
ATOM    717  O   ARG A  45      -0.507  14.994 -19.865  1.00  0.00           O  
ATOM    718  N   ALA A  46       1.400  14.712 -18.700  1.00  0.00           N  
ATOM    719  H   ALA A  46       2.155  15.178 -18.212  1.00  0.00           H  
ATOM    720  CA  ALA A  46       1.441  13.255 -18.814  1.00  0.00           C  
ATOM    721  HA  ALA A  46       1.370  12.992 -19.867  1.00  0.00           H  
ATOM    722  CB  ALA A  46       2.789  12.744 -18.292  1.00  0.00           C  
ATOM    723  HB1 ALA A  46       3.600  13.204 -18.856  1.00  0.00           H  
ATOM    724  HB2 ALA A  46       2.906  12.984 -17.236  1.00  0.00           H  
ATOM    725  HB3 ALA A  46       2.840  11.662 -18.422  1.00  0.00           H  
ATOM    726  C   ALA A  46       0.251  12.582 -18.104  1.00  0.00           C  
ATOM    727  O   ALA A  46      -0.433  11.767 -18.720  1.00  0.00           O  
ATOM    728  N   ALA A  47      -0.056  12.971 -16.859  1.00  0.00           N  
ATOM    729  H   ALA A  47       0.568  13.607 -16.372  1.00  0.00           H  
ATOM    730  CA  ALA A  47      -1.249  12.508 -16.145  1.00  0.00           C  
ATOM    731  HA  ALA A  47      -1.193  11.425 -16.029  1.00  0.00           H  
ATOM    732  CB  ALA A  47      -1.258  13.141 -14.747  1.00  0.00           C  
ATOM    733  HB1 ALA A  47      -1.361  14.223 -14.817  1.00  0.00           H  
ATOM    734  HB2 ALA A  47      -2.091  12.744 -14.168  1.00  0.00           H  
ATOM    735  HB3 ALA A  47      -0.332  12.907 -14.225  1.00  0.00           H  
ATOM    736  C   ALA A  47      -2.539  12.825 -16.926  1.00  0.00           C  
ATOM    737  O   ALA A  47      -3.398  11.963 -17.079  1.00  0.00           O  
ATOM    738  N   THR A  48      -2.630  14.020 -17.519  1.00  0.00           N  
ATOM    739  H   THR A  48      -1.872  14.672 -17.353  1.00  0.00           H  
ATOM    740  CA  THR A  48      -3.774  14.481 -18.321  1.00  0.00           C  
ATOM    741  HA  THR A  48      -4.674  14.406 -17.710  1.00  0.00           H  
ATOM    742  CB  THR A  48      -3.612  15.959 -18.729  1.00  0.00           C  
ATOM    743  HB  THR A  48      -2.695  16.091 -19.304  1.00  0.00           H  
ATOM    744  CG2 THR A  48      -4.785  16.490 -19.552  1.00  0.00           C  
ATOM    745 HG21 THR A  48      -4.657  17.560 -19.716  1.00  0.00           H  
ATOM    746 HG22 THR A  48      -4.824  15.993 -20.521  1.00  0.00           H  
ATOM    747 HG23 THR A  48      -5.719  16.324 -19.015  1.00  0.00           H  
ATOM    748  OG1 THR A  48      -3.546  16.764 -17.573  1.00  0.00           O  
ATOM    749  HG1 THR A  48      -2.700  16.558 -17.132  1.00  0.00           H  
ATOM    750  C   THR A  48      -3.998  13.596 -19.547  1.00  0.00           C  
ATOM    751  O   THR A  48      -5.101  13.079 -19.713  1.00  0.00           O  
ATOM    752  N   VAL A  49      -2.979  13.356 -20.384  1.00  0.00           N  
ATOM    753  H   VAL A  49      -2.076  13.788 -20.209  1.00  0.00           H  
ATOM    754  CA  VAL A  49      -3.158  12.510 -21.584  1.00  0.00           C  
ATOM    755  HA  VAL A  49      -4.083  12.826 -22.071  1.00  0.00           H  
ATOM    756  CB  VAL A  49      -2.045  12.684 -22.632  1.00  0.00           C  
ATOM    757  HB  VAL A  49      -2.318  12.080 -23.499  1.00  0.00           H  
ATOM    758  CG1 VAL A  49      -1.986  14.144 -23.101  1.00  0.00           C  
ATOM    759 HG11 VAL A  49      -1.281  14.233 -23.926  1.00  0.00           H  
ATOM    760 HG12 VAL A  49      -2.970  14.458 -23.450  1.00  0.00           H  
ATOM    761 HG13 VAL A  49      -1.668  14.796 -22.288  1.00  0.00           H  
ATOM    762  CG2 VAL A  49      -0.658  12.216 -22.174  1.00  0.00           C  
ATOM    763 HG21 VAL A  49      -0.686  11.174 -21.857  1.00  0.00           H  
ATOM    764 HG22 VAL A  49      -0.306  12.836 -21.354  1.00  0.00           H  
ATOM    765 HG23 VAL A  49       0.039  12.282 -23.008  1.00  0.00           H  
ATOM    766  C   VAL A  49      -3.361  11.033 -21.239  1.00  0.00           C  
ATOM    767  O   VAL A  49      -4.168  10.374 -21.890  1.00  0.00           O  
ATOM    768  N   LEU A  50      -2.727  10.517 -20.180  1.00  0.00           N  
ATOM    769  H   LEU A  50      -2.066  11.099 -19.674  1.00  0.00           H  
ATOM    770  CA  LEU A  50      -2.986   9.158 -19.694  1.00  0.00           C  
ATOM    771  HA  LEU A  50      -2.927   8.476 -20.541  1.00  0.00           H  
ATOM    772  CB  LEU A  50      -1.922   8.753 -18.659  1.00  0.00           C  
ATOM    773  HB2 LEU A  50      -1.874   9.529 -17.893  1.00  0.00           H  
ATOM    774  HB3 LEU A  50      -2.245   7.831 -18.172  1.00  0.00           H  
ATOM    775  CG  LEU A  50      -0.513   8.526 -19.243  1.00  0.00           C  
ATOM    776  HG  LEU A  50      -0.207   9.387 -19.835  1.00  0.00           H  
ATOM    777  CD1 LEU A  50       0.476   8.346 -18.090  1.00  0.00           C  
ATOM    778 HD11 LEU A  50       1.467   8.112 -18.473  1.00  0.00           H  
ATOM    779 HD12 LEU A  50       0.528   9.268 -17.510  1.00  0.00           H  
ATOM    780 HD13 LEU A  50       0.141   7.534 -17.449  1.00  0.00           H  
ATOM    781  CD2 LEU A  50      -0.446   7.278 -20.129  1.00  0.00           C  
ATOM    782 HD21 LEU A  50      -0.771   6.400 -19.576  1.00  0.00           H  
ATOM    783 HD22 LEU A  50      -1.073   7.410 -21.009  1.00  0.00           H  
ATOM    784 HD23 LEU A  50       0.576   7.123 -20.471  1.00  0.00           H  
ATOM    785  C   LEU A  50      -4.405   9.010 -19.122  1.00  0.00           C  
ATOM    786  O   LEU A  50      -5.038   7.979 -19.336  1.00  0.00           O  
ATOM    787  N   ARG A  51      -4.943  10.030 -18.444  1.00  0.00           N  
ATOM    788  H   ARG A  51      -4.337  10.813 -18.213  1.00  0.00           H  
ATOM    789  CA  ARG A  51      -6.343  10.091 -17.990  1.00  0.00           C  
ATOM    790  HA  ARG A  51      -6.577   9.181 -17.447  1.00  0.00           H  
ATOM    791  CB  ARG A  51      -6.487  11.285 -17.038  1.00  0.00           C  
ATOM    792  HB2 ARG A  51      -5.697  11.203 -16.292  1.00  0.00           H  
ATOM    793  HB3 ARG A  51      -6.347  12.215 -17.590  1.00  0.00           H  
ATOM    794  CG  ARG A  51      -7.830  11.333 -16.299  1.00  0.00           C  
ATOM    795  HG2 ARG A  51      -8.650  11.339 -17.018  1.00  0.00           H  
ATOM    796  HG3 ARG A  51      -7.927  10.449 -15.676  1.00  0.00           H  
ATOM    797  CD  ARG A  51      -7.944  12.585 -15.419  1.00  0.00           C  
ATOM    798  HD2 ARG A  51      -8.044  13.446 -16.080  1.00  0.00           H  
ATOM    799  HD3 ARG A  51      -8.851  12.505 -14.816  1.00  0.00           H  
ATOM    800  NE  ARG A  51      -6.779  12.760 -14.527  1.00  0.00           N  
ATOM    801  HE  ARG A  51      -6.334  11.909 -14.168  1.00  0.00           H  
ATOM    802  CZ  ARG A  51      -6.224  13.895 -14.153  1.00  0.00           C  
ATOM    803  NH1 ARG A  51      -6.684  15.049 -14.537  1.00  0.00           N  
ATOM    804 HH11 ARG A  51      -7.458  15.082 -15.163  1.00  0.00           H  
ATOM    805 HH12 ARG A  51      -6.231  15.887 -14.191  1.00  0.00           H  
ATOM    806  NH2 ARG A  51      -5.183  13.913 -13.382  1.00  0.00           N  
ATOM    807 HH21 ARG A  51      -4.735  13.015 -13.154  1.00  0.00           H  
ATOM    808 HH22 ARG A  51      -4.821  14.769 -13.013  1.00  0.00           H  
ATOM    809  C   ARG A  51      -7.318  10.150 -19.161  1.00  0.00           C  
ATOM    810  O   ARG A  51      -8.316   9.428 -19.173  1.00  0.00           O  
ATOM    811  N   GLN A  52      -6.999  10.949 -20.179  1.00  0.00           N  
ATOM    812  H   GLN A  52      -6.187  11.549 -20.074  1.00  0.00           H  
ATOM    813  CA  GLN A  52      -7.727  10.972 -21.449  1.00  0.00           C  
ATOM    814  HA  GLN A  52      -8.765  11.231 -21.237  1.00  0.00           H  
ATOM    815  CB  GLN A  52      -7.121  12.053 -22.363  1.00  0.00           C  
ATOM    816  HB2 GLN A  52      -6.664  12.830 -21.750  1.00  0.00           H  
ATOM    817  HB3 GLN A  52      -6.345  11.618 -22.996  1.00  0.00           H  
ATOM    818  CG  GLN A  52      -8.183  12.728 -23.241  1.00  0.00           C  
ATOM    819  HG2 GLN A  52      -8.617  11.996 -23.923  1.00  0.00           H  
ATOM    820  HG3 GLN A  52      -8.978  13.110 -22.599  1.00  0.00           H  
ATOM    821  CD  GLN A  52      -7.627  13.903 -24.043  1.00  0.00           C  
ATOM    822  OE1 GLN A  52      -6.450  14.226 -24.027  1.00  0.00           O  
ATOM    823  NE2 GLN A  52      -8.461  14.607 -24.779  1.00  0.00           N  
ATOM    824 HE21 GLN A  52      -8.056  15.368 -25.294  1.00  0.00           H  
ATOM    825 HE22 GLN A  52      -9.431  14.355 -24.838  1.00  0.00           H  
ATOM    826  C   GLN A  52      -7.720   9.588 -22.119  1.00  0.00           C  
ATOM    827  O   GLN A  52      -8.744   9.161 -22.644  1.00  0.00           O  
ATOM    828  N   PHE A  53      -6.610   8.851 -22.022  1.00  0.00           N  
ATOM    829  H   PHE A  53      -5.779   9.292 -21.645  1.00  0.00           H  
ATOM    830  CA  PHE A  53      -6.495   7.470 -22.493  1.00  0.00           C  
ATOM    831  HA  PHE A  53      -6.882   7.429 -23.510  1.00  0.00           H  
ATOM    832  CB  PHE A  53      -5.003   7.091 -22.557  1.00  0.00           C  
ATOM    833  HB2 PHE A  53      -4.477   7.862 -23.121  1.00  0.00           H  
ATOM    834  HB3 PHE A  53      -4.583   7.092 -21.556  1.00  0.00           H  
ATOM    835  CG  PHE A  53      -4.685   5.749 -23.181  1.00  0.00           C  
ATOM    836  CD1 PHE A  53      -4.754   4.575 -22.406  1.00  0.00           C  
ATOM    837  HD1 PHE A  53      -5.037   4.622 -21.366  1.00  0.00           H  
ATOM    838  CE1 PHE A  53      -4.456   3.331 -22.985  1.00  0.00           C  
ATOM    839  HE1 PHE A  53      -4.510   2.430 -22.388  1.00  0.00           H  
ATOM    840  CZ  PHE A  53      -4.074   3.257 -24.336  1.00  0.00           C  
ATOM    841  HZ  PHE A  53      -3.831   2.298 -24.773  1.00  0.00           H  
ATOM    842  CE2 PHE A  53      -3.969   4.429 -25.104  1.00  0.00           C  
ATOM    843  HE2 PHE A  53      -3.633   4.376 -26.132  1.00  0.00           H  
ATOM    844  CD2 PHE A  53      -4.282   5.673 -24.530  1.00  0.00           C  
ATOM    845  HD2 PHE A  53      -4.192   6.570 -25.127  1.00  0.00           H  
ATOM    846  C   PHE A  53      -7.359   6.496 -21.662  1.00  0.00           C  
ATOM    847  O   PHE A  53      -8.271   5.877 -22.211  1.00  0.00           O  
ATOM    848  N   TYR A  54      -7.139   6.352 -20.347  1.00  0.00           N  
ATOM    849  H   TYR A  54      -6.403   6.895 -19.902  1.00  0.00           H  
ATOM    850  CA  TYR A  54      -7.851   5.319 -19.576  1.00  0.00           C  
ATOM    851  HA  TYR A  54      -7.773   4.395 -20.153  1.00  0.00           H  
ATOM    852  CB  TYR A  54      -7.176   5.030 -18.221  1.00  0.00           C  
ATOM    853  HB2 TYR A  54      -7.549   4.069 -17.868  1.00  0.00           H  
ATOM    854  HB3 TYR A  54      -6.108   4.896 -18.397  1.00  0.00           H  
ATOM    855  CG  TYR A  54      -7.372   6.024 -17.085  1.00  0.00           C  
ATOM    856  CD1 TYR A  54      -6.266   6.738 -16.588  1.00  0.00           C  
ATOM    857  HD1 TYR A  54      -5.297   6.626 -17.051  1.00  0.00           H  
ATOM    858  CE1 TYR A  54      -6.414   7.608 -15.492  1.00  0.00           C  
ATOM    859  HE1 TYR A  54      -5.566   8.158 -15.119  1.00  0.00           H  
ATOM    860  CZ  TYR A  54      -7.680   7.789 -14.899  1.00  0.00           C  
ATOM    861  OH  TYR A  54      -7.840   8.627 -13.844  1.00  0.00           O  
ATOM    862  HH  TYR A  54      -7.058   9.216 -13.720  1.00  0.00           H  
ATOM    863  CE2 TYR A  54      -8.791   7.077 -15.397  1.00  0.00           C  
ATOM    864  HE2 TYR A  54      -9.756   7.231 -14.941  1.00  0.00           H  
ATOM    865  CD2 TYR A  54      -8.631   6.173 -16.465  1.00  0.00           C  
ATOM    866  HD2 TYR A  54      -9.481   5.600 -16.808  1.00  0.00           H  
ATOM    867  C   TYR A  54      -9.357   5.592 -19.444  1.00  0.00           C  
ATOM    868  O   TYR A  54     -10.138   4.644 -19.421  1.00  0.00           O  
ATOM    869  N   SER A  55      -9.793   6.856 -19.394  1.00  0.00           N  
ATOM    870  H   SER A  55      -9.105   7.602 -19.397  1.00  0.00           H  
ATOM    871  CA  SER A  55     -11.225   7.200 -19.306  1.00  0.00           C  
ATOM    872  HA  SER A  55     -11.663   6.629 -18.486  1.00  0.00           H  
ATOM    873  CB  SER A  55     -11.411   8.686 -18.984  1.00  0.00           C  
ATOM    874  HB2 SER A  55     -12.479   8.897 -18.889  1.00  0.00           H  
ATOM    875  HB3 SER A  55     -10.925   8.916 -18.033  1.00  0.00           H  
ATOM    876  OG  SER A  55     -10.871   9.508 -19.995  1.00  0.00           O  
ATOM    877  HG  SER A  55      -9.903   9.501 -19.886  1.00  0.00           H  
ATOM    878  C   SER A  55     -12.015   6.830 -20.569  1.00  0.00           C  
ATOM    879  O   SER A  55     -13.226   6.609 -20.478  1.00  0.00           O  
ATOM    880  N   HIE A  56     -11.332   6.732 -21.717  1.00  0.00           N  
ATOM    881  H   HIE A  56     -10.355   6.994 -21.701  1.00  0.00           H  
ATOM    882  CA  HIE A  56     -11.857   6.180 -22.967  1.00  0.00           C  
ATOM    883  HA  HIE A  56     -12.912   6.441 -23.073  1.00  0.00           H  
ATOM    884  CB  HIE A  56     -11.093   6.819 -24.138  1.00  0.00           C  
ATOM    885  HB2 HIE A  56     -11.189   7.903 -24.073  1.00  0.00           H  
ATOM    886  HB3 HIE A  56     -10.033   6.580 -24.067  1.00  0.00           H  
ATOM    887  CG  HIE A  56     -11.591   6.386 -25.491  1.00  0.00           C  
ATOM    888  ND1 HIE A  56     -12.665   6.956 -26.179  1.00  0.00           N  
ATOM    889  CE1 HIE A  56     -12.778   6.259 -27.318  1.00  0.00           C  
ATOM    890  HE1 HIE A  56     -13.525   6.450 -28.078  1.00  0.00           H  
ATOM    891  NE2 HIE A  56     -11.847   5.291 -27.373  1.00  0.00           N  
ATOM    892  HE2 HIE A  56     -11.748   4.614 -28.115  1.00  0.00           H  
ATOM    893  CD2 HIE A  56     -11.090   5.353 -26.227  1.00  0.00           C  
ATOM    894  HD2 HIE A  56     -10.271   4.705 -25.941  1.00  0.00           H  
ATOM    895  C   HIE A  56     -11.765   4.645 -22.992  1.00  0.00           C  
ATOM    896  O   HIE A  56     -12.780   3.957 -23.109  1.00  0.00           O  
ATOM    897  N   HIE A  57     -10.553   4.090 -22.847  1.00  0.00           N  
ATOM    898  H   HIE A  57      -9.767   4.719 -22.701  1.00  0.00           H  
ATOM    899  CA  HIE A  57     -10.276   2.650 -23.038  1.00  0.00           C  
ATOM    900  HA  HIE A  57     -10.801   2.335 -23.942  1.00  0.00           H  
ATOM    901  CB  HIE A  57      -8.782   2.420 -23.298  1.00  0.00           C  
ATOM    902  HB2 HIE A  57      -8.204   2.832 -22.471  1.00  0.00           H  
ATOM    903  HB3 HIE A  57      -8.592   1.347 -23.343  1.00  0.00           H  
ATOM    904  CG  HIE A  57      -8.296   3.016 -24.596  1.00  0.00           C  
ATOM    905  ND1 HIE A  57      -8.612   2.565 -25.879  1.00  0.00           N  
ATOM    906  CE1 HIE A  57      -7.920   3.339 -26.727  1.00  0.00           C  
ATOM    907  HE1 HIE A  57      -7.929   3.228 -27.801  1.00  0.00           H  
ATOM    908  NE2 HIE A  57      -7.199   4.244 -26.049  1.00  0.00           N  
ATOM    909  HE2 HIE A  57      -6.540   4.899 -26.446  1.00  0.00           H  
ATOM    910  CD2 HIE A  57      -7.431   4.058 -24.708  1.00  0.00           C  
ATOM    911  HD2 HIE A  57      -6.981   4.592 -23.888  1.00  0.00           H  
ATOM    912  C   HIE A  57     -10.796   1.724 -21.925  1.00  0.00           C  
ATOM    913  O   HIE A  57     -10.828   0.506 -22.110  1.00  0.00           O  
ATOM    914  N   GLU A  58     -11.296   2.261 -20.808  1.00  0.00           N  
ATOM    915  H   GLU A  58     -11.163   3.253 -20.642  1.00  0.00           H  
ATOM    916  CA  GLU A  58     -12.122   1.503 -19.851  1.00  0.00           C  
ATOM    917  HA  GLU A  58     -11.564   0.617 -19.547  1.00  0.00           H  
ATOM    918  CB  GLU A  58     -12.343   2.371 -18.590  1.00  0.00           C  
ATOM    919  HB2 GLU A  58     -11.363   2.713 -18.251  1.00  0.00           H  
ATOM    920  HB3 GLU A  58     -12.940   3.250 -18.849  1.00  0.00           H  
ATOM    921  CG  GLU A  58     -13.005   1.633 -17.412  1.00  0.00           C  
ATOM    922  HG2 GLU A  58     -14.088   1.624 -17.552  1.00  0.00           H  
ATOM    923  HG3 GLU A  58     -12.647   0.602 -17.398  1.00  0.00           H  
ATOM    924  CD  GLU A  58     -12.666   2.291 -16.066  1.00  0.00           C  
ATOM    925  OE1 GLU A  58     -11.984   1.661 -15.221  1.00  0.00           O  
ATOM    926  OE2 GLU A  58     -13.058   3.458 -15.822  1.00  0.00           O  
ATOM    927  C   GLU A  58     -13.446   1.002 -20.476  1.00  0.00           C  
ATOM    928  O   GLU A  58     -14.113   0.146 -19.895  1.00  0.00           O  
ATOM    929  N   LYS A  59     -13.810   1.502 -21.671  1.00  0.00           N  
ATOM    930  H   LYS A  59     -13.228   2.244 -22.050  1.00  0.00           H  
ATOM    931  CA  LYS A  59     -15.079   1.236 -22.372  1.00  0.00           C  
ATOM    932  HA  LYS A  59     -15.587   0.416 -21.863  1.00  0.00           H  
ATOM    933  CB  LYS A  59     -15.984   2.484 -22.278  1.00  0.00           C  
ATOM    934  HB2 LYS A  59     -15.601   3.248 -22.959  1.00  0.00           H  
ATOM    935  HB3 LYS A  59     -16.992   2.211 -22.602  1.00  0.00           H  
ATOM    936  CG  LYS A  59     -16.059   3.083 -20.861  1.00  0.00           C  
ATOM    937  HG2 LYS A  59     -16.384   2.314 -20.158  1.00  0.00           H  
ATOM    938  HG3 LYS A  59     -15.069   3.433 -20.567  1.00  0.00           H  
ATOM    939  CD  LYS A  59     -17.013   4.276 -20.785  1.00  0.00           C  
ATOM    940  HD2 LYS A  59     -16.775   4.978 -21.586  1.00  0.00           H  
ATOM    941  HD3 LYS A  59     -18.040   3.924 -20.899  1.00  0.00           H  
ATOM    942  CE  LYS A  59     -16.820   4.957 -19.424  1.00  0.00           C  
ATOM    943  HE2 LYS A  59     -15.767   5.251 -19.336  1.00  0.00           H  
ATOM    944  HE3 LYS A  59     -17.029   4.226 -18.635  1.00  0.00           H  
ATOM    945  NZ  LYS A  59     -17.689   6.149 -19.271  1.00  0.00           N  
ATOM    946  HZ1 LYS A  59     -18.659   5.892 -19.398  1.00  0.00           H  
ATOM    947  HZ2 LYS A  59     -17.439   6.847 -19.961  1.00  0.00           H  
ATOM    948  HZ3 LYS A  59     -17.573   6.552 -18.348  1.00  0.00           H  
ATOM    949  C   LYS A  59     -14.923   0.772 -23.836  1.00  0.00           C  
ATOM    950  O   LYS A  59     -15.920   0.661 -24.545  1.00  0.00           O  
ATOM    951  N   ASP A  60     -13.701   0.492 -24.307  1.00  0.00           N  
ATOM    952  H   ASP A  60     -12.920   0.550 -23.671  1.00  0.00           H  
ATOM    953  CA  ASP A  60     -13.465  -0.045 -25.659  1.00  0.00           C  
ATOM    954  HA  ASP A  60     -14.037   0.555 -26.367  1.00  0.00           H  
ATOM    955  CB  ASP A  60     -11.980   0.099 -26.049  1.00  0.00           C  
ATOM    956  HB2 ASP A  60     -11.693   1.146 -25.925  1.00  0.00           H  
ATOM    957  HB3 ASP A  60     -11.373  -0.497 -25.365  1.00  0.00           H  
ATOM    958  CG  ASP A  60     -11.660  -0.322 -27.497  1.00  0.00           C  
ATOM    959  OD1 ASP A  60     -12.501  -0.932 -28.195  1.00  0.00           O  
ATOM    960  OD2 ASP A  60     -10.551  -0.011 -27.978  1.00  0.00           O  
ATOM    961  C   ASP A  60     -13.964  -1.498 -25.774  1.00  0.00           C  
ATOM    962  O   ASP A  60     -13.403  -2.418 -25.176  1.00  0.00           O  
ATOM    963  N   THR A  61     -15.011  -1.727 -26.572  1.00  0.00           N  
ATOM    964  H   THR A  61     -15.399  -0.957 -27.099  1.00  0.00           H  
ATOM    965  CA  THR A  61     -15.628  -3.055 -26.750  1.00  0.00           C  
ATOM    966  HA  THR A  61     -15.929  -3.426 -25.771  1.00  0.00           H  
ATOM    967  CB  THR A  61     -16.882  -2.988 -27.636  1.00  0.00           C  
ATOM    968  HB  THR A  61     -17.275  -3.997 -27.768  1.00  0.00           H  
ATOM    969  CG2 THR A  61     -17.983  -2.120 -27.031  1.00  0.00           C  
ATOM    970 HG21 THR A  61     -18.872  -2.163 -27.660  1.00  0.00           H  
ATOM    971 HG22 THR A  61     -18.239  -2.494 -26.039  1.00  0.00           H  
ATOM    972 HG23 THR A  61     -17.650  -1.085 -26.946  1.00  0.00           H  
ATOM    973  OG1 THR A  61     -16.573  -2.454 -28.902  1.00  0.00           O  
ATOM    974  HG1 THR A  61     -17.381  -2.447 -29.420  1.00  0.00           H  
ATOM    975  C   THR A  61     -14.671  -4.094 -27.334  1.00  0.00           C  
ATOM    976  O   THR A  61     -14.907  -5.292 -27.168  1.00  0.00           O  
ATOM    977  N   ARG A  62     -13.549  -3.685 -27.940  1.00  0.00           N  
ATOM    978  H   ARG A  62     -13.384  -2.679 -28.017  1.00  0.00           H  
ATOM    979  CA  ARG A  62     -12.505  -4.612 -28.406  1.00  0.00           C  
ATOM    980  HA  ARG A  62     -12.973  -5.373 -29.033  1.00  0.00           H  
ATOM    981  CB  ARG A  62     -11.478  -3.849 -29.259  1.00  0.00           C  
ATOM    982  HB2 ARG A  62     -11.039  -3.044 -28.668  1.00  0.00           H  
ATOM    983  HB3 ARG A  62     -10.678  -4.532 -29.549  1.00  0.00           H  
ATOM    984  CG  ARG A  62     -12.133  -3.290 -30.538  1.00  0.00           C  
ATOM    985  HG2 ARG A  62     -12.472  -4.128 -31.150  1.00  0.00           H  
ATOM    986  HG3 ARG A  62     -13.002  -2.681 -30.286  1.00  0.00           H  
ATOM    987  CD  ARG A  62     -11.179  -2.433 -31.375  1.00  0.00           C  
ATOM    988  HD2 ARG A  62     -10.270  -3.002 -31.575  1.00  0.00           H  
ATOM    989  HD3 ARG A  62     -11.673  -2.206 -32.322  1.00  0.00           H  
ATOM    990  NE  ARG A  62     -10.839  -1.175 -30.692  1.00  0.00           N  
ATOM    991  HE  ARG A  62     -11.163  -1.062 -29.724  1.00  0.00           H  
ATOM    992  CZ  ARG A  62     -10.179  -0.150 -31.191  1.00  0.00           C  
ATOM    993  NH1 ARG A  62      -9.786  -0.089 -32.437  1.00  0.00           N  
ATOM    994 HH11 ARG A  62      -9.992  -0.862 -33.040  1.00  0.00           H  
ATOM    995 HH12 ARG A  62      -9.293   0.719 -32.759  1.00  0.00           H  
ATOM    996  NH2 ARG A  62      -9.883   0.852 -30.429  1.00  0.00           N  
ATOM    997 HH21 ARG A  62     -10.089   0.719 -29.428  1.00  0.00           H  
ATOM    998 HH22 ARG A  62      -9.357   1.635 -30.744  1.00  0.00           H  
ATOM    999  C   ARG A  62     -11.845  -5.383 -27.256  1.00  0.00           C  
ATOM   1000  O   ARG A  62     -11.415  -6.509 -27.482  1.00  0.00           O  
ATOM   1001  N   CYS A  63     -11.831  -4.844 -26.028  1.00  0.00           N  
ATOM   1002  H   CYS A  63     -12.221  -3.916 -25.903  1.00  0.00           H  
ATOM   1003  CA  CYS A  63     -11.370  -5.580 -24.840  1.00  0.00           C  
ATOM   1004  HA  CYS A  63     -10.472  -6.134 -25.123  1.00  0.00           H  
ATOM   1005  CB  CYS A  63     -10.963  -4.596 -23.724  1.00  0.00           C  
ATOM   1006  HB2 CYS A  63     -10.274  -5.111 -23.053  1.00  0.00           H  
ATOM   1007  HB3 CYS A  63     -10.431  -3.741 -24.146  1.00  0.00           H  
ATOM   1008  SG  CYS A  63     -12.374  -4.014 -22.733  1.00  0.00           S  
ATOM   1009  HG  CYS A  63     -12.881  -3.167 -23.641  1.00  0.00           H  
ATOM   1010  C   CYS A  63     -12.388  -6.630 -24.349  1.00  0.00           C  
ATOM   1011  O   CYS A  63     -11.984  -7.664 -23.825  1.00  0.00           O  
ATOM   1012  N   LEU A  64     -13.693  -6.405 -24.568  1.00  0.00           N  
ATOM   1013  H   LEU A  64     -13.949  -5.550 -25.040  1.00  0.00           H  
ATOM   1014  CA  LEU A  64     -14.762  -7.380 -24.292  1.00  0.00           C  
ATOM   1015  HA  LEU A  64     -14.561  -7.868 -23.339  1.00  0.00           H  
ATOM   1016  CB  LEU A  64     -16.125  -6.660 -24.227  1.00  0.00           C  
ATOM   1017  HB2 LEU A  64     -16.274  -6.119 -25.161  1.00  0.00           H  
ATOM   1018  HB3 LEU A  64     -16.914  -7.412 -24.160  1.00  0.00           H  
ATOM   1019  CG  LEU A  64     -16.288  -5.677 -23.054  1.00  0.00           C  
ATOM   1020  HG  LEU A  64     -15.435  -4.999 -23.014  1.00  0.00           H  
ATOM   1021  CD1 LEU A  64     -17.556  -4.843 -23.245  1.00  0.00           C  
ATOM   1022 HD11 LEU A  64     -17.646  -4.128 -22.428  1.00  0.00           H  
ATOM   1023 HD12 LEU A  64     -18.434  -5.488 -23.264  1.00  0.00           H  
ATOM   1024 HD13 LEU A  64     -17.496  -4.293 -24.181  1.00  0.00           H  
ATOM   1025  CD2 LEU A  64     -16.413  -6.417 -21.721  1.00  0.00           C  
ATOM   1026 HD21 LEU A  64     -15.503  -6.985 -21.534  1.00  0.00           H  
ATOM   1027 HD22 LEU A  64     -16.548  -5.697 -20.916  1.00  0.00           H  
ATOM   1028 HD23 LEU A  64     -17.262  -7.100 -21.747  1.00  0.00           H  
ATOM   1029  C   LEU A  64     -14.814  -8.492 -25.350  1.00  0.00           C  
ATOM   1030  O   LEU A  64     -15.171  -9.624 -25.040  1.00  0.00           O  
ATOM   1031  N   GLY A  65     -14.435  -8.166 -26.590  1.00  0.00           N  
ATOM   1032  H   GLY A  65     -14.265  -7.186 -26.785  1.00  0.00           H  
ATOM   1033  CA  GLY A  65     -14.213  -9.130 -27.671  1.00  0.00           C  
ATOM   1034  HA2 GLY A  65     -15.013  -9.871 -27.660  1.00  0.00           H  
ATOM   1035  HA3 GLY A  65     -14.246  -8.605 -28.626  1.00  0.00           H  
ATOM   1036  C   GLY A  65     -12.876  -9.882 -27.590  1.00  0.00           C  
ATOM   1037  O   GLY A  65     -12.622 -10.754 -28.420  1.00  0.00           O  
ATOM   1038  N   ALA A  66     -12.017  -9.565 -26.616  1.00  0.00           N  
ATOM   1039  H   ALA A  66     -12.294  -8.857 -25.953  1.00  0.00           H  
ATOM   1040  CA  ALA A  66     -10.820 -10.336 -26.302  1.00  0.00           C  
ATOM   1041  HA  ALA A  66     -10.443 -10.782 -27.223  1.00  0.00           H  
ATOM   1042  CB  ALA A  66      -9.735  -9.398 -25.755  1.00  0.00           C  
ATOM   1043  HB1 ALA A  66      -9.593  -8.561 -26.439  1.00  0.00           H  
ATOM   1044  HB2 ALA A  66     -10.027  -9.019 -24.775  1.00  0.00           H  
ATOM   1045  HB3 ALA A  66      -8.795  -9.940 -25.658  1.00  0.00           H  
ATOM   1046  C   ALA A  66     -11.141 -11.478 -25.322  1.00  0.00           C  
ATOM   1047  O   ALA A  66     -12.085 -11.410 -24.537  1.00  0.00           O  
ATOM   1048  N   THR A  67     -10.323 -12.535 -25.325  1.00  0.00           N  
ATOM   1049  H   THR A  67      -9.565 -12.555 -25.987  1.00  0.00           H  
ATOM   1050  CA  THR A  67     -10.462 -13.635 -24.351  1.00  0.00           C  
ATOM   1051  HA  THR A  67     -11.466 -14.045 -24.469  1.00  0.00           H  
ATOM   1052  CB  THR A  67      -9.474 -14.775 -24.647  1.00  0.00           C  
ATOM   1053  HB  THR A  67      -9.669 -15.145 -25.654  1.00  0.00           H  
ATOM   1054  CG2 THR A  67      -7.998 -14.381 -24.547  1.00  0.00           C  
ATOM   1055 HG21 THR A  67      -7.374 -15.233 -24.819  1.00  0.00           H  
ATOM   1056 HG22 THR A  67      -7.783 -13.562 -25.233  1.00  0.00           H  
ATOM   1057 HG23 THR A  67      -7.757 -14.069 -23.530  1.00  0.00           H  
ATOM   1058  OG1 THR A  67      -9.675 -15.828 -23.734  1.00  0.00           O  
ATOM   1059  HG1 THR A  67      -9.270 -16.620 -24.104  1.00  0.00           H  
ATOM   1060  C   THR A  67     -10.355 -13.133 -22.902  1.00  0.00           C  
ATOM   1061  O   THR A  67      -9.624 -12.183 -22.615  1.00  0.00           O  
ATOM   1062  N   ALA A  68     -11.060 -13.778 -21.966  1.00  0.00           N  
ATOM   1063  H   ALA A  68     -11.610 -14.571 -22.262  1.00  0.00           H  
ATOM   1064  CA  ALA A  68     -11.243 -13.291 -20.593  1.00  0.00           C  
ATOM   1065  HA  ALA A  68     -11.811 -12.361 -20.639  1.00  0.00           H  
ATOM   1066  CB  ALA A  68     -12.083 -14.330 -19.839  1.00  0.00           C  
ATOM   1067  HB1 ALA A  68     -11.554 -15.283 -19.792  1.00  0.00           H  
ATOM   1068  HB2 ALA A  68     -12.273 -13.980 -18.824  1.00  0.00           H  
ATOM   1069  HB3 ALA A  68     -13.040 -14.473 -20.344  1.00  0.00           H  
ATOM   1070  C   ALA A  68      -9.927 -12.989 -19.840  1.00  0.00           C  
ATOM   1071  O   ALA A  68      -9.863 -12.059 -19.035  1.00  0.00           O  
ATOM   1072  N   GLN A  69      -8.852 -13.730 -20.129  1.00  0.00           N  
ATOM   1073  H   GLN A  69      -8.955 -14.470 -20.807  1.00  0.00           H  
ATOM   1074  CA  GLN A  69      -7.528 -13.484 -19.547  1.00  0.00           C  
ATOM   1075  HA  GLN A  69      -7.646 -13.400 -18.466  1.00  0.00           H  
ATOM   1076  CB  GLN A  69      -6.645 -14.708 -19.839  1.00  0.00           C  
ATOM   1077  HB2 GLN A  69      -7.192 -15.593 -19.508  1.00  0.00           H  
ATOM   1078  HB3 GLN A  69      -6.486 -14.808 -20.914  1.00  0.00           H  
ATOM   1079  CG  GLN A  69      -5.296 -14.703 -19.099  1.00  0.00           C  
ATOM   1080  HG2 GLN A  69      -5.366 -14.114 -18.183  1.00  0.00           H  
ATOM   1081  HG3 GLN A  69      -5.077 -15.733 -18.811  1.00  0.00           H  
ATOM   1082  CD  GLN A  69      -4.124 -14.194 -19.936  1.00  0.00           C  
ATOM   1083  OE1 GLN A  69      -4.245 -13.365 -20.818  1.00  0.00           O  
ATOM   1084  NE2 GLN A  69      -2.929 -14.679 -19.684  1.00  0.00           N  
ATOM   1085 HE21 GLN A  69      -2.190 -14.360 -20.289  1.00  0.00           H  
ATOM   1086 HE22 GLN A  69      -2.809 -15.429 -19.029  1.00  0.00           H  
ATOM   1087  C   GLN A  69      -6.910 -12.158 -20.035  1.00  0.00           C  
ATOM   1088  O   GLN A  69      -6.328 -11.421 -19.238  1.00  0.00           O  
ATOM   1089  N   GLN A  70      -7.115 -11.807 -21.309  1.00  0.00           N  
ATOM   1090  H   GLN A  70      -7.701 -12.401 -21.880  1.00  0.00           H  
ATOM   1091  CA  GLN A  70      -6.735 -10.508 -21.867  1.00  0.00           C  
ATOM   1092  HA  GLN A  70      -5.729 -10.256 -21.522  1.00  0.00           H  
ATOM   1093  CB  GLN A  70      -6.706 -10.587 -23.406  1.00  0.00           C  
ATOM   1094  HB2 GLN A  70      -7.614 -11.075 -23.761  1.00  0.00           H  
ATOM   1095  HB3 GLN A  70      -6.700  -9.577 -23.820  1.00  0.00           H  
ATOM   1096  CG  GLN A  70      -5.480 -11.354 -23.951  1.00  0.00           C  
ATOM   1097  HG2 GLN A  70      -5.381 -12.310 -23.438  1.00  0.00           H  
ATOM   1098  HG3 GLN A  70      -5.650 -11.562 -25.007  1.00  0.00           H  
ATOM   1099  CD  GLN A  70      -4.165 -10.576 -23.836  1.00  0.00           C  
ATOM   1100  OE1 GLN A  70      -4.132  -9.429 -23.417  1.00  0.00           O  
ATOM   1101  NE2 GLN A  70      -3.040 -11.127 -24.243  1.00  0.00           N  
ATOM   1102 HE21 GLN A  70      -2.201 -10.576 -24.100  1.00  0.00           H  
ATOM   1103 HE22 GLN A  70      -3.005 -12.076 -24.561  1.00  0.00           H  
ATOM   1104  C   GLN A  70      -7.659  -9.386 -21.361  1.00  0.00           C  
ATOM   1105  O   GLN A  70      -7.162  -8.323 -21.008  1.00  0.00           O  
ATOM   1106  N   PHE A  71      -8.969  -9.620 -21.197  1.00  0.00           N  
ATOM   1107  H   PHE A  71      -9.354 -10.488 -21.556  1.00  0.00           H  
ATOM   1108  CA  PHE A  71      -9.879  -8.658 -20.545  1.00  0.00           C  
ATOM   1109  HA  PHE A  71      -9.813  -7.712 -21.084  1.00  0.00           H  
ATOM   1110  CB  PHE A  71     -11.321  -9.180 -20.664  1.00  0.00           C  
ATOM   1111  HB2 PHE A  71     -11.566  -9.284 -21.722  1.00  0.00           H  
ATOM   1112  HB3 PHE A  71     -11.354 -10.176 -20.227  1.00  0.00           H  
ATOM   1113  CG  PHE A  71     -12.408  -8.336 -20.009  1.00  0.00           C  
ATOM   1114  CD1 PHE A  71     -13.436  -8.965 -19.276  1.00  0.00           C  
ATOM   1115  HD1 PHE A  71     -13.444 -10.042 -19.183  1.00  0.00           H  
ATOM   1116  CE1 PHE A  71     -14.488  -8.208 -18.726  1.00  0.00           C  
ATOM   1117  HE1 PHE A  71     -15.306  -8.711 -18.229  1.00  0.00           H  
ATOM   1118  CZ  PHE A  71     -14.512  -6.812 -18.897  1.00  0.00           C  
ATOM   1119  HZ  PHE A  71     -15.347  -6.229 -18.530  1.00  0.00           H  
ATOM   1120  CE2 PHE A  71     -13.487  -6.178 -19.621  1.00  0.00           C  
ATOM   1121  HE2 PHE A  71     -13.524  -5.110 -19.799  1.00  0.00           H  
ATOM   1122  CD2 PHE A  71     -12.445  -6.938 -20.182  1.00  0.00           C  
ATOM   1123  HD2 PHE A  71     -11.692  -6.442 -20.780  1.00  0.00           H  
ATOM   1124  C   PHE A  71      -9.503  -8.377 -19.072  1.00  0.00           C  
ATOM   1125  O   PHE A  71      -9.631  -7.249 -18.588  1.00  0.00           O  
ATOM   1126  N   HIE A  72      -8.990  -9.381 -18.355  1.00  0.00           N  
ATOM   1127  H   HIE A  72      -9.005 -10.307 -18.768  1.00  0.00           H  
ATOM   1128  CA  HIE A  72      -8.421  -9.216 -17.012  1.00  0.00           C  
ATOM   1129  HA  HIE A  72      -9.135  -8.685 -16.383  1.00  0.00           H  
ATOM   1130  CB  HIE A  72      -8.180 -10.592 -16.376  1.00  0.00           C  
ATOM   1131  HB2 HIE A  72      -9.133 -11.112 -16.280  1.00  0.00           H  
ATOM   1132  HB3 HIE A  72      -7.535 -11.191 -17.016  1.00  0.00           H  
ATOM   1133  CG  HIE A  72      -7.547 -10.495 -15.013  1.00  0.00           C  
ATOM   1134  ND1 HIE A  72      -8.214 -10.132 -13.845  1.00  0.00           N  
ATOM   1135  CE1 HIE A  72      -7.277 -10.111 -12.884  1.00  0.00           C  
ATOM   1136  HE1 HIE A  72      -7.467  -9.869 -11.845  1.00  0.00           H  
ATOM   1137  NE2 HIE A  72      -6.073 -10.430 -13.391  1.00  0.00           N  
ATOM   1138  HE2 HIE A  72      -5.213 -10.487 -12.861  1.00  0.00           H  
ATOM   1139  CD2 HIE A  72      -6.222 -10.668 -14.738  1.00  0.00           C  
ATOM   1140  HD2 HIE A  72      -5.448 -10.918 -15.450  1.00  0.00           H  
ATOM   1141  C   HIE A  72      -7.145  -8.362 -17.029  1.00  0.00           C  
ATOM   1142  O   HIE A  72      -7.087  -7.342 -16.343  1.00  0.00           O  
ATOM   1143  N   ARG A  73      -6.151  -8.727 -17.855  1.00  0.00           N  
ATOM   1144  H   ARG A  73      -6.279  -9.571 -18.407  1.00  0.00           H  
ATOM   1145  CA  ARG A  73      -4.892  -7.969 -18.023  1.00  0.00           C  
ATOM   1146  HA  ARG A  73      -4.385  -7.881 -17.059  1.00  0.00           H  
ATOM   1147  CB  ARG A  73      -3.963  -8.733 -18.993  1.00  0.00           C  
ATOM   1148  HB2 ARG A  73      -4.521  -8.943 -19.907  1.00  0.00           H  
ATOM   1149  HB3 ARG A  73      -3.148  -8.070 -19.267  1.00  0.00           H  
ATOM   1150  CG  ARG A  73      -3.367 -10.068 -18.468  1.00  0.00           C  
ATOM   1151  HG2 ARG A  73      -4.053 -10.519 -17.751  1.00  0.00           H  
ATOM   1152  HG3 ARG A  73      -3.277 -10.751 -19.317  1.00  0.00           H  
ATOM   1153  CD  ARG A  73      -1.969  -9.928 -17.826  1.00  0.00           C  
ATOM   1154  HD2 ARG A  73      -1.290  -9.525 -18.572  1.00  0.00           H  
ATOM   1155  HD3 ARG A  73      -2.034  -9.223 -17.000  1.00  0.00           H  
ATOM   1156  NE  ARG A  73      -1.406 -11.207 -17.326  1.00  0.00           N  
ATOM   1157  HE  ARG A  73      -2.039 -11.977 -17.232  1.00  0.00           H  
ATOM   1158  CZ  ARG A  73      -0.144 -11.413 -16.953  1.00  0.00           C  
ATOM   1159  NH1 ARG A  73       0.793 -10.527 -17.044  1.00  0.00           N  
ATOM   1160 HH11 ARG A  73       0.652  -9.601 -17.417  1.00  0.00           H  
ATOM   1161 HH12 ARG A  73       1.763 -10.744 -16.782  1.00  0.00           H  
ATOM   1162  NH2 ARG A  73       0.258 -12.545 -16.453  1.00  0.00           N  
ATOM   1163 HH21 ARG A  73      -0.372 -13.291 -16.250  1.00  0.00           H  
ATOM   1164 HH22 ARG A  73       1.230 -12.585 -16.173  1.00  0.00           H  
ATOM   1165  C   ARG A  73      -5.148  -6.518 -18.493  1.00  0.00           C  
ATOM   1166  O   ARG A  73      -4.517  -5.593 -17.985  1.00  0.00           O  
ATOM   1167  N   HIE A  74      -6.144  -6.291 -19.359  1.00  0.00           N  
ATOM   1168  H   HIE A  74      -6.569  -7.097 -19.803  1.00  0.00           H  
ATOM   1169  CA  HIE A  74      -6.627  -4.960 -19.760  1.00  0.00           C  
ATOM   1170  HA  HIE A  74      -5.799  -4.383 -20.177  1.00  0.00           H  
ATOM   1171  CB  HIE A  74      -7.695  -5.102 -20.855  1.00  0.00           C  
ATOM   1172  HB2 HIE A  74      -7.267  -5.658 -21.690  1.00  0.00           H  
ATOM   1173  HB3 HIE A  74      -8.545  -5.667 -20.475  1.00  0.00           H  
ATOM   1174  CG  HIE A  74      -8.184  -3.776 -21.382  1.00  0.00           C  
ATOM   1175  ND1 HIE A  74      -7.507  -3.008 -22.325  1.00  0.00           N  
ATOM   1176  CE1 HIE A  74      -8.262  -1.915 -22.519  1.00  0.00           C  
ATOM   1177  HE1 HIE A  74      -8.032  -1.117 -23.213  1.00  0.00           H  
ATOM   1178  NE2 HIE A  74      -9.359  -1.957 -21.747  1.00  0.00           N  
ATOM   1179  HE2 HIE A  74     -10.083  -1.238 -21.743  1.00  0.00           H  
ATOM   1180  CD2 HIE A  74      -9.326  -3.124 -21.013  1.00  0.00           C  
ATOM   1181  HD2 HIE A  74     -10.060  -3.467 -20.298  1.00  0.00           H  
ATOM   1182  C   HIE A  74      -7.174  -4.156 -18.575  1.00  0.00           C  
ATOM   1183  O   HIE A  74      -6.720  -3.042 -18.325  1.00  0.00           O  
ATOM   1184  N   LYS A  75      -8.091  -4.719 -17.778  1.00  0.00           N  
ATOM   1185  H   LYS A  75      -8.443  -5.640 -18.023  1.00  0.00           H  
ATOM   1186  CA  LYS A  75      -8.611  -4.029 -16.583  1.00  0.00           C  
ATOM   1187  HA  LYS A  75      -8.938  -3.031 -16.882  1.00  0.00           H  
ATOM   1188  CB  LYS A  75      -9.823  -4.781 -16.022  1.00  0.00           C  
ATOM   1189  HB2 LYS A  75      -9.592  -5.846 -15.956  1.00  0.00           H  
ATOM   1190  HB3 LYS A  75     -10.035  -4.404 -15.020  1.00  0.00           H  
ATOM   1191  CG  LYS A  75     -11.055  -4.536 -16.911  1.00  0.00           C  
ATOM   1192  HG2 LYS A  75     -11.203  -3.460 -17.017  1.00  0.00           H  
ATOM   1193  HG3 LYS A  75     -10.889  -4.956 -17.904  1.00  0.00           H  
ATOM   1194  CD  LYS A  75     -12.334  -5.132 -16.318  1.00  0.00           C  
ATOM   1195  HD2 LYS A  75     -12.475  -4.744 -15.308  1.00  0.00           H  
ATOM   1196  HD3 LYS A  75     -13.175  -4.810 -16.933  1.00  0.00           H  
ATOM   1197  CE  LYS A  75     -12.272  -6.661 -16.299  1.00  0.00           C  
ATOM   1198  HE2 LYS A  75     -12.098  -7.011 -17.324  1.00  0.00           H  
ATOM   1199  HE3 LYS A  75     -11.423  -6.979 -15.687  1.00  0.00           H  
ATOM   1200  NZ  LYS A  75     -13.531  -7.236 -15.774  1.00  0.00           N  
ATOM   1201  HZ1 LYS A  75     -13.688  -6.957 -14.815  1.00  0.00           H  
ATOM   1202  HZ2 LYS A  75     -13.495  -8.244 -15.830  1.00  0.00           H  
ATOM   1203  HZ3 LYS A  75     -14.306  -6.919 -16.342  1.00  0.00           H  
ATOM   1204  C   LYS A  75      -7.539  -3.787 -15.514  1.00  0.00           C  
ATOM   1205  O   LYS A  75      -7.560  -2.733 -14.881  1.00  0.00           O  
ATOM   1206  N   GLN A  76      -6.585  -4.705 -15.350  1.00  0.00           N  
ATOM   1207  H   GLN A  76      -6.674  -5.580 -15.854  1.00  0.00           H  
ATOM   1208  CA  GLN A  76      -5.390  -4.502 -14.520  1.00  0.00           C  
ATOM   1209  HA  GLN A  76      -5.700  -4.283 -13.497  1.00  0.00           H  
ATOM   1210  CB  GLN A  76      -4.518  -5.771 -14.512  1.00  0.00           C  
ATOM   1211  HB2 GLN A  76      -4.328  -6.077 -15.536  1.00  0.00           H  
ATOM   1212  HB3 GLN A  76      -3.551  -5.543 -14.061  1.00  0.00           H  
ATOM   1213  CG  GLN A  76      -5.145  -6.955 -13.765  1.00  0.00           C  
ATOM   1214  HG2 GLN A  76      -6.202  -7.057 -14.007  1.00  0.00           H  
ATOM   1215  HG3 GLN A  76      -4.629  -7.866 -14.075  1.00  0.00           H  
ATOM   1216  CD  GLN A  76      -5.003  -6.799 -12.262  1.00  0.00           C  
ATOM   1217  OE1 GLN A  76      -5.743  -6.092 -11.605  1.00  0.00           O  
ATOM   1218  NE2 GLN A  76      -4.027  -7.448 -11.670  1.00  0.00           N  
ATOM   1219 HE21 GLN A  76      -3.880  -7.236 -10.694  1.00  0.00           H  
ATOM   1220 HE22 GLN A  76      -3.335  -7.939 -12.208  1.00  0.00           H  
ATOM   1221  C   GLN A  76      -4.566  -3.304 -15.010  1.00  0.00           C  
ATOM   1222  O   GLN A  76      -4.193  -2.452 -14.206  1.00  0.00           O  
ATOM   1223  N   LEU A  77      -4.345  -3.186 -16.325  1.00  0.00           N  
ATOM   1224  H   LEU A  77      -4.647  -3.941 -16.935  1.00  0.00           H  
ATOM   1225  CA  LEU A  77      -3.657  -2.044 -16.941  1.00  0.00           C  
ATOM   1226  HA  LEU A  77      -2.691  -1.926 -16.448  1.00  0.00           H  
ATOM   1227  CB  LEU A  77      -3.384  -2.350 -18.430  1.00  0.00           C  
ATOM   1228  HB2 LEU A  77      -2.785  -3.260 -18.483  1.00  0.00           H  
ATOM   1229  HB3 LEU A  77      -4.319  -2.567 -18.943  1.00  0.00           H  
ATOM   1230  CG  LEU A  77      -2.649  -1.207 -19.165  1.00  0.00           C  
ATOM   1231  HG  LEU A  77      -2.290  -0.475 -18.446  1.00  0.00           H  
ATOM   1232  CD1 LEU A  77      -1.442  -1.736 -19.934  1.00  0.00           C  
ATOM   1233 HD11 LEU A  77      -0.739  -2.206 -19.246  1.00  0.00           H  
ATOM   1234 HD12 LEU A  77      -1.761  -2.462 -20.682  1.00  0.00           H  
ATOM   1235 HD13 LEU A  77      -0.933  -0.907 -20.428  1.00  0.00           H  
ATOM   1236  CD2 LEU A  77      -3.566  -0.497 -20.161  1.00  0.00           C  
ATOM   1237 HD21 LEU A  77      -4.408  -0.047 -19.637  1.00  0.00           H  
ATOM   1238 HD22 LEU A  77      -3.015   0.284 -20.684  1.00  0.00           H  
ATOM   1239 HD23 LEU A  77      -3.944  -1.208 -20.893  1.00  0.00           H  
ATOM   1240  C   LEU A  77      -4.427  -0.730 -16.730  1.00  0.00           C  
ATOM   1241  O   LEU A  77      -3.851   0.234 -16.237  1.00  0.00           O  
ATOM   1242  N   ILE A  78      -5.731  -0.689 -17.014  1.00  0.00           N  
ATOM   1243  H   ILE A  78      -6.143  -1.515 -17.440  1.00  0.00           H  
ATOM   1244  CA  ILE A  78      -6.590   0.488 -16.771  1.00  0.00           C  
ATOM   1245  HA  ILE A  78      -6.207   1.332 -17.344  1.00  0.00           H  
ATOM   1246  CB  ILE A  78      -8.034   0.178 -17.244  1.00  0.00           C  
ATOM   1247  HB  ILE A  78      -8.318  -0.789 -16.825  1.00  0.00           H  
ATOM   1248  CG2 ILE A  78      -9.066   1.192 -16.721  1.00  0.00           C  
ATOM   1249 HG21 ILE A  78      -9.174   1.109 -15.640  1.00  0.00           H  
ATOM   1250 HG22 ILE A  78      -8.775   2.210 -16.976  1.00  0.00           H  
ATOM   1251 HG23 ILE A  78     -10.040   0.978 -17.160  1.00  0.00           H  
ATOM   1252  CG1 ILE A  78      -8.147   0.051 -18.785  1.00  0.00           C  
ATOM   1253 HG12 ILE A  78      -7.426  -0.687 -19.140  1.00  0.00           H  
ATOM   1254 HG13 ILE A  78      -9.143  -0.328 -19.027  1.00  0.00           H  
ATOM   1255  CD1 ILE A  78      -7.927   1.343 -19.587  1.00  0.00           C  
ATOM   1256 HD11 ILE A  78      -8.009   1.115 -20.648  1.00  0.00           H  
ATOM   1257 HD12 ILE A  78      -8.683   2.086 -19.335  1.00  0.00           H  
ATOM   1258 HD13 ILE A  78      -6.936   1.750 -19.397  1.00  0.00           H  
ATOM   1259  C   ILE A  78      -6.539   0.916 -15.291  1.00  0.00           C  
ATOM   1260  O   ILE A  78      -6.470   2.109 -14.985  1.00  0.00           O  
ATOM   1261  N   ARG A  79      -6.492  -0.041 -14.353  1.00  0.00           N  
ATOM   1262  H   ARG A  79      -6.587  -1.011 -14.649  1.00  0.00           H  
ATOM   1263  CA  ARG A  79      -6.354   0.253 -12.919  1.00  0.00           C  
ATOM   1264  HA  ARG A  79      -7.027   1.080 -12.689  1.00  0.00           H  
ATOM   1265  CB  ARG A  79      -6.789  -0.960 -12.088  1.00  0.00           C  
ATOM   1266  HB2 ARG A  79      -7.739  -1.339 -12.469  1.00  0.00           H  
ATOM   1267  HB3 ARG A  79      -6.039  -1.753 -12.140  1.00  0.00           H  
ATOM   1268  CG  ARG A  79      -6.984  -0.507 -10.639  1.00  0.00           C  
ATOM   1269  HG2 ARG A  79      -6.038  -0.168 -10.217  1.00  0.00           H  
ATOM   1270  HG3 ARG A  79      -7.688   0.327 -10.624  1.00  0.00           H  
ATOM   1271  CD  ARG A  79      -7.531  -1.618  -9.757  1.00  0.00           C  
ATOM   1272  HD2 ARG A  79      -8.411  -2.064 -10.227  1.00  0.00           H  
ATOM   1273  HD3 ARG A  79      -6.763  -2.384  -9.623  1.00  0.00           H  
ATOM   1274  NE  ARG A  79      -7.911  -1.039  -8.466  1.00  0.00           N  
ATOM   1275  HE  ARG A  79      -7.796  -0.035  -8.341  1.00  0.00           H  
ATOM   1276  CZ  ARG A  79      -8.229  -1.669  -7.362  1.00  0.00           C  
ATOM   1277  NH1 ARG A  79      -8.192  -2.963  -7.255  1.00  0.00           N  
ATOM   1278 HH11 ARG A  79      -7.786  -3.516  -7.982  1.00  0.00           H  
ATOM   1279 HH12 ARG A  79      -8.245  -3.322  -6.295  1.00  0.00           H  
ATOM   1280  NH2 ARG A  79      -8.549  -0.953  -6.330  1.00  0.00           N  
ATOM   1281 HH21 ARG A  79      -8.413   0.048  -6.389  1.00  0.00           H  
ATOM   1282 HH22 ARG A  79      -8.622  -1.396  -5.408  1.00  0.00           H  
ATOM   1283  C   ARG A  79      -4.950   0.732 -12.536  1.00  0.00           C  
ATOM   1284  O   ARG A  79      -4.842   1.701 -11.787  1.00  0.00           O  
ATOM   1285  N   PHE A  80      -3.880   0.123 -13.046  1.00  0.00           N  
ATOM   1286  H   PHE A  80      -4.008  -0.707 -13.619  1.00  0.00           H  
ATOM   1287  CA  PHE A  80      -2.527   0.640 -12.806  1.00  0.00           C  
ATOM   1288  HA  PHE A  80      -2.398   0.775 -11.732  1.00  0.00           H  
ATOM   1289  CB  PHE A  80      -1.459  -0.352 -13.283  1.00  0.00           C  
ATOM   1290  HB2 PHE A  80      -1.723  -0.711 -14.278  1.00  0.00           H  
ATOM   1291  HB3 PHE A  80      -0.516   0.186 -13.362  1.00  0.00           H  
ATOM   1292  CG  PHE A  80      -1.210  -1.533 -12.361  1.00  0.00           C  
ATOM   1293  CD1 PHE A  80      -1.380  -2.850 -12.829  1.00  0.00           C  
ATOM   1294  HD1 PHE A  80      -1.708  -3.029 -13.842  1.00  0.00           H  
ATOM   1295  CE1 PHE A  80      -1.119  -3.941 -11.981  1.00  0.00           C  
ATOM   1296  HE1 PHE A  80      -1.252  -4.950 -12.342  1.00  0.00           H  
ATOM   1297  CZ  PHE A  80      -0.667  -3.724 -10.669  1.00  0.00           C  
ATOM   1298  HZ  PHE A  80      -0.447  -4.568 -10.028  1.00  0.00           H  
ATOM   1299  CE2 PHE A  80      -0.465  -2.412 -10.208  1.00  0.00           C  
ATOM   1300  HE2 PHE A  80      -0.074  -2.247  -9.216  1.00  0.00           H  
ATOM   1301  CD2 PHE A  80      -0.739  -1.319 -11.049  1.00  0.00           C  
ATOM   1302  HD2 PHE A  80      -0.569  -0.317 -10.685  1.00  0.00           H  
ATOM   1303  C   PHE A  80      -2.320   2.031 -13.431  1.00  0.00           C  
ATOM   1304  O   PHE A  80      -1.618   2.843 -12.834  1.00  0.00           O  
ATOM   1305  N   LEU A  81      -2.961   2.346 -14.565  1.00  0.00           N  
ATOM   1306  H   LEU A  81      -3.449   1.603 -15.061  1.00  0.00           H  
ATOM   1307  CA  LEU A  81      -3.025   3.712 -15.107  1.00  0.00           C  
ATOM   1308  HA  LEU A  81      -2.009   4.090 -15.213  1.00  0.00           H  
ATOM   1309  CB  LEU A  81      -3.698   3.716 -16.493  1.00  0.00           C  
ATOM   1310  HB2 LEU A  81      -4.656   3.205 -16.421  1.00  0.00           H  
ATOM   1311  HB3 LEU A  81      -3.901   4.750 -16.773  1.00  0.00           H  
ATOM   1312  CG  LEU A  81      -2.878   3.074 -17.627  1.00  0.00           C  
ATOM   1313  HG  LEU A  81      -2.617   2.051 -17.377  1.00  0.00           H  
ATOM   1314  CD1 LEU A  81      -3.709   3.067 -18.907  1.00  0.00           C  
ATOM   1315 HD11 LEU A  81      -3.934   4.086 -19.222  1.00  0.00           H  
ATOM   1316 HD12 LEU A  81      -3.158   2.564 -19.702  1.00  0.00           H  
ATOM   1317 HD13 LEU A  81      -4.640   2.526 -18.736  1.00  0.00           H  
ATOM   1318  CD2 LEU A  81      -1.592   3.849 -17.909  1.00  0.00           C  
ATOM   1319 HD21 LEU A  81      -0.919   3.781 -17.057  1.00  0.00           H  
ATOM   1320 HD22 LEU A  81      -1.084   3.419 -18.772  1.00  0.00           H  
ATOM   1321 HD23 LEU A  81      -1.822   4.894 -18.115  1.00  0.00           H  
ATOM   1322  C   LEU A  81      -3.737   4.683 -14.150  1.00  0.00           C  
ATOM   1323  O   LEU A  81      -3.210   5.762 -13.883  1.00  0.00           O  
ATOM   1324  N   LYS A  82      -4.875   4.290 -13.559  1.00  0.00           N  
ATOM   1325  H   LYS A  82      -5.283   3.405 -13.841  1.00  0.00           H  
ATOM   1326  CA  LYS A  82      -5.534   5.067 -12.492  1.00  0.00           C  
ATOM   1327  HA  LYS A  82      -5.735   6.076 -12.862  1.00  0.00           H  
ATOM   1328  CB  LYS A  82      -6.869   4.412 -12.092  1.00  0.00           C  
ATOM   1329  HB2 LYS A  82      -6.750   3.334 -11.997  1.00  0.00           H  
ATOM   1330  HB3 LYS A  82      -7.189   4.809 -11.127  1.00  0.00           H  
ATOM   1331  CG  LYS A  82      -7.964   4.725 -13.117  1.00  0.00           C  
ATOM   1332  HG2 LYS A  82      -8.177   5.792 -13.061  1.00  0.00           H  
ATOM   1333  HG3 LYS A  82      -7.617   4.479 -14.122  1.00  0.00           H  
ATOM   1334  CD  LYS A  82      -9.254   3.951 -12.831  1.00  0.00           C  
ATOM   1335  HD2 LYS A  82      -9.081   2.887 -12.997  1.00  0.00           H  
ATOM   1336  HD3 LYS A  82      -9.558   4.114 -11.795  1.00  0.00           H  
ATOM   1337  CE  LYS A  82     -10.352   4.451 -13.772  1.00  0.00           C  
ATOM   1338  HE2 LYS A  82     -10.522   5.512 -13.587  1.00  0.00           H  
ATOM   1339  HE3 LYS A  82     -10.009   4.334 -14.808  1.00  0.00           H  
ATOM   1340  NZ  LYS A  82     -11.614   3.707 -13.584  1.00  0.00           N  
ATOM   1341  HZ1 LYS A  82     -12.303   3.977 -14.293  1.00  0.00           H  
ATOM   1342  HZ2 LYS A  82     -11.501   2.737 -13.889  1.00  0.00           H  
ATOM   1343  HZ3 LYS A  82     -12.014   3.754 -12.659  1.00  0.00           H  
ATOM   1344  C   LYS A  82      -4.624   5.252 -11.275  1.00  0.00           C  
ATOM   1345  O   LYS A  82      -4.558   6.346 -10.730  1.00  0.00           O  
ATOM   1346  N   ARG A  83      -3.880   4.222 -10.860  1.00  0.00           N  
ATOM   1347  H   ARG A  83      -4.010   3.333 -11.330  1.00  0.00           H  
ATOM   1348  CA  ARG A  83      -2.937   4.307  -9.725  1.00  0.00           C  
ATOM   1349  HA  ARG A  83      -3.461   4.752  -8.878  1.00  0.00           H  
ATOM   1350  CB  ARG A  83      -2.506   2.885  -9.336  1.00  0.00           C  
ATOM   1351  HB2 ARG A  83      -3.391   2.246  -9.353  1.00  0.00           H  
ATOM   1352  HB3 ARG A  83      -1.790   2.500 -10.062  1.00  0.00           H  
ATOM   1353  CG  ARG A  83      -1.899   2.816  -7.928  1.00  0.00           C  
ATOM   1354  HG2 ARG A  83      -0.931   3.318  -7.918  1.00  0.00           H  
ATOM   1355  HG3 ARG A  83      -2.572   3.301  -7.221  1.00  0.00           H  
ATOM   1356  CD  ARG A  83      -1.721   1.347  -7.529  1.00  0.00           C  
ATOM   1357  HD2 ARG A  83      -2.673   0.836  -7.671  1.00  0.00           H  
ATOM   1358  HD3 ARG A  83      -0.998   0.892  -8.200  1.00  0.00           H  
ATOM   1359  NE  ARG A  83      -1.297   1.172  -6.126  1.00  0.00           N  
ATOM   1360  HE  ARG A  83      -1.424   1.965  -5.503  1.00  0.00           H  
ATOM   1361  CZ  ARG A  83      -1.131   0.006  -5.528  1.00  0.00           C  
ATOM   1362  NH1 ARG A  83      -1.145  -1.115  -6.186  1.00  0.00           N  
ATOM   1363 HH11 ARG A  83      -1.218  -1.071  -7.182  1.00  0.00           H  
ATOM   1364 HH12 ARG A  83      -0.973  -1.973  -5.707  1.00  0.00           H  
ATOM   1365  NH2 ARG A  83      -1.001  -0.090  -4.241  1.00  0.00           N  
ATOM   1366 HH21 ARG A  83      -0.987   0.773  -3.697  1.00  0.00           H  
ATOM   1367 HH22 ARG A  83      -1.151  -0.955  -3.762  1.00  0.00           H  
ATOM   1368  C   ARG A  83      -1.751   5.236 -10.024  1.00  0.00           C  
ATOM   1369  O   ARG A  83      -1.374   6.043  -9.180  1.00  0.00           O  
ATOM   1370  N   LEU A  84      -1.234   5.184 -11.254  1.00  0.00           N  
ATOM   1371  H   LEU A  84      -1.585   4.467 -11.877  1.00  0.00           H  
ATOM   1372  CA  LEU A  84      -0.198   6.079 -11.773  1.00  0.00           C  
ATOM   1373  HA  LEU A  84       0.665   6.021 -11.111  1.00  0.00           H  
ATOM   1374  CB  LEU A  84       0.225   5.593 -13.173  1.00  0.00           C  
ATOM   1375  HB2 LEU A  84       0.624   4.585 -13.095  1.00  0.00           H  
ATOM   1376  HB3 LEU A  84      -0.663   5.543 -13.801  1.00  0.00           H  
ATOM   1377  CG  LEU A  84       1.258   6.477 -13.891  1.00  0.00           C  
ATOM   1378  HG  LEU A  84       0.877   7.492 -13.991  1.00  0.00           H  
ATOM   1379  CD1 LEU A  84       2.614   6.516 -13.181  1.00  0.00           C  
ATOM   1380 HD11 LEU A  84       3.304   7.144 -13.744  1.00  0.00           H  
ATOM   1381 HD12 LEU A  84       2.496   6.945 -12.187  1.00  0.00           H  
ATOM   1382 HD13 LEU A  84       3.022   5.509 -13.096  1.00  0.00           H  
ATOM   1383  CD2 LEU A  84       1.483   5.917 -15.295  1.00  0.00           C  
ATOM   1384 HD21 LEU A  84       0.537   5.885 -15.833  1.00  0.00           H  
ATOM   1385 HD22 LEU A  84       2.172   6.561 -15.841  1.00  0.00           H  
ATOM   1386 HD23 LEU A  84       1.895   4.909 -15.240  1.00  0.00           H  
ATOM   1387  C   LEU A  84      -0.667   7.541 -11.802  1.00  0.00           C  
ATOM   1388  O   LEU A  84       0.082   8.419 -11.390  1.00  0.00           O  
ATOM   1389  N   ASP A  85      -1.904   7.807 -12.234  1.00  0.00           N  
ATOM   1390  H   ASP A  85      -2.465   7.042 -12.598  1.00  0.00           H  
ATOM   1391  CA  ASP A  85      -2.511   9.149 -12.230  1.00  0.00           C  
ATOM   1392  HA  ASP A  85      -1.898   9.818 -12.835  1.00  0.00           H  
ATOM   1393  CB  ASP A  85      -3.901   9.036 -12.894  1.00  0.00           C  
ATOM   1394  HB2 ASP A  85      -3.759   8.515 -13.841  1.00  0.00           H  
ATOM   1395  HB3 ASP A  85      -4.549   8.422 -12.268  1.00  0.00           H  
ATOM   1396  CG  ASP A  85      -4.643  10.341 -13.214  1.00  0.00           C  
ATOM   1397  OD1 ASP A  85      -4.098  11.450 -13.035  1.00  0.00           O  
ATOM   1398  OD2 ASP A  85      -5.806  10.247 -13.676  1.00  0.00           O  
ATOM   1399  C   ASP A  85      -2.549   9.731 -10.802  1.00  0.00           C  
ATOM   1400  O   ASP A  85      -2.077  10.844 -10.575  1.00  0.00           O  
ATOM   1401  N   ARG A  86      -2.980   8.950  -9.797  1.00  0.00           N  
ATOM   1402  H   ARG A  86      -3.328   8.024 -10.027  1.00  0.00           H  
ATOM   1403  CA  ARG A  86      -2.967   9.389  -8.387  1.00  0.00           C  
ATOM   1404  HA  ARG A  86      -3.442  10.367  -8.342  1.00  0.00           H  
ATOM   1405  CB  ARG A  86      -3.782   8.448  -7.490  1.00  0.00           C  
ATOM   1406  HB2 ARG A  86      -3.281   7.480  -7.420  1.00  0.00           H  
ATOM   1407  HB3 ARG A  86      -3.809   8.890  -6.492  1.00  0.00           H  
ATOM   1408  CG  ARG A  86      -5.226   8.240  -7.985  1.00  0.00           C  
ATOM   1409  HG2 ARG A  86      -5.583   9.140  -8.483  1.00  0.00           H  
ATOM   1410  HG3 ARG A  86      -5.240   7.427  -8.701  1.00  0.00           H  
ATOM   1411  CD  ARG A  86      -6.206   7.900  -6.862  1.00  0.00           C  
ATOM   1412  HD2 ARG A  86      -6.387   8.816  -6.299  1.00  0.00           H  
ATOM   1413  HD3 ARG A  86      -7.157   7.575  -7.288  1.00  0.00           H  
ATOM   1414  NE  ARG A  86      -5.675   6.885  -5.942  1.00  0.00           N  
ATOM   1415  HE  ARG A  86      -5.146   7.237  -5.140  1.00  0.00           H  
ATOM   1416  CZ  ARG A  86      -5.781   5.576  -5.986  1.00  0.00           C  
ATOM   1417  NH1 ARG A  86      -6.389   4.920  -6.927  1.00  0.00           N  
ATOM   1418 HH11 ARG A  86      -6.796   5.402  -7.697  1.00  0.00           H  
ATOM   1419 HH12 ARG A  86      -6.536   3.927  -6.756  1.00  0.00           H  
ATOM   1420  NH2 ARG A  86      -5.244   4.860  -5.065  1.00  0.00           N  
ATOM   1421 HH21 ARG A  86      -4.843   5.294  -4.232  1.00  0.00           H  
ATOM   1422 HH22 ARG A  86      -5.359   3.847  -5.085  1.00  0.00           H  
ATOM   1423  C   ARG A  86      -1.556   9.583  -7.817  1.00  0.00           C  
ATOM   1424  O   ARG A  86      -1.322  10.556  -7.102  1.00  0.00           O  
ATOM   1425  N   ASN A  87      -0.606   8.704  -8.156  1.00  0.00           N  
ATOM   1426  H   ASN A  87      -0.886   7.897  -8.702  1.00  0.00           H  
ATOM   1427  CA  ASN A  87       0.814   8.893  -7.824  1.00  0.00           C  
ATOM   1428  HA  ASN A  87       0.920   8.937  -6.740  1.00  0.00           H  
ATOM   1429  CB  ASN A  87       1.656   7.728  -8.394  1.00  0.00           C  
ATOM   1430  HB2 ASN A  87       1.152   7.278  -9.245  1.00  0.00           H  
ATOM   1431  HB3 ASN A  87       2.578   8.160  -8.761  1.00  0.00           H  
ATOM   1432  CG  ASN A  87       2.070   6.615  -7.437  1.00  0.00           C  
ATOM   1433  OD1 ASN A  87       2.066   5.446  -7.782  1.00  0.00           O  
ATOM   1434  ND2 ASN A  87       2.474   6.927  -6.225  1.00  0.00           N  
ATOM   1435 HD21 ASN A  87       2.728   6.173  -5.598  1.00  0.00           H  
ATOM   1436 HD22 ASN A  87       2.563   7.884  -5.944  1.00  0.00           H  
ATOM   1437  C   ASN A  87       1.335  10.237  -8.383  1.00  0.00           C  
ATOM   1438  O   ASN A  87       1.909  11.034  -7.641  1.00  0.00           O  
ATOM   1439  N   LEU A  88       1.103  10.501  -9.676  1.00  0.00           N  
ATOM   1440  H   LEU A  88       0.622   9.791 -10.221  1.00  0.00           H  
ATOM   1441  CA  LEU A  88       1.480  11.758 -10.347  1.00  0.00           C  
ATOM   1442  HA  LEU A  88       2.544  11.927 -10.188  1.00  0.00           H  
ATOM   1443  CB  LEU A  88       1.199  11.660 -11.860  1.00  0.00           C  
ATOM   1444  HB2 LEU A  88       0.164  11.342 -11.994  1.00  0.00           H  
ATOM   1445  HB3 LEU A  88       1.291  12.657 -12.293  1.00  0.00           H  
ATOM   1446  CG  LEU A  88       2.116  10.713 -12.654  1.00  0.00           C  
ATOM   1447  HG  LEU A  88       2.121   9.728 -12.193  1.00  0.00           H  
ATOM   1448  CD1 LEU A  88       1.592  10.581 -14.085  1.00  0.00           C  
ATOM   1449 HD11 LEU A  88       2.193   9.858 -14.635  1.00  0.00           H  
ATOM   1450 HD12 LEU A  88       0.563  10.219 -14.058  1.00  0.00           H  
ATOM   1451 HD13 LEU A  88       1.625  11.544 -14.594  1.00  0.00           H  
ATOM   1452  CD2 LEU A  88       3.559  11.216 -12.723  1.00  0.00           C  
ATOM   1453 HD21 LEU A  88       3.584  12.198 -13.191  1.00  0.00           H  
ATOM   1454 HD22 LEU A  88       3.984  11.279 -11.723  1.00  0.00           H  
ATOM   1455 HD23 LEU A  88       4.158  10.521 -13.308  1.00  0.00           H  
ATOM   1456  C   LEU A  88       0.758  12.990  -9.775  1.00  0.00           C  
ATOM   1457  O   LEU A  88       1.376  14.050  -9.675  1.00  0.00           O  
ATOM   1458  N   TRP A  89      -0.506  12.864  -9.364  1.00  0.00           N  
ATOM   1459  H   TRP A  89      -0.983  11.985  -9.543  1.00  0.00           H  
ATOM   1460  CA  TRP A  89      -1.270  13.946  -8.733  1.00  0.00           C  
ATOM   1461  HA  TRP A  89      -1.383  14.765  -9.442  1.00  0.00           H  
ATOM   1462  CB  TRP A  89      -2.670  13.430  -8.374  1.00  0.00           C  
ATOM   1463  HB2 TRP A  89      -3.308  13.535  -9.252  1.00  0.00           H  
ATOM   1464  HB3 TRP A  89      -2.614  12.371  -8.153  1.00  0.00           H  
ATOM   1465  CG  TRP A  89      -3.345  14.086  -7.210  1.00  0.00           C  
ATOM   1466  CD1 TRP A  89      -3.445  13.558  -5.968  1.00  0.00           C  
ATOM   1467  HD1 TRP A  89      -3.037  12.596  -5.670  1.00  0.00           H  
ATOM   1468  NE1 TRP A  89      -4.133  14.430  -5.147  1.00  0.00           N  
ATOM   1469  HE1 TRP A  89      -4.293  14.255  -4.163  1.00  0.00           H  
ATOM   1470  CE2 TRP A  89      -4.490  15.581  -5.818  1.00  0.00           C  
ATOM   1471  CZ2 TRP A  89      -5.173  16.743  -5.431  1.00  0.00           C  
ATOM   1472  HZ2 TRP A  89      -5.553  16.848  -4.426  1.00  0.00           H  
ATOM   1473  CH2 TRP A  89      -5.356  17.766  -6.376  1.00  0.00           C  
ATOM   1474  HH2 TRP A  89      -5.894  18.664  -6.105  1.00  0.00           H  
ATOM   1475  CZ3 TRP A  89      -4.842  17.623  -7.678  1.00  0.00           C  
ATOM   1476  HZ3 TRP A  89      -4.985  18.416  -8.394  1.00  0.00           H  
ATOM   1477  CE3 TRP A  89      -4.165  16.450  -8.060  1.00  0.00           C  
ATOM   1478  HE3 TRP A  89      -3.776  16.350  -9.063  1.00  0.00           H  
ATOM   1479  CD2 TRP A  89      -3.980  15.396  -7.140  1.00  0.00           C  
ATOM   1480  C   TRP A  89      -0.545  14.521  -7.513  1.00  0.00           C  
ATOM   1481  O   TRP A  89      -0.411  15.743  -7.413  1.00  0.00           O  
ATOM   1482  N   GLY A  90       0.009  13.662  -6.650  1.00  0.00           N  
ATOM   1483  H   GLY A  90      -0.127  12.670  -6.811  1.00  0.00           H  
ATOM   1484  CA  GLY A  90       0.825  14.089  -5.510  1.00  0.00           C  
ATOM   1485  HA2 GLY A  90       0.267  14.812  -4.915  1.00  0.00           H  
ATOM   1486  HA3 GLY A  90       1.050  13.225  -4.887  1.00  0.00           H  
ATOM   1487  C   GLY A  90       2.155  14.724  -5.924  1.00  0.00           C  
ATOM   1488  O   GLY A  90       2.550  15.746  -5.365  1.00  0.00           O  
ATOM   1489  N   LEU A  91       2.817  14.169  -6.945  1.00  0.00           N  
ATOM   1490  H   LEU A  91       2.416  13.345  -7.379  1.00  0.00           H  
ATOM   1491  CA  LEU A  91       4.104  14.666  -7.439  1.00  0.00           C  
ATOM   1492  HA  LEU A  91       4.785  14.737  -6.591  1.00  0.00           H  
ATOM   1493  CB  LEU A  91       4.653  13.634  -8.443  1.00  0.00           C  
ATOM   1494  HB2 LEU A  91       4.598  12.638  -7.999  1.00  0.00           H  
ATOM   1495  HB3 LEU A  91       4.009  13.637  -9.324  1.00  0.00           H  
ATOM   1496  CG  LEU A  91       6.101  13.884  -8.902  1.00  0.00           C  
ATOM   1497  HG  LEU A  91       6.193  14.896  -9.295  1.00  0.00           H  
ATOM   1498  CD1 LEU A  91       7.119  13.691  -7.776  1.00  0.00           C  
ATOM   1499 HD11 LEU A  91       7.020  12.694  -7.344  1.00  0.00           H  
ATOM   1500 HD12 LEU A  91       6.962  14.433  -6.994  1.00  0.00           H  
ATOM   1501 HD13 LEU A  91       8.128  13.817  -8.164  1.00  0.00           H  
ATOM   1502  CD2 LEU A  91       6.443  12.898 -10.017  1.00  0.00           C  
ATOM   1503 HD21 LEU A  91       6.377  11.875  -9.650  1.00  0.00           H  
ATOM   1504 HD22 LEU A  91       7.457  13.084 -10.366  1.00  0.00           H  
ATOM   1505 HD23 LEU A  91       5.757  13.033 -10.853  1.00  0.00           H  
ATOM   1506  C   LEU A  91       3.989  16.074  -8.055  1.00  0.00           C  
ATOM   1507  O   LEU A  91       4.855  16.927  -7.852  1.00  0.00           O  
ATOM   1508  N   ALA A  92       2.918  16.328  -8.814  1.00  0.00           N  
ATOM   1509  H   ALA A  92       2.264  15.567  -8.978  1.00  0.00           H  
ATOM   1510  CA  ALA A  92       2.661  17.617  -9.457  1.00  0.00           C  
ATOM   1511  HA  ALA A  92       3.610  18.043  -9.788  1.00  0.00           H  
ATOM   1512  CB  ALA A  92       1.801  17.371 -10.705  1.00  0.00           C  
ATOM   1513  HB1 ALA A  92       0.844  16.926 -10.429  1.00  0.00           H  
ATOM   1514  HB2 ALA A  92       1.626  18.315 -11.220  1.00  0.00           H  
ATOM   1515  HB3 ALA A  92       2.323  16.696 -11.383  1.00  0.00           H  
ATOM   1516  C   ALA A  92       1.995  18.640  -8.517  1.00  0.00           C  
ATOM   1517  O   ALA A  92       2.407  19.803  -8.466  1.00  0.00           O  
ATOM   1518  N   GLY A  93       0.943  18.246  -7.792  1.00  0.00           N  
ATOM   1519  H   GLY A  93       0.686  17.261  -7.781  1.00  0.00           H  
ATOM   1520  CA  GLY A  93       0.030  19.182  -7.126  1.00  0.00           C  
ATOM   1521  HA2 GLY A  93      -0.677  18.608  -6.527  1.00  0.00           H  
ATOM   1522  HA3 GLY A  93       0.587  19.840  -6.461  1.00  0.00           H  
ATOM   1523  C   GLY A  93      -0.772  20.042  -8.116  1.00  0.00           C  
ATOM   1524  O   GLY A  93      -0.941  21.235  -7.886  1.00  0.00           O  
ATOM   1525  N   LEU A  94      -1.211  19.460  -9.240  1.00  0.00           N  
ATOM   1526  H   LEU A  94      -1.073  18.463  -9.330  1.00  0.00           H  
ATOM   1527  CA  LEU A  94      -1.962  20.121 -10.319  1.00  0.00           C  
ATOM   1528  HA  LEU A  94      -2.452  21.011  -9.923  1.00  0.00           H  
ATOM   1529  CB  LEU A  94      -1.011  20.531 -11.463  1.00  0.00           C  
ATOM   1530  HB2 LEU A  94      -0.461  19.642 -11.768  1.00  0.00           H  
ATOM   1531  HB3 LEU A  94      -1.617  20.852 -12.313  1.00  0.00           H  
ATOM   1532  CG  LEU A  94       0.009  21.645 -11.167  1.00  0.00           C  
ATOM   1533  HG  LEU A  94       0.619  21.377 -10.306  1.00  0.00           H  
ATOM   1534  CD1 LEU A  94       0.931  21.823 -12.378  1.00  0.00           C  
ATOM   1535 HD11 LEU A  94       1.651  22.619 -12.185  1.00  0.00           H  
ATOM   1536 HD12 LEU A  94       1.471  20.896 -12.564  1.00  0.00           H  
ATOM   1537 HD13 LEU A  94       0.347  22.082 -13.262  1.00  0.00           H  
ATOM   1538  CD2 LEU A  94      -0.677  22.988 -10.908  1.00  0.00           C  
ATOM   1539 HD21 LEU A  94       0.072  23.767 -10.770  1.00  0.00           H  
ATOM   1540 HD22 LEU A  94      -1.314  23.258 -11.752  1.00  0.00           H  
ATOM   1541 HD23 LEU A  94      -1.276  22.937 -10.001  1.00  0.00           H  
ATOM   1542  C   LEU A  94      -3.057  19.186 -10.867  1.00  0.00           C  
ATOM   1543  O   LEU A  94      -2.799  18.010 -11.113  1.00  0.00           O  
ATOM   1544  N   ASN A  95      -4.267  19.716 -11.093  1.00  0.00           N  
ATOM   1545  H   ASN A  95      -4.406  20.685 -10.854  1.00  0.00           H  
ATOM   1546  CA  ASN A  95      -5.423  18.938 -11.563  1.00  0.00           C  
ATOM   1547  HA  ASN A  95      -5.524  18.047 -10.936  1.00  0.00           H  
ATOM   1548  CB  ASN A  95      -6.711  19.781 -11.431  1.00  0.00           C  
ATOM   1549  HB2 ASN A  95      -6.589  20.730 -11.953  1.00  0.00           H  
ATOM   1550  HB3 ASN A  95      -7.531  19.241 -11.906  1.00  0.00           H  
ATOM   1551  CG  ASN A  95      -7.146  20.035  -9.999  1.00  0.00           C  
ATOM   1552  OD1 ASN A  95      -7.290  19.125  -9.210  1.00  0.00           O  
ATOM   1553  ND2 ASN A  95      -7.389  21.270  -9.622  1.00  0.00           N  
ATOM   1554 HD21 ASN A  95      -7.722  21.377  -8.677  1.00  0.00           H  
ATOM   1555 HD22 ASN A  95      -7.299  22.036 -10.260  1.00  0.00           H  
ATOM   1556  C   ASN A  95      -5.294  18.438 -13.018  1.00  0.00           C  
ATOM   1557  O   ASN A  95      -5.518  17.258 -13.289  1.00  0.00           O  
ATOM   1558  N   SER A  96      -5.029  19.335 -13.971  1.00  0.00           N  
ATOM   1559  H   SER A  96      -4.812  20.287 -13.712  1.00  0.00           H  
ATOM   1560  CA  SER A  96      -5.052  19.040 -15.410  1.00  0.00           C  
ATOM   1561  HA  SER A  96      -4.596  18.065 -15.589  1.00  0.00           H  
ATOM   1562  CB  SER A  96      -6.503  19.005 -15.910  1.00  0.00           C  
ATOM   1563  HB2 SER A  96      -7.050  18.234 -15.366  1.00  0.00           H  
ATOM   1564  HB3 SER A  96      -6.972  19.973 -15.720  1.00  0.00           H  
ATOM   1565  OG  SER A  96      -6.570  18.724 -17.294  1.00  0.00           O  
ATOM   1566  HG  SER A  96      -7.490  18.603 -17.545  1.00  0.00           H  
ATOM   1567  C   SER A  96      -4.269  20.095 -16.188  1.00  0.00           C  
ATOM   1568  O   SER A  96      -4.317  21.275 -15.836  1.00  0.00           O  
ATOM   1569  N   CYS A  97      -3.585  19.672 -17.248  1.00  0.00           N  
ATOM   1570  H   CYS A  97      -3.622  18.681 -17.468  1.00  0.00           H  
ATOM   1571  CA  CYS A  97      -2.866  20.537 -18.173  1.00  0.00           C  
ATOM   1572  HA  CYS A  97      -3.331  21.522 -18.175  1.00  0.00           H  
ATOM   1573  CB  CYS A  97      -1.428  20.713 -17.669  1.00  0.00           C  
ATOM   1574  HB2 CYS A  97      -1.435  21.097 -16.647  1.00  0.00           H  
ATOM   1575  HB3 CYS A  97      -0.918  19.748 -17.683  1.00  0.00           H  
ATOM   1576  SG  CYS A  97      -0.553  21.876 -18.753  1.00  0.00           S  
ATOM   1577  HG  CYS A  97      -1.038  23.021 -18.256  1.00  0.00           H  
ATOM   1578  C   CYS A  97      -2.941  19.927 -19.589  1.00  0.00           C  
ATOM   1579  O   CYS A  97      -2.186  18.997 -19.892  1.00  0.00           O  
ATOM   1580  N   PRO A  98      -3.882  20.364 -20.451  1.00  0.00           N  
ATOM   1581  CD  PRO A  98      -4.886  21.393 -20.208  1.00  0.00           C  
ATOM   1582  HD2 PRO A  98      -4.443  22.290 -19.776  1.00  0.00           H  
ATOM   1583  HD3 PRO A  98      -5.663  20.996 -19.553  1.00  0.00           H  
ATOM   1584  CG  PRO A  98      -5.475  21.732 -21.577  1.00  0.00           C  
ATOM   1585  HG2 PRO A  98      -4.892  22.529 -22.040  1.00  0.00           H  
ATOM   1586  HG3 PRO A  98      -6.523  22.019 -21.504  1.00  0.00           H  
ATOM   1587  CB  PRO A  98      -5.294  20.436 -22.367  1.00  0.00           C  
ATOM   1588  HB2 PRO A  98      -5.268  20.618 -23.443  1.00  0.00           H  
ATOM   1589  HB3 PRO A  98      -6.100  19.743 -22.119  1.00  0.00           H  
ATOM   1590  CA  PRO A  98      -3.967  19.889 -21.833  1.00  0.00           C  
ATOM   1591  HA  PRO A  98      -3.992  18.798 -21.853  1.00  0.00           H  
ATOM   1592  C   PRO A  98      -2.766  20.366 -22.662  1.00  0.00           C  
ATOM   1593  O   PRO A  98      -2.107  21.342 -22.312  1.00  0.00           O  
ATOM   1594  N   VAL A  99      -2.493  19.699 -23.785  1.00  0.00           N  
ATOM   1595  H   VAL A  99      -3.120  18.968 -24.087  1.00  0.00           H  
ATOM   1596  CA  VAL A  99      -1.331  19.993 -24.646  1.00  0.00           C  
ATOM   1597  HA  VAL A  99      -0.868  20.921 -24.311  1.00  0.00           H  
ATOM   1598  CB  VAL A  99      -0.259  18.887 -24.548  1.00  0.00           C  
ATOM   1599  HB  VAL A  99      -0.642  17.972 -24.999  1.00  0.00           H  
ATOM   1600  CG1 VAL A  99       1.045  19.277 -25.260  1.00  0.00           C  
ATOM   1601 HG11 VAL A  99       1.434  20.212 -24.855  1.00  0.00           H  
ATOM   1602 HG12 VAL A  99       0.884  19.379 -26.332  1.00  0.00           H  
ATOM   1603 HG13 VAL A  99       1.789  18.494 -25.116  1.00  0.00           H  
ATOM   1604  CG2 VAL A  99       0.092  18.597 -23.083  1.00  0.00           C  
ATOM   1605 HG21 VAL A  99      -0.744  18.112 -22.581  1.00  0.00           H  
ATOM   1606 HG22 VAL A  99       0.954  17.936 -23.028  1.00  0.00           H  
ATOM   1607 HG23 VAL A  99       0.320  19.535 -22.577  1.00  0.00           H  
ATOM   1608  C   VAL A  99      -1.796  20.225 -26.080  1.00  0.00           C  
ATOM   1609  O   VAL A  99      -2.790  19.637 -26.504  1.00  0.00           O  
ATOM   1610  N   LYS A 100      -1.100  21.096 -26.819  1.00  0.00           N  
ATOM   1611  H   LYS A 100      -0.259  21.492 -26.424  1.00  0.00           H  
ATOM   1612  CA  LYS A 100      -1.406  21.443 -28.212  1.00  0.00           C  
ATOM   1613  HA  LYS A 100      -2.294  20.897 -28.540  1.00  0.00           H  
ATOM   1614  CB  LYS A 100      -1.703  22.942 -28.324  1.00  0.00           C  
ATOM   1615  HB2 LYS A 100      -0.925  23.523 -27.830  1.00  0.00           H  
ATOM   1616  HB3 LYS A 100      -1.670  23.207 -29.376  1.00  0.00           H  
ATOM   1617  CG  LYS A 100      -3.080  23.319 -27.758  1.00  0.00           C  
ATOM   1618  HG2 LYS A 100      -3.778  22.491 -27.898  1.00  0.00           H  
ATOM   1619  HG3 LYS A 100      -2.997  23.547 -26.695  1.00  0.00           H  
ATOM   1620  CD  LYS A 100      -3.600  24.531 -28.536  1.00  0.00           C  
ATOM   1621  HD2 LYS A 100      -2.892  25.360 -28.451  1.00  0.00           H  
ATOM   1622  HD3 LYS A 100      -3.680  24.234 -29.583  1.00  0.00           H  
ATOM   1623  CE  LYS A 100      -4.989  24.978 -28.089  1.00  0.00           C  
ATOM   1624  HE2 LYS A 100      -5.632  24.095 -28.013  1.00  0.00           H  
ATOM   1625  HE3 LYS A 100      -4.920  25.436 -27.099  1.00  0.00           H  
ATOM   1626  NZ  LYS A 100      -5.530  25.926 -29.091  1.00  0.00           N  
ATOM   1627  HZ1 LYS A 100      -4.906  26.716 -29.187  1.00  0.00           H  
ATOM   1628  HZ2 LYS A 100      -6.458  26.244 -28.843  1.00  0.00           H  
ATOM   1629  HZ3 LYS A 100      -5.559  25.466 -29.996  1.00  0.00           H  
ATOM   1630  C   LYS A 100      -0.299  21.045 -29.184  1.00  0.00           C  
ATOM   1631  O   LYS A 100       0.868  20.962 -28.812  1.00  0.00           O  
ATOM   1632  N   GLU A 101      -0.725  20.829 -30.427  1.00  0.00           N  
ATOM   1633  H   GLU A 101      -1.704  21.012 -30.619  1.00  0.00           H  
ATOM   1634  CA  GLU A 101       0.051  20.620 -31.655  1.00  0.00           C  
ATOM   1635  HA  GLU A 101      -0.661  20.245 -32.392  1.00  0.00           H  
ATOM   1636  CB  GLU A 101       0.544  21.963 -32.233  1.00  0.00           C  
ATOM   1637  HB2 GLU A 101       1.463  22.234 -31.710  1.00  0.00           H  
ATOM   1638  HB3 GLU A 101       0.829  21.771 -33.270  1.00  0.00           H  
ATOM   1639  CG  GLU A 101      -0.373  23.225 -32.234  1.00  0.00           C  
ATOM   1640  HG2 GLU A 101      -0.033  23.847 -31.402  1.00  0.00           H  
ATOM   1641  HG3 GLU A 101      -0.160  23.782 -33.149  1.00  0.00           H  
ATOM   1642  CD  GLU A 101      -1.910  23.098 -32.094  1.00  0.00           C  
ATOM   1643  OE1 GLU A 101      -2.476  21.994 -32.256  1.00  0.00           O  
ATOM   1644  OE2 GLU A 101      -2.536  24.122 -31.728  1.00  0.00           O  
ATOM   1645  C   GLU A 101       1.111  19.499 -31.566  1.00  0.00           C  
ATOM   1646  O   GLU A 101       2.144  19.525 -32.232  1.00  0.00           O  
ATOM   1647  N   ALA A 102       0.840  18.505 -30.717  1.00  0.00           N  
ATOM   1648  H   ALA A 102      -0.048  18.534 -30.247  1.00  0.00           H  
ATOM   1649  CA  ALA A 102       1.721  17.385 -30.410  1.00  0.00           C  
ATOM   1650  HA  ALA A 102       2.756  17.689 -30.580  1.00  0.00           H  
ATOM   1651  CB  ALA A 102       1.563  17.071 -28.918  1.00  0.00           C  
ATOM   1652  HB1 ALA A 102       0.530  16.800 -28.710  1.00  0.00           H  
ATOM   1653  HB2 ALA A 102       2.221  16.248 -28.637  1.00  0.00           H  
ATOM   1654  HB3 ALA A 102       1.813  17.952 -28.329  1.00  0.00           H  
ATOM   1655  C   ALA A 102       1.435  16.151 -31.289  1.00  0.00           C  
ATOM   1656  O   ALA A 102       0.282  15.781 -31.532  1.00  0.00           O  
ATOM   1657  N   ASN A 103       2.496  15.473 -31.730  1.00  0.00           N  
ATOM   1658  H   ASN A 103       3.421  15.811 -31.491  1.00  0.00           H  
ATOM   1659  CA  ASN A 103       2.404  14.196 -32.439  1.00  0.00           C  
ATOM   1660  HA  ASN A 103       1.646  14.299 -33.217  1.00  0.00           H  
ATOM   1661  CB  ASN A 103       3.753  13.893 -33.120  1.00  0.00           C  
ATOM   1662  HB2 ASN A 103       3.718  12.920 -33.606  1.00  0.00           H  
ATOM   1663  HB3 ASN A 103       3.932  14.645 -33.888  1.00  0.00           H  
ATOM   1664  CG  ASN A 103       4.924  13.937 -32.155  1.00  0.00           C  
ATOM   1665  OD1 ASN A 103       5.429  14.999 -31.829  1.00  0.00           O  
ATOM   1666  ND2 ASN A 103       5.386  12.809 -31.667  1.00  0.00           N  
ATOM   1667 HD21 ASN A 103       6.123  12.881 -30.984  1.00  0.00           H  
ATOM   1668 HD22 ASN A 103       4.957  11.924 -31.886  1.00  0.00           H  
ATOM   1669  C   ASN A 103       1.951  13.044 -31.518  1.00  0.00           C  
ATOM   1670  O   ASN A 103       2.001  13.132 -30.293  1.00  0.00           O  
ATOM   1671  N   GLN A 104       1.536  11.927 -32.116  1.00  0.00           N  
ATOM   1672  H   GLN A 104       1.561  11.889 -33.122  1.00  0.00           H  
ATOM   1673  CA  GLN A 104       1.246  10.674 -31.406  1.00  0.00           C  
ATOM   1674  HA  GLN A 104       0.881  10.900 -30.402  1.00  0.00           H  
ATOM   1675  CB  GLN A 104       0.145   9.906 -32.161  1.00  0.00           C  
ATOM   1676  HB2 GLN A 104       0.467   9.732 -33.189  1.00  0.00           H  
ATOM   1677  HB3 GLN A 104      -0.001   8.935 -31.687  1.00  0.00           H  
ATOM   1678  CG  GLN A 104      -1.202  10.645 -32.177  1.00  0.00           C  
ATOM   1679  HG2 GLN A 104      -1.093  11.615 -32.662  1.00  0.00           H  
ATOM   1680  HG3 GLN A 104      -1.918  10.068 -32.761  1.00  0.00           H  
ATOM   1681  CD  GLN A 104      -1.769  10.822 -30.773  1.00  0.00           C  
ATOM   1682  OE1 GLN A 104      -1.946   9.865 -30.040  1.00  0.00           O  
ATOM   1683  NE2 GLN A 104      -2.059  12.035 -30.359  1.00  0.00           N  
ATOM   1684 HE21 GLN A 104      -2.377  12.136 -29.401  1.00  0.00           H  
ATOM   1685 HE22 GLN A 104      -1.870  12.837 -30.933  1.00  0.00           H  
ATOM   1686  C   GLN A 104       2.501   9.797 -31.238  1.00  0.00           C  
ATOM   1687  O   GLN A 104       3.465   9.925 -31.996  1.00  0.00           O  
ATOM   1688  N   SER A 105       2.449   8.873 -30.276  1.00  0.00           N  
ATOM   1689  H   SER A 105       1.649   8.888 -29.645  1.00  0.00           H  
ATOM   1690  CA  SER A 105       3.409   7.783 -30.042  1.00  0.00           C  
ATOM   1691  HA  SER A 105       3.881   7.507 -30.985  1.00  0.00           H  
ATOM   1692  CB  SER A 105       4.498   8.271 -29.078  1.00  0.00           C  
ATOM   1693  HB2 SER A 105       4.964   9.165 -29.496  1.00  0.00           H  
ATOM   1694  HB3 SER A 105       4.038   8.531 -28.122  1.00  0.00           H  
ATOM   1695  OG  SER A 105       5.502   7.293 -28.867  1.00  0.00           O  
ATOM   1696  HG  SER A 105       6.119   7.653 -28.224  1.00  0.00           H  
ATOM   1697  C   SER A 105       2.678   6.547 -29.485  1.00  0.00           C  
ATOM   1698  O   SER A 105       1.516   6.641 -29.098  1.00  0.00           O  
ATOM   1699  N   THR A 106       3.319   5.383 -29.446  1.00  0.00           N  
ATOM   1700  H   THR A 106       4.270   5.349 -29.782  1.00  0.00           H  
ATOM   1701  CA  THR A 106       2.781   4.154 -28.829  1.00  0.00           C  
ATOM   1702  HA  THR A 106       1.768   3.978 -29.189  1.00  0.00           H  
ATOM   1703  CB  THR A 106       3.657   2.950 -29.218  1.00  0.00           C  
ATOM   1704  HB  THR A 106       4.580   2.969 -28.635  1.00  0.00           H  
ATOM   1705  CG2 THR A 106       2.960   1.613 -29.003  1.00  0.00           C  
ATOM   1706 HG21 THR A 106       2.069   1.552 -29.628  1.00  0.00           H  
ATOM   1707 HG22 THR A 106       3.633   0.793 -29.256  1.00  0.00           H  
ATOM   1708 HG23 THR A 106       2.675   1.507 -27.962  1.00  0.00           H  
ATOM   1709  OG1 THR A 106       3.986   3.006 -30.587  1.00  0.00           O  
ATOM   1710  HG1 THR A 106       3.899   2.106 -30.920  1.00  0.00           H  
ATOM   1711  C   THR A 106       2.751   4.291 -27.299  1.00  0.00           C  
ATOM   1712  O   THR A 106       3.699   4.845 -26.734  1.00  0.00           O  
ATOM   1713  N   LEU A 107       1.724   3.770 -26.607  1.00  0.00           N  
ATOM   1714  H   LEU A 107       0.953   3.330 -27.098  1.00  0.00           H  
ATOM   1715  CA  LEU A 107       1.659   3.823 -25.138  1.00  0.00           C  
ATOM   1716  HA  LEU A 107       1.672   4.872 -24.843  1.00  0.00           H  
ATOM   1717  CB  LEU A 107       0.340   3.196 -24.634  1.00  0.00           C  
ATOM   1718  HB2 LEU A 107      -0.505   3.725 -25.079  1.00  0.00           H  
ATOM   1719  HB3 LEU A 107       0.300   2.164 -24.980  1.00  0.00           H  
ATOM   1720  CG  LEU A 107       0.180   3.207 -23.096  1.00  0.00           C  
ATOM   1721  HG  LEU A 107       1.095   2.859 -22.625  1.00  0.00           H  
ATOM   1722  CD1 LEU A 107      -0.148   4.603 -22.557  1.00  0.00           C  
ATOM   1723 HD11 LEU A 107      -0.256   4.562 -21.475  1.00  0.00           H  
ATOM   1724 HD12 LEU A 107       0.663   5.289 -22.799  1.00  0.00           H  
ATOM   1725 HD13 LEU A 107      -1.076   4.963 -23.003  1.00  0.00           H  
ATOM   1726  CD2 LEU A 107      -0.927   2.254 -22.657  1.00  0.00           C  
ATOM   1727 HD21 LEU A 107      -1.836   2.476 -23.206  1.00  0.00           H  
ATOM   1728 HD22 LEU A 107      -0.633   1.229 -22.862  1.00  0.00           H  
ATOM   1729 HD23 LEU A 107      -1.109   2.351 -21.589  1.00  0.00           H  
ATOM   1730  C   LEU A 107       2.886   3.160 -24.492  1.00  0.00           C  
ATOM   1731  O   LEU A 107       3.443   3.722 -23.554  1.00  0.00           O  
ATOM   1732  N   GLU A 108       3.336   2.011 -25.003  1.00  0.00           N  
ATOM   1733  H   GLU A 108       2.776   1.543 -25.710  1.00  0.00           H  
ATOM   1734  CA  GLU A 108       4.525   1.315 -24.475  1.00  0.00           C  
ATOM   1735  HA  GLU A 108       4.327   1.047 -23.438  1.00  0.00           H  
ATOM   1736  CB  GLU A 108       4.753   0.024 -25.287  1.00  0.00           C  
ATOM   1737  HB2 GLU A 108       3.820  -0.537 -25.342  1.00  0.00           H  
ATOM   1738  HB3 GLU A 108       5.026   0.300 -26.308  1.00  0.00           H  
ATOM   1739  CG  GLU A 108       5.851  -0.900 -24.722  1.00  0.00           C  
ATOM   1740  HG2 GLU A 108       6.001  -1.709 -25.441  1.00  0.00           H  
ATOM   1741  HG3 GLU A 108       6.790  -0.344 -24.665  1.00  0.00           H  
ATOM   1742  CD  GLU A 108       5.521  -1.513 -23.344  1.00  0.00           C  
ATOM   1743  OE1 GLU A 108       4.409  -1.264 -22.820  1.00  0.00           O  
ATOM   1744  OE2 GLU A 108       6.392  -2.233 -22.797  1.00  0.00           O  
ATOM   1745  C   GLU A 108       5.777   2.219 -24.479  1.00  0.00           C  
ATOM   1746  O   GLU A 108       6.421   2.433 -23.447  1.00  0.00           O  
ATOM   1747  N   ASN A 109       6.052   2.858 -25.621  1.00  0.00           N  
ATOM   1748  H   ASN A 109       5.494   2.640 -26.432  1.00  0.00           H  
ATOM   1749  CA  ASN A 109       7.135   3.833 -25.752  1.00  0.00           C  
ATOM   1750  HA  ASN A 109       8.075   3.348 -25.482  1.00  0.00           H  
ATOM   1751  CB  ASN A 109       7.220   4.306 -27.214  1.00  0.00           C  
ATOM   1752  HB2 ASN A 109       6.237   4.614 -27.570  1.00  0.00           H  
ATOM   1753  HB3 ASN A 109       7.873   5.175 -27.252  1.00  0.00           H  
ATOM   1754  CG  ASN A 109       7.789   3.275 -28.176  1.00  0.00           C  
ATOM   1755  OD1 ASN A 109       7.856   2.087 -27.925  1.00  0.00           O  
ATOM   1756  ND2 ASN A 109       8.266   3.724 -29.313  1.00  0.00           N  
ATOM   1757 HD21 ASN A 109       8.657   3.025 -29.919  1.00  0.00           H  
ATOM   1758 HD22 ASN A 109       8.183   4.692 -29.554  1.00  0.00           H  
ATOM   1759  C   ASN A 109       6.949   5.028 -24.801  1.00  0.00           C  
ATOM   1760  O   ASN A 109       7.917   5.485 -24.189  1.00  0.00           O  
ATOM   1761  N   PHE A 110       5.719   5.535 -24.662  1.00  0.00           N  
ATOM   1762  H   PHE A 110       4.965   5.091 -25.182  1.00  0.00           H  
ATOM   1763  CA  PHE A 110       5.385   6.654 -23.772  1.00  0.00           C  
ATOM   1764  HA  PHE A 110       6.024   7.501 -24.025  1.00  0.00           H  
ATOM   1765  CB  PHE A 110       3.922   7.068 -24.012  1.00  0.00           C  
ATOM   1766  HB2 PHE A 110       3.776   7.231 -25.081  1.00  0.00           H  
ATOM   1767  HB3 PHE A 110       3.263   6.253 -23.720  1.00  0.00           H  
ATOM   1768  CG  PHE A 110       3.487   8.316 -23.265  1.00  0.00           C  
ATOM   1769  CD1 PHE A 110       3.466   9.559 -23.924  1.00  0.00           C  
ATOM   1770  HD1 PHE A 110       3.751   9.627 -24.965  1.00  0.00           H  
ATOM   1771  CE1 PHE A 110       3.054  10.714 -23.238  1.00  0.00           C  
ATOM   1772  HE1 PHE A 110       3.032  11.662 -23.751  1.00  0.00           H  
ATOM   1773  CZ  PHE A 110       2.663  10.636 -21.892  1.00  0.00           C  
ATOM   1774  HZ  PHE A 110       2.338  11.526 -21.372  1.00  0.00           H  
ATOM   1775  CE2 PHE A 110       2.677   9.397 -21.232  1.00  0.00           C  
ATOM   1776  HE2 PHE A 110       2.361   9.337 -20.203  1.00  0.00           H  
ATOM   1777  CD2 PHE A 110       3.082   8.237 -21.918  1.00  0.00           C  
ATOM   1778  HD2 PHE A 110       3.077   7.281 -21.414  1.00  0.00           H  
ATOM   1779  C   PHE A 110       5.636   6.309 -22.293  1.00  0.00           C  
ATOM   1780  O   PHE A 110       6.202   7.118 -21.553  1.00  0.00           O  
ATOM   1781  N   LEU A 111       5.278   5.092 -21.868  1.00  0.00           N  
ATOM   1782  H   LEU A 111       4.827   4.471 -22.537  1.00  0.00           H  
ATOM   1783  CA  LEU A 111       5.518   4.573 -20.523  1.00  0.00           C  
ATOM   1784  HA  LEU A 111       5.219   5.337 -19.807  1.00  0.00           H  
ATOM   1785  CB  LEU A 111       4.662   3.315 -20.278  1.00  0.00           C  
ATOM   1786  HB2 LEU A 111       4.891   2.588 -21.062  1.00  0.00           H  
ATOM   1787  HB3 LEU A 111       4.957   2.872 -19.325  1.00  0.00           H  
ATOM   1788  CG  LEU A 111       3.137   3.556 -20.252  1.00  0.00           C  
ATOM   1789  HG  LEU A 111       2.821   4.072 -21.156  1.00  0.00           H  
ATOM   1790  CD1 LEU A 111       2.421   2.207 -20.178  1.00  0.00           C  
ATOM   1791 HD11 LEU A 111       2.664   1.623 -21.068  1.00  0.00           H  
ATOM   1792 HD12 LEU A 111       2.745   1.656 -19.297  1.00  0.00           H  
ATOM   1793 HD13 LEU A 111       1.344   2.353 -20.146  1.00  0.00           H  
ATOM   1794  CD2 LEU A 111       2.685   4.394 -19.052  1.00  0.00           C  
ATOM   1795 HD21 LEU A 111       3.131   5.385 -19.100  1.00  0.00           H  
ATOM   1796 HD22 LEU A 111       1.602   4.509 -19.077  1.00  0.00           H  
ATOM   1797 HD23 LEU A 111       2.972   3.907 -18.124  1.00  0.00           H  
ATOM   1798  C   LEU A 111       7.005   4.299 -20.257  1.00  0.00           C  
ATOM   1799  O   LEU A 111       7.470   4.647 -19.174  1.00  0.00           O  
ATOM   1800  N   GLU A 112       7.793   3.749 -21.191  1.00  0.00           N  
ATOM   1801  H   GLU A 112       7.374   3.402 -22.053  1.00  0.00           H  
ATOM   1802  CA  GLU A 112       9.255   3.655 -21.001  1.00  0.00           C  
ATOM   1803  HA  GLU A 112       9.425   3.248 -20.008  1.00  0.00           H  
ATOM   1804  CB  GLU A 112       9.914   2.678 -21.992  1.00  0.00           C  
ATOM   1805  HB2 GLU A 112       9.386   1.722 -21.949  1.00  0.00           H  
ATOM   1806  HB3 GLU A 112       9.808   3.080 -23.002  1.00  0.00           H  
ATOM   1807  CG  GLU A 112      11.416   2.433 -21.707  1.00  0.00           C  
ATOM   1808  HG2 GLU A 112      11.803   1.772 -22.485  1.00  0.00           H  
ATOM   1809  HG3 GLU A 112      11.961   3.374 -21.792  1.00  0.00           H  
ATOM   1810  CD  GLU A 112      11.685   1.789 -20.333  1.00  0.00           C  
ATOM   1811  OE1 GLU A 112      12.240   2.454 -19.421  1.00  0.00           O  
ATOM   1812  OE2 GLU A 112      11.294   0.615 -20.137  1.00  0.00           O  
ATOM   1813  C   GLU A 112       9.936   5.033 -21.021  1.00  0.00           C  
ATOM   1814  O   GLU A 112      10.867   5.263 -20.249  1.00  0.00           O  
ATOM   1815  N   ARG A 113       9.439   6.006 -21.803  1.00  0.00           N  
ATOM   1816  H   ARG A 113       8.688   5.760 -22.444  1.00  0.00           H  
ATOM   1817  CA  ARG A 113       9.905   7.409 -21.759  1.00  0.00           C  
ATOM   1818  HA  ARG A 113      10.977   7.414 -21.954  1.00  0.00           H  
ATOM   1819  CB  ARG A 113       9.172   8.248 -22.830  1.00  0.00           C  
ATOM   1820  HB2 ARG A 113       9.168   7.710 -23.778  1.00  0.00           H  
ATOM   1821  HB3 ARG A 113       8.136   8.381 -22.526  1.00  0.00           H  
ATOM   1822  CG  ARG A 113       9.772   9.644 -23.068  1.00  0.00           C  
ATOM   1823  HG2 ARG A 113       9.019  10.269 -23.549  1.00  0.00           H  
ATOM   1824  HG3 ARG A 113      10.037  10.106 -22.117  1.00  0.00           H  
ATOM   1825  CD  ARG A 113      10.998   9.574 -23.986  1.00  0.00           C  
ATOM   1826  HD2 ARG A 113      11.709   8.856 -23.575  1.00  0.00           H  
ATOM   1827  HD3 ARG A 113      10.687   9.204 -24.966  1.00  0.00           H  
ATOM   1828  NE  ARG A 113      11.669  10.886 -24.110  1.00  0.00           N  
ATOM   1829  HE  ARG A 113      12.258  11.146 -23.337  1.00  0.00           H  
ATOM   1830  CZ  ARG A 113      11.632  11.730 -25.132  1.00  0.00           C  
ATOM   1831  NH1 ARG A 113      10.879  11.523 -26.178  1.00  0.00           N  
ATOM   1832 HH11 ARG A 113      10.231  10.754 -26.171  1.00  0.00           H  
ATOM   1833 HH12 ARG A 113      10.798  12.199 -26.917  1.00  0.00           H  
ATOM   1834  NH2 ARG A 113      12.370  12.808 -25.115  1.00  0.00           N  
ATOM   1835 HH21 ARG A 113      12.949  13.019 -24.321  1.00  0.00           H  
ATOM   1836 HH22 ARG A 113      12.348  13.435 -25.898  1.00  0.00           H  
ATOM   1837  C   ARG A 113       9.698   7.997 -20.361  1.00  0.00           C  
ATOM   1838  O   ARG A 113      10.629   8.552 -19.779  1.00  0.00           O  
ATOM   1839  N   LEU A 114       8.499   7.815 -19.800  1.00  0.00           N  
ATOM   1840  H   LEU A 114       7.786   7.370 -20.374  1.00  0.00           H  
ATOM   1841  CA  LEU A 114       8.123   8.260 -18.453  1.00  0.00           C  
ATOM   1842  HA  LEU A 114       8.364   9.320 -18.364  1.00  0.00           H  
ATOM   1843  CB  LEU A 114       6.599   8.084 -18.315  1.00  0.00           C  
ATOM   1844  HB2 LEU A 114       6.114   8.617 -19.134  1.00  0.00           H  
ATOM   1845  HB3 LEU A 114       6.370   7.024 -18.434  1.00  0.00           H  
ATOM   1846  CG  LEU A 114       5.979   8.558 -16.986  1.00  0.00           C  
ATOM   1847  HG  LEU A 114       6.408   7.991 -16.159  1.00  0.00           H  
ATOM   1848  CD1 LEU A 114       6.173  10.056 -16.721  1.00  0.00           C  
ATOM   1849 HD11 LEU A 114       5.649  10.337 -15.807  1.00  0.00           H  
ATOM   1850 HD12 LEU A 114       7.232  10.276 -16.587  1.00  0.00           H  
ATOM   1851 HD13 LEU A 114       5.779  10.642 -17.551  1.00  0.00           H  
ATOM   1852  CD2 LEU A 114       4.475   8.288 -17.036  1.00  0.00           C  
ATOM   1853 HD21 LEU A 114       4.008   8.888 -17.818  1.00  0.00           H  
ATOM   1854 HD22 LEU A 114       4.296   7.233 -17.243  1.00  0.00           H  
ATOM   1855 HD23 LEU A 114       4.027   8.537 -16.075  1.00  0.00           H  
ATOM   1856  C   LEU A 114       8.902   7.520 -17.351  1.00  0.00           C  
ATOM   1857  O   LEU A 114       9.356   8.149 -16.404  1.00  0.00           O  
ATOM   1858  N   LYS A 115       9.128   6.209 -17.503  1.00  0.00           N  
ATOM   1859  H   LYS A 115       8.673   5.749 -18.289  1.00  0.00           H  
ATOM   1860  CA  LYS A 115       9.950   5.380 -16.599  1.00  0.00           C  
ATOM   1861  HA  LYS A 115       9.616   5.541 -15.573  1.00  0.00           H  
ATOM   1862  CB  LYS A 115       9.725   3.904 -16.971  1.00  0.00           C  
ATOM   1863  HB2 LYS A 115       8.653   3.733 -17.076  1.00  0.00           H  
ATOM   1864  HB3 LYS A 115      10.192   3.733 -17.942  1.00  0.00           H  
ATOM   1865  CG  LYS A 115      10.255   2.866 -15.962  1.00  0.00           C  
ATOM   1866  HG2 LYS A 115      11.346   2.876 -15.990  1.00  0.00           H  
ATOM   1867  HG3 LYS A 115       9.934   3.144 -14.957  1.00  0.00           H  
ATOM   1868  CD  LYS A 115       9.753   1.431 -16.256  1.00  0.00           C  
ATOM   1869  HD2 LYS A 115      10.308   0.731 -15.631  1.00  0.00           H  
ATOM   1870  HD3 LYS A 115       8.695   1.347 -16.020  1.00  0.00           H  
ATOM   1871  CE  LYS A 115       9.972   1.086 -17.730  1.00  0.00           C  
ATOM   1872  HE2 LYS A 115       9.458   1.818 -18.355  1.00  0.00           H  
ATOM   1873  HE3 LYS A 115      11.041   1.199 -17.940  1.00  0.00           H  
ATOM   1874  NZ  LYS A 115       9.551  -0.269 -18.163  1.00  0.00           N  
ATOM   1875  HZ1 LYS A 115       8.542  -0.381 -18.220  1.00  0.00           H  
ATOM   1876  HZ2 LYS A 115       9.937  -0.390 -19.106  1.00  0.00           H  
ATOM   1877  HZ3 LYS A 115       9.929  -0.989 -17.570  1.00  0.00           H  
ATOM   1878  C   LYS A 115      11.426   5.786 -16.648  1.00  0.00           C  
ATOM   1879  O   LYS A 115      12.059   5.878 -15.600  1.00  0.00           O  
ATOM   1880  N   THR A 116      11.950   6.118 -17.831  1.00  0.00           N  
ATOM   1881  H   THR A 116      11.375   5.976 -18.656  1.00  0.00           H  
ATOM   1882  CA  THR A 116      13.290   6.701 -18.028  1.00  0.00           C  
ATOM   1883  HA  THR A 116      14.036   6.032 -17.605  1.00  0.00           H  
ATOM   1884  CB  THR A 116      13.610   6.868 -19.526  1.00  0.00           C  
ATOM   1885  HB  THR A 116      12.844   7.480 -19.999  1.00  0.00           H  
ATOM   1886  CG2 THR A 116      14.970   7.516 -19.787  1.00  0.00           C  
ATOM   1887 HG21 THR A 116      15.753   6.957 -19.276  1.00  0.00           H  
ATOM   1888 HG22 THR A 116      15.174   7.518 -20.857  1.00  0.00           H  
ATOM   1889 HG23 THR A 116      14.971   8.548 -19.434  1.00  0.00           H  
ATOM   1890  OG1 THR A 116      13.636   5.611 -20.156  1.00  0.00           O  
ATOM   1891  HG1 THR A 116      12.726   5.265 -20.194  1.00  0.00           H  
ATOM   1892  C   THR A 116      13.412   8.041 -17.303  1.00  0.00           C  
ATOM   1893  O   THR A 116      14.343   8.232 -16.528  1.00  0.00           O  
ATOM   1894  N   ILE A 117      12.441   8.945 -17.476  1.00  0.00           N  
ATOM   1895  H   ILE A 117      11.712   8.748 -18.154  1.00  0.00           H  
ATOM   1896  CA  ILE A 117      12.405  10.239 -16.771  1.00  0.00           C  
ATOM   1897  HA  ILE A 117      13.351  10.755 -16.943  1.00  0.00           H  
ATOM   1898  CB  ILE A 117      11.272  11.122 -17.354  1.00  0.00           C  
ATOM   1899  HB  ILE A 117      10.360  10.524 -17.390  1.00  0.00           H  
ATOM   1900  CG2 ILE A 117      10.991  12.363 -16.485  1.00  0.00           C  
ATOM   1901 HG21 ILE A 117      10.623  12.066 -15.503  1.00  0.00           H  
ATOM   1902 HG22 ILE A 117      11.905  12.947 -16.359  1.00  0.00           H  
ATOM   1903 HG23 ILE A 117      10.230  12.990 -16.943  1.00  0.00           H  
ATOM   1904  CG1 ILE A 117      11.639  11.570 -18.791  1.00  0.00           C  
ATOM   1905 HG12 ILE A 117      12.388  12.364 -18.745  1.00  0.00           H  
ATOM   1906 HG13 ILE A 117      12.082  10.735 -19.335  1.00  0.00           H  
ATOM   1907  CD1 ILE A 117      10.437  12.054 -19.612  1.00  0.00           C  
ATOM   1908 HD11 ILE A 117       9.671  11.279 -19.643  1.00  0.00           H  
ATOM   1909 HD12 ILE A 117      10.018  12.962 -19.184  1.00  0.00           H  
ATOM   1910 HD13 ILE A 117      10.761  12.268 -20.629  1.00  0.00           H  
ATOM   1911  C   ILE A 117      12.292  10.047 -15.247  1.00  0.00           C  
ATOM   1912  O   ILE A 117      12.924  10.776 -14.488  1.00  0.00           O  
ATOM   1913  N   MET A 118      11.543   9.043 -14.777  1.00  0.00           N  
ATOM   1914  H   MET A 118      10.959   8.533 -15.431  1.00  0.00           H  
ATOM   1915  CA  MET A 118      11.450   8.724 -13.344  1.00  0.00           C  
ATOM   1916  HA  MET A 118      11.317   9.660 -12.799  1.00  0.00           H  
ATOM   1917  CB  MET A 118      10.209   7.863 -13.071  1.00  0.00           C  
ATOM   1918  HB2 MET A 118      10.217   6.995 -13.731  1.00  0.00           H  
ATOM   1919  HB3 MET A 118      10.224   7.515 -12.038  1.00  0.00           H  
ATOM   1920  CG  MET A 118       8.926   8.672 -13.300  1.00  0.00           C  
ATOM   1921  HG2 MET A 118       9.008   9.208 -14.243  1.00  0.00           H  
ATOM   1922  HG3 MET A 118       8.089   7.983 -13.396  1.00  0.00           H  
ATOM   1923  SD  MET A 118       8.541   9.883 -12.002  1.00  0.00           S  
ATOM   1924  CE  MET A 118       7.653  11.101 -13.010  1.00  0.00           C  
ATOM   1925  HE1 MET A 118       8.305  11.460 -13.806  1.00  0.00           H  
ATOM   1926  HE2 MET A 118       6.763  10.644 -13.442  1.00  0.00           H  
ATOM   1927  HE3 MET A 118       7.358  11.948 -12.393  1.00  0.00           H  
ATOM   1928  C   MET A 118      12.720   8.072 -12.768  1.00  0.00           C  
ATOM   1929  O   MET A 118      13.037   8.331 -11.610  1.00  0.00           O  
ATOM   1930  N   ARG A 119      13.468   7.270 -13.546  1.00  0.00           N  
ATOM   1931  H   ARG A 119      13.091   7.033 -14.458  1.00  0.00           H  
ATOM   1932  CA  ARG A 119      14.813   6.750 -13.198  1.00  0.00           C  
ATOM   1933  HA  ARG A 119      14.771   6.224 -12.243  1.00  0.00           H  
ATOM   1934  CB  ARG A 119      15.302   5.788 -14.306  1.00  0.00           C  
ATOM   1935  HB2 ARG A 119      15.181   6.278 -15.269  1.00  0.00           H  
ATOM   1936  HB3 ARG A 119      16.371   5.612 -14.173  1.00  0.00           H  
ATOM   1937  CG  ARG A 119      14.607   4.412 -14.351  1.00  0.00           C  
ATOM   1938  HG2 ARG A 119      15.093   3.764 -13.620  1.00  0.00           H  
ATOM   1939  HG3 ARG A 119      13.563   4.510 -14.055  1.00  0.00           H  
ATOM   1940  CD  ARG A 119      14.670   3.779 -15.761  1.00  0.00           C  
ATOM   1941  HD2 ARG A 119      13.684   3.847 -16.222  1.00  0.00           H  
ATOM   1942  HD3 ARG A 119      15.368   4.346 -16.382  1.00  0.00           H  
ATOM   1943  NE  ARG A 119      15.122   2.373 -15.731  1.00  0.00           N  
ATOM   1944  HE  ARG A 119      15.706   2.125 -14.951  1.00  0.00           H  
ATOM   1945  CZ  ARG A 119      14.998   1.464 -16.689  1.00  0.00           C  
ATOM   1946  NH1 ARG A 119      14.277   1.593 -17.769  1.00  0.00           N  
ATOM   1947 HH11 ARG A 119      13.678   2.394 -17.963  1.00  0.00           H  
ATOM   1948 HH12 ARG A 119      14.243   0.894 -18.489  1.00  0.00           H  
ATOM   1949  NH2 ARG A 119      15.644   0.339 -16.569  1.00  0.00           N  
ATOM   1950 HH21 ARG A 119      16.243   0.175 -15.781  1.00  0.00           H  
ATOM   1951 HH22 ARG A 119      15.576  -0.334 -17.309  1.00  0.00           H  
ATOM   1952  C   ARG A 119      15.826   7.889 -13.020  1.00  0.00           C  
ATOM   1953  O   ARG A 119      16.555   7.930 -12.031  1.00  0.00           O  
ATOM   1954  N   GLU A 120      15.834   8.830 -13.960  1.00  0.00           N  
ATOM   1955  H   GLU A 120      15.221   8.688 -14.753  1.00  0.00           H  
ATOM   1956  CA  GLU A 120      16.617  10.076 -13.944  1.00  0.00           C  
ATOM   1957  HA  GLU A 120      17.684   9.855 -13.869  1.00  0.00           H  
ATOM   1958  CB  GLU A 120      16.363  10.767 -15.303  1.00  0.00           C  
ATOM   1959  HB2 GLU A 120      16.900  10.222 -16.081  1.00  0.00           H  
ATOM   1960  HB3 GLU A 120      15.303  10.666 -15.531  1.00  0.00           H  
ATOM   1961  CG  GLU A 120      16.669  12.265 -15.434  1.00  0.00           C  
ATOM   1962  HG2 GLU A 120      16.195  12.610 -16.355  1.00  0.00           H  
ATOM   1963  HG3 GLU A 120      16.200  12.810 -14.613  1.00  0.00           H  
ATOM   1964  CD  GLU A 120      18.152  12.632 -15.498  1.00  0.00           C  
ATOM   1965  OE1 GLU A 120      18.426  13.736 -16.020  1.00  0.00           O  
ATOM   1966  OE2 GLU A 120      19.003  11.928 -14.921  1.00  0.00           O  
ATOM   1967  C   GLU A 120      16.247  10.945 -12.727  1.00  0.00           C  
ATOM   1968  O   GLU A 120      17.107  11.301 -11.920  1.00  0.00           O  
ATOM   1969  N   LYS A 121      14.950  11.219 -12.520  1.00  0.00           N  
ATOM   1970  H   LYS A 121      14.284  10.944 -13.238  1.00  0.00           H  
ATOM   1971  CA  LYS A 121      14.465  12.008 -11.379  1.00  0.00           C  
ATOM   1972  HA  LYS A 121      14.985  12.964 -11.415  1.00  0.00           H  
ATOM   1973  CB  LYS A 121      12.949  12.250 -11.503  1.00  0.00           C  
ATOM   1974  HB2 LYS A 121      12.745  12.730 -12.463  1.00  0.00           H  
ATOM   1975  HB3 LYS A 121      12.432  11.289 -11.493  1.00  0.00           H  
ATOM   1976  CG  LYS A 121      12.363  13.129 -10.380  1.00  0.00           C  
ATOM   1977  HG2 LYS A 121      11.295  13.250 -10.565  1.00  0.00           H  
ATOM   1978  HG3 LYS A 121      12.482  12.627  -9.418  1.00  0.00           H  
ATOM   1979  CD  LYS A 121      13.016  14.517 -10.311  1.00  0.00           C  
ATOM   1980  HD2 LYS A 121      14.070  14.423 -10.049  1.00  0.00           H  
ATOM   1981  HD3 LYS A 121      12.937  14.984 -11.294  1.00  0.00           H  
ATOM   1982  CE  LYS A 121      12.332  15.403  -9.266  1.00  0.00           C  
ATOM   1983  HE2 LYS A 121      11.257  15.414  -9.467  1.00  0.00           H  
ATOM   1984  HE3 LYS A 121      12.499  14.977  -8.273  1.00  0.00           H  
ATOM   1985  NZ  LYS A 121      12.860  16.785  -9.330  1.00  0.00           N  
ATOM   1986  HZ1 LYS A 121      12.349  17.428  -8.741  1.00  0.00           H  
ATOM   1987  HZ2 LYS A 121      13.850  16.837  -9.153  1.00  0.00           H  
ATOM   1988  HZ3 LYS A 121      12.711  17.161 -10.275  1.00  0.00           H  
ATOM   1989  C   LYS A 121      14.818  11.371 -10.035  1.00  0.00           C  
ATOM   1990  O   LYS A 121      15.305  12.076  -9.159  1.00  0.00           O  
ATOM   1991  N   TYR A 122      14.610  10.064  -9.879  1.00  0.00           N  
ATOM   1992  H   TYR A 122      14.181   9.550 -10.639  1.00  0.00           H  
ATOM   1993  CA  TYR A 122      14.947   9.327  -8.655  1.00  0.00           C  
ATOM   1994  HA  TYR A 122      14.476   9.827  -7.810  1.00  0.00           H  
ATOM   1995  CB  TYR A 122      14.377   7.902  -8.747  1.00  0.00           C  
ATOM   1996  HB2 TYR A 122      13.290   7.955  -8.799  1.00  0.00           H  
ATOM   1997  HB3 TYR A 122      14.733   7.445  -9.672  1.00  0.00           H  
ATOM   1998  CG  TYR A 122      14.765   7.013  -7.582  1.00  0.00           C  
ATOM   1999  CD1 TYR A 122      14.502   7.432  -6.261  1.00  0.00           C  
ATOM   2000  HD1 TYR A 122      13.981   8.360  -6.073  1.00  0.00           H  
ATOM   2001  CE1 TYR A 122      15.010   6.698  -5.175  1.00  0.00           C  
ATOM   2002  HE1 TYR A 122      14.886   7.065  -4.167  1.00  0.00           H  
ATOM   2003  CZ  TYR A 122      15.759   5.528  -5.408  1.00  0.00           C  
ATOM   2004  OH  TYR A 122      16.336   4.880  -4.365  1.00  0.00           O  
ATOM   2005  HH  TYR A 122      16.809   5.512  -3.812  1.00  0.00           H  
ATOM   2006  CE2 TYR A 122      15.956   5.066  -6.726  1.00  0.00           C  
ATOM   2007  HE2 TYR A 122      16.544   4.176  -6.888  1.00  0.00           H  
ATOM   2008  CD2 TYR A 122      15.473   5.816  -7.814  1.00  0.00           C  
ATOM   2009  HD2 TYR A 122      15.703   5.505  -8.823  1.00  0.00           H  
ATOM   2010  C   TYR A 122      16.458   9.321  -8.368  1.00  0.00           C  
ATOM   2011  O   TYR A 122      16.868   9.554  -7.233  1.00  0.00           O  
ATOM   2012  N   SER A 123      17.292   9.173  -9.404  1.00  0.00           N  
ATOM   2013  H   SER A 123      16.906   8.987 -10.320  1.00  0.00           H  
ATOM   2014  CA  SER A 123      18.754   9.309  -9.283  1.00  0.00           C  
ATOM   2015  HA  SER A 123      19.114   8.590  -8.546  1.00  0.00           H  
ATOM   2016  CB  SER A 123      19.447   9.018 -10.620  1.00  0.00           C  
ATOM   2017  HB2 SER A 123      19.175   9.784 -11.347  1.00  0.00           H  
ATOM   2018  HB3 SER A 123      20.528   9.046 -10.468  1.00  0.00           H  
ATOM   2019  OG  SER A 123      19.086   7.745 -11.125  1.00  0.00           O  
ATOM   2020  HG  SER A 123      18.179   7.807 -11.475  1.00  0.00           H  
ATOM   2021  C   SER A 123      19.171  10.706  -8.807  1.00  0.00           C  
ATOM   2022  O   SER A 123      20.195  10.853  -8.155  1.00  0.00           O  
ATOM   2023  N   LYS A 124      18.364  11.736  -9.096  1.00  0.00           N  
ATOM   2024  H   LYS A 124      17.584  11.546  -9.714  1.00  0.00           H  
ATOM   2025  CA  LYS A 124      18.512  13.117  -8.601  1.00  0.00           C  
ATOM   2026  HA  LYS A 124      19.557  13.276  -8.331  1.00  0.00           H  
ATOM   2027  CB  LYS A 124      18.161  14.080  -9.751  1.00  0.00           C  
ATOM   2028  HB2 LYS A 124      17.197  13.797 -10.177  1.00  0.00           H  
ATOM   2029  HB3 LYS A 124      18.086  15.101  -9.374  1.00  0.00           H  
ATOM   2030  CG  LYS A 124      19.249  14.043 -10.837  1.00  0.00           C  
ATOM   2031  HG2 LYS A 124      20.155  14.499 -10.430  1.00  0.00           H  
ATOM   2032  HG3 LYS A 124      19.475  13.011 -11.107  1.00  0.00           H  
ATOM   2033  CD  LYS A 124      18.832  14.784 -12.112  1.00  0.00           C  
ATOM   2034  HD2 LYS A 124      18.016  14.234 -12.589  1.00  0.00           H  
ATOM   2035  HD3 LYS A 124      18.501  15.794 -11.862  1.00  0.00           H  
ATOM   2036  CE  LYS A 124      20.041  14.846 -13.053  1.00  0.00           C  
ATOM   2037  HE2 LYS A 124      20.821  15.448 -12.580  1.00  0.00           H  
ATOM   2038  HE3 LYS A 124      20.424  13.829 -13.186  1.00  0.00           H  
ATOM   2039  NZ  LYS A 124      19.689  15.402 -14.378  1.00  0.00           N  
ATOM   2040  HZ1 LYS A 124      20.499  15.494 -14.972  1.00  0.00           H  
ATOM   2041  HZ2 LYS A 124      19.183  16.271 -14.322  1.00  0.00           H  
ATOM   2042  HZ3 LYS A 124      19.095  14.731 -14.876  1.00  0.00           H  
ATOM   2043  C   LYS A 124      17.730  13.409  -7.301  1.00  0.00           C  
ATOM   2044  O   LYS A 124      17.614  14.571  -6.916  1.00  0.00           O  
ATOM   2045  N   CYS A 125      17.206  12.371  -6.640  1.00  0.00           N  
ATOM   2046  H   CYS A 125      17.371  11.456  -7.037  1.00  0.00           H  
ATOM   2047  CA  CYS A 125      16.442  12.398  -5.381  1.00  0.00           C  
ATOM   2048  HA  CYS A 125      16.710  13.301  -4.827  1.00  0.00           H  
ATOM   2049  CB  CYS A 125      14.923  12.427  -5.663  1.00  0.00           C  
ATOM   2050  HB2 CYS A 125      14.635  11.479  -6.117  1.00  0.00           H  
ATOM   2051  HB3 CYS A 125      14.400  12.511  -4.708  1.00  0.00           H  
ATOM   2052  SG  CYS A 125      14.404  13.794  -6.740  1.00  0.00           S  
ATOM   2053  HG  CYS A 125      15.072  13.327  -7.808  1.00  0.00           H  
ATOM   2054  C   CYS A 125      16.798  11.191  -4.476  1.00  0.00           C  
ATOM   2055  O   CYS A 125      15.904  10.597  -3.869  1.00  0.00           O  
ATOM   2056  N   SER A 126      18.074  10.795  -4.446  1.00  0.00           N  
ATOM   2057  H   SER A 126      18.769  11.392  -4.871  1.00  0.00           H  
ATOM   2058  CA  SER A 126      18.631   9.684  -3.650  1.00  0.00           C  
ATOM   2059  HA  SER A 126      17.887   9.290  -2.961  1.00  0.00           H  
ATOM   2060  CB  SER A 126      19.109   8.553  -4.559  1.00  0.00           C  
ATOM   2061  HB2 SER A 126      19.847   8.941  -5.265  1.00  0.00           H  
ATOM   2062  HB3 SER A 126      19.589   7.787  -3.947  1.00  0.00           H  
ATOM   2063  OG  SER A 126      18.014   7.984  -5.252  1.00  0.00           O  
ATOM   2064  HG  SER A 126      17.604   8.680  -5.793  1.00  0.00           H  
ATOM   2065  C   SER A 126      19.801  10.150  -2.786  1.00  0.00           C  
ATOM   2066  O   SER A 126      20.087   9.440  -1.800  1.00  0.00           O  
ATOM   2067  OXT SER A 126      20.391  11.191  -3.147  1.00  0.00           O  
TER    2068      SER   126                                                      
ATOM   2068  N   MET B 127     -33.030  10.184  21.216  1.00  0.00           N  
ATOM   2069  H1  MET B 127     -32.373  10.506  20.515  1.00  0.00           H  
ATOM   2070  H2  MET B 127     -33.917  10.634  21.039  1.00  0.00           H  
ATOM   2071  H3  MET B 127     -33.133   9.181  21.138  1.00  0.00           H  
ATOM   2072  CA  MET B 127     -32.528  10.559  22.562  1.00  0.00           C  
ATOM   2073  HA  MET B 127     -33.271  10.278  23.309  1.00  0.00           H  
ATOM   2074  CB  MET B 127     -31.236   9.777  22.855  1.00  0.00           C  
ATOM   2075  HB2 MET B 127     -31.462   8.715  22.755  1.00  0.00           H  
ATOM   2076  HB3 MET B 127     -30.478  10.032  22.112  1.00  0.00           H  
ATOM   2077  CG  MET B 127     -30.659  10.020  24.252  1.00  0.00           C  
ATOM   2078  HG2 MET B 127     -30.149  10.981  24.248  1.00  0.00           H  
ATOM   2079  HG3 MET B 127     -31.469  10.063  24.980  1.00  0.00           H  
ATOM   2080  SD  MET B 127     -29.473   8.770  24.801  1.00  0.00           S  
ATOM   2081  CE  MET B 127     -30.566   7.383  25.216  1.00  0.00           C  
ATOM   2082  HE1 MET B 127     -31.120   7.060  24.335  1.00  0.00           H  
ATOM   2083  HE2 MET B 127     -29.964   6.549  25.577  1.00  0.00           H  
ATOM   2084  HE3 MET B 127     -31.260   7.685  26.000  1.00  0.00           H  
ATOM   2085  C   MET B 127     -32.349  12.079  22.633  1.00  0.00           C  
ATOM   2086  O   MET B 127     -32.263  12.694  21.578  1.00  0.00           O  
ATOM   2087  N   HIE B 128     -32.350  12.710  23.817  1.00  0.00           N  
ATOM   2088  H   HIE B 128     -32.424  12.176  24.671  1.00  0.00           H  
ATOM   2089  CA  HIE B 128     -31.953  14.128  23.949  1.00  0.00           C  
ATOM   2090  HA  HIE B 128     -32.452  14.713  23.174  1.00  0.00           H  
ATOM   2091  CB  HIE B 128     -32.382  14.681  25.320  1.00  0.00           C  
ATOM   2092  HB2 HIE B 128     -31.896  14.099  26.104  1.00  0.00           H  
ATOM   2093  HB3 HIE B 128     -33.461  14.562  25.431  1.00  0.00           H  
ATOM   2094  CG  HIE B 128     -32.033  16.137  25.529  1.00  0.00           C  
ATOM   2095  ND1 HIE B 128     -30.740  16.634  25.684  1.00  0.00           N  
ATOM   2096  CE1 HIE B 128     -30.860  17.964  25.820  1.00  0.00           C  
ATOM   2097  HE1 HIE B 128     -30.031  18.648  25.959  1.00  0.00           H  
ATOM   2098  NE2 HIE B 128     -32.154  18.320  25.763  1.00  0.00           N  
ATOM   2099  HE2 HIE B 128     -32.506  19.263  25.871  1.00  0.00           H  
ATOM   2100  CD2 HIE B 128     -32.910  17.181  25.578  1.00  0.00           C  
ATOM   2101  HD2 HIE B 128     -33.988  17.122  25.500  1.00  0.00           H  
ATOM   2102  C   HIE B 128     -30.437  14.269  23.734  1.00  0.00           C  
ATOM   2103  O   HIE B 128     -29.682  13.420  24.203  1.00  0.00           O  
ATOM   2104  N   HIE B 129     -29.977  15.309  23.030  1.00  0.00           N  
ATOM   2105  H   HIE B 129     -30.623  16.028  22.745  1.00  0.00           H  
ATOM   2106  CA  HIE B 129     -28.578  15.427  22.590  1.00  0.00           C  
ATOM   2107  HA  HIE B 129     -28.338  14.540  22.003  1.00  0.00           H  
ATOM   2108  CB  HIE B 129     -28.414  16.639  21.659  1.00  0.00           C  
ATOM   2109  HB2 HIE B 129     -29.152  16.581  20.859  1.00  0.00           H  
ATOM   2110  HB3 HIE B 129     -27.427  16.584  21.199  1.00  0.00           H  
ATOM   2111  CG  HIE B 129     -28.524  17.981  22.341  1.00  0.00           C  
ATOM   2112  ND1 HIE B 129     -27.585  18.494  23.232  1.00  0.00           N  
ATOM   2113  CE1 HIE B 129     -27.999  19.728  23.545  1.00  0.00           C  
ATOM   2114  HE1 HIE B 129     -27.462  20.408  24.197  1.00  0.00           H  
ATOM   2115  NE2 HIE B 129     -29.152  20.006  22.909  1.00  0.00           N  
ATOM   2116  HE2 HIE B 129     -29.626  20.898  22.934  1.00  0.00           H  
ATOM   2117  CD2 HIE B 129     -29.498  18.915  22.139  1.00  0.00           C  
ATOM   2118  HD2 HIE B 129     -30.337  18.831  21.461  1.00  0.00           H  
ATOM   2119  C   HIE B 129     -27.545  15.461  23.730  1.00  0.00           C  
ATOM   2120  O   HIE B 129     -26.425  14.998  23.523  1.00  0.00           O  
ATOM   2121  N   HIE B 130     -27.909  15.910  24.938  1.00  0.00           N  
ATOM   2122  H   HIE B 130     -28.841  16.294  25.039  1.00  0.00           H  
ATOM   2123  CA  HIE B 130     -27.037  15.889  26.124  1.00  0.00           C  
ATOM   2124  HA  HIE B 130     -26.094  16.388  25.893  1.00  0.00           H  
ATOM   2125  CB  HIE B 130     -27.701  16.655  27.276  1.00  0.00           C  
ATOM   2126  HB2 HIE B 130     -28.653  16.190  27.530  1.00  0.00           H  
ATOM   2127  HB3 HIE B 130     -27.895  17.680  26.956  1.00  0.00           H  
ATOM   2128  CG  HIE B 130     -26.841  16.704  28.512  1.00  0.00           C  
ATOM   2129  ND1 HIE B 130     -25.726  17.525  28.671  1.00  0.00           N  
ATOM   2130  CE1 HIE B 130     -25.224  17.233  29.880  1.00  0.00           C  
ATOM   2131  HE1 HIE B 130     -24.350  17.704  30.311  1.00  0.00           H  
ATOM   2132  NE2 HIE B 130     -25.956  16.274  30.474  1.00  0.00           N  
ATOM   2133  HE2 HIE B 130     -25.770  15.881  31.387  1.00  0.00           H  
ATOM   2134  CD2 HIE B 130     -26.978  15.919  29.621  1.00  0.00           C  
ATOM   2135  HD2 HIE B 130     -27.726  15.153  29.779  1.00  0.00           H  
ATOM   2136  C   HIE B 130     -26.711  14.455  26.553  1.00  0.00           C  
ATOM   2137  O   HIE B 130     -25.544  14.105  26.714  1.00  0.00           O  
ATOM   2138  N   HIE B 131     -27.739  13.608  26.635  1.00  0.00           N  
ATOM   2139  H   HIE B 131     -28.655  13.967  26.413  1.00  0.00           H  
ATOM   2140  CA  HIE B 131     -27.620  12.179  26.949  1.00  0.00           C  
ATOM   2141  HA  HIE B 131     -26.925  12.039  27.781  1.00  0.00           H  
ATOM   2142  CB  HIE B 131     -28.995  11.659  27.388  1.00  0.00           C  
ATOM   2143  HB2 HIE B 131     -28.941  10.574  27.494  1.00  0.00           H  
ATOM   2144  HB3 HIE B 131     -29.737  11.883  26.622  1.00  0.00           H  
ATOM   2145  CG  HIE B 131     -29.450  12.227  28.709  1.00  0.00           C  
ATOM   2146  ND1 HIE B 131     -29.095  11.712  29.952  1.00  0.00           N  
ATOM   2147  CE1 HIE B 131     -29.685  12.492  30.866  1.00  0.00           C  
ATOM   2148  HE1 HIE B 131     -29.618  12.338  31.936  1.00  0.00           H  
ATOM   2149  NE2 HIE B 131     -30.371  13.478  30.262  1.00  0.00           N  
ATOM   2150  HE2 HIE B 131     -30.909  14.186  30.743  1.00  0.00           H  
ATOM   2151  CD2 HIE B 131     -30.231  13.331  28.898  1.00  0.00           C  
ATOM   2152  HD2 HIE B 131     -30.649  13.963  28.129  1.00  0.00           H  
ATOM   2153  C   HIE B 131     -27.075  11.342  25.782  1.00  0.00           C  
ATOM   2154  O   HIE B 131     -26.412  10.340  26.022  1.00  0.00           O  
ATOM   2155  N   HIE B 132     -27.330  11.753  24.532  1.00  0.00           N  
ATOM   2156  H   HIE B 132     -27.916  12.569  24.417  1.00  0.00           H  
ATOM   2157  CA  HIE B 132     -26.947  11.000  23.327  1.00  0.00           C  
ATOM   2158  HA  HIE B 132     -27.466  10.041  23.344  1.00  0.00           H  
ATOM   2159  CB  HIE B 132     -27.391  11.756  22.067  1.00  0.00           C  
ATOM   2160  HB2 HIE B 132     -26.806  12.671  21.965  1.00  0.00           H  
ATOM   2161  HB3 HIE B 132     -28.443  12.021  22.158  1.00  0.00           H  
ATOM   2162  CG  HIE B 132     -27.227  10.916  20.829  1.00  0.00           C  
ATOM   2163  ND1 HIE B 132     -28.067   9.859  20.485  1.00  0.00           N  
ATOM   2164  CE1 HIE B 132     -27.477   9.243  19.445  1.00  0.00           C  
ATOM   2165  HE1 HIE B 132     -27.851   8.347  18.960  1.00  0.00           H  
ATOM   2166  NE2 HIE B 132     -26.333   9.872  19.118  1.00  0.00           N  
ATOM   2167  HE2 HIE B 132     -25.685   9.562  18.408  1.00  0.00           H  
ATOM   2168  CD2 HIE B 132     -26.156  10.928  19.983  1.00  0.00           C  
ATOM   2169  HD2 HIE B 132     -25.288  11.570  20.052  1.00  0.00           H  
ATOM   2170  C   HIE B 132     -25.446  10.688  23.258  1.00  0.00           C  
ATOM   2171  O   HIE B 132     -24.626  11.540  23.622  1.00  0.00           O  
ATOM   2172  N   HIE B 133     -25.102   9.496  22.757  1.00  0.00           N  
ATOM   2173  H   HIE B 133     -25.838   8.870  22.459  1.00  0.00           H  
ATOM   2174  CA  HIE B 133     -23.730   8.994  22.682  1.00  0.00           C  
ATOM   2175  HA  HIE B 133     -23.358   8.922  23.703  1.00  0.00           H  
ATOM   2176  CB  HIE B 133     -23.699   7.581  22.085  1.00  0.00           C  
ATOM   2177  HB2 HIE B 133     -22.664   7.251  22.014  1.00  0.00           H  
ATOM   2178  HB3 HIE B 133     -24.117   7.606  21.077  1.00  0.00           H  
ATOM   2179  CG  HIE B 133     -24.449   6.559  22.895  1.00  0.00           C  
ATOM   2180  ND1 HIE B 133     -25.766   6.162  22.673  1.00  0.00           N  
ATOM   2181  CE1 HIE B 133     -26.033   5.237  23.607  1.00  0.00           C  
ATOM   2182  HE1 HIE B 133     -26.971   4.705  23.693  1.00  0.00           H  
ATOM   2183  NE2 HIE B 133     -24.951   5.022  24.376  1.00  0.00           N  
ATOM   2184  HE2 HIE B 133     -24.855   4.257  25.042  1.00  0.00           H  
ATOM   2185  CD2 HIE B 133     -23.942   5.856  23.948  1.00  0.00           C  
ATOM   2186  HD2 HIE B 133     -22.935   5.920  24.336  1.00  0.00           H  
ATOM   2187  C   HIE B 133     -22.803   9.927  21.897  1.00  0.00           C  
ATOM   2188  O   HIE B 133     -23.070  10.296  20.753  1.00  0.00           O  
ATOM   2189  N   LYS B 134     -21.680  10.276  22.520  1.00  0.00           N  
ATOM   2190  H   LYS B 134     -21.523   9.862  23.433  1.00  0.00           H  
ATOM   2191  CA  LYS B 134     -20.626  11.141  21.980  1.00  0.00           C  
ATOM   2192  HA  LYS B 134     -20.922  11.495  20.990  1.00  0.00           H  
ATOM   2193  CB  LYS B 134     -20.378  12.358  22.892  1.00  0.00           C  
ATOM   2194  HB2 LYS B 134     -20.014  12.022  23.866  1.00  0.00           H  
ATOM   2195  HB3 LYS B 134     -19.627  13.010  22.440  1.00  0.00           H  
ATOM   2196  CG  LYS B 134     -21.676  13.139  23.078  1.00  0.00           C  
ATOM   2197  HG2 LYS B 134     -22.078  13.407  22.099  1.00  0.00           H  
ATOM   2198  HG3 LYS B 134     -22.369  12.474  23.579  1.00  0.00           H  
ATOM   2199  CD  LYS B 134     -21.547  14.398  23.938  1.00  0.00           C  
ATOM   2200  HD2 LYS B 134     -21.221  14.134  24.945  1.00  0.00           H  
ATOM   2201  HD3 LYS B 134     -20.815  15.073  23.491  1.00  0.00           H  
ATOM   2202  CE  LYS B 134     -22.911  15.097  23.990  1.00  0.00           C  
ATOM   2203  HE2 LYS B 134     -22.844  15.985  24.625  1.00  0.00           H  
ATOM   2204  HE3 LYS B 134     -23.156  15.430  22.977  1.00  0.00           H  
ATOM   2205  NZ  LYS B 134     -23.987  14.195  24.475  1.00  0.00           N  
ATOM   2206  HZ1 LYS B 134     -23.993  14.065  25.482  1.00  0.00           H  
ATOM   2207  HZ2 LYS B 134     -24.898  14.571  24.230  1.00  0.00           H  
ATOM   2208  HZ3 LYS B 134     -23.959  13.273  24.043  1.00  0.00           H  
ATOM   2209  C   LYS B 134     -19.352  10.341  21.826  1.00  0.00           C  
ATOM   2210  O   LYS B 134     -19.163   9.323  22.487  1.00  0.00           O  
ATOM   2211  N   VAL B 135     -18.461  10.844  20.990  1.00  0.00           N  
ATOM   2212  H   VAL B 135     -18.685  11.707  20.522  1.00  0.00           H  
ATOM   2213  CA  VAL B 135     -17.070  10.398  20.973  1.00  0.00           C  
ATOM   2214  HA  VAL B 135     -17.048   9.311  20.882  1.00  0.00           H  
ATOM   2215  CB  VAL B 135     -16.356  10.997  19.752  1.00  0.00           C  
ATOM   2216  HB  VAL B 135     -16.347  12.084  19.835  1.00  0.00           H  
ATOM   2217  CG1 VAL B 135     -14.922  10.500  19.651  1.00  0.00           C  
ATOM   2218 HG11 VAL B 135     -14.336  10.855  20.499  1.00  0.00           H  
ATOM   2219 HG12 VAL B 135     -14.895   9.410  19.610  1.00  0.00           H  
ATOM   2220 HG13 VAL B 135     -14.487  10.908  18.742  1.00  0.00           H  
ATOM   2221  CG2 VAL B 135     -17.061  10.614  18.440  1.00  0.00           C  
ATOM   2222 HG21 VAL B 135     -18.067  11.028  18.416  1.00  0.00           H  
ATOM   2223 HG22 VAL B 135     -16.510  11.023  17.594  1.00  0.00           H  
ATOM   2224 HG23 VAL B 135     -17.116   9.529  18.344  1.00  0.00           H  
ATOM   2225  C   VAL B 135     -16.407  10.795  22.303  1.00  0.00           C  
ATOM   2226  O   VAL B 135     -16.576  11.921  22.765  1.00  0.00           O  
ATOM   2227  N   LEU B 136     -15.712   9.851  22.938  1.00  0.00           N  
ATOM   2228  H   LEU B 136     -15.673   8.943  22.491  1.00  0.00           H  
ATOM   2229  CA  LEU B 136     -14.951  10.008  24.188  1.00  0.00           C  
ATOM   2230  HA  LEU B 136     -15.320  10.881  24.730  1.00  0.00           H  
ATOM   2231  CB  LEU B 136     -15.198   8.736  25.024  1.00  0.00           C  
ATOM   2232  HB2 LEU B 136     -16.268   8.647  25.188  1.00  0.00           H  
ATOM   2233  HB3 LEU B 136     -14.875   7.873  24.439  1.00  0.00           H  
ATOM   2234  CG  LEU B 136     -14.496   8.675  26.393  1.00  0.00           C  
ATOM   2235  HG  LEU B 136     -13.423   8.818  26.273  1.00  0.00           H  
ATOM   2236  CD1 LEU B 136     -15.049   9.729  27.351  1.00  0.00           C  
ATOM   2237 HD11 LEU B 136     -14.550   9.645  28.317  1.00  0.00           H  
ATOM   2238 HD12 LEU B 136     -14.850  10.726  26.956  1.00  0.00           H  
ATOM   2239 HD13 LEU B 136     -16.121   9.597  27.486  1.00  0.00           H  
ATOM   2240  CD2 LEU B 136     -14.714   7.298  27.023  1.00  0.00           C  
ATOM   2241 HD21 LEU B 136     -14.303   6.528  26.370  1.00  0.00           H  
ATOM   2242 HD22 LEU B 136     -14.204   7.251  27.985  1.00  0.00           H  
ATOM   2243 HD23 LEU B 136     -15.777   7.110  27.172  1.00  0.00           H  
ATOM   2244  C   LEU B 136     -13.446  10.213  23.935  1.00  0.00           C  
ATOM   2245  O   LEU B 136     -12.754  10.830  24.736  1.00  0.00           O  
ATOM   2246  N   GLN B 137     -12.963   9.648  22.827  1.00  0.00           N  
ATOM   2247  H   GLN B 137     -13.625   9.159  22.242  1.00  0.00           H  
ATOM   2248  CA  GLN B 137     -11.601   9.693  22.300  1.00  0.00           C  
ATOM   2249  HA  GLN B 137     -11.151  10.669  22.505  1.00  0.00           H  
ATOM   2250  CB  GLN B 137     -10.758   8.580  22.959  1.00  0.00           C  
ATOM   2251  HB2 GLN B 137     -10.713   8.765  24.033  1.00  0.00           H  
ATOM   2252  HB3 GLN B 137     -11.244   7.619  22.793  1.00  0.00           H  
ATOM   2253  CG  GLN B 137      -9.325   8.506  22.408  1.00  0.00           C  
ATOM   2254  HG2 GLN B 137      -9.351   8.333  21.333  1.00  0.00           H  
ATOM   2255  HG3 GLN B 137      -8.853   9.477  22.572  1.00  0.00           H  
ATOM   2256  CD  GLN B 137      -8.446   7.416  23.036  1.00  0.00           C  
ATOM   2257  OE1 GLN B 137      -8.874   6.415  23.616  1.00  0.00           O  
ATOM   2258  NE2 GLN B 137      -7.147   7.577  22.927  1.00  0.00           N  
ATOM   2259 HE21 GLN B 137      -6.536   6.899  23.338  1.00  0.00           H  
ATOM   2260 HE22 GLN B 137      -6.801   8.372  22.413  1.00  0.00           H  
ATOM   2261  C   GLN B 137     -11.731   9.508  20.781  1.00  0.00           C  
ATOM   2262  O   GLN B 137     -12.441   8.594  20.346  1.00  0.00           O  
ATOM   2263  N   GLU B 138     -11.133  10.404  20.001  1.00  0.00           N  
ATOM   2264  H   GLU B 138     -10.508  11.091  20.431  1.00  0.00           H  
ATOM   2265  CA  GLU B 138     -11.397  10.584  18.569  1.00  0.00           C  
ATOM   2266  HA  GLU B 138     -12.471  10.538  18.462  1.00  0.00           H  
ATOM   2267  CB  GLU B 138     -10.977  12.001  18.125  1.00  0.00           C  
ATOM   2268  HB2 GLU B 138     -11.270  12.123  17.084  1.00  0.00           H  
ATOM   2269  HB3 GLU B 138     -11.551  12.738  18.690  1.00  0.00           H  
ATOM   2270  CG  GLU B 138      -9.479  12.337  18.220  1.00  0.00           C  
ATOM   2271  HG2 GLU B 138      -8.883  11.434  18.077  1.00  0.00           H  
ATOM   2272  HG3 GLU B 138      -9.243  13.015  17.395  1.00  0.00           H  
ATOM   2273  CD  GLU B 138      -9.104  13.016  19.547  1.00  0.00           C  
ATOM   2274  OE1 GLU B 138      -9.341  12.393  20.612  1.00  0.00           O  
ATOM   2275  OE2 GLU B 138      -8.601  14.159  19.475  1.00  0.00           O  
ATOM   2276  C   GLU B 138     -10.837   9.475  17.647  1.00  0.00           C  
ATOM   2277  O   GLU B 138      -9.959   8.713  18.060  1.00  0.00           O  
ATOM   2278  N   PRO B 139     -11.350   9.346  16.401  1.00  0.00           N  
ATOM   2279  CD  PRO B 139     -12.535  10.002  15.859  1.00  0.00           C  
ATOM   2280  HD2 PRO B 139     -12.222  10.894  15.324  1.00  0.00           H  
ATOM   2281  HD3 PRO B 139     -13.272  10.254  16.619  1.00  0.00           H  
ATOM   2282  CG  PRO B 139     -13.149   9.011  14.878  1.00  0.00           C  
ATOM   2283  HG2 PRO B 139     -13.732   9.507  14.104  1.00  0.00           H  
ATOM   2284  HG3 PRO B 139     -13.766   8.289  15.413  1.00  0.00           H  
ATOM   2285  CB  PRO B 139     -11.918   8.321  14.304  1.00  0.00           C  
ATOM   2286  HB2 PRO B 139     -11.527   8.911  13.474  1.00  0.00           H  
ATOM   2287  HB3 PRO B 139     -12.155   7.310  13.978  1.00  0.00           H  
ATOM   2288  CA  PRO B 139     -10.926   8.302  15.473  1.00  0.00           C  
ATOM   2289  HA  PRO B 139     -11.048   7.358  15.986  1.00  0.00           H  
ATOM   2290  C   PRO B 139      -9.465   8.393  15.017  1.00  0.00           C  
ATOM   2291  O   PRO B 139      -9.080   9.256  14.226  1.00  0.00           O  
ATOM   2292  N   THR B 140      -8.675   7.416  15.465  1.00  0.00           N  
ATOM   2293  H   THR B 140      -9.117   6.732  16.071  1.00  0.00           H  
ATOM   2294  CA  THR B 140      -7.371   7.064  14.874  1.00  0.00           C  
ATOM   2295  HA  THR B 140      -6.910   7.965  14.474  1.00  0.00           H  
ATOM   2296  CB  THR B 140      -6.415   6.478  15.926  1.00  0.00           C  
ATOM   2297  HB  THR B 140      -5.452   6.300  15.443  1.00  0.00           H  
ATOM   2298  CG2 THR B 140      -6.171   7.404  17.117  1.00  0.00           C  
ATOM   2299 HG21 THR B 140      -5.788   8.361  16.764  1.00  0.00           H  
ATOM   2300 HG22 THR B 140      -7.098   7.569  17.667  1.00  0.00           H  
ATOM   2301 HG23 THR B 140      -5.436   6.948  17.780  1.00  0.00           H  
ATOM   2302  OG1 THR B 140      -6.883   5.247  16.418  1.00  0.00           O  
ATOM   2303  HG1 THR B 140      -7.750   5.372  16.823  1.00  0.00           H  
ATOM   2304  C   THR B 140      -7.566   6.083  13.709  1.00  0.00           C  
ATOM   2305  O   THR B 140      -8.668   5.568  13.511  1.00  0.00           O  
ATOM   2306  N   CYS B 141      -6.531   5.808  12.906  1.00  0.00           N  
ATOM   2307  H   CYS B 141      -5.626   6.214  13.096  1.00  0.00           H  
ATOM   2308  CA  CYS B 141      -6.608   4.835  11.810  1.00  0.00           C  
ATOM   2309  HA  CYS B 141      -7.204   3.993  12.147  1.00  0.00           H  
ATOM   2310  CB  CYS B 141      -7.314   5.508  10.622  1.00  0.00           C  
ATOM   2311  HB2 CYS B 141      -8.243   5.969  10.957  1.00  0.00           H  
ATOM   2312  HB3 CYS B 141      -6.662   6.286  10.224  1.00  0.00           H  
ATOM   2313  SG  CYS B 141      -7.698   4.309   9.316  1.00  0.00           S  
ATOM   2314  HG  CYS B 141      -7.342   5.095   8.292  1.00  0.00           H  
ATOM   2315  C   CYS B 141      -5.223   4.279  11.429  1.00  0.00           C  
ATOM   2316  O   CYS B 141      -4.224   4.985  11.554  1.00  0.00           O  
ATOM   2317  N   VAL B 142      -5.155   3.029  10.959  1.00  0.00           N  
ATOM   2318  H   VAL B 142      -6.021   2.499  10.904  1.00  0.00           H  
ATOM   2319  CA  VAL B 142      -3.905   2.349  10.575  1.00  0.00           C  
ATOM   2320  HA  VAL B 142      -3.170   3.112  10.315  1.00  0.00           H  
ATOM   2321  CB  VAL B 142      -3.349   1.572  11.789  1.00  0.00           C  
ATOM   2322  HB  VAL B 142      -3.387   2.231  12.657  1.00  0.00           H  
ATOM   2323  CG1 VAL B 142      -4.147   0.306  12.134  1.00  0.00           C  
ATOM   2324 HG11 VAL B 142      -5.205   0.553  12.240  1.00  0.00           H  
ATOM   2325 HG12 VAL B 142      -3.795  -0.102  13.082  1.00  0.00           H  
ATOM   2326 HG13 VAL B 142      -4.035  -0.447  11.354  1.00  0.00           H  
ATOM   2327  CG2 VAL B 142      -1.885   1.174  11.599  1.00  0.00           C  
ATOM   2328 HG21 VAL B 142      -1.283   2.072  11.467  1.00  0.00           H  
ATOM   2329 HG22 VAL B 142      -1.529   0.648  12.485  1.00  0.00           H  
ATOM   2330 HG23 VAL B 142      -1.771   0.531  10.725  1.00  0.00           H  
ATOM   2331  C   VAL B 142      -4.112   1.469   9.333  1.00  0.00           C  
ATOM   2332  O   VAL B 142      -5.137   0.800   9.221  1.00  0.00           O  
ATOM   2333  N   SER B 143      -3.182   1.494   8.375  1.00  0.00           N  
ATOM   2334  H   SER B 143      -2.336   2.027   8.554  1.00  0.00           H  
ATOM   2335  CA  SER B 143      -3.282   0.792   7.083  1.00  0.00           C  
ATOM   2336  HA  SER B 143      -4.321   0.536   6.893  1.00  0.00           H  
ATOM   2337  CB  SER B 143      -2.820   1.720   5.956  1.00  0.00           C  
ATOM   2338  HB2 SER B 143      -3.405   2.640   5.986  1.00  0.00           H  
ATOM   2339  HB3 SER B 143      -1.766   1.965   6.101  1.00  0.00           H  
ATOM   2340  OG  SER B 143      -2.990   1.089   4.697  1.00  0.00           O  
ATOM   2341  HG  SER B 143      -3.942   1.017   4.539  1.00  0.00           H  
ATOM   2342  C   SER B 143      -2.465  -0.501   7.036  1.00  0.00           C  
ATOM   2343  O   SER B 143      -1.328  -0.518   7.509  1.00  0.00           O  
ATOM   2344  N   ASP B 144      -2.984  -1.555   6.393  1.00  0.00           N  
ATOM   2345  H   ASP B 144      -3.939  -1.500   6.038  1.00  0.00           H  
ATOM   2346  CA  ASP B 144      -2.183  -2.743   6.041  1.00  0.00           C  
ATOM   2347  HA  ASP B 144      -1.469  -2.918   6.845  1.00  0.00           H  
ATOM   2348  CB  ASP B 144      -3.079  -3.993   5.953  1.00  0.00           C  
ATOM   2349  HB2 ASP B 144      -2.434  -4.873   5.973  1.00  0.00           H  
ATOM   2350  HB3 ASP B 144      -3.717  -4.039   6.836  1.00  0.00           H  
ATOM   2351  CG  ASP B 144      -3.967  -4.082   4.709  1.00  0.00           C  
ATOM   2352  OD1 ASP B 144      -4.095  -3.103   3.950  1.00  0.00           O  
ATOM   2353  OD2 ASP B 144      -4.514  -5.175   4.446  1.00  0.00           O  
ATOM   2354  C   ASP B 144      -1.358  -2.575   4.740  1.00  0.00           C  
ATOM   2355  O   ASP B 144      -0.550  -3.445   4.412  1.00  0.00           O  
ATOM   2356  N   TYR B 145      -1.577  -1.481   4.003  1.00  0.00           N  
ATOM   2357  H   TYR B 145      -2.242  -0.821   4.386  1.00  0.00           H  
ATOM   2358  CA  TYR B 145      -1.078  -1.179   2.651  1.00  0.00           C  
ATOM   2359  HA  TYR B 145      -1.680  -0.330   2.329  1.00  0.00           H  
ATOM   2360  CB  TYR B 145       0.380  -0.683   2.702  1.00  0.00           C  
ATOM   2361  HB2 TYR B 145       0.617  -0.402   3.726  1.00  0.00           H  
ATOM   2362  HB3 TYR B 145       1.055  -1.496   2.435  1.00  0.00           H  
ATOM   2363  CG  TYR B 145       0.657   0.541   1.843  1.00  0.00           C  
ATOM   2364  CD1 TYR B 145       0.048   1.768   2.180  1.00  0.00           C  
ATOM   2365  HD1 TYR B 145      -0.636   1.816   3.017  1.00  0.00           H  
ATOM   2366  CE1 TYR B 145       0.339   2.934   1.447  1.00  0.00           C  
ATOM   2367  HE1 TYR B 145      -0.124   3.873   1.702  1.00  0.00           H  
ATOM   2368  CZ  TYR B 145       1.243   2.880   0.367  1.00  0.00           C  
ATOM   2369  OH  TYR B 145       1.565   4.024  -0.293  1.00  0.00           O  
ATOM   2370  HH  TYR B 145       2.281   3.885  -0.952  1.00  0.00           H  
ATOM   2371  CE2 TYR B 145       1.832   1.649   0.005  1.00  0.00           C  
ATOM   2372  HE2 TYR B 145       2.511   1.614  -0.833  1.00  0.00           H  
ATOM   2373  CD2 TYR B 145       1.539   0.482   0.743  1.00  0.00           C  
ATOM   2374  HD2 TYR B 145       2.005  -0.454   0.477  1.00  0.00           H  
ATOM   2375  C   TYR B 145      -1.361  -2.266   1.586  1.00  0.00           C  
ATOM   2376  O   TYR B 145      -0.547  -2.515   0.688  1.00  0.00           O  
ATOM   2377  N   MET B 146      -2.510  -2.941   1.687  1.00  0.00           N  
ATOM   2378  H   MET B 146      -3.095  -2.737   2.496  1.00  0.00           H  
ATOM   2379  CA  MET B 146      -2.921  -4.031   0.793  1.00  0.00           C  
ATOM   2380  HA  MET B 146      -2.521  -3.826  -0.199  1.00  0.00           H  
ATOM   2381  CB  MET B 146      -2.298  -5.344   1.306  1.00  0.00           C  
ATOM   2382  HB2 MET B 146      -1.230  -5.282   1.116  1.00  0.00           H  
ATOM   2383  HB3 MET B 146      -2.462  -5.427   2.382  1.00  0.00           H  
ATOM   2384  CG  MET B 146      -2.811  -6.630   0.646  1.00  0.00           C  
ATOM   2385  HG2 MET B 146      -3.873  -6.745   0.866  1.00  0.00           H  
ATOM   2386  HG3 MET B 146      -2.692  -6.539  -0.435  1.00  0.00           H  
ATOM   2387  SD  MET B 146      -1.968  -8.139   1.197  1.00  0.00           S  
ATOM   2388  CE  MET B 146      -2.823  -9.353   0.161  1.00  0.00           C  
ATOM   2389  HE1 MET B 146      -2.446 -10.351   0.386  1.00  0.00           H  
ATOM   2390  HE2 MET B 146      -3.894  -9.314   0.361  1.00  0.00           H  
ATOM   2391  HE3 MET B 146      -2.643  -9.126  -0.890  1.00  0.00           H  
ATOM   2392  C   MET B 146      -4.434  -4.180   0.604  1.00  0.00           C  
ATOM   2393  O   MET B 146      -4.832  -4.700  -0.433  1.00  0.00           O  
ATOM   2394  N   SER B 147      -5.283  -3.802   1.562  1.00  0.00           N  
ATOM   2395  H   SER B 147      -4.906  -3.386   2.408  1.00  0.00           H  
ATOM   2396  CA  SER B 147      -6.737  -4.019   1.469  1.00  0.00           C  
ATOM   2397  HA  SER B 147      -7.068  -3.720   0.477  1.00  0.00           H  
ATOM   2398  CB  SER B 147      -7.035  -5.517   1.639  1.00  0.00           C  
ATOM   2399  HB2 SER B 147      -8.109  -5.679   1.539  1.00  0.00           H  
ATOM   2400  HB3 SER B 147      -6.536  -6.080   0.849  1.00  0.00           H  
ATOM   2401  OG  SER B 147      -6.614  -6.011   2.899  1.00  0.00           O  
ATOM   2402  HG  SER B 147      -5.805  -5.542   3.187  1.00  0.00           H  
ATOM   2403  C   SER B 147      -7.587  -3.235   2.472  1.00  0.00           C  
ATOM   2404  O   SER B 147      -8.713  -2.864   2.135  1.00  0.00           O  
ATOM   2405  N   ILE B 148      -7.093  -3.003   3.693  1.00  0.00           N  
ATOM   2406  H   ILE B 148      -6.117  -3.223   3.872  1.00  0.00           H  
ATOM   2407  CA  ILE B 148      -7.883  -2.477   4.813  1.00  0.00           C  
ATOM   2408  HA  ILE B 148      -8.776  -2.000   4.419  1.00  0.00           H  
ATOM   2409  CB  ILE B 148      -8.348  -3.604   5.779  1.00  0.00           C  
ATOM   2410  HB  ILE B 148      -7.453  -4.115   6.140  1.00  0.00           H  
ATOM   2411  CG2 ILE B 148      -9.074  -3.029   7.013  1.00  0.00           C  
ATOM   2412 HG21 ILE B 148      -9.893  -2.378   6.704  1.00  0.00           H  
ATOM   2413 HG22 ILE B 148      -9.470  -3.839   7.627  1.00  0.00           H  
ATOM   2414 HG23 ILE B 148      -8.379  -2.455   7.620  1.00  0.00           H  
ATOM   2415  CG1 ILE B 148      -9.248  -4.682   5.129  1.00  0.00           C  
ATOM   2416 HG12 ILE B 148      -8.742  -5.095   4.259  1.00  0.00           H  
ATOM   2417 HG13 ILE B 148      -9.370  -5.502   5.838  1.00  0.00           H  
ATOM   2418  CD1 ILE B 148     -10.648  -4.221   4.700  1.00  0.00           C  
ATOM   2419 HD11 ILE B 148     -10.578  -3.349   4.052  1.00  0.00           H  
ATOM   2420 HD12 ILE B 148     -11.138  -5.029   4.157  1.00  0.00           H  
ATOM   2421 HD13 ILE B 148     -11.254  -3.975   5.572  1.00  0.00           H  
ATOM   2422  C   ILE B 148      -7.083  -1.413   5.563  1.00  0.00           C  
ATOM   2423  O   ILE B 148      -5.954  -1.650   5.997  1.00  0.00           O  
ATOM   2424  N   SER B 149      -7.723  -0.274   5.819  1.00  0.00           N  
ATOM   2425  H   SER B 149      -8.653  -0.156   5.425  1.00  0.00           H  
ATOM   2426  CA  SER B 149      -7.325   0.643   6.888  1.00  0.00           C  
ATOM   2427  HA  SER B 149      -6.382   0.303   7.298  1.00  0.00           H  
ATOM   2428  CB  SER B 149      -7.084   2.052   6.355  1.00  0.00           C  
ATOM   2429  HB2 SER B 149      -8.007   2.462   5.940  1.00  0.00           H  
ATOM   2430  HB3 SER B 149      -6.753   2.682   7.178  1.00  0.00           H  
ATOM   2431  OG  SER B 149      -6.071   2.023   5.361  1.00  0.00           O  
ATOM   2432  HG  SER B 149      -6.483   1.709   4.546  1.00  0.00           H  
ATOM   2433  C   SER B 149      -8.355   0.601   8.020  1.00  0.00           C  
ATOM   2434  O   SER B 149      -9.521   0.937   7.820  1.00  0.00           O  
ATOM   2435  N   BCN B 150      -7.950   0.127   9.199  1.00  0.00           N  
ATOM   2436  H27 BCN B 150      -6.950   0.003   9.320  1.00  0.00           H  
ATOM   2437  C2  BCN B 150      -8.812   0.019  10.359  1.00  0.00           C  
ATOM   2438  H   BCN B 150      -9.823  -0.171   9.998  1.00  0.00           H  
ATOM   2439  C4  BCN B 150      -8.471  -1.170  11.267  1.00  0.00           C  
ATOM   2440  H1  BCN B 150      -7.476  -1.027  11.710  1.00  0.00           H  
ATOM   2441  H2  BCN B 150      -9.184  -1.191  12.103  1.00  0.00           H  
ATOM   2442  C5  BCN B 150      -8.519  -2.527  10.531  1.00  0.00           C  
ATOM   2443  H3  BCN B 150      -9.473  -2.624   9.997  1.00  0.00           H  
ATOM   2444  H4  BCN B 150      -7.715  -2.557   9.785  1.00  0.00           H  
ATOM   2445  C6  BCN B 150      -8.347  -3.719  11.498  1.00  0.00           C  
ATOM   2446  H8  BCN B 150      -9.201  -3.768  12.188  1.00  0.00           H  
ATOM   2447  H9  BCN B 150      -7.453  -3.555  12.112  1.00  0.00           H  
ATOM   2448  C7  BCN B 150      -8.195  -5.064  10.761  1.00  0.00           C  
ATOM   2449  H5  BCN B 150      -7.924  -5.839  11.492  1.00  0.00           H  
ATOM   2450  H6  BCN B 150      -7.373  -4.993  10.032  1.00  0.00           H  
ATOM   2451  N2  BCN B 150      -9.415  -5.492  10.073  1.00  0.00           N  
ATOM   2452  H7  BCN B 150     -10.285  -4.973  10.175  1.00  0.00           H  
ATOM   2453  C8  BCN B 150      -9.477  -6.650   9.349  1.00  0.00           C  
ATOM   2454  O1  BCN B 150      -8.527  -7.383   9.145  1.00  0.00           O  
ATOM   2455  O2  BCN B 150     -10.739  -6.849   8.906  1.00  0.00           O  
ATOM   2456  C9  BCN B 150     -11.027  -8.071   8.207  1.00  0.00           C  
ATOM   2457  H21 BCN B 150     -10.862  -8.931   8.870  1.00  0.00           H  
ATOM   2458  H22 BCN B 150     -10.365  -8.174   7.338  1.00  0.00           H  
ATOM   2459  C10 BCN B 150     -12.484  -8.050   7.738  1.00  0.00           C  
ATOM   2460  H23 BCN B 150     -12.777  -8.980   7.254  1.00  0.00           H  
ATOM   2461  C11 BCN B 150     -13.078  -6.777   7.176  1.00  0.00           C  
ATOM   2462  H12 BCN B 150     -12.462  -5.884   7.248  1.00  0.00           H  
ATOM   2463  C12 BCN B 150     -13.841  -6.803   5.827  1.00  0.00           C  
ATOM   2464  H13 BCN B 150     -14.357  -7.766   5.715  1.00  0.00           H  
ATOM   2465  H14 BCN B 150     -13.116  -6.749   5.005  1.00  0.00           H  
ATOM   2466  C13 BCN B 150     -14.876  -5.645   5.663  1.00  0.00           C  
ATOM   2467  H19 BCN B 150     -14.381  -4.666   5.671  1.00  0.00           H  
ATOM   2468  H20 BCN B 150     -15.443  -5.751   4.730  1.00  0.00           H  
ATOM   2469  C14 BCN B 150     -15.754  -5.779   6.810  1.00  0.00           C  
ATOM   2470  C15 BCN B 150     -16.134  -6.211   7.857  1.00  0.00           C  
ATOM   2471  C16 BCN B 150     -16.111  -7.042   9.047  1.00  0.00           C  
ATOM   2472  H17 BCN B 150     -17.058  -7.585   9.159  1.00  0.00           H  
ATOM   2473  H18 BCN B 150     -15.959  -6.431   9.944  1.00  0.00           H  
ATOM   2474  C17 BCN B 150     -14.916  -8.024   8.823  1.00  0.00           C  
ATOM   2475  H15 BCN B 150     -14.809  -8.651   9.717  1.00  0.00           H  
ATOM   2476  H16 BCN B 150     -15.165  -8.709   8.002  1.00  0.00           H  
ATOM   2477  C18 BCN B 150     -13.560  -7.328   8.527  1.00  0.00           C  
ATOM   2478  H11 BCN B 150     -13.230  -6.757   9.393  1.00  0.00           H  
ATOM   2479  C3  BCN B 150      -8.830   1.312  11.146  1.00  0.00           C  
ATOM   2480  O3  BCN B 150      -7.818   1.741  11.676  1.00  0.00           O  
ATOM   2481  N   CYS B 151      -9.997   1.953  11.211  1.00  0.00           N  
ATOM   2482  H   CYS B 151     -10.798   1.525  10.757  1.00  0.00           H  
ATOM   2483  CA  CYS B 151     -10.222   3.196  11.945  1.00  0.00           C  
ATOM   2484  HA  CYS B 151      -9.269   3.661  12.177  1.00  0.00           H  
ATOM   2485  CB  CYS B 151     -11.000   4.134  11.011  1.00  0.00           C  
ATOM   2486  HB2 CYS B 151     -10.411   4.313  10.112  1.00  0.00           H  
ATOM   2487  HB3 CYS B 151     -11.939   3.661  10.723  1.00  0.00           H  
ATOM   2488  SG  CYS B 151     -11.357   5.714  11.822  1.00  0.00           S  
ATOM   2489  HG  CYS B 151     -10.129   5.929  12.322  1.00  0.00           H  
ATOM   2490  C   CYS B 151     -10.954   2.913  13.265  1.00  0.00           C  
ATOM   2491  O   CYS B 151     -12.050   2.357  13.216  1.00  0.00           O  
ATOM   2492  N   GLU B 152     -10.406   3.280  14.428  1.00  0.00           N  
ATOM   2493  H   GLU B 152      -9.570   3.851  14.414  1.00  0.00           H  
ATOM   2494  CA  GLU B 152     -11.011   2.998  15.745  1.00  0.00           C  
ATOM   2495  HA  GLU B 152     -12.022   2.636  15.573  1.00  0.00           H  
ATOM   2496  CB  GLU B 152     -10.287   1.857  16.492  1.00  0.00           C  
ATOM   2497  HB2 GLU B 152     -10.940   1.575  17.318  1.00  0.00           H  
ATOM   2498  HB3 GLU B 152     -10.206   0.990  15.836  1.00  0.00           H  
ATOM   2499  CG  GLU B 152      -8.896   2.179  17.080  1.00  0.00           C  
ATOM   2500  HG2 GLU B 152      -8.142   2.043  16.301  1.00  0.00           H  
ATOM   2501  HG3 GLU B 152      -8.867   3.224  17.390  1.00  0.00           H  
ATOM   2502  CD  GLU B 152      -8.554   1.307  18.306  1.00  0.00           C  
ATOM   2503  OE1 GLU B 152      -8.974   0.126  18.332  1.00  0.00           O  
ATOM   2504  OE2 GLU B 152      -7.917   1.836  19.246  1.00  0.00           O  
ATOM   2505  C   GLU B 152     -11.177   4.248  16.622  1.00  0.00           C  
ATOM   2506  O   GLU B 152     -10.383   5.188  16.546  1.00  0.00           O  
ATOM   2507  N   TRP B 153     -12.221   4.240  17.460  1.00  0.00           N  
ATOM   2508  H   TRP B 153     -12.798   3.404  17.483  1.00  0.00           H  
ATOM   2509  CA  TRP B 153     -12.556   5.294  18.431  1.00  0.00           C  
ATOM   2510  HA  TRP B 153     -11.627   5.735  18.799  1.00  0.00           H  
ATOM   2511  CB  TRP B 153     -13.369   6.409  17.750  1.00  0.00           C  
ATOM   2512  HB2 TRP B 153     -13.421   7.267  18.417  1.00  0.00           H  
ATOM   2513  HB3 TRP B 153     -12.818   6.733  16.875  1.00  0.00           H  
ATOM   2514  CG  TRP B 153     -14.763   6.090  17.299  1.00  0.00           C  
ATOM   2515  CD1 TRP B 153     -15.889   6.300  18.019  1.00  0.00           C  
ATOM   2516  HD1 TRP B 153     -15.914   6.719  19.020  1.00  0.00           H  
ATOM   2517  NE1 TRP B 153     -16.991   5.911  17.282  1.00  0.00           N  
ATOM   2518  HE1 TRP B 153     -17.938   5.964  17.636  1.00  0.00           H  
ATOM   2519  CE2 TRP B 153     -16.630   5.443  16.037  1.00  0.00           C  
ATOM   2520  CZ2 TRP B 153     -17.366   4.947  14.951  1.00  0.00           C  
ATOM   2521  HZ2 TRP B 153     -18.440   4.876  15.008  1.00  0.00           H  
ATOM   2522  CH2 TRP B 153     -16.682   4.550  13.789  1.00  0.00           C  
ATOM   2523  HH2 TRP B 153     -17.231   4.176  12.936  1.00  0.00           H  
ATOM   2524  CZ3 TRP B 153     -15.278   4.627  13.739  1.00  0.00           C  
ATOM   2525  HZ3 TRP B 153     -14.751   4.303  12.852  1.00  0.00           H  
ATOM   2526  CE3 TRP B 153     -14.550   5.115  14.841  1.00  0.00           C  
ATOM   2527  HE3 TRP B 153     -13.471   5.173  14.788  1.00  0.00           H  
ATOM   2528  CD2 TRP B 153     -15.204   5.534  16.020  1.00  0.00           C  
ATOM   2529  C   TRP B 153     -13.321   4.733  19.643  1.00  0.00           C  
ATOM   2530  O   TRP B 153     -13.704   3.560  19.669  1.00  0.00           O  
ATOM   2531  N   LYS B 154     -13.589   5.573  20.653  1.00  0.00           N  
ATOM   2532  H   LYS B 154     -13.248   6.529  20.573  1.00  0.00           H  
ATOM   2533  CA  LYS B 154     -14.434   5.218  21.815  1.00  0.00           C  
ATOM   2534  HA  LYS B 154     -14.855   4.222  21.666  1.00  0.00           H  
ATOM   2535  CB  LYS B 154     -13.595   5.194  23.098  1.00  0.00           C  
ATOM   2536  HB2 LYS B 154     -13.013   6.116  23.153  1.00  0.00           H  
ATOM   2537  HB3 LYS B 154     -14.251   5.152  23.969  1.00  0.00           H  
ATOM   2538  CG  LYS B 154     -12.671   3.971  23.120  1.00  0.00           C  
ATOM   2539  HG2 LYS B 154     -13.253   3.077  23.350  1.00  0.00           H  
ATOM   2540  HG3 LYS B 154     -12.205   3.842  22.143  1.00  0.00           H  
ATOM   2541  CD  LYS B 154     -11.559   4.149  24.152  1.00  0.00           C  
ATOM   2542  HD2 LYS B 154     -11.064   5.101  23.956  1.00  0.00           H  
ATOM   2543  HD3 LYS B 154     -11.974   4.163  25.162  1.00  0.00           H  
ATOM   2544  CE  LYS B 154     -10.548   3.008  23.999  1.00  0.00           C  
ATOM   2545  HE2 LYS B 154     -10.915   2.127  24.536  1.00  0.00           H  
ATOM   2546  HE3 LYS B 154     -10.475   2.744  22.937  1.00  0.00           H  
ATOM   2547  NZ  LYS B 154      -9.216   3.428  24.489  1.00  0.00           N  
ATOM   2548  HZ1 LYS B 154      -9.251   3.617  25.480  1.00  0.00           H  
ATOM   2549  HZ2 LYS B 154      -8.531   2.706  24.300  1.00  0.00           H  
ATOM   2550  HZ3 LYS B 154      -8.936   4.287  24.015  1.00  0.00           H  
ATOM   2551  C   LYS B 154     -15.619   6.158  21.970  1.00  0.00           C  
ATOM   2552  O   LYS B 154     -15.496   7.356  21.726  1.00  0.00           O  
ATOM   2553  N   MET B 155     -16.752   5.621  22.414  1.00  0.00           N  
ATOM   2554  H   MET B 155     -16.767   4.622  22.588  1.00  0.00           H  
ATOM   2555  CA  MET B 155     -17.952   6.374  22.781  1.00  0.00           C  
ATOM   2556  HA  MET B 155     -17.908   7.346  22.296  1.00  0.00           H  
ATOM   2557  CB  MET B 155     -19.209   5.647  22.270  1.00  0.00           C  
ATOM   2558  HB2 MET B 155     -19.297   4.687  22.779  1.00  0.00           H  
ATOM   2559  HB3 MET B 155     -20.091   6.241  22.511  1.00  0.00           H  
ATOM   2560  CG  MET B 155     -19.176   5.386  20.755  1.00  0.00           C  
ATOM   2561  HG2 MET B 155     -18.342   4.719  20.537  1.00  0.00           H  
ATOM   2562  HG3 MET B 155     -20.088   4.858  20.476  1.00  0.00           H  
ATOM   2563  SD  MET B 155     -19.016   6.850  19.690  1.00  0.00           S  
ATOM   2564  CE  MET B 155     -20.638   7.618  19.942  1.00  0.00           C  
ATOM   2565  HE1 MET B 155     -20.713   8.524  19.343  1.00  0.00           H  
ATOM   2566  HE2 MET B 155     -21.428   6.928  19.649  1.00  0.00           H  
ATOM   2567  HE3 MET B 155     -20.757   7.883  20.990  1.00  0.00           H  
ATOM   2568  C   MET B 155     -18.013   6.609  24.299  1.00  0.00           C  
ATOM   2569  O   MET B 155     -17.425   5.855  25.072  1.00  0.00           O  
ATOM   2570  N   ASN B 156     -18.735   7.637  24.752  1.00  0.00           N  
ATOM   2571  H   ASN B 156     -19.175   8.248  24.068  1.00  0.00           H  
ATOM   2572  CA  ASN B 156     -18.896   7.967  26.182  1.00  0.00           C  
ATOM   2573  HA  ASN B 156     -17.912   7.913  26.647  1.00  0.00           H  
ATOM   2574  CB  ASN B 156     -19.397   9.417  26.320  1.00  0.00           C  
ATOM   2575  HB2 ASN B 156     -19.302   9.711  27.365  1.00  0.00           H  
ATOM   2576  HB3 ASN B 156     -18.777  10.087  25.724  1.00  0.00           H  
ATOM   2577  CG  ASN B 156     -20.847   9.590  25.902  1.00  0.00           C  
ATOM   2578  OD1 ASN B 156     -21.337   8.949  24.989  1.00  0.00           O  
ATOM   2579  ND2 ASN B 156     -21.585  10.471  26.533  1.00  0.00           N  
ATOM   2580 HD21 ASN B 156     -22.565  10.475  26.305  1.00  0.00           H  
ATOM   2581 HD22 ASN B 156     -21.225  10.945  27.342  1.00  0.00           H  
ATOM   2582  C   ASN B 156     -19.785   6.980  26.975  1.00  0.00           C  
ATOM   2583  O   ASN B 156     -19.991   7.165  28.171  1.00  0.00           O  
ATOM   2584  N   GLY B 157     -20.307   5.948  26.313  1.00  0.00           N  
ATOM   2585  H   GLY B 157     -20.103   5.876  25.328  1.00  0.00           H  
ATOM   2586  CA  GLY B 157     -21.074   4.851  26.896  1.00  0.00           C  
ATOM   2587  HA2 GLY B 157     -20.538   4.464  27.764  1.00  0.00           H  
ATOM   2588  HA3 GLY B 157     -22.049   5.217  27.218  1.00  0.00           H  
ATOM   2589  C   GLY B 157     -21.274   3.719  25.878  1.00  0.00           C  
ATOM   2590  O   GLY B 157     -21.015   3.918  24.688  1.00  0.00           O  
ATOM   2591  N   PRO B 158     -21.713   2.522  26.311  1.00  0.00           N  
ATOM   2592  CD  PRO B 158     -22.061   2.176  27.682  1.00  0.00           C  
ATOM   2593  HD2 PRO B 158     -22.667   2.954  28.150  1.00  0.00           H  
ATOM   2594  HD3 PRO B 158     -21.149   2.011  28.256  1.00  0.00           H  
ATOM   2595  CG  PRO B 158     -22.860   0.875  27.594  1.00  0.00           C  
ATOM   2596  HG2 PRO B 158     -23.919   1.102  27.465  1.00  0.00           H  
ATOM   2597  HG3 PRO B 158     -22.710   0.248  28.472  1.00  0.00           H  
ATOM   2598  CB  PRO B 158     -22.315   0.218  26.324  1.00  0.00           C  
ATOM   2599  HB2 PRO B 158     -23.032  -0.478  25.886  1.00  0.00           H  
ATOM   2600  HB3 PRO B 158     -21.379  -0.295  26.554  1.00  0.00           H  
ATOM   2601  CA  PRO B 158     -22.031   1.413  25.410  1.00  0.00           C  
ATOM   2602  HA  PRO B 158     -21.172   1.187  24.776  1.00  0.00           H  
ATOM   2603  C   PRO B 158     -23.236   1.756  24.521  1.00  0.00           C  
ATOM   2604  O   PRO B 158     -24.199   2.373  24.979  1.00  0.00           O  
ATOM   2605  N   THR B 159     -23.187   1.354  23.249  1.00  0.00           N  
ATOM   2606  H   THR B 159     -22.402   0.795  22.941  1.00  0.00           H  
ATOM   2607  CA  THR B 159     -24.179   1.714  22.221  1.00  0.00           C  
ATOM   2608  HA  THR B 159     -25.157   1.792  22.693  1.00  0.00           H  
ATOM   2609  CB  THR B 159     -23.849   3.088  21.611  1.00  0.00           C  
ATOM   2610  HB  THR B 159     -23.748   3.803  22.418  1.00  0.00           H  
ATOM   2611  CG2 THR B 159     -22.565   3.136  20.784  1.00  0.00           C  
ATOM   2612 HG21 THR B 159     -21.715   2.837  21.397  1.00  0.00           H  
ATOM   2613 HG22 THR B 159     -22.649   2.477  19.923  1.00  0.00           H  
ATOM   2614 HG23 THR B 159     -22.408   4.156  20.434  1.00  0.00           H  
ATOM   2615  OG1 THR B 159     -24.898   3.502  20.772  1.00  0.00           O  
ATOM   2616  HG1 THR B 159     -25.246   4.335  21.122  1.00  0.00           H  
ATOM   2617  C   THR B 159     -24.278   0.639  21.136  1.00  0.00           C  
ATOM   2618  O   THR B 159     -23.330  -0.125  20.933  1.00  0.00           O  
ATOM   2619  N   GLN B 160     -25.406   0.582  20.419  1.00  0.00           N  
ATOM   2620  H   GLN B 160     -26.086   1.316  20.571  1.00  0.00           H  
ATOM   2621  CA  GLN B 160     -25.625  -0.299  19.260  1.00  0.00           C  
ATOM   2622  HA  GLN B 160     -25.162  -1.265  19.466  1.00  0.00           H  
ATOM   2623  CB  GLN B 160     -27.132  -0.547  19.032  1.00  0.00           C  
ATOM   2624  HB2 GLN B 160     -27.631   0.388  18.774  1.00  0.00           H  
ATOM   2625  HB3 GLN B 160     -27.229  -1.228  18.185  1.00  0.00           H  
ATOM   2626  CG  GLN B 160     -27.833  -1.173  20.254  1.00  0.00           C  
ATOM   2627  HG2 GLN B 160     -27.092  -1.647  20.899  1.00  0.00           H  
ATOM   2628  HG3 GLN B 160     -28.326  -0.386  20.825  1.00  0.00           H  
ATOM   2629  CD  GLN B 160     -28.863  -2.237  19.878  1.00  0.00           C  
ATOM   2630  OE1 GLN B 160     -28.719  -3.401  20.205  1.00  0.00           O  
ATOM   2631  NE2 GLN B 160     -29.926  -1.898  19.176  1.00  0.00           N  
ATOM   2632 HE21 GLN B 160     -30.552  -2.645  18.934  1.00  0.00           H  
ATOM   2633 HE22 GLN B 160     -30.061  -0.951  18.871  1.00  0.00           H  
ATOM   2634  C   GLN B 160     -24.923   0.276  18.017  1.00  0.00           C  
ATOM   2635  O   GLN B 160     -25.560   0.678  17.042  1.00  0.00           O  
ATOM   2636  N   CYS B 161     -23.591   0.362  18.076  1.00  0.00           N  
ATOM   2637  H   CYS B 161     -23.132  -0.007  18.901  1.00  0.00           H  
ATOM   2638  CA  CYS B 161     -22.777   1.153  17.155  1.00  0.00           C  
ATOM   2639  HA  CYS B 161     -23.080   2.196  17.258  1.00  0.00           H  
ATOM   2640  CB  CYS B 161     -21.303   1.052  17.576  1.00  0.00           C  
ATOM   2641  HB2 CYS B 161     -20.678   1.492  16.799  1.00  0.00           H  
ATOM   2642  HB3 CYS B 161     -21.149   1.619  18.494  1.00  0.00           H  
ATOM   2643  SG  CYS B 161     -20.775  -0.661  17.859  1.00  0.00           S  
ATOM   2644  HG  CYS B 161     -19.455  -0.419  17.843  1.00  0.00           H  
ATOM   2645  C   CYS B 161     -22.996   0.811  15.673  1.00  0.00           C  
ATOM   2646  O   CYS B 161     -23.155   1.735  14.885  1.00  0.00           O  
ATOM   2647  N   SER B 162     -23.104  -0.464  15.291  1.00  0.00           N  
ATOM   2648  H   SER B 162     -22.880  -1.197  15.951  1.00  0.00           H  
ATOM   2649  CA  SER B 162     -23.371  -0.884  13.901  1.00  0.00           C  
ATOM   2650  HA  SER B 162     -22.603  -0.458  13.256  1.00  0.00           H  
ATOM   2651  CB  SER B 162     -23.290  -2.412  13.796  1.00  0.00           C  
ATOM   2652  HB2 SER B 162     -24.219  -2.850  14.164  1.00  0.00           H  
ATOM   2653  HB3 SER B 162     -23.154  -2.702  12.752  1.00  0.00           H  
ATOM   2654  OG  SER B 162     -22.225  -2.912  14.579  1.00  0.00           O  
ATOM   2655  HG  SER B 162     -21.392  -2.572  14.196  1.00  0.00           H  
ATOM   2656  C   SER B 162     -24.736  -0.438  13.348  1.00  0.00           C  
ATOM   2657  O   SER B 162     -24.966  -0.540  12.148  1.00  0.00           O  
ATOM   2658  N   THR B 163     -25.648   0.028  14.211  1.00  0.00           N  
ATOM   2659  H   THR B 163     -25.350   0.154  15.171  1.00  0.00           H  
ATOM   2660  CA  THR B 163     -26.997   0.509  13.850  1.00  0.00           C  
ATOM   2661  HA  THR B 163     -27.233   0.216  12.827  1.00  0.00           H  
ATOM   2662  CB  THR B 163     -28.057  -0.102  14.787  1.00  0.00           C  
ATOM   2663  HB  THR B 163     -27.986   0.373  15.766  1.00  0.00           H  
ATOM   2664  CG2 THR B 163     -29.481   0.060  14.258  1.00  0.00           C  
ATOM   2665 HG21 THR B 163     -29.574  -0.447  13.297  1.00  0.00           H  
ATOM   2666 HG22 THR B 163     -29.720   1.116  14.135  1.00  0.00           H  
ATOM   2667 HG23 THR B 163     -30.182  -0.380  14.966  1.00  0.00           H  
ATOM   2668  OG1 THR B 163     -27.840  -1.486  14.958  1.00  0.00           O  
ATOM   2669  HG1 THR B 163     -26.915  -1.609  15.186  1.00  0.00           H  
ATOM   2670  C   THR B 163     -27.084   2.037  13.935  1.00  0.00           C  
ATOM   2671  O   THR B 163     -27.602   2.693  13.036  1.00  0.00           O  
ATOM   2672  N   GLU B 164     -26.560   2.606  15.023  1.00  0.00           N  
ATOM   2673  H   GLU B 164     -26.178   1.993  15.732  1.00  0.00           H  
ATOM   2674  CA  GLU B 164     -26.557   4.045  15.313  1.00  0.00           C  
ATOM   2675  HA  GLU B 164     -27.543   4.467  15.114  1.00  0.00           H  
ATOM   2676  CB  GLU B 164     -26.226   4.246  16.806  1.00  0.00           C  
ATOM   2677  HB2 GLU B 164     -25.325   3.674  17.036  1.00  0.00           H  
ATOM   2678  HB3 GLU B 164     -25.985   5.293  16.989  1.00  0.00           H  
ATOM   2679  CG  GLU B 164     -27.337   3.797  17.774  1.00  0.00           C  
ATOM   2680  HG2 GLU B 164     -27.746   2.838  17.445  1.00  0.00           H  
ATOM   2681  HG3 GLU B 164     -26.883   3.630  18.752  1.00  0.00           H  
ATOM   2682  CD  GLU B 164     -28.459   4.838  17.942  1.00  0.00           C  
ATOM   2683  OE1 GLU B 164     -29.640   4.435  17.861  1.00  0.00           O  
ATOM   2684  OE2 GLU B 164     -28.142   6.029  18.179  1.00  0.00           O  
ATOM   2685  C   GLU B 164     -25.536   4.832  14.472  1.00  0.00           C  
ATOM   2686  O   GLU B 164     -25.817   5.967  14.077  1.00  0.00           O  
ATOM   2687  N   LEU B 165     -24.349   4.271  14.211  1.00  0.00           N  
ATOM   2688  H   LEU B 165     -24.217   3.287  14.429  1.00  0.00           H  
ATOM   2689  CA  LEU B 165     -23.180   5.008  13.719  1.00  0.00           C  
ATOM   2690  HA  LEU B 165     -23.420   6.070  13.698  1.00  0.00           H  
ATOM   2691  CB  LEU B 165     -21.984   4.818  14.673  1.00  0.00           C  
ATOM   2692  HB2 LEU B 165     -21.683   3.776  14.614  1.00  0.00           H  
ATOM   2693  HB3 LEU B 165     -21.152   5.421  14.306  1.00  0.00           H  
ATOM   2694  CG  LEU B 165     -22.220   5.156  16.157  1.00  0.00           C  
ATOM   2695  HG  LEU B 165     -23.044   4.562  16.548  1.00  0.00           H  
ATOM   2696  CD1 LEU B 165     -20.962   4.821  16.962  1.00  0.00           C  
ATOM   2697 HD11 LEU B 165     -20.135   5.455  16.646  1.00  0.00           H  
ATOM   2698 HD12 LEU B 165     -21.157   4.979  18.021  1.00  0.00           H  
ATOM   2699 HD13 LEU B 165     -20.694   3.778  16.809  1.00  0.00           H  
ATOM   2700  CD2 LEU B 165     -22.528   6.637  16.357  1.00  0.00           C  
ATOM   2701 HD21 LEU B 165     -22.646   6.854  17.417  1.00  0.00           H  
ATOM   2702 HD22 LEU B 165     -21.727   7.246  15.939  1.00  0.00           H  
ATOM   2703 HD23 LEU B 165     -23.462   6.875  15.852  1.00  0.00           H  
ATOM   2704  C   LEU B 165     -22.777   4.605  12.295  1.00  0.00           C  
ATOM   2705  O   LEU B 165     -22.844   3.442  11.902  1.00  0.00           O  
ATOM   2706  N   ARG B 166     -22.253   5.574  11.537  1.00  0.00           N  
ATOM   2707  H   ARG B 166     -22.227   6.514  11.931  1.00  0.00           H  
ATOM   2708  CA  ARG B 166     -21.590   5.359  10.238  1.00  0.00           C  
ATOM   2709  HA  ARG B 166     -21.154   4.357  10.236  1.00  0.00           H  
ATOM   2710  CB  ARG B 166     -22.600   5.424   9.074  1.00  0.00           C  
ATOM   2711  HB2 ARG B 166     -22.105   5.091   8.161  1.00  0.00           H  
ATOM   2712  HB3 ARG B 166     -23.428   4.744   9.284  1.00  0.00           H  
ATOM   2713  CG  ARG B 166     -23.145   6.845   8.857  1.00  0.00           C  
ATOM   2714  HG2 ARG B 166     -23.592   7.190   9.789  1.00  0.00           H  
ATOM   2715  HG3 ARG B 166     -22.328   7.516   8.598  1.00  0.00           H  
ATOM   2716  CD  ARG B 166     -24.176   6.938   7.730  1.00  0.00           C  
ATOM   2717  HD2 ARG B 166     -23.695   6.677   6.784  1.00  0.00           H  
ATOM   2718  HD3 ARG B 166     -24.984   6.225   7.910  1.00  0.00           H  
ATOM   2719  NE  ARG B 166     -24.712   8.312   7.652  1.00  0.00           N  
ATOM   2720  HE  ARG B 166     -24.335   8.912   6.935  1.00  0.00           H  
ATOM   2721  CZ  ARG B 166     -25.577   8.847   8.495  1.00  0.00           C  
ATOM   2722  NH1 ARG B 166     -26.139   8.155   9.442  1.00  0.00           N  
ATOM   2723 HH11 ARG B 166     -25.898   7.193   9.589  1.00  0.00           H  
ATOM   2724 HH12 ARG B 166     -26.795   8.631  10.050  1.00  0.00           H  
ATOM   2725  NH2 ARG B 166     -25.900  10.105   8.446  1.00  0.00           N  
ATOM   2726 HH21 ARG B 166     -25.460  10.739   7.803  1.00  0.00           H  
ATOM   2727 HH22 ARG B 166     -26.559  10.446   9.136  1.00  0.00           H  
ATOM   2728  C   ARG B 166     -20.447   6.353  10.042  1.00  0.00           C  
ATOM   2729  O   ARG B 166     -20.561   7.515  10.433  1.00  0.00           O  
ATOM   2730  N   LEU B 167     -19.383   5.910   9.382  1.00  0.00           N  
ATOM   2731  H   LEU B 167     -19.400   4.948   9.056  1.00  0.00           H  
ATOM   2732  CA  LEU B 167     -18.230   6.709   8.985  1.00  0.00           C  
ATOM   2733  HA  LEU B 167     -18.321   7.710   9.405  1.00  0.00           H  
ATOM   2734  CB  LEU B 167     -16.972   6.037   9.572  1.00  0.00           C  
ATOM   2735  HB2 LEU B 167     -17.112   5.913  10.648  1.00  0.00           H  
ATOM   2736  HB3 LEU B 167     -16.884   5.042   9.132  1.00  0.00           H  
ATOM   2737  CG  LEU B 167     -15.650   6.790   9.333  1.00  0.00           C  
ATOM   2738  HG  LEU B 167     -15.502   6.953   8.265  1.00  0.00           H  
ATOM   2739  CD1 LEU B 167     -15.624   8.132  10.064  1.00  0.00           C  
ATOM   2740 HD11 LEU B 167     -15.812   7.981  11.126  1.00  0.00           H  
ATOM   2741 HD12 LEU B 167     -16.377   8.792   9.650  1.00  0.00           H  
ATOM   2742 HD13 LEU B 167     -14.652   8.603   9.937  1.00  0.00           H  
ATOM   2743  CD2 LEU B 167     -14.491   5.958   9.878  1.00  0.00           C  
ATOM   2744 HD21 LEU B 167     -14.493   4.973   9.423  1.00  0.00           H  
ATOM   2745 HD22 LEU B 167     -13.547   6.452   9.652  1.00  0.00           H  
ATOM   2746 HD23 LEU B 167     -14.581   5.846  10.959  1.00  0.00           H  
ATOM   2747  C   LEU B 167     -18.208   6.830   7.455  1.00  0.00           C  
ATOM   2748  O   LEU B 167     -18.036   5.831   6.749  1.00  0.00           O  
ATOM   2749  N   LEU B 168     -18.407   8.042   6.937  1.00  0.00           N  
ATOM   2750  H   LEU B 168     -18.471   8.832   7.574  1.00  0.00           H  
ATOM   2751  CA  LEU B 168     -18.175   8.343   5.527  1.00  0.00           C  
ATOM   2752  HA  LEU B 168     -18.417   7.458   4.942  1.00  0.00           H  
ATOM   2753  CB  LEU B 168     -19.077   9.490   5.035  1.00  0.00           C  
ATOM   2754  HB2 LEU B 168     -19.014  10.341   5.715  1.00  0.00           H  
ATOM   2755  HB3 LEU B 168     -18.689   9.809   4.066  1.00  0.00           H  
ATOM   2756  CG  LEU B 168     -20.544   9.054   4.844  1.00  0.00           C  
ATOM   2757  HG  LEU B 168     -20.571   8.000   4.577  1.00  0.00           H  
ATOM   2758  CD1 LEU B 168     -21.398   9.262   6.097  1.00  0.00           C  
ATOM   2759 HD11 LEU B 168     -21.453  10.324   6.333  1.00  0.00           H  
ATOM   2760 HD12 LEU B 168     -20.961   8.727   6.937  1.00  0.00           H  
ATOM   2761 HD13 LEU B 168     -22.396   8.872   5.910  1.00  0.00           H  
ATOM   2762  CD2 LEU B 168     -21.205   9.841   3.711  1.00  0.00           C  
ATOM   2763 HD21 LEU B 168     -22.232   9.508   3.571  1.00  0.00           H  
ATOM   2764 HD22 LEU B 168     -21.189  10.909   3.934  1.00  0.00           H  
ATOM   2765 HD23 LEU B 168     -20.663   9.665   2.781  1.00  0.00           H  
ATOM   2766  C   LEU B 168     -16.690   8.631   5.291  1.00  0.00           C  
ATOM   2767  O   LEU B 168     -16.019   9.211   6.149  1.00  0.00           O  
ATOM   2768  N   TYR B 169     -16.193   8.231   4.120  1.00  0.00           N  
ATOM   2769  H   TYR B 169     -16.819   7.785   3.456  1.00  0.00           H  
ATOM   2770  CA  TYR B 169     -14.803   8.435   3.711  1.00  0.00           C  
ATOM   2771  HA  TYR B 169     -14.445   9.331   4.216  1.00  0.00           H  
ATOM   2772  CB  TYR B 169     -13.908   7.273   4.190  1.00  0.00           C  
ATOM   2773  HB2 TYR B 169     -12.874   7.558   3.996  1.00  0.00           H  
ATOM   2774  HB3 TYR B 169     -14.012   7.191   5.274  1.00  0.00           H  
ATOM   2775  CG  TYR B 169     -14.132   5.881   3.608  1.00  0.00           C  
ATOM   2776  CD1 TYR B 169     -15.265   5.124   3.978  1.00  0.00           C  
ATOM   2777  HD1 TYR B 169     -16.006   5.550   4.643  1.00  0.00           H  
ATOM   2778  CE1 TYR B 169     -15.423   3.806   3.504  1.00  0.00           C  
ATOM   2779  HE1 TYR B 169     -16.290   3.226   3.775  1.00  0.00           H  
ATOM   2780  CZ  TYR B 169     -14.434   3.228   2.679  1.00  0.00           C  
ATOM   2781  OH  TYR B 169     -14.575   1.949   2.246  1.00  0.00           O  
ATOM   2782  HH  TYR B 169     -15.484   1.749   2.015  1.00  0.00           H  
ATOM   2783  CE2 TYR B 169     -13.301   3.978   2.309  1.00  0.00           C  
ATOM   2784  HE2 TYR B 169     -12.561   3.526   1.659  1.00  0.00           H  
ATOM   2785  CD2 TYR B 169     -13.151   5.301   2.773  1.00  0.00           C  
ATOM   2786  HD2 TYR B 169     -12.273   5.865   2.493  1.00  0.00           H  
ATOM   2787  C   TYR B 169     -14.701   8.704   2.206  1.00  0.00           C  
ATOM   2788  O   TYR B 169     -15.257   7.972   1.392  1.00  0.00           O  
ATOM   2789  N   GLN B 170     -13.983   9.762   1.827  1.00  0.00           N  
ATOM   2790  H   GLN B 170     -13.514  10.307   2.543  1.00  0.00           H  
ATOM   2791  CA  GLN B 170     -13.847  10.217   0.436  1.00  0.00           C  
ATOM   2792  HA  GLN B 170     -14.131   9.406  -0.237  1.00  0.00           H  
ATOM   2793  CB  GLN B 170     -14.809  11.391   0.179  1.00  0.00           C  
ATOM   2794  HB2 GLN B 170     -15.816  11.065   0.444  1.00  0.00           H  
ATOM   2795  HB3 GLN B 170     -14.545  12.230   0.823  1.00  0.00           H  
ATOM   2796  CG  GLN B 170     -14.817  11.864  -1.288  1.00  0.00           C  
ATOM   2797  HG2 GLN B 170     -13.899  12.406  -1.510  1.00  0.00           H  
ATOM   2798  HG3 GLN B 170     -14.862  10.992  -1.937  1.00  0.00           H  
ATOM   2799  CD  GLN B 170     -16.010  12.763  -1.626  1.00  0.00           C  
ATOM   2800  OE1 GLN B 170     -16.623  13.385  -0.769  1.00  0.00           O  
ATOM   2801  NE2 GLN B 170     -16.393  12.857  -2.879  1.00  0.00           N  
ATOM   2802 HE21 GLN B 170     -17.209  13.404  -3.073  1.00  0.00           H  
ATOM   2803 HE22 GLN B 170     -15.921  12.314  -3.601  1.00  0.00           H  
ATOM   2804  C   GLN B 170     -12.387  10.569   0.143  1.00  0.00           C  
ATOM   2805  O   GLN B 170     -11.692  11.092   1.016  1.00  0.00           O  
ATOM   2806  N   LEU B 171     -11.904  10.247  -1.055  1.00  0.00           N  
ATOM   2807  H   LEU B 171     -12.550   9.913  -1.755  1.00  0.00           H  
ATOM   2808  CA  LEU B 171     -10.519  10.492  -1.470  1.00  0.00           C  
ATOM   2809  HA  LEU B 171      -9.877  10.397  -0.595  1.00  0.00           H  
ATOM   2810  CB  LEU B 171     -10.123   9.392  -2.474  1.00  0.00           C  
ATOM   2811  HB2 LEU B 171     -10.337   8.416  -2.032  1.00  0.00           H  
ATOM   2812  HB3 LEU B 171     -10.758   9.502  -3.348  1.00  0.00           H  
ATOM   2813  CG  LEU B 171      -8.658   9.402  -2.946  1.00  0.00           C  
ATOM   2814  HG  LEU B 171      -8.368  10.413  -3.236  1.00  0.00           H  
ATOM   2815  CD1 LEU B 171      -7.697   8.895  -1.872  1.00  0.00           C  
ATOM   2816 HD11 LEU B 171      -7.850   7.830  -1.712  1.00  0.00           H  
ATOM   2817 HD12 LEU B 171      -6.672   9.058  -2.202  1.00  0.00           H  
ATOM   2818 HD13 LEU B 171      -7.859   9.416  -0.934  1.00  0.00           H  
ATOM   2819  CD2 LEU B 171      -8.496   8.479  -4.153  1.00  0.00           C  
ATOM   2820 HD21 LEU B 171      -7.445   8.436  -4.422  1.00  0.00           H  
ATOM   2821 HD22 LEU B 171      -9.076   8.862  -4.993  1.00  0.00           H  
ATOM   2822 HD23 LEU B 171      -8.839   7.472  -3.909  1.00  0.00           H  
ATOM   2823  C   LEU B 171     -10.368  11.925  -2.016  1.00  0.00           C  
ATOM   2824  O   LEU B 171     -11.220  12.405  -2.756  1.00  0.00           O  
ATOM   2825  N   VAL B 172      -9.275  12.607  -1.658  1.00  0.00           N  
ATOM   2826  H   VAL B 172      -8.638  12.161  -1.006  1.00  0.00           H  
ATOM   2827  CA  VAL B 172      -8.983  14.009  -2.044  1.00  0.00           C  
ATOM   2828  HA  VAL B 172      -9.879  14.608  -1.876  1.00  0.00           H  
ATOM   2829  CB  VAL B 172      -7.855  14.565  -1.137  1.00  0.00           C  
ATOM   2830  HB  VAL B 172      -7.018  13.863  -1.145  1.00  0.00           H  
ATOM   2831  CG1 VAL B 172      -7.304  15.938  -1.545  1.00  0.00           C  
ATOM   2832 HG11 VAL B 172      -6.793  15.866  -2.503  1.00  0.00           H  
ATOM   2833 HG12 VAL B 172      -8.117  16.659  -1.628  1.00  0.00           H  
ATOM   2834 HG13 VAL B 172      -6.582  16.290  -0.807  1.00  0.00           H  
ATOM   2835  CG2 VAL B 172      -8.359  14.717   0.308  1.00  0.00           C  
ATOM   2836 HG21 VAL B 172      -8.758  13.775   0.678  1.00  0.00           H  
ATOM   2837 HG22 VAL B 172      -7.538  15.024   0.955  1.00  0.00           H  
ATOM   2838 HG23 VAL B 172      -9.148  15.469   0.347  1.00  0.00           H  
ATOM   2839  C   VAL B 172      -8.653  14.169  -3.540  1.00  0.00           C  
ATOM   2840  O   VAL B 172      -8.795  15.260  -4.089  1.00  0.00           O  
ATOM   2841  N   PHE B 173      -8.242  13.089  -4.215  1.00  0.00           N  
ATOM   2842  H   PHE B 173      -8.237  12.209  -3.730  1.00  0.00           H  
ATOM   2843  CA  PHE B 173      -8.026  13.071  -5.663  1.00  0.00           C  
ATOM   2844  HA  PHE B 173      -7.269  13.820  -5.905  1.00  0.00           H  
ATOM   2845  CB  PHE B 173      -7.483  11.695  -6.084  1.00  0.00           C  
ATOM   2846  HB2 PHE B 173      -6.525  11.528  -5.589  1.00  0.00           H  
ATOM   2847  HB3 PHE B 173      -8.170  10.927  -5.733  1.00  0.00           H  
ATOM   2848  CG  PHE B 173      -7.293  11.514  -7.580  1.00  0.00           C  
ATOM   2849  CD1 PHE B 173      -6.094  11.916  -8.198  1.00  0.00           C  
ATOM   2850  HD1 PHE B 173      -5.305  12.341  -7.601  1.00  0.00           H  
ATOM   2851  CE1 PHE B 173      -5.916  11.746  -9.584  1.00  0.00           C  
ATOM   2852  HE1 PHE B 173      -4.990  12.045 -10.058  1.00  0.00           H  
ATOM   2853  CZ  PHE B 173      -6.945  11.183 -10.358  1.00  0.00           C  
ATOM   2854  HZ  PHE B 173      -6.816  11.055 -11.423  1.00  0.00           H  
ATOM   2855  CE2 PHE B 173      -8.145  10.784  -9.746  1.00  0.00           C  
ATOM   2856  HE2 PHE B 173      -8.945  10.362 -10.339  1.00  0.00           H  
ATOM   2857  CD2 PHE B 173      -8.315  10.941  -8.361  1.00  0.00           C  
ATOM   2858  HD2 PHE B 173      -9.245  10.633  -7.906  1.00  0.00           H  
ATOM   2859  C   PHE B 173      -9.319  13.442  -6.414  1.00  0.00           C  
ATOM   2860  O   PHE B 173     -10.415  13.006  -6.049  1.00  0.00           O  
ATOM   2861  N   LEU B 174      -9.184  14.239  -7.478  1.00  0.00           N  
ATOM   2862  H   LEU B 174      -8.252  14.527  -7.733  1.00  0.00           H  
ATOM   2863  CA  LEU B 174     -10.306  14.849  -8.200  1.00  0.00           C  
ATOM   2864  HA  LEU B 174     -10.770  15.558  -7.512  1.00  0.00           H  
ATOM   2865  CB  LEU B 174      -9.771  15.661  -9.399  1.00  0.00           C  
ATOM   2866  HB2 LEU B 174     -10.627  16.124  -9.888  1.00  0.00           H  
ATOM   2867  HB3 LEU B 174      -9.167  16.482  -9.012  1.00  0.00           H  
ATOM   2868  CG  LEU B 174      -8.949  14.865 -10.447  1.00  0.00           C  
ATOM   2869  HG  LEU B 174      -8.974  13.803 -10.223  1.00  0.00           H  
ATOM   2870  CD1 LEU B 174      -9.509  15.072 -11.858  1.00  0.00           C  
ATOM   2871 HD11 LEU B 174      -8.944  14.464 -12.562  1.00  0.00           H  
ATOM   2872 HD12 LEU B 174      -9.437  16.122 -12.139  1.00  0.00           H  
ATOM   2873 HD13 LEU B 174     -10.553  14.755 -11.881  1.00  0.00           H  
ATOM   2874  CD2 LEU B 174      -7.486  15.319 -10.455  1.00  0.00           C  
ATOM   2875 HD21 LEU B 174      -7.419  16.381 -10.693  1.00  0.00           H  
ATOM   2876 HD22 LEU B 174      -6.927  14.740 -11.188  1.00  0.00           H  
ATOM   2877 HD23 LEU B 174      -7.044  15.144  -9.474  1.00  0.00           H  
ATOM   2878  C   LEU B 174     -11.405  13.851  -8.620  1.00  0.00           C  
ATOM   2879  O   LEU B 174     -11.125  12.812  -9.209  1.00  0.00           O  
ATOM   2880  N   LEU B 175     -12.669  14.218  -8.368  1.00  0.00           N  
ATOM   2881  H   LEU B 175     -12.803  15.076  -7.858  1.00  0.00           H  
ATOM   2882  CA  LEU B 175     -13.883  13.471  -8.752  1.00  0.00           C  
ATOM   2883  HA  LEU B 175     -14.722  13.985  -8.284  1.00  0.00           H  
ATOM   2884  CB  LEU B 175     -14.108  13.554 -10.281  1.00  0.00           C  
ATOM   2885  HB2 LEU B 175     -13.334  12.961 -10.769  1.00  0.00           H  
ATOM   2886  HB3 LEU B 175     -15.070  13.094 -10.516  1.00  0.00           H  
ATOM   2887  CG  LEU B 175     -14.091  14.973 -10.883  1.00  0.00           C  
ATOM   2888  HG  LEU B 175     -13.139  15.457 -10.660  1.00  0.00           H  
ATOM   2889  CD1 LEU B 175     -14.229  14.900 -12.404  1.00  0.00           C  
ATOM   2890 HD11 LEU B 175     -15.182  14.439 -12.670  1.00  0.00           H  
ATOM   2891 HD12 LEU B 175     -13.417  14.303 -12.816  1.00  0.00           H  
ATOM   2892 HD13 LEU B 175     -14.180  15.902 -12.830  1.00  0.00           H  
ATOM   2893  CD2 LEU B 175     -15.224  15.849 -10.342  1.00  0.00           C  
ATOM   2894 HD21 LEU B 175     -16.185  15.364 -10.517  1.00  0.00           H  
ATOM   2895 HD22 LEU B 175     -15.097  16.008  -9.272  1.00  0.00           H  
ATOM   2896 HD23 LEU B 175     -15.214  16.819 -10.839  1.00  0.00           H  
ATOM   2897  C   LEU B 175     -13.985  12.028  -8.194  1.00  0.00           C  
ATOM   2898  O   LEU B 175     -14.675  11.188  -8.769  1.00  0.00           O  
ATOM   2899  N   SER B 176     -13.310  11.730  -7.078  1.00  0.00           N  
ATOM   2900  H   SER B 176     -12.699  12.432  -6.685  1.00  0.00           H  
ATOM   2901  CA  SER B 176     -13.439  10.449  -6.365  1.00  0.00           C  
ATOM   2902  HA  SER B 176     -13.446   9.639  -7.095  1.00  0.00           H  
ATOM   2903  CB  SER B 176     -12.255  10.232  -5.429  1.00  0.00           C  
ATOM   2904  HB2 SER B 176     -12.283  10.963  -4.621  1.00  0.00           H  
ATOM   2905  HB3 SER B 176     -12.326   9.234  -4.997  1.00  0.00           H  
ATOM   2906  OG  SER B 176     -11.034  10.355  -6.121  1.00  0.00           O  
ATOM   2907  HG  SER B 176     -10.843  11.311  -6.184  1.00  0.00           H  
ATOM   2908  C   SER B 176     -14.716  10.366  -5.521  1.00  0.00           C  
ATOM   2909  O   SER B 176     -15.034  11.299  -4.785  1.00  0.00           O  
ATOM   2910  N   GLU B 177     -15.421   9.238  -5.574  1.00  0.00           N  
ATOM   2911  H   GLU B 177     -15.140   8.526  -6.225  1.00  0.00           H  
ATOM   2912  CA  GLU B 177     -16.704   9.045  -4.879  1.00  0.00           C  
ATOM   2913  HA  GLU B 177     -17.316   9.921  -5.093  1.00  0.00           H  
ATOM   2914  CB  GLU B 177     -17.414   7.794  -5.435  1.00  0.00           C  
ATOM   2915  HB2 GLU B 177     -16.686   6.987  -5.552  1.00  0.00           H  
ATOM   2916  HB3 GLU B 177     -18.169   7.449  -4.724  1.00  0.00           H  
ATOM   2917  CG  GLU B 177     -18.108   8.053  -6.783  1.00  0.00           C  
ATOM   2918  HG2 GLU B 177     -17.359   8.384  -7.505  1.00  0.00           H  
ATOM   2919  HG3 GLU B 177     -18.515   7.105  -7.140  1.00  0.00           H  
ATOM   2920  CD  GLU B 177     -19.245   9.087  -6.695  1.00  0.00           C  
ATOM   2921  OE1 GLU B 177     -19.753   9.460  -7.774  1.00  0.00           O  
ATOM   2922  OE2 GLU B 177     -19.589   9.498  -5.560  1.00  0.00           O  
ATOM   2923  C   GLU B 177     -16.628   8.967  -3.344  1.00  0.00           C  
ATOM   2924  O   GLU B 177     -15.597   8.605  -2.765  1.00  0.00           O  
ATOM   2925  N   ALA B 178     -17.744   9.295  -2.686  1.00  0.00           N  
ATOM   2926  H   ALA B 178     -18.562   9.533  -3.237  1.00  0.00           H  
ATOM   2927  CA  ALA B 178     -17.897   9.224  -1.232  1.00  0.00           C  
ATOM   2928  HA  ALA B 178     -16.924   9.395  -0.769  1.00  0.00           H  
ATOM   2929  CB  ALA B 178     -18.831  10.350  -0.778  1.00  0.00           C  
ATOM   2930  HB1 ALA B 178     -18.913  10.340   0.309  1.00  0.00           H  
ATOM   2931  HB2 ALA B 178     -18.432  11.313  -1.094  1.00  0.00           H  
ATOM   2932  HB3 ALA B 178     -19.821  10.212  -1.217  1.00  0.00           H  
ATOM   2933  C   ALA B 178     -18.406   7.845  -0.765  1.00  0.00           C  
ATOM   2934  O   ALA B 178     -19.544   7.449  -1.022  1.00  0.00           O  
ATOM   2935  N   HIE B 179     -17.572   7.112  -0.028  1.00  0.00           N  
ATOM   2936  H   HIE B 179     -16.665   7.504   0.199  1.00  0.00           H  
ATOM   2937  CA  HIE B 179     -17.887   5.791   0.526  1.00  0.00           C  
ATOM   2938  HA  HIE B 179     -18.579   5.286  -0.154  1.00  0.00           H  
ATOM   2939  CB  HIE B 179     -16.602   4.956   0.587  1.00  0.00           C  
ATOM   2940  HB2 HIE B 179     -15.863   5.464   1.202  1.00  0.00           H  
ATOM   2941  HB3 HIE B 179     -16.825   3.990   1.038  1.00  0.00           H  
ATOM   2942  CG  HIE B 179     -16.009   4.697  -0.768  1.00  0.00           C  
ATOM   2943  ND1 HIE B 179     -16.350   3.625  -1.592  1.00  0.00           N  
ATOM   2944  CE1 HIE B 179     -15.699   3.837  -2.744  1.00  0.00           C  
ATOM   2945  HE1 HIE B 179     -15.765   3.191  -3.608  1.00  0.00           H  
ATOM   2946  NE2 HIE B 179     -14.980   4.972  -2.681  1.00  0.00           N  
ATOM   2947  HE2 HIE B 179     -14.453   5.379  -3.438  1.00  0.00           H  
ATOM   2948  CD2 HIE B 179     -15.166   5.531  -1.440  1.00  0.00           C  
ATOM   2949  HD2 HIE B 179     -14.785   6.479  -1.082  1.00  0.00           H  
ATOM   2950  C   HIE B 179     -18.552   5.878   1.907  1.00  0.00           C  
ATOM   2951  O   HIE B 179     -18.498   6.901   2.590  1.00  0.00           O  
ATOM   2952  N   THR B 180     -19.150   4.773   2.361  1.00  0.00           N  
ATOM   2953  H   THR B 180     -19.145   3.953   1.770  1.00  0.00           H  
ATOM   2954  CA  THR B 180     -19.701   4.616   3.721  1.00  0.00           C  
ATOM   2955  HA  THR B 180     -19.336   5.419   4.363  1.00  0.00           H  
ATOM   2956  CB  THR B 180     -21.240   4.693   3.705  1.00  0.00           C  
ATOM   2957  HB  THR B 180     -21.627   3.977   2.978  1.00  0.00           H  
ATOM   2958  CG2 THR B 180     -21.897   4.426   5.061  1.00  0.00           C  
ATOM   2959 HG21 THR B 180     -22.967   4.621   4.986  1.00  0.00           H  
ATOM   2960 HG22 THR B 180     -21.757   3.386   5.350  1.00  0.00           H  
ATOM   2961 HG23 THR B 180     -21.462   5.083   5.815  1.00  0.00           H  
ATOM   2962  OG1 THR B 180     -21.653   5.986   3.336  1.00  0.00           O  
ATOM   2963  HG1 THR B 180     -21.123   6.272   2.583  1.00  0.00           H  
ATOM   2964  C   THR B 180     -19.247   3.291   4.333  1.00  0.00           C  
ATOM   2965  O   THR B 180     -19.275   2.261   3.664  1.00  0.00           O  
ATOM   2966  N   CYS B 181     -18.884   3.311   5.615  1.00  0.00           N  
ATOM   2967  H   CYS B 181     -18.845   4.209   6.093  1.00  0.00           H  
ATOM   2968  CA  CYS B 181     -18.639   2.129   6.442  1.00  0.00           C  
ATOM   2969  HA  CYS B 181     -18.964   1.233   5.906  1.00  0.00           H  
ATOM   2970  CB  CYS B 181     -17.126   2.026   6.696  1.00  0.00           C  
ATOM   2971  HB2 CYS B 181     -16.592   2.012   5.746  1.00  0.00           H  
ATOM   2972  HB3 CYS B 181     -16.802   2.901   7.265  1.00  0.00           H  
ATOM   2973  SG  CYS B 181     -16.701   0.526   7.628  1.00  0.00           S  
ATOM   2974  HG  CYS B 181     -16.767  -0.359   6.627  1.00  0.00           H  
ATOM   2975  C   CYS B 181     -19.457   2.231   7.742  1.00  0.00           C  
ATOM   2976  O   CYS B 181     -19.638   3.329   8.269  1.00  0.00           O  
ATOM   2977  N   ILE B 182     -19.940   1.106   8.273  1.00  0.00           N  
ATOM   2978  H   ILE B 182     -19.691   0.231   7.836  1.00  0.00           H  
ATOM   2979  CA  ILE B 182     -20.527   1.009   9.623  1.00  0.00           C  
ATOM   2980  HA  ILE B 182     -20.700   2.014  10.002  1.00  0.00           H  
ATOM   2981  CB  ILE B 182     -21.903   0.303   9.604  1.00  0.00           C  
ATOM   2982  HB  ILE B 182     -22.257   0.245  10.636  1.00  0.00           H  
ATOM   2983  CG2 ILE B 182     -22.905   1.181   8.831  1.00  0.00           C  
ATOM   2984 HG21 ILE B 182     -22.880   2.198   9.223  1.00  0.00           H  
ATOM   2985 HG22 ILE B 182     -22.667   1.191   7.768  1.00  0.00           H  
ATOM   2986 HG23 ILE B 182     -23.918   0.802   8.973  1.00  0.00           H  
ATOM   2987  CG1 ILE B 182     -21.831  -1.141   9.050  1.00  0.00           C  
ATOM   2988 HG12 ILE B 182     -21.472  -1.123   8.019  1.00  0.00           H  
ATOM   2989 HG13 ILE B 182     -21.125  -1.716   9.652  1.00  0.00           H  
ATOM   2990  CD1 ILE B 182     -23.173  -1.885   9.078  1.00  0.00           C  
ATOM   2991 HD11 ILE B 182     -23.017  -2.918   8.771  1.00  0.00           H  
ATOM   2992 HD12 ILE B 182     -23.587  -1.875  10.086  1.00  0.00           H  
ATOM   2993 HD13 ILE B 182     -23.880  -1.426   8.389  1.00  0.00           H  
ATOM   2994  C   ILE B 182     -19.517   0.330  10.564  1.00  0.00           C  
ATOM   2995  O   ILE B 182     -18.713  -0.472  10.083  1.00  0.00           O  
ATOM   2996  N   PRO B 183     -19.483   0.673  11.863  1.00  0.00           N  
ATOM   2997  CD  PRO B 183     -20.242   1.727  12.520  1.00  0.00           C  
ATOM   2998  HD2 PRO B 183     -21.308   1.498  12.515  1.00  0.00           H  
ATOM   2999  HD3 PRO B 183     -20.058   2.683  12.027  1.00  0.00           H  
ATOM   3000  CG  PRO B 183     -19.726   1.787  13.959  1.00  0.00           C  
ATOM   3001  HG2 PRO B 183     -20.370   1.179  14.593  1.00  0.00           H  
ATOM   3002  HG3 PRO B 183     -19.670   2.809  14.327  1.00  0.00           H  
ATOM   3003  CB  PRO B 183     -18.340   1.152  13.891  1.00  0.00           C  
ATOM   3004  HB2 PRO B 183     -18.052   0.704  14.842  1.00  0.00           H  
ATOM   3005  HB3 PRO B 183     -17.604   1.893  13.587  1.00  0.00           H  
ATOM   3006  CA  PRO B 183     -18.504   0.112  12.785  1.00  0.00           C  
ATOM   3007  HA  PRO B 183     -17.554  -0.016  12.271  1.00  0.00           H  
ATOM   3008  C   PRO B 183     -18.935  -1.235  13.368  1.00  0.00           C  
ATOM   3009  O   PRO B 183     -20.109  -1.453  13.671  1.00  0.00           O  
ATOM   3010  N   GLU B 184     -17.954  -2.087  13.637  1.00  0.00           N  
ATOM   3011  H   GLU B 184     -17.015  -1.813  13.368  1.00  0.00           H  
ATOM   3012  CA  GLU B 184     -18.070  -3.165  14.616  1.00  0.00           C  
ATOM   3013  HA  GLU B 184     -19.072  -3.591  14.557  1.00  0.00           H  
ATOM   3014  CB  GLU B 184     -17.033  -4.258  14.300  1.00  0.00           C  
ATOM   3015  HB2 GLU B 184     -16.054  -3.794  14.173  1.00  0.00           H  
ATOM   3016  HB3 GLU B 184     -16.963  -4.946  15.143  1.00  0.00           H  
ATOM   3017  CG  GLU B 184     -17.365  -5.065  13.031  1.00  0.00           C  
ATOM   3018  HG2 GLU B 184     -17.398  -4.386  12.176  1.00  0.00           H  
ATOM   3019  HG3 GLU B 184     -16.548  -5.768  12.855  1.00  0.00           H  
ATOM   3020  CD  GLU B 184     -18.689  -5.845  13.127  1.00  0.00           C  
ATOM   3021  OE1 GLU B 184     -19.125  -6.352  12.070  1.00  0.00           O  
ATOM   3022  OE2 GLU B 184     -19.238  -5.934  14.251  1.00  0.00           O  
ATOM   3023  C   GLU B 184     -17.888  -2.640  16.050  1.00  0.00           C  
ATOM   3024  O   GLU B 184     -17.241  -1.610  16.287  1.00  0.00           O  
ATOM   3025  N   ASN B 185     -18.441  -3.354  17.033  1.00  0.00           N  
ATOM   3026  H   ASN B 185     -18.923  -4.211  16.788  1.00  0.00           H  
ATOM   3027  CA  ASN B 185     -18.188  -3.058  18.442  1.00  0.00           C  
ATOM   3028  HA  ASN B 185     -18.252  -1.977  18.580  1.00  0.00           H  
ATOM   3029  CB  ASN B 185     -19.258  -3.708  19.331  1.00  0.00           C  
ATOM   3030  HB2 ASN B 185     -20.250  -3.482  18.942  1.00  0.00           H  
ATOM   3031  HB3 ASN B 185     -19.127  -4.791  19.338  1.00  0.00           H  
ATOM   3032  CG  ASN B 185     -19.143  -3.187  20.752  1.00  0.00           C  
ATOM   3033  OD1 ASN B 185     -18.343  -3.652  21.552  1.00  0.00           O  
ATOM   3034  ND2 ASN B 185     -19.896  -2.167  21.093  1.00  0.00           N  
ATOM   3035 HD21 ASN B 185     -19.749  -1.767  22.013  1.00  0.00           H  
ATOM   3036 HD22 ASN B 185     -20.533  -1.759  20.432  1.00  0.00           H  
ATOM   3037  C   ASN B 185     -16.771  -3.495  18.841  1.00  0.00           C  
ATOM   3038  O   ASN B 185     -16.431  -4.673  18.777  1.00  0.00           O  
ATOM   3039  N   ASN B 186     -15.959  -2.546  19.306  1.00  0.00           N  
ATOM   3040  H   ASN B 186     -16.348  -1.619  19.426  1.00  0.00           H  
ATOM   3041  CA  ASN B 186     -14.565  -2.759  19.704  1.00  0.00           C  
ATOM   3042  HA  ASN B 186     -14.237  -3.728  19.318  1.00  0.00           H  
ATOM   3043  CB  ASN B 186     -13.709  -1.677  19.023  1.00  0.00           C  
ATOM   3044  HB2 ASN B 186     -14.027  -1.561  17.989  1.00  0.00           H  
ATOM   3045  HB3 ASN B 186     -13.842  -0.737  19.545  1.00  0.00           H  
ATOM   3046  CG  ASN B 186     -12.225  -1.982  18.995  1.00  0.00           C  
ATOM   3047  OD1 ASN B 186     -11.792  -3.119  18.996  1.00  0.00           O  
ATOM   3048  ND2 ASN B 186     -11.439  -0.933  18.939  1.00  0.00           N  
ATOM   3049 HD21 ASN B 186     -10.426  -1.032  18.827  1.00  0.00           H  
ATOM   3050 HD22 ASN B 186     -11.816  -0.013  18.873  1.00  0.00           H  
ATOM   3051  C   ASN B 186     -14.436  -2.832  21.239  1.00  0.00           C  
ATOM   3052  O   ASN B 186     -13.651  -2.114  21.859  1.00  0.00           O  
ATOM   3053  N   GLY B 187     -15.281  -3.656  21.866  1.00  0.00           N  
ATOM   3054  H   GLY B 187     -15.958  -4.144  21.291  1.00  0.00           H  
ATOM   3055  CA  GLY B 187     -15.308  -3.898  23.311  1.00  0.00           C  
ATOM   3056  HA2 GLY B 187     -15.722  -4.891  23.493  1.00  0.00           H  
ATOM   3057  HA3 GLY B 187     -14.289  -3.884  23.700  1.00  0.00           H  
ATOM   3058  C   GLY B 187     -16.132  -2.870  24.094  1.00  0.00           C  
ATOM   3059  O   GLY B 187     -15.625  -1.842  24.547  1.00  0.00           O  
ATOM   3060  N   GLY B 188     -17.420  -3.156  24.300  1.00  0.00           N  
ATOM   3061  H   GLY B 188     -17.821  -3.922  23.774  1.00  0.00           H  
ATOM   3062  CA  GLY B 188     -18.313  -2.338  25.123  1.00  0.00           C  
ATOM   3063  HA2 GLY B 188     -19.248  -2.875  25.282  1.00  0.00           H  
ATOM   3064  HA3 GLY B 188     -17.849  -2.164  26.095  1.00  0.00           H  
ATOM   3065  C   GLY B 188     -18.634  -0.992  24.472  1.00  0.00           C  
ATOM   3066  O   GLY B 188     -19.559  -0.890  23.669  1.00  0.00           O  
ATOM   3067  N   ALA B 189     -17.886   0.051  24.842  1.00  0.00           N  
ATOM   3068  H   ALA B 189     -17.112  -0.135  25.467  1.00  0.00           H  
ATOM   3069  CA  ALA B 189     -18.016   1.403  24.285  1.00  0.00           C  
ATOM   3070  HA  ALA B 189     -19.026   1.529  23.890  1.00  0.00           H  
ATOM   3071  CB  ALA B 189     -17.844   2.404  25.433  1.00  0.00           C  
ATOM   3072  HB1 ALA B 189     -18.541   2.173  26.240  1.00  0.00           H  
ATOM   3073  HB2 ALA B 189     -16.822   2.382  25.814  1.00  0.00           H  
ATOM   3074  HB3 ALA B 189     -18.065   3.404  25.066  1.00  0.00           H  
ATOM   3075  C   ALA B 189     -17.052   1.705  23.111  1.00  0.00           C  
ATOM   3076  O   ALA B 189     -17.156   2.767  22.490  1.00  0.00           O  
ATOM   3077  N   GLY B 190     -16.101   0.813  22.807  1.00  0.00           N  
ATOM   3078  H   GLY B 190     -16.060  -0.059  23.323  1.00  0.00           H  
ATOM   3079  CA  GLY B 190     -15.220   0.950  21.645  1.00  0.00           C  
ATOM   3080  HA2 GLY B 190     -14.787   1.949  21.634  1.00  0.00           H  
ATOM   3081  HA3 GLY B 190     -14.404   0.233  21.721  1.00  0.00           H  
ATOM   3082  C   GLY B 190     -15.956   0.721  20.320  1.00  0.00           C  
ATOM   3083  O   GLY B 190     -16.953   0.003  20.261  1.00  0.00           O  
ATOM   3084  N   CYS B 191     -15.447   1.309  19.239  1.00  0.00           N  
ATOM   3085  H   CYS B 191     -14.634   1.909  19.355  1.00  0.00           H  
ATOM   3086  CA  CYS B 191     -15.940   1.150  17.863  1.00  0.00           C  
ATOM   3087  HA  CYS B 191     -16.559   0.255  17.783  1.00  0.00           H  
ATOM   3088  CB  CYS B 191     -16.783   2.382  17.503  1.00  0.00           C  
ATOM   3089  HB2 CYS B 191     -16.188   3.280  17.687  1.00  0.00           H  
ATOM   3090  HB3 CYS B 191     -17.035   2.351  16.442  1.00  0.00           H  
ATOM   3091  SG  CYS B 191     -18.314   2.455  18.477  1.00  0.00           S  
ATOM   3092  HG  CYS B 191     -17.740   2.261  19.671  1.00  0.00           H  
ATOM   3093  C   CYS B 191     -14.765   1.010  16.878  1.00  0.00           C  
ATOM   3094  O   CYS B 191     -13.730   1.645  17.085  1.00  0.00           O  
ATOM   3095  N   VAL B 192     -14.928   0.235  15.799  1.00  0.00           N  
ATOM   3096  H   VAL B 192     -15.779  -0.317  15.716  1.00  0.00           H  
ATOM   3097  CA  VAL B 192     -13.929   0.108  14.718  1.00  0.00           C  
ATOM   3098  HA  VAL B 192     -13.362   1.035  14.695  1.00  0.00           H  
ATOM   3099  CB  VAL B 192     -12.911  -1.018  15.024  1.00  0.00           C  
ATOM   3100  HB  VAL B 192     -12.458  -0.802  15.993  1.00  0.00           H  
ATOM   3101  CG1 VAL B 192     -13.535  -2.418  15.101  1.00  0.00           C  
ATOM   3102 HG11 VAL B 192     -13.878  -2.739  14.118  1.00  0.00           H  
ATOM   3103 HG12 VAL B 192     -12.795  -3.129  15.469  1.00  0.00           H  
ATOM   3104 HG13 VAL B 192     -14.381  -2.420  15.786  1.00  0.00           H  
ATOM   3105  CG2 VAL B 192     -11.782  -1.081  13.986  1.00  0.00           C  
ATOM   3106 HG21 VAL B 192     -12.171  -1.353  13.005  1.00  0.00           H  
ATOM   3107 HG22 VAL B 192     -11.286  -0.114  13.924  1.00  0.00           H  
ATOM   3108 HG23 VAL B 192     -11.045  -1.823  14.296  1.00  0.00           H  
ATOM   3109  C   VAL B 192     -14.590  -0.044  13.341  1.00  0.00           C  
ATOM   3110  O   VAL B 192     -15.476  -0.872  13.158  1.00  0.00           O  
ATOM   3111  N   CYS B 193     -14.150   0.733  12.352  1.00  0.00           N  
ATOM   3112  H   CYS B 193     -13.404   1.380  12.580  1.00  0.00           H  
ATOM   3113  CA  CYS B 193     -14.543   0.631  10.943  1.00  0.00           C  
ATOM   3114  HA  CYS B 193     -15.405  -0.032  10.850  1.00  0.00           H  
ATOM   3115  CB  CYS B 193     -14.932   2.018  10.410  1.00  0.00           C  
ATOM   3116  HB2 CYS B 193     -14.266   2.771  10.836  1.00  0.00           H  
ATOM   3117  HB3 CYS B 193     -14.822   2.031   9.325  1.00  0.00           H  
ATOM   3118  SG  CYS B 193     -16.657   2.402  10.813  1.00  0.00           S  
ATOM   3119  HG  CYS B 193     -17.211   1.403  10.105  1.00  0.00           H  
ATOM   3120  C   CYS B 193     -13.411   0.047  10.085  1.00  0.00           C  
ATOM   3121  O   CYS B 193     -12.294   0.567  10.075  1.00  0.00           O  
ATOM   3122  N   HIE B 194     -13.729  -0.977   9.290  1.00  0.00           N  
ATOM   3123  H   HIE B 194     -14.670  -1.342   9.336  1.00  0.00           H  
ATOM   3124  CA  HIE B 194     -12.799  -1.610   8.346  1.00  0.00           C  
ATOM   3125  HA  HIE B 194     -11.777  -1.472   8.704  1.00  0.00           H  
ATOM   3126  CB  HIE B 194     -13.062  -3.125   8.302  1.00  0.00           C  
ATOM   3127  HB2 HIE B 194     -14.013  -3.320   7.807  1.00  0.00           H  
ATOM   3128  HB3 HIE B 194     -12.271  -3.601   7.724  1.00  0.00           H  
ATOM   3129  CG  HIE B 194     -13.104  -3.753   9.673  1.00  0.00           C  
ATOM   3130  ND1 HIE B 194     -12.014  -3.884  10.536  1.00  0.00           N  
ATOM   3131  CE1 HIE B 194     -12.517  -4.351  11.691  1.00  0.00           C  
ATOM   3132  HE1 HIE B 194     -11.937  -4.534  12.587  1.00  0.00           H  
ATOM   3133  NE2 HIE B 194     -13.846  -4.526  11.588  1.00  0.00           N  
ATOM   3134  HE2 HIE B 194     -14.459  -4.829  12.334  1.00  0.00           H  
ATOM   3135  CD2 HIE B 194     -14.234  -4.152  10.323  1.00  0.00           C  
ATOM   3136  HD2 HIE B 194     -15.241  -4.134   9.927  1.00  0.00           H  
ATOM   3137  C   HIE B 194     -12.908  -0.942   6.968  1.00  0.00           C  
ATOM   3138  O   HIE B 194     -13.770  -1.293   6.162  1.00  0.00           O  
ATOM   3139  N   LEU B 195     -12.068   0.062   6.710  1.00  0.00           N  
ATOM   3140  H   LEU B 195     -11.346   0.296   7.386  1.00  0.00           H  
ATOM   3141  CA  LEU B 195     -12.123   0.869   5.489  1.00  0.00           C  
ATOM   3142  HA  LEU B 195     -13.168   0.979   5.189  1.00  0.00           H  
ATOM   3143  CB  LEU B 195     -11.560   2.282   5.746  1.00  0.00           C  
ATOM   3144  HB2 LEU B 195     -10.479   2.217   5.865  1.00  0.00           H  
ATOM   3145  HB3 LEU B 195     -11.752   2.891   4.863  1.00  0.00           H  
ATOM   3146  CG  LEU B 195     -12.142   3.003   6.977  1.00  0.00           C  
ATOM   3147  HG  LEU B 195     -11.947   2.428   7.881  1.00  0.00           H  
ATOM   3148  CD1 LEU B 195     -11.478   4.372   7.137  1.00  0.00           C  
ATOM   3149 HD11 LEU B 195     -11.887   4.883   8.008  1.00  0.00           H  
ATOM   3150 HD12 LEU B 195     -10.405   4.238   7.285  1.00  0.00           H  
ATOM   3151 HD13 LEU B 195     -11.651   4.979   6.247  1.00  0.00           H  
ATOM   3152  CD2 LEU B 195     -13.652   3.198   6.832  1.00  0.00           C  
ATOM   3153 HD21 LEU B 195     -14.148   2.229   6.816  1.00  0.00           H  
ATOM   3154 HD22 LEU B 195     -14.036   3.773   7.669  1.00  0.00           H  
ATOM   3155 HD23 LEU B 195     -13.864   3.732   5.908  1.00  0.00           H  
ATOM   3156  C   LEU B 195     -11.383   0.163   4.352  1.00  0.00           C  
ATOM   3157  O   LEU B 195     -10.177  -0.063   4.433  1.00  0.00           O  
ATOM   3158  N   LEU B 196     -12.111  -0.177   3.292  1.00  0.00           N  
ATOM   3159  H   LEU B 196     -13.082   0.090   3.289  1.00  0.00           H  
ATOM   3160  CA  LEU B 196     -11.581  -0.803   2.079  1.00  0.00           C  
ATOM   3161  HA  LEU B 196     -10.993  -1.678   2.355  1.00  0.00           H  
ATOM   3162  CB  LEU B 196     -12.764  -1.243   1.190  1.00  0.00           C  
ATOM   3163  HB2 LEU B 196     -13.335  -0.347   0.940  1.00  0.00           H  
ATOM   3164  HB3 LEU B 196     -12.374  -1.648   0.256  1.00  0.00           H  
ATOM   3165  CG  LEU B 196     -13.724  -2.273   1.825  1.00  0.00           C  
ATOM   3166  HG  LEU B 196     -13.926  -2.006   2.862  1.00  0.00           H  
ATOM   3167  CD1 LEU B 196     -15.066  -2.272   1.088  1.00  0.00           C  
ATOM   3168 HD11 LEU B 196     -14.914  -2.525   0.037  1.00  0.00           H  
ATOM   3169 HD12 LEU B 196     -15.738  -2.997   1.545  1.00  0.00           H  
ATOM   3170 HD13 LEU B 196     -15.518  -1.283   1.154  1.00  0.00           H  
ATOM   3171  CD2 LEU B 196     -13.157  -3.694   1.784  1.00  0.00           C  
ATOM   3172 HD21 LEU B 196     -12.202  -3.719   2.305  1.00  0.00           H  
ATOM   3173 HD22 LEU B 196     -13.844  -4.382   2.273  1.00  0.00           H  
ATOM   3174 HD23 LEU B 196     -13.001  -4.008   0.751  1.00  0.00           H  
ATOM   3175  C   LEU B 196     -10.671   0.180   1.321  1.00  0.00           C  
ATOM   3176  O   LEU B 196     -11.137   1.225   0.865  1.00  0.00           O  
ATOM   3177  N   MET B 197      -9.386  -0.160   1.156  1.00  0.00           N  
ATOM   3178  H   MET B 197      -9.071  -1.027   1.577  1.00  0.00           H  
ATOM   3179  CA  MET B 197      -8.444   0.567   0.287  1.00  0.00           C  
ATOM   3180  HA  MET B 197      -8.945   0.743  -0.664  1.00  0.00           H  
ATOM   3181  CB  MET B 197      -8.119   1.955   0.871  1.00  0.00           C  
ATOM   3182  HB2 MET B 197      -7.332   2.409   0.277  1.00  0.00           H  
ATOM   3183  HB3 MET B 197      -8.997   2.585   0.745  1.00  0.00           H  
ATOM   3184  CG  MET B 197      -7.715   1.988   2.351  1.00  0.00           C  
ATOM   3185  HG2 MET B 197      -8.502   1.532   2.952  1.00  0.00           H  
ATOM   3186  HG3 MET B 197      -6.806   1.402   2.480  1.00  0.00           H  
ATOM   3187  SD  MET B 197      -7.417   3.665   2.982  1.00  0.00           S  
ATOM   3188  CE  MET B 197      -9.119   4.289   3.092  1.00  0.00           C  
ATOM   3189  HE1 MET B 197      -9.105   5.324   3.433  1.00  0.00           H  
ATOM   3190  HE2 MET B 197      -9.595   4.246   2.112  1.00  0.00           H  
ATOM   3191  HE3 MET B 197      -9.689   3.682   3.795  1.00  0.00           H  
ATOM   3192  C   MET B 197      -7.182  -0.266  -0.032  1.00  0.00           C  
ATOM   3193  O   MET B 197      -6.223  -0.328   0.737  1.00  0.00           O  
ATOM   3194  N   ASP B 198      -7.207  -0.925  -1.194  1.00  0.00           N  
ATOM   3195  H   ASP B 198      -8.011  -0.798  -1.803  1.00  0.00           H  
ATOM   3196  CA  ASP B 198      -6.193  -1.867  -1.695  1.00  0.00           C  
ATOM   3197  HA  ASP B 198      -5.652  -2.280  -0.847  1.00  0.00           H  
ATOM   3198  CB  ASP B 198      -6.900  -3.030  -2.427  1.00  0.00           C  
ATOM   3199  HB2 ASP B 198      -6.142  -3.738  -2.764  1.00  0.00           H  
ATOM   3200  HB3 ASP B 198      -7.539  -3.556  -1.718  1.00  0.00           H  
ATOM   3201  CG  ASP B 198      -7.764  -2.611  -3.626  1.00  0.00           C  
ATOM   3202  OD1 ASP B 198      -8.346  -1.500  -3.629  1.00  0.00           O  
ATOM   3203  OD2 ASP B 198      -7.823  -3.365  -4.625  1.00  0.00           O  
ATOM   3204  C   ASP B 198      -5.142  -1.228  -2.628  1.00  0.00           C  
ATOM   3205  O   ASP B 198      -3.942  -1.478  -2.487  1.00  0.00           O  
ATOM   3206  N   ASP B 199      -5.565  -0.377  -3.572  1.00  0.00           N  
ATOM   3207  H   ASP B 199      -6.568  -0.242  -3.664  1.00  0.00           H  
ATOM   3208  CA  ASP B 199      -4.671   0.236  -4.574  1.00  0.00           C  
ATOM   3209  HA  ASP B 199      -3.868  -0.482  -4.723  1.00  0.00           H  
ATOM   3210  CB  ASP B 199      -5.344   0.346  -5.956  1.00  0.00           C  
ATOM   3211  HB2 ASP B 199      -4.560   0.502  -6.696  1.00  0.00           H  
ATOM   3212  HB3 ASP B 199      -5.797  -0.620  -6.187  1.00  0.00           H  
ATOM   3213  CG  ASP B 199      -6.383   1.455  -6.157  1.00  0.00           C  
ATOM   3214  OD1 ASP B 199      -6.455   2.407  -5.353  1.00  0.00           O  
ATOM   3215  OD2 ASP B 199      -7.089   1.385  -7.194  1.00  0.00           O  
ATOM   3216  C   ASP B 199      -3.953   1.515  -4.085  1.00  0.00           C  
ATOM   3217  O   ASP B 199      -3.545   2.363  -4.880  1.00  0.00           O  
ATOM   3218  N   VAL B 200      -3.754   1.628  -2.766  1.00  0.00           N  
ATOM   3219  H   VAL B 200      -4.098   0.869  -2.192  1.00  0.00           H  
ATOM   3220  CA  VAL B 200      -3.169   2.796  -2.079  1.00  0.00           C  
ATOM   3221  HA  VAL B 200      -3.827   3.631  -2.296  1.00  0.00           H  
ATOM   3222  CB  VAL B 200      -3.125   2.633  -0.540  1.00  0.00           C  
ATOM   3223  HB  VAL B 200      -2.357   3.295  -0.138  1.00  0.00           H  
ATOM   3224  CG1 VAL B 200      -4.454   3.086   0.065  1.00  0.00           C  
ATOM   3225 HG11 VAL B 200      -5.262   2.499  -0.367  1.00  0.00           H  
ATOM   3226 HG12 VAL B 200      -4.616   4.142  -0.158  1.00  0.00           H  
ATOM   3227 HG13 VAL B 200      -4.441   2.950   1.147  1.00  0.00           H  
ATOM   3228  CG2 VAL B 200      -2.813   1.213  -0.048  1.00  0.00           C  
ATOM   3229 HG21 VAL B 200      -3.628   0.530  -0.291  1.00  0.00           H  
ATOM   3230 HG22 VAL B 200      -2.695   1.232   1.034  1.00  0.00           H  
ATOM   3231 HG23 VAL B 200      -1.887   0.857  -0.499  1.00  0.00           H  
ATOM   3232  C   VAL B 200      -1.781   3.208  -2.579  1.00  0.00           C  
ATOM   3233  O   VAL B 200      -0.961   2.370  -2.972  1.00  0.00           O  
ATOM   3234  N   VAL B 201      -1.524   4.517  -2.537  1.00  0.00           N  
ATOM   3235  H   VAL B 201      -2.297   5.122  -2.285  1.00  0.00           H  
ATOM   3236  CA  VAL B 201      -0.246   5.156  -2.884  1.00  0.00           C  
ATOM   3237  HA  VAL B 201       0.548   4.410  -2.812  1.00  0.00           H  
ATOM   3238  CB  VAL B 201      -0.254   5.687  -4.333  1.00  0.00           C  
ATOM   3239  HB  VAL B 201       0.698   6.184  -4.498  1.00  0.00           H  
ATOM   3240  CG1 VAL B 201      -0.356   4.551  -5.352  1.00  0.00           C  
ATOM   3241 HG11 VAL B 201      -1.336   4.078  -5.284  1.00  0.00           H  
ATOM   3242 HG12 VAL B 201      -0.223   4.952  -6.356  1.00  0.00           H  
ATOM   3243 HG13 VAL B 201       0.424   3.813  -5.163  1.00  0.00           H  
ATOM   3244  CG2 VAL B 201      -1.361   6.704  -4.634  1.00  0.00           C  
ATOM   3245 HG21 VAL B 201      -1.223   7.113  -5.634  1.00  0.00           H  
ATOM   3246 HG22 VAL B 201      -2.339   6.223  -4.588  1.00  0.00           H  
ATOM   3247 HG23 VAL B 201      -1.338   7.523  -3.918  1.00  0.00           H  
ATOM   3248  C   VAL B 201       0.118   6.277  -1.902  1.00  0.00           C  
ATOM   3249  O   VAL B 201      -0.727   6.793  -1.171  1.00  0.00           O  
ATOM   3250  N   SER B 202       1.370   6.731  -1.931  1.00  0.00           N  
ATOM   3251  H   SER B 202       2.031   6.233  -2.519  1.00  0.00           H  
ATOM   3252  CA  SER B 202       1.904   7.811  -1.087  1.00  0.00           C  
ATOM   3253  HA  SER B 202       1.876   7.488  -0.052  1.00  0.00           H  
ATOM   3254  CB  SER B 202       3.363   8.098  -1.450  1.00  0.00           C  
ATOM   3255  HB2 SER B 202       3.420   8.364  -2.503  1.00  0.00           H  
ATOM   3256  HB3 SER B 202       3.733   8.928  -0.844  1.00  0.00           H  
ATOM   3257  OG  SER B 202       4.161   6.958  -1.224  1.00  0.00           O  
ATOM   3258  HG  SER B 202       3.905   6.310  -1.914  1.00  0.00           H  
ATOM   3259  C   SER B 202       1.117   9.117  -1.210  1.00  0.00           C  
ATOM   3260  O   SER B 202       1.018   9.853  -0.231  1.00  0.00           O  
ATOM   3261  N   ALA B 203       0.550   9.384  -2.388  1.00  0.00           N  
ATOM   3262  H   ALA B 203       0.695   8.717  -3.128  1.00  0.00           H  
ATOM   3263  CA  ALA B 203      -0.251  10.564  -2.696  1.00  0.00           C  
ATOM   3264  HA  ALA B 203       0.209  11.440  -2.236  1.00  0.00           H  
ATOM   3265  CB  ALA B 203      -0.203  10.738  -4.216  1.00  0.00           C  
ATOM   3266  HB1 ALA B 203      -0.653   9.871  -4.701  1.00  0.00           H  
ATOM   3267  HB2 ALA B 203      -0.764  11.629  -4.502  1.00  0.00           H  
ATOM   3268  HB3 ALA B 203       0.830  10.846  -4.552  1.00  0.00           H  
ATOM   3269  C   ALA B 203      -1.710  10.502  -2.192  1.00  0.00           C  
ATOM   3270  O   ALA B 203      -2.388  11.530  -2.179  1.00  0.00           O  
ATOM   3271  N   ASP B 204      -2.217   9.333  -1.779  1.00  0.00           N  
ATOM   3272  H   ASP B 204      -1.618   8.519  -1.718  1.00  0.00           H  
ATOM   3273  CA  ASP B 204      -3.604   9.197  -1.333  1.00  0.00           C  
ATOM   3274  HA  ASP B 204      -4.243   9.729  -2.041  1.00  0.00           H  
ATOM   3275  CB  ASP B 204      -4.061   7.734  -1.302  1.00  0.00           C  
ATOM   3276  HB2 ASP B 204      -3.340   7.144  -0.734  1.00  0.00           H  
ATOM   3277  HB3 ASP B 204      -5.016   7.686  -0.776  1.00  0.00           H  
ATOM   3278  CG  ASP B 204      -4.261   7.112  -2.677  1.00  0.00           C  
ATOM   3279  OD1 ASP B 204      -4.460   7.835  -3.681  1.00  0.00           O  
ATOM   3280  OD2 ASP B 204      -4.258   5.865  -2.730  1.00  0.00           O  
ATOM   3281  C   ASP B 204      -3.816   9.806   0.052  1.00  0.00           C  
ATOM   3282  O   ASP B 204      -3.273   9.340   1.056  1.00  0.00           O  
ATOM   3283  N   GLN B 205      -4.704  10.793   0.103  1.00  0.00           N  
ATOM   3284  H   GLN B 205      -5.093  11.114  -0.769  1.00  0.00           H  
ATOM   3285  CA  GLN B 205      -5.250  11.363   1.324  1.00  0.00           C  
ATOM   3286  HA  GLN B 205      -4.945  10.751   2.172  1.00  0.00           H  
ATOM   3287  CB  GLN B 205      -4.674  12.774   1.524  1.00  0.00           C  
ATOM   3288  HB2 GLN B 205      -3.587  12.689   1.573  1.00  0.00           H  
ATOM   3289  HB3 GLN B 205      -4.934  13.400   0.668  1.00  0.00           H  
ATOM   3290  CG  GLN B 205      -5.168  13.457   2.808  1.00  0.00           C  
ATOM   3291  HG2 GLN B 205      -6.237  13.656   2.732  1.00  0.00           H  
ATOM   3292  HG3 GLN B 205      -5.006  12.791   3.655  1.00  0.00           H  
ATOM   3293  CD  GLN B 205      -4.450  14.776   3.090  1.00  0.00           C  
ATOM   3294  OE1 GLN B 205      -3.614  15.255   2.348  1.00  0.00           O  
ATOM   3295  NE2 GLN B 205      -4.761  15.411   4.197  1.00  0.00           N  
ATOM   3296 HE21 GLN B 205      -4.307  16.296   4.339  1.00  0.00           H  
ATOM   3297 HE22 GLN B 205      -5.477  15.044   4.814  1.00  0.00           H  
ATOM   3298  C   GLN B 205      -6.778  11.324   1.240  1.00  0.00           C  
ATOM   3299  O   GLN B 205      -7.356  11.597   0.191  1.00  0.00           O  
ATOM   3300  N   TYR B 206      -7.427  10.971   2.344  1.00  0.00           N  
ATOM   3301  H   TYR B 206      -6.876  10.712   3.155  1.00  0.00           H  
ATOM   3302  CA  TYR B 206      -8.877  10.904   2.494  1.00  0.00           C  
ATOM   3303  HA  TYR B 206      -9.348  11.077   1.528  1.00  0.00           H  
ATOM   3304  CB  TYR B 206      -9.288   9.504   2.987  1.00  0.00           C  
ATOM   3305  HB2 TYR B 206      -8.753   9.285   3.913  1.00  0.00           H  
ATOM   3306  HB3 TYR B 206     -10.350   9.529   3.235  1.00  0.00           H  
ATOM   3307  CG  TYR B 206      -9.054   8.359   2.013  1.00  0.00           C  
ATOM   3308  CD1 TYR B 206      -7.759   7.829   1.826  1.00  0.00           C  
ATOM   3309  HD1 TYR B 206      -6.923   8.249   2.367  1.00  0.00           H  
ATOM   3310  CE1 TYR B 206      -7.553   6.749   0.945  1.00  0.00           C  
ATOM   3311  HE1 TYR B 206      -6.563   6.345   0.800  1.00  0.00           H  
ATOM   3312  CZ  TYR B 206      -8.644   6.182   0.252  1.00  0.00           C  
ATOM   3313  OH  TYR B 206      -8.444   5.134  -0.591  1.00  0.00           O  
ATOM   3314  HH  TYR B 206      -7.529   5.052  -0.870  1.00  0.00           H  
ATOM   3315  CE2 TYR B 206      -9.942   6.705   0.445  1.00  0.00           C  
ATOM   3316  HE2 TYR B 206     -10.772   6.264  -0.087  1.00  0.00           H  
ATOM   3317  CD2 TYR B 206     -10.144   7.793   1.319  1.00  0.00           C  
ATOM   3318  HD2 TYR B 206     -11.141   8.189   1.463  1.00  0.00           H  
ATOM   3319  C   TYR B 206      -9.364  11.981   3.469  1.00  0.00           C  
ATOM   3320  O   TYR B 206      -8.653  12.357   4.409  1.00  0.00           O  
ATOM   3321  N   THR B 207     -10.594  12.455   3.288  1.00  0.00           N  
ATOM   3322  H   THR B 207     -11.107  12.129   2.469  1.00  0.00           H  
ATOM   3323  CA  THR B 207     -11.397  13.109   4.338  1.00  0.00           C  
ATOM   3324  HA  THR B 207     -10.738  13.520   5.102  1.00  0.00           H  
ATOM   3325  CB  THR B 207     -12.224  14.277   3.775  1.00  0.00           C  
ATOM   3326  HB  THR B 207     -12.819  14.711   4.581  1.00  0.00           H  
ATOM   3327  CG2 THR B 207     -11.335  15.367   3.179  1.00  0.00           C  
ATOM   3328 HG21 THR B 207     -10.609  15.702   3.916  1.00  0.00           H  
ATOM   3329 HG22 THR B 207     -10.817  14.982   2.302  1.00  0.00           H  
ATOM   3330 HG23 THR B 207     -11.957  16.209   2.876  1.00  0.00           H  
ATOM   3331  OG1 THR B 207     -13.081  13.863   2.738  1.00  0.00           O  
ATOM   3332  HG1 THR B 207     -13.751  13.273   3.093  1.00  0.00           H  
ATOM   3333  C   THR B 207     -12.310  12.077   5.009  1.00  0.00           C  
ATOM   3334  O   THR B 207     -12.750  11.131   4.351  1.00  0.00           O  
ATOM   3335  N   LEU B 208     -12.592  12.256   6.304  1.00  0.00           N  
ATOM   3336  H   LEU B 208     -12.238  13.088   6.766  1.00  0.00           H  
ATOM   3337  CA  LEU B 208     -13.378  11.333   7.133  1.00  0.00           C  
ATOM   3338  HA  LEU B 208     -13.878  10.594   6.507  1.00  0.00           H  
ATOM   3339  CB  LEU B 208     -12.445  10.610   8.128  1.00  0.00           C  
ATOM   3340  HB2 LEU B 208     -11.994  11.363   8.777  1.00  0.00           H  
ATOM   3341  HB3 LEU B 208     -13.061   9.966   8.755  1.00  0.00           H  
ATOM   3342  CG  LEU B 208     -11.307   9.758   7.543  1.00  0.00           C  
ATOM   3343  HG  LEU B 208     -10.667  10.368   6.903  1.00  0.00           H  
ATOM   3344  CD1 LEU B 208     -10.463   9.205   8.693  1.00  0.00           C  
ATOM   3345 HD11 LEU B 208      -9.969  10.025   9.215  1.00  0.00           H  
ATOM   3346 HD12 LEU B 208     -11.097   8.667   9.400  1.00  0.00           H  
ATOM   3347 HD13 LEU B 208      -9.710   8.519   8.312  1.00  0.00           H  
ATOM   3348  CD2 LEU B 208     -11.838   8.574   6.742  1.00  0.00           C  
ATOM   3349 HD21 LEU B 208     -11.010   7.967   6.378  1.00  0.00           H  
ATOM   3350 HD22 LEU B 208     -12.491   7.961   7.364  1.00  0.00           H  
ATOM   3351 HD23 LEU B 208     -12.400   8.948   5.890  1.00  0.00           H  
ATOM   3352  C   LEU B 208     -14.453  12.094   7.924  1.00  0.00           C  
ATOM   3353  O   LEU B 208     -14.101  13.017   8.655  1.00  0.00           O  
ATOM   3354  N   ASP B 209     -15.720  11.675   7.835  1.00  0.00           N  
ATOM   3355  H   ASP B 209     -15.920  10.893   7.218  1.00  0.00           H  
ATOM   3356  CA  ASP B 209     -16.846  12.258   8.586  1.00  0.00           C  
ATOM   3357  HA  ASP B 209     -16.454  12.944   9.335  1.00  0.00           H  
ATOM   3358  CB  ASP B 209     -17.790  13.072   7.683  1.00  0.00           C  
ATOM   3359  HB2 ASP B 209     -18.046  12.478   6.803  1.00  0.00           H  
ATOM   3360  HB3 ASP B 209     -18.708  13.250   8.241  1.00  0.00           H  
ATOM   3361  CG  ASP B 209     -17.255  14.434   7.231  1.00  0.00           C  
ATOM   3362  OD1 ASP B 209     -18.063  15.384   7.117  1.00  0.00           O  
ATOM   3363  OD2 ASP B 209     -16.040  14.623   7.014  1.00  0.00           O  
ATOM   3364  C   ASP B 209     -17.645  11.181   9.335  1.00  0.00           C  
ATOM   3365  O   ASP B 209     -18.221  10.278   8.724  1.00  0.00           O  
ATOM   3366  N   LEU B 210     -17.711  11.283  10.664  1.00  0.00           N  
ATOM   3367  H   LEU B 210     -17.325  12.118  11.096  1.00  0.00           H  
ATOM   3368  CA  LEU B 210     -18.463  10.370  11.527  1.00  0.00           C  
ATOM   3369  HA  LEU B 210     -18.584   9.418  11.011  1.00  0.00           H  
ATOM   3370  CB  LEU B 210     -17.644  10.119  12.807  1.00  0.00           C  
ATOM   3371  HB2 LEU B 210     -16.668   9.720  12.529  1.00  0.00           H  
ATOM   3372  HB3 LEU B 210     -17.485  11.084  13.290  1.00  0.00           H  
ATOM   3373  CG  LEU B 210     -18.299   9.173  13.832  1.00  0.00           C  
ATOM   3374  HG  LEU B 210     -19.272   9.567  14.121  1.00  0.00           H  
ATOM   3375  CD1 LEU B 210     -18.483   7.755  13.296  1.00  0.00           C  
ATOM   3376 HD11 LEU B 210     -18.950   7.139  14.062  1.00  0.00           H  
ATOM   3377 HD12 LEU B 210     -19.136   7.766  12.432  1.00  0.00           H  
ATOM   3378 HD13 LEU B 210     -17.520   7.324  13.017  1.00  0.00           H  
ATOM   3379  CD2 LEU B 210     -17.424   9.082  15.082  1.00  0.00           C  
ATOM   3380 HD21 LEU B 210     -16.451   8.656  14.831  1.00  0.00           H  
ATOM   3381 HD22 LEU B 210     -17.284  10.075  15.504  1.00  0.00           H  
ATOM   3382 HD23 LEU B 210     -17.904   8.448  15.826  1.00  0.00           H  
ATOM   3383  C   LEU B 210     -19.859  10.933  11.823  1.00  0.00           C  
ATOM   3384  O   LEU B 210     -19.984  12.072  12.273  1.00  0.00           O  
ATOM   3385  N   TRP B 211     -20.898  10.119  11.630  1.00  0.00           N  
ATOM   3386  H   TRP B 211     -20.719   9.182  11.282  1.00  0.00           H  
ATOM   3387  CA  TRP B 211     -22.307  10.474  11.826  1.00  0.00           C  
ATOM   3388  HA  TRP B 211     -22.370  11.466  12.270  1.00  0.00           H  
ATOM   3389  CB  TRP B 211     -23.022  10.510  10.467  1.00  0.00           C  
ATOM   3390  HB2 TRP B 211     -22.899   9.541   9.985  1.00  0.00           H  
ATOM   3391  HB3 TRP B 211     -24.087  10.650  10.651  1.00  0.00           H  
ATOM   3392  CG  TRP B 211     -22.587  11.573   9.503  1.00  0.00           C  
ATOM   3393  CD1 TRP B 211     -21.439  11.564   8.789  1.00  0.00           C  
ATOM   3394  HD1 TRP B 211     -20.687  10.783   8.831  1.00  0.00           H  
ATOM   3395  NE1 TRP B 211     -21.354  12.712   8.027  1.00  0.00           N  
ATOM   3396  HE1 TRP B 211     -20.540  12.954   7.473  1.00  0.00           H  
ATOM   3397  CE2 TRP B 211     -22.452  13.523   8.203  1.00  0.00           C  
ATOM   3398  CZ2 TRP B 211     -22.824  14.760   7.658  1.00  0.00           C  
ATOM   3399  HZ2 TRP B 211     -22.179  15.261   6.951  1.00  0.00           H  
ATOM   3400  CH2 TRP B 211     -24.041  15.340   8.053  1.00  0.00           C  
ATOM   3401  HH2 TRP B 211     -24.348  16.296   7.649  1.00  0.00           H  
ATOM   3402  CZ3 TRP B 211     -24.861  14.678   8.984  1.00  0.00           C  
ATOM   3403  HZ3 TRP B 211     -25.792  15.135   9.293  1.00  0.00           H  
ATOM   3404  CE3 TRP B 211     -24.475  13.436   9.524  1.00  0.00           C  
ATOM   3405  HE3 TRP B 211     -25.110  12.951  10.250  1.00  0.00           H  
ATOM   3406  CD2 TRP B 211     -23.258  12.825   9.152  1.00  0.00           C  
ATOM   3407  C   TRP B 211     -23.022   9.488  12.762  1.00  0.00           C  
ATOM   3408  O   TRP B 211     -22.726   8.293  12.755  1.00  0.00           O  
ATOM   3409  N   ALA B 212     -24.012   9.981  13.505  1.00  0.00           N  
ATOM   3410  H   ALA B 212     -24.205  10.975  13.421  1.00  0.00           H  
ATOM   3411  CA  ALA B 212     -24.940   9.202  14.324  1.00  0.00           C  
ATOM   3412  HA  ALA B 212     -24.769   8.139  14.160  1.00  0.00           H  
ATOM   3413  CB  ALA B 212     -24.682   9.504  15.801  1.00  0.00           C  
ATOM   3414  HB1 ALA B 212     -24.848  10.562  16.007  1.00  0.00           H  
ATOM   3415  HB2 ALA B 212     -25.355   8.903  16.413  1.00  0.00           H  
ATOM   3416  HB3 ALA B 212     -23.657   9.245  16.044  1.00  0.00           H  
ATOM   3417  C   ALA B 212     -26.380   9.542  13.925  1.00  0.00           C  
ATOM   3418  O   ALA B 212     -26.832  10.673  14.128  1.00  0.00           O  
ATOM   3419  N   GLY B 213     -27.091   8.597  13.302  1.00  0.00           N  
ATOM   3420  H   GLY B 213     -26.712   7.652  13.281  1.00  0.00           H  
ATOM   3421  CA  GLY B 213     -28.396   8.866  12.686  1.00  0.00           C  
ATOM   3422  HA2 GLY B 213     -28.710   7.994  12.111  1.00  0.00           H  
ATOM   3423  HA3 GLY B 213     -29.133   9.041  13.471  1.00  0.00           H  
ATOM   3424  C   GLY B 213     -28.352  10.081  11.741  1.00  0.00           C  
ATOM   3425  O   GLY B 213     -27.782  10.008  10.650  1.00  0.00           O  
ATOM   3426  N   GLN B 214     -28.944  11.202  12.166  1.00  0.00           N  
ATOM   3427  H   GLN B 214     -29.313  11.197  13.104  1.00  0.00           H  
ATOM   3428  CA  GLN B 214     -28.951  12.478  11.431  1.00  0.00           C  
ATOM   3429  HA  GLN B 214     -28.846  12.279  10.364  1.00  0.00           H  
ATOM   3430  CB  GLN B 214     -30.302  13.184  11.643  1.00  0.00           C  
ATOM   3431  HB2 GLN B 214     -30.462  13.358  12.709  1.00  0.00           H  
ATOM   3432  HB3 GLN B 214     -30.266  14.153  11.140  1.00  0.00           H  
ATOM   3433  CG  GLN B 214     -31.492  12.395  11.069  1.00  0.00           C  
ATOM   3434  HG2 GLN B 214     -31.267  12.119  10.039  1.00  0.00           H  
ATOM   3435  HG3 GLN B 214     -31.641  11.481  11.641  1.00  0.00           H  
ATOM   3436  CD  GLN B 214     -32.795  13.193  11.078  1.00  0.00           C  
ATOM   3437  OE1 GLN B 214     -32.955  14.192  11.756  1.00  0.00           O  
ATOM   3438  NE2 GLN B 214     -33.792  12.773  10.332  1.00  0.00           N  
ATOM   3439 HE21 GLN B 214     -34.625  13.336  10.368  1.00  0.00           H  
ATOM   3440 HE22 GLN B 214     -33.716  11.940   9.780  1.00  0.00           H  
ATOM   3441  C   GLN B 214     -27.808  13.446  11.799  1.00  0.00           C  
ATOM   3442  O   GLN B 214     -27.531  14.352  11.019  1.00  0.00           O  
ATOM   3443  N   GLN B 215     -27.156  13.294  12.957  1.00  0.00           N  
ATOM   3444  H   GLN B 215     -27.312  12.454  13.503  1.00  0.00           H  
ATOM   3445  CA  GLN B 215     -26.124  14.227  13.435  1.00  0.00           C  
ATOM   3446  HA  GLN B 215     -26.351  15.225  13.056  1.00  0.00           H  
ATOM   3447  CB  GLN B 215     -26.122  14.273  14.975  1.00  0.00           C  
ATOM   3448  HB2 GLN B 215     -26.080  13.252  15.359  1.00  0.00           H  
ATOM   3449  HB3 GLN B 215     -25.223  14.788  15.319  1.00  0.00           H  
ATOM   3450  CG  GLN B 215     -27.342  14.987  15.580  1.00  0.00           C  
ATOM   3451  HG2 GLN B 215     -28.259  14.541  15.194  1.00  0.00           H  
ATOM   3452  HG3 GLN B 215     -27.326  14.829  16.658  1.00  0.00           H  
ATOM   3453  CD  GLN B 215     -27.372  16.496  15.324  1.00  0.00           C  
ATOM   3454  OE1 GLN B 215     -26.529  17.079  14.666  1.00  0.00           O  
ATOM   3455  NE2 GLN B 215     -28.359  17.191  15.841  1.00  0.00           N  
ATOM   3456 HE21 GLN B 215     -28.359  18.167  15.602  1.00  0.00           H  
ATOM   3457 HE22 GLN B 215     -29.081  16.741  16.370  1.00  0.00           H  
ATOM   3458  C   GLN B 215     -24.718  13.876  12.940  1.00  0.00           C  
ATOM   3459  O   GLN B 215     -24.359  12.702  12.850  1.00  0.00           O  
ATOM   3460  N   LEU B 216     -23.890  14.894  12.699  1.00  0.00           N  
ATOM   3461  H   LEU B 216     -24.251  15.829  12.828  1.00  0.00           H  
ATOM   3462  CA  LEU B 216     -22.433  14.753  12.607  1.00  0.00           C  
ATOM   3463  HA  LEU B 216     -22.189  13.817  12.102  1.00  0.00           H  
ATOM   3464  CB  LEU B 216     -21.870  15.922  11.773  1.00  0.00           C  
ATOM   3465  HB2 LEU B 216     -22.367  15.946  10.800  1.00  0.00           H  
ATOM   3466  HB3 LEU B 216     -22.117  16.848  12.295  1.00  0.00           H  
ATOM   3467  CG  LEU B 216     -20.343  15.865  11.560  1.00  0.00           C  
ATOM   3468  HG  LEU B 216     -19.852  15.495  12.460  1.00  0.00           H  
ATOM   3469  CD1 LEU B 216     -19.968  14.961  10.387  1.00  0.00           C  
ATOM   3470 HD11 LEU B 216     -20.365  15.361   9.454  1.00  0.00           H  
ATOM   3471 HD12 LEU B 216     -18.884  14.886  10.307  1.00  0.00           H  
ATOM   3472 HD13 LEU B 216     -20.371  13.962  10.545  1.00  0.00           H  
ATOM   3473  CD2 LEU B 216     -19.778  17.254  11.273  1.00  0.00           C  
ATOM   3474 HD21 LEU B 216     -18.695  17.190  11.191  1.00  0.00           H  
ATOM   3475 HD22 LEU B 216     -20.198  17.648  10.347  1.00  0.00           H  
ATOM   3476 HD23 LEU B 216     -20.024  17.925  12.097  1.00  0.00           H  
ATOM   3477  C   LEU B 216     -21.842  14.724  14.030  1.00  0.00           C  
ATOM   3478  O   LEU B 216     -22.142  15.601  14.837  1.00  0.00           O  
ATOM   3479  N   LEU B 217     -20.997  13.734  14.336  1.00  0.00           N  
ATOM   3480  H   LEU B 217     -20.779  13.063  13.608  1.00  0.00           H  
ATOM   3481  CA  LEU B 217     -20.265  13.644  15.611  1.00  0.00           C  
ATOM   3482  HA  LEU B 217     -20.797  14.209  16.379  1.00  0.00           H  
ATOM   3483  CB  LEU B 217     -20.150  12.174  16.053  1.00  0.00           C  
ATOM   3484  HB2 LEU B 217     -19.658  11.612  15.259  1.00  0.00           H  
ATOM   3485  HB3 LEU B 217     -19.492  12.154  16.922  1.00  0.00           H  
ATOM   3486  CG  LEU B 217     -21.449  11.444  16.433  1.00  0.00           C  
ATOM   3487  HG  LEU B 217     -22.078  11.321  15.550  1.00  0.00           H  
ATOM   3488  CD1 LEU B 217     -21.062  10.067  16.980  1.00  0.00           C  
ATOM   3489 HD11 LEU B 217     -20.624   9.467  16.183  1.00  0.00           H  
ATOM   3490 HD12 LEU B 217     -20.346  10.170  17.793  1.00  0.00           H  
ATOM   3491 HD13 LEU B 217     -21.941   9.554  17.366  1.00  0.00           H  
ATOM   3492  CD2 LEU B 217     -22.242  12.175  17.518  1.00  0.00           C  
ATOM   3493 HD21 LEU B 217     -21.612  12.363  18.386  1.00  0.00           H  
ATOM   3494 HD22 LEU B 217     -23.097  11.574  17.823  1.00  0.00           H  
ATOM   3495 HD23 LEU B 217     -22.616  13.121  17.126  1.00  0.00           H  
ATOM   3496  C   LEU B 217     -18.844  14.226  15.552  1.00  0.00           C  
ATOM   3497  O   LEU B 217     -18.355  14.748  16.550  1.00  0.00           O  
ATOM   3498  N   TRP B 218     -18.151  14.051  14.424  1.00  0.00           N  
ATOM   3499  H   TRP B 218     -18.616  13.613  13.639  1.00  0.00           H  
ATOM   3500  CA  TRP B 218     -16.729  14.376  14.252  1.00  0.00           C  
ATOM   3501  HA  TRP B 218     -16.532  15.365  14.666  1.00  0.00           H  
ATOM   3502  CB  TRP B 218     -15.879  13.344  15.019  1.00  0.00           C  
ATOM   3503  HB2 TRP B 218     -16.064  13.463  16.088  1.00  0.00           H  
ATOM   3504  HB3 TRP B 218     -16.214  12.344  14.745  1.00  0.00           H  
ATOM   3505  CG  TRP B 218     -14.397  13.391  14.796  1.00  0.00           C  
ATOM   3506  CD1 TRP B 218     -13.506  14.055  15.566  1.00  0.00           C  
ATOM   3507  HD1 TRP B 218     -13.756  14.630  16.450  1.00  0.00           H  
ATOM   3508  NE1 TRP B 218     -12.231  13.870  15.068  1.00  0.00           N  
ATOM   3509  HE1 TRP B 218     -11.401  14.248  15.509  1.00  0.00           H  
ATOM   3510  CE2 TRP B 218     -12.232  13.052  13.958  1.00  0.00           C  
ATOM   3511  CZ2 TRP B 218     -11.209  12.514  13.164  1.00  0.00           C  
ATOM   3512  HZ2 TRP B 218     -10.174  12.721  13.396  1.00  0.00           H  
ATOM   3513  CH2 TRP B 218     -11.547  11.652  12.106  1.00  0.00           C  
ATOM   3514  HH2 TRP B 218     -10.768  11.191  11.513  1.00  0.00           H  
ATOM   3515  CZ3 TRP B 218     -12.899  11.359  11.847  1.00  0.00           C  
ATOM   3516  HZ3 TRP B 218     -13.157  10.685  11.044  1.00  0.00           H  
ATOM   3517  CE3 TRP B 218     -13.918  11.904  12.652  1.00  0.00           C  
ATOM   3518  HE3 TRP B 218     -14.948  11.649  12.456  1.00  0.00           H  
ATOM   3519  CD2 TRP B 218     -13.610  12.745  13.744  1.00  0.00           C  
ATOM   3520  C   TRP B 218     -16.361  14.399  12.762  1.00  0.00           C  
ATOM   3521  O   TRP B 218     -17.030  13.754  11.952  1.00  0.00           O  
ATOM   3522  N   LYS B 219     -15.290  15.107  12.387  1.00  0.00           N  
ATOM   3523  H   LYS B 219     -14.750  15.575  13.105  1.00  0.00           H  
ATOM   3524  CA  LYS B 219     -14.665  14.991  11.058  1.00  0.00           C  
ATOM   3525  HA  LYS B 219     -14.750  13.948  10.757  1.00  0.00           H  
ATOM   3526  CB  LYS B 219     -15.411  15.828   9.997  1.00  0.00           C  
ATOM   3527  HB2 LYS B 219     -14.902  15.694   9.043  1.00  0.00           H  
ATOM   3528  HB3 LYS B 219     -16.423  15.434   9.902  1.00  0.00           H  
ATOM   3529  CG  LYS B 219     -15.495  17.330  10.302  1.00  0.00           C  
ATOM   3530  HG2 LYS B 219     -15.889  17.466  11.311  1.00  0.00           H  
ATOM   3531  HG3 LYS B 219     -14.500  17.775  10.263  1.00  0.00           H  
ATOM   3532  CD  LYS B 219     -16.425  18.095   9.340  1.00  0.00           C  
ATOM   3533  HD2 LYS B 219     -17.387  17.589   9.271  1.00  0.00           H  
ATOM   3534  HD3 LYS B 219     -16.619  19.067   9.794  1.00  0.00           H  
ATOM   3535  CE  LYS B 219     -15.866  18.356   7.933  1.00  0.00           C  
ATOM   3536  HE2 LYS B 219     -16.354  19.261   7.552  1.00  0.00           H  
ATOM   3537  HE3 LYS B 219     -14.795  18.552   8.005  1.00  0.00           H  
ATOM   3538  NZ  LYS B 219     -16.145  17.251   6.987  1.00  0.00           N  
ATOM   3539  HZ1 LYS B 219     -15.651  16.376   7.210  1.00  0.00           H  
ATOM   3540  HZ2 LYS B 219     -17.106  16.906   7.030  1.00  0.00           H  
ATOM   3541  HZ3 LYS B 219     -15.928  17.465   6.030  1.00  0.00           H  
ATOM   3542  C   LYS B 219     -13.164  15.285  11.104  1.00  0.00           C  
ATOM   3543  O   LYS B 219     -12.702  16.062  11.935  1.00  0.00           O  
ATOM   3544  N   GLY B 220     -12.419  14.693  10.175  1.00  0.00           N  
ATOM   3545  H   GLY B 220     -12.911  14.097   9.514  1.00  0.00           H  
ATOM   3546  CA  GLY B 220     -10.961  14.770  10.078  1.00  0.00           C  
ATOM   3547  HA2 GLY B 220     -10.635  15.795  10.258  1.00  0.00           H  
ATOM   3548  HA3 GLY B 220     -10.529  14.140  10.857  1.00  0.00           H  
ATOM   3549  C   GLY B 220     -10.423  14.318   8.715  1.00  0.00           C  
ATOM   3550  O   GLY B 220     -11.102  14.406   7.690  1.00  0.00           O  
ATOM   3551  N   SER B 221      -9.180  13.835   8.687  1.00  0.00           N  
ATOM   3552  H   SER B 221      -8.676  13.729   9.558  1.00  0.00           H  
ATOM   3553  CA  SER B 221      -8.480  13.406   7.467  1.00  0.00           C  
ATOM   3554  HA  SER B 221      -9.208  12.962   6.790  1.00  0.00           H  
ATOM   3555  CB  SER B 221      -7.855  14.623   6.766  1.00  0.00           C  
ATOM   3556  HB2 SER B 221      -8.646  15.326   6.500  1.00  0.00           H  
ATOM   3557  HB3 SER B 221      -7.167  15.119   7.453  1.00  0.00           H  
ATOM   3558  OG  SER B 221      -7.146  14.260   5.592  1.00  0.00           O  
ATOM   3559  HG  SER B 221      -7.741  13.721   5.034  1.00  0.00           H  
ATOM   3560  C   SER B 221      -7.434  12.332   7.779  1.00  0.00           C  
ATOM   3561  O   SER B 221      -6.953  12.238   8.907  1.00  0.00           O  
ATOM   3562  N   PHE B 222      -7.104  11.508   6.783  1.00  0.00           N  
ATOM   3563  H   PHE B 222      -7.526  11.671   5.877  1.00  0.00           H  
ATOM   3564  CA  PHE B 222      -6.221  10.349   6.911  1.00  0.00           C  
ATOM   3565  HA  PHE B 222      -5.514  10.524   7.724  1.00  0.00           H  
ATOM   3566  CB  PHE B 222      -7.081   9.133   7.278  1.00  0.00           C  
ATOM   3567  HB2 PHE B 222      -7.496   9.301   8.272  1.00  0.00           H  
ATOM   3568  HB3 PHE B 222      -7.914   9.071   6.576  1.00  0.00           H  
ATOM   3569  CG  PHE B 222      -6.362   7.798   7.297  1.00  0.00           C  
ATOM   3570  CD1 PHE B 222      -5.356   7.553   8.249  1.00  0.00           C  
ATOM   3571  HD1 PHE B 222      -5.071   8.318   8.959  1.00  0.00           H  
ATOM   3572  CE1 PHE B 222      -4.732   6.296   8.308  1.00  0.00           C  
ATOM   3573  HE1 PHE B 222      -3.984   6.113   9.068  1.00  0.00           H  
ATOM   3574  CZ  PHE B 222      -5.098   5.280   7.410  1.00  0.00           C  
ATOM   3575  HZ  PHE B 222      -4.616   4.312   7.462  1.00  0.00           H  
ATOM   3576  CE2 PHE B 222      -6.098   5.523   6.454  1.00  0.00           C  
ATOM   3577  HE2 PHE B 222      -6.385   4.741   5.764  1.00  0.00           H  
ATOM   3578  CD2 PHE B 222      -6.729   6.779   6.395  1.00  0.00           C  
ATOM   3579  HD2 PHE B 222      -7.502   6.956   5.660  1.00  0.00           H  
ATOM   3580  C   PHE B 222      -5.423  10.113   5.623  1.00  0.00           C  
ATOM   3581  O   PHE B 222      -5.988  10.004   4.535  1.00  0.00           O  
ATOM   3582  N   LYS B 223      -4.097  10.011   5.746  1.00  0.00           N  
ATOM   3583  H   LYS B 223      -3.706  10.068   6.678  1.00  0.00           H  
ATOM   3584  CA  LYS B 223      -3.163   9.683   4.661  1.00  0.00           C  
ATOM   3585  HA  LYS B 223      -3.678   9.631   3.703  1.00  0.00           H  
ATOM   3586  CB  LYS B 223      -2.139  10.834   4.560  1.00  0.00           C  
ATOM   3587  HB2 LYS B 223      -2.688  11.755   4.358  1.00  0.00           H  
ATOM   3588  HB3 LYS B 223      -1.628  10.952   5.518  1.00  0.00           H  
ATOM   3589  CG  LYS B 223      -1.091  10.648   3.454  1.00  0.00           C  
ATOM   3590  HG2 LYS B 223      -0.482   9.777   3.690  1.00  0.00           H  
ATOM   3591  HG3 LYS B 223      -1.592  10.484   2.503  1.00  0.00           H  
ATOM   3592  CD  LYS B 223      -0.196  11.894   3.323  1.00  0.00           C  
ATOM   3593  HD2 LYS B 223      -0.822  12.747   3.057  1.00  0.00           H  
ATOM   3594  HD3 LYS B 223       0.281  12.110   4.281  1.00  0.00           H  
ATOM   3595  CE  LYS B 223       0.886  11.740   2.246  1.00  0.00           C  
ATOM   3596  HE2 LYS B 223       0.412  11.493   1.291  1.00  0.00           H  
ATOM   3597  HE3 LYS B 223       1.397  12.701   2.132  1.00  0.00           H  
ATOM   3598  NZ  LYS B 223       1.875  10.697   2.601  1.00  0.00           N  
ATOM   3599  HZ1 LYS B 223       1.457   9.772   2.603  1.00  0.00           H  
ATOM   3600  HZ2 LYS B 223       2.662  10.682   1.966  1.00  0.00           H  
ATOM   3601  HZ3 LYS B 223       2.269  10.870   3.526  1.00  0.00           H  
ATOM   3602  C   LYS B 223      -2.560   8.298   4.977  1.00  0.00           C  
ATOM   3603  O   LYS B 223      -1.673   8.243   5.828  1.00  0.00           O  
ATOM   3604  N   PRO B 224      -3.019   7.197   4.340  1.00  0.00           N  
ATOM   3605  CD  PRO B 224      -4.010   7.158   3.272  1.00  0.00           C  
ATOM   3606  HD2 PRO B 224      -3.519   7.373   2.326  1.00  0.00           H  
ATOM   3607  HD3 PRO B 224      -4.833   7.852   3.448  1.00  0.00           H  
ATOM   3608  CG  PRO B 224      -4.541   5.734   3.222  1.00  0.00           C  
ATOM   3609  HG2 PRO B 224      -4.826   5.447   2.210  1.00  0.00           H  
ATOM   3610  HG3 PRO B 224      -5.388   5.641   3.895  1.00  0.00           H  
ATOM   3611  CB  PRO B 224      -3.364   4.909   3.731  1.00  0.00           C  
ATOM   3612  HB2 PRO B 224      -2.694   4.697   2.894  1.00  0.00           H  
ATOM   3613  HB3 PRO B 224      -3.703   3.980   4.185  1.00  0.00           H  
ATOM   3614  CA  PRO B 224      -2.672   5.828   4.747  1.00  0.00           C  
ATOM   3615  HA  PRO B 224      -3.084   5.646   5.738  1.00  0.00           H  
ATOM   3616  C   PRO B 224      -1.166   5.553   4.792  1.00  0.00           C  
ATOM   3617  O   PRO B 224      -0.690   4.805   5.643  1.00  0.00           O  
ATOM   3618  N   SER B 225      -0.416   6.211   3.906  1.00  0.00           N  
ATOM   3619  H   SER B 225      -0.881   6.843   3.272  1.00  0.00           H  
ATOM   3620  CA  SER B 225       1.041   6.134   3.800  1.00  0.00           C  
ATOM   3621  HA  SER B 225       1.326   5.081   3.774  1.00  0.00           H  
ATOM   3622  CB  SER B 225       1.456   6.748   2.455  1.00  0.00           C  
ATOM   3623  HB2 SER B 225       2.545   6.830   2.409  1.00  0.00           H  
ATOM   3624  HB3 SER B 225       1.129   6.081   1.656  1.00  0.00           H  
ATOM   3625  OG  SER B 225       0.866   8.028   2.244  1.00  0.00           O  
ATOM   3626  HG  SER B 225       0.451   8.030   1.366  1.00  0.00           H  
ATOM   3627  C   SER B 225       1.812   6.764   4.976  1.00  0.00           C  
ATOM   3628  O   SER B 225       3.005   6.503   5.095  1.00  0.00           O  
ATOM   3629  N   GLU B 226       1.175   7.547   5.861  1.00  0.00           N  
ATOM   3630  H   GLU B 226       0.183   7.713   5.729  1.00  0.00           H  
ATOM   3631  CA  GLU B 226       1.760   7.998   7.143  1.00  0.00           C  
ATOM   3632  HA  GLU B 226       2.834   8.166   7.031  1.00  0.00           H  
ATOM   3633  CB  GLU B 226       1.101   9.314   7.602  1.00  0.00           C  
ATOM   3634  HB2 GLU B 226       0.043   9.130   7.788  1.00  0.00           H  
ATOM   3635  HB3 GLU B 226       1.546   9.621   8.549  1.00  0.00           H  
ATOM   3636  CG  GLU B 226       1.217  10.486   6.621  1.00  0.00           C  
ATOM   3637  HG2 GLU B 226       0.678  10.220   5.712  1.00  0.00           H  
ATOM   3638  HG3 GLU B 226       0.722  11.357   7.054  1.00  0.00           H  
ATOM   3639  CD  GLU B 226       2.658  10.856   6.255  1.00  0.00           C  
ATOM   3640  OE1 GLU B 226       3.577  10.778   7.096  1.00  0.00           O  
ATOM   3641  OE2 GLU B 226       2.904  11.190   5.071  1.00  0.00           O  
ATOM   3642  C   GLU B 226       1.582   6.978   8.282  1.00  0.00           C  
ATOM   3643  O   GLU B 226       2.200   7.119   9.332  1.00  0.00           O  
ATOM   3644  N   HIE B 227       0.709   5.979   8.108  1.00  0.00           N  
ATOM   3645  H   HIE B 227       0.256   5.900   7.206  1.00  0.00           H  
ATOM   3646  CA  HIE B 227       0.187   5.131   9.191  1.00  0.00           C  
ATOM   3647  HA  HIE B 227       0.881   5.167  10.030  1.00  0.00           H  
ATOM   3648  CB  HIE B 227      -1.165   5.688   9.668  1.00  0.00           C  
ATOM   3649  HB2 HIE B 227      -1.834   5.736   8.811  1.00  0.00           H  
ATOM   3650  HB3 HIE B 227      -1.601   5.008  10.400  1.00  0.00           H  
ATOM   3651  CG  HIE B 227      -1.100   7.049  10.317  1.00  0.00           C  
ATOM   3652  ND1 HIE B 227      -2.007   8.089  10.105  1.00  0.00           N  
ATOM   3653  CE1 HIE B 227      -1.622   9.082  10.919  1.00  0.00           C  
ATOM   3654  HE1 HIE B 227      -2.123  10.038  10.998  1.00  0.00           H  
ATOM   3655  NE2 HIE B 227      -0.545   8.717  11.634  1.00  0.00           N  
ATOM   3656  HE2 HIE B 227      -0.084   9.281  12.333  1.00  0.00           H  
ATOM   3657  CD2 HIE B 227      -0.205   7.434  11.274  1.00  0.00           C  
ATOM   3658  HD2 HIE B 227       0.614   6.844  11.661  1.00  0.00           H  
ATOM   3659  C   HIE B 227       0.111   3.655   8.782  1.00  0.00           C  
ATOM   3660  O   HIE B 227      -0.854   2.951   9.079  1.00  0.00           O  
ATOM   3661  N   VAL B 228       1.136   3.170   8.084  1.00  0.00           N  
ATOM   3662  H   VAL B 228       1.890   3.794   7.835  1.00  0.00           H  
ATOM   3663  CA  VAL B 228       1.238   1.750   7.721  1.00  0.00           C  
ATOM   3664  HA  VAL B 228       0.248   1.414   7.410  1.00  0.00           H  
ATOM   3665  CB  VAL B 228       2.166   1.546   6.506  1.00  0.00           C  
ATOM   3666  HB  VAL B 228       3.151   1.931   6.753  1.00  0.00           H  
ATOM   3667  CG1 VAL B 228       2.293   0.065   6.116  1.00  0.00           C  
ATOM   3668 HG11 VAL B 228       2.791  -0.496   6.904  1.00  0.00           H  
ATOM   3669 HG12 VAL B 228       1.303  -0.361   5.944  1.00  0.00           H  
ATOM   3670 HG13 VAL B 228       2.889  -0.028   5.208  1.00  0.00           H  
ATOM   3671  CG2 VAL B 228       1.650   2.315   5.284  1.00  0.00           C  
ATOM   3672 HG21 VAL B 228       2.281   2.114   4.417  1.00  0.00           H  
ATOM   3673 HG22 VAL B 228       0.625   2.019   5.064  1.00  0.00           H  
ATOM   3674 HG23 VAL B 228       1.678   3.386   5.480  1.00  0.00           H  
ATOM   3675  C   VAL B 228       1.653   0.892   8.929  1.00  0.00           C  
ATOM   3676  O   VAL B 228       2.545   1.253   9.705  1.00  0.00           O  
ATOM   3677  N   LYS B 229       1.034  -0.287   9.059  1.00  0.00           N  
ATOM   3678  H   LYS B 229       0.249  -0.469   8.434  1.00  0.00           H  
ATOM   3679  CA  LYS B 229       1.473  -1.410   9.900  1.00  0.00           C  
ATOM   3680  HA  LYS B 229       2.471  -1.200  10.277  1.00  0.00           H  
ATOM   3681  CB  LYS B 229       0.548  -1.546  11.118  1.00  0.00           C  
ATOM   3682  HB2 LYS B 229       0.580  -0.614  11.684  1.00  0.00           H  
ATOM   3683  HB3 LYS B 229      -0.479  -1.718  10.787  1.00  0.00           H  
ATOM   3684  CG  LYS B 229       0.996  -2.708  12.021  1.00  0.00           C  
ATOM   3685  HG2 LYS B 229       0.830  -3.655  11.505  1.00  0.00           H  
ATOM   3686  HG3 LYS B 229       2.061  -2.614  12.237  1.00  0.00           H  
ATOM   3687  CD  LYS B 229       0.216  -2.719  13.338  1.00  0.00           C  
ATOM   3688  HD2 LYS B 229       0.366  -1.769  13.855  1.00  0.00           H  
ATOM   3689  HD3 LYS B 229      -0.846  -2.853  13.126  1.00  0.00           H  
ATOM   3690  CE  LYS B 229       0.725  -3.868  14.212  1.00  0.00           C  
ATOM   3691  HE2 LYS B 229       0.636  -4.805  13.657  1.00  0.00           H  
ATOM   3692  HE3 LYS B 229       1.791  -3.711  14.415  1.00  0.00           H  
ATOM   3693  NZ  LYS B 229      -0.030  -3.969  15.483  1.00  0.00           N  
ATOM   3694  HZ1 LYS B 229      -1.009  -4.163  15.334  1.00  0.00           H  
ATOM   3695  HZ2 LYS B 229       0.320  -4.770  16.021  1.00  0.00           H  
ATOM   3696  HZ3 LYS B 229       0.084  -3.153  16.060  1.00  0.00           H  
ATOM   3697  C   LYS B 229       1.499  -2.695   9.053  1.00  0.00           C  
ATOM   3698  O   LYS B 229       0.450  -3.096   8.548  1.00  0.00           O  
ATOM   3699  N   PRO B 230       2.654  -3.362   8.869  1.00  0.00           N  
ATOM   3700  CD  PRO B 230       3.969  -3.049   9.387  1.00  0.00           C  
ATOM   3701  HD2 PRO B 230       4.065  -3.466  10.391  1.00  0.00           H  
ATOM   3702  HD3 PRO B 230       4.150  -1.978   9.398  1.00  0.00           H  
ATOM   3703  CG  PRO B 230       4.964  -3.719   8.446  1.00  0.00           C  
ATOM   3704  HG2 PRO B 230       5.809  -4.107   9.004  1.00  0.00           H  
ATOM   3705  HG3 PRO B 230       5.288  -3.010   7.683  1.00  0.00           H  
ATOM   3706  CB  PRO B 230       4.201  -4.865   7.792  1.00  0.00           C  
ATOM   3707  HB2 PRO B 230       4.465  -5.805   8.277  1.00  0.00           H  
ATOM   3708  HB3 PRO B 230       4.426  -4.921   6.727  1.00  0.00           H  
ATOM   3709  CA  PRO B 230       2.723  -4.534   8.016  1.00  0.00           C  
ATOM   3710  HA  PRO B 230       2.279  -4.267   7.061  1.00  0.00           H  
ATOM   3711  C   PRO B 230       1.977  -5.729   8.609  1.00  0.00           C  
ATOM   3712  O   PRO B 230       1.935  -5.932   9.827  1.00  0.00           O  
ATOM   3713  N   ARG B 231       1.468  -6.582   7.723  1.00  0.00           N  
ATOM   3714  H   ARG B 231       1.497  -6.303   6.747  1.00  0.00           H  
ATOM   3715  CA  ARG B 231       0.994  -7.932   8.046  1.00  0.00           C  
ATOM   3716  HA  ARG B 231       0.252  -7.860   8.843  1.00  0.00           H  
ATOM   3717  CB  ARG B 231       0.344  -8.542   6.792  1.00  0.00           C  
ATOM   3718  HB2 ARG B 231       1.043  -8.475   5.960  1.00  0.00           H  
ATOM   3719  HB3 ARG B 231       0.119  -9.595   6.973  1.00  0.00           H  
ATOM   3720  CG  ARG B 231      -0.955  -7.813   6.411  1.00  0.00           C  
ATOM   3721  HG2 ARG B 231      -1.702  -8.007   7.182  1.00  0.00           H  
ATOM   3722  HG3 ARG B 231      -0.787  -6.737   6.358  1.00  0.00           H  
ATOM   3723  CD  ARG B 231      -1.487  -8.285   5.055  1.00  0.00           C  
ATOM   3724  HD2 ARG B 231      -0.824  -7.922   4.267  1.00  0.00           H  
ATOM   3725  HD3 ARG B 231      -1.473  -9.376   5.035  1.00  0.00           H  
ATOM   3726  NE  ARG B 231      -2.849  -7.764   4.831  1.00  0.00           N  
ATOM   3727  HE  ARG B 231      -2.983  -6.760   4.872  1.00  0.00           H  
ATOM   3728  CZ  ARG B 231      -3.949  -8.458   4.624  1.00  0.00           C  
ATOM   3729  NH1 ARG B 231      -3.950  -9.750   4.428  1.00  0.00           N  
ATOM   3730 HH11 ARG B 231      -3.063 -10.217   4.360  1.00  0.00           H  
ATOM   3731 HH12 ARG B 231      -4.813 -10.230   4.271  1.00  0.00           H  
ATOM   3732  NH2 ARG B 231      -5.076  -7.819   4.616  1.00  0.00           N  
ATOM   3733 HH21 ARG B 231      -5.042  -6.795   4.633  1.00  0.00           H  
ATOM   3734 HH22 ARG B 231      -5.953  -8.246   4.393  1.00  0.00           H  
ATOM   3735  C   ARG B 231       2.139  -8.805   8.587  1.00  0.00           C  
ATOM   3736  O   ARG B 231       3.298  -8.646   8.201  1.00  0.00           O  
ATOM   3737  N   ALA B 232       1.806  -9.739   9.477  1.00  0.00           N  
ATOM   3738  H   ALA B 232       0.832  -9.883   9.679  1.00  0.00           H  
ATOM   3739  CA  ALA B 232       2.766 -10.700  10.032  1.00  0.00           C  
ATOM   3740  HA  ALA B 232       3.571 -10.128  10.484  1.00  0.00           H  
ATOM   3741  CB  ALA B 232       2.092 -11.498  11.158  1.00  0.00           C  
ATOM   3742  HB1 ALA B 232       1.721 -10.817  11.922  1.00  0.00           H  
ATOM   3743  HB2 ALA B 232       1.261 -12.085  10.766  1.00  0.00           H  
ATOM   3744  HB3 ALA B 232       2.814 -12.173  11.620  1.00  0.00           H  
ATOM   3745  C   ALA B 232       3.341 -11.614   8.917  1.00  0.00           C  
ATOM   3746  O   ALA B 232       2.599 -11.933   7.984  1.00  0.00           O  
ATOM   3747  N   PRO B 233       4.628 -12.015   8.969  1.00  0.00           N  
ATOM   3748  CD  PRO B 233       5.651 -11.496   9.866  1.00  0.00           C  
ATOM   3749  HD2 PRO B 233       5.618 -12.025  10.821  1.00  0.00           H  
ATOM   3750  HD3 PRO B 233       5.539 -10.424  10.017  1.00  0.00           H  
ATOM   3751  CG  PRO B 233       6.978 -11.751   9.164  1.00  0.00           C  
ATOM   3752  HG2 PRO B 233       7.794 -11.868   9.874  1.00  0.00           H  
ATOM   3753  HG3 PRO B 233       7.184 -10.943   8.463  1.00  0.00           H  
ATOM   3754  CB  PRO B 233       6.708 -13.036   8.393  1.00  0.00           C  
ATOM   3755  HB2 PRO B 233       6.843 -13.887   9.061  1.00  0.00           H  
ATOM   3756  HB3 PRO B 233       7.361 -13.123   7.525  1.00  0.00           H  
ATOM   3757  CA  PRO B 233       5.235 -12.916   7.983  1.00  0.00           C  
ATOM   3758  HA  PRO B 233       5.167 -12.456   7.001  1.00  0.00           H  
ATOM   3759  C   PRO B 233       4.587 -14.305   7.905  1.00  0.00           C  
ATOM   3760  O   PRO B 233       3.733 -14.661   8.717  1.00  0.00           O  
ATOM   3761  N   GLY B 234       5.073 -15.141   6.984  1.00  0.00           N  
ATOM   3762  H   GLY B 234       5.762 -14.800   6.321  1.00  0.00           H  
ATOM   3763  CA  GLY B 234       4.772 -16.576   7.010  1.00  0.00           C  
ATOM   3764  HA2 GLY B 234       3.702 -16.720   6.855  1.00  0.00           H  
ATOM   3765  HA3 GLY B 234       5.306 -17.083   6.212  1.00  0.00           H  
ATOM   3766  C   GLY B 234       5.177 -17.238   8.335  1.00  0.00           C  
ATOM   3767  O   GLY B 234       6.048 -16.733   9.054  1.00  0.00           O  
ATOM   3768  N   ASN B 235       4.566 -18.376   8.664  1.00  0.00           N  
ATOM   3769  H   ASN B 235       3.938 -18.808   7.996  1.00  0.00           H  
ATOM   3770  CA  ASN B 235       4.975 -19.178   9.817  1.00  0.00           C  
ATOM   3771  HA  ASN B 235       4.884 -18.558  10.709  1.00  0.00           H  
ATOM   3772  CB  ASN B 235       4.043 -20.392   9.982  1.00  0.00           C  
ATOM   3773  HB2 ASN B 235       4.401 -21.000  10.812  1.00  0.00           H  
ATOM   3774  HB3 ASN B 235       3.044 -20.041  10.232  1.00  0.00           H  
ATOM   3775  CG  ASN B 235       3.920 -21.255   8.736  1.00  0.00           C  
ATOM   3776  OD1 ASN B 235       3.526 -20.802   7.677  1.00  0.00           O  
ATOM   3777  ND2 ASN B 235       4.220 -22.528   8.822  1.00  0.00           N  
ATOM   3778 HD21 ASN B 235       4.134 -23.055   7.972  1.00  0.00           H  
ATOM   3779 HD22 ASN B 235       4.601 -22.910   9.668  1.00  0.00           H  
ATOM   3780  C   ASN B 235       6.456 -19.579   9.708  1.00  0.00           C  
ATOM   3781  O   ASN B 235       6.955 -19.872   8.619  1.00  0.00           O  
ATOM   3782  N   LEU B 236       7.161 -19.553  10.842  1.00  0.00           N  
ATOM   3783  H   LEU B 236       6.687 -19.369  11.721  1.00  0.00           H  
ATOM   3784  CA  LEU B 236       8.603 -19.778  10.879  1.00  0.00           C  
ATOM   3785  HA  LEU B 236       9.035 -19.355   9.972  1.00  0.00           H  
ATOM   3786  CB  LEU B 236       9.174 -19.024  12.093  1.00  0.00           C  
ATOM   3787  HB2 LEU B 236       8.807 -17.997  12.069  1.00  0.00           H  
ATOM   3788  HB3 LEU B 236       8.784 -19.494  12.998  1.00  0.00           H  
ATOM   3789  CG  LEU B 236      10.712 -18.994  12.171  1.00  0.00           C  
ATOM   3790  HG  LEU B 236      11.110 -20.007  12.168  1.00  0.00           H  
ATOM   3791  CD1 LEU B 236      11.350 -18.187  11.049  1.00  0.00           C  
ATOM   3792 HD11 LEU B 236      11.162 -18.677  10.104  1.00  0.00           H  
ATOM   3793 HD12 LEU B 236      10.938 -17.180  11.018  1.00  0.00           H  
ATOM   3794 HD13 LEU B 236      12.427 -18.132  11.200  1.00  0.00           H  
ATOM   3795  CD2 LEU B 236      11.135 -18.321  13.464  1.00  0.00           C  
ATOM   3796 HD21 LEU B 236      10.773 -17.296  13.480  1.00  0.00           H  
ATOM   3797 HD22 LEU B 236      10.712 -18.886  14.286  1.00  0.00           H  
ATOM   3798 HD23 LEU B 236      12.220 -18.322  13.538  1.00  0.00           H  
ATOM   3799  C   LEU B 236       8.937 -21.274  10.903  1.00  0.00           C  
ATOM   3800  O   LEU B 236       8.238 -22.067  11.534  1.00  0.00           O  
ATOM   3801  N   THR B 237      10.049 -21.655  10.279  1.00  0.00           N  
ATOM   3802  H   THR B 237      10.557 -20.972   9.721  1.00  0.00           H  
ATOM   3803  CA  THR B 237      10.635 -22.992  10.410  1.00  0.00           C  
ATOM   3804  HA  THR B 237      10.227 -23.451  11.309  1.00  0.00           H  
ATOM   3805  CB  THR B 237      10.209 -23.899   9.249  1.00  0.00           C  
ATOM   3806  HB  THR B 237       9.138 -23.770   9.073  1.00  0.00           H  
ATOM   3807  CG2 THR B 237      10.963 -23.674   7.939  1.00  0.00           C  
ATOM   3808 HG21 THR B 237      10.844 -22.640   7.626  1.00  0.00           H  
ATOM   3809 HG22 THR B 237      12.021 -23.896   8.068  1.00  0.00           H  
ATOM   3810 HG23 THR B 237      10.553 -24.323   7.167  1.00  0.00           H  
ATOM   3811  OG1 THR B 237      10.437 -25.231   9.639  1.00  0.00           O  
ATOM   3812  HG1 THR B 237      10.080 -25.795   8.947  1.00  0.00           H  
ATOM   3813  C   THR B 237      12.148 -22.931  10.626  1.00  0.00           C  
ATOM   3814  O   THR B 237      12.776 -21.889  10.416  1.00  0.00           O  
ATOM   3815  N   VAL B 238      12.727 -24.032  11.105  1.00  0.00           N  
ATOM   3816  H   VAL B 238      12.178 -24.883  11.124  1.00  0.00           H  
ATOM   3817  CA  VAL B 238      14.090 -24.102  11.637  1.00  0.00           C  
ATOM   3818  HA  VAL B 238      14.675 -23.307  11.175  1.00  0.00           H  
ATOM   3819  CB  VAL B 238      14.072 -23.831  13.156  1.00  0.00           C  
ATOM   3820  HB  VAL B 238      13.581 -22.872  13.318  1.00  0.00           H  
ATOM   3821  CG1 VAL B 238      13.308 -24.896  13.954  1.00  0.00           C  
ATOM   3822 HG11 VAL B 238      13.271 -24.616  15.004  1.00  0.00           H  
ATOM   3823 HG12 VAL B 238      12.287 -24.985  13.585  1.00  0.00           H  
ATOM   3824 HG13 VAL B 238      13.801 -25.865  13.863  1.00  0.00           H  
ATOM   3825  CG2 VAL B 238      15.485 -23.717  13.728  1.00  0.00           C  
ATOM   3826 HG21 VAL B 238      15.978 -24.690  13.740  1.00  0.00           H  
ATOM   3827 HG22 VAL B 238      16.071 -23.021  13.129  1.00  0.00           H  
ATOM   3828 HG23 VAL B 238      15.435 -23.338  14.747  1.00  0.00           H  
ATOM   3829  C   VAL B 238      14.760 -25.427  11.259  1.00  0.00           C  
ATOM   3830  O   VAL B 238      14.113 -26.471  11.192  1.00  0.00           O  
ATOM   3831  N   HIE B 239      16.063 -25.376  10.977  1.00  0.00           N  
ATOM   3832  H   HIE B 239      16.522 -24.468  11.004  1.00  0.00           H  
ATOM   3833  CA  HIE B 239      16.860 -26.487  10.451  1.00  0.00           C  
ATOM   3834  HA  HIE B 239      16.434 -27.428  10.801  1.00  0.00           H  
ATOM   3835  CB  HIE B 239      16.782 -26.443   8.913  1.00  0.00           C  
ATOM   3836  HB2 HIE B 239      17.250 -25.525   8.558  1.00  0.00           H  
ATOM   3837  HB3 HIE B 239      15.733 -26.411   8.616  1.00  0.00           H  
ATOM   3838  CG  HIE B 239      17.413 -27.613   8.201  1.00  0.00           C  
ATOM   3839  ND1 HIE B 239      18.301 -27.528   7.119  1.00  0.00           N  
ATOM   3840  CE1 HIE B 239      18.520 -28.798   6.739  1.00  0.00           C  
ATOM   3841  HE1 HIE B 239      19.161 -29.093   5.918  1.00  0.00           H  
ATOM   3842  NE2 HIE B 239      17.818 -29.654   7.503  1.00  0.00           N  
ATOM   3843  HE2 HIE B 239      17.818 -30.660   7.409  1.00  0.00           H  
ATOM   3844  CD2 HIE B 239      17.103 -28.924   8.424  1.00  0.00           C  
ATOM   3845  HD2 HIE B 239      16.405 -29.301   9.161  1.00  0.00           H  
ATOM   3846  C   HIE B 239      18.311 -26.392  10.942  1.00  0.00           C  
ATOM   3847  O   HIE B 239      18.927 -25.328  10.876  1.00  0.00           O  
ATOM   3848  N   THR B 240      18.873 -27.486  11.449  1.00  0.00           N  
ATOM   3849  H   THR B 240      18.337 -28.338  11.532  1.00  0.00           H  
ATOM   3850  CA  THR B 240      20.296 -27.588  11.808  1.00  0.00           C  
ATOM   3851  HA  THR B 240      20.683 -26.588  12.000  1.00  0.00           H  
ATOM   3852  CB  THR B 240      20.501 -28.407  13.097  1.00  0.00           C  
ATOM   3853  HB  THR B 240      21.461 -28.923  13.056  1.00  0.00           H  
ATOM   3854  CG2 THR B 240      20.499 -27.501  14.327  1.00  0.00           C  
ATOM   3855 HG21 THR B 240      19.568 -26.935  14.381  1.00  0.00           H  
ATOM   3856 HG22 THR B 240      20.609 -28.101  15.231  1.00  0.00           H  
ATOM   3857 HG23 THR B 240      21.340 -26.809  14.272  1.00  0.00           H  
ATOM   3858  OG1 THR B 240      19.475 -29.357  13.281  1.00  0.00           O  
ATOM   3859  HG1 THR B 240      19.530 -29.663  14.192  1.00  0.00           H  
ATOM   3860  C   THR B 240      21.130 -28.152  10.655  1.00  0.00           C  
ATOM   3861  O   THR B 240      20.662 -28.943   9.836  1.00  0.00           O  
ATOM   3862  N   GLN B 241      22.390 -27.723  10.589  1.00  0.00           N  
ATOM   3863  H   GLN B 241      22.697 -27.024  11.260  1.00  0.00           H  
ATOM   3864  CA  GLN B 241      23.370 -28.093   9.570  1.00  0.00           C  
ATOM   3865  HA  GLN B 241      23.044 -29.015   9.085  1.00  0.00           H  
ATOM   3866  CB  GLN B 241      23.465 -26.984   8.502  1.00  0.00           C  
ATOM   3867  HB2 GLN B 241      23.829 -26.068   8.963  1.00  0.00           H  
ATOM   3868  HB3 GLN B 241      24.184 -27.295   7.742  1.00  0.00           H  
ATOM   3869  CG  GLN B 241      22.115 -26.698   7.820  1.00  0.00           C  
ATOM   3870  HG2 GLN B 241      21.677 -27.645   7.503  1.00  0.00           H  
ATOM   3871  HG3 GLN B 241      21.432 -26.235   8.533  1.00  0.00           H  
ATOM   3872  CD  GLN B 241      22.209 -25.788   6.597  1.00  0.00           C  
ATOM   3873  OE1 GLN B 241      23.160 -25.040   6.379  1.00  0.00           O  
ATOM   3874  NE2 GLN B 241      21.206 -25.814   5.746  1.00  0.00           N  
ATOM   3875 HE21 GLN B 241      21.255 -25.250   4.919  1.00  0.00           H  
ATOM   3876 HE22 GLN B 241      20.397 -26.388   5.953  1.00  0.00           H  
ATOM   3877  C   GLN B 241      24.738 -28.372  10.212  1.00  0.00           C  
ATOM   3878  O   GLN B 241      25.002 -27.976  11.347  1.00  0.00           O  
ATOM   3879  N   VAL B 242      25.607 -29.068   9.470  1.00  0.00           N  
ATOM   3880  H   VAL B 242      25.324 -29.340   8.543  1.00  0.00           H  
ATOM   3881  CA  VAL B 242      26.963 -29.448   9.906  1.00  0.00           C  
ATOM   3882  HA  VAL B 242      26.851 -30.095  10.777  1.00  0.00           H  
ATOM   3883  CB  VAL B 242      27.660 -30.265   8.796  1.00  0.00           C  
ATOM   3884  HB  VAL B 242      26.971 -31.053   8.486  1.00  0.00           H  
ATOM   3885  CG1 VAL B 242      28.002 -29.430   7.553  1.00  0.00           C  
ATOM   3886 HG11 VAL B 242      27.114 -28.919   7.184  1.00  0.00           H  
ATOM   3887 HG12 VAL B 242      28.387 -30.080   6.768  1.00  0.00           H  
ATOM   3888 HG13 VAL B 242      28.761 -28.684   7.795  1.00  0.00           H  
ATOM   3889  CG2 VAL B 242      28.938 -30.952   9.290  1.00  0.00           C  
ATOM   3890 HG21 VAL B 242      29.318 -31.612   8.511  1.00  0.00           H  
ATOM   3891 HG22 VAL B 242      28.719 -31.549  10.175  1.00  0.00           H  
ATOM   3892 HG23 VAL B 242      29.707 -30.215   9.524  1.00  0.00           H  
ATOM   3893  C   VAL B 242      27.795 -28.232  10.343  1.00  0.00           C  
ATOM   3894  O   VAL B 242      27.629 -27.141   9.797  1.00  0.00           O  
ATOM   3895  N   SER B 243      28.683 -28.433  11.321  1.00  0.00           N  
ATOM   3896  H   SER B 243      28.762 -29.360  11.706  1.00  0.00           H  
ATOM   3897  CA  SER B 243      29.491 -27.376  11.949  1.00  0.00           C  
ATOM   3898  HA  SER B 243      30.036 -27.829  12.777  1.00  0.00           H  
ATOM   3899  CB  SER B 243      30.538 -26.817  10.976  1.00  0.00           C  
ATOM   3900  HB2 SER B 243      30.038 -26.339  10.133  1.00  0.00           H  
ATOM   3901  HB3 SER B 243      31.147 -26.070  11.487  1.00  0.00           H  
ATOM   3902  OG  SER B 243      31.372 -27.859  10.498  1.00  0.00           O  
ATOM   3903  HG  SER B 243      31.996 -28.088  11.193  1.00  0.00           H  
ATOM   3904  C   SER B 243      28.625 -26.282  12.583  1.00  0.00           C  
ATOM   3905  O   SER B 243      28.683 -25.114  12.195  1.00  0.00           O  
ATOM   3906  N   ASP B 244      27.793 -26.696  13.543  1.00  0.00           N  
ATOM   3907  H   ASP B 244      27.905 -27.652  13.867  1.00  0.00           H  
ATOM   3908  CA  ASP B 244      27.073 -25.846  14.504  1.00  0.00           C  
ATOM   3909  HA  ASP B 244      26.294 -26.476  14.936  1.00  0.00           H  
ATOM   3910  CB  ASP B 244      28.003 -25.465  15.671  1.00  0.00           C  
ATOM   3911  HB2 ASP B 244      28.705 -24.703  15.327  1.00  0.00           H  
ATOM   3912  HB3 ASP B 244      27.399 -25.036  16.471  1.00  0.00           H  
ATOM   3913  CG  ASP B 244      28.800 -26.654  16.238  1.00  0.00           C  
ATOM   3914  OD1 ASP B 244      29.824 -26.385  16.898  1.00  0.00           O  
ATOM   3915  OD2 ASP B 244      28.419 -27.820  15.969  1.00  0.00           O  
ATOM   3916  C   ASP B 244      26.335 -24.669  13.848  1.00  0.00           C  
ATOM   3917  O   ASP B 244      26.314 -23.538  14.346  1.00  0.00           O  
ATOM   3918  N   THR B 245      25.764 -24.945  12.672  1.00  0.00           N  
ATOM   3919  H   THR B 245      25.822 -25.902  12.342  1.00  0.00           H  
ATOM   3920  CA  THR B 245      25.140 -23.958  11.796  1.00  0.00           C  
ATOM   3921  HA  THR B 245      25.402 -22.965  12.152  1.00  0.00           H  
ATOM   3922  CB  THR B 245      25.688 -24.081  10.368  1.00  0.00           C  
ATOM   3923  HB  THR B 245      25.609 -25.115  10.029  1.00  0.00           H  
ATOM   3924  CG2 THR B 245      24.974 -23.166   9.370  1.00  0.00           C  
ATOM   3925 HG21 THR B 245      23.947 -23.497   9.224  1.00  0.00           H  
ATOM   3926 HG22 THR B 245      25.498 -23.208   8.418  1.00  0.00           H  
ATOM   3927 HG23 THR B 245      24.981 -22.141   9.742  1.00  0.00           H  
ATOM   3928  OG1 THR B 245      27.042 -23.689  10.342  1.00  0.00           O  
ATOM   3929  HG1 THR B 245      27.537 -24.302  10.915  1.00  0.00           H  
ATOM   3930  C   THR B 245      23.624 -24.094  11.853  1.00  0.00           C  
ATOM   3931  O   THR B 245      23.058 -25.109  11.451  1.00  0.00           O  
ATOM   3932  N   LEU B 246      22.960 -23.049  12.339  1.00  0.00           N  
ATOM   3933  H   LEU B 246      23.507 -22.234  12.597  1.00  0.00           H  
ATOM   3934  CA  LEU B 246      21.510 -22.923  12.379  1.00  0.00           C  
ATOM   3935  HA  LEU B 246      21.076 -23.923  12.412  1.00  0.00           H  
ATOM   3936  CB  LEU B 246      21.135 -22.178  13.673  1.00  0.00           C  
ATOM   3937  HB2 LEU B 246      21.637 -22.659  14.516  1.00  0.00           H  
ATOM   3938  HB3 LEU B 246      21.520 -21.162  13.598  1.00  0.00           H  
ATOM   3939  CG  LEU B 246      19.625 -22.115  13.966  1.00  0.00           C  
ATOM   3940  HG  LEU B 246      19.087 -21.733  13.097  1.00  0.00           H  
ATOM   3941  CD1 LEU B 246      19.077 -23.491  14.346  1.00  0.00           C  
ATOM   3942 HD11 LEU B 246      19.114 -24.164  13.491  1.00  0.00           H  
ATOM   3943 HD12 LEU B 246      19.653 -23.920  15.167  1.00  0.00           H  
ATOM   3944 HD13 LEU B 246      18.040 -23.400  14.661  1.00  0.00           H  
ATOM   3945  CD2 LEU B 246      19.381 -21.166  15.139  1.00  0.00           C  
ATOM   3946 HD21 LEU B 246      18.314 -21.109  15.347  1.00  0.00           H  
ATOM   3947 HD22 LEU B 246      19.902 -21.530  16.022  1.00  0.00           H  
ATOM   3948 HD23 LEU B 246      19.750 -20.173  14.886  1.00  0.00           H  
ATOM   3949  C   LEU B 246      20.995 -22.212  11.119  1.00  0.00           C  
ATOM   3950  O   LEU B 246      21.566 -21.211  10.677  1.00  0.00           O  
ATOM   3951  N   LEU B 247      19.889 -22.699  10.563  1.00  0.00           N  
ATOM   3952  H   LEU B 247      19.505 -23.568  10.926  1.00  0.00           H  
ATOM   3953  CA  LEU B 247      19.145 -22.068   9.478  1.00  0.00           C  
ATOM   3954  HA  LEU B 247      19.570 -21.086   9.275  1.00  0.00           H  
ATOM   3955  CB  LEU B 247      19.287 -22.933   8.210  1.00  0.00           C  
ATOM   3956  HB2 LEU B 247      20.345 -23.013   7.958  1.00  0.00           H  
ATOM   3957  HB3 LEU B 247      18.928 -23.934   8.446  1.00  0.00           H  
ATOM   3958  CG  LEU B 247      18.511 -22.419   6.980  1.00  0.00           C  
ATOM   3959  HG  LEU B 247      17.461 -22.272   7.232  1.00  0.00           H  
ATOM   3960  CD1 LEU B 247      19.097 -21.109   6.455  1.00  0.00           C  
ATOM   3961 HD11 LEU B 247      20.149 -21.238   6.213  1.00  0.00           H  
ATOM   3962 HD12 LEU B 247      18.562 -20.806   5.554  1.00  0.00           H  
ATOM   3963 HD13 LEU B 247      18.983 -20.318   7.193  1.00  0.00           H  
ATOM   3964  CD2 LEU B 247      18.596 -23.450   5.856  1.00  0.00           C  
ATOM   3965 HD21 LEU B 247      19.629 -23.581   5.544  1.00  0.00           H  
ATOM   3966 HD22 LEU B 247      18.191 -24.403   6.200  1.00  0.00           H  
ATOM   3967 HD23 LEU B 247      18.004 -23.110   5.006  1.00  0.00           H  
ATOM   3968  C   LEU B 247      17.686 -21.858   9.899  1.00  0.00           C  
ATOM   3969  O   LEU B 247      17.039 -22.759  10.432  1.00  0.00           O  
ATOM   3970  N   LEU B 248      17.146 -20.679   9.609  1.00  0.00           N  
ATOM   3971  H   LEU B 248      17.734 -19.961   9.194  1.00  0.00           H  
ATOM   3972  CA  LEU B 248      15.735 -20.345   9.778  1.00  0.00           C  
ATOM   3973  HA  LEU B 248      15.179 -21.241  10.057  1.00  0.00           H  
ATOM   3974  CB  LEU B 248      15.568 -19.310  10.904  1.00  0.00           C  
ATOM   3975  HB2 LEU B 248      16.093 -18.398  10.614  1.00  0.00           H  
ATOM   3976  HB3 LEU B 248      14.510 -19.064  10.975  1.00  0.00           H  
ATOM   3977  CG  LEU B 248      16.074 -19.799  12.283  1.00  0.00           C  
ATOM   3978  HG  LEU B 248      16.416 -20.830  12.222  1.00  0.00           H  
ATOM   3979  CD1 LEU B 248      17.237 -18.928  12.764  1.00  0.00           C  
ATOM   3980 HD11 LEU B 248      16.913 -17.893  12.863  1.00  0.00           H  
ATOM   3981 HD12 LEU B 248      17.594 -19.296  13.724  1.00  0.00           H  
ATOM   3982 HD13 LEU B 248      18.052 -18.986  12.043  1.00  0.00           H  
ATOM   3983  CD2 LEU B 248      14.975 -19.738  13.345  1.00  0.00           C  
ATOM   3984 HD21 LEU B 248      15.347 -20.133  14.290  1.00  0.00           H  
ATOM   3985 HD22 LEU B 248      14.651 -18.708  13.479  1.00  0.00           H  
ATOM   3986 HD23 LEU B 248      14.130 -20.347  13.019  1.00  0.00           H  
ATOM   3987  C   LEU B 248      15.171 -19.848   8.446  1.00  0.00           C  
ATOM   3988  O   LEU B 248      15.891 -19.242   7.649  1.00  0.00           O  
ATOM   3989  N   THR B 249      13.886 -20.111   8.203  1.00  0.00           N  
ATOM   3990  H   THR B 249      13.358 -20.622   8.905  1.00  0.00           H  
ATOM   3991  CA  THR B 249      13.179 -19.723   6.966  1.00  0.00           C  
ATOM   3992  HA  THR B 249      13.650 -18.835   6.545  1.00  0.00           H  
ATOM   3993  CB  THR B 249      13.259 -20.841   5.908  1.00  0.00           C  
ATOM   3994  HB  THR B 249      12.674 -21.697   6.249  1.00  0.00           H  
ATOM   3995  CG2 THR B 249      12.751 -20.415   4.531  1.00  0.00           C  
ATOM   3996 HG21 THR B 249      11.679 -20.225   4.564  1.00  0.00           H  
ATOM   3997 HG22 THR B 249      13.267 -19.512   4.203  1.00  0.00           H  
ATOM   3998 HG23 THR B 249      12.937 -21.210   3.809  1.00  0.00           H  
ATOM   3999  OG1 THR B 249      14.590 -21.272   5.739  1.00  0.00           O  
ATOM   4000  HG1 THR B 249      14.904 -21.558   6.598  1.00  0.00           H  
ATOM   4001  C   THR B 249      11.715 -19.384   7.265  1.00  0.00           C  
ATOM   4002  O   THR B 249      11.097 -20.018   8.122  1.00  0.00           O  
ATOM   4003  N   TRP B 250      11.162 -18.383   6.578  1.00  0.00           N  
ATOM   4004  H   TRP B 250      11.742 -17.903   5.892  1.00  0.00           H  
ATOM   4005  CA  TRP B 250       9.754 -17.955   6.632  1.00  0.00           C  
ATOM   4006  HA  TRP B 250       9.129 -18.794   6.942  1.00  0.00           H  
ATOM   4007  CB  TRP B 250       9.603 -16.836   7.684  1.00  0.00           C  
ATOM   4008  HB2 TRP B 250       8.558 -16.527   7.736  1.00  0.00           H  
ATOM   4009  HB3 TRP B 250       9.836 -17.267   8.657  1.00  0.00           H  
ATOM   4010  CG  TRP B 250      10.466 -15.616   7.510  1.00  0.00           C  
ATOM   4011  CD1 TRP B 250      10.093 -14.456   6.921  1.00  0.00           C  
ATOM   4012  HD1 TRP B 250       9.117 -14.263   6.497  1.00  0.00           H  
ATOM   4013  NE1 TRP B 250      11.155 -13.572   6.911  1.00  0.00           N  
ATOM   4014  HE1 TRP B 250      11.119 -12.645   6.495  1.00  0.00           H  
ATOM   4015  CE2 TRP B 250      12.274 -14.121   7.494  1.00  0.00           C  
ATOM   4016  CZ2 TRP B 250      13.578 -13.649   7.687  1.00  0.00           C  
ATOM   4017  HZ2 TRP B 250      13.869 -12.682   7.310  1.00  0.00           H  
ATOM   4018  CH2 TRP B 250      14.514 -14.472   8.329  1.00  0.00           C  
ATOM   4019  HH2 TRP B 250      15.534 -14.135   8.446  1.00  0.00           H  
ATOM   4020  CZ3 TRP B 250      14.139 -15.751   8.770  1.00  0.00           C  
ATOM   4021  HZ3 TRP B 250      14.872 -16.390   9.242  1.00  0.00           H  
ATOM   4022  CE3 TRP B 250      12.831 -16.221   8.552  1.00  0.00           C  
ATOM   4023  HE3 TRP B 250      12.567 -17.217   8.855  1.00  0.00           H  
ATOM   4024  CD2 TRP B 250      11.863 -15.424   7.903  1.00  0.00           C  
ATOM   4025  C   TRP B 250       9.284 -17.557   5.216  1.00  0.00           C  
ATOM   4026  O   TRP B 250       9.828 -18.050   4.230  1.00  0.00           O  
ATOM   4027  N   SER B 251       8.267 -16.697   5.078  1.00  0.00           N  
ATOM   4028  H   SER B 251       7.812 -16.346   5.904  1.00  0.00           H  
ATOM   4029  CA  SER B 251       7.851 -16.125   3.785  1.00  0.00           C  
ATOM   4030  HA  SER B 251       8.730 -16.079   3.140  1.00  0.00           H  
ATOM   4031  CB  SER B 251       6.840 -17.045   3.090  1.00  0.00           C  
ATOM   4032  HB2 SER B 251       6.675 -16.690   2.072  1.00  0.00           H  
ATOM   4033  HB3 SER B 251       7.250 -18.055   3.038  1.00  0.00           H  
ATOM   4034  OG  SER B 251       5.604 -17.070   3.774  1.00  0.00           O  
ATOM   4035  HG  SER B 251       4.978 -17.601   3.272  1.00  0.00           H  
ATOM   4036  C   SER B 251       7.325 -14.685   3.913  1.00  0.00           C  
ATOM   4037  O   SER B 251       7.081 -14.193   5.019  1.00  0.00           O  
ATOM   4038  N   ASN B 252       7.202 -13.990   2.779  1.00  0.00           N  
ATOM   4039  H   ASN B 252       7.370 -14.464   1.906  1.00  0.00           H  
ATOM   4040  CA  ASN B 252       6.797 -12.583   2.700  1.00  0.00           C  
ATOM   4041  HA  ASN B 252       7.351 -12.037   3.463  1.00  0.00           H  
ATOM   4042  CB  ASN B 252       7.257 -12.057   1.327  1.00  0.00           C  
ATOM   4043  HB2 ASN B 252       8.294 -12.354   1.167  1.00  0.00           H  
ATOM   4044  HB3 ASN B 252       6.650 -12.507   0.543  1.00  0.00           H  
ATOM   4045  CG  ASN B 252       7.164 -10.547   1.186  1.00  0.00           C  
ATOM   4046  OD1 ASN B 252       6.166  -9.925   1.508  1.00  0.00           O  
ATOM   4047  ND2 ASN B 252       8.208  -9.905   0.717  1.00  0.00           N  
ATOM   4048 HD21 ASN B 252       8.142  -8.906   0.620  1.00  0.00           H  
ATOM   4049 HD22 ASN B 252       9.016 -10.400   0.388  1.00  0.00           H  
ATOM   4050  C   ASN B 252       5.265 -12.416   2.916  1.00  0.00           C  
ATOM   4051  O   ASN B 252       4.500 -13.132   2.268  1.00  0.00           O  
ATOM   4052  N   PRO B 253       4.794 -11.481   3.773  1.00  0.00           N  
ATOM   4053  CD  PRO B 253       5.631 -10.697   4.671  1.00  0.00           C  
ATOM   4054  HD2 PRO B 253       6.254 -10.010   4.102  1.00  0.00           H  
ATOM   4055  HD3 PRO B 253       6.263 -11.358   5.266  1.00  0.00           H  
ATOM   4056  CG  PRO B 253       4.718  -9.910   5.603  1.00  0.00           C  
ATOM   4057  HG2 PRO B 253       4.901  -8.841   5.492  1.00  0.00           H  
ATOM   4058  HG3 PRO B 253       4.894 -10.201   6.637  1.00  0.00           H  
ATOM   4059  CB  PRO B 253       3.289 -10.251   5.183  1.00  0.00           C  
ATOM   4060  HB2 PRO B 253       2.789  -9.345   4.854  1.00  0.00           H  
ATOM   4061  HB3 PRO B 253       2.728 -10.663   6.012  1.00  0.00           H  
ATOM   4062  CA  PRO B 253       3.363 -11.274   4.045  1.00  0.00           C  
ATOM   4063  HA  PRO B 253       2.947 -12.216   4.403  1.00  0.00           H  
ATOM   4064  C   PRO B 253       2.481 -10.801   2.867  1.00  0.00           C  
ATOM   4065  O   PRO B 253       1.264 -10.701   3.031  1.00  0.00           O  
ATOM   4066  N   TYR B 254       3.063 -10.464   1.710  1.00  0.00           N  
ATOM   4067  H   TYR B 254       4.058 -10.624   1.614  1.00  0.00           H  
ATOM   4068  CA  TYR B 254       2.387  -9.790   0.591  1.00  0.00           C  
ATOM   4069  HA  TYR B 254       1.308  -9.823   0.749  1.00  0.00           H  
ATOM   4070  CB  TYR B 254       2.829  -8.317   0.556  1.00  0.00           C  
ATOM   4071  HB2 TYR B 254       3.913  -8.274   0.443  1.00  0.00           H  
ATOM   4072  HB3 TYR B 254       2.396  -7.849  -0.325  1.00  0.00           H  
ATOM   4073  CG  TYR B 254       2.438  -7.494   1.765  1.00  0.00           C  
ATOM   4074  CD1 TYR B 254       1.262  -6.723   1.738  1.00  0.00           C  
ATOM   4075  HD1 TYR B 254       0.634  -6.725   0.860  1.00  0.00           H  
ATOM   4076  CE1 TYR B 254       0.904  -5.947   2.855  1.00  0.00           C  
ATOM   4077  HE1 TYR B 254       0.013  -5.344   2.850  1.00  0.00           H  
ATOM   4078  CZ  TYR B 254       1.705  -5.960   4.008  1.00  0.00           C  
ATOM   4079  OH  TYR B 254       1.319  -5.247   5.092  1.00  0.00           O  
ATOM   4080  HH  TYR B 254       0.649  -4.580   4.841  1.00  0.00           H  
ATOM   4081  CE2 TYR B 254       2.886  -6.727   4.038  1.00  0.00           C  
ATOM   4082  HE2 TYR B 254       3.499  -6.731   4.925  1.00  0.00           H  
ATOM   4083  CD2 TYR B 254       3.255  -7.487   2.911  1.00  0.00           C  
ATOM   4084  HD2 TYR B 254       4.157  -8.083   2.926  1.00  0.00           H  
ATOM   4085  C   TYR B 254       2.701 -10.455  -0.763  1.00  0.00           C  
ATOM   4086  O   TYR B 254       3.768 -11.053  -0.901  1.00  0.00           O  
ATOM   4087  N   PRO B 255       1.834 -10.342  -1.790  1.00  0.00           N  
ATOM   4088  CD  PRO B 255       0.502  -9.755  -1.755  1.00  0.00           C  
ATOM   4089  HD2 PRO B 255       0.499  -8.778  -1.272  1.00  0.00           H  
ATOM   4090  HD3 PRO B 255      -0.174 -10.433  -1.231  1.00  0.00           H  
ATOM   4091  CG  PRO B 255       0.067  -9.621  -3.216  1.00  0.00           C  
ATOM   4092  HG2 PRO B 255       0.393  -8.658  -3.612  1.00  0.00           H  
ATOM   4093  HG3 PRO B 255      -1.012  -9.736  -3.329  1.00  0.00           H  
ATOM   4094  CB  PRO B 255       0.833 -10.747  -3.913  1.00  0.00           C  
ATOM   4095  HB2 PRO B 255       0.970 -10.546  -4.979  1.00  0.00           H  
ATOM   4096  HB3 PRO B 255       0.303 -11.690  -3.770  1.00  0.00           H  
ATOM   4097  CA  PRO B 255       2.161 -10.787  -3.149  1.00  0.00           C  
ATOM   4098  HA  PRO B 255       2.518 -11.812  -3.105  1.00  0.00           H  
ATOM   4099  C   PRO B 255       3.231  -9.884  -3.812  1.00  0.00           C  
ATOM   4100  O   PRO B 255       3.300  -8.697  -3.470  1.00  0.00           O  
ATOM   4101  N   PRO B 256       4.018 -10.387  -4.789  1.00  0.00           N  
ATOM   4102  CD  PRO B 256       4.075 -11.775  -5.230  1.00  0.00           C  
ATOM   4103  HD2 PRO B 256       3.284 -11.957  -5.960  1.00  0.00           H  
ATOM   4104  HD3 PRO B 256       3.996 -12.472  -4.396  1.00  0.00           H  
ATOM   4105  CG  PRO B 256       5.439 -11.944  -5.894  1.00  0.00           C  
ATOM   4106  HG2 PRO B 256       5.423 -12.722  -6.657  1.00  0.00           H  
ATOM   4107  HG3 PRO B 256       6.194 -12.161  -5.137  1.00  0.00           H  
ATOM   4108  CB  PRO B 256       5.686 -10.564  -6.493  1.00  0.00           C  
ATOM   4109  HB2 PRO B 256       5.143 -10.479  -7.436  1.00  0.00           H  
ATOM   4110  HB3 PRO B 256       6.750 -10.377  -6.648  1.00  0.00           H  
ATOM   4111  CA  PRO B 256       5.087  -9.624  -5.442  1.00  0.00           C  
ATOM   4112  HA  PRO B 256       5.851  -9.407  -4.698  1.00  0.00           H  
ATOM   4113  C   PRO B 256       4.644  -8.294  -6.064  1.00  0.00           C  
ATOM   4114  O   PRO B 256       5.404  -7.325  -6.031  1.00  0.00           O  
ATOM   4115  N   ASP B 257       3.416  -8.201  -6.580  1.00  0.00           N  
ATOM   4116  H   ASP B 257       2.911  -9.057  -6.799  1.00  0.00           H  
ATOM   4117  CA  ASP B 257       2.826  -6.963  -7.101  1.00  0.00           C  
ATOM   4118  HA  ASP B 257       3.430  -6.607  -7.941  1.00  0.00           H  
ATOM   4119  CB  ASP B 257       1.390  -7.206  -7.616  1.00  0.00           C  
ATOM   4120  HB2 ASP B 257       0.760  -7.439  -6.754  1.00  0.00           H  
ATOM   4121  HB3 ASP B 257       1.021  -6.271  -8.044  1.00  0.00           H  
ATOM   4122  CG  ASP B 257       1.179  -8.327  -8.643  1.00  0.00           C  
ATOM   4123  OD1 ASP B 257       0.211  -8.175  -9.421  1.00  0.00           O  
ATOM   4124  OD2 ASP B 257       1.922  -9.334  -8.602  1.00  0.00           O  
ATOM   4125  C   ASP B 257       2.751  -5.838  -6.051  1.00  0.00           C  
ATOM   4126  O   ASP B 257       2.752  -4.660  -6.411  1.00  0.00           O  
ATOM   4127  N   ASN B 258       2.672  -6.166  -4.756  1.00  0.00           N  
ATOM   4128  H   ASN B 258       2.781  -7.142  -4.493  1.00  0.00           H  
ATOM   4129  CA  ASN B 258       2.433  -5.187  -3.700  1.00  0.00           C  
ATOM   4130  HA  ASN B 258       1.544  -4.621  -3.982  1.00  0.00           H  
ATOM   4131  CB  ASN B 258       2.130  -5.919  -2.385  1.00  0.00           C  
ATOM   4132  HB2 ASN B 258       1.257  -6.559  -2.504  1.00  0.00           H  
ATOM   4133  HB3 ASN B 258       2.983  -6.535  -2.116  1.00  0.00           H  
ATOM   4134  CG  ASN B 258       1.904  -4.935  -1.265  1.00  0.00           C  
ATOM   4135  OD1 ASN B 258       2.840  -4.413  -0.692  1.00  0.00           O  
ATOM   4136  ND2 ASN B 258       0.675  -4.550  -1.014  1.00  0.00           N  
ATOM   4137 HD21 ASN B 258       0.533  -3.845  -0.289  1.00  0.00           H  
ATOM   4138 HD22 ASN B 258      -0.111  -4.935  -1.505  1.00  0.00           H  
ATOM   4139  C   ASN B 258       3.585  -4.170  -3.576  1.00  0.00           C  
ATOM   4140  O   ASN B 258       4.757  -4.495  -3.758  1.00  0.00           O  
ATOM   4141  N   TYR B 259       3.267  -2.912  -3.272  1.00  0.00           N  
ATOM   4142  H   TYR B 259       2.307  -2.678  -3.070  1.00  0.00           H  
ATOM   4143  CA  TYR B 259       4.239  -1.817  -3.358  1.00  0.00           C  
ATOM   4144  HA  TYR B 259       4.872  -1.980  -4.229  1.00  0.00           H  
ATOM   4145  CB  TYR B 259       3.498  -0.486  -3.567  1.00  0.00           C  
ATOM   4146  HB2 TYR B 259       2.740  -0.377  -2.790  1.00  0.00           H  
ATOM   4147  HB3 TYR B 259       4.223   0.317  -3.424  1.00  0.00           H  
ATOM   4148  CG  TYR B 259       2.842  -0.281  -4.936  1.00  0.00           C  
ATOM   4149  CD1 TYR B 259       2.531   1.028  -5.358  1.00  0.00           C  
ATOM   4150  HD1 TYR B 259       2.706   1.865  -4.693  1.00  0.00           H  
ATOM   4151  CE1 TYR B 259       2.013   1.256  -6.651  1.00  0.00           C  
ATOM   4152  HE1 TYR B 259       1.797   2.265  -6.979  1.00  0.00           H  
ATOM   4153  CZ  TYR B 259       1.768   0.162  -7.513  1.00  0.00           C  
ATOM   4154  OH  TYR B 259       1.277   0.334  -8.760  1.00  0.00           O  
ATOM   4155  HH  TYR B 259       1.583   1.193  -9.110  1.00  0.00           H  
ATOM   4156  CE2 TYR B 259       2.040  -1.143  -7.087  1.00  0.00           C  
ATOM   4157  HE2 TYR B 259       1.862  -1.974  -7.755  1.00  0.00           H  
ATOM   4158  CD2 TYR B 259       2.577  -1.359  -5.813  1.00  0.00           C  
ATOM   4159  HD2 TYR B 259       2.802  -2.374  -5.557  1.00  0.00           H  
ATOM   4160  C   TYR B 259       5.188  -1.801  -2.154  1.00  0.00           C  
ATOM   4161  O   TYR B 259       6.353  -1.451  -2.312  1.00  0.00           O  
ATOM   4162  N   LEU B 260       4.720  -2.278  -0.995  1.00  0.00           N  
ATOM   4163  H   LEU B 260       3.766  -2.612  -0.980  1.00  0.00           H  
ATOM   4164  CA  LEU B 260       5.490  -2.534   0.228  1.00  0.00           C  
ATOM   4165  HA  LEU B 260       6.081  -1.646   0.457  1.00  0.00           H  
ATOM   4166  CB  LEU B 260       4.480  -2.814   1.368  1.00  0.00           C  
ATOM   4167  HB2 LEU B 260       3.498  -2.408   1.114  1.00  0.00           H  
ATOM   4168  HB3 LEU B 260       4.358  -3.894   1.465  1.00  0.00           H  
ATOM   4169  CG  LEU B 260       4.883  -2.241   2.735  1.00  0.00           C  
ATOM   4170  HG  LEU B 260       5.933  -2.458   2.932  1.00  0.00           H  
ATOM   4171  CD1 LEU B 260       4.650  -0.732   2.767  1.00  0.00           C  
ATOM   4172 HD11 LEU B 260       5.189  -0.249   1.957  1.00  0.00           H  
ATOM   4173 HD12 LEU B 260       5.003  -0.326   3.713  1.00  0.00           H  
ATOM   4174 HD13 LEU B 260       3.589  -0.511   2.657  1.00  0.00           H  
ATOM   4175  CD2 LEU B 260       4.028  -2.857   3.845  1.00  0.00           C  
ATOM   4176 HD21 LEU B 260       2.971  -2.661   3.659  1.00  0.00           H  
ATOM   4177 HD22 LEU B 260       4.188  -3.934   3.878  1.00  0.00           H  
ATOM   4178 HD23 LEU B 260       4.306  -2.430   4.808  1.00  0.00           H  
ATOM   4179  C   LEU B 260       6.447  -3.735   0.085  1.00  0.00           C  
ATOM   4180  O   LEU B 260       7.487  -3.775   0.740  1.00  0.00           O  
ATOM   4181  N   TYR B 261       6.126  -4.698  -0.795  1.00  0.00           N  
ATOM   4182  H   TYR B 261       5.249  -4.580  -1.286  1.00  0.00           H  
ATOM   4183  CA  TYR B 261       6.817  -5.997  -0.952  1.00  0.00           C  
ATOM   4184  HA  TYR B 261       6.626  -6.605  -0.068  1.00  0.00           H  
ATOM   4185  CB  TYR B 261       6.240  -6.741  -2.171  1.00  0.00           C  
ATOM   4186  HB2 TYR B 261       5.165  -6.848  -2.043  1.00  0.00           H  
ATOM   4187  HB3 TYR B 261       6.413  -6.141  -3.061  1.00  0.00           H  
ATOM   4188  CG  TYR B 261       6.829  -8.115  -2.440  1.00  0.00           C  
ATOM   4189  CD1 TYR B 261       7.964  -8.256  -3.266  1.00  0.00           C  
ATOM   4190  HD1 TYR B 261       8.420  -7.380  -3.703  1.00  0.00           H  
ATOM   4191  CE1 TYR B 261       8.520  -9.532  -3.492  1.00  0.00           C  
ATOM   4192  HE1 TYR B 261       9.404  -9.641  -4.098  1.00  0.00           H  
ATOM   4193  CZ  TYR B 261       7.911 -10.673  -2.924  1.00  0.00           C  
ATOM   4194  OH  TYR B 261       8.440 -11.907  -3.122  1.00  0.00           O  
ATOM   4195  HH  TYR B 261       9.311 -11.871  -3.519  1.00  0.00           H  
ATOM   4196  CE2 TYR B 261       6.755 -10.534  -2.136  1.00  0.00           C  
ATOM   4197  HE2 TYR B 261       6.285 -11.408  -1.712  1.00  0.00           H  
ATOM   4198  CD2 TYR B 261       6.231  -9.255  -1.877  1.00  0.00           C  
ATOM   4199  HD2 TYR B 261       5.365  -9.150  -1.243  1.00  0.00           H  
ATOM   4200  C   TYR B 261       8.339  -5.898  -1.116  1.00  0.00           C  
ATOM   4201  O   TYR B 261       9.053  -6.774  -0.642  1.00  0.00           O  
ATOM   4202  N   ASN B 262       8.837  -4.846  -1.774  1.00  0.00           N  
ATOM   4203  H   ASN B 262       8.175  -4.164  -2.119  1.00  0.00           H  
ATOM   4204  CA  ASN B 262      10.265  -4.625  -2.034  1.00  0.00           C  
ATOM   4205  HA  ASN B 262      10.736  -5.589  -2.227  1.00  0.00           H  
ATOM   4206  CB  ASN B 262      10.390  -3.759  -3.299  1.00  0.00           C  
ATOM   4207  HB2 ASN B 262       9.824  -2.835  -3.179  1.00  0.00           H  
ATOM   4208  HB3 ASN B 262      11.435  -3.486  -3.449  1.00  0.00           H  
ATOM   4209  CG  ASN B 262       9.894  -4.493  -4.527  1.00  0.00           C  
ATOM   4210  OD1 ASN B 262       8.721  -4.472  -4.874  1.00  0.00           O  
ATOM   4211  ND2 ASN B 262      10.770  -5.196  -5.207  1.00  0.00           N  
ATOM   4212 HD21 ASN B 262      10.452  -5.695  -6.018  1.00  0.00           H  
ATOM   4213 HD22 ASN B 262      11.729  -5.224  -4.899  1.00  0.00           H  
ATOM   4214  C   ASN B 262      11.048  -3.996  -0.865  1.00  0.00           C  
ATOM   4215  O   ASN B 262      12.274  -3.977  -0.901  1.00  0.00           O  
ATOM   4216  N   HIE B 263      10.350  -3.444   0.132  1.00  0.00           N  
ATOM   4217  H   HIE B 263       9.342  -3.542   0.113  1.00  0.00           H  
ATOM   4218  CA  HIE B 263      10.910  -2.608   1.208  1.00  0.00           C  
ATOM   4219  HA  HIE B 263      11.942  -2.342   0.966  1.00  0.00           H  
ATOM   4220  CB  HIE B 263      10.090  -1.307   1.289  1.00  0.00           C  
ATOM   4221  HB2 HIE B 263       9.058  -1.550   1.545  1.00  0.00           H  
ATOM   4222  HB3 HIE B 263      10.493  -0.685   2.088  1.00  0.00           H  
ATOM   4223  CG  HIE B 263      10.094  -0.486   0.024  1.00  0.00           C  
ATOM   4224  ND1 HIE B 263      10.994   0.536  -0.270  1.00  0.00           N  
ATOM   4225  CE1 HIE B 263      10.642   1.009  -1.475  1.00  0.00           C  
ATOM   4226  HE1 HIE B 263      11.140   1.823  -1.984  1.00  0.00           H  
ATOM   4227  NE2 HIE B 263       9.583   0.334  -1.953  1.00  0.00           N  
ATOM   4228  HE2 HIE B 263       9.137   0.498  -2.843  1.00  0.00           H  
ATOM   4229  CD2 HIE B 263       9.225  -0.613  -1.019  1.00  0.00           C  
ATOM   4230  HD2 HIE B 263       8.406  -1.313  -1.085  1.00  0.00           H  
ATOM   4231  C   HIE B 263      10.944  -3.303   2.579  1.00  0.00           C  
ATOM   4232  O   HIE B 263      11.387  -2.701   3.557  1.00  0.00           O  
ATOM   4233  N   LEU B 264      10.435  -4.534   2.674  1.00  0.00           N  
ATOM   4234  H   LEU B 264      10.144  -4.991   1.826  1.00  0.00           H  
ATOM   4235  CA  LEU B 264      10.275  -5.253   3.935  1.00  0.00           C  
ATOM   4236  HA  LEU B 264       9.872  -4.548   4.660  1.00  0.00           H  
ATOM   4237  CB  LEU B 264       9.261  -6.397   3.764  1.00  0.00           C  
ATOM   4238  HB2 LEU B 264       9.523  -6.955   2.864  1.00  0.00           H  
ATOM   4239  HB3 LEU B 264       9.339  -7.082   4.611  1.00  0.00           H  
ATOM   4240  CG  LEU B 264       7.807  -5.894   3.666  1.00  0.00           C  
ATOM   4241  HG  LEU B 264       7.757  -5.029   3.008  1.00  0.00           H  
ATOM   4242  CD1 LEU B 264       6.916  -6.987   3.086  1.00  0.00           C  
ATOM   4243 HD11 LEU B 264       5.905  -6.601   2.973  1.00  0.00           H  
ATOM   4244 HD12 LEU B 264       6.912  -7.854   3.746  1.00  0.00           H  
ATOM   4245 HD13 LEU B 264       7.290  -7.291   2.109  1.00  0.00           H  
ATOM   4246  CD2 LEU B 264       7.241  -5.508   5.035  1.00  0.00           C  
ATOM   4247 HD21 LEU B 264       7.223  -6.378   5.689  1.00  0.00           H  
ATOM   4248 HD22 LEU B 264       6.229  -5.124   4.919  1.00  0.00           H  
ATOM   4249 HD23 LEU B 264       7.855  -4.734   5.490  1.00  0.00           H  
ATOM   4250  C   LEU B 264      11.616  -5.752   4.486  1.00  0.00           C  
ATOM   4251  O   LEU B 264      12.414  -6.358   3.782  1.00  0.00           O  
ATOM   4252  N   THR B 265      11.816  -5.504   5.777  1.00  0.00           N  
ATOM   4253  H   THR B 265      11.083  -4.995   6.261  1.00  0.00           H  
ATOM   4254  CA  THR B 265      12.991  -5.864   6.576  1.00  0.00           C  
ATOM   4255  HA  THR B 265      13.687  -6.460   5.984  1.00  0.00           H  
ATOM   4256  CB  THR B 265      13.699  -4.581   7.025  1.00  0.00           C  
ATOM   4257  HB  THR B 265      12.980  -3.952   7.548  1.00  0.00           H  
ATOM   4258  CG2 THR B 265      14.895  -4.828   7.942  1.00  0.00           C  
ATOM   4259 HG21 THR B 265      15.404  -3.884   8.135  1.00  0.00           H  
ATOM   4260 HG22 THR B 265      14.575  -5.260   8.890  1.00  0.00           H  
ATOM   4261 HG23 THR B 265      15.594  -5.504   7.450  1.00  0.00           H  
ATOM   4262  OG1 THR B 265      14.170  -3.874   5.904  1.00  0.00           O  
ATOM   4263  HG1 THR B 265      13.443  -3.791   5.278  1.00  0.00           H  
ATOM   4264  C   THR B 265      12.527  -6.671   7.786  1.00  0.00           C  
ATOM   4265  O   THR B 265      11.561  -6.276   8.447  1.00  0.00           O  
ATOM   4266  N   TYR B 266      13.176  -7.800   8.083  1.00  0.00           N  
ATOM   4267  H   TYR B 266      14.002  -8.041   7.550  1.00  0.00           H  
ATOM   4268  CA  TYR B 266      12.711  -8.740   9.115  1.00  0.00           C  
ATOM   4269  HA  TYR B 266      11.687  -8.482   9.381  1.00  0.00           H  
ATOM   4270  CB  TYR B 266      12.663 -10.177   8.567  1.00  0.00           C  
ATOM   4271  HB2 TYR B 266      13.680 -10.560   8.502  1.00  0.00           H  
ATOM   4272  HB3 TYR B 266      12.136 -10.807   9.286  1.00  0.00           H  
ATOM   4273  CG  TYR B 266      12.000 -10.341   7.210  1.00  0.00           C  
ATOM   4274  CD1 TYR B 266      10.596 -10.415   7.095  1.00  0.00           C  
ATOM   4275  HD1 TYR B 266       9.984 -10.342   7.984  1.00  0.00           H  
ATOM   4276  CE1 TYR B 266       9.994 -10.583   5.828  1.00  0.00           C  
ATOM   4277  HE1 TYR B 266       8.920 -10.633   5.728  1.00  0.00           H  
ATOM   4278  CZ  TYR B 266      10.800 -10.673   4.670  1.00  0.00           C  
ATOM   4279  OH  TYR B 266      10.244 -10.838   3.441  1.00  0.00           O  
ATOM   4280  HH  TYR B 266      10.935 -10.832   2.765  1.00  0.00           H  
ATOM   4281  CE2 TYR B 266      12.203 -10.621   4.797  1.00  0.00           C  
ATOM   4282  HE2 TYR B 266      12.835 -10.713   3.930  1.00  0.00           H  
ATOM   4283  CD2 TYR B 266      12.800 -10.451   6.056  1.00  0.00           C  
ATOM   4284  HD2 TYR B 266      13.882 -10.406   6.119  1.00  0.00           H  
ATOM   4285  C   TYR B 266      13.540  -8.673  10.407  1.00  0.00           C  
ATOM   4286  O   TYR B 266      14.732  -8.368  10.381  1.00  0.00           O  
ATOM   4287  N   ALA B 267      12.935  -9.037  11.540  1.00  0.00           N  
ATOM   4288  H   ALA B 267      11.943  -9.250  11.509  1.00  0.00           H  
ATOM   4289  CA  ALA B 267      13.646  -9.290  12.792  1.00  0.00           C  
ATOM   4290  HA  ALA B 267      14.707  -9.420  12.570  1.00  0.00           H  
ATOM   4291  CB  ALA B 267      13.520  -8.084  13.727  1.00  0.00           C  
ATOM   4292  HB1 ALA B 267      14.053  -8.286  14.657  1.00  0.00           H  
ATOM   4293  HB2 ALA B 267      13.968  -7.211  13.253  1.00  0.00           H  
ATOM   4294  HB3 ALA B 267      12.470  -7.886  13.943  1.00  0.00           H  
ATOM   4295  C   ALA B 267      13.160 -10.590  13.440  1.00  0.00           C  
ATOM   4296  O   ALA B 267      11.956 -10.846  13.532  1.00  0.00           O  
ATOM   4297  N   VAL B 268      14.113 -11.407  13.889  1.00  0.00           N  
ATOM   4298  H   VAL B 268      15.068 -11.061  13.853  1.00  0.00           H  
ATOM   4299  CA  VAL B 268      13.913 -12.761  14.429  1.00  0.00           C  
ATOM   4300  HA  VAL B 268      12.874 -13.054  14.294  1.00  0.00           H  
ATOM   4301  CB  VAL B 268      14.790 -13.785  13.673  1.00  0.00           C  
ATOM   4302  HB  VAL B 268      15.837 -13.504  13.790  1.00  0.00           H  
ATOM   4303  CG1 VAL B 268      14.613 -15.208  14.216  1.00  0.00           C  
ATOM   4304 HG11 VAL B 268      13.569 -15.515  14.138  1.00  0.00           H  
ATOM   4305 HG12 VAL B 268      15.231 -15.902  13.647  1.00  0.00           H  
ATOM   4306 HG13 VAL B 268      14.925 -15.253  15.256  1.00  0.00           H  
ATOM   4307  CG2 VAL B 268      14.479 -13.834  12.172  1.00  0.00           C  
ATOM   4308 HG21 VAL B 268      14.661 -12.861  11.715  1.00  0.00           H  
ATOM   4309 HG22 VAL B 268      15.123 -14.563  11.678  1.00  0.00           H  
ATOM   4310 HG23 VAL B 268      13.440 -14.117  12.013  1.00  0.00           H  
ATOM   4311  C   VAL B 268      14.232 -12.776  15.925  1.00  0.00           C  
ATOM   4312  O   VAL B 268      15.323 -12.382  16.330  1.00  0.00           O  
ATOM   4313  N   ASN B 269      13.302 -13.252  16.753  1.00  0.00           N  
ATOM   4314  H   ASN B 269      12.454 -13.623  16.331  1.00  0.00           H  
ATOM   4315  CA  ASN B 269      13.498 -13.462  18.190  1.00  0.00           C  
ATOM   4316  HA  ASN B 269      14.395 -12.936  18.512  1.00  0.00           H  
ATOM   4317  CB  ASN B 269      12.289 -12.871  18.940  1.00  0.00           C  
ATOM   4318  HB2 ASN B 269      12.257 -11.806  18.741  1.00  0.00           H  
ATOM   4319  HB3 ASN B 269      11.381 -13.316  18.540  1.00  0.00           H  
ATOM   4320  CG  ASN B 269      12.262 -13.036  20.454  1.00  0.00           C  
ATOM   4321  OD1 ASN B 269      11.192 -13.121  21.047  1.00  0.00           O  
ATOM   4322  ND2 ASN B 269      13.387 -13.078  21.136  1.00  0.00           N  
ATOM   4323 HD21 ASN B 269      13.336 -13.195  22.136  1.00  0.00           H  
ATOM   4324 HD22 ASN B 269      14.300 -12.977  20.705  1.00  0.00           H  
ATOM   4325  C   ASN B 269      13.702 -14.956  18.469  1.00  0.00           C  
ATOM   4326  O   ASN B 269      12.892 -15.773  18.027  1.00  0.00           O  
ATOM   4327  N   ILE B 270      14.752 -15.295  19.223  1.00  0.00           N  
ATOM   4328  H   ILE B 270      15.345 -14.555  19.586  1.00  0.00           H  
ATOM   4329  CA  ILE B 270      15.102 -16.661  19.636  1.00  0.00           C  
ATOM   4330  HA  ILE B 270      14.286 -17.329  19.373  1.00  0.00           H  
ATOM   4331  CB  ILE B 270      16.377 -17.146  18.897  1.00  0.00           C  
ATOM   4332  HB  ILE B 270      17.135 -16.364  18.973  1.00  0.00           H  
ATOM   4333  CG2 ILE B 270      16.958 -18.429  19.523  1.00  0.00           C  
ATOM   4334 HG21 ILE B 270      16.202 -19.217  19.526  1.00  0.00           H  
ATOM   4335 HG22 ILE B 270      17.831 -18.768  18.967  1.00  0.00           H  
ATOM   4336 HG23 ILE B 270      17.284 -18.246  20.546  1.00  0.00           H  
ATOM   4337  CG1 ILE B 270      16.054 -17.375  17.404  1.00  0.00           C  
ATOM   4338 HG12 ILE B 270      15.359 -18.206  17.319  1.00  0.00           H  
ATOM   4339 HG13 ILE B 270      15.565 -16.488  17.009  1.00  0.00           H  
ATOM   4340  CD1 ILE B 270      17.263 -17.655  16.503  1.00  0.00           C  
ATOM   4341 HD11 ILE B 270      18.009 -16.874  16.630  1.00  0.00           H  
ATOM   4342 HD12 ILE B 270      17.701 -18.626  16.733  1.00  0.00           H  
ATOM   4343 HD13 ILE B 270      16.934 -17.661  15.465  1.00  0.00           H  
ATOM   4344  C   ILE B 270      15.261 -16.702  21.159  1.00  0.00           C  
ATOM   4345  O   ILE B 270      15.889 -15.803  21.727  1.00  0.00           O  
ATOM   4346  N   TRP B 271      14.721 -17.740  21.806  1.00  0.00           N  
ATOM   4347  H   TRP B 271      14.242 -18.455  21.264  1.00  0.00           H  
ATOM   4348  CA  TRP B 271      14.839 -17.971  23.254  1.00  0.00           C  
ATOM   4349  HA  TRP B 271      15.818 -17.619  23.557  1.00  0.00           H  
ATOM   4350  CB  TRP B 271      13.797 -17.139  24.014  1.00  0.00           C  
ATOM   4351  HB2 TRP B 271      14.135 -17.061  25.049  1.00  0.00           H  
ATOM   4352  HB3 TRP B 271      13.798 -16.127  23.610  1.00  0.00           H  
ATOM   4353  CG  TRP B 271      12.380 -17.637  24.032  1.00  0.00           C  
ATOM   4354  CD1 TRP B 271      11.780 -18.179  25.115  1.00  0.00           C  
ATOM   4355  HD1 TRP B 271      12.261 -18.340  26.078  1.00  0.00           H  
ATOM   4356  NE1 TRP B 271      10.468 -18.489  24.824  1.00  0.00           N  
ATOM   4357  HE1 TRP B 271       9.850 -18.905  25.508  1.00  0.00           H  
ATOM   4358  CE2 TRP B 271      10.153 -18.175  23.520  1.00  0.00           C  
ATOM   4359  CZ2 TRP B 271       8.974 -18.298  22.767  1.00  0.00           C  
ATOM   4360  HZ2 TRP B 271       8.076 -18.681  23.228  1.00  0.00           H  
ATOM   4361  CH2 TRP B 271       8.984 -17.934  21.409  1.00  0.00           C  
ATOM   4362  HH2 TRP B 271       8.090 -18.044  20.810  1.00  0.00           H  
ATOM   4363  CZ3 TRP B 271      10.167 -17.441  20.830  1.00  0.00           C  
ATOM   4364  HZ3 TRP B 271      10.186 -17.190  19.781  1.00  0.00           H  
ATOM   4365  CE3 TRP B 271      11.335 -17.286  21.605  1.00  0.00           C  
ATOM   4366  HE3 TRP B 271      12.228 -16.897  21.143  1.00  0.00           H  
ATOM   4367  CD2 TRP B 271      11.366 -17.651  22.972  1.00  0.00           C  
ATOM   4368  C   TRP B 271      14.763 -19.462  23.627  1.00  0.00           C  
ATOM   4369  O   TRP B 271      14.285 -20.266  22.826  1.00  0.00           O  
ATOM   4370  N   SER B 272      15.270 -19.850  24.804  1.00  0.00           N  
ATOM   4371  H   SER B 272      15.665 -19.148  25.420  1.00  0.00           H  
ATOM   4372  CA  SER B 272      15.239 -21.248  25.277  1.00  0.00           C  
ATOM   4373  HA  SER B 272      15.447 -21.894  24.427  1.00  0.00           H  
ATOM   4374  CB  SER B 272      16.358 -21.491  26.295  1.00  0.00           C  
ATOM   4375  HB2 SER B 272      17.313 -21.177  25.875  1.00  0.00           H  
ATOM   4376  HB3 SER B 272      16.162 -20.903  27.188  1.00  0.00           H  
ATOM   4377  OG  SER B 272      16.427 -22.860  26.646  1.00  0.00           O  
ATOM   4378  HG  SER B 272      16.706 -23.361  25.864  1.00  0.00           H  
ATOM   4379  C   SER B 272      13.878 -21.667  25.863  1.00  0.00           C  
ATOM   4380  O   SER B 272      13.141 -20.847  26.401  1.00  0.00           O  
ATOM   4381  N   GLU B 273      13.553 -22.961  25.784  1.00  0.00           N  
ATOM   4382  H   GLU B 273      14.213 -23.571  25.314  1.00  0.00           H  
ATOM   4383  CA  GLU B 273      12.466 -23.614  26.546  1.00  0.00           C  
ATOM   4384  HA  GLU B 273      11.585 -22.972  26.573  1.00  0.00           H  
ATOM   4385  CB  GLU B 273      12.126 -24.918  25.796  1.00  0.00           C  
ATOM   4386  HB2 GLU B 273      11.932 -24.686  24.746  1.00  0.00           H  
ATOM   4387  HB3 GLU B 273      13.021 -25.538  25.828  1.00  0.00           H  
ATOM   4388  CG  GLU B 273      10.961 -25.781  26.319  1.00  0.00           C  
ATOM   4389  HG2 GLU B 273      11.101 -26.788  25.918  1.00  0.00           H  
ATOM   4390  HG3 GLU B 273      10.988 -25.865  27.405  1.00  0.00           H  
ATOM   4391  CD  GLU B 273       9.589 -25.278  25.860  1.00  0.00           C  
ATOM   4392  OE1 GLU B 273       8.775 -26.100  25.370  1.00  0.00           O  
ATOM   4393  OE2 GLU B 273       9.328 -24.059  25.853  1.00  0.00           O  
ATOM   4394  C   GLU B 273      12.875 -23.908  28.011  1.00  0.00           C  
ATOM   4395  O   GLU B 273      12.025 -24.082  28.880  1.00  0.00           O  
ATOM   4396  N   ASN B 274      14.185 -23.975  28.287  1.00  0.00           N  
ATOM   4397  H   ASN B 274      14.836 -23.790  27.532  1.00  0.00           H  
ATOM   4398  CA  ASN B 274      14.756 -24.327  29.592  1.00  0.00           C  
ATOM   4399  HA  ASN B 274      14.025 -24.897  30.169  1.00  0.00           H  
ATOM   4400  CB  ASN B 274      15.996 -25.202  29.339  1.00  0.00           C  
ATOM   4401  HB2 ASN B 274      16.714 -24.648  28.737  1.00  0.00           H  
ATOM   4402  HB3 ASN B 274      16.471 -25.428  30.294  1.00  0.00           H  
ATOM   4403  CG  ASN B 274      15.678 -26.504  28.635  1.00  0.00           C  
ATOM   4404  OD1 ASN B 274      15.721 -26.634  27.422  1.00  0.00           O  
ATOM   4405  ND2 ASN B 274      15.368 -27.534  29.383  1.00  0.00           N  
ATOM   4406 HD21 ASN B 274      15.192 -28.396  28.902  1.00  0.00           H  
ATOM   4407 HD22 ASN B 274      15.339 -27.442  30.383  1.00  0.00           H  
ATOM   4408  C   ASN B 274      15.156 -23.113  30.448  1.00  0.00           C  
ATOM   4409  O   ASN B 274      15.311 -23.243  31.660  1.00  0.00           O  
ATOM   4410  N   ASP B 275      15.396 -21.964  29.812  1.00  0.00           N  
ATOM   4411  H   ASP B 275      15.235 -21.937  28.817  1.00  0.00           H  
ATOM   4412  CA  ASP B 275      16.151 -20.849  30.391  1.00  0.00           C  
ATOM   4413  HA  ASP B 275      16.084 -20.876  31.478  1.00  0.00           H  
ATOM   4414  CB  ASP B 275      17.634 -21.072  30.041  1.00  0.00           C  
ATOM   4415  HB2 ASP B 275      17.947 -22.027  30.468  1.00  0.00           H  
ATOM   4416  HB3 ASP B 275      17.739 -21.149  28.958  1.00  0.00           H  
ATOM   4417  CG  ASP B 275      18.589 -19.986  30.538  1.00  0.00           C  
ATOM   4418  OD1 ASP B 275      18.139 -18.885  30.904  1.00  0.00           O  
ATOM   4419  OD2 ASP B 275      19.815 -20.284  30.489  1.00  0.00           O  
ATOM   4420  C   ASP B 275      15.592 -19.497  29.899  1.00  0.00           C  
ATOM   4421  O   ASP B 275      15.925 -19.056  28.794  1.00  0.00           O  
ATOM   4422  N   PRO B 276      14.736 -18.822  30.692  1.00  0.00           N  
ATOM   4423  CD  PRO B 276      14.076 -19.344  31.881  1.00  0.00           C  
ATOM   4424  HD2 PRO B 276      14.663 -19.089  32.764  1.00  0.00           H  
ATOM   4425  HD3 PRO B 276      13.922 -20.423  31.827  1.00  0.00           H  
ATOM   4426  CG  PRO B 276      12.724 -18.639  31.928  1.00  0.00           C  
ATOM   4427  HG2 PRO B 276      12.328 -18.585  32.942  1.00  0.00           H  
ATOM   4428  HG3 PRO B 276      12.021 -19.145  31.263  1.00  0.00           H  
ATOM   4429  CB  PRO B 276      13.063 -17.259  31.371  1.00  0.00           C  
ATOM   4430  HB2 PRO B 276      13.494 -16.646  32.166  1.00  0.00           H  
ATOM   4431  HB3 PRO B 276      12.186 -16.770  30.945  1.00  0.00           H  
ATOM   4432  CA  PRO B 276      14.121 -17.552  30.299  1.00  0.00           C  
ATOM   4433  HA  PRO B 276      13.617 -17.705  29.344  1.00  0.00           H  
ATOM   4434  C   PRO B 276      15.084 -16.364  30.141  1.00  0.00           C  
ATOM   4435  O   PRO B 276      14.672 -15.346  29.588  1.00  0.00           O  
ATOM   4436  N   ALA B 277      16.336 -16.457  30.609  1.00  0.00           N  
ATOM   4437  H   ALA B 277      16.664 -17.349  30.967  1.00  0.00           H  
ATOM   4438  CA  ALA B 277      17.352 -15.425  30.382  1.00  0.00           C  
ATOM   4439  HA  ALA B 277      16.868 -14.449  30.324  1.00  0.00           H  
ATOM   4440  CB  ALA B 277      18.297 -15.415  31.590  1.00  0.00           C  
ATOM   4441  HB1 ALA B 277      17.727 -15.229  32.501  1.00  0.00           H  
ATOM   4442  HB2 ALA B 277      18.807 -16.377  31.674  1.00  0.00           H  
ATOM   4443  HB3 ALA B 277      19.039 -14.625  31.467  1.00  0.00           H  
ATOM   4444  C   ALA B 277      18.115 -15.632  29.056  1.00  0.00           C  
ATOM   4445  O   ALA B 277      18.682 -14.684  28.509  1.00  0.00           O  
ATOM   4446  N   ASP B 278      18.114 -16.854  28.515  1.00  0.00           N  
ATOM   4447  H   ASP B 278      17.664 -17.593  29.051  1.00  0.00           H  
ATOM   4448  CA  ASP B 278      18.746 -17.226  27.249  1.00  0.00           C  
ATOM   4449  HA  ASP B 278      19.711 -16.720  27.202  1.00  0.00           H  
ATOM   4450  CB  ASP B 278      19.012 -18.734  27.284  1.00  0.00           C  
ATOM   4451  HB2 ASP B 278      19.474 -18.966  28.240  1.00  0.00           H  
ATOM   4452  HB3 ASP B 278      18.071 -19.276  27.214  1.00  0.00           H  
ATOM   4453  CG  ASP B 278      19.966 -19.230  26.207  1.00  0.00           C  
ATOM   4454  OD1 ASP B 278      20.235 -20.453  26.204  1.00  0.00           O  
ATOM   4455  OD2 ASP B 278      20.529 -18.427  25.435  1.00  0.00           O  
ATOM   4456  C   ASP B 278      17.927 -16.764  26.026  1.00  0.00           C  
ATOM   4457  O   ASP B 278      17.418 -17.565  25.236  1.00  0.00           O  
ATOM   4458  N   PHE B 279      17.804 -15.444  25.880  1.00  0.00           N  
ATOM   4459  H   PHE B 279      18.253 -14.876  26.596  1.00  0.00           H  
ATOM   4460  CA  PHE B 279      16.927 -14.727  24.953  1.00  0.00           C  
ATOM   4461  HA  PHE B 279      16.481 -15.434  24.255  1.00  0.00           H  
ATOM   4462  CB  PHE B 279      15.792 -14.108  25.795  1.00  0.00           C  
ATOM   4463  HB2 PHE B 279      15.084 -14.896  26.050  1.00  0.00           H  
ATOM   4464  HB3 PHE B 279      16.214 -13.759  26.740  1.00  0.00           H  
ATOM   4465  CG  PHE B 279      15.037 -12.932  25.196  1.00  0.00           C  
ATOM   4466  CD1 PHE B 279      15.564 -11.634  25.333  1.00  0.00           C  
ATOM   4467  HD1 PHE B 279      16.517 -11.489  25.828  1.00  0.00           H  
ATOM   4468  CE1 PHE B 279      14.843 -10.522  24.866  1.00  0.00           C  
ATOM   4469  HE1 PHE B 279      15.248  -9.528  25.001  1.00  0.00           H  
ATOM   4470  CZ  PHE B 279      13.584 -10.700  24.267  1.00  0.00           C  
ATOM   4471  HZ  PHE B 279      13.021  -9.838  23.940  1.00  0.00           H  
ATOM   4472  CE2 PHE B 279      13.048 -11.994  24.135  1.00  0.00           C  
ATOM   4473  HE2 PHE B 279      12.063 -12.128  23.712  1.00  0.00           H  
ATOM   4474  CD2 PHE B 279      13.774 -13.109  24.598  1.00  0.00           C  
ATOM   4475  HD2 PHE B 279      13.340 -14.096  24.540  1.00  0.00           H  
ATOM   4476  C   PHE B 279      17.717 -13.688  24.130  1.00  0.00           C  
ATOM   4477  O   PHE B 279      18.555 -12.961  24.665  1.00  0.00           O  
ATOM   4478  N   ARG B 280      17.452 -13.606  22.815  1.00  0.00           N  
ATOM   4479  H   ARG B 280      16.760 -14.246  22.432  1.00  0.00           H  
ATOM   4480  CA  ARG B 280      18.030 -12.583  21.918  1.00  0.00           C  
ATOM   4481  HA  ARG B 280      18.124 -11.670  22.513  1.00  0.00           H  
ATOM   4482  CB  ARG B 280      19.464 -12.968  21.475  1.00  0.00           C  
ATOM   4483  HB2 ARG B 280      19.931 -12.061  21.087  1.00  0.00           H  
ATOM   4484  HB3 ARG B 280      20.050 -13.256  22.349  1.00  0.00           H  
ATOM   4485  CG  ARG B 280      19.612 -14.046  20.380  1.00  0.00           C  
ATOM   4486  HG2 ARG B 280      18.868 -13.883  19.601  1.00  0.00           H  
ATOM   4487  HG3 ARG B 280      20.592 -13.922  19.917  1.00  0.00           H  
ATOM   4488  CD  ARG B 280      19.504 -15.494  20.875  1.00  0.00           C  
ATOM   4489  HD2 ARG B 280      18.581 -15.604  21.444  1.00  0.00           H  
ATOM   4490  HD3 ARG B 280      19.444 -16.149  20.004  1.00  0.00           H  
ATOM   4491  NE  ARG B 280      20.683 -15.894  21.676  1.00  0.00           N  
ATOM   4492  HE  ARG B 280      21.583 -15.574  21.360  1.00  0.00           H  
ATOM   4493  CZ  ARG B 280      20.677 -16.669  22.748  1.00  0.00           C  
ATOM   4494  NH1 ARG B 280      19.591 -17.214  23.201  1.00  0.00           N  
ATOM   4495 HH11 ARG B 280      18.697 -17.047  22.789  1.00  0.00           H  
ATOM   4496 HH12 ARG B 280      19.673 -17.763  24.061  1.00  0.00           H  
ATOM   4497  NH2 ARG B 280      21.754 -16.943  23.424  1.00  0.00           N  
ATOM   4498 HH21 ARG B 280      22.671 -16.679  23.122  1.00  0.00           H  
ATOM   4499 HH22 ARG B 280      21.613 -17.538  24.245  1.00  0.00           H  
ATOM   4500  C   ARG B 280      17.134 -12.216  20.729  1.00  0.00           C  
ATOM   4501  O   ARG B 280      16.164 -12.914  20.415  1.00  0.00           O  
ATOM   4502  N   ILE B 281      17.496 -11.134  20.039  1.00  0.00           N  
ATOM   4503  H   ILE B 281      18.325 -10.641  20.337  1.00  0.00           H  
ATOM   4504  CA  ILE B 281      16.929 -10.719  18.750  1.00  0.00           C  
ATOM   4505  HA  ILE B 281      16.316 -11.529  18.362  1.00  0.00           H  
ATOM   4506  CB  ILE B 281      16.015  -9.474  18.913  1.00  0.00           C  
ATOM   4507  HB  ILE B 281      16.501  -8.771  19.595  1.00  0.00           H  
ATOM   4508  CG2 ILE B 281      15.768  -8.736  17.579  1.00  0.00           C  
ATOM   4509 HG21 ILE B 281      16.707  -8.357  17.179  1.00  0.00           H  
ATOM   4510 HG22 ILE B 281      15.312  -9.406  16.849  1.00  0.00           H  
ATOM   4511 HG23 ILE B 281      15.128  -7.870  17.729  1.00  0.00           H  
ATOM   4512  CG1 ILE B 281      14.668  -9.924  19.529  1.00  0.00           C  
ATOM   4513 HG12 ILE B 281      14.170 -10.593  18.824  1.00  0.00           H  
ATOM   4514 HG13 ILE B 281      14.867 -10.475  20.451  1.00  0.00           H  
ATOM   4515  CD1 ILE B 281      13.696  -8.791  19.886  1.00  0.00           C  
ATOM   4516 HD11 ILE B 281      13.332  -8.298  18.988  1.00  0.00           H  
ATOM   4517 HD12 ILE B 281      12.841  -9.209  20.414  1.00  0.00           H  
ATOM   4518 HD13 ILE B 281      14.189  -8.064  20.530  1.00  0.00           H  
ATOM   4519  C   ILE B 281      18.062 -10.511  17.738  1.00  0.00           C  
ATOM   4520  O   ILE B 281      19.081  -9.903  18.057  1.00  0.00           O  
ATOM   4521  N   TYR B 282      17.848 -10.993  16.516  1.00  0.00           N  
ATOM   4522  H   TYR B 282      16.971 -11.477  16.352  1.00  0.00           H  
ATOM   4523  CA  TYR B 282      18.653 -10.692  15.333  1.00  0.00           C  
ATOM   4524  HA  TYR B 282      19.536 -10.123  15.629  1.00  0.00           H  
ATOM   4525  CB  TYR B 282      19.124 -12.000  14.678  1.00  0.00           C  
ATOM   4526  HB2 TYR B 282      18.251 -12.564  14.347  1.00  0.00           H  
ATOM   4527  HB3 TYR B 282      19.702 -11.755  13.786  1.00  0.00           H  
ATOM   4528  CG  TYR B 282      19.980 -12.884  15.570  1.00  0.00           C  
ATOM   4529  CD1 TYR B 282      21.316 -12.523  15.837  1.00  0.00           C  
ATOM   4530  HD1 TYR B 282      21.726 -11.619  15.406  1.00  0.00           H  
ATOM   4531  CE1 TYR B 282      22.118 -13.331  16.667  1.00  0.00           C  
ATOM   4532  HE1 TYR B 282      23.139 -13.045  16.870  1.00  0.00           H  
ATOM   4533  CZ  TYR B 282      21.583 -14.508  17.233  1.00  0.00           C  
ATOM   4534  OH  TYR B 282      22.344 -15.280  18.055  1.00  0.00           O  
ATOM   4535  HH  TYR B 282      23.281 -15.101  17.952  1.00  0.00           H  
ATOM   4536  CE2 TYR B 282      20.250 -14.879  16.954  1.00  0.00           C  
ATOM   4537  HE2 TYR B 282      19.866 -15.796  17.371  1.00  0.00           H  
ATOM   4538  CD2 TYR B 282      19.448 -14.066  16.127  1.00  0.00           C  
ATOM   4539  HD2 TYR B 282      18.426 -14.346  15.911  1.00  0.00           H  
ATOM   4540  C   TYR B 282      17.835  -9.839  14.350  1.00  0.00           C  
ATOM   4541  O   TYR B 282      16.621 -10.020  14.226  1.00  0.00           O  
ATOM   4542  N   GLN B 283      18.493  -8.922  13.642  1.00  0.00           N  
ATOM   4543  H   GLN B 283      19.497  -8.878  13.720  1.00  0.00           H  
ATOM   4544  CA  GLN B 283      17.896  -8.196  12.515  1.00  0.00           C  
ATOM   4545  HA  GLN B 283      16.813  -8.327  12.529  1.00  0.00           H  
ATOM   4546  CB  GLN B 283      18.167  -6.683  12.628  1.00  0.00           C  
ATOM   4547  HB2 GLN B 283      19.229  -6.482  12.474  1.00  0.00           H  
ATOM   4548  HB3 GLN B 283      17.603  -6.181  11.840  1.00  0.00           H  
ATOM   4549  CG  GLN B 283      17.734  -6.118  13.997  1.00  0.00           C  
ATOM   4550  HG2 GLN B 283      18.525  -6.295  14.726  1.00  0.00           H  
ATOM   4551  HG3 GLN B 283      16.841  -6.643  14.337  1.00  0.00           H  
ATOM   4552  CD  GLN B 283      17.390  -4.630  13.960  1.00  0.00           C  
ATOM   4553  OE1 GLN B 283      16.301  -4.230  13.590  1.00  0.00           O  
ATOM   4554  NE2 GLN B 283      18.274  -3.751  14.379  1.00  0.00           N  
ATOM   4555 HE21 GLN B 283      17.987  -2.788  14.327  1.00  0.00           H  
ATOM   4556 HE22 GLN B 283      19.180  -4.030  14.705  1.00  0.00           H  
ATOM   4557  C   GLN B 283      18.405  -8.809  11.203  1.00  0.00           C  
ATOM   4558  O   GLN B 283      19.509  -9.355  11.167  1.00  0.00           O  
ATOM   4559  N   VAL B 284      17.590  -8.761  10.149  1.00  0.00           N  
ATOM   4560  H   VAL B 284      16.680  -8.320  10.253  1.00  0.00           H  
ATOM   4561  CA  VAL B 284      17.867  -9.405   8.856  1.00  0.00           C  
ATOM   4562  HA  VAL B 284      18.766 -10.015   8.941  1.00  0.00           H  
ATOM   4563  CB  VAL B 284      16.712 -10.345   8.458  1.00  0.00           C  
ATOM   4564  HB  VAL B 284      15.810  -9.753   8.312  1.00  0.00           H  
ATOM   4565  CG1 VAL B 284      17.002 -11.099   7.156  1.00  0.00           C  
ATOM   4566 HG11 VAL B 284      16.183 -11.783   6.925  1.00  0.00           H  
ATOM   4567 HG12 VAL B 284      17.082 -10.400   6.325  1.00  0.00           H  
ATOM   4568 HG13 VAL B 284      17.921 -11.679   7.241  1.00  0.00           H  
ATOM   4569  CG2 VAL B 284      16.438 -11.389   9.553  1.00  0.00           C  
ATOM   4570 HG21 VAL B 284      16.155 -10.904  10.486  1.00  0.00           H  
ATOM   4571 HG22 VAL B 284      15.612 -12.025   9.246  1.00  0.00           H  
ATOM   4572 HG23 VAL B 284      17.325 -12.001   9.715  1.00  0.00           H  
ATOM   4573  C   VAL B 284      18.123  -8.335   7.798  1.00  0.00           C  
ATOM   4574  O   VAL B 284      17.237  -7.547   7.478  1.00  0.00           O  
ATOM   4575  N   THR B 285      19.344  -8.307   7.262  1.00  0.00           N  
ATOM   4576  H   THR B 285      20.052  -8.912   7.651  1.00  0.00           H  
ATOM   4577  CA  THR B 285      19.827  -7.264   6.335  1.00  0.00           C  
ATOM   4578  HA  THR B 285      19.570  -6.290   6.748  1.00  0.00           H  
ATOM   4579  CB  THR B 285      21.361  -7.352   6.198  1.00  0.00           C  
ATOM   4580  HB  THR B 285      21.616  -8.114   5.460  1.00  0.00           H  
ATOM   4581  CG2 THR B 285      22.034  -6.031   5.822  1.00  0.00           C  
ATOM   4582 HG21 THR B 285      23.113  -6.169   5.771  1.00  0.00           H  
ATOM   4583 HG22 THR B 285      21.687  -5.688   4.848  1.00  0.00           H  
ATOM   4584 HG23 THR B 285      21.799  -5.275   6.571  1.00  0.00           H  
ATOM   4585  OG1 THR B 285      21.939  -7.722   7.429  1.00  0.00           O  
ATOM   4586  HG1 THR B 285      22.890  -7.738   7.297  1.00  0.00           H  
ATOM   4587  C   THR B 285      19.211  -7.348   4.932  1.00  0.00           C  
ATOM   4588  O   THR B 285      19.404  -6.440   4.129  1.00  0.00           O  
ATOM   4589  N   TYR B 286      18.516  -8.439   4.600  1.00  0.00           N  
ATOM   4590  H   TYR B 286      18.306  -9.113   5.318  1.00  0.00           H  
ATOM   4591  CA  TYR B 286      18.074  -8.740   3.238  1.00  0.00           C  
ATOM   4592  HA  TYR B 286      18.307  -7.885   2.603  1.00  0.00           H  
ATOM   4593  CB  TYR B 286      18.862  -9.938   2.683  1.00  0.00           C  
ATOM   4594  HB2 TYR B 286      18.595 -10.829   3.254  1.00  0.00           H  
ATOM   4595  HB3 TYR B 286      18.566 -10.110   1.648  1.00  0.00           H  
ATOM   4596  CG  TYR B 286      20.370  -9.755   2.715  1.00  0.00           C  
ATOM   4597  CD1 TYR B 286      20.972  -8.731   1.955  1.00  0.00           C  
ATOM   4598  HD1 TYR B 286      20.361  -8.081   1.343  1.00  0.00           H  
ATOM   4599  CE1 TYR B 286      22.366  -8.540   2.001  1.00  0.00           C  
ATOM   4600  HE1 TYR B 286      22.820  -7.752   1.421  1.00  0.00           H  
ATOM   4601  CZ  TYR B 286      23.158  -9.379   2.813  1.00  0.00           C  
ATOM   4602  OH  TYR B 286      24.504  -9.217   2.871  1.00  0.00           O  
ATOM   4603  HH  TYR B 286      24.818  -8.575   2.234  1.00  0.00           H  
ATOM   4604  CE2 TYR B 286      22.558 -10.404   3.570  1.00  0.00           C  
ATOM   4605  HE2 TYR B 286      23.179 -11.043   4.174  1.00  0.00           H  
ATOM   4606  CD2 TYR B 286      21.166 -10.596   3.516  1.00  0.00           C  
ATOM   4607  HD2 TYR B 286      20.710 -11.395   4.086  1.00  0.00           H  
ATOM   4608  C   TYR B 286      16.560  -8.952   3.133  1.00  0.00           C  
ATOM   4609  O   TYR B 286      15.891  -9.374   4.073  1.00  0.00           O  
ATOM   4610  N   LEU B 287      16.049  -8.673   1.931  1.00  0.00           N  
ATOM   4611  H   LEU B 287      16.668  -8.284   1.241  1.00  0.00           H  
ATOM   4612  CA  LEU B 287      14.653  -8.867   1.531  1.00  0.00           C  
ATOM   4613  HA  LEU B 287      14.019  -8.375   2.270  1.00  0.00           H  
ATOM   4614  CB  LEU B 287      14.510  -8.169   0.163  1.00  0.00           C  
ATOM   4615  HB2 LEU B 287      14.956  -7.175   0.224  1.00  0.00           H  
ATOM   4616  HB3 LEU B 287      15.072  -8.742  -0.576  1.00  0.00           H  
ATOM   4617  CG  LEU B 287      13.067  -8.008  -0.340  1.00  0.00           C  
ATOM   4618  HG  LEU B 287      12.589  -8.983  -0.422  1.00  0.00           H  
ATOM   4619  CD1 LEU B 287      12.257  -7.125   0.603  1.00  0.00           C  
ATOM   4620 HD11 LEU B 287      12.059  -7.661   1.531  1.00  0.00           H  
ATOM   4621 HD12 LEU B 287      12.796  -6.204   0.829  1.00  0.00           H  
ATOM   4622 HD13 LEU B 287      11.306  -6.879   0.153  1.00  0.00           H  
ATOM   4623  CD2 LEU B 287      13.074  -7.376  -1.734  1.00  0.00           C  
ATOM   4624 HD21 LEU B 287      13.468  -6.360  -1.683  1.00  0.00           H  
ATOM   4625 HD22 LEU B 287      13.692  -7.976  -2.401  1.00  0.00           H  
ATOM   4626 HD23 LEU B 287      12.058  -7.360  -2.119  1.00  0.00           H  
ATOM   4627  C   LEU B 287      14.238 -10.354   1.472  1.00  0.00           C  
ATOM   4628  O   LEU B 287      13.050 -10.684   1.508  1.00  0.00           O  
ATOM   4629  N   GLU B 288      15.226 -11.246   1.399  1.00  0.00           N  
ATOM   4630  H   GLU B 288      16.166 -10.897   1.444  1.00  0.00           H  
ATOM   4631  CA  GLU B 288      15.074 -12.703   1.438  1.00  0.00           C  
ATOM   4632  HA  GLU B 288      14.407 -12.998   0.630  1.00  0.00           H  
ATOM   4633  CB  GLU B 288      16.462 -13.327   1.178  1.00  0.00           C  
ATOM   4634  HB2 GLU B 288      16.840 -12.964   0.219  1.00  0.00           H  
ATOM   4635  HB3 GLU B 288      17.146 -12.967   1.952  1.00  0.00           H  
ATOM   4636  CG  GLU B 288      16.515 -14.866   1.196  1.00  0.00           C  
ATOM   4637  HG2 GLU B 288      17.564 -15.157   1.101  1.00  0.00           H  
ATOM   4638  HG3 GLU B 288      16.164 -15.213   2.171  1.00  0.00           H  
ATOM   4639  CD  GLU B 288      15.712 -15.569   0.090  1.00  0.00           C  
ATOM   4640  OE1 GLU B 288      15.159 -14.865  -0.790  1.00  0.00           O  
ATOM   4641  OE2 GLU B 288      15.641 -16.815   0.181  1.00  0.00           O  
ATOM   4642  C   GLU B 288      14.501 -13.174   2.794  1.00  0.00           C  
ATOM   4643  O   GLU B 288      15.028 -12.788   3.842  1.00  0.00           O  
ATOM   4644  N   PRO B 289      13.456 -14.024   2.831  1.00  0.00           N  
ATOM   4645  CD  PRO B 289      12.678 -14.495   1.692  1.00  0.00           C  
ATOM   4646  HD2 PRO B 289      13.287 -15.086   1.009  1.00  0.00           H  
ATOM   4647  HD3 PRO B 289      12.246 -13.641   1.168  1.00  0.00           H  
ATOM   4648  CG  PRO B 289      11.559 -15.364   2.268  1.00  0.00           C  
ATOM   4649  HG2 PRO B 289      11.884 -16.405   2.311  1.00  0.00           H  
ATOM   4650  HG3 PRO B 289      10.640 -15.272   1.690  1.00  0.00           H  
ATOM   4651  CB  PRO B 289      11.399 -14.814   3.683  1.00  0.00           C  
ATOM   4652  HB2 PRO B 289      10.930 -15.528   4.355  1.00  0.00           H  
ATOM   4653  HB3 PRO B 289      10.817 -13.892   3.651  1.00  0.00           H  
ATOM   4654  CA  PRO B 289      12.844 -14.489   4.075  1.00  0.00           C  
ATOM   4655  HA  PRO B 289      12.833 -13.668   4.790  1.00  0.00           H  
ATOM   4656  C   PRO B 289      13.613 -15.661   4.729  1.00  0.00           C  
ATOM   4657  O   PRO B 289      13.038 -16.712   5.029  1.00  0.00           O  
ATOM   4658  N   SER B 290      14.916 -15.494   4.976  1.00  0.00           N  
ATOM   4659  H   SER B 290      15.327 -14.595   4.737  1.00  0.00           H  
ATOM   4660  CA  SER B 290      15.771 -16.484   5.646  1.00  0.00           C  
ATOM   4661  HA  SER B 290      15.145 -17.092   6.296  1.00  0.00           H  
ATOM   4662  CB  SER B 290      16.409 -17.418   4.604  1.00  0.00           C  
ATOM   4663  HB2 SER B 290      15.623 -17.896   4.016  1.00  0.00           H  
ATOM   4664  HB3 SER B 290      17.034 -16.829   3.930  1.00  0.00           H  
ATOM   4665  OG  SER B 290      17.206 -18.419   5.223  1.00  0.00           O  
ATOM   4666  HG  SER B 290      16.611 -19.013   5.705  1.00  0.00           H  
ATOM   4667  C   SER B 290      16.835 -15.829   6.539  1.00  0.00           C  
ATOM   4668  O   SER B 290      17.215 -14.673   6.349  1.00  0.00           O  
ATOM   4669  N   LEU B 291      17.341 -16.584   7.521  1.00  0.00           N  
ATOM   4670  H   LEU B 291      16.987 -17.532   7.597  1.00  0.00           H  
ATOM   4671  CA  LEU B 291      18.493 -16.222   8.346  1.00  0.00           C  
ATOM   4672  HA  LEU B 291      19.094 -15.495   7.797  1.00  0.00           H  
ATOM   4673  CB  LEU B 291      18.001 -15.564   9.651  1.00  0.00           C  
ATOM   4674  HB2 LEU B 291      17.490 -14.636   9.399  1.00  0.00           H  
ATOM   4675  HB3 LEU B 291      17.278 -16.234  10.117  1.00  0.00           H  
ATOM   4676  CG  LEU B 291      19.101 -15.251  10.682  1.00  0.00           C  
ATOM   4677  HG  LEU B 291      19.633 -16.164  10.944  1.00  0.00           H  
ATOM   4678  CD1 LEU B 291      20.104 -14.222  10.153  1.00  0.00           C  
ATOM   4679 HD11 LEU B 291      20.819 -13.971  10.936  1.00  0.00           H  
ATOM   4680 HD12 LEU B 291      20.659 -14.636   9.313  1.00  0.00           H  
ATOM   4681 HD13 LEU B 291      19.586 -13.317   9.835  1.00  0.00           H  
ATOM   4682  CD2 LEU B 291      18.459 -14.695  11.953  1.00  0.00           C  
ATOM   4683 HD21 LEU B 291      17.784 -15.435  12.381  1.00  0.00           H  
ATOM   4684 HD22 LEU B 291      19.234 -14.460  12.681  1.00  0.00           H  
ATOM   4685 HD23 LEU B 291      17.904 -13.785  11.720  1.00  0.00           H  
ATOM   4686  C   LEU B 291      19.353 -17.463   8.609  1.00  0.00           C  
ATOM   4687  O   LEU B 291      18.863 -18.458   9.138  1.00  0.00           O  
ATOM   4688  N   ARG B 292      20.655 -17.397   8.309  1.00  0.00           N  
ATOM   4689  H   ARG B 292      21.002 -16.546   7.889  1.00  0.00           H  
ATOM   4690  CA  ARG B 292      21.628 -18.466   8.599  1.00  0.00           C  
ATOM   4691  HA  ARG B 292      21.110 -19.288   9.097  1.00  0.00           H  
ATOM   4692  CB  ARG B 292      22.199 -18.996   7.274  1.00  0.00           C  
ATOM   4693  HB2 ARG B 292      21.376 -19.093   6.563  1.00  0.00           H  
ATOM   4694  HB3 ARG B 292      22.904 -18.267   6.873  1.00  0.00           H  
ATOM   4695  CG  ARG B 292      22.888 -20.366   7.396  1.00  0.00           C  
ATOM   4696  HG2 ARG B 292      23.783 -20.278   8.013  1.00  0.00           H  
ATOM   4697  HG3 ARG B 292      22.203 -21.082   7.854  1.00  0.00           H  
ATOM   4698  CD  ARG B 292      23.272 -20.858   5.993  1.00  0.00           C  
ATOM   4699  HD2 ARG B 292      22.367 -20.926   5.386  1.00  0.00           H  
ATOM   4700  HD3 ARG B 292      23.920 -20.114   5.528  1.00  0.00           H  
ATOM   4701  NE  ARG B 292      23.919 -22.187   6.011  1.00  0.00           N  
ATOM   4702  HE  ARG B 292      23.350 -22.976   6.300  1.00  0.00           H  
ATOM   4703  CZ  ARG B 292      25.138 -22.495   5.609  1.00  0.00           C  
ATOM   4704  NH1 ARG B 292      25.993 -21.598   5.197  1.00  0.00           N  
ATOM   4705 HH11 ARG B 292      25.706 -20.636   5.179  1.00  0.00           H  
ATOM   4706 HH12 ARG B 292      26.905 -21.873   4.887  1.00  0.00           H  
ATOM   4707  NH2 ARG B 292      25.516 -23.737   5.593  1.00  0.00           N  
ATOM   4708 HH21 ARG B 292      24.839 -24.441   5.883  1.00  0.00           H  
ATOM   4709 HH22 ARG B 292      26.440 -24.005   5.320  1.00  0.00           H  
ATOM   4710  C   ARG B 292      22.703 -17.964   9.563  1.00  0.00           C  
ATOM   4711  O   ARG B 292      23.221 -16.866   9.390  1.00  0.00           O  
ATOM   4712  N   ILE B 293      23.029 -18.778  10.566  1.00  0.00           N  
ATOM   4713  H   ILE B 293      22.547 -19.670  10.621  1.00  0.00           H  
ATOM   4714  CA  ILE B 293      23.942 -18.472  11.678  1.00  0.00           C  
ATOM   4715  HA  ILE B 293      24.514 -17.570  11.459  1.00  0.00           H  
ATOM   4716  CB  ILE B 293      23.139 -18.234  12.989  1.00  0.00           C  
ATOM   4717  HB  ILE B 293      22.592 -19.148  13.219  1.00  0.00           H  
ATOM   4718  CG2 ILE B 293      24.095 -17.951  14.166  1.00  0.00           C  
ATOM   4719 HG21 ILE B 293      24.647 -17.026  13.991  1.00  0.00           H  
ATOM   4720 HG22 ILE B 293      23.541 -17.868  15.101  1.00  0.00           H  
ATOM   4721 HG23 ILE B 293      24.807 -18.768  14.293  1.00  0.00           H  
ATOM   4722  CG1 ILE B 293      22.098 -17.097  12.846  1.00  0.00           C  
ATOM   4723 HG12 ILE B 293      22.610 -16.146  12.693  1.00  0.00           H  
ATOM   4724 HG13 ILE B 293      21.473 -17.288  11.975  1.00  0.00           H  
ATOM   4725  CD1 ILE B 293      21.142 -16.974  14.041  1.00  0.00           C  
ATOM   4726 HD11 ILE B 293      21.678 -16.637  14.928  1.00  0.00           H  
ATOM   4727 HD12 ILE B 293      20.671 -17.937  14.242  1.00  0.00           H  
ATOM   4728 HD13 ILE B 293      20.366 -16.246  13.811  1.00  0.00           H  
ATOM   4729  C   ILE B 293      24.914 -19.650  11.826  1.00  0.00           C  
ATOM   4730  O   ILE B 293      24.511 -20.713  12.289  1.00  0.00           O  
ATOM   4731  N   ALA B 294      26.167 -19.483  11.400  1.00  0.00           N  
ATOM   4732  H   ALA B 294      26.435 -18.572  11.066  1.00  0.00           H  
ATOM   4733  CA  ALA B 294      27.254 -20.425  11.696  1.00  0.00           C  
ATOM   4734  HA  ALA B 294      26.873 -21.443  11.653  1.00  0.00           H  
ATOM   4735  CB  ALA B 294      28.339 -20.276  10.620  1.00  0.00           C  
ATOM   4736  HB1 ALA B 294      28.764 -19.272  10.651  1.00  0.00           H  
ATOM   4737  HB2 ALA B 294      29.133 -21.003  10.796  1.00  0.00           H  
ATOM   4738  HB3 ALA B 294      27.909 -20.462   9.635  1.00  0.00           H  
ATOM   4739  C   ALA B 294      27.817 -20.195  13.113  1.00  0.00           C  
ATOM   4740  O   ALA B 294      27.659 -19.098  13.648  1.00  0.00           O  
ATOM   4741  N   ALA B 295      28.497 -21.199  13.689  1.00  0.00           N  
ATOM   4742  H   ALA B 295      28.542 -22.085  13.207  1.00  0.00           H  
ATOM   4743  CA  ALA B 295      29.139 -21.122  15.013  1.00  0.00           C  
ATOM   4744  HA  ALA B 295      29.423 -22.140  15.287  1.00  0.00           H  
ATOM   4745  CB  ALA B 295      30.437 -20.309  14.906  1.00  0.00           C  
ATOM   4746  HB1 ALA B 295      30.966 -20.339  15.859  1.00  0.00           H  
ATOM   4747  HB2 ALA B 295      31.077 -20.729  14.131  1.00  0.00           H  
ATOM   4748  HB3 ALA B 295      30.206 -19.271  14.664  1.00  0.00           H  
ATOM   4749  C   ALA B 295      28.170 -20.645  16.120  1.00  0.00           C  
ATOM   4750  O   ALA B 295      28.450 -19.715  16.880  1.00  0.00           O  
ATOM   4751  N   SER B 296      26.984 -21.257  16.155  1.00  0.00           N  
ATOM   4752  H   SER B 296      26.839 -22.032  15.514  1.00  0.00           H  
ATOM   4753  CA  SER B 296      25.847 -20.816  16.964  1.00  0.00           C  
ATOM   4754  HA  SER B 296      25.574 -19.814  16.638  1.00  0.00           H  
ATOM   4755  CB  SER B 296      24.669 -21.745  16.673  1.00  0.00           C  
ATOM   4756  HB2 SER B 296      24.489 -21.775  15.596  1.00  0.00           H  
ATOM   4757  HB3 SER B 296      24.916 -22.752  17.017  1.00  0.00           H  
ATOM   4758  OG  SER B 296      23.497 -21.300  17.324  1.00  0.00           O  
ATOM   4759  HG  SER B 296      22.888 -22.045  17.328  1.00  0.00           H  
ATOM   4760  C   SER B 296      26.136 -20.775  18.474  1.00  0.00           C  
ATOM   4761  O   SER B 296      26.546 -21.764  19.071  1.00  0.00           O  
ATOM   4762  N   THR B 297      25.838 -19.647  19.129  1.00  0.00           N  
ATOM   4763  H   THR B 297      25.528 -18.853  18.592  1.00  0.00           H  
ATOM   4764  CA  THR B 297      25.986 -19.466  20.590  1.00  0.00           C  
ATOM   4765  HA  THR B 297      26.845 -20.056  20.912  1.00  0.00           H  
ATOM   4766  CB  THR B 297      26.290 -17.999  20.931  1.00  0.00           C  
ATOM   4767  HB  THR B 297      26.350 -17.881  22.013  1.00  0.00           H  
ATOM   4768  CG2 THR B 297      27.618 -17.536  20.333  1.00  0.00           C  
ATOM   4769 HG21 THR B 297      27.847 -16.527  20.673  1.00  0.00           H  
ATOM   4770 HG22 THR B 297      28.417 -18.203  20.657  1.00  0.00           H  
ATOM   4771 HG23 THR B 297      27.573 -17.552  19.243  1.00  0.00           H  
ATOM   4772  OG1 THR B 297      25.295 -17.136  20.423  1.00  0.00           O  
ATOM   4773  HG1 THR B 297      25.693 -16.262  20.422  1.00  0.00           H  
ATOM   4774  C   THR B 297      24.795 -20.002  21.405  1.00  0.00           C  
ATOM   4775  O   THR B 297      24.543 -19.555  22.527  1.00  0.00           O  
ATOM   4776  N   LEU B 298      24.042 -20.956  20.852  1.00  0.00           N  
ATOM   4777  H   LEU B 298      24.369 -21.338  19.973  1.00  0.00           H  
ATOM   4778  CA  LEU B 298      22.963 -21.679  21.535  1.00  0.00           C  
ATOM   4779  HA  LEU B 298      22.597 -21.078  22.369  1.00  0.00           H  
ATOM   4780  CB  LEU B 298      21.793 -21.904  20.560  1.00  0.00           C  
ATOM   4781  HB2 LEU B 298      22.128 -22.589  19.780  1.00  0.00           H  
ATOM   4782  HB3 LEU B 298      20.977 -22.382  21.100  1.00  0.00           H  
ATOM   4783  CG  LEU B 298      21.257 -20.623  19.887  1.00  0.00           C  
ATOM   4784  HG  LEU B 298      22.044 -20.157  19.297  1.00  0.00           H  
ATOM   4785  CD1 LEU B 298      20.108 -20.980  18.945  1.00  0.00           C  
ATOM   4786 HD11 LEU B 298      20.438 -21.761  18.262  1.00  0.00           H  
ATOM   4787 HD12 LEU B 298      19.252 -21.340  19.517  1.00  0.00           H  
ATOM   4788 HD13 LEU B 298      19.821 -20.104  18.363  1.00  0.00           H  
ATOM   4789  CD2 LEU B 298      20.733 -19.594  20.887  1.00  0.00           C  
ATOM   4790 HD21 LEU B 298      21.551 -19.245  21.516  1.00  0.00           H  
ATOM   4791 HD22 LEU B 298      20.314 -18.743  20.353  1.00  0.00           H  
ATOM   4792 HD23 LEU B 298      19.962 -20.042  21.512  1.00  0.00           H  
ATOM   4793  C   LEU B 298      23.491 -22.999  22.128  1.00  0.00           C  
ATOM   4794  O   LEU B 298      24.334 -23.662  21.535  1.00  0.00           O  
ATOM   4795  N   LYS B 299      23.011 -23.390  23.310  1.00  0.00           N  
ATOM   4796  H   LYS B 299      22.252 -22.850  23.710  1.00  0.00           H  
ATOM   4797  CA  LYS B 299      23.503 -24.555  24.068  1.00  0.00           C  
ATOM   4798  HA  LYS B 299      24.593 -24.522  24.096  1.00  0.00           H  
ATOM   4799  CB  LYS B 299      22.945 -24.480  25.504  1.00  0.00           C  
ATOM   4800  HB2 LYS B 299      21.859 -24.497  25.428  1.00  0.00           H  
ATOM   4801  HB3 LYS B 299      23.260 -25.364  26.061  1.00  0.00           H  
ATOM   4802  CG  LYS B 299      23.360 -23.218  26.293  1.00  0.00           C  
ATOM   4803  HG2 LYS B 299      24.376 -23.344  26.671  1.00  0.00           H  
ATOM   4804  HG3 LYS B 299      23.346 -22.347  25.638  1.00  0.00           H  
ATOM   4805  CD  LYS B 299      22.397 -22.934  27.460  1.00  0.00           C  
ATOM   4806  HD2 LYS B 299      21.382 -22.882  27.059  1.00  0.00           H  
ATOM   4807  HD3 LYS B 299      22.439 -23.746  28.188  1.00  0.00           H  
ATOM   4808  CE  LYS B 299      22.743 -21.602  28.145  1.00  0.00           C  
ATOM   4809  HE2 LYS B 299      23.409 -21.784  28.991  1.00  0.00           H  
ATOM   4810  HE3 LYS B 299      23.273 -20.978  27.419  1.00  0.00           H  
ATOM   4811  NZ  LYS B 299      21.527 -20.873  28.579  1.00  0.00           N  
ATOM   4812  HZ1 LYS B 299      20.876 -20.785  27.798  1.00  0.00           H  
ATOM   4813  HZ2 LYS B 299      21.003 -21.287  29.351  1.00  0.00           H  
ATOM   4814  HZ3 LYS B 299      21.714 -19.939  28.916  1.00  0.00           H  
ATOM   4815  C   LYS B 299      23.087 -25.869  23.384  1.00  0.00           C  
ATOM   4816  O   LYS B 299      21.937 -25.988  22.967  1.00  0.00           O  
ATOM   4817  N   SER B 300      23.973 -26.867  23.307  1.00  0.00           N  
ATOM   4818  H   SER B 300      24.907 -26.713  23.644  1.00  0.00           H  
ATOM   4819  CA  SER B 300      23.586 -28.243  22.927  1.00  0.00           C  
ATOM   4820  HA  SER B 300      22.899 -28.173  22.091  1.00  0.00           H  
ATOM   4821  CB  SER B 300      24.783 -29.055  22.420  1.00  0.00           C  
ATOM   4822  HB2 SER B 300      25.203 -28.562  21.542  1.00  0.00           H  
ATOM   4823  HB3 SER B 300      25.545 -29.101  23.199  1.00  0.00           H  
ATOM   4824  OG  SER B 300      24.400 -30.373  22.077  1.00  0.00           O  
ATOM   4825  HG  SER B 300      23.591 -30.339  21.509  1.00  0.00           H  
ATOM   4826  C   SER B 300      22.836 -28.959  24.063  1.00  0.00           C  
ATOM   4827  O   SER B 300      22.961 -28.576  25.227  1.00  0.00           O  
ATOM   4828  N   GLY B 301      21.991 -29.941  23.733  1.00  0.00           N  
ATOM   4829  H   GLY B 301      21.941 -30.191  22.742  1.00  0.00           H  
ATOM   4830  CA  GLY B 301      21.131 -30.687  24.662  1.00  0.00           C  
ATOM   4831  HA2 GLY B 301      20.736 -31.557  24.139  1.00  0.00           H  
ATOM   4832  HA3 GLY B 301      21.732 -31.031  25.503  1.00  0.00           H  
ATOM   4833  C   GLY B 301      19.947 -29.886  25.221  1.00  0.00           C  
ATOM   4834  O   GLY B 301      19.088 -30.449  25.896  1.00  0.00           O  
ATOM   4835  N   ILE B 302      19.898 -28.584  24.938  1.00  0.00           N  
ATOM   4836  H   ILE B 302      20.646 -28.223  24.364  1.00  0.00           H  
ATOM   4837  CA  ILE B 302      18.859 -27.634  25.350  1.00  0.00           C  
ATOM   4838  HA  ILE B 302      18.303 -28.049  26.191  1.00  0.00           H  
ATOM   4839  CB  ILE B 302      19.545 -26.324  25.810  1.00  0.00           C  
ATOM   4840  HB  ILE B 302      20.203 -26.011  25.001  1.00  0.00           H  
ATOM   4841  CG2 ILE B 302      18.582 -25.152  26.055  1.00  0.00           C  
ATOM   4842 HG21 ILE B 302      17.844 -25.416  26.806  1.00  0.00           H  
ATOM   4843 HG22 ILE B 302      19.136 -24.275  26.392  1.00  0.00           H  
ATOM   4844 HG23 ILE B 302      18.071 -24.887  25.131  1.00  0.00           H  
ATOM   4845  CG1 ILE B 302      20.433 -26.532  27.063  1.00  0.00           C  
ATOM   4846 HG12 ILE B 302      21.262 -27.190  26.806  1.00  0.00           H  
ATOM   4847 HG13 ILE B 302      20.869 -25.574  27.343  1.00  0.00           H  
ATOM   4848  CD1 ILE B 302      19.733 -27.107  28.302  1.00  0.00           C  
ATOM   4849 HD11 ILE B 302      18.883 -26.488  28.584  1.00  0.00           H  
ATOM   4850 HD12 ILE B 302      19.398 -28.125  28.108  1.00  0.00           H  
ATOM   4851 HD13 ILE B 302      20.441 -27.130  29.131  1.00  0.00           H  
ATOM   4852  C   ILE B 302      17.848 -27.422  24.213  1.00  0.00           C  
ATOM   4853  O   ILE B 302      18.194 -27.466  23.028  1.00  0.00           O  
ATOM   4854  N   SER B 303      16.587 -27.170  24.576  1.00  0.00           N  
ATOM   4855  H   SER B 303      16.376 -27.087  25.567  1.00  0.00           H  
ATOM   4856  CA  SER B 303      15.523 -26.849  23.622  1.00  0.00           C  
ATOM   4857  HA  SER B 303      15.806 -27.253  22.653  1.00  0.00           H  
ATOM   4858  CB  SER B 303      14.243 -27.579  24.030  1.00  0.00           C  
ATOM   4859  HB2 SER B 303      14.429 -28.655  24.003  1.00  0.00           H  
ATOM   4860  HB3 SER B 303      13.971 -27.303  25.048  1.00  0.00           H  
ATOM   4861  OG  SER B 303      13.180 -27.272  23.150  1.00  0.00           O  
ATOM   4862  HG  SER B 303      13.504 -27.416  22.238  1.00  0.00           H  
ATOM   4863  C   SER B 303      15.346 -25.337  23.432  1.00  0.00           C  
ATOM   4864  O   SER B 303      15.518 -24.547  24.367  1.00  0.00           O  
ATOM   4865  N   TYR B 304      14.994 -24.925  22.210  1.00  0.00           N  
ATOM   4866  H   TYR B 304      14.817 -25.631  21.505  1.00  0.00           H  
ATOM   4867  CA  TYR B 304      14.871 -23.527  21.787  1.00  0.00           C  
ATOM   4868  HA  TYR B 304      14.774 -22.896  22.669  1.00  0.00           H  
ATOM   4869  CB  TYR B 304      16.133 -23.090  21.031  1.00  0.00           C  
ATOM   4870  HB2 TYR B 304      16.371 -23.836  20.272  1.00  0.00           H  
ATOM   4871  HB3 TYR B 304      15.933 -22.150  20.514  1.00  0.00           H  
ATOM   4872  CG  TYR B 304      17.336 -22.872  21.919  1.00  0.00           C  
ATOM   4873  CD1 TYR B 304      17.523 -21.620  22.536  1.00  0.00           C  
ATOM   4874  HD1 TYR B 304      16.823 -20.819  22.352  1.00  0.00           H  
ATOM   4875  CE1 TYR B 304      18.609 -21.415  23.406  1.00  0.00           C  
ATOM   4876  HE1 TYR B 304      18.755 -20.463  23.894  1.00  0.00           H  
ATOM   4877  CZ  TYR B 304      19.522 -22.462  23.634  1.00  0.00           C  
ATOM   4878  OH  TYR B 304      20.581 -22.267  24.456  1.00  0.00           O  
ATOM   4879  HH  TYR B 304      20.415 -21.527  25.091  1.00  0.00           H  
ATOM   4880  CE2 TYR B 304      19.346 -23.706  22.998  1.00  0.00           C  
ATOM   4881  HE2 TYR B 304      20.038 -24.507  23.193  1.00  0.00           H  
ATOM   4882  CD2 TYR B 304      18.249 -23.918  22.147  1.00  0.00           C  
ATOM   4883  HD2 TYR B 304      18.102 -24.887  21.685  1.00  0.00           H  
ATOM   4884  C   TYR B 304      13.624 -23.274  20.936  1.00  0.00           C  
ATOM   4885  O   TYR B 304      13.048 -24.182  20.336  1.00  0.00           O  
ATOM   4886  N   ARG B 305      13.222 -22.001  20.886  1.00  0.00           N  
ATOM   4887  H   ARG B 305      13.758 -21.332  21.435  1.00  0.00           H  
ATOM   4888  CA  ARG B 305      12.064 -21.461  20.172  1.00  0.00           C  
ATOM   4889  HA  ARG B 305      11.667 -22.214  19.495  1.00  0.00           H  
ATOM   4890  CB  ARG B 305      10.986 -21.051  21.177  1.00  0.00           C  
ATOM   4891  HB2 ARG B 305      11.416 -20.347  21.892  1.00  0.00           H  
ATOM   4892  HB3 ARG B 305      10.180 -20.549  20.642  1.00  0.00           H  
ATOM   4893  CG  ARG B 305      10.398 -22.240  21.934  1.00  0.00           C  
ATOM   4894  HG2 ARG B 305       9.946 -22.931  21.223  1.00  0.00           H  
ATOM   4895  HG3 ARG B 305      11.175 -22.755  22.503  1.00  0.00           H  
ATOM   4896  CD  ARG B 305       9.339 -21.713  22.897  1.00  0.00           C  
ATOM   4897  HD2 ARG B 305       9.831 -21.092  23.650  1.00  0.00           H  
ATOM   4898  HD3 ARG B 305       8.620 -21.096  22.359  1.00  0.00           H  
ATOM   4899  NE  ARG B 305       8.658 -22.816  23.575  1.00  0.00           N  
ATOM   4900  HE  ARG B 305       9.041 -23.104  24.478  1.00  0.00           H  
ATOM   4901  CZ  ARG B 305       7.546 -23.433  23.247  1.00  0.00           C  
ATOM   4902  NH1 ARG B 305       6.878 -23.140  22.169  1.00  0.00           N  
ATOM   4903 HH11 ARG B 305       7.233 -22.412  21.579  1.00  0.00           H  
ATOM   4904 HH12 ARG B 305       5.996 -23.579  21.994  1.00  0.00           H  
ATOM   4905  NH2 ARG B 305       7.070 -24.364  24.017  1.00  0.00           N  
ATOM   4906 HH21 ARG B 305       7.654 -24.661  24.814  1.00  0.00           H  
ATOM   4907 HH22 ARG B 305       6.184 -24.795  23.864  1.00  0.00           H  
ATOM   4908  C   ARG B 305      12.454 -20.242  19.352  1.00  0.00           C  
ATOM   4909  O   ARG B 305      13.375 -19.511  19.724  1.00  0.00           O  
ATOM   4910  N   ALA B 306      11.722 -20.007  18.266  1.00  0.00           N  
ATOM   4911  H   ALA B 306      10.978 -20.658  18.035  1.00  0.00           H  
ATOM   4912  CA  ALA B 306      11.924 -18.856  17.390  1.00  0.00           C  
ATOM   4913  HA  ALA B 306      12.394 -18.072  17.979  1.00  0.00           H  
ATOM   4914  CB  ALA B 306      12.895 -19.239  16.267  1.00  0.00           C  
ATOM   4915  HB1 ALA B 306      13.152 -18.350  15.690  1.00  0.00           H  
ATOM   4916  HB2 ALA B 306      13.809 -19.648  16.687  1.00  0.00           H  
ATOM   4917  HB3 ALA B 306      12.446 -19.986  15.613  1.00  0.00           H  
ATOM   4918  C   ALA B 306      10.607 -18.284  16.835  1.00  0.00           C  
ATOM   4919  O   ALA B 306       9.642 -19.020  16.622  1.00  0.00           O  
ATOM   4920  N   ARG B 307      10.594 -16.975  16.547  1.00  0.00           N  
ATOM   4921  H   ARG B 307      11.432 -16.447  16.782  1.00  0.00           H  
ATOM   4922  CA  ARG B 307       9.501 -16.235  15.879  1.00  0.00           C  
ATOM   4923  HA  ARG B 307       9.004 -16.900  15.170  1.00  0.00           H  
ATOM   4924  CB  ARG B 307       8.453 -15.802  16.919  1.00  0.00           C  
ATOM   4925  HB2 ARG B 307       7.630 -15.291  16.413  1.00  0.00           H  
ATOM   4926  HB3 ARG B 307       8.053 -16.698  17.390  1.00  0.00           H  
ATOM   4927  CG  ARG B 307       9.018 -14.889  18.020  1.00  0.00           C  
ATOM   4928  HG2 ARG B 307       9.855 -15.381  18.514  1.00  0.00           H  
ATOM   4929  HG3 ARG B 307       9.384 -13.969  17.573  1.00  0.00           H  
ATOM   4930  CD  ARG B 307       7.951 -14.564  19.065  1.00  0.00           C  
ATOM   4931  HD2 ARG B 307       7.149 -14.000  18.587  1.00  0.00           H  
ATOM   4932  HD3 ARG B 307       7.538 -15.498  19.449  1.00  0.00           H  
ATOM   4933  NE  ARG B 307       8.523 -13.803  20.190  1.00  0.00           N  
ATOM   4934  HE  ARG B 307       9.534 -13.755  20.263  1.00  0.00           H  
ATOM   4935  CZ  ARG B 307       7.871 -13.269  21.201  1.00  0.00           C  
ATOM   4936  NH1 ARG B 307       6.570 -13.289  21.265  1.00  0.00           N  
ATOM   4937 HH11 ARG B 307       6.068 -13.668  20.482  1.00  0.00           H
[truncated: 31,186 more chars]
