# Supplementary material for: Insights into receptor structure and dynamics at the surface of living cells
Source: Nat Commun. 2023 Mar 22;14:1596. doi: 10.1038/s41467-023-37284-4 (PMC10033668; doi:10.1038/s41467-023-37284-4)
Supplement: Supplementary file 15 — Source Data [file 41467_2023_37284_MOESM15_ESM.zip › Source data/Main/Figure 5/b/Average structures of MD sub-trajectories/T18B/MD_sub-average_3bpn_T18B_9.pdb]

ATOM      1  N   CYS A   1       1.811  11.737   6.265  1.00  0.00           N  
ATOM      2  H1  CYS A   1       0.876  11.338   6.262  1.00  0.00           H  
ATOM      3  H2  CYS A   1       1.725  12.736   6.184  1.00  0.00           H  
ATOM      4  H3  CYS A   1       2.195  11.482   7.167  1.00  0.00           H  
ATOM      5  CA  CYS A   1       2.601  11.152   5.167  1.00  0.00           C  
ATOM      6  HA  CYS A   1       3.544  11.689   5.079  1.00  0.00           H  
ATOM      7  CB  CYS A   1       2.927   9.682   5.466  1.00  0.00           C  
ATOM      8  HB2 CYS A   1       2.006   9.135   5.691  1.00  0.00           H  
ATOM      9  HB3 CYS A   1       3.414   9.213   4.607  1.00  0.00           H  
ATOM     10  SG  CYS A   1       4.037   9.632   6.900  1.00  0.00           S  
ATOM     11  HG  CYS A   1       4.119   8.288   7.013  1.00  0.00           H  
ATOM     12  C   CYS A   1       1.854  11.306   3.846  1.00  0.00           C  
ATOM     13  O   CYS A   1       0.659  11.041   3.777  1.00  0.00           O  
ATOM     14  N   ASP A   2       2.539  11.719   2.786  1.00  0.00           N  
ATOM     15  H   ASP A   2       3.527  11.931   2.841  1.00  0.00           H  
ATOM     16  CA  ASP A   2       1.987  11.717   1.430  1.00  0.00           C  
ATOM     17  HA  ASP A   2       1.304  10.875   1.323  1.00  0.00           H  
ATOM     18  CB  ASP A   2       1.197  13.011   1.151  1.00  0.00           C  
ATOM     19  HB2 ASP A   2       0.463  13.155   1.943  1.00  0.00           H  
ATOM     20  HB3 ASP A   2       1.883  13.860   1.168  1.00  0.00           H  
ATOM     21  CG  ASP A   2       0.449  12.983  -0.190  1.00  0.00           C  
ATOM     22  OD1 ASP A   2      -0.131  14.018  -0.566  1.00  0.00           O  
ATOM     23  OD2 ASP A   2       0.453  11.915  -0.849  1.00  0.00           O  
ATOM     24  C   ASP A   2       3.139  11.522   0.442  1.00  0.00           C  
ATOM     25  O   ASP A   2       4.185  12.157   0.587  1.00  0.00           O  
ATOM     26  N   ILE A   3       2.957  10.620  -0.524  1.00  0.00           N  
ATOM     27  H   ILE A   3       2.057  10.151  -0.558  1.00  0.00           H  
ATOM     28  CA  ILE A   3       3.907  10.373  -1.617  1.00  0.00           C  
ATOM     29  HA  ILE A   3       4.526  11.268  -1.698  1.00  0.00           H  
ATOM     30  CB  ILE A   3       4.859   9.177  -1.337  1.00  0.00           C  
ATOM     31  HB  ILE A   3       4.421   8.280  -1.781  1.00  0.00           H  
ATOM     32  CG2 ILE A   3       6.213   9.455  -2.027  1.00  0.00           C  
ATOM     33 HG21 ILE A   3       6.798   8.538  -2.082  1.00  0.00           H  
ATOM     34 HG22 ILE A   3       6.062   9.826  -3.038  1.00  0.00           H  
ATOM     35 HG23 ILE A   3       6.764  10.208  -1.460  1.00  0.00           H  
ATOM     36  CG1 ILE A   3       5.073   8.876   0.166  1.00  0.00           C  
ATOM     37 HG12 ILE A   3       5.340   9.791   0.694  1.00  0.00           H  
ATOM     38 HG13 ILE A   3       4.137   8.500   0.583  1.00  0.00           H  
ATOM     39  CD1 ILE A   3       6.164   7.846   0.462  1.00  0.00           C  
ATOM     40 HD11 ILE A   3       6.109   7.554   1.511  1.00  0.00           H  
ATOM     41 HD12 ILE A   3       6.033   6.974  -0.176  1.00  0.00           H  
ATOM     42 HD13 ILE A   3       7.140   8.285   0.271  1.00  0.00           H  
ATOM     43  C   ILE A   3       3.165  10.251  -2.962  1.00  0.00           C  
ATOM     44  O   ILE A   3       3.672   9.658  -3.919  1.00  0.00           O  
ATOM     45  N   THR A   4       1.962  10.827  -3.055  1.00  0.00           N  
ATOM     46  H   THR A   4       1.600  11.304  -2.228  1.00  0.00           H  
ATOM     47  CA  THR A   4       1.022  10.631  -4.170  1.00  0.00           C  
ATOM     48  HA  THR A   4       0.677   9.596  -4.139  1.00  0.00           H  
ATOM     49  CB  THR A   4      -0.215  11.515  -3.956  1.00  0.00           C  
ATOM     50  HB  THR A   4       0.096  12.537  -3.746  1.00  0.00           H  
ATOM     51  CG2 THR A   4      -1.184  11.536  -5.130  1.00  0.00           C  
ATOM     52 HG21 THR A   4      -0.710  11.962  -6.010  1.00  0.00           H  
ATOM     53 HG22 THR A   4      -1.531  10.527  -5.348  1.00  0.00           H  
ATOM     54 HG23 THR A   4      -2.036  12.161  -4.861  1.00  0.00           H  
ATOM     55  OG1 THR A   4      -0.939  11.006  -2.861  1.00  0.00           O  
ATOM     56  HG1 THR A   4      -0.514  11.389  -2.056  1.00  0.00           H  
ATOM     57  C   THR A   4       1.644  10.845  -5.557  1.00  0.00           C  
ATOM     58  O   THR A   4       1.351  10.082  -6.472  1.00  0.00           O  
ATOM     59  N   LEU A   5       2.573  11.796  -5.729  1.00  0.00           N  
ATOM     60  H   LEU A   5       2.775  12.402  -4.950  1.00  0.00           H  
ATOM     61  CA  LEU A   5       3.314  11.971  -6.989  1.00  0.00           C  
ATOM     62  HA  LEU A   5       2.599  12.179  -7.786  1.00  0.00           H  
ATOM     63  CB  LEU A   5       4.278  13.165  -6.860  1.00  0.00           C  
ATOM     64  HB2 LEU A   5       4.935  12.976  -6.010  1.00  0.00           H  
ATOM     65  HB3 LEU A   5       4.901  13.210  -7.755  1.00  0.00           H  
ATOM     66  CG  LEU A   5       3.606  14.537  -6.666  1.00  0.00           C  
ATOM     67  HG  LEU A   5       2.904  14.493  -5.832  1.00  0.00           H  
ATOM     68  CD1 LEU A   5       4.677  15.574  -6.341  1.00  0.00           C  
ATOM     69 HD11 LEU A   5       4.213  16.545  -6.166  1.00  0.00           H  
ATOM     70 HD12 LEU A   5       5.206  15.287  -5.432  1.00  0.00           H  
ATOM     71 HD13 LEU A   5       5.388  15.662  -7.161  1.00  0.00           H  
ATOM     72  CD2 LEU A   5       2.871  15.014  -7.919  1.00  0.00           C  
ATOM     73 HD21 LEU A   5       2.435  15.996  -7.737  1.00  0.00           H  
ATOM     74 HD22 LEU A   5       2.067  14.321  -8.158  1.00  0.00           H  
ATOM     75 HD23 LEU A   5       3.559  15.068  -8.763  1.00  0.00           H  
ATOM     76  C   LEU A   5       4.087  10.706  -7.423  1.00  0.00           C  
ATOM     77  O   LEU A   5       3.987  10.298  -8.581  1.00  0.00           O  
ATOM     78  N   GLN A   6       4.852  10.065  -6.530  1.00  0.00           N  
ATOM     79  H   GLN A   6       4.808  10.344  -5.557  1.00  0.00           H  
ATOM     80  CA  GLN A   6       5.570   8.836  -6.887  1.00  0.00           C  
ATOM     81  HA  GLN A   6       5.993   8.978  -7.880  1.00  0.00           H  
ATOM     82  CB  GLN A   6       6.759   8.570  -5.939  1.00  0.00           C  
ATOM     83  HB2 GLN A   6       7.433   9.426  -5.978  1.00  0.00           H  
ATOM     84  HB3 GLN A   6       6.399   8.450  -4.917  1.00  0.00           H  
ATOM     85  CG  GLN A   6       7.513   7.290  -6.364  1.00  0.00           C  
ATOM     86  HG2 GLN A   6       6.912   6.422  -6.084  1.00  0.00           H  
ATOM     87  HG3 GLN A   6       7.620   7.292  -7.450  1.00  0.00           H  
ATOM     88  CD  GLN A   6       8.912   7.106  -5.778  1.00  0.00           C  
ATOM     89  OE1 GLN A   6       9.221   6.069  -5.214  1.00  0.00           O  
ATOM     90  NE2 GLN A   6       9.810   8.056  -5.911  1.00  0.00           N  
ATOM     91 HE21 GLN A   6      10.729   7.899  -5.532  1.00  0.00           H  
ATOM     92 HE22 GLN A   6       9.612   8.905  -6.420  1.00  0.00           H  
ATOM     93  C   GLN A   6       4.612   7.637  -6.987  1.00  0.00           C  
ATOM     94  O   GLN A   6       4.822   6.766  -7.833  1.00  0.00           O  
ATOM     95  N   GLU A   7       3.548   7.589  -6.175  1.00  0.00           N  
ATOM     96  H   GLU A   7       3.424   8.334  -5.494  1.00  0.00           H  
ATOM     97  CA  GLU A   7       2.518   6.543  -6.268  1.00  0.00           C  
ATOM     98  HA  GLU A   7       3.002   5.566  -6.202  1.00  0.00           H  
ATOM     99  CB  GLU A   7       1.533   6.660  -5.093  1.00  0.00           C  
ATOM    100  HB2 GLU A   7       1.107   7.660  -5.075  1.00  0.00           H  
ATOM    101  HB3 GLU A   7       0.724   5.956  -5.278  1.00  0.00           H  
ATOM    102  CG  GLU A   7       2.171   6.338  -3.723  1.00  0.00           C  
ATOM    103  HG2 GLU A   7       2.799   5.450  -3.829  1.00  0.00           H  
ATOM    104  HG3 GLU A   7       2.817   7.164  -3.428  1.00  0.00           H  
ATOM    105  CD  GLU A   7       1.133   6.086  -2.611  1.00  0.00           C  
ATOM    106  OE1 GLU A   7       1.501   5.630  -1.496  1.00  0.00           O  
ATOM    107  OE2 GLU A   7      -0.061   6.369  -2.827  1.00  0.00           O  
ATOM    108  C   GLU A   7       1.772   6.576  -7.621  1.00  0.00           C  
ATOM    109  O   GLU A   7       1.531   5.520  -8.215  1.00  0.00           O  
ATOM    110  N   ILE A   8       1.520   7.771  -8.176  1.00  0.00           N  
ATOM    111  H   ILE A   8       1.671   8.599  -7.601  1.00  0.00           H  
ATOM    112  CA  ILE A   8       1.041   7.964  -9.557  1.00  0.00           C  
ATOM    113  HA  ILE A   8       0.135   7.368  -9.695  1.00  0.00           H  
ATOM    114  CB  ILE A   8       0.688   9.445  -9.844  1.00  0.00           C  
ATOM    115  HB  ILE A   8       1.516  10.079  -9.523  1.00  0.00           H  
ATOM    116  CG2 ILE A   8       0.451   9.680 -11.346  1.00  0.00           C  
ATOM    117 HG21 ILE A   8       0.031  10.667 -11.524  1.00  0.00           H  
ATOM    118 HG22 ILE A   8       1.401   9.630 -11.872  1.00  0.00           H  
ATOM    119 HG23 ILE A   8      -0.235   8.933 -11.745  1.00  0.00           H  
ATOM    120  CG1 ILE A   8      -0.575   9.843  -9.067  1.00  0.00           C  
ATOM    121 HG12 ILE A   8      -1.454   9.389  -9.527  1.00  0.00           H  
ATOM    122 HG13 ILE A   8      -0.479   9.458  -8.057  1.00  0.00           H  
ATOM    123  CD1 ILE A   8      -0.785  11.356  -8.951  1.00  0.00           C  
ATOM    124 HD11 ILE A   8       0.097  11.810  -8.499  1.00  0.00           H  
ATOM    125 HD12 ILE A   8      -1.651  11.552  -8.318  1.00  0.00           H  
ATOM    126 HD13 ILE A   8      -0.962  11.802  -9.928  1.00  0.00           H  
ATOM    127  C   ILE A   8       2.068   7.465 -10.577  1.00  0.00           C  
ATOM    128  O   ILE A   8       1.697   6.733 -11.488  1.00  0.00           O  
ATOM    129  N   ILE A   9       3.351   7.815 -10.450  1.00  0.00           N  
ATOM    130  H   ILE A   9       3.609   8.453  -9.703  1.00  0.00           H  
ATOM    131  CA  ILE A   9       4.381   7.379 -11.417  1.00  0.00           C  
ATOM    132  HA  ILE A   9       4.026   7.620 -12.419  1.00  0.00           H  
ATOM    133  CB  ILE A   9       5.694   8.165 -11.187  1.00  0.00           C  
ATOM    134  HB  ILE A   9       5.936   8.136 -10.124  1.00  0.00           H  
ATOM    135  CG2 ILE A   9       6.878   7.556 -11.964  1.00  0.00           C  
ATOM    136 HG21 ILE A   9       6.649   7.528 -13.031  1.00  0.00           H  
ATOM    137 HG22 ILE A   9       7.785   8.137 -11.802  1.00  0.00           H  
ATOM    138 HG23 ILE A   9       7.078   6.542 -11.616  1.00  0.00           H  
ATOM    139  CG1 ILE A   9       5.483   9.638 -11.619  1.00  0.00           C  
ATOM    140 HG12 ILE A   9       5.365   9.688 -12.703  1.00  0.00           H  
ATOM    141 HG13 ILE A   9       4.565  10.019 -11.170  1.00  0.00           H  
ATOM    142  CD1 ILE A   9       6.611  10.589 -11.199  1.00  0.00           C  
ATOM    143 HD11 ILE A   9       7.535  10.353 -11.725  1.00  0.00           H  
ATOM    144 HD12 ILE A   9       6.326  11.610 -11.453  1.00  0.00           H  
ATOM    145 HD13 ILE A   9       6.773  10.524 -10.122  1.00  0.00           H  
ATOM    146  C   ILE A   9       4.553   5.848 -11.392  1.00  0.00           C  
ATOM    147  O   ILE A   9       4.646   5.225 -12.448  1.00  0.00           O  
ATOM    148  N   LYS A  10       4.496   5.228 -10.207  1.00  0.00           N  
ATOM    149  H   LYS A  10       4.422   5.811  -9.377  1.00  0.00           H  
ATOM    150  CA  LYS A  10       4.459   3.767 -10.048  1.00  0.00           C  
ATOM    151  HA  LYS A  10       5.265   3.335 -10.642  1.00  0.00           H  
ATOM    152  CB  LYS A  10       4.709   3.388  -8.568  1.00  0.00           C  
ATOM    153  HB2 LYS A  10       4.039   3.961  -7.921  1.00  0.00           H  
ATOM    154  HB3 LYS A  10       4.491   2.326  -8.440  1.00  0.00           H  
ATOM    155  CG  LYS A  10       6.179   3.636  -8.154  1.00  0.00           C  
ATOM    156  HG2 LYS A  10       6.823   3.063  -8.823  1.00  0.00           H  
ATOM    157  HG3 LYS A  10       6.421   4.692  -8.280  1.00  0.00           H  
ATOM    158  CD  LYS A  10       6.506   3.231  -6.704  1.00  0.00           C  
ATOM    159  HD2 LYS A  10       5.938   3.855  -6.012  1.00  0.00           H  
ATOM    160  HD3 LYS A  10       6.231   2.188  -6.561  1.00  0.00           H  
ATOM    161  CE  LYS A  10       8.016   3.381  -6.446  1.00  0.00           C  
ATOM    162  HE2 LYS A  10       8.547   2.728  -7.144  1.00  0.00           H  
ATOM    163  HE3 LYS A  10       8.313   4.411  -6.654  1.00  0.00           H  
ATOM    164  NZ  LYS A  10       8.420   3.026  -5.062  1.00  0.00           N  
ATOM    165  HZ1 LYS A  10       8.130   3.715  -4.374  1.00  0.00           H  
ATOM    166  HZ2 LYS A  10       8.050   2.123  -4.772  1.00  0.00           H  
ATOM    167  HZ3 LYS A  10       9.427   2.956  -4.993  1.00  0.00           H  
ATOM    168  C   LYS A  10       3.171   3.166 -10.645  1.00  0.00           C  
ATOM    169  O   LYS A  10       3.275   2.207 -11.399  1.00  0.00           O  
ATOM    170  N   THR A  11       1.995   3.757 -10.418  1.00  0.00           N  
ATOM    171  H   THR A  11       1.975   4.556  -9.794  1.00  0.00           H  
ATOM    172  CA  THR A  11       0.721   3.270 -10.994  1.00  0.00           C  
ATOM    173  HA  THR A  11       0.626   2.208 -10.767  1.00  0.00           H  
ATOM    174  CB  THR A  11      -0.479   3.995 -10.364  1.00  0.00           C  
ATOM    175  HB  THR A  11      -0.434   5.054 -10.622  1.00  0.00           H  
ATOM    176  CG2 THR A  11      -1.834   3.441 -10.801  1.00  0.00           C  
ATOM    177 HG21 THR A  11      -1.990   3.629 -11.861  1.00  0.00           H  
ATOM    178 HG22 THR A  11      -1.881   2.370 -10.611  1.00  0.00           H  
ATOM    179 HG23 THR A  11      -2.626   3.940 -10.241  1.00  0.00           H  
ATOM    180  OG1 THR A  11      -0.430   3.868  -8.962  1.00  0.00           O  
ATOM    181  HG1 THR A  11       0.240   4.510  -8.652  1.00  0.00           H  
ATOM    182  C   THR A  11       0.661   3.408 -12.523  1.00  0.00           C  
ATOM    183  O   THR A  11       0.172   2.508 -13.197  1.00  0.00           O  
ATOM    184  N   LEU A  12       1.183   4.500 -13.095  1.00  0.00           N  
ATOM    185  H   LEU A  12       1.543   5.231 -12.492  1.00  0.00           H  
ATOM    186  CA  LEU A  12       1.307   4.679 -14.546  1.00  0.00           C  
ATOM    187  HA  LEU A  12       0.345   4.484 -15.014  1.00  0.00           H  
ATOM    188  CB  LEU A  12       1.715   6.134 -14.861  1.00  0.00           C  
ATOM    189  HB2 LEU A  12       2.652   6.346 -14.343  1.00  0.00           H  
ATOM    190  HB3 LEU A  12       1.890   6.220 -15.932  1.00  0.00           H  
ATOM    191  CG  LEU A  12       0.678   7.210 -14.476  1.00  0.00           C  
ATOM    192  HG  LEU A  12       0.258   7.006 -13.493  1.00  0.00           H  
ATOM    193  CD1 LEU A  12       1.318   8.599 -14.460  1.00  0.00           C  
ATOM    194 HD11 LEU A  12       2.181   8.607 -13.797  1.00  0.00           H  
ATOM    195 HD12 LEU A  12       1.620   8.863 -15.466  1.00  0.00           H  
ATOM    196 HD13 LEU A  12       0.589   9.335 -14.119  1.00  0.00           H  
ATOM    197  CD2 LEU A  12      -0.474   7.273 -15.476  1.00  0.00           C  
ATOM    198 HD21 LEU A  12      -0.928   6.290 -15.569  1.00  0.00           H  
ATOM    199 HD22 LEU A  12      -1.232   7.966 -15.111  1.00  0.00           H  
ATOM    200 HD23 LEU A  12      -0.120   7.600 -16.455  1.00  0.00           H  
ATOM    201  C   LEU A  12       2.285   3.655 -15.156  1.00  0.00           C  
ATOM    202  O   LEU A  12       2.056   3.188 -16.270  1.00  0.00           O  
ATOM    203  N   ASN A  13       3.324   3.241 -14.425  1.00  0.00           N  
ATOM    204  H   ASN A  13       3.492   3.667 -13.525  1.00  0.00           H  
ATOM    205  CA  ASN A  13       4.185   2.145 -14.866  1.00  0.00           C  
ATOM    206  HA  ASN A  13       4.419   2.301 -15.921  1.00  0.00           H  
ATOM    207  CB  ASN A  13       5.508   2.179 -14.084  1.00  0.00           C  
ATOM    208  HB2 ASN A  13       5.291   2.179 -13.019  1.00  0.00           H  
ATOM    209  HB3 ASN A  13       6.072   1.278 -14.319  1.00  0.00           H  
ATOM    210  CG  ASN A  13       6.406   3.372 -14.414  1.00  0.00           C  
ATOM    211  OD1 ASN A  13       6.298   4.031 -15.444  1.00  0.00           O  
ATOM    212  ND2 ASN A  13       7.382   3.646 -13.572  1.00  0.00           N  
ATOM    213 HD21 ASN A  13       7.961   4.437 -13.782  1.00  0.00           H  
ATOM    214 HD22 ASN A  13       7.465   3.096 -12.739  1.00  0.00           H  
ATOM    215  C   ASN A  13       3.457   0.783 -14.802  1.00  0.00           C  
ATOM    216  O   ASN A  13       3.505   0.038 -15.781  1.00  0.00           O  
ATOM    217  N   SER A  14       2.703   0.484 -13.733  1.00  0.00           N  
ATOM    218  H   SER A  14       2.733   1.083 -12.915  1.00  0.00           H  
ATOM    219  CA  SER A  14       1.842  -0.714 -13.668  1.00  0.00           C  
ATOM    220  HA  SER A  14       2.466  -1.598 -13.800  1.00  0.00           H  
ATOM    221  CB  SER A  14       1.138  -0.821 -12.308  1.00  0.00           C  
ATOM    222  HB2 SER A  14       0.494   0.047 -12.167  1.00  0.00           H  
ATOM    223  HB3 SER A  14       0.522  -1.720 -12.293  1.00  0.00           H  
ATOM    224  OG  SER A  14       2.064  -0.888 -11.241  1.00  0.00           O  
ATOM    225  HG  SER A  14       2.232  -1.823 -11.055  1.00  0.00           H  
ATOM    226  C   SER A  14       0.776  -0.740 -14.775  1.00  0.00           C  
ATOM    227  O   SER A  14       0.485  -1.805 -15.312  1.00  0.00           O  
ATOM    228  N   LEU A  15       0.208   0.413 -15.163  1.00  0.00           N  
ATOM    229  H   LEU A  15       0.417   1.249 -14.627  1.00  0.00           H  
ATOM    230  CA  LEU A  15      -0.697   0.526 -16.315  1.00  0.00           C  
ATOM    231  HA  LEU A  15      -1.495  -0.208 -16.201  1.00  0.00           H  
ATOM    232  CB  LEU A  15      -1.319   1.934 -16.379  1.00  0.00           C  
ATOM    233  HB2 LEU A  15      -0.532   2.669 -16.213  1.00  0.00           H  
ATOM    234  HB3 LEU A  15      -1.717   2.102 -17.381  1.00  0.00           H  
ATOM    235  CG  LEU A  15      -2.454   2.167 -15.364  1.00  0.00           C  
ATOM    236  HG  LEU A  15      -2.164   1.784 -14.386  1.00  0.00           H  
ATOM    237  CD1 LEU A  15      -2.762   3.658 -15.235  1.00  0.00           C  
ATOM    238 HD11 LEU A  15      -1.879   4.180 -14.873  1.00  0.00           H  
ATOM    239 HD12 LEU A  15      -3.061   4.067 -16.200  1.00  0.00           H  
ATOM    240 HD13 LEU A  15      -3.565   3.806 -14.513  1.00  0.00           H  
ATOM    241  CD2 LEU A  15      -3.753   1.493 -15.806  1.00  0.00           C  
ATOM    242 HD21 LEU A  15      -3.616   0.415 -15.852  1.00  0.00           H  
ATOM    243 HD22 LEU A  15      -4.549   1.717 -15.098  1.00  0.00           H  
ATOM    244 HD23 LEU A  15      -4.046   1.858 -16.790  1.00  0.00           H  
ATOM    245  C   LEU A  15       0.017   0.192 -17.634  1.00  0.00           C  
ATOM    246  O   LEU A  15      -0.461  -0.672 -18.367  1.00  0.00           O  
ATOM    247  N   THR A  16       1.177   0.807 -17.907  1.00  0.00           N  
ATOM    248  H   THR A  16       1.511   1.519 -17.266  1.00  0.00           H  
ATOM    249  CA  THR A  16       2.007   0.505 -19.090  1.00  0.00           C  
ATOM    250  HA  THR A  16       1.424   0.724 -19.988  1.00  0.00           H  
ATOM    251  CB  THR A  16       3.266   1.410 -19.102  1.00  0.00           C  
ATOM    252  HB  THR A  16       3.725   1.396 -18.113  1.00  0.00           H  
ATOM    253  CG2 THR A  16       4.336   1.035 -20.129  1.00  0.00           C  
ATOM    254 HG21 THR A  16       3.900   1.064 -21.126  1.00  0.00           H  
ATOM    255 HG22 THR A  16       5.151   1.758 -20.079  1.00  0.00           H  
ATOM    256 HG23 THR A  16       4.743   0.049 -19.912  1.00  0.00           H  
ATOM    257  OG1 THR A  16       2.932   2.743 -19.438  1.00  0.00           O  
ATOM    258  HG1 THR A  16       2.398   2.694 -20.245  1.00  0.00           H  
ATOM    259  C   THR A  16       2.384  -0.986 -19.179  1.00  0.00           C  
ATOM    260  O   THR A  16       2.549  -1.489 -20.290  1.00  0.00           O  
ATOM    261  N   GLU A  17       2.499  -1.714 -18.065  1.00  0.00           N  
ATOM    262  H   GLU A  17       2.422  -1.245 -17.168  1.00  0.00           H  
ATOM    263  CA  GLU A  17       2.798  -3.155 -18.054  1.00  0.00           C  
ATOM    264  HA  GLU A  17       3.632  -3.330 -18.733  1.00  0.00           H  
ATOM    265  CB  GLU A  17       3.278  -3.538 -16.641  1.00  0.00           C  
ATOM    266  HB2 GLU A  17       3.972  -2.763 -16.308  1.00  0.00           H  
ATOM    267  HB3 GLU A  17       2.439  -3.535 -15.947  1.00  0.00           H  
ATOM    268  CG  GLU A  17       4.048  -4.868 -16.567  1.00  0.00           C  
ATOM    269  HG2 GLU A  17       4.690  -4.959 -17.447  1.00  0.00           H  
ATOM    270  HG3 GLU A  17       4.702  -4.826 -15.693  1.00  0.00           H  
ATOM    271  CD  GLU A  17       3.164  -6.112 -16.423  1.00  0.00           C  
ATOM    272  OE1 GLU A  17       2.062  -6.023 -15.838  1.00  0.00           O  
ATOM    273  OE2 GLU A  17       3.583  -7.202 -16.879  1.00  0.00           O  
ATOM    274  C   GLU A  17       1.645  -4.046 -18.567  1.00  0.00           C  
ATOM    275  O   GLU A  17       1.904  -5.119 -19.106  1.00  0.00           O  
ATOM    276  N   GLN A  18       0.379  -3.606 -18.511  1.00  0.00           N  
ATOM    277  H   GLN A  18       0.202  -2.675 -18.147  1.00  0.00           H  
ATOM    278  CA  GLN A  18      -0.766  -4.479 -18.832  1.00  0.00           C  
ATOM    279  HA  GLN A  18      -0.613  -5.417 -18.296  1.00  0.00           H  
ATOM    280  CB  GLN A  18      -2.088  -3.854 -18.335  1.00  0.00           C  
ATOM    281  HB2 GLN A  18      -2.285  -2.934 -18.887  1.00  0.00           H  
ATOM    282  HB3 GLN A  18      -2.898  -4.552 -18.548  1.00  0.00           H  
ATOM    283  CG  GLN A  18      -2.114  -3.548 -16.827  1.00  0.00           C  
ATOM    284  HG2 GLN A  18      -1.525  -2.652 -16.640  1.00  0.00           H  
ATOM    285  HG3 GLN A  18      -3.138  -3.342 -16.516  1.00  0.00           H  
ATOM    286  CD  GLN A  18      -1.577  -4.704 -15.993  1.00  0.00           C  
ATOM    287  OE1 GLN A  18      -2.084  -5.815 -16.047  1.00  0.00           O  
ATOM    288  NE2 GLN A  18      -0.520  -4.485 -15.239  1.00  0.00           N  
ATOM    289 HE21 GLN A  18       0.025  -5.261 -14.888  1.00  0.00           H  
ATOM    290 HE22 GLN A  18      -0.093  -3.563 -15.231  1.00  0.00           H  
ATOM    291  C   GLN A  18      -0.884  -4.878 -20.315  1.00  0.00           C  
ATOM    292  O   GLN A  18      -1.492  -5.907 -20.608  1.00  0.00           O  
ATOM    293  N   LYS A  19      -0.332  -4.073 -21.242  1.00  0.00           N  
ATOM    294  H   LYS A  19       0.153  -3.261 -20.880  1.00  0.00           H  
ATOM    295  CA  LYS A  19      -0.253  -4.337 -22.701  1.00  0.00           C  
ATOM    296  HA  LYS A  19      -0.147  -3.378 -23.206  1.00  0.00           H  
ATOM    297  CB  LYS A  19       0.989  -5.200 -23.025  1.00  0.00           C  
ATOM    298  HB2 LYS A  19       0.890  -6.165 -22.522  1.00  0.00           H  
ATOM    299  HB3 LYS A  19       1.017  -5.388 -24.100  1.00  0.00           H  
ATOM    300  CG  LYS A  19       2.336  -4.569 -22.621  1.00  0.00           C  
ATOM    301  HG2 LYS A  19       2.382  -4.489 -21.536  1.00  0.00           H  
ATOM    302  HG3 LYS A  19       3.141  -5.230 -22.944  1.00  0.00           H  
ATOM    303  CD  LYS A  19       2.542  -3.176 -23.232  1.00  0.00           C  
ATOM    304  HD2 LYS A  19       2.539  -3.244 -24.320  1.00  0.00           H  
ATOM    305  HD3 LYS A  19       1.727  -2.530 -22.912  1.00  0.00           H  
ATOM    306  CE  LYS A  19       3.846  -2.536 -22.758  1.00  0.00           C  
ATOM    307  HE2 LYS A  19       4.017  -2.845 -21.720  1.00  0.00           H  
ATOM    308  HE3 LYS A  19       4.677  -2.902 -23.368  1.00  0.00           H  
ATOM    309  NZ  LYS A  19       3.728  -1.055 -22.805  1.00  0.00           N  
ATOM    310  HZ1 LYS A  19       3.441  -0.710 -23.711  1.00  0.00           H  
ATOM    311  HZ2 LYS A  19       3.003  -0.765 -22.147  1.00  0.00           H  
ATOM    312  HZ3 LYS A  19       4.581  -0.603 -22.517  1.00  0.00           H  
ATOM    313  C   LYS A  19      -1.548  -4.895 -23.312  1.00  0.00           C  
ATOM    314  O   LYS A  19      -1.552  -5.900 -24.024  1.00  0.00           O  
ATOM    315  N   THR A  20      -2.667  -4.257 -22.983  1.00  0.00           N  
ATOM    316  H   THR A  20      -2.585  -3.396 -22.466  1.00  0.00           H  
ATOM    317  CA  THR A  20      -4.015  -4.744 -23.278  1.00  0.00           C  
ATOM    318  HA  THR A  20      -3.933  -5.711 -23.763  1.00  0.00           H  
ATOM    319  CB  THR A  20      -4.769  -4.972 -21.964  1.00  0.00           C  
ATOM    320  HB  THR A  20      -4.143  -5.590 -21.327  1.00  0.00           H  
ATOM    321  CG2 THR A  20      -5.125  -3.701 -21.193  1.00  0.00           C  
ATOM    322 HG21 THR A  20      -5.831  -3.100 -21.760  1.00  0.00           H  
ATOM    323 HG22 THR A  20      -5.568  -3.973 -20.237  1.00  0.00           H  
ATOM    324 HG23 THR A  20      -4.224  -3.120 -21.004  1.00  0.00           H  
ATOM    325  OG1 THR A  20      -5.952  -5.674 -22.226  1.00  0.00           O  
ATOM    326  HG1 THR A  20      -5.672  -6.599 -22.365  1.00  0.00           H  
ATOM    327  C   THR A  20      -4.749  -3.823 -24.244  1.00  0.00           C  
ATOM    328  O   THR A  20      -4.649  -2.609 -24.119  1.00  0.00           O  
ATOM    329  N   LEU A  21      -5.526  -4.389 -25.178  1.00  0.00           N  
ATOM    330  H   LEU A  21      -5.612  -5.391 -25.160  1.00  0.00           H  
ATOM    331  CA  LEU A  21      -6.186  -3.679 -26.294  1.00  0.00           C  
ATOM    332  HA  LEU A  21      -5.394  -3.226 -26.894  1.00  0.00           H  
ATOM    333  CB  LEU A  21      -6.928  -4.694 -27.191  1.00  0.00           C  
ATOM    334  HB2 LEU A  21      -7.088  -4.202 -28.152  1.00  0.00           H  
ATOM    335  HB3 LEU A  21      -6.281  -5.553 -27.374  1.00  0.00           H  
ATOM    336  CG  LEU A  21      -8.310  -5.183 -26.692  1.00  0.00           C  
ATOM    337  HG  LEU A  21      -8.964  -4.330 -26.515  1.00  0.00           H  
ATOM    338  CD1 LEU A  21      -8.960  -6.060 -27.763  1.00  0.00           C  
ATOM    339 HD11 LEU A  21      -9.066  -5.491 -28.686  1.00  0.00           H  
ATOM    340 HD12 LEU A  21      -9.955  -6.366 -27.435  1.00  0.00           H  
ATOM    341 HD13 LEU A  21      -8.354  -6.946 -27.952  1.00  0.00           H  
ATOM    342  CD2 LEU A  21      -8.228  -6.017 -25.410  1.00  0.00           C  
ATOM    343 HD21 LEU A  21      -9.220  -6.396 -25.161  1.00  0.00           H  
ATOM    344 HD22 LEU A  21      -7.548  -6.851 -25.560  1.00  0.00           H  
ATOM    345 HD23 LEU A  21      -7.895  -5.401 -24.577  1.00  0.00           H  
ATOM    346  C   LEU A  21      -7.119  -2.522 -25.884  1.00  0.00           C  
ATOM    347  O   LEU A  21      -7.554  -1.745 -26.725  1.00  0.00           O  
ATOM    348  N   CYS A  22      -7.429  -2.407 -24.595  1.00  0.00           N  
ATOM    349  H   CYS A  22      -7.035  -3.089 -23.967  1.00  0.00           H  
ATOM    350  CA  CYS A  22      -8.091  -1.251 -24.014  1.00  0.00           C  
ATOM    351  HA  CYS A  22      -9.001  -1.047 -24.582  1.00  0.00           H  
ATOM    352  CB  CYS A  22      -8.482  -1.679 -22.595  1.00  0.00           C  
ATOM    353  HB2 CYS A  22      -8.923  -2.677 -22.634  1.00  0.00           H  
ATOM    354  HB3 CYS A  22      -7.597  -1.711 -21.961  1.00  0.00           H  
ATOM    355  SG  CYS A  22      -9.705  -0.570 -21.866  1.00  0.00           S  
ATOM    356  HG  CYS A  22     -10.026  -1.397 -20.860  1.00  0.00           H  
ATOM    357  C   CYS A  22      -7.218   0.030 -24.070  1.00  0.00           C  
ATOM    358  O   CYS A  22      -7.770   1.123 -24.168  1.00  0.00           O  
ATOM    359  N   THR A  23      -5.876  -0.057 -24.079  1.00  0.00           N  
ATOM    360  H   THR A  23      -5.428  -0.968 -24.058  1.00  0.00           H  
ATOM    361  CA  THR A  23      -5.003   1.135 -24.195  1.00  0.00           C  
ATOM    362  HA  THR A  23      -5.472   1.908 -23.594  1.00  0.00           H  
ATOM    363  CB  THR A  23      -3.601   0.960 -23.578  1.00  0.00           C  
ATOM    364  HB  THR A  23      -3.137   1.944 -23.554  1.00  0.00           H  
ATOM    365  CG2 THR A  23      -3.659   0.456 -22.139  1.00  0.00           C  
ATOM    366 HG21 THR A  23      -4.307   1.108 -21.555  1.00  0.00           H  
ATOM    367 HG22 THR A  23      -2.655   0.472 -21.714  1.00  0.00           H  
ATOM    368 HG23 THR A  23      -4.043  -0.564 -22.121  1.00  0.00           H  
ATOM    369  OG1 THR A  23      -2.751   0.095 -24.282  1.00  0.00           O  
ATOM    370  HG1 THR A  23      -1.841   0.360 -24.024  1.00  0.00           H  
ATOM    371  C   THR A  23      -4.926   1.735 -25.607  1.00  0.00           C  
ATOM    372  O   THR A  23      -4.509   2.886 -25.741  1.00  0.00           O  
ATOM    373  N   GLU A  24      -5.433   1.039 -26.635  1.00  0.00           N  
ATOM    374  H   GLU A  24      -5.701   0.081 -26.467  1.00  0.00           H  
ATOM    375  CA  GLU A  24      -5.707   1.580 -27.984  1.00  0.00           C  
ATOM    376  HA  GLU A  24      -4.851   2.155 -28.337  1.00  0.00           H  
ATOM    377  CB  GLU A  24      -5.950   0.414 -28.963  1.00  0.00           C  
ATOM    378  HB2 GLU A  24      -6.776  -0.185 -28.585  1.00  0.00           H  
ATOM    379  HB3 GLU A  24      -6.275   0.812 -29.924  1.00  0.00           H  
ATOM    380  CG  GLU A  24      -4.743  -0.514 -29.189  1.00  0.00           C  
ATOM    381  HG2 GLU A  24      -4.386  -0.886 -28.225  1.00  0.00           H  
ATOM    382  HG3 GLU A  24      -5.089  -1.381 -29.758  1.00  0.00           H  
ATOM    383  CD  GLU A  24      -3.592   0.152 -29.963  1.00  0.00           C  
ATOM    384  OE1 GLU A  24      -2.438  -0.290 -29.768  1.00  0.00           O  
ATOM    385  OE2 GLU A  24      -3.869   1.080 -30.756  1.00  0.00           O  
ATOM    386  C   GLU A  24      -6.952   2.493 -28.025  1.00  0.00           C  
ATOM    387  O   GLU A  24      -7.125   3.310 -28.933  1.00  0.00           O  
ATOM    388  N   LEU A  25      -7.871   2.358 -27.063  1.00  0.00           N  
ATOM    389  H   LEU A  25      -7.666   1.755 -26.277  1.00  0.00           H  
ATOM    390  CA  LEU A  25      -9.136   3.088 -27.080  1.00  0.00           C  
ATOM    391  HA  LEU A  25      -9.505   3.056 -28.105  1.00  0.00           H  
ATOM    392  CB  LEU A  25     -10.187   2.392 -26.193  1.00  0.00           C  
ATOM    393  HB2 LEU A  25      -9.810   2.390 -25.173  1.00  0.00           H  
ATOM    394  HB3 LEU A  25     -11.107   2.977 -26.211  1.00  0.00           H  
ATOM    395  CG  LEU A  25     -10.514   0.934 -26.589  1.00  0.00           C  
ATOM    396  HG  LEU A  25      -9.606   0.332 -26.550  1.00  0.00           H  
ATOM    397  CD1 LEU A  25     -11.526   0.336 -25.611  1.00  0.00           C  
ATOM    398 HD11 LEU A  25     -11.136   0.394 -24.595  1.00  0.00           H  
ATOM    399 HD12 LEU A  25     -12.471   0.871 -25.656  1.00  0.00           H  
ATOM    400 HD13 LEU A  25     -11.697  -0.715 -25.846  1.00  0.00           H  
ATOM    401  CD2 LEU A  25     -11.127   0.819 -27.989  1.00  0.00           C  
ATOM    402 HD21 LEU A  25     -11.393  -0.220 -28.181  1.00  0.00           H  
ATOM    403 HD22 LEU A  25     -12.013   1.446 -28.072  1.00  0.00           H  
ATOM    404 HD23 LEU A  25     -10.391   1.114 -28.737  1.00  0.00           H  
ATOM    405  C   LEU A  25      -8.930   4.579 -26.755  1.00  0.00           C  
ATOM    406  O   LEU A  25      -8.039   4.987 -26.011  1.00  0.00           O  
ATOM    407  N   THR A  26      -9.774   5.414 -27.359  1.00  0.00           N  
ATOM    408  H   THR A  26     -10.517   5.011 -27.907  1.00  0.00           H  
ATOM    409  CA  THR A  26      -9.652   6.879 -27.329  1.00  0.00           C  
ATOM    410  HA  THR A  26      -8.602   7.141 -27.455  1.00  0.00           H  
ATOM    411  CB  THR A  26     -10.435   7.462 -28.514  1.00  0.00           C  
ATOM    412  HB  THR A  26     -11.481   7.162 -28.432  1.00  0.00           H  
ATOM    413  CG2 THR A  26     -10.366   8.977 -28.634  1.00  0.00           C  
ATOM    414 HG21 THR A  26      -9.323   9.296 -28.669  1.00  0.00           H  
ATOM    415 HG22 THR A  26     -10.868   9.284 -29.551  1.00  0.00           H  
ATOM    416 HG23 THR A  26     -10.870   9.452 -27.792  1.00  0.00           H  
ATOM    417  OG1 THR A  26      -9.911   6.963 -29.724  1.00  0.00           O  
ATOM    418  HG1 THR A  26      -9.449   6.140 -29.543  1.00  0.00           H  
ATOM    419  C   THR A  26     -10.133   7.492 -26.006  1.00  0.00           C  
ATOM    420  O   THR A  26     -11.137   7.048 -25.446  1.00  0.00           O  
ATOM    421  N   VAL A  27      -9.475   8.565 -25.557  1.00  0.00           N  
ATOM    422  H   VAL A  27      -8.638   8.850 -26.062  1.00  0.00           H  
ATOM    423  CA  VAL A  27      -9.880   9.440 -24.447  1.00  0.00           C  
ATOM    424  HA  VAL A  27     -10.958   9.334 -24.320  1.00  0.00           H  
ATOM    425  CB  VAL A  27      -9.210   8.987 -23.130  1.00  0.00           C  
ATOM    426  HB  VAL A  27      -9.395   7.920 -23.008  1.00  0.00           H  
ATOM    427  CG1 VAL A  27      -7.695   9.212 -23.122  1.00  0.00           C  
ATOM    428 HG11 VAL A  27      -7.236   8.691 -23.964  1.00  0.00           H  
ATOM    429 HG12 VAL A  27      -7.468  10.276 -23.193  1.00  0.00           H  
ATOM    430 HG13 VAL A  27      -7.270   8.822 -22.197  1.00  0.00           H  
ATOM    431  CG2 VAL A  27      -9.801   9.692 -21.902  1.00  0.00           C  
ATOM    432 HG21 VAL A  27      -9.523  10.745 -21.892  1.00  0.00           H  
ATOM    433 HG22 VAL A  27      -9.416   9.222 -20.996  1.00  0.00           H  
ATOM    434 HG23 VAL A  27     -10.887   9.596 -21.903  1.00  0.00           H  
ATOM    435  C   VAL A  27      -9.600  10.911 -24.803  1.00  0.00           C  
ATOM    436  O   VAL A  27      -8.732  11.225 -25.618  1.00  0.00           O  
ATOM    437  N   THR A  28     -10.355  11.836 -24.216  1.00  0.00           N  
ATOM    438  H   THR A  28     -11.064  11.538 -23.562  1.00  0.00           H  
ATOM    439  CA  THR A  28     -10.203  13.281 -24.459  1.00  0.00           C  
ATOM    440  HA  THR A  28     -10.248  13.471 -25.529  1.00  0.00           H  
ATOM    441  CB  THR A  28     -11.381  14.012 -23.804  1.00  0.00           C  
ATOM    442  HB  THR A  28     -11.411  13.750 -22.746  1.00  0.00           H  
ATOM    443  CG2 THR A  28     -11.348  15.535 -23.929  1.00  0.00           C  
ATOM    444 HG21 THR A  28     -12.255  15.952 -23.493  1.00  0.00           H  
ATOM    445 HG22 THR A  28     -10.488  15.935 -23.393  1.00  0.00           H  
ATOM    446 HG23 THR A  28     -11.283  15.820 -24.977  1.00  0.00           H  
ATOM    447  OG1 THR A  28     -12.570  13.559 -24.415  1.00  0.00           O  
ATOM    448  HG1 THR A  28     -12.333  12.844 -25.031  1.00  0.00           H  
ATOM    449  C   THR A  28      -8.853  13.806 -23.956  1.00  0.00           C  
ATOM    450  O   THR A  28      -8.534  13.653 -22.779  1.00  0.00           O  
ATOM    451  N   ASP A  29      -8.073  14.473 -24.813  1.00  0.00           N  
ATOM    452  H   ASP A  29      -8.463  14.679 -25.726  1.00  0.00           H  
ATOM    453  CA  ASP A  29      -6.802  15.120 -24.457  1.00  0.00           C  
ATOM    454  HA  ASP A  29      -6.283  14.467 -23.755  1.00  0.00           H  
ATOM    455  CB  ASP A  29      -5.883  15.278 -25.684  1.00  0.00           C  
ATOM    456  HB2 ASP A  29      -5.769  14.300 -26.152  1.00  0.00           H  
ATOM    457  HB3 ASP A  29      -6.356  15.946 -26.406  1.00  0.00           H  
ATOM    458  CG  ASP A  29      -4.479  15.808 -25.330  1.00  0.00           C  
ATOM    459  OD1 ASP A  29      -4.022  15.677 -24.171  1.00  0.00           O  
ATOM    460  OD2 ASP A  29      -3.784  16.353 -26.212  1.00  0.00           O  
ATOM    461  C   ASP A  29      -7.049  16.452 -23.732  1.00  0.00           C  
ATOM    462  O   ASP A  29      -6.869  17.550 -24.271  1.00  0.00           O  
ATOM    463  N   ILE A  30      -7.462  16.357 -22.464  1.00  0.00           N  
ATOM    464  H   ILE A  30      -7.717  15.433 -22.124  1.00  0.00           H  
ATOM    465  CA  ILE A  30      -7.707  17.523 -21.601  1.00  0.00           C  
ATOM    466  HA  ILE A  30      -8.486  18.119 -22.077  1.00  0.00           H  
ATOM    467  CB  ILE A  30      -8.235  17.105 -20.207  1.00  0.00           C  
ATOM    468  HB  ILE A  30      -8.572  18.015 -19.707  1.00  0.00           H  
ATOM    469  CG2 ILE A  30      -9.475  16.210 -20.343  1.00  0.00           C  
ATOM    470 HG21 ILE A  30      -9.200  15.239 -20.751  1.00  0.00           H  
ATOM    471 HG22 ILE A  30      -9.932  16.061 -19.365  1.00  0.00           H  
ATOM    472 HG23 ILE A  30     -10.206  16.677 -21.003  1.00  0.00           H  
ATOM    473  CG1 ILE A  30      -7.189  16.421 -19.293  1.00  0.00           C  
ATOM    474 HG12 ILE A  30      -7.698  15.710 -18.644  1.00  0.00           H  
ATOM    475 HG13 ILE A  30      -6.469  15.859 -19.889  1.00  0.00           H  
ATOM    476  CD1 ILE A  30      -6.444  17.401 -18.376  1.00  0.00           C  
ATOM    477 HD11 ILE A  30      -7.156  17.995 -17.806  1.00  0.00           H  
ATOM    478 HD12 ILE A  30      -5.820  16.843 -17.681  1.00  0.00           H  
ATOM    479 HD13 ILE A  30      -5.806  18.068 -18.950  1.00  0.00           H  
ATOM    480  C   ILE A  30      -6.480  18.434 -21.472  1.00  0.00           C  
ATOM    481  O   ILE A  30      -6.645  19.618 -21.175  1.00  0.00           O  
ATOM    482  N   PHE A  31      -5.261  17.933 -21.709  1.00  0.00           N  
ATOM    483  H   PHE A  31      -5.183  16.968 -22.004  1.00  0.00           H  
ATOM    484  CA  PHE A  31      -4.033  18.726 -21.620  1.00  0.00           C  
ATOM    485  HA  PHE A  31      -4.059  19.303 -20.695  1.00  0.00           H  
ATOM    486  CB  PHE A  31      -2.820  17.789 -21.556  1.00  0.00           C  
ATOM    487  HB2 PHE A  31      -2.695  17.321 -22.529  1.00  0.00           H  
ATOM    488  HB3 PHE A  31      -1.925  18.382 -21.355  1.00  0.00           H  
ATOM    489  CG  PHE A  31      -2.924  16.701 -20.505  1.00  0.00           C  
ATOM    490  CD1 PHE A  31      -2.969  17.041 -19.140  1.00  0.00           C  
ATOM    491  HD1 PHE A  31      -2.894  18.076 -18.834  1.00  0.00           H  
ATOM    492  CE1 PHE A  31      -3.118  16.034 -18.170  1.00  0.00           C  
ATOM    493  HE1 PHE A  31      -3.161  16.297 -17.123  1.00  0.00           H  
ATOM    494  CZ  PHE A  31      -3.218  14.689 -18.566  1.00  0.00           C  
ATOM    495  HZ  PHE A  31      -3.352  13.916 -17.826  1.00  0.00           H  
ATOM    496  CE2 PHE A  31      -3.150  14.344 -19.926  1.00  0.00           C  
ATOM    497  HE2 PHE A  31      -3.224  13.307 -20.230  1.00  0.00           H  
ATOM    498  CD2 PHE A  31      -3.009  15.350 -20.895  1.00  0.00           C  
ATOM    499  HD2 PHE A  31      -2.979  15.081 -21.941  1.00  0.00           H  
ATOM    500  C   PHE A  31      -3.893  19.736 -22.769  1.00  0.00           C  
ATOM    501  O   PHE A  31      -3.235  20.756 -22.588  1.00  0.00           O  
ATOM    502  N   ALA A  32      -4.530  19.498 -23.924  1.00  0.00           N  
ATOM    503  H   ALA A  32      -5.051  18.632 -24.026  1.00  0.00           H  
ATOM    504  CA  ALA A  32      -4.626  20.486 -25.004  1.00  0.00           C  
ATOM    505  HA  ALA A  32      -3.664  20.988 -25.116  1.00  0.00           H  
ATOM    506  CB  ALA A  32      -4.939  19.747 -26.312  1.00  0.00           C  
ATOM    507  HB1 ALA A  32      -4.150  19.027 -26.532  1.00  0.00           H  
ATOM    508  HB2 ALA A  32      -5.889  19.217 -26.229  1.00  0.00           H  
ATOM    509  HB3 ALA A  32      -5.006  20.463 -27.132  1.00  0.00           H  
ATOM    510  C   ALA A  32      -5.680  21.576 -24.713  1.00  0.00           C  
ATOM    511  O   ALA A  32      -5.473  22.749 -25.026  1.00  0.00           O  
ATOM    512  N   ALA A  33      -6.802  21.188 -24.098  1.00  0.00           N  
ATOM    513  H   ALA A  33      -6.915  20.203 -23.905  1.00  0.00           H  
ATOM    514  CA  ALA A  33      -7.904  22.090 -23.756  1.00  0.00           C  
ATOM    515  HA  ALA A  33      -8.096  22.751 -24.603  1.00  0.00           H  
ATOM    516  CB  ALA A  33      -9.155  21.232 -23.527  1.00  0.00           C  
ATOM    517  HB1 ALA A  33     -10.010  21.878 -23.326  1.00  0.00           H  
ATOM    518  HB2 ALA A  33      -9.366  20.643 -24.420  1.00  0.00           H  
ATOM    519  HB3 ALA A  33      -9.008  20.562 -22.679  1.00  0.00           H  
ATOM    520  C   ALA A  33      -7.613  22.986 -22.534  1.00  0.00           C  
ATOM    521  O   ALA A  33      -8.102  24.114 -22.470  1.00  0.00           O  
ATOM    522  N   SER A  34      -6.822  22.509 -21.565  1.00  0.00           N  
ATOM    523  H   SER A  34      -6.466  21.567 -21.678  1.00  0.00           H  
ATOM    524  CA  SER A  34      -6.580  23.167 -20.268  1.00  0.00           C  
ATOM    525  HA  SER A  34      -7.523  23.612 -19.959  1.00  0.00           H  
ATOM    526  CB  SER A  34      -6.214  22.124 -19.193  1.00  0.00           C  
ATOM    527  HB2 SER A  34      -5.275  21.635 -19.454  1.00  0.00           H  
ATOM    528  HB3 SER A  34      -6.091  22.609 -18.228  1.00  0.00           H  
ATOM    529  OG  SER A  34      -7.249  21.154 -19.082  1.00  0.00           O  
ATOM    530  HG  SER A  34      -7.088  20.512 -19.801  1.00  0.00           H  
ATOM    531  C   SER A  34      -5.610  24.366 -20.323  1.00  0.00           C  
ATOM    532  O   SER A  34      -4.733  24.524 -19.475  1.00  0.00           O  
ATOM    533  N   LYS A  35      -5.797  25.270 -21.293  1.00  0.00           N  
ATOM    534  H   LYS A  35      -6.582  25.106 -21.915  1.00  0.00           H  
ATOM    535  CA  LYS A  35      -5.171  26.603 -21.295  1.00  0.00           C  
ATOM    536  HA  LYS A  35      -4.088  26.481 -21.265  1.00  0.00           H  
ATOM    537  CB  LYS A  35      -5.574  27.380 -22.558  1.00  0.00           C  
ATOM    538  HB2 LYS A  35      -6.627  27.195 -22.783  1.00  0.00           H  
ATOM    539  HB3 LYS A  35      -5.447  28.450 -22.375  1.00  0.00           H  
ATOM    540  CG  LYS A  35      -4.700  26.991 -23.755  1.00  0.00           C  
ATOM    541  HG2 LYS A  35      -3.666  27.260 -23.532  1.00  0.00           H  
ATOM    542  HG3 LYS A  35      -4.757  25.914 -23.923  1.00  0.00           H  
ATOM    543  CD  LYS A  35      -5.152  27.726 -25.022  1.00  0.00           C  
ATOM    544  HD2 LYS A  35      -6.115  27.320 -25.341  1.00  0.00           H  
ATOM    545  HD3 LYS A  35      -5.266  28.789 -24.805  1.00  0.00           H  
ATOM    546  CE  LYS A  35      -4.105  27.538 -26.125  1.00  0.00           C  
ATOM    547  HE2 LYS A  35      -3.167  27.992 -25.790  1.00  0.00           H  
ATOM    548  HE3 LYS A  35      -3.931  26.465 -26.258  1.00  0.00           H  
ATOM    549  NZ  LYS A  35      -4.545  28.149 -27.404  1.00  0.00           N  
ATOM    550  HZ1 LYS A  35      -3.834  28.028 -28.115  1.00  0.00           H  
ATOM    551  HZ2 LYS A  35      -4.720  29.139 -27.285  1.00  0.00           H  
ATOM    552  HZ3 LYS A  35      -5.395  27.702 -27.726  1.00  0.00           H  
ATOM    553  C   LYS A  35      -5.576  27.383 -20.042  1.00  0.00           C  
ATOM    554  O   LYS A  35      -6.733  27.331 -19.629  1.00  0.00           O  
ATOM    555  N   ASN A  36      -4.619  28.097 -19.445  1.00  0.00           N  
ATOM    556  H   ASN A  36      -3.715  28.118 -19.890  1.00  0.00           H  
ATOM    557  CA  ASN A  36      -4.799  28.983 -18.281  1.00  0.00           C  
ATOM    558  HA  ASN A  36      -3.802  29.214 -17.901  1.00  0.00           H  
ATOM    559  CB  ASN A  36      -5.437  30.320 -18.730  1.00  0.00           C  
ATOM    560  HB2 ASN A  36      -6.455  30.133 -19.068  1.00  0.00           H  
ATOM    561  HB3 ASN A  36      -5.499  30.973 -17.861  1.00  0.00           H  
ATOM    562  CG  ASN A  36      -4.704  31.086 -19.828  1.00  0.00           C  
ATOM    563  OD1 ASN A  36      -3.896  30.576 -20.592  1.00  0.00           O  
ATOM    564  ND2 ASN A  36      -4.974  32.366 -19.958  1.00  0.00           N  
ATOM    565 HD21 ASN A  36      -4.461  32.866 -20.658  1.00  0.00           H  
ATOM    566 HD22 ASN A  36      -5.628  32.809 -19.338  1.00  0.00           H  
ATOM    567  C   ASN A  36      -5.541  28.327 -17.084  1.00  0.00           C  
ATOM    568  O   ASN A  36      -6.124  29.020 -16.256  1.00  0.00           O  
ATOM    569  N   THR A  37      -5.565  26.993 -17.028  1.00  0.00           N  
ATOM    570  H   THR A  37      -4.996  26.483 -17.689  1.00  0.00           H  
ATOM    571  CA  THR A  37      -6.357  26.183 -16.090  1.00  0.00           C  
ATOM    572  HA  THR A  37      -7.218  26.753 -15.741  1.00  0.00           H  
ATOM    573  CB  THR A  37      -6.861  24.944 -16.840  1.00  0.00           C  
ATOM    574  HB  THR A  37      -5.991  24.430 -17.242  1.00  0.00           H  
ATOM    575  CG2 THR A  37      -7.643  23.954 -15.981  1.00  0.00           C  
ATOM    576 HG21 THR A  37      -7.058  23.634 -15.123  1.00  0.00           H  
ATOM    577 HG22 THR A  37      -8.566  24.421 -15.642  1.00  0.00           H  
ATOM    578 HG23 THR A  37      -7.868  23.067 -16.567  1.00  0.00           H  
ATOM    579  OG1 THR A  37      -7.714  25.322 -17.914  1.00  0.00           O  
ATOM    580  HG1 THR A  37      -7.345  26.118 -18.336  1.00  0.00           H  
ATOM    581  C   THR A  37      -5.497  25.794 -14.883  1.00  0.00           C  
ATOM    582  O   THR A  37      -4.297  25.568 -15.034  1.00  0.00           O  
ATOM    583  N   THR A  38      -6.068  25.715 -13.676  1.00  0.00           N  
ATOM    584  H   THR A  38      -7.067  25.855 -13.594  1.00  0.00           H  
ATOM    585  CA  THR A  38      -5.270  25.389 -12.476  1.00  0.00           C  
ATOM    586  HA  THR A  38      -4.385  26.026 -12.495  1.00  0.00           H  
ATOM    587  CB  THR A  38      -6.009  25.685 -11.160  1.00  0.00           C  
ATOM    588  HB  THR A  38      -5.283  25.589 -10.351  1.00  0.00           H  
ATOM    589  CG2 THR A  38      -6.591  27.096 -11.091  1.00  0.00           C  
ATOM    590 HG21 THR A  38      -5.803  27.827 -11.274  1.00  0.00           H  
ATOM    591 HG22 THR A  38      -7.381  27.229 -11.832  1.00  0.00           H  
ATOM    592 HG23 THR A  38      -7.005  27.270 -10.097  1.00  0.00           H  
ATOM    593  OG1 THR A  38      -7.040  24.756 -10.909  1.00  0.00           O  
ATOM    594  HG1 THR A  38      -7.770  24.948 -11.516  1.00  0.00           H  
ATOM    595  C   THR A  38      -4.772  23.938 -12.478  1.00  0.00           C  
ATOM    596  O   THR A  38      -5.413  23.049 -13.039  1.00  0.00           O  
ATOM    597  N   GLU A  39      -3.653  23.655 -11.799  1.00  0.00           N  
ATOM    598  H   GLU A  39      -3.093  24.414 -11.444  1.00  0.00           H  
ATOM    599  CA  GLU A  39      -3.125  22.287 -11.670  1.00  0.00           C  
ATOM    600  HA  GLU A  39      -2.880  21.898 -12.660  1.00  0.00           H  
ATOM    601  CB  GLU A  39      -1.851  22.281 -10.815  1.00  0.00           C  
ATOM    602  HB2 GLU A  39      -2.067  22.746  -9.852  1.00  0.00           H  
ATOM    603  HB3 GLU A  39      -1.569  21.243 -10.633  1.00  0.00           H  
ATOM    604  CG  GLU A  39      -0.652  22.983 -11.459  1.00  0.00           C  
ATOM    605  HG2 GLU A  39      -0.508  22.583 -12.467  1.00  0.00           H  
ATOM    606  HG3 GLU A  39      -0.853  24.054 -11.538  1.00  0.00           H  
ATOM    607  CD  GLU A  39       0.608  22.741 -10.617  1.00  0.00           C  
ATOM    608  OE1 GLU A  39       0.560  22.836  -9.367  1.00  0.00           O  
ATOM    609  OE2 GLU A  39       1.667  22.396 -11.190  1.00  0.00           O  
ATOM    610  C   GLU A  39      -4.143  21.325 -11.037  1.00  0.00           C  
ATOM    611  O   GLU A  39      -4.384  20.250 -11.582  1.00  0.00           O  
ATOM    612  N   LYS A  40      -4.788  21.731  -9.930  1.00  0.00           N  
ATOM    613  H   LYS A  40      -4.554  22.639  -9.561  1.00  0.00           H  
ATOM    614  CA  LYS A  40      -5.810  20.925  -9.237  1.00  0.00           C  
ATOM    615  HA  LYS A  40      -5.354  20.006  -8.860  1.00  0.00           H  
ATOM    616  CB  LYS A  40      -6.447  21.702  -8.075  1.00  0.00           C  
ATOM    617  HB2 LYS A  40      -6.988  22.566  -8.469  1.00  0.00           H  
ATOM    618  HB3 LYS A  40      -7.184  21.039  -7.621  1.00  0.00           H  
ATOM    619  CG  LYS A  40      -5.493  22.200  -6.983  1.00  0.00           C  
ATOM    620  HG2 LYS A  40      -4.759  21.429  -6.744  1.00  0.00           H  
ATOM    621  HG3 LYS A  40      -4.980  23.098  -7.332  1.00  0.00           H  
ATOM    622  CD  LYS A  40      -6.332  22.513  -5.737  1.00  0.00           C  
ATOM    623  HD2 LYS A  40      -7.212  23.092  -6.021  1.00  0.00           H  
ATOM    624  HD3 LYS A  40      -6.660  21.565  -5.311  1.00  0.00           H  
ATOM    625  CE  LYS A  40      -5.546  23.283  -4.678  1.00  0.00           C  
ATOM    626  HE2 LYS A  40      -4.579  22.793  -4.536  1.00  0.00           H  
ATOM    627  HE3 LYS A  40      -5.368  24.301  -5.041  1.00  0.00           H  
ATOM    628  NZ  LYS A  40      -6.297  23.306  -3.399  1.00  0.00           N  
ATOM    629  HZ1 LYS A  40      -6.423  22.361  -3.055  1.00  0.00           H  
ATOM    630  HZ2 LYS A  40      -5.796  23.837  -2.701  1.00  0.00           H  
ATOM    631  HZ3 LYS A  40      -7.212  23.717  -3.528  1.00  0.00           H  
ATOM    632  C   LYS A  40      -6.945  20.522 -10.174  1.00  0.00           C  
ATOM    633  O   LYS A  40      -7.361  19.365 -10.200  1.00  0.00           O  
ATOM    634  N   GLU A  41      -7.441  21.498 -10.929  1.00  0.00           N  
ATOM    635  H   GLU A  41      -7.034  22.421 -10.861  1.00  0.00           H  
ATOM    636  CA  GLU A  41      -8.508  21.295 -11.899  1.00  0.00           C  
ATOM    637  HA  GLU A  41      -9.327  20.756 -11.419  1.00  0.00           H  
ATOM    638  CB  GLU A  41      -9.030  22.661 -12.347  1.00  0.00           C  
ATOM    639  HB2 GLU A  41      -9.238  23.274 -11.469  1.00  0.00           H  
ATOM    640  HB3 GLU A  41      -8.256  23.144 -12.944  1.00  0.00           H  
ATOM    641  CG  GLU A  41     -10.318  22.538 -13.166  1.00  0.00           C  
ATOM    642  HG2 GLU A  41     -10.192  21.759 -13.918  1.00  0.00           H  
ATOM    643  HG3 GLU A  41     -11.132  22.240 -12.500  1.00  0.00           H  
ATOM    644  CD  GLU A  41     -10.681  23.833 -13.893  1.00  0.00           C  
ATOM    645  OE1 GLU A  41     -11.533  23.734 -14.805  1.00  0.00           O  
ATOM    646  OE2 GLU A  41     -10.055  24.882 -13.614  1.00  0.00           O  
ATOM    647  C   GLU A  41      -8.024  20.455 -13.085  1.00  0.00           C  
ATOM    648  O   GLU A  41      -8.756  19.594 -13.550  1.00  0.00           O  
ATOM    649  N   THR A  42      -6.780  20.624 -13.534  1.00  0.00           N  
ATOM    650  H   THR A  42      -6.229  21.376 -13.132  1.00  0.00           H  
ATOM    651  CA  THR A  42      -6.177  19.795 -14.592  1.00  0.00           C  
ATOM    652  HA  THR A  42      -6.817  19.842 -15.470  1.00  0.00           H  
ATOM    653  CB  THR A  42      -4.800  20.339 -14.997  1.00  0.00           C  
ATOM    654  HB  THR A  42      -4.129  20.340 -14.137  1.00  0.00           H  
ATOM    655  CG2 THR A  42      -4.145  19.547 -16.133  1.00  0.00           C  
ATOM    656 HG21 THR A  42      -3.206  20.025 -16.408  1.00  0.00           H  
ATOM    657 HG22 THR A  42      -3.934  18.527 -15.810  1.00  0.00           H  
ATOM    658 HG23 THR A  42      -4.803  19.530 -16.998  1.00  0.00           H  
ATOM    659  OG1 THR A  42      -4.959  21.661 -15.442  1.00  0.00           O  
ATOM    660  HG1 THR A  42      -5.126  22.220 -14.667  1.00  0.00           H  
ATOM    661  C   THR A  42      -6.085  18.330 -14.165  1.00  0.00           C  
ATOM    662  O   THR A  42      -6.515  17.445 -14.905  1.00  0.00           O  
ATOM    663  N   PHE A  43      -5.619  18.053 -12.943  1.00  0.00           N  
ATOM    664  H   PHE A  43      -5.259  18.816 -12.374  1.00  0.00           H  
ATOM    665  CA  PHE A  43      -5.624  16.702 -12.377  1.00  0.00           C  
ATOM    666  HA  PHE A  43      -5.110  16.033 -13.067  1.00  0.00           H  
ATOM    667  CB  PHE A  43      -4.870  16.706 -11.038  1.00  0.00           C  
ATOM    668  HB2 PHE A  43      -5.428  17.334 -10.341  1.00  0.00           H  
ATOM    669  HB3 PHE A  43      -4.872  15.693 -10.635  1.00  0.00           H  
ATOM    670  CG  PHE A  43      -3.427  17.199 -11.078  1.00  0.00           C  
ATOM    671  CD1 PHE A  43      -2.910  17.892  -9.968  1.00  0.00           C  
ATOM    672  HD1 PHE A  43      -3.540  18.076  -9.109  1.00  0.00           H  
ATOM    673  CE1 PHE A  43      -1.583  18.357  -9.973  1.00  0.00           C  
ATOM    674  HE1 PHE A  43      -1.198  18.890  -9.115  1.00  0.00           H  
ATOM    675  CZ  PHE A  43      -0.768  18.151 -11.099  1.00  0.00           C  
ATOM    676  HZ  PHE A  43       0.244  18.532 -11.114  1.00  0.00           H  
ATOM    677  CE2 PHE A  43      -1.276  17.463 -12.215  1.00  0.00           C  
ATOM    678  HE2 PHE A  43      -0.656  17.317 -13.088  1.00  0.00           H  
ATOM    679  CD2 PHE A  43      -2.597  16.979 -12.200  1.00  0.00           C  
ATOM    680  HD2 PHE A  43      -2.970  16.455 -13.066  1.00  0.00           H  
ATOM    681  C   PHE A  43      -7.050  16.150 -12.225  1.00  0.00           C  
ATOM    682  O   PHE A  43      -7.301  15.003 -12.594  1.00  0.00           O  
ATOM    683  N   CYS A  44      -8.004  16.974 -11.774  1.00  0.00           N  
ATOM    684  H   CYS A  44      -7.722  17.892 -11.446  1.00  0.00           H  
ATOM    685  CA  CYS A  44      -9.423  16.612 -11.687  1.00  0.00           C  
ATOM    686  HA  CYS A  44      -9.509  15.704 -11.090  1.00  0.00           H  
ATOM    687  CB  CYS A  44     -10.167  17.743 -10.966  1.00  0.00           C  
ATOM    688  HB2 CYS A  44      -9.642  18.017 -10.052  1.00  0.00           H  
ATOM    689  HB3 CYS A  44     -10.212  18.616 -11.617  1.00  0.00           H  
ATOM    690  SG  CYS A  44     -11.858  17.221 -10.562  1.00  0.00           S  
ATOM    691  HG  CYS A  44     -11.576  16.481  -9.472  1.00  0.00           H  
ATOM    692  C   CYS A  44     -10.061  16.316 -13.060  1.00  0.00           C  
ATOM    693  O   CYS A  44     -10.792  15.338 -13.192  1.00  0.00           O  
ATOM    694  N   ARG A  45      -9.764  17.106 -14.101  1.00  0.00           N  
ATOM    695  H   ARG A  45      -9.193  17.924 -13.909  1.00  0.00           H  
ATOM    696  CA  ARG A  45     -10.197  16.897 -15.499  1.00  0.00           C  
ATOM    697  HA  ARG A  45     -11.285  16.823 -15.546  1.00  0.00           H  
ATOM    698  CB  ARG A  45      -9.739  18.083 -16.374  1.00  0.00           C  
ATOM    699  HB2 ARG A  45      -8.697  18.298 -16.144  1.00  0.00           H  
ATOM    700  HB3 ARG A  45      -9.797  17.785 -17.422  1.00  0.00           H  
ATOM    701  CG  ARG A  45     -10.553  19.380 -16.219  1.00  0.00           C  
ATOM    702  HG2 ARG A  45     -11.565  19.219 -16.586  1.00  0.00           H  
ATOM    703  HG3 ARG A  45     -10.602  19.664 -15.172  1.00  0.00           H  
ATOM    704  CD  ARG A  45      -9.886  20.509 -17.022  1.00  0.00           C  
ATOM    705  HD2 ARG A  45      -8.866  20.640 -16.656  1.00  0.00           H  
ATOM    706  HD3 ARG A  45      -9.839  20.206 -18.069  1.00  0.00           H  
ATOM    707  NE  ARG A  45     -10.592  21.804 -16.913  1.00  0.00           N  
ATOM    708  HE  ARG A  45     -11.213  21.953 -16.120  1.00  0.00           H  
ATOM    709  CZ  ARG A  45     -10.391  22.868 -17.672  1.00  0.00           C  
ATOM    710  NH1 ARG A  45      -9.584  22.858 -18.692  1.00  0.00           N  
ATOM    711 HH11 ARG A  45      -8.958  22.071 -18.802  1.00  0.00           H  
ATOM    712 HH12 ARG A  45      -9.372  23.730 -19.137  1.00  0.00           H  
ATOM    713  NH2 ARG A  45     -10.972  23.995 -17.403  1.00  0.00           N  
ATOM    714 HH21 ARG A  45     -11.413  24.052 -16.475  1.00  0.00           H  
ATOM    715 HH22 ARG A  45     -10.685  24.843 -17.843  1.00  0.00           H  
ATOM    716  C   ARG A  45      -9.640  15.590 -16.064  1.00  0.00           C  
ATOM    717  O   ARG A  45     -10.386  14.830 -16.672  1.00  0.00           O  
ATOM    718  N   ALA A  46      -8.359  15.297 -15.819  1.00  0.00           N  
ATOM    719  H   ALA A  46      -7.792  15.993 -15.348  1.00  0.00           H  
ATOM    720  CA  ALA A  46      -7.740  14.018 -16.170  1.00  0.00           C  
ATOM    721  HA  ALA A  46      -7.872  13.848 -17.238  1.00  0.00           H  
ATOM    722  CB  ALA A  46      -6.234  14.075 -15.883  1.00  0.00           C  
ATOM    723  HB1 ALA A  46      -6.053  14.250 -14.823  1.00  0.00           H  
ATOM    724  HB2 ALA A  46      -5.773  13.130 -16.174  1.00  0.00           H  
ATOM    725  HB3 ALA A  46      -5.779  14.879 -16.459  1.00  0.00           H  
ATOM    726  C   ALA A  46      -8.416  12.848 -15.436  1.00  0.00           C  
ATOM    727  O   ALA A  46      -8.862  11.901 -16.079  1.00  0.00           O  
ATOM    728  N   ALA A  47      -8.579  12.940 -14.112  1.00  0.00           N  
ATOM    729  H   ALA A  47      -8.170  13.726 -13.616  1.00  0.00           H  
ATOM    730  CA  ALA A  47      -9.313  11.950 -13.324  1.00  0.00           C  
ATOM    731  HA  ALA A  47      -8.804  10.988 -13.405  1.00  0.00           H  
ATOM    732  CB  ALA A  47      -9.290  12.391 -11.857  1.00  0.00           C  
ATOM    733  HB1 ALA A  47      -9.747  11.623 -11.234  1.00  0.00           H  
ATOM    734  HB2 ALA A  47      -8.263  12.539 -11.531  1.00  0.00           H  
ATOM    735  HB3 ALA A  47      -9.840  13.322 -11.732  1.00  0.00           H  
ATOM    736  C   ALA A  47     -10.755  11.759 -13.831  1.00  0.00           C  
ATOM    737  O   ALA A  47     -11.230  10.636 -13.935  1.00  0.00           O  
ATOM    738  N   THR A  48     -11.427  12.841 -14.236  1.00  0.00           N  
ATOM    739  H   THR A  48     -10.975  13.739 -14.104  1.00  0.00           H  
ATOM    740  CA  THR A  48     -12.805  12.823 -14.749  1.00  0.00           C  
ATOM    741  HA  THR A  48     -13.416  12.257 -14.045  1.00  0.00           H  
ATOM    742  CB  THR A  48     -13.395  14.243 -14.815  1.00  0.00           C  
ATOM    743  HB  THR A  48     -12.795  14.870 -15.476  1.00  0.00           H  
ATOM    744  CG2 THR A  48     -14.848  14.258 -15.294  1.00  0.00           C  
ATOM    745 HG21 THR A  48     -15.442  13.566 -14.698  1.00  0.00           H  
ATOM    746 HG22 THR A  48     -15.262  15.258 -15.181  1.00  0.00           H  
ATOM    747 HG23 THR A  48     -14.901  13.975 -16.346  1.00  0.00           H  
ATOM    748  OG1 THR A  48     -13.392  14.805 -13.520  1.00  0.00           O  
ATOM    749  HG1 THR A  48     -12.457  14.958 -13.282  1.00  0.00           H  
ATOM    750  C   THR A  48     -12.915  12.104 -16.096  1.00  0.00           C  
ATOM    751  O   THR A  48     -13.756  11.218 -16.219  1.00  0.00           O  
ATOM    752  N   VAL A  49     -12.058  12.391 -17.085  1.00  0.00           N  
ATOM    753  H   VAL A  49     -11.346  13.100 -16.938  1.00  0.00           H  
ATOM    754  CA  VAL A  49     -12.125  11.693 -18.386  1.00  0.00           C  
ATOM    755  HA  VAL A  49     -13.174  11.649 -18.681  1.00  0.00           H  
ATOM    756  CB  VAL A  49     -11.402  12.448 -19.518  1.00  0.00           C  
ATOM    757  HB  VAL A  49     -11.581  11.897 -20.442  1.00  0.00           H  
ATOM    758  CG1 VAL A  49     -12.018  13.843 -19.701  1.00  0.00           C  
ATOM    759 HG11 VAL A  49     -13.092  13.748 -19.865  1.00  0.00           H  
ATOM    760 HG12 VAL A  49     -11.844  14.463 -18.824  1.00  0.00           H  
ATOM    761 HG13 VAL A  49     -11.580  14.323 -20.573  1.00  0.00           H  
ATOM    762  CG2 VAL A  49      -9.882  12.553 -19.341  1.00  0.00           C  
ATOM    763 HG21 VAL A  49      -9.440  11.563 -19.239  1.00  0.00           H  
ATOM    764 HG22 VAL A  49      -9.646  13.147 -18.464  1.00  0.00           H  
ATOM    765 HG23 VAL A  49      -9.445  13.018 -20.223  1.00  0.00           H  
ATOM    766  C   VAL A  49     -11.659  10.236 -18.286  1.00  0.00           C  
ATOM    767  O   VAL A  49     -12.218   9.372 -18.956  1.00  0.00           O  
ATOM    768  N   LEU A  50     -10.712   9.925 -17.395  1.00  0.00           N  
ATOM    769  H   LEU A  50     -10.266  10.676 -16.878  1.00  0.00           H  
ATOM    770  CA  LEU A  50     -10.334   8.543 -17.086  1.00  0.00           C  
ATOM    771  HA  LEU A  50     -10.171   8.011 -18.022  1.00  0.00           H  
ATOM    772  CB  LEU A  50      -9.036   8.532 -16.268  1.00  0.00           C  
ATOM    773  HB2 LEU A  50      -9.173   9.176 -15.398  1.00  0.00           H  
ATOM    774  HB3 LEU A  50      -8.861   7.516 -15.904  1.00  0.00           H  
ATOM    775  CG  LEU A  50      -7.789   8.994 -17.047  1.00  0.00           C  
ATOM    776  HG  LEU A  50      -7.954   9.977 -17.488  1.00  0.00           H  
ATOM    777  CD1 LEU A  50      -6.615   9.084 -16.071  1.00  0.00           C  
ATOM    778 HD11 LEU A  50      -5.702   9.367 -16.593  1.00  0.00           H  
ATOM    779 HD12 LEU A  50      -6.834   9.836 -15.313  1.00  0.00           H  
ATOM    780 HD13 LEU A  50      -6.465   8.121 -15.586  1.00  0.00           H  
ATOM    781  CD2 LEU A  50      -7.420   8.018 -18.168  1.00  0.00           C  
ATOM    782 HD21 LEU A  50      -6.456   8.291 -18.594  1.00  0.00           H  
ATOM    783 HD22 LEU A  50      -7.362   7.001 -17.786  1.00  0.00           H  
ATOM    784 HD23 LEU A  50      -8.162   8.069 -18.963  1.00  0.00           H  
ATOM    785  C   LEU A  50     -11.451   7.789 -16.349  1.00  0.00           C  
ATOM    786  O   LEU A  50     -11.654   6.602 -16.590  1.00  0.00           O  
ATOM    787  N   ARG A  51     -12.216   8.464 -15.486  1.00  0.00           N  
ATOM    788  H   ARG A  51     -11.927   9.406 -15.240  1.00  0.00           H  
ATOM    789  CA  ARG A  51     -13.422   7.922 -14.841  1.00  0.00           C  
ATOM    790  HA  ARG A  51     -13.186   6.948 -14.420  1.00  0.00           H  
ATOM    791  CB  ARG A  51     -13.815   8.862 -13.702  1.00  0.00           C  
ATOM    792  HB2 ARG A  51     -12.927   9.012 -13.088  1.00  0.00           H  
ATOM    793  HB3 ARG A  51     -14.124   9.824 -14.109  1.00  0.00           H  
ATOM    794  CG  ARG A  51     -14.926   8.324 -12.793  1.00  0.00           C  
ATOM    795  HG2 ARG A  51     -15.808   8.079 -13.386  1.00  0.00           H  
ATOM    796  HG3 ARG A  51     -14.582   7.421 -12.297  1.00  0.00           H  
ATOM    797  CD  ARG A  51     -15.318   9.370 -11.744  1.00  0.00           C  
ATOM    798  HD2 ARG A  51     -15.849  10.172 -12.258  1.00  0.00           H  
ATOM    799  HD3 ARG A  51     -15.999   8.908 -11.028  1.00  0.00           H  
ATOM    800  NE  ARG A  51     -14.150   9.916 -11.021  1.00  0.00           N  
ATOM    801  HE  ARG A  51     -13.373   9.275 -10.832  1.00  0.00           H  
ATOM    802  CZ  ARG A  51     -13.984  11.147 -10.584  1.00  0.00           C  
ATOM    803  NH1 ARG A  51     -14.859  12.083 -10.795  1.00  0.00           N  
ATOM    804 HH11 ARG A  51     -15.651  11.902 -11.371  1.00  0.00           H  
ATOM    805 HH12 ARG A  51     -14.689  12.986 -10.370  1.00  0.00           H  
ATOM    806  NH2 ARG A  51     -12.938  11.500  -9.911  1.00  0.00           N  
ATOM    807 HH21 ARG A  51     -12.147  10.844  -9.825  1.00  0.00           H  
ATOM    808 HH22 ARG A  51     -12.887  12.411  -9.491  1.00  0.00           H  
ATOM    809  C   ARG A  51     -14.556   7.687 -15.831  1.00  0.00           C  
ATOM    810  O   ARG A  51     -15.189   6.635 -15.782  1.00  0.00           O  
ATOM    811  N   GLN A  52     -14.787   8.609 -16.762  1.00  0.00           N  
ATOM    812  H   GLN A  52     -14.269   9.482 -16.719  1.00  0.00           H  
ATOM    813  CA  GLN A  52     -15.695   8.378 -17.891  1.00  0.00           C  
ATOM    814  HA  GLN A  52     -16.683   8.120 -17.504  1.00  0.00           H  
ATOM    815  CB  GLN A  52     -15.831   9.661 -18.724  1.00  0.00           C  
ATOM    816  HB2 GLN A  52     -14.839  10.047 -18.959  1.00  0.00           H  
ATOM    817  HB3 GLN A  52     -16.341   9.429 -19.661  1.00  0.00           H  
ATOM    818  CG  GLN A  52     -16.650  10.722 -17.971  1.00  0.00           C  
ATOM    819  HG2 GLN A  52     -17.670  10.354 -17.856  1.00  0.00           H  
ATOM    820  HG3 GLN A  52     -16.238  10.884 -16.976  1.00  0.00           H  
ATOM    821  CD  GLN A  52     -16.682  12.069 -18.684  1.00  0.00           C  
ATOM    822  OE1 GLN A  52     -15.702  12.564 -19.213  1.00  0.00           O  
ATOM    823  NE2 GLN A  52     -17.818  12.730 -18.711  1.00  0.00           N  
ATOM    824 HE21 GLN A  52     -17.817  13.555 -19.285  1.00  0.00           H  
ATOM    825 HE22 GLN A  52     -18.654  12.325 -18.331  1.00  0.00           H  
ATOM    826  C   GLN A  52     -15.237   7.188 -18.750  1.00  0.00           C  
ATOM    827  O   GLN A  52     -16.067   6.376 -19.151  1.00  0.00           O  
ATOM    828  N   PHE A  53     -13.927   7.012 -18.948  1.00  0.00           N  
ATOM    829  H   PHE A  53     -13.289   7.754 -18.681  1.00  0.00           H  
ATOM    830  CA  PHE A  53     -13.379   5.830 -19.605  1.00  0.00           C  
ATOM    831  HA  PHE A  53     -13.890   5.715 -20.561  1.00  0.00           H  
ATOM    832  CB  PHE A  53     -11.889   6.067 -19.904  1.00  0.00           C  
ATOM    833  HB2 PHE A  53     -11.785   7.021 -20.424  1.00  0.00           H  
ATOM    834  HB3 PHE A  53     -11.331   6.142 -18.975  1.00  0.00           H  
ATOM    835  CG  PHE A  53     -11.253   4.985 -20.744  1.00  0.00           C  
ATOM    836  CD1 PHE A  53     -10.848   3.777 -20.146  1.00  0.00           C  
ATOM    837  HD1 PHE A  53     -10.952   3.631 -19.082  1.00  0.00           H  
ATOM    838  CE1 PHE A  53     -10.332   2.741 -20.938  1.00  0.00           C  
ATOM    839  HE1 PHE A  53     -10.035   1.812 -20.477  1.00  0.00           H  
ATOM    840  CZ  PHE A  53     -10.187   2.925 -22.325  1.00  0.00           C  
ATOM    841  HZ  PHE A  53      -9.769   2.132 -22.927  1.00  0.00           H  
ATOM    842  CE2 PHE A  53     -10.539   4.152 -22.917  1.00  0.00           C  
ATOM    843  HE2 PHE A  53     -10.384   4.317 -23.974  1.00  0.00           H  
ATOM    844  CD2 PHE A  53     -11.087   5.176 -22.128  1.00  0.00           C  
ATOM    845  HD2 PHE A  53     -11.371   6.111 -22.591  1.00  0.00           H  
ATOM    846  C   PHE A  53     -13.654   4.540 -18.806  1.00  0.00           C  
ATOM    847  O   PHE A  53     -14.332   3.641 -19.306  1.00  0.00           O  
ATOM    848  N   TYR A  54     -13.169   4.412 -17.563  1.00  0.00           N  
ATOM    849  H   TYR A  54     -12.641   5.178 -17.156  1.00  0.00           H  
ATOM    850  CA  TYR A  54     -13.280   3.140 -16.831  1.00  0.00           C  
ATOM    851  HA  TYR A  54     -12.947   2.364 -17.521  1.00  0.00           H  
ATOM    852  CB  TYR A  54     -12.324   3.055 -15.620  1.00  0.00           C  
ATOM    853  HB2 TYR A  54     -12.256   2.005 -15.339  1.00  0.00           H  
ATOM    854  HB3 TYR A  54     -11.329   3.336 -15.962  1.00  0.00           H  
ATOM    855  CG  TYR A  54     -12.641   3.828 -14.342  1.00  0.00           C  
ATOM    856  CD1 TYR A  54     -11.770   4.848 -13.910  1.00  0.00           C  
ATOM    857  HD1 TYR A  54     -10.926   5.128 -14.521  1.00  0.00           H  
ATOM    858  CE1 TYR A  54     -11.986   5.507 -12.685  1.00  0.00           C  
ATOM    859  HE1 TYR A  54     -11.316   6.287 -12.364  1.00  0.00           H  
ATOM    860  CZ  TYR A  54     -13.090   5.165 -11.879  1.00  0.00           C  
ATOM    861  OH  TYR A  54     -13.289   5.783 -10.682  1.00  0.00           O  
ATOM    862  HH  TYR A  54     -12.798   6.634 -10.620  1.00  0.00           H  
ATOM    863  CE2 TYR A  54     -13.972   4.150 -12.310  1.00  0.00           C  
ATOM    864  HE2 TYR A  54     -14.822   3.898 -11.696  1.00  0.00           H  
ATOM    865  CD2 TYR A  54     -13.725   3.460 -13.516  1.00  0.00           C  
ATOM    866  HD2 TYR A  54     -14.367   2.638 -13.801  1.00  0.00           H  
ATOM    867  C   TYR A  54     -14.732   2.773 -16.494  1.00  0.00           C  
ATOM    868  O   TYR A  54     -15.103   1.616 -16.665  1.00  0.00           O  
ATOM    869  N   SER A  55     -15.580   3.733 -16.102  1.00  0.00           N  
ATOM    870  H   SER A  55     -15.234   4.682 -16.012  1.00  0.00           H  
ATOM    871  CA  SER A  55     -16.993   3.453 -15.782  1.00  0.00           C  
ATOM    872  HA  SER A  55     -17.019   2.643 -15.051  1.00  0.00           H  
ATOM    873  CB  SER A  55     -17.657   4.675 -15.139  1.00  0.00           C  
ATOM    874  HB2 SER A  55     -18.680   4.416 -14.859  1.00  0.00           H  
ATOM    875  HB3 SER A  55     -17.110   4.952 -14.237  1.00  0.00           H  
ATOM    876  OG  SER A  55     -17.692   5.778 -16.023  1.00  0.00           O  
ATOM    877  HG  SER A  55     -16.784   6.130 -16.087  1.00  0.00           H  
ATOM    878  C   SER A  55     -17.816   2.976 -16.992  1.00  0.00           C  
ATOM    879  O   SER A  55     -18.835   2.305 -16.812  1.00  0.00           O  
ATOM    880  N   HIE A  56     -17.376   3.283 -18.218  1.00  0.00           N  
ATOM    881  H   HIE A  56     -16.564   3.881 -18.298  1.00  0.00           H  
ATOM    882  CA  HIE A  56     -17.947   2.735 -19.451  1.00  0.00           C  
ATOM    883  HA  HIE A  56     -19.022   2.607 -19.322  1.00  0.00           H  
ATOM    884  CB  HIE A  56     -17.740   3.742 -20.593  1.00  0.00           C  
ATOM    885  HB2 HIE A  56     -18.166   4.702 -20.298  1.00  0.00           H  
ATOM    886  HB3 HIE A  56     -16.673   3.890 -20.763  1.00  0.00           H  
ATOM    887  CG  HIE A  56     -18.384   3.317 -21.888  1.00  0.00           C  
ATOM    888  ND1 HIE A  56     -19.680   3.630 -22.307  1.00  0.00           N  
ATOM    889  CE1 HIE A  56     -19.846   3.010 -23.483  1.00  0.00           C  
ATOM    890  HE1 HIE A  56     -20.750   3.056 -24.076  1.00  0.00           H  
ATOM    891  NE2 HIE A  56     -18.739   2.319 -23.810  1.00  0.00           N  
ATOM    892  HE2 HIE A  56     -18.623   1.739 -24.627  1.00  0.00           H  
ATOM    893  CD2 HIE A  56     -17.810   2.502 -22.814  1.00  0.00           C  
ATOM    894  HD2 HIE A  56     -16.829   2.060 -22.742  1.00  0.00           H  
ATOM    895  C   HIE A  56     -17.371   1.349 -19.787  1.00  0.00           C  
ATOM    896  O   HIE A  56     -18.126   0.387 -19.940  1.00  0.00           O  
ATOM    897  N   HIE A  57     -16.039   1.227 -19.881  1.00  0.00           N  
ATOM    898  H   HIE A  57     -15.472   2.046 -19.683  1.00  0.00           H  
ATOM    899  CA  HIE A  57     -15.361   0.003 -20.361  1.00  0.00           C  
ATOM    900  HA  HIE A  57     -15.972  -0.403 -21.164  1.00  0.00           H  
ATOM    901  CB  HIE A  57     -13.998   0.329 -20.991  1.00  0.00           C  
ATOM    902  HB2 HIE A  57     -13.336   0.728 -20.221  1.00  0.00           H  
ATOM    903  HB3 HIE A  57     -13.558  -0.591 -21.377  1.00  0.00           H  
ATOM    904  CG  HIE A  57     -14.068   1.307 -22.138  1.00  0.00           C  
ATOM    905  ND1 HIE A  57     -14.621   1.077 -23.402  1.00  0.00           N  
ATOM    906  CE1 HIE A  57     -14.445   2.218 -24.086  1.00  0.00           C  
ATOM    907  HE1 HIE A  57     -14.774   2.377 -25.100  1.00  0.00           H  
ATOM    908  NE2 HIE A  57     -13.825   3.137 -23.333  1.00  0.00           N  
ATOM    909  HE2 HIE A  57     -13.541   4.063 -23.619  1.00  0.00           H  
ATOM    910  CD2 HIE A  57     -13.583   2.577 -22.107  1.00  0.00           C  
ATOM    911  HD2 HIE A  57     -13.079   3.036 -21.275  1.00  0.00           H  
ATOM    912  C   HIE A  57     -15.265  -1.132 -19.326  1.00  0.00           C  
ATOM    913  O   HIE A  57     -14.829  -2.238 -19.657  1.00  0.00           O  
ATOM    914  N   GLU A  58     -15.757  -0.921 -18.101  1.00  0.00           N  
ATOM    915  H   GLU A  58     -15.975   0.037 -17.844  1.00  0.00           H  
ATOM    916  CA  GLU A  58     -15.979  -1.969 -17.086  1.00  0.00           C  
ATOM    917  HA  GLU A  58     -15.012  -2.358 -16.766  1.00  0.00           H  
ATOM    918  CB  GLU A  58     -16.677  -1.320 -15.873  1.00  0.00           C  
ATOM    919  HB2 GLU A  58     -16.162  -0.392 -15.647  1.00  0.00           H  
ATOM    920  HB3 GLU A  58     -17.699  -1.048 -16.148  1.00  0.00           H  
ATOM    921  CG  GLU A  58     -16.719  -2.208 -14.612  1.00  0.00           C  
ATOM    922  HG2 GLU A  58     -17.742  -2.568 -14.475  1.00  0.00           H  
ATOM    923  HG3 GLU A  58     -16.081  -3.081 -14.761  1.00  0.00           H  
ATOM    924  CD  GLU A  58     -16.243  -1.503 -13.330  1.00  0.00           C  
ATOM    925  OE1 GLU A  58     -15.374  -0.603 -13.377  1.00  0.00           O  
ATOM    926  OE2 GLU A  58     -16.684  -1.859 -12.216  1.00  0.00           O  
ATOM    927  C   GLU A  58     -16.816  -3.156 -17.615  1.00  0.00           C  
ATOM    928  O   GLU A  58     -16.712  -4.273 -17.108  1.00  0.00           O  
ATOM    929  N   LYS A  59     -17.612  -2.912 -18.668  1.00  0.00           N  
ATOM    930  H   LYS A  59     -17.617  -1.954 -18.998  1.00  0.00           H  
ATOM    931  CA  LYS A  59     -18.566  -3.837 -19.299  1.00  0.00           C  
ATOM    932  HA  LYS A  59     -18.290  -4.854 -19.017  1.00  0.00           H  
ATOM    933  CB  LYS A  59     -19.969  -3.551 -18.724  1.00  0.00           C  
ATOM    934  HB2 LYS A  59     -20.697  -4.224 -19.181  1.00  0.00           H  
ATOM    935  HB3 LYS A  59     -19.950  -3.755 -17.651  1.00  0.00           H  
ATOM    936  CG  LYS A  59     -20.400  -2.090 -18.946  1.00  0.00           C  
ATOM    937  HG2 LYS A  59     -19.683  -1.422 -18.467  1.00  0.00           H  
ATOM    938  HG3 LYS A  59     -20.419  -1.869 -20.014  1.00  0.00           H  
ATOM    939  CD  LYS A  59     -21.777  -1.795 -18.351  1.00  0.00           C  
ATOM    940  HD2 LYS A  59     -22.538  -2.353 -18.901  1.00  0.00           H  
ATOM    941  HD3 LYS A  59     -21.788  -2.094 -17.301  1.00  0.00           H  
ATOM    942  CE  LYS A  59     -22.021  -0.287 -18.468  1.00  0.00           C  
ATOM    943  HE2 LYS A  59     -21.990  -0.009 -19.526  1.00  0.00           H  
ATOM    944  HE3 LYS A  59     -21.199   0.238 -17.965  1.00  0.00           H  
ATOM    945  NZ  LYS A  59     -23.317   0.103 -17.865  1.00  0.00           N  
ATOM    946  HZ1 LYS A  59     -23.331  -0.153 -16.886  1.00  0.00           H  
ATOM    947  HZ2 LYS A  59     -23.445   1.104 -17.939  1.00  0.00           H  
ATOM    948  HZ3 LYS A  59     -24.078  -0.364 -18.338  1.00  0.00           H  
ATOM    949  C   LYS A  59     -18.524  -3.823 -20.840  1.00  0.00           C  
ATOM    950  O   LYS A  59     -19.523  -4.136 -21.485  1.00  0.00           O  
ATOM    951  N   ASP A  60     -17.394  -3.446 -21.444  1.00  0.00           N  
ATOM    952  H   ASP A  60     -16.589  -3.221 -20.873  1.00  0.00           H  
ATOM    953  CA  ASP A  60     -17.243  -3.458 -22.908  1.00  0.00           C  
ATOM    954  HA  ASP A  60     -18.123  -2.976 -23.337  1.00  0.00           H  
ATOM    955  CB  ASP A  60     -16.026  -2.624 -23.343  1.00  0.00           C  
ATOM    956  HB2 ASP A  60     -16.128  -1.625 -22.923  1.00  0.00           H  
ATOM    957  HB3 ASP A  60     -15.115  -3.074 -22.944  1.00  0.00           H  
ATOM    958  CG  ASP A  60     -15.893  -2.477 -24.865  1.00  0.00           C  
ATOM    959  OD1 ASP A  60     -16.723  -3.008 -25.636  1.00  0.00           O  
ATOM    960  OD2 ASP A  60     -14.969  -1.773 -25.322  1.00  0.00           O  
ATOM    961  C   ASP A  60     -17.179  -4.890 -23.470  1.00  0.00           C  
ATOM    962  O   ASP A  60     -16.250  -5.655 -23.194  1.00  0.00           O  
ATOM    963  N   THR A  61     -18.146  -5.235 -24.323  1.00  0.00           N  
ATOM    964  H   THR A  61     -18.806  -4.525 -24.604  1.00  0.00           H  
ATOM    965  CA  THR A  61     -18.228  -6.528 -25.020  1.00  0.00           C  
ATOM    966  HA  THR A  61     -18.318  -7.317 -24.279  1.00  0.00           H  
ATOM    967  CB  THR A  61     -19.472  -6.585 -25.921  1.00  0.00           C  
ATOM    968  HB  THR A  61     -19.454  -7.516 -26.489  1.00  0.00           H  
ATOM    969  CG2 THR A  61     -20.774  -6.529 -25.122  1.00  0.00           C  
ATOM    970 HG21 THR A  61     -20.792  -7.341 -24.395  1.00  0.00           H  
ATOM    971 HG22 THR A  61     -21.623  -6.644 -25.796  1.00  0.00           H  
ATOM    972 HG23 THR A  61     -20.857  -5.577 -24.597  1.00  0.00           H  
ATOM    973  OG1 THR A  61     -19.489  -5.500 -26.819  1.00  0.00           O  
ATOM    974  HG1 THR A  61     -20.261  -5.597 -27.382  1.00  0.00           H  
ATOM    975  C   THR A  61     -16.986  -6.828 -25.862  1.00  0.00           C  
ATOM    976  O   THR A  61     -16.610  -7.993 -25.984  1.00  0.00           O  
ATOM    977  N   ARG A  62     -16.288  -5.800 -26.370  1.00  0.00           N  
ATOM    978  H   ARG A  62     -16.628  -4.857 -26.170  1.00  0.00           H  
ATOM    979  CA  ARG A  62     -15.029  -5.944 -27.124  1.00  0.00           C  
ATOM    980  HA  ARG A  62     -15.168  -6.679 -27.918  1.00  0.00           H  
ATOM    981  CB  ARG A  62     -14.641  -4.591 -27.742  1.00  0.00           C  
ATOM    982  HB2 ARG A  62     -14.460  -3.883 -26.935  1.00  0.00           H  
ATOM    983  HB3 ARG A  62     -13.708  -4.712 -28.296  1.00  0.00           H  
ATOM    984  CG  ARG A  62     -15.714  -4.035 -28.701  1.00  0.00           C  
ATOM    985  HG2 ARG A  62     -15.794  -4.701 -29.561  1.00  0.00           H  
ATOM    986  HG3 ARG A  62     -16.685  -4.001 -28.207  1.00  0.00           H  
ATOM    987  CD  ARG A  62     -15.381  -2.622 -29.196  1.00  0.00           C  
ATOM    988  HD2 ARG A  62     -14.398  -2.633 -29.670  1.00  0.00           H  
ATOM    989  HD3 ARG A  62     -16.129  -2.334 -29.937  1.00  0.00           H  
ATOM    990  NE  ARG A  62     -15.389  -1.648 -28.090  1.00  0.00           N  
ATOM    991  HE  ARG A  62     -15.496  -2.024 -27.142  1.00  0.00           H  
ATOM    992  CZ  ARG A  62     -15.225  -0.345 -28.137  1.00  0.00           C  
ATOM    993  NH1 ARG A  62     -15.133   0.305 -29.266  1.00  0.00           N  
ATOM    994 HH11 ARG A  62     -15.184  -0.227 -30.114  1.00  0.00           H  
ATOM    995 HH12 ARG A  62     -15.008   1.298 -29.268  1.00  0.00           H  
ATOM    996  NH2 ARG A  62     -15.140   0.316 -27.026  1.00  0.00           N  
ATOM    997 HH21 ARG A  62     -15.075  -0.271 -26.179  1.00  0.00           H  
ATOM    998 HH22 ARG A  62     -14.930   1.285 -26.993  1.00  0.00           H  
ATOM    999  C   ARG A  62     -13.889  -6.475 -26.250  1.00  0.00           C  
ATOM   1000  O   ARG A  62     -13.026  -7.190 -26.751  1.00  0.00           O  
ATOM   1001  N   CYS A  63     -13.911  -6.172 -24.951  1.00  0.00           N  
ATOM   1002  H   CYS A  63     -14.671  -5.599 -24.613  1.00  0.00           H  
ATOM   1003  CA  CYS A  63     -12.977  -6.718 -23.966  1.00  0.00           C  
ATOM   1004  HA  CYS A  63     -12.021  -6.912 -24.455  1.00  0.00           H  
ATOM   1005  CB  CYS A  63     -12.735  -5.681 -22.865  1.00  0.00           C  
ATOM   1006  HB2 CYS A  63     -13.680  -5.382 -22.407  1.00  0.00           H  
ATOM   1007  HB3 CYS A  63     -12.093  -6.125 -22.103  1.00  0.00           H  
ATOM   1008  SG  CYS A  63     -11.892  -4.232 -23.564  1.00  0.00           S  
ATOM   1009  HG  CYS A  63     -11.503  -3.699 -22.394  1.00  0.00           H  
ATOM   1010  C   CYS A  63     -13.445  -8.059 -23.377  1.00  0.00           C  
ATOM   1011  O   CYS A  63     -12.600  -8.900 -23.081  1.00  0.00           O  
ATOM   1012  N   LEU A  64     -14.758  -8.301 -23.240  1.00  0.00           N  
ATOM   1013  H   LEU A  64     -15.411  -7.556 -23.456  1.00  0.00           H  
ATOM   1014  CA  LEU A  64     -15.287  -9.615 -22.831  1.00  0.00           C  
ATOM   1015  HA  LEU A  64     -14.763  -9.942 -21.930  1.00  0.00           H  
ATOM   1016  CB  LEU A  64     -16.797  -9.540 -22.527  1.00  0.00           C  
ATOM   1017  HB2 LEU A  64     -17.287  -8.871 -23.230  1.00  0.00           H  
ATOM   1018  HB3 LEU A  64     -17.208 -10.537 -22.701  1.00  0.00           H  
ATOM   1019  CG  LEU A  64     -17.157  -9.155 -21.080  1.00  0.00           C  
ATOM   1020  HG  LEU A  64     -16.498  -9.689 -20.395  1.00  0.00           H  
ATOM   1021  CD1 LEU A  64     -17.047  -7.658 -20.805  1.00  0.00           C  
ATOM   1022 HD11 LEU A  64     -16.031  -7.319 -20.995  1.00  0.00           H  
ATOM   1023 HD12 LEU A  64     -17.296  -7.451 -19.765  1.00  0.00           H  
ATOM   1024 HD13 LEU A  64     -17.732  -7.110 -21.452  1.00  0.00           H  
ATOM   1025  CD2 LEU A  64     -18.595  -9.579 -20.772  1.00  0.00           C  
ATOM   1026 HD21 LEU A  64     -18.688 -10.661 -20.875  1.00  0.00           H  
ATOM   1027 HD22 LEU A  64     -18.851  -9.305 -19.749  1.00  0.00           H  
ATOM   1028 HD23 LEU A  64     -19.286  -9.095 -21.462  1.00  0.00           H  
ATOM   1029  C   LEU A  64     -15.034 -10.706 -23.889  1.00  0.00           C  
ATOM   1030  O   LEU A  64     -14.837 -11.857 -23.520  1.00  0.00           O  
ATOM   1031  N   GLY A  65     -15.031 -10.362 -25.183  1.00  0.00           N  
ATOM   1032  H   GLY A  65     -15.321  -9.420 -25.425  1.00  0.00           H  
ATOM   1033  CA  GLY A  65     -14.738 -11.290 -26.286  1.00  0.00           C  
ATOM   1034  HA2 GLY A  65     -15.275 -12.224 -26.118  1.00  0.00           H  
ATOM   1035  HA3 GLY A  65     -15.102 -10.847 -27.213  1.00  0.00           H  
ATOM   1036  C   GLY A  65     -13.252 -11.630 -26.489  1.00  0.00           C  
ATOM   1037  O   GLY A  65     -12.922 -12.445 -27.351  1.00  0.00           O  
ATOM   1038  N   ALA A  66     -12.348 -10.994 -25.738  1.00  0.00           N  
ATOM   1039  H   ALA A  66     -12.686 -10.361 -25.028  1.00  0.00           H  
ATOM   1040  CA  ALA A  66     -10.917 -11.286 -25.755  1.00  0.00           C  
ATOM   1041  HA  ALA A  66     -10.611 -11.419 -26.793  1.00  0.00           H  
ATOM   1042  CB  ALA A  66     -10.170 -10.070 -25.189  1.00  0.00           C  
ATOM   1043  HB1 ALA A  66     -10.389  -9.963 -24.125  1.00  0.00           H  
ATOM   1044  HB2 ALA A  66      -9.098 -10.201 -25.324  1.00  0.00           H  
ATOM   1045  HB3 ALA A  66     -10.485  -9.167 -25.715  1.00  0.00           H  
ATOM   1046  C   ALA A  66     -10.578 -12.588 -24.995  1.00  0.00           C  
ATOM   1047  O   ALA A  66     -11.377 -13.114 -24.223  1.00  0.00           O  
ATOM   1048  N   THR A  67      -9.361 -13.117 -25.176  1.00  0.00           N  
ATOM   1049  H   THR A  67      -8.703 -12.643 -25.773  1.00  0.00           H  
ATOM   1050  CA  THR A  67      -8.910 -14.306 -24.428  1.00  0.00           C  
ATOM   1051  HA  THR A  67      -9.629 -15.104 -24.615  1.00  0.00           H  
ATOM   1052  CB  THR A  67      -7.522 -14.801 -24.874  1.00  0.00           C  
ATOM   1053  HB  THR A  67      -7.337 -15.762 -24.393  1.00  0.00           H  
ATOM   1054  CG2 THR A  67      -7.410 -14.998 -26.385  1.00  0.00           C  
ATOM   1055 HG21 THR A  67      -8.230 -15.628 -26.734  1.00  0.00           H  
ATOM   1056 HG22 THR A  67      -7.456 -14.039 -26.904  1.00  0.00           H  
ATOM   1057 HG23 THR A  67      -6.467 -15.489 -26.625  1.00  0.00           H  
ATOM   1058  OG1 THR A  67      -6.500 -13.911 -24.483  1.00  0.00           O  
ATOM   1059  HG1 THR A  67      -5.688 -14.213 -24.898  1.00  0.00           H  
ATOM   1060  C   THR A  67      -8.896 -14.043 -22.916  1.00  0.00           C  
ATOM   1061  O   THR A  67      -8.670 -12.916 -22.481  1.00  0.00           O  
ATOM   1062  N   ALA A  68      -9.079 -15.087 -22.098  1.00  0.00           N  
ATOM   1063  H   ALA A  68      -9.329 -15.977 -22.501  1.00  0.00           H  
ATOM   1064  CA  ALA A  68      -9.171 -14.946 -20.637  1.00  0.00           C  
ATOM   1065  HA  ALA A  68     -10.071 -14.373 -20.404  1.00  0.00           H  
ATOM   1066  CB  ALA A  68      -9.320 -16.347 -20.028  1.00  0.00           C  
ATOM   1067  HB1 ALA A  68     -10.215 -16.832 -20.421  1.00  0.00           H  
ATOM   1068  HB2 ALA A  68      -8.447 -16.961 -20.259  1.00  0.00           H  
ATOM   1069  HB3 ALA A  68      -9.415 -16.266 -18.945  1.00  0.00           H  
ATOM   1070  C   ALA A  68      -7.974 -14.185 -20.021  1.00  0.00           C  
ATOM   1071  O   ALA A  68      -8.164 -13.298 -19.190  1.00  0.00           O  
ATOM   1072  N   GLN A  69      -6.754 -14.462 -20.494  1.00  0.00           N  
ATOM   1073  H   GLN A  69      -6.670 -15.194 -21.179  1.00  0.00           H  
ATOM   1074  CA  GLN A  69      -5.536 -13.757 -20.085  1.00  0.00           C  
ATOM   1075  HA  GLN A  69      -5.459 -13.814 -18.999  1.00  0.00           H  
ATOM   1076  CB  GLN A  69      -4.336 -14.492 -20.718  1.00  0.00           C  
ATOM   1077  HB2 GLN A  69      -4.395 -15.552 -20.465  1.00  0.00           H  
ATOM   1078  HB3 GLN A  69      -4.417 -14.410 -21.804  1.00  0.00           H  
ATOM   1079  CG  GLN A  69      -2.944 -13.975 -20.308  1.00  0.00           C  
ATOM   1080  HG2 GLN A  69      -2.205 -14.460 -20.946  1.00  0.00           H  
ATOM   1081  HG3 GLN A  69      -2.875 -12.901 -20.482  1.00  0.00           H  
ATOM   1082  CD  GLN A  69      -2.570 -14.263 -18.853  1.00  0.00           C  
ATOM   1083  OE1 GLN A  69      -3.378 -14.619 -18.015  1.00  0.00           O  
ATOM   1084  NE2 GLN A  69      -1.320 -14.098 -18.488  1.00  0.00           N  
ATOM   1085 HE21 GLN A  69      -1.122 -14.282 -17.519  1.00  0.00           H  
ATOM   1086 HE22 GLN A  69      -0.613 -13.844 -19.150  1.00  0.00           H  
ATOM   1087  C   GLN A  69      -5.564 -12.264 -20.465  1.00  0.00           C  
ATOM   1088  O   GLN A  69      -5.101 -11.421 -19.700  1.00  0.00           O  
ATOM   1089  N   GLN A  70      -6.141 -11.914 -21.620  1.00  0.00           N  
ATOM   1090  H   GLN A  70      -6.588 -12.630 -22.181  1.00  0.00           H  
ATOM   1091  CA  GLN A  70      -6.274 -10.527 -22.073  1.00  0.00           C  
ATOM   1092  HA  GLN A  70      -5.349 -10.011 -21.815  1.00  0.00           H  
ATOM   1093  CB  GLN A  70      -6.421 -10.537 -23.608  1.00  0.00           C  
ATOM   1094  HB2 GLN A  70      -5.586 -11.096 -24.034  1.00  0.00           H  
ATOM   1095  HB3 GLN A  70      -7.336 -11.066 -23.871  1.00  0.00           H  
ATOM   1096  CG  GLN A  70      -6.457  -9.157 -24.280  1.00  0.00           C  
ATOM   1097  HG2 GLN A  70      -6.611  -9.297 -25.350  1.00  0.00           H  
ATOM   1098  HG3 GLN A  70      -7.301  -8.587 -23.896  1.00  0.00           H  
ATOM   1099  CD  GLN A  70      -5.180  -8.352 -24.061  1.00  0.00           C  
ATOM   1100  OE1 GLN A  70      -4.838  -7.978 -22.955  1.00  0.00           O  
ATOM   1101  NE2 GLN A  70      -4.422  -8.020 -25.081  1.00  0.00           N  
ATOM   1102 HE21 GLN A  70      -3.533  -7.587 -24.859  1.00  0.00           H  
ATOM   1103 HE22 GLN A  70      -4.640  -8.318 -26.015  1.00  0.00           H  
ATOM   1104  C   GLN A  70      -7.422  -9.785 -21.360  1.00  0.00           C  
ATOM   1105  O   GLN A  70      -7.278  -8.623 -20.994  1.00  0.00           O  
ATOM   1106  N   PHE A  71      -8.541 -10.464 -21.090  1.00  0.00           N  
ATOM   1107  H   PHE A  71      -8.634 -11.400 -21.472  1.00  0.00           H  
ATOM   1108  CA  PHE A  71      -9.644  -9.958 -20.265  1.00  0.00           C  
ATOM   1109  HA  PHE A  71      -9.948  -8.987 -20.655  1.00  0.00           H  
ATOM   1110  CB  PHE A  71     -10.826 -10.928 -20.407  1.00  0.00           C  
ATOM   1111  HB2 PHE A  71     -11.127 -10.958 -21.456  1.00  0.00           H  
ATOM   1112  HB3 PHE A  71     -10.487 -11.929 -20.137  1.00  0.00           H  
ATOM   1113  CG  PHE A  71     -12.054 -10.584 -19.579  1.00  0.00           C  
ATOM   1114  CD1 PHE A  71     -12.664  -9.321 -19.703  1.00  0.00           C  
ATOM   1115  HD1 PHE A  71     -12.254  -8.585 -20.380  1.00  0.00           H  
ATOM   1116  CE1 PHE A  71     -13.836  -9.027 -18.982  1.00  0.00           C  
ATOM   1117  HE1 PHE A  71     -14.319  -8.066 -19.105  1.00  0.00           H  
ATOM   1118  CZ  PHE A  71     -14.412 -10.001 -18.149  1.00  0.00           C  
ATOM   1119  HZ  PHE A  71     -15.343  -9.786 -17.643  1.00  0.00           H  
ATOM   1120  CE2 PHE A  71     -13.807 -11.265 -18.022  1.00  0.00           C  
ATOM   1121  HE2 PHE A  71     -14.280 -12.037 -17.430  1.00  0.00           H  
ATOM   1122  CD2 PHE A  71     -12.625 -11.552 -18.730  1.00  0.00           C  
ATOM   1123  HD2 PHE A  71     -12.183 -12.537 -18.662  1.00  0.00           H  
ATOM   1124  C   PHE A  71      -9.234  -9.764 -18.791  1.00  0.00           C  
ATOM   1125  O   PHE A  71      -9.683  -8.826 -18.129  1.00  0.00           O  
ATOM   1126  N   HIE A  72      -8.320 -10.593 -18.279  1.00  0.00           N  
ATOM   1127  H   HIE A  72      -8.048 -11.404 -18.825  1.00  0.00           H  
ATOM   1128  CA  HIE A  72      -7.649 -10.363 -16.998  1.00  0.00           C  
ATOM   1129  HA  HIE A  72      -8.396 -10.225 -16.218  1.00  0.00           H  
ATOM   1130  CB  HIE A  72      -6.803 -11.582 -16.611  1.00  0.00           C  
ATOM   1131  HB2 HIE A  72      -7.457 -12.439 -16.449  1.00  0.00           H  
ATOM   1132  HB3 HIE A  72      -6.111 -11.830 -17.413  1.00  0.00           H  
ATOM   1133  CG  HIE A  72      -6.019 -11.324 -15.356  1.00  0.00           C  
ATOM   1134  ND1 HIE A  72      -6.580 -11.124 -14.095  1.00  0.00           N  
ATOM   1135  CE1 HIE A  72      -5.551 -10.799 -13.295  1.00  0.00           C  
ATOM   1136  HE1 HIE A  72      -5.641 -10.570 -12.240  1.00  0.00           H  
ATOM   1137  NE2 HIE A  72      -4.397 -10.788 -13.986  1.00  0.00           N  
ATOM   1138  HE2 HIE A  72      -3.488 -10.567 -13.604  1.00  0.00           H  
ATOM   1139  CD2 HIE A  72      -4.675 -11.107 -15.295  1.00  0.00           C  
ATOM   1140  HD2 HIE A  72      -3.982 -11.144 -16.124  1.00  0.00           H  
ATOM   1141  C   HIE A  72      -6.827  -9.068 -17.027  1.00  0.00           C  
ATOM   1142  O   HIE A  72      -7.087  -8.179 -16.220  1.00  0.00           O  
ATOM   1143  N   ARG A  73      -5.936  -8.898 -18.014  1.00  0.00           N  
ATOM   1144  H   ARG A  73      -5.774  -9.669 -18.654  1.00  0.00           H  
ATOM   1145  CA  ARG A  73      -5.180  -7.645 -18.212  1.00  0.00           C  
ATOM   1146  HA  ARG A  73      -4.594  -7.438 -17.316  1.00  0.00           H  
ATOM   1147  CB  ARG A  73      -4.233  -7.785 -19.414  1.00  0.00           C  
ATOM   1148  HB2 ARG A  73      -4.788  -8.138 -20.282  1.00  0.00           H  
ATOM   1149  HB3 ARG A  73      -3.838  -6.797 -19.645  1.00  0.00           H  
ATOM   1150  CG  ARG A  73      -3.026  -8.707 -19.186  1.00  0.00           C  
ATOM   1151  HG2 ARG A  73      -3.350  -9.720 -18.952  1.00  0.00           H  
ATOM   1152  HG3 ARG A  73      -2.444  -8.732 -20.107  1.00  0.00           H  
ATOM   1153  CD  ARG A  73      -2.150  -8.177 -18.051  1.00  0.00           C  
ATOM   1154  HD2 ARG A  73      -2.116  -7.090 -18.136  1.00  0.00           H  
ATOM   1155  HD3 ARG A  73      -2.598  -8.440 -17.092  1.00  0.00           H  
ATOM   1156  NE  ARG A  73      -0.774  -8.687 -18.115  1.00  0.00           N  
ATOM   1157  HE  ARG A  73      -0.498  -9.182 -18.941  1.00  0.00           H  
ATOM   1158  CZ  ARG A  73       0.193  -8.326 -17.292  1.00  0.00           C  
ATOM   1159  NH1 ARG A  73      -0.023  -7.626 -16.226  1.00  0.00           N  
ATOM   1160 HH11 ARG A  73      -0.920  -7.172 -16.098  1.00  0.00           H  
ATOM   1161 HH12 ARG A  73       0.806  -7.165 -15.837  1.00  0.00           H  
ATOM   1162  NH2 ARG A  73       1.420  -8.647 -17.556  1.00  0.00           N  
ATOM   1163 HH21 ARG A  73       1.674  -9.035 -18.435  1.00  0.00           H  
ATOM   1164 HH22 ARG A  73       2.166  -8.142 -17.054  1.00  0.00           H  
ATOM   1165  C   ARG A  73      -6.075  -6.409 -18.372  1.00  0.00           C  
ATOM   1166  O   ARG A  73      -5.789  -5.391 -17.751  1.00  0.00           O  
ATOM   1167  N   HIE A  74      -7.187  -6.495 -19.108  1.00  0.00           N  
ATOM   1168  H   HIE A  74      -7.319  -7.328 -19.672  1.00  0.00           H  
ATOM   1169  CA  HIE A  74      -8.194  -5.420 -19.192  1.00  0.00           C  
ATOM   1170  HA  HIE A  74      -7.731  -4.520 -19.595  1.00  0.00           H  
ATOM   1171  CB  HIE A  74      -9.339  -5.818 -20.138  1.00  0.00           C  
ATOM   1172  HB2 HIE A  74      -8.961  -5.850 -21.161  1.00  0.00           H  
ATOM   1173  HB3 HIE A  74      -9.695  -6.813 -19.876  1.00  0.00           H  
ATOM   1174  CG  HIE A  74     -10.512  -4.864 -20.078  1.00  0.00           C  
ATOM   1175  ND1 HIE A  74     -10.488  -3.537 -20.511  1.00  0.00           N  
ATOM   1176  CE1 HIE A  74     -11.711  -3.045 -20.260  1.00  0.00           C  
ATOM   1177  HE1 HIE A  74     -12.033  -2.039 -20.491  1.00  0.00           H  
ATOM   1178  NE2 HIE A  74     -12.487  -3.978 -19.691  1.00  0.00           N  
ATOM   1179  HE2 HIE A  74     -13.459  -3.817 -19.429  1.00  0.00           H  
ATOM   1180  CD2 HIE A  74     -11.746  -5.134 -19.555  1.00  0.00           C  
ATOM   1181  HD2 HIE A  74     -12.073  -6.069 -19.126  1.00  0.00           H  
ATOM   1182  C   HIE A  74      -8.740  -5.050 -17.811  1.00  0.00           C  
ATOM   1183  O   HIE A  74      -8.667  -3.894 -17.397  1.00  0.00           O  
ATOM   1184  N   LYS A  75      -9.232  -6.030 -17.046  1.00  0.00           N  
ATOM   1185  H   LYS A  75      -9.232  -6.976 -17.414  1.00  0.00           H  
ATOM   1186  CA  LYS A  75      -9.774  -5.768 -15.704  1.00  0.00           C  
ATOM   1187  HA  LYS A  75     -10.493  -4.954 -15.784  1.00  0.00           H  
ATOM   1188  CB  LYS A  75     -10.502  -7.002 -15.174  1.00  0.00           C  
ATOM   1189  HB2 LYS A  75      -9.849  -7.872 -15.275  1.00  0.00           H  
ATOM   1190  HB3 LYS A  75     -10.728  -6.848 -14.116  1.00  0.00           H  
ATOM   1191  CG  LYS A  75     -11.823  -7.214 -15.935  1.00  0.00           C  
ATOM   1192  HG2 LYS A  75     -12.407  -6.293 -15.900  1.00  0.00           H  
ATOM   1193  HG3 LYS A  75     -11.622  -7.450 -16.980  1.00  0.00           H  
ATOM   1194  CD  LYS A  75     -12.662  -8.334 -15.317  1.00  0.00           C  
ATOM   1195  HD2 LYS A  75     -12.856  -8.093 -14.271  1.00  0.00           H  
ATOM   1196  HD3 LYS A  75     -13.617  -8.383 -15.841  1.00  0.00           H  
ATOM   1197  CE  LYS A  75     -11.941  -9.682 -15.429  1.00  0.00           C  
ATOM   1198  HE2 LYS A  75     -11.832  -9.931 -16.491  1.00  0.00           H  
ATOM   1199  HE3 LYS A  75     -10.938  -9.584 -15.003  1.00  0.00           H  
ATOM   1200  NZ  LYS A  75     -12.678 -10.746 -14.711  1.00  0.00           N  
ATOM   1201  HZ1 LYS A  75     -12.742 -10.526 -13.726  1.00  0.00           H  
ATOM   1202  HZ2 LYS A  75     -12.194 -11.628 -14.815  1.00  0.00           H  
ATOM   1203  HZ3 LYS A  75     -13.613 -10.840 -15.087  1.00  0.00           H  
ATOM   1204  C   LYS A  75      -8.708  -5.282 -14.720  1.00  0.00           C  
ATOM   1205  O   LYS A  75      -9.025  -4.436 -13.890  1.00  0.00           O  
ATOM   1206  N   GLN A  76      -7.463  -5.748 -14.838  1.00  0.00           N  
ATOM   1207  H   GLN A  76      -7.292  -6.495 -15.502  1.00  0.00           H  
ATOM   1208  CA  GLN A  76      -6.332  -5.255 -14.049  1.00  0.00           C  
ATOM   1209  HA  GLN A  76      -6.608  -5.298 -12.994  1.00  0.00           H  
ATOM   1210  CB  GLN A  76      -5.121  -6.179 -14.276  1.00  0.00           C  
ATOM   1211  HB2 GLN A  76      -5.428  -7.215 -14.126  1.00  0.00           H  
ATOM   1212  HB3 GLN A  76      -4.798  -6.076 -15.312  1.00  0.00           H  
ATOM   1213  CG  GLN A  76      -3.910  -5.892 -13.369  1.00  0.00           C  
ATOM   1214  HG2 GLN A  76      -3.065  -6.461 -13.753  1.00  0.00           H  
ATOM   1215  HG3 GLN A  76      -3.646  -4.837 -13.418  1.00  0.00           H  
ATOM   1216  CD  GLN A  76      -4.090  -6.309 -11.910  1.00  0.00           C  
ATOM   1217  OE1 GLN A  76      -5.174  -6.622 -11.435  1.00  0.00           O  
ATOM   1218  NE2 GLN A  76      -3.031  -6.364 -11.137  1.00  0.00           N  
ATOM   1219 HE21 GLN A  76      -3.156  -6.694 -10.198  1.00  0.00           H  
ATOM   1220 HE22 GLN A  76      -2.099  -6.155 -11.470  1.00  0.00           H  
ATOM   1221  C   GLN A  76      -6.020  -3.786 -14.381  1.00  0.00           C  
ATOM   1222  O   GLN A  76      -5.855  -2.978 -13.468  1.00  0.00           O  
ATOM   1223  N   LEU A  77      -6.054  -3.406 -15.667  1.00  0.00           N  
ATOM   1224  H   LEU A  77      -6.172  -4.120 -16.383  1.00  0.00           H  
ATOM   1225  CA  LEU A  77      -5.967  -2.010 -16.102  1.00  0.00           C  
ATOM   1226  HA  LEU A  77      -5.042  -1.583 -15.709  1.00  0.00           H  
ATOM   1227  CB  LEU A  77      -5.903  -1.950 -17.641  1.00  0.00           C  
ATOM   1228  HB2 LEU A  77      -5.073  -2.570 -17.982  1.00  0.00           H  
ATOM   1229  HB3 LEU A  77      -6.806  -2.393 -18.052  1.00  0.00           H  
ATOM   1230  CG  LEU A  77      -5.746  -0.514 -18.191  1.00  0.00           C  
ATOM   1231  HG  LEU A  77      -5.832   0.213 -17.387  1.00  0.00           H  
ATOM   1232  CD1 LEU A  77      -4.376  -0.343 -18.843  1.00  0.00           C  
ATOM   1233 HD11 LEU A  77      -4.257   0.686 -19.184  1.00  0.00           H  
ATOM   1234 HD12 LEU A  77      -3.587  -0.568 -18.126  1.00  0.00           H  
ATOM   1235 HD13 LEU A  77      -4.280  -1.017 -19.693  1.00  0.00           H  
ATOM   1236  CD2 LEU A  77      -6.830  -0.198 -19.222  1.00  0.00           C  
ATOM   1237 HD21 LEU A  77      -6.689   0.809 -19.614  1.00  0.00           H  
ATOM   1238 HD22 LEU A  77      -6.779  -0.907 -20.045  1.00  0.00           H  
ATOM   1239 HD23 LEU A  77      -7.813  -0.263 -18.752  1.00  0.00           H  
ATOM   1240  C   LEU A  77      -7.124  -1.177 -15.533  1.00  0.00           C  
ATOM   1241  O   LEU A  77      -6.870  -0.177 -14.874  1.00  0.00           O  
ATOM   1242  N   ILE A  78      -8.381  -1.603 -15.710  1.00  0.00           N  
ATOM   1243  H   ILE A  78      -8.514  -2.439 -16.274  1.00  0.00           H  
ATOM   1244  CA  ILE A  78      -9.569  -0.920 -15.152  1.00  0.00           C  
ATOM   1245  HA  ILE A  78      -9.646   0.071 -15.596  1.00  0.00           H  
ATOM   1246  CB  ILE A  78     -10.849  -1.723 -15.506  1.00  0.00           C  
ATOM   1247  HB  ILE A  78     -10.643  -2.768 -15.277  1.00  0.00           H  
ATOM   1248  CG2 ILE A  78     -12.076  -1.337 -14.658  1.00  0.00           C  
ATOM   1249 HG21 ILE A  78     -11.932  -1.638 -13.621  1.00  0.00           H  
ATOM   1250 HG22 ILE A  78     -12.250  -0.262 -14.696  1.00  0.00           H  
ATOM   1251 HG23 ILE A  78     -12.965  -1.847 -15.034  1.00  0.00           H  
ATOM   1252  CG1 ILE A  78     -11.192  -1.657 -17.014  1.00  0.00           C  
ATOM   1253 HG12 ILE A  78     -10.303  -1.894 -17.598  1.00  0.00           H  
ATOM   1254 HG13 ILE A  78     -11.931  -2.430 -17.229  1.00  0.00           H  
ATOM   1255  CD1 ILE A  78     -11.750  -0.322 -17.527  1.00  0.00           C  
ATOM   1256 HD11 ILE A  78     -12.718  -0.113 -17.071  1.00  0.00           H  
ATOM   1257 HD12 ILE A  78     -11.059   0.490 -17.310  1.00  0.00           H  
ATOM   1258 HD13 ILE A  78     -11.885  -0.384 -18.607  1.00  0.00           H  
ATOM   1259  C   ILE A  78      -9.412  -0.701 -13.634  1.00  0.00           C  
ATOM   1260  O   ILE A  78      -9.673   0.394 -13.130  1.00  0.00           O  
ATOM   1261  N   ARG A  79      -8.906  -1.702 -12.905  1.00  0.00           N  
ATOM   1262  H   ARG A  79      -8.725  -2.590 -13.367  1.00  0.00           H  
ATOM   1263  CA  ARG A  79      -8.594  -1.574 -11.477  1.00  0.00           C  
ATOM   1264  HA  ARG A  79      -9.489  -1.205 -10.975  1.00  0.00           H  
ATOM   1265  CB  ARG A  79      -8.241  -2.954 -10.907  1.00  0.00           C  
ATOM   1266  HB2 ARG A  79      -9.009  -3.675 -11.194  1.00  0.00           H  
ATOM   1267  HB3 ARG A  79      -7.272  -3.289 -11.282  1.00  0.00           H  
ATOM   1268  CG  ARG A  79      -8.207  -2.848  -9.383  1.00  0.00           C  
ATOM   1269  HG2 ARG A  79      -7.428  -2.150  -9.079  1.00  0.00           H  
ATOM   1270  HG3 ARG A  79      -9.171  -2.459  -9.041  1.00  0.00           H  
ATOM   1271  CD  ARG A  79      -7.932  -4.170  -8.679  1.00  0.00           C  
ATOM   1272  HD2 ARG A  79      -8.648  -4.917  -9.014  1.00  0.00           H  
ATOM   1273  HD3 ARG A  79      -6.914  -4.508  -8.895  1.00  0.00           H  
ATOM   1274  NE  ARG A  79      -8.133  -3.915  -7.256  1.00  0.00           N  
ATOM   1275  HE  ARG A  79      -8.308  -2.950  -6.987  1.00  0.00           H  
ATOM   1276  CZ  ARG A  79      -7.933  -4.674  -6.209  1.00  0.00           C  
ATOM   1277  NH1 ARG A  79      -7.421  -5.871  -6.230  1.00  0.00           N  
ATOM   1278 HH11 ARG A  79      -7.059  -6.261  -7.079  1.00  0.00           H  
ATOM   1279 HH12 ARG A  79      -7.162  -6.259  -5.311  1.00  0.00           H  
ATOM   1280  NH2 ARG A  79      -8.246  -4.156  -5.073  1.00  0.00           N  
ATOM   1281 HH21 ARG A  79      -8.422  -3.161  -5.041  1.00  0.00           H  
ATOM   1282 HH22 ARG A  79      -7.992  -4.641  -4.209  1.00  0.00           H  
ATOM   1283  C   ARG A  79      -7.495  -0.543 -11.191  1.00  0.00           C  
ATOM   1284  O   ARG A  79      -7.673   0.291 -10.307  1.00  0.00           O  
ATOM   1285  N   PHE A  80      -6.391  -0.537 -11.936  1.00  0.00           N  
ATOM   1286  H   PHE A  80      -6.252  -1.275 -12.621  1.00  0.00           H  
ATOM   1287  CA  PHE A  80      -5.376   0.508 -11.786  1.00  0.00           C  
ATOM   1288  HA  PHE A  80      -5.151   0.606 -10.727  1.00  0.00           H  
ATOM   1289  CB  PHE A  80      -4.085   0.110 -12.513  1.00  0.00           C  
ATOM   1290  HB2 PHE A  80      -4.336  -0.111 -13.550  1.00  0.00           H  
ATOM   1291  HB3 PHE A  80      -3.412   0.966 -12.506  1.00  0.00           H  
ATOM   1292  CG  PHE A  80      -3.319  -1.072 -11.937  1.00  0.00           C  
ATOM   1293  CD1 PHE A  80      -2.624  -1.932 -12.811  1.00  0.00           C  
ATOM   1294  HD1 PHE A  80      -2.664  -1.776 -13.879  1.00  0.00           H  
ATOM   1295  CE1 PHE A  80      -1.869  -3.000 -12.296  1.00  0.00           C  
ATOM   1296  HE1 PHE A  80      -1.327  -3.658 -12.958  1.00  0.00           H  
ATOM   1297  CZ  PHE A  80      -1.810  -3.220 -10.912  1.00  0.00           C  
ATOM   1298  HZ  PHE A  80      -1.231  -4.047 -10.526  1.00  0.00           H  
ATOM   1299  CE2 PHE A  80      -2.496  -2.368 -10.035  1.00  0.00           C  
ATOM   1300  HE2 PHE A  80      -2.446  -2.547  -8.971  1.00  0.00           H  
ATOM   1301  CD2 PHE A  80      -3.239  -1.290 -10.543  1.00  0.00           C  
ATOM   1302  HD2 PHE A  80      -3.743  -0.640  -9.846  1.00  0.00           H  
ATOM   1303  C   PHE A  80      -5.869   1.902 -12.207  1.00  0.00           C  
ATOM   1304  O   PHE A  80      -5.450   2.872 -11.584  1.00  0.00           O  
ATOM   1305  N   LEU A  81      -6.794   2.037 -13.167  1.00  0.00           N  
ATOM   1306  H   LEU A  81      -7.046   1.212 -13.706  1.00  0.00           H  
ATOM   1307  CA  LEU A  81      -7.470   3.312 -13.452  1.00  0.00           C  
ATOM   1308  HA  LEU A  81      -6.713   4.075 -13.625  1.00  0.00           H  
ATOM   1309  CB  LEU A  81      -8.332   3.197 -14.724  1.00  0.00           C  
ATOM   1310  HB2 LEU A  81      -9.050   2.390 -14.593  1.00  0.00           H  
ATOM   1311  HB3 LEU A  81      -8.897   4.123 -14.838  1.00  0.00           H  
ATOM   1312  CG  LEU A  81      -7.552   2.956 -16.033  1.00  0.00           C  
ATOM   1313  HG  LEU A  81      -6.937   2.066 -15.949  1.00  0.00           H  
ATOM   1314  CD1 LEU A  81      -8.549   2.752 -17.176  1.00  0.00           C  
ATOM   1315 HD11 LEU A  81      -9.148   3.650 -17.328  1.00  0.00           H  
ATOM   1316 HD12 LEU A  81      -8.010   2.523 -18.095  1.00  0.00           H  
ATOM   1317 HD13 LEU A  81      -9.201   1.913 -16.942  1.00  0.00           H  
ATOM   1318  CD2 LEU A  81      -6.648   4.138 -16.386  1.00  0.00           C  
ATOM   1319 HD21 LEU A  81      -7.228   5.061 -16.405  1.00  0.00           H  
ATOM   1320 HD22 LEU A  81      -5.845   4.227 -15.660  1.00  0.00           H  
ATOM   1321 HD23 LEU A  81      -6.202   3.982 -17.368  1.00  0.00           H  
ATOM   1322  C   LEU A  81      -8.297   3.802 -12.245  1.00  0.00           C  
ATOM   1323  O   LEU A  81      -8.192   4.975 -11.879  1.00  0.00           O  
ATOM   1324  N   LYS A  82      -9.030   2.907 -11.563  1.00  0.00           N  
ATOM   1325  H   LYS A  82      -9.094   1.964 -11.934  1.00  0.00           H  
ATOM   1326  CA  LYS A  82      -9.701   3.207 -10.279  1.00  0.00           C  
ATOM   1327  HA  LYS A  82     -10.330   4.092 -10.405  1.00  0.00           H  
ATOM   1328  CB  LYS A  82     -10.594   2.026  -9.850  1.00  0.00           C  
ATOM   1329  HB2 LYS A  82     -10.074   1.083 -10.012  1.00  0.00           H  
ATOM   1330  HB3 LYS A  82     -10.813   2.115  -8.785  1.00  0.00           H  
ATOM   1331  CG  LYS A  82     -11.929   2.013 -10.605  1.00  0.00           C  
ATOM   1332  HG2 LYS A  82     -12.475   2.921 -10.352  1.00  0.00           H  
ATOM   1333  HG3 LYS A  82     -11.743   1.994 -11.680  1.00  0.00           H  
ATOM   1334  CD  LYS A  82     -12.787   0.801 -10.219  1.00  0.00           C  
ATOM   1335  HD2 LYS A  82     -12.236  -0.111 -10.457  1.00  0.00           H  
ATOM   1336  HD3 LYS A  82     -12.994   0.829  -9.147  1.00  0.00           H  
ATOM   1337  CE  LYS A  82     -14.106   0.817 -11.000  1.00  0.00           C  
ATOM   1338  HE2 LYS A  82     -14.670   1.721 -10.757  1.00  0.00           H  
ATOM   1339  HE3 LYS A  82     -13.873   0.849 -12.070  1.00  0.00           H  
ATOM   1340  NZ  LYS A  82     -14.928  -0.386 -10.734  1.00  0.00           N  
ATOM   1341  HZ1 LYS A  82     -15.607  -0.518 -11.499  1.00  0.00           H  
ATOM   1342  HZ2 LYS A  82     -14.386  -1.231 -10.815  1.00  0.00           H  
ATOM   1343  HZ3 LYS A  82     -15.437  -0.361  -9.867  1.00  0.00           H  
ATOM   1344  C   LYS A  82      -8.710   3.574  -9.163  1.00  0.00           C  
ATOM   1345  O   LYS A  82      -9.060   4.385  -8.308  1.00  0.00           O  
ATOM   1346  N   ARG A  83      -7.484   3.037  -9.171  1.00  0.00           N  
ATOM   1347  H   ARG A  83      -7.300   2.300  -9.842  1.00  0.00           H  
ATOM   1348  CA  ARG A  83      -6.415   3.475  -8.250  1.00  0.00           C  
ATOM   1349  HA  ARG A  83      -6.845   3.577  -7.250  1.00  0.00           H  
ATOM   1350  CB  ARG A  83      -5.313   2.406  -8.195  1.00  0.00           C  
ATOM   1351  HB2 ARG A  83      -5.775   1.417  -8.175  1.00  0.00           H  
ATOM   1352  HB3 ARG A  83      -4.680   2.476  -9.081  1.00  0.00           H  
ATOM   1353  CG  ARG A  83      -4.449   2.553  -6.935  1.00  0.00           C  
ATOM   1354  HG2 ARG A  83      -3.998   3.544  -6.912  1.00  0.00           H  
ATOM   1355  HG3 ARG A  83      -5.087   2.424  -6.059  1.00  0.00           H  
ATOM   1356  CD  ARG A  83      -3.335   1.504  -6.916  1.00  0.00           C  
ATOM   1357  HD2 ARG A  83      -3.751   0.540  -7.216  1.00  0.00           H  
ATOM   1358  HD3 ARG A  83      -2.571   1.800  -7.639  1.00  0.00           H  
ATOM   1359  NE  ARG A  83      -2.743   1.351  -5.571  1.00  0.00           N  
ATOM   1360  HE  ARG A  83      -3.315   1.654  -4.784  1.00  0.00           H  
ATOM   1361  CZ  ARG A  83      -1.653   0.681  -5.255  1.00  0.00           C  
ATOM   1362  NH1 ARG A  83      -0.902   0.160  -6.184  1.00  0.00           N  
ATOM   1363 HH11 ARG A  83      -1.148   0.342  -7.138  1.00  0.00           H  
ATOM   1364 HH12 ARG A  83      -0.090  -0.384  -5.963  1.00  0.00           H  
ATOM   1365  NH2 ARG A  83      -1.310   0.494  -4.013  1.00  0.00           N  
ATOM   1366 HH21 ARG A  83      -1.828   0.973  -3.271  1.00  0.00           H  
ATOM   1367 HH22 ARG A  83      -0.498  -0.029  -3.756  1.00  0.00           H  
ATOM   1368  C   ARG A  83      -5.866   4.863  -8.612  1.00  0.00           C  
ATOM   1369  O   ARG A  83      -5.739   5.716  -7.742  1.00  0.00           O  
ATOM   1370  N   LEU A  84      -5.590   5.112  -9.892  1.00  0.00           N  
ATOM   1371  H   LEU A  84      -5.697   4.347 -10.544  1.00  0.00           H  
ATOM   1372  CA  LEU A  84      -5.043   6.373 -10.403  1.00  0.00           C  
ATOM   1373  HA  LEU A  84      -4.117   6.590  -9.868  1.00  0.00           H  
ATOM   1374  CB  LEU A  84      -4.717   6.171 -11.896  1.00  0.00           C  
ATOM   1375  HB2 LEU A  84      -3.933   5.417 -11.977  1.00  0.00           H  
ATOM   1376  HB3 LEU A  84      -5.606   5.776 -12.387  1.00  0.00           H  
ATOM   1377  CG  LEU A  84      -4.281   7.432 -12.663  1.00  0.00           C  
ATOM   1378  HG  LEU A  84      -5.075   8.175 -12.628  1.00  0.00           H  
ATOM   1379  CD1 LEU A  84      -2.988   8.050 -12.122  1.00  0.00           C  
ATOM   1380 HD11 LEU A  84      -2.713   8.913 -12.727  1.00  0.00           H  
ATOM   1381 HD12 LEU A  84      -3.138   8.385 -11.096  1.00  0.00           H  
ATOM   1382 HD13 LEU A  84      -2.183   7.315 -12.145  1.00  0.00           H  
ATOM   1383  CD2 LEU A  84      -4.047   7.056 -14.125  1.00  0.00           C  
ATOM   1384 HD21 LEU A  84      -3.814   7.951 -14.699  1.00  0.00           H  
ATOM   1385 HD22 LEU A  84      -3.218   6.355 -14.201  1.00  0.00           H  
ATOM   1386 HD23 LEU A  84      -4.943   6.598 -14.542  1.00  0.00           H  
ATOM   1387  C   LEU A  84      -5.996   7.555 -10.162  1.00  0.00           C  
ATOM   1388  O   LEU A  84      -5.553   8.628  -9.766  1.00  0.00           O  
ATOM   1389  N   ASP A  85      -7.304   7.356 -10.339  1.00  0.00           N  
ATOM   1390  H   ASP A  85      -7.601   6.463 -10.717  1.00  0.00           H  
ATOM   1391  CA  ASP A  85      -8.360   8.308  -9.958  1.00  0.00           C  
ATOM   1392  HA  ASP A  85      -8.232   9.231 -10.526  1.00  0.00           H  
ATOM   1393  CB  ASP A  85      -9.713   7.680 -10.362  1.00  0.00           C  
ATOM   1394  HB2 ASP A  85      -9.623   7.355 -11.399  1.00  0.00           H  
ATOM   1395  HB3 ASP A  85      -9.895   6.795  -9.748  1.00  0.00           H  
ATOM   1396  CG  ASP A  85     -10.948   8.587 -10.287  1.00  0.00           C  
ATOM   1397  OD1 ASP A  85     -10.842   9.767  -9.891  1.00  0.00           O  
ATOM   1398  OD2 ASP A  85     -12.053   8.098 -10.631  1.00  0.00           O  
ATOM   1399  C   ASP A  85      -8.261   8.668  -8.458  1.00  0.00           C  
ATOM   1400  O   ASP A  85      -8.135   9.838  -8.106  1.00  0.00           O  
ATOM   1401  N   ARG A  86      -8.160   7.668  -7.568  1.00  0.00           N  
ATOM   1402  H   ARG A  86      -8.221   6.718  -7.913  1.00  0.00           H  
ATOM   1403  CA  ARG A  86      -7.921   7.867  -6.122  1.00  0.00           C  
ATOM   1404  HA  ARG A  86      -8.672   8.556  -5.734  1.00  0.00           H  
ATOM   1405  CB  ARG A  86      -8.053   6.524  -5.390  1.00  0.00           C  
ATOM   1406  HB2 ARG A  86      -7.728   5.711  -6.040  1.00  0.00           H  
ATOM   1407  HB3 ARG A  86      -7.428   6.519  -4.494  1.00  0.00           H  
ATOM   1408  CG  ARG A  86      -9.506   6.307  -4.956  1.00  0.00           C  
ATOM   1409  HG2 ARG A  86      -9.693   6.880  -4.047  1.00  0.00           H  
ATOM   1410  HG3 ARG A  86     -10.167   6.662  -5.742  1.00  0.00           H  
ATOM   1411  CD  ARG A  86      -9.848   4.841  -4.708  1.00  0.00           C  
ATOM   1412  HD2 ARG A  86     -10.838   4.784  -4.253  1.00  0.00           H  
ATOM   1413  HD3 ARG A  86      -9.897   4.350  -5.682  1.00  0.00           H  
ATOM   1414  NE  ARG A  86      -8.855   4.180  -3.837  1.00  0.00           N  
ATOM   1415  HE  ARG A  86      -8.547   4.682  -2.996  1.00  0.00           H  
ATOM   1416  CZ  ARG A  86      -8.285   3.009  -4.045  1.00  0.00           C  
ATOM   1417  NH1 ARG A  86      -8.588   2.265  -5.065  1.00  0.00           N  
ATOM   1418 HH11 ARG A  86      -9.333   2.544  -5.666  1.00  0.00           H  
ATOM   1419 HH12 ARG A  86      -8.245   1.303  -5.018  1.00  0.00           H  
ATOM   1420  NH2 ARG A  86      -7.382   2.532  -3.254  1.00  0.00           N  
ATOM   1421 HH21 ARG A  86      -7.099   3.032  -2.405  1.00  0.00           H  
ATOM   1422 HH22 ARG A  86      -6.997   1.610  -3.472  1.00  0.00           H  
ATOM   1423  C   ARG A  86      -6.588   8.530  -5.772  1.00  0.00           C  
ATOM   1424  O   ARG A  86      -6.545   9.294  -4.813  1.00  0.00           O  
ATOM   1425  N   ASN A  87      -5.513   8.305  -6.526  1.00  0.00           N  
ATOM   1426  H   ASN A  87      -5.574   7.599  -7.251  1.00  0.00           H  
ATOM   1427  CA  ASN A  87      -4.296   9.105  -6.365  1.00  0.00           C  
ATOM   1428  HA  ASN A  87      -3.991   9.086  -5.318  1.00  0.00           H  
ATOM   1429  CB  ASN A  87      -3.157   8.559  -7.229  1.00  0.00           C  
ATOM   1430  HB2 ASN A  87      -3.467   8.506  -8.269  1.00  0.00           H  
ATOM   1431  HB3 ASN A  87      -2.359   9.283  -7.147  1.00  0.00           H  
ATOM   1432  CG  ASN A  87      -2.572   7.223  -6.834  1.00  0.00           C  
ATOM   1433  OD1 ASN A  87      -2.393   6.347  -7.663  1.00  0.00           O  
ATOM   1434  ND2 ASN A  87      -2.193   7.020  -5.595  1.00  0.00           N  
ATOM   1435 HD21 ASN A  87      -1.779   6.123  -5.385  1.00  0.00           H  
ATOM   1436 HD22 ASN A  87      -2.263   7.731  -4.889  1.00  0.00           H  
ATOM   1437  C   ASN A  87      -4.533  10.579  -6.740  1.00  0.00           C  
ATOM   1438  O   ASN A  87      -4.219  11.476  -5.959  1.00  0.00           O  
ATOM   1439  N   LEU A  88      -5.086  10.840  -7.932  1.00  0.00           N  
ATOM   1440  H   LEU A  88      -5.360  10.054  -8.513  1.00  0.00           H  
ATOM   1441  CA  LEU A  88      -5.345  12.195  -8.433  1.00  0.00           C  
ATOM   1442  HA  LEU A  88      -4.410  12.752  -8.416  1.00  0.00           H  
ATOM   1443  CB  LEU A  88      -5.878  12.129  -9.874  1.00  0.00           C  
ATOM   1444  HB2 LEU A  88      -6.734  11.451  -9.890  1.00  0.00           H  
ATOM   1445  HB3 LEU A  88      -6.234  13.120 -10.159  1.00  0.00           H  
ATOM   1446  CG  LEU A  88      -4.853  11.664 -10.922  1.00  0.00           C  
ATOM   1447  HG  LEU A  88      -4.398  10.724 -10.612  1.00  0.00           H  
ATOM   1448  CD1 LEU A  88      -5.555  11.453 -12.264  1.00  0.00           C  
ATOM   1449 HD11 LEU A  88      -6.335  10.699 -12.147  1.00  0.00           H  
ATOM   1450 HD12 LEU A  88      -6.006  12.384 -12.607  1.00  0.00           H  
ATOM   1451 HD13 LEU A  88      -4.843  11.097 -13.007  1.00  0.00           H  
ATOM   1452  CD2 LEU A  88      -3.736  12.685 -11.139  1.00  0.00           C  
ATOM   1453 HD21 LEU A  88      -3.188  12.840 -10.213  1.00  0.00           H  
ATOM   1454 HD22 LEU A  88      -3.040  12.307 -11.886  1.00  0.00           H  
ATOM   1455 HD23 LEU A  88      -4.152  13.632 -11.478  1.00  0.00           H  
ATOM   1456  C   LEU A  88      -6.322  12.973  -7.544  1.00  0.00           C  
ATOM   1457  O   LEU A  88      -6.144  14.178  -7.384  1.00  0.00           O  
ATOM   1458  N   TRP A  89      -7.276  12.297  -6.900  1.00  0.00           N  
ATOM   1459  H   TRP A  89      -7.401  11.315  -7.135  1.00  0.00           H  
ATOM   1460  CA  TRP A  89      -8.133  12.869  -5.858  1.00  0.00           C  
ATOM   1461  HA  TRP A  89      -8.793  13.613  -6.303  1.00  0.00           H  
ATOM   1462  CB  TRP A  89      -9.007  11.756  -5.267  1.00  0.00           C  
ATOM   1463  HB2 TRP A  89      -9.787  11.514  -5.990  1.00  0.00           H  
ATOM   1464  HB3 TRP A  89      -8.406  10.863  -5.135  1.00  0.00           H  
ATOM   1465  CG  TRP A  89      -9.651  12.062  -3.949  1.00  0.00           C  
ATOM   1466  CD1 TRP A  89      -9.242  11.583  -2.751  1.00  0.00           C  
ATOM   1467  HD1 TRP A  89      -8.398  10.916  -2.604  1.00  0.00           H  
ATOM   1468  NE1 TRP A  89     -10.033  12.105  -1.747  1.00  0.00           N  
ATOM   1469  HE1 TRP A  89      -9.849  11.948  -0.765  1.00  0.00           H  
ATOM   1470  CE2 TRP A  89     -11.006  12.942  -2.255  1.00  0.00           C  
ATOM   1471  CZ2 TRP A  89     -12.030  13.694  -1.660  1.00  0.00           C  
ATOM   1472  HZ2 TRP A  89     -12.172  13.675  -0.590  1.00  0.00           H  
ATOM   1473  CH2 TRP A  89     -12.866  14.476  -2.476  1.00  0.00           C  
ATOM   1474  HH2 TRP A  89     -13.666  15.055  -2.037  1.00  0.00           H  
ATOM   1475  CZ3 TRP A  89     -12.660  14.505  -3.867  1.00  0.00           C  
ATOM   1476  HZ3 TRP A  89     -13.311  15.101  -4.486  1.00  0.00           H  
ATOM   1477  CE3 TRP A  89     -11.629  13.747  -4.457  1.00  0.00           C  
ATOM   1478  HE3 TRP A  89     -11.486  13.777  -5.528  1.00  0.00           H  
ATOM   1479  CD2 TRP A  89     -10.779  12.942  -3.666  1.00  0.00           C  
ATOM   1480  C   TRP A  89      -7.332  13.589  -4.763  1.00  0.00           C  
ATOM   1481  O   TRP A  89      -7.715  14.696  -4.379  1.00  0.00           O  
ATOM   1482  N   GLY A  90      -6.192  13.036  -4.331  1.00  0.00           N  
ATOM   1483  H   GLY A  90      -5.884  12.168  -4.756  1.00  0.00           H  
ATOM   1484  CA  GLY A  90      -5.309  13.673  -3.345  1.00  0.00           C  
ATOM   1485  HA2 GLY A  90      -5.882  13.917  -2.450  1.00  0.00           H  
ATOM   1486  HA3 GLY A  90      -4.523  12.968  -3.072  1.00  0.00           H  
ATOM   1487  C   GLY A  90      -4.636  14.954  -3.851  1.00  0.00           C  
ATOM   1488  O   GLY A  90      -4.583  15.952  -3.134  1.00  0.00           O  
ATOM   1489  N   LEU A  91      -4.167  14.972  -5.107  1.00  0.00           N  
ATOM   1490  H   LEU A  91      -4.261  14.134  -5.664  1.00  0.00           H  
ATOM   1491  CA  LEU A  91      -3.607  16.190  -5.716  1.00  0.00           C  
ATOM   1492  HA  LEU A  91      -2.903  16.648  -5.021  1.00  0.00           H  
ATOM   1493  CB  LEU A  91      -2.884  15.846  -7.023  1.00  0.00           C  
ATOM   1494  HB2 LEU A  91      -3.600  15.380  -7.703  1.00  0.00           H  
ATOM   1495  HB3 LEU A  91      -2.557  16.783  -7.472  1.00  0.00           H  
ATOM   1496  CG  LEU A  91      -1.653  14.940  -6.908  1.00  0.00           C  
ATOM   1497  HG  LEU A  91      -1.939  13.975  -6.490  1.00  0.00           H  
ATOM   1498  CD1 LEU A  91      -1.120  14.733  -8.320  1.00  0.00           C  
ATOM   1499 HD11 LEU A  91      -0.839  15.693  -8.754  1.00  0.00           H  
ATOM   1500 HD12 LEU A  91      -0.249  14.084  -8.293  1.00  0.00           H  
ATOM   1501 HD13 LEU A  91      -1.884  14.271  -8.941  1.00  0.00           H  
ATOM   1502  CD2 LEU A  91      -0.538  15.562  -6.069  1.00  0.00           C  
ATOM   1503 HD21 LEU A  91       0.346  14.926  -6.097  1.00  0.00           H  
ATOM   1504 HD22 LEU A  91      -0.285  16.552  -6.446  1.00  0.00           H  
ATOM   1505 HD23 LEU A  91      -0.862  15.642  -5.031  1.00  0.00           H  
ATOM   1506  C   LEU A  91      -4.667  17.254  -6.039  1.00  0.00           C  
ATOM   1507  O   LEU A  91      -4.363  18.447  -6.063  1.00  0.00           O  
ATOM   1508  N   ALA A  92      -5.886  16.828  -6.370  1.00  0.00           N  
ATOM   1509  H   ALA A  92      -6.049  15.825  -6.400  1.00  0.00           H  
ATOM   1510  CA  ALA A  92      -6.942  17.717  -6.836  1.00  0.00           C  
ATOM   1511  HA  ALA A  92      -6.497  18.534  -7.405  1.00  0.00           H  
ATOM   1512  CB  ALA A  92      -7.854  16.926  -7.779  1.00  0.00           C  
ATOM   1513  HB1 ALA A  92      -7.274  16.553  -8.623  1.00  0.00           H  
ATOM   1514  HB2 ALA A  92      -8.304  16.083  -7.254  1.00  0.00           H  
ATOM   1515  HB3 ALA A  92      -8.638  17.583  -8.148  1.00  0.00           H  
ATOM   1516  C   ALA A  92      -7.744  18.344  -5.688  1.00  0.00           C  
ATOM   1517  O   ALA A  92      -8.044  19.537  -5.731  1.00  0.00           O  
ATOM   1518  N   GLY A  93      -8.158  17.549  -4.695  1.00  0.00           N  
ATOM   1519  H   GLY A  93      -7.838  16.582  -4.661  1.00  0.00           H  
ATOM   1520  CA  GLY A  93      -9.168  17.972  -3.714  1.00  0.00           C  
ATOM   1521  HA2 GLY A  93      -9.348  17.146  -3.024  1.00  0.00           H  
ATOM   1522  HA3 GLY A  93      -8.789  18.824  -3.150  1.00  0.00           H  
ATOM   1523  C   GLY A  93     -10.517  18.366  -4.346  1.00  0.00           C  
ATOM   1524  O   GLY A  93     -11.265  19.148  -3.763  1.00  0.00           O  
ATOM   1525  N   LEU A  94     -10.813  17.869  -5.556  1.00  0.00           N  
ATOM   1526  H   LEU A  94     -10.161  17.205  -5.947  1.00  0.00           H  
ATOM   1527  CA  LEU A  94     -11.996  18.191  -6.366  1.00  0.00           C  
ATOM   1528  HA  LEU A  94     -12.729  18.710  -5.747  1.00  0.00           H  
ATOM   1529  CB  LEU A  94     -11.598  19.104  -7.546  1.00  0.00           C  
ATOM   1530  HB2 LEU A  94     -10.801  18.605  -8.096  1.00  0.00           H  
ATOM   1531  HB3 LEU A  94     -12.452  19.196  -8.219  1.00  0.00           H  
ATOM   1532  CG  LEU A  94     -11.116  20.521  -7.191  1.00  0.00           C  
ATOM   1533  HG  LEU A  94     -10.315  20.471  -6.459  1.00  0.00           H  
ATOM   1534  CD1 LEU A  94     -10.581  21.216  -8.446  1.00  0.00           C  
ATOM   1535 HD11 LEU A  94      -9.741  20.647  -8.845  1.00  0.00           H  
ATOM   1536 HD12 LEU A  94     -11.363  21.281  -9.204  1.00  0.00           H  
ATOM   1537 HD13 LEU A  94     -10.236  22.219  -8.197  1.00  0.00           H  
ATOM   1538  CD2 LEU A  94     -12.247  21.377  -6.621  1.00  0.00           C  
ATOM   1539 HD21 LEU A  94     -13.074  21.435  -7.328  1.00  0.00           H  
ATOM   1540 HD22 LEU A  94     -12.595  20.955  -5.679  1.00  0.00           H  
ATOM   1541 HD23 LEU A  94     -11.878  22.382  -6.422  1.00  0.00           H  
ATOM   1542  C   LEU A  94     -12.647  16.905  -6.899  1.00  0.00           C  
ATOM   1543  O   LEU A  94     -11.961  16.051  -7.460  1.00  0.00           O  
ATOM   1544  N   ASN A  95     -13.974  16.791  -6.764  1.00  0.00           N  
ATOM   1545  H   ASN A  95     -14.459  17.535  -6.289  1.00  0.00           H  
ATOM   1546  CA  ASN A  95     -14.736  15.604  -7.177  1.00  0.00           C  
ATOM   1547  HA  ASN A  95     -14.289  14.721  -6.711  1.00  0.00           H  
ATOM   1548  CB  ASN A  95     -16.209  15.741  -6.714  1.00  0.00           C  
ATOM   1549  HB2 ASN A  95     -16.498  16.793  -6.673  1.00  0.00           H  
ATOM   1550  HB3 ASN A  95     -16.860  15.252  -7.439  1.00  0.00           H  
ATOM   1551  CG  ASN A  95     -16.516  15.082  -5.382  1.00  0.00           C  
ATOM   1552  OD1 ASN A  95     -15.765  14.296  -4.840  1.00  0.00           O  
ATOM   1553  ND2 ASN A  95     -17.669  15.345  -4.817  1.00  0.00           N  
ATOM   1554 HD21 ASN A  95     -17.843  14.879  -3.945  1.00  0.00           H  
ATOM   1555 HD22 ASN A  95     -18.337  15.952  -5.251  1.00  0.00           H  
ATOM   1556  C   ASN A  95     -14.697  15.339  -8.690  1.00  0.00           C  
ATOM   1557  O   ASN A  95     -14.413  14.217  -9.108  1.00  0.00           O  
ATOM   1558  N   SER A  96     -15.079  16.315  -9.517  1.00  0.00           N  
ATOM   1559  H   SER A  96     -15.256  17.238  -9.147  1.00  0.00           H  
ATOM   1560  CA  SER A  96     -15.316  16.110 -10.950  1.00  0.00           C  
ATOM   1561  HA  SER A  96     -14.559  15.432 -11.343  1.00  0.00           H  
ATOM   1562  CB  SER A  96     -16.696  15.472 -11.158  1.00  0.00           C  
ATOM   1563  HB2 SER A  96     -16.782  14.582 -10.535  1.00  0.00           H  
ATOM   1564  HB3 SER A  96     -17.472  16.181 -10.863  1.00  0.00           H  
ATOM   1565  OG  SER A  96     -16.885  15.100 -12.509  1.00  0.00           O  
ATOM   1566  HG  SER A  96     -17.789  14.795 -12.629  1.00  0.00           H  
ATOM   1567  C   SER A  96     -15.228  17.425 -11.721  1.00  0.00           C  
ATOM   1568  O   SER A  96     -15.735  18.445 -11.252  1.00  0.00           O  
ATOM   1569  N   CYS A  97     -14.625  17.393 -12.907  1.00  0.00           N  
ATOM   1570  H   CYS A  97     -14.238  16.507 -13.220  1.00  0.00           H  
ATOM   1571  CA  CYS A  97     -14.519  18.535 -13.809  1.00  0.00           C  
ATOM   1572  HA  CYS A  97     -15.329  19.234 -13.603  1.00  0.00           H  
ATOM   1573  CB  CYS A  97     -13.209  19.279 -13.523  1.00  0.00           C  
ATOM   1574  HB2 CYS A  97     -13.154  19.541 -12.465  1.00  0.00           H  
ATOM   1575  HB3 CYS A  97     -12.361  18.641 -13.779  1.00  0.00           H  
ATOM   1576  SG  CYS A  97     -13.165  20.787 -14.531  1.00  0.00           S  
ATOM   1577  HG  CYS A  97     -13.898  21.576 -13.738  1.00  0.00           H  
ATOM   1578  C   CYS A  97     -14.642  18.052 -15.266  1.00  0.00           C  
ATOM   1579  O   CYS A  97     -13.639  17.673 -15.878  1.00  0.00           O  
ATOM   1580  N   PRO A  98     -15.870  17.964 -15.816  1.00  0.00           N  
ATOM   1581  CD  PRO A  98     -17.141  18.277 -15.176  1.00  0.00           C  
ATOM   1582  HD2 PRO A  98     -17.142  19.281 -14.751  1.00  0.00           H  
ATOM   1583  HD3 PRO A  98     -17.346  17.537 -14.400  1.00  0.00           H  
ATOM   1584  CG  PRO A  98     -18.200  18.187 -16.276  1.00  0.00           C  
ATOM   1585  HG2 PRO A  98     -18.328  19.166 -16.740  1.00  0.00           H  
ATOM   1586  HG3 PRO A  98     -19.152  17.819 -15.890  1.00  0.00           H  
ATOM   1587  CB  PRO A  98     -17.583  17.218 -17.285  1.00  0.00           C  
ATOM   1588  HB2 PRO A  98     -17.970  17.379 -18.292  1.00  0.00           H  
ATOM   1589  HB3 PRO A  98     -17.770  16.192 -16.966  1.00  0.00           H  
ATOM   1590  CA  PRO A  98     -16.086  17.513 -17.184  1.00  0.00           C  
ATOM   1591  HA  PRO A  98     -15.528  16.593 -17.359  1.00  0.00           H  
ATOM   1592  C   PRO A  98     -15.627  18.569 -18.199  1.00  0.00           C  
ATOM   1593  O   PRO A  98     -15.883  19.763 -18.038  1.00  0.00           O  
ATOM   1594  N   VAL A  99     -14.976  18.106 -19.267  1.00  0.00           N  
ATOM   1595  H   VAL A  99     -14.861  17.107 -19.356  1.00  0.00           H  
ATOM   1596  CA  VAL A  99     -14.533  18.927 -20.406  1.00  0.00           C  
ATOM   1597  HA  VAL A  99     -14.584  19.978 -20.120  1.00  0.00           H  
ATOM   1598  CB  VAL A  99     -13.058  18.614 -20.753  1.00  0.00           C  
ATOM   1599  HB  VAL A  99     -12.996  17.599 -21.144  1.00  0.00           H  
ATOM   1600  CG1 VAL A  99     -12.463  19.572 -21.795  1.00  0.00           C  
ATOM   1601 HG11 VAL A  99     -12.957  19.449 -22.758  1.00  0.00           H  
ATOM   1602 HG12 VAL A  99     -11.407  19.346 -21.941  1.00  0.00           H  
ATOM   1603 HG13 VAL A  99     -12.562  20.605 -21.458  1.00  0.00           H  
ATOM   1604  CG2 VAL A  99     -12.165  18.705 -19.502  1.00  0.00           C  
ATOM   1605 HG21 VAL A  99     -12.298  19.677 -19.025  1.00  0.00           H  
ATOM   1606 HG22 VAL A  99     -12.424  17.920 -18.792  1.00  0.00           H  
ATOM   1607 HG23 VAL A  99     -11.120  18.580 -19.776  1.00  0.00           H  
ATOM   1608  C   VAL A  99     -15.494  18.718 -21.587  1.00  0.00           C  
ATOM   1609  O   VAL A  99     -16.189  17.702 -21.646  1.00  0.00           O  
ATOM   1610  N   LYS A 100     -15.540  19.663 -22.530  1.00  0.00           N  
ATOM   1611  H   LYS A 100     -14.900  20.443 -22.462  1.00  0.00           H  
ATOM   1612  CA  LYS A 100     -16.400  19.619 -23.723  1.00  0.00           C  
ATOM   1613  HA  LYS A 100     -16.706  18.589 -23.913  1.00  0.00           H  
ATOM   1614  CB  LYS A 100     -17.651  20.473 -23.493  1.00  0.00           C  
ATOM   1615  HB2 LYS A 100     -17.385  21.424 -23.029  1.00  0.00           H  
ATOM   1616  HB3 LYS A 100     -18.083  20.695 -24.466  1.00  0.00           H  
ATOM   1617  CG  LYS A 100     -18.705  19.746 -22.650  1.00  0.00           C  
ATOM   1618  HG2 LYS A 100     -18.785  18.710 -22.983  1.00  0.00           H  
ATOM   1619  HG3 LYS A 100     -18.428  19.767 -21.595  1.00  0.00           H  
ATOM   1620  CD  LYS A 100     -20.051  20.437 -22.866  1.00  0.00           C  
ATOM   1621  HD2 LYS A 100     -20.029  21.440 -22.436  1.00  0.00           H  
ATOM   1622  HD3 LYS A 100     -20.216  20.524 -23.938  1.00  0.00           H  
ATOM   1623  CE  LYS A 100     -21.205  19.629 -22.284  1.00  0.00           C  
ATOM   1624  HE2 LYS A 100     -21.017  18.569 -22.482  1.00  0.00           H  
ATOM   1625  HE3 LYS A 100     -21.239  19.779 -21.200  1.00  0.00           H  
ATOM   1626  NZ  LYS A 100     -22.466  20.047 -22.939  1.00  0.00           N  
ATOM   1627  HZ1 LYS A 100     -22.629  21.032 -22.781  1.00  0.00           H  
ATOM   1628  HZ2 LYS A 100     -23.252  19.510 -22.602  1.00  0.00           H  
ATOM   1629  HZ3 LYS A 100     -22.373  19.917 -23.944  1.00  0.00           H  
ATOM   1630  C   LYS A 100     -15.678  20.082 -24.985  1.00  0.00           C  
ATOM   1631  O   LYS A 100     -14.688  20.798 -24.897  1.00  0.00           O  
ATOM   1632  N   GLU A 101     -16.189  19.646 -26.136  1.00  0.00           N  
ATOM   1633  H   GLU A 101     -17.079  19.153 -26.099  1.00  0.00           H  
ATOM   1634  CA  GLU A 101     -15.836  20.085 -27.494  1.00  0.00           C  
ATOM   1635  HA  GLU A 101     -16.277  19.347 -28.165  1.00  0.00           H  
ATOM   1636  CB  GLU A 101     -16.541  21.419 -27.836  1.00  0.00           C  
ATOM   1637  HB2 GLU A 101     -15.896  22.233 -27.501  1.00  0.00           H  
ATOM   1638  HB3 GLU A 101     -16.578  21.485 -28.924  1.00  0.00           H  
ATOM   1639  CG  GLU A 101     -17.969  21.743 -27.302  1.00  0.00           C  
ATOM   1640  HG2 GLU A 101     -17.828  22.320 -26.385  1.00  0.00           H  
ATOM   1641  HG3 GLU A 101     -18.441  22.421 -28.016  1.00  0.00           H  
ATOM   1642  CD  GLU A 101     -18.975  20.614 -26.959  1.00  0.00           C  
ATOM   1643  OE1 GLU A 101     -20.007  20.943 -26.321  1.00  0.00           O  
ATOM   1644  OE2 GLU A 101     -18.709  19.421 -27.223  1.00  0.00           O  
ATOM   1645  C   GLU A 101     -14.318  20.054 -27.816  1.00  0.00           C  
ATOM   1646  O   GLU A 101     -13.800  20.890 -28.553  1.00  0.00           O  
ATOM   1647  N   ALA A 102     -13.594  19.090 -27.233  1.00  0.00           N  
ATOM   1648  H   ALA A 102     -14.101  18.412 -26.691  1.00  0.00           H  
ATOM   1649  CA  ALA A 102     -12.130  19.066 -27.130  1.00  0.00           C  
ATOM   1650  HA  ALA A 102     -11.739  20.013 -27.506  1.00  0.00           H  
ATOM   1651  CB  ALA A 102     -11.773  18.984 -25.637  1.00  0.00           C  
ATOM   1652  HB1 ALA A 102     -12.232  18.104 -25.187  1.00  0.00           H  
ATOM   1653  HB2 ALA A 102     -10.693  18.927 -25.505  1.00  0.00           H  
ATOM   1654  HB3 ALA A 102     -12.140  19.877 -25.128  1.00  0.00           H  
ATOM   1655  C   ALA A 102     -11.439  17.948 -27.945  1.00  0.00           C  
ATOM   1656  O   ALA A 102     -12.055  16.971 -28.379  1.00  0.00           O  
ATOM   1657  N   ASN A 103     -10.117  18.084 -28.110  1.00  0.00           N  
ATOM   1658  H   ASN A 103      -9.684  18.932 -27.766  1.00  0.00           H  
ATOM   1659  CA  ASN A 103      -9.248  17.104 -28.769  1.00  0.00           C  
ATOM   1660  HA  ASN A 103      -9.586  17.012 -29.802  1.00  0.00           H  
ATOM   1661  CB  ASN A 103      -7.793  17.614 -28.763  1.00  0.00           C  
ATOM   1662  HB2 ASN A 103      -7.455  17.707 -27.729  1.00  0.00           H  
ATOM   1663  HB3 ASN A 103      -7.149  16.887 -29.259  1.00  0.00           H  
ATOM   1664  CG  ASN A 103      -7.625  18.967 -29.426  1.00  0.00           C  
ATOM   1665  OD1 ASN A 103      -7.919  19.999 -28.850  1.00  0.00           O  
ATOM   1666  ND2 ASN A 103      -7.163  19.004 -30.656  1.00  0.00           N  
ATOM   1667 HD21 ASN A 103      -7.101  19.910 -31.086  1.00  0.00           H  
ATOM   1668 HD22 ASN A 103      -6.930  18.158 -31.144  1.00  0.00           H  
ATOM   1669  C   ASN A 103      -9.309  15.699 -28.138  1.00  0.00           C  
ATOM   1670  O   ASN A 103      -9.540  15.537 -26.941  1.00  0.00           O  
ATOM   1671  N   GLN A 104      -9.033  14.678 -28.954  1.00  0.00           N  
ATOM   1672  H   GLN A 104      -8.786  14.885 -29.910  1.00  0.00           H  
ATOM   1673  CA  GLN A 104      -9.054  13.258 -28.586  1.00  0.00           C  
ATOM   1674  HA  GLN A 104      -9.253  13.154 -27.521  1.00  0.00           H  
ATOM   1675  CB  GLN A 104     -10.188  12.559 -29.353  1.00  0.00           C  
ATOM   1676  HB2 GLN A 104      -9.958  12.576 -30.419  1.00  0.00           H  
ATOM   1677  HB3 GLN A 104     -10.214  11.522 -29.040  1.00  0.00           H  
ATOM   1678  CG  GLN A 104     -11.590  13.166 -29.150  1.00  0.00           C  
ATOM   1679  HG2 GLN A 104     -11.615  14.167 -29.583  1.00  0.00           H  
ATOM   1680  HG3 GLN A 104     -12.315  12.557 -29.690  1.00  0.00           H  
ATOM   1681  CD  GLN A 104     -12.024  13.233 -27.686  1.00  0.00           C  
ATOM   1682  OE1 GLN A 104     -11.948  12.274 -26.931  1.00  0.00           O  
ATOM   1683  NE2 GLN A 104     -12.480  14.371 -27.213  1.00  0.00           N  
ATOM   1684 HE21 GLN A 104     -12.748  14.400 -26.239  1.00  0.00           H  
ATOM   1685 HE22 GLN A 104     -12.433  15.221 -27.766  1.00  0.00           H  
ATOM   1686  C   GLN A 104      -7.693  12.588 -28.861  1.00  0.00           C  
ATOM   1687  O   GLN A 104      -6.993  12.980 -29.795  1.00  0.00           O  
ATOM   1688  N   SER A 105      -7.325  11.586 -28.057  1.00  0.00           N  
ATOM   1689  H   SER A 105      -7.952  11.321 -27.300  1.00  0.00           H  
ATOM   1690  CA  SER A 105      -6.027  10.890 -28.098  1.00  0.00           C  
ATOM   1691  HA  SER A 105      -5.669  10.866 -29.128  1.00  0.00           H  
ATOM   1692  CB  SER A 105      -5.023  11.694 -27.261  1.00  0.00           C  
ATOM   1693  HB2 SER A 105      -4.980  12.714 -27.646  1.00  0.00           H  
ATOM   1694  HB3 SER A 105      -5.367  11.724 -26.226  1.00  0.00           H  
ATOM   1695  OG  SER A 105      -3.722  11.139 -27.308  1.00  0.00           O  
ATOM   1696  HG  SER A 105      -3.156  11.634 -26.708  1.00  0.00           H  
ATOM   1697  C   SER A 105      -6.134   9.435 -27.602  1.00  0.00           C  
ATOM   1698  O   SER A 105      -7.088   9.074 -26.919  1.00  0.00           O  
ATOM   1699  N   THR A 106      -5.179   8.576 -27.951  1.00  0.00           N  
ATOM   1700  H   THR A 106      -4.410   8.921 -28.508  1.00  0.00           H  
ATOM   1701  CA  THR A 106      -5.114   7.151 -27.557  1.00  0.00           C  
ATOM   1702  HA  THR A 106      -6.069   6.669 -27.761  1.00  0.00           H  
ATOM   1703  CB  THR A 106      -4.004   6.449 -28.363  1.00  0.00           C  
ATOM   1704  HB  THR A 106      -3.067   6.529 -27.817  1.00  0.00           H  
ATOM   1705  CG2 THR A 106      -4.290   4.977 -28.613  1.00  0.00           C  
ATOM   1706 HG21 THR A 106      -5.168   4.874 -29.249  1.00  0.00           H  
ATOM   1707 HG22 THR A 106      -3.437   4.507 -29.105  1.00  0.00           H  
ATOM   1708 HG23 THR A 106      -4.471   4.473 -27.668  1.00  0.00           H  
ATOM   1709  OG1 THR A 106      -3.815   7.045 -29.630  1.00  0.00           O  
ATOM   1710  HG1 THR A 106      -4.289   6.489 -30.256  1.00  0.00           H  
ATOM   1711  C   THR A 106      -4.786   7.003 -26.061  1.00  0.00           C  
ATOM   1712  O   THR A 106      -3.933   7.739 -25.568  1.00  0.00           O  
ATOM   1713  N   LEU A 107      -5.382   6.053 -25.324  1.00  0.00           N  
ATOM   1714  H   LEU A 107      -6.104   5.473 -25.743  1.00  0.00           H  
ATOM   1715  CA  LEU A 107      -5.183   5.941 -23.867  1.00  0.00           C  
ATOM   1716  HA  LEU A 107      -5.428   6.917 -23.446  1.00  0.00           H  
ATOM   1717  CB  LEU A 107      -6.190   4.931 -23.276  1.00  0.00           C  
ATOM   1718  HB2 LEU A 107      -7.202   5.279 -23.486  1.00  0.00           H  
ATOM   1719  HB3 LEU A 107      -6.059   3.980 -23.785  1.00  0.00           H  
ATOM   1720  CG  LEU A 107      -6.053   4.708 -21.753  1.00  0.00           C  
ATOM   1721  HG  LEU A 107      -5.036   4.406 -21.514  1.00  0.00           H  
ATOM   1722  CD1 LEU A 107      -6.417   5.965 -20.951  1.00  0.00           C  
ATOM   1723 HD11 LEU A 107      -5.718   6.768 -21.182  1.00  0.00           H  
ATOM   1724 HD12 LEU A 107      -7.428   6.285 -21.205  1.00  0.00           H  
ATOM   1725 HD13 LEU A 107      -6.361   5.752 -19.884  1.00  0.00           H  
ATOM   1726  CD2 LEU A 107      -6.977   3.599 -21.266  1.00  0.00           C  
ATOM   1727 HD21 LEU A 107      -6.843   2.703 -21.872  1.00  0.00           H  
ATOM   1728 HD22 LEU A 107      -6.759   3.361 -20.226  1.00  0.00           H  
ATOM   1729 HD23 LEU A 107      -8.006   3.937 -21.350  1.00  0.00           H  
ATOM   1730  C   LEU A 107      -3.724   5.650 -23.437  1.00  0.00           C  
ATOM   1731  O   LEU A 107      -3.273   6.251 -22.465  1.00  0.00           O  
ATOM   1732  N   GLU A 108      -2.952   4.829 -24.160  1.00  0.00           N  
ATOM   1733  H   GLU A 108      -3.385   4.314 -24.923  1.00  0.00           H  
ATOM   1734  CA  GLU A 108      -1.504   4.643 -23.880  1.00  0.00           C  
ATOM   1735  HA  GLU A 108      -1.388   4.301 -22.851  1.00  0.00           H  
ATOM   1736  CB  GLU A 108      -0.920   3.557 -24.818  1.00  0.00           C  
ATOM   1737  HB2 GLU A 108      -1.599   2.708 -24.877  1.00  0.00           H  
ATOM   1738  HB3 GLU A 108      -0.884   3.987 -25.821  1.00  0.00           H  
ATOM   1739  CG  GLU A 108       0.506   3.052 -24.473  1.00  0.00           C  
ATOM   1740  HG2 GLU A 108       0.961   2.724 -25.410  1.00  0.00           H  
ATOM   1741  HG3 GLU A 108       1.110   3.888 -24.116  1.00  0.00           H  
ATOM   1742  CD  GLU A 108       0.610   1.863 -23.482  1.00  0.00           C  
ATOM   1743  OE1 GLU A 108       1.705   1.678 -22.884  1.00  0.00           O  
ATOM   1744  OE2 GLU A 108      -0.365   1.086 -23.347  1.00  0.00           O  
ATOM   1745  C   GLU A 108      -0.729   5.982 -24.018  1.00  0.00           C  
ATOM   1746  O   GLU A 108       0.125   6.317 -23.196  1.00  0.00           O  
ATOM   1747  N   ASN A 109      -1.093   6.782 -25.028  1.00  0.00           N  
ATOM   1748  H   ASN A 109      -1.879   6.482 -25.587  1.00  0.00           H  
ATOM   1749  CA  ASN A 109      -0.496   8.085 -25.353  1.00  0.00           C  
ATOM   1750  HA  ASN A 109       0.591   7.981 -25.339  1.00  0.00           H  
ATOM   1751  CB  ASN A 109      -0.966   8.451 -26.783  1.00  0.00           C  
ATOM   1752  HB2 ASN A 109      -1.215   7.538 -27.317  1.00  0.00           H  
ATOM   1753  HB3 ASN A 109      -1.866   9.063 -26.743  1.00  0.00           H  
ATOM   1754  CG  ASN A 109       0.067   9.159 -27.641  1.00  0.00           C  
ATOM   1755  OD1 ASN A 109       1.045   9.712 -27.171  1.00  0.00           O  
ATOM   1756  ND2 ASN A 109      -0.101   9.140 -28.945  1.00  0.00           N  
ATOM   1757 HD21 ASN A 109       0.659   9.502 -29.491  1.00  0.00           H  
ATOM   1758 HD22 ASN A 109      -0.892   8.667 -29.349  1.00  0.00           H  
ATOM   1759  C   ASN A 109      -0.889   9.163 -24.318  1.00  0.00           C  
ATOM   1760  O   ASN A 109      -0.056   9.946 -23.855  1.00  0.00           O  
ATOM   1761  N   PHE A 110      -2.162   9.177 -23.908  1.00  0.00           N  
ATOM   1762  H   PHE A 110      -2.802   8.524 -24.350  1.00  0.00           H  
ATOM   1763  CA  PHE A 110      -2.691  10.068 -22.867  1.00  0.00           C  
ATOM   1764  HA  PHE A 110      -2.485  11.098 -23.150  1.00  0.00           H  
ATOM   1765  CB  PHE A 110      -4.216   9.886 -22.772  1.00  0.00           C  
ATOM   1766  HB2 PHE A 110      -4.656  10.093 -23.749  1.00  0.00           H  
ATOM   1767  HB3 PHE A 110      -4.436   8.846 -22.531  1.00  0.00           H  
ATOM   1768  CG  PHE A 110      -4.884  10.775 -21.735  1.00  0.00           C  
ATOM   1769  CD1 PHE A 110      -5.331  12.061 -22.091  1.00  0.00           C  
ATOM   1770  HD1 PHE A 110      -5.218  12.411 -23.107  1.00  0.00           H  
ATOM   1771  CE1 PHE A 110      -5.943  12.889 -21.132  1.00  0.00           C  
ATOM   1772  HE1 PHE A 110      -6.288  13.871 -21.411  1.00  0.00           H  
ATOM   1773  CZ  PHE A 110      -6.119  12.435 -19.815  1.00  0.00           C  
ATOM   1774  HZ  PHE A 110      -6.600  13.070 -19.084  1.00  0.00           H  
ATOM   1775  CE2 PHE A 110      -5.679  11.151 -19.456  1.00  0.00           C  
ATOM   1776  HE2 PHE A 110      -5.828  10.801 -18.446  1.00  0.00           H  
ATOM   1777  CD2 PHE A 110      -5.065  10.321 -20.413  1.00  0.00           C  
ATOM   1778  HD2 PHE A 110      -4.736   9.330 -20.135  1.00  0.00           H  
ATOM   1779  C   PHE A 110      -2.024   9.817 -21.508  1.00  0.00           C  
ATOM   1780  O   PHE A 110      -1.643  10.768 -20.819  1.00  0.00           O  
ATOM   1781  N   LEU A 111      -1.825   8.542 -21.147  1.00  0.00           N  
ATOM   1782  H   LEU A 111      -2.156   7.807 -21.768  1.00  0.00           H  
ATOM   1783  CA  LEU A 111      -1.132   8.143 -19.925  1.00  0.00           C  
ATOM   1784  HA  LEU A 111      -1.543   8.724 -19.100  1.00  0.00           H  
ATOM   1785  CB  LEU A 111      -1.399   6.656 -19.623  1.00  0.00           C  
ATOM   1786  HB2 LEU A 111      -1.106   6.076 -20.502  1.00  0.00           H  
ATOM   1787  HB3 LEU A 111      -0.763   6.343 -18.793  1.00  0.00           H  
ATOM   1788  CG  LEU A 111      -2.869   6.328 -19.268  1.00  0.00           C  
ATOM   1789  HG  LEU A 111      -3.534   6.768 -20.008  1.00  0.00           H  
ATOM   1790  CD1 LEU A 111      -3.068   4.812 -19.282  1.00  0.00           C  
ATOM   1791 HD11 LEU A 111      -2.404   4.335 -18.564  1.00  0.00           H  
ATOM   1792 HD12 LEU A 111      -4.102   4.568 -19.041  1.00  0.00           H  
ATOM   1793 HD13 LEU A 111      -2.845   4.432 -20.280  1.00  0.00           H  
ATOM   1794  CD2 LEU A 111      -3.300   6.853 -17.896  1.00  0.00           C  
ATOM   1795 HD21 LEU A 111      -2.668   6.438 -17.115  1.00  0.00           H  
ATOM   1796 HD22 LEU A 111      -3.242   7.939 -17.883  1.00  0.00           H  
ATOM   1797 HD23 LEU A 111      -4.334   6.566 -17.708  1.00  0.00           H  
ATOM   1798  C   LEU A 111       0.370   8.476 -19.968  1.00  0.00           C  
ATOM   1799  O   LEU A 111       0.899   8.884 -18.936  1.00  0.00           O  
ATOM   1800  N   GLU A 112       1.071   8.407 -21.110  1.00  0.00           N  
ATOM   1801  H   GLU A 112       0.649   7.967 -21.924  1.00  0.00           H  
ATOM   1802  CA  GLU A 112       2.449   8.934 -21.204  1.00  0.00           C  
ATOM   1803  HA  GLU A 112       2.985   8.597 -20.318  1.00  0.00           H  
ATOM   1804  CB  GLU A 112       3.206   8.349 -22.411  1.00  0.00           C  
ATOM   1805  HB2 GLU A 112       3.102   7.265 -22.401  1.00  0.00           H  
ATOM   1806  HB3 GLU A 112       2.743   8.717 -23.327  1.00  0.00           H  
ATOM   1807  CG  GLU A 112       4.712   8.702 -22.435  1.00  0.00           C  
ATOM   1808  HG2 GLU A 112       5.144   8.275 -23.342  1.00  0.00           H  
ATOM   1809  HG3 GLU A 112       4.829   9.784 -22.512  1.00  0.00           H  
ATOM   1810  CD  GLU A 112       5.494   8.169 -21.217  1.00  0.00           C  
ATOM   1811  OE1 GLU A 112       5.577   6.927 -21.055  1.00  0.00           O  
ATOM   1812  OE2 GLU A 112       5.975   8.986 -20.388  1.00  0.00           O  
ATOM   1813  C   GLU A 112       2.506  10.477 -21.181  1.00  0.00           C  
ATOM   1814  O   GLU A 112       3.422  11.029 -20.569  1.00  0.00           O  
ATOM   1815  N   ARG A 113       1.513  11.199 -21.732  1.00  0.00           N  
ATOM   1816  H   ARG A 113       0.811  10.704 -22.277  1.00  0.00           H  
ATOM   1817  CA  ARG A 113       1.362  12.662 -21.530  1.00  0.00           C  
ATOM   1818  HA  ARG A 113       2.282  13.147 -21.851  1.00  0.00           H  
ATOM   1819  CB  ARG A 113       0.175  13.225 -22.352  1.00  0.00           C  
ATOM   1820  HB2 ARG A 113      -0.524  12.421 -22.585  1.00  0.00           H  
ATOM   1821  HB3 ARG A 113      -0.361  13.978 -21.771  1.00  0.00           H  
ATOM   1822  CG  ARG A 113       0.665  13.876 -23.656  1.00  0.00           C  
ATOM   1823  HG2 ARG A 113       1.236  14.772 -23.413  1.00  0.00           H  
ATOM   1824  HG3 ARG A 113       1.338  13.169 -24.143  1.00  0.00           H  
ATOM   1825  CD  ARG A 113      -0.448  14.214 -24.669  1.00  0.00           C  
ATOM   1826  HD2 ARG A 113       0.009  14.272 -25.658  1.00  0.00           H  
ATOM   1827  HD3 ARG A 113      -1.157  13.385 -24.697  1.00  0.00           H  
ATOM   1828  NE  ARG A 113      -1.189  15.476 -24.436  1.00  0.00           N  
ATOM   1829  HE  ARG A 113      -2.204  15.401 -24.326  1.00  0.00           H  
ATOM   1830  CZ  ARG A 113      -0.799  16.706 -24.723  1.00  0.00           C  
ATOM   1831  NH1 ARG A 113       0.458  17.051 -24.792  1.00  0.00           N  
ATOM   1832 HH11 ARG A 113       1.148  16.353 -24.599  1.00  0.00           H  
ATOM   1833 HH12 ARG A 113       0.701  18.004 -24.964  1.00  0.00           H  
ATOM   1834  NH2 ARG A 113      -1.685  17.618 -24.971  1.00  0.00           N  
ATOM   1835 HH21 ARG A 113      -2.617  17.253 -25.219  1.00  0.00           H  
ATOM   1836 HH22 ARG A 113      -1.433  18.530 -25.281  1.00  0.00           H  
ATOM   1837  C   ARG A 113       1.232  12.991 -20.040  1.00  0.00           C  
ATOM   1838  O   ARG A 113       2.001  13.799 -19.522  1.00  0.00           O  
ATOM   1839  N   LEU A 114       0.320  12.310 -19.345  1.00  0.00           N  
ATOM   1840  H   LEU A 114      -0.279  11.681 -19.872  1.00  0.00           H  
ATOM   1841  CA  LEU A 114       0.099  12.425 -17.897  1.00  0.00           C  
ATOM   1842  HA  LEU A 114      -0.135  13.466 -17.670  1.00  0.00           H  
ATOM   1843  CB  LEU A 114      -1.125  11.563 -17.531  1.00  0.00           C  
ATOM   1844  HB2 LEU A 114      -1.995  11.942 -18.068  1.00  0.00           H  
ATOM   1845  HB3 LEU A 114      -0.938  10.552 -17.892  1.00  0.00           H  
ATOM   1846  CG  LEU A 114      -1.471  11.458 -16.032  1.00  0.00           C  
ATOM   1847  HG  LEU A 114      -0.624  11.031 -15.496  1.00  0.00           H  
ATOM   1848  CD1 LEU A 114      -1.844  12.789 -15.374  1.00  0.00           C  
ATOM   1849 HD11 LEU A 114      -1.030  13.503 -15.493  1.00  0.00           H  
ATOM   1850 HD12 LEU A 114      -2.756  13.187 -15.814  1.00  0.00           H  
ATOM   1851 HD13 LEU A 114      -2.005  12.634 -14.306  1.00  0.00           H  
ATOM   1852  CD2 LEU A 114      -2.662  10.511 -15.874  1.00  0.00           C  
ATOM   1853 HD21 LEU A 114      -2.418   9.541 -16.305  1.00  0.00           H  
ATOM   1854 HD22 LEU A 114      -2.891  10.381 -14.816  1.00  0.00           H  
ATOM   1855 HD23 LEU A 114      -3.535  10.917 -16.385  1.00  0.00           H  
ATOM   1856  C   LEU A 114       1.345  12.042 -17.073  1.00  0.00           C  
ATOM   1857  O   LEU A 114       1.663  12.731 -16.108  1.00  0.00           O  
ATOM   1858  N   LYS A 115       2.086  10.996 -17.468  1.00  0.00           N  
ATOM   1859  H   LYS A 115       1.705  10.424 -18.220  1.00  0.00           H  
ATOM   1860  CA  LYS A 115       3.338  10.543 -16.820  1.00  0.00           C  
ATOM   1861  HA  LYS A 115       3.169  10.498 -15.745  1.00  0.00           H  
ATOM   1862  CB  LYS A 115       3.694   9.130 -17.329  1.00  0.00           C  
ATOM   1863  HB2 LYS A 115       2.796   8.516 -17.326  1.00  0.00           H  
ATOM   1864  HB3 LYS A 115       4.040   9.210 -18.360  1.00  0.00           H  
ATOM   1865  CG  LYS A 115       4.752   8.402 -16.475  1.00  0.00           C  
ATOM   1866  HG2 LYS A 115       5.719   8.887 -16.611  1.00  0.00           H  
ATOM   1867  HG3 LYS A 115       4.474   8.482 -15.423  1.00  0.00           H  
ATOM   1868  CD  LYS A 115       4.878   6.905 -16.827  1.00  0.00           C  
ATOM   1869  HD2 LYS A 115       5.618   6.443 -16.173  1.00  0.00           H  
ATOM   1870  HD3 LYS A 115       3.920   6.417 -16.667  1.00  0.00           H  
ATOM   1871  CE  LYS A 115       5.300   6.720 -18.285  1.00  0.00           C  
ATOM   1872  HE2 LYS A 115       4.764   7.447 -18.897  1.00  0.00           H  
ATOM   1873  HE3 LYS A 115       6.360   6.964 -18.399  1.00  0.00           H  
ATOM   1874  NZ  LYS A 115       5.020   5.381 -18.860  1.00  0.00           N  
ATOM   1875  HZ1 LYS A 115       5.250   5.456 -19.859  1.00  0.00           H  
ATOM   1876  HZ2 LYS A 115       5.581   4.664 -18.431  1.00  0.00           H  
ATOM   1877  HZ3 LYS A 115       4.042   5.127 -18.795  1.00  0.00           H  
ATOM   1878  C   LYS A 115       4.492  11.519 -17.042  1.00  0.00           C  
ATOM   1879  O   LYS A 115       5.249  11.788 -16.111  1.00  0.00           O  
ATOM   1880  N   THR A 116       4.609  12.082 -18.244  1.00  0.00           N  
ATOM   1881  H   THR A 116       3.983  11.764 -18.978  1.00  0.00           H  
ATOM   1882  CA  THR A 116       5.573  13.141 -18.571  1.00  0.00           C  
ATOM   1883  HA  THR A 116       6.571  12.816 -18.277  1.00  0.00           H  
ATOM   1884  CB  THR A 116       5.605  13.382 -20.089  1.00  0.00           C  
ATOM   1885  HB  THR A 116       4.593  13.544 -20.462  1.00  0.00           H  
ATOM   1886  CG2 THR A 116       6.477  14.568 -20.499  1.00  0.00           C  
ATOM   1887 HG21 THR A 116       6.036  15.500 -20.148  1.00  0.00           H  
ATOM   1888 HG22 THR A 116       7.478  14.458 -20.083  1.00  0.00           H  
ATOM   1889 HG23 THR A 116       6.543  14.608 -21.588  1.00  0.00           H  
ATOM   1890  OG1 THR A 116       6.161  12.242 -20.711  1.00  0.00           O  
ATOM   1891  HG1 THR A 116       5.477  11.549 -20.731  1.00  0.00           H  
ATOM   1892  C   THR A 116       5.273  14.419 -17.783  1.00  0.00           C  
ATOM   1893  O   THR A 116       6.185  14.972 -17.169  1.00  0.00           O  
ATOM   1894  N   ILE A 117       4.004  14.836 -17.688  1.00  0.00           N  
ATOM   1895  H   ILE A 117       3.292  14.362 -18.238  1.00  0.00           H  
ATOM   1896  CA  ILE A 117       3.579  15.958 -16.831  1.00  0.00           C  
ATOM   1897  HA  ILE A 117       4.177  16.833 -17.087  1.00  0.00           H  
ATOM   1898  CB  ILE A 117       2.091  16.299 -17.099  1.00  0.00           C  
ATOM   1899  HB  ILE A 117       1.520  15.370 -17.069  1.00  0.00           H  
ATOM   1900  CG2 ILE A 117       1.500  17.249 -16.038  1.00  0.00           C  
ATOM   1901 HG21 ILE A 117       1.522  16.785 -15.052  1.00  0.00           H  
ATOM   1902 HG22 ILE A 117       2.071  18.179 -16.005  1.00  0.00           H  
ATOM   1903 HG23 ILE A 117       0.460  17.477 -16.267  1.00  0.00           H  
ATOM   1904  CG1 ILE A 117       1.947  16.931 -18.505  1.00  0.00           C  
ATOM   1905 HG12 ILE A 117       2.347  17.945 -18.491  1.00  0.00           H  
ATOM   1906 HG13 ILE A 117       2.533  16.361 -19.225  1.00  0.00           H  
ATOM   1907  CD1 ILE A 117       0.505  16.967 -19.030  1.00  0.00           C  
ATOM   1908 HD11 ILE A 117       0.507  17.316 -20.062  1.00  0.00           H  
ATOM   1909 HD12 ILE A 117       0.069  15.968 -18.996  1.00  0.00           H  
ATOM   1910 HD13 ILE A 117      -0.101  17.650 -18.437  1.00  0.00           H  
ATOM   1911  C   ILE A 117       3.868  15.657 -15.350  1.00  0.00           C  
ATOM   1912  O   ILE A 117       4.415  16.501 -14.642  1.00  0.00           O  
ATOM   1913  N   MET A 118       3.595  14.436 -14.878  1.00  0.00           N  
ATOM   1914  H   MET A 118       3.083  13.790 -15.470  1.00  0.00           H  
ATOM   1915  CA  MET A 118       3.963  14.002 -13.523  1.00  0.00           C  
ATOM   1916  HA  MET A 118       3.531  14.702 -12.808  1.00  0.00           H  
ATOM   1917  CB  MET A 118       3.409  12.599 -13.235  1.00  0.00           C  
ATOM   1918  HB2 MET A 118       3.554  11.959 -14.102  1.00  0.00           H  
ATOM   1919  HB3 MET A 118       3.944  12.157 -12.393  1.00  0.00           H  
ATOM   1920  CG  MET A 118       1.925  12.653 -12.879  1.00  0.00           C  
ATOM   1921  HG2 MET A 118       1.401  13.259 -13.618  1.00  0.00           H  
ATOM   1922  HG3 MET A 118       1.522  11.645 -12.930  1.00  0.00           H  
ATOM   1923  SD  MET A 118       1.629  13.328 -11.220  1.00  0.00           S  
ATOM   1924  CE  MET A 118       0.282  14.470 -11.610  1.00  0.00           C  
ATOM   1925  HE1 MET A 118       0.584  15.126 -12.427  1.00  0.00           H  
ATOM   1926  HE2 MET A 118      -0.605  13.906 -11.898  1.00  0.00           H  
ATOM   1927  HE3 MET A 118       0.057  15.077 -10.736  1.00  0.00           H  
ATOM   1928  C   MET A 118       5.471  14.015 -13.272  1.00  0.00           C  
ATOM   1929  O   MET A 118       5.884  14.339 -12.165  1.00  0.00           O  
ATOM   1930  N   ARG A 119       6.312  13.693 -14.259  1.00  0.00           N  
ATOM   1931  H   ARG A 119       5.915  13.391 -15.145  1.00  0.00           H  
ATOM   1932  CA  ARG A 119       7.779  13.727 -14.109  1.00  0.00           C  
ATOM   1933  HA  ARG A 119       8.049  13.228 -13.178  1.00  0.00           H  
ATOM   1934  CB  ARG A 119       8.422  12.962 -15.277  1.00  0.00           C  
ATOM   1935  HB2 ARG A 119       7.869  13.166 -16.194  1.00  0.00           H  
ATOM   1936  HB3 ARG A 119       9.451  13.302 -15.414  1.00  0.00           H  
ATOM   1937  CG  ARG A 119       8.436  11.447 -14.987  1.00  0.00           C  
ATOM   1938  HG2 ARG A 119       9.299  11.220 -14.359  1.00  0.00           H  
ATOM   1939  HG3 ARG A 119       7.539  11.170 -14.433  1.00  0.00           H  
ATOM   1940  CD  ARG A 119       8.482  10.575 -16.252  1.00  0.00           C  
ATOM   1941  HD2 ARG A 119       8.664   9.538 -15.958  1.00  0.00           H  
ATOM   1942  HD3 ARG A 119       7.502  10.628 -16.725  1.00  0.00           H  
ATOM   1943  NE  ARG A 119       9.519  11.013 -17.203  1.00  0.00           N  
ATOM   1944  HE  ARG A 119      10.342  11.440 -16.813  1.00  0.00           H  
ATOM   1945  CZ  ARG A 119       9.408  11.026 -18.521  1.00  0.00           C  
ATOM   1946  NH1 ARG A 119       8.436  10.436 -19.163  1.00  0.00           N  
ATOM   1947 HH11 ARG A 119       7.726   9.901 -18.696  1.00  0.00           H  
ATOM   1948 HH12 ARG A 119       8.286  10.557 -20.151  1.00  0.00           H  
ATOM   1949  NH2 ARG A 119      10.299  11.659 -19.228  1.00  0.00           N  
ATOM   1950 HH21 ARG A 119      11.055  12.150 -18.785  1.00  0.00           H  
ATOM   1951 HH22 ARG A 119      10.197  11.671 -20.227  1.00  0.00           H  
ATOM   1952  C   ARG A 119       8.321  15.152 -13.946  1.00  0.00           C  
ATOM   1953  O   ARG A 119       9.154  15.363 -13.070  1.00  0.00           O  
ATOM   1954  N   GLU A 120       7.793  16.127 -14.689  1.00  0.00           N  
ATOM   1955  H   GLU A 120       7.116  15.883 -15.406  1.00  0.00           H  
ATOM   1956  CA  GLU A 120       8.142  17.552 -14.513  1.00  0.00           C  
ATOM   1957  HA  GLU A 120       9.214  17.588 -14.328  1.00  0.00           H  
ATOM   1958  CB  GLU A 120       7.859  18.307 -15.828  1.00  0.00           C  
ATOM   1959  HB2 GLU A 120       8.449  17.838 -16.617  1.00  0.00           H  
ATOM   1960  HB3 GLU A 120       6.808  18.165 -16.081  1.00  0.00           H  
ATOM   1961  CG  GLU A 120       8.145  19.822 -15.871  1.00  0.00           C  
ATOM   1962  HG2 GLU A 120       8.008  20.164 -16.899  1.00  0.00           H  
ATOM   1963  HG3 GLU A 120       7.381  20.326 -15.273  1.00  0.00           H  
ATOM   1964  CD  GLU A 120       9.528  20.285 -15.368  1.00  0.00           C  
ATOM   1965  OE1 GLU A 120      10.381  19.450 -14.993  1.00  0.00           O  
ATOM   1966  OE2 GLU A 120       9.695  21.522 -15.250  1.00  0.00           O  
ATOM   1967  C   GLU A 120       7.486  18.205 -13.274  1.00  0.00           C  
ATOM   1968  O   GLU A 120       7.828  19.326 -12.880  1.00  0.00           O  
ATOM   1969  N   LYS A 121       6.561  17.498 -12.608  1.00  0.00           N  
ATOM   1970  H   LYS A 121       6.229  16.644 -13.038  1.00  0.00           H  
ATOM   1971  CA  LYS A 121       6.083  17.840 -11.261  1.00  0.00           C  
ATOM   1972  HA  LYS A 121       6.192  18.914 -11.134  1.00  0.00           H  
ATOM   1973  CB  LYS A 121       4.592  17.463 -11.144  1.00  0.00           C  
ATOM   1974  HB2 LYS A 121       4.070  17.793 -12.045  1.00  0.00           H  
ATOM   1975  HB3 LYS A 121       4.492  16.378 -11.090  1.00  0.00           H  
ATOM   1976  CG  LYS A 121       3.885  18.084  -9.927  1.00  0.00           C  
ATOM   1977  HG2 LYS A 121       2.867  17.694  -9.890  1.00  0.00           H  
ATOM   1978  HG3 LYS A 121       4.397  17.786  -9.012  1.00  0.00           H  
ATOM   1979  CD  LYS A 121       3.825  19.617 -10.009  1.00  0.00           C  
ATOM   1980  HD2 LYS A 121       4.831  20.031  -9.950  1.00  0.00           H  
ATOM   1981  HD3 LYS A 121       3.375  19.906 -10.962  1.00  0.00           H  
ATOM   1982  CE  LYS A 121       2.989  20.200  -8.868  1.00  0.00           C  
ATOM   1983  HE2 LYS A 121       1.972  19.804  -8.950  1.00  0.00           H  
ATOM   1984  HE3 LYS A 121       3.407  19.894  -7.905  1.00  0.00           H  
ATOM   1985  NZ  LYS A 121       2.940  21.673  -8.971  1.00  0.00           N  
ATOM   1986  HZ1 LYS A 121       3.772  22.149  -8.669  1.00  0.00           H  
ATOM   1987  HZ2 LYS A 121       2.746  21.937  -9.942  1.00  0.00           H  
ATOM   1988  HZ3 LYS A 121       2.100  22.070  -8.545  1.00  0.00           H  
ATOM   1989  C   LYS A 121       6.942  17.192 -10.169  1.00  0.00           C  
ATOM   1990  O   LYS A 121       7.325  17.858  -9.212  1.00  0.00           O  
ATOM   1991  N   TYR A 122       7.253  15.904 -10.315  1.00  0.00           N  
ATOM   1992  H   TYR A 122       6.894  15.435 -11.137  1.00  0.00           H  
ATOM   1993  CA  TYR A 122       7.976  15.076  -9.342  1.00  0.00           C  
ATOM   1994  HA  TYR A 122       7.493  15.168  -8.370  1.00  0.00           H  
ATOM   1995  CB  TYR A 122       7.870  13.608  -9.790  1.00  0.00           C  
ATOM   1996  HB2 TYR A 122       6.845  13.267  -9.643  1.00  0.00           H  
ATOM   1997  HB3 TYR A 122       8.088  13.555 -10.856  1.00  0.00           H  
ATOM   1998  CG  TYR A 122       8.810  12.666  -9.069  1.00  0.00           C  
ATOM   1999  CD1 TYR A 122       9.900  12.097  -9.761  1.00  0.00           C  
ATOM   2000  HD1 TYR A 122      10.033  12.286 -10.818  1.00  0.00           H  
ATOM   2001  CE1 TYR A 122      10.861  11.343  -9.061  1.00  0.00           C  
ATOM   2002  HE1 TYR A 122      11.732  10.949  -9.561  1.00  0.00           H  
ATOM   2003  CZ  TYR A 122      10.739  11.181  -7.666  1.00  0.00           C  
ATOM   2004  OH  TYR A 122      11.710  10.544  -6.968  1.00  0.00           O  
ATOM   2005  HH  TYR A 122      12.103  11.170  -6.343  1.00  0.00           H  
ATOM   2006  CE2 TYR A 122       9.628  11.716  -6.981  1.00  0.00           C  
ATOM   2007  HE2 TYR A 122       9.565  11.626  -5.907  1.00  0.00           H  
ATOM   2008  CD2 TYR A 122       8.661  12.455  -7.684  1.00  0.00           C  
ATOM   2009  HD2 TYR A 122       7.854  12.928  -7.141  1.00  0.00           H  
ATOM   2010  C   TYR A 122       9.443  15.494  -9.150  1.00  0.00           C  
ATOM   2011  O   TYR A 122       9.954  15.423  -8.033  1.00  0.00           O  
ATOM   2012  N   SER A 123      10.096  16.002 -10.201  1.00  0.00           N  
ATOM   2013  H   SER A 123       9.631  16.020 -11.102  1.00  0.00           H  
ATOM   2014  CA  SER A 123      11.471  16.530 -10.146  1.00  0.00           C  
ATOM   2015  HA  SER A 123      12.145  15.717  -9.872  1.00  0.00           H  
ATOM   2016  CB  SER A 123      11.866  17.055 -11.535  1.00  0.00           C  
ATOM   2017  HB2 SER A 123      12.889  17.434 -11.493  1.00  0.00           H  
ATOM   2018  HB3 SER A 123      11.828  16.231 -12.250  1.00  0.00           H  
ATOM   2019  OG  SER A 123      10.988  18.091 -11.957  1.00  0.00           O  
ATOM   2020  HG  SER A 123      11.207  18.361 -12.864  1.00  0.00           H  
ATOM   2021  C   SER A 123      11.671  17.651  -9.114  1.00  0.00           C  
ATOM   2022  O   SER A 123      12.768  17.814  -8.595  1.00  0.00           O  
ATOM   2023  N   LYS A 124      10.613  18.404  -8.788  1.00  0.00           N  
ATOM   2024  H   LYS A 124       9.759  18.220  -9.296  1.00  0.00           H  
ATOM   2025  CA  LYS A 124      10.600  19.501  -7.798  1.00  0.00           C  
ATOM   2026  HA  LYS A 124      11.609  19.909  -7.697  1.00  0.00           H  
ATOM   2027  CB  LYS A 124       9.667  20.604  -8.325  1.00  0.00           C  
ATOM   2028  HB2 LYS A 124       8.683  20.165  -8.493  1.00  0.00           H  
ATOM   2029  HB3 LYS A 124       9.559  21.394  -7.581  1.00  0.00           H  
ATOM   2030  CG  LYS A 124      10.205  21.224  -9.627  1.00  0.00           C  
ATOM   2031  HG2 LYS A 124      10.921  22.010  -9.384  1.00  0.00           H  
ATOM   2032  HG3 LYS A 124      10.725  20.471 -10.216  1.00  0.00           H  
ATOM   2033  CD  LYS A 124       9.073  21.787 -10.489  1.00  0.00           C  
ATOM   2034  HD2 LYS A 124       8.310  21.013 -10.603  1.00  0.00           H  
ATOM   2035  HD3 LYS A 124       8.639  22.670 -10.016  1.00  0.00           H  
ATOM   2036  CE  LYS A 124       9.643  22.137 -11.867  1.00  0.00           C  
ATOM   2037  HE2 LYS A 124      10.107  23.127 -11.841  1.00  0.00           H  
ATOM   2038  HE3 LYS A 124      10.420  21.409 -12.119  1.00  0.00           H  
ATOM   2039  NZ  LYS A 124       8.607  22.054 -12.913  1.00  0.00           N  
ATOM   2040  HZ1 LYS A 124       7.888  22.748 -12.823  1.00  0.00           H  
ATOM   2041  HZ2 LYS A 124       9.052  22.138 -13.835  1.00  0.00           H  
ATOM   2042  HZ3 LYS A 124       8.208  21.116 -12.922  1.00  0.00           H  
ATOM   2043  C   LYS A 124      10.191  19.043  -6.388  1.00  0.00           C  
ATOM   2044  O   LYS A 124      10.008  19.876  -5.505  1.00  0.00           O  
ATOM   2045  N   CYS A 125       9.993  17.735  -6.212  1.00  0.00           N  
ATOM   2046  H   CYS A 125      10.201  17.131  -6.996  1.00  0.00           H  
ATOM   2047  CA  CYS A 125       9.442  17.083  -5.022  1.00  0.00           C  
ATOM   2048  HA  CYS A 125       9.511  17.771  -4.177  1.00  0.00           H  
ATOM   2049  CB  CYS A 125       7.953  16.748  -5.259  1.00  0.00           C  
ATOM   2050  HB2 CYS A 125       7.886  15.906  -5.948  1.00  0.00           H  
ATOM   2051  HB3 CYS A 125       7.518  16.436  -4.308  1.00  0.00           H  
ATOM   2052  SG  CYS A 125       6.987  18.142  -5.930  1.00  0.00           S  
ATOM   2053  HG  CYS A 125       7.396  18.019  -7.204  1.00  0.00           H  
ATOM   2054  C   CYS A 125      10.271  15.829  -4.658  1.00  0.00           C  
ATOM   2055  O   CYS A 125       9.712  14.742  -4.490  1.00  0.00           O  
ATOM   2056  N   SER A 126      11.600  15.977  -4.631  1.00  0.00           N  
ATOM   2057  H   SER A 126      11.986  16.911  -4.713  1.00  0.00           H  
ATOM   2058  CA  SER A 126      12.628  14.949  -4.375  1.00  0.00           C  
ATOM   2059  HA  SER A 126      12.226  14.145  -3.763  1.00  0.00           H  
ATOM   2060  CB  SER A 126      13.162  14.376  -5.688  1.00  0.00           C  
ATOM   2061  HB2 SER A 126      13.547  15.194  -6.302  1.00  0.00           H  
ATOM   2062  HB3 SER A 126      13.987  13.697  -5.466  1.00  0.00           H  
ATOM   2063  OG  SER A 126      12.143  13.674  -6.379  1.00  0.00           O  
ATOM   2064  HG  SER A 126      11.409  14.289  -6.520  1.00  0.00           H  
ATOM   2065  C   SER A 126      13.806  15.549  -3.603  1.00  0.00           C  
ATOM   2066  O   SER A 126      14.008  16.774  -3.756  1.00  0.00           O  
ATOM   2067  OXT SER A 126      14.486  14.768  -2.907  1.00  0.00           O  
TER    2068      SER   126                                                      
ATOM   2068  N   MET B 127     -26.768 -10.120  25.434  1.00  0.00           N  
ATOM   2069  H1  MET B 127     -26.942 -11.027  25.831  1.00  0.00           H  
ATOM   2070  H2  MET B 127     -26.161 -10.227  24.625  1.00  0.00           H  
ATOM   2071  H3  MET B 127     -27.651  -9.735  25.139  1.00  0.00           H  
ATOM   2072  CA  MET B 127     -26.135  -9.229  26.432  1.00  0.00           C  
ATOM   2073  HA  MET B 127     -25.187  -9.678  26.728  1.00  0.00           H  
ATOM   2074  CB  MET B 127     -25.850  -7.843  25.827  1.00  0.00           C  
ATOM   2075  HB2 MET B 127     -25.337  -7.969  24.877  1.00  0.00           H  
ATOM   2076  HB3 MET B 127     -26.789  -7.319  25.637  1.00  0.00           H  
ATOM   2077  CG  MET B 127     -24.953  -6.988  26.723  1.00  0.00           C  
ATOM   2078  HG2 MET B 127     -24.714  -6.072  26.182  1.00  0.00           H  
ATOM   2079  HG3 MET B 127     -25.488  -6.699  27.626  1.00  0.00           H  
ATOM   2080  SD  MET B 127     -23.414  -7.850  27.156  1.00  0.00           S  
ATOM   2081  CE  MET B 127     -22.295  -6.442  27.360  1.00  0.00           C  
ATOM   2082  HE1 MET B 127     -22.588  -5.629  26.696  1.00  0.00           H  
ATOM   2083  HE2 MET B 127     -21.277  -6.746  27.132  1.00  0.00           H  
ATOM   2084  HE3 MET B 127     -22.330  -6.095  28.387  1.00  0.00           H  
ATOM   2085  C   MET B 127     -27.023  -9.102  27.666  1.00  0.00           C  
ATOM   2086  O   MET B 127     -28.236  -9.189  27.515  1.00  0.00           O  
ATOM   2087  N   HIE B 128     -26.463  -8.890  28.862  1.00  0.00           N  
ATOM   2088  H   HIE B 128     -25.459  -8.773  28.915  1.00  0.00           H  
ATOM   2089  CA  HIE B 128     -27.226  -8.452  30.043  1.00  0.00           C  
ATOM   2090  HA  HIE B 128     -28.265  -8.770  29.955  1.00  0.00           H  
ATOM   2091  CB  HIE B 128     -26.643  -9.100  31.305  1.00  0.00           C  
ATOM   2092  HB2 HIE B 128     -25.582  -8.856  31.373  1.00  0.00           H  
ATOM   2093  HB3 HIE B 128     -26.736 -10.184  31.223  1.00  0.00           H  
ATOM   2094  CG  HIE B 128     -27.307  -8.653  32.583  1.00  0.00           C  
ATOM   2095  ND1 HIE B 128     -27.045  -7.453  33.245  1.00  0.00           N  
ATOM   2096  CE1 HIE B 128     -27.808  -7.469  34.349  1.00  0.00           C  
ATOM   2097  HE1 HIE B 128     -27.820  -6.692  35.102  1.00  0.00           H  
ATOM   2098  NE2 HIE B 128     -28.540  -8.595  34.400  1.00  0.00           N  
ATOM   2099  HE2 HIE B 128     -29.179  -8.843  35.143  1.00  0.00           H  
ATOM   2100  CD2 HIE B 128     -28.240  -9.355  33.291  1.00  0.00           C  
ATOM   2101  HD2 HIE B 128     -28.643 -10.326  33.038  1.00  0.00           H  
ATOM   2102  C   HIE B 128     -27.206  -6.920  30.117  1.00  0.00           C  
ATOM   2103  O   HIE B 128     -26.133  -6.330  30.121  1.00  0.00           O  
ATOM   2104  N   HIE B 129     -28.378  -6.280  30.144  1.00  0.00           N  
ATOM   2105  H   HIE B 129     -29.224  -6.814  30.289  1.00  0.00           H  
ATOM   2106  CA  HIE B 129     -28.555  -4.848  29.839  1.00  0.00           C  
ATOM   2107  HA  HIE B 129     -28.181  -4.648  28.833  1.00  0.00           H  
ATOM   2108  CB  HIE B 129     -30.058  -4.531  29.879  1.00  0.00           C  
ATOM   2109  HB2 HIE B 129     -30.580  -5.168  29.164  1.00  0.00           H  
ATOM   2110  HB3 HIE B 129     -30.211  -3.495  29.575  1.00  0.00           H  
ATOM   2111  CG  HIE B 129     -30.662  -4.736  31.248  1.00  0.00           C  
ATOM   2112  ND1 HIE B 129     -30.974  -5.974  31.817  1.00  0.00           N  
ATOM   2113  CE1 HIE B 129     -31.381  -5.709  33.067  1.00  0.00           C  
ATOM   2114  HE1 HIE B 129     -31.709  -6.458  33.775  1.00  0.00           H  
ATOM   2115  NE2 HIE B 129     -31.320  -4.389  33.315  1.00  0.00           N  
ATOM   2116  HE2 HIE B 129     -31.562  -3.942  34.189  1.00  0.00           H  
ATOM   2117  CD2 HIE B 129     -30.863  -3.759  32.179  1.00  0.00           C  
ATOM   2118  HD2 HIE B 129     -30.658  -2.704  32.051  1.00  0.00           H  
ATOM   2119  C   HIE B 129     -27.815  -3.874  30.765  1.00  0.00           C  
ATOM   2120  O   HIE B 129     -27.500  -2.768  30.335  1.00  0.00           O  
ATOM   2121  N   HIE B 130     -27.538  -4.258  32.016  1.00  0.00           N  
ATOM   2122  H   HIE B 130     -27.804  -5.193  32.293  1.00  0.00           H  
ATOM   2123  CA  HIE B 130     -26.776  -3.428  32.963  1.00  0.00           C  
ATOM   2124  HA  HIE B 130     -27.231  -2.438  33.037  1.00  0.00           H  
ATOM   2125  CB  HIE B 130     -26.822  -4.101  34.338  1.00  0.00           C  
ATOM   2126  HB2 HIE B 130     -26.291  -5.050  34.284  1.00  0.00           H  
ATOM   2127  HB3 HIE B 130     -27.862  -4.296  34.598  1.00  0.00           H  
ATOM   2128  CG  HIE B 130     -26.218  -3.287  35.449  1.00  0.00           C  
ATOM   2129  ND1 HIE B 130     -26.767  -2.118  35.974  1.00  0.00           N  
ATOM   2130  CE1 HIE B 130     -25.940  -1.736  36.958  1.00  0.00           C  
ATOM   2131  HE1 HIE B 130     -26.080  -0.851  37.564  1.00  0.00           H  
ATOM   2132  NE2 HIE B 130     -24.927  -2.611  37.087  1.00  0.00           N  
ATOM   2133  HE2 HIE B 130     -24.182  -2.546  37.766  1.00  0.00           H  
ATOM   2134  CD2 HIE B 130     -25.086  -3.600  36.142  1.00  0.00           C  
ATOM   2135  HD2 HIE B 130     -24.448  -4.455  35.968  1.00  0.00           H  
ATOM   2136  C   HIE B 130     -25.331  -3.223  32.490  1.00  0.00           C  
ATOM   2137  O   HIE B 130     -24.735  -2.167  32.693  1.00  0.00           O  
ATOM   2138  N   HIE B 131     -24.789  -4.218  31.786  1.00  0.00           N  
ATOM   2139  H   HIE B 131     -25.371  -5.022  31.585  1.00  0.00           H  
ATOM   2140  CA  HIE B 131     -23.577  -4.079  30.993  1.00  0.00           C  
ATOM   2141  HA  HIE B 131     -22.920  -3.336  31.446  1.00  0.00           H  
ATOM   2142  CB  HIE B 131     -22.821  -5.415  30.990  1.00  0.00           C  
ATOM   2143  HB2 HIE B 131     -21.919  -5.302  30.392  1.00  0.00           H  
ATOM   2144  HB3 HIE B 131     -23.436  -6.188  30.529  1.00  0.00           H  
ATOM   2145  CG  HIE B 131     -22.407  -5.870  32.364  1.00  0.00           C  
ATOM   2146  ND1 HIE B 131     -21.277  -5.422  33.050  1.00  0.00           N  
ATOM   2147  CE1 HIE B 131     -21.295  -6.050  34.233  1.00  0.00           C  
ATOM   2148  HE1 HIE B 131     -20.541  -5.929  34.999  1.00  0.00           H  
ATOM   2149  NE2 HIE B 131     -22.371  -6.851  34.326  1.00  0.00           N  
ATOM   2150  HE2 HIE B 131     -22.601  -7.430  35.121  1.00  0.00           H  
ATOM   2151  CD2 HIE B 131     -23.090  -6.749  33.154  1.00  0.00           C  
ATOM   2152  HD2 HIE B 131     -24.017  -7.244  32.901  1.00  0.00           H  
ATOM   2153  C   HIE B 131     -23.942  -3.588  29.587  1.00  0.00           C  
ATOM   2154  O   HIE B 131     -24.053  -4.375  28.648  1.00  0.00           O  
ATOM   2155  N   HIE B 132     -24.087  -2.275  29.405  1.00  0.00           N  
ATOM   2156  H   HIE B 132     -24.064  -1.669  30.213  1.00  0.00           H  
ATOM   2157  CA  HIE B 132     -23.819  -1.709  28.079  1.00  0.00           C  
ATOM   2158  HA  HIE B 132     -24.345  -2.302  27.329  1.00  0.00           H  
ATOM   2159  CB  HIE B 132     -24.318  -0.265  27.940  1.00  0.00           C  
ATOM   2160  HB2 HIE B 132     -23.910   0.331  28.757  1.00  0.00           H  
ATOM   2161  HB3 HIE B 132     -25.406  -0.252  28.012  1.00  0.00           H  
ATOM   2162  CG  HIE B 132     -23.903   0.359  26.624  1.00  0.00           C  
ATOM   2163  ND1 HIE B 132     -24.057  -0.224  25.361  1.00  0.00           N  
ATOM   2164  CE1 HIE B 132     -23.463   0.612  24.495  1.00  0.00           C  
ATOM   2165  HE1 HIE B 132     -23.379   0.439  23.430  1.00  0.00           H  
ATOM   2166  NE2 HIE B 132     -23.000   1.696  25.134  1.00  0.00           N  
ATOM   2167  HE2 HIE B 132     -22.514   2.466  24.693  1.00  0.00           H  
ATOM   2168  CD2 HIE B 132     -23.253   1.550  26.479  1.00  0.00           C  
ATOM   2169  HD2 HIE B 132     -22.959   2.215  27.275  1.00  0.00           H  
ATOM   2170  C   HIE B 132     -22.319  -1.830  27.797  1.00  0.00           C  
ATOM   2171  O   HIE B 132     -21.493  -1.517  28.661  1.00  0.00           O  
ATOM   2172  N   HIE B 133     -21.965  -2.292  26.597  1.00  0.00           N  
ATOM   2173  H   HIE B 133     -22.695  -2.500  25.928  1.00  0.00           H  
ATOM   2174  CA  HIE B 133     -20.578  -2.396  26.150  1.00  0.00           C  
ATOM   2175  HA  HIE B 133     -20.061  -3.118  26.782  1.00  0.00           H  
ATOM   2176  CB  HIE B 133     -20.546  -2.881  24.692  1.00  0.00           C  
ATOM   2177  HB2 HIE B 133     -19.516  -2.900  24.348  1.00  0.00           H  
ATOM   2178  HB3 HIE B 133     -21.086  -2.160  24.075  1.00  0.00           H  
ATOM   2179  CG  HIE B 133     -21.149  -4.246  24.458  1.00  0.00           C  
ATOM   2180  ND1 HIE B 133     -22.468  -4.493  24.080  1.00  0.00           N  
ATOM   2181  CE1 HIE B 133     -22.563  -5.822  23.922  1.00  0.00           C  
ATOM   2182  HE1 HIE B 133     -23.463  -6.339  23.623  1.00  0.00           H  
ATOM   2183  NE2 HIE B 133     -21.390  -6.420  24.185  1.00  0.00           N  
ATOM   2184  HE2 HIE B 133     -21.210  -7.418  24.115  1.00  0.00           H  
ATOM   2185  CD2 HIE B 133     -20.489  -5.439  24.540  1.00  0.00           C  
ATOM   2186  HD2 HIE B 133     -19.451  -5.575  24.795  1.00  0.00           H  
ATOM   2187  C   HIE B 133     -19.870  -1.041  26.286  1.00  0.00           C  
ATOM   2188  O   HIE B 133     -20.394  -0.018  25.852  1.00  0.00           O  
ATOM   2189  N   LYS B 134     -18.667  -1.012  26.870  1.00  0.00           N  
ATOM   2190  H   LYS B 134     -18.317  -1.859  27.310  1.00  0.00           H  
ATOM   2191  CA  LYS B 134     -17.935   0.236  27.131  1.00  0.00           C  
ATOM   2192  HA  LYS B 134     -18.321   1.007  26.463  1.00  0.00           H  
ATOM   2193  CB  LYS B 134     -18.236   0.672  28.572  1.00  0.00           C  
ATOM   2194  HB2 LYS B 134     -19.310   0.576  28.747  1.00  0.00           H  
ATOM   2195  HB3 LYS B 134     -17.723   0.011  29.267  1.00  0.00           H  
ATOM   2196  CG  LYS B 134     -17.835   2.125  28.855  1.00  0.00           C  
ATOM   2197  HG2 LYS B 134     -16.759   2.249  28.720  1.00  0.00           H  
ATOM   2198  HG3 LYS B 134     -18.364   2.784  28.165  1.00  0.00           H  
ATOM   2199  CD  LYS B 134     -18.212   2.490  30.296  1.00  0.00           C  
ATOM   2200  HD2 LYS B 134     -19.274   2.286  30.450  1.00  0.00           H  
ATOM   2201  HD3 LYS B 134     -17.630   1.872  30.982  1.00  0.00           H  
ATOM   2202  CE  LYS B 134     -17.933   3.972  30.563  1.00  0.00           C  
ATOM   2203  HE2 LYS B 134     -16.870   4.168  30.384  1.00  0.00           H  
ATOM   2204  HE3 LYS B 134     -18.512   4.569  29.849  1.00  0.00           H  
ATOM   2205  NZ  LYS B 134     -18.300   4.342  31.952  1.00  0.00           N  
ATOM   2206  HZ1 LYS B 134     -19.289   4.186  32.108  1.00  0.00           H  
ATOM   2207  HZ2 LYS B 134     -17.779   3.782  32.615  1.00  0.00           H  
ATOM   2208  HZ3 LYS B 134     -18.093   5.319  32.121  1.00  0.00           H  
ATOM   2209  C   LYS B 134     -16.443   0.079  26.844  1.00  0.00           C  
ATOM   2210  O   LYS B 134     -15.811  -0.876  27.290  1.00  0.00           O  
ATOM   2211  N   VAL B 135     -15.894   1.020  26.082  1.00  0.00           N  
ATOM   2212  H   VAL B 135     -16.485   1.770  25.763  1.00  0.00           H  
ATOM   2213  CA  VAL B 135     -14.474   1.059  25.701  1.00  0.00           C  
ATOM   2214  HA  VAL B 135     -14.163   0.044  25.457  1.00  0.00           H  
ATOM   2215  CB  VAL B 135     -14.286   1.917  24.428  1.00  0.00           C  
ATOM   2216  HB  VAL B 135     -14.603   2.939  24.639  1.00  0.00           H  
ATOM   2217  CG1 VAL B 135     -12.837   1.954  23.936  1.00  0.00           C  
ATOM   2218 HG11 VAL B 135     -12.209   2.473  24.658  1.00  0.00           H  
ATOM   2219 HG12 VAL B 135     -12.466   0.942  23.771  1.00  0.00           H  
ATOM   2220 HG13 VAL B 135     -12.785   2.507  22.999  1.00  0.00           H  
ATOM   2221  CG2 VAL B 135     -15.146   1.374  23.275  1.00  0.00           C  
ATOM   2222 HG21 VAL B 135     -14.967   1.960  22.372  1.00  0.00           H  
ATOM   2223 HG22 VAL B 135     -16.203   1.462  23.515  1.00  0.00           H  
ATOM   2224 HG23 VAL B 135     -14.902   0.330  23.076  1.00  0.00           H  
ATOM   2225  C   VAL B 135     -13.610   1.550  26.875  1.00  0.00           C  
ATOM   2226  O   VAL B 135     -14.024   2.444  27.614  1.00  0.00           O  
ATOM   2227  N   LEU B 136     -12.420   0.966  27.058  1.00  0.00           N  
ATOM   2228  H   LEU B 136     -12.204   0.177  26.459  1.00  0.00           H  
ATOM   2229  CA  LEU B 136     -11.402   1.389  28.040  1.00  0.00           C  
ATOM   2230  HA  LEU B 136     -11.783   2.230  28.619  1.00  0.00           H  
ATOM   2231  CB  LEU B 136     -11.073   0.225  28.996  1.00  0.00           C  
ATOM   2232  HB2 LEU B 136     -10.819  -0.654  28.402  1.00  0.00           H  
ATOM   2233  HB3 LEU B 136     -10.183   0.504  29.564  1.00  0.00           H  
ATOM   2234  CG  LEU B 136     -12.161  -0.165  30.011  1.00  0.00           C  
ATOM   2235  HG  LEU B 136     -13.013  -0.600  29.490  1.00  0.00           H  
ATOM   2236  CD1 LEU B 136     -11.568  -1.200  30.972  1.00  0.00           C  
ATOM   2237 HD11 LEU B 136     -10.700  -0.787  31.487  1.00  0.00           H  
ATOM   2238 HD12 LEU B 136     -11.262  -2.085  30.415  1.00  0.00           H  
ATOM   2239 HD13 LEU B 136     -12.305  -1.494  31.717  1.00  0.00           H  
ATOM   2240  CD2 LEU B 136     -12.643   1.014  30.860  1.00  0.00           C  
ATOM   2241 HD21 LEU B 136     -13.315   0.659  31.640  1.00  0.00           H  
ATOM   2242 HD22 LEU B 136     -11.790   1.515  31.321  1.00  0.00           H  
ATOM   2243 HD23 LEU B 136     -13.185   1.722  30.235  1.00  0.00           H  
ATOM   2244  C   LEU B 136     -10.096   1.900  27.406  1.00  0.00           C  
ATOM   2245  O   LEU B 136      -9.255   2.459  28.103  1.00  0.00           O  
ATOM   2246  N   GLN B 137      -9.896   1.677  26.107  1.00  0.00           N  
ATOM   2247  H   GLN B 137     -10.620   1.209  25.583  1.00  0.00           H  
ATOM   2248  CA  GLN B 137      -8.725   2.127  25.352  1.00  0.00           C  
ATOM   2249  HA  GLN B 137      -8.435   3.118  25.708  1.00  0.00           H  
ATOM   2250  CB  GLN B 137      -7.560   1.141  25.577  1.00  0.00           C  
ATOM   2251  HB2 GLN B 137      -7.442   0.985  26.650  1.00  0.00           H  
ATOM   2252  HB3 GLN B 137      -7.792   0.182  25.113  1.00  0.00           H  
ATOM   2253  CG  GLN B 137      -6.230   1.665  25.017  1.00  0.00           C  
ATOM   2254  HG2 GLN B 137      -6.249   1.621  23.928  1.00  0.00           H  
ATOM   2255  HG3 GLN B 137      -6.122   2.711  25.310  1.00  0.00           H  
ATOM   2256  CD  GLN B 137      -4.998   0.911  25.528  1.00  0.00           C  
ATOM   2257  OE1 GLN B 137      -5.041  -0.165  26.118  1.00  0.00           O  
ATOM   2258  NE2 GLN B 137      -3.822   1.467  25.329  1.00  0.00           N  
ATOM   2259 HE21 GLN B 137      -3.006   0.985  25.657  1.00  0.00           H  
ATOM   2260 HE22 GLN B 137      -3.757   2.347  24.845  1.00  0.00           H  
ATOM   2261  C   GLN B 137      -9.134   2.225  23.880  1.00  0.00           C  
ATOM   2262  O   GLN B 137      -9.675   1.253  23.353  1.00  0.00           O  
ATOM   2263  N   GLU B 138      -8.975   3.394  23.256  1.00  0.00           N  
ATOM   2264  H   GLU B 138      -8.528   4.160  23.734  1.00  0.00           H  
ATOM   2265  CA  GLU B 138      -9.653   3.699  21.987  1.00  0.00           C  
ATOM   2266  HA  GLU B 138     -10.680   3.387  22.140  1.00  0.00           H  
ATOM   2267  CB  GLU B 138      -9.677   5.214  21.730  1.00  0.00           C  
ATOM   2268  HB2 GLU B 138      -8.740   5.668  22.054  1.00  0.00           H  
ATOM   2269  HB3 GLU B 138      -9.798   5.395  20.662  1.00  0.00           H  
ATOM   2270  CG  GLU B 138     -10.860   5.842  22.479  1.00  0.00           C  
ATOM   2271  HG2 GLU B 138     -11.777   5.331  22.176  1.00  0.00           H  
ATOM   2272  HG3 GLU B 138     -10.726   5.687  23.553  1.00  0.00           H  
ATOM   2273  CD  GLU B 138     -11.029   7.332  22.172  1.00  0.00           C  
ATOM   2274  OE1 GLU B 138     -11.073   7.675  20.965  1.00  0.00           O  
ATOM   2275  OE2 GLU B 138     -11.168   8.099  23.148  1.00  0.00           O  
ATOM   2276  C   GLU B 138      -9.123   2.936  20.751  1.00  0.00           C  
ATOM   2277  O   GLU B 138      -7.926   2.631  20.704  1.00  0.00           O  
ATOM   2278  N   PRO B 139      -9.997   2.658  19.749  1.00  0.00           N  
ATOM   2279  CD  PRO B 139     -11.446   2.872  19.808  1.00  0.00           C  
ATOM   2280  HD2 PRO B 139     -11.669   3.903  19.537  1.00  0.00           H  
ATOM   2281  HD3 PRO B 139     -11.868   2.638  20.782  1.00  0.00           H  
ATOM   2282  CG  PRO B 139     -12.067   1.919  18.797  1.00  0.00           C  
ATOM   2283  HG2 PRO B 139     -13.023   2.285  18.427  1.00  0.00           H  
ATOM   2284  HG3 PRO B 139     -12.181   0.929  19.239  1.00  0.00           H  
ATOM   2285  CB  PRO B 139     -11.005   1.887  17.712  1.00  0.00           C  
ATOM   2286  HB2 PRO B 139     -11.120   2.769  17.081  1.00  0.00           H  
ATOM   2287  HB3 PRO B 139     -11.085   0.978  17.122  1.00  0.00           H  
ATOM   2288  CA  PRO B 139      -9.687   1.943  18.501  1.00  0.00           C  
ATOM   2289  HA  PRO B 139      -9.419   0.923  18.764  1.00  0.00           H  
ATOM   2290  C   PRO B 139      -8.521   2.520  17.678  1.00  0.00           C  
ATOM   2291  O   PRO B 139      -8.690   3.300  16.740  1.00  0.00           O  
ATOM   2292  N   THR B 140      -7.313   2.081  18.019  1.00  0.00           N  
ATOM   2293  H   THR B 140      -7.274   1.404  18.775  1.00  0.00           H  
ATOM   2294  CA  THR B 140      -6.077   2.365  17.279  1.00  0.00           C  
ATOM   2295  HA  THR B 140      -6.122   3.384  16.894  1.00  0.00           H  
ATOM   2296  CB  THR B 140      -4.879   2.277  18.234  1.00  0.00           C  
ATOM   2297  HB  THR B 140      -4.879   1.305  18.729  1.00  0.00           H  
ATOM   2298  CG2 THR B 140      -3.523   2.492  17.564  1.00  0.00           C  
ATOM   2299 HG21 THR B 140      -3.293   1.652  16.909  1.00  0.00           H  
ATOM   2300 HG22 THR B 140      -3.534   3.418  16.991  1.00  0.00           H  
ATOM   2301 HG23 THR B 140      -2.749   2.552  18.329  1.00  0.00           H  
ATOM   2302  OG1 THR B 140      -5.024   3.289  19.206  1.00  0.00           O  
ATOM   2303  HG1 THR B 140      -5.878   3.147  19.639  1.00  0.00           H  
ATOM   2304  C   THR B 140      -5.961   1.413  16.086  1.00  0.00           C  
ATOM   2305  O   THR B 140      -6.485   0.299  16.140  1.00  0.00           O  
ATOM   2306  N   CYS B 141      -5.313   1.825  14.991  1.00  0.00           N  
ATOM   2307  H   CYS B 141      -4.847   2.720  14.992  1.00  0.00           H  
ATOM   2308  CA  CYS B 141      -5.276   1.050  13.750  1.00  0.00           C  
ATOM   2309  HA  CYS B 141      -5.396  -0.003  13.997  1.00  0.00           H  
ATOM   2310  CB  CYS B 141      -6.497   1.475  12.917  1.00  0.00           C  
ATOM   2311  HB2 CYS B 141      -7.391   1.385  13.537  1.00  0.00           H  
ATOM   2312  HB3 CYS B 141      -6.393   2.518  12.614  1.00  0.00           H  
ATOM   2313  SG  CYS B 141      -6.712   0.423  11.458  1.00  0.00           S  
ATOM   2314  HG  CYS B 141      -5.902   1.124  10.654  1.00  0.00           H  
ATOM   2315  C   CYS B 141      -3.922   1.179  13.024  1.00  0.00           C  
ATOM   2316  O   CYS B 141      -3.325   2.253  13.006  1.00  0.00           O  
ATOM   2317  N   VAL B 142      -3.442   0.077  12.439  1.00  0.00           N  
ATOM   2318  H   VAL B 142      -4.003  -0.768  12.519  1.00  0.00           H  
ATOM   2319  CA  VAL B 142      -2.146  -0.060  11.745  1.00  0.00           C  
ATOM   2320  HA  VAL B 142      -1.756   0.928  11.505  1.00  0.00           H  
ATOM   2321  CB  VAL B 142      -1.125  -0.787  12.651  1.00  0.00           C  
ATOM   2322  HB  VAL B 142      -1.660  -1.505  13.275  1.00  0.00           H  
ATOM   2323  CG1 VAL B 142      -0.023  -1.563  11.910  1.00  0.00           C  
ATOM   2324 HG11 VAL B 142      -0.458  -2.389  11.347  1.00  0.00           H  
ATOM   2325 HG12 VAL B 142       0.518  -0.903  11.231  1.00  0.00           H  
ATOM   2326 HG13 VAL B 142       0.674  -1.989  12.631  1.00  0.00           H  
ATOM   2327  CG2 VAL B 142      -0.427   0.224  13.568  1.00  0.00           C  
ATOM   2328 HG21 VAL B 142       0.140   0.936  12.967  1.00  0.00           H  
ATOM   2329 HG22 VAL B 142      -1.172   0.766  14.151  1.00  0.00           H  
ATOM   2330 HG23 VAL B 142       0.244  -0.294  14.251  1.00  0.00           H  
ATOM   2331  C   VAL B 142      -2.343  -0.806  10.430  1.00  0.00           C  
ATOM   2332  O   VAL B 142      -3.079  -1.789  10.396  1.00  0.00           O  
ATOM   2333  N   SER B 143      -1.691  -0.350   9.359  1.00  0.00           N  
ATOM   2334  H   SER B 143      -1.032   0.411   9.498  1.00  0.00           H  
ATOM   2335  CA  SER B 143      -1.780  -0.933   8.012  1.00  0.00           C  
ATOM   2336  HA  SER B 143      -2.645  -1.591   7.962  1.00  0.00           H  
ATOM   2337  CB  SER B 143      -1.980   0.181   6.984  1.00  0.00           C  
ATOM   2338  HB2 SER B 143      -2.792   0.833   7.306  1.00  0.00           H  
ATOM   2339  HB3 SER B 143      -1.065   0.772   6.896  1.00  0.00           H  
ATOM   2340  OG  SER B 143      -2.305  -0.391   5.733  1.00  0.00           O  
ATOM   2341  HG  SER B 143      -3.203  -0.737   5.819  1.00  0.00           H  
ATOM   2342  C   SER B 143      -0.546  -1.749   7.633  1.00  0.00           C  
ATOM   2343  O   SER B 143       0.568  -1.334   7.943  1.00  0.00           O  
ATOM   2344  N   ASP B 144      -0.710  -2.855   6.903  1.00  0.00           N  
ATOM   2345  H   ASP B 144      -1.651  -3.185   6.693  1.00  0.00           H  
ATOM   2346  CA  ASP B 144       0.424  -3.520   6.233  1.00  0.00           C  
ATOM   2347  HA  ASP B 144       1.324  -3.340   6.821  1.00  0.00           H  
ATOM   2348  CB  ASP B 144       0.208  -5.041   6.204  1.00  0.00           C  
ATOM   2349  HB2 ASP B 144       1.160  -5.512   5.957  1.00  0.00           H  
ATOM   2350  HB3 ASP B 144      -0.063  -5.384   7.205  1.00  0.00           H  
ATOM   2351  CG  ASP B 144      -0.848  -5.520   5.202  1.00  0.00           C  
ATOM   2352  OD1 ASP B 144      -1.418  -4.714   4.430  1.00  0.00           O  
ATOM   2353  OD2 ASP B 144      -1.075  -6.752   5.156  1.00  0.00           O  
ATOM   2354  C   ASP B 144       0.709  -2.959   4.818  1.00  0.00           C  
ATOM   2355  O   ASP B 144       1.664  -3.391   4.167  1.00  0.00           O  
ATOM   2356  N   TYR B 145      -0.121  -2.021   4.340  1.00  0.00           N  
ATOM   2357  H   TYR B 145      -0.897  -1.744   4.928  1.00  0.00           H  
ATOM   2358  CA  TYR B 145      -0.037  -1.371   3.027  1.00  0.00           C  
ATOM   2359  HA  TYR B 145      -0.953  -0.791   2.943  1.00  0.00           H  
ATOM   2360  CB  TYR B 145       1.124  -0.359   3.023  1.00  0.00           C  
ATOM   2361  HB2 TYR B 145       1.372  -0.105   4.051  1.00  0.00           H  
ATOM   2362  HB3 TYR B 145       2.009  -0.831   2.595  1.00  0.00           H  
ATOM   2363  CG  TYR B 145       0.829   0.953   2.319  1.00  0.00           C  
ATOM   2364  CD1 TYR B 145      -0.225   1.769   2.777  1.00  0.00           C  
ATOM   2365  HD1 TYR B 145      -0.840   1.444   3.605  1.00  0.00           H  
ATOM   2366  CE1 TYR B 145      -0.489   3.002   2.151  1.00  0.00           C  
ATOM   2367  HE1 TYR B 145      -1.316   3.617   2.470  1.00  0.00           H  
ATOM   2368  CZ  TYR B 145       0.321   3.436   1.081  1.00  0.00           C  
ATOM   2369  OH  TYR B 145       0.079   4.643   0.514  1.00  0.00           O  
ATOM   2370  HH  TYR B 145       0.669   4.850  -0.240  1.00  0.00           H  
ATOM   2371  CE2 TYR B 145       1.382   2.625   0.628  1.00  0.00           C  
ATOM   2372  HE2 TYR B 145       2.000   2.961  -0.188  1.00  0.00           H  
ATOM   2373  CD2 TYR B 145       1.630   1.383   1.244  1.00  0.00           C  
ATOM   2374  HD2 TYR B 145       2.440   0.759   0.895  1.00  0.00           H  
ATOM   2375  C   TYR B 145      -0.077  -2.323   1.810  1.00  0.00           C  
ATOM   2376  O   TYR B 145       0.470  -2.017   0.748  1.00  0.00           O  
ATOM   2377  N   MET B 146      -0.700  -3.500   1.945  1.00  0.00           N  
ATOM   2378  H   MET B 146      -1.018  -3.764   2.876  1.00  0.00           H  
ATOM   2379  CA  MET B 146      -0.947  -4.421   0.825  1.00  0.00           C  
ATOM   2380  HA  MET B 146      -1.166  -3.823  -0.062  1.00  0.00           H  
ATOM   2381  CB  MET B 146       0.315  -5.253   0.541  1.00  0.00           C  
ATOM   2382  HB2 MET B 146       0.151  -5.820  -0.375  1.00  0.00           H  
ATOM   2383  HB3 MET B 146       1.155  -4.588   0.359  1.00  0.00           H  
ATOM   2384  CG  MET B 146       0.689  -6.225   1.669  1.00  0.00           C  
ATOM   2385  HG2 MET B 146       1.063  -5.647   2.515  1.00  0.00           H  
ATOM   2386  HG3 MET B 146      -0.194  -6.770   2.003  1.00  0.00           H  
ATOM   2387  SD  MET B 146       1.947  -7.440   1.189  1.00  0.00           S  
ATOM   2388  CE  MET B 146       0.952  -8.569   0.179  1.00  0.00           C  
ATOM   2389  HE1 MET B 146       1.578  -9.396  -0.156  1.00  0.00           H  
ATOM   2390  HE2 MET B 146       0.126  -8.959   0.774  1.00  0.00           H  
ATOM   2391  HE3 MET B 146       0.555  -8.044  -0.691  1.00  0.00           H  
ATOM   2392  C   MET B 146      -2.144  -5.365   0.987  1.00  0.00           C  
ATOM   2393  O   MET B 146      -2.442  -6.102   0.049  1.00  0.00           O  
ATOM   2394  N   SER B 147      -2.804  -5.434   2.144  1.00  0.00           N  
ATOM   2395  H   SER B 147      -2.468  -4.899   2.941  1.00  0.00           H  
ATOM   2396  CA  SER B 147      -3.867  -6.414   2.376  1.00  0.00           C  
ATOM   2397  HA  SER B 147      -4.481  -6.489   1.479  1.00  0.00           H  
ATOM   2398  CB  SER B 147      -3.211  -7.776   2.630  1.00  0.00           C  
ATOM   2399  HB2 SER B 147      -2.622  -8.065   1.759  1.00  0.00           H  
ATOM   2400  HB3 SER B 147      -2.544  -7.679   3.481  1.00  0.00           H  
ATOM   2401  OG  SER B 147      -4.143  -8.798   2.901  1.00  0.00           O  
ATOM   2402  HG  SER B 147      -4.792  -8.793   2.190  1.00  0.00           H  
ATOM   2403  C   SER B 147      -4.802  -6.041   3.526  1.00  0.00           C  
ATOM   2404  O   SER B 147      -6.019  -6.045   3.322  1.00  0.00           O  
ATOM   2405  N   ILE B 148      -4.271  -5.721   4.713  1.00  0.00           N  
ATOM   2406  H   ILE B 148      -3.258  -5.659   4.802  1.00  0.00           H  
ATOM   2407  CA  ILE B 148      -5.081  -5.527   5.924  1.00  0.00           C  
ATOM   2408  HA  ILE B 148      -6.102  -5.311   5.616  1.00  0.00           H  
ATOM   2409  CB  ILE B 148      -5.131  -6.819   6.789  1.00  0.00           C  
ATOM   2410  HB  ILE B 148      -4.110  -7.089   7.068  1.00  0.00           H  
ATOM   2411  CG2 ILE B 148      -5.937  -6.607   8.087  1.00  0.00           C  
ATOM   2412 HG21 ILE B 148      -6.964  -6.324   7.853  1.00  0.00           H  
ATOM   2413 HG22 ILE B 148      -5.934  -7.513   8.692  1.00  0.00           H  
ATOM   2414 HG23 ILE B 148      -5.474  -5.836   8.696  1.00  0.00           H  
ATOM   2415  CG1 ILE B 148      -5.733  -7.979   5.965  1.00  0.00           C  
ATOM   2416 HG12 ILE B 148      -6.645  -7.628   5.487  1.00  0.00           H  
ATOM   2417 HG13 ILE B 148      -5.021  -8.246   5.192  1.00  0.00           H  
ATOM   2418  CD1 ILE B 148      -6.063  -9.272   6.715  1.00  0.00           C  
ATOM   2419 HD11 ILE B 148      -6.352 -10.040   5.997  1.00  0.00           H  
ATOM   2420 HD12 ILE B 148      -5.191  -9.611   7.271  1.00  0.00           H  
ATOM   2421 HD13 ILE B 148      -6.900  -9.103   7.390  1.00  0.00           H  
ATOM   2422  C   ILE B 148      -4.601  -4.315   6.726  1.00  0.00           C  
ATOM   2423  O   ILE B 148      -3.405  -4.142   6.966  1.00  0.00           O  
ATOM   2424  N   SER B 149      -5.555  -3.523   7.217  1.00  0.00           N  
ATOM   2425  H   SER B 149      -6.516  -3.742   6.964  1.00  0.00           H  
ATOM   2426  CA  SER B 149      -5.348  -2.702   8.411  1.00  0.00           C  
ATOM   2427  HA  SER B 149      -4.287  -2.691   8.628  1.00  0.00           H  
ATOM   2428  CB  SER B 149      -5.775  -1.253   8.211  1.00  0.00           C  
ATOM   2429  HB2 SER B 149      -6.850  -1.203   8.029  1.00  0.00           H  
ATOM   2430  HB3 SER B 149      -5.534  -0.692   9.114  1.00  0.00           H  
ATOM   2431  OG  SER B 149      -5.069  -0.694   7.120  1.00  0.00           O  
ATOM   2432  HG  SER B 149      -5.500  -1.023   6.321  1.00  0.00           H  
ATOM   2433  C   SER B 149      -6.046  -3.321   9.620  1.00  0.00           C  
ATOM   2434  O   SER B 149      -7.252  -3.566   9.593  1.00  0.00           O  
ATOM   2435  N   BCN B 150      -5.278  -3.614  10.665  1.00  0.00           N  
ATOM   2436  H27 BCN B 150      -4.327  -3.258  10.642  1.00  0.00           H  
ATOM   2437  C2  BCN B 150      -5.772  -4.179  11.899  1.00  0.00           C  
ATOM   2438  H   BCN B 150      -6.701  -4.708  11.680  1.00  0.00           H  
ATOM   2439  C4  BCN B 150      -4.831  -5.238  12.487  1.00  0.00           C  
ATOM   2440  H1  BCN B 150      -3.893  -4.765  12.809  1.00  0.00           H  
ATOM   2441  H2  BCN B 150      -5.290  -5.665  13.390  1.00  0.00           H  
ATOM   2442  C5  BCN B 150      -4.522  -6.375  11.483  1.00  0.00           C  
ATOM   2443  H3  BCN B 150      -5.463  -6.770  11.084  1.00  0.00           H  
ATOM   2444  H4  BCN B 150      -3.958  -5.970  10.633  1.00  0.00           H  
ATOM   2445  C6  BCN B 150      -3.708  -7.522  12.120  1.00  0.00           C  
ATOM   2446  H8  BCN B 150      -4.270  -7.971  12.948  1.00  0.00           H  
ATOM   2447  H9  BCN B 150      -2.786  -7.108  12.551  1.00  0.00           H  
ATOM   2448  C7  BCN B 150      -3.325  -8.615  11.099  1.00  0.00           C  
ATOM   2449  H5  BCN B 150      -2.581  -9.282  11.556  1.00  0.00           H  
ATOM   2450  H6  BCN B 150      -2.853  -8.154  10.220  1.00  0.00           H  
ATOM   2451  N2  BCN B 150      -4.464  -9.431  10.660  1.00  0.00           N  
ATOM   2452  H7  BCN B 150      -5.408  -9.212  10.966  1.00  0.00           H  
ATOM   2453  C8  BCN B 150      -4.314 -10.514   9.838  1.00  0.00           C  
ATOM   2454  O1  BCN B 150      -3.258 -10.844   9.329  1.00  0.00           O  
ATOM   2455  O2  BCN B 150      -5.495 -11.163   9.684  1.00  0.00           O  
ATOM   2456  C9  BCN B 150      -5.464 -12.387   8.925  1.00  0.00           C  
ATOM   2457  H21 BCN B 150      -4.871 -13.140   9.460  1.00  0.00           H  
ATOM   2458  H22 BCN B 150      -4.989 -12.212   7.951  1.00  0.00           H  
ATOM   2459  C10 BCN B 150      -6.879 -12.917   8.692  1.00  0.00           C  
ATOM   2460  H23 BCN B 150      -6.876 -13.876   8.179  1.00  0.00           H  
ATOM   2461  C11 BCN B 150      -7.992 -11.961   8.321  1.00  0.00           C  
ATOM   2462  H12 BCN B 150      -7.789 -10.898   8.412  1.00  0.00           H  
ATOM   2463  C12 BCN B 150      -8.854 -12.255   7.066  1.00  0.00           C  
ATOM   2464  H13 BCN B 150      -8.963 -13.341   6.942  1.00  0.00           H  
ATOM   2465  H14 BCN B 150      -8.322 -11.901   6.174  1.00  0.00           H  
ATOM   2466  C13 BCN B 150     -10.270 -11.601   7.101  1.00  0.00           C  
ATOM   2467  H19 BCN B 150     -10.200 -10.506   7.114  1.00  0.00           H  
ATOM   2468  H20 BCN B 150     -10.870 -11.912   6.236  1.00  0.00           H  
ATOM   2469  C14 BCN B 150     -10.858 -12.086   8.334  1.00  0.00           C  
ATOM   2470  C15 BCN B 150     -10.889 -12.641   9.392  1.00  0.00           C  
ATOM   2471  C16 BCN B 150     -10.378 -13.399  10.519  1.00  0.00           C  
ATOM   2472  H17 BCN B 150     -11.023 -14.262  10.726  1.00  0.00           H  
ATOM   2473  H18 BCN B 150     -10.336 -12.768  11.416  1.00  0.00           H  
ATOM   2474  C17 BCN B 150      -8.949 -13.853  10.083  1.00  0.00           C  
ATOM   2475  H15 BCN B 150      -8.488 -14.410  10.908  1.00  0.00           H  
ATOM   2476  H16 BCN B 150      -9.037 -14.563   9.249  1.00  0.00           H  
ATOM   2477  C18 BCN B 150      -8.010 -12.688   9.673  1.00  0.00           C  
ATOM   2478  H11 BCN B 150      -7.782 -12.057  10.528  1.00  0.00           H  
ATOM   2479  C3  BCN B 150      -6.088  -3.082  12.892  1.00  0.00           C  
ATOM   2480  O3  BCN B 150      -5.229  -2.299  13.273  1.00  0.00           O  
ATOM   2481  N   CYS B 151      -7.354  -3.006  13.299  1.00  0.00           N  
ATOM   2482  H   CYS B 151      -8.009  -3.703  12.960  1.00  0.00           H  
ATOM   2483  CA  CYS B 151      -7.823  -2.105  14.343  1.00  0.00           C  
ATOM   2484  HA  CYS B 151      -7.069  -1.348  14.543  1.00  0.00           H  
ATOM   2485  CB  CYS B 151      -9.083  -1.412  13.816  1.00  0.00           C  
ATOM   2486  HB2 CYS B 151      -8.850  -0.888  12.888  1.00  0.00           H  
ATOM   2487  HB3 CYS B 151      -9.847  -2.164  13.615  1.00  0.00           H  
ATOM   2488  SG  CYS B 151      -9.711  -0.232  15.036  1.00  0.00           S  
ATOM   2489  HG  CYS B 151      -8.568   0.445  15.229  1.00  0.00           H  
ATOM   2490  C   CYS B 151      -8.074  -2.889  15.636  1.00  0.00           C  
ATOM   2491  O   CYS B 151      -8.754  -3.914  15.588  1.00  0.00           O  
ATOM   2492  N   GLU B 152      -7.580  -2.418  16.785  1.00  0.00           N  
ATOM   2493  H   GLU B 152      -7.078  -1.535  16.783  1.00  0.00           H  
ATOM   2494  CA  GLU B 152      -7.827  -3.054  18.091  1.00  0.00           C  
ATOM   2495  HA  GLU B 152      -8.754  -3.618  17.994  1.00  0.00           H  
ATOM   2496  CB  GLU B 152      -6.742  -4.096  18.447  1.00  0.00           C  
ATOM   2497  HB2 GLU B 152      -7.138  -4.711  19.253  1.00  0.00           H  
ATOM   2498  HB3 GLU B 152      -6.587  -4.743  17.586  1.00  0.00           H  
ATOM   2499  CG  GLU B 152      -5.374  -3.569  18.908  1.00  0.00           C  
ATOM   2500  HG2 GLU B 152      -4.948  -2.954  18.110  1.00  0.00           H  
ATOM   2501  HG3 GLU B 152      -5.516  -2.932  19.785  1.00  0.00           H  
ATOM   2502  CD  GLU B 152      -4.389  -4.707  19.271  1.00  0.00           C  
ATOM   2503  OE1 GLU B 152      -4.841  -5.854  19.532  1.00  0.00           O  
ATOM   2504  OE2 GLU B 152      -3.173  -4.411  19.314  1.00  0.00           O  
ATOM   2505  C   GLU B 152      -8.101  -2.046  19.219  1.00  0.00           C  
ATOM   2506  O   GLU B 152      -7.730  -0.872  19.149  1.00  0.00           O  
ATOM   2507  N   TRP B 153      -8.807  -2.514  20.252  1.00  0.00           N  
ATOM   2508  H   TRP B 153      -9.048  -3.502  20.236  1.00  0.00           H  
ATOM   2509  CA  TRP B 153      -9.280  -1.741  21.412  1.00  0.00           C  
ATOM   2510  HA  TRP B 153      -8.529  -0.992  21.670  1.00  0.00           H  
ATOM   2511  CB  TRP B 153     -10.585  -1.006  21.056  1.00  0.00           C  
ATOM   2512  HB2 TRP B 153     -10.901  -0.397  21.901  1.00  0.00           H  
ATOM   2513  HB3 TRP B 153     -10.368  -0.317  20.244  1.00  0.00           H  
ATOM   2514  CG  TRP B 153     -11.751  -1.851  20.642  1.00  0.00           C  
ATOM   2515  CD1 TRP B 153     -12.676  -2.383  21.474  1.00  0.00           C  
ATOM   2516  HD1 TRP B 153     -12.686  -2.261  22.550  1.00  0.00           H  
ATOM   2517  NE1 TRP B 153     -13.600  -3.105  20.743  1.00  0.00           N  
ATOM   2518  HE1 TRP B 153     -14.369  -3.606  21.171  1.00  0.00           H  
ATOM   2519  CE2 TRP B 153     -13.325  -3.053  19.393  1.00  0.00           C  
ATOM   2520  CZ2 TRP B 153     -13.969  -3.580  18.265  1.00  0.00           C  
ATOM   2521  HZ2 TRP B 153     -14.861  -4.173  18.382  1.00  0.00           H  
ATOM   2522  CH2 TRP B 153     -13.439  -3.321  16.989  1.00  0.00           C  
ATOM   2523  HH2 TRP B 153     -13.927  -3.712  16.107  1.00  0.00           H  
ATOM   2524  CZ3 TRP B 153     -12.267  -2.553  16.863  1.00  0.00           C  
ATOM   2525  HZ3 TRP B 153     -11.849  -2.356  15.885  1.00  0.00           H  
ATOM   2526  CE3 TRP B 153     -11.626  -2.033  18.003  1.00  0.00           C  
ATOM   2527  HE3 TRP B 153     -10.730  -1.438  17.891  1.00  0.00           H  
ATOM   2528  CD2 TRP B 153     -12.139  -2.266  19.297  1.00  0.00           C  
ATOM   2529  C   TRP B 153      -9.498  -2.646  22.638  1.00  0.00           C  
ATOM   2530  O   TRP B 153      -9.352  -3.869  22.570  1.00  0.00           O  
ATOM   2531  N   LYS B 154      -9.883  -2.056  23.780  1.00  0.00           N  
ATOM   2532  H   LYS B 154     -10.015  -1.050  23.758  1.00  0.00           H  
ATOM   2533  CA  LYS B 154     -10.261  -2.794  25.002  1.00  0.00           C  
ATOM   2534  HA  LYS B 154     -10.257  -3.864  24.783  1.00  0.00           H  
ATOM   2535  CB  LYS B 154      -9.265  -2.543  26.138  1.00  0.00           C  
ATOM   2536  HB2 LYS B 154      -9.075  -1.472  26.217  1.00  0.00           H  
ATOM   2537  HB3 LYS B 154      -9.698  -2.884  27.082  1.00  0.00           H  
ATOM   2538  CG  LYS B 154      -7.959  -3.306  25.911  1.00  0.00           C  
ATOM   2539  HG2 LYS B 154      -8.144  -4.379  25.977  1.00  0.00           H  
ATOM   2540  HG3 LYS B 154      -7.562  -3.069  24.923  1.00  0.00           H  
ATOM   2541  CD  LYS B 154      -6.941  -2.893  26.972  1.00  0.00           C  
ATOM   2542  HD2 LYS B 154      -6.857  -1.805  26.960  1.00  0.00           H  
ATOM   2543  HD3 LYS B 154      -7.277  -3.210  27.961  1.00  0.00           H  
ATOM   2544  CE  LYS B 154      -5.589  -3.528  26.644  1.00  0.00           C  
ATOM   2545  HE2 LYS B 154      -5.553  -4.538  27.063  1.00  0.00           H  
ATOM   2546  HE3 LYS B 154      -5.499  -3.610  25.556  1.00  0.00           H  
ATOM   2547  NZ  LYS B 154      -4.489  -2.689  27.164  1.00  0.00           N  
ATOM   2548  HZ1 LYS B 154      -4.559  -2.590  28.165  1.00  0.00           H  
ATOM   2549  HZ2 LYS B 154      -3.589  -3.071  26.911  1.00  0.00           H  
ATOM   2550  HZ3 LYS B 154      -4.571  -1.754  26.759  1.00  0.00           H  
ATOM   2551  C   LYS B 154     -11.665  -2.469  25.481  1.00  0.00           C  
ATOM   2552  O   LYS B 154     -12.103  -1.321  25.418  1.00  0.00           O  
ATOM   2553  N   MET B 155     -12.323  -3.489  26.017  1.00  0.00           N  
ATOM   2554  H   MET B 155     -11.846  -4.386  26.025  1.00  0.00           H  
ATOM   2555  CA  MET B 155     -13.652  -3.458  26.624  1.00  0.00           C  
ATOM   2556  HA  MET B 155     -14.185  -2.572  26.276  1.00  0.00           H  
ATOM   2557  CB  MET B 155     -14.428  -4.711  26.181  1.00  0.00           C  
ATOM   2558  HB2 MET B 155     -13.948  -5.594  26.605  1.00  0.00           H  
ATOM   2559  HB3 MET B 155     -15.446  -4.663  26.567  1.00  0.00           H  
ATOM   2560  CG  MET B 155     -14.471  -4.876  24.656  1.00  0.00           C  
ATOM   2561  HG2 MET B 155     -13.457  -5.063  24.302  1.00  0.00           H  
ATOM   2562  HG3 MET B 155     -15.063  -5.762  24.420  1.00  0.00           H  
ATOM   2563  SD  MET B 155     -15.140  -3.467  23.728  1.00  0.00           S  
ATOM   2564  CE  MET B 155     -16.849  -3.496  24.310  1.00  0.00           C  
ATOM   2565  HE1 MET B 155     -17.275  -4.484  24.133  1.00  0.00           H  
ATOM   2566  HE2 MET B 155     -16.883  -3.262  25.375  1.00  0.00           H  
ATOM   2567  HE3 MET B 155     -17.418  -2.751  23.758  1.00  0.00           H  
ATOM   2568  C   MET B 155     -13.582  -3.398  28.156  1.00  0.00           C  
ATOM   2569  O   MET B 155     -12.562  -3.718  28.762  1.00  0.00           O  
ATOM   2570  N   ASN B 156     -14.696  -3.046  28.798  1.00  0.00           N  
ATOM   2571  H   ASN B 156     -15.477  -2.714  28.238  1.00  0.00           H  
ATOM   2572  CA  ASN B 156     -14.867  -3.014  30.257  1.00  0.00           C  
ATOM   2573  HA  ASN B 156     -14.004  -2.506  30.683  1.00  0.00           H  
ATOM   2574  CB  ASN B 156     -16.115  -2.175  30.574  1.00  0.00           C  
ATOM   2575  HB2 ASN B 156     -16.190  -2.034  31.651  1.00  0.00           H  
ATOM   2576  HB3 ASN B 156     -16.004  -1.193  30.120  1.00  0.00           H  
ATOM   2577  CG  ASN B 156     -17.396  -2.813  30.055  1.00  0.00           C  
ATOM   2578  OD1 ASN B 156     -17.642  -2.877  28.860  1.00  0.00           O  
ATOM   2579  ND2 ASN B 156     -18.238  -3.316  30.928  1.00  0.00           N  
ATOM   2580 HD21 ASN B 156     -19.090  -3.714  30.569  1.00  0.00           H  
ATOM   2581 HD22 ASN B 156     -18.011  -3.346  31.907  1.00  0.00           H  
ATOM   2582  C   ASN B 156     -14.927  -4.394  30.954  1.00  0.00           C  
ATOM   2583  O   ASN B 156     -15.146  -4.454  32.162  1.00  0.00           O  
ATOM   2584  N   GLY B 157     -14.763  -5.494  30.216  1.00  0.00           N  
ATOM   2585  H   GLY B 157     -14.582  -5.386  29.228  1.00  0.00           H  
ATOM   2586  CA  GLY B 157     -14.749  -6.855  30.753  1.00  0.00           C  
ATOM   2587  HA2 GLY B 157     -13.952  -6.935  31.493  1.00  0.00           H  
ATOM   2588  HA3 GLY B 157     -15.699  -7.061  31.246  1.00  0.00           H  
ATOM   2589  C   GLY B 157     -14.527  -7.908  29.659  1.00  0.00           C  
ATOM   2590  O   GLY B 157     -14.569  -7.566  28.475  1.00  0.00           O  
ATOM   2591  N   PRO B 158     -14.300  -9.185  30.017  1.00  0.00           N  
ATOM   2592  CD  PRO B 158     -14.196  -9.670  31.389  1.00  0.00           C  
ATOM   2593  HD2 PRO B 158     -15.103  -9.452  31.955  1.00  0.00           H  
ATOM   2594  HD3 PRO B 158     -13.330  -9.216  31.875  1.00  0.00           H  
ATOM   2595  CG  PRO B 158     -13.987 -11.182  31.289  1.00  0.00           C  
ATOM   2596  HG2 PRO B 158     -14.953 -11.690  31.297  1.00  0.00           H  
ATOM   2597  HG3 PRO B 158     -13.352 -11.556  32.091  1.00  0.00           H  
ATOM   2598  CB  PRO B 158     -13.330 -11.343  29.918  1.00  0.00           C  
ATOM   2599  HB2 PRO B 158     -13.432 -12.355  29.526  1.00  0.00           H  
ATOM   2600  HB3 PRO B 158     -12.273 -11.081  29.993  1.00  0.00           H  
ATOM   2601  CA  PRO B 158     -14.058 -10.287  29.076  1.00  0.00           C  
ATOM   2602  HA  PRO B 158     -13.395  -9.950  28.280  1.00  0.00           H  
ATOM   2603  C   PRO B 158     -15.354 -10.802  28.405  1.00  0.00           C  
ATOM   2604  O   PRO B 158     -15.678 -11.985  28.457  1.00  0.00           O  
ATOM   2605  N   THR B 159     -16.139  -9.894  27.821  1.00  0.00           N  
ATOM   2606  H   THR B 159     -15.766  -8.955  27.742  1.00  0.00           H  
ATOM   2607  CA  THR B 159     -17.360 -10.225  27.061  1.00  0.00           C  
ATOM   2608  HA  THR B 159     -17.910 -11.012  27.580  1.00  0.00           H  
ATOM   2609  CB  THR B 159     -18.268  -8.990  26.953  1.00  0.00           C  
ATOM   2610  HB  THR B 159     -17.692  -8.153  26.556  1.00  0.00           H  
ATOM   2611  CG2 THR B 159     -19.504  -9.186  26.077  1.00  0.00           C  
ATOM   2612 HG21 THR B 159     -20.188  -8.352  26.210  1.00  0.00           H  
ATOM   2613 HG22 THR B 159     -19.212  -9.215  25.029  1.00  0.00           H  
ATOM   2614 HG23 THR B 159     -20.017 -10.111  26.341  1.00  0.00           H  
ATOM   2615  OG1 THR B 159     -18.724  -8.647  28.239  1.00  0.00           O  
ATOM   2616  HG1 THR B 159     -17.953  -8.487  28.785  1.00  0.00           H  
ATOM   2617  C   THR B 159     -17.011 -10.725  25.659  1.00  0.00           C  
ATOM   2618  O   THR B 159     -16.177 -10.107  25.000  1.00  0.00           O  
ATOM   2619  N   GLN B 160     -17.686 -11.776  25.177  1.00  0.00           N  
ATOM   2620  H   GLN B 160     -18.340 -12.257  25.773  1.00  0.00           H  
ATOM   2621  CA  GLN B 160     -17.616 -12.201  23.773  1.00  0.00           C  
ATOM   2622  HA  GLN B 160     -16.585 -12.476  23.543  1.00  0.00           H  
ATOM   2623  CB  GLN B 160     -18.517 -13.438  23.577  1.00  0.00           C  
ATOM   2624  HB2 GLN B 160     -18.297 -14.174  24.352  1.00  0.00           H  
ATOM   2625  HB3 GLN B 160     -19.562 -13.142  23.691  1.00  0.00           H  
ATOM   2626  CG  GLN B 160     -18.339 -14.098  22.197  1.00  0.00           C  
ATOM   2627  HG2 GLN B 160     -19.102 -14.866  22.071  1.00  0.00           H  
ATOM   2628  HG3 GLN B 160     -18.490 -13.356  21.413  1.00  0.00           H  
ATOM   2629  CD  GLN B 160     -16.967 -14.755  22.034  1.00  0.00           C  
ATOM   2630  OE1 GLN B 160     -16.404 -15.308  22.969  1.00  0.00           O  
ATOM   2631  NE2 GLN B 160     -16.388 -14.693  20.859  1.00  0.00           N  
ATOM   2632 HE21 GLN B 160     -15.408 -14.928  20.780  1.00  0.00           H  
ATOM   2633 HE22 GLN B 160     -16.835 -14.222  20.082  1.00  0.00           H  
ATOM   2634  C   GLN B 160     -18.048 -11.042  22.856  1.00  0.00           C  
ATOM   2635  O   GLN B 160     -19.202 -10.621  22.894  1.00  0.00           O  
ATOM   2636  N   CYS B 161     -17.134 -10.466  22.076  1.00  0.00           N  
ATOM   2637  H   CYS B 161     -16.183 -10.822  22.092  1.00  0.00           H  
ATOM   2638  CA  CYS B 161     -17.436  -9.276  21.280  1.00  0.00           C  
ATOM   2639  HA  CYS B 161     -18.175  -8.685  21.820  1.00  0.00           H  
ATOM   2640  CB  CYS B 161     -16.177  -8.409  21.146  1.00  0.00           C  
ATOM   2641  HB2 CYS B 161     -16.455  -7.449  20.709  1.00  0.00           H  
ATOM   2642  HB3 CYS B 161     -15.755  -8.234  22.137  1.00  0.00           H  
ATOM   2643  SG  CYS B 161     -14.921  -9.178  20.089  1.00  0.00           S  
ATOM   2644  HG  CYS B 161     -14.647 -10.228  20.882  1.00  0.00           H  
ATOM   2645  C   CYS B 161     -18.078  -9.617  19.929  1.00  0.00           C  
ATOM   2646  O   CYS B 161     -18.935  -8.861  19.467  1.00  0.00           O  
ATOM   2647  N   SER B 162     -17.724 -10.761  19.332  1.00  0.00           N  
ATOM   2648  H   SER B 162     -17.036 -11.350  19.782  1.00  0.00           H  
ATOM   2649  CA  SER B 162     -18.135 -11.165  17.980  1.00  0.00           C  
ATOM   2650  HA  SER B 162     -17.932 -10.328  17.312  1.00  0.00           H  
ATOM   2651  CB  SER B 162     -17.260 -12.333  17.500  1.00  0.00           C  
ATOM   2652  HB2 SER B 162     -17.597 -12.678  16.522  1.00  0.00           H  
ATOM   2653  HB3 SER B 162     -16.240 -11.982  17.398  1.00  0.00           H  
ATOM   2654  OG  SER B 162     -17.198 -13.420  18.399  1.00  0.00           O  
ATOM   2655  HG  SER B 162     -16.320 -13.836  18.187  1.00  0.00           H  
ATOM   2656  C   SER B 162     -19.629 -11.484  17.823  1.00  0.00           C  
ATOM   2657  O   SER B 162     -20.109 -11.585  16.695  1.00  0.00           O  
ATOM   2658  N   THR B 163     -20.390 -11.584  18.921  1.00  0.00           N  
ATOM   2659  H   THR B 163     -19.941 -11.528  19.823  1.00  0.00           H  
ATOM   2660  CA  THR B 163     -21.848 -11.801  18.918  1.00  0.00           C  
ATOM   2661  HA  THR B 163     -22.129 -12.269  17.975  1.00  0.00           H  
ATOM   2662  CB  THR B 163     -22.242 -12.769  20.044  1.00  0.00           C  
ATOM   2663  HB  THR B 163     -23.328 -12.782  20.151  1.00  0.00           H  
ATOM   2664  CG2 THR B 163     -21.773 -14.192  19.736  1.00  0.00           C  
ATOM   2665 HG21 THR B 163     -20.686 -14.225  19.675  1.00  0.00           H  
ATOM   2666 HG22 THR B 163     -22.110 -14.862  20.526  1.00  0.00           H  
ATOM   2667 HG23 THR B 163     -22.196 -14.520  18.788  1.00  0.00           H  
ATOM   2668  OG1 THR B 163     -21.660 -12.393  21.272  1.00  0.00           O  
ATOM   2669  HG1 THR B 163     -22.225 -11.692  21.681  1.00  0.00           H  
ATOM   2670  C   THR B 163     -22.688 -10.523  19.013  1.00  0.00           C  
ATOM   2671  O   THR B 163     -23.869 -10.568  18.667  1.00  0.00           O  
ATOM   2672  N   GLU B 164     -22.120  -9.385  19.434  1.00  0.00           N  
ATOM   2673  H   GLU B 164     -21.156  -9.430  19.732  1.00  0.00           H  
ATOM   2674  CA  GLU B 164     -22.871  -8.134  19.627  1.00  0.00           C  
ATOM   2675  HA  GLU B 164     -23.843  -8.233  19.145  1.00  0.00           H  
ATOM   2676  CB  GLU B 164     -23.125  -7.878  21.129  1.00  0.00           C  
ATOM   2677  HB2 GLU B 164     -22.245  -8.147  21.719  1.00  0.00           H  
ATOM   2678  HB3 GLU B 164     -23.265  -6.802  21.254  1.00  0.00           H  
ATOM   2679  CG  GLU B 164     -24.402  -8.544  21.687  1.00  0.00           C  
ATOM   2680  HG2 GLU B 164     -24.882  -7.809  22.339  1.00  0.00           H  
ATOM   2681  HG3 GLU B 164     -25.104  -8.745  20.876  1.00  0.00           H  
ATOM   2682  CD  GLU B 164     -24.185  -9.822  22.513  1.00  0.00           C  
ATOM   2683  OE1 GLU B 164     -23.178 -10.529  22.308  1.00  0.00           O  
ATOM   2684  OE2 GLU B 164     -25.045 -10.081  23.389  1.00  0.00           O  
ATOM   2685  C   GLU B 164     -22.255  -6.888  18.971  1.00  0.00           C  
ATOM   2686  O   GLU B 164     -23.004  -5.952  18.676  1.00  0.00           O  
ATOM   2687  N   LEU B 165     -20.940  -6.826  18.729  1.00  0.00           N  
ATOM   2688  H   LEU B 165     -20.359  -7.633  18.944  1.00  0.00           H  
ATOM   2689  CA  LEU B 165     -20.294  -5.661  18.100  1.00  0.00           C  
ATOM   2690  HA  LEU B 165     -20.931  -4.791  18.249  1.00  0.00           H  
ATOM   2691  CB  LEU B 165     -18.935  -5.339  18.758  1.00  0.00           C  
ATOM   2692  HB2 LEU B 165     -18.347  -6.252  18.851  1.00  0.00           H  
ATOM   2693  HB3 LEU B 165     -18.395  -4.675  18.081  1.00  0.00           H  
ATOM   2694  CG  LEU B 165     -19.013  -4.623  20.119  1.00  0.00           C  
ATOM   2695  HG  LEU B 165     -19.733  -3.806  20.062  1.00  0.00           H  
ATOM   2696  CD1 LEU B 165     -19.413  -5.561  21.255  1.00  0.00           C  
ATOM   2697 HD11 LEU B 165     -19.256  -5.068  22.210  1.00  0.00           H  
ATOM   2698 HD12 LEU B 165     -20.469  -5.813  21.171  1.00  0.00           H  
ATOM   2699 HD13 LEU B 165     -18.820  -6.474  21.213  1.00  0.00           H  
ATOM   2700  CD2 LEU B 165     -17.649  -4.027  20.474  1.00  0.00           C  
ATOM   2701 HD21 LEU B 165     -17.343  -3.319  19.705  1.00  0.00           H  
ATOM   2702 HD22 LEU B 165     -17.713  -3.498  21.423  1.00  0.00           H  
ATOM   2703 HD23 LEU B 165     -16.909  -4.823  20.550  1.00  0.00           H  
ATOM   2704  C   LEU B 165     -20.119  -5.820  16.580  1.00  0.00           C  
ATOM   2705  O   LEU B 165     -19.916  -6.918  16.065  1.00  0.00           O  
ATOM   2706  N   ARG B 166     -20.106  -4.688  15.861  1.00  0.00           N  
ATOM   2707  H   ARG B 166     -20.291  -3.818  16.355  1.00  0.00           H  
ATOM   2708  CA  ARG B 166     -19.629  -4.596  14.467  1.00  0.00           C  
ATOM   2709  HA  ARG B 166     -18.853  -5.354  14.336  1.00  0.00           H  
ATOM   2710  CB  ARG B 166     -20.756  -4.930  13.469  1.00  0.00           C  
ATOM   2711  HB2 ARG B 166     -20.314  -5.045  12.479  1.00  0.00           H  
ATOM   2712  HB3 ARG B 166     -21.202  -5.887  13.747  1.00  0.00           H  
ATOM   2713  CG  ARG B 166     -21.856  -3.860  13.395  1.00  0.00           C  
ATOM   2714  HG2 ARG B 166     -22.283  -3.710  14.387  1.00  0.00           H  
ATOM   2715  HG3 ARG B 166     -21.420  -2.920  13.057  1.00  0.00           H  
ATOM   2716  CD  ARG B 166     -22.969  -4.255  12.414  1.00  0.00           C  
ATOM   2717  HD2 ARG B 166     -22.518  -4.506  11.450  1.00  0.00           H  
ATOM   2718  HD3 ARG B 166     -23.487  -5.142  12.786  1.00  0.00           H  
ATOM   2719  NE  ARG B 166     -23.921  -3.142  12.219  1.00  0.00           N  
ATOM   2720  HE  ARG B 166     -23.800  -2.587  11.390  1.00  0.00           H  
ATOM   2721  CZ  ARG B 166     -24.853  -2.740  13.064  1.00  0.00           C  
ATOM   2722  NH1 ARG B 166     -25.149  -3.422  14.131  1.00  0.00           N  
ATOM   2723 HH11 ARG B 166     -24.645  -4.265  14.337  1.00  0.00           H  
ATOM   2724 HH12 ARG B 166     -25.765  -3.041  14.846  1.00  0.00           H  
ATOM   2725  NH2 ARG B 166     -25.490  -1.626  12.849  1.00  0.00           N  
ATOM   2726 HH21 ARG B 166     -25.251  -1.047  12.066  1.00  0.00           H  
ATOM   2727 HH22 ARG B 166     -26.190  -1.330  13.505  1.00  0.00           H  
ATOM   2728  C   ARG B 166     -18.983  -3.239  14.177  1.00  0.00           C  
ATOM   2729  O   ARG B 166     -19.425  -2.218  14.711  1.00  0.00           O  
ATOM   2730  N   LEU B 167     -17.980  -3.226  13.303  1.00  0.00           N  
ATOM   2731  H   LEU B 167     -17.728  -4.103  12.857  1.00  0.00           H  
ATOM   2732  CA  LEU B 167     -17.295  -2.018  12.840  1.00  0.00           C  
ATOM   2733  HA  LEU B 167     -17.621  -1.161  13.429  1.00  0.00           H  
ATOM   2734  CB  LEU B 167     -15.780  -2.200  13.051  1.00  0.00           C  
ATOM   2735  HB2 LEU B 167     -15.583  -2.400  14.106  1.00  0.00           H  
ATOM   2736  HB3 LEU B 167     -15.469  -3.078  12.482  1.00  0.00           H  
ATOM   2737  CG  LEU B 167     -14.928  -0.998  12.596  1.00  0.00           C  
ATOM   2738  HG  LEU B 167     -15.198  -0.708  11.581  1.00  0.00           H  
ATOM   2739  CD1 LEU B 167     -15.094   0.204  13.526  1.00  0.00           C  
ATOM   2740 HD11 LEU B 167     -16.126   0.539  13.524  1.00  0.00           H  
ATOM   2741 HD12 LEU B 167     -14.797  -0.061  14.540  1.00  0.00           H  
ATOM   2742 HD13 LEU B 167     -14.470   1.026  13.177  1.00  0.00           H  
ATOM   2743  CD2 LEU B 167     -13.455  -1.397  12.600  1.00  0.00           C  
ATOM   2744 HD21 LEU B 167     -13.147  -1.701  13.601  1.00  0.00           H  
ATOM   2745 HD22 LEU B 167     -13.303  -2.223  11.906  1.00  0.00           H  
ATOM   2746 HD23 LEU B 167     -12.849  -0.552  12.281  1.00  0.00           H  
ATOM   2747  C   LEU B 167     -17.643  -1.746  11.373  1.00  0.00           C  
ATOM   2748  O   LEU B 167     -17.383  -2.592  10.516  1.00  0.00           O  
ATOM   2749  N   LEU B 168     -18.206  -0.570  11.090  1.00  0.00           N  
ATOM   2750  H   LEU B 168     -18.349   0.098  11.844  1.00  0.00           H  
ATOM   2751  CA  LEU B 168     -18.376  -0.070   9.728  1.00  0.00           C  
ATOM   2752  HA  LEU B 168     -18.329  -0.913   9.045  1.00  0.00           H  
ATOM   2753  CB  LEU B 168     -19.752   0.591   9.545  1.00  0.00           C  
ATOM   2754  HB2 LEU B 168     -19.887   1.391  10.274  1.00  0.00           H  
ATOM   2755  HB3 LEU B 168     -19.761   1.044   8.552  1.00  0.00           H  
ATOM   2756  CG  LEU B 168     -20.910  -0.425   9.633  1.00  0.00           C  
ATOM   2757  HG  LEU B 168     -20.544  -1.423   9.397  1.00  0.00           H  
ATOM   2758  CD1 LEU B 168     -21.547  -0.457  11.027  1.00  0.00           C  
ATOM   2759 HD11 LEU B 168     -20.794  -0.706  11.773  1.00  0.00           H  
ATOM   2760 HD12 LEU B 168     -22.328  -1.210  11.050  1.00  0.00           H  
ATOM   2761 HD13 LEU B 168     -21.972   0.519  11.258  1.00  0.00           H  
ATOM   2762  CD2 LEU B 168     -22.012  -0.073   8.633  1.00  0.00           C  
ATOM   2763 HD21 LEU B 168     -21.605  -0.100   7.620  1.00  0.00           H  
ATOM   2764 HD22 LEU B 168     -22.820  -0.803   8.688  1.00  0.00           H  
ATOM   2765 HD23 LEU B 168     -22.399   0.927   8.830  1.00  0.00           H  
ATOM   2766  C   LEU B 168     -17.222   0.866   9.349  1.00  0.00           C  
ATOM   2767  O   LEU B 168     -16.723   1.624  10.186  1.00  0.00           O  
ATOM   2768  N   TYR B 169     -16.800   0.804   8.086  1.00  0.00           N  
ATOM   2769  H   TYR B 169     -17.281   0.179   7.443  1.00  0.00           H  
ATOM   2770  CA  TYR B 169     -15.678   1.586   7.567  1.00  0.00           C  
ATOM   2771  HA  TYR B 169     -15.614   2.502   8.154  1.00  0.00           H  
ATOM   2772  CB  TYR B 169     -14.351   0.835   7.772  1.00  0.00           C  
ATOM   2773  HB2 TYR B 169     -13.539   1.509   7.498  1.00  0.00           H  
ATOM   2774  HB3 TYR B 169     -14.244   0.631   8.837  1.00  0.00           H  
ATOM   2775  CG  TYR B 169     -14.143  -0.486   7.050  1.00  0.00           C  
ATOM   2776  CD1 TYR B 169     -14.729  -1.664   7.558  1.00  0.00           C  
ATOM   2777  HD1 TYR B 169     -15.401  -1.619   8.405  1.00  0.00           H  
ATOM   2778  CE1 TYR B 169     -14.418  -2.909   6.984  1.00  0.00           C  
ATOM   2779  HE1 TYR B 169     -14.867  -3.811   7.362  1.00  0.00           H  
ATOM   2780  CZ  TYR B 169     -13.499  -2.983   5.919  1.00  0.00           C  
ATOM   2781  OH  TYR B 169     -13.179  -4.196   5.404  1.00  0.00           O  
ATOM   2782  HH  TYR B 169     -13.932  -4.790   5.441  1.00  0.00           H  
ATOM   2783  CE2 TYR B 169     -12.926  -1.808   5.392  1.00  0.00           C  
ATOM   2784  HE2 TYR B 169     -12.241  -1.880   4.557  1.00  0.00           H  
ATOM   2785  CD2 TYR B 169     -13.261  -0.558   5.951  1.00  0.00           C  
ATOM   2786  HD2 TYR B 169     -12.822   0.345   5.549  1.00  0.00           H  
ATOM   2787  C   TYR B 169     -15.909   2.008   6.113  1.00  0.00           C  
ATOM   2788  O   TYR B 169     -16.245   1.192   5.258  1.00  0.00           O  
ATOM   2789  N   GLN B 170     -15.740   3.299   5.834  1.00  0.00           N  
ATOM   2790  H   GLN B 170     -15.434   3.919   6.578  1.00  0.00           H  
ATOM   2791  CA  GLN B 170     -16.196   3.915   4.586  1.00  0.00           C  
ATOM   2792  HA  GLN B 170     -16.385   3.136   3.845  1.00  0.00           H  
ATOM   2793  CB  GLN B 170     -17.528   4.626   4.861  1.00  0.00           C  
ATOM   2794  HB2 GLN B 170     -18.210   3.925   5.345  1.00  0.00           H  
ATOM   2795  HB3 GLN B 170     -17.375   5.474   5.528  1.00  0.00           H  
ATOM   2796  CG  GLN B 170     -18.157   5.105   3.554  1.00  0.00           C  
ATOM   2797  HG2 GLN B 170     -17.551   5.894   3.108  1.00  0.00           H  
ATOM   2798  HG3 GLN B 170     -18.178   4.254   2.878  1.00  0.00           H  
ATOM   2799  CD  GLN B 170     -19.587   5.609   3.700  1.00  0.00           C  
ATOM   2800  OE1 GLN B 170     -20.133   5.751   4.783  1.00  0.00           O  
ATOM   2801  NE2 GLN B 170     -20.243   5.892   2.601  1.00  0.00           N  
ATOM   2802 HE21 GLN B 170     -21.222   6.083   2.700  1.00  0.00           H  
ATOM   2803 HE22 GLN B 170     -19.807   5.696   1.701  1.00  0.00           H  
ATOM   2804  C   GLN B 170     -15.134   4.856   4.010  1.00  0.00           C  
ATOM   2805  O   GLN B 170     -14.564   5.660   4.749  1.00  0.00           O  
ATOM   2806  N   LEU B 171     -14.834   4.730   2.713  1.00  0.00           N  
ATOM   2807  H   LEU B 171     -15.414   4.123   2.150  1.00  0.00           H  
ATOM   2808  CA  LEU B 171     -13.780   5.491   2.030  1.00  0.00           C  
ATOM   2809  HA  LEU B 171     -12.960   5.641   2.735  1.00  0.00           H  
ATOM   2810  CB  LEU B 171     -13.238   4.636   0.861  1.00  0.00           C  
ATOM   2811  HB2 LEU B 171     -12.872   3.687   1.252  1.00  0.00           H  
ATOM   2812  HB3 LEU B 171     -14.066   4.405   0.198  1.00  0.00           H  
ATOM   2813  CG  LEU B 171     -12.117   5.286   0.023  1.00  0.00           C  
ATOM   2814  HG  LEU B 171     -12.383   6.317  -0.202  1.00  0.00           H  
ATOM   2815  CD1 LEU B 171     -10.779   5.268   0.760  1.00  0.00           C  
ATOM   2816 HD11 LEU B 171     -10.429   4.244   0.871  1.00  0.00           H  
ATOM   2817 HD12 LEU B 171     -10.044   5.826   0.179  1.00  0.00           H  
ATOM   2818 HD13 LEU B 171     -10.876   5.719   1.742  1.00  0.00           H  
ATOM   2819  CD2 LEU B 171     -11.911   4.545  -1.301  1.00  0.00           C  
ATOM   2820 HD21 LEU B 171     -11.655   3.502  -1.111  1.00  0.00           H  
ATOM   2821 HD22 LEU B 171     -12.826   4.595  -1.893  1.00  0.00           H  
ATOM   2822 HD23 LEU B 171     -11.099   5.017  -1.856  1.00  0.00           H  
ATOM   2823  C   LEU B 171     -14.288   6.885   1.601  1.00  0.00           C  
ATOM   2824  O   LEU B 171     -15.324   7.013   0.953  1.00  0.00           O  
ATOM   2825  N   VAL B 172     -13.528   7.936   1.929  1.00  0.00           N  
ATOM   2826  H   VAL B 172     -12.691   7.750   2.474  1.00  0.00           H  
ATOM   2827  CA  VAL B 172     -13.887   9.357   1.712  1.00  0.00           C  
ATOM   2828  HA  VAL B 172     -14.880   9.529   2.129  1.00  0.00           H  
ATOM   2829  CB  VAL B 172     -12.875  10.243   2.477  1.00  0.00           C  
ATOM   2830  HB  VAL B 172     -11.865   9.916   2.226  1.00  0.00           H  
ATOM   2831  CG1 VAL B 172     -12.963  11.738   2.149  1.00  0.00           C  
ATOM   2832 HG11 VAL B 172     -12.264  12.299   2.769  1.00  0.00           H  
ATOM   2833 HG12 VAL B 172     -12.700  11.915   1.106  1.00  0.00           H  
ATOM   2834 HG13 VAL B 172     -13.976  12.100   2.327  1.00  0.00           H  
ATOM   2835  CG2 VAL B 172     -13.071  10.107   3.995  1.00  0.00           C  
ATOM   2836 HG21 VAL B 172     -14.045  10.504   4.282  1.00  0.00           H  
ATOM   2837 HG22 VAL B 172     -13.017   9.063   4.301  1.00  0.00           H  
ATOM   2838 HG23 VAL B 172     -12.290  10.660   4.517  1.00  0.00           H  
ATOM   2839  C   VAL B 172     -13.971   9.760   0.229  1.00  0.00           C  
ATOM   2840  O   VAL B 172     -14.770  10.622  -0.137  1.00  0.00           O  
ATOM   2841  N   PHE B 173     -13.171   9.126  -0.634  1.00  0.00           N  
ATOM   2842  H   PHE B 173     -12.580   8.396  -0.275  1.00  0.00           H  
ATOM   2843  CA  PHE B 173     -13.204   9.319  -2.085  1.00  0.00           C  
ATOM   2844  HA  PHE B 173     -12.948  10.353  -2.316  1.00  0.00           H  
ATOM   2845  CB  PHE B 173     -12.130   8.415  -2.713  1.00  0.00           C  
ATOM   2846  HB2 PHE B 173     -11.146   8.821  -2.474  1.00  0.00           H  
ATOM   2847  HB3 PHE B 173     -12.185   7.427  -2.252  1.00  0.00           H  
ATOM   2848  CG  PHE B 173     -12.232   8.222  -4.213  1.00  0.00           C  
ATOM   2849  CD1 PHE B 173     -11.638   9.144  -5.094  1.00  0.00           C  
ATOM   2850  HD1 PHE B 173     -11.137  10.014  -4.701  1.00  0.00           H  
ATOM   2851  CE1 PHE B 173     -11.686   8.929  -6.484  1.00  0.00           C  
ATOM   2852  HE1 PHE B 173     -11.221   9.633  -7.164  1.00  0.00           H  
ATOM   2853  CZ  PHE B 173     -12.339   7.793  -6.993  1.00  0.00           C  
ATOM   2854  HZ  PHE B 173     -12.386   7.628  -8.060  1.00  0.00           H  
ATOM   2855  CE2 PHE B 173     -12.950   6.879  -6.116  1.00  0.00           C  
ATOM   2856  HE2 PHE B 173     -13.468   6.015  -6.508  1.00  0.00           H  
ATOM   2857  CD2 PHE B 173     -12.893   7.091  -4.728  1.00  0.00           C  
ATOM   2858  HD2 PHE B 173     -13.361   6.383  -4.060  1.00  0.00           H  
ATOM   2859  C   PHE B 173     -14.607   9.033  -2.651  1.00  0.00           C  
ATOM   2860  O   PHE B 173     -15.150   7.943  -2.449  1.00  0.00           O  
ATOM   2861  N   LEU B 174     -15.182  10.016  -3.361  1.00  0.00           N  
ATOM   2862  H   LEU B 174     -14.684  10.893  -3.415  1.00  0.00           H  
ATOM   2863  CA  LEU B 174     -16.459   9.936  -4.094  1.00  0.00           C  
ATOM   2864  HA  LEU B 174     -16.754  10.960  -4.320  1.00  0.00           H  
ATOM   2865  CB  LEU B 174     -16.266   9.208  -5.449  1.00  0.00           C  
ATOM   2866  HB2 LEU B 174     -15.853   8.219  -5.249  1.00  0.00           H  
ATOM   2867  HB3 LEU B 174     -17.242   9.061  -5.917  1.00  0.00           H  
ATOM   2868  CG  LEU B 174     -15.383   9.914  -6.494  1.00  0.00           C  
ATOM   2869  HG  LEU B 174     -14.375  10.038  -6.101  1.00  0.00           H  
ATOM   2870  CD1 LEU B 174     -15.332   9.042  -7.750  1.00  0.00           C  
ATOM   2871 HD11 LEU B 174     -15.075   8.019  -7.484  1.00  0.00           H  
ATOM   2872 HD12 LEU B 174     -16.298   9.039  -8.255  1.00  0.00           H  
ATOM   2873 HD13 LEU B 174     -14.562   9.419  -8.419  1.00  0.00           H  
ATOM   2874  CD2 LEU B 174     -15.934  11.282  -6.921  1.00  0.00           C  
ATOM   2875 HD21 LEU B 174     -15.327  11.689  -7.728  1.00  0.00           H  
ATOM   2876 HD22 LEU B 174     -16.968  11.184  -7.249  1.00  0.00           H  
ATOM   2877 HD23 LEU B 174     -15.886  11.973  -6.080  1.00  0.00           H  
ATOM   2878  C   LEU B 174     -17.662   9.384  -3.293  1.00  0.00           C  
ATOM   2879  O   LEU B 174     -18.603   8.887  -3.905  1.00  0.00           O  
ATOM   2880  N   LEU B 175     -17.664   9.487  -1.955  1.00  0.00           N  
ATOM   2881  H   LEU B 175     -16.845   9.879  -1.508  1.00  0.00           H  
ATOM   2882  CA  LEU B 175     -18.717   8.912  -1.094  1.00  0.00           C  
ATOM   2883  HA  LEU B 175     -18.395   9.037  -0.058  1.00  0.00           H  
ATOM   2884  CB  LEU B 175     -20.055   9.669  -1.267  1.00  0.00           C  
ATOM   2885  HB2 LEU B 175     -20.453   9.428  -2.252  1.00  0.00           H  
ATOM   2886  HB3 LEU B 175     -20.768   9.283  -0.536  1.00  0.00           H  
ATOM   2887  CG  LEU B 175     -19.992  11.199  -1.134  1.00  0.00           C  
ATOM   2888  HG  LEU B 175     -19.224  11.603  -1.793  1.00  0.00           H  
ATOM   2889  CD1 LEU B 175     -21.329  11.811  -1.555  1.00  0.00           C  
ATOM   2890 HD11 LEU B 175     -22.133  11.421  -0.928  1.00  0.00           H  
ATOM   2891 HD12 LEU B 175     -21.288  12.895  -1.461  1.00  0.00           H  
ATOM   2892 HD13 LEU B 175     -21.535  11.550  -2.593  1.00  0.00           H  
ATOM   2893  CD2 LEU B 175     -19.685  11.630   0.300  1.00  0.00           C  
ATOM   2894 HD21 LEU B 175     -19.689  12.717   0.366  1.00  0.00           H  
ATOM   2895 HD22 LEU B 175     -20.438  11.225   0.977  1.00  0.00           H  
ATOM   2896 HD23 LEU B 175     -18.703  11.264   0.593  1.00  0.00           H  
ATOM   2897  C   LEU B 175     -18.878   7.387  -1.289  1.00  0.00           C  
ATOM   2898  O   LEU B 175     -19.989   6.865  -1.316  1.00  0.00           O  
ATOM   2899  N   SER B 176     -17.755   6.683  -1.463  1.00  0.00           N  
ATOM   2900  H   SER B 176     -16.882   7.186  -1.404  1.00  0.00           H  
ATOM   2901  CA  SER B 176     -17.696   5.229  -1.681  1.00  0.00           C  
ATOM   2902  HA  SER B 176     -18.190   4.996  -2.622  1.00  0.00           H  
ATOM   2903  CB  SER B 176     -16.234   4.782  -1.771  1.00  0.00           C  
ATOM   2904  HB2 SER B 176     -15.717   5.111  -0.872  1.00  0.00           H  
ATOM   2905  HB3 SER B 176     -16.187   3.694  -1.827  1.00  0.00           H  
ATOM   2906  OG  SER B 176     -15.583   5.325  -2.906  1.00  0.00           O  
ATOM   2907  HG  SER B 176     -15.461   6.283  -2.757  1.00  0.00           H  
ATOM   2908  C   SER B 176     -18.405   4.439  -0.571  1.00  0.00           C  
ATOM   2909  O   SER B 176     -18.535   4.919   0.551  1.00  0.00           O  
ATOM   2910  N   GLU B 177     -18.863   3.222  -0.876  1.00  0.00           N  
ATOM   2911  H   GLU B 177     -18.758   2.889  -1.819  1.00  0.00           H  
ATOM   2912  CA  GLU B 177     -19.743   2.442   0.012  1.00  0.00           C  
ATOM   2913  HA  GLU B 177     -20.594   3.084   0.249  1.00  0.00           H  
ATOM   2914  CB  GLU B 177     -20.282   1.227  -0.769  1.00  0.00           C  
ATOM   2915  HB2 GLU B 177     -20.637   1.574  -1.742  1.00  0.00           H  
ATOM   2916  HB3 GLU B 177     -19.461   0.531  -0.951  1.00  0.00           H  
ATOM   2917  CG  GLU B 177     -21.431   0.465  -0.088  1.00  0.00           C  
ATOM   2918  HG2 GLU B 177     -21.784  -0.306  -0.776  1.00  0.00           H  
ATOM   2919  HG3 GLU B 177     -21.049  -0.043   0.801  1.00  0.00           H  
ATOM   2920  CD  GLU B 177     -22.594   1.392   0.291  1.00  0.00           C  
ATOM   2921  OE1 GLU B 177     -23.429   1.661  -0.599  1.00  0.00           O  
ATOM   2922  OE2 GLU B 177     -22.586   1.869   1.450  1.00  0.00           O  
ATOM   2923  C   GLU B 177     -19.112   2.028   1.362  1.00  0.00           C  
ATOM   2924  O   GLU B 177     -17.897   1.817   1.472  1.00  0.00           O  
ATOM   2925  N   ALA B 178     -19.954   1.919   2.394  1.00  0.00           N  
ATOM   2926  H   ALA B 178     -20.949   2.045   2.201  1.00  0.00           H  
ATOM   2927  CA  ALA B 178     -19.601   1.504   3.745  1.00  0.00           C  
ATOM   2928  HA  ALA B 178     -18.653   1.969   4.015  1.00  0.00           H  
ATOM   2929  CB  ALA B 178     -20.678   2.029   4.701  1.00  0.00           C  
ATOM   2930  HB1 ALA B 178     -20.759   3.112   4.613  1.00  0.00           H  
ATOM   2931  HB2 ALA B 178     -21.643   1.585   4.450  1.00  0.00           H  
ATOM   2932  HB3 ALA B 178     -20.418   1.771   5.727  1.00  0.00           H  
ATOM   2933  C   ALA B 178     -19.438  -0.023   3.862  1.00  0.00           C  
ATOM   2934  O   ALA B 178     -20.397  -0.796   3.837  1.00  0.00           O  
ATOM   2935  N   HIE B 179     -18.203  -0.472   4.070  1.00  0.00           N  
ATOM   2936  H   HIE B 179     -17.461   0.212   4.147  1.00  0.00           H  
ATOM   2937  CA  HIE B 179     -17.887  -1.856   4.422  1.00  0.00           C  
ATOM   2938  HA  HIE B 179     -18.463  -2.518   3.772  1.00  0.00           H  
ATOM   2939  CB  HIE B 179     -16.397  -2.114   4.166  1.00  0.00           C  
ATOM   2940  HB2 HIE B 179     -15.801  -1.412   4.746  1.00  0.00           H  
ATOM   2941  HB3 HIE B 179     -16.144  -3.126   4.481  1.00  0.00           H  
ATOM   2942  CG  HIE B 179     -16.032  -1.978   2.713  1.00  0.00           C  
ATOM   2943  ND1 HIE B 179     -16.072  -3.014   1.777  1.00  0.00           N  
ATOM   2944  CE1 HIE B 179     -15.825  -2.436   0.593  1.00  0.00           C  
ATOM   2945  HE1 HIE B 179     -15.805  -2.963  -0.351  1.00  0.00           H  
ATOM   2946  NE2 HIE B 179     -15.642  -1.111   0.738  1.00  0.00           N  
ATOM   2947  HE2 HIE B 179     -15.525  -0.446  -0.012  1.00  0.00           H  
ATOM   2948  CD2 HIE B 179     -15.772  -0.804   2.071  1.00  0.00           C  
ATOM   2949  HD2 HIE B 179     -15.759   0.180   2.521  1.00  0.00           H  
ATOM   2950  C   HIE B 179     -18.274  -2.157   5.875  1.00  0.00           C  
ATOM   2951  O   HIE B 179     -18.452  -1.261   6.700  1.00  0.00           O  
ATOM   2952  N   THR B 180     -18.374  -3.442   6.217  1.00  0.00           N  
ATOM   2953  H   THR B 180     -18.181  -4.137   5.511  1.00  0.00           H  
ATOM   2954  CA  THR B 180     -18.638  -3.930   7.581  1.00  0.00           C  
ATOM   2955  HA  THR B 180     -18.494  -3.120   8.297  1.00  0.00           H  
ATOM   2956  CB  THR B 180     -20.095  -4.415   7.709  1.00  0.00           C  
ATOM   2957  HB  THR B 180     -20.294  -5.165   6.942  1.00  0.00           H  
ATOM   2958  CG2 THR B 180     -20.436  -5.008   9.079  1.00  0.00           C  
ATOM   2959 HG21 THR B 180     -20.171  -4.302   9.866  1.00  0.00           H  
ATOM   2960 HG22 THR B 180     -21.505  -5.217   9.125  1.00  0.00           H  
ATOM   2961 HG23 THR B 180     -19.899  -5.944   9.229  1.00  0.00           H  
ATOM   2962  OG1 THR B 180     -20.991  -3.343   7.543  1.00  0.00           O  
ATOM   2963  HG1 THR B 180     -20.741  -2.852   6.750  1.00  0.00           H  
ATOM   2964  C   THR B 180     -17.650  -5.046   7.931  1.00  0.00           C  
ATOM   2965  O   THR B 180     -17.309  -5.852   7.070  1.00  0.00           O  
ATOM   2966  N   CYS B 181     -17.207  -5.106   9.188  1.00  0.00           N  
ATOM   2967  H   CYS B 181     -17.486  -4.370   9.832  1.00  0.00           H  
ATOM   2968  CA  CYS B 181     -16.411  -6.203   9.743  1.00  0.00           C  
ATOM   2969  HA  CYS B 181     -16.589  -7.100   9.145  1.00  0.00           H  
ATOM   2970  CB  CYS B 181     -14.922  -5.844   9.611  1.00  0.00           C  
ATOM   2971  HB2 CYS B 181     -14.718  -5.587   8.573  1.00  0.00           H  
ATOM   2972  HB3 CYS B 181     -14.687  -4.985  10.243  1.00  0.00           H  
ATOM   2973  SG  CYS B 181     -13.865  -7.257  10.041  1.00  0.00           S  
ATOM   2974  HG  CYS B 181     -12.802  -6.926   9.284  1.00  0.00           H  
ATOM   2975  C   CYS B 181     -16.855  -6.533  11.184  1.00  0.00           C  
ATOM   2976  O   CYS B 181     -17.515  -5.724  11.848  1.00  0.00           O  
ATOM   2977  N   ILE B 182     -16.515  -7.736  11.650  1.00  0.00           N  
ATOM   2978  H   ILE B 182     -15.873  -8.287  11.096  1.00  0.00           H  
ATOM   2979  CA  ILE B 182     -16.835  -8.264  12.983  1.00  0.00           C  
ATOM   2980  HA  ILE B 182     -17.489  -7.560  13.491  1.00  0.00           H  
ATOM   2981  CB  ILE B 182     -17.607  -9.604  12.864  1.00  0.00           C  
ATOM   2982  HB  ILE B 182     -16.936 -10.333  12.404  1.00  0.00           H  
ATOM   2983  CG2 ILE B 182     -17.998 -10.162  14.243  1.00  0.00           C  
ATOM   2984 HG21 ILE B 182     -18.603 -11.063  14.131  1.00  0.00           H  
ATOM   2985 HG22 ILE B 182     -17.106 -10.433  14.806  1.00  0.00           H  
ATOM   2986 HG23 ILE B 182     -18.571  -9.432  14.816  1.00  0.00           H  
ATOM   2987  CG1 ILE B 182     -18.863  -9.523  11.960  1.00  0.00           C  
ATOM   2988 HG12 ILE B 182     -18.559  -9.264  10.945  1.00  0.00           H  
ATOM   2989 HG13 ILE B 182     -19.314 -10.515  11.906  1.00  0.00           H  
ATOM   2990  CD1 ILE B 182     -19.948  -8.531  12.406  1.00  0.00           C  
ATOM   2991 HD11 ILE B 182     -20.328  -8.800  13.391  1.00  0.00           H  
ATOM   2992 HD12 ILE B 182     -19.547  -7.520  12.434  1.00  0.00           H  
ATOM   2993 HD13 ILE B 182     -20.773  -8.561  11.695  1.00  0.00           H  
ATOM   2994  C   ILE B 182     -15.524  -8.404  13.786  1.00  0.00           C  
ATOM   2995  O   ILE B 182     -14.558  -8.963  13.255  1.00  0.00           O  
ATOM   2996  N   PRO B 183     -15.446  -7.879  15.024  1.00  0.00           N  
ATOM   2997  CD  PRO B 183     -16.479  -7.139  15.736  1.00  0.00           C  
ATOM   2998  HD2 PRO B 183     -17.408  -7.708  15.792  1.00  0.00           H  
ATOM   2999  HD3 PRO B 183     -16.647  -6.184  15.237  1.00  0.00           H  
ATOM   3000  CG  PRO B 183     -15.935  -6.901  17.143  1.00  0.00           C  
ATOM   3001  HG2 PRO B 183     -16.265  -7.708  17.799  1.00  0.00           H  
ATOM   3002  HG3 PRO B 183     -16.247  -5.935  17.535  1.00  0.00           H  
ATOM   3003  CB  PRO B 183     -14.419  -6.973  16.951  1.00  0.00           C  
ATOM   3004  HB2 PRO B 183     -13.896  -7.229  17.874  1.00  0.00           H  
ATOM   3005  HB3 PRO B 183     -14.056  -6.025  16.560  1.00  0.00           H  
ATOM   3006  CA  PRO B 183     -14.266  -8.044  15.871  1.00  0.00           C  
ATOM   3007  HA  PRO B 183     -13.366  -7.861  15.289  1.00  0.00           H  
ATOM   3008  C   PRO B 183     -14.195  -9.448  16.492  1.00  0.00           C  
ATOM   3009  O   PRO B 183     -15.209 -10.131  16.565  1.00  0.00           O  
ATOM   3010  N   GLU B 184     -13.038  -9.837  17.027  1.00  0.00           N  
ATOM   3011  H   GLU B 184     -12.236  -9.225  16.916  1.00  0.00           H  
ATOM   3012  CA  GLU B 184     -12.866 -11.034  17.865  1.00  0.00           C  
ATOM   3013  HA  GLU B 184     -13.848 -11.315  18.251  1.00  0.00           H  
ATOM   3014  CB  GLU B 184     -12.352 -12.197  16.994  1.00  0.00           C  
ATOM   3015  HB2 GLU B 184     -12.969 -12.252  16.096  1.00  0.00           H  
ATOM   3016  HB3 GLU B 184     -11.330 -11.977  16.675  1.00  0.00           H  
ATOM   3017  CG  GLU B 184     -12.377 -13.582  17.663  1.00  0.00           C  
ATOM   3018  HG2 GLU B 184     -12.222 -14.341  16.893  1.00  0.00           H  
ATOM   3019  HG3 GLU B 184     -11.527 -13.645  18.348  1.00  0.00           H  
ATOM   3020  CD  GLU B 184     -13.684 -13.869  18.429  1.00  0.00           C  
ATOM   3021  OE1 GLU B 184     -13.645 -13.827  19.677  1.00  0.00           O  
ATOM   3022  OE2 GLU B 184     -14.743 -14.081  17.797  1.00  0.00           O  
ATOM   3023  C   GLU B 184     -11.972 -10.733  19.088  1.00  0.00           C  
ATOM   3024  O   GLU B 184     -11.198  -9.770  19.085  1.00  0.00           O  
ATOM   3025  N   ASN B 185     -12.096 -11.505  20.172  1.00  0.00           N  
ATOM   3026  H   ASN B 185     -12.721 -12.313  20.121  1.00  0.00           H  
ATOM   3027  CA  ASN B 185     -11.478 -11.214  21.470  1.00  0.00           C  
ATOM   3028  HA  ASN B 185     -11.618 -10.155  21.684  1.00  0.00           H  
ATOM   3029  CB  ASN B 185     -12.221 -12.004  22.562  1.00  0.00           C  
ATOM   3030  HB2 ASN B 185     -12.401 -13.027  22.229  1.00  0.00           H  
ATOM   3031  HB3 ASN B 185     -11.610 -12.046  23.462  1.00  0.00           H  
ATOM   3032  CG  ASN B 185     -13.544 -11.368  22.918  1.00  0.00           C  
ATOM   3033  OD1 ASN B 185     -14.536 -11.498  22.226  1.00  0.00           O  
ATOM   3034  ND2 ASN B 185     -13.602 -10.632  24.001  1.00  0.00           N  
ATOM   3035 HD21 ASN B 185     -14.514 -10.277  24.263  1.00  0.00           H  
ATOM   3036 HD22 ASN B 185     -12.800 -10.528  24.612  1.00  0.00           H  
ATOM   3037  C   ASN B 185      -9.959 -11.481  21.510  1.00  0.00           C  
ATOM   3038  O   ASN B 185      -9.513 -12.566  21.894  1.00  0.00           O  
ATOM   3039  N   ASN B 186      -9.145 -10.467  21.191  1.00  0.00           N  
ATOM   3040  H   ASN B 186      -9.568  -9.621  20.840  1.00  0.00           H  
ATOM   3041  CA  ASN B 186      -7.693 -10.501  21.406  1.00  0.00           C  
ATOM   3042  HA  ASN B 186      -7.334 -11.455  21.010  1.00  0.00           H  
ATOM   3043  CB  ASN B 186      -6.992  -9.370  20.614  1.00  0.00           C  
ATOM   3044  HB2 ASN B 186      -7.396  -9.327  19.608  1.00  0.00           H  
ATOM   3045  HB3 ASN B 186      -7.162  -8.409  21.097  1.00  0.00           H  
ATOM   3046  CG  ASN B 186      -5.487  -9.608  20.493  1.00  0.00           C  
ATOM   3047  OD1 ASN B 186      -4.994 -10.699  20.744  1.00  0.00           O  
ATOM   3048  ND2 ASN B 186      -4.697  -8.636  20.096  1.00  0.00           N  
ATOM   3049 HD21 ASN B 186      -3.717  -8.823  20.039  1.00  0.00           H  
ATOM   3050 HD22 ASN B 186      -5.024  -7.680  19.904  1.00  0.00           H  
ATOM   3051  C   ASN B 186      -7.343 -10.479  22.912  1.00  0.00           C  
ATOM   3052  O   ASN B 186      -7.020  -9.436  23.478  1.00  0.00           O  
ATOM   3053  N   GLY B 187      -7.445 -11.632  23.579  1.00  0.00           N  
ATOM   3054  H   GLY B 187      -7.819 -12.420  23.060  1.00  0.00           H  
ATOM   3055  CA  GLY B 187      -7.084 -11.811  24.989  1.00  0.00           C  
ATOM   3056  HA2 GLY B 187      -6.978 -12.877  25.192  1.00  0.00           H  
ATOM   3057  HA3 GLY B 187      -6.120 -11.336  25.171  1.00  0.00           H  
ATOM   3058  C   GLY B 187      -8.100 -11.224  25.975  1.00  0.00           C  
ATOM   3059  O   GLY B 187      -7.890 -10.158  26.558  1.00  0.00           O  
ATOM   3060  N   GLY B 188      -9.198 -11.948  26.214  1.00  0.00           N  
ATOM   3061  H   GLY B 188      -9.351 -12.783  25.667  1.00  0.00           H  
ATOM   3062  CA  GLY B 188     -10.180 -11.604  27.246  1.00  0.00           C  
ATOM   3063  HA2 GLY B 188     -10.935 -12.388  27.304  1.00  0.00           H  
ATOM   3064  HA3 GLY B 188      -9.680 -11.542  28.213  1.00  0.00           H  
ATOM   3065  C   GLY B 188     -10.890 -10.279  26.963  1.00  0.00           C  
ATOM   3066  O   GLY B 188     -11.811 -10.231  26.156  1.00  0.00           O  
ATOM   3067  N   ALA B 189     -10.485  -9.205  27.646  1.00  0.00           N  
ATOM   3068  H   ALA B 189      -9.674  -9.302  28.241  1.00  0.00           H  
ATOM   3069  CA  ALA B 189     -11.055  -7.868  27.455  1.00  0.00           C  
ATOM   3070  HA  ALA B 189     -12.122  -7.977  27.242  1.00  0.00           H  
ATOM   3071  CB  ALA B 189     -10.928  -7.096  28.774  1.00  0.00           C  
ATOM   3072  HB1 ALA B 189      -9.877  -6.927  29.013  1.00  0.00           H  
ATOM   3073  HB2 ALA B 189     -11.430  -6.133  28.681  1.00  0.00           H  
ATOM   3074  HB3 ALA B 189     -11.401  -7.656  29.580  1.00  0.00           H  
ATOM   3075  C   ALA B 189     -10.461  -7.079  26.265  1.00  0.00           C  
ATOM   3076  O   ALA B 189     -10.965  -5.998  25.957  1.00  0.00           O  
ATOM   3077  N   GLY B 190      -9.403  -7.563  25.604  1.00  0.00           N  
ATOM   3078  H   GLY B 190      -9.027  -8.465  25.869  1.00  0.00           H  
ATOM   3079  CA  GLY B 190      -8.961  -7.014  24.315  1.00  0.00           C  
ATOM   3080  HA2 GLY B 190      -8.992  -5.924  24.343  1.00  0.00           H  
ATOM   3081  HA3 GLY B 190      -7.932  -7.307  24.117  1.00  0.00           H  
ATOM   3082  C   GLY B 190      -9.844  -7.497  23.158  1.00  0.00           C  
ATOM   3083  O   GLY B 190     -10.473  -8.552  23.248  1.00  0.00           O  
ATOM   3084  N   CYS B 191      -9.927  -6.710  22.083  1.00  0.00           N  
ATOM   3085  H   CYS B 191      -9.424  -5.827  22.104  1.00  0.00           H  
ATOM   3086  CA  CYS B 191     -10.753  -6.950  20.888  1.00  0.00           C  
ATOM   3087  HA  CYS B 191     -10.943  -8.014  20.768  1.00  0.00           H  
ATOM   3088  CB  CYS B 191     -12.096  -6.224  21.051  1.00  0.00           C  
ATOM   3089  HB2 CYS B 191     -11.907  -5.184  21.327  1.00  0.00           H  
ATOM   3090  HB3 CYS B 191     -12.632  -6.238  20.100  1.00  0.00           H  
ATOM   3091  SG  CYS B 191     -13.126  -7.026  22.312  1.00  0.00           S  
ATOM   3092  HG  CYS B 191     -12.126  -7.506  23.066  1.00  0.00           H  
ATOM   3093  C   CYS B 191     -10.043  -6.426  19.629  1.00  0.00           C  
ATOM   3094  O   CYS B 191      -9.567  -5.292  19.645  1.00  0.00           O  
ATOM   3095  N   VAL B 192     -10.009  -7.208  18.542  1.00  0.00           N  
ATOM   3096  H   VAL B 192     -10.479  -8.110  18.589  1.00  0.00           H  
ATOM   3097  CA  VAL B 192      -9.337  -6.879  17.266  1.00  0.00           C  
ATOM   3098  HA  VAL B 192      -9.084  -5.820  17.277  1.00  0.00           H  
ATOM   3099  CB  VAL B 192      -8.008  -7.652  17.116  1.00  0.00           C  
ATOM   3100  HB  VAL B 192      -7.408  -7.463  18.007  1.00  0.00           H  
ATOM   3101  CG1 VAL B 192      -8.212  -9.169  16.977  1.00  0.00           C  
ATOM   3102 HG11 VAL B 192      -8.725  -9.401  16.044  1.00  0.00           H  
ATOM   3103 HG12 VAL B 192      -7.243  -9.669  16.988  1.00  0.00           H  
ATOM   3104 HG13 VAL B 192      -8.811  -9.547  17.804  1.00  0.00           H  
ATOM   3105  CG2 VAL B 192      -7.187  -7.205  15.895  1.00  0.00           C  
ATOM   3106 HG21 VAL B 192      -7.080  -6.121  15.894  1.00  0.00           H  
ATOM   3107 HG22 VAL B 192      -6.193  -7.648  15.949  1.00  0.00           H  
ATOM   3108 HG23 VAL B 192      -7.665  -7.513  14.966  1.00  0.00           H  
ATOM   3109  C   VAL B 192     -10.257  -7.107  16.066  1.00  0.00           C  
ATOM   3110  O   VAL B 192     -11.078  -8.019  16.064  1.00  0.00           O  
ATOM   3111  N   CYS B 193     -10.106  -6.295  15.023  1.00  0.00           N  
ATOM   3112  H   CYS B 193      -9.413  -5.554  15.103  1.00  0.00           H  
ATOM   3113  CA  CYS B 193     -10.962  -6.259  13.843  1.00  0.00           C  
ATOM   3114  HA  CYS B 193     -11.484  -7.213  13.737  1.00  0.00           H  
ATOM   3115  CB  CYS B 193     -11.996  -5.150  14.080  1.00  0.00           C  
ATOM   3116  HB2 CYS B 193     -12.396  -5.253  15.089  1.00  0.00           H  
ATOM   3117  HB3 CYS B 193     -11.509  -4.175  14.002  1.00  0.00           H  
ATOM   3118  SG  CYS B 193     -13.368  -5.263  12.902  1.00  0.00           S  
ATOM   3119  HG  CYS B 193     -12.668  -5.067  11.779  1.00  0.00           H  
ATOM   3120  C   CYS B 193     -10.116  -6.011  12.581  1.00  0.00           C  
ATOM   3121  O   CYS B 193      -9.290  -5.097  12.553  1.00  0.00           O  
ATOM   3122  N   HIE B 194     -10.326  -6.800  11.522  1.00  0.00           N  
ATOM   3123  H   HIE B 194     -11.035  -7.515  11.596  1.00  0.00           H  
ATOM   3124  CA  HIE B 194      -9.491  -6.771  10.307  1.00  0.00           C  
ATOM   3125  HA  HIE B 194      -8.566  -6.233  10.522  1.00  0.00           H  
ATOM   3126  CB  HIE B 194      -9.089  -8.208   9.927  1.00  0.00           C  
ATOM   3127  HB2 HIE B 194      -9.973  -8.756   9.597  1.00  0.00           H  
ATOM   3128  HB3 HIE B 194      -8.385  -8.175   9.097  1.00  0.00           H  
ATOM   3129  CG  HIE B 194      -8.458  -8.961  11.073  1.00  0.00           C  
ATOM   3130  ND1 HIE B 194      -7.222  -8.672  11.657  1.00  0.00           N  
ATOM   3131  CE1 HIE B 194      -7.122  -9.471  12.729  1.00  0.00           C  
ATOM   3132  HE1 HIE B 194      -6.291  -9.472  13.423  1.00  0.00           H  
ATOM   3133  NE2 HIE B 194      -8.214 -10.244  12.838  1.00  0.00           N  
ATOM   3134  HE2 HIE B 194      -8.395 -10.887  13.596  1.00  0.00           H  
ATOM   3135  CD2 HIE B 194      -9.070  -9.935  11.805  1.00  0.00           C  
ATOM   3136  HD2 HIE B 194     -10.059 -10.335  11.627  1.00  0.00           H  
ATOM   3137  C   HIE B 194     -10.192  -6.044   9.153  1.00  0.00           C  
ATOM   3138  O   HIE B 194     -11.186  -6.536   8.624  1.00  0.00           O  
ATOM   3139  N   LEU B 195      -9.685  -4.877   8.753  1.00  0.00           N  
ATOM   3140  H   LEU B 195      -8.849  -4.524   9.210  1.00  0.00           H  
ATOM   3141  CA  LEU B 195     -10.207  -4.097   7.629  1.00  0.00           C  
ATOM   3142  HA  LEU B 195     -11.250  -4.363   7.449  1.00  0.00           H  
ATOM   3143  CB  LEU B 195     -10.149  -2.585   7.940  1.00  0.00           C  
ATOM   3144  HB2 LEU B 195      -9.117  -2.295   8.137  1.00  0.00           H  
ATOM   3145  HB3 LEU B 195     -10.465  -2.072   7.032  1.00  0.00           H  
ATOM   3146  CG  LEU B 195     -11.046  -2.082   9.094  1.00  0.00           C  
ATOM   3147  HG  LEU B 195     -12.049  -2.492   8.978  1.00  0.00           H  
ATOM   3148  CD1 LEU B 195     -10.524  -2.427  10.491  1.00  0.00           C  
ATOM   3149 HD11 LEU B 195      -9.462  -2.188  10.564  1.00  0.00           H  
ATOM   3150 HD12 LEU B 195     -10.660  -3.486  10.696  1.00  0.00           H  
ATOM   3151 HD13 LEU B 195     -11.060  -1.867  11.254  1.00  0.00           H  
ATOM   3152  CD2 LEU B 195     -11.145  -0.556   9.045  1.00  0.00           C  
ATOM   3153 HD21 LEU B 195     -11.876  -0.213   9.777  1.00  0.00           H  
ATOM   3154 HD22 LEU B 195     -10.174  -0.110   9.265  1.00  0.00           H  
ATOM   3155 HD23 LEU B 195     -11.469  -0.237   8.057  1.00  0.00           H  
ATOM   3156  C   LEU B 195      -9.399  -4.447   6.369  1.00  0.00           C  
ATOM   3157  O   LEU B 195      -8.177  -4.300   6.367  1.00  0.00           O  
ATOM   3158  N   LEU B 196     -10.057  -4.893   5.299  1.00  0.00           N  
ATOM   3159  H   LEU B 196     -11.068  -4.894   5.327  1.00  0.00           H  
ATOM   3160  CA  LEU B 196      -9.408  -5.238   4.025  1.00  0.00           C  
ATOM   3161  HA  LEU B 196      -8.454  -5.724   4.228  1.00  0.00           H  
ATOM   3162  CB  LEU B 196     -10.312  -6.217   3.246  1.00  0.00           C  
ATOM   3163  HB2 LEU B 196     -11.284  -5.738   3.111  1.00  0.00           H  
ATOM   3164  HB3 LEU B 196      -9.887  -6.380   2.254  1.00  0.00           H  
ATOM   3165  CG  LEU B 196     -10.525  -7.588   3.925  1.00  0.00           C  
ATOM   3166  HG  LEU B 196     -10.787  -7.447   4.974  1.00  0.00           H  
ATOM   3167  CD1 LEU B 196     -11.676  -8.337   3.251  1.00  0.00           C  
ATOM   3168 HD11 LEU B 196     -11.443  -8.514   2.201  1.00  0.00           H  
ATOM   3169 HD12 LEU B 196     -11.841  -9.287   3.754  1.00  0.00           H  
ATOM   3170 HD13 LEU B 196     -12.586  -7.743   3.319  1.00  0.00           H  
ATOM   3171  CD2 LEU B 196      -9.277  -8.470   3.834  1.00  0.00           C  
ATOM   3172 HD21 LEU B 196      -9.461  -9.425   4.321  1.00  0.00           H  
ATOM   3173 HD22 LEU B 196      -9.010  -8.639   2.791  1.00  0.00           H  
ATOM   3174 HD23 LEU B 196      -8.450  -7.979   4.336  1.00  0.00           H  
ATOM   3175  C   LEU B 196      -9.125  -3.975   3.192  1.00  0.00           C  
ATOM   3176  O   LEU B 196     -10.027  -3.156   3.029  1.00  0.00           O  
ATOM   3177  N   MET B 197      -7.906  -3.824   2.653  1.00  0.00           N  
ATOM   3178  H   MET B 197      -7.203  -4.530   2.854  1.00  0.00           H  
ATOM   3179  CA  MET B 197      -7.535  -2.715   1.745  1.00  0.00           C  
ATOM   3180  HA  MET B 197      -8.294  -2.648   0.965  1.00  0.00           H  
ATOM   3181  CB  MET B 197      -7.538  -1.365   2.496  1.00  0.00           C  
ATOM   3182  HB2 MET B 197      -7.122  -0.596   1.847  1.00  0.00           H  
ATOM   3183  HB3 MET B 197      -8.572  -1.088   2.683  1.00  0.00           H  
ATOM   3184  CG  MET B 197      -6.782  -1.346   3.835  1.00  0.00           C  
ATOM   3185  HG2 MET B 197      -7.142  -2.154   4.472  1.00  0.00           H  
ATOM   3186  HG3 MET B 197      -5.722  -1.513   3.646  1.00  0.00           H  
ATOM   3187  SD  MET B 197      -6.949   0.210   4.752  1.00  0.00           S  
ATOM   3188  CE  MET B 197      -8.668   0.088   5.317  1.00  0.00           C  
ATOM   3189  HE1 MET B 197      -8.914   0.960   5.922  1.00  0.00           H  
ATOM   3190  HE2 MET B 197      -9.340   0.051   4.460  1.00  0.00           H  
ATOM   3191  HE3 MET B 197      -8.793  -0.815   5.911  1.00  0.00           H  
ATOM   3192  C   MET B 197      -6.188  -2.977   1.034  1.00  0.00           C  
ATOM   3193  O   MET B 197      -5.121  -2.608   1.522  1.00  0.00           O  
ATOM   3194  N   ASP B 198      -6.235  -3.665  -0.110  1.00  0.00           N  
ATOM   3195  H   ASP B 198      -7.137  -3.886  -0.519  1.00  0.00           H  
ATOM   3196  CA  ASP B 198      -5.058  -4.121  -0.867  1.00  0.00           C  
ATOM   3197  HA  ASP B 198      -4.280  -4.362  -0.152  1.00  0.00           H  
ATOM   3198  CB  ASP B 198      -5.384  -5.415  -1.647  1.00  0.00           C  
ATOM   3199  HB2 ASP B 198      -4.487  -5.734  -2.178  1.00  0.00           H  
ATOM   3200  HB3 ASP B 198      -5.635  -6.198  -0.929  1.00  0.00           H  
ATOM   3201  CG  ASP B 198      -6.539  -5.302  -2.657  1.00  0.00           C  
ATOM   3202  OD1 ASP B 198      -6.608  -6.092  -3.627  1.00  0.00           O  
ATOM   3203  OD2 ASP B 198      -7.379  -4.384  -2.529  1.00  0.00           O  
ATOM   3204  C   ASP B 198      -4.469  -3.050  -1.803  1.00  0.00           C  
ATOM   3205  O   ASP B 198      -3.282  -2.738  -1.710  1.00  0.00           O  
ATOM   3206  N   ASP B 199      -5.274  -2.445  -2.687  1.00  0.00           N  
ATOM   3207  H   ASP B 199      -6.236  -2.773  -2.727  1.00  0.00           H  
ATOM   3208  CA  ASP B 199      -4.832  -1.415  -3.654  1.00  0.00           C  
ATOM   3209  HA  ASP B 199      -3.804  -1.674  -3.911  1.00  0.00           H  
ATOM   3210  CB  ASP B 199      -5.624  -1.490  -4.977  1.00  0.00           C  
ATOM   3211  HB2 ASP B 199      -5.066  -0.925  -5.726  1.00  0.00           H  
ATOM   3212  HB3 ASP B 199      -5.622  -2.528  -5.308  1.00  0.00           H  
ATOM   3213  CG  ASP B 199      -7.075  -0.992  -4.969  1.00  0.00           C  
ATOM   3214  OD1 ASP B 199      -7.439  -0.085  -4.191  1.00  0.00           O  
ATOM   3215  OD2 ASP B 199      -7.849  -1.485  -5.826  1.00  0.00           O  
ATOM   3216  C   ASP B 199      -4.734   0.004  -3.043  1.00  0.00           C  
ATOM   3217  O   ASP B 199      -4.816   1.018  -3.744  1.00  0.00           O  
ATOM   3218  N   VAL B 200      -4.544   0.055  -1.720  1.00  0.00           N  
ATOM   3219  H   VAL B 200      -4.394  -0.843  -1.278  1.00  0.00           H  
ATOM   3220  CA  VAL B 200      -4.498   1.254  -0.873  1.00  0.00           C  
ATOM   3221  HA  VAL B 200      -5.473   1.730  -0.948  1.00  0.00           H  
ATOM   3222  CB  VAL B 200      -4.305   0.835   0.600  1.00  0.00           C  
ATOM   3223  HB  VAL B 200      -5.061   0.087   0.827  1.00  0.00           H  
ATOM   3224  CG1 VAL B 200      -2.937   0.211   0.911  1.00  0.00           C  
ATOM   3225 HG11 VAL B 200      -2.136   0.933   0.750  1.00  0.00           H  
ATOM   3226 HG12 VAL B 200      -2.919  -0.120   1.950  1.00  0.00           H  
ATOM   3227 HG13 VAL B 200      -2.767  -0.659   0.275  1.00  0.00           H  
ATOM   3228  CG2 VAL B 200      -4.532   1.997   1.574  1.00  0.00           C  
ATOM   3229 HG21 VAL B 200      -5.507   2.450   1.385  1.00  0.00           H  
ATOM   3230 HG22 VAL B 200      -4.517   1.613   2.596  1.00  0.00           H  
ATOM   3231 HG23 VAL B 200      -3.753   2.754   1.470  1.00  0.00           H  
ATOM   3232  C   VAL B 200      -3.450   2.274  -1.343  1.00  0.00           C  
ATOM   3233  O   VAL B 200      -2.398   1.903  -1.875  1.00  0.00           O  
ATOM   3234  N   VAL B 201      -3.727   3.569  -1.171  1.00  0.00           N  
ATOM   3235  H   VAL B 201      -4.661   3.799  -0.835  1.00  0.00           H  
ATOM   3236  CA  VAL B 201      -2.855   4.683  -1.592  1.00  0.00           C  
ATOM   3237  HA  VAL B 201      -1.848   4.291  -1.746  1.00  0.00           H  
ATOM   3238  CB  VAL B 201      -3.314   5.279  -2.943  1.00  0.00           C  
ATOM   3239  HB  VAL B 201      -2.548   5.983  -3.248  1.00  0.00           H  
ATOM   3240  CG1 VAL B 201      -3.439   4.226  -4.048  1.00  0.00           C  
ATOM   3241 HG11 VAL B 201      -3.588   4.720  -5.006  1.00  0.00           H  
ATOM   3242 HG12 VAL B 201      -2.529   3.634  -4.087  1.00  0.00           H  
ATOM   3243 HG13 VAL B 201      -4.292   3.577  -3.852  1.00  0.00           H  
ATOM   3244  CG2 VAL B 201      -4.635   6.054  -2.909  1.00  0.00           C  
ATOM   3245 HG21 VAL B 201      -4.626   6.801  -2.122  1.00  0.00           H  
ATOM   3246 HG22 VAL B 201      -4.793   6.555  -3.862  1.00  0.00           H  
ATOM   3247 HG23 VAL B 201      -5.462   5.370  -2.741  1.00  0.00           H  
ATOM   3248  C   VAL B 201      -2.721   5.776  -0.526  1.00  0.00           C  
ATOM   3249  O   VAL B 201      -3.500   5.849   0.422  1.00  0.00           O  
ATOM   3250  N   SER B 202      -1.754   6.675  -0.700  1.00  0.00           N  
ATOM   3251  H   SER B 202      -1.135   6.547  -1.497  1.00  0.00           H  
ATOM   3252  CA  SER B 202      -1.470   7.789   0.208  1.00  0.00           C  
ATOM   3253  HA  SER B 202      -1.229   7.382   1.178  1.00  0.00           H  
ATOM   3254  CB  SER B 202      -0.241   8.566  -0.276  1.00  0.00           C  
ATOM   3255  HB2 SER B 202      -0.317   8.767  -1.347  1.00  0.00           H  
ATOM   3256  HB3 SER B 202      -0.193   9.519   0.256  1.00  0.00           H  
ATOM   3257  OG  SER B 202       0.945   7.840   0.006  1.00  0.00           O  
ATOM   3258  HG  SER B 202       0.960   7.023  -0.535  1.00  0.00           H  
ATOM   3259  C   SER B 202      -2.666   8.733   0.378  1.00  0.00           C  
ATOM   3260  O   SER B 202      -2.866   9.273   1.464  1.00  0.00           O  
ATOM   3261  N   ALA B 203      -3.477   8.894  -0.668  1.00  0.00           N  
ATOM   3262  H   ALA B 203      -3.221   8.439  -1.531  1.00  0.00           H  
ATOM   3263  CA  ALA B 203      -4.700   9.694  -0.677  1.00  0.00           C  
ATOM   3264  HA  ALA B 203      -4.531  10.597  -0.087  1.00  0.00           H  
ATOM   3265  CB  ALA B 203      -4.934  10.117  -2.131  1.00  0.00           C  
ATOM   3266  HB1 ALA B 203      -4.064  10.659  -2.506  1.00  0.00           H  
ATOM   3267  HB2 ALA B 203      -5.097   9.235  -2.747  1.00  0.00           H  
ATOM   3268  HB3 ALA B 203      -5.808  10.763  -2.195  1.00  0.00           H  
ATOM   3269  C   ALA B 203      -5.941   8.994  -0.072  1.00  0.00           C  
ATOM   3270  O   ALA B 203      -6.953   9.661   0.139  1.00  0.00           O  
ATOM   3271  N   ASP B 204      -5.913   7.687   0.225  1.00  0.00           N  
ATOM   3272  H   ASP B 204      -5.049   7.168   0.142  1.00  0.00           H  
ATOM   3273  CA  ASP B 204      -7.069   7.008   0.819  1.00  0.00           C  
ATOM   3274  HA  ASP B 204      -7.966   7.315   0.279  1.00  0.00           H  
ATOM   3275  CB  ASP B 204      -6.957   5.483   0.702  1.00  0.00           C  
ATOM   3276  HB2 ASP B 204      -5.990   5.167   1.097  1.00  0.00           H  
ATOM   3277  HB3 ASP B 204      -7.725   5.034   1.334  1.00  0.00           H  
ATOM   3278  CG  ASP B 204      -7.150   4.930  -0.711  1.00  0.00           C  
ATOM   3279  OD1 ASP B 204      -7.963   5.453  -1.507  1.00  0.00           O  
ATOM   3280  OD2 ASP B 204      -6.523   3.892  -1.014  1.00  0.00           O  
ATOM   3281  C   ASP B 204      -7.240   7.384   2.296  1.00  0.00           C  
ATOM   3282  O   ASP B 204      -6.374   7.118   3.133  1.00  0.00           O  
ATOM   3283  N   GLN B 205      -8.408   7.923   2.644  1.00  0.00           N  
ATOM   3284  H   GLN B 205      -9.077   8.133   1.917  1.00  0.00           H  
ATOM   3285  CA  GLN B 205      -8.822   8.152   4.026  1.00  0.00           C  
ATOM   3286  HA  GLN B 205      -8.118   7.653   4.694  1.00  0.00           H  
ATOM   3287  CB  GLN B 205      -8.780   9.657   4.341  1.00  0.00           C  
ATOM   3288  HB2 GLN B 205      -7.762  10.017   4.178  1.00  0.00           H  
ATOM   3289  HB3 GLN B 205      -9.448  10.183   3.656  1.00  0.00           H  
ATOM   3290  CG  GLN B 205      -9.196   9.972   5.789  1.00  0.00           C  
ATOM   3291  HG2 GLN B 205     -10.230   9.667   5.949  1.00  0.00           H  
ATOM   3292  HG3 GLN B 205      -8.562   9.410   6.475  1.00  0.00           H  
ATOM   3293  CD  GLN B 205      -9.096  11.452   6.143  1.00  0.00           C  
ATOM   3294  OE1 GLN B 205      -8.728  12.305   5.359  1.00  0.00           O  
ATOM   3295  NE2 GLN B 205      -9.426  11.815   7.362  1.00  0.00           N  
ATOM   3296 HE21 GLN B 205      -9.385  12.801   7.553  1.00  0.00           H  
ATOM   3297 HE22 GLN B 205      -9.773  11.137   8.036  1.00  0.00           H  
ATOM   3298  C   GLN B 205     -10.200   7.534   4.266  1.00  0.00           C  
ATOM   3299  O   GLN B 205     -11.065   7.590   3.392  1.00  0.00           O  
ATOM   3300  N   TYR B 206     -10.409   6.966   5.452  1.00  0.00           N  
ATOM   3301  H   TYR B 206      -9.641   6.944   6.115  1.00  0.00           H  
ATOM   3302  CA  TYR B 206     -11.647   6.314   5.867  1.00  0.00           C  
ATOM   3303  HA  TYR B 206     -12.349   6.334   5.039  1.00  0.00           H  
ATOM   3304  CB  TYR B 206     -11.366   4.847   6.229  1.00  0.00           C  
ATOM   3305  HB2 TYR B 206     -10.569   4.809   6.975  1.00  0.00           H  
ATOM   3306  HB3 TYR B 206     -12.260   4.431   6.697  1.00  0.00           H  
ATOM   3307  CG  TYR B 206     -10.986   3.962   5.053  1.00  0.00           C  
ATOM   3308  CD1 TYR B 206      -9.671   3.971   4.538  1.00  0.00           C  
ATOM   3309  HD1 TYR B 206      -8.919   4.606   4.988  1.00  0.00           H  
ATOM   3310  CE1 TYR B 206      -9.340   3.167   3.429  1.00  0.00           C  
ATOM   3311  HE1 TYR B 206      -8.341   3.187   3.017  1.00  0.00           H  
ATOM   3312  CZ  TYR B 206     -10.319   2.327   2.852  1.00  0.00           C  
ATOM   3313  OH  TYR B 206     -10.020   1.556   1.775  1.00  0.00           O  
ATOM   3314  HH  TYR B 206      -9.213   1.828   1.336  1.00  0.00           H  
ATOM   3315  CE2 TYR B 206     -11.625   2.302   3.382  1.00  0.00           C  
ATOM   3316  HE2 TYR B 206     -12.367   1.659   2.930  1.00  0.00           H  
ATOM   3317  CD2 TYR B 206     -11.959   3.121   4.476  1.00  0.00           C  
ATOM   3318  HD2 TYR B 206     -12.965   3.103   4.871  1.00  0.00           H  
ATOM   3319  C   TYR B 206     -12.287   7.039   7.054  1.00  0.00           C  
ATOM   3320  O   TYR B 206     -11.591   7.492   7.967  1.00  0.00           O  
ATOM   3321  N   THR B 207     -13.618   7.104   7.087  1.00  0.00           N  
ATOM   3322  H   THR B 207     -14.131   6.736   6.286  1.00  0.00           H  
ATOM   3323  CA  THR B 207     -14.390   7.261   8.331  1.00  0.00           C  
ATOM   3324  HA  THR B 207     -13.800   7.818   9.058  1.00  0.00           H  
ATOM   3325  CB  THR B 207     -15.694   8.037   8.109  1.00  0.00           C  
ATOM   3326  HB  THR B 207     -16.273   8.038   9.033  1.00  0.00           H  
ATOM   3327  CG2 THR B 207     -15.421   9.486   7.710  1.00  0.00           C  
ATOM   3328 HG21 THR B 207     -16.370  10.006   7.580  1.00  0.00           H  
ATOM   3329 HG22 THR B 207     -14.846   9.983   8.492  1.00  0.00           H  
ATOM   3330 HG23 THR B 207     -14.867   9.522   6.771  1.00  0.00           H  
ATOM   3331  OG1 THR B 207     -16.462   7.449   7.090  1.00  0.00           O  
ATOM   3332  HG1 THR B 207     -16.856   6.632   7.413  1.00  0.00           H  
ATOM   3333  C   THR B 207     -14.693   5.892   8.941  1.00  0.00           C  
ATOM   3334  O   THR B 207     -14.780   4.886   8.231  1.00  0.00           O  
ATOM   3335  N   LEU B 208     -14.845   5.856  10.266  1.00  0.00           N  
ATOM   3336  H   LEU B 208     -14.778   6.729  10.781  1.00  0.00           H  
ATOM   3337  CA  LEU B 208     -15.054   4.652  11.072  1.00  0.00           C  
ATOM   3338  HA  LEU B 208     -15.310   3.802  10.436  1.00  0.00           H  
ATOM   3339  CB  LEU B 208     -13.766   4.346  11.866  1.00  0.00           C  
ATOM   3340  HB2 LEU B 208     -13.516   5.225  12.464  1.00  0.00           H  
ATOM   3341  HB3 LEU B 208     -13.976   3.530  12.559  1.00  0.00           H  
ATOM   3342  CG  LEU B 208     -12.530   3.965  11.037  1.00  0.00           C  
ATOM   3343  HG  LEU B 208     -12.376   4.678  10.226  1.00  0.00           H  
ATOM   3344  CD1 LEU B 208     -11.294   3.978  11.935  1.00  0.00           C  
ATOM   3345 HD11 LEU B 208     -11.086   4.997  12.266  1.00  0.00           H  
ATOM   3346 HD12 LEU B 208     -11.457   3.347  12.810  1.00  0.00           H  
ATOM   3347 HD13 LEU B 208     -10.433   3.598  11.388  1.00  0.00           H  
ATOM   3348  CD2 LEU B 208     -12.679   2.563  10.461  1.00  0.00           C  
ATOM   3349 HD21 LEU B 208     -11.819   2.328   9.837  1.00  0.00           H  
ATOM   3350 HD22 LEU B 208     -12.759   1.829  11.263  1.00  0.00           H  
ATOM   3351 HD23 LEU B 208     -13.576   2.530   9.849  1.00  0.00           H  
ATOM   3352  C   LEU B 208     -16.194   4.869  12.070  1.00  0.00           C  
ATOM   3353  O   LEU B 208     -16.132   5.831  12.836  1.00  0.00           O  
ATOM   3354  N   ASP B 209     -17.135   3.927  12.151  1.00  0.00           N  
ATOM   3355  H   ASP B 209     -17.101   3.162  11.482  1.00  0.00           H  
ATOM   3356  CA  ASP B 209     -18.164   3.871  13.200  1.00  0.00           C  
ATOM   3357  HA  ASP B 209     -17.883   4.549  14.009  1.00  0.00           H  
ATOM   3358  CB  ASP B 209     -19.542   4.318  12.682  1.00  0.00           C  
ATOM   3359  HB2 ASP B 209     -19.752   3.824  11.731  1.00  0.00           H  
ATOM   3360  HB3 ASP B 209     -20.284   3.989  13.406  1.00  0.00           H  
ATOM   3361  CG  ASP B 209     -19.695   5.832  12.515  1.00  0.00           C  
ATOM   3362  OD1 ASP B 209     -18.878   6.488  11.846  1.00  0.00           O  
ATOM   3363  OD2 ASP B 209     -20.643   6.416  13.098  1.00  0.00           O  
ATOM   3364  C   ASP B 209     -18.260   2.461  13.803  1.00  0.00           C  
ATOM   3365  O   ASP B 209     -18.576   1.484  13.119  1.00  0.00           O  
ATOM   3366  N   LEU B 210     -18.001   2.353  15.107  1.00  0.00           N  
ATOM   3367  H   LEU B 210     -17.826   3.211  15.622  1.00  0.00           H  
ATOM   3368  CA  LEU B 210     -18.126   1.127  15.898  1.00  0.00           C  
ATOM   3369  HA  LEU B 210     -18.048   0.269  15.230  1.00  0.00           H  
ATOM   3370  CB  LEU B 210     -16.966   1.076  16.913  1.00  0.00           C  
ATOM   3371  HB2 LEU B 210     -16.019   1.150  16.375  1.00  0.00           H  
ATOM   3372  HB3 LEU B 210     -17.051   1.949  17.561  1.00  0.00           H  
ATOM   3373  CG  LEU B 210     -16.934  -0.182  17.802  1.00  0.00           C  
ATOM   3374  HG  LEU B 210     -17.894  -0.302  18.307  1.00  0.00           H  
ATOM   3375  CD1 LEU B 210     -16.648  -1.442  16.983  1.00  0.00           C  
ATOM   3376 HD11 LEU B 210     -15.697  -1.337  16.459  1.00  0.00           H  
ATOM   3377 HD12 LEU B 210     -16.590  -2.303  17.646  1.00  0.00           H  
ATOM   3378 HD13 LEU B 210     -17.443  -1.617  16.264  1.00  0.00           H  
ATOM   3379  CD2 LEU B 210     -15.847  -0.042  18.870  1.00  0.00           C  
ATOM   3380 HD21 LEU B 210     -14.870   0.075  18.403  1.00  0.00           H  
ATOM   3381 HD22 LEU B 210     -16.052   0.828  19.494  1.00  0.00           H  
ATOM   3382 HD23 LEU B 210     -15.831  -0.928  19.504  1.00  0.00           H  
ATOM   3383  C   LEU B 210     -19.493   1.087  16.595  1.00  0.00           C  
ATOM   3384  O   LEU B 210     -19.855   2.035  17.290  1.00  0.00           O  
ATOM   3385  N   TRP B 211     -20.226  -0.019  16.464  1.00  0.00           N  
ATOM   3386  H   TRP B 211     -19.857  -0.778  15.899  1.00  0.00           H  
ATOM   3387  CA  TRP B 211     -21.573  -0.217  17.018  1.00  0.00           C  
ATOM   3388  HA  TRP B 211     -21.878   0.662  17.587  1.00  0.00           H  
ATOM   3389  CB  TRP B 211     -22.571  -0.409  15.865  1.00  0.00           C  
ATOM   3390  HB2 TRP B 211     -22.253  -1.262  15.263  1.00  0.00           H  
ATOM   3391  HB3 TRP B 211     -23.543  -0.660  16.291  1.00  0.00           H  
ATOM   3392  CG  TRP B 211     -22.759   0.768  14.958  1.00  0.00           C  
ATOM   3393  CD1 TRP B 211     -21.865   1.205  14.044  1.00  0.00           C  
ATOM   3394  HD1 TRP B 211     -20.899   0.748  13.856  1.00  0.00           H  
ATOM   3395  NE1 TRP B 211     -22.342   2.346  13.432  1.00  0.00           N  
ATOM   3396  HE1 TRP B 211     -21.801   2.884  12.767  1.00  0.00           H  
ATOM   3397  CE2 TRP B 211     -23.577   2.707  13.920  1.00  0.00           C  
ATOM   3398  CZ2 TRP B 211     -24.449   3.765  13.628  1.00  0.00           C  
ATOM   3399  HZ2 TRP B 211     -24.176   4.507  12.890  1.00  0.00           H  
ATOM   3400  CH2 TRP B 211     -25.677   3.842  14.305  1.00  0.00           C  
ATOM   3401  HH2 TRP B 211     -26.369   4.645  14.088  1.00  0.00           H  
ATOM   3402  CZ3 TRP B 211     -26.011   2.866  15.262  1.00  0.00           C  
ATOM   3403  HZ3 TRP B 211     -26.963   2.926  15.776  1.00  0.00           H  
ATOM   3404  CE3 TRP B 211     -25.123   1.811  15.549  1.00  0.00           C  
ATOM   3405  HE3 TRP B 211     -25.392   1.065  16.282  1.00  0.00           H  
ATOM   3406  CD2 TRP B 211     -23.878   1.707  14.894  1.00  0.00           C  
ATOM   3407  C   TRP B 211     -21.625  -1.431  17.952  1.00  0.00           C  
ATOM   3408  O   TRP B 211     -20.934  -2.420  17.707  1.00  0.00           O  
ATOM   3409  N   ALA B 212     -22.509  -1.384  18.950  1.00  0.00           N  
ATOM   3410  H   ALA B 212     -23.053  -0.534  19.060  1.00  0.00           H  
ATOM   3411  CA  ALA B 212     -22.977  -2.534  19.717  1.00  0.00           C  
ATOM   3412  HA  ALA B 212     -22.471  -3.439  19.380  1.00  0.00           H  
ATOM   3413  CB  ALA B 212     -22.632  -2.317  21.195  1.00  0.00           C  
ATOM   3414  HB1 ALA B 212     -21.551  -2.255  21.320  1.00  0.00           H  
ATOM   3415  HB2 ALA B 212     -23.092  -1.396  21.558  1.00  0.00           H  
ATOM   3416  HB3 ALA B 212     -23.009  -3.155  21.780  1.00  0.00           H  
ATOM   3417  C   ALA B 212     -24.488  -2.701  19.474  1.00  0.00           C  
ATOM   3418  O   ALA B 212     -25.281  -1.803  19.769  1.00  0.00           O  
ATOM   3419  N   GLY B 213     -24.898  -3.828  18.885  1.00  0.00           N  
ATOM   3420  H   GLY B 213     -24.208  -4.553  18.704  1.00  0.00           H  
ATOM   3421  CA  GLY B 213     -26.285  -4.066  18.466  1.00  0.00           C  
ATOM   3422  HA2 GLY B 213     -26.338  -5.000  17.907  1.00  0.00           H  
ATOM   3423  HA3 GLY B 213     -26.912  -4.166  19.353  1.00  0.00           H  
ATOM   3424  C   GLY B 213     -26.831  -2.937  17.578  1.00  0.00           C  
ATOM   3425  O   GLY B 213     -26.306  -2.668  16.495  1.00  0.00           O  
ATOM   3426  N   GLN B 214     -27.897  -2.277  18.033  1.00  0.00           N  
ATOM   3427  H   GLN B 214     -28.331  -2.617  18.883  1.00  0.00           H  
ATOM   3428  CA  GLN B 214     -28.521  -1.131  17.359  1.00  0.00           C  
ATOM   3429  HA  GLN B 214     -28.338  -1.231  16.290  1.00  0.00           H  
ATOM   3430  CB  GLN B 214     -30.050  -1.190  17.542  1.00  0.00           C  
ATOM   3431  HB2 GLN B 214     -30.489  -0.312  17.066  1.00  0.00           H  
ATOM   3432  HB3 GLN B 214     -30.434  -2.056  17.000  1.00  0.00           H  
ATOM   3433  CG  GLN B 214     -30.546  -1.242  19.002  1.00  0.00           C  
ATOM   3434  HG2 GLN B 214     -29.765  -0.918  19.690  1.00  0.00           H  
ATOM   3435  HG3 GLN B 214     -31.386  -0.556  19.109  1.00  0.00           H  
ATOM   3436  CD  GLN B 214     -31.001  -2.647  19.391  1.00  0.00           C  
ATOM   3437  OE1 GLN B 214     -30.274  -3.616  19.247  1.00  0.00           O  
ATOM   3438  NE2 GLN B 214     -32.210  -2.823  19.875  1.00  0.00           N  
ATOM   3439 HE21 GLN B 214     -32.484  -3.774  20.045  1.00  0.00           H  
ATOM   3440 HE22 GLN B 214     -32.834  -2.047  20.008  1.00  0.00           H  
ATOM   3441  C   GLN B 214     -27.953   0.256  17.733  1.00  0.00           C  
ATOM   3442  O   GLN B 214     -28.406   1.235  17.145  1.00  0.00           O  
ATOM   3443  N   GLN B 215     -26.986   0.383  18.656  1.00  0.00           N  
ATOM   3444  H   GLN B 215     -26.576  -0.449  19.072  1.00  0.00           H  
ATOM   3445  CA  GLN B 215     -26.485   1.693  19.120  1.00  0.00           C  
ATOM   3446  HA  GLN B 215     -26.947   2.464  18.502  1.00  0.00           H  
ATOM   3447  CB  GLN B 215     -26.970   1.985  20.552  1.00  0.00           C  
ATOM   3448  HB2 GLN B 215     -26.785   3.038  20.770  1.00  0.00           H  
ATOM   3449  HB3 GLN B 215     -28.051   1.838  20.564  1.00  0.00           H  
ATOM   3450  CG  GLN B 215     -26.341   1.147  21.683  1.00  0.00           C  
ATOM   3451  HG2 GLN B 215     -26.376   0.091  21.418  1.00  0.00           H  
ATOM   3452  HG3 GLN B 215     -25.296   1.434  21.809  1.00  0.00           H  
ATOM   3453  CD  GLN B 215     -27.075   1.327  23.018  1.00  0.00           C  
ATOM   3454  OE1 GLN B 215     -28.084   2.000  23.127  1.00  0.00           O  
ATOM   3455  NE2 GLN B 215     -26.625   0.726  24.098  1.00  0.00           N  
ATOM   3456 HE21 GLN B 215     -27.124   0.924  24.946  1.00  0.00           H  
ATOM   3457 HE22 GLN B 215     -25.769   0.192  24.121  1.00  0.00           H  
ATOM   3458  C   GLN B 215     -24.973   1.889  18.926  1.00  0.00           C  
ATOM   3459  O   GLN B 215     -24.188   0.939  18.922  1.00  0.00           O  
ATOM   3460  N   LEU B 216     -24.562   3.143  18.717  1.00  0.00           N  
ATOM   3461  H   LEU B 216     -25.245   3.883  18.749  1.00  0.00           H  
ATOM   3462  CA  LEU B 216     -23.164   3.519  18.497  1.00  0.00           C  
ATOM   3463  HA  LEU B 216     -22.748   2.841  17.751  1.00  0.00           H  
ATOM   3464  CB  LEU B 216     -23.105   4.953  17.931  1.00  0.00           C  
ATOM   3465  HB2 LEU B 216     -23.797   5.041  17.091  1.00  0.00           H  
ATOM   3466  HB3 LEU B 216     -23.440   5.634  18.715  1.00  0.00           H  
ATOM   3467  CG  LEU B 216     -21.700   5.388  17.458  1.00  0.00           C  
ATOM   3468  HG  LEU B 216     -20.946   5.071  18.174  1.00  0.00           H  
ATOM   3469  CD1 LEU B 216     -21.366   4.801  16.089  1.00  0.00           C  
ATOM   3470 HD11 LEU B 216     -21.434   3.715  16.110  1.00  0.00           H  
ATOM   3471 HD12 LEU B 216     -22.053   5.181  15.333  1.00  0.00           H  
ATOM   3472 HD13 LEU B 216     -20.350   5.075  15.809  1.00  0.00           H  
ATOM   3473  CD2 LEU B 216     -21.602   6.908  17.355  1.00  0.00           C  
ATOM   3474 HD21 LEU B 216     -20.582   7.176  17.086  1.00  0.00           H  
ATOM   3475 HD22 LEU B 216     -22.296   7.279  16.600  1.00  0.00           H  
ATOM   3476 HD23 LEU B 216     -21.836   7.360  18.319  1.00  0.00           H  
ATOM   3477  C   LEU B 216     -22.344   3.369  19.792  1.00  0.00           C  
ATOM   3478  O   LEU B 216     -22.834   3.653  20.885  1.00  0.00           O  
ATOM   3479  N   LEU B 217     -21.084   2.955  19.649  1.00  0.00           N  
ATOM   3480  H   LEU B 217     -20.768   2.729  18.712  1.00  0.00           H  
ATOM   3481  CA  LEU B 217     -20.124   2.776  20.742  1.00  0.00           C  
ATOM   3482  HA  LEU B 217     -20.618   3.024  21.682  1.00  0.00           H  
ATOM   3483  CB  LEU B 217     -19.750   1.281  20.768  1.00  0.00           C  
ATOM   3484  HB2 LEU B 217     -20.664   0.700  20.911  1.00  0.00           H  
ATOM   3485  HB3 LEU B 217     -19.330   1.011  19.800  1.00  0.00           H  
ATOM   3486  CG  LEU B 217     -18.738   0.885  21.855  1.00  0.00           C  
ATOM   3487  HG  LEU B 217     -17.791   1.391  21.673  1.00  0.00           H  
ATOM   3488  CD1 LEU B 217     -19.240   1.234  23.256  1.00  0.00           C  
ATOM   3489 HD11 LEU B 217     -20.231   0.806  23.412  1.00  0.00           H  
ATOM   3490 HD12 LEU B 217     -18.561   0.830  24.003  1.00  0.00           H  
ATOM   3491 HD13 LEU B 217     -19.289   2.314  23.384  1.00  0.00           H  
ATOM   3492  CD2 LEU B 217     -18.497  -0.624  21.812  1.00  0.00           C  
ATOM   3493 HD21 LEU B 217     -17.696  -0.879  22.505  1.00  0.00           H  
ATOM   3494 HD22 LEU B 217     -19.408  -1.161  22.082  1.00  0.00           H  
ATOM   3495 HD23 LEU B 217     -18.193  -0.917  20.807  1.00  0.00           H  
ATOM   3496  C   LEU B 217     -18.902   3.717  20.642  1.00  0.00           C  
ATOM   3497  O   LEU B 217     -18.422   4.194  21.667  1.00  0.00           O  
ATOM   3498  N   TRP B 218     -18.410   3.997  19.430  1.00  0.00           N  
ATOM   3499  H   TRP B 218     -18.844   3.562  18.624  1.00  0.00           H  
ATOM   3500  CA  TRP B 218     -17.317   4.943  19.148  1.00  0.00           C  
ATOM   3501  HA  TRP B 218     -17.464   5.849  19.738  1.00  0.00           H  
ATOM   3502  CB  TRP B 218     -15.972   4.311  19.561  1.00  0.00           C  
ATOM   3503  HB2 TRP B 218     -15.962   4.186  20.645  1.00  0.00           H  
ATOM   3504  HB3 TRP B 218     -15.908   3.314  19.125  1.00  0.00           H  
ATOM   3505  CG  TRP B 218     -14.723   5.047  19.170  1.00  0.00           C  
ATOM   3506  CD1 TRP B 218     -14.041   5.924  19.944  1.00  0.00           C  
ATOM   3507  HD1 TRP B 218     -14.309   6.213  20.954  1.00  0.00           H  
ATOM   3508  NE1 TRP B 218     -12.929   6.386  19.267  1.00  0.00           N  
ATOM   3509  HE1 TRP B 218     -12.236   7.018  19.698  1.00  0.00           H  
ATOM   3510  CE2 TRP B 218     -12.837   5.826  18.009  1.00  0.00           C  
ATOM   3511  CZ2 TRP B 218     -11.895   5.932  16.977  1.00  0.00           C  
ATOM   3512  HZ2 TRP B 218     -11.027   6.561  17.108  1.00  0.00           H  
ATOM   3513  CH2 TRP B 218     -12.072   5.178  15.803  1.00  0.00           C  
ATOM   3514  HH2 TRP B 218     -11.326   5.213  15.020  1.00  0.00           H  
ATOM   3515  CZ3 TRP B 218     -13.200   4.347  15.670  1.00  0.00           C  
ATOM   3516  HZ3 TRP B 218     -13.324   3.755  14.777  1.00  0.00           H  
ATOM   3517  CE3 TRP B 218     -14.145   4.251  16.709  1.00  0.00           C  
ATOM   3518  HE3 TRP B 218     -14.996   3.595  16.600  1.00  0.00           H  
ATOM   3519  CD2 TRP B 218     -13.978   4.973  17.913  1.00  0.00           C  
ATOM   3520  C   TRP B 218     -17.337   5.339  17.660  1.00  0.00           C  
ATOM   3521  O   TRP B 218     -17.916   4.619  16.845  1.00  0.00           O  
ATOM   3522  N   LYS B 219     -16.708   6.458  17.275  1.00  0.00           N  
ATOM   3523  H   LYS B 219     -16.190   6.979  17.973  1.00  0.00           H  
ATOM   3524  CA  LYS B 219     -16.473   6.815  15.862  1.00  0.00           C  
ATOM   3525  HA  LYS B 219     -16.256   5.890  15.323  1.00  0.00           H  
ATOM   3526  CB  LYS B 219     -17.726   7.443  15.211  1.00  0.00           C  
ATOM   3527  HB2 LYS B 219     -17.527   7.581  14.150  1.00  0.00           H  
ATOM   3528  HB3 LYS B 219     -18.559   6.745  15.307  1.00  0.00           H  
ATOM   3529  CG  LYS B 219     -18.135   8.797  15.812  1.00  0.00           C  
ATOM   3530  HG2 LYS B 219     -18.269   8.676  16.888  1.00  0.00           H  
ATOM   3531  HG3 LYS B 219     -17.343   9.528  15.649  1.00  0.00           H  
ATOM   3532  CD  LYS B 219     -19.446   9.359  15.237  1.00  0.00           C  
ATOM   3533  HD2 LYS B 219     -20.236   8.612  15.302  1.00  0.00           H  
ATOM   3534  HD3 LYS B 219     -19.742  10.189  15.878  1.00  0.00           H  
ATOM   3535  CE  LYS B 219     -19.366   9.901  13.803  1.00  0.00           C  
ATOM   3536  HE2 LYS B 219     -20.144  10.663  13.702  1.00  0.00           H  
ATOM   3537  HE3 LYS B 219     -18.398  10.388  13.653  1.00  0.00           H  
ATOM   3538  NZ  LYS B 219     -19.597   8.856  12.779  1.00  0.00           N  
ATOM   3539  HZ1 LYS B 219     -20.343   8.195  13.025  1.00  0.00           H  
ATOM   3540  HZ2 LYS B 219     -19.798   9.217  11.863  1.00  0.00           H  
ATOM   3541  HZ3 LYS B 219     -18.827   8.193  12.658  1.00  0.00           H  
ATOM   3542  C   LYS B 219     -15.234   7.696  15.688  1.00  0.00           C  
ATOM   3543  O   LYS B 219     -14.897   8.476  16.574  1.00  0.00           O  
ATOM   3544  N   GLY B 220     -14.610   7.618  14.515  1.00  0.00           N  
ATOM   3545  H   GLY B 220     -15.004   6.988  13.822  1.00  0.00           H  
ATOM   3546  CA  GLY B 220     -13.377   8.338  14.188  1.00  0.00           C  
ATOM   3547  HA2 GLY B 220     -13.471   9.380  14.495  1.00  0.00           H  
ATOM   3548  HA3 GLY B 220     -12.557   7.900  14.759  1.00  0.00           H  
ATOM   3549  C   GLY B 220     -13.019   8.303  12.700  1.00  0.00           C  
ATOM   3550  O   GLY B 220     -13.882   8.166  11.829  1.00  0.00           O  
ATOM   3551  N   SER B 221     -11.728   8.434  12.389  1.00  0.00           N  
ATOM   3552  H   SER B 221     -11.052   8.506  13.137  1.00  0.00           H  
ATOM   3553  CA  SER B 221     -11.195   8.398  11.022  1.00  0.00           C  
ATOM   3554  HA  SER B 221     -11.811   7.720  10.435  1.00  0.00           H  
ATOM   3555  CB  SER B 221     -11.266   9.789  10.377  1.00  0.00           C  
ATOM   3556  HB2 SER B 221     -12.306  10.117  10.349  1.00  0.00           H  
ATOM   3557  HB3 SER B 221     -10.690  10.495  10.980  1.00  0.00           H  
ATOM   3558  OG  SER B 221     -10.746   9.778   9.058  1.00  0.00           O  
ATOM   3559  HG  SER B 221     -11.171   9.045   8.569  1.00  0.00           H  
ATOM   3560  C   SER B 221      -9.766   7.852  10.998  1.00  0.00           C  
ATOM   3561  O   SER B 221      -9.034   7.962  11.978  1.00  0.00           O  
ATOM   3562  N   PHE B 222      -9.378   7.249   9.876  1.00  0.00           N  
ATOM   3563  H   PHE B 222     -10.028   7.228   9.099  1.00  0.00           H  
ATOM   3564  CA  PHE B 222      -8.103   6.567   9.689  1.00  0.00           C  
ATOM   3565  HA  PHE B 222      -7.369   6.972  10.391  1.00  0.00           H  
ATOM   3566  CB  PHE B 222      -8.318   5.085  10.018  1.00  0.00           C  
ATOM   3567  HB2 PHE B 222      -8.562   5.003  11.077  1.00  0.00           H  
ATOM   3568  HB3 PHE B 222      -9.179   4.723   9.453  1.00  0.00           H  
ATOM   3569  CG  PHE B 222      -7.140   4.177   9.742  1.00  0.00           C  
ATOM   3570  CD1 PHE B 222      -5.959   4.313  10.492  1.00  0.00           C  
ATOM   3571  HD1 PHE B 222      -5.873   5.076  11.254  1.00  0.00           H  
ATOM   3572  CE1 PHE B 222      -4.882   3.441  10.267  1.00  0.00           C  
ATOM   3573  HE1 PHE B 222      -3.985   3.551  10.859  1.00  0.00           H  
ATOM   3574  CZ  PHE B 222      -4.977   2.431   9.297  1.00  0.00           C  
ATOM   3575  HZ  PHE B 222      -4.146   1.759   9.131  1.00  0.00           H  
ATOM   3576  CE2 PHE B 222      -6.157   2.297   8.545  1.00  0.00           C  
ATOM   3577  HE2 PHE B 222      -6.237   1.521   7.798  1.00  0.00           H  
ATOM   3578  CD2 PHE B 222      -7.238   3.170   8.763  1.00  0.00           C  
ATOM   3579  HD2 PHE B 222      -8.145   3.056   8.186  1.00  0.00           H  
ATOM   3580  C   PHE B 222      -7.578   6.780   8.264  1.00  0.00           C  
ATOM   3581  O   PHE B 222      -8.318   6.638   7.290  1.00  0.00           O  
ATOM   3582  N   LYS B 223      -6.291   7.117   8.135  1.00  0.00           N  
ATOM   3583  H   LYS B 223      -5.733   7.194   8.978  1.00  0.00           H  
ATOM   3584  CA  LYS B 223      -5.575   7.283   6.863  1.00  0.00           C  
ATOM   3585  HA  LYS B 223      -6.233   7.081   6.019  1.00  0.00           H  
ATOM   3586  CB  LYS B 223      -5.153   8.758   6.742  1.00  0.00           C  
ATOM   3587  HB2 LYS B 223      -6.048   9.381   6.768  1.00  0.00           H  
ATOM   3588  HB3 LYS B 223      -4.535   9.030   7.598  1.00  0.00           H  
ATOM   3589  CG  LYS B 223      -4.392   9.058   5.443  1.00  0.00           C  
ATOM   3590  HG2 LYS B 223      -3.487   8.451   5.414  1.00  0.00           H  
ATOM   3591  HG3 LYS B 223      -5.019   8.807   4.588  1.00  0.00           H  
ATOM   3592  CD  LYS B 223      -4.016  10.546   5.366  1.00  0.00           C  
ATOM   3593  HD2 LYS B 223      -4.929  11.144   5.380  1.00  0.00           H  
ATOM   3594  HD3 LYS B 223      -3.421  10.818   6.238  1.00  0.00           H  
ATOM   3595  CE  LYS B 223      -3.227  10.896   4.098  1.00  0.00           C  
ATOM   3596  HE2 LYS B 223      -3.835  10.674   3.214  1.00  0.00           H  
ATOM   3597  HE3 LYS B 223      -3.019  11.970   4.107  1.00  0.00           H  
ATOM   3598  NZ  LYS B 223      -1.951  10.152   4.023  1.00  0.00           N  
ATOM   3599  HZ1 LYS B 223      -1.445  10.193   4.910  1.00  0.00           H  
ATOM   3600  HZ2 LYS B 223      -2.107   9.182   3.767  1.00  0.00           H  
ATOM   3601  HZ3 LYS B 223      -1.329  10.550   3.330  1.00  0.00           H  
ATOM   3602  C   LYS B 223      -4.407   6.277   6.860  1.00  0.00           C  
ATOM   3603  O   LYS B 223      -3.430   6.529   7.563  1.00  0.00           O  
ATOM   3604  N   PRO B 224      -4.485   5.137   6.142  1.00  0.00           N  
ATOM   3605  CD  PRO B 224      -5.554   4.783   5.220  1.00  0.00           C  
ATOM   3606  HD2 PRO B 224      -5.352   5.233   4.249  1.00  0.00           H  
ATOM   3607  HD3 PRO B 224      -6.534   5.082   5.589  1.00  0.00           H  
ATOM   3608  CG  PRO B 224      -5.513   3.271   5.086  1.00  0.00           C  
ATOM   3609  HG2 PRO B 224      -5.853   2.952   4.102  1.00  0.00           H  
ATOM   3610  HG3 PRO B 224      -6.127   2.825   5.865  1.00  0.00           H  
ATOM   3611  CB  PRO B 224      -4.043   2.940   5.320  1.00  0.00           C  
ATOM   3612  HB2 PRO B 224      -3.493   3.074   4.388  1.00  0.00           H  
ATOM   3613  HB3 PRO B 224      -3.923   1.923   5.689  1.00  0.00           H  
ATOM   3614  CA  PRO B 224      -3.594   3.983   6.353  1.00  0.00           C  
ATOM   3615  HA  PRO B 224      -3.768   3.597   7.354  1.00  0.00           H  
ATOM   3616  C   PRO B 224      -2.097   4.288   6.214  1.00  0.00           C  
ATOM   3617  O   PRO B 224      -1.268   3.780   6.967  1.00  0.00           O  
ATOM   3618  N   SER B 225      -1.778   5.184   5.280  1.00  0.00           N  
ATOM   3619  H   SER B 225      -2.538   5.585   4.751  1.00  0.00           H  
ATOM   3620  CA  SER B 225      -0.446   5.723   4.989  1.00  0.00           C  
ATOM   3621  HA  SER B 225       0.223   4.887   4.786  1.00  0.00           H  
ATOM   3622  CB  SER B 225      -0.522   6.555   3.698  1.00  0.00           C  
ATOM   3623  HB2 SER B 225       0.311   7.259   3.658  1.00  0.00           H  
ATOM   3624  HB3 SER B 225      -0.429   5.884   2.846  1.00  0.00           H  
ATOM   3625  OG  SER B 225      -1.755   7.257   3.569  1.00  0.00           O  
ATOM   3626  HG  SER B 225      -2.263   6.840   2.853  1.00  0.00           H  
ATOM   3627  C   SER B 225       0.199   6.522   6.139  1.00  0.00           C  
ATOM   3628  O   SER B 225       1.399   6.774   6.071  1.00  0.00           O  
ATOM   3629  N   GLU B 226      -0.533   6.880   7.204  1.00  0.00           N  
ATOM   3630  H   GLU B 226      -1.525   6.667   7.206  1.00  0.00           H  
ATOM   3631  CA  GLU B 226       0.022   7.449   8.455  1.00  0.00           C  
ATOM   3632  HA  GLU B 226       0.888   8.071   8.226  1.00  0.00           H  
ATOM   3633  CB  GLU B 226      -1.035   8.319   9.165  1.00  0.00           C  
ATOM   3634  HB2 GLU B 226      -1.850   7.681   9.508  1.00  0.00           H  
ATOM   3635  HB3 GLU B 226      -0.578   8.773  10.046  1.00  0.00           H  
ATOM   3636  CG  GLU B 226      -1.638   9.438   8.309  1.00  0.00           C  
ATOM   3637  HG2 GLU B 226      -2.265   8.987   7.542  1.00  0.00           H  
ATOM   3638  HG3 GLU B 226      -2.277  10.063   8.938  1.00  0.00           H  
ATOM   3639  CD  GLU B 226      -0.582  10.309   7.630  1.00  0.00           C  
ATOM   3640  OE1 GLU B 226       0.339  10.825   8.296  1.00  0.00           O  
ATOM   3641  OE2 GLU B 226      -0.658  10.496   6.394  1.00  0.00           O  
ATOM   3642  C   GLU B 226       0.501   6.378   9.453  1.00  0.00           C  
ATOM   3643  O   GLU B 226       1.209   6.693  10.406  1.00  0.00           O  
ATOM   3644  N   HIE B 227       0.115   5.112   9.251  1.00  0.00           N  
ATOM   3645  H   HIE B 227      -0.453   4.917   8.435  1.00  0.00           H  
ATOM   3646  CA  HIE B 227       0.245   4.035  10.244  1.00  0.00           C  
ATOM   3647  HA  HIE B 227       1.018   4.319  10.958  1.00  0.00           H  
ATOM   3648  CB  HIE B 227      -1.070   3.881  11.025  1.00  0.00           C  
ATOM   3649  HB2 HIE B 227      -1.863   3.636  10.320  1.00  0.00           H  
ATOM   3650  HB3 HIE B 227      -0.973   3.059  11.732  1.00  0.00           H  
ATOM   3651  CG  HIE B 227      -1.464   5.095  11.822  1.00  0.00           C  
ATOM   3652  ND1 HIE B 227      -2.566   5.918  11.578  1.00  0.00           N  
ATOM   3653  CE1 HIE B 227      -2.536   6.853  12.540  1.00  0.00           C  
ATOM   3654  HE1 HIE B 227      -3.262   7.649  12.641  1.00  0.00           H  
ATOM   3655  NE2 HIE B 227      -1.490   6.657  13.361  1.00  0.00           N  
ATOM   3656  HE2 HIE B 227      -1.265   7.215  14.172  1.00  0.00           H  
ATOM   3657  CD2 HIE B 227      -0.800   5.552  12.923  1.00  0.00           C  
ATOM   3658  HD2 HIE B 227       0.090   5.119  13.357  1.00  0.00           H  
ATOM   3659  C   HIE B 227       0.714   2.709   9.633  1.00  0.00           C  
ATOM   3660  O   HIE B 227       0.332   1.625  10.081  1.00  0.00           O  
ATOM   3661  N   VAL B 228       1.549   2.769   8.597  1.00  0.00           N  
ATOM   3662  H   VAL B 228       1.810   3.676   8.241  1.00  0.00           H  
ATOM   3663  CA  VAL B 228       2.141   1.565   8.004  1.00  0.00           C  
ATOM   3664  HA  VAL B 228       1.324   0.876   7.812  1.00  0.00           H  
ATOM   3665  CB  VAL B 228       2.804   1.851   6.643  1.00  0.00           C  
ATOM   3666  HB  VAL B 228       3.581   2.596   6.782  1.00  0.00           H  
ATOM   3667  CG1 VAL B 228       3.434   0.589   6.033  1.00  0.00           C  
ATOM   3668 HG11 VAL B 228       4.272   0.251   6.641  1.00  0.00           H  
ATOM   3669 HG12 VAL B 228       2.692  -0.207   5.965  1.00  0.00           H  
ATOM   3670 HG13 VAL B 228       3.814   0.813   5.037  1.00  0.00           H  
ATOM   3671  CG2 VAL B 228       1.782   2.418   5.651  1.00  0.00           C  
ATOM   3672 HG21 VAL B 228       2.248   2.572   4.677  1.00  0.00           H  
ATOM   3673 HG22 VAL B 228       0.940   1.733   5.548  1.00  0.00           H  
ATOM   3674 HG23 VAL B 228       1.415   3.378   6.011  1.00  0.00           H  
ATOM   3675  C   VAL B 228       3.107   0.886   8.988  1.00  0.00           C  
ATOM   3676  O   VAL B 228       3.960   1.533   9.605  1.00  0.00           O  
ATOM   3677  N   LYS B 229       3.012  -0.443   9.086  1.00  0.00           N  
ATOM   3678  H   LYS B 229       2.213  -0.881   8.628  1.00  0.00           H  
ATOM   3679  CA  LYS B 229       4.040  -1.344   9.616  1.00  0.00           C  
ATOM   3680  HA  LYS B 229       4.946  -0.776   9.815  1.00  0.00           H  
ATOM   3681  CB  LYS B 229       3.577  -1.954  10.949  1.00  0.00           C  
ATOM   3682  HB2 LYS B 229       3.388  -1.147  11.657  1.00  0.00           H  
ATOM   3683  HB3 LYS B 229       2.648  -2.508  10.803  1.00  0.00           H  
ATOM   3684  CG  LYS B 229       4.652  -2.900  11.514  1.00  0.00           C  
ATOM   3685  HG2 LYS B 229       4.681  -3.812  10.914  1.00  0.00           H  
ATOM   3686  HG3 LYS B 229       5.627  -2.417  11.451  1.00  0.00           H  
ATOM   3687  CD  LYS B 229       4.376  -3.270  12.976  1.00  0.00           C  
ATOM   3688  HD2 LYS B 229       4.365  -2.359  13.577  1.00  0.00           H  
ATOM   3689  HD3 LYS B 229       3.407  -3.767  13.049  1.00  0.00           H  
ATOM   3690  CE  LYS B 229       5.480  -4.206  13.478  1.00  0.00           C  
ATOM   3691  HE2 LYS B 229       5.474  -5.116  12.869  1.00  0.00           H  
ATOM   3692  HE3 LYS B 229       6.448  -3.720  13.331  1.00  0.00           H  
ATOM   3693  NZ  LYS B 229       5.309  -4.560  14.906  1.00  0.00           N  
ATOM   3694  HZ1 LYS B 229       4.419  -5.001  15.081  1.00  0.00           H  
ATOM   3695  HZ2 LYS B 229       5.982  -5.293  15.161  1.00  0.00           H  
ATOM   3696  HZ3 LYS B 229       5.452  -3.780  15.527  1.00  0.00           H  
ATOM   3697  C   LYS B 229       4.318  -2.423   8.558  1.00  0.00           C  
ATOM   3698  O   LYS B 229       3.417  -3.213   8.277  1.00  0.00           O  
ATOM   3699  N   PRO B 230       5.517  -2.482   7.948  1.00  0.00           N  
ATOM   3700  CD  PRO B 230       6.672  -1.630   8.161  1.00  0.00           C  
ATOM   3701  HD2 PRO B 230       7.248  -2.022   8.999  1.00  0.00           H  
ATOM   3702  HD3 PRO B 230       6.390  -0.593   8.340  1.00  0.00           H  
ATOM   3703  CG  PRO B 230       7.492  -1.714   6.878  1.00  0.00           C  
ATOM   3704  HG2 PRO B 230       8.555  -1.645   7.089  1.00  0.00           H  
ATOM   3705  HG3 PRO B 230       7.178  -0.929   6.189  1.00  0.00           H  
ATOM   3706  CB  PRO B 230       7.155  -3.082   6.295  1.00  0.00           C  
ATOM   3707  HB2 PRO B 230       7.887  -3.812   6.642  1.00  0.00           H  
ATOM   3708  HB3 PRO B 230       7.144  -3.057   5.205  1.00  0.00           H  
ATOM   3709  CA  PRO B 230       5.770  -3.411   6.856  1.00  0.00           C  
ATOM   3710  HA  PRO B 230       5.021  -3.218   6.093  1.00  0.00           H  
ATOM   3711  C   PRO B 230       5.687  -4.878   7.292  1.00  0.00           C  
ATOM   3712  O   PRO B 230       5.999  -5.224   8.437  1.00  0.00           O  
ATOM   3713  N   ARG B 231       5.337  -5.762   6.353  1.00  0.00           N  
ATOM   3714  H   ARG B 231       5.076  -5.406   5.439  1.00  0.00           H  
ATOM   3715  CA  ARG B 231       5.436  -7.214   6.569  1.00  0.00           C  
ATOM   3716  HA  ARG B 231       4.927  -7.449   7.504  1.00  0.00           H  
ATOM   3717  CB  ARG B 231       4.749  -7.979   5.426  1.00  0.00           C  
ATOM   3718  HB2 ARG B 231       5.161  -7.662   4.466  1.00  0.00           H  
ATOM   3719  HB3 ARG B 231       4.954  -9.043   5.554  1.00  0.00           H  
ATOM   3720  CG  ARG B 231       3.226  -7.761   5.429  1.00  0.00           C  
ATOM   3721  HG2 ARG B 231       2.845  -7.873   6.446  1.00  0.00           H  
ATOM   3722  HG3 ARG B 231       2.997  -6.755   5.073  1.00  0.00           H  
ATOM   3723  CD  ARG B 231       2.532  -8.792   4.532  1.00  0.00           C  
ATOM   3724  HD2 ARG B 231       2.836  -8.623   3.498  1.00  0.00           H  
ATOM   3725  HD3 ARG B 231       2.873  -9.785   4.829  1.00  0.00           H  
ATOM   3726  NE  ARG B 231       1.062  -8.720   4.646  1.00  0.00           N  
ATOM   3727  HE  ARG B 231       0.632  -7.824   4.871  1.00  0.00           H  
ATOM   3728  CZ  ARG B 231       0.197  -9.698   4.472  1.00  0.00           C  
ATOM   3729  NH1 ARG B 231       0.549 -10.908   4.117  1.00  0.00           N  
ATOM   3730 HH11 ARG B 231       1.525 -11.086   3.974  1.00  0.00           H  
ATOM   3731 HH12 ARG B 231      -0.135 -11.631   4.012  1.00  0.00           H  
ATOM   3732  NH2 ARG B 231      -1.056  -9.443   4.676  1.00  0.00           N  
ATOM   3733 HH21 ARG B 231      -1.300  -8.476   4.930  1.00  0.00           H  
ATOM   3734 HH22 ARG B 231      -1.783 -10.110   4.512  1.00  0.00           H  
ATOM   3735  C   ARG B 231       6.895  -7.651   6.764  1.00  0.00           C  
ATOM   3736  O   ARG B 231       7.815  -7.043   6.216  1.00  0.00           O  
ATOM   3737  N   ALA B 232       7.116  -8.704   7.550  1.00  0.00           N  
ATOM   3738  H   ALA B 232       6.331  -9.208   7.923  1.00  0.00           H  
ATOM   3739  CA  ALA B 232       8.461  -9.235   7.791  1.00  0.00           C  
ATOM   3740  HA  ALA B 232       9.085  -8.408   8.124  1.00  0.00           H  
ATOM   3741  CB  ALA B 232       8.397 -10.258   8.926  1.00  0.00           C  
ATOM   3742  HB1 ALA B 232       7.782 -11.109   8.632  1.00  0.00           H  
ATOM   3743  HB2 ALA B 232       9.403 -10.610   9.156  1.00  0.00           H  
ATOM   3744  HB3 ALA B 232       7.975  -9.796   9.817  1.00  0.00           H  
ATOM   3745  C   ALA B 232       9.073  -9.849   6.508  1.00  0.00           C  
ATOM   3746  O   ALA B 232       8.320 -10.423   5.716  1.00  0.00           O  
ATOM   3747  N   PRO B 233      10.400  -9.756   6.278  1.00  0.00           N  
ATOM   3748  CD  PRO B 233      11.372  -8.960   7.011  1.00  0.00           C  
ATOM   3749  HD2 PRO B 233      11.788  -9.552   7.828  1.00  0.00           H  
ATOM   3750  HD3 PRO B 233      10.946  -8.030   7.386  1.00  0.00           H  
ATOM   3751  CG  PRO B 233      12.457  -8.631   5.991  1.00  0.00           C  
ATOM   3752  HG2 PRO B 233      13.417  -8.429   6.464  1.00  0.00           H  
ATOM   3753  HG3 PRO B 233      12.142  -7.781   5.386  1.00  0.00           H  
ATOM   3754  CB  PRO B 233      12.497  -9.889   5.130  1.00  0.00           C  
ATOM   3755  HB2 PRO B 233      13.115 -10.646   5.614  1.00  0.00           H  
ATOM   3756  HB3 PRO B 233      12.869  -9.677   4.128  1.00  0.00           H  
ATOM   3757  CA  PRO B 233      11.039 -10.354   5.105  1.00  0.00           C  
ATOM   3758  HA  PRO B 233      10.558  -9.957   4.213  1.00  0.00           H  
ATOM   3759  C   PRO B 233      10.955 -11.885   5.072  1.00  0.00           C  
ATOM   3760  O   PRO B 233      10.849 -12.547   6.107  1.00  0.00           O  
ATOM   3761  N   GLY B 234      11.064 -12.453   3.868  1.00  0.00           N  
ATOM   3762  H   GLY B 234      11.210 -11.859   3.063  1.00  0.00           H  
ATOM   3763  CA  GLY B 234      11.124 -13.900   3.664  1.00  0.00           C  
ATOM   3764  HA2 GLY B 234      10.358 -14.383   4.272  1.00  0.00           H  
ATOM   3765  HA3 GLY B 234      10.911 -14.122   2.621  1.00  0.00           H  
ATOM   3766  C   GLY B 234      12.481 -14.519   4.024  1.00  0.00           C  
ATOM   3767  O   GLY B 234      13.380 -13.848   4.535  1.00  0.00           O  
ATOM   3768  N   ASN B 235      12.607 -15.819   3.736  1.00  0.00           N  
ATOM   3769  H   ASN B 235      11.792 -16.293   3.370  1.00  0.00           H  
ATOM   3770  CA  ASN B 235      13.754 -16.676   4.051  1.00  0.00           C  
ATOM   3771  HA  ASN B 235      13.691 -16.963   5.101  1.00  0.00           H  
ATOM   3772  CB  ASN B 235      13.684 -17.953   3.187  1.00  0.00           C  
ATOM   3773  HB2 ASN B 235      13.728 -17.676   2.133  1.00  0.00           H  
ATOM   3774  HB3 ASN B 235      14.564 -18.559   3.403  1.00  0.00           H  
ATOM   3775  CG  ASN B 235      12.454 -18.820   3.384  1.00  0.00           C  
ATOM   3776  OD1 ASN B 235      11.419 -18.399   3.869  1.00  0.00           O  
ATOM   3777  ND2 ASN B 235      12.523 -20.067   2.986  1.00  0.00           N  
ATOM   3778 HD21 ASN B 235      11.694 -20.621   3.111  1.00  0.00           H  
ATOM   3779 HD22 ASN B 235      13.368 -20.424   2.581  1.00  0.00           H  
ATOM   3780  C   ASN B 235      15.110 -15.990   3.812  1.00  0.00           C  
ATOM   3781  O   ASN B 235      15.465 -15.691   2.671  1.00  0.00           O  
ATOM   3782  N   LEU B 236      15.885 -15.797   4.885  1.00  0.00           N  
ATOM   3783  H   LEU B 236      15.528 -16.053   5.792  1.00  0.00           H  
ATOM   3784  CA  LEU B 236      17.271 -15.340   4.802  1.00  0.00           C  
ATOM   3785  HA  LEU B 236      17.343 -14.642   3.967  1.00  0.00           H  
ATOM   3786  CB  LEU B 236      17.631 -14.577   6.092  1.00  0.00           C  
ATOM   3787  HB2 LEU B 236      16.917 -13.762   6.226  1.00  0.00           H  
ATOM   3788  HB3 LEU B 236      17.521 -15.261   6.935  1.00  0.00           H  
ATOM   3789  CG  LEU B 236      19.058 -13.995   6.116  1.00  0.00           C  
ATOM   3790  HG  LEU B 236      19.786 -14.792   5.965  1.00  0.00           H  
ATOM   3791  CD1 LEU B 236      19.279 -12.909   5.067  1.00  0.00           C  
ATOM   3792 HD11 LEU B 236      19.216 -13.338   4.071  1.00  0.00           H  
ATOM   3793 HD12 LEU B 236      18.534 -12.122   5.184  1.00  0.00           H  
ATOM   3794 HD13 LEU B 236      20.268 -12.478   5.194  1.00  0.00           H  
ATOM   3795  CD2 LEU B 236      19.328 -13.361   7.474  1.00  0.00           C  
ATOM   3796 HD21 LEU B 236      18.627 -12.548   7.655  1.00  0.00           H  
ATOM   3797 HD22 LEU B 236      19.206 -14.126   8.233  1.00  0.00           H  
ATOM   3798 HD23 LEU B 236      20.348 -12.980   7.505  1.00  0.00           H  
ATOM   3799  C   LEU B 236      18.218 -16.516   4.513  1.00  0.00           C  
ATOM   3800  O   LEU B 236      18.118 -17.579   5.126  1.00  0.00           O  
ATOM   3801  N   THR B 237      19.168 -16.297   3.609  1.00  0.00           N  
ATOM   3802  H   THR B 237      19.162 -15.401   3.138  1.00  0.00           H  
ATOM   3803  CA  THR B 237      20.236 -17.218   3.198  1.00  0.00           C  
ATOM   3804  HA  THR B 237      20.182 -18.123   3.801  1.00  0.00           H  
ATOM   3805  CB  THR B 237      20.087 -17.626   1.720  1.00  0.00           C  
ATOM   3806  HB  THR B 237      20.824 -18.400   1.508  1.00  0.00           H  
ATOM   3807  CG2 THR B 237      18.702 -18.188   1.395  1.00  0.00           C  
ATOM   3808 HG21 THR B 237      17.941 -17.411   1.490  1.00  0.00           H  
ATOM   3809 HG22 THR B 237      18.700 -18.563   0.371  1.00  0.00           H  
ATOM   3810 HG23 THR B 237      18.470 -19.008   2.075  1.00  0.00           H  
ATOM   3811  OG1 THR B 237      20.336 -16.542   0.857  1.00  0.00           O  
ATOM   3812  HG1 THR B 237      19.682 -15.850   1.048  1.00  0.00           H  
ATOM   3813  C   THR B 237      21.607 -16.582   3.443  1.00  0.00           C  
ATOM   3814  O   THR B 237      21.708 -15.361   3.606  1.00  0.00           O  
ATOM   3815  N   VAL B 238      22.659 -17.403   3.489  1.00  0.00           N  
ATOM   3816  H   VAL B 238      22.531 -18.387   3.297  1.00  0.00           H  
ATOM   3817  CA  VAL B 238      24.025 -16.987   3.820  1.00  0.00           C  
ATOM   3818  HA  VAL B 238      24.167 -15.975   3.448  1.00  0.00           H  
ATOM   3819  CB  VAL B 238      24.199 -16.947   5.353  1.00  0.00           C  
ATOM   3820  HB  VAL B 238      23.444 -16.271   5.757  1.00  0.00           H  
ATOM   3821  CG1 VAL B 238      24.005 -18.315   6.022  1.00  0.00           C  
ATOM   3822 HG11 VAL B 238      24.763 -19.016   5.671  1.00  0.00           H  
ATOM   3823 HG12 VAL B 238      24.092 -18.210   7.102  1.00  0.00           H  
ATOM   3824 HG13 VAL B 238      23.018 -18.717   5.795  1.00  0.00           H  
ATOM   3825  CG2 VAL B 238      25.565 -16.393   5.753  1.00  0.00           C  
ATOM   3826 HG21 VAL B 238      25.582 -16.207   6.825  1.00  0.00           H  
ATOM   3827 HG22 VAL B 238      26.359 -17.098   5.504  1.00  0.00           H  
ATOM   3828 HG23 VAL B 238      25.745 -15.451   5.239  1.00  0.00           H  
ATOM   3829  C   VAL B 238      25.051 -17.884   3.115  1.00  0.00           C  
ATOM   3830  O   VAL B 238      24.820 -19.084   2.963  1.00  0.00           O  
ATOM   3831  N   HIE B 239      26.166 -17.297   2.667  1.00  0.00           N  
ATOM   3832  H   HIE B 239      26.274 -16.297   2.821  1.00  0.00           H  
ATOM   3833  CA  HIE B 239      27.199 -17.948   1.850  1.00  0.00           C  
ATOM   3834  HA  HIE B 239      27.335 -18.975   2.192  1.00  0.00           H  
ATOM   3835  CB  HIE B 239      26.702 -17.992   0.395  1.00  0.00           C  
ATOM   3836  HB2 HIE B 239      26.496 -16.977   0.052  1.00  0.00           H  
ATOM   3837  HB3 HIE B 239      25.774 -18.563   0.347  1.00  0.00           H  
ATOM   3838  CG  HIE B 239      27.691 -18.632  -0.538  1.00  0.00           C  
ATOM   3839  ND1 HIE B 239      28.151 -19.943  -0.428  1.00  0.00           N  
ATOM   3840  CE1 HIE B 239      29.122 -20.066  -1.343  1.00  0.00           C  
ATOM   3841  HE1 HIE B 239      29.727 -20.953  -1.478  1.00  0.00           H  
ATOM   3842  NE2 HIE B 239      29.288 -18.911  -2.011  1.00  0.00           N  
ATOM   3843  HE2 HIE B 239      30.065 -18.718  -2.624  1.00  0.00           H  
ATOM   3844  CD2 HIE B 239      28.400 -17.988  -1.507  1.00  0.00           C  
ATOM   3845  HD2 HIE B 239      28.325 -16.941  -1.759  1.00  0.00           H  
ATOM   3846  C   HIE B 239      28.557 -17.223   1.961  1.00  0.00           C  
ATOM   3847  O   HIE B 239      28.599 -16.025   2.236  1.00  0.00           O  
ATOM   3848  N   THR B 240      29.675 -17.918   1.735  1.00  0.00           N  
ATOM   3849  H   THR B 240      29.595 -18.892   1.471  1.00  0.00           H  
ATOM   3850  CA  THR B 240      31.045 -17.368   1.837  1.00  0.00           C  
ATOM   3851  HA  THR B 240      30.974 -16.320   2.128  1.00  0.00           H  
ATOM   3852  CB  THR B 240      31.879 -18.068   2.932  1.00  0.00           C  
ATOM   3853  HB  THR B 240      32.925 -18.093   2.626  1.00  0.00           H  
ATOM   3854  CG2 THR B 240      31.801 -17.330   4.267  1.00  0.00           C  
ATOM   3855 HG21 THR B 240      30.766 -17.244   4.596  1.00  0.00           H  
ATOM   3856 HG22 THR B 240      32.380 -17.868   5.019  1.00  0.00           H  
ATOM   3857 HG23 THR B 240      32.229 -16.332   4.158  1.00  0.00           H  
ATOM   3858  OG1 THR B 240      31.455 -19.390   3.172  1.00  0.00           O  
ATOM   3859  HG1 THR B 240      30.861 -19.366   3.927  1.00  0.00           H  
ATOM   3860  C   THR B 240      31.801 -17.357   0.501  1.00  0.00           C  
ATOM   3861  O   THR B 240      31.620 -18.204  -0.371  1.00  0.00           O  
ATOM   3862  N   GLN B 241      32.663 -16.356   0.323  1.00  0.00           N  
ATOM   3863  H   GLN B 241      32.750 -15.663   1.061  1.00  0.00           H  
ATOM   3864  CA  GLN B 241      33.470 -16.117  -0.874  1.00  0.00           C  
ATOM   3865  HA  GLN B 241      33.464 -17.012  -1.497  1.00  0.00           H  
ATOM   3866  CB  GLN B 241      32.890 -14.944  -1.688  1.00  0.00           C  
ATOM   3867  HB2 GLN B 241      32.931 -14.043  -1.084  1.00  0.00           H  
ATOM   3868  HB3 GLN B 241      33.512 -14.790  -2.571  1.00  0.00           H  
ATOM   3869  CG  GLN B 241      31.439 -15.143  -2.145  1.00  0.00           C  
ATOM   3870  HG2 GLN B 241      31.374 -16.086  -2.690  1.00  0.00           H  
ATOM   3871  HG3 GLN B 241      30.783 -15.205  -1.276  1.00  0.00           H  
ATOM   3872  CD  GLN B 241      30.935 -14.010  -3.042  1.00  0.00           C  
ATOM   3873  OE1 GLN B 241      31.368 -12.862  -3.015  1.00  0.00           O  
ATOM   3874  NE2 GLN B 241      29.971 -14.299  -3.887  1.00  0.00           N  
ATOM   3875 HE21 GLN B 241      29.650 -13.564  -4.491  1.00  0.00           H  
ATOM   3876 HE22 GLN B 241      29.624 -15.239  -3.958  1.00  0.00           H  
ATOM   3877  C   GLN B 241      34.931 -15.829  -0.498  1.00  0.00           C  
ATOM   3878  O   GLN B 241      35.237 -15.476   0.640  1.00  0.00           O  
ATOM   3879  N   VAL B 242      35.835 -15.961  -1.473  1.00  0.00           N  
ATOM   3880  H   VAL B 242      35.518 -16.234  -2.389  1.00  0.00           H  
ATOM   3881  CA  VAL B 242      37.276 -15.697  -1.302  1.00  0.00           C  
ATOM   3882  HA  VAL B 242      37.651 -16.404  -0.563  1.00  0.00           H  
ATOM   3883  CB  VAL B 242      38.056 -15.928  -2.612  1.00  0.00           C  
ATOM   3884  HB  VAL B 242      39.113 -15.758  -2.408  1.00  0.00           H  
ATOM   3885  CG1 VAL B 242      37.908 -17.376  -3.094  1.00  0.00           C  
ATOM   3886 HG11 VAL B 242      38.199 -18.061  -2.296  1.00  0.00           H  
ATOM   3887 HG12 VAL B 242      36.880 -17.583  -3.390  1.00  0.00           H  
ATOM   3888 HG13 VAL B 242      38.563 -17.544  -3.950  1.00  0.00           H  
ATOM   3889  CG2 VAL B 242      37.636 -14.981  -3.746  1.00  0.00           C  
ATOM   3890 HG21 VAL B 242      38.231 -15.189  -4.635  1.00  0.00           H  
ATOM   3891 HG22 VAL B 242      37.814 -13.946  -3.452  1.00  0.00           H  
ATOM   3892 HG23 VAL B 242      36.580 -15.107  -3.983  1.00  0.00           H  
ATOM   3893  C   VAL B 242      37.559 -14.290  -0.757  1.00  0.00           C  
ATOM   3894  O   VAL B 242      36.771 -13.365  -0.968  1.00  0.00           O  
ATOM   3895  N   SER B 243      38.694 -14.139  -0.067  1.00  0.00           N  
ATOM   3896  H   SER B 243      39.287 -14.943   0.058  1.00  0.00           H  
ATOM   3897  CA  SER B 243      39.059 -12.914   0.665  1.00  0.00           C  
ATOM   3898  HA  SER B 243      39.958 -13.136   1.244  1.00  0.00           H  
ATOM   3899  CB  SER B 243      39.401 -11.766  -0.293  1.00  0.00           C  
ATOM   3900  HB2 SER B 243      38.507 -11.466  -0.840  1.00  0.00           H  
ATOM   3901  HB3 SER B 243      39.759 -10.911   0.283  1.00  0.00           H  
ATOM   3902  OG  SER B 243      40.400 -12.168  -1.214  1.00  0.00           O  
ATOM   3903  HG  SER B 243      41.233 -12.242  -0.741  1.00  0.00           H  
ATOM   3904  C   SER B 243      37.990 -12.528   1.696  1.00  0.00           C  
ATOM   3905  O   SER B 243      37.463 -11.412   1.695  1.00  0.00           O  
ATOM   3906  N   ASP B 244      37.638 -13.512   2.528  1.00  0.00           N  
ATOM   3907  H   ASP B 244      38.237 -14.331   2.537  1.00  0.00           H  
ATOM   3908  CA  ASP B 244      36.796 -13.411   3.725  1.00  0.00           C  
ATOM   3909  HA  ASP B 244      36.496 -14.431   3.971  1.00  0.00           H  
ATOM   3910  CB  ASP B 244      37.628 -12.919   4.925  1.00  0.00           C  
ATOM   3911  HB2 ASP B 244      37.825 -11.856   4.788  1.00  0.00           H  
ATOM   3912  HB3 ASP B 244      37.037 -13.041   5.834  1.00  0.00           H  
ATOM   3913  CG  ASP B 244      38.980 -13.636   5.110  1.00  0.00           C  
ATOM   3914  OD1 ASP B 244      39.775 -13.115   5.920  1.00  0.00           O  
ATOM   3915  OD2 ASP B 244      39.236 -14.650   4.414  1.00  0.00           O  
ATOM   3916  C   ASP B 244      35.487 -12.645   3.483  1.00  0.00           C  
ATOM   3917  O   ASP B 244      35.023 -11.860   4.312  1.00  0.00           O  
ATOM   3918  N   THR B 245      34.909 -12.832   2.294  1.00  0.00           N  
ATOM   3919  H   THR B 245      35.319 -13.523   1.672  1.00  0.00           H  
ATOM   3920  CA  THR B 245      33.735 -12.089   1.843  1.00  0.00           C  
ATOM   3921  HA  THR B 245      33.681 -11.158   2.400  1.00  0.00           H  
ATOM   3922  CB  THR B 245      33.881 -11.696   0.369  1.00  0.00           C  
ATOM   3923  HB  THR B 245      34.159 -12.567  -0.221  1.00  0.00           H  
ATOM   3924  CG2 THR B 245      32.622 -11.054  -0.219  1.00  0.00           C  
ATOM   3925 HG21 THR B 245      31.810 -11.780  -0.253  1.00  0.00           H  
ATOM   3926 HG22 THR B 245      32.837 -10.725  -1.232  1.00  0.00           H  
ATOM   3927 HG23 THR B 245      32.327 -10.199   0.391  1.00  0.00           H  
ATOM   3928  OG1 THR B 245      34.898 -10.728   0.252  1.00  0.00           O  
ATOM   3929  HG1 THR B 245      35.725 -11.140   0.552  1.00  0.00           H  
ATOM   3930  C   THR B 245      32.467 -12.872   2.159  1.00  0.00           C  
ATOM   3931  O   THR B 245      32.135 -13.857   1.500  1.00  0.00           O  
ATOM   3932  N   LEU B 246      31.745 -12.428   3.182  1.00  0.00           N  
ATOM   3933  H   LEU B 246      32.064 -11.581   3.645  1.00  0.00           H  
ATOM   3934  CA  LEU B 246      30.443 -12.960   3.565  1.00  0.00           C  
ATOM   3935  HA  LEU B 246      30.453 -14.042   3.425  1.00  0.00           H  
ATOM   3936  CB  LEU B 246      30.242 -12.665   5.059  1.00  0.00           C  
ATOM   3937  HB2 LEU B 246      31.064 -13.115   5.616  1.00  0.00           H  
ATOM   3938  HB3 LEU B 246      30.301 -11.588   5.202  1.00  0.00           H  
ATOM   3939  CG  LEU B 246      28.912 -13.163   5.650  1.00  0.00           C  
ATOM   3940  HG  LEU B 246      28.075 -12.766   5.077  1.00  0.00           H  
ATOM   3941  CD1 LEU B 246      28.834 -14.688   5.678  1.00  0.00           C  
ATOM   3942 HD11 LEU B 246      27.947 -15.001   6.223  1.00  0.00           H  
ATOM   3943 HD12 LEU B 246      28.770 -15.079   4.665  1.00  0.00           H  
ATOM   3944 HD13 LEU B 246      29.714 -15.105   6.172  1.00  0.00           H  
ATOM   3945  CD2 LEU B 246      28.799 -12.654   7.083  1.00  0.00           C  
ATOM   3946 HD21 LEU B 246      29.615 -13.058   7.678  1.00  0.00           H  
ATOM   3947 HD22 LEU B 246      28.850 -11.566   7.094  1.00  0.00           H  
ATOM   3948 HD23 LEU B 246      27.850 -12.975   7.511  1.00  0.00           H  
ATOM   3949  C   LEU B 246      29.333 -12.362   2.686  1.00  0.00           C  
ATOM   3950  O   LEU B 246      29.285 -11.150   2.454  1.00  0.00           O  
ATOM   3951  N   LEU B 247      28.412 -13.212   2.234  1.00  0.00           N  
ATOM   3952  H   LEU B 247      28.539 -14.200   2.435  1.00  0.00           H  
ATOM   3953  CA  LEU B 247      27.189 -12.853   1.522  1.00  0.00           C  
ATOM   3954  HA  LEU B 247      27.151 -11.770   1.397  1.00  0.00           H  
ATOM   3955  CB  LEU B 247      27.174 -13.542   0.138  1.00  0.00           C  
ATOM   3956  HB2 LEU B 247      28.121 -14.056  -0.044  1.00  0.00           H  
ATOM   3957  HB3 LEU B 247      26.392 -14.303   0.128  1.00  0.00           H  
ATOM   3958  CG  LEU B 247      26.915 -12.550  -1.005  1.00  0.00           C  
ATOM   3959  HG  LEU B 247      26.103 -11.876  -0.728  1.00  0.00           H  
ATOM   3960  CD1 LEU B 247      28.172 -11.734  -1.300  1.00  0.00           C  
ATOM   3961 HD11 LEU B 247      28.976 -12.387  -1.637  1.00  0.00           H  
ATOM   3962 HD12 LEU B 247      27.941 -11.000  -2.068  1.00  0.00           H  
ATOM   3963 HD13 LEU B 247      28.485 -11.228  -0.390  1.00  0.00           H  
ATOM   3964  CD2 LEU B 247      26.518 -13.286  -2.283  1.00  0.00           C  
ATOM   3965 HD21 LEU B 247      26.339 -12.566  -3.082  1.00  0.00           H  
ATOM   3966 HD22 LEU B 247      27.300 -13.981  -2.585  1.00  0.00           H  
ATOM   3967 HD23 LEU B 247      25.592 -13.837  -2.111  1.00  0.00           H  
ATOM   3968  C   LEU B 247      25.961 -13.267   2.338  1.00  0.00           C  
ATOM   3969  O   LEU B 247      25.887 -14.393   2.827  1.00  0.00           O  
ATOM   3970  N   LEU B 248      24.965 -12.389   2.407  1.00  0.00           N  
ATOM   3971  H   LEU B 248      25.098 -11.471   1.987  1.00  0.00           H  
ATOM   3972  CA  LEU B 248      23.623 -12.684   2.912  1.00  0.00           C  
ATOM   3973  HA  LEU B 248      23.515 -13.761   3.040  1.00  0.00           H  
ATOM   3974  CB  LEU B 248      23.396 -12.007   4.275  1.00  0.00           C  
ATOM   3975  HB2 LEU B 248      23.417 -10.926   4.140  1.00  0.00           H  
ATOM   3976  HB3 LEU B 248      22.392 -12.270   4.602  1.00  0.00           H  
ATOM   3977  CG  LEU B 248      24.407 -12.421   5.370  1.00  0.00           C  
ATOM   3978  HG  LEU B 248      24.980 -13.287   5.048  1.00  0.00           H  
ATOM   3979  CD1 LEU B 248      25.377 -11.276   5.675  1.00  0.00           C  
ATOM   3980 HD11 LEU B 248      25.920 -11.008   4.768  1.00  0.00           H  
ATOM   3981 HD12 LEU B 248      24.830 -10.408   6.040  1.00  0.00           H  
ATOM   3982 HD13 LEU B 248      26.095 -11.597   6.428  1.00  0.00           H  
ATOM   3983  CD2 LEU B 248      23.688 -12.806   6.666  1.00  0.00           C  
ATOM   3984 HD21 LEU B 248      23.031 -13.655   6.474  1.00  0.00           H  
ATOM   3985 HD22 LEU B 248      24.418 -13.101   7.420  1.00  0.00           H  
ATOM   3986 HD23 LEU B 248      23.096 -11.967   7.029  1.00  0.00           H  
ATOM   3987  C   LEU B 248      22.591 -12.241   1.868  1.00  0.00           C  
ATOM   3988  O   LEU B 248      22.834 -11.279   1.139  1.00  0.00           O  
ATOM   3989  N   THR B 249      21.461 -12.939   1.744  1.00  0.00           N  
ATOM   3990  H   THR B 249      21.338 -13.760   2.331  1.00  0.00           H  
ATOM   3991  CA  THR B 249      20.415 -12.624   0.744  1.00  0.00           C  
ATOM   3992  HA  THR B 249      20.303 -11.540   0.675  1.00  0.00           H  
ATOM   3993  CB  THR B 249      20.844 -13.136  -0.646  1.00  0.00           C  
ATOM   3994  HB  THR B 249      21.257 -14.141  -0.542  1.00  0.00           H  
ATOM   3995  CG2 THR B 249      19.740 -13.175  -1.702  1.00  0.00           C  
ATOM   3996 HG21 THR B 249      18.997 -13.928  -1.440  1.00  0.00           H  
ATOM   3997 HG22 THR B 249      19.258 -12.200  -1.784  1.00  0.00           H  
ATOM   3998 HG23 THR B 249      20.171 -13.443  -2.667  1.00  0.00           H  
ATOM   3999  OG1 THR B 249      21.845 -12.275  -1.143  1.00  0.00           O  
ATOM   4000  HG1 THR B 249      22.367 -11.991  -0.371  1.00  0.00           H  
ATOM   4001  C   THR B 249      19.052 -13.181   1.163  1.00  0.00           C  
ATOM   4002  O   THR B 249      18.972 -14.295   1.680  1.00  0.00           O  
ATOM   4003  N   TRP B 250      17.991 -12.403   0.957  1.00  0.00           N  
ATOM   4004  H   TRP B 250      18.123 -11.530   0.446  1.00  0.00           H  
ATOM   4005  CA  TRP B 250      16.612 -12.706   1.361  1.00  0.00           C  
ATOM   4006  HA  TRP B 250      16.507 -13.779   1.516  1.00  0.00           H  
ATOM   4007  CB  TRP B 250      16.309 -11.989   2.693  1.00  0.00           C  
ATOM   4008  HB2 TRP B 250      15.300 -12.245   3.017  1.00  0.00           H  
ATOM   4009  HB3 TRP B 250      16.979 -12.394   3.447  1.00  0.00           H  
ATOM   4010  CG  TRP B 250      16.460 -10.493   2.707  1.00  0.00           C  
ATOM   4011  CD1 TRP B 250      15.460  -9.593   2.560  1.00  0.00           C  
ATOM   4012  HD1 TRP B 250      14.418  -9.844   2.410  1.00  0.00           H  
ATOM   4013  NE1 TRP B 250      15.976  -8.311   2.581  1.00  0.00           N  
ATOM   4014  HE1 TRP B 250      15.419  -7.473   2.463  1.00  0.00           H  
ATOM   4015  CE2 TRP B 250      17.345  -8.320   2.720  1.00  0.00           C  
ATOM   4016  CZ2 TRP B 250      18.311  -7.305   2.726  1.00  0.00           C  
ATOM   4017  HZ2 TRP B 250      18.025  -6.279   2.559  1.00  0.00           H  
ATOM   4018  CH2 TRP B 250      19.662  -7.646   2.889  1.00  0.00           C  
ATOM   4019  HH2 TRP B 250      20.423  -6.880   2.842  1.00  0.00           H  
ATOM   4020  CZ3 TRP B 250      20.028  -8.991   3.063  1.00  0.00           C  
ATOM   4021  HZ3 TRP B 250      21.072  -9.249   3.174  1.00  0.00           H  
ATOM   4022  CE3 TRP B 250      19.050 -10.003   3.034  1.00  0.00           C  
ATOM   4023  HE3 TRP B 250      19.349 -11.032   3.121  1.00  0.00           H  
ATOM   4024  CD2 TRP B 250      17.684  -9.700   2.843  1.00  0.00           C  
ATOM   4025  C   TRP B 250      15.634 -12.326   0.236  1.00  0.00           C  
ATOM   4026  O   TRP B 250      16.041 -12.127  -0.905  1.00  0.00           O  
ATOM   4027  N   SER B 251      14.337 -12.220   0.531  1.00  0.00           N  
ATOM   4028  H   SER B 251      14.032 -12.418   1.471  1.00  0.00           H  
ATOM   4029  CA  SER B 251      13.307 -11.798  -0.425  1.00  0.00           C  
ATOM   4030  HA  SER B 251      13.795 -11.429  -1.328  1.00  0.00           H  
ATOM   4031  CB  SER B 251      12.451 -12.996  -0.844  1.00  0.00           C  
ATOM   4032  HB2 SER B 251      11.722 -12.674  -1.590  1.00  0.00           H  
ATOM   4033  HB3 SER B 251      13.088 -13.760  -1.291  1.00  0.00           H  
ATOM   4034  OG  SER B 251      11.771 -13.544   0.268  1.00  0.00           O  
ATOM   4035  HG  SER B 251      10.991 -14.005  -0.055  1.00  0.00           H  
ATOM   4036  C   SER B 251      12.441 -10.653   0.115  1.00  0.00           C  
ATOM   4037  O   SER B 251      12.215 -10.524   1.322  1.00  0.00           O  
ATOM   4038  N   ASN B 252      11.954  -9.809  -0.801  1.00  0.00           N  
ATOM   4039  H   ASN B 252      12.153  -9.995  -1.772  1.00  0.00           H  
ATOM   4040  CA  ASN B 252      11.023  -8.718  -0.513  1.00  0.00           C  
ATOM   4041  HA  ASN B 252      11.380  -8.187   0.368  1.00  0.00           H  
ATOM   4042  CB  ASN B 252      11.040  -7.740  -1.707  1.00  0.00           C  
ATOM   4043  HB2 ASN B 252      12.073  -7.548  -1.995  1.00  0.00           H  
ATOM   4044  HB3 ASN B 252      10.522  -8.180  -2.560  1.00  0.00           H  
ATOM   4045  CG  ASN B 252      10.381  -6.411  -1.374  1.00  0.00           C  
ATOM   4046  OD1 ASN B 252       9.338  -6.340  -0.747  1.00  0.00           O  
ATOM   4047  ND2 ASN B 252      10.994  -5.302  -1.724  1.00  0.00           N  
ATOM   4048 HD21 ASN B 252      10.483  -4.453  -1.556  1.00  0.00           H  
ATOM   4049 HD22 ASN B 252      11.725  -5.322  -2.419  1.00  0.00           H  
ATOM   4050  C   ASN B 252       9.610  -9.291  -0.247  1.00  0.00           C  
ATOM   4051  O   ASN B 252       9.119 -10.041  -1.092  1.00  0.00           O  
ATOM   4052  N   PRO B 253       8.953  -8.978   0.887  1.00  0.00           N  
ATOM   4053  CD  PRO B 253       9.456  -8.156   1.981  1.00  0.00           C  
ATOM   4054  HD2 PRO B 253       9.720  -7.154   1.642  1.00  0.00           H  
ATOM   4055  HD3 PRO B 253      10.326  -8.641   2.426  1.00  0.00           H  
ATOM   4056  CG  PRO B 253       8.329  -8.077   3.007  1.00  0.00           C  
ATOM   4057  HG2 PRO B 253       7.711  -7.201   2.813  1.00  0.00           H  
ATOM   4058  HG3 PRO B 253       8.722  -8.056   4.022  1.00  0.00           H  
ATOM   4059  CB  PRO B 253       7.521  -9.345   2.740  1.00  0.00           C  
ATOM   4060  HB2 PRO B 253       6.487  -9.246   3.072  1.00  0.00           H  
ATOM   4061  HB3 PRO B 253       7.996 -10.189   3.236  1.00  0.00           H  
ATOM   4062  CA  PRO B 253       7.644  -9.543   1.229  1.00  0.00           C  
ATOM   4063  HA  PRO B 253       7.645 -10.613   1.016  1.00  0.00           H  
ATOM   4064  C   PRO B 253       6.460  -8.930   0.460  1.00  0.00           C  
ATOM   4065  O   PRO B 253       5.324  -9.366   0.653  1.00  0.00           O  
ATOM   4066  N   TYR B 254       6.695  -7.924  -0.389  1.00  0.00           N  
ATOM   4067  H   TYR B 254       7.653  -7.616  -0.517  1.00  0.00           H  
ATOM   4068  CA  TYR B 254       5.665  -7.312  -1.232  1.00  0.00           C  
ATOM   4069  HA  TYR B 254       4.696  -7.510  -0.774  1.00  0.00           H  
ATOM   4070  CB  TYR B 254       5.849  -5.788  -1.228  1.00  0.00           C  
ATOM   4071  HB2 TYR B 254       6.874  -5.534  -1.494  1.00  0.00           H  
ATOM   4072  HB3 TYR B 254       5.201  -5.351  -1.984  1.00  0.00           H  
ATOM   4073  CG  TYR B 254       5.494  -5.187   0.120  1.00  0.00           C  
ATOM   4074  CD1 TYR B 254       4.166  -4.797   0.375  1.00  0.00           C  
ATOM   4075  HD1 TYR B 254       3.425  -4.852  -0.407  1.00  0.00           H  
ATOM   4076  CE1 TYR B 254       3.783  -4.385   1.664  1.00  0.00           C  
ATOM   4077  HE1 TYR B 254       2.762  -4.096   1.864  1.00  0.00           H  
ATOM   4078  CZ  TYR B 254       4.724  -4.384   2.710  1.00  0.00           C  
ATOM   4079  OH  TYR B 254       4.321  -4.072   3.969  1.00  0.00           O  
ATOM   4080  HH  TYR B 254       3.384  -3.798   3.975  1.00  0.00           H  
ATOM   4081  CE2 TYR B 254       6.068  -4.738   2.452  1.00  0.00           C  
ATOM   4082  HE2 TYR B 254       6.784  -4.730   3.258  1.00  0.00           H  
ATOM   4083  CD2 TYR B 254       6.453  -5.127   1.152  1.00  0.00           C  
ATOM   4084  HD2 TYR B 254       7.471  -5.429   0.949  1.00  0.00           H  
ATOM   4085  C   TYR B 254       5.639  -7.909  -2.656  1.00  0.00           C  
ATOM   4086  O   TYR B 254       6.680  -8.329  -3.164  1.00  0.00           O  
ATOM   4087  N   PRO B 255       4.465  -7.947  -3.324  1.00  0.00           N  
ATOM   4088  CD  PRO B 255       3.149  -7.633  -2.780  1.00  0.00           C  
ATOM   4089  HD2 PRO B 255       3.123  -6.634  -2.346  1.00  0.00           H  
ATOM   4090  HD3 PRO B 255       2.887  -8.379  -2.029  1.00  0.00           H  
ATOM   4091  CG  PRO B 255       2.172  -7.723  -3.953  1.00  0.00           C  
ATOM   4092  HG2 PRO B 255       2.071  -6.746  -4.426  1.00  0.00           H  
ATOM   4093  HG3 PRO B 255       1.197  -8.097  -3.640  1.00  0.00           H  
ATOM   4094  CB  PRO B 255       2.866  -8.687  -4.915  1.00  0.00           C  
ATOM   4095  HB2 PRO B 255       2.530  -8.548  -5.944  1.00  0.00           H  
ATOM   4096  HB3 PRO B 255       2.691  -9.715  -4.594  1.00  0.00           H  
ATOM   4097  CA  PRO B 255       4.346  -8.343  -4.731  1.00  0.00           C  
ATOM   4098  HA  PRO B 255       4.952  -9.232  -4.898  1.00  0.00           H  
ATOM   4099  C   PRO B 255       4.781  -7.216  -5.698  1.00  0.00           C  
ATOM   4100  O   PRO B 255       4.713  -6.047  -5.312  1.00  0.00           O  
ATOM   4101  N   PRO B 256       5.142  -7.516  -6.964  1.00  0.00           N  
ATOM   4102  CD  PRO B 256       5.263  -8.856  -7.530  1.00  0.00           C  
ATOM   4103  HD2 PRO B 256       4.297  -9.165  -7.932  1.00  0.00           H  
ATOM   4104  HD3 PRO B 256       5.626  -9.586  -6.807  1.00  0.00           H  
ATOM   4105  CG  PRO B 256       6.280  -8.734  -8.663  1.00  0.00           C  
ATOM   4106  HG2 PRO B 256       6.118  -9.486  -9.437  1.00  0.00           H  
ATOM   4107  HG3 PRO B 256       7.292  -8.805  -8.259  1.00  0.00           H  
ATOM   4108  CB  PRO B 256       6.027  -7.320  -9.178  1.00  0.00           C  
ATOM   4109  HB2 PRO B 256       5.156  -7.322  -9.836  1.00  0.00           H  
ATOM   4110  HB3 PRO B 256       6.898  -6.917  -9.697  1.00  0.00           H  
ATOM   4111  CA  PRO B 256       5.724  -6.537  -7.897  1.00  0.00           C  
ATOM   4112  HA  PRO B 256       6.671  -6.210  -7.476  1.00  0.00           H  
ATOM   4113  C   PRO B 256       4.889  -5.280  -8.202  1.00  0.00           C  
ATOM   4114  O   PRO B 256       5.472  -4.232  -8.464  1.00  0.00           O  
ATOM   4115  N   ASP B 257       3.554  -5.353  -8.131  1.00  0.00           N  
ATOM   4116  H   ASP B 257       3.140  -6.260  -7.989  1.00  0.00           H  
ATOM   4117  CA  ASP B 257       2.648  -4.201  -8.295  1.00  0.00           C  
ATOM   4118  HA  ASP B 257       2.910  -3.667  -9.210  1.00  0.00           H  
ATOM   4119  CB  ASP B 257       1.201  -4.713  -8.412  1.00  0.00           C  
ATOM   4120  HB2 ASP B 257       0.985  -5.365  -7.565  1.00  0.00           H  
ATOM   4121  HB3 ASP B 257       0.522  -3.862  -8.355  1.00  0.00           H  
ATOM   4122  CG  ASP B 257       0.886  -5.438  -9.718  1.00  0.00           C  
ATOM   4123  OD1 ASP B 257       1.269  -4.912 -10.782  1.00  0.00           O  
ATOM   4124  OD2 ASP B 257       0.185  -6.471  -9.658  1.00  0.00           O  
ATOM   4125  C   ASP B 257       2.696  -3.189  -7.136  1.00  0.00           C  
ATOM   4126  O   ASP B 257       2.224  -2.055  -7.270  1.00  0.00           O  
ATOM   4127  N   ASN B 258       3.183  -3.585  -5.958  1.00  0.00           N  
ATOM   4128  H   ASN B 258       3.645  -4.484  -5.891  1.00  0.00           H  
ATOM   4129  CA  ASN B 258       3.092  -2.745  -4.771  1.00  0.00           C  
ATOM   4130  HA  ASN B 258       2.128  -2.234  -4.802  1.00  0.00           H  
ATOM   4131  CB  ASN B 258       3.091  -3.628  -3.526  1.00  0.00           C  
ATOM   4132  HB2 ASN B 258       2.373  -4.437  -3.645  1.00  0.00           H  
ATOM   4133  HB3 ASN B 258       4.079  -4.065  -3.398  1.00  0.00           H  
ATOM   4134  CG  ASN B 258       2.740  -2.812  -2.300  1.00  0.00           C  
ATOM   4135  OD1 ASN B 258       3.531  -2.016  -1.828  1.00  0.00           O  
ATOM   4136  ND2 ASN B 258       1.552  -2.955  -1.769  1.00  0.00           N  
ATOM   4137 HD21 ASN B 258       1.370  -2.469  -0.891  1.00  0.00           H  
ATOM   4138 HD22 ASN B 258       0.853  -3.541  -2.185  1.00  0.00           H  
ATOM   4139  C   ASN B 258       4.191  -1.669  -4.732  1.00  0.00           C  
ATOM   4140  O   ASN B 258       5.362  -1.936  -4.991  1.00  0.00           O  
ATOM   4141  N   TYR B 259       3.826  -0.454  -4.316  1.00  0.00           N  
ATOM   4142  H   TYR B 259       2.870  -0.307  -4.030  1.00  0.00           H  
ATOM   4143  CA  TYR B 259       4.736   0.689  -4.241  1.00  0.00           C  
ATOM   4144  HA  TYR B 259       5.077   0.913  -5.249  1.00  0.00           H  
ATOM   4145  CB  TYR B 259       3.981   1.901  -3.677  1.00  0.00           C  
ATOM   4146  HB2 TYR B 259       3.753   1.692  -2.631  1.00  0.00           H  
ATOM   4147  HB3 TYR B 259       4.650   2.762  -3.693  1.00  0.00           H  
ATOM   4148  CG  TYR B 259       2.690   2.306  -4.373  1.00  0.00           C  
ATOM   4149  CD1 TYR B 259       1.660   2.873  -3.599  1.00  0.00           C  
ATOM   4150  HD1 TYR B 259       1.782   3.006  -2.533  1.00  0.00           H  
ATOM   4151  CE1 TYR B 259       0.479   3.328  -4.207  1.00  0.00           C  
ATOM   4152  HE1 TYR B 259      -0.298   3.782  -3.610  1.00  0.00           H  
ATOM   4153  CZ  TYR B 259       0.325   3.247  -5.603  1.00  0.00           C  
ATOM   4154  OH  TYR B 259      -0.800   3.749  -6.175  1.00  0.00           O  
ATOM   4155  HH  TYR B 259      -0.743   3.810  -7.140  1.00  0.00           H  
ATOM   4156  CE2 TYR B 259       1.343   2.656  -6.383  1.00  0.00           C  
ATOM   4157  HE2 TYR B 259       1.222   2.572  -7.450  1.00  0.00           H  
ATOM   4158  CD2 TYR B 259       2.519   2.180  -5.768  1.00  0.00           C  
ATOM   4159  HD2 TYR B 259       3.286   1.726  -6.378  1.00  0.00           H  
ATOM   4160  C   TYR B 259       5.985   0.423  -3.387  1.00  0.00           C  
ATOM   4161  O   TYR B 259       7.033   1.008  -3.662  1.00  0.00           O  
ATOM   4162  N   LEU B 260       5.880  -0.452  -2.378  1.00  0.00           N  
ATOM   4163  H   LEU B 260       4.976  -0.897  -2.236  1.00  0.00           H  
ATOM   4164  CA  LEU B 260       6.962  -0.867  -1.478  1.00  0.00           C  
ATOM   4165  HA  LEU B 260       7.585  -0.001  -1.278  1.00  0.00           H  
ATOM   4166  CB  LEU B 260       6.371  -1.336  -0.127  1.00  0.00           C  
ATOM   4167  HB2 LEU B 260       5.778  -2.237  -0.294  1.00  0.00           H  
ATOM   4168  HB3 LEU B 260       7.200  -1.610   0.529  1.00  0.00           H  
ATOM   4169  CG  LEU B 260       5.491  -0.301   0.609  1.00  0.00           C  
ATOM   4170  HG  LEU B 260       4.607  -0.082   0.010  1.00  0.00           H  
ATOM   4171  CD1 LEU B 260       5.031  -0.858   1.956  1.00  0.00           C  
ATOM   4172 HD11 LEU B 260       4.432  -0.115   2.482  1.00  0.00           H  
ATOM   4173 HD12 LEU B 260       5.886  -1.138   2.569  1.00  0.00           H  
ATOM   4174 HD13 LEU B 260       4.407  -1.731   1.778  1.00  0.00           H  
ATOM   4175  CD2 LEU B 260       6.237   1.010   0.864  1.00  0.00           C  
ATOM   4176 HD21 LEU B 260       6.421   1.525  -0.078  1.00  0.00           H  
ATOM   4177 HD22 LEU B 260       5.633   1.662   1.497  1.00  0.00           H  
ATOM   4178 HD23 LEU B 260       7.184   0.802   1.357  1.00  0.00           H  
ATOM   4179  C   LEU B 260       7.905  -1.933  -2.075  1.00  0.00           C  
ATOM   4180  O   LEU B 260       8.981  -2.148  -1.516  1.00  0.00           O  
ATOM   4181  N   TYR B 261       7.585  -2.546  -3.224  1.00  0.00           N  
ATOM   4182  H   TYR B 261       6.710  -2.309  -3.680  1.00  0.00           H  
ATOM   4183  CA  TYR B 261       8.418  -3.578  -3.868  1.00  0.00           C  
ATOM   4184  HA  TYR B 261       8.501  -4.423  -3.185  1.00  0.00           H  
ATOM   4185  CB  TYR B 261       7.712  -4.064  -5.142  1.00  0.00           C  
ATOM   4186  HB2 TYR B 261       6.706  -4.393  -4.879  1.00  0.00           H  
ATOM   4187  HB3 TYR B 261       7.613  -3.230  -5.838  1.00  0.00           H  
ATOM   4188  CG  TYR B 261       8.421  -5.213  -5.836  1.00  0.00           C  
ATOM   4189  CD1 TYR B 261       9.063  -5.024  -7.076  1.00  0.00           C  
ATOM   4190  HD1 TYR B 261       9.038  -4.055  -7.554  1.00  0.00           H  
ATOM   4191  CE1 TYR B 261       9.727  -6.102  -7.699  1.00  0.00           C  
ATOM   4192  HE1 TYR B 261      10.224  -5.955  -8.644  1.00  0.00           H  
ATOM   4193  CZ  TYR B 261       9.740  -7.375  -7.084  1.00  0.00           C  
ATOM   4194  OH  TYR B 261      10.377  -8.418  -7.678  1.00  0.00           O  
ATOM   4195  HH  TYR B 261      10.807  -8.155  -8.493  1.00  0.00           H  
ATOM   4196  CE2 TYR B 261       9.085  -7.562  -5.849  1.00  0.00           C  
ATOM   4197  HE2 TYR B 261       9.092  -8.535  -5.383  1.00  0.00           H  
ATOM   4198  CD2 TYR B 261       8.436  -6.480  -5.227  1.00  0.00           C  
ATOM   4199  HD2 TYR B 261       7.948  -6.618  -4.275  1.00  0.00           H  
ATOM   4200  C   TYR B 261       9.851  -3.111  -4.194  1.00  0.00           C  
ATOM   4201  O   TYR B 261      10.779  -3.911  -4.239  1.00  0.00           O  
ATOM   4202  N   ASN B 262      10.066  -1.802  -4.338  1.00  0.00           N  
ATOM   4203  H   ASN B 262       9.259  -1.196  -4.300  1.00  0.00           H  
ATOM   4204  CA  ASN B 262      11.376  -1.180  -4.531  1.00  0.00           C  
ATOM   4205  HA  ASN B 262      12.147  -1.876  -4.195  1.00  0.00           H  
ATOM   4206  CB  ASN B 262      11.611  -0.936  -6.031  1.00  0.00           C  
ATOM   4207  HB2 ASN B 262      12.549  -0.405  -6.177  1.00  0.00           H  
ATOM   4208  HB3 ASN B 262      11.713  -1.910  -6.509  1.00  0.00           H  
ATOM   4209  CG  ASN B 262      10.500  -0.171  -6.736  1.00  0.00           C  
ATOM   4210  OD1 ASN B 262       9.733   0.606  -6.182  1.00  0.00           O  
ATOM   4211  ND2 ASN B 262      10.357  -0.394  -8.021  1.00  0.00           N  
ATOM   4212 HD21 ASN B 262       9.593   0.050  -8.489  1.00  0.00           H  
ATOM   4213 HD22 ASN B 262      10.980  -1.031  -8.484  1.00  0.00           H  
ATOM   4214  C   ASN B 262      11.551   0.072  -3.654  1.00  0.00           C  
ATOM   4215  O   ASN B 262      12.008   1.113  -4.124  1.00  0.00           O  
ATOM   4216  N   HIE B 263      11.131  -0.006  -2.384  1.00  0.00           N  
ATOM   4217  H   HIE B 263      10.691  -0.868  -2.083  1.00  0.00           H  
ATOM   4218  CA  HIE B 263      11.091   1.165  -1.488  1.00  0.00           C  
ATOM   4219  HA  HIE B 263      11.847   1.864  -1.841  1.00  0.00           H  
ATOM   4220  CB  HIE B 263       9.706   1.831  -1.617  1.00  0.00           C  
ATOM   4221  HB2 HIE B 263       9.179   1.394  -2.462  1.00  0.00           H  
ATOM   4222  HB3 HIE B 263       9.119   1.608  -0.725  1.00  0.00           H  
ATOM   4223  CG  HIE B 263       9.688   3.326  -1.827  1.00  0.00           C  
ATOM   4224  ND1 HIE B 263       8.565   4.038  -2.258  1.00  0.00           N  
ATOM   4225  CE1 HIE B 263       8.929   5.329  -2.268  1.00  0.00           C  
ATOM   4226  HE1 HIE B 263       8.280   6.146  -2.551  1.00  0.00           H  
ATOM   4227  NE2 HIE B 263      10.213   5.459  -1.894  1.00  0.00           N  
ATOM   4228  HE2 HIE B 263      10.714   6.334  -1.807  1.00  0.00           H  
ATOM   4229  CD2 HIE B 263      10.709   4.208  -1.610  1.00  0.00           C  
ATOM   4230  HD2 HIE B 263      11.704   3.974  -1.256  1.00  0.00           H  
ATOM   4231  C   HIE B 263      11.449   0.899  -0.013  1.00  0.00           C  
ATOM   4232  O   HIE B 263      11.432   1.834   0.787  1.00  0.00           O  
ATOM   4233  N   LEU B 264      11.754  -0.347   0.364  1.00  0.00           N  
ATOM   4234  H   LEU B 264      11.781  -1.062  -0.343  1.00  0.00           H  
ATOM   4235  CA  LEU B 264      12.195  -0.733   1.712  1.00  0.00           C  
ATOM   4236  HA  LEU B 264      11.649  -0.142   2.448  1.00  0.00           H  
ATOM   4237  CB  LEU B 264      11.901  -2.231   1.946  1.00  0.00           C  
ATOM   4238  HB2 LEU B 264      12.382  -2.806   1.153  1.00  0.00           H  
ATOM   4239  HB3 LEU B 264      12.365  -2.534   2.884  1.00  0.00           H  
ATOM   4240  CG  LEU B 264      10.409  -2.611   1.992  1.00  0.00           C  
ATOM   4241  HG  LEU B 264       9.922  -2.268   1.080  1.00  0.00           H  
ATOM   4242  CD1 LEU B 264      10.252  -4.129   2.071  1.00  0.00           C  
ATOM   4243 HD11 LEU B 264      10.803  -4.526   2.922  1.00  0.00           H  
ATOM   4244 HD12 LEU B 264       9.199  -4.387   2.173  1.00  0.00           H  
ATOM   4245 HD13 LEU B 264      10.628  -4.586   1.157  1.00  0.00           H  
ATOM   4246  CD2 LEU B 264       9.684  -1.991   3.189  1.00  0.00           C  
ATOM   4247 HD21 LEU B 264       8.632  -2.276   3.163  1.00  0.00           H  
ATOM   4248 HD22 LEU B 264      10.121  -2.330   4.125  1.00  0.00           H  
ATOM   4249 HD23 LEU B 264       9.741  -0.906   3.136  1.00  0.00           H  
ATOM   4250  C   LEU B 264      13.694  -0.461   1.932  1.00  0.00           C  
ATOM   4251  O   LEU B 264      14.506  -0.752   1.060  1.00  0.00           O  
ATOM   4252  N   THR B 265      14.043   0.034   3.121  1.00  0.00           N  
ATOM   4253  H   THR B 265      13.293   0.250   3.772  1.00  0.00           H  
ATOM   4254  CA  THR B 265      15.399  -0.004   3.692  1.00  0.00           C  
ATOM   4255  HA  THR B 265      16.143  -0.154   2.906  1.00  0.00           H  
ATOM   4256  CB  THR B 265      15.706   1.314   4.414  1.00  0.00           C  
ATOM   4257  HB  THR B 265      14.886   1.548   5.092  1.00  0.00           H  
ATOM   4258  CG2 THR B 265      17.017   1.308   5.203  1.00  0.00           C  
ATOM   4259 HG21 THR B 265      16.957   0.615   6.043  1.00  0.00           H  
ATOM   4260 HG22 THR B 265      17.838   1.014   4.550  1.00  0.00           H  
ATOM   4261 HG23 THR B 265      17.215   2.309   5.586  1.00  0.00           H  
ATOM   4262  OG1 THR B 265      15.813   2.344   3.466  1.00  0.00           O  
ATOM   4263  HG1 THR B 265      15.056   2.282   2.878  1.00  0.00           H  
ATOM   4264  C   THR B 265      15.476  -1.165   4.681  1.00  0.00           C  
ATOM   4265  O   THR B 265      14.599  -1.296   5.542  1.00  0.00           O  
ATOM   4266  N   TYR B 266      16.499  -2.015   4.575  1.00  0.00           N  
ATOM   4267  H   TYR B 266      17.232  -1.810   3.907  1.00  0.00           H  
ATOM   4268  CA  TYR B 266      16.633  -3.206   5.423  1.00  0.00           C  
ATOM   4269  HA  TYR B 266      15.682  -3.380   5.922  1.00  0.00           H  
ATOM   4270  CB  TYR B 266      16.896  -4.463   4.572  1.00  0.00           C  
ATOM   4271  HB2 TYR B 266      17.819  -4.344   4.014  1.00  0.00           H  
ATOM   4272  HB3 TYR B 266      17.045  -5.311   5.242  1.00  0.00           H  
ATOM   4273  CG  TYR B 266      15.797  -4.841   3.592  1.00  0.00           C  
ATOM   4274  CD1 TYR B 266      14.706  -5.618   4.028  1.00  0.00           C  
ATOM   4275  HD1 TYR B 266      14.637  -5.909   5.067  1.00  0.00           H  
ATOM   4276  CE1 TYR B 266      13.718  -6.033   3.112  1.00  0.00           C  
ATOM   4277  HE1 TYR B 266      12.877  -6.633   3.429  1.00  0.00           H  
ATOM   4278  CZ  TYR B 266      13.824  -5.671   1.754  1.00  0.00           C  
ATOM   4279  OH  TYR B 266      12.900  -6.118   0.871  1.00  0.00           O  
ATOM   4280  HH  TYR B 266      12.943  -5.618   0.052  1.00  0.00           H  
ATOM   4281  CE2 TYR B 266      14.913  -4.892   1.314  1.00  0.00           C  
ATOM   4282  HE2 TYR B 266      15.005  -4.617   0.271  1.00  0.00           H  
ATOM   4283  CD2 TYR B 266      15.898  -4.479   2.233  1.00  0.00           C  
ATOM   4284  HD2 TYR B 266      16.742  -3.897   1.879  1.00  0.00           H  
ATOM   4285  C   TYR B 266      17.675  -3.031   6.542  1.00  0.00           C  
ATOM   4286  O   TYR B 266      18.587  -2.204   6.466  1.00  0.00           O  
ATOM   4287  N   ALA B 267      17.554  -3.848   7.589  1.00  0.00           N  
ATOM   4288  H   ALA B 267      16.748  -4.463   7.627  1.00  0.00           H  
ATOM   4289  CA  ALA B 267      18.582  -4.015   8.609  1.00  0.00           C  
ATOM   4290  HA  ALA B 267      19.540  -3.692   8.198  1.00  0.00           H  
ATOM   4291  CB  ALA B 267      18.277  -3.128   9.821  1.00  0.00           C  
ATOM   4292  HB1 ALA B 267      18.307  -2.081   9.519  1.00  0.00           H  
ATOM   4293  HB2 ALA B 267      17.291  -3.366  10.222  1.00  0.00           H  
ATOM   4294  HB3 ALA B 267      19.033  -3.288  10.590  1.00  0.00           H  
ATOM   4295  C   ALA B 267      18.709  -5.494   8.984  1.00  0.00           C  
ATOM   4296  O   ALA B 267      17.723  -6.162   9.310  1.00  0.00           O  
ATOM   4297  N   VAL B 268      19.942  -5.998   8.942  1.00  0.00           N  
ATOM   4298  H   VAL B 268      20.700  -5.362   8.703  1.00  0.00           H  
ATOM   4299  CA  VAL B 268      20.318  -7.375   9.285  1.00  0.00           C  
ATOM   4300  HA  VAL B 268      19.433  -8.009   9.262  1.00  0.00           H  
ATOM   4301  CB  VAL B 268      21.330  -7.930   8.258  1.00  0.00           C  
ATOM   4302  HB  VAL B 268      22.242  -7.333   8.311  1.00  0.00           H  
ATOM   4303  CG1 VAL B 268      21.697  -9.392   8.545  1.00  0.00           C  
ATOM   4304 HG11 VAL B 268      22.432  -9.732   7.816  1.00  0.00           H  
ATOM   4305 HG12 VAL B 268      22.135  -9.489   9.536  1.00  0.00           H  
ATOM   4306 HG13 VAL B 268      20.810 -10.023   8.480  1.00  0.00           H  
ATOM   4307  CG2 VAL B 268      20.809  -7.873   6.816  1.00  0.00           C  
ATOM   4308 HG21 VAL B 268      21.563  -8.264   6.134  1.00  0.00           H  
ATOM   4309 HG22 VAL B 268      19.906  -8.473   6.720  1.00  0.00           H  
ATOM   4310 HG23 VAL B 268      20.591  -6.845   6.526  1.00  0.00           H  
ATOM   4311  C   VAL B 268      20.912  -7.403  10.696  1.00  0.00           C  
ATOM   4312  O   VAL B 268      21.775  -6.589  11.014  1.00  0.00           O  
ATOM   4313  N   ASN B 269      20.496  -8.347  11.540  1.00  0.00           N  
ATOM   4314  H   ASN B 269      19.805  -9.005  11.191  1.00  0.00           H  
ATOM   4315  CA  ASN B 269      21.145  -8.682  12.810  1.00  0.00           C  
ATOM   4316  HA  ASN B 269      21.880  -7.916  13.060  1.00  0.00           H  
ATOM   4317  CB  ASN B 269      20.071  -8.701  13.916  1.00  0.00           C  
ATOM   4318  HB2 ASN B 269      19.750  -7.679  14.104  1.00  0.00           H  
ATOM   4319  HB3 ASN B 269      19.214  -9.272  13.559  1.00  0.00           H  
ATOM   4320  CG  ASN B 269      20.492  -9.302  15.252  1.00  0.00           C  
ATOM   4321  OD1 ASN B 269      19.706  -9.970  15.908  1.00  0.00           O  
ATOM   4322  ND2 ASN B 269      21.705  -9.118  15.713  1.00  0.00           N  
ATOM   4323 HD21 ASN B 269      21.961  -9.644  16.532  1.00  0.00           H  
ATOM   4324 HD22 ASN B 269      22.411  -8.586  15.218  1.00  0.00           H  
ATOM   4325  C   ASN B 269      21.880 -10.025  12.661  1.00  0.00           C  
ATOM   4326  O   ASN B 269      21.273 -11.001  12.222  1.00  0.00           O  
ATOM   4327  N   ILE B 270      23.158 -10.061  13.050  1.00  0.00           N  
ATOM   4328  H   ILE B 270      23.552  -9.217  13.451  1.00  0.00           H  
ATOM   4329  CA  ILE B 270      24.027 -11.247  13.086  1.00  0.00           C  
ATOM   4330  HA  ILE B 270      23.460 -12.113  12.753  1.00  0.00           H  
ATOM   4331  CB  ILE B 270      25.235 -11.060  12.127  1.00  0.00           C  
ATOM   4332  HB  ILE B 270      25.745 -10.136  12.402  1.00  0.00           H  
ATOM   4333  CG2 ILE B 270      26.265 -12.200  12.261  1.00  0.00           C  
ATOM   4334 HG21 ILE B 270      26.691 -12.215  13.264  1.00  0.00           H  
ATOM   4335 HG22 ILE B 270      25.793 -13.161  12.057  1.00  0.00           H  
ATOM   4336 HG23 ILE B 270      27.098 -12.053  11.575  1.00  0.00           H  
ATOM   4337  CG1 ILE B 270      24.731 -10.908  10.672  1.00  0.00           C  
ATOM   4338 HG12 ILE B 270      24.072 -11.742  10.433  1.00  0.00           H  
ATOM   4339 HG13 ILE B 270      24.149  -9.988  10.607  1.00  0.00           H  
ATOM   4340  CD1 ILE B 270      25.815 -10.826   9.589  1.00  0.00           C  
ATOM   4341 HD11 ILE B 270      25.358 -10.517   8.649  1.00  0.00           H  
ATOM   4342 HD12 ILE B 270      26.574 -10.098   9.867  1.00  0.00           H  
ATOM   4343 HD13 ILE B 270      26.280 -11.800   9.441  1.00  0.00           H  
ATOM   4344  C   ILE B 270      24.459 -11.499  14.538  1.00  0.00           C  
ATOM   4345  O   ILE B 270      24.681 -10.535  15.275  1.00  0.00           O  
ATOM   4346  N   TRP B 271      24.597 -12.762  14.950  1.00  0.00           N  
ATOM   4347  H   TRP B 271      24.402 -13.514  14.295  1.00  0.00           H  
ATOM   4348  CA  TRP B 271      25.144 -13.141  16.264  1.00  0.00           C  
ATOM   4349  HA  TRP B 271      25.950 -12.451  16.506  1.00  0.00           H  
ATOM   4350  CB  TRP B 271      24.076 -13.011  17.359  1.00  0.00           C  
ATOM   4351  HB2 TRP B 271      24.595 -12.974  18.318  1.00  0.00           H  
ATOM   4352  HB3 TRP B 271      23.561 -12.062  17.234  1.00  0.00           H  
ATOM   4353  CG  TRP B 271      23.018 -14.066  17.459  1.00  0.00           C  
ATOM   4354  CD1 TRP B 271      22.960 -14.993  18.440  1.00  0.00           C  
ATOM   4355  HD1 TRP B 271      23.694 -15.104  19.236  1.00  0.00           H  
ATOM   4356  NE1 TRP B 271      21.811 -15.743  18.306  1.00  0.00           N  
ATOM   4357  HE1 TRP B 271      21.566 -16.475  18.958  1.00  0.00           H  
ATOM   4358  CE2 TRP B 271      21.072 -15.344  17.213  1.00  0.00           C  
ATOM   4359  CZ2 TRP B 271      19.849 -15.775  16.680  1.00  0.00           C  
ATOM   4360  HZ2 TRP B 271      19.288 -16.553  17.176  1.00  0.00           H  
ATOM   4361  CH2 TRP B 271      19.372 -15.188  15.497  1.00  0.00           C  
ATOM   4362  HH2 TRP B 271      18.435 -15.519  15.073  1.00  0.00           H  
ATOM   4363  CZ3 TRP B 271      20.119 -14.178  14.866  1.00  0.00           C  
ATOM   4364  HZ3 TRP B 271      19.768 -13.746  13.942  1.00  0.00           H  
ATOM   4365  CE3 TRP B 271      21.326 -13.722  15.433  1.00  0.00           C  
ATOM   4366  HE3 TRP B 271      21.876 -12.931  14.947  1.00  0.00           H  
ATOM   4367  CD2 TRP B 271      21.839 -14.293  16.621  1.00  0.00           C  
ATOM   4368  C   TRP B 271      25.760 -14.543  16.254  1.00  0.00           C  
ATOM   4369  O   TRP B 271      25.433 -15.350  15.382  1.00  0.00           O  
ATOM   4370  N   SER B 272      26.681 -14.829  17.179  1.00  0.00           N  
ATOM   4371  H   SER B 272      26.943 -14.106  17.843  1.00  0.00           H  
ATOM   4372  CA  SER B 272      27.315 -16.151  17.317  1.00  0.00           C  
ATOM   4373  HA  SER B 272      27.520 -16.528  16.319  1.00  0.00           H  
ATOM   4374  CB  SER B 272      28.665 -16.019  18.030  1.00  0.00           C  
ATOM   4375  HB2 SER B 272      29.275 -15.261  17.539  1.00  0.00           H  
ATOM   4376  HB3 SER B 272      28.491 -15.716  19.059  1.00  0.00           H  
ATOM   4377  OG  SER B 272      29.350 -17.259  18.015  1.00  0.00           O  
ATOM   4378  HG  SER B 272      29.586 -17.457  17.095  1.00  0.00           H  
ATOM   4379  C   SER B 272      26.428 -17.183  18.040  1.00  0.00           C  
ATOM   4380  O   SER B 272      25.632 -16.832  18.904  1.00  0.00           O  
ATOM   4381  N   GLU B 273      26.589 -18.468  17.711  1.00  0.00           N  
ATOM   4382  H   GLU B 273      27.269 -18.669  16.985  1.00  0.00           H  
ATOM   4383  CA  GLU B 273      26.069 -19.620  18.475  1.00  0.00           C  
ATOM   4384  HA  GLU B 273      25.090 -19.380  18.893  1.00  0.00           H  
ATOM   4385  CB  GLU B 273      25.916 -20.780  17.469  1.00  0.00           C  
ATOM   4386  HB2 GLU B 273      25.364 -20.428  16.595  1.00  0.00           H  
ATOM   4387  HB3 GLU B 273      26.924 -21.007  17.134  1.00  0.00           H  
ATOM   4388  CG  GLU B 273      25.289 -22.113  17.934  1.00  0.00           C  
ATOM   4389  HG2 GLU B 273      25.724 -22.902  17.314  1.00  0.00           H  
ATOM   4390  HG3 GLU B 273      25.564 -22.342  18.960  1.00  0.00           H  
ATOM   4391  CD  GLU B 273      23.760 -22.184  17.783  1.00  0.00           C  
ATOM   4392  OE1 GLU B 273      23.021 -21.279  18.208  1.00  0.00           O  
ATOM   4393  OE2 GLU B 273      23.249 -23.136  17.149  1.00  0.00           O  
ATOM   4394  C   GLU B 273      27.003 -19.999  19.654  1.00  0.00           C  
ATOM   4395  O   GLU B 273      26.609 -20.741  20.550  1.00  0.00           O  
ATOM   4396  N   ASN B 274      28.250 -19.503  19.663  1.00  0.00           N  
ATOM   4397  H   ASN B 274      28.517 -18.872  18.914  1.00  0.00           H  
ATOM   4398  CA  ASN B 274      29.277 -19.837  20.662  1.00  0.00           C  
ATOM   4399  HA  ASN B 274      28.950 -20.698  21.247  1.00  0.00           H  
ATOM   4400  CB  ASN B 274      30.574 -20.206  19.921  1.00  0.00           C  
ATOM   4401  HB2 ASN B 274      30.884 -19.360  19.310  1.00  0.00           H  
ATOM   4402  HB3 ASN B 274      31.360 -20.388  20.654  1.00  0.00           H  
ATOM   4403  CG  ASN B 274      30.447 -21.435  19.042  1.00  0.00           C  
ATOM   4404  OD1 ASN B 274      30.262 -21.382  17.838  1.00  0.00           O  
ATOM   4405  ND2 ASN B 274      30.565 -22.604  19.623  1.00  0.00           N  
ATOM   4406 HD21 ASN B 274      30.464 -23.409  19.034  1.00  0.00           H  
ATOM   4407 HD22 ASN B 274      30.691 -22.663  20.617  1.00  0.00           H  
ATOM   4408  C   ASN B 274      29.573 -18.714  21.673  1.00  0.00           C  
ATOM   4409  O   ASN B 274      30.121 -18.989  22.739  1.00  0.00           O  
ATOM   4410  N   ASP B 275      29.261 -17.464  21.331  1.00  0.00           N  
ATOM   4411  H   ASP B 275      28.823 -17.316  20.434  1.00  0.00           H  
ATOM   4412  CA  ASP B 275      29.704 -16.266  22.053  1.00  0.00           C  
ATOM   4413  HA  ASP B 275      30.021 -16.529  23.061  1.00  0.00           H  
ATOM   4414  CB  ASP B 275      30.950 -15.710  21.345  1.00  0.00           C  
ATOM   4415  HB2 ASP B 275      31.734 -16.469  21.376  1.00  0.00           H  
ATOM   4416  HB3 ASP B 275      30.713 -15.531  20.295  1.00  0.00           H  
ATOM   4417  CG  ASP B 275      31.511 -14.411  21.935  1.00  0.00           C  
ATOM   4418  OD1 ASP B 275      32.573 -14.002  21.420  1.00  0.00           O  
ATOM   4419  OD2 ASP B 275      30.887 -13.819  22.854  1.00  0.00           O  
ATOM   4420  C   ASP B 275      28.566 -15.230  22.138  1.00  0.00           C  
ATOM   4421  O   ASP B 275      28.318 -14.520  21.161  1.00  0.00           O  
ATOM   4422  N   PRO B 276      27.871 -15.120  23.290  1.00  0.00           N  
ATOM   4423  CD  PRO B 276      27.966 -16.005  24.444  1.00  0.00           C  
ATOM   4424  HD2 PRO B 276      28.743 -15.639  25.117  1.00  0.00           H  
ATOM   4425  HD3 PRO B 276      28.170 -17.036  24.153  1.00  0.00           H  
ATOM   4426  CG  PRO B 276      26.604 -15.924  25.125  1.00  0.00           C  
ATOM   4427  HG2 PRO B 276      26.671 -16.138  26.193  1.00  0.00           H  
ATOM   4428  HG3 PRO B 276      25.906 -16.605  24.636  1.00  0.00           H  
ATOM   4429  CB  PRO B 276      26.193 -14.478  24.857  1.00  0.00           C  
ATOM   4430  HB2 PRO B 276      26.675 -13.827  25.589  1.00  0.00           H  
ATOM   4431  HB3 PRO B 276      25.110 -14.353  24.893  1.00  0.00           H  
ATOM   4432  CA  PRO B 276      26.749 -14.196  23.454  1.00  0.00           C  
ATOM   4433  HA  PRO B 276      25.989 -14.450  22.714  1.00  0.00           H  
ATOM   4434  C   PRO B 276      27.096 -12.707  23.295  1.00  0.00           C  
ATOM   4435  O   PRO B 276      26.184 -11.904  23.098  1.00  0.00           O  
ATOM   4436  N   ALA B 277      28.371 -12.316  23.408  1.00  0.00           N  
ATOM   4437  H   ALA B 277      29.103 -13.020  23.469  1.00  0.00           H  
ATOM   4438  CA  ALA B 277      28.800 -10.925  23.259  1.00  0.00           C  
ATOM   4439  HA  ALA B 277      28.010 -10.267  23.626  1.00  0.00           H  
ATOM   4440  CB  ALA B 277      30.036 -10.708  24.141  1.00  0.00           C  
ATOM   4441  HB1 ALA B 277      29.801 -10.964  25.175  1.00  0.00           H  
ATOM   4442  HB2 ALA B 277      30.859 -11.335  23.795  1.00  0.00           H  
ATOM   4443  HB3 ALA B 277      30.339  -9.662  24.094  1.00  0.00           H  
ATOM   4444  C   ALA B 277      29.062 -10.531  21.790  1.00  0.00           C  
ATOM   4445  O   ALA B 277      28.885  -9.366  21.432  1.00  0.00           O  
ATOM   4446  N   ASP B 278      29.456 -11.476  20.929  1.00  0.00           N  
ATOM   4447  H   ASP B 278      29.584 -12.414  21.295  1.00  0.00           H  
ATOM   4448  CA  ASP B 278      29.667 -11.243  19.488  1.00  0.00           C  
ATOM   4449  HA  ASP B 278      30.097 -10.245  19.378  1.00  0.00           H  
ATOM   4450  CB  ASP B 278      30.702 -12.228  18.935  1.00  0.00           C  
ATOM   4451  HB2 ASP B 278      31.514 -12.281  19.659  1.00  0.00           H  
ATOM   4452  HB3 ASP B 278      30.264 -13.226  18.869  1.00  0.00           H  
ATOM   4453  CG  ASP B 278      31.328 -11.840  17.581  1.00  0.00           C  
ATOM   4454  OD1 ASP B 278      31.108 -10.731  17.031  1.00  0.00           O  
ATOM   4455  OD2 ASP B 278      32.147 -12.676  17.126  1.00  0.00           O  
ATOM   4456  C   ASP B 278      28.340 -11.238  18.706  1.00  0.00           C  
ATOM   4457  O   ASP B 278      28.025 -12.135  17.913  1.00  0.00           O  
ATOM   4458  N   PHE B 279      27.554 -10.187  18.948  1.00  0.00           N  
ATOM   4459  H   PHE B 279      27.877  -9.520  19.645  1.00  0.00           H  
ATOM   4460  CA  PHE B 279      26.375  -9.827  18.169  1.00  0.00           C  
ATOM   4461  HA  PHE B 279      26.350 -10.482  17.300  1.00  0.00           H  
ATOM   4462  CB  PHE B 279      25.081 -10.083  18.956  1.00  0.00           C  
ATOM   4463  HB2 PHE B 279      24.301 -10.283  18.227  1.00  0.00           H  
ATOM   4464  HB3 PHE B 279      25.198 -10.983  19.562  1.00  0.00           H  
ATOM   4465  CG  PHE B 279      24.580  -8.956  19.837  1.00  0.00           C  
ATOM   4466  CD1 PHE B 279      25.157  -8.734  21.099  1.00  0.00           C  
ATOM   4467  HD1 PHE B 279      25.983  -9.350  21.435  1.00  0.00           H  
ATOM   4468  CE1 PHE B 279      24.656  -7.717  21.932  1.00  0.00           C  
ATOM   4469  HE1 PHE B 279      25.105  -7.552  22.901  1.00  0.00           H  
ATOM   4470  CZ  PHE B 279      23.574  -6.926  21.508  1.00  0.00           C  
ATOM   4471  HZ  PHE B 279      23.188  -6.150  22.153  1.00  0.00           H  
ATOM   4472  CE2 PHE B 279      22.994  -7.145  20.246  1.00  0.00           C  
ATOM   4473  HE2 PHE B 279      22.162  -6.536  19.925  1.00  0.00           H  
ATOM   4474  CD2 PHE B 279      23.498  -8.157  19.411  1.00  0.00           C  
ATOM   4475  HD2 PHE B 279      23.049  -8.325  18.444  1.00  0.00           H  
ATOM   4476  C   PHE B 279      26.487  -8.402  17.622  1.00  0.00           C  
ATOM   4477  O   PHE B 279      27.211  -7.557  18.149  1.00  0.00           O  
ATOM   4478  N   ARG B 280      25.812  -8.154  16.496  1.00  0.00           N  
ATOM   4479  H   ARG B 280      25.259  -8.914  16.107  1.00  0.00           H  
ATOM   4480  CA  ARG B 280      25.927  -6.912  15.720  1.00  0.00           C  
ATOM   4481  HA  ARG B 280      25.919  -6.080  16.429  1.00  0.00           H  
ATOM   4482  CB  ARG B 280      27.289  -6.890  14.991  1.00  0.00           C  
ATOM   4483  HB2 ARG B 280      27.354  -5.990  14.378  1.00  0.00           H  
ATOM   4484  HB3 ARG B 280      28.080  -6.822  15.739  1.00  0.00           H  
ATOM   4485  CG  ARG B 280      27.553  -8.122  14.106  1.00  0.00           C  
ATOM   4486  HG2 ARG B 280      27.499  -9.039  14.695  1.00  0.00           H  
ATOM   4487  HG3 ARG B 280      26.790  -8.161  13.329  1.00  0.00           H  
ATOM   4488  CD  ARG B 280      28.929  -8.049  13.437  1.00  0.00           C  
ATOM   4489  HD2 ARG B 280      28.969  -8.798  12.645  1.00  0.00           H  
ATOM   4490  HD3 ARG B 280      29.035  -7.062  12.981  1.00  0.00           H  
ATOM   4491  NE  ARG B 280      30.044  -8.310  14.371  1.00  0.00           N  
ATOM   4492  HE  ARG B 280      29.856  -8.852  15.206  1.00  0.00           H  
ATOM   4493  CZ  ARG B 280      31.301  -7.959  14.187  1.00  0.00           C  
ATOM   4494  NH1 ARG B 280      31.669  -7.254  13.149  1.00  0.00           N  
ATOM   4495 HH11 ARG B 280      30.978  -7.019  12.458  1.00  0.00           H  
ATOM   4496 HH12 ARG B 280      32.653  -7.095  12.960  1.00  0.00           H  
ATOM   4497  NH2 ARG B 280      32.200  -8.331  15.054  1.00  0.00           N  
ATOM   4498 HH21 ARG B 280      31.941  -8.969  15.808  1.00  0.00           H  
ATOM   4499 HH22 ARG B 280      33.150  -8.027  14.962  1.00  0.00           H  
ATOM   4500  C   ARG B 280      24.743  -6.699  14.773  1.00  0.00           C  
ATOM   4501  O   ARG B 280      23.938  -7.608  14.535  1.00  0.00           O  
ATOM   4502  N   ILE B 281      24.647  -5.488  14.224  1.00  0.00           N  
ATOM   4503  H   ILE B 281      25.370  -4.812  14.432  1.00  0.00           H  
ATOM   4504  CA  ILE B 281      23.648  -5.086  13.227  1.00  0.00           C  
ATOM   4505  HA  ILE B 281      23.172  -5.981  12.838  1.00  0.00           H  
ATOM   4506  CB  ILE B 281      22.545  -4.203  13.872  1.00  0.00           C  
ATOM   4507  HB  ILE B 281      23.034  -3.387  14.408  1.00  0.00           H  
ATOM   4508  CG2 ILE B 281      21.605  -3.569  12.825  1.00  0.00           C  
ATOM   4509 HG21 ILE B 281      22.167  -2.936  12.140  1.00  0.00           H  
ATOM   4510 HG22 ILE B 281      21.085  -4.342  12.259  1.00  0.00           H  
ATOM   4511 HG23 ILE B 281      20.874  -2.923  13.308  1.00  0.00           H  
ATOM   4512  CG1 ILE B 281      21.735  -5.042  14.892  1.00  0.00           C  
ATOM   4513 HG12 ILE B 281      21.283  -5.891  14.379  1.00  0.00           H  
ATOM   4514 HG13 ILE B 281      22.414  -5.429  15.653  1.00  0.00           H  
ATOM   4515  CD1 ILE B 281      20.632  -4.281  15.639  1.00  0.00           C  
ATOM   4516 HD11 ILE B 281      21.039  -3.370  16.079  1.00  0.00           H  
ATOM   4517 HD12 ILE B 281      19.813  -4.032  14.966  1.00  0.00           H  
ATOM   4518 HD13 ILE B 281      20.238  -4.912  16.437  1.00  0.00           H  
ATOM   4519  C   ILE B 281      24.362  -4.411  12.046  1.00  0.00           C  
ATOM   4520  O   ILE B 281      25.334  -3.687  12.246  1.00  0.00           O  
ATOM   4521  N   TYR B 282      23.860  -4.633  10.833  1.00  0.00           N  
ATOM   4522  H   TYR B 282      23.061  -5.255  10.758  1.00  0.00           H  
ATOM   4523  CA  TYR B 282      24.271  -3.947   9.609  1.00  0.00           C  
ATOM   4524  HA  TYR B 282      24.978  -3.150   9.844  1.00  0.00           H  
ATOM   4525  CB  TYR B 282      24.962  -4.942   8.661  1.00  0.00           C  
ATOM   4526  HB2 TYR B 282      24.266  -5.753   8.446  1.00  0.00           H  
ATOM   4527  HB3 TYR B 282      25.158  -4.433   7.716  1.00  0.00           H  
ATOM   4528  CG  TYR B 282      26.269  -5.546   9.159  1.00  0.00           C  
ATOM   4529  CD1 TYR B 282      27.496  -4.937   8.826  1.00  0.00           C  
ATOM   4530  HD1 TYR B 282      27.507  -4.025   8.243  1.00  0.00           H  
ATOM   4531  CE1 TYR B 282      28.713  -5.514   9.242  1.00  0.00           C  
ATOM   4532  HE1 TYR B 282      29.648  -5.040   8.981  1.00  0.00           H  
ATOM   4533  CZ  TYR B 282      28.711  -6.699  10.007  1.00  0.00           C  
ATOM   4534  OH  TYR B 282      29.893  -7.249  10.401  1.00  0.00           O  
ATOM   4535  HH  TYR B 282      30.570  -7.110   9.729  1.00  0.00           H  
ATOM   4536  CE2 TYR B 282      27.481  -7.312  10.339  1.00  0.00           C  
ATOM   4537  HE2 TYR B 282      27.479  -8.234  10.896  1.00  0.00           H  
ATOM   4538  CD2 TYR B 282      26.265  -6.739   9.913  1.00  0.00           C  
ATOM   4539  HD2 TYR B 282      25.323  -7.216  10.152  1.00  0.00           H  
ATOM   4540  C   TYR B 282      23.021  -3.329   8.962  1.00  0.00           C  
ATOM   4541  O   TYR B 282      22.037  -4.037   8.741  1.00  0.00           O  
ATOM   4542  N   GLN B 283      23.038  -2.024   8.678  1.00  0.00           N  
ATOM   4543  H   GLN B 283      23.883  -1.503   8.847  1.00  0.00           H  
ATOM   4544  CA  GLN B 283      21.996  -1.380   7.862  1.00  0.00           C  
ATOM   4545  HA  GLN B 283      21.042  -1.874   8.054  1.00  0.00           H  
ATOM   4546  CB  GLN B 283      21.826   0.106   8.232  1.00  0.00           C  
ATOM   4547  HB2 GLN B 283      22.752   0.651   8.040  1.00  0.00           H  
ATOM   4548  HB3 GLN B 283      21.049   0.522   7.588  1.00  0.00           H  
ATOM   4549  CG  GLN B 283      21.405   0.303   9.701  1.00  0.00           C  
ATOM   4550  HG2 GLN B 283      20.788  -0.541  10.011  1.00  0.00           H  
ATOM   4551  HG3 GLN B 283      22.292   0.322  10.334  1.00  0.00           H  
ATOM   4552  CD  GLN B 283      20.577   1.568   9.920  1.00  0.00           C  
ATOM   4553  OE1 GLN B 283      19.364   1.566   9.807  1.00  0.00           O  
ATOM   4554  NE2 GLN B 283      21.171   2.692  10.260  1.00  0.00           N  
ATOM   4555 HE21 GLN B 283      20.567   3.490  10.357  1.00  0.00           H  
ATOM   4556 HE22 GLN B 283      22.167   2.747  10.371  1.00  0.00           H  
ATOM   4557  C   GLN B 283      22.295  -1.561   6.366  1.00  0.00           C  
ATOM   4558  O   GLN B 283      23.457  -1.651   5.970  1.00  0.00           O  
ATOM   4559  N   VAL B 284      21.244  -1.621   5.552  1.00  0.00           N  
ATOM   4560  H   VAL B 284      20.315  -1.564   5.959  1.00  0.00           H  
ATOM   4561  CA  VAL B 284      21.306  -1.911   4.116  1.00  0.00           C  
ATOM   4562  HA  VAL B 284      22.343  -2.037   3.802  1.00  0.00           H  
ATOM   4563  CB  VAL B 284      20.559  -3.223   3.808  1.00  0.00           C  
ATOM   4564  HB  VAL B 284      19.523  -3.089   4.100  1.00  0.00           H  
ATOM   4565  CG1 VAL B 284      20.591  -3.585   2.317  1.00  0.00           C  
ATOM   4566 HG11 VAL B 284      20.079  -2.826   1.725  1.00  0.00           H  
ATOM   4567 HG12 VAL B 284      21.619  -3.683   1.968  1.00  0.00           H  
ATOM   4568 HG13 VAL B 284      20.076  -4.531   2.147  1.00  0.00           H  
ATOM   4569  CG2 VAL B 284      21.123  -4.408   4.606  1.00  0.00           C  
ATOM   4570 HG21 VAL B 284      22.150  -4.597   4.305  1.00  0.00           H  
ATOM   4571 HG22 VAL B 284      21.088  -4.207   5.676  1.00  0.00           H  
ATOM   4572 HG23 VAL B 284      20.521  -5.293   4.414  1.00  0.00           H  
ATOM   4573  C   VAL B 284      20.712  -0.725   3.359  1.00  0.00           C  
ATOM   4574  O   VAL B 284      19.494  -0.575   3.268  1.00  0.00           O  
ATOM   4575  N   THR B 285      21.584   0.132   2.827  1.00  0.00           N  
ATOM   4576  H   THR B 285      22.563  -0.010   3.039  1.00  0.00           H  
ATOM   4577  CA  THR B 285      21.270   1.396   2.128  1.00  0.00           C  
ATOM   4578  HA  THR B 285      20.565   1.954   2.743  1.00  0.00           H  
ATOM   4579  CB  THR B 285      22.560   2.240   1.962  1.00  0.00           C  
ATOM   4580  HB  THR B 285      23.052   1.953   1.032  1.00  0.00           H  
ATOM   4581  CG2 THR B 285      22.316   3.750   1.953  1.00  0.00           C  
ATOM   4582 HG21 THR B 285      23.265   4.277   1.856  1.00  0.00           H  
ATOM   4583 HG22 THR B 285      21.685   4.027   1.110  1.00  0.00           H  
ATOM   4584 HG23 THR B 285      21.825   4.053   2.878  1.00  0.00           H  
ATOM   4585  OG1 THR B 285      23.481   2.013   3.010  1.00  0.00           O  
ATOM   4586  HG1 THR B 285      24.272   2.521   2.813  1.00  0.00           H  
ATOM   4587  C   THR B 285      20.615   1.198   0.745  1.00  0.00           C  
ATOM   4588  O   THR B 285      20.714   2.071  -0.114  1.00  0.00           O  
ATOM   4589  N   TYR B 286      20.009   0.040   0.472  1.00  0.00           N  
ATOM   4590  H   TYR B 286      19.793  -0.587   1.237  1.00  0.00           H  
ATOM   4591  CA  TYR B 286      19.733  -0.424  -0.887  1.00  0.00           C  
ATOM   4592  HA  TYR B 286      19.620   0.454  -1.521  1.00  0.00           H  
ATOM   4593  CB  TYR B 286      20.934  -1.246  -1.402  1.00  0.00           C  
ATOM   4594  HB2 TYR B 286      21.785  -1.116  -0.731  1.00  0.00           H  
ATOM   4595  HB3 TYR B 286      20.674  -2.306  -1.371  1.00  0.00           H  
ATOM   4596  CG  TYR B 286      21.416  -0.877  -2.796  1.00  0.00           C  
ATOM   4597  CD1 TYR B 286      21.647  -1.884  -3.753  1.00  0.00           C  
ATOM   4598  HD1 TYR B 286      21.487  -2.921  -3.500  1.00  0.00           H  
ATOM   4599  CE1 TYR B 286      22.133  -1.550  -5.031  1.00  0.00           C  
ATOM   4600  HE1 TYR B 286      22.318  -2.320  -5.767  1.00  0.00           H  
ATOM   4601  CZ  TYR B 286      22.405  -0.206  -5.353  1.00  0.00           C  
ATOM   4602  OH  TYR B 286      22.887   0.108  -6.583  1.00  0.00           O  
ATOM   4603  HH  TYR B 286      22.876   1.051  -6.744  1.00  0.00           H  
ATOM   4604  CE2 TYR B 286      22.191   0.807  -4.393  1.00  0.00           C  
ATOM   4605  HE2 TYR B 286      22.418   1.835  -4.627  1.00  0.00           H  
ATOM   4606  CD2 TYR B 286      21.706   0.467  -3.115  1.00  0.00           C  
ATOM   4607  HD2 TYR B 286      21.578   1.243  -2.371  1.00  0.00           H  
ATOM   4608  C   TYR B 286      18.415  -1.196  -0.985  1.00  0.00           C  
ATOM   4609  O   TYR B 286      18.021  -1.915  -0.068  1.00  0.00           O  
ATOM   4610  N   LEU B 287      17.739  -1.007  -2.122  1.00  0.00           N  
ATOM   4611  H   LEU B 287      18.160  -0.404  -2.812  1.00  0.00           H  
ATOM   4612  CA  LEU B 287      16.412  -1.554  -2.430  1.00  0.00           C  
ATOM   4613  HA  LEU B 287      15.764  -1.422  -1.561  1.00  0.00           H  
ATOM   4614  CB  LEU B 287      15.832  -0.763  -3.626  1.00  0.00           C  
ATOM   4615  HB2 LEU B 287      16.396  -1.037  -4.521  1.00  0.00           H  
ATOM   4616  HB3 LEU B 287      14.798  -1.075  -3.780  1.00  0.00           H  
ATOM   4617  CG  LEU B 287      15.877   0.776  -3.489  1.00  0.00           C  
ATOM   4618  HG  LEU B 287      16.908   1.105  -3.358  1.00  0.00           H  
ATOM   4619  CD1 LEU B 287      15.363   1.433  -4.771  1.00  0.00           C  
ATOM   4620 HD11 LEU B 287      15.388   2.518  -4.664  1.00  0.00           H  
ATOM   4621 HD12 LEU B 287      14.345   1.116  -4.981  1.00  0.00           H  
ATOM   4622 HD13 LEU B 287      16.002   1.151  -5.607  1.00  0.00           H  
ATOM   4623  CD2 LEU B 287      15.061   1.269  -2.292  1.00  0.00           C  
ATOM   4624 HD21 LEU B 287      15.047   2.358  -2.275  1.00  0.00           H  
ATOM   4625 HD22 LEU B 287      15.512   0.915  -1.364  1.00  0.00           H  
ATOM   4626 HD23 LEU B 287      14.043   0.893  -2.357  1.00  0.00           H  
ATOM   4627  C   LEU B 287      16.455  -3.065  -2.734  1.00  0.00           C  
ATOM   4628  O   LEU B 287      15.454  -3.764  -2.575  1.00  0.00           O  
ATOM   4629  N   GLU B 288      17.629  -3.547  -3.152  1.00  0.00           N  
ATOM   4630  H   GLU B 288      18.394  -2.897  -3.193  1.00  0.00           H  
ATOM   4631  CA  GLU B 288      17.973  -4.959  -3.341  1.00  0.00           C  
ATOM   4632  HA  GLU B 288      17.282  -5.400  -4.058  1.00  0.00           H  
ATOM   4633  CB  GLU B 288      19.397  -5.009  -3.929  1.00  0.00           C  
ATOM   4634  HB2 GLU B 288      19.433  -4.429  -4.852  1.00  0.00           H  
ATOM   4635  HB3 GLU B 288      20.055  -4.523  -3.211  1.00  0.00           H  
ATOM   4636  CG  GLU B 288      19.986  -6.405  -4.187  1.00  0.00           C  
ATOM   4637  HG2 GLU B 288      21.071  -6.297  -4.263  1.00  0.00           H  
ATOM   4638  HG3 GLU B 288      19.789  -7.057  -3.337  1.00  0.00           H  
ATOM   4639  CD  GLU B 288      19.466  -7.072  -5.465  1.00  0.00           C  
ATOM   4640  OE1 GLU B 288      20.246  -7.850  -6.054  1.00  0.00           O  
ATOM   4641  OE2 GLU B 288      18.294  -6.819  -5.822  1.00  0.00           O  
ATOM   4642  C   GLU B 288      17.925  -5.722  -1.999  1.00  0.00           C  
ATOM   4643  O   GLU B 288      18.516  -5.254  -1.021  1.00  0.00           O  
ATOM   4644  N   PRO B 289      17.295  -6.911  -1.916  1.00  0.00           N  
ATOM   4645  CD  PRO B 289      16.492  -7.538  -2.958  1.00  0.00           C  
ATOM   4646  HD2 PRO B 289      17.088  -7.747  -3.845  1.00  0.00           H  
ATOM   4647  HD3 PRO B 289      15.655  -6.885  -3.210  1.00  0.00           H  
ATOM   4648  CG  PRO B 289      15.969  -8.848  -2.367  1.00  0.00           C  
ATOM   4649  HG2 PRO B 289      16.654  -9.661  -2.615  1.00  0.00           H  
ATOM   4650  HG3 PRO B 289      14.961  -9.075  -2.716  1.00  0.00           H  
ATOM   4651  CB  PRO B 289      16.004  -8.586  -0.863  1.00  0.00           C  
ATOM   4652  HB2 PRO B 289      16.035  -9.507  -0.283  1.00  0.00           H  
ATOM   4653  HB3 PRO B 289      15.132  -7.995  -0.577  1.00  0.00           H  
ATOM   4654  CA  PRO B 289      17.268  -7.733  -0.706  1.00  0.00           C  
ATOM   4655  HA  PRO B 289      17.147  -7.087   0.163  1.00  0.00           H  
ATOM   4656  C   PRO B 289      18.571  -8.544  -0.511  1.00  0.00           C  
ATOM   4657  O   PRO B 289      18.548  -9.770  -0.369  1.00  0.00           O  
ATOM   4658  N   SER B 290      19.726  -7.868  -0.498  1.00  0.00           N  
ATOM   4659  H   SER B 290      19.683  -6.856  -0.584  1.00  0.00           H  
ATOM   4660  CA  SER B 290      21.056  -8.491  -0.392  1.00  0.00           C  
ATOM   4661  HA  SER B 290      20.947  -9.454   0.104  1.00  0.00           H  
ATOM   4662  CB  SER B 290      21.608  -8.752  -1.800  1.00  0.00           C  
ATOM   4663  HB2 SER B 290      20.826  -9.189  -2.424  1.00  0.00           H  
ATOM   4664  HB3 SER B 290      21.925  -7.807  -2.245  1.00  0.00           H  
ATOM   4665  OG  SER B 290      22.702  -9.645  -1.750  1.00  0.00           O  
ATOM   4666  HG  SER B 290      22.328 -10.543  -1.780  1.00  0.00           H  
ATOM   4667  C   SER B 290      22.048  -7.665   0.444  1.00  0.00           C  
ATOM   4668  O   SER B 290      21.940  -6.440   0.527  1.00  0.00           O  
ATOM   4669  N   LEU B 291      23.033  -8.328   1.069  1.00  0.00           N  
ATOM   4670  H   LEU B 291      23.068  -9.337   0.951  1.00  0.00           H  
ATOM   4671  CA  LEU B 291      24.122  -7.688   1.817  1.00  0.00           C  
ATOM   4672  HA  LEU B 291      24.241  -6.678   1.421  1.00  0.00           H  
ATOM   4673  CB  LEU B 291      23.734  -7.561   3.306  1.00  0.00           C  
ATOM   4674  HB2 LEU B 291      22.851  -6.925   3.385  1.00  0.00           H  
ATOM   4675  HB3 LEU B 291      23.463  -8.553   3.667  1.00  0.00           H  
ATOM   4676  CG  LEU B 291      24.842  -7.002   4.222  1.00  0.00           C  
ATOM   4677  HG  LEU B 291      25.728  -7.631   4.146  1.00  0.00           H  
ATOM   4678  CD1 LEU B 291      25.227  -5.561   3.875  1.00  0.00           C  
ATOM   4679 HD11 LEU B 291      26.003  -5.217   4.559  1.00  0.00           H  
ATOM   4680 HD12 LEU B 291      25.619  -5.501   2.864  1.00  0.00           H  
ATOM   4681 HD13 LEU B 291      24.363  -4.904   3.958  1.00  0.00           H  
ATOM   4682  CD2 LEU B 291      24.376  -7.037   5.676  1.00  0.00           C  
ATOM   4683 HD21 LEU B 291      25.174  -6.670   6.317  1.00  0.00           H  
ATOM   4684 HD22 LEU B 291      23.495  -6.406   5.799  1.00  0.00           H  
ATOM   4685 HD23 LEU B 291      24.135  -8.059   5.964  1.00  0.00           H  
ATOM   4686  C   LEU B 291      25.458  -8.424   1.628  1.00  0.00           C  
ATOM   4687  O   LEU B 291      25.562  -9.637   1.814  1.00  0.00           O  
ATOM   4688  N   ARG B 292      26.515  -7.659   1.332  1.00  0.00           N  
ATOM   4689  H   ARG B 292      26.358  -6.665   1.243  1.00  0.00           H  
ATOM   4690  CA  ARG B 292      27.875  -8.151   1.078  1.00  0.00           C  
ATOM   4691  HA  ARG B 292      27.910  -9.223   1.286  1.00  0.00           H  
ATOM   4692  CB  ARG B 292      28.171  -7.941  -0.409  1.00  0.00           C  
ATOM   4693  HB2 ARG B 292      27.404  -8.474  -0.976  1.00  0.00           H  
ATOM   4694  HB3 ARG B 292      28.088  -6.879  -0.647  1.00  0.00           H  
ATOM   4695  CG  ARG B 292      29.559  -8.439  -0.845  1.00  0.00           C  
ATOM   4696  HG2 ARG B 292      30.331  -7.754  -0.486  1.00  0.00           H  
ATOM   4697  HG3 ARG B 292      29.736  -9.432  -0.431  1.00  0.00           H  
ATOM   4698  CD  ARG B 292      29.597  -8.511  -2.373  1.00  0.00           C  
ATOM   4699  HD2 ARG B 292      28.706  -9.020  -2.745  1.00  0.00           H  
ATOM   4700  HD3 ARG B 292      29.572  -7.500  -2.783  1.00  0.00           H  
ATOM   4701  NE  ARG B 292      30.780  -9.248  -2.851  1.00  0.00           N  
ATOM   4702  HE  ARG B 292      30.751 -10.255  -2.748  1.00  0.00           H  
ATOM   4703  CZ  ARG B 292      31.864  -8.749  -3.406  1.00  0.00           C  
ATOM   4704  NH1 ARG B 292      32.026  -7.470  -3.597  1.00  0.00           N  
ATOM   4705 HH11 ARG B 292      31.275  -6.842  -3.354  1.00  0.00           H  
ATOM   4706 HH12 ARG B 292      32.859  -7.118  -4.036  1.00  0.00           H  
ATOM   4707  NH2 ARG B 292      32.814  -9.548  -3.795  1.00  0.00           N  
ATOM   4708 HH21 ARG B 292      33.641  -9.187  -4.232  1.00  0.00           H  
ATOM   4709 HH22 ARG B 292      32.725 -10.542  -3.631  1.00  0.00           H  
ATOM   4710  C   ARG B 292      28.884  -7.476   2.006  1.00  0.00           C  
ATOM   4711  O   ARG B 292      28.986  -6.253   2.010  1.00  0.00           O  
ATOM   4712  N   ILE B 293      29.634  -8.284   2.757  1.00  0.00           N  
ATOM   4713  H   ILE B 293      29.489  -9.288   2.674  1.00  0.00           H  
ATOM   4714  CA  ILE B 293      30.626  -7.851   3.750  1.00  0.00           C  
ATOM   4715  HA  ILE B 293      30.736  -6.767   3.730  1.00  0.00           H  
ATOM   4716  CB  ILE B 293      30.169  -8.258   5.177  1.00  0.00           C  
ATOM   4717  HB  ILE B 293      30.032  -9.338   5.182  1.00  0.00           H  
ATOM   4718  CG2 ILE B 293      31.250  -7.909   6.220  1.00  0.00           C  
ATOM   4719 HG21 ILE B 293      32.185  -8.419   5.989  1.00  0.00           H  
ATOM   4720 HG22 ILE B 293      31.432  -6.834   6.233  1.00  0.00           H  
ATOM   4721 HG23 ILE B 293      30.942  -8.240   7.211  1.00  0.00           H  
ATOM   4722  CG1 ILE B 293      28.827  -7.607   5.590  1.00  0.00           C  
ATOM   4723 HG12 ILE B 293      28.997  -6.574   5.897  1.00  0.00           H  
ATOM   4724 HG13 ILE B 293      28.140  -7.591   4.745  1.00  0.00           H  
ATOM   4725  CD1 ILE B 293      28.114  -8.366   6.721  1.00  0.00           C  
ATOM   4726 HD11 ILE B 293      28.738  -8.408   7.611  1.00  0.00           H  
ATOM   4727 HD12 ILE B 293      27.186  -7.853   6.971  1.00  0.00           H  
ATOM   4728 HD13 ILE B 293      27.880  -9.379   6.394  1.00  0.00           H  
ATOM   4729  C   ILE B 293      31.975  -8.481   3.379  1.00  0.00           C  
ATOM   4730  O   ILE B 293      32.197  -9.662   3.635  1.00  0.00           O  
ATOM   4731  N   ALA B 294      32.868  -7.714   2.750  1.00  0.00           N  
ATOM   4732  H   ALA B 294      32.644  -6.745   2.591  1.00  0.00           H  
ATOM   4733  CA  ALA B 294      34.269  -8.118   2.582  1.00  0.00           C  
ATOM   4734  HA  ALA B 294      34.307  -9.134   2.195  1.00  0.00           H  
ATOM   4735  CB  ALA B 294      34.926  -7.188   1.556  1.00  0.00           C  
ATOM   4736  HB1 ALA B 294      34.923  -6.161   1.926  1.00  0.00           H  
ATOM   4737  HB2 ALA B 294      35.956  -7.500   1.383  1.00  0.00           H  
ATOM   4738  HB3 ALA B 294      34.382  -7.239   0.613  1.00  0.00           H  
ATOM   4739  C   ALA B 294      35.013  -8.099   3.933  1.00  0.00           C  
ATOM   4740  O   ALA B 294      34.573  -7.398   4.846  1.00  0.00           O  
ATOM   4741  N   ALA B 295      36.133  -8.828   4.045  1.00  0.00           N  
ATOM   4742  H   ALA B 295      36.399  -9.427   3.276  1.00  0.00           H  
ATOM   4743  CA  ALA B 295      37.000  -8.836   5.235  1.00  0.00           C  
ATOM   4744  HA  ALA B 295      37.670  -9.690   5.138  1.00  0.00           H  
ATOM   4745  CB  ALA B 295      37.881  -7.576   5.221  1.00  0.00           C  
ATOM   4746  HB1 ALA B 295      37.259  -6.688   5.346  1.00  0.00           H  
ATOM   4747  HB2 ALA B 295      38.600  -7.624   6.040  1.00  0.00           H  
ATOM   4748  HB3 ALA B 295      38.423  -7.511   4.277  1.00  0.00           H  
ATOM   4749  C   ALA B 295      36.212  -9.058   6.551  1.00  0.00           C  
ATOM   4750  O   ALA B 295      36.357  -8.321   7.531  1.00  0.00           O  
ATOM   4751  N   SER B 296      35.286 -10.020   6.523  1.00  0.00           N  
ATOM   4752  H   SER B 296      35.239 -10.604   5.693  1.00  0.00           H  
ATOM   4753  CA  SER B 296      34.239 -10.184   7.531  1.00  0.00           C  
ATOM   4754  HA  SER B 296      33.679  -9.255   7.591  1.00  0.00           H  
ATOM   4755  CB  SER B 296      33.288 -11.283   7.055  1.00  0.00           C  
ATOM   4756  HB2 SER B 296      32.920 -11.042   6.058  1.00  0.00           H  
ATOM   4757  HB3 SER B 296      33.828 -12.229   7.006  1.00  0.00           H  
ATOM   4758  OG  SER B 296      32.192 -11.409   7.937  1.00  0.00           O  
ATOM   4759  HG  SER B 296      31.948 -12.341   7.945  1.00  0.00           H  
ATOM   4760  C   SER B 296      34.800 -10.506   8.920  1.00  0.00           C  
ATOM   4761  O   SER B 296      35.263 -11.614   9.167  1.00  0.00           O  
ATOM   4762  N   THR B 297      34.732  -9.551   9.860  1.00  0.00           N  
ATOM   4763  H   THR B 297      34.425  -8.642   9.550  1.00  0.00           H  
ATOM   4764  CA  THR B 297      35.333  -9.650  11.213  1.00  0.00           C  
ATOM   4765  HA  THR B 297      36.331 -10.069  11.074  1.00  0.00           H  
ATOM   4766  CB  THR B 297      35.528  -8.266  11.881  1.00  0.00           C  
ATOM   4767  HB  THR B 297      36.311  -8.371  12.633  1.00  0.00           H  
ATOM   4768  CG2 THR B 297      35.929  -7.135  10.935  1.00  0.00           C  
ATOM   4769 HG21 THR B 297      36.822  -7.424  10.379  1.00  0.00           H  
ATOM   4770 HG22 THR B 297      35.128  -6.911  10.232  1.00  0.00           H  
ATOM   4771 HG23 THR B 297      36.152  -6.240  11.515  1.00  0.00           H  
ATOM   4772  OG1 THR B 297      34.347  -7.881  12.553  1.00  0.00           O  
ATOM   4773  HG1 THR B 297      34.172  -8.678  13.090  1.00  0.00           H  
ATOM   4774  C   THR B 297      34.606 -10.620  12.172  1.00  0.00           C  
ATOM   4775  O   THR B 297      34.517 -10.364  13.378  1.00  0.00           O  
ATOM   4776  N   LEU B 298      34.010 -11.687  11.651  1.00  0.00           N  
ATOM   4777  H   LEU B 298      34.234 -11.890  10.680  1.00  0.00           H  
ATOM   4778  CA  LEU B 298      33.464 -12.791  12.432  1.00  0.00           C  
ATOM   4779  HA  LEU B 298      33.146 -12.432  13.412  1.00  0.00           H  
ATOM   4780  CB  LEU B 298      32.242 -13.378  11.703  1.00  0.00           C  
ATOM   4781  HB2 LEU B 298      32.581 -13.815  10.760  1.00  0.00           H  
ATOM   4782  HB3 LEU B 298      31.825 -14.183  12.305  1.00  0.00           H  
ATOM   4783  CG  LEU B 298      31.133 -12.351  11.401  1.00  0.00           C  
ATOM   4784  HG  LEU B 298      31.521 -11.581  10.734  1.00  0.00           H  
ATOM   4785  CD1 LEU B 298      29.971 -13.040  10.692  1.00  0.00           C  
ATOM   4786 HD11 LEU B 298      30.360 -13.577   9.830  1.00  0.00           H  
ATOM   4787 HD12 LEU B 298      29.486 -13.749  11.365  1.00  0.00           H  
ATOM   4788 HD13 LEU B 298      29.251 -12.296  10.352  1.00  0.00           H  
ATOM   4789  CD2 LEU B 298      30.567 -11.670  12.650  1.00  0.00           C  
ATOM   4790 HD21 LEU B 298      30.207 -12.422  13.349  1.00  0.00           H  
ATOM   4791 HD22 LEU B 298      31.341 -11.077  13.136  1.00  0.00           H  
ATOM   4792 HD23 LEU B 298      29.743 -11.016  12.372  1.00  0.00           H  
ATOM   4793  C   LEU B 298      34.573 -13.828  12.660  1.00  0.00           C  
ATOM   4794  O   LEU B 298      35.486 -13.974  11.846  1.00  0.00           O  
ATOM   4795  N   LYS B 299      34.525 -14.535  13.787  1.00  0.00           N  
ATOM   4796  H   LYS B 299      33.709 -14.437  14.381  1.00  0.00           H  
ATOM   4797  CA  LYS B 299      35.534 -15.535  14.146  1.00  0.00           C  
ATOM   4798  HA  LYS B 299      36.527 -15.093  14.034  1.00  0.00           H  
ATOM   4799  CB  LYS B 299      35.338 -15.972  15.609  1.00  0.00           C  
ATOM   4800  HB2 LYS B 299      34.358 -16.438  15.708  1.00  0.00           H  
ATOM   4801  HB3 LYS B 299      36.097 -16.715  15.860  1.00  0.00           H  
ATOM   4802  CG  LYS B 299      35.431 -14.802  16.606  1.00  0.00           C  
ATOM   4803  HG2 LYS B 299      36.413 -14.332  16.515  1.00  0.00           H  
ATOM   4804  HG3 LYS B 299      34.669 -14.058  16.375  1.00  0.00           H  
ATOM   4805  CD  LYS B 299      35.232 -15.278  18.053  1.00  0.00           C  
ATOM   4806  HD2 LYS B 299      34.304 -15.846  18.142  1.00  0.00           H  
ATOM   4807  HD3 LYS B 299      36.065 -15.930  18.320  1.00  0.00           H  
ATOM   4808  CE  LYS B 299      35.211 -14.083  19.017  1.00  0.00           C  
ATOM   4809  HE2 LYS B 299      35.558 -14.417  20.001  1.00  0.00           H  
ATOM   4810  HE3 LYS B 299      35.910 -13.330  18.651  1.00  0.00           H  
ATOM   4811  NZ  LYS B 299      33.859 -13.490  19.160  1.00  0.00           N  
ATOM   4812  HZ1 LYS B 299      33.370 -13.323  18.276  1.00  0.00           H  
ATOM   4813  HZ2 LYS B 299      33.267 -14.065  19.764  1.00  0.00           H  
ATOM   4814  HZ3 LYS B 299      33.880 -12.634  19.695  1.00  0.00           H  
ATOM   4815  C   LYS B 299      35.445 -16.722  13.180  1.00  0.00           C  
ATOM   4816  O   LYS B 299      34.345 -17.144  12.826  1.00  0.00           O  
ATOM   4817  N   SER B 300      36.585 -17.271  12.764  1.00  0.00           N  
ATOM   4818  H   SER B 300      37.456 -16.874  13.066  1.00  0.00           H  
ATOM   4819  CA  SER B 300      36.610 -18.567  12.075  1.00  0.00           C  
ATOM   4820  HA  SER B 300      35.677 -18.657  11.529  1.00  0.00           H  
ATOM   4821  CB  SER B 300      37.727 -18.632  11.030  1.00  0.00           C  
ATOM   4822  HB2 SER B 300      37.651 -17.773  10.362  1.00  0.00           H  
ATOM   4823  HB3 SER B 300      38.699 -18.616  11.525  1.00  0.00           H  
ATOM   4824  OG  SER B 300      37.606 -19.814  10.266  1.00  0.00           O  
ATOM   4825  HG  SER B 300      36.684 -19.847   9.898  1.00  0.00           H  
ATOM   4826  C   SER B 300      36.646 -19.733  13.071  1.00  0.00           C  
ATOM   4827  O   SER B 300      36.999 -19.542  14.237  1.00  0.00           O  
ATOM   4828  N   GLY B 301      36.215 -20.920  12.646  1.00  0.00           N  
ATOM   4829  H   GLY B 301      35.878 -20.991  11.682  1.00  0.00           H  
ATOM   4830  CA  GLY B 301      35.991 -22.093  13.489  1.00  0.00           C  
ATOM   4831  HA2 GLY B 301      35.850 -22.952  12.834  1.00  0.00           H  
ATOM   4832  HA3 GLY B 301      36.867 -22.266  14.112  1.00  0.00           H  
ATOM   4833  C   GLY B 301      34.759 -21.983  14.397  1.00  0.00           C  
ATOM   4834  O   GLY B 301      34.575 -22.832  15.268  1.00  0.00           O  
ATOM   4835  N   ILE B 302      33.919 -20.960  14.210  1.00  0.00           N  
ATOM   4836  H   ILE B 302      34.074 -20.389  13.389  1.00  0.00           H  
ATOM   4837  CA  ILE B 302      32.806 -20.578  15.093  1.00  0.00           C  
ATOM   4838  HA  ILE B 302      32.680 -21.334  15.867  1.00  0.00           H  
ATOM   4839  CB  ILE B 302      33.134 -19.225  15.776  1.00  0.00           C  
ATOM   4840  HB  ILE B 302      33.443 -18.537  14.989  1.00  0.00           H  
ATOM   4841  CG2 ILE B 302      31.923 -18.576  16.470  1.00  0.00           C  
ATOM   4842 HG21 ILE B 302      31.162 -18.316  15.737  1.00  0.00           H  
ATOM   4843 HG22 ILE B 302      31.486 -19.266  17.183  1.00  0.00           H  
ATOM   4844 HG23 ILE B 302      32.225 -17.663  16.982  1.00  0.00           H  
ATOM   4845  CG1 ILE B 302      34.310 -19.328  16.778  1.00  0.00           C  
ATOM   4846 HG12 ILE B 302      35.190 -19.704  16.258  1.00  0.00           H  
ATOM   4847 HG13 ILE B 302      34.553 -18.326  17.129  1.00  0.00           H  
ATOM   4848  CD1 ILE B 302      34.071 -20.201  18.018  1.00  0.00           C  
ATOM   4849 HD11 ILE B 302      34.973 -20.202  18.629  1.00  0.00           H  
ATOM   4850 HD12 ILE B 302      33.253 -19.801  18.614  1.00  0.00           H  
ATOM   4851 HD13 ILE B 302      33.848 -21.227  17.728  1.00  0.00           H  
ATOM   4852  C   ILE B 302      31.493 -20.534  14.303  1.00  0.00           C  
ATOM   4853  O   ILE B 302      31.461 -20.111  13.147  1.00  0.00           O  
ATOM   4854  N   SER B 303      30.386 -20.948  14.925  1.00  0.00           N  
ATOM   4855  H   SER B 303      30.440 -21.193  15.910  1.00  0.00           H  
ATOM   4856  CA  SER B 303      29.068 -20.868  14.295  1.00  0.00           C  
ATOM   4857  HA  SER B 303      29.203 -20.967  13.221  1.00  0.00           H  
ATOM   4858  CB  SER B 303      28.209 -22.056  14.723  1.00  0.00           C  
ATOM   4859  HB2 SER B 303      28.684 -22.981  14.398  1.00  0.00           H  
ATOM   4860  HB3 SER B 303      28.132 -22.082  15.807  1.00  0.00           H  
ATOM   4861  OG  SER B 303      26.922 -21.971  14.143  1.00  0.00           O  
ATOM   4862  HG  SER B 303      27.031 -21.906  13.172  1.00  0.00           H  
ATOM   4863  C   SER B 303      28.390 -19.511  14.525  1.00  0.00           C  
ATOM   4864  O   SER B 303      28.510 -18.904  15.594  1.00  0.00           O  
ATOM   4865  N   TYR B 304      27.642 -19.052  13.518  1.00  0.00           N  
ATOM   4866  H   TYR B 304      27.555 -19.630  12.694  1.00  0.00           H  
ATOM   4867  CA  TYR B 304      26.897 -17.790  13.511  1.00  0.00           C  
ATOM   4868  HA  TYR B 304      26.772 -17.448  14.537  1.00  0.00           H  
ATOM   4869  CB  TYR B 304      27.670 -16.705  12.744  1.00  0.00           C  
ATOM   4870  HB2 TYR B 304      27.987 -17.109  11.782  1.00  0.00           H  
ATOM   4871  HB3 TYR B 304      27.002 -15.868  12.541  1.00  0.00           H  
ATOM   4872  CG  TYR B 304      28.877 -16.154  13.471  1.00  0.00           C  
ATOM   4873  CD1 TYR B 304      28.747 -15.016  14.293  1.00  0.00           C  
ATOM   4874  HD1 TYR B 304      27.791 -14.525  14.386  1.00  0.00           H  
ATOM   4875  CE1 TYR B 304      29.856 -14.525  15.010  1.00  0.00           C  
ATOM   4876  HE1 TYR B 304      29.759 -13.660  15.653  1.00  0.00           H  
ATOM   4877  CZ  TYR B 304      31.104 -15.168  14.883  1.00  0.00           C  
ATOM   4878  OH  TYR B 304      32.192 -14.721  15.560  1.00  0.00           O  
ATOM   4879  HH  TYR B 304      32.022 -13.922  16.110  1.00  0.00           H  
ATOM   4880  CE2 TYR B 304      31.239 -16.277  14.023  1.00  0.00           C  
ATOM   4881  HE2 TYR B 304      32.197 -16.756  13.915  1.00  0.00           H  
ATOM   4882  CD2 TYR B 304      30.128 -16.774  13.323  1.00  0.00           C  
ATOM   4883  HD2 TYR B 304      30.237 -17.643  12.686  1.00  0.00           H  
ATOM   4884  C   TYR B 304      25.489 -17.956  12.928  1.00  0.00           C  
ATOM   4885  O   TYR B 304      25.176 -18.916  12.216  1.00  0.00           O  
ATOM   4886  N   ARG B 305      24.632 -16.987  13.254  1.00  0.00           N  
ATOM   4887  H   ARG B 305      24.996 -16.258  13.863  1.00  0.00           H  
ATOM   4888  CA  ARG B 305      23.218 -16.867  12.888  1.00  0.00           C  
ATOM   4889  HA  ARG B 305      22.975 -17.595  12.120  1.00  0.00           H  
ATOM   4890  CB  ARG B 305      22.354 -17.097  14.130  1.00  0.00           C  
ATOM   4891  HB2 ARG B 305      22.669 -16.403  14.911  1.00  0.00           H  
ATOM   4892  HB3 ARG B 305      21.313 -16.884  13.879  1.00  0.00           H  
ATOM   4893  CG  ARG B 305      22.440 -18.523  14.667  1.00  0.00           C  
ATOM   4894  HG2 ARG B 305      22.103 -19.217  13.899  1.00  0.00           H  
ATOM   4895  HG3 ARG B 305      23.463 -18.764  14.956  1.00  0.00           H  
ATOM   4896  CD  ARG B 305      21.535 -18.614  15.891  1.00  0.00           C  
ATOM   4897  HD2 ARG B 305      21.944 -17.970  16.671  1.00  0.00           H  
ATOM   4898  HD3 ARG B 305      20.536 -18.254  15.639  1.00  0.00           H  
ATOM   4899  NE  ARG B 305      21.469 -19.986  16.398  1.00  0.00           N  
ATOM   4900  HE  ARG B 305      22.148 -20.253  17.117  1.00  0.00           H  
ATOM   4901  CZ  ARG B 305      20.579 -20.913  16.130  1.00  0.00           C  
ATOM   4902  NH1 ARG B 305      19.592 -20.730  15.294  1.00  0.00           N  
ATOM   4903 HH11 ARG B 305      19.523 -19.847  14.824  1.00  0.00           H  
ATOM   4904 HH12 ARG B 305      18.907 -21.448  15.166  1.00  0.00           H  
ATOM   4905  NH2 ARG B 305      20.678 -22.063  16.724  1.00  0.00           N  
ATOM   4906 HH21 ARG B 305      21.521 -22.211  17.304  1.00  0.00           H  
ATOM   4907 HH22 ARG B 305      19.987 -22.778  16.648  1.00  0.00           H  
ATOM   4908  C   ARG B 305      22.910 -15.477  12.348  1.00  0.00           C  
ATOM   4909  O   ARG B 305      23.616 -14.520  12.667  1.00  0.00           O  
ATOM   4910  N   ALA B 306      21.829 -15.354  11.580  1.00  0.00           N  
ATOM   4911  H   ALA B 306      21.284 -16.185  11.373  1.00  0.00           H  
ATOM   4912  CA  ALA B 306      21.376 -14.073  11.040  1.00  0.00           C  
ATOM   4913  HA  ALA B 306      21.654 -13.294  11.747  1.00  0.00           H  
ATOM   4914  CB  ALA B 306      22.109 -13.797   9.721  1.00  0.00           C  
ATOM   4915  HB1 ALA B 306      23.186 -13.824   9.878  1.00  0.00           H  
ATOM   4916  HB2 ALA B 306      21.839 -14.546   8.975  1.00  0.00           H  
ATOM   4917  HB3 ALA B 306      21.839 -12.807   9.353  1.00  0.00           H  
ATOM   4918  C   ALA B 306      19.851 -14.002  10.855  1.00  0.00           C  
ATOM   4919  O   ALA B 306      19.210 -15.013  10.565  1.00  0.00           O  
ATOM   4920  N   ARG B 307      19.286 -12.793  10.974  1.00  0.00           N  
ATOM   4921  H   ARG B 307      19.909 -12.032  11.236  1.00  0.00           H  
ATOM   4922  CA  ARG B 307      17.879 -12.423  10.699  1.00  0.00           C  
ATOM   4923  HA  ARG B 307      17.482 -13.088   9.928  1.00  0.00           H  
ATOM   4924  CB  ARG B 307      17.017 -12.608  11.965  1.00  0.00           C  
ATOM   4925  HB2 ARG B 307      15.978 -12.370  11.728  1.00  0.00           H  
ATOM   4926  HB3 ARG B 307      17.058 -13.656  12.258  1.00  0.00           H  
ATOM   4927  CG  ARG B 307      17.474 -11.743  13.152  1.00  0.00           C  
ATOM   4928  HG2 ARG B 307      18.519 -11.954  13.372  1.00  0.00           H  
ATOM   4929  HG3 ARG B 307      17.393 -10.690  12.891  1.00  0.00           H  
ATOM   4930  CD  ARG B 307      16.648 -12.006  14.417  1.00  0.00           C  
ATOM   4931  HD2 ARG B 307      15.633 -11.646  14.261  1.00  0.00           H  
ATOM   4932  HD3 ARG B 307      16.615 -13.083  14.610  1.00  0.00           H  
ATOM   4933  NE  ARG B 307      17.253 -11.318  15.571  1.00  0.00           N  
ATOM   4934  HE  ARG B 307      18.215 -11.012  15.468  1.00  0.00           H  
ATOM   4935  CZ  ARG B 307      16.744 -11.111  16.767  1.00  0.00           C  
ATOM   4936  NH1 ARG B 307      15.519 -11.422  17.080  1.00  0.00           N  
ATOM   4937 HH11 ARG B 307      14.931 -11.821  16.371  1.00  0.00           H
[truncated: 31,186 more chars]
