# Supplementary material for: Insights into receptor structure and dynamics at the surface of living cells
Source: Nat Commun. 2023 Mar 22;14:1596. doi: 10.1038/s41467-023-37284-4 (PMC10033668; doi:10.1038/s41467-023-37284-4)
Supplement: Supplementary file 15 — Source Data [file 41467_2023_37284_MOESM15_ESM.zip › Source data/Main/Figure 5/c/README.txt]

PDBs: 3BPO, 3BPN

To reproduce RMSDs, domains D1 (mutants T18-K87) and D2 (mutants T105-K189) have to be aligned separately
while for the linker region (E94, K97) structures were aligned globally.
