# Supplementary material for: Insights into receptor structure and dynamics at the surface of living cells
Source: Nat Commun. 2023 Mar 22;14:1596. doi: 10.1038/s41467-023-37284-4 (PMC10033668; doi:10.1038/s41467-023-37284-4)
Supplement: Supplementary file 15 — Source Data [file 41467_2023_37284_MOESM15_ESM.zip › Source data/README.txt]

'Insights into Protein Structure and Dynamics at the Surface of Living Cells'

Source data containing the plot data for all figures 
in the manuscript and Supplementary Information as .hdf5 files.

The plot data is stored as pandas DataFrames (https://pandas.pydata.org/)
and can be easily imported in Python via 

	import pandas as pd 

	filename = r'...\Source data\Main\Fig 1d.hdf5' # specify directory
	data = pd.read_hdf(filename)

and exported to other file formats if necessary. 
