# Supplementary material for: Insights into receptor structure and dynamics at the surface of living cells
Source: Nat Commun. 2023 Mar 22;14:1596. doi: 10.1038/s41467-023-37284-4 (PMC10033668; doi:10.1038/s41467-023-37284-4)
Supplement: Supplementary file 15 — Source Data [file 41467_2023_37284_MOESM15_ESM.zip › Source data/SI/Supplementary Fig. 20/MD_average_3bpn.pdb]

ATOM      1  N   CYS A   1      15.616   6.137  -7.098  1.00  0.00           N  
ATOM      2  H1  CYS A   1      16.575   5.894  -7.340  1.00  0.00           H  
ATOM      3  H2  CYS A   1      15.491   6.033  -6.104  1.00  0.00           H  
ATOM      4  H3  CYS A   1      15.444   7.098  -7.349  1.00  0.00           H  
ATOM      5  CA  CYS A   1      14.684   5.245  -7.815  1.00  0.00           C  
ATOM      6  HA  CYS A   1      14.829   5.407  -8.870  1.00  0.00           H  
ATOM      7  CB  CYS A   1      14.926   3.757  -7.499  1.00  0.00           C  
ATOM      8  HB2 CYS A   1      15.991   3.536  -7.442  1.00  0.00           H  
ATOM      9  HB3 CYS A   1      14.463   3.500  -6.542  1.00  0.00           H  
ATOM     10  SG  CYS A   1      14.212   2.735  -8.818  1.00  0.00           S  
ATOM     11  HG  CYS A   1      15.300   2.674  -9.605  1.00  0.00           H  
ATOM     12  C   CYS A   1      13.237   5.637  -7.563  1.00  0.00           C  
ATOM     13  O   CYS A   1      12.950   6.254  -6.543  1.00  0.00           O  
ATOM     14  N   ASP A   2      12.352   5.276  -8.491  1.00  0.00           N  
ATOM     15  H   ASP A   2      12.686   4.720  -9.269  1.00  0.00           H  
ATOM     16  CA  ASP A   2      10.894   5.323  -8.353  1.00  0.00           C  
ATOM     17  HA  ASP A   2      10.619   5.956  -7.505  1.00  0.00           H  
ATOM     18  CB  ASP A   2      10.312   5.944  -9.638  1.00  0.00           C  
ATOM     19  HB2 ASP A   2      10.688   6.966  -9.726  1.00  0.00           H  
ATOM     20  HB3 ASP A   2      10.682   5.374 -10.492  1.00  0.00           H  
ATOM     21  CG  ASP A   2       8.782   5.976  -9.737  1.00  0.00           C  
ATOM     22  OD1 ASP A   2       8.305   6.283 -10.849  1.00  0.00           O  
ATOM     23  OD2 ASP A   2       8.087   5.626  -8.749  1.00  0.00           O  
ATOM     24  C   ASP A   2      10.364   3.898  -8.089  1.00  0.00           C  
ATOM     25  O   ASP A   2      10.650   2.962  -8.844  1.00  0.00           O  
ATOM     26  N   ILE A   3       9.590   3.730  -7.015  1.00  0.00           N  
ATOM     27  H   ILE A   3       9.333   4.557  -6.495  1.00  0.00           H  
ATOM     28  CA  ILE A   3       9.002   2.447  -6.596  1.00  0.00           C  
ATOM     29  HA  ILE A   3       9.802   1.708  -6.631  1.00  0.00           H  
ATOM     30  CB  ILE A   3       8.536   2.563  -5.122  1.00  0.00           C  
ATOM     31  HB  ILE A   3       9.349   3.021  -4.554  1.00  0.00           H  
ATOM     32  CG2 ILE A   3       7.318   3.487  -4.970  1.00  0.00           C  
ATOM     33 HG21 ILE A   3       7.488   4.444  -5.463  1.00  0.00           H  
ATOM     34 HG22 ILE A   3       6.436   3.019  -5.403  1.00  0.00           H  
ATOM     35 HG23 ILE A   3       7.125   3.669  -3.911  1.00  0.00           H  
ATOM     36  CG1 ILE A   3       8.229   1.206  -4.451  1.00  0.00           C  
ATOM     37 HG12 ILE A   3       7.794   1.397  -3.468  1.00  0.00           H  
ATOM     38 HG13 ILE A   3       7.497   0.652  -5.038  1.00  0.00           H  
ATOM     39  CD1 ILE A   3       9.477   0.340  -4.234  1.00  0.00           C  
ATOM     40 HD11 ILE A   3       9.199  -0.561  -3.689  1.00  0.00           H  
ATOM     41 HD12 ILE A   3       9.914   0.052  -5.188  1.00  0.00           H  
ATOM     42 HD13 ILE A   3      10.213   0.893  -3.652  1.00  0.00           H  
ATOM     43  C   ILE A   3       7.908   1.951  -7.567  1.00  0.00           C  
ATOM     44  O   ILE A   3       7.700   0.739  -7.686  1.00  0.00           O  
ATOM     45  N   THR A   4       7.314   2.852  -8.361  1.00  0.00           N  
ATOM     46  H   THR A   4       7.524   3.839  -8.214  1.00  0.00           H  
ATOM     47  CA  THR A   4       6.347   2.537  -9.431  1.00  0.00           C  
ATOM     48  HA  THR A   4       5.426   2.167  -8.984  1.00  0.00           H  
ATOM     49  CB  THR A   4       6.016   3.800 -10.252  1.00  0.00           C  
ATOM     50  HB  THR A   4       6.901   4.107 -10.813  1.00  0.00           H  
ATOM     51  CG2 THR A   4       4.871   3.597 -11.235  1.00  0.00           C  
ATOM     52 HG21 THR A   4       5.141   2.872 -11.999  1.00  0.00           H  
ATOM     53 HG22 THR A   4       3.995   3.252 -10.692  1.00  0.00           H  
ATOM     54 HG23 THR A   4       4.639   4.547 -11.716  1.00  0.00           H  
ATOM     55  OG1 THR A   4       5.621   4.856  -9.415  1.00  0.00           O  
ATOM     56  HG1 THR A   4       6.455   5.304  -9.156  1.00  0.00           H  
ATOM     57  C   THR A   4       6.892   1.470 -10.381  1.00  0.00           C  
ATOM     58  O   THR A   4       6.189   0.537 -10.767  1.00  0.00           O  
ATOM     59  N   LEU A   5       8.183   1.559 -10.719  1.00  0.00           N  
ATOM     60  H   LEU A   5       8.724   2.318 -10.324  1.00  0.00           H  
ATOM     61  CA  LEU A   5       8.856   0.610 -11.604  1.00  0.00           C  
ATOM     62  HA  LEU A   5       8.293   0.537 -12.535  1.00  0.00           H  
ATOM     63  CB  LEU A   5      10.270   1.143 -11.921  1.00  0.00           C  
ATOM     64  HB2 LEU A   5      10.815   1.236 -10.981  1.00  0.00           H  
ATOM     65  HB3 LEU A   5      10.794   0.414 -12.541  1.00  0.00           H  
ATOM     66  CG  LEU A   5      10.303   2.516 -12.635  1.00  0.00           C  
ATOM     67  HG  LEU A   5       9.702   3.236 -12.081  1.00  0.00           H  
ATOM     68  CD1 LEU A   5      11.736   3.053 -12.688  1.00  0.00           C  
ATOM     69 HD11 LEU A   5      11.738   4.050 -13.127  1.00  0.00           H  
ATOM     70 HD12 LEU A   5      12.133   3.124 -11.676  1.00  0.00           H  
ATOM     71 HD13 LEU A   5      12.363   2.394 -13.285  1.00  0.00           H  
ATOM     72  CD2 LEU A   5       9.778   2.433 -14.071  1.00  0.00           C  
ATOM     73 HD21 LEU A   5       9.853   3.411 -14.547  1.00  0.00           H  
ATOM     74 HD22 LEU A   5      10.355   1.705 -14.644  1.00  0.00           H  
ATOM     75 HD23 LEU A   5       8.730   2.139 -14.067  1.00  0.00           H  
ATOM     76  C   LEU A   5       8.874  -0.803 -10.986  1.00  0.00           C  
ATOM     77  O   LEU A   5       8.558  -1.774 -11.676  1.00  0.00           O  
ATOM     78  N   GLN A   6       9.168  -0.922  -9.683  1.00  0.00           N  
ATOM     79  H   GLN A   6       9.266  -0.073  -9.140  1.00  0.00           H  
ATOM     80  CA  GLN A   6       9.117  -2.209  -8.974  1.00  0.00           C  
ATOM     81  HA  GLN A   6       9.707  -2.939  -9.530  1.00  0.00           H  
ATOM     82  CB  GLN A   6       9.685  -2.112  -7.550  1.00  0.00           C  
ATOM     83  HB2 GLN A   6       9.172  -1.332  -6.991  1.00  0.00           H  
ATOM     84  HB3 GLN A   6       9.446  -3.061  -7.070  1.00  0.00           H  
ATOM     85  CG  GLN A   6      11.206  -1.888  -7.473  1.00  0.00           C  
ATOM     86  HG2 GLN A   6      11.682  -2.354  -8.335  1.00  0.00           H  
ATOM     87  HG3 GLN A   6      11.406  -0.818  -7.493  1.00  0.00           H  
ATOM     88  CD  GLN A   6      11.841  -2.492  -6.211  1.00  0.00           C  
ATOM     89  OE1 GLN A   6      11.199  -3.087  -5.359  1.00  0.00           O  
ATOM     90  NE2 GLN A   6      13.134  -2.396  -6.019  1.00  0.00           N  
ATOM     91 HE21 GLN A   6      13.499  -2.831  -5.193  1.00  0.00           H  
ATOM     92 HE22 GLN A   6      13.739  -1.907  -6.669  1.00  0.00           H  
ATOM     93  C   GLN A   6       7.690  -2.758  -8.874  1.00  0.00           C  
ATOM     94  O   GLN A   6       7.497  -3.960  -9.044  1.00  0.00           O  
ATOM     95  N   GLU A   7       6.695  -1.911  -8.602  1.00  0.00           N  
ATOM     96  H   GLU A   7       6.928  -0.938  -8.414  1.00  0.00           H  
ATOM     97  CA  GLU A   7       5.282  -2.313  -8.556  1.00  0.00           C  
ATOM     98  HA  GLU A   7       5.159  -3.131  -7.848  1.00  0.00           H  
ATOM     99  CB  GLU A   7       4.401  -1.147  -8.112  1.00  0.00           C  
ATOM    100  HB2 GLU A   7       4.670  -0.245  -8.660  1.00  0.00           H  
ATOM    101  HB3 GLU A   7       3.366  -1.399  -8.341  1.00  0.00           H  
ATOM    102  CG  GLU A   7       4.496  -0.887  -6.607  1.00  0.00           C  
ATOM    103  HG2 GLU A   7       4.343  -1.833  -6.083  1.00  0.00           H  
ATOM    104  HG3 GLU A   7       5.491  -0.511  -6.355  1.00  0.00           H  
ATOM    105  CD  GLU A   7       3.428   0.101  -6.139  1.00  0.00           C  
ATOM    106  OE1 GLU A   7       3.164   0.151  -4.918  1.00  0.00           O  
ATOM    107  OE2 GLU A   7       2.843   0.818  -6.983  1.00  0.00           O  
ATOM    108  C   GLU A   7       4.783  -2.801  -9.914  1.00  0.00           C  
ATOM    109  O   GLU A   7       4.067  -3.802  -9.985  1.00  0.00           O  
ATOM    110  N   ILE A   8       5.199  -2.151 -11.003  1.00  0.00           N  
ATOM    111  H   ILE A   8       5.754  -1.304 -10.881  1.00  0.00           H  
ATOM    112  CA  ILE A   8       4.903  -2.621 -12.359  1.00  0.00           C  
ATOM    113  HA  ILE A   8       3.829  -2.794 -12.433  1.00  0.00           H  
ATOM    114  CB  ILE A   8       5.269  -1.536 -13.397  1.00  0.00           C  
ATOM    115  HB  ILE A   8       6.251  -1.129 -13.150  1.00  0.00           H  
ATOM    116  CG2 ILE A   8       5.338  -2.120 -14.816  1.00  0.00           C  
ATOM    117 HG21 ILE A   8       5.465  -1.327 -15.551  1.00  0.00           H  
ATOM    118 HG22 ILE A   8       6.204  -2.776 -14.895  1.00  0.00           H  
ATOM    119 HG23 ILE A   8       4.430  -2.675 -15.045  1.00  0.00           H  
ATOM    120  CG1 ILE A   8       4.221  -0.400 -13.328  1.00  0.00           C  
ATOM    121 HG12 ILE A   8       3.274  -0.746 -13.744  1.00  0.00           H  
ATOM    122 HG13 ILE A   8       4.046  -0.131 -12.286  1.00  0.00           H  
ATOM    123  CD1 ILE A   8       4.653   0.878 -14.052  1.00  0.00           C  
ATOM    124 HD11 ILE A   8       3.912   1.660 -13.877  1.00  0.00           H  
ATOM    125 HD12 ILE A   8       4.729   0.707 -15.123  1.00  0.00           H  
ATOM    126 HD13 ILE A   8       5.618   1.206 -13.668  1.00  0.00           H  
ATOM    127  C   ILE A   8       5.570  -3.981 -12.601  1.00  0.00           C  
ATOM    128  O   ILE A   8       4.883  -4.919 -13.002  1.00  0.00           O  
ATOM    129  N   ILE A   9       6.865  -4.149 -12.299  1.00  0.00           N  
ATOM    130  H   ILE A   9       7.396  -3.344 -11.976  1.00  0.00           H  
ATOM    131  CA  ILE A   9       7.571  -5.439 -12.458  1.00  0.00           C  
ATOM    132  HA  ILE A   9       7.477  -5.752 -13.496  1.00  0.00           H  
ATOM    133  CB  ILE A   9       9.079  -5.264 -12.150  1.00  0.00           C  
ATOM    134  HB  ILE A   9       9.169  -4.745 -11.194  1.00  0.00           H  
ATOM    135  CG2 ILE A   9       9.808  -6.618 -12.028  1.00  0.00           C  
ATOM    136 HG21 ILE A   9       9.664  -7.207 -12.937  1.00  0.00           H  
ATOM    137 HG22 ILE A   9      10.873  -6.460 -11.867  1.00  0.00           H  
ATOM    138 HG23 ILE A   9       9.432  -7.179 -11.171  1.00  0.00           H  
ATOM    139  CG1 ILE A   9       9.757  -4.412 -13.250  1.00  0.00           C  
ATOM    140 HG12 ILE A   9       9.886  -5.008 -14.156  1.00  0.00           H  
ATOM    141 HG13 ILE A   9       9.116  -3.570 -13.506  1.00  0.00           H  
ATOM    142  CD1 ILE A   9      11.114  -3.832 -12.829  1.00  0.00           C  
ATOM    143 HD11 ILE A   9      11.019  -3.309 -11.877  1.00  0.00           H  
ATOM    144 HD12 ILE A   9      11.861  -4.621 -12.742  1.00  0.00           H  
ATOM    145 HD13 ILE A   9      11.448  -3.120 -13.581  1.00  0.00           H  
ATOM    146  C   ILE A   9       6.925  -6.551 -11.610  1.00  0.00           C  
ATOM    147  O   ILE A   9       6.775  -7.677 -12.086  1.00  0.00           O  
ATOM    148  N   LYS A  10       6.484  -6.232 -10.385  1.00  0.00           N  
ATOM    149  H   LYS A  10       6.682  -5.294 -10.048  1.00  0.00           H  
ATOM    150  CA  LYS A  10       5.658  -7.115  -9.547  1.00  0.00           C  
ATOM    151  HA  LYS A  10       6.178  -8.064  -9.417  1.00  0.00           H  
ATOM    152  CB  LYS A  10       5.407  -6.481  -8.164  1.00  0.00           C  
ATOM    153  HB2 LYS A  10       5.534  -5.401  -8.204  1.00  0.00           H  
ATOM    154  HB3 LYS A  10       4.383  -6.683  -7.842  1.00  0.00           H  
ATOM    155  CG  LYS A  10       6.353  -7.086  -7.123  1.00  0.00           C  
ATOM    156  HG2 LYS A  10       6.099  -8.142  -7.013  1.00  0.00           H  
ATOM    157  HG3 LYS A  10       7.385  -7.012  -7.471  1.00  0.00           H  
ATOM    158  CD  LYS A  10       6.233  -6.387  -5.764  1.00  0.00           C  
ATOM    159  HD2 LYS A  10       6.817  -5.465  -5.780  1.00  0.00           H  
ATOM    160  HD3 LYS A  10       5.190  -6.150  -5.557  1.00  0.00           H  
ATOM    161  CE  LYS A  10       6.753  -7.345  -4.690  1.00  0.00           C  
ATOM    162  HE2 LYS A  10       6.050  -8.179  -4.592  1.00  0.00           H  
ATOM    163  HE3 LYS A  10       7.712  -7.756  -5.017  1.00  0.00           H  
ATOM    164  NZ  LYS A  10       6.929  -6.695  -3.377  1.00  0.00           N  
ATOM    165  HZ1 LYS A  10       7.636  -5.975  -3.401  1.00  0.00           H  
ATOM    166  HZ2 LYS A  10       6.081  -6.261  -3.029  1.00  0.00           H  
ATOM    167  HZ3 LYS A  10       7.196  -7.411  -2.705  1.00  0.00           H  
ATOM    168  C   LYS A  10       4.348  -7.468 -10.237  1.00  0.00           C  
ATOM    169  O   LYS A  10       4.090  -8.642 -10.437  1.00  0.00           O  
ATOM    170  N   THR A  11       3.566  -6.488 -10.676  1.00  0.00           N  
ATOM    171  H   THR A  11       3.873  -5.535 -10.525  1.00  0.00           H  
ATOM    172  CA  THR A  11       2.270  -6.721 -11.333  1.00  0.00           C  
ATOM    173  HA  THR A  11       1.625  -7.277 -10.650  1.00  0.00           H  
ATOM    174  CB  THR A  11       1.588  -5.386 -11.656  1.00  0.00           C  
ATOM    175  HB  THR A  11       2.174  -4.844 -12.400  1.00  0.00           H  
ATOM    176  CG2 THR A  11       0.168  -5.572 -12.179  1.00  0.00           C  
ATOM    177 HG21 THR A  11      -0.303  -4.598 -12.308  1.00  0.00           H  
ATOM    178 HG22 THR A  11       0.178  -6.081 -13.143  1.00  0.00           H  
ATOM    179 HG23 THR A  11      -0.418  -6.158 -11.470  1.00  0.00           H  
ATOM    180  OG1 THR A  11       1.500  -4.600 -10.490  1.00  0.00           O  
ATOM    181  HG1 THR A  11       2.384  -4.220 -10.315  1.00  0.00           H  
ATOM    182  C   THR A  11       2.425  -7.565 -12.601  1.00  0.00           C  
ATOM    183  O   THR A  11       1.621  -8.451 -12.871  1.00  0.00           O  
ATOM    184  N   LEU A  12       3.505  -7.354 -13.357  1.00  0.00           N  
ATOM    185  H   LEU A  12       4.120  -6.589 -13.094  1.00  0.00           H  
ATOM    186  CA  LEU A  12       3.866  -8.169 -14.518  1.00  0.00           C  
ATOM    187  HA  LEU A  12       2.993  -8.266 -15.163  1.00  0.00           H  
ATOM    188  CB  LEU A  12       4.978  -7.458 -15.315  1.00  0.00           C  
ATOM    189  HB2 LEU A  12       5.807  -7.253 -14.638  1.00  0.00           H  
ATOM    190  HB3 LEU A  12       5.336  -8.131 -16.094  1.00  0.00           H  
ATOM    191  CG  LEU A  12       4.523  -6.143 -15.978  1.00  0.00           C  
ATOM    192  HG  LEU A  12       3.889  -5.579 -15.297  1.00  0.00           H  
ATOM    193  CD1 LEU A  12       5.708  -5.259 -16.360  1.00  0.00           C  
ATOM    194 HD11 LEU A  12       6.261  -5.728 -17.164  1.00  0.00           H  
ATOM    195 HD12 LEU A  12       5.340  -4.295 -16.707  1.00  0.00           H  
ATOM    196 HD13 LEU A  12       6.354  -5.103 -15.497  1.00  0.00           H  
ATOM    197  CD2 LEU A  12       3.740  -6.415 -17.261  1.00  0.00           C  
ATOM    198 HD21 LEU A  12       4.368  -6.919 -17.997  1.00  0.00           H  
ATOM    199 HD22 LEU A  12       2.882  -7.042 -17.032  1.00  0.00           H  
ATOM    200 HD23 LEU A  12       3.378  -5.474 -17.673  1.00  0.00           H  
ATOM    201  C   LEU A  12       4.254  -9.603 -14.118  1.00  0.00           C  
ATOM    202  O   LEU A  12       3.886 -10.539 -14.828  1.00  0.00           O  
ATOM    203  N   ASN A  13       4.926  -9.826 -12.984  1.00  0.00           N  
ATOM    204  H   ASN A  13       5.253  -9.032 -12.444  1.00  0.00           H  
ATOM    205  CA  ASN A  13       5.113 -11.174 -12.427  1.00  0.00           C  
ATOM    206  HA  ASN A  13       5.466 -11.834 -13.223  1.00  0.00           H  
ATOM    207  CB  ASN A  13       6.196 -11.159 -11.330  1.00  0.00           C  
ATOM    208  HB2 ASN A  13       5.987 -10.365 -10.617  1.00  0.00           H  
ATOM    209  HB3 ASN A  13       6.163 -12.107 -10.793  1.00  0.00           H  
ATOM    210  CG  ASN A  13       7.609 -10.998 -11.870  1.00  0.00           C  
ATOM    211  OD1 ASN A  13       7.910 -11.260 -13.027  1.00  0.00           O  
ATOM    212  ND2 ASN A  13       8.545 -10.599 -11.033  1.00  0.00           N  
ATOM    213 HD21 ASN A  13       9.471 -10.482 -11.398  1.00  0.00           H  
ATOM    214 HD22 ASN A  13       8.307 -10.417 -10.077  1.00  0.00           H  
ATOM    215  C   ASN A  13       3.789 -11.792 -11.932  1.00  0.00           C  
ATOM    216  O   ASN A  13       3.541 -12.960 -12.216  1.00  0.00           O  
ATOM    217  N   SER A  14       2.903 -11.020 -11.292  1.00  0.00           N  
ATOM    218  H   SER A  14       3.188 -10.083 -11.030  1.00  0.00           H  
ATOM    219  CA  SER A  14       1.566 -11.458 -10.852  1.00  0.00           C  
ATOM    220  HA  SER A  14       1.671 -12.325 -10.196  1.00  0.00           H  
ATOM    221  CB  SER A  14       0.850 -10.341 -10.074  1.00  0.00           C  
ATOM    222  HB2 SER A  14       0.627  -9.510 -10.742  1.00  0.00           H  
ATOM    223  HB3 SER A  14      -0.092 -10.724  -9.685  1.00  0.00           H  
ATOM    224  OG  SER A  14       1.631  -9.861  -8.999  1.00  0.00           O  
ATOM    225  HG  SER A  14       1.452 -10.404  -8.223  1.00  0.00           H  
ATOM    226  C   SER A  14       0.681 -11.876 -12.029  1.00  0.00           C  
ATOM    227  O   SER A  14      -0.079 -12.835 -11.911  1.00  0.00           O  
ATOM    228  N   LEU A  15       0.813 -11.200 -13.179  1.00  0.00           N  
ATOM    229  H   LEU A  15       1.374 -10.354 -13.165  1.00  0.00           H  
ATOM    230  CA  LEU A  15       0.233 -11.621 -14.457  1.00  0.00           C  
ATOM    231  HA  LEU A  15      -0.821 -11.853 -14.303  1.00  0.00           H  
ATOM    232  CB  LEU A  15       0.343 -10.470 -15.481  1.00  0.00           C  
ATOM    233  HB2 LEU A  15       1.373 -10.118 -15.497  1.00  0.00           H  
ATOM    234  HB3 LEU A  15       0.103 -10.851 -16.476  1.00  0.00           H  
ATOM    235  CG  LEU A  15      -0.589  -9.282 -15.175  1.00  0.00           C  
ATOM    236  HG  LEU A  15      -0.556  -9.050 -14.115  1.00  0.00           H  
ATOM    237  CD1 LEU A  15      -0.166  -8.035 -15.951  1.00  0.00           C  
ATOM    238 HD11 LEU A  15      -0.825  -7.205 -15.690  1.00  0.00           H  
ATOM    239 HD12 LEU A  15       0.852  -7.766 -15.680  1.00  0.00           H  
ATOM    240 HD13 LEU A  15      -0.223  -8.223 -17.022  1.00  0.00           H  
ATOM    241  CD2 LEU A  15      -2.031  -9.600 -15.563  1.00  0.00           C  
ATOM    242 HD21 LEU A  15      -2.401 -10.422 -14.953  1.00  0.00           H  
ATOM    243 HD22 LEU A  15      -2.663  -8.732 -15.386  1.00  0.00           H  
ATOM    244 HD23 LEU A  15      -2.091  -9.875 -16.615  1.00  0.00           H  
ATOM    245  C   LEU A  15       0.897 -12.907 -14.979  1.00  0.00           C  
ATOM    246  O   LEU A  15       0.184 -13.849 -15.318  1.00  0.00           O  
ATOM    247  N   THR A  16       2.239 -12.969 -14.986  1.00  0.00           N  
ATOM    248  H   THR A  16       2.736 -12.163 -14.632  1.00  0.00           H  
ATOM    249  CA  THR A  16       3.028 -14.113 -15.504  1.00  0.00           C  
ATOM    250  HA  THR A  16       2.804 -14.235 -16.566  1.00  0.00           H  
ATOM    251  CB  THR A  16       4.555 -13.895 -15.351  1.00  0.00           C  
ATOM    252  HB  THR A  16       4.815 -13.908 -14.292  1.00  0.00           H  
ATOM    253  CG2 THR A  16       5.368 -14.977 -16.066  1.00  0.00           C  
ATOM    254 HG21 THR A  16       5.047 -15.052 -17.107  1.00  0.00           H  
ATOM    255 HG22 THR A  16       6.428 -14.729 -16.038  1.00  0.00           H  
ATOM    256 HG23 THR A  16       5.232 -15.941 -15.578  1.00  0.00           H  
ATOM    257  OG1 THR A  16       5.025 -12.680 -15.911  1.00  0.00           O  
ATOM    258  HG1 THR A  16       4.458 -11.961 -15.575  1.00  0.00           H  
ATOM    259  C   THR A  16       2.657 -15.430 -14.803  1.00  0.00           C  
ATOM    260  O   THR A  16       2.664 -16.480 -15.449  1.00  0.00           O  
ATOM    261  N   GLU A  17       2.315 -15.377 -13.509  1.00  0.00           N  
ATOM    262  H   GLU A  17       2.445 -14.496 -13.022  1.00  0.00           H  
ATOM    263  CA  GLU A  17       1.802 -16.513 -12.728  1.00  0.00           C  
ATOM    264  HA  GLU A  17       2.481 -17.362 -12.845  1.00  0.00           H  
ATOM    265  CB  GLU A  17       1.775 -16.146 -11.228  1.00  0.00           C  
ATOM    266  HB2 GLU A  17       2.802 -15.988 -10.894  1.00  0.00           H  
ATOM    267  HB3 GLU A  17       1.247 -15.198 -11.107  1.00  0.00           H  
ATOM    268  CG  GLU A  17       1.105 -17.179 -10.291  1.00  0.00           C  
ATOM    269  HG2 GLU A  17       1.295 -16.880  -9.258  1.00  0.00           H  
ATOM    270  HG3 GLU A  17       0.022 -17.130 -10.440  1.00  0.00           H  
ATOM    271  CD  GLU A  17       1.586 -18.629 -10.495  1.00  0.00           C  
ATOM    272  OE1 GLU A  17       2.799 -18.814 -10.719  1.00  0.00           O  
ATOM    273  OE2 GLU A  17       0.726 -19.547 -10.442  1.00  0.00           O  
ATOM    274  C   GLU A  17       0.413 -16.990 -13.179  1.00  0.00           C  
ATOM    275  O   GLU A  17       0.169 -18.194 -13.161  1.00  0.00           O  
ATOM    276  N   GLN A  18      -0.518 -16.112 -13.587  1.00  0.00           N  
ATOM    277  H   GLN A  18      -0.261 -15.137 -13.699  1.00  0.00           H  
ATOM    278  CA  GLN A  18      -1.922 -16.531 -13.766  1.00  0.00           C  
ATOM    279  HA  GLN A  18      -2.246 -16.969 -12.820  1.00  0.00           H  
ATOM    280  CB  GLN A  18      -2.863 -15.354 -14.087  1.00  0.00           C  
ATOM    281  HB2 GLN A  18      -2.566 -14.897 -15.031  1.00  0.00           H  
ATOM    282  HB3 GLN A  18      -3.867 -15.758 -14.222  1.00  0.00           H  
ATOM    283  CG  GLN A  18      -2.952 -14.261 -13.013  1.00  0.00           C  
ATOM    284  HG2 GLN A  18      -2.073 -13.630 -13.104  1.00  0.00           H  
ATOM    285  HG3 GLN A  18      -3.822 -13.638 -13.211  1.00  0.00           H  
ATOM    286  CD  GLN A  18      -3.058 -14.792 -11.583  1.00  0.00           C  
ATOM    287  OE1 GLN A  18      -3.932 -15.569 -11.224  1.00  0.00           O  
ATOM    288  NE2 GLN A  18      -2.168 -14.380 -10.713  1.00  0.00           N  
ATOM    289 HE21 GLN A  18      -2.194 -14.772  -9.791  1.00  0.00           H  
ATOM    290 HE22 GLN A  18      -1.399 -13.789 -11.025  1.00  0.00           H  
ATOM    291  C   GLN A  18      -2.105 -17.638 -14.818  1.00  0.00           C  
ATOM    292  O   GLN A  18      -2.964 -18.495 -14.618  1.00  0.00           O  
ATOM    293  N   LYS A  19      -1.301 -17.639 -15.891  1.00  0.00           N  
ATOM    294  H   LYS A  19      -0.605 -16.904 -15.923  1.00  0.00           H  
ATOM    295  CA  LYS A  19      -1.212 -18.695 -16.925  1.00  0.00           C  
ATOM    296  HA  LYS A  19      -0.822 -18.244 -17.841  1.00  0.00           H  
ATOM    297  CB  LYS A  19      -0.214 -19.785 -16.499  1.00  0.00           C  
ATOM    298  HB2 LYS A  19      -0.499 -20.215 -15.536  1.00  0.00           H  
ATOM    299  HB3 LYS A  19      -0.225 -20.576 -17.251  1.00  0.00           H  
ATOM    300  CG  LYS A  19       1.195 -19.191 -16.414  1.00  0.00           C  
ATOM    301  HG2 LYS A  19       1.305 -18.458 -17.214  1.00  0.00           H  
ATOM    302  HG3 LYS A  19       1.309 -18.686 -15.458  1.00  0.00           H  
ATOM    303  CD  LYS A  19       2.294 -20.250 -16.556  1.00  0.00           C  
ATOM    304  HD2 LYS A  19       2.218 -20.957 -15.728  1.00  0.00           H  
ATOM    305  HD3 LYS A  19       2.159 -20.792 -17.493  1.00  0.00           H  
ATOM    306  CE  LYS A  19       3.689 -19.609 -16.542  1.00  0.00           C  
ATOM    307  HE2 LYS A  19       3.860 -19.184 -15.548  1.00  0.00           H  
ATOM    308  HE3 LYS A  19       4.433 -20.395 -16.708  1.00  0.00           H  
ATOM    309  NZ  LYS A  19       3.833 -18.535 -17.557  1.00  0.00           N  
ATOM    310  HZ1 LYS A  19       3.247 -17.733 -17.343  1.00  0.00           H  
ATOM    311  HZ2 LYS A  19       4.775 -18.191 -17.653  1.00  0.00           H  
ATOM    312  HZ3 LYS A  19       3.553 -18.792 -18.505  1.00  0.00           H  
ATOM    313  C   LYS A  19      -2.569 -19.294 -17.306  1.00  0.00           C  
ATOM    314  O   LYS A  19      -2.993 -20.327 -16.791  1.00  0.00           O  
ATOM    315  N   THR A  20      -3.255 -18.627 -18.224  1.00  0.00           N  
ATOM    316  H   THR A  20      -2.773 -17.893 -18.727  1.00  0.00           H  
ATOM    317  CA  THR A  20      -4.537 -19.079 -18.781  1.00  0.00           C  
ATOM    318  HA  THR A  20      -4.737 -20.109 -18.482  1.00  0.00           H  
ATOM    319  CB  THR A  20      -5.706 -18.205 -18.297  1.00  0.00           C  
ATOM    320  HB  THR A  20      -6.634 -18.622 -18.691  1.00  0.00           H  
ATOM    321  CG2 THR A  20      -5.837 -18.111 -16.778  1.00  0.00           C  
ATOM    322 HG21 THR A  20      -4.982 -17.585 -16.354  1.00  0.00           H  
ATOM    323 HG22 THR A  20      -6.750 -17.569 -16.526  1.00  0.00           H  
ATOM    324 HG23 THR A  20      -5.888 -19.113 -16.351  1.00  0.00           H  
ATOM    325  OG1 THR A  20      -5.572 -16.897 -18.791  1.00  0.00           O  
ATOM    326  HG1 THR A  20      -4.811 -16.500 -18.360  1.00  0.00           H  
ATOM    327  C   THR A  20      -4.452 -19.050 -20.301  1.00  0.00           C  
ATOM    328  O   THR A  20      -3.546 -18.433 -20.854  1.00  0.00           O  
ATOM    329  N   LEU A  21      -5.430 -19.628 -21.002  1.00  0.00           N  
ATOM    330  H   LEU A  21      -6.159 -20.138 -20.525  1.00  0.00           H  
ATOM    331  CA  LEU A  21      -5.526 -19.477 -22.460  1.00  0.00           C  
ATOM    332  HA  LEU A  21      -4.617 -19.881 -22.914  1.00  0.00           H  
ATOM    333  CB  LEU A  21      -6.741 -20.282 -22.956  1.00  0.00           C  
ATOM    334  HB2 LEU A  21      -7.625 -19.924 -22.428  1.00  0.00           H  
ATOM    335  HB3 LEU A  21      -6.888 -20.087 -24.020  1.00  0.00           H  
ATOM    336  CG  LEU A  21      -6.600 -21.804 -22.743  1.00  0.00           C  
ATOM    337  HG  LEU A  21      -6.242 -22.007 -21.731  1.00  0.00           H  
ATOM    338  CD1 LEU A  21      -7.958 -22.487 -22.886  1.00  0.00           C  
ATOM    339 HD11 LEU A  21      -7.848 -23.560 -22.735  1.00  0.00           H  
ATOM    340 HD12 LEU A  21      -8.364 -22.303 -23.882  1.00  0.00           H  
ATOM    341 HD13 LEU A  21      -8.647 -22.094 -22.138  1.00  0.00           H  
ATOM    342  CD2 LEU A  21      -5.622 -22.432 -23.737  1.00  0.00           C  
ATOM    343 HD21 LEU A  21      -4.622 -22.027 -23.585  1.00  0.00           H  
ATOM    344 HD22 LEU A  21      -5.578 -23.511 -23.590  1.00  0.00           H  
ATOM    345 HD23 LEU A  21      -5.936 -22.219 -24.761  1.00  0.00           H  
ATOM    346  C   LEU A  21      -5.593 -17.994 -22.894  1.00  0.00           C  
ATOM    347  O   LEU A  21      -5.217 -17.665 -24.013  1.00  0.00           O  
ATOM    348  N   CYS A  22      -5.996 -17.085 -21.998  1.00  0.00           N  
ATOM    349  H   CYS A  22      -6.229 -17.402 -21.069  1.00  0.00           H  
ATOM    350  CA  CYS A  22      -6.009 -15.647 -22.241  1.00  0.00           C  
ATOM    351  HA  CYS A  22      -6.517 -15.478 -23.188  1.00  0.00           H  
ATOM    352  CB  CYS A  22      -6.850 -14.991 -21.134  1.00  0.00           C  
ATOM    353  HB2 CYS A  22      -7.708 -15.612 -20.874  1.00  0.00           H  
ATOM    354  HB3 CYS A  22      -6.239 -14.884 -20.241  1.00  0.00           H  
ATOM    355  SG  CYS A  22      -7.440 -13.353 -21.643  1.00  0.00           S  
ATOM    356  HG  CYS A  22      -8.289 -13.745 -22.600  1.00  0.00           H  
ATOM    357  C   CYS A  22      -4.602 -15.013 -22.379  1.00  0.00           C  
ATOM    358  O   CYS A  22      -4.503 -13.942 -22.966  1.00  0.00           O  
ATOM    359  N   THR A  23      -3.504 -15.629 -21.906  1.00  0.00           N  
ATOM    360  H   THR A  23      -3.581 -16.546 -21.477  1.00  0.00           H  
ATOM    361  CA  THR A  23      -2.135 -15.085 -22.111  1.00  0.00           C  
ATOM    362  HA  THR A  23      -2.210 -14.000 -22.162  1.00  0.00           H  
ATOM    363  CB  THR A  23      -1.190 -15.368 -20.925  1.00  0.00           C  
ATOM    364  HB  THR A  23      -0.226 -14.917 -21.152  1.00  0.00           H  
ATOM    365  CG2 THR A  23      -1.693 -14.725 -19.631  1.00  0.00           C  
ATOM    366 HG21 THR A  23      -0.980 -14.924 -18.831  1.00  0.00           H  
ATOM    367 HG22 THR A  23      -2.665 -15.134 -19.357  1.00  0.00           H  
ATOM    368 HG23 THR A  23      -1.777 -13.649 -19.771  1.00  0.00           H  
ATOM    369  OG1 THR A  23      -0.981 -16.730 -20.652  1.00  0.00           O  
ATOM    370  HG1 THR A  23      -0.004 -16.825 -20.552  1.00  0.00           H  
ATOM    371  C   THR A  23      -1.506 -15.490 -23.454  1.00  0.00           C  
ATOM    372  O   THR A  23      -0.614 -14.796 -23.947  1.00  0.00           O  
ATOM    373  N   GLU A  24      -2.039 -16.526 -24.107  1.00  0.00           N  
ATOM    374  H   GLU A  24      -2.750 -17.069 -23.640  1.00  0.00           H  
ATOM    375  CA  GLU A  24      -1.718 -16.889 -25.500  1.00  0.00           C  
ATOM    376  HA  GLU A  24      -0.646 -16.786 -25.665  1.00  0.00           H  
ATOM    377  CB  GLU A  24      -2.123 -18.350 -25.768  1.00  0.00           C  
ATOM    378  HB2 GLU A  24      -3.183 -18.460 -25.535  1.00  0.00           H  
ATOM    379  HB3 GLU A  24      -2.004 -18.570 -26.830  1.00  0.00           H  
ATOM    380  CG  GLU A  24      -1.341 -19.401 -24.961  1.00  0.00           C  
ATOM    381  HG2 GLU A  24      -1.357 -19.135 -23.901  1.00  0.00           H  
ATOM    382  HG3 GLU A  24      -1.876 -20.347 -25.065  1.00  0.00           H  
ATOM    383  CD  GLU A  24       0.113 -19.606 -25.429  1.00  0.00           C  
ATOM    384  OE1 GLU A  24       0.692 -20.644 -25.035  1.00  0.00           O  
ATOM    385  OE2 GLU A  24       0.636 -18.755 -26.186  1.00  0.00           O  
ATOM    386  C   GLU A  24      -2.419 -15.990 -26.533  1.00  0.00           C  
ATOM    387  O   GLU A  24      -1.994 -15.911 -27.686  1.00  0.00           O  
ATOM    388  N   LEU A  25      -3.507 -15.307 -26.155  1.00  0.00           N  
ATOM    389  H   LEU A  25      -3.796 -15.367 -25.191  1.00  0.00           H  
ATOM    390  CA  LEU A  25      -4.294 -14.500 -27.091  1.00  0.00           C  
ATOM    391  HA  LEU A  25      -4.502 -15.128 -27.958  1.00  0.00           H  
ATOM    392  CB  LEU A  25      -5.635 -14.068 -26.474  1.00  0.00           C  
ATOM    393  HB2 LEU A  25      -5.425 -13.501 -25.567  1.00  0.00           H  
ATOM    394  HB3 LEU A  25      -6.143 -13.403 -27.173  1.00  0.00           H  
ATOM    395  CG  LEU A  25      -6.579 -15.232 -26.126  1.00  0.00           C  
ATOM    396  HG  LEU A  25      -6.103 -15.857 -25.381  1.00  0.00           H  
ATOM    397  CD1 LEU A  25      -7.886 -14.702 -25.540  1.00  0.00           C  
ATOM    398 HD11 LEU A  25      -7.675 -14.005 -24.730  1.00  0.00           H  
ATOM    399 HD12 LEU A  25      -8.451 -14.186 -26.314  1.00  0.00           H  
ATOM    400 HD13 LEU A  25      -8.476 -15.532 -25.152  1.00  0.00           H  
ATOM    401  CD2 LEU A  25      -6.948 -16.094 -27.337  1.00  0.00           C  
ATOM    402 HD21 LEU A  25      -6.070 -16.631 -27.690  1.00  0.00           H  
ATOM    403 HD22 LEU A  25      -7.689 -16.837 -27.044  1.00  0.00           H  
ATOM    404 HD23 LEU A  25      -7.350 -15.473 -28.138  1.00  0.00           H  
ATOM    405  C   LEU A  25      -3.503 -13.299 -27.622  1.00  0.00           C  
ATOM    406  O   LEU A  25      -2.662 -12.710 -26.938  1.00  0.00           O  
ATOM    407  N   THR A  26      -3.791 -12.926 -28.868  1.00  0.00           N  
ATOM    408  H   THR A  26      -4.516 -13.405 -29.384  1.00  0.00           H  
ATOM    409  CA  THR A  26      -3.083 -11.855 -29.566  1.00  0.00           C  
ATOM    410  HA  THR A  26      -2.026 -12.040 -29.409  1.00  0.00           H  
ATOM    411  CB  THR A  26      -3.345 -11.879 -31.081  1.00  0.00           C  
ATOM    412  HB  THR A  26      -3.252 -10.868 -31.480  1.00  0.00           H  
ATOM    413  CG2 THR A  26      -2.336 -12.766 -31.803  1.00  0.00           C  
ATOM    414 HG21 THR A  26      -2.549 -12.777 -32.871  1.00  0.00           H  
ATOM    415 HG22 THR A  26      -1.330 -12.371 -31.649  1.00  0.00           H  
ATOM    416 HG23 THR A  26      -2.384 -13.782 -31.408  1.00  0.00           H  
ATOM    417  OG1 THR A  26      -4.636 -12.376 -31.376  1.00  0.00           O  
ATOM    418  HG1 THR A  26      -4.852 -12.119 -32.276  1.00  0.00           H  
ATOM    419  C   THR A  26      -3.380 -10.460 -29.020  1.00  0.00           C  
ATOM    420  O   THR A  26      -4.513 -10.126 -28.664  1.00  0.00           O  
ATOM    421  N   VAL A  27      -2.345  -9.623 -29.051  1.00  0.00           N  
ATOM    422  H   VAL A  27      -1.454 -10.018 -29.339  1.00  0.00           H  
ATOM    423  CA  VAL A  27      -2.345  -8.179 -28.804  1.00  0.00           C  
ATOM    424  HA  VAL A  27      -3.365  -7.814 -28.919  1.00  0.00           H  
ATOM    425  CB  VAL A  27      -1.898  -7.881 -27.352  1.00  0.00           C  
ATOM    426  HB  VAL A  27      -2.579  -8.402 -26.678  1.00  0.00           H  
ATOM    427  CG1 VAL A  27      -0.470  -8.346 -27.034  1.00  0.00           C  
ATOM    428 HG11 VAL A  27       0.252  -7.854 -27.686  1.00  0.00           H  
ATOM    429 HG12 VAL A  27      -0.229  -8.106 -25.997  1.00  0.00           H  
ATOM    430 HG13 VAL A  27      -0.394  -9.426 -27.165  1.00  0.00           H  
ATOM    431  CG2 VAL A  27      -1.986  -6.384 -27.022  1.00  0.00           C  
ATOM    432 HG21 VAL A  27      -1.816  -6.239 -25.955  1.00  0.00           H  
ATOM    433 HG22 VAL A  27      -2.978  -6.006 -27.263  1.00  0.00           H  
ATOM    434 HG23 VAL A  27      -1.231  -5.822 -27.572  1.00  0.00           H  
ATOM    435  C   VAL A  27      -1.476  -7.501 -29.876  1.00  0.00           C  
ATOM    436  O   VAL A  27      -0.505  -8.087 -30.360  1.00  0.00           O  
ATOM    437  N   THR A  28      -1.820  -6.274 -30.273  1.00  0.00           N  
ATOM    438  H   THR A  28      -2.596  -5.825 -29.817  1.00  0.00           H  
ATOM    439  CA  THR A  28      -1.027  -5.509 -31.252  1.00  0.00           C  
ATOM    440  HA  THR A  28      -0.830  -6.149 -32.111  1.00  0.00           H  
ATOM    441  CB  THR A  28      -1.822  -4.297 -31.763  1.00  0.00           C  
ATOM    442  HB  THR A  28      -2.161  -3.695 -30.918  1.00  0.00           H  
ATOM    443  CG2 THR A  28      -1.035  -3.406 -32.723  1.00  0.00           C  
ATOM    444 HG21 THR A  28      -0.208  -2.929 -32.198  1.00  0.00           H  
ATOM    445 HG22 THR A  28      -0.643  -3.998 -33.552  1.00  0.00           H  
ATOM    446 HG23 THR A  28      -1.688  -2.628 -33.120  1.00  0.00           H  
ATOM    447  OG1 THR A  28      -2.948  -4.771 -32.474  1.00  0.00           O  
ATOM    448  HG1 THR A  28      -3.495  -5.279 -31.869  1.00  0.00           H  
ATOM    449  C   THR A  28       0.327  -5.111 -30.653  1.00  0.00           C  
ATOM    450  O   THR A  28       0.382  -4.470 -29.604  1.00  0.00           O  
ATOM    451  N   ASP A  29       1.425  -5.480 -31.309  1.00  0.00           N  
ATOM    452  H   ASP A  29       1.313  -5.897 -32.228  1.00  0.00           H  
ATOM    453  CA  ASP A  29       2.789  -5.284 -30.822  1.00  0.00           C  
ATOM    454  HA  ASP A  29       2.784  -5.451 -29.744  1.00  0.00           H  
ATOM    455  CB  ASP A  29       3.706  -6.355 -31.421  1.00  0.00           C  
ATOM    456  HB2 ASP A  29       3.237  -7.333 -31.297  1.00  0.00           H  
ATOM    457  HB3 ASP A  29       3.833  -6.183 -32.489  1.00  0.00           H  
ATOM    458  CG  ASP A  29       5.083  -6.382 -30.749  1.00  0.00           C  
ATOM    459  OD1 ASP A  29       5.746  -7.433 -30.842  1.00  0.00           O  
ATOM    460  OD2 ASP A  29       5.497  -5.413 -30.068  1.00  0.00           O  
ATOM    461  C   ASP A  29       3.304  -3.857 -31.071  1.00  0.00           C  
ATOM    462  O   ASP A  29       3.933  -3.554 -32.088  1.00  0.00           O  
ATOM    463  N   ILE A  30       3.043  -2.980 -30.098  1.00  0.00           N  
ATOM    464  H   ILE A  30       2.404  -3.283 -29.377  1.00  0.00           H  
ATOM    465  CA  ILE A  30       3.504  -1.584 -30.075  1.00  0.00           C  
ATOM    466  HA  ILE A  30       3.231  -1.142 -31.033  1.00  0.00           H  
ATOM    467  CB  ILE A  30       2.775  -0.774 -28.969  1.00  0.00           C  
ATOM    468  HB  ILE A  30       2.900   0.283 -29.216  1.00  0.00           H  
ATOM    469  CG2 ILE A  30       1.262  -1.046 -28.996  1.00  0.00           C  
ATOM    470 HG21 ILE A  30       0.739  -0.310 -28.385  1.00  0.00           H  
ATOM    471 HG22 ILE A  30       0.886  -0.987 -30.017  1.00  0.00           H  
ATOM    472 HG23 ILE A  30       1.046  -2.039 -28.599  1.00  0.00           H  
ATOM    473  CG1 ILE A  30       3.294  -0.990 -27.524  1.00  0.00           C  
ATOM    474 HG12 ILE A  30       2.460  -0.891 -26.828  1.00  0.00           H  
ATOM    475 HG13 ILE A  30       3.693  -1.998 -27.411  1.00  0.00           H  
ATOM    476  CD1 ILE A  30       4.347   0.036 -27.081  1.00  0.00           C  
ATOM    477 HD11 ILE A  30       4.003   1.047 -27.287  1.00  0.00           H  
ATOM    478 HD12 ILE A  30       4.516  -0.060 -26.009  1.00  0.00           H  
ATOM    479 HD13 ILE A  30       5.290  -0.132 -27.596  1.00  0.00           H  
ATOM    480  C   ILE A  30       5.031  -1.439 -29.959  1.00  0.00           C  
ATOM    481  O   ILE A  30       5.536  -0.345 -30.203  1.00  0.00           O  
ATOM    482  N   PHE A  31       5.761  -2.497 -29.576  1.00  0.00           N  
ATOM    483  H   PHE A  31       5.299  -3.396 -29.488  1.00  0.00           H  
ATOM    484  CA  PHE A  31       7.222  -2.488 -29.421  1.00  0.00           C  
ATOM    485  HA  PHE A  31       7.545  -1.479 -29.162  1.00  0.00           H  
ATOM    486  CB  PHE A  31       7.641  -3.429 -28.281  1.00  0.00           C  
ATOM    487  HB2 PHE A  31       7.517  -4.456 -28.619  1.00  0.00           H  
ATOM    488  HB3 PHE A  31       8.705  -3.284 -28.089  1.00  0.00           H  
ATOM    489  CG  PHE A  31       6.898  -3.257 -26.970  1.00  0.00           C  
ATOM    490  CD1 PHE A  31       7.042  -2.075 -26.221  1.00  0.00           C  
ATOM    491  HD1 PHE A  31       7.679  -1.279 -26.584  1.00  0.00           H  
ATOM    492  CE1 PHE A  31       6.357  -1.922 -25.002  1.00  0.00           C  
ATOM    493  HE1 PHE A  31       6.463  -1.010 -24.434  1.00  0.00           H  
ATOM    494  CZ  PHE A  31       5.534  -2.956 -24.525  1.00  0.00           C  
ATOM    495  HZ  PHE A  31       4.995  -2.837 -23.600  1.00  0.00           H  
ATOM    496  CE2 PHE A  31       5.407  -4.148 -25.260  1.00  0.00           C  
ATOM    497  HE2 PHE A  31       4.784  -4.948 -24.885  1.00  0.00           H  
ATOM    498  CD2 PHE A  31       6.076  -4.294 -26.486  1.00  0.00           C  
ATOM    499  HD2 PHE A  31       5.954  -5.204 -27.057  1.00  0.00           H  
ATOM    500  C   PHE A  31       7.958  -2.887 -30.707  1.00  0.00           C  
ATOM    501  O   PHE A  31       9.072  -2.422 -30.935  1.00  0.00           O  
ATOM    502  N   ALA A  32       7.352  -3.708 -31.572  1.00  0.00           N  
ATOM    503  H   ALA A  32       6.457  -4.099 -31.290  1.00  0.00           H  
ATOM    504  CA  ALA A  32       7.875  -4.080 -32.897  1.00  0.00           C  
ATOM    505  HA  ALA A  32       8.937  -4.314 -32.790  1.00  0.00           H  
ATOM    506  CB  ALA A  32       7.148  -5.353 -33.355  1.00  0.00           C  
ATOM    507  HB1 ALA A  32       7.541  -5.675 -34.317  1.00  0.00           H  
ATOM    508  HB2 ALA A  32       7.307  -6.149 -32.630  1.00  0.00           H  
ATOM    509  HB3 ALA A  32       6.079  -5.155 -33.452  1.00  0.00           H  
ATOM    510  C   ALA A  32       7.776  -2.935 -33.941  1.00  0.00           C  
ATOM    511  O   ALA A  32       7.498  -3.156 -35.121  1.00  0.00           O  
ATOM    512  N   ALA A  33       7.919  -1.683 -33.500  1.00  0.00           N  
ATOM    513  H   ALA A  33       8.232  -1.565 -32.544  1.00  0.00           H  
ATOM    514  CA  ALA A  33       7.470  -0.497 -34.219  1.00  0.00           C  
ATOM    515  HA  ALA A  33       6.651  -0.782 -34.881  1.00  0.00           H  
ATOM    516  CB  ALA A  33       6.901   0.484 -33.186  1.00  0.00           C  
ATOM    517  HB1 ALA A  33       6.053   0.024 -32.681  1.00  0.00           H  
ATOM    518  HB2 ALA A  33       7.662   0.743 -32.447  1.00  0.00           H  
ATOM    519  HB3 ALA A  33       6.562   1.393 -33.679  1.00  0.00           H  
ATOM    520  C   ALA A  33       8.565   0.164 -35.070  1.00  0.00           C  
ATOM    521  O   ALA A  33       9.459   0.833 -34.555  1.00  0.00           O  
ATOM    522  N   SER A  34       8.392   0.174 -36.396  1.00  0.00           N  
ATOM    523  H   SER A  34       7.650  -0.396 -36.775  1.00  0.00           H  
ATOM    524  CA  SER A  34       9.111   1.081 -37.322  1.00  0.00           C  
ATOM    525  HA  SER A  34      10.172   1.021 -37.084  1.00  0.00           H  
ATOM    526  CB  SER A  34       8.938   0.603 -38.770  1.00  0.00           C  
ATOM    527  HB2 SER A  34       9.544   1.227 -39.429  1.00  0.00           H  
ATOM    528  HB3 SER A  34       9.294  -0.426 -38.858  1.00  0.00           H  
ATOM    529  OG  SER A  34       7.580   0.678 -39.177  1.00  0.00           O  
ATOM    530  HG  SER A  34       7.206  -0.212 -39.160  1.00  0.00           H  
ATOM    531  C   SER A  34       8.709   2.570 -37.176  1.00  0.00           C  
ATOM    532  O   SER A  34       8.822   3.358 -38.118  1.00  0.00           O  
ATOM    533  N   LYS A  35       8.190   2.950 -36.001  1.00  0.00           N  
ATOM    534  H   LYS A  35       8.271   2.267 -35.256  1.00  0.00           H  
ATOM    535  CA  LYS A  35       7.455   4.187 -35.680  1.00  0.00           C  
ATOM    536  HA  LYS A  35       7.715   4.959 -36.403  1.00  0.00           H  
ATOM    537  CB  LYS A  35       5.928   3.935 -35.745  1.00  0.00           C  
ATOM    538  HB2 LYS A  35       5.649   3.272 -34.925  1.00  0.00           H  
ATOM    539  HB3 LYS A  35       5.409   4.884 -35.591  1.00  0.00           H  
ATOM    540  CG  LYS A  35       5.409   3.295 -37.046  1.00  0.00           C  
ATOM    541  HG2 LYS A  35       5.885   2.323 -37.177  1.00  0.00           H  
ATOM    542  HG3 LYS A  35       4.338   3.115 -36.942  1.00  0.00           H  
ATOM    543  CD  LYS A  35       5.639   4.152 -38.299  1.00  0.00           C  
ATOM    544  HD2 LYS A  35       4.952   5.001 -38.290  1.00  0.00           H  
ATOM    545  HD3 LYS A  35       6.658   4.532 -38.312  1.00  0.00           H  
ATOM    546  CE  LYS A  35       5.407   3.289 -39.544  1.00  0.00           C  
ATOM    547  HE2 LYS A  35       5.969   2.358 -39.427  1.00  0.00           H  
ATOM    548  HE3 LYS A  35       4.344   3.035 -39.606  1.00  0.00           H  
ATOM    549  NZ  LYS A  35       5.859   3.982 -40.772  1.00  0.00           N  
ATOM    550  HZ1 LYS A  35       5.395   4.877 -40.853  1.00  0.00           H  
ATOM    551  HZ2 LYS A  35       6.861   4.125 -40.726  1.00  0.00           H  
ATOM    552  HZ3 LYS A  35       5.649   3.422 -41.589  1.00  0.00           H  
ATOM    553  C   LYS A  35       7.914   4.715 -34.313  1.00  0.00           C  
ATOM    554  O   LYS A  35       7.130   4.793 -33.361  1.00  0.00           O  
ATOM    555  N   ASN A  36       9.223   4.975 -34.243  1.00  0.00           N  
ATOM    556  H   ASN A  36       9.755   4.835 -35.086  1.00  0.00           H  
ATOM    557  CA  ASN A  36       9.957   5.410 -33.053  1.00  0.00           C  
ATOM    558  HA  ASN A  36       9.945   4.589 -32.331  1.00  0.00           H  
ATOM    559  CB  ASN A  36      11.419   5.674 -33.465  1.00  0.00           C  
ATOM    560  HB2 ASN A  36      11.811   4.818 -34.013  1.00  0.00           H  
ATOM    561  HB3 ASN A  36      11.458   6.550 -34.113  1.00  0.00           H  
ATOM    562  CG  ASN A  36      12.331   5.897 -32.273  1.00  0.00           C  
ATOM    563  OD1 ASN A  36      12.062   5.450 -31.175  1.00  0.00           O  
ATOM    564  ND2 ASN A  36      13.429   6.593 -32.447  1.00  0.00           N  
ATOM    565 HD21 ASN A  36      14.000   6.725 -31.630  1.00  0.00           H  
ATOM    566 HD22 ASN A  36      13.672   6.965 -33.345  1.00  0.00           H  
ATOM    567  C   ASN A  36       9.293   6.630 -32.377  1.00  0.00           C  
ATOM    568  O   ASN A  36       8.667   7.451 -33.045  1.00  0.00           O  
ATOM    569  N   THR A  37       9.379   6.706 -31.050  1.00  0.00           N  
ATOM    570  H   THR A  37      10.046   6.104 -30.572  1.00  0.00           H  
ATOM    571  CA  THR A  37       8.424   7.436 -30.197  1.00  0.00           C  
ATOM    572  HA  THR A  37       8.178   8.391 -30.664  1.00  0.00           H  
ATOM    573  CB  THR A  37       7.133   6.602 -30.086  1.00  0.00           C  
ATOM    574  HB  THR A  37       6.675   6.544 -31.073  1.00  0.00           H  
ATOM    575  CG2 THR A  37       7.369   5.184 -29.568  1.00  0.00           C  
ATOM    576 HG21 THR A  37       6.418   4.710 -29.326  1.00  0.00           H  
ATOM    577 HG22 THR A  37       7.883   4.585 -30.316  1.00  0.00           H  
ATOM    578 HG23 THR A  37       7.973   5.221 -28.664  1.00  0.00           H  
ATOM    579  OG1 THR A  37       6.195   7.120 -29.185  1.00  0.00           O  
ATOM    580  HG1 THR A  37       5.872   8.012 -29.454  1.00  0.00           H  
ATOM    581  C   THR A  37       9.028   7.726 -28.817  1.00  0.00           C  
ATOM    582  O   THR A  37      10.072   7.180 -28.464  1.00  0.00           O  
ATOM    583  N   THR A  38       8.410   8.610 -28.032  1.00  0.00           N  
ATOM    584  H   THR A  38       7.498   8.942 -28.318  1.00  0.00           H  
ATOM    585  CA  THR A  38       8.917   8.932 -26.688  1.00  0.00           C  
ATOM    586  HA  THR A  38      10.000   9.035 -26.771  1.00  0.00           H  
ATOM    587  CB  THR A  38       8.386  10.267 -26.142  1.00  0.00           C  
ATOM    588  HB  THR A  38       8.996  10.533 -25.277  1.00  0.00           H  
ATOM    589  CG2 THR A  38       8.470  11.415 -27.145  1.00  0.00           C  
ATOM    590 HG21 THR A  38       7.801  11.246 -27.991  1.00  0.00           H  
ATOM    591 HG22 THR A  38       8.191  12.348 -26.654  1.00  0.00           H  
ATOM    592 HG23 THR A  38       9.493  11.508 -27.512  1.00  0.00           H  
ATOM    593  OG1 THR A  38       7.053  10.157 -25.706  1.00  0.00           O  
ATOM    594  HG1 THR A  38       6.496  10.155 -26.496  1.00  0.00           H  
ATOM    595  C   THR A  38       8.652   7.804 -25.683  1.00  0.00           C  
ATOM    596  O   THR A  38       7.738   6.999 -25.834  1.00  0.00           O  
ATOM    597  N   GLU A  39       9.416   7.779 -24.593  1.00  0.00           N  
ATOM    598  H   GLU A  39      10.203   8.406 -24.549  1.00  0.00           H  
ATOM    599  CA  GLU A  39       9.262   6.809 -23.498  1.00  0.00           C  
ATOM    600  HA  GLU A  39       9.422   5.800 -23.882  1.00  0.00           H  
ATOM    601  CB  GLU A  39      10.381   7.136 -22.494  1.00  0.00           C  
ATOM    602  HB2 GLU A  39      11.335   7.126 -23.024  1.00  0.00           H  
ATOM    603  HB3 GLU A  39      10.222   8.144 -22.107  1.00  0.00           H  
ATOM    604  CG  GLU A  39      10.490   6.173 -21.319  1.00  0.00           C  
ATOM    605  HG2 GLU A  39       9.558   6.201 -20.750  1.00  0.00           H  
ATOM    606  HG3 GLU A  39      10.635   5.159 -21.699  1.00  0.00           H  
ATOM    607  CD  GLU A  39      11.658   6.589 -20.416  1.00  0.00           C  
ATOM    608  OE1 GLU A  39      11.493   7.507 -19.586  1.00  0.00           O  
ATOM    609  OE2 GLU A  39      12.751   5.979 -20.495  1.00  0.00           O  
ATOM    610  C   GLU A  39       7.857   6.848 -22.853  1.00  0.00           C  
ATOM    611  O   GLU A  39       7.204   5.821 -22.665  1.00  0.00           O  
ATOM    612  N   LYS A  40       7.345   8.058 -22.587  1.00  0.00           N  
ATOM    613  H   LYS A  40       7.920   8.857 -22.810  1.00  0.00           H  
ATOM    614  CA  LYS A  40       5.995   8.281 -22.039  1.00  0.00           C  
ATOM    615  HA  LYS A  40       5.860   7.650 -21.157  1.00  0.00           H  
ATOM    616  CB  LYS A  40       5.832   9.753 -21.643  1.00  0.00           C  
ATOM    617  HB2 LYS A  40       6.141  10.404 -22.463  1.00  0.00           H  
ATOM    618  HB3 LYS A  40       4.776   9.936 -21.442  1.00  0.00           H  
ATOM    619  CG  LYS A  40       6.641  10.071 -20.381  1.00  0.00           C  
ATOM    620  HG2 LYS A  40       6.403   9.322 -19.626  1.00  0.00           H  
ATOM    621  HG3 LYS A  40       7.710  10.025 -20.597  1.00  0.00           H  
ATOM    622  CD  LYS A  40       6.284  11.459 -19.838  1.00  0.00           C  
ATOM    623  HD2 LYS A  40       6.721  12.232 -20.472  1.00  0.00           H  
ATOM    624  HD3 LYS A  40       5.203  11.577 -19.846  1.00  0.00           H  
ATOM    625  CE  LYS A  40       6.791  11.591 -18.399  1.00  0.00           C  
ATOM    626  HE2 LYS A  40       6.633  10.633 -17.894  1.00  0.00           H  
ATOM    627  HE3 LYS A  40       7.868  11.785 -18.413  1.00  0.00           H  
ATOM    628  NZ  LYS A  40       6.053  12.645 -17.666  1.00  0.00           N  
ATOM    629  HZ1 LYS A  40       6.158  13.541 -18.121  1.00  0.00           H  
ATOM    630  HZ2 LYS A  40       5.069  12.404 -17.637  1.00  0.00           H  
ATOM    631  HZ3 LYS A  40       6.384  12.702 -16.711  1.00  0.00           H  
ATOM    632  C   LYS A  40       4.885   7.884 -23.006  1.00  0.00           C  
ATOM    633  O   LYS A  40       3.902   7.266 -22.597  1.00  0.00           O  
ATOM    634  N   GLU A  41       5.051   8.219 -24.283  1.00  0.00           N  
ATOM    635  H   GLU A  41       5.885   8.728 -24.553  1.00  0.00           H  
ATOM    636  CA  GLU A  41       4.125   7.803 -25.333  1.00  0.00           C  
ATOM    637  HA  GLU A  41       3.111   8.076 -25.038  1.00  0.00           H  
ATOM    638  CB  GLU A  41       4.461   8.569 -26.617  1.00  0.00           C  
ATOM    639  HB2 GLU A  41       4.530   9.635 -26.390  1.00  0.00           H  
ATOM    640  HB3 GLU A  41       5.431   8.224 -26.971  1.00  0.00           H  
ATOM    641  CG  GLU A  41       3.404   8.392 -27.710  1.00  0.00           C  
ATOM    642  HG2 GLU A  41       3.163   7.332 -27.801  1.00  0.00           H  
ATOM    643  HG3 GLU A  41       2.499   8.923 -27.407  1.00  0.00           H  
ATOM    644  CD  GLU A  41       3.868   8.896 -29.084  1.00  0.00           C  
ATOM    645  OE1 GLU A  41       3.143   8.595 -30.060  1.00  0.00           O  
ATOM    646  OE2 GLU A  41       5.006   9.421 -29.213  1.00  0.00           O  
ATOM    647  C   GLU A  41       4.146   6.275 -25.509  1.00  0.00           C  
ATOM    648  O   GLU A  41       3.085   5.669 -25.590  1.00  0.00           O  
ATOM    649  N   THR A  42       5.315   5.629 -25.429  1.00  0.00           N  
ATOM    650  H   THR A  42       6.159   6.190 -25.394  1.00  0.00           H  
ATOM    651  CA  THR A  42       5.457   4.159 -25.434  1.00  0.00           C  
ATOM    652  HA  THR A  42       5.071   3.776 -26.376  1.00  0.00           H  
ATOM    653  CB  THR A  42       6.926   3.721 -25.311  1.00  0.00           C  
ATOM    654  HB  THR A  42       7.332   4.026 -24.349  1.00  0.00           H  
ATOM    655  CG2 THR A  42       7.110   2.209 -25.463  1.00  0.00           C  
ATOM    656 HG21 THR A  42       6.715   1.883 -26.425  1.00  0.00           H  
ATOM    657 HG22 THR A  42       8.171   1.968 -25.418  1.00  0.00           H  
ATOM    658 HG23 THR A  42       6.601   1.678 -24.661  1.00  0.00           H  
ATOM    659  OG1 THR A  42       7.692   4.311 -26.321  1.00  0.00           O  
ATOM    660  HG1 THR A  42       7.704   5.273 -26.175  1.00  0.00           H  
ATOM    661  C   THR A  42       4.668   3.514 -24.298  1.00  0.00           C  
ATOM    662  O   THR A  42       3.873   2.604 -24.543  1.00  0.00           O  
ATOM    663  N   PHE A  43       4.835   3.994 -23.061  1.00  0.00           N  
ATOM    664  H   PHE A  43       5.545   4.705 -22.898  1.00  0.00           H  
ATOM    665  CA  PHE A  43       4.065   3.488 -21.922  1.00  0.00           C  
ATOM    666  HA  PHE A  43       4.216   2.410 -21.844  1.00  0.00           H  
ATOM    667  CB  PHE A  43       4.566   4.151 -20.630  1.00  0.00           C  
ATOM    668  HB2 PHE A  43       4.364   5.221 -20.701  1.00  0.00           H  
ATOM    669  HB3 PHE A  43       3.975   3.765 -19.798  1.00  0.00           H  
ATOM    670  CG  PHE A  43       6.036   3.965 -20.274  1.00  0.00           C  
ATOM    671  CD1 PHE A  43       6.800   2.875 -20.747  1.00  0.00           C  
ATOM    672  HD1 PHE A  43       6.364   2.138 -21.403  1.00  0.00           H  
ATOM    673  CE1 PHE A  43       8.154   2.749 -20.389  1.00  0.00           C  
ATOM    674  HE1 PHE A  43       8.743   1.925 -20.771  1.00  0.00           H  
ATOM    675  CZ  PHE A  43       8.748   3.690 -19.532  1.00  0.00           C  
ATOM    676  HZ  PHE A  43       9.789   3.589 -19.256  1.00  0.00           H  
ATOM    677  CE2 PHE A  43       7.992   4.772 -19.053  1.00  0.00           C  
ATOM    678  HE2 PHE A  43       8.450   5.508 -18.408  1.00  0.00           H  
ATOM    679  CD2 PHE A  43       6.647   4.915 -19.434  1.00  0.00           C  
ATOM    680  HD2 PHE A  43       6.078   5.765 -19.089  1.00  0.00           H  
ATOM    681  C   PHE A  43       2.554   3.703 -22.111  1.00  0.00           C  
ATOM    682  O   PHE A  43       1.768   2.805 -21.813  1.00  0.00           O  
ATOM    683  N   CYS A  44       2.153   4.846 -22.677  1.00  0.00           N  
ATOM    684  H   CYS A  44       2.855   5.550 -22.885  1.00  0.00           H  
ATOM    685  CA  CYS A  44       0.762   5.144 -23.017  1.00  0.00           C  
ATOM    686  HA  CYS A  44       0.151   4.995 -22.123  1.00  0.00           H  
ATOM    687  CB  CYS A  44       0.670   6.616 -23.430  1.00  0.00           C  
ATOM    688  HB2 CYS A  44       1.209   7.243 -22.721  1.00  0.00           H  
ATOM    689  HB3 CYS A  44       1.113   6.747 -24.418  1.00  0.00           H  
ATOM    690  SG  CYS A  44      -1.074   7.103 -23.485  1.00  0.00           S  
ATOM    691  HG  CYS A  44      -1.246   7.341 -22.172  1.00  0.00           H  
ATOM    692  C   CYS A  44       0.196   4.222 -24.115  1.00  0.00           C  
ATOM    693  O   CYS A  44      -0.915   3.715 -23.961  1.00  0.00           O  
ATOM    694  N   ARG A  45       0.951   3.941 -25.189  1.00  0.00           N  
ATOM    695  H   ARG A  45       1.845   4.417 -25.278  1.00  0.00           H  
ATOM    696  CA  ARG A  45       0.584   2.968 -26.238  1.00  0.00           C  
ATOM    697  HA  ARG A  45      -0.365   3.257 -26.696  1.00  0.00           H  
ATOM    698  CB  ARG A  45       1.672   2.938 -27.340  1.00  0.00           C  
ATOM    699  HB2 ARG A  45       2.644   2.817 -26.863  1.00  0.00           H  
ATOM    700  HB3 ARG A  45       1.497   2.068 -27.973  1.00  0.00           H  
ATOM    701  CG  ARG A  45       1.735   4.178 -28.258  1.00  0.00           C  
ATOM    702  HG2 ARG A  45       0.818   4.243 -28.843  1.00  0.00           H  
ATOM    703  HG3 ARG A  45       1.818   5.076 -27.650  1.00  0.00           H  
ATOM    704  CD  ARG A  45       2.950   4.099 -29.206  1.00  0.00           C  
ATOM    705  HD2 ARG A  45       3.850   3.982 -28.598  1.00  0.00           H  
ATOM    706  HD3 ARG A  45       2.843   3.214 -29.835  1.00  0.00           H  
ATOM    707  NE  ARG A  45       3.106   5.301 -30.056  1.00  0.00           N  
ATOM    708  HE  ARG A  45       2.551   6.115 -29.819  1.00  0.00           H  
ATOM    709  CZ  ARG A  45       3.954   5.474 -31.064  1.00  0.00           C  
ATOM    710  NH1 ARG A  45       4.733   4.527 -31.516  1.00  0.00           N  
ATOM    711 HH11 ARG A  45       4.719   3.631 -31.067  1.00  0.00           H  
ATOM    712 HH12 ARG A  45       5.445   4.741 -32.201  1.00  0.00           H  
ATOM    713  NH2 ARG A  45       4.055   6.624 -31.655  1.00  0.00           N  
ATOM    714 HH21 ARG A  45       3.595   7.426 -31.200  1.00  0.00           H  
ATOM    715 HH22 ARG A  45       4.760   6.801 -32.338  1.00  0.00           H  
ATOM    716  C   ARG A  45       0.379   1.575 -25.625  1.00  0.00           C  
ATOM    717  O   ARG A  45      -0.635   0.936 -25.891  1.00  0.00           O  
ATOM    718  N   ALA A  46       1.291   1.133 -24.752  1.00  0.00           N  
ATOM    719  H   ALA A  46       2.098   1.720 -24.577  1.00  0.00           H  
ATOM    720  CA  ALA A  46       1.196  -0.146 -24.046  1.00  0.00           C  
ATOM    721  HA  ALA A  46       1.102  -0.940 -24.786  1.00  0.00           H  
ATOM    722  CB  ALA A  46       2.491  -0.390 -23.258  1.00  0.00           C  
ATOM    723  HB1 ALA A  46       2.633   0.387 -22.508  1.00  0.00           H  
ATOM    724  HB2 ALA A  46       2.439  -1.360 -22.759  1.00  0.00           H  
ATOM    725  HB3 ALA A  46       3.344  -0.389 -23.936  1.00  0.00           H  
ATOM    726  C   ALA A  46      -0.049  -0.207 -23.145  1.00  0.00           C  
ATOM    727  O   ALA A  46      -0.854  -1.130 -23.268  1.00  0.00           O  
ATOM    728  N   ALA A  47      -0.259   0.814 -22.305  1.00  0.00           N  
ATOM    729  H   ALA A  47       0.445   1.543 -22.253  1.00  0.00           H  
ATOM    730  CA  ALA A  47      -1.465   0.963 -21.491  1.00  0.00           C  
ATOM    731  HA  ALA A  47      -1.523   0.138 -20.778  1.00  0.00           H  
ATOM    732  CB  ALA A  47      -1.342   2.278 -20.710  1.00  0.00           C  
ATOM    733  HB1 ALA A  47      -2.203   2.399 -20.061  1.00  0.00           H  
ATOM    734  HB2 ALA A  47      -0.445   2.264 -20.093  1.00  0.00           H  
ATOM    735  HB3 ALA A  47      -1.297   3.126 -21.391  1.00  0.00           H  
ATOM    736  C   ALA A  47      -2.738   0.925 -22.361  1.00  0.00           C  
ATOM    737  O   ALA A  47      -3.682   0.209 -22.049  1.00  0.00           O  
ATOM    738  N   THR A  48      -2.726   1.602 -23.516  1.00  0.00           N  
ATOM    739  H   THR A  48      -1.895   2.147 -23.720  1.00  0.00           H  
ATOM    740  CA  THR A  48      -3.849   1.684 -24.467  1.00  0.00           C  
ATOM    741  HA  THR A  48      -4.734   2.007 -23.917  1.00  0.00           H  
ATOM    742  CB  THR A  48      -3.575   2.755 -25.547  1.00  0.00           C  
ATOM    743  HB  THR A  48      -2.662   2.513 -26.089  1.00  0.00           H  
ATOM    744  CG2 THR A  48      -4.716   2.903 -26.552  1.00  0.00           C  
ATOM    745 HG21 THR A  48      -4.514   3.748 -27.211  1.00  0.00           H  
ATOM    746 HG22 THR A  48      -4.802   2.003 -27.162  1.00  0.00           H  
ATOM    747 HG23 THR A  48      -5.655   3.080 -26.026  1.00  0.00           H  
ATOM    748  OG1 THR A  48      -3.420   4.017 -24.928  1.00  0.00           O  
ATOM    749  HG1 THR A  48      -2.565   3.985 -24.459  1.00  0.00           H  
ATOM    750  C   THR A  48      -4.204   0.329 -25.098  1.00  0.00           C  
ATOM    751  O   THR A  48      -5.379  -0.039 -25.096  1.00  0.00           O  
ATOM    752  N   VAL A  49      -3.237  -0.456 -25.595  1.00  0.00           N  
ATOM    753  H   VAL A  49      -2.277  -0.122 -25.599  1.00  0.00           H  
ATOM    754  CA  VAL A  49      -3.550  -1.782 -26.181  1.00  0.00           C  
ATOM    755  HA  VAL A  49      -4.434  -1.663 -26.811  1.00  0.00           H  
ATOM    756  CB  VAL A  49      -2.448  -2.340 -27.104  1.00  0.00           C  
ATOM    757  HB  VAL A  49      -2.822  -3.273 -27.528  1.00  0.00           H  
ATOM    758  CG1 VAL A  49      -2.192  -1.388 -28.275  1.00  0.00           C  
ATOM    759 HG11 VAL A  49      -1.753  -0.456 -27.924  1.00  0.00           H  
ATOM    760 HG12 VAL A  49      -1.514  -1.860 -28.987  1.00  0.00           H  
ATOM    761 HG13 VAL A  49      -3.133  -1.177 -28.784  1.00  0.00           H  
ATOM    762  CG2 VAL A  49      -1.123  -2.668 -26.403  1.00  0.00           C  
ATOM    763 HG21 VAL A  49      -0.687  -1.764 -25.980  1.00  0.00           H  
ATOM    764 HG22 VAL A  49      -0.430  -3.100 -27.125  1.00  0.00           H  
ATOM    765 HG23 VAL A  49      -1.276  -3.405 -25.615  1.00  0.00           H  
ATOM    766  C   VAL A  49      -3.934  -2.816 -25.119  1.00  0.00           C  
ATOM    767  O   VAL A  49      -4.828  -3.627 -25.357  1.00  0.00           O  
ATOM    768  N   LEU A  50      -3.336  -2.761 -23.924  1.00  0.00           N  
ATOM    769  H   LEU A  50      -2.592  -2.081 -23.784  1.00  0.00           H  
ATOM    770  CA  LEU A  50      -3.738  -3.605 -22.794  1.00  0.00           C  
ATOM    771  HA  LEU A  50      -3.798  -4.639 -23.137  1.00  0.00           H  
ATOM    772  CB  LEU A  50      -2.680  -3.509 -21.680  1.00  0.00           C  
ATOM    773  HB2 LEU A  50      -2.554  -2.457 -21.418  1.00  0.00           H  
ATOM    774  HB3 LEU A  50      -3.054  -4.026 -20.794  1.00  0.00           H  
ATOM    775  CG  LEU A  50      -1.306  -4.105 -22.054  1.00  0.00           C  
ATOM    776  HG  LEU A  50      -0.967  -3.704 -23.007  1.00  0.00           H  
ATOM    777  CD1 LEU A  50      -0.281  -3.732 -20.984  1.00  0.00           C  
ATOM    778 HD11 LEU A  50       0.687  -4.170 -21.223  1.00  0.00           H  
ATOM    779 HD12 LEU A  50      -0.178  -2.647 -20.940  1.00  0.00           H  
ATOM    780 HD13 LEU A  50      -0.616  -4.104 -20.019  1.00  0.00           H  
ATOM    781  CD2 LEU A  50      -1.344  -5.630 -22.167  1.00  0.00           C  
ATOM    782 HD21 LEU A  50      -2.017  -5.928 -22.970  1.00  0.00           H  
ATOM    783 HD22 LEU A  50      -0.350  -6.006 -22.406  1.00  0.00           H  
ATOM    784 HD23 LEU A  50      -1.681  -6.067 -21.229  1.00  0.00           H  
ATOM    785  C   LEU A  50      -5.144  -3.242 -22.284  1.00  0.00           C  
ATOM    786  O   LEU A  50      -5.900  -4.123 -21.878  1.00  0.00           O  
ATOM    787  N   ARG A  51      -5.531  -1.965 -22.357  1.00  0.00           N  
ATOM    788  H   ARG A  51      -4.820  -1.276 -22.595  1.00  0.00           H  
ATOM    789  CA  ARG A  51      -6.883  -1.467 -22.058  1.00  0.00           C  
ATOM    790  HA  ARG A  51      -7.204  -1.870 -21.103  1.00  0.00           H  
ATOM    791  CB  ARG A  51      -6.791   0.054 -21.935  1.00  0.00           C  
ATOM    792  HB2 ARG A  51      -6.028   0.263 -21.186  1.00  0.00           H  
ATOM    793  HB3 ARG A  51      -6.465   0.473 -22.886  1.00  0.00           H  
ATOM    794  CG  ARG A  51      -8.082   0.762 -21.507  1.00  0.00           C  
ATOM    795  HG2 ARG A  51      -8.906   0.482 -22.162  1.00  0.00           H  
ATOM    796  HG3 ARG A  51      -8.336   0.476 -20.489  1.00  0.00           H  
ATOM    797  CD  ARG A  51      -7.888   2.280 -21.583  1.00  0.00           C  
ATOM    798  HD2 ARG A  51      -7.833   2.558 -22.636  1.00  0.00           H  
ATOM    799  HD3 ARG A  51      -8.757   2.765 -21.134  1.00  0.00           H  
ATOM    800  NE  ARG A  51      -6.665   2.723 -20.887  1.00  0.00           N  
ATOM    801  HE  ARG A  51      -6.304   2.114 -20.148  1.00  0.00           H  
ATOM    802  CZ  ARG A  51      -6.031   3.866 -21.048  1.00  0.00           C  
ATOM    803  NH1 ARG A  51      -6.449   4.751 -21.900  1.00  0.00           N  
ATOM    804 HH11 ARG A  51      -7.268   4.552 -22.434  1.00  0.00           H  
ATOM    805 HH12 ARG A  51      -6.017   5.668 -21.907  1.00  0.00           H  
ATOM    806  NH2 ARG A  51      -4.994   4.157 -20.329  1.00  0.00           N  
ATOM    807 HH21 ARG A  51      -4.655   3.458 -19.652  1.00  0.00           H  
ATOM    808 HH22 ARG A  51      -4.547   5.047 -20.413  1.00  0.00           H  
ATOM    809  C   ARG A  51      -7.927  -1.906 -23.075  1.00  0.00           C  
ATOM    810  O   ARG A  51      -9.008  -2.343 -22.680  1.00  0.00           O  
ATOM    811  N   GLN A  52      -7.598  -1.867 -24.368  1.00  0.00           N  
ATOM    812  H   GLN A  52      -6.718  -1.437 -24.633  1.00  0.00           H  
ATOM    813  CA  GLN A  52      -8.406  -2.527 -25.397  1.00  0.00           C  
ATOM    814  HA  GLN A  52      -9.409  -2.097 -25.395  1.00  0.00           H  
ATOM    815  CB  GLN A  52      -7.778  -2.329 -26.787  1.00  0.00           C  
ATOM    816  HB2 GLN A  52      -6.691  -2.344 -26.709  1.00  0.00           H  
ATOM    817  HB3 GLN A  52      -8.084  -3.151 -27.437  1.00  0.00           H  
ATOM    818  CG  GLN A  52      -8.234  -1.018 -27.437  1.00  0.00           C  
ATOM    819  HG2 GLN A  52      -9.322  -1.023 -27.505  1.00  0.00           H  
ATOM    820  HG3 GLN A  52      -7.933  -0.172 -26.821  1.00  0.00           H  
ATOM    821  CD  GLN A  52      -7.654  -0.835 -28.837  1.00  0.00           C  
ATOM    822  OE1 GLN A  52      -6.506  -1.135 -29.120  1.00  0.00           O  
ATOM    823  NE2 GLN A  52      -8.420  -0.316 -29.774  1.00  0.00           N  
ATOM    824 HE21 GLN A  52      -7.997  -0.220 -30.680  1.00  0.00           H  
ATOM    825 HE22 GLN A  52      -9.377  -0.088 -29.586  1.00  0.00           H  
ATOM    826  C   GLN A  52      -8.576  -4.020 -25.089  1.00  0.00           C  
ATOM    827  O   GLN A  52      -9.699  -4.518 -25.143  1.00  0.00           O  
ATOM    828  N   PHE A  53      -7.508  -4.710 -24.677  1.00  0.00           N  
ATOM    829  H   PHE A  53      -6.601  -4.258 -24.686  1.00  0.00           H  
ATOM    830  CA  PHE A  53      -7.568  -6.128 -24.331  1.00  0.00           C  
ATOM    831  HA  PHE A  53      -7.994  -6.664 -25.180  1.00  0.00           H  
ATOM    832  CB  PHE A  53      -6.143  -6.660 -24.122  1.00  0.00           C  
ATOM    833  HB2 PHE A  53      -5.522  -6.338 -24.959  1.00  0.00           H  
ATOM    834  HB3 PHE A  53      -5.716  -6.230 -23.218  1.00  0.00           H  
ATOM    835  CG  PHE A  53      -6.065  -8.167 -24.016  1.00  0.00           C  
ATOM    836  CD1 PHE A  53      -6.359  -8.806 -22.796  1.00  0.00           C  
ATOM    837  HD1 PHE A  53      -6.620  -8.225 -21.923  1.00  0.00           H  
ATOM    838  CE1 PHE A  53      -6.328 -10.206 -22.717  1.00  0.00           C  
ATOM    839  HE1 PHE A  53      -6.563 -10.701 -21.784  1.00  0.00           H  
ATOM    840  CZ  PHE A  53      -5.985 -10.969 -23.850  1.00  0.00           C  
ATOM    841  HZ  PHE A  53      -5.949 -12.045 -23.782  1.00  0.00           H  
ATOM    842  CE2 PHE A  53      -5.669 -10.333 -25.062  1.00  0.00           C  
ATOM    843  HE2 PHE A  53      -5.385 -10.917 -25.927  1.00  0.00           H  
ATOM    844  CD2 PHE A  53      -5.720  -8.932 -25.148  1.00  0.00           C  
ATOM    845  HD2 PHE A  53      -5.488  -8.450 -26.086  1.00  0.00           H  
ATOM    846  C   PHE A  53      -8.495  -6.403 -23.132  1.00  0.00           C  
ATOM    847  O   PHE A  53      -9.432  -7.195 -23.259  1.00  0.00           O  
ATOM    848  N   TYR A  54      -8.291  -5.749 -21.978  1.00  0.00           N  
ATOM    849  H   TYR A  54      -7.511  -5.102 -21.903  1.00  0.00           H  
ATOM    850  CA  TYR A  54      -9.126  -6.023 -20.797  1.00  0.00           C  
ATOM    851  HA  TYR A  54      -9.223  -7.108 -20.733  1.00  0.00           H  
ATOM    852  CB  TYR A  54      -8.455  -5.587 -19.479  1.00  0.00           C  
ATOM    853  HB2 TYR A  54      -8.972  -6.100 -18.670  1.00  0.00           H  
ATOM    854  HB3 TYR A  54      -7.433  -5.969 -19.479  1.00  0.00           H  
ATOM    855  CG  TYR A  54      -8.435  -4.107 -19.118  1.00  0.00           C  
ATOM    856  CD1 TYR A  54      -7.200  -3.440 -19.002  1.00  0.00           C  
ATOM    857  HD1 TYR A  54      -6.281  -3.960 -19.234  1.00  0.00           H  
ATOM    858  CE1 TYR A  54      -7.152  -2.091 -18.606  1.00  0.00           C  
ATOM    859  HE1 TYR A  54      -6.205  -1.580 -18.534  1.00  0.00           H  
ATOM    860  CZ  TYR A  54      -8.345  -1.385 -18.349  1.00  0.00           C  
ATOM    861  OH  TYR A  54      -8.319  -0.080 -17.976  1.00  0.00           O  
ATOM    862  HH  TYR A  54      -7.465   0.354 -18.207  1.00  0.00           H  
ATOM    863  CE2 TYR A  54      -9.585  -2.048 -18.456  1.00  0.00           C  
ATOM    864  HE2 TYR A  54     -10.492  -1.495 -18.273  1.00  0.00           H  
ATOM    865  CD2 TYR A  54      -9.627  -3.414 -18.809  1.00  0.00           C  
ATOM    866  HD2 TYR A  54     -10.581  -3.919 -18.853  1.00  0.00           H  
ATOM    867  C   TYR A  54     -10.566  -5.506 -20.931  1.00  0.00           C  
ATOM    868  O   TYR A  54     -11.461  -6.096 -20.334  1.00  0.00           O  
ATOM    869  N   SER A  55     -10.829  -4.471 -21.741  1.00  0.00           N  
ATOM    870  H   SER A  55     -10.056  -3.992 -22.185  1.00  0.00           H  
ATOM    871  CA  SER A  55     -12.207  -4.032 -22.036  1.00  0.00           C  
ATOM    872  HA  SER A  55     -12.723  -3.826 -21.097  1.00  0.00           H  
ATOM    873  CB  SER A  55     -12.220  -2.755 -22.882  1.00  0.00           C  
ATOM    874  HB2 SER A  55     -11.713  -2.938 -23.831  1.00  0.00           H  
ATOM    875  HB3 SER A  55     -13.255  -2.475 -23.084  1.00  0.00           H  
ATOM    876  OG  SER A  55     -11.587  -1.692 -22.208  1.00  0.00           O  
ATOM    877  HG  SER A  55     -10.627  -1.854 -22.252  1.00  0.00           H  
ATOM    878  C   SER A  55     -13.016  -5.098 -22.783  1.00  0.00           C  
ATOM    879  O   SER A  55     -14.231  -5.182 -22.605  1.00  0.00           O  
ATOM    880  N   HIE A  56     -12.351  -5.903 -23.620  1.00  0.00           N  
ATOM    881  H   HIE A  56     -11.356  -5.754 -23.735  1.00  0.00           H  
ATOM    882  CA  HIE A  56     -12.962  -7.024 -24.341  1.00  0.00           C  
ATOM    883  HA  HIE A  56     -13.987  -6.768 -24.615  1.00  0.00           H  
ATOM    884  CB  HIE A  56     -12.166  -7.244 -25.641  1.00  0.00           C  
ATOM    885  HB2 HIE A  56     -12.159  -6.314 -26.210  1.00  0.00           H  
ATOM    886  HB3 HIE A  56     -11.131  -7.490 -25.402  1.00  0.00           H  
ATOM    887  CG  HIE A  56     -12.721  -8.329 -26.525  1.00  0.00           C  
ATOM    888  ND1 HIE A  56     -13.622  -8.153 -27.580  1.00  0.00           N  
ATOM    889  CE1 HIE A  56     -13.909  -9.390 -28.019  1.00  0.00           C  
ATOM    890  HE1 HIE A  56     -14.613  -9.606 -28.811  1.00  0.00           H  
ATOM    891  NE2 HIE A  56     -13.240 -10.311 -27.308  1.00  0.00           N  
ATOM    892  HE2 HIE A  56     -13.351 -11.327 -27.364  1.00  0.00           H  
ATOM    893  CD2 HIE A  56     -12.493  -9.660 -26.359  1.00  0.00           C  
ATOM    894  HD2 HIE A  56     -11.896 -10.114 -25.585  1.00  0.00           H  
ATOM    895  C   HIE A  56     -13.035  -8.292 -23.471  1.00  0.00           C  
ATOM    896  O   HIE A  56     -14.114  -8.829 -23.220  1.00  0.00           O  
ATOM    897  N   HIE A  57     -11.889  -8.762 -22.967  1.00  0.00           N  
ATOM    898  H   HIE A  57     -11.035  -8.247 -23.160  1.00  0.00           H  
ATOM    899  CA  HIE A  57     -11.772 -10.050 -22.265  1.00  0.00           C  
ATOM    900  HA  HIE A  57     -12.399 -10.771 -22.792  1.00  0.00           H  
ATOM    901  CB  HIE A  57     -10.338 -10.589 -22.363  1.00  0.00           C  
ATOM    902  HB2 HIE A  57      -9.637  -9.849 -21.974  1.00  0.00           H  
ATOM    903  HB3 HIE A  57     -10.258 -11.493 -21.761  1.00  0.00           H  
ATOM    904  CG  HIE A  57      -9.963 -10.956 -23.776  1.00  0.00           C  
ATOM    905  ND1 HIE A  57     -10.475 -12.039 -24.492  1.00  0.00           N  
ATOM    906  CE1 HIE A  57      -9.944 -11.960 -25.720  1.00  0.00           C  
ATOM    907  HE1 HIE A  57     -10.170 -12.646 -26.527  1.00  0.00           H  
ATOM    908  NE2 HIE A  57      -9.117 -10.903 -25.802  1.00  0.00           N  
ATOM    909  HE2 HIE A  57      -8.569 -10.639 -26.609  1.00  0.00           H  
ATOM    910  CD2 HIE A  57      -9.133 -10.249 -24.592  1.00  0.00           C  
ATOM    911  HD2 HIE A  57      -8.593  -9.352 -24.323  1.00  0.00           H  
ATOM    912  C   HIE A  57     -12.307 -10.050 -20.827  1.00  0.00           C  
ATOM    913  O   HIE A  57     -12.452 -11.117 -20.239  1.00  0.00           O  
ATOM    914  N   GLU A  58     -12.716  -8.907 -20.267  1.00  0.00           N  
ATOM    915  H   GLU A  58     -12.519  -8.031 -20.733  1.00  0.00           H  
ATOM    916  CA  GLU A  58     -13.592  -8.882 -19.081  1.00  0.00           C  
ATOM    917  HA  GLU A  58     -13.080  -9.368 -18.251  1.00  0.00           H  
ATOM    918  CB  GLU A  58     -13.860  -7.413 -18.686  1.00  0.00           C  
ATOM    919  HB2 GLU A  58     -12.914  -6.974 -18.370  1.00  0.00           H  
ATOM    920  HB3 GLU A  58     -14.223  -6.869 -19.561  1.00  0.00           H  
ATOM    921  CG  GLU A  58     -14.877  -7.234 -17.549  1.00  0.00           C  
ATOM    922  HG2 GLU A  58     -15.870  -7.525 -17.894  1.00  0.00           H  
ATOM    923  HG3 GLU A  58     -14.600  -7.885 -16.718  1.00  0.00           H  
ATOM    924  CD  GLU A  58     -14.922  -5.787 -17.045  1.00  0.00           C  
ATOM    925  OE1 GLU A  58     -15.913  -5.081 -17.344  1.00  0.00           O  
ATOM    926  OE2 GLU A  58     -13.975  -5.375 -16.332  1.00  0.00           O  
ATOM    927  C   GLU A  58     -14.904  -9.668 -19.306  1.00  0.00           C  
ATOM    928  O   GLU A  58     -15.507 -10.143 -18.339  1.00  0.00           O  
ATOM    929  N   LYS A  59     -15.336  -9.813 -20.572  1.00  0.00           N  
ATOM    930  H   LYS A  59     -14.779  -9.375 -21.299  1.00  0.00           H  
ATOM    931  CA  LYS A  59     -16.646 -10.362 -20.965  1.00  0.00           C  
ATOM    932  HA  LYS A  59     -17.133 -10.773 -20.082  1.00  0.00           H  
ATOM    933  CB  LYS A  59     -17.521  -9.219 -21.510  1.00  0.00           C  
ATOM    934  HB2 LYS A  59     -17.099  -8.871 -22.456  1.00  0.00           H  
ATOM    935  HB3 LYS A  59     -18.525  -9.602 -21.702  1.00  0.00           H  
ATOM    936  CG  LYS A  59     -17.611  -8.036 -20.532  1.00  0.00           C  
ATOM    937  HG2 LYS A  59     -18.017  -8.383 -19.580  1.00  0.00           H  
ATOM    938  HG3 LYS A  59     -16.613  -7.630 -20.364  1.00  0.00           H  
ATOM    939  CD  LYS A  59     -18.472  -6.894 -21.069  1.00  0.00           C  
ATOM    940  HD2 LYS A  59     -18.130  -6.621 -22.068  1.00  0.00           H  
ATOM    941  HD3 LYS A  59     -19.514  -7.210 -21.112  1.00  0.00           H  
ATOM    942  CE  LYS A  59     -18.295  -5.709 -20.112  1.00  0.00           C  
ATOM    943  HE2 LYS A  59     -17.223  -5.487 -20.028  1.00  0.00           H  
ATOM    944  HE3 LYS A  59     -18.645  -5.999 -19.117  1.00  0.00           H  
ATOM    945  NZ  LYS A  59     -19.023  -4.512 -20.588  1.00  0.00           N  
ATOM    946  HZ1 LYS A  59     -18.864  -3.740 -19.950  1.00  0.00           H  
ATOM    947  HZ2 LYS A  59     -20.015  -4.700 -20.646  1.00  0.00           H  
ATOM    948  HZ3 LYS A  59     -18.678  -4.254 -21.503  1.00  0.00           H  
ATOM    949  C   LYS A  59     -16.587 -11.516 -21.973  1.00  0.00           C  
ATOM    950  O   LYS A  59     -17.554 -12.267 -22.060  1.00  0.00           O  
ATOM    951  N   ASP A  60     -15.501 -11.680 -22.733  1.00  0.00           N  
ATOM    952  H   ASP A  60     -14.747 -11.015 -22.647  1.00  0.00           H  
ATOM    953  CA  ASP A  60     -15.370 -12.775 -23.710  1.00  0.00           C  
ATOM    954  HA  ASP A  60     -16.307 -12.839 -24.268  1.00  0.00           H  
ATOM    955  CB  ASP A  60     -14.272 -12.455 -24.735  1.00  0.00           C  
ATOM    956  HB2 ASP A  60     -14.443 -11.443 -25.102  1.00  0.00           H  
ATOM    957  HB3 ASP A  60     -13.297 -12.475 -24.250  1.00  0.00           H  
ATOM    958  CG  ASP A  60     -14.259 -13.411 -25.943  1.00  0.00           C  
ATOM    959  OD1 ASP A  60     -14.965 -14.450 -25.949  1.00  0.00           O  
ATOM    960  OD2 ASP A  60     -13.610 -13.059 -26.959  1.00  0.00           O  
ATOM    961  C   ASP A  60     -15.156 -14.136 -23.030  1.00  0.00           C  
ATOM    962  O   ASP A  60     -14.029 -14.568 -22.777  1.00  0.00           O  
ATOM    963  N   THR A  61     -16.254 -14.845 -22.759  1.00  0.00           N  
ATOM    964  H   THR A  61     -17.153 -14.409 -22.932  1.00  0.00           H  
ATOM    965  CA  THR A  61     -16.245 -16.144 -22.070  1.00  0.00           C  
ATOM    966  HA  THR A  61     -15.771 -15.999 -21.100  1.00  0.00           H  
ATOM    967  CB  THR A  61     -17.671 -16.663 -21.822  1.00  0.00           C  
ATOM    968  HB  THR A  61     -17.612 -17.614 -21.290  1.00  0.00           H  
ATOM    969  CG2 THR A  61     -18.524 -15.712 -20.985  1.00  0.00           C  
ATOM    970 HG21 THR A  61     -18.023 -15.508 -20.039  1.00  0.00           H  
ATOM    971 HG22 THR A  61     -18.686 -14.776 -21.517  1.00  0.00           H  
ATOM    972 HG23 THR A  61     -19.489 -16.177 -20.784  1.00  0.00           H  
ATOM    973  OG1 THR A  61     -18.334 -16.886 -23.044  1.00  0.00           O  
ATOM    974  HG1 THR A  61     -17.995 -17.710 -23.402  1.00  0.00           H  
ATOM    975  C   THR A  61     -15.447 -17.232 -22.797  1.00  0.00           C  
ATOM    976  O   THR A  61     -15.196 -18.277 -22.206  1.00  0.00           O  
ATOM    977  N   ARG A  62     -15.018 -17.033 -24.053  1.00  0.00           N  
ATOM    978  H   ARG A  62     -15.186 -16.121 -24.475  1.00  0.00           H  
ATOM    979  CA  ARG A  62     -14.208 -18.013 -24.805  1.00  0.00           C  
ATOM    980  HA  ARG A  62     -14.662 -19.000 -24.692  1.00  0.00           H  
ATOM    981  CB  ARG A  62     -14.196 -17.645 -26.294  1.00  0.00           C  
ATOM    982  HB2 ARG A  62     -13.699 -16.681 -26.408  1.00  0.00           H  
ATOM    983  HB3 ARG A  62     -13.613 -18.391 -26.839  1.00  0.00           H  
ATOM    984  CG  ARG A  62     -15.614 -17.597 -26.896  1.00  0.00           C  
ATOM    985  HG2 ARG A  62     -16.051 -18.595 -26.852  1.00  0.00           H  
ATOM    986  HG3 ARG A  62     -16.249 -16.920 -26.325  1.00  0.00           H  
ATOM    987  CD  ARG A  62     -15.601 -17.120 -28.351  1.00  0.00           C  
ATOM    988  HD2 ARG A  62     -14.967 -17.792 -28.932  1.00  0.00           H  
ATOM    989  HD3 ARG A  62     -16.620 -17.167 -28.739  1.00  0.00           H  
ATOM    990  NE  ARG A  62     -15.096 -15.739 -28.451  1.00  0.00           N  
ATOM    991  HE  ARG A  62     -14.966 -15.237 -27.565  1.00  0.00           H  
ATOM    992  CZ  ARG A  62     -14.760 -15.086 -29.542  1.00  0.00           C  
ATOM    993  NH1 ARG A  62     -14.971 -15.571 -30.735  1.00  0.00           N  
ATOM    994 HH11 ARG A  62     -15.441 -16.454 -30.807  1.00  0.00           H  
ATOM    995 HH12 ARG A  62     -14.729 -15.040 -31.546  1.00  0.00           H  
ATOM    996  NH2 ARG A  62     -14.196 -13.923 -29.462  1.00  0.00           N  
ATOM    997 HH21 ARG A  62     -13.987 -13.572 -28.517  1.00  0.00           H  
ATOM    998 HH22 ARG A  62     -13.879 -13.422 -30.263  1.00  0.00           H  
ATOM    999  C   ARG A  62     -12.778 -18.167 -24.272  1.00  0.00           C  
ATOM   1000  O   ARG A  62     -12.101 -19.116 -24.652  1.00  0.00           O  
ATOM   1001  N   CYS A  63     -12.320 -17.282 -23.385  1.00  0.00           N  
ATOM   1002  H   CYS A  63     -12.898 -16.482 -23.159  1.00  0.00           H  
ATOM   1003  CA  CYS A  63     -11.079 -17.480 -22.624  1.00  0.00           C  
ATOM   1004  HA  CYS A  63     -10.316 -17.886 -23.291  1.00  0.00           H  
ATOM   1005  CB  CYS A  63     -10.598 -16.115 -22.115  1.00  0.00           C  
ATOM   1006  HB2 CYS A  63      -9.629 -16.248 -21.632  1.00  0.00           H  
ATOM   1007  HB3 CYS A  63     -10.489 -15.414 -22.945  1.00  0.00           H  
ATOM   1008  SG  CYS A  63     -11.762 -15.446 -20.894  1.00  0.00           S  
ATOM   1009  HG  CYS A  63     -12.593 -14.829 -21.750  1.00  0.00           H  
ATOM   1010  C   CYS A  63     -11.220 -18.475 -21.450  1.00  0.00           C  
ATOM   1011  O   CYS A  63     -10.207 -18.907 -20.893  1.00  0.00           O  
ATOM   1012  N   LEU A  64     -12.453 -18.814 -21.049  1.00  0.00           N  
ATOM   1013  H   LEU A  64     -13.245 -18.461 -21.571  1.00  0.00           H  
ATOM   1014  CA  LEU A  64     -12.752 -19.622 -19.867  1.00  0.00           C  
ATOM   1015  HA  LEU A  64     -11.976 -19.449 -19.120  1.00  0.00           H  
ATOM   1016  CB  LEU A  64     -14.106 -19.188 -19.260  1.00  0.00           C  
ATOM   1017  HB2 LEU A  64     -14.904 -19.489 -19.940  1.00  0.00           H  
ATOM   1018  HB3 LEU A  64     -14.254 -19.739 -18.329  1.00  0.00           H  
ATOM   1019  CG  LEU A  64     -14.272 -17.682 -18.976  1.00  0.00           C  
ATOM   1020  HG  LEU A  64     -14.160 -17.115 -19.898  1.00  0.00           H  
ATOM   1021  CD1 LEU A  64     -15.670 -17.403 -18.414  1.00  0.00           C  
ATOM   1022 HD11 LEU A  64     -15.805 -16.330 -18.275  1.00  0.00           H  
ATOM   1023 HD12 LEU A  64     -16.422 -17.767 -19.113  1.00  0.00           H  
ATOM   1024 HD13 LEU A  64     -15.798 -17.910 -17.457  1.00  0.00           H  
ATOM   1025  CD2 LEU A  64     -13.248 -17.185 -17.961  1.00  0.00           C  
ATOM   1026 HD21 LEU A  64     -13.435 -16.135 -17.736  1.00  0.00           H  
ATOM   1027 HD22 LEU A  64     -13.322 -17.786 -17.060  1.00  0.00           H  
ATOM   1028 HD23 LEU A  64     -12.244 -17.266 -18.378  1.00  0.00           H  
ATOM   1029  C   LEU A  64     -12.751 -21.121 -20.201  1.00  0.00           C  
ATOM   1030  O   LEU A  64     -13.726 -21.656 -20.728  1.00  0.00           O  
ATOM   1031  N   GLY A  65     -11.681 -21.835 -19.844  1.00  0.00           N  
ATOM   1032  H   GLY A  65     -10.866 -21.360 -19.485  1.00  0.00           H  
ATOM   1033  CA  GLY A  65     -11.728 -23.296 -19.795  1.00  0.00           C  
ATOM   1034  HA2 GLY A  65     -12.051 -23.670 -20.767  1.00  0.00           H  
ATOM   1035  HA3 GLY A  65     -10.740 -23.700 -19.587  1.00  0.00           H  
ATOM   1036  C   GLY A  65     -12.709 -23.800 -18.728  1.00  0.00           C  
ATOM   1037  O   GLY A  65     -13.119 -23.064 -17.830  1.00  0.00           O  
ATOM   1038  N   ALA A  66     -13.075 -25.079 -18.815  1.00  0.00           N  
ATOM   1039  H   ALA A  66     -12.694 -25.611 -19.580  1.00  0.00           H  
ATOM   1040  CA  ALA A  66     -14.154 -25.710 -18.045  1.00  0.00           C  
ATOM   1041  HA  ALA A  66     -15.021 -25.050 -18.114  1.00  0.00           H  
ATOM   1042  CB  ALA A  66     -14.524 -27.021 -18.761  1.00  0.00           C  
ATOM   1043  HB1 ALA A  66     -13.699 -27.731 -18.691  1.00  0.00           H  
ATOM   1044  HB2 ALA A  66     -15.407 -27.459 -18.295  1.00  0.00           H  
ATOM   1045  HB3 ALA A  66     -14.749 -26.826 -19.811  1.00  0.00           H  
ATOM   1046  C   ALA A  66     -13.893 -25.904 -16.525  1.00  0.00           C  
ATOM   1047  O   ALA A  66     -14.297 -26.917 -15.955  1.00  0.00           O  
ATOM   1048  N   THR A  67     -13.227 -24.964 -15.837  1.00  0.00           N  
ATOM   1049  H   THR A  67     -12.970 -24.114 -16.334  1.00  0.00           H  
ATOM   1050  CA  THR A  67     -13.059 -24.979 -14.371  1.00  0.00           C  
ATOM   1051  HA  THR A  67     -13.884 -25.567 -13.970  1.00  0.00           H  
ATOM   1052  CB  THR A  67     -11.765 -25.680 -13.881  1.00  0.00           C  
ATOM   1053  HB  THR A  67     -12.014 -26.182 -12.946  1.00  0.00           H  
ATOM   1054  CG2 THR A  67     -11.171 -26.731 -14.821  1.00  0.00           C  
ATOM   1055 HG21 THR A  67     -10.868 -26.269 -15.762  1.00  0.00           H  
ATOM   1056 HG22 THR A  67     -10.306 -27.203 -14.357  1.00  0.00           H  
ATOM   1057 HG23 THR A  67     -11.912 -27.503 -15.022  1.00  0.00           H  
ATOM   1058  OG1 THR A  67     -10.711 -24.786 -13.588  1.00  0.00           O  
ATOM   1059  HG1 THR A  67      -9.959 -25.336 -13.343  1.00  0.00           H  
ATOM   1060  C   THR A  67     -13.191 -23.583 -13.752  1.00  0.00           C  
ATOM   1061  O   THR A  67     -12.707 -22.581 -14.284  1.00  0.00           O  
ATOM   1062  N   ALA A  68     -13.785 -23.513 -12.556  1.00  0.00           N  
ATOM   1063  H   ALA A  68     -14.202 -24.345 -12.170  1.00  0.00           H  
ATOM   1064  CA  ALA A  68     -13.898 -22.269 -11.790  1.00  0.00           C  
ATOM   1065  HA  ALA A  68     -14.431 -21.533 -12.394  1.00  0.00           H  
ATOM   1066  CB  ALA A  68     -14.729 -22.565 -10.535  1.00  0.00           C  
ATOM   1067  HB1 ALA A  68     -14.853 -21.650  -9.954  1.00  0.00           H  
ATOM   1068  HB2 ALA A  68     -15.715 -22.934 -10.820  1.00  0.00           H  
ATOM   1069  HB3 ALA A  68     -14.228 -23.311  -9.917  1.00  0.00           H  
ATOM   1070  C   ALA A  68     -12.525 -21.662 -11.426  1.00  0.00           C  
ATOM   1071  O   ALA A  68     -12.410 -20.453 -11.236  1.00  0.00           O  
ATOM   1072  N   GLN A  69     -11.468 -22.481 -11.367  1.00  0.00           N  
ATOM   1073  H   GLN A  69     -11.599 -23.455 -11.596  1.00  0.00           H  
ATOM   1074  CA  GLN A  69     -10.109 -22.012 -11.104  1.00  0.00           C  
ATOM   1075  HA  GLN A  69     -10.149 -21.336 -10.250  1.00  0.00           H  
ATOM   1076  CB  GLN A  69      -9.227 -23.209 -10.719  1.00  0.00           C  
ATOM   1077  HB2 GLN A  69      -9.758 -23.798  -9.969  1.00  0.00           H  
ATOM   1078  HB3 GLN A  69      -9.055 -23.839 -11.592  1.00  0.00           H  
ATOM   1079  CG  GLN A  69      -7.876 -22.780 -10.121  1.00  0.00           C  
ATOM   1080  HG2 GLN A  69      -7.248 -22.344 -10.898  1.00  0.00           H  
ATOM   1081  HG3 GLN A  69      -8.052 -22.028  -9.352  1.00  0.00           H  
ATOM   1082  CD  GLN A  69      -7.131 -23.955  -9.487  1.00  0.00           C  
ATOM   1083  OE1 GLN A  69      -7.302 -25.104  -9.849  1.00  0.00           O  
ATOM   1084  NE2 GLN A  69      -6.270 -23.713  -8.519  1.00  0.00           N  
ATOM   1085 HE21 GLN A  69      -5.806 -24.525  -8.146  1.00  0.00           H  
ATOM   1086 HE22 GLN A  69      -6.135 -22.791  -8.152  1.00  0.00           H  
ATOM   1087  C   GLN A  69      -9.542 -21.216 -12.290  1.00  0.00           C  
ATOM   1088  O   GLN A  69      -8.901 -20.189 -12.065  1.00  0.00           O  
ATOM   1089  N   GLN A  70      -9.827 -21.616 -13.540  1.00  0.00           N  
ATOM   1090  H   GLN A  70     -10.377 -22.458 -13.679  1.00  0.00           H  
ATOM   1091  CA  GLN A  70      -9.496 -20.791 -14.710  1.00  0.00           C  
ATOM   1092  HA  GLN A  70      -8.438 -20.529 -14.664  1.00  0.00           H  
ATOM   1093  CB  GLN A  70      -9.736 -21.553 -16.025  1.00  0.00           C  
ATOM   1094  HB2 GLN A  70     -10.777 -21.870 -16.099  1.00  0.00           H  
ATOM   1095  HB3 GLN A  70      -9.537 -20.854 -16.838  1.00  0.00           H  
ATOM   1096  CG  GLN A  70      -8.808 -22.775 -16.169  1.00  0.00           C  
ATOM   1097  HG2 GLN A  70      -7.822 -22.527 -15.777  1.00  0.00           H  
ATOM   1098  HG3 GLN A  70      -9.211 -23.597 -15.580  1.00  0.00           H  
ATOM   1099  CD  GLN A  70      -8.612 -23.241 -17.613  1.00  0.00           C  
ATOM   1100  OE1 GLN A  70      -8.814 -22.527 -18.578  1.00  0.00           O  
ATOM   1101  NE2 GLN A  70      -8.169 -24.462 -17.826  1.00  0.00           N  
ATOM   1102 HE21 GLN A  70      -7.991 -24.710 -18.785  1.00  0.00           H  
ATOM   1103 HE22 GLN A  70      -7.954 -25.076 -17.062  1.00  0.00           H  
ATOM   1104  C   GLN A  70     -10.272 -19.466 -14.695  1.00  0.00           C  
ATOM   1105  O   GLN A  70      -9.677 -18.414 -14.903  1.00  0.00           O  
ATOM   1106  N   PHE A  71     -11.569 -19.483 -14.362  1.00  0.00           N  
ATOM   1107  H   PHE A  71     -12.022 -20.383 -14.244  1.00  0.00           H  
ATOM   1108  CA  PHE A  71     -12.376 -18.261 -14.229  1.00  0.00           C  
ATOM   1109  HA  PHE A  71     -12.306 -17.721 -15.170  1.00  0.00           H  
ATOM   1110  CB  PHE A  71     -13.838 -18.678 -13.992  1.00  0.00           C  
ATOM   1111  HB2 PHE A  71     -14.117 -19.386 -14.774  1.00  0.00           H  
ATOM   1112  HB3 PHE A  71     -13.886 -19.213 -13.044  1.00  0.00           H  
ATOM   1113  CG  PHE A  71     -14.909 -17.594 -13.973  1.00  0.00           C  
ATOM   1114  CD1 PHE A  71     -16.111 -17.845 -13.285  1.00  0.00           C  
ATOM   1115  HD1 PHE A  71     -16.234 -18.771 -12.740  1.00  0.00           H  
ATOM   1116  CE1 PHE A  71     -17.181 -16.934 -13.354  1.00  0.00           C  
ATOM   1117  HE1 PHE A  71     -18.117 -17.168 -12.864  1.00  0.00           H  
ATOM   1118  CZ  PHE A  71     -17.062 -15.766 -14.124  1.00  0.00           C  
ATOM   1119  HZ  PHE A  71     -17.904 -15.096 -14.233  1.00  0.00           H  
ATOM   1120  CE2 PHE A  71     -15.858 -15.497 -14.799  1.00  0.00           C  
ATOM   1121  HE2 PHE A  71     -15.770 -14.614 -15.420  1.00  0.00           H  
ATOM   1122  CD2 PHE A  71     -14.784 -16.401 -14.717  1.00  0.00           C  
ATOM   1123  HD2 PHE A  71     -13.881 -16.187 -15.269  1.00  0.00           H  
ATOM   1124  C   PHE A  71     -11.857 -17.310 -13.133  1.00  0.00           C  
ATOM   1125  O   PHE A  71     -11.795 -16.099 -13.340  1.00  0.00           O  
ATOM   1126  N   HIE A  72     -11.405 -17.845 -11.994  1.00  0.00           N  
ATOM   1127  H   HIE A  72     -11.537 -18.841 -11.856  1.00  0.00           H  
ATOM   1128  CA  HIE A  72     -10.749 -17.072 -10.931  1.00  0.00           C  
ATOM   1129  HA  HIE A  72     -11.390 -16.240 -10.640  1.00  0.00           H  
ATOM   1130  CB  HIE A  72     -10.549 -17.958  -9.697  1.00  0.00           C  
ATOM   1131  HB2 HIE A  72     -11.522 -18.286  -9.328  1.00  0.00           H  
ATOM   1132  HB3 HIE A  72      -9.972 -18.844  -9.966  1.00  0.00           H  
ATOM   1133  CG  HIE A  72      -9.836 -17.225  -8.594  1.00  0.00           C  
ATOM   1134  ND1 HIE A  72     -10.370 -16.162  -7.864  1.00  0.00           N  
ATOM   1135  CE1 HIE A  72      -9.392 -15.764  -7.035  1.00  0.00           C  
ATOM   1136  HE1 HIE A  72      -9.486 -14.960  -6.316  1.00  0.00           H  
ATOM   1137  NE2 HIE A  72      -8.284 -16.503  -7.221  1.00  0.00           N  
ATOM   1138  HE2 HIE A  72      -7.423 -16.407  -6.698  1.00  0.00           H  
ATOM   1139  CD2 HIE A  72      -8.541 -17.426  -8.210  1.00  0.00           C  
ATOM   1140  HD2 HIE A  72      -7.857 -18.154  -8.622  1.00  0.00           H  
ATOM   1141  C   HIE A  72      -9.419 -16.456 -11.384  1.00  0.00           C  
ATOM   1142  O   HIE A  72      -9.235 -15.244 -11.273  1.00  0.00           O  
ATOM   1143  N   ARG A  73      -8.510 -17.255 -11.959  1.00  0.00           N  
ATOM   1144  H   ARG A  73      -8.720 -18.245 -12.048  1.00  0.00           H  
ATOM   1145  CA  ARG A  73      -7.231 -16.754 -12.494  1.00  0.00           C  
ATOM   1146  HA  ARG A  73      -6.706 -16.204 -11.711  1.00  0.00           H  
ATOM   1147  CB  ARG A  73      -6.340 -17.925 -12.927  1.00  0.00           C  
ATOM   1148  HB2 ARG A  73      -6.888 -18.595 -13.592  1.00  0.00           H  
ATOM   1149  HB3 ARG A  73      -5.506 -17.503 -13.491  1.00  0.00           H  
ATOM   1150  CG  ARG A  73      -5.788 -18.712 -11.719  1.00  0.00           C  
ATOM   1151  HG2 ARG A  73      -5.586 -18.029 -10.893  1.00  0.00           H  
ATOM   1152  HG3 ARG A  73      -6.502 -19.470 -11.399  1.00  0.00           H  
ATOM   1153  CD  ARG A  73      -4.473 -19.366 -12.138  1.00  0.00           C  
ATOM   1154  HD2 ARG A  73      -4.644 -20.069 -12.956  1.00  0.00           H  
ATOM   1155  HD3 ARG A  73      -3.855 -18.547 -12.496  1.00  0.00           H  
ATOM   1156  NE  ARG A  73      -3.725 -20.014 -11.044  1.00  0.00           N  
ATOM   1157  HE  ARG A  73      -4.185 -20.170 -10.168  1.00  0.00           H  
ATOM   1158  CZ  ARG A  73      -2.408 -20.160 -11.076  1.00  0.00           C  
ATOM   1159  NH1 ARG A  73      -1.711 -19.962 -12.157  1.00  0.00           N  
ATOM   1160 HH11 ARG A  73      -2.155 -19.671 -13.017  1.00  0.00           H  
ATOM   1161 HH12 ARG A  73      -0.703 -19.816 -12.058  1.00  0.00           H  
ATOM   1162  NH2 ARG A  73      -1.747 -20.478 -10.006  1.00  0.00           N  
ATOM   1163 HH21 ARG A  73      -2.175 -20.594  -9.115  1.00  0.00           H  
ATOM   1164 HH22 ARG A  73      -0.725 -20.367 -10.074  1.00  0.00           H  
ATOM   1165  C   ARG A  73      -7.408 -15.749 -13.636  1.00  0.00           C  
ATOM   1166  O   ARG A  73      -6.619 -14.817 -13.753  1.00  0.00           O  
ATOM   1167  N   HIE A  74      -8.481 -15.866 -14.416  1.00  0.00           N  
ATOM   1168  H   HIE A  74      -9.049 -16.701 -14.328  1.00  0.00           H  
ATOM   1169  CA  HIE A  74      -8.862 -14.874 -15.422  1.00  0.00           C  
ATOM   1170  HA  HIE A  74      -7.981 -14.622 -16.015  1.00  0.00           H  
ATOM   1171  CB  HIE A  74      -9.887 -15.488 -16.376  1.00  0.00           C  
ATOM   1172  HB2 HIE A  74      -9.469 -16.385 -16.835  1.00  0.00           H  
ATOM   1173  HB3 HIE A  74     -10.794 -15.754 -15.836  1.00  0.00           H  
ATOM   1174  CG  HIE A  74     -10.215 -14.514 -17.462  1.00  0.00           C  
ATOM   1175  ND1 HIE A  74      -9.283 -14.026 -18.372  1.00  0.00           N  
ATOM   1176  CE1 HIE A  74      -9.942 -13.114 -19.097  1.00  0.00           C  
ATOM   1177  HE1 HIE A  74      -9.511 -12.553 -19.913  1.00  0.00           H  
ATOM   1178  NE2 HIE A  74     -11.214 -13.006 -18.679  1.00  0.00           N  
ATOM   1179  HE2 HIE A  74     -11.920 -12.416 -19.125  1.00  0.00           H  
ATOM   1180  CD2 HIE A  74     -11.405 -13.875 -17.636  1.00  0.00           C  
ATOM   1181  HD2 HIE A  74     -12.305 -14.019 -17.064  1.00  0.00           H  
ATOM   1182  C   HIE A  74      -9.372 -13.554 -14.814  1.00  0.00           C  
ATOM   1183  O   HIE A  74      -8.970 -12.480 -15.259  1.00  0.00           O  
ATOM   1184  N   LYS A  75     -10.170 -13.602 -13.739  1.00  0.00           N  
ATOM   1185  H   LYS A  75     -10.503 -14.506 -13.418  1.00  0.00           H  
ATOM   1186  CA  LYS A  75     -10.512 -12.388 -12.973  1.00  0.00           C  
ATOM   1187  HA  LYS A  75     -10.927 -11.651 -13.663  1.00  0.00           H  
ATOM   1188  CB  LYS A  75     -11.558 -12.691 -11.893  1.00  0.00           C  
ATOM   1189  HB2 LYS A  75     -11.239 -13.539 -11.288  1.00  0.00           H  
ATOM   1190  HB3 LYS A  75     -11.653 -11.819 -11.243  1.00  0.00           H  
ATOM   1191  CG  LYS A  75     -12.928 -12.983 -12.524  1.00  0.00           C  
ATOM   1192  HG2 LYS A  75     -13.227 -12.135 -13.142  1.00  0.00           H  
ATOM   1193  HG3 LYS A  75     -12.860 -13.861 -13.160  1.00  0.00           H  
ATOM   1194  CD  LYS A  75     -13.996 -13.215 -11.451  1.00  0.00           C  
ATOM   1195  HD2 LYS A  75     -13.642 -13.964 -10.738  1.00  0.00           H  
ATOM   1196  HD3 LYS A  75     -14.180 -12.274 -10.927  1.00  0.00           H  
ATOM   1197  CE  LYS A  75     -15.277 -13.713 -12.123  1.00  0.00           C  
ATOM   1198  HE2 LYS A  75     -15.502 -13.066 -12.979  1.00  0.00           H  
ATOM   1199  HE3 LYS A  75     -15.090 -14.719 -12.514  1.00  0.00           H  
ATOM   1200  NZ  LYS A  75     -16.422 -13.735 -11.183  1.00  0.00           N  
ATOM   1201  HZ1 LYS A  75     -16.633 -12.798 -10.867  1.00  0.00           H  
ATOM   1202  HZ2 LYS A  75     -16.204 -14.310 -10.378  1.00  0.00           H  
ATOM   1203  HZ3 LYS A  75     -17.239 -14.114 -11.644  1.00  0.00           H  
ATOM   1204  C   LYS A  75      -9.264 -11.735 -12.372  1.00  0.00           C  
ATOM   1205  O   LYS A  75      -9.116 -10.522 -12.478  1.00  0.00           O  
ATOM   1206  N   GLN A  76      -8.342 -12.526 -11.819  1.00  0.00           N  
ATOM   1207  H   GLN A  76      -8.559 -13.511 -11.725  1.00  0.00           H  
ATOM   1208  CA  GLN A  76      -7.032 -12.044 -11.357  1.00  0.00           C  
ATOM   1209  HA  GLN A  76      -7.191 -11.259 -10.616  1.00  0.00           H  
ATOM   1210  CB  GLN A  76      -6.233 -13.181 -10.701  1.00  0.00           C  
ATOM   1211  HB2 GLN A  76      -6.163 -14.006 -11.403  1.00  0.00           H  
ATOM   1212  HB3 GLN A  76      -5.220 -12.832 -10.495  1.00  0.00           H  
ATOM   1213  CG  GLN A  76      -6.843 -13.706  -9.394  1.00  0.00           C  
ATOM   1214  HG2 GLN A  76      -7.918 -13.832  -9.493  1.00  0.00           H  
ATOM   1215  HG3 GLN A  76      -6.418 -14.686  -9.183  1.00  0.00           H  
ATOM   1216  CD  GLN A  76      -6.564 -12.780  -8.214  1.00  0.00           C  
ATOM   1217  OE1 GLN A  76      -7.235 -11.782  -8.001  1.00  0.00           O  
ATOM   1218  NE2 GLN A  76      -5.570 -13.078  -7.401  1.00  0.00           N  
ATOM   1219 HE21 GLN A  76      -5.372 -12.412  -6.670  1.00  0.00           H  
ATOM   1220 HE22 GLN A  76      -4.938 -13.835  -7.607  1.00  0.00           H  
ATOM   1221  C   GLN A  76      -6.217 -11.418 -12.501  1.00  0.00           C  
ATOM   1222  O   GLN A  76      -5.606 -10.373 -12.301  1.00  0.00           O  
ATOM   1223  N   LEU A  77      -6.245 -11.990 -13.711  1.00  0.00           N  
ATOM   1224  H   LEU A  77      -6.689 -12.897 -13.809  1.00  0.00           H  
ATOM   1225  CA  LEU A  77      -5.594 -11.432 -14.902  1.00  0.00           C  
ATOM   1226  HA  LEU A  77      -4.541 -11.279 -14.663  1.00  0.00           H  
ATOM   1227  CB  LEU A  77      -5.697 -12.454 -16.045  1.00  0.00           C  
ATOM   1228  HB2 LEU A  77      -5.396 -13.440 -15.688  1.00  0.00           H  
ATOM   1229  HB3 LEU A  77      -6.737 -12.526 -16.350  1.00  0.00           H  
ATOM   1230  CG  LEU A  77      -4.852 -12.086 -17.273  1.00  0.00           C  
ATOM   1231  HG  LEU A  77      -4.791 -11.003 -17.391  1.00  0.00           H  
ATOM   1232  CD1 LEU A  77      -3.443 -12.661 -17.131  1.00  0.00           C  
ATOM   1233 HD11 LEU A  77      -2.828 -12.328 -17.968  1.00  0.00           H  
ATOM   1234 HD12 LEU A  77      -2.987 -12.326 -16.202  1.00  0.00           H  
ATOM   1235 HD13 LEU A  77      -3.482 -13.752 -17.135  1.00  0.00           H  
ATOM   1236  CD2 LEU A  77      -5.494 -12.671 -18.528  1.00  0.00           C  
ATOM   1237 HD21 LEU A  77      -5.621 -13.748 -18.414  1.00  0.00           H  
ATOM   1238 HD22 LEU A  77      -6.476 -12.221 -18.686  1.00  0.00           H  
ATOM   1239 HD23 LEU A  77      -4.875 -12.467 -19.404  1.00  0.00           H  
ATOM   1240  C   LEU A  77      -6.178 -10.065 -15.298  1.00  0.00           C  
ATOM   1241  O   LEU A  77      -5.449  -9.075 -15.329  1.00  0.00           O  
ATOM   1242  N   ILE A  78      -7.493  -9.975 -15.531  1.00  0.00           N  
ATOM   1243  H   ILE A  78      -8.044 -10.829 -15.491  1.00  0.00           H  
ATOM   1244  CA  ILE A  78      -8.185  -8.712 -15.851  1.00  0.00           C  
ATOM   1245  HA  ILE A  78      -7.758  -8.298 -16.763  1.00  0.00           H  
ATOM   1246  CB  ILE A  78      -9.686  -9.012 -16.089  1.00  0.00           C  
ATOM   1247  HB  ILE A  78     -10.046  -9.582 -15.229  1.00  0.00           H  
ATOM   1248  CG2 ILE A  78     -10.545  -7.737 -16.166  1.00  0.00           C  
ATOM   1249 HG21 ILE A  78     -11.570  -7.997 -16.434  1.00  0.00           H  
ATOM   1250 HG22 ILE A  78     -10.571  -7.243 -15.195  1.00  0.00           H  
ATOM   1251 HG23 ILE A  78     -10.145  -7.047 -16.907  1.00  0.00           H  
ATOM   1252  CG1 ILE A  78      -9.918  -9.895 -17.341  1.00  0.00           C  
ATOM   1253 HG12 ILE A  78      -9.343 -10.815 -17.248  1.00  0.00           H  
ATOM   1254 HG13 ILE A  78     -10.970 -10.182 -17.369  1.00  0.00           H  
ATOM   1255  CD1 ILE A  78      -9.564  -9.253 -18.689  1.00  0.00           C  
ATOM   1256 HD11 ILE A  78      -8.514  -8.968 -18.717  1.00  0.00           H  
ATOM   1257 HD12 ILE A  78      -9.743  -9.978 -19.482  1.00  0.00           H  
ATOM   1258 HD13 ILE A  78     -10.188  -8.378 -18.869  1.00  0.00           H  
ATOM   1259  C   ILE A  78      -7.961  -7.650 -14.758  1.00  0.00           C  
ATOM   1260  O   ILE A  78      -7.744  -6.473 -15.053  1.00  0.00           O  
ATOM   1261  N   ARG A  79      -7.936  -8.066 -13.487  1.00  0.00           N  
ATOM   1262  H   ARG A  79      -8.145  -9.045 -13.308  1.00  0.00           H  
ATOM   1263  CA  ARG A  79      -7.628  -7.208 -12.339  1.00  0.00           C  
ATOM   1264  HA  ARG A  79      -8.274  -6.329 -12.379  1.00  0.00           H  
ATOM   1265  CB  ARG A  79      -7.948  -7.992 -11.065  1.00  0.00           C  
ATOM   1266  HB2 ARG A  79      -8.982  -8.333 -11.117  1.00  0.00           H  
ATOM   1267  HB3 ARG A  79      -7.294  -8.859 -10.984  1.00  0.00           H  
ATOM   1268  CG  ARG A  79      -7.797  -7.133  -9.816  1.00  0.00           C  
ATOM   1269  HG2 ARG A  79      -6.770  -6.782  -9.709  1.00  0.00           H  
ATOM   1270  HG3 ARG A  79      -8.463  -6.271  -9.893  1.00  0.00           H  
ATOM   1271  CD  ARG A  79      -8.174  -7.963  -8.593  1.00  0.00           C  
ATOM   1272  HD2 ARG A  79      -9.154  -8.416  -8.750  1.00  0.00           H  
ATOM   1273  HD3 ARG A  79      -7.426  -8.740  -8.420  1.00  0.00           H  
ATOM   1274  NE  ARG A  79      -8.244  -7.070  -7.451  1.00  0.00           N  
ATOM   1275  HE  ARG A  79      -7.786  -6.160  -7.535  1.00  0.00           H  
ATOM   1276  CZ  ARG A  79      -8.967  -7.182  -6.370  1.00  0.00           C  
ATOM   1277  NH1 ARG A  79      -9.617  -8.256  -6.020  1.00  0.00           N  
ATOM   1278 HH11 ARG A  79      -9.472  -9.104  -6.534  1.00  0.00           H  
ATOM   1279 HH12 ARG A  79     -10.087  -8.232  -5.137  1.00  0.00           H  
ATOM   1280  NH2 ARG A  79      -9.001  -6.146  -5.617  1.00  0.00           N  
ATOM   1281 HH21 ARG A  79      -8.385  -5.385  -5.889  1.00  0.00           H  
ATOM   1282 HH22 ARG A  79      -9.538  -6.024  -4.759  1.00  0.00           H  
ATOM   1283  C   ARG A  79      -6.188  -6.685 -12.367  1.00  0.00           C  
ATOM   1284  O   ARG A  79      -5.995  -5.472 -12.333  1.00  0.00           O  
ATOM   1285  N   PHE A  80      -5.172  -7.543 -12.485  1.00  0.00           N  
ATOM   1286  H   PHE A  80      -5.366  -8.540 -12.516  1.00  0.00           H  
ATOM   1287  CA  PHE A  80      -3.778  -7.081 -12.566  1.00  0.00           C  
ATOM   1288  HA  PHE A  80      -3.612  -6.379 -11.749  1.00  0.00           H  
ATOM   1289  CB  PHE A  80      -2.804  -8.251 -12.372  1.00  0.00           C  
ATOM   1290  HB2 PHE A  80      -3.080  -9.046 -13.063  1.00  0.00           H  
ATOM   1291  HB3 PHE A  80      -1.806  -7.905 -12.634  1.00  0.00           H  
ATOM   1292  CG  PHE A  80      -2.713  -8.827 -10.967  1.00  0.00           C  
ATOM   1293  CD1 PHE A  80      -2.909 -10.206 -10.757  1.00  0.00           C  
ATOM   1294  HD1 PHE A  80      -3.157 -10.852 -11.588  1.00  0.00           H  
ATOM   1295  CE1 PHE A  80      -2.775 -10.755  -9.470  1.00  0.00           C  
ATOM   1296  HE1 PHE A  80      -2.923 -11.814  -9.316  1.00  0.00           H  
ATOM   1297  CZ  PHE A  80      -2.429  -9.931  -8.384  1.00  0.00           C  
ATOM   1298  HZ  PHE A  80      -2.311 -10.360  -7.398  1.00  0.00           H  
ATOM   1299  CE2 PHE A  80      -2.217  -8.555  -8.589  1.00  0.00           C  
ATOM   1300  HE2 PHE A  80      -1.929  -7.924  -7.759  1.00  0.00           H  
ATOM   1301  CD2 PHE A  80      -2.354  -8.005  -9.878  1.00  0.00           C  
ATOM   1302  HD2 PHE A  80      -2.165  -6.952 -10.021  1.00  0.00           H  
ATOM   1303  C   PHE A  80      -3.463  -6.295 -13.855  1.00  0.00           C  
ATOM   1304  O   PHE A  80      -2.587  -5.435 -13.815  1.00  0.00           O  
ATOM   1305  N   LEU A  81      -4.200  -6.506 -14.957  1.00  0.00           N  
ATOM   1306  H   LEU A  81      -4.846  -7.288 -14.947  1.00  0.00           H  
ATOM   1307  CA  LEU A  81      -4.159  -5.651 -16.159  1.00  0.00           C  
ATOM   1308  HA  LEU A  81      -3.120  -5.506 -16.455  1.00  0.00           H  
ATOM   1309  CB  LEU A  81      -4.921  -6.314 -17.327  1.00  0.00           C  
ATOM   1310  HB2 LEU A  81      -5.902  -6.634 -16.972  1.00  0.00           H  
ATOM   1311  HB3 LEU A  81      -5.088  -5.563 -18.100  1.00  0.00           H  
ATOM   1312  CG  LEU A  81      -4.215  -7.509 -17.993  1.00  0.00           C  
ATOM   1313  HG  LEU A  81      -3.957  -8.255 -17.246  1.00  0.00           H  
ATOM   1314  CD1 LEU A  81      -5.138  -8.156 -19.026  1.00  0.00           C  
ATOM   1315 HD11 LEU A  81      -5.377  -7.447 -19.819  1.00  0.00           H  
ATOM   1316 HD12 LEU A  81      -4.652  -9.030 -19.461  1.00  0.00           H  
ATOM   1317 HD13 LEU A  81      -6.057  -8.481 -18.542  1.00  0.00           H  
ATOM   1318  CD2 LEU A  81      -2.942  -7.077 -18.723  1.00  0.00           C  
ATOM   1319 HD21 LEU A  81      -3.180  -6.293 -19.441  1.00  0.00           H  
ATOM   1320 HD22 LEU A  81      -2.208  -6.710 -18.010  1.00  0.00           H  
ATOM   1321 HD23 LEU A  81      -2.509  -7.927 -19.249  1.00  0.00           H  
ATOM   1322  C   LEU A  81      -4.723  -4.244 -15.889  1.00  0.00           C  
ATOM   1323  O   LEU A  81      -4.093  -3.248 -16.253  1.00  0.00           O  
ATOM   1324  N   LYS A  82      -5.863  -4.133 -15.195  1.00  0.00           N  
ATOM   1325  H   LYS A  82      -6.387  -4.978 -14.984  1.00  0.00           H  
ATOM   1326  CA  LYS A  82      -6.375  -2.841 -14.705  1.00  0.00           C  
ATOM   1327  HA  LYS A  82      -6.462  -2.152 -15.548  1.00  0.00           H  
ATOM   1328  CB  LYS A  82      -7.763  -3.024 -14.073  1.00  0.00           C  
ATOM   1329  HB2 LYS A  82      -7.764  -3.896 -13.418  1.00  0.00           H  
ATOM   1330  HB3 LYS A  82      -7.998  -2.144 -13.472  1.00  0.00           H  
ATOM   1331  CG  LYS A  82      -8.848  -3.176 -15.145  1.00  0.00           C  
ATOM   1332  HG2 LYS A  82      -8.878  -2.263 -15.739  1.00  0.00           H  
ATOM   1333  HG3 LYS A  82      -8.619  -4.020 -15.797  1.00  0.00           H  
ATOM   1334  CD  LYS A  82     -10.217  -3.391 -14.495  1.00  0.00           C  
ATOM   1335  HD2 LYS A  82     -10.204  -4.326 -13.932  1.00  0.00           H  
ATOM   1336  HD3 LYS A  82     -10.427  -2.562 -13.817  1.00  0.00           H  
ATOM   1337  CE  LYS A  82     -11.297  -3.456 -15.576  1.00  0.00           C  
ATOM   1338  HE2 LYS A  82     -11.255  -2.549 -16.184  1.00  0.00           H  
ATOM   1339  HE3 LYS A  82     -11.086  -4.310 -16.229  1.00  0.00           H  
ATOM   1340  NZ  LYS A  82     -12.643  -3.609 -14.981  1.00  0.00           N  
ATOM   1341  HZ1 LYS A  82     -13.000  -2.765 -14.562  1.00  0.00           H  
ATOM   1342  HZ2 LYS A  82     -13.303  -3.937 -15.698  1.00  0.00           H  
ATOM   1343  HZ3 LYS A  82     -12.658  -4.367 -14.319  1.00  0.00           H  
ATOM   1344  C   LYS A  82      -5.413  -2.166 -13.723  1.00  0.00           C  
ATOM   1345  O   LYS A  82      -5.196  -0.966 -13.823  1.00  0.00           O  
ATOM   1346  N   ARG A  83      -4.794  -2.914 -12.803  1.00  0.00           N  
ATOM   1347  H   ARG A  83      -5.077  -3.887 -12.737  1.00  0.00           H  
ATOM   1348  CA  ARG A  83      -3.804  -2.386 -11.834  1.00  0.00           C  
ATOM   1349  HA  ARG A  83      -4.228  -1.487 -11.388  1.00  0.00           H  
ATOM   1350  CB  ARG A  83      -3.617  -3.428 -10.707  1.00  0.00           C  
ATOM   1351  HB2 ARG A  83      -4.591  -3.876 -10.495  1.00  0.00           H  
ATOM   1352  HB3 ARG A  83      -2.943  -4.219 -11.040  1.00  0.00           H  
ATOM   1353  CG  ARG A  83      -3.091  -2.824  -9.390  1.00  0.00           C  
ATOM   1354  HG2 ARG A  83      -2.036  -2.576  -9.507  1.00  0.00           H  
ATOM   1355  HG3 ARG A  83      -3.649  -1.912  -9.172  1.00  0.00           H  
ATOM   1356  CD  ARG A  83      -3.267  -3.795  -8.208  1.00  0.00           C  
ATOM   1357  HD2 ARG A  83      -4.326  -4.049  -8.120  1.00  0.00           H  
ATOM   1358  HD3 ARG A  83      -2.708  -4.709  -8.418  1.00  0.00           H  
ATOM   1359  NE  ARG A  83      -2.803  -3.218  -6.929  1.00  0.00           N  
ATOM   1360  HE  ARG A  83      -2.494  -2.255  -6.930  1.00  0.00           H  
ATOM   1361  CZ  ARG A  83      -2.820  -3.815  -5.749  1.00  0.00           C  
ATOM   1362  NH1 ARG A  83      -3.288  -5.012  -5.540  1.00  0.00           N  
ATOM   1363 HH11 ARG A  83      -3.817  -5.452  -6.268  1.00  0.00           H  
ATOM   1364 HH12 ARG A  83      -3.264  -5.396  -4.617  1.00  0.00           H  
ATOM   1365  NH2 ARG A  83      -2.392  -3.195  -4.698  1.00  0.00           N  
ATOM   1366 HH21 ARG A  83      -2.080  -2.233  -4.811  1.00  0.00           H  
ATOM   1367 HH22 ARG A  83      -2.709  -3.492  -3.796  1.00  0.00           H  
ATOM   1368  C   ARG A  83      -2.492  -1.926 -12.506  1.00  0.00           C  
ATOM   1369  O   ARG A  83      -1.877  -0.968 -12.052  1.00  0.00           O  
ATOM   1370  N   LEU A  84      -2.125  -2.548 -13.632  1.00  0.00           N  
ATOM   1371  H   LEU A  84      -2.645  -3.376 -13.892  1.00  0.00           H  
ATOM   1372  CA  LEU A  84      -1.000  -2.167 -14.497  1.00  0.00           C  
ATOM   1373  HA  LEU A  84      -0.131  -1.974 -13.868  1.00  0.00           H  
ATOM   1374  CB  LEU A  84      -0.678  -3.373 -15.407  1.00  0.00           C  
ATOM   1375  HB2 LEU A  84      -0.343  -4.200 -14.783  1.00  0.00           H  
ATOM   1376  HB3 LEU A  84      -1.599  -3.689 -15.898  1.00  0.00           H  
ATOM   1377  CG  LEU A  84       0.372  -3.137 -16.508  1.00  0.00           C  
ATOM   1378  HG  LEU A  84       0.052  -2.320 -17.152  1.00  0.00           H  
ATOM   1379  CD1 LEU A  84       1.758  -2.818 -15.941  1.00  0.00           C  
ATOM   1380 HD11 LEU A  84       2.071  -3.610 -15.261  1.00  0.00           H  
ATOM   1381 HD12 LEU A  84       2.477  -2.734 -16.754  1.00  0.00           H  
ATOM   1382 HD13 LEU A  84       1.732  -1.872 -15.402  1.00  0.00           H  
ATOM   1383  CD2 LEU A  84       0.483  -4.401 -17.359  1.00  0.00           C  
ATOM   1384 HD21 LEU A  84       1.180  -4.229 -18.179  1.00  0.00           H  
ATOM   1385 HD22 LEU A  84       0.836  -5.232 -16.752  1.00  0.00           H  
ATOM   1386 HD23 LEU A  84      -0.494  -4.651 -17.772  1.00  0.00           H  
ATOM   1387  C   LEU A  84      -1.281  -0.876 -15.298  1.00  0.00           C  
ATOM   1388  O   LEU A  84      -0.472   0.046 -15.256  1.00  0.00           O  
ATOM   1389  N   ASP A  85      -2.429  -0.787 -15.988  1.00  0.00           N  
ATOM   1390  H   ASP A  85      -3.048  -1.595 -15.993  1.00  0.00           H  
ATOM   1391  CA  ASP A  85      -2.894   0.422 -16.712  1.00  0.00           C  
ATOM   1392  HA  ASP A  85      -2.182   0.663 -17.503  1.00  0.00           H  
ATOM   1393  CB  ASP A  85      -4.256   0.095 -17.377  1.00  0.00           C  
ATOM   1394  HB2 ASP A  85      -4.118  -0.799 -17.986  1.00  0.00           H  
ATOM   1395  HB3 ASP A  85      -4.982  -0.143 -16.602  1.00  0.00           H  
ATOM   1396  CG  ASP A  85      -4.874   1.163 -18.297  1.00  0.00           C  
ATOM   1397  OD1 ASP A  85      -4.207   2.156 -18.657  1.00  0.00           O  
ATOM   1398  OD2 ASP A  85      -6.057   1.012 -18.687  1.00  0.00           O  
ATOM   1399  C   ASP A  85      -2.948   1.632 -15.754  1.00  0.00           C  
ATOM   1400  O   ASP A  85      -2.279   2.646 -15.976  1.00  0.00           O  
ATOM   1401  N   ARG A  86      -3.593   1.438 -14.593  1.00  0.00           N  
ATOM   1402  H   ARG A  86      -4.098   0.562 -14.499  1.00  0.00           H  
ATOM   1403  CA  ARG A  86      -3.677   2.377 -13.456  1.00  0.00           C  
ATOM   1404  HA  ARG A  86      -4.242   3.255 -13.760  1.00  0.00           H  
ATOM   1405  CB  ARG A  86      -4.464   1.656 -12.344  1.00  0.00           C  
ATOM   1406  HB2 ARG A  86      -5.428   1.357 -12.764  1.00  0.00           H  
ATOM   1407  HB3 ARG A  86      -3.915   0.753 -12.077  1.00  0.00           H  
ATOM   1408  CG  ARG A  86      -4.750   2.437 -11.051  1.00  0.00           C  
ATOM   1409  HG2 ARG A  86      -3.809   2.736 -10.588  1.00  0.00           H  
ATOM   1410  HG3 ARG A  86      -5.332   3.330 -11.286  1.00  0.00           H  
ATOM   1411  CD  ARG A  86      -5.537   1.534 -10.081  1.00  0.00           C  
ATOM   1412  HD2 ARG A  86      -6.503   1.302 -10.529  1.00  0.00           H  
ATOM   1413  HD3 ARG A  86      -4.985   0.605  -9.945  1.00  0.00           H  
ATOM   1414  NE  ARG A  86      -5.709   2.165  -8.756  1.00  0.00           N  
ATOM   1415  HE  ARG A  86      -5.062   2.932  -8.543  1.00  0.00           H  
ATOM   1416  CZ  ARG A  86      -6.594   1.913  -7.806  1.00  0.00           C  
ATOM   1417  NH1 ARG A  86      -7.533   1.012  -7.930  1.00  0.00           N  
ATOM   1418 HH11 ARG A  86      -7.478   0.403  -8.723  1.00  0.00           H  
ATOM   1419 HH12 ARG A  86      -8.108   0.786  -7.140  1.00  0.00           H  
ATOM   1420  NH2 ARG A  86      -6.537   2.582  -6.694  1.00  0.00           N  
ATOM   1421 HH21 ARG A  86      -5.669   3.104  -6.555  1.00  0.00           H  
ATOM   1422 HH22 ARG A  86      -7.228   2.554  -5.964  1.00  0.00           H  
ATOM   1423  C   ARG A  86      -2.326   2.906 -12.953  1.00  0.00           C  
ATOM   1424  O   ARG A  86      -2.271   4.047 -12.506  1.00  0.00           O  
ATOM   1425  N   ASN A  87      -1.250   2.119 -13.041  1.00  0.00           N  
ATOM   1426  H   ASN A  87      -1.377   1.187 -13.404  1.00  0.00           H  
ATOM   1427  CA  ASN A  87       0.100   2.556 -12.647  1.00  0.00           C  
ATOM   1428  HA  ASN A  87      -0.022   3.372 -11.937  1.00  0.00           H  
ATOM   1429  CB  ASN A  87       0.830   1.398 -11.929  1.00  0.00           C  
ATOM   1430  HB2 ASN A  87       0.108   0.649 -11.607  1.00  0.00           H  
ATOM   1431  HB3 ASN A  87       1.524   0.917 -12.615  1.00  0.00           H  
ATOM   1432  CG  ASN A  87       1.581   1.830 -10.675  1.00  0.00           C  
ATOM   1433  OD1 ASN A  87       1.438   2.922 -10.146  1.00  0.00           O  
ATOM   1434  ND2 ASN A  87       2.362   0.938 -10.114  1.00  0.00           N  
ATOM   1435 HD21 ASN A  87       2.737   1.149  -9.194  1.00  0.00           H  
ATOM   1436 HD22 ASN A  87       2.453   0.028 -10.514  1.00  0.00           H  
ATOM   1437  C   ASN A  87       0.933   3.136 -13.813  1.00  0.00           C  
ATOM   1438  O   ASN A  87       1.656   4.116 -13.616  1.00  0.00           O  
ATOM   1439  N   LEU A  88       0.813   2.587 -15.034  1.00  0.00           N  
ATOM   1440  H   LEU A  88       0.191   1.791 -15.135  1.00  0.00           H  
ATOM   1441  CA  LEU A  88       1.442   3.135 -16.253  1.00  0.00           C  
ATOM   1442  HA  LEU A  88       2.524   3.158 -16.115  1.00  0.00           H  
ATOM   1443  CB  LEU A  88       1.090   2.264 -17.475  1.00  0.00           C  
ATOM   1444  HB2 LEU A  88       0.012   2.099 -17.477  1.00  0.00           H  
ATOM   1445  HB3 LEU A  88       1.335   2.817 -18.383  1.00  0.00           H  
ATOM   1446  CG  LEU A  88       1.804   0.906 -17.544  1.00  0.00           C  
ATOM   1447  HG  LEU A  88       1.691   0.376 -16.601  1.00  0.00           H  
ATOM   1448  CD1 LEU A  88       1.199   0.060 -18.664  1.00  0.00           C  
ATOM   1449 HD11 LEU A  88       0.131  -0.066 -18.485  1.00  0.00           H  
ATOM   1450 HD12 LEU A  88       1.343   0.548 -19.629  1.00  0.00           H  
ATOM   1451 HD13 LEU A  88       1.665  -0.925 -18.681  1.00  0.00           H  
ATOM   1452  CD2 LEU A  88       3.295   1.054 -17.843  1.00  0.00           C  
ATOM   1453 HD21 LEU A  88       3.780   1.635 -17.063  1.00  0.00           H  
ATOM   1454 HD22 LEU A  88       3.752   0.066 -17.875  1.00  0.00           H  
ATOM   1455 HD23 LEU A  88       3.438   1.553 -18.800  1.00  0.00           H  
ATOM   1456  C   LEU A  88       1.000   4.583 -16.518  1.00  0.00           C  
ATOM   1457  O   LEU A  88       1.814   5.407 -16.939  1.00  0.00           O  
ATOM   1458  N   TRP A  89      -0.254   4.898 -16.189  1.00  0.00           N  
ATOM   1459  H   TRP A  89      -0.859   4.129 -15.912  1.00  0.00           H  
ATOM   1460  CA  TRP A  89      -0.822   6.249 -16.141  1.00  0.00           C  
ATOM   1461  HA  TRP A  89      -0.979   6.619 -17.154  1.00  0.00           H  
ATOM   1462  CB  TRP A  89      -2.187   6.133 -15.449  1.00  0.00           C  
ATOM   1463  HB2 TRP A  89      -2.890   5.681 -16.149  1.00  0.00           H  
ATOM   1464  HB3 TRP A  89      -2.091   5.444 -14.611  1.00  0.00           H  
ATOM   1465  CG  TRP A  89      -2.791   7.395 -14.914  1.00  0.00           C  
ATOM   1466  CD1 TRP A  89      -2.942   7.679 -13.601  1.00  0.00           C  
ATOM   1467  HD1 TRP A  89      -2.626   7.030 -12.788  1.00  0.00           H  
ATOM   1468  NE1 TRP A  89      -3.549   8.912 -13.459  1.00  0.00           N  
ATOM   1469  HE1 TRP A  89      -3.722   9.346 -12.564  1.00  0.00           H  
ATOM   1470  CE2 TRP A  89      -3.827   9.483 -14.682  1.00  0.00           C  
ATOM   1471  CZ2 TRP A  89      -4.429  10.692 -15.056  1.00  0.00           C  
ATOM   1472  HZ2 TRP A  89      -4.784  11.382 -14.307  1.00  0.00           H  
ATOM   1473  CH2 TRP A  89      -4.571  10.991 -16.422  1.00  0.00           C  
ATOM   1474  HH2 TRP A  89      -5.036  11.917 -16.727  1.00  0.00           H  
ATOM   1475  CZ3 TRP A  89      -4.104  10.083 -17.387  1.00  0.00           C  
ATOM   1476  HZ3 TRP A  89      -4.216  10.322 -18.432  1.00  0.00           H  
ATOM   1477  CE3 TRP A  89      -3.501   8.867 -17.005  1.00  0.00           C  
ATOM   1478  HE3 TRP A  89      -3.146   8.177 -17.758  1.00  0.00           H  
ATOM   1479  CD2 TRP A  89      -3.349   8.535 -15.639  1.00  0.00           C  
ATOM   1480  C   TRP A  89       0.077   7.270 -15.422  1.00  0.00           C  
ATOM   1481  O   TRP A  89       0.217   8.390 -15.918  1.00  0.00           O  
ATOM   1482  N   GLY A  90       0.741   6.888 -14.323  1.00  0.00           N  
ATOM   1483  H   GLY A  90       0.676   5.921 -14.024  1.00  0.00           H  
ATOM   1484  CA  GLY A  90       1.619   7.788 -13.566  1.00  0.00           C  
ATOM   1485  HA2 GLY A  90       1.094   8.725 -13.374  1.00  0.00           H  
ATOM   1486  HA3 GLY A  90       1.863   7.327 -12.611  1.00  0.00           H  
ATOM   1487  C   GLY A  90       2.937   8.107 -14.273  1.00  0.00           C  
ATOM   1488  O   GLY A  90       3.353   9.266 -14.319  1.00  0.00           O  
ATOM   1489  N   LEU A  91       3.571   7.099 -14.882  1.00  0.00           N  
ATOM   1490  H   LEU A  91       3.176   6.171 -14.804  1.00  0.00           H  
ATOM   1491  CA  LEU A  91       4.768   7.309 -15.707  1.00  0.00           C  
ATOM   1492  HA  LEU A  91       5.516   7.857 -15.129  1.00  0.00           H  
ATOM   1493  CB  LEU A  91       5.355   5.954 -16.140  1.00  0.00           C  
ATOM   1494  HB2 LEU A  91       4.589   5.412 -16.697  1.00  0.00           H  
ATOM   1495  HB3 LEU A  91       6.180   6.148 -16.823  1.00  0.00           H  
ATOM   1496  CG  LEU A  91       5.878   5.043 -15.018  1.00  0.00           C  
ATOM   1497  HG  LEU A  91       5.107   4.906 -14.258  1.00  0.00           H  
ATOM   1498  CD1 LEU A  91       6.196   3.686 -15.640  1.00  0.00           C  
ATOM   1499 HD11 LEU A  91       6.943   3.793 -16.427  1.00  0.00           H  
ATOM   1500 HD12 LEU A  91       6.588   3.018 -14.875  1.00  0.00           H  
ATOM   1501 HD13 LEU A  91       5.288   3.246 -16.051  1.00  0.00           H  
ATOM   1502  CD2 LEU A  91       7.153   5.587 -14.370  1.00  0.00           C  
ATOM   1503 HD21 LEU A  91       7.935   5.732 -15.114  1.00  0.00           H  
ATOM   1504 HD22 LEU A  91       6.940   6.531 -13.868  1.00  0.00           H  
ATOM   1505 HD23 LEU A  91       7.503   4.890 -13.607  1.00  0.00           H  
ATOM   1506  C   LEU A  91       4.441   8.141 -16.957  1.00  0.00           C  
ATOM   1507  O   LEU A  91       5.173   9.070 -17.310  1.00  0.00           O  
ATOM   1508  N   ALA A  92       3.350   7.785 -17.643  1.00  0.00           N  
ATOM   1509  H   ALA A  92       2.783   7.022 -17.281  1.00  0.00           H  
ATOM   1510  CA  ALA A  92       3.000   8.342 -18.944  1.00  0.00           C  
ATOM   1511  HA  ALA A  92       3.890   8.330 -19.575  1.00  0.00           H  
ATOM   1512  CB  ALA A  92       1.946   7.439 -19.599  1.00  0.00           C  
ATOM   1513  HB1 ALA A  92       2.336   6.426 -19.703  1.00  0.00           H  
ATOM   1514  HB2 ALA A  92       1.039   7.410 -18.991  1.00  0.00           H  
ATOM   1515  HB3 ALA A  92       1.704   7.826 -20.588  1.00  0.00           H  
ATOM   1516  C   ALA A  92       2.515   9.797 -18.858  1.00  0.00           C  
ATOM   1517  O   ALA A  92       2.933  10.622 -19.669  1.00  0.00           O  
ATOM   1518  N   GLY A  93       1.620  10.124 -17.918  1.00  0.00           N  
ATOM   1519  H   GLY A  93       1.327   9.430 -17.234  1.00  0.00           H  
ATOM   1520  CA  GLY A  93       0.921  11.419 -17.911  1.00  0.00           C  
ATOM   1521  HA2 GLY A  93       0.262  11.451 -17.045  1.00  0.00           H  
ATOM   1522  HA3 GLY A  93       1.648  12.227 -17.827  1.00  0.00           H  
ATOM   1523  C   GLY A  93       0.064  11.671 -19.166  1.00  0.00           C  
ATOM   1524  O   GLY A  93      -0.313  12.808 -19.432  1.00  0.00           O  
ATOM   1525  N   LEU A  94      -0.228  10.621 -19.943  1.00  0.00           N  
ATOM   1526  H   LEU A  94       0.077   9.714 -19.623  1.00  0.00           H  
ATOM   1527  CA  LEU A  94      -0.979  10.660 -21.197  1.00  0.00           C  
ATOM   1528  HA  LEU A  94      -1.356  11.671 -21.364  1.00  0.00           H  
ATOM   1529  CB  LEU A  94      -0.064  10.273 -22.373  1.00  0.00           C  
ATOM   1530  HB2 LEU A  94       0.408   9.324 -22.125  1.00  0.00           H  
ATOM   1531  HB3 LEU A  94      -0.683  10.115 -23.258  1.00  0.00           H  
ATOM   1532  CG  LEU A  94       1.038  11.284 -22.731  1.00  0.00           C  
ATOM   1533  HG  LEU A  94       1.623  11.528 -21.845  1.00  0.00           H  
ATOM   1534  CD1 LEU A  94       1.968  10.663 -23.774  1.00  0.00           C  
ATOM   1535 HD11 LEU A  94       2.748  11.375 -24.041  1.00  0.00           H  
ATOM   1536 HD12 LEU A  94       2.433   9.771 -23.358  1.00  0.00           H  
ATOM   1537 HD13 LEU A  94       1.403  10.397 -24.668  1.00  0.00           H  
ATOM   1538  CD2 LEU A  94       0.457  12.571 -23.318  1.00  0.00           C  
ATOM   1539 HD21 LEU A  94      -0.174  12.345 -24.178  1.00  0.00           H  
ATOM   1540 HD22 LEU A  94      -0.127  13.096 -22.563  1.00  0.00           H  
ATOM   1541 HD23 LEU A  94       1.266  13.229 -23.633  1.00  0.00           H  
ATOM   1542  C   LEU A  94      -2.179   9.712 -21.112  1.00  0.00           C  
ATOM   1543  O   LEU A  94      -2.033   8.540 -20.768  1.00  0.00           O  
ATOM   1544  N   ASN A  95      -3.356  10.238 -21.451  1.00  0.00           N  
ATOM   1545  H   ASN A  95      -3.357  11.205 -21.732  1.00  0.00           H  
ATOM   1546  CA  ASN A  95      -4.651   9.581 -21.250  1.00  0.00           C  
ATOM   1547  HA  ASN A  95      -4.684   9.197 -20.228  1.00  0.00           H  
ATOM   1548  CB  ASN A  95      -5.742  10.664 -21.436  1.00  0.00           C  
ATOM   1549  HB2 ASN A  95      -5.345  11.642 -21.167  1.00  0.00           H  
ATOM   1550  HB3 ASN A  95      -6.051  10.705 -22.480  1.00  0.00           H  
ATOM   1551  CG  ASN A  95      -6.975  10.462 -20.568  1.00  0.00           C  
ATOM   1552  OD1 ASN A  95      -7.035   9.613 -19.704  1.00  0.00           O  
ATOM   1553  ND2 ASN A  95      -7.995  11.270 -20.740  1.00  0.00           N  
ATOM   1554 HD21 ASN A  95      -8.762  11.135 -20.103  1.00  0.00           H  
ATOM   1555 HD22 ASN A  95      -7.974  12.011 -21.413  1.00  0.00           H  
ATOM   1556  C   ASN A  95      -4.874   8.369 -22.181  1.00  0.00           C  
ATOM   1557  O   ASN A  95      -5.442   7.357 -21.770  1.00  0.00           O  
ATOM   1558  N   SER A  96      -4.446   8.463 -23.444  1.00  0.00           N  
ATOM   1559  H   SER A  96      -3.944   9.296 -23.721  1.00  0.00           H  
ATOM   1560  CA  SER A  96      -4.538   7.402 -24.461  1.00  0.00           C  
ATOM   1561  HA  SER A  96      -4.231   6.451 -24.022  1.00  0.00           H  
ATOM   1562  CB  SER A  96      -5.983   7.278 -24.968  1.00  0.00           C  
ATOM   1563  HB2 SER A  96      -6.639   7.064 -24.123  1.00  0.00           H  
ATOM   1564  HB3 SER A  96      -6.287   8.223 -25.421  1.00  0.00           H  
ATOM   1565  OG  SER A  96      -6.121   6.243 -25.922  1.00  0.00           O  
ATOM   1566  HG  SER A  96      -7.050   6.130 -26.138  1.00  0.00           H  
ATOM   1567  C   SER A  96      -3.595   7.724 -25.622  1.00  0.00           C  
ATOM   1568  O   SER A  96      -3.355   8.900 -25.902  1.00  0.00           O  
ATOM   1569  N   CYS A  97      -3.066   6.702 -26.294  1.00  0.00           N  
ATOM   1570  H   CYS A  97      -3.287   5.758 -25.991  1.00  0.00           H  
ATOM   1571  CA  CYS A  97      -2.242   6.868 -27.487  1.00  0.00           C  
ATOM   1572  HA  CYS A  97      -2.500   7.810 -27.963  1.00  0.00           H  
ATOM   1573  CB  CYS A  97      -0.771   6.972 -27.077  1.00  0.00           C  
ATOM   1574  HB2 CYS A  97      -0.640   7.784 -26.360  1.00  0.00           H  
ATOM   1575  HB3 CYS A  97      -0.452   6.034 -26.620  1.00  0.00           H  
ATOM   1576  SG  CYS A  97       0.226   7.296 -28.559  1.00  0.00           S  
ATOM   1577  HG  CYS A  97      -0.078   8.589 -28.722  1.00  0.00           H  
ATOM   1578  C   CYS A  97      -2.500   5.713 -28.473  1.00  0.00           C  
ATOM   1579  O   CYS A  97      -2.061   4.588 -28.218  1.00  0.00           O  
ATOM   1580  N   PRO A  98      -3.255   5.939 -29.569  1.00  0.00           N  
ATOM   1581  CD  PRO A  98      -3.882   7.198 -29.958  1.00  0.00           C  
ATOM   1582  HD2 PRO A  98      -3.161   8.018 -29.960  1.00  0.00           H  
ATOM   1583  HD3 PRO A  98      -4.710   7.419 -29.282  1.00  0.00           H  
ATOM   1584  CG  PRO A  98      -4.410   6.986 -31.377  1.00  0.00           C  
ATOM   1585  HG2 PRO A  98      -3.635   7.254 -32.098  1.00  0.00           H  
ATOM   1586  HG3 PRO A  98      -5.318   7.561 -31.559  1.00  0.00           H  
ATOM   1587  CB  PRO A  98      -4.664   5.483 -31.431  1.00  0.00           C  
ATOM   1588  HB2 PRO A  98      -4.639   5.104 -32.452  1.00  0.00           H  
ATOM   1589  HB3 PRO A  98      -5.627   5.263 -30.969  1.00  0.00           H  
ATOM   1590  CA  PRO A  98      -3.542   4.909 -30.562  1.00  0.00           C  
ATOM   1591  HA  PRO A  98      -3.900   4.007 -30.063  1.00  0.00           H  
ATOM   1592  C   PRO A  98      -2.300   4.539 -31.389  1.00  0.00           C  
ATOM   1593  O   PRO A  98      -1.334   5.295 -31.489  1.00  0.00           O  
ATOM   1594  N   VAL A  99      -2.361   3.372 -32.030  1.00  0.00           N  
ATOM   1595  H   VAL A  99      -3.215   2.834 -31.968  1.00  0.00           H  
ATOM   1596  CA  VAL A  99      -1.273   2.803 -32.836  1.00  0.00           C  
ATOM   1597  HA  VAL A  99      -0.509   3.565 -32.988  1.00  0.00           H  
ATOM   1598  CB  VAL A  99      -0.610   1.625 -32.078  1.00  0.00           C  
ATOM   1599  HB  VAL A  99      -1.388   0.934 -31.748  1.00  0.00           H  
ATOM   1600  CG1 VAL A  99       0.405   0.824 -32.907  1.00  0.00           C  
ATOM   1601 HG11 VAL A  99       1.187   1.476 -33.297  1.00  0.00           H  
ATOM   1602 HG12 VAL A  99      -0.096   0.315 -33.730  1.00  0.00           H  
ATOM   1603 HG13 VAL A  99       0.863   0.053 -32.286  1.00  0.00           H  
ATOM   1604  CG2 VAL A  99       0.134   2.150 -30.845  1.00  0.00           C  
ATOM   1605 HG21 VAL A  99       0.656   1.340 -30.344  1.00  0.00           H  
ATOM   1606 HG22 VAL A  99       0.857   2.911 -31.141  1.00  0.00           H  
ATOM   1607 HG23 VAL A  99      -0.571   2.588 -30.138  1.00  0.00           H  
ATOM   1608  C   VAL A  99      -1.790   2.425 -34.225  1.00  0.00           C  
ATOM   1609  O   VAL A  99      -2.973   2.134 -34.402  1.00  0.00           O  
ATOM   1610  N   LYS A 100      -0.893   2.434 -35.214  1.00  0.00           N  
ATOM   1611  H   LYS A 100       0.065   2.658 -34.981  1.00  0.00           H  
ATOM   1612  CA  LYS A 100      -1.111   1.897 -36.560  1.00  0.00           C  
ATOM   1613  HA  LYS A 100      -1.903   1.147 -36.531  1.00  0.00           H  
ATOM   1614  CB  LYS A 100      -1.512   2.999 -37.545  1.00  0.00           C  
ATOM   1615  HB2 LYS A 100      -0.626   3.598 -37.766  1.00  0.00           H  
ATOM   1616  HB3 LYS A 100      -1.821   2.487 -38.454  1.00  0.00           H  
ATOM   1617  CG  LYS A 100      -2.655   3.951 -37.179  1.00  0.00           C  
ATOM   1618  HG2 LYS A 100      -3.557   3.386 -36.931  1.00  0.00           H  
ATOM   1619  HG3 LYS A 100      -2.367   4.587 -36.342  1.00  0.00           H  
ATOM   1620  CD  LYS A 100      -2.890   4.804 -38.432  1.00  0.00           C  
ATOM   1621  HD2 LYS A 100      -1.960   5.312 -38.697  1.00  0.00           H  
ATOM   1622  HD3 LYS A 100      -3.155   4.140 -39.258  1.00  0.00           H  
ATOM   1623  CE  LYS A 100      -3.993   5.841 -38.262  1.00  0.00           C  
ATOM   1624  HE2 LYS A 100      -4.921   5.329 -37.991  1.00  0.00           H  
ATOM   1625  HE3 LYS A 100      -3.719   6.519 -37.446  1.00  0.00           H  
ATOM   1626  NZ  LYS A 100      -4.157   6.584 -39.535  1.00  0.00           N  
ATOM   1627  HZ1 LYS A 100      -3.283   7.033 -39.779  1.00  0.00           H  
ATOM   1628  HZ2 LYS A 100      -4.883   7.284 -39.463  1.00  0.00           H  
ATOM   1629  HZ3 LYS A 100      -4.380   5.938 -40.285  1.00  0.00           H  
ATOM   1630  C   LYS A 100       0.160   1.218 -37.078  1.00  0.00           C  
ATOM   1631  O   LYS A 100       1.221   1.361 -36.473  1.00  0.00           O  
ATOM   1632  N   GLU A 101       0.056   0.541 -38.217  1.00  0.00           N  
ATOM   1633  H   GLU A 101      -0.816   0.623 -38.731  1.00  0.00           H  
ATOM   1634  CA  GLU A 101       1.168  -0.017 -38.992  1.00  0.00           C  
ATOM   1635  HA  GLU A 101       0.711  -0.654 -39.749  1.00  0.00           H  
ATOM   1636  CB  GLU A 101       1.949   1.076 -39.770  1.00  0.00           C  
ATOM   1637  HB2 GLU A 101       2.762   1.420 -39.131  1.00  0.00           H  
ATOM   1638  HB3 GLU A 101       2.430   0.564 -40.605  1.00  0.00           H  
ATOM   1639  CG  GLU A 101       1.308   2.369 -40.350  1.00  0.00           C  
ATOM   1640  HG2 GLU A 101       1.600   3.182 -39.680  1.00  0.00           H  
ATOM   1641  HG3 GLU A 101       1.799   2.581 -41.302  1.00  0.00           H  
ATOM   1642  CD  GLU A 101      -0.217   2.473 -40.554  1.00  0.00           C  
ATOM   1643  OE1 GLU A 101      -0.901   1.428 -40.643  1.00  0.00           O  
ATOM   1644  OE2 GLU A 101      -0.700   3.635 -40.561  1.00  0.00           O  
ATOM   1645  C   GLU A 101       2.079  -0.949 -38.149  1.00  0.00           C  
ATOM   1646  O   GLU A 101       3.309  -0.869 -38.211  1.00  0.00           O  
ATOM   1647  N   ALA A 102       1.464  -1.794 -37.308  1.00  0.00           N  
ATOM   1648  H   ALA A 102       0.457  -1.843 -37.337  1.00  0.00           H  
ATOM   1649  CA  ALA A 102       2.130  -2.570 -36.256  1.00  0.00           C  
ATOM   1650  HA  ALA A 102       3.209  -2.508 -36.404  1.00  0.00           H  
ATOM   1651  CB  ALA A 102       1.812  -1.927 -34.900  1.00  0.00           C  
ATOM   1652  HB1 ALA A 102       2.330  -2.459 -34.102  1.00  0.00           H  
ATOM   1653  HB2 ALA A 102       2.143  -0.888 -34.903  1.00  0.00           H  
ATOM   1654  HB3 ALA A 102       0.738  -1.962 -34.711  1.00  0.00           H  
ATOM   1655  C   ALA A 102       1.763  -4.067 -36.284  1.00  0.00           C  
ATOM   1656  O   ALA A 102       0.650  -4.450 -36.654  1.00  0.00           O  
ATOM   1657  N   ASN A 103       2.718  -4.909 -35.883  1.00  0.00           N  
ATOM   1658  H   ASN A 103       3.577  -4.505 -35.542  1.00  0.00           H  
ATOM   1659  CA  ASN A 103       2.593  -6.371 -35.871  1.00  0.00           C  
ATOM   1660  HA  ASN A 103       2.150  -6.689 -36.818  1.00  0.00           H  
ATOM   1661  CB  ASN A 103       4.014  -6.972 -35.770  1.00  0.00           C  
ATOM   1662  HB2 ASN A 103       4.551  -6.495 -34.951  1.00  0.00           H  
ATOM   1663  HB3 ASN A 103       3.963  -8.036 -35.550  1.00  0.00           H  
ATOM   1664  CG  ASN A 103       4.824  -6.833 -37.050  1.00  0.00           C  
ATOM   1665  OD1 ASN A 103       4.307  -6.659 -38.138  1.00  0.00           O  
ATOM   1666  ND2 ASN A 103       6.127  -6.941 -36.960  1.00  0.00           N  
ATOM   1667 HD21 ASN A 103       6.637  -6.847 -37.819  1.00  0.00           H  
ATOM   1668 HD22 ASN A 103       6.569  -7.107 -36.074  1.00  0.00           H  
ATOM   1669  C   ASN A 103       1.655  -6.891 -34.760  1.00  0.00           C  
ATOM   1670  O   ASN A 103       1.082  -6.129 -33.988  1.00  0.00           O  
ATOM   1671  N   GLN A 104       1.501  -8.214 -34.665  1.00  0.00           N  
ATOM   1672  H   GLN A 104       2.032  -8.798 -35.293  1.00  0.00           H  
ATOM   1673  CA  GLN A 104       0.728  -8.904 -33.625  1.00  0.00           C  
ATOM   1674  HA  GLN A 104       0.289  -8.176 -32.942  1.00  0.00           H  
ATOM   1675  CB  GLN A 104      -0.421  -9.700 -34.276  1.00  0.00           C  
ATOM   1676  HB2 GLN A 104       0.007 -10.474 -34.918  1.00  0.00           H  
ATOM   1677  HB3 GLN A 104      -0.993 -10.199 -33.496  1.00  0.00           H  
ATOM   1678  CG  GLN A 104      -1.382  -8.846 -35.127  1.00  0.00           C  
ATOM   1679  HG2 GLN A 104      -0.832  -8.323 -35.910  1.00  0.00           H  
ATOM   1680  HG3 GLN A 104      -2.089  -9.509 -35.624  1.00  0.00           H  
ATOM   1681  CD  GLN A 104      -2.190  -7.847 -34.304  1.00  0.00           C  
ATOM   1682  OE1 GLN A 104      -2.904  -8.208 -33.386  1.00  0.00           O  
ATOM   1683  NE2 GLN A 104      -2.118  -6.567 -34.589  1.00  0.00           N  
ATOM   1684 HE21 GLN A 104      -2.626  -5.928 -33.988  1.00  0.00           H  
ATOM   1685 HE22 GLN A 104      -1.499  -6.217 -35.301  1.00  0.00           H  
ATOM   1686  C   GLN A 104       1.656  -9.815 -32.800  1.00  0.00           C  
ATOM   1687  O   GLN A 104       2.542 -10.459 -33.361  1.00  0.00           O  
ATOM   1688  N   SER A 105       1.442  -9.884 -31.487  1.00  0.00           N  
ATOM   1689  H   SER A 105       0.694  -9.315 -31.096  1.00  0.00           H  
ATOM   1690  CA  SER A 105       2.183 -10.734 -30.539  1.00  0.00           C  
ATOM   1691  HA  SER A 105       2.796 -11.455 -31.081  1.00  0.00           H  
ATOM   1692  CB  SER A 105       3.105  -9.851 -29.684  1.00  0.00           C  
ATOM   1693  HB2 SER A 105       3.857  -9.403 -30.336  1.00  0.00           H  
ATOM   1694  HB3 SER A 105       2.519  -9.050 -29.229  1.00  0.00           H  
ATOM   1695  OG  SER A 105       3.763 -10.583 -28.660  1.00  0.00           O  
ATOM   1696  HG  SER A 105       3.125 -10.798 -27.953  1.00  0.00           H  
ATOM   1697  C   SER A 105       1.201 -11.499 -29.652  1.00  0.00           C  
ATOM   1698  O   SER A 105       0.081 -11.033 -29.466  1.00  0.00           O  
ATOM   1699  N   THR A 106       1.604 -12.616 -29.044  1.00  0.00           N  
ATOM   1700  H   THR A 106       2.540 -12.963 -29.196  1.00  0.00           H  
ATOM   1701  CA  THR A 106       0.876 -13.141 -27.876  1.00  0.00           C  
ATOM   1702  HA  THR A 106      -0.187 -13.208 -28.116  1.00  0.00           H  
ATOM   1703  CB  THR A 106       1.339 -14.549 -27.463  1.00  0.00           C  
ATOM   1704  HB  THR A 106       0.715 -14.886 -26.633  1.00  0.00           H  
ATOM   1705  CG2 THR A 106       1.239 -15.567 -28.595  1.00  0.00           C  
ATOM   1706 HG21 THR A 106       1.993 -15.373 -29.356  1.00  0.00           H  
ATOM   1707 HG22 THR A 106       1.380 -16.572 -28.191  1.00  0.00           H  
ATOM   1708 HG23 THR A 106       0.249 -15.522 -29.047  1.00  0.00           H  
ATOM   1709  OG1 THR A 106       2.685 -14.546 -27.043  1.00  0.00           O  
ATOM   1710  HG1 THR A 106       2.837 -15.456 -26.757  1.00  0.00           H  
ATOM   1711  C   THR A 106       1.032 -12.177 -26.697  1.00  0.00           C  
ATOM   1712  O   THR A 106       2.045 -11.464 -26.589  1.00  0.00           O  
ATOM   1713  N   LEU A 107       0.026 -12.134 -25.820  1.00  0.00           N  
ATOM   1714  H   LEU A 107      -0.805 -12.687 -26.006  1.00  0.00           H  
ATOM   1715  CA  LEU A 107       0.027 -11.279 -24.635  1.00  0.00           C  
ATOM   1716  HA  LEU A 107       0.201 -10.256 -24.961  1.00  0.00           H  
ATOM   1717  CB  LEU A 107      -1.369 -11.349 -23.987  1.00  0.00           C  
ATOM   1718  HB2 LEU A 107      -2.111 -10.990 -24.703  1.00  0.00           H  
ATOM   1719  HB3 LEU A 107      -1.600 -12.392 -23.774  1.00  0.00           H  
ATOM   1720  CG  LEU A 107      -1.503 -10.546 -22.682  1.00  0.00           C  
ATOM   1721  HG  LEU A 107      -0.759 -10.891 -21.965  1.00  0.00           H  
ATOM   1722  CD1 LEU A 107      -1.345  -9.040 -22.899  1.00  0.00           C  
ATOM   1723 HD11 LEU A 107      -2.083  -8.694 -23.623  1.00  0.00           H  
ATOM   1724 HD12 LEU A 107      -1.490  -8.518 -21.955  1.00  0.00           H  
ATOM   1725 HD13 LEU A 107      -0.346  -8.816 -23.268  1.00  0.00           H  
ATOM   1726  CD2 LEU A 107      -2.878 -10.769 -22.064  1.00  0.00           C  
ATOM   1727 HD21 LEU A 107      -3.068 -11.834 -21.940  1.00  0.00           H  
ATOM   1728 HD22 LEU A 107      -2.930 -10.290 -21.088  1.00  0.00           H  
ATOM   1729 HD23 LEU A 107      -3.640 -10.351 -22.717  1.00  0.00           H  
ATOM   1730  C   LEU A 107       1.162 -11.638 -23.662  1.00  0.00           C  
ATOM   1731  O   LEU A 107       1.774 -10.744 -23.085  1.00  0.00           O  
ATOM   1732  N   GLU A 108       1.505 -12.917 -23.503  1.00  0.00           N  
ATOM   1733  H   GLU A 108       0.919 -13.633 -23.927  1.00  0.00           H  
ATOM   1734  CA  GLU A 108       2.602 -13.339 -22.616  1.00  0.00           C  
ATOM   1735  HA  GLU A 108       2.417 -12.906 -21.635  1.00  0.00           H  
ATOM   1736  CB  GLU A 108       2.588 -14.873 -22.468  1.00  0.00           C  
ATOM   1737  HB2 GLU A 108       1.563 -15.184 -22.288  1.00  0.00           H  
ATOM   1738  HB3 GLU A 108       2.909 -15.333 -23.404  1.00  0.00           H  
ATOM   1739  CG  GLU A 108       3.503 -15.355 -21.322  1.00  0.00           C  
ATOM   1740  HG2 GLU A 108       4.462 -15.658 -21.749  1.00  0.00           H  
ATOM   1741  HG3 GLU A 108       3.703 -14.517 -20.651  1.00  0.00           H  
ATOM   1742  CD  GLU A 108       2.930 -16.491 -20.454  1.00  0.00           C  
ATOM   1743  OE1 GLU A 108       1.692 -16.578 -20.274  1.00  0.00           O  
ATOM   1744  OE2 GLU A 108       3.745 -17.235 -19.856  1.00  0.00           O  
ATOM   1745  C   GLU A 108       3.975 -12.823 -23.088  1.00  0.00           C  
ATOM   1746  O   GLU A 108       4.750 -12.266 -22.307  1.00  0.00           O  
ATOM   1747  N   ASN A 109       4.251 -12.927 -24.393  1.00  0.00           N  
ATOM   1748  H   ASN A 109       3.554 -13.352 -24.993  1.00  0.00           H  
ATOM   1749  CA  ASN A 109       5.485 -12.426 -25.003  1.00  0.00           C  
ATOM   1750  HA  ASN A 109       6.338 -12.806 -24.436  1.00  0.00           H  
ATOM   1751  CB  ASN A 109       5.539 -12.989 -26.429  1.00  0.00           C  
ATOM   1752  HB2 ASN A 109       5.432 -14.073 -26.397  1.00  0.00           H  
ATOM   1753  HB3 ASN A 109       4.713 -12.590 -27.018  1.00  0.00           H  
ATOM   1754  CG  ASN A 109       6.831 -12.640 -27.128  1.00  0.00           C  
ATOM   1755  OD1 ASN A 109       7.039 -11.531 -27.592  1.00  0.00           O  
ATOM   1756  ND2 ASN A 109       7.753 -13.568 -27.219  1.00  0.00           N  
ATOM   1757 HD21 ASN A 109       8.588 -13.325 -27.720  1.00  0.00           H  
ATOM   1758 HD22 ASN A 109       7.590 -14.483 -26.838  1.00  0.00           H  
ATOM   1759  C   ASN A 109       5.571 -10.884 -24.978  1.00  0.00           C  
ATOM   1760  O   ASN A 109       6.650 -10.312 -24.792  1.00  0.00           O  
ATOM   1761  N   PHE A 110       4.421 -10.217 -25.121  1.00  0.00           N  
ATOM   1762  H   PHE A 110       3.584 -10.758 -25.314  1.00  0.00           H  
ATOM   1763  CA  PHE A 110       4.282  -8.769 -24.962  1.00  0.00           C  
ATOM   1764  HA  PHE A 110       5.012  -8.275 -25.605  1.00  0.00           H  
ATOM   1765  CB  PHE A 110       2.873  -8.373 -25.432  1.00  0.00           C  
ATOM   1766  HB2 PHE A 110       2.720  -8.767 -26.438  1.00  0.00           H  
ATOM   1767  HB3 PHE A 110       2.134  -8.847 -24.790  1.00  0.00           H  
ATOM   1768  CG  PHE A 110       2.591  -6.884 -25.461  1.00  0.00           C  
ATOM   1769  CD1 PHE A 110       2.724  -6.168 -26.665  1.00  0.00           C  
ATOM   1770  HD1 PHE A 110       3.040  -6.675 -27.565  1.00  0.00           H  
ATOM   1771  CE1 PHE A 110       2.424  -4.796 -26.706  1.00  0.00           C  
ATOM   1772  HE1 PHE A 110       2.516  -4.252 -27.634  1.00  0.00           H  
ATOM   1773  CZ  PHE A 110       2.003  -4.131 -25.544  1.00  0.00           C  
ATOM   1774  HZ  PHE A 110       1.772  -3.075 -25.583  1.00  0.00           H  
ATOM   1775  CE2 PHE A 110       1.870  -4.843 -24.340  1.00  0.00           C  
ATOM   1776  HE2 PHE A 110       1.531  -4.331 -23.453  1.00  0.00           H  
ATOM   1777  CD2 PHE A 110       2.157  -6.219 -24.298  1.00  0.00           C  
ATOM   1778  HD2 PHE A 110       2.033  -6.767 -23.375  1.00  0.00           H  
ATOM   1779  C   PHE A 110       4.553  -8.320 -23.512  1.00  0.00           C  
ATOM   1780  O   PHE A 110       5.275  -7.342 -23.300  1.00  0.00           O  
ATOM   1781  N   LEU A 111       4.022  -9.035 -22.507  1.00  0.00           N  
ATOM   1782  H   LEU A 111       3.405  -9.814 -22.731  1.00  0.00           H  
ATOM   1783  CA  LEU A 111       4.219  -8.715 -21.089  1.00  0.00           C  
ATOM   1784  HA  LEU A 111       4.084  -7.643 -20.971  1.00  0.00           H  
ATOM   1785  CB  LEU A 111       3.149  -9.423 -20.233  1.00  0.00           C  
ATOM   1786  HB2 LEU A 111       3.180 -10.489 -20.470  1.00  0.00           H  
ATOM   1787  HB3 LEU A 111       3.406  -9.309 -19.179  1.00  0.00           H  
ATOM   1788  CG  LEU A 111       1.704  -8.908 -20.437  1.00  0.00           C  
ATOM   1789  HG  LEU A 111       1.465  -8.879 -21.496  1.00  0.00           H  
ATOM   1790  CD1 LEU A 111       0.720  -9.848 -19.736  1.00  0.00           C  
ATOM   1791 HD11 LEU A 111      -0.303  -9.513 -19.904  1.00  0.00           H  
ATOM   1792 HD12 LEU A 111       0.829 -10.853 -20.147  1.00  0.00           H  
ATOM   1793 HD13 LEU A 111       0.921  -9.875 -18.667  1.00  0.00           H  
ATOM   1794  CD2 LEU A 111       1.460  -7.506 -19.876  1.00  0.00           C  
ATOM   1795 HD21 LEU A 111       2.140  -6.793 -20.336  1.00  0.00           H  
ATOM   1796 HD22 LEU A 111       0.439  -7.197 -20.100  1.00  0.00           H  
ATOM   1797 HD23 LEU A 111       1.597  -7.505 -18.799  1.00  0.00           H  
ATOM   1798  C   LEU A 111       5.645  -9.011 -20.588  1.00  0.00           C  
ATOM   1799  O   LEU A 111       6.174  -8.201 -19.827  1.00  0.00           O  
ATOM   1800  N   GLU A 112       6.328 -10.083 -21.019  1.00  0.00           N  
ATOM   1801  H   GLU A 112       5.853 -10.772 -21.599  1.00  0.00           H  
ATOM   1802  CA  GLU A 112       7.759 -10.261 -20.681  1.00  0.00           C  
ATOM   1803  HA  GLU A 112       7.868 -10.118 -19.607  1.00  0.00           H  
ATOM   1804  CB  GLU A 112       8.267 -11.681 -20.995  1.00  0.00           C  
ATOM   1805  HB2 GLU A 112       7.627 -12.405 -20.490  1.00  0.00           H  
ATOM   1806  HB3 GLU A 112       8.187 -11.855 -22.070  1.00  0.00           H  
ATOM   1807  CG  GLU A 112       9.738 -11.918 -20.561  1.00  0.00           C  
ATOM   1808  HG2 GLU A 112      10.002 -12.943 -20.830  1.00  0.00           H  
ATOM   1809  HG3 GLU A 112      10.397 -11.269 -21.137  1.00  0.00           H  
ATOM   1810  CD  GLU A 112       9.986 -11.733 -19.047  1.00  0.00           C  
ATOM   1811  OE1 GLU A 112       9.307 -12.424 -18.260  1.00  0.00           O  
ATOM   1812  OE2 GLU A 112      10.800 -10.857 -18.639  1.00  0.00           O  
ATOM   1813  C   GLU A 112       8.643  -9.198 -21.354  1.00  0.00           C  
ATOM   1814  O   GLU A 112       9.599  -8.723 -20.742  1.00  0.00           O  
ATOM   1815  N   ARG A 113       8.318  -8.737 -22.573  1.00  0.00           N  
ATOM   1816  H   ARG A 113       7.545  -9.164 -23.076  1.00  0.00           H  
ATOM   1817  CA  ARG A 113       9.042  -7.606 -23.188  1.00  0.00           C  
ATOM   1818  HA  ARG A 113      10.111  -7.772 -23.051  1.00  0.00           H  
ATOM   1819  CB  ARG A 113       8.770  -7.531 -24.693  1.00  0.00           C  
ATOM   1820  HB2 ARG A 113       7.707  -7.677 -24.894  1.00  0.00           H  
ATOM   1821  HB3 ARG A 113       9.067  -6.546 -25.059  1.00  0.00           H  
ATOM   1822  CG  ARG A 113       9.619  -8.595 -25.409  1.00  0.00           C  
ATOM   1823  HG2 ARG A 113      10.666  -8.444 -25.146  1.00  0.00           H  
ATOM   1824  HG3 ARG A 113       9.323  -9.593 -25.083  1.00  0.00           H  
ATOM   1825  CD  ARG A 113       9.501  -8.491 -26.926  1.00  0.00           C  
ATOM   1826  HD2 ARG A 113       9.702  -7.460 -27.226  1.00  0.00           H  
ATOM   1827  HD3 ARG A 113      10.259  -9.133 -27.378  1.00  0.00           H  
ATOM   1828  NE  ARG A 113       8.180  -8.930 -27.392  1.00  0.00           N  
ATOM   1829  HE  ARG A 113       7.819  -9.807 -27.025  1.00  0.00           H  
ATOM   1830  CZ  ARG A 113       7.437  -8.372 -28.317  1.00  0.00           C  
ATOM   1831  NH1 ARG A 113       7.713  -7.225 -28.868  1.00  0.00           N  
ATOM   1832 HH11 ARG A 113       8.513  -6.704 -28.592  1.00  0.00           H  
ATOM   1833 HH12 ARG A 113       7.063  -6.884 -29.589  1.00  0.00           H  
ATOM   1834  NH2 ARG A 113       6.375  -8.979 -28.731  1.00  0.00           N  
ATOM   1835 HH21 ARG A 113       6.151  -9.915 -28.420  1.00  0.00           H  
ATOM   1836 HH22 ARG A 113       5.912  -8.562 -29.540  1.00  0.00           H  
ATOM   1837  C   ARG A 113       8.772  -6.276 -22.486  1.00  0.00           C  
ATOM   1838  O   ARG A 113       9.728  -5.566 -22.193  1.00  0.00           O  
ATOM   1839  N   LEU A 114       7.526  -5.984 -22.103  1.00  0.00           N  
ATOM   1840  H   LEU A 114       6.774  -6.578 -22.440  1.00  0.00           H  
ATOM   1841  CA  LEU A 114       7.193  -4.829 -21.249  1.00  0.00           C  
ATOM   1842  HA  LEU A 114       7.530  -3.924 -21.759  1.00  0.00           H  
ATOM   1843  CB  LEU A 114       5.660  -4.757 -21.090  1.00  0.00           C  
ATOM   1844  HB2 LEU A 114       5.222  -4.606 -22.076  1.00  0.00           H  
ATOM   1845  HB3 LEU A 114       5.311  -5.723 -20.729  1.00  0.00           H  
ATOM   1846  CG  LEU A 114       5.118  -3.680 -20.126  1.00  0.00           C  
ATOM   1847  HG  LEU A 114       5.440  -3.914 -19.111  1.00  0.00           H  
ATOM   1848  CD1 LEU A 114       5.557  -2.254 -20.465  1.00  0.00           C  
ATOM   1849 HD11 LEU A 114       6.637  -2.165 -20.366  1.00  0.00           H  
ATOM   1850 HD12 LEU A 114       5.264  -1.995 -21.482  1.00  0.00           H  
ATOM   1851 HD13 LEU A 114       5.094  -1.553 -19.770  1.00  0.00           H  
ATOM   1852  CD2 LEU A 114       3.586  -3.700 -20.168  1.00  0.00           C  
ATOM   1853 HD21 LEU A 114       3.228  -4.699 -19.931  1.00  0.00           H  
ATOM   1854 HD22 LEU A 114       3.185  -3.003 -19.433  1.00  0.00           H  
ATOM   1855 HD23 LEU A 114       3.231  -3.421 -21.161  1.00  0.00           H  
ATOM   1856  C   LEU A 114       7.924  -4.890 -19.892  1.00  0.00           C  
ATOM   1857  O   LEU A 114       8.471  -3.889 -19.437  1.00  0.00           O  
ATOM   1858  N   LYS A 115       8.001  -6.071 -19.266  1.00  0.00           N  
ATOM   1859  H   LYS A 115       7.481  -6.849 -19.666  1.00  0.00           H  
ATOM   1860  CA  LYS A 115       8.748  -6.312 -18.019  1.00  0.00           C  
ATOM   1861  HA  LYS A 115       8.457  -5.561 -17.285  1.00  0.00           H  
ATOM   1862  CB  LYS A 115       8.355  -7.704 -17.502  1.00  0.00           C  
ATOM   1863  HB2 LYS A 115       7.269  -7.780 -17.491  1.00  0.00           H  
ATOM   1864  HB3 LYS A 115       8.741  -8.446 -18.199  1.00  0.00           H  
ATOM   1865  CG  LYS A 115       8.865  -8.014 -16.085  1.00  0.00           C  
ATOM   1866  HG2 LYS A 115       9.950  -8.105 -16.115  1.00  0.00           H  
ATOM   1867  HG3 LYS A 115       8.607  -7.190 -15.419  1.00  0.00           H  
ATOM   1868  CD  LYS A 115       8.268  -9.312 -15.508  1.00  0.00           C  
ATOM   1869  HD2 LYS A 115       8.805  -9.547 -14.591  1.00  0.00           H  
ATOM   1870  HD3 LYS A 115       7.215  -9.174 -15.276  1.00  0.00           H  
ATOM   1871  CE  LYS A 115       8.424 -10.465 -16.501  1.00  0.00           C  
ATOM   1872  HE2 LYS A 115       7.961 -10.201 -17.453  1.00  0.00           H  
ATOM   1873  HE3 LYS A 115       9.492 -10.600 -16.706  1.00  0.00           H  
ATOM   1874  NZ  LYS A 115       7.869 -11.767 -16.063  1.00  0.00           N  
ATOM   1875  HZ1 LYS A 115       6.860 -11.824 -16.159  1.00  0.00           H  
ATOM   1876  HZ2 LYS A 115       8.267 -12.449 -16.719  1.00  0.00           H  
ATOM   1877  HZ3 LYS A 115       8.135 -11.994 -15.114  1.00  0.00           H  
ATOM   1878  C   LYS A 115      10.264  -6.174 -18.206  1.00  0.00           C  
ATOM   1879  O   LYS A 115      10.936  -5.608 -17.346  1.00  0.00           O  
ATOM   1880  N   THR A 116      10.792  -6.626 -19.342  1.00  0.00           N  
ATOM   1881  H   THR A 116      10.182  -7.136 -19.970  1.00  0.00           H  
ATOM   1882  CA  THR A 116      12.192  -6.441 -19.746  1.00  0.00           C  
ATOM   1883  HA  THR A 116      12.840  -6.830 -18.961  1.00  0.00           H  
ATOM   1884  CB  THR A 116      12.494  -7.235 -21.030  1.00  0.00           C  
ATOM   1885  HB  THR A 116      11.777  -6.978 -21.807  1.00  0.00           H  
ATOM   1886  CG2 THR A 116      13.902  -7.003 -21.577  1.00  0.00           C  
ATOM   1887 HG21 THR A 116      14.641  -7.192 -20.799  1.00  0.00           H  
ATOM   1888 HG22 THR A 116      14.081  -7.677 -22.415  1.00  0.00           H  
ATOM   1889 HG23 THR A 116      14.005  -5.979 -21.937  1.00  0.00           H  
ATOM   1890  OG1 THR A 116      12.396  -8.610 -20.745  1.00  0.00           O  
ATOM   1891  HG1 THR A 116      11.453  -8.835 -20.655  1.00  0.00           H  
ATOM   1892  C   THR A 116      12.519  -4.957 -19.910  1.00  0.00           C  
ATOM   1893  O   THR A 116      13.481  -4.486 -19.311  1.00  0.00           O  
ATOM   1894  N   ILE A 117      11.678  -4.202 -20.628  1.00  0.00           N  
ATOM   1895  H   ILE A 117      10.916  -4.670 -21.110  1.00  0.00           H  
ATOM   1896  CA  ILE A 117      11.786  -2.741 -20.782  1.00  0.00           C  
ATOM   1897  HA  ILE A 117      12.769  -2.505 -21.195  1.00  0.00           H  
ATOM   1898  CB  ILE A 117      10.713  -2.230 -21.780  1.00  0.00           C  
ATOM   1899  HB  ILE A 117       9.752  -2.659 -21.497  1.00  0.00           H  
ATOM   1900  CG2 ILE A 117      10.570  -0.694 -21.745  1.00  0.00           C  
ATOM   1901 HG21 ILE A 117      10.212  -0.363 -20.771  1.00  0.00           H  
ATOM   1902 HG22 ILE A 117      11.533  -0.223 -21.952  1.00  0.00           H  
ATOM   1903 HG23 ILE A 117       9.848  -0.359 -22.487  1.00  0.00           H  
ATOM   1904  CG1 ILE A 117      11.056  -2.690 -23.218  1.00  0.00           C  
ATOM   1905 HG12 ILE A 117      11.878  -2.086 -23.607  1.00  0.00           H  
ATOM   1906 HG13 ILE A 117      11.392  -3.726 -23.203  1.00  0.00           H  
ATOM   1907  CD1 ILE A 117       9.871  -2.614 -24.191  1.00  0.00           C  
ATOM   1908 HD11 ILE A 117       9.035  -3.198 -23.807  1.00  0.00           H  
ATOM   1909 HD12 ILE A 117       9.557  -1.581 -24.336  1.00  0.00           H  
ATOM   1910 HD13 ILE A 117      10.170  -3.021 -25.157  1.00  0.00           H  
ATOM   1911  C   ILE A 117      11.700  -2.030 -19.423  1.00  0.00           C  
ATOM   1912  O   ILE A 117      12.502  -1.140 -19.154  1.00  0.00           O  
ATOM   1913  N   MET A 118      10.788  -2.436 -18.531  1.00  0.00           N  
ATOM   1914  H   MET A 118      10.099  -3.122 -18.824  1.00  0.00           H  
ATOM   1915  CA  MET A 118      10.685  -1.865 -17.181  1.00  0.00           C  
ATOM   1916  HA  MET A 118      10.634  -0.778 -17.265  1.00  0.00           H  
ATOM   1917  CB  MET A 118       9.392  -2.349 -16.508  1.00  0.00           C  
ATOM   1918  HB2 MET A 118       9.302  -3.429 -16.630  1.00  0.00           H  
ATOM   1919  HB3 MET A 118       9.420  -2.122 -15.441  1.00  0.00           H  
ATOM   1920  CG  MET A 118       8.170  -1.660 -17.124  1.00  0.00           C  
ATOM   1921  HG2 MET A 118       8.274  -1.646 -18.207  1.00  0.00           H  
ATOM   1922  HG3 MET A 118       7.281  -2.241 -16.887  1.00  0.00           H  
ATOM   1923  SD  MET A 118       7.925   0.039 -16.537  1.00  0.00           S  
ATOM   1924  CE  MET A 118       6.910   0.666 -17.896  1.00  0.00           C  
ATOM   1925  HE1 MET A 118       6.008   0.065 -17.983  1.00  0.00           H  
ATOM   1926  HE2 MET A 118       6.642   1.705 -17.709  1.00  0.00           H  
ATOM   1927  HE3 MET A 118       7.471   0.604 -18.827  1.00  0.00           H  
ATOM   1928  C   MET A 118      11.905  -2.174 -16.299  1.00  0.00           C  
ATOM   1929  O   MET A 118      12.316  -1.328 -15.509  1.00  0.00           O  
ATOM   1930  N   ARG A 119      12.519  -3.357 -16.432  1.00  0.00           N  
ATOM   1931  H   ARG A 119      12.104  -4.032 -17.067  1.00  0.00           H  
ATOM   1932  CA  ARG A 119      13.732  -3.751 -15.686  1.00  0.00           C  
ATOM   1933  HA  ARG A 119      13.617  -3.430 -14.650  1.00  0.00           H  
ATOM   1934  CB  ARG A 119      13.822  -5.285 -15.714  1.00  0.00           C  
ATOM   1935  HB2 ARG A 119      12.834  -5.693 -15.495  1.00  0.00           H  
ATOM   1936  HB3 ARG A 119      14.116  -5.615 -16.712  1.00  0.00           H  
ATOM   1937  CG  ARG A 119      14.796  -5.848 -14.668  1.00  0.00           C  
ATOM   1938  HG2 ARG A 119      15.816  -5.542 -14.904  1.00  0.00           H  
ATOM   1939  HG3 ARG A 119      14.533  -5.441 -13.690  1.00  0.00           H  
ATOM   1940  CD  ARG A 119      14.708  -7.382 -14.600  1.00  0.00           C  
ATOM   1941  HD2 ARG A 119      15.325  -7.712 -13.763  1.00  0.00           H  
ATOM   1942  HD3 ARG A 119      13.678  -7.668 -14.381  1.00  0.00           H  
ATOM   1943  NE  ARG A 119      15.199  -8.030 -15.837  1.00  0.00           N  
ATOM   1944  HE  ARG A 119      16.168  -7.858 -16.054  1.00  0.00           H  
ATOM   1945  CZ  ARG A 119      14.536  -8.790 -16.702  1.00  0.00           C  
ATOM   1946  NH1 ARG A 119      13.274  -9.107 -16.579  1.00  0.00           N  
ATOM   1947 HH11 ARG A 119      12.755  -8.766 -15.794  1.00  0.00           H  
ATOM   1948 HH12 ARG A 119      12.808  -9.670 -17.284  1.00  0.00           H  
ATOM   1949  NH2 ARG A 119      15.163  -9.264 -17.741  1.00  0.00           N  
ATOM   1950 HH21 ARG A 119      16.128  -9.043 -17.902  1.00  0.00           H  
ATOM   1951 HH22 ARG A 119      14.655  -9.818 -18.414  1.00  0.00           H  
ATOM   1952  C   ARG A 119      15.004  -3.067 -16.214  1.00  0.00           C  
ATOM   1953  O   ARG A 119      15.882  -2.695 -15.438  1.00  0.00           O  
ATOM   1954  N   GLU A 120      15.082  -2.849 -17.522  1.00  0.00           N  
ATOM   1955  H   GLU A 120      14.358  -3.252 -18.107  1.00  0.00           H  
ATOM   1956  CA  GLU A 120      16.067  -1.983 -18.180  1.00  0.00           C  
ATOM   1957  HA  GLU A 120      17.082  -2.306 -17.942  1.00  0.00           H  
ATOM   1958  CB  GLU A 120      15.846  -2.158 -19.696  1.00  0.00           C  
ATOM   1959  HB2 GLU A 120      16.224  -3.138 -19.991  1.00  0.00           H  
ATOM   1960  HB3 GLU A 120      14.774  -2.167 -19.885  1.00  0.00           H  
ATOM   1961  CG  GLU A 120      16.424  -1.098 -20.635  1.00  0.00           C  
ATOM   1962  HG2 GLU A 120      16.035  -1.304 -21.637  1.00  0.00           H  
ATOM   1963  HG3 GLU A 120      16.054  -0.114 -20.344  1.00  0.00           H  
ATOM   1964  CD  GLU A 120      17.949  -1.064 -20.703  1.00  0.00           C  
ATOM   1965  OE1 GLU A 120      18.626  -1.294 -19.681  1.00  0.00           O  
ATOM   1966  OE2 GLU A 120      18.451  -0.657 -21.775  1.00  0.00           O  
ATOM   1967  C   GLU A 120      15.922  -0.528 -17.688  1.00  0.00           C  
ATOM   1968  O   GLU A 120      16.881   0.080 -17.202  1.00  0.00           O  
ATOM   1969  N   LYS A 121      14.692   0.006 -17.692  1.00  0.00           N  
ATOM   1970  H   LYS A 121      13.946  -0.523 -18.139  1.00  0.00           H  
ATOM   1971  CA  LYS A 121      14.378   1.344 -17.164  1.00  0.00           C  
ATOM   1972  HA  LYS A 121      14.991   2.057 -17.715  1.00  0.00           H  
ATOM   1973  CB  LYS A 121      12.890   1.656 -17.411  1.00  0.00           C  
ATOM   1974  HB2 LYS A 121      12.678   1.557 -18.477  1.00  0.00           H  
ATOM   1975  HB3 LYS A 121      12.277   0.924 -16.884  1.00  0.00           H  
ATOM   1976  CG  LYS A 121      12.450   3.058 -16.955  1.00  0.00           C  
ATOM   1977  HG2 LYS A 121      11.391   3.176 -17.188  1.00  0.00           H  
ATOM   1978  HG3 LYS A 121      12.572   3.150 -15.876  1.00  0.00           H  
ATOM   1979  CD  LYS A 121      13.240   4.169 -17.658  1.00  0.00           C  
ATOM   1980  HD2 LYS A 121      14.288   4.115 -17.366  1.00  0.00           H  
ATOM   1981  HD3 LYS A 121      13.167   4.031 -18.738  1.00  0.00           H  
ATOM   1982  CE  LYS A 121      12.689   5.546 -17.285  1.00  0.00           C  
ATOM   1983  HE2 LYS A 121      11.651   5.609 -17.626  1.00  0.00           H  
ATOM   1984  HE3 LYS A 121      12.711   5.670 -16.199  1.00  0.00           H  
ATOM   1985  NZ  LYS A 121      13.480   6.610 -17.942  1.00  0.00           N  
ATOM   1986  HZ1 LYS A 121      12.978   7.491 -17.911  1.00  0.00           H  
ATOM   1987  HZ2 LYS A 121      14.419   6.678 -17.586  1.00  0.00           H  
ATOM   1988  HZ3 LYS A 121      13.492   6.414 -18.949  1.00  0.00           H  
ATOM   1989  C   LYS A 121      14.754   1.488 -15.687  1.00  0.00           C  
ATOM   1990  O   LYS A 121      15.359   2.489 -15.320  1.00  0.00           O  
ATOM   1991  N   TYR A 122      14.442   0.484 -14.866  1.00  0.00           N  
ATOM   1992  H   TYR A 122      13.878  -0.267 -15.246  1.00  0.00           H  
ATOM   1993  CA  TYR A 122      14.783   0.434 -13.442  1.00  0.00           C  
ATOM   1994  HA  TYR A 122      14.330   1.288 -12.937  1.00  0.00           H  
ATOM   1995  CB  TYR A 122      14.187  -0.847 -12.843  1.00  0.00           C  
ATOM   1996  HB2 TYR A 122      13.103  -0.820 -12.958  1.00  0.00           H  
ATOM   1997  HB3 TYR A 122      14.557  -1.711 -13.394  1.00  0.00           H  
ATOM   1998  CG  TYR A 122      14.509  -1.043 -11.377  1.00  0.00           C  
ATOM   1999  CD1 TYR A 122      15.640  -1.793 -10.993  1.00  0.00           C  
ATOM   2000  HD1 TYR A 122      16.272  -2.249 -11.744  1.00  0.00           H  
ATOM   2001  CE1 TYR A 122      15.973  -1.914  -9.632  1.00  0.00           C  
ATOM   2002  HE1 TYR A 122      16.852  -2.465  -9.335  1.00  0.00           H  
ATOM   2003  CZ  TYR A 122      15.166  -1.293  -8.657  1.00  0.00           C  
ATOM   2004  OH  TYR A 122      15.494  -1.384  -7.344  1.00  0.00           O  
ATOM   2005  HH  TYR A 122      16.448  -1.399  -7.227  1.00  0.00           H  
ATOM   2006  CE2 TYR A 122      14.028  -0.566  -9.039  1.00  0.00           C  
ATOM   2007  HE2 TYR A 122      13.442  -0.054  -8.294  1.00  0.00           H  
ATOM   2008  CD2 TYR A 122      13.704  -0.433 -10.402  1.00  0.00           C  
ATOM   2009  HD2 TYR A 122      12.858   0.172 -10.694  1.00  0.00           H  
ATOM   2010  C   TYR A 122      16.296   0.526 -13.198  1.00  0.00           C  
ATOM   2011  O   TYR A 122      16.732   1.374 -12.417  1.00  0.00           O  
ATOM   2012  N   SER A 123      17.100  -0.264 -13.925  1.00  0.00           N  
ATOM   2013  H   SER A 123      16.686  -0.950 -14.544  1.00  0.00           H  
ATOM   2014  CA  SER A 123      18.570  -0.176 -13.877  1.00  0.00           C  
ATOM   2015  HA  SER A 123      18.912  -0.442 -12.876  1.00  0.00           H  
ATOM   2016  CB  SER A 123      19.207  -1.147 -14.884  1.00  0.00           C  
ATOM   2017  HB2 SER A 123      18.919  -0.863 -15.896  1.00  0.00           H  
ATOM   2018  HB3 SER A 123      20.294  -1.077 -14.801  1.00  0.00           H  
ATOM   2019  OG  SER A 123      18.805  -2.488 -14.655  1.00  0.00           O  
ATOM   2020  HG  SER A 123      18.128  -2.716 -15.305  1.00  0.00           H  
ATOM   2021  C   SER A 123      19.054   1.252 -14.171  1.00  0.00           C  
ATOM   2022  O   SER A 123      19.931   1.771 -13.487  1.00  0.00           O  
ATOM   2023  N   LYS A 124      18.420   1.923 -15.141  1.00  0.00           N  
ATOM   2024  H   LYS A 124      17.697   1.422 -15.651  1.00  0.00           H  
ATOM   2025  CA  LYS A 124      18.717   3.303 -15.564  1.00  0.00           C  
ATOM   2026  HA  LYS A 124      19.791   3.468 -15.469  1.00  0.00           H  
ATOM   2027  CB  LYS A 124      18.337   3.437 -17.050  1.00  0.00           C  
ATOM   2028  HB2 LYS A 124      17.314   3.089 -17.202  1.00  0.00           H  
ATOM   2029  HB3 LYS A 124      18.396   4.483 -17.355  1.00  0.00           H  
ATOM   2030  CG  LYS A 124      19.306   2.623 -17.925  1.00  0.00           C  
ATOM   2031  HG2 LYS A 124      20.294   3.082 -17.860  1.00  0.00           H  
ATOM   2032  HG3 LYS A 124      19.377   1.599 -17.554  1.00  0.00           H  
ATOM   2033  CD  LYS A 124      18.869   2.565 -19.392  1.00  0.00           C  
ATOM   2034  HD2 LYS A 124      17.954   1.973 -19.468  1.00  0.00           H  
ATOM   2035  HD3 LYS A 124      18.690   3.575 -19.763  1.00  0.00           H  
ATOM   2036  CE  LYS A 124      19.996   1.899 -20.191  1.00  0.00           C  
ATOM   2037  HE2 LYS A 124      20.891   2.520 -20.106  1.00  0.00           H  
ATOM   2038  HE3 LYS A 124      20.205   0.923 -19.738  1.00  0.00           H  
ATOM   2039  NZ  LYS A 124      19.638   1.699 -21.612  1.00  0.00           N  
ATOM   2040  HZ1 LYS A 124      18.982   0.914 -21.675  1.00  0.00           H  
ATOM   2041  HZ2 LYS A 124      19.216   2.510 -22.034  1.00  0.00           H  
ATOM   2042  HZ3 LYS A 124      20.434   1.384 -22.148  1.00  0.00           H  
ATOM   2043  C   LYS A 124      18.084   4.404 -14.692  1.00  0.00           C  
ATOM   2044  O   LYS A 124      18.261   5.576 -15.015  1.00  0.00           O  
ATOM   2045  N   CYS A 125      17.384   4.060 -13.605  1.00  0.00           N  
ATOM   2046  H   CYS A 125      17.277   3.072 -13.411  1.00  0.00           H  
ATOM   2047  CA  CYS A 125      16.683   5.008 -12.723  1.00  0.00           C  
ATOM   2048  HA  CYS A 125      17.067   6.013 -12.905  1.00  0.00           H  
ATOM   2049  CB  CYS A 125      15.175   5.012 -13.049  1.00  0.00           C  
ATOM   2050  HB2 CYS A 125      14.758   4.020 -12.863  1.00  0.00           H  
ATOM   2051  HB3 CYS A 125      14.673   5.730 -12.397  1.00  0.00           H  
ATOM   2052  SG  CYS A 125      14.874   5.492 -14.768  1.00  0.00           S  
ATOM   2053  HG  CYS A 125      15.340   4.331 -15.262  1.00  0.00           H  
ATOM   2054  C   CYS A 125      16.918   4.748 -11.223  1.00  0.00           C  
ATOM   2055  O   CYS A 125      16.050   5.078 -10.418  1.00  0.00           O  
ATOM   2056  N   SER A 126      18.032   4.116 -10.836  1.00  0.00           N  
ATOM   2057  H   SER A 126      18.725   3.916 -11.541  1.00  0.00           H  
ATOM   2058  CA  SER A 126      18.350   3.775  -9.429  1.00  0.00           C  
ATOM   2059  HA  SER A 126      17.556   3.145  -9.035  1.00  0.00           H  
ATOM   2060  CB  SER A 126      19.633   2.958  -9.367  1.00  0.00           C  
ATOM   2061  HB2 SER A 126      20.435   3.457  -9.916  1.00  0.00           H  
ATOM   2062  HB3 SER A 126      19.941   2.832  -8.327  1.00  0.00           H  
ATOM   2063  OG  SER A 126      19.342   1.692  -9.933  1.00  0.00           O  
ATOM   2064  HG  SER A 126      18.988   1.826 -10.819  1.00  0.00           H  
ATOM   2065  C   SER A 126      18.410   4.981  -8.482  1.00  0.00           C  
ATOM   2066  O   SER A 126      18.800   6.082  -8.913  1.00  0.00           O  
ATOM   2067  OXT SER A 126      17.926   4.820  -7.338  1.00  0.00           O  
ATOM   2068  N   MET B 127     -31.551  21.811  10.302  1.00  0.00           N  
ATOM   2069  H1  MET B 127     -31.761  21.217  11.092  1.00  0.00           H  
ATOM   2070  H2  MET B 127     -30.981  21.298   9.640  1.00  0.00           H  
ATOM   2071  H3  MET B 127     -32.405  22.065   9.824  1.00  0.00           H  
ATOM   2072  CA  MET B 127     -30.830  23.037  10.728  1.00  0.00           C  
ATOM   2073  HA  MET B 127     -31.475  23.618  11.387  1.00  0.00           H  
ATOM   2074  CB  MET B 127     -29.572  22.633  11.519  1.00  0.00           C  
ATOM   2075  HB2 MET B 127     -29.891  21.998  12.345  1.00  0.00           H  
ATOM   2076  HB3 MET B 127     -28.915  22.047  10.874  1.00  0.00           H  
ATOM   2077  CG  MET B 127     -28.773  23.805  12.099  1.00  0.00           C  
ATOM   2078  HG2 MET B 127     -28.318  24.354  11.279  1.00  0.00           H  
ATOM   2079  HG3 MET B 127     -29.443  24.477  12.637  1.00  0.00           H  
ATOM   2080  SD  MET B 127     -27.425  23.329  13.202  1.00  0.00           S  
ATOM   2081  CE  MET B 127     -28.320  22.800  14.689  1.00  0.00           C  
ATOM   2082  HE1 MET B 127     -28.952  21.941  14.464  1.00  0.00           H  
ATOM   2083  HE2 MET B 127     -27.599  22.515  15.455  1.00  0.00           H  
ATOM   2084  HE3 MET B 127     -28.930  23.623  15.063  1.00  0.00           H  
ATOM   2085  C   MET B 127     -30.541  23.901   9.495  1.00  0.00           C  
ATOM   2086  O   MET B 127     -30.792  23.426   8.396  1.00  0.00           O  
ATOM   2087  N   HIE B 128     -30.086  25.150   9.647  1.00  0.00           N  
ATOM   2088  H   HIE B 128     -29.908  25.496  10.578  1.00  0.00           H  
ATOM   2089  CA  HIE B 128     -29.532  25.967   8.550  1.00  0.00           C  
ATOM   2090  HA  HIE B 128     -29.870  25.579   7.585  1.00  0.00           H  
ATOM   2091  CB  HIE B 128     -30.045  27.414   8.686  1.00  0.00           C  
ATOM   2092  HB2 HIE B 128     -29.705  27.826   9.637  1.00  0.00           H  
ATOM   2093  HB3 HIE B 128     -31.135  27.400   8.705  1.00  0.00           H  
ATOM   2094  CG  HIE B 128     -29.603  28.353   7.589  1.00  0.00           C  
ATOM   2095  ND1 HIE B 128     -28.285  28.730   7.338  1.00  0.00           N  
ATOM   2096  CE1 HIE B 128     -28.334  29.608   6.323  1.00  0.00           C  
ATOM   2097  HE1 HIE B 128     -27.470  30.094   5.884  1.00  0.00           H  
ATOM   2098  NE2 HIE B 128     -29.605  29.808   5.941  1.00  0.00           N  
ATOM   2099  HE2 HIE B 128     -29.902  30.439   5.207  1.00  0.00           H  
ATOM   2100  CD2 HIE B 128     -30.422  29.026   6.730  1.00  0.00           C  
ATOM   2101  HD2 HIE B 128     -31.502  28.972   6.693  1.00  0.00           H  
ATOM   2102  C   HIE B 128     -27.994  25.904   8.568  1.00  0.00           C  
ATOM   2103  O   HIE B 128     -27.395  26.001   9.642  1.00  0.00           O  
ATOM   2104  N   HIE B 129     -27.364  25.757   7.399  1.00  0.00           N  
ATOM   2105  H   HIE B 129     -27.947  25.616   6.579  1.00  0.00           H  
ATOM   2106  CA  HIE B 129     -25.916  25.562   7.206  1.00  0.00           C  
ATOM   2107  HA  HIE B 129     -25.646  24.584   7.603  1.00  0.00           H  
ATOM   2108  CB  HIE B 129     -25.642  25.556   5.692  1.00  0.00           C  
ATOM   2109  HB2 HIE B 129     -25.739  26.573   5.307  1.00  0.00           H  
ATOM   2110  HB3 HIE B 129     -26.395  24.950   5.195  1.00  0.00           H  
ATOM   2111  CG  HIE B 129     -24.303  25.001   5.273  1.00  0.00           C  
ATOM   2112  ND1 HIE B 129     -23.393  25.651   4.438  1.00  0.00           N  
ATOM   2113  CE1 HIE B 129     -22.405  24.770   4.206  1.00  0.00           C  
ATOM   2114  HE1 HIE B 129     -21.543  24.955   3.576  1.00  0.00           H  
ATOM   2115  NE2 HIE B 129     -22.668  23.603   4.814  1.00  0.00           N  
ATOM   2116  HE2 HIE B 129     -22.109  22.762   4.722  1.00  0.00           H  
ATOM   2117  CD2 HIE B 129     -23.861  23.726   5.490  1.00  0.00           C  
ATOM   2118  HD2 HIE B 129     -24.370  22.948   6.045  1.00  0.00           H  
ATOM   2119  C   HIE B 129     -25.021  26.592   7.921  1.00  0.00           C  
ATOM   2120  O   HIE B 129     -23.921  26.248   8.352  1.00  0.00           O  
ATOM   2121  N   HIE B 130     -25.509  27.821   8.143  1.00  0.00           N  
ATOM   2122  H   HIE B 130     -26.435  28.029   7.780  1.00  0.00           H  
ATOM   2123  CA  HIE B 130     -24.839  28.866   8.939  1.00  0.00           C  
ATOM   2124  HA  HIE B 130     -23.887  29.125   8.473  1.00  0.00           H  
ATOM   2125  CB  HIE B 130     -25.713  30.131   8.952  1.00  0.00           C  
ATOM   2126  HB2 HIE B 130     -26.662  29.918   9.443  1.00  0.00           H  
ATOM   2127  HB3 HIE B 130     -25.925  30.421   7.922  1.00  0.00           H  
ATOM   2128  CG  HIE B 130     -25.063  31.308   9.630  1.00  0.00           C  
ATOM   2129  ND1 HIE B 130     -24.113  32.140   9.039  1.00  0.00           N  
ATOM   2130  CE1 HIE B 130     -23.789  33.049   9.967  1.00  0.00           C  
ATOM   2131  HE1 HIE B 130     -23.073  33.847   9.817  1.00  0.00           H  
ATOM   2132  NE2 HIE B 130     -24.477  32.828  11.103  1.00  0.00           N  
ATOM   2133  HE2 HIE B 130     -24.400  33.381  11.945  1.00  0.00           H  
ATOM   2134  CD2 HIE B 130     -25.286  31.728  10.910  1.00  0.00           C  
ATOM   2135  HD2 HIE B 130     -25.955  31.272  11.628  1.00  0.00           H  
ATOM   2136  C   HIE B 130     -24.540  28.405  10.372  1.00  0.00           C  
ATOM   2137  O   HIE B 130     -23.399  28.482  10.819  1.00  0.00           O  
ATOM   2138  N   HIE B 131     -25.534  27.839  11.062  1.00  0.00           N  
ATOM   2139  H   HIE B 131     -26.410  27.687  10.581  1.00  0.00           H  
ATOM   2140  CA  HIE B 131     -25.408  27.320  12.435  1.00  0.00           C  
ATOM   2141  HA  HIE B 131     -24.787  27.992  13.031  1.00  0.00           H  
ATOM   2142  CB  HIE B 131     -26.803  27.263  13.069  1.00  0.00           C  
ATOM   2143  HB2 HIE B 131     -26.727  26.772  14.041  1.00  0.00           H  
ATOM   2144  HB3 HIE B 131     -27.462  26.661  12.443  1.00  0.00           H  
ATOM   2145  CG  HIE B 131     -27.423  28.617  13.292  1.00  0.00           C  
ATOM   2146  ND1 HIE B 131     -27.105  29.472  14.344  1.00  0.00           N  
ATOM   2147  CE1 HIE B 131     -27.888  30.548  14.205  1.00  0.00           C  
ATOM   2148  HE1 HIE B 131     -27.895  31.392  14.886  1.00  0.00           H  
ATOM   2149  NE2 HIE B 131     -28.664  30.423  13.115  1.00  0.00           N  
ATOM   2150  HE2 HIE B 131     -29.347  31.103  12.808  1.00  0.00           H  
ATOM   2151  CD2 HIE B 131     -28.384  29.208  12.523  1.00  0.00           C  
ATOM   2152  HD2 HIE B 131     -28.833  28.789  11.636  1.00  0.00           H  
ATOM   2153  C   HIE B 131     -24.760  25.931  12.516  1.00  0.00           C  
ATOM   2154  O   HIE B 131     -24.266  25.548  13.571  1.00  0.00           O  
ATOM   2155  N   HIE B 132     -24.780  25.171  11.417  1.00  0.00           N  
ATOM   2156  H   HIE B 132     -25.211  25.553  10.589  1.00  0.00           H  
ATOM   2157  CA  HIE B 132     -24.330  23.773  11.379  1.00  0.00           C  
ATOM   2158  HA  HIE B 132     -24.846  23.238  12.178  1.00  0.00           H  
ATOM   2159  CB  HIE B 132     -24.750  23.151  10.041  1.00  0.00           C  
ATOM   2160  HB2 HIE B 132     -24.098  23.525   9.250  1.00  0.00           H  
ATOM   2161  HB3 HIE B 132     -25.775  23.446   9.815  1.00  0.00           H  
ATOM   2162  CG  HIE B 132     -24.696  21.650  10.053  1.00  0.00           C  
ATOM   2163  ND1 HIE B 132     -23.624  20.865   9.630  1.00  0.00           N  
ATOM   2164  CE1 HIE B 132     -23.967  19.596   9.902  1.00  0.00           C  
ATOM   2165  HE1 HIE B 132     -23.359  18.724   9.691  1.00  0.00           H  
ATOM   2166  NE2 HIE B 132     -25.190  19.559  10.455  1.00  0.00           N  
ATOM   2167  HE2 HIE B 132     -25.699  18.704  10.713  1.00  0.00           H  
ATOM   2168  CD2 HIE B 132     -25.658  20.841  10.577  1.00  0.00           C  
ATOM   2169  HD2 HIE B 132     -26.588  21.140  11.033  1.00  0.00           H  
ATOM   2170  C   HIE B 132     -22.827  23.605  11.660  1.00  0.00           C  
ATOM   2171  O   HIE B 132     -22.045  24.540  11.464  1.00  0.00           O  
ATOM   2172  N   HIE B 133     -22.417  22.424  12.125  1.00  0.00           N  
ATOM   2173  H   HIE B 133     -23.083  21.663  12.182  1.00  0.00           H  
ATOM   2174  CA  HIE B 133     -21.056  22.163  12.598  1.00  0.00           C  
ATOM   2175  HA  HIE B 133     -20.860  22.838  13.433  1.00  0.00           H  
ATOM   2176  CB  HIE B 133     -20.947  20.730  13.129  1.00  0.00           C  
ATOM   2177  HB2 HIE B 133     -19.924  20.557  13.462  1.00  0.00           H  
ATOM   2178  HB3 HIE B 133     -21.163  20.031  12.320  1.00  0.00           H  
ATOM   2179  CG  HIE B 133     -21.870  20.433  14.283  1.00  0.00           C  
ATOM   2180  ND1 HIE B 133     -23.201  20.025  14.178  1.00  0.00           N  
ATOM   2181  CE1 HIE B 133     -23.631  19.829  15.435  1.00  0.00           C  
ATOM   2182  HE1 HIE B 133     -24.620  19.473  15.696  1.00  0.00           H  
ATOM   2183  NE2 HIE B 133     -22.634  20.059  16.308  1.00  0.00           N  
ATOM   2184  HE2 HIE B 133     -22.657  19.838  17.302  1.00  0.00           H  
ATOM   2185  CD2 HIE B 133     -21.524  20.463  15.601  1.00  0.00           C  
ATOM   2186  HD2 HIE B 133     -20.547  20.703  15.997  1.00  0.00           H  
ATOM   2187  C   HIE B 133     -19.990  22.435  11.528  1.00  0.00           C  
ATOM   2188  O   HIE B 133     -20.067  21.969  10.394  1.00  0.00           O  
ATOM   2189  N   LYS B 134     -18.959  23.191  11.910  1.00  0.00           N  
ATOM   2190  H   LYS B 134     -18.908  23.432  12.896  1.00  0.00           H  
ATOM   2191  CA  LYS B 134     -17.833  23.591  11.054  1.00  0.00           C  
ATOM   2192  HA  LYS B 134     -18.093  23.404  10.013  1.00  0.00           H  
ATOM   2193  CB  LYS B 134     -17.538  25.090  11.247  1.00  0.00           C  
ATOM   2194  HB2 LYS B 134     -17.213  25.248  12.278  1.00  0.00           H  
ATOM   2195  HB3 LYS B 134     -16.711  25.377  10.595  1.00  0.00           H  
ATOM   2196  CG  LYS B 134     -18.729  26.028  10.976  1.00  0.00           C  
ATOM   2197  HG2 LYS B 134     -19.553  25.779  11.647  1.00  0.00           H  
ATOM   2198  HG3 LYS B 134     -18.410  27.044  11.213  1.00  0.00           H  
ATOM   2199  CD  LYS B 134     -19.219  25.998   9.519  1.00  0.00           C  
ATOM   2200  HD2 LYS B 134     -18.374  26.218   8.864  1.00  0.00           H  
ATOM   2201  HD3 LYS B 134     -19.614  25.012   9.268  1.00  0.00           H  
ATOM   2202  CE  LYS B 134     -20.295  27.066   9.294  1.00  0.00           C  
ATOM   2203  HE2 LYS B 134     -19.982  27.984   9.801  1.00  0.00           H  
ATOM   2204  HE3 LYS B 134     -20.376  27.283   8.226  1.00  0.00           H  
ATOM   2205  NZ  LYS B 134     -21.613  26.641   9.810  1.00  0.00           N  
ATOM   2206  HZ1 LYS B 134     -22.170  27.434  10.117  1.00  0.00           H  
ATOM   2207  HZ2 LYS B 134     -22.167  26.152   9.111  1.00  0.00           H  
ATOM   2208  HZ3 LYS B 134     -21.539  26.010  10.607  1.00  0.00           H  
ATOM   2209  C   LYS B 134     -16.602  22.746  11.375  1.00  0.00           C  
ATOM   2210  O   LYS B 134     -16.470  22.268  12.499  1.00  0.00           O  
ATOM   2211  N   VAL B 135     -15.690  22.575  10.421  1.00  0.00           N  
ATOM   2212  H   VAL B 135     -15.834  23.010   9.526  1.00  0.00           H  
ATOM   2213  CA  VAL B 135     -14.368  21.979  10.695  1.00  0.00           C  
ATOM   2214  HA  VAL B 135     -14.524  21.023  11.196  1.00  0.00           H  
ATOM   2215  CB  VAL B 135     -13.601  21.697   9.385  1.00  0.00           C  
ATOM   2216  HB  VAL B 135     -13.494  22.628   8.826  1.00  0.00           H  
ATOM   2217  CG1 VAL B 135     -12.204  21.111   9.625  1.00  0.00           C  
ATOM   2218 HG11 VAL B 135     -11.564  21.843  10.116  1.00  0.00           H  
ATOM   2219 HG12 VAL B 135     -12.265  20.202  10.224  1.00  0.00           H  
ATOM   2220 HG13 VAL B 135     -11.736  20.875   8.668  1.00  0.00           H  
ATOM   2221  CG2 VAL B 135     -14.365  20.688   8.510  1.00  0.00           C  
ATOM   2222 HG21 VAL B 135     -13.799  20.485   7.600  1.00  0.00           H  
ATOM   2223 HG22 VAL B 135     -14.514  19.755   9.054  1.00  0.00           H  
ATOM   2224 HG23 VAL B 135     -15.331  21.092   8.222  1.00  0.00           H  
ATOM   2225  C   VAL B 135     -13.572  22.881  11.658  1.00  0.00           C  
ATOM   2226  O   VAL B 135     -13.690  24.104  11.610  1.00  0.00           O  
ATOM   2227  N   LEU B 136     -12.785  22.261  12.541  1.00  0.00           N  
ATOM   2228  H   LEU B 136     -12.828  21.248  12.538  1.00  0.00           H  
ATOM   2229  CA  LEU B 136     -11.881  22.889  13.517  1.00  0.00           C  
ATOM   2230  HA  LEU B 136     -11.911  23.972  13.392  1.00  0.00           H  
ATOM   2231  CB  LEU B 136     -12.405  22.530  14.923  1.00  0.00           C  
ATOM   2232  HB2 LEU B 136     -13.421  22.909  15.010  1.00  0.00           H  
ATOM   2233  HB3 LEU B 136     -12.442  21.444  15.002  1.00  0.00           H  
ATOM   2234  CG  LEU B 136     -11.583  23.066  16.112  1.00  0.00           C  
ATOM   2235  HG  LEU B 136     -10.535  22.793  16.001  1.00  0.00           H  
ATOM   2236  CD1 LEU B 136     -11.696  24.586  16.240  1.00  0.00           C  
ATOM   2237 HD11 LEU B 136     -12.737  24.880  16.372  1.00  0.00           H  
ATOM   2238 HD12 LEU B 136     -11.112  24.931  17.094  1.00  0.00           H  
ATOM   2239 HD13 LEU B 136     -11.299  25.062  15.343  1.00  0.00           H  
ATOM   2240  CD2 LEU B 136     -12.069  22.435  17.416  1.00  0.00           C  
ATOM   2241 HD21 LEU B 136     -11.466  22.799  18.247  1.00  0.00           H  
ATOM   2242 HD22 LEU B 136     -13.114  22.689  17.592  1.00  0.00           H  
ATOM   2243 HD23 LEU B 136     -11.978  21.351  17.360  1.00  0.00           H  
ATOM   2244  C   LEU B 136     -10.413  22.450  13.330  1.00  0.00           C  
ATOM   2245  O   LEU B 136      -9.499  23.165  13.726  1.00  0.00           O  
ATOM   2246  N   GLN B 137     -10.183  21.272  12.742  1.00  0.00           N  
ATOM   2247  H   GLN B 137     -10.975  20.730  12.429  1.00  0.00           H  
ATOM   2248  CA  GLN B 137      -8.858  20.758  12.383  1.00  0.00           C  
ATOM   2249  HA  GLN B 137      -8.201  21.604  12.171  1.00  0.00           H  
ATOM   2250  CB  GLN B 137      -8.260  19.947  13.553  1.00  0.00           C  
ATOM   2251  HB2 GLN B 137      -8.271  20.564  14.453  1.00  0.00           H  
ATOM   2252  HB3 GLN B 137      -8.875  19.065  13.730  1.00  0.00           H  
ATOM   2253  CG  GLN B 137      -6.815  19.491  13.281  1.00  0.00           C  
ATOM   2254  HG2 GLN B 137      -6.801  18.836  12.410  1.00  0.00           H  
ATOM   2255  HG3 GLN B 137      -6.213  20.372  13.052  1.00  0.00           H  
ATOM   2256  CD  GLN B 137      -6.146  18.749  14.443  1.00  0.00           C  
ATOM   2257  OE1 GLN B 137      -6.723  18.422  15.478  1.00  0.00           O  
ATOM   2258  NE2 GLN B 137      -4.869  18.458  14.325  1.00  0.00           N  
ATOM   2259 HE21 GLN B 137      -4.421  17.961  15.072  1.00  0.00           H  
ATOM   2260 HE22 GLN B 137      -4.383  18.698  13.476  1.00  0.00           H  
ATOM   2261  C   GLN B 137      -8.996  19.920  11.107  1.00  0.00           C  
ATOM   2262  O   GLN B 137      -9.858  19.041  11.060  1.00  0.00           O  
ATOM   2263  N   GLU B 138      -8.166  20.209  10.104  1.00  0.00           N  
ATOM   2264  H   GLU B 138      -7.558  21.008  10.208  1.00  0.00           H  
ATOM   2265  CA  GLU B 138      -8.254  19.675   8.736  1.00  0.00           C  
ATOM   2266  HA  GLU B 138      -9.141  20.121   8.289  1.00  0.00           H  
ATOM   2267  CB  GLU B 138      -7.021  20.162   7.940  1.00  0.00           C  
ATOM   2268  HB2 GLU B 138      -6.467  20.914   8.507  1.00  0.00           H  
ATOM   2269  HB3 GLU B 138      -6.335  19.328   7.785  1.00  0.00           H  
ATOM   2270  CG  GLU B 138      -7.383  20.751   6.571  1.00  0.00           C  
ATOM   2271  HG2 GLU B 138      -6.460  20.884   6.002  1.00  0.00           H  
ATOM   2272  HG3 GLU B 138      -7.999  20.030   6.030  1.00  0.00           H  
ATOM   2273  CD  GLU B 138      -8.113  22.102   6.654  1.00  0.00           C  
ATOM   2274  OE1 GLU B 138      -8.589  22.536   5.579  1.00  0.00           O  
ATOM   2275  OE2 GLU B 138      -8.219  22.664   7.769  1.00  0.00           O  
ATOM   2276  C   GLU B 138      -8.331  18.130   8.631  1.00  0.00           C  
ATOM   2277  O   GLU B 138      -7.611  17.445   9.366  1.00  0.00           O  
ATOM   2278  N   PRO B 139      -9.120  17.570   7.685  1.00  0.00           N  
ATOM   2279  CD  PRO B 139     -10.243  18.220   7.020  1.00  0.00           C  
ATOM   2280  HD2 PRO B 139      -9.888  18.710   6.117  1.00  0.00           H  
ATOM   2281  HD3 PRO B 139     -10.747  18.937   7.668  1.00  0.00           H  
ATOM   2282  CG  PRO B 139     -11.222  17.108   6.658  1.00  0.00           C  
ATOM   2283  HG2 PRO B 139     -11.819  17.358   5.784  1.00  0.00           H  
ATOM   2284  HG3 PRO B 139     -11.878  16.894   7.501  1.00  0.00           H  
ATOM   2285  CB  PRO B 139     -10.298  15.925   6.393  1.00  0.00           C  
ATOM   2286  HB2 PRO B 139      -9.961  15.965   5.359  1.00  0.00           H  
ATOM   2287  HB3 PRO B 139     -10.802  14.980   6.584  1.00  0.00           H  
ATOM   2288  CA  PRO B 139      -9.126  16.139   7.363  1.00  0.00           C  
ATOM   2289  HA  PRO B 139      -9.338  15.597   8.274  1.00  0.00           H  
ATOM   2290  C   PRO B 139      -7.796  15.594   6.815  1.00  0.00           C  
ATOM   2291  O   PRO B 139      -7.467  15.737   5.635  1.00  0.00           O  
ATOM   2292  N   THR B 140      -7.045  14.903   7.677  1.00  0.00           N  
ATOM   2293  H   THR B 140      -7.418  14.774   8.615  1.00  0.00           H  
ATOM   2294  CA  THR B 140      -5.837  14.154   7.289  1.00  0.00           C  
ATOM   2295  HA  THR B 140      -5.436  14.617   6.387  1.00  0.00           H  
ATOM   2296  CB  THR B 140      -4.756  14.277   8.379  1.00  0.00           C  
ATOM   2297  HB  THR B 140      -4.969  15.154   8.993  1.00  0.00           H  
ATOM   2298  CG2 THR B 140      -4.600  13.072   9.308  1.00  0.00           C  
ATOM   2299 HG21 THR B 140      -3.879  13.312  10.089  1.00  0.00           H  
ATOM   2300 HG22 THR B 140      -5.558  12.839   9.772  1.00  0.00           H  
ATOM   2301 HG23 THR B 140      -4.239  12.206   8.754  1.00  0.00           H  
ATOM   2302  OG1 THR B 140      -3.516  14.498   7.752  1.00  0.00           O  
ATOM   2303  HG1 THR B 140      -3.531  15.402   7.423  1.00  0.00           H  
ATOM   2304  C   THR B 140      -6.197  12.709   6.913  1.00  0.00           C  
ATOM   2305  O   THR B 140      -7.248  12.219   7.329  1.00  0.00           O  
ATOM   2306  N   CYS B 141      -5.382  12.019   6.102  1.00  0.00           N  
ATOM   2307  H   CYS B 141      -4.493  12.422   5.840  1.00  0.00           H  
ATOM   2308  CA  CYS B 141      -5.718  10.687   5.573  1.00  0.00           C  
ATOM   2309  HA  CYS B 141      -6.313  10.169   6.322  1.00  0.00           H  
ATOM   2310  CB  CYS B 141      -6.588  10.870   4.317  1.00  0.00           C  
ATOM   2311  HB2 CYS B 141      -7.441  11.504   4.563  1.00  0.00           H  
ATOM   2312  HB3 CYS B 141      -6.003  11.356   3.536  1.00  0.00           H  
ATOM   2313  SG  CYS B 141      -7.211   9.278   3.700  1.00  0.00           S  
ATOM   2314  HG  CYS B 141      -6.064   8.851   3.151  1.00  0.00           H  
ATOM   2315  C   CYS B 141      -4.472   9.823   5.295  1.00  0.00           C  
ATOM   2316  O   CYS B 141      -3.507  10.313   4.714  1.00  0.00           O  
ATOM   2317  N   VAL B 142      -4.505   8.544   5.690  1.00  0.00           N  
ATOM   2318  H   VAL B 142      -5.366   8.214   6.120  1.00  0.00           H  
ATOM   2319  CA  VAL B 142      -3.392   7.576   5.583  1.00  0.00           C  
ATOM   2320  HA  VAL B 142      -2.660   7.970   4.881  1.00  0.00           H  
ATOM   2321  CB  VAL B 142      -2.669   7.376   6.937  1.00  0.00           C  
ATOM   2322  HB  VAL B 142      -1.846   6.679   6.787  1.00  0.00           H  
ATOM   2323  CG1 VAL B 142      -2.068   8.686   7.464  1.00  0.00           C  
ATOM   2324 HG11 VAL B 142      -2.856   9.389   7.732  1.00  0.00           H  
ATOM   2325 HG12 VAL B 142      -1.456   8.486   8.343  1.00  0.00           H  
ATOM   2326 HG13 VAL B 142      -1.438   9.136   6.697  1.00  0.00           H  
ATOM   2327  CG2 VAL B 142      -3.574   6.780   8.026  1.00  0.00           C  
ATOM   2328 HG21 VAL B 142      -3.908   5.785   7.733  1.00  0.00           H  
ATOM   2329 HG22 VAL B 142      -3.018   6.694   8.960  1.00  0.00           H  
ATOM   2330 HG23 VAL B 142      -4.445   7.417   8.189  1.00  0.00           H  
ATOM   2331  C   VAL B 142      -3.868   6.236   5.016  1.00  0.00           C  
ATOM   2332  O   VAL B 142      -5.037   5.888   5.163  1.00  0.00           O  
ATOM   2333  N   SER B 143      -2.980   5.481   4.362  1.00  0.00           N  
ATOM   2334  H   SER B 143      -2.023   5.822   4.303  1.00  0.00           H  
ATOM   2335  CA  SER B 143      -3.270   4.191   3.726  1.00  0.00           C  
ATOM   2336  HA  SER B 143      -4.345   4.064   3.625  1.00  0.00           H  
ATOM   2337  CB  SER B 143      -2.667   4.192   2.318  1.00  0.00           C  
ATOM   2338  HB2 SER B 143      -2.996   5.082   1.780  1.00  0.00           H  
ATOM   2339  HB3 SER B 143      -1.578   4.206   2.387  1.00  0.00           H  
ATOM   2340  OG  SER B 143      -3.084   3.043   1.614  1.00  0.00           O  
ATOM   2341  HG  SER B 143      -4.017   3.162   1.396  1.00  0.00           H  
ATOM   2342  C   SER B 143      -2.721   2.998   4.515  1.00  0.00           C  
ATOM   2343  O   SER B 143      -1.577   3.042   4.963  1.00  0.00           O  
ATOM   2344  N   ASP B 144      -3.471   1.893   4.611  1.00  0.00           N  
ATOM   2345  H   ASP B 144      -4.432   1.889   4.285  1.00  0.00           H  
ATOM   2346  CA  ASP B 144      -2.876   0.605   5.018  1.00  0.00           C  
ATOM   2347  HA  ASP B 144      -2.138   0.799   5.796  1.00  0.00           H  
ATOM   2348  CB  ASP B 144      -3.934  -0.307   5.647  1.00  0.00           C  
ATOM   2349  HB2 ASP B 144      -3.411  -1.109   6.168  1.00  0.00           H  
ATOM   2350  HB3 ASP B 144      -4.497   0.258   6.390  1.00  0.00           H  
ATOM   2351  CG  ASP B 144      -4.911  -0.960   4.670  1.00  0.00           C  
ATOM   2352  OD1 ASP B 144      -5.024  -0.564   3.491  1.00  0.00           O  
ATOM   2353  OD2 ASP B 144      -5.530  -1.962   5.082  1.00  0.00           O  
ATOM   2354  C   ASP B 144      -2.129  -0.112   3.869  1.00  0.00           C  
ATOM   2355  O   ASP B 144      -1.430  -1.103   4.098  1.00  0.00           O  
ATOM   2356  N   TYR B 145      -2.284   0.399   2.645  1.00  0.00           N  
ATOM   2357  H   TYR B 145      -2.820   1.253   2.575  1.00  0.00           H  
ATOM   2358  CA  TYR B 145      -1.797  -0.138   1.376  1.00  0.00           C  
ATOM   2359  HA  TYR B 145      -2.302   0.452   0.615  1.00  0.00           H  
ATOM   2360  CB  TYR B 145      -0.297   0.153   1.222  1.00  0.00           C  
ATOM   2361  HB2 TYR B 145      -0.014   0.961   1.897  1.00  0.00           H  
ATOM   2362  HB3 TYR B 145       0.265  -0.725   1.524  1.00  0.00           H  
ATOM   2363  CG  TYR B 145       0.117   0.575  -0.177  1.00  0.00           C  
ATOM   2364  CD1 TYR B 145      -0.194   1.871  -0.635  1.00  0.00           C  
ATOM   2365  HD1 TYR B 145      -0.749   2.550  -0.003  1.00  0.00           H  
ATOM   2366  CE1 TYR B 145       0.258   2.302  -1.897  1.00  0.00           C  
ATOM   2367  HE1 TYR B 145       0.036   3.295  -2.251  1.00  0.00           H  
ATOM   2368  CZ  TYR B 145       1.048   1.445  -2.690  1.00  0.00           C  
ATOM   2369  OH  TYR B 145       1.583   1.903  -3.851  1.00  0.00           O  
ATOM   2370  HH  TYR B 145       2.197   1.244  -4.247  1.00  0.00           H  
ATOM   2371  CE2 TYR B 145       1.318   0.131  -2.256  1.00  0.00           C  
ATOM   2372  HE2 TYR B 145       1.903  -0.526  -2.875  1.00  0.00           H  
ATOM   2373  CD2 TYR B 145       0.848  -0.302  -0.996  1.00  0.00           C  
ATOM   2374  HD2 TYR B 145       1.077  -1.297  -0.648  1.00  0.00           H  
ATOM   2375  C   TYR B 145      -2.229  -1.596   1.106  1.00  0.00           C  
ATOM   2376  O   TYR B 145      -1.478  -2.397   0.539  1.00  0.00           O  
ATOM   2377  N   MET B 146      -3.434  -1.973   1.547  1.00  0.00           N  
ATOM   2378  H   MET B 146      -3.978  -1.288   2.068  1.00  0.00           H  
ATOM   2379  CA  MET B 146      -3.970  -3.333   1.405  1.00  0.00           C  
ATOM   2380  HA  MET B 146      -3.556  -3.779   0.500  1.00  0.00           H  
ATOM   2381  CB  MET B 146      -3.495  -4.175   2.605  1.00  0.00           C  
ATOM   2382  HB2 MET B 146      -2.419  -4.298   2.517  1.00  0.00           H  
ATOM   2383  HB3 MET B 146      -3.714  -3.642   3.532  1.00  0.00           H  
ATOM   2384  CG  MET B 146      -4.114  -5.575   2.689  1.00  0.00           C  
ATOM   2385  HG2 MET B 146      -5.184  -5.479   2.876  1.00  0.00           H  
ATOM   2386  HG3 MET B 146      -3.978  -6.075   1.730  1.00  0.00           H  
ATOM   2387  SD  MET B 146      -3.403  -6.616   3.989  1.00  0.00           S  
ATOM   2388  CE  MET B 146      -4.407  -8.106   3.755  1.00  0.00           C  
ATOM   2389  HE1 MET B 146      -4.262  -8.492   2.746  1.00  0.00           H  
ATOM   2390  HE2 MET B 146      -4.107  -8.866   4.476  1.00  0.00           H  
ATOM   2391  HE3 MET B 146      -5.461  -7.869   3.900  1.00  0.00           H  
ATOM   2392  C   MET B 146      -5.491  -3.410   1.251  1.00  0.00           C  
ATOM   2393  O   MET B 146      -5.960  -4.319   0.573  1.00  0.00           O  
ATOM   2394  N   SER B 147      -6.270  -2.536   1.888  1.00  0.00           N  
ATOM   2395  H   SER B 147      -5.833  -1.784   2.415  1.00  0.00           H  
ATOM   2396  CA  SER B 147      -7.739  -2.581   1.835  1.00  0.00           C  
ATOM   2397  HA  SER B 147      -8.048  -2.715   0.801  1.00  0.00           H  
ATOM   2398  CB  SER B 147      -8.225  -3.795   2.646  1.00  0.00           C  
ATOM   2399  HB2 SER B 147      -7.932  -4.716   2.134  1.00  0.00           H  
ATOM   2400  HB3 SER B 147      -7.741  -3.779   3.624  1.00  0.00           H  
ATOM   2401  OG  SER B 147      -9.628  -3.827   2.850  1.00  0.00           O  
ATOM   2402  HG  SER B 147     -10.059  -3.737   1.993  1.00  0.00           H  
ATOM   2403  C   SER B 147      -8.428  -1.311   2.340  1.00  0.00           C  
ATOM   2404  O   SER B 147      -9.481  -0.956   1.806  1.00  0.00           O  
ATOM   2405  N   ILE B 148      -7.874  -0.622   3.344  1.00  0.00           N  
ATOM   2406  H   ILE B 148      -6.945  -0.880   3.669  1.00  0.00           H  
ATOM   2407  CA  ILE B 148      -8.517   0.528   3.991  1.00  0.00           C  
ATOM   2408  HA  ILE B 148      -9.309   0.890   3.337  1.00  0.00           H  
ATOM   2409  CB  ILE B 148      -9.198   0.109   5.320  1.00  0.00           C  
ATOM   2410  HB  ILE B 148      -8.458  -0.389   5.949  1.00  0.00           H  
ATOM   2411  CG2 ILE B 148      -9.719   1.346   6.077  1.00  0.00           C  
ATOM   2412 HG21 ILE B 148     -10.417   1.890   5.444  1.00  0.00           H  
ATOM   2413 HG22 ILE B 148     -10.204   1.052   7.003  1.00  0.00           H  
ATOM   2414 HG23 ILE B 148      -8.896   2.002   6.348  1.00  0.00           H  
ATOM   2415  CG1 ILE B 148     -10.351  -0.883   5.029  1.00  0.00           C  
ATOM   2416 HG12 ILE B 148     -11.014  -0.452   4.279  1.00  0.00           H  
ATOM   2417 HG13 ILE B 148      -9.924  -1.796   4.615  1.00  0.00           H  
ATOM   2418  CD1 ILE B 148     -11.199  -1.300   6.236  1.00  0.00           C  
ATOM   2419 HD11 ILE B 148     -10.554  -1.631   7.050  1.00  0.00           H  
ATOM   2420 HD12 ILE B 148     -11.822  -0.468   6.568  1.00  0.00           H  
ATOM   2421 HD13 ILE B 148     -11.853  -2.121   5.942  1.00  0.00           H  
ATOM   2422  C   ILE B 148      -7.531   1.688   4.179  1.00  0.00           C  
ATOM   2423  O   ILE B 148      -6.625   1.638   5.014  1.00  0.00           O  
ATOM   2424  N   SER B 149      -7.787   2.795   3.481  1.00  0.00           N  
ATOM   2425  H   SER B 149      -8.618   2.776   2.899  1.00  0.00           H  
ATOM   2426  CA  SER B 149      -7.279   4.102   3.909  1.00  0.00           C  
ATOM   2427  HA  SER B 149      -6.310   3.958   4.383  1.00  0.00           H  
ATOM   2428  CB  SER B 149      -7.068   5.042   2.716  1.00  0.00           C  
ATOM   2429  HB2 SER B 149      -8.021   5.238   2.225  1.00  0.00           H  
ATOM   2430  HB3 SER B 149      -6.665   5.990   3.076  1.00  0.00           H  
ATOM   2431  OG  SER B 149      -6.158   4.478   1.779  1.00  0.00           O  
ATOM   2432  HG  SER B 149      -6.629   3.780   1.308  1.00  0.00           H  
ATOM   2433  C   SER B 149      -8.219   4.696   4.969  1.00  0.00           C  
ATOM   2434  O   SER B 149      -9.422   4.438   4.949  1.00  0.00           O  
ATOM   2435  N   THR B 150      -7.700   5.469   5.918  1.00  0.00           N  
ATOM   2436  H   THR B 150      -6.711   5.701   5.854  1.00  0.00           H  
ATOM   2437  CA  THR B 150      -8.475   6.081   7.012  1.00  0.00           C  
ATOM   2438  HA  THR B 150      -9.543   5.932   6.843  1.00  0.00           H  
ATOM   2439  CB  THR B 150      -8.135   5.445   8.371  1.00  0.00           C  
ATOM   2440  HB  THR B 150      -7.072   5.577   8.580  1.00  0.00           H  
ATOM   2441  CG2 THR B 150      -8.948   6.015   9.537  1.00  0.00           C  
ATOM   2442 HG21 THR B 150      -8.753   5.436  10.439  1.00  0.00           H  
ATOM   2443 HG22 THR B 150      -8.657   7.047   9.728  1.00  0.00           H  
ATOM   2444 HG23 THR B 150     -10.014   5.977   9.309  1.00  0.00           H  
ATOM   2445  OG1 THR B 150      -8.417   4.066   8.314  1.00  0.00           O  
ATOM   2446  HG1 THR B 150      -7.904   3.711   7.583  1.00  0.00           H  
ATOM   2447  C   THR B 150      -8.226   7.582   7.043  1.00  0.00           C  
ATOM   2448  O   THR B 150      -7.074   8.014   6.966  1.00  0.00           O  
ATOM   2449  N   CYS B 151      -9.308   8.351   7.176  1.00  0.00           N  
ATOM   2450  H   CYS B 151     -10.208   7.889   7.239  1.00  0.00           H  
ATOM   2451  CA  CYS B 151      -9.325   9.805   7.288  1.00  0.00           C  
ATOM   2452  HA  CYS B 151      -8.301  10.159   7.292  1.00  0.00           H  
ATOM   2453  CB  CYS B 151     -10.040  10.349   6.043  1.00  0.00           C  
ATOM   2454  HB2 CYS B 151      -9.499  10.027   5.152  1.00  0.00           H  
ATOM   2455  HB3 CYS B 151     -11.049   9.934   6.002  1.00  0.00           H  
ATOM   2456  SG  CYS B 151     -10.155  12.157   6.052  1.00  0.00           S  
ATOM   2457  HG  CYS B 151      -8.867  12.396   6.356  1.00  0.00           H  
ATOM   2458  C   CYS B 151      -9.983  10.245   8.605  1.00  0.00           C  
ATOM   2459  O   CYS B 151     -10.964   9.631   9.028  1.00  0.00           O  
ATOM   2460  N   GLU B 152      -9.472  11.296   9.248  1.00  0.00           N  
ATOM   2461  H   GLU B 152      -8.685  11.787   8.836  1.00  0.00           H  
ATOM   2462  CA  GLU B 152     -10.036  11.866  10.481  1.00  0.00           C  
ATOM   2463  HA  GLU B 152     -11.105  11.661  10.480  1.00  0.00           H  
ATOM   2464  CB  GLU B 152      -9.458  11.187  11.736  1.00  0.00           C  
ATOM   2465  HB2 GLU B 152     -10.034  11.543  12.591  1.00  0.00           H  
ATOM   2466  HB3 GLU B 152      -9.610  10.109  11.665  1.00  0.00           H  
ATOM   2467  CG  GLU B 152      -7.975  11.464  12.035  1.00  0.00           C  
ATOM   2468  HG2 GLU B 152      -7.351  10.888  11.349  1.00  0.00           H  
ATOM   2469  HG3 GLU B 152      -7.765  12.521  11.871  1.00  0.00           H  
ATOM   2470  CD  GLU B 152      -7.626  11.120  13.492  1.00  0.00           C  
ATOM   2471  OE1 GLU B 152      -8.252  10.187  14.048  1.00  0.00           O  
ATOM   2472  OE2 GLU B 152      -6.754  11.816  14.063  1.00  0.00           O  
ATOM   2473  C   GLU B 152      -9.891  13.395  10.539  1.00  0.00           C  
ATOM   2474  O   GLU B 152      -8.979  13.964   9.934  1.00  0.00           O  
ATOM   2475  N   TRP B 153     -10.803  14.055  11.260  1.00  0.00           N  
ATOM   2476  H   TRP B 153     -11.497  13.501  11.754  1.00  0.00           H  
ATOM   2477  CA  TRP B 153     -10.858  15.512  11.454  1.00  0.00           C  
ATOM   2478  HA  TRP B 153      -9.839  15.903  11.490  1.00  0.00           H  
ATOM   2479  CB  TRP B 153     -11.579  16.170  10.269  1.00  0.00           C  
ATOM   2480  HB2 TRP B 153     -11.535  17.251  10.374  1.00  0.00           H  
ATOM   2481  HB3 TRP B 153     -11.022  15.925   9.376  1.00  0.00           H  
ATOM   2482  CG  TRP B 153     -13.002  15.784  10.015  1.00  0.00           C  
ATOM   2483  CD1 TRP B 153     -14.087  16.433  10.487  1.00  0.00           C  
ATOM   2484  HD1 TRP B 153     -14.052  17.310  11.126  1.00  0.00           H  
ATOM   2485  NE1 TRP B 153     -15.235  15.816  10.025  1.00  0.00           N  
ATOM   2486  HE1 TRP B 153     -16.165  16.123  10.281  1.00  0.00           H  
ATOM   2487  CE2 TRP B 153     -14.943  14.746   9.202  1.00  0.00           C  
ATOM   2488  CZ2 TRP B 153     -15.736  13.837   8.483  1.00  0.00           C  
ATOM   2489  HZ2 TRP B 153     -16.811  13.897   8.535  1.00  0.00           H  
ATOM   2490  CH2 TRP B 153     -15.109  12.833   7.723  1.00  0.00           C  
ATOM   2491  HH2 TRP B 153     -15.703  12.124   7.164  1.00  0.00           H  
ATOM   2492  CZ3 TRP B 153     -13.706  12.745   7.702  1.00  0.00           C  
ATOM   2493  HZ3 TRP B 153     -13.218  11.971   7.124  1.00  0.00           H  
ATOM   2494  CE3 TRP B 153     -12.921  13.661   8.429  1.00  0.00           C  
ATOM   2495  HE3 TRP B 153     -11.843  13.593   8.391  1.00  0.00           H  
ATOM   2496  CD2 TRP B 153     -13.516  14.685   9.197  1.00  0.00           C  
ATOM   2497  C   TRP B 153     -11.558  15.880  12.770  1.00  0.00           C  
ATOM   2498  O   TRP B 153     -12.101  15.019  13.466  1.00  0.00           O  
ATOM   2499  N   LYS B 154     -11.583  17.173  13.119  1.00  0.00           N  
ATOM   2500  H   LYS B 154     -11.129  17.835  12.496  1.00  0.00           H  
ATOM   2501  CA  LYS B 154     -12.386  17.693  14.246  1.00  0.00           C  
ATOM   2502  HA  LYS B 154     -12.981  16.881  14.666  1.00  0.00           H  
ATOM   2503  CB  LYS B 154     -11.499  18.249  15.367  1.00  0.00           C  
ATOM   2504  HB2 LYS B 154     -10.803  18.974  14.945  1.00  0.00           H  
ATOM   2505  HB3 LYS B 154     -12.122  18.765  16.102  1.00  0.00           H  
ATOM   2506  CG  LYS B 154     -10.741  17.125  16.078  1.00  0.00           C  
ATOM   2507  HG2 LYS B 154     -11.447  16.502  16.626  1.00  0.00           H  
ATOM   2508  HG3 LYS B 154     -10.219  16.515  15.340  1.00  0.00           H  
ATOM   2509  CD  LYS B 154      -9.715  17.696  17.054  1.00  0.00           C  
ATOM   2510  HD2 LYS B 154      -9.097  18.419  16.519  1.00  0.00           H  
ATOM   2511  HD3 LYS B 154     -10.218  18.201  17.882  1.00  0.00           H  
ATOM   2512  CE  LYS B 154      -8.856  16.539  17.576  1.00  0.00           C  
ATOM   2513  HE2 LYS B 154      -9.271  16.174  18.521  1.00  0.00           H  
ATOM   2514  HE3 LYS B 154      -8.902  15.719  16.852  1.00  0.00           H  
ATOM   2515  NZ  LYS B 154      -7.445  16.960  17.730  1.00  0.00           N  
ATOM   2516  HZ1 LYS B 154      -7.120  17.353  16.843  1.00  0.00           H  
ATOM   2517  HZ2 LYS B 154      -7.363  17.687  18.424  1.00  0.00           H  
ATOM   2518  HZ3 LYS B 154      -6.858  16.173  17.973  1.00  0.00           H  
ATOM   2519  C   LYS B 154     -13.378  18.752  13.799  1.00  0.00           C  
ATOM   2520  O   LYS B 154     -13.102  19.511  12.873  1.00  0.00           O  
ATOM   2521  N   MET B 155     -14.500  18.821  14.506  1.00  0.00           N  
ATOM   2522  H   MET B 155     -14.613  18.151  15.263  1.00  0.00           H  
ATOM   2523  CA  MET B 155     -15.549  19.831  14.350  1.00  0.00           C  
ATOM   2524  HA  MET B 155     -15.414  20.324  13.389  1.00  0.00           H  
ATOM   2525  CB  MET B 155     -16.921  19.137  14.348  1.00  0.00           C  
ATOM   2526  HB2 MET B 155     -17.097  18.712  15.336  1.00  0.00           H  
ATOM   2527  HB3 MET B 155     -17.697  19.877  14.151  1.00  0.00           H  
ATOM   2528  CG  MET B 155     -17.032  17.997  13.322  1.00  0.00           C  
ATOM   2529  HG2 MET B 155     -16.329  17.209  13.594  1.00  0.00           H  
ATOM   2530  HG3 MET B 155     -18.030  17.571  13.399  1.00  0.00           H  
ATOM   2531  SD  MET B 155     -16.740  18.437  11.585  1.00  0.00           S  
ATOM   2532  CE  MET B 155     -18.201  19.451  11.267  1.00  0.00           C  
ATOM   2533  HE1 MET B 155     -18.142  20.367  11.848  1.00  0.00           H  
ATOM   2534  HE2 MET B 155     -18.252  19.703  10.208  1.00  0.00           H  
ATOM   2535  HE3 MET B 155     -19.100  18.905  11.548  1.00  0.00           H  
ATOM   2536  C   MET B 155     -15.466  20.904  15.452  1.00  0.00           C  
ATOM   2537  O   MET B 155     -14.865  20.675  16.499  1.00  0.00           O  
ATOM   2538  N   ASN B 156     -16.092  22.067  15.253  1.00  0.00           N  
ATOM   2539  H   ASN B 156     -16.545  22.209  14.353  1.00  0.00           H  
ATOM   2540  CA  ASN B 156     -16.111  23.189  16.213  1.00  0.00           C  
ATOM   2541  HA  ASN B 156     -15.081  23.380  16.520  1.00  0.00           H  
ATOM   2542  CB  ASN B 156     -16.639  24.454  15.507  1.00  0.00           C  
ATOM   2543  HB2 ASN B 156     -16.418  25.311  16.144  1.00  0.00           H  
ATOM   2544  HB3 ASN B 156     -16.116  24.598  14.563  1.00  0.00           H  
ATOM   2545  CG  ASN B 156     -18.136  24.413  15.242  1.00  0.00           C  
ATOM   2546  OD1 ASN B 156     -18.681  23.442  14.747  1.00  0.00           O  
ATOM   2547  ND2 ASN B 156     -18.870  25.461  15.537  1.00  0.00           N  
ATOM   2548 HD21 ASN B 156     -19.861  25.368  15.392  1.00  0.00           H  
ATOM   2549 HD22 ASN B 156     -18.470  26.259  15.998  1.00  0.00           H  
ATOM   2550  C   ASN B 156     -16.898  22.915  17.513  1.00  0.00           C  
ATOM   2551  O   ASN B 156     -16.893  23.738  18.424  1.00  0.00           O  
ATOM   2552  N   GLY B 157     -17.578  21.773  17.587  1.00  0.00           N  
ATOM   2553  H   GLY B 157     -17.547  21.162  16.783  1.00  0.00           H  
ATOM   2554  CA  GLY B 157     -18.292  21.256  18.748  1.00  0.00           C  
ATOM   2555  HA2 GLY B 157     -17.638  21.297  19.620  1.00  0.00           H  
ATOM   2556  HA3 GLY B 157     -19.178  21.860  18.938  1.00  0.00           H  
ATOM   2557  C   GLY B 157     -18.714  19.803  18.495  1.00  0.00           C  
ATOM   2558  O   GLY B 157     -18.591  19.328  17.362  1.00  0.00           O  
ATOM   2559  N   PRO B 158     -19.191  19.073  19.518  1.00  0.00           N  
ATOM   2560  CD  PRO B 158     -19.423  19.525  20.882  1.00  0.00           C  
ATOM   2561  HD2 PRO B 158     -19.890  20.510  20.907  1.00  0.00           H  
ATOM   2562  HD3 PRO B 158     -18.477  19.539  21.426  1.00  0.00           H  
ATOM   2563  CG  PRO B 158     -20.360  18.487  21.501  1.00  0.00           C  
ATOM   2564  HG2 PRO B 158     -21.396  18.755  21.291  1.00  0.00           H  
ATOM   2565  HG3 PRO B 158     -20.201  18.388  22.575  1.00  0.00           H  
ATOM   2566  CB  PRO B 158     -19.997  17.201  20.756  1.00  0.00           C  
ATOM   2567  HB2 PRO B 158     -20.825  16.492  20.746  1.00  0.00           H  
ATOM   2568  HB3 PRO B 158     -19.120  16.750  21.218  1.00  0.00           H  
ATOM   2569  CA  PRO B 158     -19.641  17.695  19.349  1.00  0.00           C  
ATOM   2570  HA  PRO B 158     -18.823  17.103  18.950  1.00  0.00           H  
ATOM   2571  C   PRO B 158     -20.824  17.597  18.379  1.00  0.00           C  
ATOM   2572  O   PRO B 158     -21.751  18.406  18.448  1.00  0.00           O  
ATOM   2573  N   THR B 159     -20.798  16.592  17.496  1.00  0.00           N  
ATOM   2574  H   THR B 159     -20.039  15.926  17.540  1.00  0.00           H  
ATOM   2575  CA  THR B 159     -21.818  16.364  16.459  1.00  0.00           C  
ATOM   2576  HA  THR B 159     -22.737  16.861  16.767  1.00  0.00           H  
ATOM   2577  CB  THR B 159     -21.400  16.985  15.114  1.00  0.00           C  
ATOM   2578  HB  THR B 159     -20.998  17.978  15.296  1.00  0.00           H  
ATOM   2579  CG2 THR B 159     -20.359  16.191  14.329  1.00  0.00           C  
ATOM   2580 HG21 THR B 159     -20.113  16.737  13.419  1.00  0.00           H  
ATOM   2581 HG22 THR B 159     -19.461  16.058  14.931  1.00  0.00           H  
ATOM   2582 HG23 THR B 159     -20.756  15.217  14.045  1.00  0.00           H  
ATOM   2583  OG1 THR B 159     -22.531  17.094  14.284  1.00  0.00           O  
ATOM   2584  HG1 THR B 159     -22.755  18.035  14.188  1.00  0.00           H  
ATOM   2585  C   THR B 159     -22.151  14.879  16.302  1.00  0.00           C  
ATOM   2586  O   THR B 159     -21.336  14.012  16.637  1.00  0.00           O  
ATOM   2587  N   GLN B 160     -23.346  14.576  15.789  1.00  0.00           N  
ATOM   2588  H   GLN B 160     -23.911  15.335  15.428  1.00  0.00           H  
ATOM   2589  CA  GLN B 160     -23.795  13.210  15.524  1.00  0.00           C  
ATOM   2590  HA  GLN B 160     -23.302  12.549  16.238  1.00  0.00           H  
ATOM   2591  CB  GLN B 160     -25.306  13.116  15.793  1.00  0.00           C  
ATOM   2592  HB2 GLN B 160     -25.511  13.663  16.715  1.00  0.00           H  
ATOM   2593  HB3 GLN B 160     -25.868  13.603  14.996  1.00  0.00           H  
ATOM   2594  CG  GLN B 160     -25.780  11.661  15.958  1.00  0.00           C  
ATOM   2595  HG2 GLN B 160     -26.189  11.308  15.012  1.00  0.00           H  
ATOM   2596  HG3 GLN B 160     -24.938  11.016  16.214  1.00  0.00           H  
ATOM   2597  CD  GLN B 160     -26.817  11.499  17.069  1.00  0.00           C  
ATOM   2598  OE1 GLN B 160     -26.657  11.938  18.198  1.00  0.00           O  
ATOM   2599  NE2 GLN B 160     -27.925  10.844  16.809  1.00  0.00           N  
ATOM   2600 HE21 GLN B 160     -28.578  10.770  17.565  1.00  0.00           H  
ATOM   2601 HE22 GLN B 160     -28.082  10.478  15.887  1.00  0.00           H  
ATOM   2602  C   GLN B 160     -23.348  12.786  14.114  1.00  0.00           C  
ATOM   2603  O   GLN B 160     -24.114  12.836  13.149  1.00  0.00           O  
ATOM   2604  N   CYS B 161     -22.063  12.441  13.995  1.00  0.00           N  
ATOM   2605  H   CYS B 161     -21.499  12.458  14.833  1.00  0.00           H  
ATOM   2606  CA  CYS B 161     -21.339  12.325  12.728  1.00  0.00           C  
ATOM   2607  HA  CYS B 161     -21.212  13.324  12.310  1.00  0.00           H  
ATOM   2608  CB  CYS B 161     -19.953  11.730  13.011  1.00  0.00           C  
ATOM   2609  HB2 CYS B 161     -20.083  10.752  13.482  1.00  0.00           H  
ATOM   2610  HB3 CYS B 161     -19.419  11.591  12.068  1.00  0.00           H  
ATOM   2611  SG  CYS B 161     -19.002  12.816  14.116  1.00  0.00           S  
ATOM   2612  HG  CYS B 161     -17.954  11.993  14.278  1.00  0.00           H  
ATOM   2613  C   CYS B 161     -22.061  11.486  11.666  1.00  0.00           C  
ATOM   2614  O   CYS B 161     -22.245  11.968  10.552  1.00  0.00           O  
ATOM   2615  N   SER B 162     -22.512  10.283  12.021  1.00  0.00           N  
ATOM   2616  H   SER B 162     -22.374   9.957  12.969  1.00  0.00           H  
ATOM   2617  CA  SER B 162     -23.112   9.316  11.094  1.00  0.00           C  
ATOM   2618  HA  SER B 162     -22.478   9.293  10.211  1.00  0.00           H  
ATOM   2619  CB  SER B 162     -23.059   7.913  11.714  1.00  0.00           C  
ATOM   2620  HB2 SER B 162     -23.672   7.220  11.137  1.00  0.00           H  
ATOM   2621  HB3 SER B 162     -22.023   7.571  11.681  1.00  0.00           H  
ATOM   2622  OG  SER B 162     -23.476   7.919  13.065  1.00  0.00           O  
ATOM   2623  HG  SER B 162     -22.841   7.325  13.543  1.00  0.00           H  
ATOM   2624  C   SER B 162     -24.509   9.694  10.573  1.00  0.00           C  
ATOM   2625  O   SER B 162     -25.054   8.986   9.727  1.00  0.00           O  
ATOM   2626  N   THR B 163     -25.063  10.837  11.001  1.00  0.00           N  
ATOM   2627  H   THR B 163     -24.581  11.340  11.737  1.00  0.00           H  
ATOM   2628  CA  THR B 163     -26.246  11.478  10.394  1.00  0.00           C  
ATOM   2629  HA  THR B 163     -26.567  10.881   9.545  1.00  0.00           H  
ATOM   2630  CB  THR B 163     -27.425  11.552  11.377  1.00  0.00           C  
ATOM   2631  HB  THR B 163     -28.204  12.182  10.941  1.00  0.00           H  
ATOM   2632  CG2 THR B 163     -28.029  10.176  11.661  1.00  0.00           C  
ATOM   2633 HG21 THR B 163     -28.380   9.732  10.732  1.00  0.00           H  
ATOM   2634 HG22 THR B 163     -27.288   9.517  12.118  1.00  0.00           H  
ATOM   2635 HG23 THR B 163     -28.876  10.288  12.335  1.00  0.00           H  
ATOM   2636  OG1 THR B 163     -27.040  12.093  12.623  1.00  0.00           O  
ATOM   2637  HG1 THR B 163     -26.507  12.881  12.476  1.00  0.00           H  
ATOM   2638  C   THR B 163     -25.974  12.878   9.846  1.00  0.00           C  
ATOM   2639  O   THR B 163     -26.604  13.275   8.871  1.00  0.00           O  
ATOM   2640  N   GLU B 164     -25.056  13.635  10.455  1.00  0.00           N  
ATOM   2641  H   GLU B 164     -24.558  13.240  11.246  1.00  0.00           H  
ATOM   2642  CA  GLU B 164     -24.822  15.058  10.153  1.00  0.00           C  
ATOM   2643  HA  GLU B 164     -25.736  15.496   9.744  1.00  0.00           H  
ATOM   2644  CB  GLU B 164     -24.487  15.788  11.470  1.00  0.00           C  
ATOM   2645  HB2 GLU B 164     -23.650  15.275  11.945  1.00  0.00           H  
ATOM   2646  HB3 GLU B 164     -24.152  16.803  11.253  1.00  0.00           H  
ATOM   2647  CG  GLU B 164     -25.659  15.862  12.473  1.00  0.00           C  
ATOM   2648  HG2 GLU B 164     -26.144  14.889  12.558  1.00  0.00           H  
ATOM   2649  HG3 GLU B 164     -25.241  16.098  13.455  1.00  0.00           H  
ATOM   2650  CD  GLU B 164     -26.701  16.936  12.109  1.00  0.00           C  
ATOM   2651  OE1 GLU B 164     -27.421  17.414  13.017  1.00  0.00           O  
ATOM   2652  OE2 GLU B 164     -26.742  17.369  10.933  1.00  0.00           O  
ATOM   2653  C   GLU B 164     -23.721  15.313   9.101  1.00  0.00           C  
ATOM   2654  O   GLU B 164     -23.655  16.409   8.535  1.00  0.00           O  
ATOM   2655  N   LEU B 165     -22.855  14.326   8.828  1.00  0.00           N  
ATOM   2656  H   LEU B 165     -22.994  13.440   9.307  1.00  0.00           H  
ATOM   2657  CA  LEU B 165     -21.669  14.416   7.963  1.00  0.00           C  
ATOM   2658  HA  LEU B 165     -21.722  15.330   7.373  1.00  0.00           H  
ATOM   2659  CB  LEU B 165     -20.394  14.457   8.830  1.00  0.00           C  
ATOM   2660  HB2 LEU B 165     -20.355  13.529   9.401  1.00  0.00           H  
ATOM   2661  HB3 LEU B 165     -19.525  14.471   8.169  1.00  0.00           H  
ATOM   2662  CG  LEU B 165     -20.262  15.621   9.828  1.00  0.00           C  
ATOM   2663  HG  LEU B 165     -21.111  15.629  10.511  1.00  0.00           H  
ATOM   2664  CD1 LEU B 165     -18.983  15.435  10.649  1.00  0.00           C  
ATOM   2665 HD11 LEU B 165     -18.117  15.410   9.990  1.00  0.00           H  
ATOM   2666 HD12 LEU B 165     -18.885  16.253  11.359  1.00  0.00           H  
ATOM   2667 HD13 LEU B 165     -19.046  14.500  11.205  1.00  0.00           H  
ATOM   2668  CD2 LEU B 165     -20.172  16.969   9.117  1.00  0.00           C  
ATOM   2669 HD21 LEU B 165     -19.332  16.984   8.424  1.00  0.00           H  
ATOM   2670 HD22 LEU B 165     -21.095  17.137   8.570  1.00  0.00           H  
ATOM   2671 HD23 LEU B 165     -20.068  17.768   9.846  1.00  0.00           H  
ATOM   2672  C   LEU B 165     -21.579  13.237   6.976  1.00  0.00           C  
ATOM   2673  O   LEU B 165     -22.076  12.144   7.237  1.00  0.00           O  
ATOM   2674  N   ARG B 166     -20.899  13.437   5.840  1.00  0.00           N  
ATOM   2675  H   ARG B 166     -20.562  14.379   5.654  1.00  0.00           H  
ATOM   2676  CA  ARG B 166     -20.647  12.393   4.826  1.00  0.00           C  
ATOM   2677  HA  ARG B 166     -20.433  11.448   5.325  1.00  0.00           H  
ATOM   2678  CB  ARG B 166     -21.921  12.213   3.989  1.00  0.00           C  
ATOM   2679  HB2 ARG B 166     -22.720  11.842   4.634  1.00  0.00           H  
ATOM   2680  HB3 ARG B 166     -22.209  13.196   3.620  1.00  0.00           H  
ATOM   2681  CG  ARG B 166     -21.757  11.245   2.801  1.00  0.00           C  
ATOM   2682  HG2 ARG B 166     -21.020  11.649   2.106  1.00  0.00           H  
ATOM   2683  HG3 ARG B 166     -21.410  10.276   3.161  1.00  0.00           H  
ATOM   2684  CD  ARG B 166     -23.070  11.050   2.033  1.00  0.00           C  
ATOM   2685  HD2 ARG B 166     -22.863  10.475   1.127  1.00  0.00           H  
ATOM   2686  HD3 ARG B 166     -23.760  10.482   2.661  1.00  0.00           H  
ATOM   2687  NE  ARG B 166     -23.674  12.352   1.693  1.00  0.00           N  
ATOM   2688  HE  ARG B 166     -23.237  13.154   2.111  1.00  0.00           H  
ATOM   2689  CZ  ARG B 166     -24.774  12.583   1.010  1.00  0.00           C  
ATOM   2690  NH1 ARG B 166     -25.394  11.639   0.364  1.00  0.00           N  
ATOM   2691 HH11 ARG B 166     -25.000  10.714   0.385  1.00  0.00           H  
ATOM   2692 HH12 ARG B 166     -26.233  11.833  -0.148  1.00  0.00           H  
ATOM   2693  NH2 ARG B 166     -25.280  13.782   0.970  1.00  0.00           N  
ATOM   2694 HH21 ARG B 166     -24.838  14.528   1.487  1.00  0.00           H  
ATOM   2695 HH22 ARG B 166     -26.157  13.952   0.516  1.00  0.00           H  
ATOM   2696  C   ARG B 166     -19.452  12.759   3.952  1.00  0.00           C  
ATOM   2697  O   ARG B 166     -19.361  13.895   3.498  1.00  0.00           O  
ATOM   2698  N   LEU B 167     -18.571  11.800   3.667  1.00  0.00           N  
ATOM   2699  H   LEU B 167     -18.747  10.859   4.007  1.00  0.00           H  
ATOM   2700  CA  LEU B 167     -17.370  12.008   2.849  1.00  0.00           C  
ATOM   2701  HA  LEU B 167     -17.187  13.077   2.733  1.00  0.00           H  
ATOM   2702  CB  LEU B 167     -16.181  11.388   3.609  1.00  0.00           C  
ATOM   2703  HB2 LEU B 167     -16.198  11.737   4.643  1.00  0.00           H  
ATOM   2704  HB3 LEU B 167     -16.322  10.306   3.629  1.00  0.00           H  
ATOM   2705  CG  LEU B 167     -14.794  11.695   3.017  1.00  0.00           C  
ATOM   2706  HG  LEU B 167     -14.797  11.496   1.945  1.00  0.00           H  
ATOM   2707  CD1 LEU B 167     -14.386  13.151   3.262  1.00  0.00           C  
ATOM   2708 HD11 LEU B 167     -15.067  13.825   2.746  1.00  0.00           H  
ATOM   2709 HD12 LEU B 167     -14.400  13.372   4.330  1.00  0.00           H  
ATOM   2710 HD13 LEU B 167     -13.380  13.323   2.881  1.00  0.00           H  
ATOM   2711  CD2 LEU B 167     -13.751  10.789   3.671  1.00  0.00           C  
ATOM   2712 HD21 LEU B 167     -13.740  10.944   4.751  1.00  0.00           H  
ATOM   2713 HD22 LEU B 167     -13.981   9.745   3.457  1.00  0.00           H  
ATOM   2714 HD23 LEU B 167     -12.763  11.016   3.270  1.00  0.00           H  
ATOM   2715  C   LEU B 167     -17.553  11.407   1.447  1.00  0.00           C  
ATOM   2716  O   LEU B 167     -17.937  10.245   1.333  1.00  0.00           O  
ATOM   2717  N   LEU B 168     -17.285  12.164   0.382  1.00  0.00           N  
ATOM   2718  H   LEU B 168     -16.985  13.122   0.544  1.00  0.00           H  
ATOM   2719  CA  LEU B 168     -17.120  11.652  -0.983  1.00  0.00           C  
ATOM   2720  HA  LEU B 168     -17.538  10.651  -1.047  1.00  0.00           H  
ATOM   2721  CB  LEU B 168     -17.847  12.539  -2.010  1.00  0.00           C  
ATOM   2722  HB2 LEU B 168     -17.626  13.586  -1.817  1.00  0.00           H  
ATOM   2723  HB3 LEU B 168     -17.431  12.297  -2.988  1.00  0.00           H  
ATOM   2724  CG  LEU B 168     -19.372  12.338  -2.094  1.00  0.00           C  
ATOM   2725  HG  LEU B 168     -19.602  11.278  -1.998  1.00  0.00           H  
ATOM   2726  CD1 LEU B 168     -20.137  13.123  -1.023  1.00  0.00           C  
ATOM   2727 HD11 LEU B 168     -19.862  12.758  -0.037  1.00  0.00           H  
ATOM   2728 HD12 LEU B 168     -21.207  12.976  -1.159  1.00  0.00           H  
ATOM   2729 HD13 LEU B 168     -19.897  14.184  -1.093  1.00  0.00           H  
ATOM   2730  CD2 LEU B 168     -19.875  12.807  -3.460  1.00  0.00           C  
ATOM   2731 HD21 LEU B 168     -19.388  12.231  -4.248  1.00  0.00           H  
ATOM   2732 HD22 LEU B 168     -20.948  12.645  -3.541  1.00  0.00           H  
ATOM   2733 HD23 LEU B 168     -19.652  13.865  -3.604  1.00  0.00           H  
ATOM   2734  C   LEU B 168     -15.628  11.543  -1.334  1.00  0.00           C  
ATOM   2735  O   LEU B 168     -14.824  12.363  -0.885  1.00  0.00           O  
ATOM   2736  N   TYR B 169     -15.263  10.549  -2.150  1.00  0.00           N  
ATOM   2737  H   TYR B 169     -15.980   9.917  -2.498  1.00  0.00           H  
ATOM   2738  CA  TYR B 169     -13.892  10.348  -2.631  1.00  0.00           C  
ATOM   2739  HA  TYR B 169     -13.426  11.331  -2.701  1.00  0.00           H  
ATOM   2740  CB  TYR B 169     -13.077   9.520  -1.628  1.00  0.00           C  
ATOM   2741  HB2 TYR B 169     -12.047   9.486  -1.985  1.00  0.00           H  
ATOM   2742  HB3 TYR B 169     -13.069  10.052  -0.676  1.00  0.00           H  
ATOM   2743  CG  TYR B 169     -13.537   8.097  -1.355  1.00  0.00           C  
ATOM   2744  CD1 TYR B 169     -14.523   7.860  -0.378  1.00  0.00           C  
ATOM   2745  HD1 TYR B 169     -15.011   8.694   0.109  1.00  0.00           H  
ATOM   2746  CE1 TYR B 169     -14.858   6.541  -0.014  1.00  0.00           C  
ATOM   2747  HE1 TYR B 169     -15.605   6.371   0.740  1.00  0.00           H  
ATOM   2748  CZ  TYR B 169     -14.197   5.451  -0.619  1.00  0.00           C  
ATOM   2749  OH  TYR B 169     -14.512   4.176  -0.266  1.00  0.00           O  
ATOM   2750  HH  TYR B 169     -15.418   4.103   0.050  1.00  0.00           H  
ATOM   2751  CE2 TYR B 169     -13.211   5.686  -1.598  1.00  0.00           C  
ATOM   2752  HE2 TYR B 169     -12.717   4.842  -2.056  1.00  0.00           H  
ATOM   2753  CD2 TYR B 169     -12.892   7.008  -1.975  1.00  0.00           C  
ATOM   2754  HD2 TYR B 169     -12.144   7.185  -2.733  1.00  0.00           H  
ATOM   2755  C   TYR B 169     -13.842   9.720  -4.027  1.00  0.00           C  
ATOM   2756  O   TYR B 169     -14.600   8.803  -4.329  1.00  0.00           O  
ATOM   2757  N   GLN B 170     -12.932  10.190  -4.883  1.00  0.00           N  
ATOM   2758  H   GLN B 170     -12.289  10.908  -4.568  1.00  0.00           H  
ATOM   2759  CA  GLN B 170     -12.911   9.827  -6.310  1.00  0.00           C  
ATOM   2760  HA  GLN B 170     -13.403   8.861  -6.436  1.00  0.00           H  
ATOM   2761  CB  GLN B 170     -13.714  10.876  -7.104  1.00  0.00           C  
ATOM   2762  HB2 GLN B 170     -14.687  11.012  -6.629  1.00  0.00           H  
ATOM   2763  HB3 GLN B 170     -13.187  11.830  -7.105  1.00  0.00           H  
ATOM   2764  CG  GLN B 170     -13.939  10.410  -8.545  1.00  0.00           C  
ATOM   2765  HG2 GLN B 170     -12.989  10.357  -9.079  1.00  0.00           H  
ATOM   2766  HG3 GLN B 170     -14.362   9.410  -8.491  1.00  0.00           H  
ATOM   2767  CD  GLN B 170     -14.902  11.272  -9.355  1.00  0.00           C  
ATOM   2768  OE1 GLN B 170     -15.252  12.389  -9.005  1.00  0.00           O  
ATOM   2769  NE2 GLN B 170     -15.368  10.770 -10.474  1.00  0.00           N  
ATOM   2770 HE21 GLN B 170     -16.043  11.307 -10.983  1.00  0.00           H  
ATOM   2771 HE22 GLN B 170     -15.094   9.826 -10.744  1.00  0.00           H  
ATOM   2772  C   GLN B 170     -11.477   9.689  -6.835  1.00  0.00           C  
ATOM   2773  O   GLN B 170     -10.637  10.525  -6.507  1.00  0.00           O  
ATOM   2774  N   LEU B 171     -11.178   8.632  -7.606  1.00  0.00           N  
ATOM   2775  H   LEU B 171     -11.937   8.037  -7.908  1.00  0.00           H  
ATOM   2776  CA  LEU B 171      -9.841   8.354  -8.162  1.00  0.00           C  
ATOM   2777  HA  LEU B 171      -9.096   8.722  -7.453  1.00  0.00           H  
ATOM   2778  CB  LEU B 171      -9.650   6.819  -8.274  1.00  0.00           C  
ATOM   2779  HB2 LEU B 171      -9.680   6.390  -7.275  1.00  0.00           H  
ATOM   2780  HB3 LEU B 171     -10.498   6.409  -8.810  1.00  0.00           H  
ATOM   2781  CG  LEU B 171      -8.368   6.327  -8.974  1.00  0.00           C  
ATOM   2782  HG  LEU B 171      -8.265   6.828  -9.934  1.00  0.00           H  
ATOM   2783  CD1 LEU B 171      -7.118   6.594  -8.140  1.00  0.00           C  
ATOM   2784 HD11 LEU B 171      -7.083   7.629  -7.818  1.00  0.00           H  
ATOM   2785 HD12 LEU B 171      -7.113   5.948  -7.263  1.00  0.00           H  
ATOM   2786 HD13 LEU B 171      -6.230   6.370  -8.734  1.00  0.00           H  
ATOM   2787  CD2 LEU B 171      -8.424   4.818  -9.226  1.00  0.00           C  
ATOM   2788 HD21 LEU B 171      -7.493   4.486  -9.685  1.00  0.00           H  
ATOM   2789 HD22 LEU B 171      -8.568   4.290  -8.284  1.00  0.00           H  
ATOM   2790 HD23 LEU B 171      -9.249   4.589  -9.899  1.00  0.00           H  
ATOM   2791  C   LEU B 171      -9.611   9.106  -9.493  1.00  0.00           C  
ATOM   2792  O   LEU B 171     -10.459   9.101 -10.383  1.00  0.00           O  
ATOM   2793  N   VAL B 172      -8.434   9.723  -9.642  1.00  0.00           N  
ATOM   2794  H   VAL B 172      -7.805   9.729  -8.845  1.00  0.00           H  
ATOM   2795  CA  VAL B 172      -8.053  10.552 -10.807  1.00  0.00           C  
ATOM   2796  HA  VAL B 172      -8.914  11.163 -11.081  1.00  0.00           H  
ATOM   2797  CB  VAL B 172      -6.912  11.515 -10.396  1.00  0.00           C  
ATOM   2798  HB  VAL B 172      -6.104  10.933  -9.951  1.00  0.00           H  
ATOM   2799  CG1 VAL B 172      -6.307  12.322 -11.551  1.00  0.00           C  
ATOM   2800 HG11 VAL B 172      -5.814  11.653 -12.254  1.00  0.00           H  
ATOM   2801 HG12 VAL B 172      -7.089  12.876 -12.073  1.00  0.00           H  
ATOM   2802 HG13 VAL B 172      -5.560  13.019 -11.173  1.00  0.00           H  
ATOM   2803  CG2 VAL B 172      -7.415  12.539  -9.363  1.00  0.00           C  
ATOM   2804 HG21 VAL B 172      -6.585  13.160  -9.026  1.00  0.00           H  
ATOM   2805 HG22 VAL B 172      -8.183  13.175  -9.806  1.00  0.00           H  
ATOM   2806 HG23 VAL B 172      -7.839  12.037  -8.495  1.00  0.00           H  
ATOM   2807  C   VAL B 172      -7.711   9.731 -12.067  1.00  0.00           C  
ATOM   2808  O   VAL B 172      -7.840  10.238 -13.180  1.00  0.00           O  
ATOM   2809  N   PHE B 173      -7.333   8.456 -11.929  1.00  0.00           N  
ATOM   2810  H   PHE B 173      -7.276   8.071 -11.001  1.00  0.00           H  
ATOM   2811  CA  PHE B 173      -7.179   7.548 -13.069  1.00  0.00           C  
ATOM   2812  HA  PHE B 173      -6.485   8.001 -13.777  1.00  0.00           H  
ATOM   2813  CB  PHE B 173      -6.564   6.220 -12.607  1.00  0.00           C  
ATOM   2814  HB2 PHE B 173      -5.534   6.395 -12.292  1.00  0.00           H  
ATOM   2815  HB3 PHE B 173      -7.114   5.854 -11.741  1.00  0.00           H  
ATOM   2816  CG  PHE B 173      -6.573   5.136 -13.669  1.00  0.00           C  
ATOM   2817  CD1 PHE B 173      -5.687   5.207 -14.758  1.00  0.00           C  
ATOM   2818  HD1 PHE B 173      -4.999   6.033 -14.834  1.00  0.00           H  
ATOM   2819  CE1 PHE B 173      -5.689   4.204 -15.744  1.00  0.00           C  
ATOM   2820  HE1 PHE B 173      -4.995   4.248 -16.573  1.00  0.00           H  
ATOM   2821  CZ  PHE B 173      -6.591   3.132 -15.646  1.00  0.00           C  
ATOM   2822  HZ  PHE B 173      -6.601   2.364 -16.406  1.00  0.00           H  
ATOM   2823  CE2 PHE B 173      -7.499   3.071 -14.575  1.00  0.00           C  
ATOM   2824  HE2 PHE B 173      -8.207   2.259 -14.519  1.00  0.00           H  
ATOM   2825  CD2 PHE B 173      -7.495   4.074 -13.589  1.00  0.00           C  
ATOM   2826  HD2 PHE B 173      -8.211   4.035 -12.781  1.00  0.00           H  
ATOM   2827  C   PHE B 173      -8.521   7.324 -13.796  1.00  0.00           C  
ATOM   2828  O   PHE B 173      -9.516   6.944 -13.172  1.00  0.00           O  
ATOM   2829  N   LEU B 174      -8.519   7.565 -15.117  1.00  0.00           N  
ATOM   2830  H   LEU B 174      -7.650   7.896 -15.509  1.00  0.00           H  
ATOM   2831  CA  LEU B 174      -9.614   7.300 -16.068  1.00  0.00           C  
ATOM   2832  HA  LEU B 174      -9.533   8.048 -16.853  1.00  0.00           H  
ATOM   2833  CB  LEU B 174      -9.458   5.911 -16.727  1.00  0.00           C  
ATOM   2834  HB2 LEU B 174      -9.336   5.165 -15.940  1.00  0.00           H  
ATOM   2835  HB3 LEU B 174     -10.378   5.675 -17.266  1.00  0.00           H  
ATOM   2836  CG  LEU B 174      -8.320   5.771 -17.746  1.00  0.00           C  
ATOM   2837  HG  LEU B 174      -7.359   5.885 -17.246  1.00  0.00           H  
ATOM   2838  CD1 LEU B 174      -8.413   4.379 -18.364  1.00  0.00           C  
ATOM   2839 HD11 LEU B 174      -7.509   4.188 -18.922  1.00  0.00           H  
ATOM   2840 HD12 LEU B 174      -9.286   4.304 -19.013  1.00  0.00           H  
ATOM   2841 HD13 LEU B 174      -8.492   3.624 -17.584  1.00  0.00           H  
ATOM   2842  CD2 LEU B 174      -8.413   6.779 -18.894  1.00  0.00           C  
ATOM   2843 HD21 LEU B 174      -8.224   7.780 -18.515  1.00  0.00           H  
ATOM   2844 HD22 LEU B 174      -9.403   6.743 -19.348  1.00  0.00           H  
ATOM   2845 HD23 LEU B 174      -7.655   6.566 -19.645  1.00  0.00           H  
ATOM   2846  C   LEU B 174     -11.036   7.514 -15.521  1.00  0.00           C  
ATOM   2847  O   LEU B 174     -11.873   6.620 -15.610  1.00  0.00           O  
ATOM   2848  N   LEU B 175     -11.317   8.717 -15.002  1.00  0.00           N  
ATOM   2849  H   LEU B 175     -10.560   9.372 -14.886  1.00  0.00           H  
ATOM   2850  CA  LEU B 175     -12.684   9.157 -14.669  1.00  0.00           C  
ATOM   2851  HA  LEU B 175     -12.605  10.111 -14.147  1.00  0.00           H  
ATOM   2852  CB  LEU B 175     -13.493   9.391 -15.969  1.00  0.00           C  
ATOM   2853  HB2 LEU B 175     -13.699   8.415 -16.412  1.00  0.00           H  
ATOM   2854  HB3 LEU B 175     -14.455   9.831 -15.706  1.00  0.00           H  
ATOM   2855  CG  LEU B 175     -12.830  10.270 -17.044  1.00  0.00           C  
ATOM   2856  HG  LEU B 175     -11.846   9.878 -17.300  1.00  0.00           H  
ATOM   2857  CD1 LEU B 175     -13.677  10.260 -18.317  1.00  0.00           C  
ATOM   2858 HD11 LEU B 175     -13.760   9.237 -18.687  1.00  0.00           H  
ATOM   2859 HD12 LEU B 175     -13.211  10.878 -19.085  1.00  0.00           H  
ATOM   2860 HD13 LEU B 175     -14.678  10.639 -18.105  1.00  0.00           H  
ATOM   2861  CD2 LEU B 175     -12.680  11.721 -16.585  1.00  0.00           C  
ATOM   2862 HD21 LEU B 175     -13.654  12.121 -16.302  1.00  0.00           H  
ATOM   2863 HD22 LEU B 175     -12.014  11.769 -15.725  1.00  0.00           H  
ATOM   2864 HD23 LEU B 175     -12.263  12.326 -17.388  1.00  0.00           H  
ATOM   2865  C   LEU B 175     -13.424   8.216 -13.686  1.00  0.00           C  
ATOM   2866  O   LEU B 175     -14.646   8.109 -13.736  1.00  0.00           O  
ATOM   2867  N   SER B 176     -12.679   7.516 -12.822  1.00  0.00           N  
ATOM   2868  H   SER B 176     -11.684   7.677 -12.837  1.00  0.00           H  
ATOM   2869  CA  SER B 176     -13.201   6.489 -11.907  1.00  0.00           C  
ATOM   2870  HA  SER B 176     -13.590   5.658 -12.495  1.00  0.00           H  
ATOM   2871  CB  SER B 176     -12.083   5.985 -10.997  1.00  0.00           C  
ATOM   2872  HB2 SER B 176     -11.652   6.844 -10.490  1.00  0.00           H  
ATOM   2873  HB3 SER B 176     -12.508   5.316 -10.250  1.00  0.00           H  
ATOM   2874  OG  SER B 176     -11.073   5.287 -11.696  1.00  0.00           O  
ATOM   2875  HG  SER B 176     -10.593   5.916 -12.269  1.00  0.00           H  
ATOM   2876  C   SER B 176     -14.319   7.025 -11.004  1.00  0.00           C  
ATOM   2877  O   SER B 176     -14.266   8.174 -10.576  1.00  0.00           O  
ATOM   2878  N   GLU B 177     -15.295   6.180 -10.664  1.00  0.00           N  
ATOM   2879  H   GLU B 177     -15.297   5.268 -11.089  1.00  0.00           H  
ATOM   2880  CA  GLU B 177     -16.521   6.581  -9.951  1.00  0.00           C  
ATOM   2881  HA  GLU B 177     -17.010   7.349 -10.555  1.00  0.00           H  
ATOM   2882  CB  GLU B 177     -17.476   5.380  -9.831  1.00  0.00           C  
ATOM   2883  HB2 GLU B 177     -16.938   4.554  -9.364  1.00  0.00           H  
ATOM   2884  HB3 GLU B 177     -18.304   5.639  -9.173  1.00  0.00           H  
ATOM   2885  CG  GLU B 177     -18.046   4.889 -11.173  1.00  0.00           C  
ATOM   2886  HG2 GLU B 177     -17.218   4.631 -11.835  1.00  0.00           H  
ATOM   2887  HG3 GLU B 177     -18.610   3.972 -10.983  1.00  0.00           H  
ATOM   2888  CD  GLU B 177     -18.973   5.889 -11.887  1.00  0.00           C  
ATOM   2889  OE1 GLU B 177     -19.410   5.544 -13.007  1.00  0.00           O  
ATOM   2890  OE2 GLU B 177     -19.239   6.972 -11.315  1.00  0.00           O  
ATOM   2891  C   GLU B 177     -16.298   7.204  -8.559  1.00  0.00           C  
ATOM   2892  O   GLU B 177     -15.403   6.821  -7.797  1.00  0.00           O  
ATOM   2893  N   ALA B 178     -17.159   8.171  -8.225  1.00  0.00           N  
ATOM   2894  H   ALA B 178     -17.895   8.384  -8.885  1.00  0.00           H  
ATOM   2895  CA  ALA B 178     -17.173   8.873  -6.942  1.00  0.00           C  
ATOM   2896  HA  ALA B 178     -16.144   9.058  -6.634  1.00  0.00           H  
ATOM   2897  CB  ALA B 178     -17.860  10.233  -7.121  1.00  0.00           C  
ATOM   2898  HB1 ALA B 178     -17.339  10.816  -7.880  1.00  0.00           H  
ATOM   2899  HB2 ALA B 178     -18.899  10.096  -7.424  1.00  0.00           H  
ATOM   2900  HB3 ALA B 178     -17.832  10.779  -6.178  1.00  0.00           H  
ATOM   2901  C   ALA B 178     -17.845   8.026  -5.843  1.00  0.00           C  
ATOM   2902  O   ALA B 178     -19.067   7.905  -5.768  1.00  0.00           O  
ATOM   2903  N   HIE B 179     -17.029   7.454  -4.962  1.00  0.00           N  
ATOM   2904  H   HIE B 179     -16.045   7.686  -5.035  1.00  0.00           H  
ATOM   2905  CA  HIE B 179     -17.469   6.730  -3.770  1.00  0.00           C  
ATOM   2906  HA  HIE B 179     -18.315   6.091  -4.034  1.00  0.00           H  
ATOM   2907  CB  HIE B 179     -16.318   5.854  -3.261  1.00  0.00           C  
ATOM   2908  HB2 HIE B 179     -15.355   6.302  -3.501  1.00  0.00           H  
ATOM   2909  HB3 HIE B 179     -16.386   5.769  -2.180  1.00  0.00           H  
ATOM   2910  CG  HIE B 179     -16.384   4.460  -3.803  1.00  0.00           C  
ATOM   2911  ND1 HIE B 179     -17.012   3.397  -3.156  1.00  0.00           N  
ATOM   2912  CE1 HIE B 179     -16.986   2.380  -4.029  1.00  0.00           C  
ATOM   2913  HE1 HIE B 179     -17.420   1.407  -3.845  1.00  0.00           H  
ATOM   2914  NE2 HIE B 179     -16.393   2.757  -5.177  1.00  0.00           N  
ATOM   2915  HE2 HIE B 179     -16.332   2.199  -6.017  1.00  0.00           H  
ATOM   2916  CD2 HIE B 179     -16.015   4.074  -5.056  1.00  0.00           C  
ATOM   2917  HD2 HIE B 179     -15.591   4.713  -5.820  1.00  0.00           H  
ATOM   2918  C   HIE B 179     -17.937   7.677  -2.666  1.00  0.00           C  
ATOM   2919  O   HIE B 179     -17.611   8.865  -2.650  1.00  0.00           O  
ATOM   2920  N   THR B 180     -18.650   7.133  -1.676  1.00  0.00           N  
ATOM   2921  H   THR B 180     -18.870   6.147  -1.714  1.00  0.00           H  
ATOM   2922  CA  THR B 180     -18.985   7.869  -0.452  1.00  0.00           C  
ATOM   2923  HA  THR B 180     -18.170   8.566  -0.286  1.00  0.00           H  
ATOM   2924  CB  THR B 180     -20.269   8.695  -0.647  1.00  0.00           C  
ATOM   2925  HB  THR B 180     -20.197   9.231  -1.592  1.00  0.00           H  
ATOM   2926  CG2 THR B 180     -21.563   7.880  -0.652  1.00  0.00           C  
ATOM   2927 HG21 THR B 180     -21.504   7.101  -1.412  1.00  0.00           H  
ATOM   2928 HG22 THR B 180     -21.729   7.419   0.322  1.00  0.00           H  
ATOM   2929 HG23 THR B 180     -22.400   8.537  -0.884  1.00  0.00           H  
ATOM   2930  OG1 THR B 180     -20.410   9.636   0.391  1.00  0.00           O  
ATOM   2931  HG1 THR B 180     -19.520   9.969   0.599  1.00  0.00           H  
ATOM   2932  C   THR B 180     -19.039   6.970   0.784  1.00  0.00           C  
ATOM   2933  O   THR B 180     -19.430   5.809   0.680  1.00  0.00           O  
ATOM   2934  N   CYS B 181     -18.662   7.506   1.948  1.00  0.00           N  
ATOM   2935  H   CYS B 181     -18.375   8.479   1.957  1.00  0.00           H  
ATOM   2936  CA  CYS B 181     -18.711   6.814   3.239  1.00  0.00           C  
ATOM   2937  HA  CYS B 181     -19.314   5.911   3.130  1.00  0.00           H  
ATOM   2938  CB  CYS B 181     -17.297   6.383   3.664  1.00  0.00           C  
ATOM   2939  HB2 CYS B 181     -16.604   7.213   3.521  1.00  0.00           H  
ATOM   2940  HB3 CYS B 181     -17.303   6.118   4.724  1.00  0.00           H  
ATOM   2941  SG  CYS B 181     -16.726   4.935   2.725  1.00  0.00           S  
ATOM   2942  HG  CYS B 181     -15.536   4.842   3.348  1.00  0.00           H  
ATOM   2943  C   CYS B 181     -19.377   7.676   4.326  1.00  0.00           C  
ATOM   2944  O   CYS B 181     -19.320   8.911   4.297  1.00  0.00           O  
ATOM   2945  N   ILE B 182     -19.994   7.000   5.299  1.00  0.00           N  
ATOM   2946  H   ILE B 182     -19.960   5.991   5.280  1.00  0.00           H  
ATOM   2947  CA  ILE B 182     -20.565   7.604   6.506  1.00  0.00           C  
ATOM   2948  HA  ILE B 182     -20.884   8.618   6.274  1.00  0.00           H  
ATOM   2949  CB  ILE B 182     -21.819   6.814   6.945  1.00  0.00           C  
ATOM   2950  HB  ILE B 182     -21.514   5.788   7.153  1.00  0.00           H  
ATOM   2951  CG2 ILE B 182     -22.405   7.388   8.242  1.00  0.00           C  
ATOM   2952 HG21 ILE B 182     -23.334   6.875   8.496  1.00  0.00           H  
ATOM   2953 HG22 ILE B 182     -21.705   7.245   9.066  1.00  0.00           H  
ATOM   2954 HG23 ILE B 182     -22.607   8.454   8.131  1.00  0.00           H  
ATOM   2955  CG1 ILE B 182     -22.912   6.754   5.850  1.00  0.00           C  
ATOM   2956 HG12 ILE B 182     -22.501   6.278   4.959  1.00  0.00           H  
ATOM   2957 HG13 ILE B 182     -23.717   6.108   6.205  1.00  0.00           H  
ATOM   2958  CD1 ILE B 182     -23.526   8.101   5.438  1.00  0.00           C  
ATOM   2959 HD11 ILE B 182     -22.757   8.779   5.070  1.00  0.00           H  
ATOM   2960 HD12 ILE B 182     -24.252   7.932   4.642  1.00  0.00           H  
ATOM   2961 HD13 ILE B 182     -24.042   8.556   6.284  1.00  0.00           H  
ATOM   2962  C   ILE B 182     -19.483   7.639   7.606  1.00  0.00           C  
ATOM   2963  O   ILE B 182     -18.980   6.577   7.978  1.00  0.00           O  
ATOM   2964  N   PRO B 183     -19.075   8.822   8.100  1.00  0.00           N  
ATOM   2965  CD  PRO B 183     -19.522  10.143   7.681  1.00  0.00           C  
ATOM   2966  HD2 PRO B 183     -20.600  10.241   7.808  1.00  0.00           H  
ATOM   2967  HD3 PRO B 183     -19.232  10.300   6.643  1.00  0.00           H  
ATOM   2968  CG  PRO B 183     -18.796  11.151   8.570  1.00  0.00           C  
ATOM   2969  HG2 PRO B 183     -19.405  11.383   9.445  1.00  0.00           H  
ATOM   2970  HG3 PRO B 183     -18.539  12.058   8.025  1.00  0.00           H  
ATOM   2971  CB  PRO B 183     -17.554  10.368   8.990  1.00  0.00           C  
ATOM   2972  HB2 PRO B 183     -17.098  10.748   9.898  1.00  0.00           H  
ATOM   2973  HB3 PRO B 183     -16.841  10.377   8.170  1.00  0.00           H  
ATOM   2974  CA  PRO B 183     -18.100   8.956   9.175  1.00  0.00           C  
ATOM   2975  HA  PRO B 183     -17.295   8.228   9.065  1.00  0.00           H  
ATOM   2976  C   PRO B 183     -18.752   8.791  10.556  1.00  0.00           C  
ATOM   2977  O   PRO B 183     -19.952   9.007  10.711  1.00  0.00           O  
ATOM   2978  N   GLU B 184     -17.957   8.516  11.587  1.00  0.00           N  
ATOM   2979  H   GLU B 184     -16.963   8.399  11.408  1.00  0.00           H  
ATOM   2980  CA  GLU B 184     -18.431   8.310  12.963  1.00  0.00           C  
ATOM   2981  HA  GLU B 184     -19.481   8.602  12.999  1.00  0.00           H  
ATOM   2982  CB  GLU B 184     -18.368   6.802  13.293  1.00  0.00           C  
ATOM   2983  HB2 GLU B 184     -18.758   6.254  12.435  1.00  0.00           H  
ATOM   2984  HB3 GLU B 184     -17.325   6.509  13.420  1.00  0.00           H  
ATOM   2985  CG  GLU B 184     -19.174   6.334  14.519  1.00  0.00           C  
ATOM   2986  HG2 GLU B 184     -19.263   5.244  14.485  1.00  0.00           H  
ATOM   2987  HG3 GLU B 184     -18.609   6.581  15.422  1.00  0.00           H  
ATOM   2988  CD  GLU B 184     -20.569   6.975  14.603  1.00  0.00           C  
ATOM   2989  OE1 GLU B 184     -21.529   6.443  14.009  1.00  0.00           O  
ATOM   2990  OE2 GLU B 184     -20.665   8.066  15.205  1.00  0.00           O  
ATOM   2991  C   GLU B 184     -17.698   9.214  13.979  1.00  0.00           C  
ATOM   2992  O   GLU B 184     -16.685   9.846  13.664  1.00  0.00           O  
ATOM   2993  N   ASN B 185     -18.234   9.347  15.190  1.00  0.00           N  
ATOM   2994  H   ASN B 185     -19.090   8.826  15.385  1.00  0.00           H  
ATOM   2995  CA  ASN B 185     -17.729  10.203  16.259  1.00  0.00           C  
ATOM   2996  HA  ASN B 185     -17.487  11.178  15.837  1.00  0.00           H  
ATOM   2997  CB  ASN B 185     -18.868  10.399  17.273  1.00  0.00           C  
ATOM   2998  HB2 ASN B 185     -19.790  10.653  16.749  1.00  0.00           H  
ATOM   2999  HB3 ASN B 185     -19.037   9.473  17.826  1.00  0.00           H  
ATOM   3000  CG  ASN B 185     -18.530  11.503  18.251  1.00  0.00           C  
ATOM   3001  OD1 ASN B 185     -17.730  11.339  19.159  1.00  0.00           O  
ATOM   3002  ND2 ASN B 185     -19.077  12.682  18.073  1.00  0.00           N  
ATOM   3003 HD21 ASN B 185     -18.706  13.439  18.631  1.00  0.00           H  
ATOM   3004 HD22 ASN B 185     -19.761  12.857  17.348  1.00  0.00           H  
ATOM   3005  C   ASN B 185     -16.437   9.650  16.893  1.00  0.00           C  
ATOM   3006  O   ASN B 185     -16.464   8.721  17.699  1.00  0.00           O  
ATOM   3007  N   ASN B 186     -15.295  10.270  16.581  1.00  0.00           N  
ATOM   3008  H   ASN B 186     -15.361  11.090  15.996  1.00  0.00           H  
ATOM   3009  CA  ASN B 186     -13.990   9.960  17.174  1.00  0.00           C  
ATOM   3010  HA  ASN B 186     -13.967   8.890  17.399  1.00  0.00           H  
ATOM   3011  CB  ASN B 186     -12.879  10.242  16.139  1.00  0.00           C  
ATOM   3012  HB2 ASN B 186     -13.190   9.859  15.173  1.00  0.00           H  
ATOM   3013  HB3 ASN B 186     -12.718  11.311  16.052  1.00  0.00           H  
ATOM   3014  CG  ASN B 186     -11.543   9.596  16.484  1.00  0.00           C  
ATOM   3015  OD1 ASN B 186     -11.425   8.766  17.370  1.00  0.00           O  
ATOM   3016  ND2 ASN B 186     -10.497   9.955  15.780  1.00  0.00           N  
ATOM   3017 HD21 ASN B 186      -9.604   9.516  15.947  1.00  0.00           H  
ATOM   3018 HD22 ASN B 186     -10.550  10.574  14.993  1.00  0.00           H  
ATOM   3019  C   ASN B 186     -13.795  10.697  18.517  1.00  0.00           C  
ATOM   3020  O   ASN B 186     -12.852  11.466  18.690  1.00  0.00           O  
ATOM   3021  N   GLY B 187     -14.737  10.514  19.447  1.00  0.00           N  
ATOM   3022  H   GLY B 187     -15.521   9.919  19.199  1.00  0.00           H  
ATOM   3023  CA  GLY B 187     -14.740  11.144  20.767  1.00  0.00           C  
ATOM   3024  HA2 GLY B 187     -15.418  10.590  21.416  1.00  0.00           H  
ATOM   3025  HA3 GLY B 187     -13.740  11.081  21.197  1.00  0.00           H  
ATOM   3026  C   GLY B 187     -15.159  12.619  20.757  1.00  0.00           C  
ATOM   3027  O   GLY B 187     -14.363  13.522  20.496  1.00  0.00           O  
ATOM   3028  N   GLY B 188     -16.416  12.890  21.108  1.00  0.00           N  
ATOM   3029  H   GLY B 188     -17.077  12.123  21.053  1.00  0.00           H  
ATOM   3030  CA  GLY B 188     -16.935  14.240  21.312  1.00  0.00           C  
ATOM   3031  HA2 GLY B 188     -17.962  14.180  21.673  1.00  0.00           H  
ATOM   3032  HA3 GLY B 188     -16.336  14.752  22.066  1.00  0.00           H  
ATOM   3033  C   GLY B 188     -16.929  15.055  20.020  1.00  0.00           C  
ATOM   3034  O   GLY B 188     -17.848  14.943  19.216  1.00  0.00           O  
ATOM   3035  N   ALA B 189     -15.917  15.906  19.837  1.00  0.00           N  
ATOM   3036  H   ALA B 189     -15.158  15.863  20.502  1.00  0.00           H  
ATOM   3037  CA  ALA B 189     -15.747  16.753  18.649  1.00  0.00           C  
ATOM   3038  HA  ALA B 189     -16.725  16.929  18.197  1.00  0.00           H  
ATOM   3039  CB  ALA B 189     -15.204  18.113  19.109  1.00  0.00           C  
ATOM   3040  HB1 ALA B 189     -15.870  18.550  19.853  1.00  0.00           H  
ATOM   3041  HB2 ALA B 189     -14.206  17.995  19.533  1.00  0.00           H  
ATOM   3042  HB3 ALA B 189     -15.147  18.787  18.255  1.00  0.00           H  
ATOM   3043  C   ALA B 189     -14.872  16.127  17.537  1.00  0.00           C  
ATOM   3044  O   ALA B 189     -14.740  16.720  16.464  1.00  0.00           O  
ATOM   3045  N   GLY B 190     -14.252  14.964  17.776  1.00  0.00           N  
ATOM   3046  H   GLY B 190     -14.400  14.499  18.664  1.00  0.00           H  
ATOM   3047  CA  GLY B 190     -13.524  14.215  16.749  1.00  0.00           C  
ATOM   3048  HA2 GLY B 190     -12.896  14.893  16.175  1.00  0.00           H  
ATOM   3049  HA3 GLY B 190     -12.873  13.485  17.227  1.00  0.00           H  
ATOM   3050  C   GLY B 190     -14.447  13.476  15.776  1.00  0.00           C  
ATOM   3051  O   GLY B 190     -15.580  13.130  16.105  1.00  0.00           O  
ATOM   3052  N   CYS B 191     -13.955  13.206  14.571  1.00  0.00           N  
ATOM   3053  H   CYS B 191     -13.042  13.577  14.321  1.00  0.00           H  
ATOM   3054  CA  CYS B 191     -14.674  12.504  13.512  1.00  0.00           C  
ATOM   3055  HA  CYS B 191     -15.432  11.863  13.955  1.00  0.00           H  
ATOM   3056  CB  CYS B 191     -15.366  13.567  12.653  1.00  0.00           C  
ATOM   3057  HB2 CYS B 191     -15.872  14.290  13.293  1.00  0.00           H  
ATOM   3058  HB3 CYS B 191     -14.608  14.086  12.062  1.00  0.00           H  
ATOM   3059  SG  CYS B 191     -16.578  12.796  11.559  1.00  0.00           S  
ATOM   3060  HG  CYS B 191     -17.456  12.439  12.504  1.00  0.00           H  
ATOM   3061  C   CYS B 191     -13.704  11.621  12.705  1.00  0.00           C  
ATOM   3062  O   CYS B 191     -12.562  12.026  12.486  1.00  0.00           O  
ATOM   3063  N   VAL B 192     -14.130  10.423  12.284  1.00  0.00           N  
ATOM   3064  H   VAL B 192     -15.085  10.150  12.500  1.00  0.00           H  
ATOM   3065  CA  VAL B 192     -13.284   9.416  11.610  1.00  0.00           C  
ATOM   3066  HA  VAL B 192     -12.484   9.944  11.095  1.00  0.00           H  
ATOM   3067  CB  VAL B 192     -12.616   8.487  12.648  1.00  0.00           C  
ATOM   3068  HB  VAL B 192     -12.078   9.117  13.355  1.00  0.00           H  
ATOM   3069  CG1 VAL B 192     -13.630   7.636  13.430  1.00  0.00           C  
ATOM   3070 HG11 VAL B 192     -13.118   7.098  14.227  1.00  0.00           H  
ATOM   3071 HG12 VAL B 192     -14.396   8.270  13.875  1.00  0.00           H  
ATOM   3072 HG13 VAL B 192     -14.114   6.916  12.769  1.00  0.00           H  
ATOM   3073  CG2 VAL B 192     -11.582   7.541  12.021  1.00  0.00           C  
ATOM   3074 HG21 VAL B 192     -10.875   8.114  11.421  1.00  0.00           H  
ATOM   3075 HG22 VAL B 192     -11.027   7.037  12.814  1.00  0.00           H  
ATOM   3076 HG23 VAL B 192     -12.068   6.793  11.396  1.00  0.00           H  
ATOM   3077  C   VAL B 192     -14.058   8.628  10.546  1.00  0.00           C  
ATOM   3078  O   VAL B 192     -15.247   8.351  10.702  1.00  0.00           O  
ATOM   3079  N   CYS B 193     -13.387   8.266   9.450  1.00  0.00           N  
ATOM   3080  H   CYS B 193     -12.416   8.559   9.383  1.00  0.00           H  
ATOM   3081  CA  CYS B 193     -13.991   7.688   8.251  1.00  0.00           C  
ATOM   3082  HA  CYS B 193     -14.896   7.146   8.529  1.00  0.00           H  
ATOM   3083  CB  CYS B 193     -14.371   8.853   7.330  1.00  0.00           C  
ATOM   3084  HB2 CYS B 193     -14.887   9.615   7.913  1.00  0.00           H  
ATOM   3085  HB3 CYS B 193     -13.465   9.301   6.917  1.00  0.00           H  
ATOM   3086  SG  CYS B 193     -15.448   8.276   5.987  1.00  0.00           S  
ATOM   3087  HG  CYS B 193     -14.597   7.411   5.409  1.00  0.00           H  
ATOM   3088  C   CYS B 193     -13.041   6.727   7.516  1.00  0.00           C  
ATOM   3089  O   CYS B 193     -11.901   7.080   7.204  1.00  0.00           O  
ATOM   3090  N   HIE B 194     -13.515   5.534   7.161  1.00  0.00           N  
ATOM   3091  H   HIE B 194     -14.450   5.277   7.444  1.00  0.00           H  
ATOM   3092  CA  HIE B 194     -12.782   4.591   6.310  1.00  0.00           C  
ATOM   3093  HA  HIE B 194     -11.712   4.703   6.497  1.00  0.00           H  
ATOM   3094  CB  HIE B 194     -13.169   3.154   6.685  1.00  0.00           C  
ATOM   3095  HB2 HIE B 194     -14.218   2.993   6.428  1.00  0.00           H  
ATOM   3096  HB3 HIE B 194     -12.572   2.451   6.108  1.00  0.00           H  
ATOM   3097  CG  HIE B 194     -12.987   2.859   8.154  1.00  0.00           C  
ATOM   3098  ND1 HIE B 194     -14.026   2.678   9.067  1.00  0.00           N  
ATOM   3099  CE1 HIE B 194     -13.445   2.548  10.267  1.00  0.00           C  
ATOM   3100  HE1 HIE B 194     -13.987   2.410  11.193  1.00  0.00           H  
ATOM   3101  NE2 HIE B 194     -12.108   2.648  10.156  1.00  0.00           N  
ATOM   3102  HE2 HIE B 194     -11.453   2.632  10.925  1.00  0.00           H  
ATOM   3103  CD2 HIE B 194     -11.800   2.850   8.831  1.00  0.00           C  
ATOM   3104  HD2 HIE B 194     -10.818   3.027   8.409  1.00  0.00           H  
ATOM   3105  C   HIE B 194     -13.016   4.868   4.819  1.00  0.00           C  
ATOM   3106  O   HIE B 194     -14.056   5.400   4.428  1.00  0.00           O  
ATOM   3107  N   LEU B 195     -12.061   4.453   3.983  1.00  0.00           N  
ATOM   3108  H   LEU B 195     -11.200   4.098   4.387  1.00  0.00           H  
ATOM   3109  CA  LEU B 195     -12.119   4.490   2.522  1.00  0.00           C  
ATOM   3110  HA  LEU B 195     -13.154   4.627   2.205  1.00  0.00           H  
ATOM   3111  CB  LEU B 195     -11.279   5.653   1.947  1.00  0.00           C  
ATOM   3112  HB2 LEU B 195     -10.221   5.453   2.125  1.00  0.00           H  
ATOM   3113  HB3 LEU B 195     -11.433   5.622   0.866  1.00  0.00           H  
ATOM   3114  CG  LEU B 195     -11.602   7.081   2.439  1.00  0.00           C  
ATOM   3115  HG  LEU B 195     -12.676   7.177   2.604  1.00  0.00           H  
ATOM   3116  CD1 LEU B 195     -10.833   7.453   3.712  1.00  0.00           C  
ATOM   3117 HD11 LEU B 195     -11.051   8.484   3.978  1.00  0.00           H  
ATOM   3118 HD12 LEU B 195     -11.138   6.827   4.543  1.00  0.00           H  
ATOM   3119 HD13 LEU B 195      -9.760   7.341   3.558  1.00  0.00           H  
ATOM   3120  CD2 LEU B 195     -11.174   8.111   1.392  1.00  0.00           C  
ATOM   3121 HD21 LEU B 195     -11.618   7.868   0.431  1.00  0.00           H  
ATOM   3122 HD22 LEU B 195     -11.515   9.100   1.693  1.00  0.00           H  
ATOM   3123 HD23 LEU B 195     -10.090   8.120   1.293  1.00  0.00           H  
ATOM   3124  C   LEU B 195     -11.612   3.150   1.974  1.00  0.00           C  
ATOM   3125  O   LEU B 195     -10.497   2.734   2.292  1.00  0.00           O  
ATOM   3126  N   LEU B 196     -12.416   2.479   1.151  1.00  0.00           N  
ATOM   3127  H   LEU B 196     -13.271   2.921   0.841  1.00  0.00           H  
ATOM   3128  CA  LEU B 196     -12.068   1.190   0.547  1.00  0.00           C  
ATOM   3129  HA  LEU B 196     -11.601   0.555   1.300  1.00  0.00           H  
ATOM   3130  CB  LEU B 196     -13.341   0.487   0.038  1.00  0.00           C  
ATOM   3131  HB2 LEU B 196     -13.851   1.167  -0.648  1.00  0.00           H  
ATOM   3132  HB3 LEU B 196     -13.057  -0.398  -0.537  1.00  0.00           H  
ATOM   3133  CG  LEU B 196     -14.321   0.069   1.150  1.00  0.00           C  
ATOM   3134  HG  LEU B 196     -14.482   0.906   1.832  1.00  0.00           H  
ATOM   3135  CD1 LEU B 196     -15.669  -0.304   0.536  1.00  0.00           C  
ATOM   3136 HD11 LEU B 196     -16.370  -0.571   1.325  1.00  0.00           H  
ATOM   3137 HD12 LEU B 196     -16.071   0.552  -0.008  1.00  0.00           H  
ATOM   3138 HD13 LEU B 196     -15.554  -1.144  -0.150  1.00  0.00           H  
ATOM   3139  CD2 LEU B 196     -13.809  -1.132   1.956  1.00  0.00           C  
ATOM   3140 HD21 LEU B 196     -13.652  -1.989   1.298  1.00  0.00           H  
ATOM   3141 HD22 LEU B 196     -14.536  -1.393   2.722  1.00  0.00           H  
ATOM   3142 HD23 LEU B 196     -12.870  -0.881   2.443  1.00  0.00           H  
ATOM   3143  C   LEU B 196     -11.062   1.390  -0.592  1.00  0.00           C  
ATOM   3144  O   LEU B 196     -11.367   2.038  -1.596  1.00  0.00           O  
ATOM   3145  N   MET B 197      -9.855   0.850  -0.415  1.00  0.00           N  
ATOM   3146  H   MET B 197      -9.698   0.319   0.435  1.00  0.00           H  
ATOM   3147  CA  MET B 197      -8.736   0.978  -1.347  1.00  0.00           C  
ATOM   3148  HA  MET B 197      -9.130   1.004  -2.363  1.00  0.00           H  
ATOM   3149  CB  MET B 197      -7.980   2.302  -1.090  1.00  0.00           C  
ATOM   3150  HB2 MET B 197      -7.453   2.251  -0.136  1.00  0.00           H  
ATOM   3151  HB3 MET B 197      -7.252   2.409  -1.882  1.00  0.00           H  
ATOM   3152  CG  MET B 197      -8.806   3.591  -1.111  1.00  0.00           C  
ATOM   3153  HG2 MET B 197      -9.457   3.577  -1.986  1.00  0.00           H  
ATOM   3154  HG3 MET B 197      -9.422   3.638  -0.213  1.00  0.00           H  
ATOM   3155  SD  MET B 197      -7.786   5.084  -1.213  1.00  0.00           S  
ATOM   3156  CE  MET B 197      -9.081   6.350  -1.151  1.00  0.00           C  
ATOM   3157  HE1 MET B 197      -9.852   6.129  -1.889  1.00  0.00           H  
ATOM   3158  HE2 MET B 197      -9.522   6.356  -0.158  1.00  0.00           H  
ATOM   3159  HE3 MET B 197      -8.647   7.329  -1.361  1.00  0.00           H  
ATOM   3160  C   MET B 197      -7.792  -0.241  -1.229  1.00  0.00           C  
ATOM   3161  O   MET B 197      -6.861  -0.237  -0.426  1.00  0.00           O  
ATOM   3162  N   ASP B 198      -8.038  -1.298  -2.013  1.00  0.00           N  
ATOM   3163  H   ASP B 198      -8.861  -1.300  -2.611  1.00  0.00           H  
ATOM   3164  CA  ASP B 198      -7.237  -2.540  -2.066  1.00  0.00           C  
ATOM   3165  HA  ASP B 198      -6.612  -2.597  -1.179  1.00  0.00           H  
ATOM   3166  CB  ASP B 198      -8.173  -3.769  -2.055  1.00  0.00           C  
ATOM   3167  HB2 ASP B 198      -7.566  -4.674  -2.118  1.00  0.00           H  
ATOM   3168  HB3 ASP B 198      -8.691  -3.795  -1.097  1.00  0.00           H  
ATOM   3169  CG  ASP B 198      -9.247  -3.816  -3.156  1.00  0.00           C  
ATOM   3170  OD1 ASP B 198      -9.794  -4.923  -3.371  1.00  0.00           O  
ATOM   3171  OD2 ASP B 198      -9.516  -2.763  -3.787  1.00  0.00           O  
ATOM   3172  C   ASP B 198      -6.281  -2.600  -3.275  1.00  0.00           C  
ATOM   3173  O   ASP B 198      -5.078  -2.833  -3.128  1.00  0.00           O  
ATOM   3174  N   ASP B 199      -6.792  -2.307  -4.475  1.00  0.00           N  
ATOM   3175  H   ASP B 199      -7.807  -2.224  -4.513  1.00  0.00           H  
ATOM   3176  CA  ASP B 199      -6.047  -2.244  -5.746  1.00  0.00           C  
ATOM   3177  HA  ASP B 199      -5.389  -3.109  -5.770  1.00  0.00           H  
ATOM   3178  CB  ASP B 199      -7.019  -2.358  -6.945  1.00  0.00           C  
ATOM   3179  HB2 ASP B 199      -7.916  -1.775  -6.739  1.00  0.00           H  
ATOM   3180  HB3 ASP B 199      -6.566  -1.949  -7.845  1.00  0.00           H  
ATOM   3181  CG  ASP B 199      -7.414  -3.788  -7.302  1.00  0.00           C  
ATOM   3182  OD1 ASP B 199      -6.860  -4.757  -6.732  1.00  0.00           O  
ATOM   3183  OD2 ASP B 199      -8.260  -3.977  -8.193  1.00  0.00           O  
ATOM   3184  C   ASP B 199      -5.106  -1.027  -5.870  1.00  0.00           C  
ATOM   3185  O   ASP B 199      -4.763  -0.612  -6.975  1.00  0.00           O  
ATOM   3186  N   VAL B 200      -4.669  -0.437  -4.753  1.00  0.00           N  
ATOM   3187  H   VAL B 200      -4.912  -0.857  -3.864  1.00  0.00           H  
ATOM   3188  CA  VAL B 200      -3.820   0.764  -4.755  1.00  0.00           C  
ATOM   3189  HA  VAL B 200      -4.340   1.492  -5.365  1.00  0.00           H  
ATOM   3190  CB  VAL B 200      -3.634   1.390  -3.364  1.00  0.00           C  
ATOM   3191  HB  VAL B 200      -2.971   2.251  -3.452  1.00  0.00           H  
ATOM   3192  CG1 VAL B 200      -4.972   1.906  -2.849  1.00  0.00           C  
ATOM   3193 HG11 VAL B 200      -4.821   2.435  -1.908  1.00  0.00           H  
ATOM   3194 HG12 VAL B 200      -5.644   1.063  -2.691  1.00  0.00           H  
ATOM   3195 HG13 VAL B 200      -5.406   2.591  -3.577  1.00  0.00           H  
ATOM   3196  CG2 VAL B 200      -3.043   0.438  -2.321  1.00  0.00           C  
ATOM   3197 HG21 VAL B 200      -2.065   0.083  -2.648  1.00  0.00           H  
ATOM   3198 HG22 VAL B 200      -3.704  -0.414  -2.157  1.00  0.00           H  
ATOM   3199 HG23 VAL B 200      -2.919   0.979  -1.384  1.00  0.00           H  
ATOM   3200  C   VAL B 200      -2.456   0.557  -5.404  1.00  0.00           C  
ATOM   3201  O   VAL B 200      -1.901  -0.549  -5.390  1.00  0.00           O  
ATOM   3202  N   VAL B 201      -1.918   1.641  -5.958  1.00  0.00           N  
ATOM   3203  H   VAL B 201      -2.481   2.488  -5.970  1.00  0.00           H  
ATOM   3204  CA  VAL B 201      -0.602   1.703  -6.602  1.00  0.00           C  
ATOM   3205  HA  VAL B 201       0.050   0.957  -6.147  1.00  0.00           H  
ATOM   3206  CB  VAL B 201      -0.708   1.388  -8.108  1.00  0.00           C  
ATOM   3207  HB  VAL B 201       0.305   1.379  -8.483  1.00  0.00           H  
ATOM   3208  CG1 VAL B 201      -1.283   0.005  -8.411  1.00  0.00           C  
ATOM   3209 HG11 VAL B 201      -2.338  -0.033  -8.141  1.00  0.00           H  
ATOM   3210 HG12 VAL B 201      -1.178  -0.208  -9.475  1.00  0.00           H  
ATOM   3211 HG13 VAL B 201      -0.731  -0.741  -7.846  1.00  0.00           H  
ATOM   3212  CG2 VAL B 201      -1.519   2.419  -8.903  1.00  0.00           C  
ATOM   3213 HG21 VAL B 201      -1.515   2.156  -9.959  1.00  0.00           H  
ATOM   3214 HG22 VAL B 201      -2.547   2.442  -8.544  1.00  0.00           H  
ATOM   3215 HG23 VAL B 201      -1.088   3.412  -8.800  1.00  0.00           H  
ATOM   3216  C   VAL B 201       0.066   3.071  -6.408  1.00  0.00           C  
ATOM   3217  O   VAL B 201      -0.574   4.054  -6.028  1.00  0.00           O  
ATOM   3218  N   SER B 202       1.348   3.155  -6.759  1.00  0.00           N  
ATOM   3219  H   SER B 202       1.798   2.285  -7.024  1.00  0.00           H  
ATOM   3220  CA  SER B 202       2.205   4.346  -6.646  1.00  0.00           C  
ATOM   3221  HA  SER B 202       2.392   4.549  -5.594  1.00  0.00           H  
ATOM   3222  CB  SER B 202       3.556   4.065  -7.311  1.00  0.00           C  
ATOM   3223  HB2 SER B 202       3.408   3.843  -8.369  1.00  0.00           H  
ATOM   3224  HB3 SER B 202       4.192   4.944  -7.219  1.00  0.00           H  
ATOM   3225  OG  SER B 202       4.206   2.980  -6.688  1.00  0.00           O  
ATOM   3226  HG  SER B 202       3.629   2.187  -6.769  1.00  0.00           H  
ATOM   3227  C   SER B 202       1.597   5.601  -7.284  1.00  0.00           C  
ATOM   3228  O   SER B 202       1.627   6.674  -6.671  1.00  0.00           O  
ATOM   3229  N   ALA B 203       1.017   5.457  -8.480  1.00  0.00           N  
ATOM   3230  H   ALA B 203       1.061   4.541  -8.914  1.00  0.00           H  
ATOM   3231  CA  ALA B 203       0.414   6.526  -9.275  1.00  0.00           C  
ATOM   3232  HA  ALA B 203       1.111   7.363  -9.309  1.00  0.00           H  
ATOM   3233  CB  ALA B 203       0.243   5.983 -10.698  1.00  0.00           C  
ATOM   3234  HB1 ALA B 203      -0.128   6.773 -11.352  1.00  0.00           H  
ATOM   3235  HB2 ALA B 203       1.196   5.611 -11.079  1.00  0.00           H  
ATOM   3236  HB3 ALA B 203      -0.485   5.172 -10.684  1.00  0.00           H  
ATOM   3237  C   ALA B 203      -0.936   7.074  -8.757  1.00  0.00           C  
ATOM   3238  O   ALA B 203      -1.448   8.041  -9.324  1.00  0.00           O  
ATOM   3239  N   ASP B 204      -1.559   6.465  -7.742  1.00  0.00           N  
ATOM   3240  H   ASP B 204      -1.110   5.680  -7.280  1.00  0.00           H  
ATOM   3241  CA  ASP B 204      -2.915   6.843  -7.340  1.00  0.00           C  
ATOM   3242  HA  ASP B 204      -3.542   6.861  -8.233  1.00  0.00           H  
ATOM   3243  CB  ASP B 204      -3.506   5.829  -6.373  1.00  0.00           C  
ATOM   3244  HB2 ASP B 204      -2.784   5.593  -5.589  1.00  0.00           H  
ATOM   3245  HB3 ASP B 204      -4.377   6.270  -5.885  1.00  0.00           H  
ATOM   3246  CG  ASP B 204      -3.964   4.550  -7.030  1.00  0.00           C  
ATOM   3247  OD1 ASP B 204      -4.338   4.525  -8.219  1.00  0.00           O  
ATOM   3248  OD2 ASP B 204      -4.068   3.567  -6.278  1.00  0.00           O  
ATOM   3249  C   ASP B 204      -3.016   8.207  -6.670  1.00  0.00           C  
ATOM   3250  O   ASP B 204      -2.438   8.443  -5.613  1.00  0.00           O  
ATOM   3251  N   GLN B 205      -3.888   9.061  -7.200  1.00  0.00           N  
ATOM   3252  H   GLN B 205      -4.348   8.811  -8.062  1.00  0.00           H  
ATOM   3253  CA  GLN B 205      -4.330  10.268  -6.513  1.00  0.00           C  
ATOM   3254  HA  GLN B 205      -4.025  10.205  -5.468  1.00  0.00           H  
ATOM   3255  CB  GLN B 205      -3.641  11.503  -7.112  1.00  0.00           C  
ATOM   3256  HB2 GLN B 205      -2.563  11.337  -7.075  1.00  0.00           H  
ATOM   3257  HB3 GLN B 205      -3.943  11.627  -8.153  1.00  0.00           H  
ATOM   3258  CG  GLN B 205      -3.979  12.783  -6.326  1.00  0.00           C  
ATOM   3259  HG2 GLN B 205      -5.007  13.074  -6.545  1.00  0.00           H  
ATOM   3260  HG3 GLN B 205      -3.905  12.581  -5.257  1.00  0.00           H  
ATOM   3261  CD  GLN B 205      -3.061  13.964  -6.629  1.00  0.00           C  
ATOM   3262  OE1 GLN B 205      -2.039  13.874  -7.287  1.00  0.00           O  
ATOM   3263  NE2 GLN B 205      -3.398  15.132  -6.129  1.00  0.00           N  
ATOM   3264 HE21 GLN B 205      -2.802  15.906  -6.363  1.00  0.00           H  
ATOM   3265 HE22 GLN B 205      -4.211  15.215  -5.528  1.00  0.00           H  
ATOM   3266  C   GLN B 205      -5.857  10.346  -6.518  1.00  0.00           C  
ATOM   3267  O   GLN B 205      -6.502  10.034  -7.517  1.00  0.00           O  
ATOM   3268  N   TYR B 206      -6.427  10.753  -5.387  1.00  0.00           N  
ATOM   3269  H   TYR B 206      -5.819  10.988  -4.610  1.00  0.00           H  
ATOM   3270  CA  TYR B 206      -7.858  10.903  -5.159  1.00  0.00           C  
ATOM   3271  HA  TYR B 206      -8.382  10.627  -6.068  1.00  0.00           H  
ATOM   3272  CB  TYR B 206      -8.315   9.976  -4.015  1.00  0.00           C  
ATOM   3273  HB2 TYR B 206      -7.684  10.160  -3.144  1.00  0.00           H  
ATOM   3274  HB3 TYR B 206      -9.328  10.272  -3.732  1.00  0.00           H  
ATOM   3275  CG  TYR B 206      -8.329   8.476  -4.295  1.00  0.00           C  
ATOM   3276  CD1 TYR B 206      -7.129   7.733  -4.335  1.00  0.00           C  
ATOM   3277  HD1 TYR B 206      -6.181   8.232  -4.202  1.00  0.00           H  
ATOM   3278  CE1 TYR B 206      -7.164   6.338  -4.531  1.00  0.00           C  
ATOM   3279  HE1 TYR B 206      -6.254   5.759  -4.561  1.00  0.00           H  
ATOM   3280  CZ  TYR B 206      -8.399   5.671  -4.686  1.00  0.00           C  
ATOM   3281  OH  TYR B 206      -8.435   4.320  -4.861  1.00  0.00           O  
ATOM   3282  HH  TYR B 206      -9.301   3.978  -4.623  1.00  0.00           H  
ATOM   3283  CE2 TYR B 206      -9.598   6.411  -4.623  1.00  0.00           C  
ATOM   3284  HE2 TYR B 206     -10.549   5.913  -4.732  1.00  0.00           H  
ATOM   3285  CD2 TYR B 206      -9.558   7.809  -4.440  1.00  0.00           C  
ATOM   3286  HD2 TYR B 206     -10.482   8.370  -4.405  1.00  0.00           H  
ATOM   3287  C   TYR B 206      -8.195  12.364  -4.829  1.00  0.00           C  
ATOM   3288  O   TYR B 206      -7.407  13.062  -4.181  1.00  0.00           O  
ATOM   3289  N   THR B 207      -9.382  12.831  -5.213  1.00  0.00           N  
ATOM   3290  H   THR B 207      -9.982  12.216  -5.762  1.00  0.00           H  
ATOM   3291  CA  THR B 207     -10.017  14.016  -4.603  1.00  0.00           C  
ATOM   3292  HA  THR B 207      -9.249  14.681  -4.213  1.00  0.00           H  
ATOM   3293  CB  THR B 207     -10.831  14.833  -5.617  1.00  0.00           C  
ATOM   3294  HB  THR B 207     -11.302  15.671  -5.100  1.00  0.00           H  
ATOM   3295  CG2 THR B 207      -9.938  15.391  -6.723  1.00  0.00           C  
ATOM   3296 HG21 THR B 207      -9.490  14.577  -7.294  1.00  0.00           H  
ATOM   3297 HG22 THR B 207     -10.542  15.999  -7.398  1.00  0.00           H  
ATOM   3298 HG23 THR B 207      -9.151  16.009  -6.291  1.00  0.00           H  
ATOM   3299  OG1 THR B 207     -11.828  14.055  -6.231  1.00  0.00           O  
ATOM   3300  HG1 THR B 207     -12.544  13.897  -5.607  1.00  0.00           H  
ATOM   3301  C   THR B 207     -10.897  13.601  -3.424  1.00  0.00           C  
ATOM   3302  O   THR B 207     -11.367  12.463  -3.378  1.00  0.00           O  
ATOM   3303  N   LEU B 208     -11.116  14.518  -2.480  1.00  0.00           N  
ATOM   3304  H   LEU B 208     -10.737  15.452  -2.611  1.00  0.00           H  
ATOM   3305  CA  LEU B 208     -11.910  14.318  -1.263  1.00  0.00           C  
ATOM   3306  HA  LEU B 208     -12.520  13.418  -1.358  1.00  0.00           H  
ATOM   3307  CB  LEU B 208     -10.980  14.181  -0.040  1.00  0.00           C  
ATOM   3308  HB2 LEU B 208     -10.402  15.102   0.051  1.00  0.00           H  
ATOM   3309  HB3 LEU B 208     -11.600  14.095   0.852  1.00  0.00           H  
ATOM   3310  CG  LEU B 208      -9.994  13.000  -0.063  1.00  0.00           C  
ATOM   3311  HG  LEU B 208      -9.375  13.043  -0.961  1.00  0.00           H  
ATOM   3312  CD1 LEU B 208      -9.076  13.077   1.156  1.00  0.00           C  
ATOM   3313 HD11 LEU B 208      -8.438  13.959   1.086  1.00  0.00           H  
ATOM   3314 HD12 LEU B 208      -9.671  13.143   2.068  1.00  0.00           H  
ATOM   3315 HD13 LEU B 208      -8.453  12.187   1.218  1.00  0.00           H  
ATOM   3316  CD2 LEU B 208     -10.709  11.652  -0.017  1.00  0.00           C  
ATOM   3317 HD21 LEU B 208     -11.352  11.567  -0.888  1.00  0.00           H  
ATOM   3318 HD22 LEU B 208      -9.983  10.841  -0.041  1.00  0.00           H  
ATOM   3319 HD23 LEU B 208     -11.316  11.577   0.886  1.00  0.00           H  
ATOM   3320  C   LEU B 208     -12.858  15.506  -1.060  1.00  0.00           C  
ATOM   3321  O   LEU B 208     -12.413  16.652  -1.136  1.00  0.00           O  
ATOM   3322  N   ASP B 209     -14.124  15.239  -0.744  1.00  0.00           N  
ATOM   3323  H   ASP B 209     -14.412  14.265  -0.721  1.00  0.00           H  
ATOM   3324  CA  ASP B 209     -15.162  16.251  -0.505  1.00  0.00           C  
ATOM   3325  HA  ASP B 209     -14.699  17.227  -0.351  1.00  0.00           H  
ATOM   3326  CB  ASP B 209     -16.099  16.362  -1.716  1.00  0.00           C  
ATOM   3327  HB2 ASP B 209     -16.366  15.365  -2.062  1.00  0.00           H  
ATOM   3328  HB3 ASP B 209     -17.015  16.862  -1.406  1.00  0.00           H  
ATOM   3329  CG  ASP B 209     -15.500  17.138  -2.881  1.00  0.00           C  
ATOM   3330  OD1 ASP B 209     -15.984  18.258  -3.169  1.00  0.00           O  
ATOM   3331  OD2 ASP B 209     -14.567  16.649  -3.555  1.00  0.00           O  
ATOM   3332  C   ASP B 209     -15.988  15.922   0.744  1.00  0.00           C  
ATOM   3333  O   ASP B 209     -16.631  14.874   0.814  1.00  0.00           O  
ATOM   3334  N   LEU B 210     -16.011  16.827   1.725  1.00  0.00           N  
ATOM   3335  H   LEU B 210     -15.514  17.701   1.584  1.00  0.00           H  
ATOM   3336  CA  LEU B 210     -16.815  16.684   2.941  1.00  0.00           C  
ATOM   3337  HA  LEU B 210     -17.041  15.626   3.079  1.00  0.00           H  
ATOM   3338  CB  LEU B 210     -15.985  17.134   4.158  1.00  0.00           C  
ATOM   3339  HB2 LEU B 210     -15.070  16.542   4.188  1.00  0.00           H  
ATOM   3340  HB3 LEU B 210     -15.709  18.174   4.008  1.00  0.00           H  
ATOM   3341  CG  LEU B 210     -16.700  17.012   5.520  1.00  0.00           C  
ATOM   3342  HG  LEU B 210     -17.584  17.650   5.526  1.00  0.00           H  
ATOM   3343  CD1 LEU B 210     -17.124  15.575   5.833  1.00  0.00           C  
ATOM   3344 HD11 LEU B 210     -17.877  15.247   5.123  1.00  0.00           H  
ATOM   3345 HD12 LEU B 210     -16.260  14.911   5.784  1.00  0.00           H  
ATOM   3346 HD13 LEU B 210     -17.560  15.534   6.829  1.00  0.00           H  
ATOM   3347  CD2 LEU B 210     -15.759  17.472   6.634  1.00  0.00           C  
ATOM   3348 HD21 LEU B 210     -16.268  17.418   7.595  1.00  0.00           H  
ATOM   3349 HD22 LEU B 210     -14.873  16.833   6.665  1.00  0.00           H  
ATOM   3350 HD23 LEU B 210     -15.452  18.503   6.462  1.00  0.00           H  
ATOM   3351  C   LEU B 210     -18.148  17.432   2.804  1.00  0.00           C  
ATOM   3352  O   LEU B 210     -18.180  18.656   2.658  1.00  0.00           O  
ATOM   3353  N   TRP B 211     -19.248  16.686   2.887  1.00  0.00           N  
ATOM   3354  H   TRP B 211     -19.124  15.689   3.035  1.00  0.00           H  
ATOM   3355  CA  TRP B 211     -20.620  17.178   2.985  1.00  0.00           C  
ATOM   3356  HA  TRP B 211     -20.679  18.186   2.586  1.00  0.00           H  
ATOM   3357  CB  TRP B 211     -21.507  16.265   2.126  1.00  0.00           C  
ATOM   3358  HB2 TRP B 211     -21.131  16.280   1.102  1.00  0.00           H  
ATOM   3359  HB3 TRP B 211     -21.400  15.244   2.490  1.00  0.00           H  
ATOM   3360  CG  TRP B 211     -22.970  16.578   2.095  1.00  0.00           C  
ATOM   3361  CD1 TRP B 211     -23.606  17.259   1.117  1.00  0.00           C  
ATOM   3362  HD1 TRP B 211     -23.122  17.681   0.242  1.00  0.00           H  
ATOM   3363  NE1 TRP B 211     -24.952  17.356   1.418  1.00  0.00           N  
ATOM   3364  HE1 TRP B 211     -25.609  17.928   0.889  1.00  0.00           H  
ATOM   3365  CE2 TRP B 211     -25.248  16.731   2.608  1.00  0.00           C  
ATOM   3366  CZ2 TRP B 211     -26.443  16.535   3.312  1.00  0.00           C  
ATOM   3367  HZ2 TRP B 211     -27.379  16.904   2.921  1.00  0.00           H  
ATOM   3368  CH2 TRP B 211     -26.404  15.873   4.550  1.00  0.00           C  
ATOM   3369  HH2 TRP B 211     -27.310  15.742   5.131  1.00  0.00           H  
ATOM   3370  CZ3 TRP B 211     -25.181  15.397   5.055  1.00  0.00           C  
ATOM   3371  HZ3 TRP B 211     -25.158  14.906   6.023  1.00  0.00           H  
ATOM   3372  CE3 TRP B 211     -23.992  15.574   4.323  1.00  0.00           C  
ATOM   3373  HE3 TRP B 211     -23.061  15.213   4.738  1.00  0.00           H  
ATOM   3374  CD2 TRP B 211     -23.993  16.246   3.083  1.00  0.00           C  
ATOM   3375  C   TRP B 211     -21.066  17.237   4.453  1.00  0.00           C  
ATOM   3376  O   TRP B 211     -20.703  16.361   5.242  1.00  0.00           O  
ATOM   3377  N   ALA B 212     -21.870  18.243   4.811  1.00  0.00           N  
ATOM   3378  H   ALA B 212     -22.140  18.932   4.116  1.00  0.00           H  
ATOM   3379  CA  ALA B 212     -22.380  18.450   6.162  1.00  0.00           C  
ATOM   3380  HA  ALA B 212     -22.449  17.485   6.663  1.00  0.00           H  
ATOM   3381  CB  ALA B 212     -21.383  19.330   6.925  1.00  0.00           C  
ATOM   3382  HB1 ALA B 212     -21.348  20.321   6.474  1.00  0.00           H  
ATOM   3383  HB2 ALA B 212     -21.701  19.433   7.961  1.00  0.00           H  
ATOM   3384  HB3 ALA B 212     -20.390  18.881   6.899  1.00  0.00           H  
ATOM   3385  C   ALA B 212     -23.778  19.092   6.153  1.00  0.00           C  
ATOM   3386  O   ALA B 212     -23.979  20.146   5.539  1.00  0.00           O  
ATOM   3387  N   GLY B 213     -24.734  18.480   6.857  1.00  0.00           N  
ATOM   3388  H   GLY B 213     -24.451  17.640   7.358  1.00  0.00           H  
ATOM   3389  CA  GLY B 213     -26.088  18.979   7.152  1.00  0.00           C  
ATOM   3390  HA2 GLY B 213     -26.553  18.309   7.878  1.00  0.00           H  
ATOM   3391  HA3 GLY B 213     -25.993  19.958   7.621  1.00  0.00           H  
ATOM   3392  C   GLY B 213     -27.044  19.126   5.958  1.00  0.00           C  
ATOM   3393  O   GLY B 213     -28.180  18.663   6.004  1.00  0.00           O  
ATOM   3394  N   GLN B 214     -26.607  19.788   4.885  1.00  0.00           N  
ATOM   3395  H   GLN B 214     -25.662  20.142   4.941  1.00  0.00           H  
ATOM   3396  CA  GLN B 214     -27.340  19.925   3.621  1.00  0.00           C  
ATOM   3397  HA  GLN B 214     -27.884  18.994   3.460  1.00  0.00           H  
ATOM   3398  CB  GLN B 214     -28.415  21.029   3.747  1.00  0.00           C  
ATOM   3399  HB2 GLN B 214     -28.963  21.091   2.804  1.00  0.00           H  
ATOM   3400  HB3 GLN B 214     -29.124  20.699   4.508  1.00  0.00           H  
ATOM   3401  CG  GLN B 214     -27.933  22.442   4.135  1.00  0.00           C  
ATOM   3402  HG2 GLN B 214     -27.165  22.370   4.905  1.00  0.00           H  
ATOM   3403  HG3 GLN B 214     -27.494  22.918   3.258  1.00  0.00           H  
ATOM   3404  CD  GLN B 214     -29.054  23.341   4.684  1.00  0.00           C  
ATOM   3405  OE1 GLN B 214     -28.843  24.190   5.537  1.00  0.00           O  
ATOM   3406  NE2 GLN B 214     -30.291  23.221   4.246  1.00  0.00           N  
ATOM   3407 HE21 GLN B 214     -30.966  23.840   4.658  1.00  0.00           H  
ATOM   3408 HE22 GLN B 214     -30.528  22.546   3.541  1.00  0.00           H  
ATOM   3409  C   GLN B 214     -26.437  20.096   2.378  1.00  0.00           C  
ATOM   3410  O   GLN B 214     -26.868  19.723   1.289  1.00  0.00           O  
ATOM   3411  N   GLN B 215     -25.190  20.574   2.504  1.00  0.00           N  
ATOM   3412  H   GLN B 215     -24.815  20.742   3.429  1.00  0.00           H  
ATOM   3413  CA  GLN B 215     -24.280  20.820   1.365  1.00  0.00           C  
ATOM   3414  HA  GLN B 215     -24.476  20.071   0.600  1.00  0.00           H  
ATOM   3415  CB  GLN B 215     -24.607  22.190   0.736  1.00  0.00           C  
ATOM   3416  HB2 GLN B 215     -24.049  22.293  -0.196  1.00  0.00           H  
ATOM   3417  HB3 GLN B 215     -25.666  22.201   0.475  1.00  0.00           H  
ATOM   3418  CG  GLN B 215     -24.304  23.411   1.624  1.00  0.00           C  
ATOM   3419  HG2 GLN B 215     -24.786  23.282   2.594  1.00  0.00           H  
ATOM   3420  HG3 GLN B 215     -23.228  23.488   1.776  1.00  0.00           H  
ATOM   3421  CD  GLN B 215     -24.804  24.724   1.020  1.00  0.00           C  
ATOM   3422  OE1 GLN B 215     -25.338  24.794  -0.073  1.00  0.00           O  
ATOM   3423  NE2 GLN B 215     -24.671  25.827   1.717  1.00  0.00           N  
ATOM   3424 HE21 GLN B 215     -24.981  26.669   1.270  1.00  0.00           H  
ATOM   3425 HE22 GLN B 215     -24.223  25.819   2.627  1.00  0.00           H  
ATOM   3426  C   GLN B 215     -22.794  20.665   1.749  1.00  0.00           C  
ATOM   3427  O   GLN B 215     -22.483  20.283   2.875  1.00  0.00           O  
ATOM   3428  N   LEU B 216     -21.858  20.915   0.823  1.00  0.00           N  
ATOM   3429  H   LEU B 216     -22.144  21.265  -0.078  1.00  0.00           H  
ATOM   3430  CA  LEU B 216     -20.416  20.812   1.098  1.00  0.00           C  
ATOM   3431  HA  LEU B 216     -20.221  19.824   1.502  1.00  0.00           H  
ATOM   3432  CB  LEU B 216     -19.599  20.948  -0.201  1.00  0.00           C  
ATOM   3433  HB2 LEU B 216     -19.877  21.881  -0.693  1.00  0.00           H  
ATOM   3434  HB3 LEU B 216     -18.541  21.020   0.056  1.00  0.00           H  
ATOM   3435  CG  LEU B 216     -19.769  19.780  -1.192  1.00  0.00           C  
ATOM   3436  HG  LEU B 216     -20.818  19.690  -1.475  1.00  0.00           H  
ATOM   3437  CD1 LEU B 216     -18.945  20.046  -2.449  1.00  0.00           C  
ATOM   3438 HD11 LEU B 216     -19.255  20.984  -2.909  1.00  0.00           H  
ATOM   3439 HD12 LEU B 216     -17.883  20.097  -2.200  1.00  0.00           H  
ATOM   3440 HD13 LEU B 216     -19.090  19.240  -3.167  1.00  0.00           H  
ATOM   3441  CD2 LEU B 216     -19.292  18.449  -0.606  1.00  0.00           C  
ATOM   3442 HD21 LEU B 216     -18.272  18.553  -0.231  1.00  0.00           H  
ATOM   3443 HD22 LEU B 216     -19.943  18.133   0.202  1.00  0.00           H  
ATOM   3444 HD23 LEU B 216     -19.309  17.680  -1.378  1.00  0.00           H  
ATOM   3445  C   LEU B 216     -19.923  21.792   2.181  1.00  0.00           C  
ATOM   3446  O   LEU B 216     -20.500  22.858   2.399  1.00  0.00           O  
ATOM   3447  N   LEU B 217     -18.837  21.402   2.850  1.00  0.00           N  
ATOM   3448  H   LEU B 217     -18.477  20.480   2.632  1.00  0.00           H  
ATOM   3449  CA  LEU B 217     -18.189  22.129   3.946  1.00  0.00           C  
ATOM   3450  HA  LEU B 217     -18.595  23.139   3.996  1.00  0.00           H  
ATOM   3451  CB  LEU B 217     -18.539  21.390   5.255  1.00  0.00           C  
ATOM   3452  HB2 LEU B 217     -19.621  21.430   5.389  1.00  0.00           H  
ATOM   3453  HB3 LEU B 217     -18.255  20.342   5.139  1.00  0.00           H  
ATOM   3454  CG  LEU B 217     -17.863  21.926   6.531  1.00  0.00           C  
ATOM   3455  HG  LEU B 217     -16.780  21.898   6.412  1.00  0.00           H  
ATOM   3456  CD1 LEU B 217     -18.294  23.355   6.867  1.00  0.00           C  
ATOM   3457 HD11 LEU B 217     -19.374  23.390   7.025  1.00  0.00           H  
ATOM   3458 HD12 LEU B 217     -17.781  23.690   7.764  1.00  0.00           H  
ATOM   3459 HD13 LEU B 217     -18.023  24.023   6.050  1.00  0.00           H  
ATOM   3460  CD2 LEU B 217     -18.232  21.027   7.709  1.00  0.00           C  
ATOM   3461 HD21 LEU B 217     -19.310  21.059   7.878  1.00  0.00           H  
ATOM   3462 HD22 LEU B 217     -17.733  21.371   8.611  1.00  0.00           H  
ATOM   3463 HD23 LEU B 217     -17.931  19.999   7.506  1.00  0.00           H  
ATOM   3464  C   LEU B 217     -16.669  22.271   3.747  1.00  0.00           C  
ATOM   3465  O   LEU B 217     -16.107  23.305   4.096  1.00  0.00           O  
ATOM   3466  N   TRP B 218     -16.006  21.256   3.185  1.00  0.00           N  
ATOM   3467  H   TRP B 218     -16.521  20.437   2.895  1.00  0.00           H  
ATOM   3468  CA  TRP B 218     -14.552  21.228   2.972  1.00  0.00           C  
ATOM   3469  HA  TRP B 218     -14.199  22.242   2.778  1.00  0.00           H  
ATOM   3470  CB  TRP B 218     -13.872  20.731   4.256  1.00  0.00           C  
ATOM   3471  HB2 TRP B 218     -14.030  21.469   5.043  1.00  0.00           H  
ATOM   3472  HB3 TRP B 218     -14.343  19.807   4.583  1.00  0.00           H  
ATOM   3473  CG  TRP B 218     -12.408  20.466   4.140  1.00  0.00           C  
ATOM   3474  CD1 TRP B 218     -11.435  21.345   4.453  1.00  0.00           C  
ATOM   3475  HD1 TRP B 218     -11.579  22.343   4.854  1.00  0.00           H  
ATOM   3476  NE1 TRP B 218     -10.204  20.791   4.187  1.00  0.00           N  
ATOM   3477  HE1 TRP B 218      -9.344  21.297   4.432  1.00  0.00           H  
ATOM   3478  CE2 TRP B 218     -10.315  19.509   3.693  1.00  0.00           C  
ATOM   3479  CZ2 TRP B 218      -9.381  18.528   3.331  1.00  0.00           C  
ATOM   3480  HZ2 TRP B 218      -8.325  18.729   3.430  1.00  0.00           H  
ATOM   3481  CH2 TRP B 218      -9.837  17.277   2.882  1.00  0.00           C  
ATOM   3482  HH2 TRP B 218      -9.127  16.498   2.641  1.00  0.00           H  
ATOM   3483  CZ3 TRP B 218     -11.218  17.029   2.778  1.00  0.00           C  
ATOM   3484  HZ3 TRP B 218     -11.564  16.064   2.438  1.00  0.00           H  
ATOM   3485  CE3 TRP B 218     -12.151  18.017   3.147  1.00  0.00           C  
ATOM   3486  HE3 TRP B 218     -13.207  17.804   3.084  1.00  0.00           H  
ATOM   3487  CD2 TRP B 218     -11.723  19.273   3.639  1.00  0.00           C  
ATOM   3488  C   TRP B 218     -14.181  20.372   1.748  1.00  0.00           C  
ATOM   3489  O   TRP B 218     -14.947  19.487   1.360  1.00  0.00           O  
ATOM   3490  N   LYS B 219     -13.014  20.611   1.134  1.00  0.00           N  
ATOM   3491  H   LYS B 219     -12.374  21.270   1.563  1.00  0.00           H  
ATOM   3492  CA  LYS B 219     -12.545  19.904  -0.070  1.00  0.00           C  
ATOM   3493  HA  LYS B 219     -12.943  18.888  -0.061  1.00  0.00           H  
ATOM   3494  CB  LYS B 219     -13.096  20.642  -1.302  1.00  0.00           C  
ATOM   3495  HB2 LYS B 219     -14.169  20.791  -1.164  1.00  0.00           H  
ATOM   3496  HB3 LYS B 219     -12.624  21.624  -1.370  1.00  0.00           H  
ATOM   3497  CG  LYS B 219     -12.885  19.886  -2.622  1.00  0.00           C  
ATOM   3498  HG2 LYS B 219     -11.819  19.773  -2.822  1.00  0.00           H  
ATOM   3499  HG3 LYS B 219     -13.339  18.901  -2.539  1.00  0.00           H  
ATOM   3500  CD  LYS B 219     -13.539  20.674  -3.768  1.00  0.00           C  
ATOM   3501  HD2 LYS B 219     -14.588  20.859  -3.528  1.00  0.00           H  
ATOM   3502  HD3 LYS B 219     -13.034  21.638  -3.855  1.00  0.00           H  
ATOM   3503  CE  LYS B 219     -13.455  19.961  -5.122  1.00  0.00           C  
ATOM   3504  HE2 LYS B 219     -13.785  20.663  -5.892  1.00  0.00           H  
ATOM   3505  HE3 LYS B 219     -12.416  19.695  -5.327  1.00  0.00           H  
ATOM   3506  NZ  LYS B 219     -14.312  18.753  -5.161  1.00  0.00           N  
ATOM   3507  HZ1 LYS B 219     -14.463  18.370  -6.077  1.00  0.00           H  
ATOM   3508  HZ2 LYS B 219     -13.968  17.997  -4.559  1.00  0.00           H  
ATOM   3509  HZ3 LYS B 219     -15.207  18.901  -4.685  1.00  0.00           H  
ATOM   3510  C   LYS B 219     -11.017  19.809  -0.106  1.00  0.00           C  
ATOM   3511  O   LYS B 219     -10.335  20.793   0.161  1.00  0.00           O  
ATOM   3512  N   GLY B 220     -10.485  18.656  -0.509  1.00  0.00           N  
ATOM   3513  H   GLY B 220     -11.125  17.906  -0.750  1.00  0.00           H  
ATOM   3514  CA  GLY B 220      -9.047  18.385  -0.562  1.00  0.00           C  
ATOM   3515  HA2 GLY B 220      -8.513  19.289  -0.857  1.00  0.00           H  
ATOM   3516  HA3 GLY B 220      -8.711  18.108   0.438  1.00  0.00           H  
ATOM   3517  C   GLY B 220      -8.663  17.270  -1.541  1.00  0.00           C  
ATOM   3518  O   GLY B 220      -9.399  16.938  -2.471  1.00  0.00           O  
ATOM   3519  N   SER B 221      -7.485  16.675  -1.344  1.00  0.00           N  
ATOM   3520  H   SER B 221      -6.928  16.949  -0.545  1.00  0.00           H  
ATOM   3521  CA  SER B 221      -6.953  15.581  -2.167  1.00  0.00           C  
ATOM   3522  HA  SER B 221      -7.776  14.932  -2.460  1.00  0.00           H  
ATOM   3523  CB  SER B 221      -6.312  16.154  -3.444  1.00  0.00           C  
ATOM   3524  HB2 SER B 221      -7.074  16.687  -4.011  1.00  0.00           H  
ATOM   3525  HB3 SER B 221      -5.532  16.861  -3.167  1.00  0.00           H  
ATOM   3526  OG  SER B 221      -5.745  15.150  -4.261  1.00  0.00           O  
ATOM   3527  HG  SER B 221      -6.392  14.420  -4.362  1.00  0.00           H  
ATOM   3528  C   SER B 221      -5.965  14.734  -1.360  1.00  0.00           C  
ATOM   3529  O   SER B 221      -5.400  15.194  -0.371  1.00  0.00           O  
ATOM   3530  N   PHE B 222      -5.779  13.481  -1.769  1.00  0.00           N  
ATOM   3531  H   PHE B 222      -6.244  13.186  -2.621  1.00  0.00           H  
ATOM   3532  CA  PHE B 222      -5.012  12.466  -1.052  1.00  0.00           C  
ATOM   3533  HA  PHE B 222      -4.232  12.955  -0.464  1.00  0.00           H  
ATOM   3534  CB  PHE B 222      -5.967  11.749  -0.084  1.00  0.00           C  
ATOM   3535  HB2 PHE B 222      -6.125  12.399   0.776  1.00  0.00           H  
ATOM   3536  HB3 PHE B 222      -6.931  11.628  -0.580  1.00  0.00           H  
ATOM   3537  CG  PHE B 222      -5.535  10.386   0.422  1.00  0.00           C  
ATOM   3538  CD1 PHE B 222      -4.486  10.262   1.351  1.00  0.00           C  
ATOM   3539  HD1 PHE B 222      -3.962  11.137   1.714  1.00  0.00           H  
ATOM   3540  CE1 PHE B 222      -4.128   8.993   1.838  1.00  0.00           C  
ATOM   3541  HE1 PHE B 222      -3.332   8.901   2.560  1.00  0.00           H  
ATOM   3542  CZ  PHE B 222      -4.820   7.848   1.411  1.00  0.00           C  
ATOM   3543  HZ  PHE B 222      -4.555   6.876   1.800  1.00  0.00           H  
ATOM   3544  CE2 PHE B 222      -5.866   7.970   0.483  1.00  0.00           C  
ATOM   3545  HE2 PHE B 222      -6.402   7.090   0.164  1.00  0.00           H  
ATOM   3546  CD2 PHE B 222      -6.219   9.234  -0.017  1.00  0.00           C  
ATOM   3547  HD2 PHE B 222      -7.030   9.320  -0.726  1.00  0.00           H  
ATOM   3548  C   PHE B 222      -4.323  11.507  -2.031  1.00  0.00           C  
ATOM   3549  O   PHE B 222      -4.858  11.189  -3.095  1.00  0.00           O  
ATOM   3550  N   LYS B 223      -3.133  11.032  -1.657  1.00  0.00           N  
ATOM   3551  H   LYS B 223      -2.775  11.310  -0.753  1.00  0.00           H  
ATOM   3552  CA  LYS B 223      -2.292  10.122  -2.438  1.00  0.00           C  
ATOM   3553  HA  LYS B 223      -2.844   9.762  -3.306  1.00  0.00           H  
ATOM   3554  CB  LYS B 223      -1.071  10.917  -2.959  1.00  0.00           C  
ATOM   3555  HB2 LYS B 223      -1.352  11.955  -3.139  1.00  0.00           H  
ATOM   3556  HB3 LYS B 223      -0.288  10.904  -2.204  1.00  0.00           H  
ATOM   3557  CG  LYS B 223      -0.533  10.344  -4.276  1.00  0.00           C  
ATOM   3558  HG2 LYS B 223      -0.325   9.284  -4.126  1.00  0.00           H  
ATOM   3559  HG3 LYS B 223      -1.306  10.462  -5.032  1.00  0.00           H  
ATOM   3560  CD  LYS B 223       0.720  11.043  -4.819  1.00  0.00           C  
ATOM   3561  HD2 LYS B 223       0.435  11.943  -5.366  1.00  0.00           H  
ATOM   3562  HD3 LYS B 223       1.352  11.348  -3.995  1.00  0.00           H  
ATOM   3563  CE  LYS B 223       1.498  10.081  -5.731  1.00  0.00           C  
ATOM   3564  HE2 LYS B 223       1.438   9.074  -5.304  1.00  0.00           H  
ATOM   3565  HE3 LYS B 223       1.022  10.062  -6.714  1.00  0.00           H  
ATOM   3566  NZ  LYS B 223       2.927  10.462  -5.847  1.00  0.00           N  
ATOM   3567  HZ1 LYS B 223       3.345  10.536  -4.913  1.00  0.00           H  
ATOM   3568  HZ2 LYS B 223       3.462   9.764  -6.345  1.00  0.00           H  
ATOM   3569  HZ3 LYS B 223       3.056  11.380  -6.242  1.00  0.00           H  
ATOM   3570  C   LYS B 223      -1.910   8.923  -1.540  1.00  0.00           C  
ATOM   3571  O   LYS B 223      -1.170   9.140  -0.579  1.00  0.00           O  
ATOM   3572  N   PRO B 224      -2.413   7.691  -1.780  1.00  0.00           N  
ATOM   3573  CD  PRO B 224      -3.361   7.308  -2.816  1.00  0.00           C  
ATOM   3574  HD2 PRO B 224      -2.806   7.050  -3.713  1.00  0.00           H  
ATOM   3575  HD3 PRO B 224      -4.090   8.090  -3.019  1.00  0.00           H  
ATOM   3576  CG  PRO B 224      -4.070   6.059  -2.303  1.00  0.00           C  
ATOM   3577  HG2 PRO B 224      -4.409   5.422  -3.122  1.00  0.00           H  
ATOM   3578  HG3 PRO B 224      -4.901   6.343  -1.659  1.00  0.00           H  
ATOM   3579  CB  PRO B 224      -2.982   5.377  -1.481  1.00  0.00           C  
ATOM   3580  HB2 PRO B 224      -2.347   4.790  -2.148  1.00  0.00           H  
ATOM   3581  HB3 PRO B 224      -3.408   4.739  -0.706  1.00  0.00           H  
ATOM   3582  CA  PRO B 224      -2.190   6.548  -0.885  1.00  0.00           C  
ATOM   3583  HA  PRO B 224      -2.600   6.793   0.095  1.00  0.00           H  
ATOM   3584  C   PRO B 224      -0.719   6.154  -0.707  1.00  0.00           C  
ATOM   3585  O   PRO B 224      -0.351   5.671   0.361  1.00  0.00           O  
ATOM   3586  N   SER B 225       0.117   6.376  -1.726  1.00  0.00           N  
ATOM   3587  H   SER B 225      -0.233   6.794  -2.577  1.00  0.00           H  
ATOM   3588  CA  SER B 225       1.536   6.008  -1.718  1.00  0.00           C  
ATOM   3589  HA  SER B 225       1.628   4.978  -1.373  1.00  0.00           H  
ATOM   3590  CB  SER B 225       2.055   6.059  -3.162  1.00  0.00           C  
ATOM   3591  HB2 SER B 225       3.143   5.985  -3.168  1.00  0.00           H  
ATOM   3592  HB3 SER B 225       1.646   5.196  -3.689  1.00  0.00           H  
ATOM   3593  OG  SER B 225       1.643   7.238  -3.847  1.00  0.00           O  
ATOM   3594  HG  SER B 225       1.631   7.031  -4.800  1.00  0.00           H  
ATOM   3595  C   SER B 225       2.388   6.863  -0.767  1.00  0.00           C  
ATOM   3596  O   SER B 225       3.239   6.325  -0.070  1.00  0.00           O  
ATOM   3597  N   GLU B 226       2.140   8.172  -0.689  1.00  0.00           N  
ATOM   3598  H   GLU B 226       1.448   8.549  -1.315  1.00  0.00           H  
ATOM   3599  CA  GLU B 226       2.896   9.108   0.169  1.00  0.00           C  
ATOM   3600  HA  GLU B 226       3.970   8.956   0.035  1.00  0.00           H  
ATOM   3601  CB  GLU B 226       2.541  10.562  -0.198  1.00  0.00           C  
ATOM   3602  HB2 GLU B 226       1.535  10.732   0.180  1.00  0.00           H  
ATOM   3603  HB3 GLU B 226       3.194  11.244   0.346  1.00  0.00           H  
ATOM   3604  CG  GLU B 226       2.484  10.949  -1.682  1.00  0.00           C  
ATOM   3605  HG2 GLU B 226       2.105  10.117  -2.276  1.00  0.00           H  
ATOM   3606  HG3 GLU B 226       1.742  11.747  -1.758  1.00  0.00           H  
ATOM   3607  CD  GLU B 226       3.770  11.508  -2.304  1.00  0.00           C  
ATOM   3608  OE1 GLU B 226       4.010  11.172  -3.491  1.00  0.00           O  
ATOM   3609  OE2 GLU B 226       4.409  12.365  -1.665  1.00  0.00           O  
ATOM   3610  C   GLU B 226       2.576   8.932   1.668  1.00  0.00           C  
ATOM   3611  O   GLU B 226       3.357   9.333   2.525  1.00  0.00           O  
ATOM   3612  N   HIE B 227       1.405   8.367   1.989  1.00  0.00           N  
ATOM   3613  H   HIE B 227       0.844   8.018   1.224  1.00  0.00           H  
ATOM   3614  CA  HIE B 227       0.808   8.377   3.334  1.00  0.00           C  
ATOM   3615  HA  HIE B 227       1.515   8.834   4.031  1.00  0.00           H  
ATOM   3616  CB  HIE B 227      -0.450   9.261   3.333  1.00  0.00           C  
ATOM   3617  HB2 HIE B 227      -1.134   8.905   2.566  1.00  0.00           H  
ATOM   3618  HB3 HIE B 227      -0.941   9.184   4.299  1.00  0.00           H  
ATOM   3619  CG  HIE B 227      -0.169  10.723   3.118  1.00  0.00           C  
ATOM   3620  ND1 HIE B 227       0.335  11.583   4.092  1.00  0.00           N  
ATOM   3621  CE1 HIE B 227       0.497  12.766   3.483  1.00  0.00           C  
ATOM   3622  HE1 HIE B 227       0.897  13.648   3.968  1.00  0.00           H  
ATOM   3623  NE2 HIE B 227       0.119  12.693   2.197  1.00  0.00           N  
ATOM   3624  HE2 HIE B 227       0.208  13.439   1.524  1.00  0.00           H  
ATOM   3625  CD2 HIE B 227      -0.318  11.407   1.949  1.00  0.00           C  
ATOM   3626  HD2 HIE B 227      -0.649  10.993   1.008  1.00  0.00           H  
ATOM   3627  C   HIE B 227       0.547   6.964   3.875  1.00  0.00           C  
ATOM   3628  O   HIE B 227      -0.450   6.711   4.553  1.00  0.00           O  
ATOM   3629  N   VAL B 228       1.431   6.010   3.585  1.00  0.00           N  
ATOM   3630  H   VAL B 228       2.228   6.247   3.004  1.00  0.00           H  
ATOM   3631  CA  VAL B 228       1.304   4.644   4.111  1.00  0.00           C  
ATOM   3632  HA  VAL B 228       0.273   4.326   3.953  1.00  0.00           H  
ATOM   3633  CB  VAL B 228       2.190   3.655   3.335  1.00  0.00           C  
ATOM   3634  HB  VAL B 228       3.216   4.012   3.379  1.00  0.00           H  
ATOM   3635  CG1 VAL B 228       2.126   2.237   3.926  1.00  0.00           C  
ATOM   3636 HG11 VAL B 228       1.093   1.882   3.940  1.00  0.00           H  
ATOM   3637 HG12 VAL B 228       2.729   1.568   3.313  1.00  0.00           H  
ATOM   3638 HG13 VAL B 228       2.528   2.222   4.936  1.00  0.00           H  
ATOM   3639  CG2 VAL B 228       1.769   3.573   1.864  1.00  0.00           C  
ATOM   3640 HG21 VAL B 228       0.722   3.280   1.790  1.00  0.00           H  
ATOM   3641 HG22 VAL B 228       1.897   4.543   1.383  1.00  0.00           H  
ATOM   3642 HG23 VAL B 228       2.387   2.852   1.328  1.00  0.00           H  
ATOM   3643  C   VAL B 228       1.581   4.603   5.621  1.00  0.00           C  
ATOM   3644  O   VAL B 228       2.605   5.094   6.104  1.00  0.00           O  
ATOM   3645  N   LYS B 229       0.677   3.959   6.366  1.00  0.00           N  
ATOM   3646  H   LYS B 229      -0.152   3.626   5.878  1.00  0.00           H  
ATOM   3647  CA  LYS B 229       0.822   3.516   7.759  1.00  0.00           C  
ATOM   3648  HA  LYS B 229       1.834   3.717   8.104  1.00  0.00           H  
ATOM   3649  CB  LYS B 229      -0.144   4.298   8.673  1.00  0.00           C  
ATOM   3650  HB2 LYS B 229       0.065   5.365   8.588  1.00  0.00           H  
ATOM   3651  HB3 LYS B 229      -1.180   4.125   8.369  1.00  0.00           H  
ATOM   3652  CG  LYS B 229       0.058   3.844  10.128  1.00  0.00           C  
ATOM   3653  HG2 LYS B 229      -0.328   2.831  10.246  1.00  0.00           H  
ATOM   3654  HG3 LYS B 229       1.126   3.825  10.335  1.00  0.00           H  
ATOM   3655  CD  LYS B 229      -0.621   4.749  11.161  1.00  0.00           C  
ATOM   3656  HD2 LYS B 229      -0.253   5.769  11.046  1.00  0.00           H  
ATOM   3657  HD3 LYS B 229      -1.703   4.731  11.013  1.00  0.00           H  
ATOM   3658  CE  LYS B 229      -0.268   4.219  12.558  1.00  0.00           C  
ATOM   3659  HE2 LYS B 229      -0.624   3.189  12.647  1.00  0.00           H  
ATOM   3660  HE3 LYS B 229       0.822   4.193  12.658  1.00  0.00           H  
ATOM   3661  NZ  LYS B 229      -0.845   5.045  13.645  1.00  0.00           N  
ATOM   3662  HZ1 LYS B 229      -0.608   4.631  14.555  1.00  0.00           H  
ATOM   3663  HZ2 LYS B 229      -0.458   5.978  13.653  1.00  0.00           H  
ATOM   3664  HZ3 LYS B 229      -1.851   5.076  13.603  1.00  0.00           H  
ATOM   3665  C   LYS B 229       0.565   2.000   7.805  1.00  0.00           C  
ATOM   3666  O   LYS B 229      -0.598   1.599   7.722  1.00  0.00           O  
ATOM   3667  N   PRO B 230       1.605   1.149   7.897  1.00  0.00           N  
ATOM   3668  CD  PRO B 230       3.022   1.469   7.865  1.00  0.00           C  
ATOM   3669  HD2 PRO B 230       3.382   1.575   8.889  1.00  0.00           H  
ATOM   3670  HD3 PRO B 230       3.228   2.369   7.287  1.00  0.00           H  
ATOM   3671  CG  PRO B 230       3.694   0.270   7.205  1.00  0.00           C  
ATOM   3672  HG2 PRO B 230       4.729   0.162   7.518  1.00  0.00           H  
ATOM   3673  HG3 PRO B 230       3.622   0.349   6.120  1.00  0.00           H  
ATOM   3674  CB  PRO B 230       2.841  -0.890   7.697  1.00  0.00           C  
ATOM   3675  HB2 PRO B 230       3.161  -1.175   8.700  1.00  0.00           H  
ATOM   3676  HB3 PRO B 230       2.895  -1.744   7.022  1.00  0.00           H  
ATOM   3677  CA  PRO B 230       1.435  -0.286   7.742  1.00  0.00           C  
ATOM   3678  HA  PRO B 230       0.959  -0.433   6.777  1.00  0.00           H  
ATOM   3679  C   PRO B 230       0.577  -0.941   8.824  1.00  0.00           C  
ATOM   3680  O   PRO B 230       0.433  -0.437   9.940  1.00  0.00           O  
ATOM   3681  N   ARG B 231       0.057  -2.128   8.505  1.00  0.00           N  
ATOM   3682  H   ARG B 231       0.230  -2.473   7.566  1.00  0.00           H  
ATOM   3683  CA  ARG B 231      -0.624  -3.006   9.463  1.00  0.00           C  
ATOM   3684  HA  ARG B 231      -1.358  -2.411  10.007  1.00  0.00           H  
ATOM   3685  CB  ARG B 231      -1.351  -4.122   8.695  1.00  0.00           C  
ATOM   3686  HB2 ARG B 231      -0.648  -4.627   8.032  1.00  0.00           H  
ATOM   3687  HB3 ARG B 231      -1.743  -4.849   9.408  1.00  0.00           H  
ATOM   3688  CG  ARG B 231      -2.516  -3.555   7.865  1.00  0.00           C  
ATOM   3689  HG2 ARG B 231      -3.214  -3.052   8.536  1.00  0.00           H  
ATOM   3690  HG3 ARG B 231      -2.141  -2.833   7.140  1.00  0.00           H  
ATOM   3691  CD  ARG B 231      -3.260  -4.661   7.109  1.00  0.00           C  
ATOM   3692  HD2 ARG B 231      -2.617  -5.033   6.307  1.00  0.00           H  
ATOM   3693  HD3 ARG B 231      -3.450  -5.480   7.801  1.00  0.00           H  
ATOM   3694  NE  ARG B 231      -4.532  -4.159   6.544  1.00  0.00           N  
ATOM   3695  HE  ARG B 231      -4.525  -3.254   6.072  1.00  0.00           H  
ATOM   3696  CZ  ARG B 231      -5.715  -4.741   6.565  1.00  0.00           C  
ATOM   3697  NH1 ARG B 231      -5.910  -5.923   7.074  1.00  0.00           N  
ATOM   3698 HH11 ARG B 231      -5.110  -6.407   7.435  1.00  0.00           H  
ATOM   3699 HH12 ARG B 231      -6.822  -6.330   7.068  1.00  0.00           H  
ATOM   3700  NH2 ARG B 231      -6.736  -4.125   6.057  1.00  0.00           N  
ATOM   3701 HH21 ARG B 231      -6.539  -3.211   5.634  1.00  0.00           H  
ATOM   3702 HH22 ARG B 231      -7.658  -4.501   6.040  1.00  0.00           H  
ATOM   3703  C   ARG B 231       0.375  -3.539  10.503  1.00  0.00           C  
ATOM   3704  O   ARG B 231       1.542  -3.765  10.196  1.00  0.00           O  
ATOM   3705  N   ALA B 232      -0.076  -3.712  11.747  1.00  0.00           N  
ATOM   3706  H   ALA B 232      -1.051  -3.556  11.928  1.00  0.00           H  
ATOM   3707  CA  ALA B 232       0.765  -4.136  12.874  1.00  0.00           C  
ATOM   3708  HA  ALA B 232       1.673  -3.541  12.851  1.00  0.00           H  
ATOM   3709  CB  ALA B 232       0.030  -3.810  14.179  1.00  0.00           C  
ATOM   3710  HB1 ALA B 232      -0.902  -4.374  14.232  1.00  0.00           H  
ATOM   3711  HB2 ALA B 232       0.656  -4.085  15.028  1.00  0.00           H  
ATOM   3712  HB3 ALA B 232      -0.185  -2.743  14.230  1.00  0.00           H  
ATOM   3713  C   ALA B 232       1.127  -5.640  12.801  1.00  0.00           C  
ATOM   3714  O   ALA B 232       0.244  -6.437  12.469  1.00  0.00           O  
ATOM   3715  N   PRO B 233       2.370  -6.063  13.120  1.00  0.00           N  
ATOM   3716  CD  PRO B 233       3.536  -5.247  13.427  1.00  0.00           C  
ATOM   3717  HD2 PRO B 233       3.566  -5.047  14.499  1.00  0.00           H  
ATOM   3718  HD3 PRO B 233       3.554  -4.317  12.859  1.00  0.00           H  
ATOM   3719  CG  PRO B 233       4.736  -6.097  13.017  1.00  0.00           C  
ATOM   3720  HG2 PRO B 233       5.628  -5.842  13.592  1.00  0.00           H  
ATOM   3721  HG3 PRO B 233       4.920  -5.975  11.950  1.00  0.00           H  
ATOM   3722  CB  PRO B 233       4.269  -7.525  13.286  1.00  0.00           C  
ATOM   3723  HB2 PRO B 233       4.479  -7.801  14.317  1.00  0.00           H  
ATOM   3724  HB3 PRO B 233       4.751  -8.229  12.609  1.00  0.00           H  
ATOM   3725  CA  PRO B 233       2.756  -7.475  13.058  1.00  0.00           C  
ATOM   3726  HA  PRO B 233       2.548  -7.843  12.054  1.00  0.00           H  
ATOM   3727  C   PRO B 233       2.006  -8.351  14.073  1.00  0.00           C  
ATOM   3728  O   PRO B 233       1.773  -7.949  15.215  1.00  0.00           O  
ATOM   3729  N   GLY B 234       1.664  -9.574  13.665  1.00  0.00           N  
ATOM   3730  H   GLY B 234       1.967  -9.870  12.749  1.00  0.00           H  
ATOM   3731  CA  GLY B 234       0.918 -10.533  14.485  1.00  0.00           C  
ATOM   3732  HA2 GLY B 234       0.371 -10.002  15.265  1.00  0.00           H  
ATOM   3733  HA3 GLY B 234       0.181 -11.037  13.858  1.00  0.00           H  
ATOM   3734  C   GLY B 234       1.785 -11.607  15.152  1.00  0.00           C  
ATOM   3735  O   GLY B 234       2.970 -11.756  14.848  1.00  0.00           O  
ATOM   3736  N   ASN B 235       1.148 -12.400  16.022  1.00  0.00           N  
ATOM   3737  H   ASN B 235       0.168 -12.210  16.168  1.00  0.00           H  
ATOM   3738  CA  ASN B 235       1.635 -13.707  16.491  1.00  0.00           C  
ATOM   3739  HA  ASN B 235       0.944 -14.035  17.268  1.00  0.00           H  
ATOM   3740  CB  ASN B 235       1.535 -14.742  15.345  1.00  0.00           C  
ATOM   3741  HB2 ASN B 235       2.282 -14.500  14.588  1.00  0.00           H  
ATOM   3742  HB3 ASN B 235       1.778 -15.731  15.736  1.00  0.00           H  
ATOM   3743  CG  ASN B 235       0.180 -14.795  14.655  1.00  0.00           C  
ATOM   3744  OD1 ASN B 235      -0.221 -13.888  13.948  1.00  0.00           O  
ATOM   3745  ND2 ASN B 235      -0.565 -15.863  14.822  1.00  0.00           N  
ATOM   3746 HD21 ASN B 235      -1.433 -15.890  14.314  1.00  0.00           H  
ATOM   3747 HD22 ASN B 235      -0.229 -16.635  15.370  1.00  0.00           H  
ATOM   3748  C   ASN B 235       3.017 -13.698  17.184  1.00  0.00           C  
ATOM   3749  O   ASN B 235       3.732 -14.696  17.129  1.00  0.00           O  
ATOM   3750  N   LEU B 236       3.406 -12.586  17.819  1.00  0.00           N  
ATOM   3751  H   LEU B 236       2.793 -11.788  17.810  1.00  0.00           H  
ATOM   3752  CA  LEU B 236       4.705 -12.444  18.479  1.00  0.00           C  
ATOM   3753  HA  LEU B 236       5.475 -12.639  17.737  1.00  0.00           H  
ATOM   3754  CB  LEU B 236       4.867 -10.992  18.970  1.00  0.00           C  
ATOM   3755  HB2 LEU B 236       4.860 -10.321  18.110  1.00  0.00           H  
ATOM   3756  HB3 LEU B 236       4.005 -10.750  19.595  1.00  0.00           H  
ATOM   3757  CG  LEU B 236       6.145 -10.749  19.799  1.00  0.00           C  
ATOM   3758  HG  LEU B 236       6.201 -11.457  20.623  1.00  0.00           H  
ATOM   3759  CD1 LEU B 236       7.423 -10.847  18.967  1.00  0.00           C  
ATOM   3760 HD11 LEU B 236       7.531 -11.852  18.568  1.00  0.00           H  
ATOM   3761 HD12 LEU B 236       7.400 -10.129  18.147  1.00  0.00           H  
ATOM   3762 HD13 LEU B 236       8.287 -10.647  19.601  1.00  0.00           H  
ATOM   3763  CD2 LEU B 236       6.094  -9.358  20.409  1.00  0.00           C  
ATOM   3764 HD21 LEU B 236       6.076  -8.616  19.614  1.00  0.00           H  
ATOM   3765 HD22 LEU B 236       5.197  -9.263  21.022  1.00  0.00           H  
ATOM   3766 HD23 LEU B 236       6.973  -9.207  21.033  1.00  0.00           H  
ATOM   3767  C   LEU B 236       4.892 -13.452  19.628  1.00  0.00           C  
ATOM   3768  O   LEU B 236       4.045 -13.564  20.515  1.00  0.00           O  
ATOM   3769  N   THR B 237       6.048 -14.110  19.656  1.00  0.00           N  
ATOM   3770  H   THR B 237       6.692 -13.979  18.881  1.00  0.00           H  
ATOM   3771  CA  THR B 237       6.444 -15.068  20.694  1.00  0.00           C  
ATOM   3772  HA  THR B 237       5.920 -14.814  21.612  1.00  0.00           H  
ATOM   3773  CB  THR B 237       5.975 -16.478  20.300  1.00  0.00           C  
ATOM   3774  HB  THR B 237       4.929 -16.429  19.993  1.00  0.00           H  
ATOM   3775  CG2 THR B 237       6.788 -17.103  19.167  1.00  0.00           C  
ATOM   3776 HG21 THR B 237       6.750 -16.453  18.292  1.00  0.00           H  
ATOM   3777 HG22 THR B 237       7.828 -17.243  19.466  1.00  0.00           H  
ATOM   3778 HG23 THR B 237       6.357 -18.067  18.897  1.00  0.00           H  
ATOM   3779  OG1 THR B 237       6.068 -17.326  21.419  1.00  0.00           O  
ATOM   3780  HG1 THR B 237       5.983 -18.235  21.118  1.00  0.00           H  
ATOM   3781  C   THR B 237       7.944 -14.982  21.021  1.00  0.00           C  
ATOM   3782  O   THR B 237       8.696 -14.244  20.378  1.00  0.00           O  
ATOM   3783  N   VAL B 238       8.363 -15.703  22.062  1.00  0.00           N  
ATOM   3784  H   VAL B 238       7.702 -16.365  22.456  1.00  0.00           H  
ATOM   3785  CA  VAL B 238       9.703 -15.678  22.665  1.00  0.00           C  
ATOM   3786  HA  VAL B 238      10.408 -15.314  21.918  1.00  0.00           H  
ATOM   3787  CB  VAL B 238       9.735 -14.701  23.859  1.00  0.00           C  
ATOM   3788  HB  VAL B 238       9.409 -13.724  23.503  1.00  0.00           H  
ATOM   3789  CG1 VAL B 238       8.803 -15.119  25.002  1.00  0.00           C  
ATOM   3790 HG11 VAL B 238       7.790 -15.269  24.633  1.00  0.00           H  
ATOM   3791 HG12 VAL B 238       9.150 -16.044  25.463  1.00  0.00           H  
ATOM   3792 HG13 VAL B 238       8.776 -14.337  25.755  1.00  0.00           H  
ATOM   3793  CG2 VAL B 238      11.145 -14.540  24.434  1.00  0.00           C  
ATOM   3794 HG21 VAL B 238      11.453 -15.454  24.942  1.00  0.00           H  
ATOM   3795 HG22 VAL B 238      11.852 -14.316  23.636  1.00  0.00           H  
ATOM   3796 HG23 VAL B 238      11.157 -13.722  25.152  1.00  0.00           H  
ATOM   3797  C   VAL B 238      10.135 -17.094  23.057  1.00  0.00           C  
ATOM   3798  O   VAL B 238       9.315 -17.904  23.483  1.00  0.00           O  
ATOM   3799  N   HIE B 239      11.420 -17.403  22.882  1.00  0.00           N  
ATOM   3800  H   HIE B 239      12.031 -16.691  22.497  1.00  0.00           H  
ATOM   3801  CA  HIE B 239      11.950 -18.769  22.895  1.00  0.00           C  
ATOM   3802  HA  HIE B 239      11.340 -19.378  23.564  1.00  0.00           H  
ATOM   3803  CB  HIE B 239      11.826 -19.322  21.464  1.00  0.00           C  
ATOM   3804  HB2 HIE B 239      12.653 -18.943  20.862  1.00  0.00           H  
ATOM   3805  HB3 HIE B 239      10.902 -18.954  21.017  1.00  0.00           H  
ATOM   3806  CG  HIE B 239      11.780 -20.822  21.360  1.00  0.00           C  
ATOM   3807  ND1 HIE B 239      11.083 -21.664  22.225  1.00  0.00           N  
ATOM   3808  CE1 HIE B 239      11.066 -22.870  21.644  1.00  0.00           C  
ATOM   3809  HE1 HIE B 239      10.562 -23.736  22.052  1.00  0.00           H  
ATOM   3810  NE2 HIE B 239      11.717 -22.830  20.468  1.00  0.00           N  
ATOM   3811  HE2 HIE B 239      11.787 -23.601  19.819  1.00  0.00           H  
ATOM   3812  CD2 HIE B 239      12.165 -21.543  20.267  1.00  0.00           C  
ATOM   3813  HD2 HIE B 239      12.630 -21.140  19.378  1.00  0.00           H  
ATOM   3814  C   HIE B 239      13.402 -18.802  23.392  1.00  0.00           C  
ATOM   3815  O   HIE B 239      14.136 -17.825  23.224  1.00  0.00           O  
ATOM   3816  N   THR B 240      13.842 -19.919  23.969  1.00  0.00           N  
ATOM   3817  H   THR B 240      13.215 -20.707  24.045  1.00  0.00           H  
ATOM   3818  CA  THR B 240      15.200 -20.054  24.532  1.00  0.00           C  
ATOM   3819  HA  THR B 240      15.656 -19.067  24.604  1.00  0.00           H  
ATOM   3820  CB  THR B 240      15.144 -20.594  25.970  1.00  0.00           C  
ATOM   3821  HB  THR B 240      14.679 -21.581  25.972  1.00  0.00           H  
ATOM   3822  CG2 THR B 240      16.508 -20.677  26.655  1.00  0.00           C  
ATOM   3823 HG21 THR B 240      17.142 -21.407  26.154  1.00  0.00           H  
ATOM   3824 HG22 THR B 240      16.994 -19.699  26.632  1.00  0.00           H  
ATOM   3825 HG23 THR B 240      16.380 -20.987  27.693  1.00  0.00           H  
ATOM   3826  OG1 THR B 240      14.369 -19.710  26.746  1.00  0.00           O  
ATOM   3827  HG1 THR B 240      14.446 -19.963  27.670  1.00  0.00           H  
ATOM   3828  C   THR B 240      16.095 -20.903  23.631  1.00  0.00           C  
ATOM   3829  O   THR B 240      15.655 -21.908  23.073  1.00  0.00           O  
ATOM   3830  N   GLN B 241      17.361 -20.517  23.486  1.00  0.00           N  
ATOM   3831  H   GLN B 241      17.665 -19.658  23.938  1.00  0.00           H  
ATOM   3832  CA  GLN B 241      18.387 -21.215  22.708  1.00  0.00           C  
ATOM   3833  HA  GLN B 241      18.022 -22.211  22.456  1.00  0.00           H  
ATOM   3834  CB  GLN B 241      18.682 -20.466  21.390  1.00  0.00           C  
ATOM   3835  HB2 GLN B 241      19.227 -19.549  21.606  1.00  0.00           H  
ATOM   3836  HB3 GLN B 241      19.331 -21.102  20.786  1.00  0.00           H  
ATOM   3837  CG  GLN B 241      17.424 -20.115  20.577  1.00  0.00           C  
ATOM   3838  HG2 GLN B 241      16.606 -20.775  20.864  1.00  0.00           H  
ATOM   3839  HG3 GLN B 241      17.120 -19.093  20.799  1.00  0.00           H  
ATOM   3840  CD  GLN B 241      17.632 -20.265  19.073  1.00  0.00           C  
ATOM   3841  OE1 GLN B 241      18.358 -19.528  18.415  1.00  0.00           O  
ATOM   3842  NE2 GLN B 241      16.988 -21.232  18.452  1.00  0.00           N  
ATOM   3843 HE21 GLN B 241      17.074 -21.301  17.454  1.00  0.00           H  
ATOM   3844 HE22 GLN B 241      16.378 -21.837  18.979  1.00  0.00           H  
ATOM   3845  C   GLN B 241      19.666 -21.401  23.542  1.00  0.00           C  
ATOM   3846  O   GLN B 241      19.849 -20.768  24.583  1.00  0.00           O  
ATOM   3847  N   VAL B 242      20.552 -22.292  23.083  1.00  0.00           N  
ATOM   3848  H   VAL B 242      20.360 -22.753  22.209  1.00  0.00           H  
ATOM   3849  CA  VAL B 242      21.852 -22.555  23.728  1.00  0.00           C  
ATOM   3850  HA  VAL B 242      21.654 -22.853  24.759  1.00  0.00           H  
ATOM   3851  CB  VAL B 242      22.606 -23.717  23.042  1.00  0.00           C  
ATOM   3852  HB  VAL B 242      23.470 -23.964  23.660  1.00  0.00           H  
ATOM   3853  CG1 VAL B 242      21.736 -24.979  22.942  1.00  0.00           C  
ATOM   3854 HG11 VAL B 242      22.347 -25.817  22.606  1.00  0.00           H  
ATOM   3855 HG12 VAL B 242      21.323 -25.221  23.921  1.00  0.00           H  
ATOM   3856 HG13 VAL B 242      20.921 -24.834  22.233  1.00  0.00           H  
ATOM   3857  CG2 VAL B 242      23.119 -23.374  21.636  1.00  0.00           C  
ATOM   3858 HG21 VAL B 242      23.860 -22.576  21.695  1.00  0.00           H  
ATOM   3859 HG22 VAL B 242      22.299 -23.050  20.996  1.00  0.00           H  
ATOM   3860 HG23 VAL B 242      23.601 -24.246  21.194  1.00  0.00           H  
ATOM   3861  C   VAL B 242      22.725 -21.292  23.780  1.00  0.00           C  
ATOM   3862  O   VAL B 242      22.561 -20.390  22.959  1.00  0.00           O  
ATOM   3863  N   SER B 243      23.669 -21.255  24.723  1.00  0.00           N  
ATOM   3864  H   SER B 243      23.748 -22.036  25.350  1.00  0.00           H  
ATOM   3865  CA  SER B 243      24.594 -20.129  24.935  1.00  0.00           C  
ATOM   3866  HA  SER B 243      25.183 -20.350  25.824  1.00  0.00           H  
ATOM   3867  CB  SER B 243      25.582 -19.999  23.765  1.00  0.00           C  
ATOM   3868  HB2 SER B 243      25.041 -19.734  22.855  1.00  0.00           H  
ATOM   3869  HB3 SER B 243      26.303 -19.208  23.982  1.00  0.00           H  
ATOM   3870  OG  SER B 243      26.270 -21.222  23.559  1.00  0.00           O  
ATOM   3871  HG  SER B 243      26.954 -21.301  24.228  1.00  0.00           H  
ATOM   3872  C   SER B 243      23.858 -18.817  25.237  1.00  0.00           C  
ATOM   3873  O   SER B 243      23.964 -17.839  24.498  1.00  0.00           O  
ATOM   3874  N   ASP B 244      23.064 -18.845  26.311  1.00  0.00           N  
ATOM   3875  H   ASP B 244      23.164 -19.635  26.939  1.00  0.00           H  
ATOM   3876  CA  ASP B 244      22.396 -17.700  26.944  1.00  0.00           C  
ATOM   3877  HA  ASP B 244      21.602 -18.121  27.563  1.00  0.00           H  
ATOM   3878  CB  ASP B 244      23.339 -16.977  27.924  1.00  0.00           C  
ATOM   3879  HB2 ASP B 244      24.142 -16.509  27.353  1.00  0.00           H  
ATOM   3880  HB3 ASP B 244      22.780 -16.186  28.429  1.00  0.00           H  
ATOM   3881  CG  ASP B 244      23.958 -17.884  28.994  1.00  0.00           C  
ATOM   3882  OD1 ASP B 244      23.724 -19.118  28.967  1.00  0.00           O  
ATOM   3883  OD2 ASP B 244      24.677 -17.318  29.845  1.00  0.00           O  
ATOM   3884  C   ASP B 244      21.682 -16.769  25.953  1.00  0.00           C  
ATOM   3885  O   ASP B 244      21.748 -15.544  26.048  1.00  0.00           O  
ATOM   3886  N   THR B 245      21.010 -17.365  24.967  1.00  0.00           N  
ATOM   3887  H   THR B 245      20.995 -18.378  24.958  1.00  0.00           H  
ATOM   3888  CA  THR B 245      20.422 -16.663  23.823  1.00  0.00           C  
ATOM   3889  HA  THR B 245      20.631 -15.598  23.904  1.00  0.00           H  
ATOM   3890  CB  THR B 245      21.077 -17.148  22.523  1.00  0.00           C  
ATOM   3891  HB  THR B 245      21.074 -18.238  22.494  1.00  0.00           H  
ATOM   3892  CG2 THR B 245      20.405 -16.616  21.254  1.00  0.00           C  
ATOM   3893 HG21 THR B 245      19.399 -17.025  21.158  1.00  0.00           H  
ATOM   3894 HG22 THR B 245      20.992 -16.926  20.390  1.00  0.00           H  
ATOM   3895 HG23 THR B 245      20.355 -15.528  21.295  1.00  0.00           H  
ATOM   3896  OG1 THR B 245      22.406 -16.680  22.467  1.00  0.00           O  
ATOM   3897  HG1 THR B 245      22.903 -17.102  23.193  1.00  0.00           H  
ATOM   3898  C   THR B 245      18.910 -16.843  23.808  1.00  0.00           C  
ATOM   3899  O   THR B 245      18.401 -17.943  23.615  1.00  0.00           O  
ATOM   3900  N   LEU B 246      18.175 -15.746  23.963  1.00  0.00           N  
ATOM   3901  H   LEU B 246      18.667 -14.864  24.063  1.00  0.00           H  
ATOM   3902  CA  LEU B 246      16.762 -15.672  23.603  1.00  0.00           C  
ATOM   3903  HA  LEU B 246      16.276 -16.610  23.870  1.00  0.00           H  
ATOM   3904  CB  LEU B 246      16.086 -14.520  24.374  1.00  0.00           C  
ATOM   3905  HB2 LEU B 246      16.753 -13.659  24.345  1.00  0.00           H  
ATOM   3906  HB3 LEU B 246      15.160 -14.237  23.869  1.00  0.00           H  
ATOM   3907  CG  LEU B 246      15.760 -14.844  25.845  1.00  0.00           C  
ATOM   3908  HG  LEU B 246      16.637 -15.273  26.329  1.00  0.00           H  
ATOM   3909  CD1 LEU B 246      15.383 -13.557  26.578  1.00  0.00           C  
ATOM   3910 HD11 LEU B 246      15.224 -13.781  27.632  1.00  0.00           H  
ATOM   3911 HD12 LEU B 246      16.193 -12.837  26.492  1.00  0.00           H  
ATOM   3912 HD13 LEU B 246      14.469 -13.139  26.155  1.00  0.00           H  
ATOM   3913  CD2 LEU B 246      14.594 -15.826  25.956  1.00  0.00           C  
ATOM   3914 HD21 LEU B 246      14.885 -16.805  25.580  1.00  0.00           H  
ATOM   3915 HD22 LEU B 246      14.309 -15.938  27.001  1.00  0.00           H  
ATOM   3916 HD23 LEU B 246      13.738 -15.461  25.394  1.00  0.00           H  
ATOM   3917  C   LEU B 246      16.606 -15.483  22.088  1.00  0.00           C  
ATOM   3918  O   LEU B 246      17.466 -14.902  21.422  1.00  0.00           O  
ATOM   3919  N   LEU B 247      15.464 -15.922  21.571  1.00  0.00           N  
ATOM   3920  H   LEU B 247      14.836 -16.425  22.193  1.00  0.00           H  
ATOM   3921  CA  LEU B 247      14.978 -15.675  20.219  1.00  0.00           C  
ATOM   3922  HA  LEU B 247      15.574 -14.890  19.754  1.00  0.00           H  
ATOM   3923  CB  LEU B 247      15.133 -16.972  19.403  1.00  0.00           C  
ATOM   3924  HB2 LEU B 247      16.195 -17.205  19.308  1.00  0.00           H  
ATOM   3925  HB3 LEU B 247      14.657 -17.777  19.967  1.00  0.00           H  
ATOM   3926  CG  LEU B 247      14.496 -16.935  17.999  1.00  0.00           C  
ATOM   3927  HG  LEU B 247      13.443 -16.668  18.072  1.00  0.00           H  
ATOM   3928  CD1 LEU B 247      15.210 -15.943  17.082  1.00  0.00           C  
ATOM   3929 HD11 LEU B 247      15.095 -14.929  17.463  1.00  0.00           H  
ATOM   3930 HD12 LEU B 247      16.264 -16.196  17.003  1.00  0.00           H  
ATOM   3931 HD13 LEU B 247      14.757 -15.978  16.091  1.00  0.00           H  
ATOM   3932  CD2 LEU B 247      14.598 -18.324  17.371  1.00  0.00           C  
ATOM   3933 HD21 LEU B 247      15.642 -18.615  17.274  1.00  0.00           H  
ATOM   3934 HD22 LEU B 247      14.068 -19.043  17.994  1.00  0.00           H  
ATOM   3935 HD23 LEU B 247      14.132 -18.304  16.385  1.00  0.00           H  
ATOM   3936  C   LEU B 247      13.524 -15.198  20.294  1.00  0.00           C  
ATOM   3937  O   LEU B 247      12.698 -15.852  20.924  1.00  0.00           O  
ATOM   3938  N   LEU B 248      13.215 -14.076  19.652  1.00  0.00           N  
ATOM   3939  H   LEU B 248      13.954 -13.579  19.167  1.00  0.00           H  
ATOM   3940  CA  LEU B 248      11.855 -13.574  19.452  1.00  0.00           C  
ATOM   3941  HA  LEU B 248      11.157 -14.160  20.049  1.00  0.00           H  
ATOM   3942  CB  LEU B 248      11.768 -12.106  19.901  1.00  0.00           C  
ATOM   3943  HB2 LEU B 248      12.479 -11.525  19.311  1.00  0.00           H  
ATOM   3944  HB3 LEU B 248      10.771 -11.731  19.662  1.00  0.00           H  
ATOM   3945  CG  LEU B 248      12.051 -11.919  21.408  1.00  0.00           C  
ATOM   3946  HG  LEU B 248      12.321 -12.870  21.867  1.00  0.00           H  
ATOM   3947  CD1 LEU B 248      13.204 -10.939  21.625  1.00  0.00           C  
ATOM   3948 HD11 LEU B 248      14.101 -11.336  21.150  1.00  0.00           H  
ATOM   3949 HD12 LEU B 248      12.963  -9.969  21.186  1.00  0.00           H  
ATOM   3950 HD13 LEU B 248      13.391 -10.826  22.692  1.00  0.00           H  
ATOM   3951  CD2 LEU B 248      10.819 -11.378  22.130  1.00  0.00           C  
ATOM   3952 HD21 LEU B 248      11.010 -11.320  23.203  1.00  0.00           H  
ATOM   3953 HD22 LEU B 248      10.573 -10.391  21.743  1.00  0.00           H  
ATOM   3954 HD23 LEU B 248       9.976 -12.048  21.957  1.00  0.00           H  
ATOM   3955  C   LEU B 248      11.463 -13.735  17.982  1.00  0.00           C  
ATOM   3956  O   LEU B 248      12.311 -13.541  17.113  1.00  0.00           O  
ATOM   3957  N   THR B 249      10.194 -14.050  17.714  1.00  0.00           N  
ATOM   3958  H   THR B 249       9.559 -14.170  18.497  1.00  0.00           H  
ATOM   3959  CA  THR B 249       9.688 -14.354  16.362  1.00  0.00           C  
ATOM   3960  HA  THR B 249      10.302 -13.838  15.625  1.00  0.00           H  
ATOM   3961  CB  THR B 249       9.766 -15.867  16.074  1.00  0.00           C  
ATOM   3962  HB  THR B 249       9.051 -16.386  16.715  1.00  0.00           H  
ATOM   3963  CG2 THR B 249       9.462 -16.223  14.618  1.00  0.00           C  
ATOM   3964 HG21 THR B 249       9.578 -17.295  14.463  1.00  0.00           H  
ATOM   3965 HG22 THR B 249       8.435 -15.954  14.366  1.00  0.00           H  
ATOM   3966 HG23 THR B 249      10.142 -15.685  13.955  1.00  0.00           H  
ATOM   3967  OG1 THR B 249      11.050 -16.396  16.327  1.00  0.00           O  
ATOM   3968  HG1 THR B 249      11.135 -17.182  15.783  1.00  0.00           H  
ATOM   3969  C   THR B 249       8.244 -13.869  16.203  1.00  0.00           C  
ATOM   3970  O   THR B 249       7.461 -13.950  17.152  1.00  0.00           O  
ATOM   3971  N   TRP B 250       7.872 -13.371  15.022  1.00  0.00           N  
ATOM   3972  H   TRP B 250       8.571 -13.323  14.281  1.00  0.00           H  
ATOM   3973  CA  TRP B 250       6.531 -12.853  14.699  1.00  0.00           C  
ATOM   3974  HA  TRP B 250       5.795 -13.356  15.330  1.00  0.00           H  
ATOM   3975  CB  TRP B 250       6.480 -11.347  15.030  1.00  0.00           C  
ATOM   3976  HB2 TRP B 250       5.493 -10.953  14.790  1.00  0.00           H  
ATOM   3977  HB3 TRP B 250       6.595 -11.242  16.108  1.00  0.00           H  
ATOM   3978  CG  TRP B 250       7.513 -10.466  14.387  1.00  0.00           C  
ATOM   3979  CD1 TRP B 250       7.362  -9.780  13.230  1.00  0.00           C  
ATOM   3980  HD1 TRP B 250       6.470  -9.791  12.615  1.00  0.00           H  
ATOM   3981  NE1 TRP B 250       8.526  -9.094  12.938  1.00  0.00           N  
ATOM   3982  HE1 TRP B 250       8.648  -8.511  12.117  1.00  0.00           H  
ATOM   3983  CE2 TRP B 250       9.502  -9.335  13.880  1.00  0.00           C  
ATOM   3984  CZ2 TRP B 250      10.834  -8.918  14.002  1.00  0.00           C  
ATOM   3985  HZ2 TRP B 250      11.290  -8.316  13.233  1.00  0.00           H  
ATOM   3986  CH2 TRP B 250      11.585  -9.334  15.113  1.00  0.00           C  
ATOM   3987  HH2 TRP B 250      12.624  -9.048  15.199  1.00  0.00           H  
ATOM   3988  CZ3 TRP B 250      10.990 -10.149  16.092  1.00  0.00           C  
ATOM   3989  HZ3 TRP B 250      11.579 -10.491  16.930  1.00  0.00           H  
ATOM   3990  CE3 TRP B 250       9.653 -10.566  15.956  1.00  0.00           C  
ATOM   3991  HE3 TRP B 250       9.222 -11.219  16.695  1.00  0.00           H  
ATOM   3992  CD2 TRP B 250       8.876 -10.184  14.839  1.00  0.00           C  
ATOM   3993  C   TRP B 250       6.136 -13.167  13.240  1.00  0.00           C  
ATOM   3994  O   TRP B 250       6.823 -13.923  12.557  1.00  0.00           O  
ATOM   3995  N   SER B 251       5.001 -12.635  12.768  1.00  0.00           N  
ATOM   3996  H   SER B 251       4.453 -12.058  13.394  1.00  0.00           H  
ATOM   3997  CA  SER B 251       4.508 -12.810  11.387  1.00  0.00           C  
ATOM   3998  HA  SER B 251       5.186 -13.479  10.855  1.00  0.00           H  
ATOM   3999  CB  SER B 251       3.139 -13.494  11.410  1.00  0.00           C  
ATOM   4000  HB2 SER B 251       3.211 -14.430  11.969  1.00  0.00           H  
ATOM   4001  HB3 SER B 251       2.416 -12.840  11.899  1.00  0.00           H  
ATOM   4002  OG  SER B 251       2.716 -13.770  10.089  1.00  0.00           O  
ATOM   4003  HG  SER B 251       1.807 -14.085  10.112  1.00  0.00           H  
ATOM   4004  C   SER B 251       4.448 -11.498  10.585  1.00  0.00           C  
ATOM   4005  O   SER B 251       4.259 -10.420  11.155  1.00  0.00           O  
ATOM   4006  N   ASN B 252       4.580 -11.589   9.255  1.00  0.00           N  
ATOM   4007  H   ASN B 252       4.588 -12.517   8.858  1.00  0.00           H  
ATOM   4008  CA  ASN B 252       4.443 -10.458   8.332  1.00  0.00           C  
ATOM   4009  HA  ASN B 252       4.971  -9.609   8.766  1.00  0.00           H  
ATOM   4010  CB  ASN B 252       5.158 -10.805   7.011  1.00  0.00           C  
ATOM   4011  HB2 ASN B 252       6.136 -11.223   7.248  1.00  0.00           H  
ATOM   4012  HB3 ASN B 252       4.586 -11.558   6.472  1.00  0.00           H  
ATOM   4013  CG  ASN B 252       5.360  -9.603   6.098  1.00  0.00           C  
ATOM   4014  OD1 ASN B 252       4.536  -8.707   6.005  1.00  0.00           O  
ATOM   4015  ND2 ASN B 252       6.472  -9.544   5.400  1.00  0.00           N  
ATOM   4016 HD21 ASN B 252       6.592  -8.776   4.758  1.00  0.00           H  
ATOM   4017 HD22 ASN B 252       7.157 -10.273   5.455  1.00  0.00           H  
ATOM   4018  C   ASN B 252       2.942 -10.118   8.126  1.00  0.00           C  
ATOM   4019  O   ASN B 252       2.176 -10.992   7.714  1.00  0.00           O  
ATOM   4020  N   PRO B 253       2.485  -8.883   8.415  1.00  0.00           N  
ATOM   4021  CD  PRO B 253       3.280  -7.807   8.987  1.00  0.00           C  
ATOM   4022  HD2 PRO B 253       4.118  -7.555   8.341  1.00  0.00           H  
ATOM   4023  HD3 PRO B 253       3.643  -8.106   9.970  1.00  0.00           H  
ATOM   4024  CG  PRO B 253       2.348  -6.614   9.135  1.00  0.00           C  
ATOM   4025  HG2 PRO B 253       2.380  -6.000   8.236  1.00  0.00           H  
ATOM   4026  HG3 PRO B 253       2.611  -6.031  10.017  1.00  0.00           H  
ATOM   4027  CB  PRO B 253       0.974  -7.265   9.274  1.00  0.00           C  
ATOM   4028  HB2 PRO B 253       0.172  -6.590   8.981  1.00  0.00           H  
ATOM   4029  HB3 PRO B 253       0.833  -7.588  10.305  1.00  0.00           H  
ATOM   4030  CA  PRO B 253       1.063  -8.508   8.384  1.00  0.00           C  
ATOM   4031  HA  PRO B 253       0.487  -9.304   8.859  1.00  0.00           H  
ATOM   4032  C   PRO B 253       0.450  -8.303   6.980  1.00  0.00           C  
ATOM   4033  O   PRO B 253      -0.668  -7.795   6.866  1.00  0.00           O  
ATOM   4034  N   TYR B 254       1.154  -8.723   5.924  1.00  0.00           N  
ATOM   4035  H   TYR B 254       2.046  -9.167   6.102  1.00  0.00           H  
ATOM   4036  CA  TYR B 254       0.710  -8.664   4.531  1.00  0.00           C  
ATOM   4037  HA  TYR B 254      -0.322  -8.316   4.505  1.00  0.00           H  
ATOM   4038  CB  TYR B 254       1.572  -7.650   3.774  1.00  0.00           C  
ATOM   4039  HB2 TYR B 254       2.629  -7.892   3.906  1.00  0.00           H  
ATOM   4040  HB3 TYR B 254       1.350  -7.727   2.713  1.00  0.00           H  
ATOM   4041  CG  TYR B 254       1.324  -6.227   4.215  1.00  0.00           C  
ATOM   4042  CD1 TYR B 254       0.328  -5.470   3.571  1.00  0.00           C  
ATOM   4043  HD1 TYR B 254      -0.237  -5.896   2.761  1.00  0.00           H  
ATOM   4044  CE1 TYR B 254       0.055  -4.161   3.999  1.00  0.00           C  
ATOM   4045  HE1 TYR B 254      -0.682  -3.557   3.496  1.00  0.00           H  
ATOM   4046  CZ  TYR B 254       0.736  -3.638   5.113  1.00  0.00           C  
ATOM   4047  OH  TYR B 254       0.395  -2.417   5.577  1.00  0.00           O  
ATOM   4048  HH  TYR B 254      -0.223  -1.976   4.962  1.00  0.00           H  
ATOM   4049  CE2 TYR B 254       1.727  -4.396   5.769  1.00  0.00           C  
ATOM   4050  HE2 TYR B 254       2.242  -3.987   6.623  1.00  0.00           H  
ATOM   4051  CD2 TYR B 254       2.035  -5.688   5.303  1.00  0.00           C  
ATOM   4052  HD2 TYR B 254       2.791  -6.283   5.799  1.00  0.00           H  
ATOM   4053  C   TYR B 254       0.781 -10.040   3.850  1.00  0.00           C  
ATOM   4054  O   TYR B 254       1.695 -10.811   4.144  1.00  0.00           O  
ATOM   4055  N   PRO B 255      -0.130 -10.359   2.910  1.00  0.00           N  
ATOM   4056  CD  PRO B 255      -1.302  -9.591   2.515  1.00  0.00           C  
ATOM   4057  HD2 PRO B 255      -1.054  -8.544   2.334  1.00  0.00           H  
ATOM   4058  HD3 PRO B 255      -2.055  -9.672   3.299  1.00  0.00           H  
ATOM   4059  CG  PRO B 255      -1.818 -10.242   1.229  1.00  0.00           C  
ATOM   4060  HG2 PRO B 255      -1.347  -9.773   0.365  1.00  0.00           H  
ATOM   4061  HG3 PRO B 255      -2.903 -10.180   1.155  1.00  0.00           H  
ATOM   4062  CB  PRO B 255      -1.337 -11.687   1.348  1.00  0.00           C  
ATOM   4063  HB2 PRO B 255      -1.244 -12.167   0.372  1.00  0.00           H  
ATOM   4064  HB3 PRO B 255      -2.025 -12.249   1.982  1.00  0.00           H  
ATOM   4065  CA  PRO B 255       0.009 -11.542   2.063  1.00  0.00           C  
ATOM   4066  HA  PRO B 255       0.182 -12.413   2.692  1.00  0.00           H  
ATOM   4067  C   PRO B 255       1.171 -11.364   1.064  1.00  0.00           C  
ATOM   4068  O   PRO B 255       1.472 -10.224   0.694  1.00  0.00           O  
ATOM   4069  N   PRO B 256       1.793 -12.457   0.572  1.00  0.00           N  
ATOM   4070  CD  PRO B 256       1.591 -13.838   0.986  1.00  0.00           C  
ATOM   4071  HD2 PRO B 256       0.748 -14.261   0.437  1.00  0.00           H  
ATOM   4072  HD3 PRO B 256       1.430 -13.929   2.060  1.00  0.00           H  
ATOM   4073  CG  PRO B 256       2.876 -14.570   0.611  1.00  0.00           C  
ATOM   4074  HG2 PRO B 256       2.699 -15.629   0.421  1.00  0.00           H  
ATOM   4075  HG3 PRO B 256       3.619 -14.436   1.398  1.00  0.00           H  
ATOM   4076  CB  PRO B 256       3.321 -13.833  -0.649  1.00  0.00           C  
ATOM   4077  HB2 PRO B 256       2.769 -14.222  -1.508  1.00  0.00           H  
ATOM   4078  HB3 PRO B 256       4.396 -13.922  -0.812  1.00  0.00           H  
ATOM   4079  CA  PRO B 256       2.913 -12.381  -0.373  1.00  0.00           C  
ATOM   4080  HA  PRO B 256       3.739 -11.873   0.120  1.00  0.00           H  
ATOM   4081  C   PRO B 256       2.605 -11.633  -1.679  1.00  0.00           C  
ATOM   4082  O   PRO B 256       3.508 -11.037  -2.265  1.00  0.00           O  
ATOM   4083  N   ASP B 257       1.343 -11.610  -2.123  1.00  0.00           N  
ATOM   4084  H   ASP B 257       0.660 -12.258  -1.729  1.00  0.00           H  
ATOM   4085  CA  ASP B 257       0.892 -10.827  -3.281  1.00  0.00           C  
ATOM   4086  HA  ASP B 257       1.504 -11.116  -4.135  1.00  0.00           H  
ATOM   4087  CB  ASP B 257      -0.578 -11.148  -3.621  1.00  0.00           C  
ATOM   4088  HB2 ASP B 257      -1.217 -10.658  -2.884  1.00  0.00           H  
ATOM   4089  HB3 ASP B 257      -0.822 -10.716  -4.595  1.00  0.00           H  
ATOM   4090  CG  ASP B 257      -0.929 -12.641  -3.609  1.00  0.00           C  
ATOM   4091  OD1 ASP B 257      -1.270 -13.158  -4.697  1.00  0.00           O  
ATOM   4092  OD2 ASP B 257      -0.889 -13.222  -2.496  1.00  0.00           O  
ATOM   4093  C   ASP B 257       1.036  -9.303  -3.092  1.00  0.00           C  
ATOM   4094  O   ASP B 257       1.083  -8.559  -4.076  1.00  0.00           O  
ATOM   4095  N   ASN B 258       1.092  -8.814  -1.846  1.00  0.00           N  
ATOM   4096  H   ASN B 258       1.174  -9.471  -1.077  1.00  0.00           H  
ATOM   4097  CA  ASN B 258       1.146  -7.383  -1.559  1.00  0.00           C  
ATOM   4098  HA  ASN B 258       0.405  -6.899  -2.200  1.00  0.00           H  
ATOM   4099  CB  ASN B 258       0.754  -7.118  -0.096  1.00  0.00           C  
ATOM   4100  HB2 ASN B 258      -0.155  -7.659   0.146  1.00  0.00           H  
ATOM   4101  HB3 ASN B 258       1.558  -7.467   0.549  1.00  0.00           H  
ATOM   4102  CG  ASN B 258       0.536  -5.639   0.167  1.00  0.00           C  
ATOM   4103  OD1 ASN B 258       1.472  -4.868   0.269  1.00  0.00           O  
ATOM   4104  ND2 ASN B 258      -0.698  -5.191   0.218  1.00  0.00           N  
ATOM   4105 HD21 ASN B 258      -0.828  -4.185   0.338  1.00  0.00           H  
ATOM   4106 HD22 ASN B 258      -1.479  -5.812   0.152  1.00  0.00           H  
ATOM   4107  C   ASN B 258       2.518  -6.783  -1.912  1.00  0.00           C  
ATOM   4108  O   ASN B 258       3.583  -7.350  -1.663  1.00  0.00           O  
ATOM   4109  N   TYR B 259       2.501  -5.579  -2.475  1.00  0.00           N  
ATOM   4110  H   TYR B 259       1.610  -5.159  -2.691  1.00  0.00           H  
ATOM   4111  CA  TYR B 259       3.710  -4.900  -2.921  1.00  0.00           C  
ATOM   4112  HA  TYR B 259       4.272  -5.608  -3.527  1.00  0.00           H  
ATOM   4113  CB  TYR B 259       3.310  -3.744  -3.845  1.00  0.00           C  
ATOM   4114  HB2 TYR B 259       2.820  -2.976  -3.245  1.00  0.00           H  
ATOM   4115  HB3 TYR B 259       4.223  -3.307  -4.248  1.00  0.00           H  
ATOM   4116  CG  TYR B 259       2.400  -4.102  -5.020  1.00  0.00           C  
ATOM   4117  CD1 TYR B 259       2.338  -5.412  -5.558  1.00  0.00           C  
ATOM   4118  HD1 TYR B 259       2.901  -6.227  -5.127  1.00  0.00           H  
ATOM   4119  CE1 TYR B 259       1.497  -5.702  -6.647  1.00  0.00           C  
ATOM   4120  HE1 TYR B 259       1.437  -6.708  -7.042  1.00  0.00           H  
ATOM   4121  CZ  TYR B 259       0.691  -4.689  -7.204  1.00  0.00           C  
ATOM   4122  OH  TYR B 259      -0.115  -4.964  -8.260  1.00  0.00           O  
ATOM   4123  HH  TYR B 259       0.377  -4.882  -9.095  1.00  0.00           H  
ATOM   4124  CE2 TYR B 259       0.741  -3.387  -6.666  1.00  0.00           C  
ATOM   4125  HE2 TYR B 259       0.120  -2.618  -7.093  1.00  0.00           H  
ATOM   4126  CD2 TYR B 259       1.593  -3.095  -5.582  1.00  0.00           C  
ATOM   4127  HD2 TYR B 259       1.620  -2.086  -5.179  1.00  0.00           H  
ATOM   4128  C   TYR B 259       4.659  -4.488  -1.772  1.00  0.00           C  
ATOM   4129  O   TYR B 259       5.873  -4.551  -1.980  1.00  0.00           O  
ATOM   4130  N   LEU B 260       4.166  -4.225  -0.552  1.00  0.00           N  
ATOM   4131  H   LEU B 260       3.157  -4.253  -0.426  1.00  0.00           H  
ATOM   4132  CA  LEU B 260       4.987  -3.981   0.654  1.00  0.00           C  
ATOM   4133  HA  LEU B 260       5.745  -3.237   0.412  1.00  0.00           H  
ATOM   4134  CB  LEU B 260       4.101  -3.451   1.805  1.00  0.00           C  
ATOM   4135  HB2 LEU B 260       3.198  -4.056   1.852  1.00  0.00           H  
ATOM   4136  HB3 LEU B 260       4.617  -3.602   2.754  1.00  0.00           H  
ATOM   4137  CG  LEU B 260       3.715  -1.965   1.726  1.00  0.00           C  
ATOM   4138  HG  LEU B 260       3.391  -1.720   0.715  1.00  0.00           H  
ATOM   4139  CD1 LEU B 260       2.579  -1.672   2.706  1.00  0.00           C  
ATOM   4140 HD11 LEU B 260       2.301  -0.622   2.631  1.00  0.00           H  
ATOM   4141 HD12 LEU B 260       2.887  -1.892   3.728  1.00  0.00           H  
ATOM   4142 HD13 LEU B 260       1.715  -2.284   2.447  1.00  0.00           H  
ATOM   4143  CD2 LEU B 260       4.889  -1.069   2.124  1.00  0.00           C  
ATOM   4144 HD21 LEU B 260       4.617  -0.024   1.979  1.00  0.00           H  
ATOM   4145 HD22 LEU B 260       5.140  -1.235   3.172  1.00  0.00           H  
ATOM   4146 HD23 LEU B 260       5.762  -1.292   1.513  1.00  0.00           H  
ATOM   4147  C   LEU B 260       5.740  -5.218   1.181  1.00  0.00           C  
ATOM   4148  O   LEU B 260       6.729  -5.057   1.891  1.00  0.00           O  
ATOM   4149  N   TYR B 261       5.306  -6.445   0.865  1.00  0.00           N  
ATOM   4150  H   TYR B 261       4.520  -6.524   0.233  1.00  0.00           H  
ATOM   4151  CA  TYR B 261       5.722  -7.672   1.576  1.00  0.00           C  
ATOM   4152  HA  TYR B 261       5.365  -7.614   2.605  1.00  0.00           H  
ATOM   4153  CB  TYR B 261       5.027  -8.867   0.902  1.00  0.00           C  
ATOM   4154  HB2 TYR B 261       3.948  -8.706   0.931  1.00  0.00           H  
ATOM   4155  HB3 TYR B 261       5.317  -8.905  -0.149  1.00  0.00           H  
ATOM   4156  CG  TYR B 261       5.321 -10.215   1.531  1.00  0.00           C  
ATOM   4157  CD1 TYR B 261       6.290 -11.071   0.967  1.00  0.00           C  
ATOM   4158  HD1 TYR B 261       6.840 -10.760   0.091  1.00  0.00           H  
ATOM   4159  CE1 TYR B 261       6.527 -12.337   1.537  1.00  0.00           C  
ATOM   4160  HE1 TYR B 261       7.262 -13.007   1.119  1.00  0.00           H  
ATOM   4161  CZ  TYR B 261       5.786 -12.755   2.662  1.00  0.00           C  
ATOM   4162  OH  TYR B 261       6.003 -13.983   3.199  1.00  0.00           O  
ATOM   4163  HH  TYR B 261       5.449 -14.134   3.965  1.00  0.00           H  
ATOM   4164  CE2 TYR B 261       4.813 -11.902   3.220  1.00  0.00           C  
ATOM   4165  HE2 TYR B 261       4.222 -12.219   4.066  1.00  0.00           H  
ATOM   4166  CD2 TYR B 261       4.594 -10.631   2.661  1.00  0.00           C  
ATOM   4167  HD2 TYR B 261       3.850  -9.978   3.095  1.00  0.00           H  
ATOM   4168  C   TYR B 261       7.246  -7.896   1.643  1.00  0.00           C  
ATOM   4169  O   TYR B 261       7.779  -8.263   2.688  1.00  0.00           O  
ATOM   4170  N   ASN B 262       7.954  -7.629   0.540  1.00  0.00           N  
ATOM   4171  H   ASN B 262       7.427  -7.352  -0.272  1.00  0.00           H  
ATOM   4172  CA  ASN B 262       9.415  -7.768   0.411  1.00  0.00           C  
ATOM   4173  HA  ASN B 262       9.733  -8.568   1.085  1.00  0.00           H  
ATOM   4174  CB  ASN B 262       9.798  -8.171  -1.031  1.00  0.00           C  
ATOM   4175  HB2 ASN B 262       9.757  -7.283  -1.664  1.00  0.00           H  
ATOM   4176  HB3 ASN B 262      10.833  -8.518  -1.031  1.00  0.00           H  
ATOM   4177  CG  ASN B 262       8.918  -9.229  -1.664  1.00  0.00           C  
ATOM   4178  OD1 ASN B 262       7.819  -8.937  -2.112  1.00  0.00           O  
ATOM   4179  ND2 ASN B 262       9.378 -10.451  -1.787  1.00  0.00           N  
ATOM   4180 HD21 ASN B 262       8.766 -11.130  -2.211  1.00  0.00           H  
ATOM   4181 HD22 ASN B 262      10.294 -10.683  -1.443  1.00  0.00           H  
ATOM   4182  C   ASN B 262      10.213  -6.514   0.833  1.00  0.00           C  
ATOM   4183  O   ASN B 262      11.407  -6.447   0.561  1.00  0.00           O  
ATOM   4184  N   HIE B 263       9.563  -5.510   1.429  1.00  0.00           N  
ATOM   4185  H   HIE B 263       8.567  -5.616   1.595  1.00  0.00           H  
ATOM   4186  CA  HIE B 263      10.162  -4.226   1.835  1.00  0.00           C  
ATOM   4187  HA  HIE B 263      11.249  -4.275   1.733  1.00  0.00           H  
ATOM   4188  CB  HIE B 263       9.648  -3.122   0.904  1.00  0.00           C  
ATOM   4189  HB2 HIE B 263       8.558  -3.144   0.872  1.00  0.00           H  
ATOM   4190  HB3 HIE B 263       9.945  -2.156   1.309  1.00  0.00           H  
ATOM   4191  CG  HIE B 263      10.203  -3.213  -0.492  1.00  0.00           C  
ATOM   4192  ND1 HIE B 263      11.547  -3.011  -0.813  1.00  0.00           N  
ATOM   4193  CE1 HIE B 263      11.624  -3.086  -2.146  1.00  0.00           C  
ATOM   4194  HE1 HIE B 263      12.532  -2.960  -2.720  1.00  0.00           H  
ATOM   4195  NE2 HIE B 263      10.408  -3.295  -2.674  1.00  0.00           N  
ATOM   4196  HE2 HIE B 263      10.232  -3.295  -3.677  1.00  0.00           H  
ATOM   4197  CD2 HIE B 263       9.491  -3.375  -1.648  1.00  0.00           C  
ATOM   4198  HD2 HIE B 263       8.418  -3.480  -1.729  1.00  0.00           H  
ATOM   4199  C   HIE B 263       9.896  -3.859   3.302  1.00  0.00           C  
ATOM   4200  O   HIE B 263      10.398  -2.846   3.789  1.00  0.00           O  
ATOM   4201  N   LEU B 264       9.112  -4.673   4.013  1.00  0.00           N  
ATOM   4202  H   LEU B 264       8.733  -5.492   3.565  1.00  0.00           H  
ATOM   4203  CA  LEU B 264       8.793  -4.465   5.419  1.00  0.00           C  
ATOM   4204  HA  LEU B 264       8.589  -3.403   5.554  1.00  0.00           H  
ATOM   4205  CB  LEU B 264       7.526  -5.277   5.748  1.00  0.00           C  
ATOM   4206  HB2 LEU B 264       6.920  -5.410   4.850  1.00  0.00           H  
ATOM   4207  HB3 LEU B 264       7.827  -6.270   6.091  1.00  0.00           H  
ATOM   4208  CG  LEU B 264       6.656  -4.603   6.818  1.00  0.00           C  
ATOM   4209  HG  LEU B 264       7.294  -4.259   7.632  1.00  0.00           H  
ATOM   4210  CD1 LEU B 264       5.868  -3.420   6.248  1.00  0.00           C  
ATOM   4211 HD11 LEU B 264       5.262  -3.749   5.402  1.00  0.00           H  
ATOM   4212 HD12 LEU B 264       5.212  -3.001   7.010  1.00  0.00           H  
ATOM   4213 HD13 LEU B 264       6.548  -2.640   5.913  1.00  0.00           H  
ATOM   4214  CD2 LEU B 264       5.644  -5.602   7.371  1.00  0.00           C  
ATOM   4215 HD21 LEU B 264       6.177  -6.434   7.831  1.00  0.00           H  
ATOM   4216 HD22 LEU B 264       5.011  -5.124   8.120  1.00  0.00           H  
ATOM   4217 HD23 LEU B 264       5.022  -5.986   6.562  1.00  0.00           H  
ATOM   4218  C   LEU B 264       9.985  -4.839   6.320  1.00  0.00           C  
ATOM   4219  O   LEU B 264      10.513  -5.945   6.223  1.00  0.00           O  
ATOM   4220  N   THR B 265      10.371  -3.928   7.218  1.00  0.00           N  
ATOM   4221  H   THR B 265       9.861  -3.049   7.237  1.00  0.00           H  
ATOM   4222  CA  THR B 265      11.388  -4.136   8.271  1.00  0.00           C  
ATOM   4223  HA  THR B 265      11.577  -5.205   8.371  1.00  0.00           H  
ATOM   4224  CB  THR B 265      12.732  -3.468   7.934  1.00  0.00           C  
ATOM   4225  HB  THR B 265      13.456  -3.756   8.692  1.00  0.00           H  
ATOM   4226  CG2 THR B 265      13.304  -3.850   6.572  1.00  0.00           C  
ATOM   4227 HG21 THR B 265      12.662  -3.484   5.770  1.00  0.00           H  
ATOM   4228 HG22 THR B 265      14.300  -3.419   6.462  1.00  0.00           H  
ATOM   4229 HG23 THR B 265      13.376  -4.935   6.502  1.00  0.00           H  
ATOM   4230  OG1 THR B 265      12.609  -2.064   7.961  1.00  0.00           O  
ATOM   4231  HG1 THR B 265      11.923  -1.841   7.322  1.00  0.00           H  
ATOM   4232  C   THR B 265      10.860  -3.646   9.624  1.00  0.00           C  
ATOM   4233  O   THR B 265       9.824  -2.971   9.676  1.00  0.00           O  
ATOM   4234  N   TYR B 266      11.530  -3.995  10.728  1.00  0.00           N  
ATOM   4235  H   TYR B 266      12.444  -4.426  10.641  1.00  0.00           H  
ATOM   4236  CA  TYR B 266      10.900  -3.987  12.052  1.00  0.00           C  
ATOM   4237  HA  TYR B 266       9.940  -3.482  11.971  1.00  0.00           H  
ATOM   4238  CB  TYR B 266      10.593  -5.432  12.496  1.00  0.00           C  
ATOM   4239  HB2 TYR B 266      11.527  -5.922  12.764  1.00  0.00           H  
ATOM   4240  HB3 TYR B 266       9.981  -5.400  13.400  1.00  0.00           H  
ATOM   4241  CG  TYR B 266       9.879  -6.298  11.468  1.00  0.00           C  
ATOM   4242  CD1 TYR B 266       8.488  -6.195  11.292  1.00  0.00           C  
ATOM   4243  HD1 TYR B 266       7.926  -5.489  11.886  1.00  0.00           H  
ATOM   4244  CE1 TYR B 266       7.831  -7.005  10.337  1.00  0.00           C  
ATOM   4245  HE1 TYR B 266       6.765  -6.931  10.195  1.00  0.00           H  
ATOM   4246  CZ  TYR B 266       8.570  -7.912   9.550  1.00  0.00           C  
ATOM   4247  OH  TYR B 266       7.942  -8.701   8.639  1.00  0.00           O  
ATOM   4248  HH  TYR B 266       8.581  -9.223   8.142  1.00  0.00           H  
ATOM   4249  CE2 TYR B 266       9.966  -8.020   9.735  1.00  0.00           C  
ATOM   4250  HE2 TYR B 266      10.546  -8.714   9.144  1.00  0.00           H  
ATOM   4251  CD2 TYR B 266      10.615  -7.219  10.691  1.00  0.00           C  
ATOM   4252  HD2 TYR B 266      11.687  -7.312  10.815  1.00  0.00           H  
ATOM   4253  C   TYR B 266      11.685  -3.222  13.128  1.00  0.00           C  
ATOM   4254  O   TYR B 266      12.897  -3.014  13.042  1.00  0.00           O  
ATOM   4255  N   ALA B 267      10.968  -2.851  14.190  1.00  0.00           N  
ATOM   4256  H   ALA B 267       9.966  -3.015  14.168  1.00  0.00           H  
ATOM   4257  CA  ALA B 267      11.553  -2.447  15.462  1.00  0.00           C  
ATOM   4258  HA  ALA B 267      12.594  -2.779  15.493  1.00  0.00           H  
ATOM   4259  CB  ALA B 267      11.545  -0.920  15.585  1.00  0.00           C  
ATOM   4260  HB1 ALA B 267      12.146  -0.488  14.783  1.00  0.00           H  
ATOM   4261  HB2 ALA B 267      10.524  -0.547  15.514  1.00  0.00           H  
ATOM   4262  HB3 ALA B 267      11.980  -0.631  16.543  1.00  0.00           H  
ATOM   4263  C   ALA B 267      10.807  -3.137  16.610  1.00  0.00           C  
ATOM   4264  O   ALA B 267       9.574  -3.118  16.667  1.00  0.00           O  
ATOM   4265  N   VAL B 268      11.568  -3.737  17.526  1.00  0.00           N  
ATOM   4266  H   VAL B 268      12.577  -3.660  17.413  1.00  0.00           H  
ATOM   4267  CA  VAL B 268      11.089  -4.428  18.733  1.00  0.00           C  
ATOM   4268  HA  VAL B 268      10.029  -4.645  18.621  1.00  0.00           H  
ATOM   4269  CB  VAL B 268      11.820  -5.782  18.907  1.00  0.00           C  
ATOM   4270  HB  VAL B 268      12.881  -5.586  19.061  1.00  0.00           H  
ATOM   4271  CG1 VAL B 268      11.302  -6.578  20.111  1.00  0.00           C  
ATOM   4272 HG11 VAL B 268      10.242  -6.800  19.983  1.00  0.00           H  
ATOM   4273 HG12 VAL B 268      11.852  -7.516  20.199  1.00  0.00           H  
ATOM   4274 HG13 VAL B 268      11.444  -6.013  21.029  1.00  0.00           H  
ATOM   4275  CG2 VAL B 268      11.675  -6.690  17.675  1.00  0.00           C  
ATOM   4276 HG21 VAL B 268      10.624  -6.905  17.489  1.00  0.00           H  
ATOM   4277 HG22 VAL B 268      12.107  -6.217  16.794  1.00  0.00           H  
ATOM   4278 HG23 VAL B 268      12.199  -7.633  17.838  1.00  0.00           H  
ATOM   4279  C   VAL B 268      11.270  -3.515  19.955  1.00  0.00           C  
ATOM   4280  O   VAL B 268      12.293  -2.846  20.085  1.00  0.00           O  
ATOM   4281  N   ASN B 269      10.293  -3.491  20.862  1.00  0.00           N  
ATOM   4282  H   ASN B 269       9.481  -4.076  20.686  1.00  0.00           H  
ATOM   4283  CA  ASN B 269      10.361  -2.850  22.177  1.00  0.00           C  
ATOM   4284  HA  ASN B 269      11.322  -2.347  22.289  1.00  0.00           H  
ATOM   4285  CB  ASN B 269       9.244  -1.787  22.246  1.00  0.00           C  
ATOM   4286  HB2 ASN B 269       9.518  -0.975  21.578  1.00  0.00           H  
ATOM   4287  HB3 ASN B 269       8.313  -2.227  21.892  1.00  0.00           H  
ATOM   4288  CG  ASN B 269       8.963  -1.166  23.605  1.00  0.00           C  
ATOM   4289  OD1 ASN B 269       7.839  -0.770  23.895  1.00  0.00           O  
ATOM   4290  ND2 ASN B 269       9.936  -1.044  24.470  1.00  0.00           N  
ATOM   4291 HD21 ASN B 269       9.732  -0.614  25.358  1.00  0.00           H  
ATOM   4292 HD22 ASN B 269      10.898  -1.288  24.261  1.00  0.00           H  
ATOM   4293  C   ASN B 269      10.258  -3.936  23.263  1.00  0.00           C  
ATOM   4294  O   ASN B 269       9.277  -4.679  23.286  1.00  0.00           O  
ATOM   4295  N   ILE B 270      11.261  -4.015  24.142  1.00  0.00           N  
ATOM   4296  H   ILE B 270      11.976  -3.295  24.105  1.00  0.00           H  
ATOM   4297  CA  ILE B 270      11.343  -4.934  25.288  1.00  0.00           C  
ATOM   4298  HA  ILE B 270      10.482  -5.598  25.288  1.00  0.00           H  
ATOM   4299  CB  ILE B 270      12.628  -5.799  25.201  1.00  0.00           C  
ATOM   4300  HB  ILE B 270      13.481  -5.128  25.089  1.00  0.00           H  
ATOM   4301  CG2 ILE B 270      12.871  -6.624  26.482  1.00  0.00           C  
ATOM   4302 HG21 ILE B 270      13.001  -5.969  27.342  1.00  0.00           H  
ATOM   4303 HG22 ILE B 270      12.032  -7.295  26.664  1.00  0.00           H  
ATOM   4304 HG23 ILE B 270      13.786  -7.210  26.398  1.00  0.00           H  
ATOM   4305  CG1 ILE B 270      12.560  -6.696  23.942  1.00  0.00           C  
ATOM   4306 HG12 ILE B 270      11.619  -7.242  23.946  1.00  0.00           H  
ATOM   4307 HG13 ILE B 270      12.568  -6.054  23.063  1.00  0.00           H  
ATOM   4308  CD1 ILE B 270      13.698  -7.710  23.769  1.00  0.00           C  
ATOM   4309 HD11 ILE B 270      14.663  -7.219  23.885  1.00  0.00           H  
ATOM   4310 HD12 ILE B 270      13.606  -8.513  24.501  1.00  0.00           H  
ATOM   4311 HD13 ILE B 270      13.643  -8.145  22.771  1.00  0.00           H  
ATOM   4312  C   ILE B 270      11.285  -4.109  26.578  1.00  0.00           C  
ATOM   4313  O   ILE B 270      11.842  -3.011  26.618  1.00  0.00           O  
ATOM   4314  N   TRP B 271      10.624  -4.617  27.620  1.00  0.00           N  
ATOM   4315  H   TRP B 271      10.167  -5.520  27.520  1.00  0.00           H  
ATOM   4316  CA  TRP B 271      10.590  -3.992  28.952  1.00  0.00           C  
ATOM   4317  HA  TRP B 271      11.586  -3.612  29.175  1.00  0.00           H  
ATOM   4318  CB  TRP B 271       9.616  -2.804  28.954  1.00  0.00           C  
ATOM   4319  HB2 TRP B 271       9.870  -2.177  29.810  1.00  0.00           H  
ATOM   4320  HB3 TRP B 271       9.788  -2.200  28.065  1.00  0.00           H  
ATOM   4321  CG  TRP B 271       8.148  -3.110  29.033  1.00  0.00           C  
ATOM   4322  CD1 TRP B 271       7.393  -2.918  30.136  1.00  0.00           C  
ATOM   4323  HD1 TRP B 271       7.769  -2.558  31.091  1.00  0.00           H  
ATOM   4324  NE1 TRP B 271       6.083  -3.261  29.877  1.00  0.00           N  
ATOM   4325  HE1 TRP B 271       5.366  -3.224  30.588  1.00  0.00           H  
ATOM   4326  CE2 TRP B 271       5.924  -3.695  28.580  1.00  0.00           C  
ATOM   4327  CZ2 TRP B 271       4.804  -4.125  27.850  1.00  0.00           C  
ATOM   4328  HZ2 TRP B 271       3.827  -4.121  28.310  1.00  0.00           H  
ATOM   4329  CH2 TRP B 271       4.976  -4.571  26.530  1.00  0.00           C  
ATOM   4330  HH2 TRP B 271       4.125  -4.914  25.962  1.00  0.00           H  
ATOM   4331  CZ3 TRP B 271       6.261  -4.579  25.959  1.00  0.00           C  
ATOM   4332  HZ3 TRP B 271       6.403  -4.955  24.958  1.00  0.00           H  
ATOM   4333  CE3 TRP B 271       7.370  -4.104  26.686  1.00  0.00           C  
ATOM   4334  HE3 TRP B 271       8.345  -4.094  26.224  1.00  0.00           H  
ATOM   4335  CD2 TRP B 271       7.237  -3.648  28.018  1.00  0.00           C  
ATOM   4336  C   TRP B 271      10.232  -4.998  30.057  1.00  0.00           C  
ATOM   4337  O   TRP B 271       9.733  -6.086  29.762  1.00  0.00           O  
ATOM   4338  N   SER B 272      10.508  -4.665  31.321  1.00  0.00           N  
ATOM   4339  H   SER B 272      10.949  -3.765  31.496  1.00  0.00           H  
ATOM   4340  CA  SER B 272      10.201  -5.534  32.471  1.00  0.00           C  
ATOM   4341  HA  SER B 272      10.439  -6.556  32.185  1.00  0.00           H  
ATOM   4342  CB  SER B 272      11.113  -5.195  33.653  1.00  0.00           C  
ATOM   4343  HB2 SER B 272      12.158  -5.280  33.349  1.00  0.00           H  
ATOM   4344  HB3 SER B 272      10.916  -4.173  33.966  1.00  0.00           H  
ATOM   4345  OG  SER B 272      10.864  -6.073  34.740  1.00  0.00           O  
ATOM   4346  HG  SER B 272      11.144  -6.965  34.480  1.00  0.00           H  
ATOM   4347  C   SER B 272       8.720  -5.501  32.902  1.00  0.00           C  
ATOM   4348  O   SER B 272       8.053  -4.476  32.814  1.00  0.00           O  
ATOM   4349  N   GLU B 273       8.225  -6.624  33.431  1.00  0.00           N  
ATOM   4350  H   GLU B 273       8.854  -7.418  33.482  1.00  0.00           H  
ATOM   4351  CA  GLU B 273       6.939  -6.742  34.149  1.00  0.00           C  
ATOM   4352  HA  GLU B 273       6.185  -6.129  33.654  1.00  0.00           H  
ATOM   4353  CB  GLU B 273       6.527  -8.227  34.059  1.00  0.00           C  
ATOM   4354  HB2 GLU B 273       6.526  -8.528  33.008  1.00  0.00           H  
ATOM   4355  HB3 GLU B 273       7.318  -8.787  34.549  1.00  0.00           H  
ATOM   4356  CG  GLU B 273       5.195  -8.684  34.686  1.00  0.00           C  
ATOM   4357  HG2 GLU B 273       5.259  -9.765  34.808  1.00  0.00           H  
ATOM   4358  HG3 GLU B 273       5.058  -8.283  35.685  1.00  0.00           H  
ATOM   4359  CD  GLU B 273       3.969  -8.383  33.812  1.00  0.00           C  
ATOM   4360  OE1 GLU B 273       3.045  -9.231  33.765  1.00  0.00           O  
ATOM   4361  OE2 GLU B 273       3.951  -7.379  33.069  1.00  0.00           O  
ATOM   4362  C   GLU B 273       7.027  -6.268  35.624  1.00  0.00           C  
ATOM   4363  O   GLU B 273       6.011  -6.128  36.305  1.00  0.00           O  
ATOM   4364  N   ASN B 274       8.241  -6.054  36.147  1.00  0.00           N  
ATOM   4365  H   ASN B 274       9.039  -6.163  35.531  1.00  0.00           H  
ATOM   4366  CA  ASN B 274       8.504  -5.793  37.569  1.00  0.00           C  
ATOM   4367  HA  ASN B 274       7.560  -5.610  38.082  1.00  0.00           H  
ATOM   4368  CB  ASN B 274       9.172  -7.039  38.184  1.00  0.00           C  
ATOM   4369  HB2 ASN B 274      10.175  -7.140  37.772  1.00  0.00           H  
ATOM   4370  HB3 ASN B 274       9.264  -6.885  39.258  1.00  0.00           H  
ATOM   4371  CG  ASN B 274       8.435  -8.347  37.959  1.00  0.00           C  
ATOM   4372  OD1 ASN B 274       9.010  -9.326  37.513  1.00  0.00           O  
ATOM   4373  ND2 ASN B 274       7.150  -8.416  38.232  1.00  0.00           N  
ATOM   4374 HD21 ASN B 274       6.699  -9.293  38.063  1.00  0.00           H  
ATOM   4375 HD22 ASN B 274       6.644  -7.584  38.488  1.00  0.00           H  
ATOM   4376  C   ASN B 274       9.373  -4.554  37.845  1.00  0.00           C  
ATOM   4377  O   ASN B 274       9.284  -3.995  38.935  1.00  0.00           O  
ATOM   4378  N   ASP B 275      10.209  -4.136  36.892  1.00  0.00           N  
ATOM   4379  H   ASP B 275      10.266  -4.663  36.029  1.00  0.00           H  
ATOM   4380  CA  ASP B 275      11.179  -3.052  37.072  1.00  0.00           C  
ATOM   4381  HA  ASP B 275      11.093  -2.660  38.082  1.00  0.00           H  
ATOM   4382  CB  ASP B 275      12.595  -3.641  36.991  1.00  0.00           C  
ATOM   4383  HB2 ASP B 275      12.678  -4.452  37.719  1.00  0.00           H  
ATOM   4384  HB3 ASP B 275      12.752  -4.071  35.999  1.00  0.00           H  
ATOM   4385  CG  ASP B 275      13.698  -2.617  37.270  1.00  0.00           C  
ATOM   4386  OD1 ASP B 275      14.868  -3.064  37.327  1.00  0.00           O  
ATOM   4387  OD2 ASP B 275      13.410  -1.404  37.374  1.00  0.00           O  
ATOM   4388  C   ASP B 275      10.945  -1.895  36.071  1.00  0.00           C  
ATOM   4389  O   ASP B 275      11.353  -1.991  34.908  1.00  0.00           O  
ATOM   4390  N   PRO B 276      10.315  -0.778  36.492  1.00  0.00           N  
ATOM   4391  CD  PRO B 276       9.820  -0.508  37.837  1.00  0.00           C  
ATOM   4392  HD2 PRO B 276      10.587  -0.683  38.590  1.00  0.00           H  
ATOM   4393  HD3 PRO B 276       8.946  -1.133  38.031  1.00  0.00           H  
ATOM   4394  CG  PRO B 276       9.424   0.968  37.852  1.00  0.00           C  
ATOM   4395  HG2 PRO B 276      10.287   1.576  38.124  1.00  0.00           H  
ATOM   4396  HG3 PRO B 276       8.588   1.155  38.529  1.00  0.00           H  
ATOM   4397  CB  PRO B 276       9.046   1.235  36.397  1.00  0.00           C  
ATOM   4398  HB2 PRO B 276       9.135   2.291  36.143  1.00  0.00           H  
ATOM   4399  HB3 PRO B 276       8.025   0.892  36.218  1.00  0.00           H  
ATOM   4400  CA  PRO B 276      10.022   0.352  35.608  1.00  0.00           C  
ATOM   4401  HA  PRO B 276       9.516  -0.017  34.716  1.00  0.00           H  
ATOM   4402  C   PRO B 276      11.268   1.127  35.136  1.00  0.00           C  
ATOM   4403  O   PRO B 276      11.125   2.056  34.343  1.00  0.00           O  
ATOM   4404  N   ALA B 277      12.479   0.772  35.584  1.00  0.00           N  
ATOM   4405  H   ALA B 277      12.560   0.002  36.246  1.00  0.00           H  
ATOM   4406  CA  ALA B 277      13.724   1.320  35.043  1.00  0.00           C  
ATOM   4407  HA  ALA B 277      13.533   2.334  34.686  1.00  0.00           H  
ATOM   4408  CB  ALA B 277      14.746   1.419  36.183  1.00  0.00           C  
ATOM   4409  HB1 ALA B 277      15.021   0.423  36.527  1.00  0.00           H  
ATOM   4410  HB2 ALA B 277      15.638   1.936  35.828  1.00  0.00           H  
ATOM   4411  HB3 ALA B 277      14.318   1.982  37.014  1.00  0.00           H  
ATOM   4412  C   ALA B 277      14.286   0.529  33.839  1.00  0.00           C  
ATOM   4413  O   ALA B 277      15.244   0.987  33.217  1.00  0.00           O  
ATOM   4414  N   ASP B 278      13.749  -0.653  33.500  1.00  0.00           N  
ATOM   4415  H   ASP B 278      12.953  -0.999  34.031  1.00  0.00           H  
ATOM   4416  CA  ASP B 278      14.231  -1.465  32.374  1.00  0.00           C  
ATOM   4417  HA  ASP B 278      15.150  -1.015  31.997  1.00  0.00           H  
ATOM   4418  CB  ASP B 278      14.641  -2.863  32.862  1.00  0.00           C  
ATOM   4419  HB2 ASP B 278      15.149  -2.760  33.819  1.00  0.00           H  
ATOM   4420  HB3 ASP B 278      13.758  -3.482  33.019  1.00  0.00           H  
ATOM   4421  CG  ASP B 278      15.597  -3.553  31.884  1.00  0.00           C  
ATOM   4422  OD1 ASP B 278      16.423  -4.385  32.330  1.00  0.00           O  
ATOM   4423  OD2 ASP B 278      15.594  -3.253  30.677  1.00  0.00           O  
ATOM   4424  C   ASP B 278      13.248  -1.472  31.188  1.00  0.00           C  
ATOM   4425  O   ASP B 278      12.311  -2.272  31.121  1.00  0.00           O  
ATOM   4426  N   PHE B 279      13.504  -0.566  30.238  1.00  0.00           N  
ATOM   4427  H   PHE B 279      14.290   0.051  30.392  1.00  0.00           H  
ATOM   4428  CA  PHE B 279      12.777  -0.376  28.981  1.00  0.00           C  
ATOM   4429  HA  PHE B 279      12.206  -1.278  28.760  1.00  0.00           H  
ATOM   4430  CB  PHE B 279      11.795   0.796  29.141  1.00  0.00           C  
ATOM   4431  HB2 PHE B 279      11.131   0.578  29.980  1.00  0.00           H  
ATOM   4432  HB3 PHE B 279      12.361   1.691  29.405  1.00  0.00           H  
ATOM   4433  CG  PHE B 279      10.950   1.109  27.917  1.00  0.00           C  
ATOM   4434  CD1 PHE B 279      11.479   1.883  26.865  1.00  0.00           C  
ATOM   4435  HD1 PHE B 279      12.494   2.253  26.925  1.00  0.00           H  
ATOM   4436  CE1 PHE B 279      10.688   2.194  25.746  1.00  0.00           C  
ATOM   4437  HE1 PHE B 279      11.103   2.791  24.946  1.00  0.00           H  
ATOM   4438  CZ  PHE B 279       9.356   1.746  25.679  1.00  0.00           C  
ATOM   4439  HZ  PHE B 279       8.749   1.992  24.820  1.00  0.00           H  
ATOM   4440  CE2 PHE B 279       8.823   0.974  26.727  1.00  0.00           C  
ATOM   4441  HE2 PHE B 279       7.798   0.631  26.689  1.00  0.00           H  
ATOM   4442  CD2 PHE B 279       9.619   0.657  27.843  1.00  0.00           C  
ATOM   4443  HD2 PHE B 279       9.200   0.082  28.658  1.00  0.00           H  
ATOM   4444  C   PHE B 279      13.776  -0.134  27.835  1.00  0.00           C  
ATOM   4445  O   PHE B 279      14.745   0.611  27.989  1.00  0.00           O  
ATOM   4446  N   ARG B 280      13.564  -0.790  26.685  1.00  0.00           N  
ATOM   4447  H   ARG B 280      12.741  -1.387  26.639  1.00  0.00           H  
ATOM   4448  CA  ARG B 280      14.543  -0.920  25.589  1.00  0.00           C  
ATOM   4449  HA  ARG B 280      15.220  -0.063  25.623  1.00  0.00           H  
ATOM   4450  CB  ARG B 280      15.363  -2.214  25.759  1.00  0.00           C  
ATOM   4451  HB2 ARG B 280      14.717  -3.067  25.552  1.00  0.00           H  
ATOM   4452  HB3 ARG B 280      16.173  -2.215  25.027  1.00  0.00           H  
ATOM   4453  CG  ARG B 280      15.959  -2.396  27.159  1.00  0.00           C  
ATOM   4454  HG2 ARG B 280      16.546  -1.516  27.432  1.00  0.00           H  
ATOM   4455  HG3 ARG B 280      15.155  -2.529  27.884  1.00  0.00           H  
ATOM   4456  CD  ARG B 280      16.852  -3.632  27.208  1.00  0.00           C  
ATOM   4457  HD2 ARG B 280      16.315  -4.486  26.787  1.00  0.00           H  
ATOM   4458  HD3 ARG B 280      17.747  -3.443  26.615  1.00  0.00           H  
ATOM   4459  NE  ARG B 280      17.210  -3.929  28.598  1.00  0.00           N  
ATOM   4460  HE  ARG B 280      16.594  -3.553  29.324  1.00  0.00           H  
ATOM   4461  CZ  ARG B 280      18.210  -4.651  29.041  1.00  0.00           C  
ATOM   4462  NH1 ARG B 280      19.052  -5.212  28.223  1.00  0.00           N  
ATOM   4463 HH11 ARG B 280      18.876  -5.176  27.239  1.00  0.00           H  
ATOM   4464 HH12 ARG B 280      19.777  -5.801  28.616  1.00  0.00           H  
ATOM   4465  NH2 ARG B 280      18.388  -4.850  30.313  1.00  0.00           N  
ATOM   4466 HH21 ARG B 280      17.674  -4.530  30.976  1.00  0.00           H  
ATOM   4467 HH22 ARG B 280      19.186  -5.394  30.611  1.00  0.00           H  
ATOM   4468  C   ARG B 280      13.876  -0.947  24.214  1.00  0.00           C  
ATOM   4469  O   ARG B 280      12.727  -1.377  24.078  1.00  0.00           O  
ATOM   4470  N   ILE B 281      14.615  -0.571  23.172  1.00  0.00           N  
ATOM   4471  H   ILE B 281      15.570  -0.288  23.335  1.00  0.00           H  
ATOM   4472  CA  ILE B 281      14.213  -0.727  21.766  1.00  0.00           C  
ATOM   4473  HA  ILE B 281      13.397  -1.445  21.720  1.00  0.00           H  
ATOM   4474  CB  ILE B 281      13.694   0.610  21.169  1.00  0.00           C  
ATOM   4475  HB  ILE B 281      14.460   1.374  21.325  1.00  0.00           H  
ATOM   4476  CG2 ILE B 281      13.435   0.507  19.651  1.00  0.00           C  
ATOM   4477 HG21 ILE B 281      13.111   1.466  19.251  1.00  0.00           H  
ATOM   4478 HG22 ILE B 281      14.353   0.253  19.121  1.00  0.00           H  
ATOM   4479 HG23 ILE B 281      12.676  -0.251  19.441  1.00  0.00           H  
ATOM   4480  CG1 ILE B 281      12.407   1.042  21.917  1.00  0.00           C  
ATOM   4481 HG12 ILE B 281      11.668   0.240  21.859  1.00  0.00           H  
ATOM   4482 HG13 ILE B 281      12.647   1.199  22.966  1.00  0.00           H  
ATOM   4483  CD1 ILE B 281      11.751   2.337  21.424  1.00  0.00           C  
ATOM   4484 HD11 ILE B 281      10.964   2.627  22.120  1.00  0.00           H  
ATOM   4485 HD12 ILE B 281      12.494   3.136  21.375  1.00  0.00           H  
ATOM   4486 HD13 ILE B 281      11.305   2.187  20.443  1.00  0.00           H  
ATOM   4487  C   ILE B 281      15.376  -1.341  20.979  1.00  0.00           C  
ATOM   4488  O   ILE B 281      16.533  -1.016  21.233  1.00  0.00           O  
ATOM   4489  N   TYR B 282      15.059  -2.214  20.026  1.00  0.00           N  
ATOM   4490  H   TYR B 282      14.074  -2.409  19.875  1.00  0.00           H  
ATOM   4491  CA  TYR B 282      16.002  -2.892  19.137  1.00  0.00           C  
ATOM   4492  HA  TYR B 282      16.991  -2.440  19.235  1.00  0.00           H  
ATOM   4493  CB  TYR B 282      16.112  -4.372  19.540  1.00  0.00           C  
ATOM   4494  HB2 TYR B 282      15.129  -4.833  19.456  1.00  0.00           H  
ATOM   4495  HB3 TYR B 282      16.761  -4.875  18.822  1.00  0.00           H  
ATOM   4496  CG  TYR B 282      16.651  -4.631  20.941  1.00  0.00           C  
ATOM   4497  CD1 TYR B 282      15.772  -4.713  22.042  1.00  0.00           C  
ATOM   4498  HD1 TYR B 282      14.709  -4.592  21.889  1.00  0.00           H  
ATOM   4499  CE1 TYR B 282      16.279  -4.956  23.335  1.00  0.00           C  
ATOM   4500  HE1 TYR B 282      15.617  -5.025  24.182  1.00  0.00           H  
ATOM   4501  CZ  TYR B 282      17.665  -5.147  23.529  1.00  0.00           C  
ATOM   4502  OH  TYR B 282      18.148  -5.451  24.766  1.00  0.00           O  
ATOM   4503  HH  TYR B 282      19.018  -5.855  24.690  1.00  0.00           H  
ATOM   4504  CE2 TYR B 282      18.542  -5.071  22.427  1.00  0.00           C  
ATOM   4505  HE2 TYR B 282      19.603  -5.212  22.566  1.00  0.00           H  
ATOM   4506  CD2 TYR B 282      18.033  -4.808  21.139  1.00  0.00           C  
ATOM   4507  HD2 TYR B 282      18.710  -4.745  20.297  1.00  0.00           H  
ATOM   4508  C   TYR B 282      15.528  -2.731  17.684  1.00  0.00           C  
ATOM   4509  O   TYR B 282      14.399  -3.099  17.353  1.00  0.00           O  
ATOM   4510  N   GLN B 283      16.373  -2.160  16.824  1.00  0.00           N  
ATOM   4511  H   GLN B 283      17.288  -1.898  17.153  1.00  0.00           H  
ATOM   4512  CA  GLN B 283      16.104  -2.036  15.386  1.00  0.00           C  
ATOM   4513  HA  GLN B 283      15.050  -1.788  15.252  1.00  0.00           H  
ATOM   4514  CB  GLN B 283      16.953  -0.884  14.811  1.00  0.00           C  
ATOM   4515  HB2 GLN B 283      16.992  -0.061  15.528  1.00  0.00           H  
ATOM   4516  HB3 GLN B 283      17.975  -1.244  14.674  1.00  0.00           H  
ATOM   4517  CG  GLN B 283      16.448  -0.328  13.464  1.00  0.00           C  
ATOM   4518  HG2 GLN B 283      17.291   0.142  12.957  1.00  0.00           H  
ATOM   4519  HG3 GLN B 283      16.089  -1.133  12.824  1.00  0.00           H  
ATOM   4520  CD  GLN B 283      15.347   0.722  13.614  1.00  0.00           C  
ATOM   4521  OE1 GLN B 283      14.613   0.781  14.586  1.00  0.00           O  
ATOM   4522  NE2 GLN B 283      15.183   1.617  12.665  1.00  0.00           N  
ATOM   4523 HE21 GLN B 283      14.432   2.268  12.795  1.00  0.00           H  
ATOM   4524 HE22 GLN B 283      15.775   1.623  11.856  1.00  0.00           H  
ATOM   4525  C   GLN B 283      16.392  -3.369  14.668  1.00  0.00           C  
ATOM   4526  O   GLN B 283      17.354  -4.056  15.011  1.00  0.00           O  
ATOM   4527  N   VAL B 284      15.591  -3.722  13.658  1.00  0.00           N  
ATOM   4528  H   VAL B 284      14.786  -3.141  13.442  1.00  0.00           H  
ATOM   4529  CA  VAL B 284      15.730  -4.959  12.874  1.00  0.00           C  
ATOM   4530  HA  VAL B 284      16.690  -5.423  13.098  1.00  0.00           H  
ATOM   4531  CB  VAL B 284      14.634  -5.982  13.251  1.00  0.00           C  
ATOM   4532  HB  VAL B 284      13.665  -5.564  12.990  1.00  0.00           H  
ATOM   4533  CG1 VAL B 284      14.802  -7.307  12.499  1.00  0.00           C  
ATOM   4534 HG11 VAL B 284      14.028  -8.014  12.803  1.00  0.00           H  
ATOM   4535 HG12 VAL B 284      14.703  -7.151  11.425  1.00  0.00           H  
ATOM   4536 HG13 VAL B 284      15.772  -7.750  12.721  1.00  0.00           H  
ATOM   4537  CG2 VAL B 284      14.622  -6.290  14.758  1.00  0.00           C  
ATOM   4538 HG21 VAL B 284      15.604  -6.644  15.071  1.00  0.00           H  
ATOM   4539 HG22 VAL B 284      14.358  -5.399  15.327  1.00  0.00           H  
ATOM   4540 HG23 VAL B 284      13.880  -7.059  14.968  1.00  0.00           H  
ATOM   4541  C   VAL B 284      15.726  -4.603  11.384  1.00  0.00           C  
ATOM   4542  O   VAL B 284      14.679  -4.464  10.753  1.00  0.00           O  
ATOM   4543  N   THR B 285      16.917  -4.423  10.809  1.00  0.00           N  
ATOM   4544  H   THR B 285      17.748  -4.549  11.372  1.00  0.00           H  
ATOM   4545  CA  THR B 285      17.145  -4.039   9.401  1.00  0.00           C  
ATOM   4546  HA  THR B 285      16.431  -3.260   9.133  1.00  0.00           H  
ATOM   4547  CB  THR B 285      18.560  -3.457   9.235  1.00  0.00           C  
ATOM   4548  HB  THR B 285      18.729  -3.193   8.189  1.00  0.00           H  
ATOM   4549  CG2 THR B 285      18.794  -2.207  10.083  1.00  0.00           C  
ATOM   4550 HG21 THR B 285      18.066  -1.442   9.816  1.00  0.00           H  
ATOM   4551 HG22 THR B 285      18.711  -2.438  11.145  1.00  0.00           H  
ATOM   4552 HG23 THR B 285      19.796  -1.826   9.883  1.00  0.00           H  
ATOM   4553  OG1 THR B 285      19.502  -4.424   9.632  1.00  0.00           O  
ATOM   4554  HG1 THR B 285      19.491  -5.119   8.959  1.00  0.00           H  
ATOM   4555  C   THR B 285      16.923  -5.197   8.414  1.00  0.00           C  
ATOM   4556  O   THR B 285      17.666  -5.333   7.443  1.00  0.00           O  
ATOM   4557  N   TYR B 286      15.943  -6.064   8.672  1.00  0.00           N  
ATOM   4558  H   TYR B 286      15.301  -5.852   9.426  1.00  0.00           H  
ATOM   4559  CA  TYR B 286      15.716  -7.305   7.932  1.00  0.00           C  
ATOM   4560  HA  TYR B 286      16.273  -7.279   6.996  1.00  0.00           H  
ATOM   4561  CB  TYR B 286      16.220  -8.510   8.749  1.00  0.00           C  
ATOM   4562  HB2 TYR B 286      15.630  -8.589   9.664  1.00  0.00           H  
ATOM   4563  HB3 TYR B 286      16.020  -9.409   8.167  1.00  0.00           H  
ATOM   4564  CG  TYR B 286      17.694  -8.526   9.124  1.00  0.00           C  
ATOM   4565  CD1 TYR B 286      18.611  -9.256   8.340  1.00  0.00           C  
ATOM   4566  HD1 TYR B 286      18.270  -9.773   7.456  1.00  0.00           H  
ATOM   4567  CE1 TYR B 286      19.962  -9.350   8.728  1.00  0.00           C  
ATOM   4568  HE1 TYR B 286      20.653  -9.927   8.134  1.00  0.00           H  
ATOM   4569  CZ  TYR B 286      20.406  -8.709   9.906  1.00  0.00           C  
ATOM   4570  OH  TYR B 286      21.701  -8.819  10.303  1.00  0.00           O  
ATOM   4571  HH  TYR B 286      22.211  -9.370   9.711  1.00  0.00           H  
ATOM   4572  CE2 TYR B 286      19.494  -7.964  10.680  1.00  0.00           C  
ATOM   4573  HE2 TYR B 286      19.843  -7.481  11.580  1.00  0.00           H  
ATOM   4574  CD2 TYR B 286      18.142  -7.883  10.296  1.00  0.00           C  
ATOM   4575  HD2 TYR B 286      17.439  -7.346  10.913  1.00  0.00           H  
ATOM   4576  C   TYR B 286      14.233  -7.484   7.587  1.00  0.00           C  
ATOM   4577  O   TYR B 286      13.355  -7.052   8.334  1.00  0.00           O  
ATOM   4578  N   LEU B 287      13.981  -8.182   6.473  1.00  0.00           N  
ATOM   4579  H   LEU B 287      14.765  -8.458   5.906  1.00  0.00           H  
ATOM   4580  CA  LEU B 287      12.670  -8.753   6.130  1.00  0.00           C  
ATOM   4581  HA  LEU B 287      11.899  -7.992   6.259  1.00  0.00           H  
ATOM   4582  CB  LEU B 287      12.677  -9.238   4.666  1.00  0.00           C  
ATOM   4583  HB2 LEU B 287      13.277 -10.150   4.615  1.00  0.00           H  
ATOM   4584  HB3 LEU B 287      11.652  -9.507   4.404  1.00  0.00           H  
ATOM   4585  CG  LEU B 287      13.219  -8.264   3.603  1.00  0.00           C  
ATOM   4586  HG  LEU B 287      14.281  -8.098   3.776  1.00  0.00           H  
ATOM   4587  CD1 LEU B 287      13.055  -8.895   2.218  1.00  0.00           C  
ATOM   4588 HD11 LEU B 287      12.000  -9.063   2.009  1.00  0.00           H  
ATOM   4589 HD12 LEU B 287      13.592  -9.843   2.178  1.00  0.00           H  
ATOM   4590 HD13 LEU B 287      13.465  -8.222   1.464  1.00  0.00           H  
ATOM   4591  CD2 LEU B 287      12.506  -6.914   3.616  1.00  0.00           C  
ATOM   4592 HD21 LEU B 287      12.685  -6.408   4.563  1.00  0.00           H  
ATOM   4593 HD22 LEU B 287      12.880  -6.285   2.808  1.00  0.00           H  
ATOM   4594 HD23 LEU B 287      11.433  -7.061   3.502  1.00  0.00           H  
ATOM   4595  C   LEU B 287      12.307  -9.942   7.039  1.00  0.00           C  
ATOM   4596  O   LEU B 287      11.137 -10.286   7.191  1.00  0.00           O  
ATOM   4597  N   GLU B 288      13.329 -10.565   7.627  1.00  0.00           N  
ATOM   4598  H   GLU B 288      14.247 -10.193   7.477  1.00  0.00           H  
ATOM   4599  CA  GLU B 288      13.231 -11.677   8.567  1.00  0.00           C  
ATOM   4600  HA  GLU B 288      12.702 -12.493   8.080  1.00  0.00           H  
ATOM   4601  CB  GLU B 288      14.666 -12.151   8.877  1.00  0.00           C  
ATOM   4602  HB2 GLU B 288      15.093 -12.564   7.962  1.00  0.00           H  
ATOM   4603  HB3 GLU B 288      15.270 -11.292   9.162  1.00  0.00           H  
ATOM   4604  CG  GLU B 288      14.811 -13.190   9.995  1.00  0.00           C  
ATOM   4605  HG2 GLU B 288      15.837 -13.564   9.989  1.00  0.00           H  
ATOM   4606  HG3 GLU B 288      14.650 -12.690  10.952  1.00  0.00           H  
ATOM   4607  CD  GLU B 288      13.842 -14.369   9.875  1.00  0.00           C  
ATOM   4608  OE1 GLU B 288      13.451 -14.884  10.944  1.00  0.00           O  
ATOM   4609  OE2 GLU B 288      13.478 -14.726   8.736  1.00  0.00           O  
ATOM   4610  C   GLU B 288      12.477 -11.244   9.839  1.00  0.00           C  
ATOM   4611  O   GLU B 288      12.940 -10.333  10.535  1.00  0.00           O  
ATOM   4612  N   PRO B 289      11.321 -11.854  10.165  1.00  0.00           N  
ATOM   4613  CD  PRO B 289      10.617 -12.878   9.398  1.00  0.00           C  
ATOM   4614  HD2 PRO B 289      11.199 -13.795   9.329  1.00  0.00           H  
ATOM   4615  HD3 PRO B 289      10.391 -12.500   8.400  1.00  0.00           H  
ATOM   4616  CG  PRO B 289       9.310 -13.157  10.144  1.00  0.00           C  
ATOM   4617  HG2 PRO B 289       9.453 -13.985  10.839  1.00  0.00           H  
ATOM   4618  HG3 PRO B 289       8.488 -13.368   9.460  1.00  0.00           H  
ATOM   4619  CB  PRO B 289       9.085 -11.860  10.917  1.00  0.00           C  
ATOM   4620  HB2 PRO B 289       8.424 -11.997  11.770  1.00  0.00           H  
ATOM   4621  HB3 PRO B 289       8.673 -11.103  10.249  1.00  0.00           H  
ATOM   4622  CA  PRO B 289      10.512 -11.469  11.315  1.00  0.00           C  
ATOM   4623  HA  PRO B 289      10.559 -10.388  11.446  1.00  0.00           H  
ATOM   4624  C   PRO B 289      11.008 -12.124  12.620  1.00  0.00           C  
ATOM   4625  O   PRO B 289      10.211 -12.697  13.369  1.00  0.00           O  
ATOM   4626  N   SER B 290      12.312 -12.050  12.912  1.00  0.00           N  
ATOM   4627  H   SER B 290      12.926 -11.555  12.274  1.00  0.00           H  
ATOM   4628  CA  SER B 290      12.876 -12.542  14.177  1.00  0.00           C  
ATOM   4629  HA  SER B 290      12.096 -12.452  14.929  1.00  0.00           H  
ATOM   4630  CB  SER B 290      13.222 -14.040  14.084  1.00  0.00           C  
ATOM   4631  HB2 SER B 290      13.408 -14.414  15.089  1.00  0.00           H  
ATOM   4632  HB3 SER B 290      12.367 -14.583  13.677  1.00  0.00           H  
ATOM   4633  OG  SER B 290      14.365 -14.319  13.296  1.00  0.00           O  
ATOM   4634  HG  SER B 290      14.031 -14.531  12.385  1.00  0.00           H  
ATOM   4635  C   SER B 290      14.054 -11.704  14.703  1.00  0.00           C  
ATOM   4636  O   SER B 290      14.637 -10.871  14.005  1.00  0.00           O  
ATOM   4637  N   LEU B 291      14.385 -11.895  15.986  1.00  0.00           N  
ATOM   4638  H   LEU B 291      13.816 -12.555  16.509  1.00  0.00           H  
ATOM   4639  CA  LEU B 291      15.467 -11.199  16.689  1.00  0.00           C  
ATOM   4640  HA  LEU B 291      16.261 -10.982  15.971  1.00  0.00           H  
ATOM   4641  CB  LEU B 291      14.921  -9.861  17.232  1.00  0.00           C  
ATOM   4642  HB2 LEU B 291      14.636  -9.234  16.386  1.00  0.00           H  
ATOM   4643  HB3 LEU B 291      14.020 -10.073  17.811  1.00  0.00           H  
ATOM   4644  CG  LEU B 291      15.889  -9.068  18.129  1.00  0.00           C  
ATOM   4645  HG  LEU B 291      16.163  -9.667  18.996  1.00  0.00           H  
ATOM   4646  CD1 LEU B 291      17.160  -8.654  17.387  1.00  0.00           C  
ATOM   4647 HD11 LEU B 291      16.907  -8.080  16.496  1.00  0.00           H  
ATOM   4648 HD12 LEU B 291      17.788  -8.052  18.043  1.00  0.00           H  
ATOM   4649 HD13 LEU B 291      17.729  -9.536  17.099  1.00  0.00           H  
ATOM   4650  CD2 LEU B 291      15.189  -7.804  18.628  1.00  0.00           C  
ATOM   4651 HD21 LEU B 291      15.862  -7.256  19.286  1.00  0.00           H  
ATOM   4652 HD22 LEU B 291      14.913  -7.172  17.784  1.00  0.00           H  
ATOM   4653 HD23 LEU B 291      14.296  -8.073  19.190  1.00  0.00           H  
ATOM   4654  C   LEU B 291      16.046 -12.073  17.811  1.00  0.00           C  
ATOM   4655  O   LEU B 291      15.341 -12.429  18.758  1.00  0.00           O  
ATOM   4656  N   ARG B 292      17.349 -12.371  17.746  1.00  0.00           N  
ATOM   4657  H   ARG B 292      17.863 -12.028  16.948  1.00  0.00           H  
ATOM   4658  CA  ARG B 292      18.103 -12.930  18.881  1.00  0.00           C  
ATOM   4659  HA  ARG B 292      17.449 -13.616  19.419  1.00  0.00           H  
ATOM   4660  CB  ARG B 292      19.341 -13.709  18.408  1.00  0.00           C  
ATOM   4661  HB2 ARG B 292      19.877 -13.137  17.648  1.00  0.00           H  
ATOM   4662  HB3 ARG B 292      20.012 -13.853  19.256  1.00  0.00           H  
ATOM   4663  CG  ARG B 292      18.956 -15.092  17.868  1.00  0.00           C  
ATOM   4664  HG2 ARG B 292      18.418 -15.636  18.647  1.00  0.00           H  
ATOM   4665  HG3 ARG B 292      18.308 -14.974  16.999  1.00  0.00           H  
ATOM   4666  CD  ARG B 292      20.201 -15.891  17.465  1.00  0.00           C  
ATOM   4667  HD2 ARG B 292      20.670 -15.400  16.611  1.00  0.00           H  
ATOM   4668  HD3 ARG B 292      20.912 -15.881  18.294  1.00  0.00           H  
ATOM   4669  NE  ARG B 292      19.860 -17.295  17.152  1.00  0.00           N  
ATOM   4670  HE  ARG B 292      19.328 -17.799  17.854  1.00  0.00           H  
ATOM   4671  CZ  ARG B 292      20.169 -17.999  16.080  1.00  0.00           C  
ATOM   4672  NH1 ARG B 292      20.824 -17.510  15.063  1.00  0.00           N  
ATOM   4673 HH11 ARG B 292      21.063 -16.536  15.081  1.00  0.00           H  
ATOM   4674 HH12 ARG B 292      21.041 -18.079  14.267  1.00  0.00           H  
ATOM   4675  NH2 ARG B 292      19.806 -19.244  16.033  1.00  0.00           N  
ATOM   4676 HH21 ARG B 292      19.293 -19.606  16.834  1.00  0.00           H  
ATOM   4677 HH22 ARG B 292      19.986 -19.811  15.230  1.00  0.00           H  
ATOM   4678  C   ARG B 292      18.493 -11.847  19.887  1.00  0.00           C  
ATOM   4679  O   ARG B 292      18.810 -10.724  19.508  1.00  0.00           O  
ATOM   4680  N   ILE B 293      18.527 -12.214  21.164  1.00  0.00           N  
ATOM   4681  H   ILE B 293      18.269 -13.174  21.380  1.00  0.00           H  
ATOM   4682  CA  ILE B 293      18.934 -11.361  22.287  1.00  0.00           C  
ATOM   4683  HA  ILE B 293      19.495 -10.503  21.915  1.00  0.00           H  
ATOM   4684  CB  ILE B 293      17.686 -10.851  23.059  1.00  0.00           C  
ATOM   4685  HB  ILE B 293      17.062 -11.720  23.268  1.00  0.00           H  
ATOM   4686  CG2 ILE B 293      18.050 -10.234  24.424  1.00  0.00           C  
ATOM   4687 HG21 ILE B 293      18.829  -9.478  24.313  1.00  0.00           H  
ATOM   4688 HG22 ILE B 293      17.167  -9.772  24.868  1.00  0.00           H  
ATOM   4689 HG23 ILE B 293      18.398 -11.006  25.110  1.00  0.00           H  
ATOM   4690  CG1 ILE B 293      16.795  -9.877  22.254  1.00  0.00           C  
ATOM   4691 HG12 ILE B 293      16.568 -10.314  21.282  1.00  0.00           H  
ATOM   4692 HG13 ILE B 293      15.849  -9.768  22.784  1.00  0.00           H  
ATOM   4693  CD1 ILE B 293      17.373  -8.471  22.041  1.00  0.00           C  
ATOM   4694 HD11 ILE B 293      17.485  -7.963  22.997  1.00  0.00           H  
ATOM   4695 HD12 ILE B 293      18.336  -8.525  21.536  1.00  0.00           H  
ATOM   4696 HD13 ILE B 293      16.683  -7.891  21.428  1.00  0.00           H  
ATOM   4697  C   ILE B 293      19.847 -12.188  23.192  1.00  0.00           C  
ATOM   4698  O   ILE B 293      19.465 -13.276  23.610  1.00  0.00           O  
ATOM   4699  N   ALA B 294      21.028 -11.681  23.550  1.00  0.00           N  
ATOM   4700  H   ALA B 294      21.328 -10.801  23.168  1.00  0.00           H  
ATOM   4701  CA  ALA B 294      21.806 -12.273  24.639  1.00  0.00           C  
ATOM   4702  HA  ALA B 294      21.900 -13.349  24.467  1.00  0.00           H  
ATOM   4703  CB  ALA B 294      23.219 -11.680  24.639  1.00  0.00           C  
ATOM   4704  HB1 ALA B 294      23.749 -11.988  23.737  1.00  0.00           H  
ATOM   4705  HB2 ALA B 294      23.171 -10.593  24.673  1.00  0.00           H  
ATOM   4706  HB3 ALA B 294      23.764 -12.046  25.511  1.00  0.00           H  
ATOM   4707  C   ALA B 294      21.058 -12.055  25.970  1.00  0.00           C  
ATOM   4708  O   ALA B 294      20.912 -10.922  26.437  1.00  0.00           O  
ATOM   4709  N   ALA B 295      20.548 -13.135  26.560  1.00  0.00           N  
ATOM   4710  H   ALA B 295      20.778 -14.043  26.165  1.00  0.00           H  
ATOM   4711  CA  ALA B 295      19.710 -13.124  27.758  1.00  0.00           C  
ATOM   4712  HA  ALA B 295      18.828 -12.514  27.564  1.00  0.00           H  
ATOM   4713  CB  ALA B 295      19.256 -14.561  28.040  1.00  0.00           C  
ATOM   4714  HB1 ALA B 295      20.117 -15.181  28.297  1.00  0.00           H  
ATOM   4715  HB2 ALA B 295      18.552 -14.568  28.874  1.00  0.00           H  
ATOM   4716  HB3 ALA B 295      18.772 -14.979  27.158  1.00  0.00           H  
ATOM   4717  C   ALA B 295      20.437 -12.523  28.971  1.00  0.00           C  
ATOM   4718  O   ALA B 295      19.829 -11.800  29.753  1.00  0.00           O  
ATOM   4719  N   SER B 296      21.754 -12.714  29.063  1.00  0.00           N  
ATOM   4720  H   SER B 296      22.194 -13.304  28.371  1.00  0.00           H  
ATOM   4721  CA  SER B 296      22.639 -12.093  30.059  1.00  0.00           C  
ATOM   4722  HA  SER B 296      22.243 -12.308  31.053  1.00  0.00           H  
ATOM   4723  CB  SER B 296      24.019 -12.743  29.944  1.00  0.00           C  
ATOM   4724  HB2 SER B 296      24.713 -12.266  30.640  1.00  0.00           H  
ATOM   4725  HB3 SER B 296      23.935 -13.801  30.197  1.00  0.00           H  
ATOM   4726  OG  SER B 296      24.505 -12.622  28.618  1.00  0.00           O  
ATOM   4727  HG  SER B 296      25.171 -13.308  28.488  1.00  0.00           H  
ATOM   4728  C   SER B 296      22.754 -10.560  29.943  1.00  0.00           C  
ATOM   4729  O   SER B 296      23.367  -9.927  30.801  1.00  0.00           O  
ATOM   4730  N   THR B 297      22.156  -9.929  28.921  1.00  0.00           N  
ATOM   4731  H   THR B 297      21.687 -10.498  28.225  1.00  0.00           H  
ATOM   4732  CA  THR B 297      21.956  -8.464  28.887  1.00  0.00           C  
ATOM   4733  HA  THR B 297      22.817  -7.994  29.359  1.00  0.00           H  
ATOM   4734  CB  THR B 297      21.862  -7.900  27.456  1.00  0.00           C  
ATOM   4735  HB  THR B 297      21.850  -6.812  27.535  1.00  0.00           H  
ATOM   4736  CG2 THR B 297      23.058  -8.271  26.583  1.00  0.00           C  
ATOM   4737 HG21 THR B 297      23.191  -9.351  26.557  1.00  0.00           H  
ATOM   4738 HG22 THR B 297      22.905  -7.898  25.571  1.00  0.00           H  
ATOM   4739 HG23 THR B 297      23.961  -7.819  26.995  1.00  0.00           H  
ATOM   4740  OG1 THR B 297      20.670  -8.275  26.801  1.00  0.00           O  
ATOM   4741  HG1 THR B 297      20.715  -9.238  26.635  1.00  0.00           H  
ATOM   4742  C   THR B 297      20.724  -8.012  29.679  1.00  0.00           C  
ATOM   4743  O   THR B 297      20.560  -6.814  29.921  1.00  0.00           O  
ATOM   4744  N   LEU B 298      19.838  -8.935  30.060  1.00  0.00           N  
ATOM   4745  H   LEU B 298      20.070  -9.908  29.886  1.00  0.00           H  
ATOM   4746  CA  LEU B 298      18.643  -8.723  30.877  1.00  0.00           C  
ATOM   4747  HA  LEU B 298      18.349  -7.673  30.841  1.00  0.00           H  
ATOM   4748  CB  LEU B 298      17.486  -9.579  30.327  1.00  0.00           C  
ATOM   4749  HB2 LEU B 298      17.703 -10.623  30.554  1.00  0.00           H  
ATOM   4750  HB3 LEU B 298      16.573  -9.319  30.860  1.00  0.00           H  
ATOM   4751  CG  LEU B 298      17.227  -9.459  28.814  1.00  0.00           C  
ATOM   4752  HG  LEU B 298      18.142  -9.640  28.251  1.00  0.00           H  
ATOM   4753  CD1 LEU B 298      16.208 -10.513  28.390  1.00  0.00           C  
ATOM   4754 HD11 LEU B 298      16.017 -10.434  27.319  1.00  0.00           H  
ATOM   4755 HD12 LEU B 298      16.599 -11.508  28.609  1.00  0.00           H  
ATOM   4756 HD13 LEU B 298      15.280 -10.368  28.942  1.00  0.00           H  
ATOM   4757  CD2 LEU B 298      16.682  -8.078  28.442  1.00  0.00           C  
ATOM   4758 HD21 LEU B 298      15.734  -7.901  28.952  1.00  0.00           H  
ATOM   4759 HD22 LEU B 298      17.398  -7.317  28.739  1.00  0.00           H  
ATOM   4760 HD23 LEU B 298      16.530  -8.018  27.365  1.00  0.00           H  
ATOM   4761  C   LEU B 298      18.927  -9.088  32.344  1.00  0.00           C  
ATOM   4762  O   LEU B 298      19.911  -9.754  32.658  1.00  0.00           O  
ATOM   4763  N   LYS B 299      18.052  -8.667  33.258  1.00  0.00           N  
ATOM   4764  H   LYS B 299      17.243  -8.140  32.946  1.00  0.00           H  
ATOM   4765  CA  LYS B 299      18.118  -9.031  34.679  1.00  0.00           C  
ATOM   4766  HA  LYS B 299      19.162  -9.031  34.997  1.00  0.00           H  
ATOM   4767  CB  LYS B 299      17.347  -7.981  35.504  1.00  0.00           C  
ATOM   4768  HB2 LYS B 299      16.321  -7.927  35.139  1.00  0.00           H  
ATOM   4769  HB3 LYS B 299      17.323  -8.290  36.551  1.00  0.00           H  
ATOM   4770  CG  LYS B 299      18.008  -6.588  35.407  1.00  0.00           C  
ATOM   4771  HG2 LYS B 299      18.909  -6.585  36.022  1.00  0.00           H  
ATOM   4772  HG3 LYS B 299      18.307  -6.391  34.379  1.00  0.00           H  
ATOM   4773  CD  LYS B 299      17.091  -5.434  35.837  1.00  0.00           C  
ATOM   4774  HD2 LYS B 299      16.206  -5.424  35.199  1.00  0.00           H  
ATOM   4775  HD3 LYS B 299      16.782  -5.561  36.877  1.00  0.00           H  
ATOM   4776  CE  LYS B 299      17.866  -4.117  35.673  1.00  0.00           C  
ATOM   4777  HE2 LYS B 299      18.651  -4.082  36.433  1.00  0.00           H  
ATOM   4778  HE3 LYS B 299      18.341  -4.111  34.688  1.00  0.00           H  
ATOM   4779  NZ  LYS B 299      16.986  -2.932  35.796  1.00  0.00           N  
ATOM   4780  HZ1 LYS B 299      16.420  -2.970  36.652  1.00  0.00           H  
ATOM   4781  HZ2 LYS B 299      17.488  -2.059  35.785  1.00  0.00           H  
ATOM   4782  HZ3 LYS B 299      16.286  -2.922  35.069  1.00  0.00           H  
ATOM   4783  C   LYS B 299      17.570 -10.455  34.862  1.00  0.00           C  
ATOM   4784  O   LYS B 299      16.454 -10.740  34.425  1.00  0.00           O  
ATOM   4785  N   SER B 300      18.340 -11.341  35.500  1.00  0.00           N  
ATOM   4786  H   SER B 300      19.254 -11.050  35.803  1.00  0.00           H  
ATOM   4787  CA  SER B 300      17.854 -12.667  35.923  1.00  0.00           C  
ATOM   4788  HA  SER B 300      17.300 -13.103  35.097  1.00  0.00           H  
ATOM   4789  CB  SER B 300      19.021 -13.621  36.211  1.00  0.00           C  
ATOM   4790  HB2 SER B 300      19.641 -13.708  35.318  1.00  0.00           H  
ATOM   4791  HB3 SER B 300      19.627 -13.215  37.022  1.00  0.00           H  
ATOM   4792  OG  SER B 300      18.567 -14.909  36.582  1.00  0.00           O  
ATOM   4793  HG  SER B 300      17.840 -15.198  35.979  1.00  0.00           H  
ATOM   4794  C   SER B 300      16.893 -12.560  37.116  1.00  0.00           C  
ATOM   4795  O   SER B 300      16.921 -11.572  37.853  1.00  0.00           O  
ATOM   4796  N   GLY B 301      15.993 -13.533  37.272  1.00  0.00           N  
ATOM   4797  H   GLY B 301      16.042 -14.331  36.635  1.00  0.00           H  
ATOM   4798  CA  GLY B 301      14.951 -13.573  38.302  1.00  0.00           C  
ATOM   4799  HA2 GLY B 301      14.524 -14.576  38.311  1.00  0.00           H  
ATOM   4800  HA3 GLY B 301      15.407 -13.379  39.272  1.00  0.00           H  
ATOM   4801  C   GLY B 301      13.805 -12.571  38.106  1.00  0.00           C  
ATOM   4802  O   GLY B 301      12.866 -12.559  38.900  1.00  0.00           O  
ATOM   4803  N   ILE B 302      13.869 -11.739  37.061  1.00  0.00           N  
ATOM   4804  H   ILE B 302      14.674 -11.832  36.459  1.00  0.00           H  
ATOM   4805  CA  ILE B 302      12.891 -10.702  36.705  1.00  0.00           C  
ATOM   4806  HA  ILE B 302      12.210 -10.549  37.540  1.00  0.00           H  
ATOM   4807  CB  ILE B 302      13.648  -9.376  36.432  1.00  0.00           C  
ATOM   4808  HB  ILE B 302      14.448  -9.600  35.726  1.00  0.00           H  
ATOM   4809  CG2 ILE B 302      12.771  -8.305  35.768  1.00  0.00           C  
ATOM   4810 HG21 ILE B 302      11.854  -8.161  36.339  1.00  0.00           H  
ATOM   4811 HG22 ILE B 302      13.315  -7.361  35.710  1.00  0.00           H  
ATOM   4812 HG23 ILE B 302      12.520  -8.611  34.754  1.00  0.00           H  
ATOM   4813  CG1 ILE B 302      14.322  -8.794  37.698  1.00  0.00           C  
ATOM   4814 HG12 ILE B 302      14.966  -9.552  38.145  1.00  0.00           H  
ATOM   4815 HG13 ILE B 302      14.967  -7.967  37.395  1.00  0.00           H  
ATOM   4816  CD1 ILE B 302      13.367  -8.266  38.780  1.00  0.00           C  
ATOM   4817 HD11 ILE B 302      12.696  -9.055  39.114  1.00  0.00           H  
ATOM   4818 HD12 ILE B 302      13.953  -7.921  39.632  1.00  0.00           H  
ATOM   4819 HD13 ILE B 302      12.788  -7.426  38.399  1.00  0.00           H  
ATOM   4820  C   ILE B 302      12.046 -11.156  35.503  1.00  0.00           C  
ATOM   4821  O   ILE B 302      12.568 -11.741  34.553  1.00  0.00           O  
ATOM   4822  N   SER B 303      10.744 -10.850  35.509  1.00  0.00           N  
ATOM   4823  H   SER B 303      10.354 -10.361  36.307  1.00  0.00           H  
ATOM   4824  CA  SER B 303       9.872 -11.071  34.347  1.00  0.00           C  
ATOM   4825  HA  SER B 303      10.222 -11.963  33.842  1.00  0.00           H  
ATOM   4826  CB  SER B 303       8.438 -11.367  34.796  1.00  0.00           C  
ATOM   4827  HB2 SER B 303       8.428 -12.262  35.415  1.00  0.00           H  
ATOM   4828  HB3 SER B 303       8.070 -10.542  35.402  1.00  0.00           H  
ATOM   4829  OG  SER B 303       7.575 -11.572  33.689  1.00  0.00           O  
ATOM   4830  HG  SER B 303       7.957 -12.285  33.133  1.00  0.00           H  
ATOM   4831  C   SER B 303       9.963  -9.926  33.329  1.00  0.00           C  
ATOM   4832  O   SER B 303      10.136  -8.758  33.691  1.00  0.00           O  
ATOM   4833  N   TYR B 304       9.839 -10.260  32.040  1.00  0.00           N  
ATOM   4834  H   TYR B 304       9.640 -11.228  31.827  1.00  0.00           H  
ATOM   4835  CA  TYR B 304       9.941  -9.340  30.902  1.00  0.00           C  
ATOM   4836  HA  TYR B 304       9.807  -8.320  31.252  1.00  0.00           H  
ATOM   4837  CB  TYR B 304      11.330  -9.437  30.245  1.00  0.00           C  
ATOM   4838  HB2 TYR B 304      11.597 -10.490  30.148  1.00  0.00           H  
ATOM   4839  HB3 TYR B 304      11.271  -9.034  29.233  1.00  0.00           H  
ATOM   4840  CG  TYR B 304      12.459  -8.709  30.953  1.00  0.00           C  
ATOM   4841  CD1 TYR B 304      12.846  -7.418  30.534  1.00  0.00           C  
ATOM   4842  HD1 TYR B 304      12.307  -6.931  29.735  1.00  0.00           H  
ATOM   4843  CE1 TYR B 304      13.947  -6.773  31.134  1.00  0.00           C  
ATOM   4844  HE1 TYR B 304      14.250  -5.791  30.804  1.00  0.00           H  
ATOM   4845  CZ  TYR B 304      14.669  -7.427  32.156  1.00  0.00           C  
ATOM   4846  OH  TYR B 304      15.781  -6.874  32.706  1.00  0.00           O  
ATOM   4847  HH  TYR B 304      15.908  -5.924  32.493  1.00  0.00           H  
ATOM   4848  CE2 TYR B 304      14.267  -8.707  32.582  1.00  0.00           C  
ATOM   4849  HE2 TYR B 304      14.813  -9.202  33.366  1.00  0.00           H  
ATOM   4850  CD2 TYR B 304      13.163  -9.345  31.988  1.00  0.00           C  
ATOM   4851  HD2 TYR B 304      12.869 -10.335  32.316  1.00  0.00           H  
ATOM   4852  C   TYR B 304       8.847  -9.589  29.856  1.00  0.00           C  
ATOM   4853  O   TYR B 304       8.255 -10.668  29.766  1.00  0.00           O  
ATOM   4854  N   ARG B 305       8.606  -8.553  29.045  1.00  0.00           N  
ATOM   4855  H   ARG B 305       9.142  -7.706  29.219  1.00  0.00           H  
ATOM   4856  CA  ARG B 305       7.706  -8.516  27.886  1.00  0.00           C  
ATOM   4857  HA  ARG B 305       7.340  -9.519  27.675  1.00  0.00           H  
ATOM   4858  CB  ARG B 305       6.523  -7.581  28.170  1.00  0.00           C  
ATOM   4859  HB2 ARG B 305       6.904  -6.599  28.453  1.00  0.00           H  
ATOM   4860  HB3 ARG B 305       5.939  -7.466  27.254  1.00  0.00           H  
ATOM   4861  CG  ARG B 305       5.590  -8.095  29.264  1.00  0.00           C  
ATOM   4862  HG2 ARG B 305       5.240  -9.092  29.006  1.00  0.00           H  
ATOM   4863  HG3 ARG B 305       6.117  -8.126  30.220  1.00  0.00           H  
ATOM   4864  CD  ARG B 305       4.401  -7.140  29.361  1.00  0.00           C  
ATOM   4865  HD2 ARG B 305       4.781  -6.147  29.603  1.00  0.00           H  
ATOM   4866  HD3 ARG B 305       3.887  -7.092  28.399  1.00  0.00           H  
ATOM   4867  NE  ARG B 305       3.489  -7.547  30.431  1.00  0.00           N  
ATOM   4868  HE  ARG B 305       3.802  -7.364  31.387  1.00  0.00           H  
ATOM   4869  CZ  ARG B 305       2.285  -8.064  30.368  1.00  0.00           C  
ATOM   4870  NH1 ARG B 305       1.663  -8.267  29.237  1.00  0.00           N  
ATOM   4871 HH11 ARG B 305       2.106  -7.973  28.382  1.00  0.00           H  
ATOM   4872 HH12 ARG B 305       0.730  -8.631  29.238  1.00  0.00           H  
ATOM   4873  NH2 ARG B 305       1.679  -8.390  31.471  1.00  0.00           N  
ATOM   4874 HH21 ARG B 305       2.214  -8.308  32.350  1.00  0.00           H  
ATOM   4875 HH22 ARG B 305       0.743  -8.728  31.490  1.00  0.00           H  
ATOM   4876  C   ARG B 305       8.423  -8.011  26.639  1.00  0.00           C  
ATOM   4877  O   ARG B 305       9.427  -7.303  26.724  1.00  0.00           O  
ATOM   4878  N   ALA B 306       7.824  -8.300  25.483  1.00  0.00           N  
ATOM   4879  H   ALA B 306       6.983  -8.862  25.516  1.00  0.00           H  
ATOM   4880  CA  ALA B 306       8.194  -7.721  24.195  1.00  0.00           C  
ATOM   4881  HA  ALA B 306       8.707  -6.778  24.377  1.00  0.00           H  
ATOM   4882  CB  ALA B 306       9.172  -8.657  23.479  1.00  0.00           C  
ATOM   4883  HB1 ALA B 306       8.679  -9.596  23.226  1.00  0.00           H  
ATOM   4884  HB2 ALA B 306       9.532  -8.185  22.563  1.00  0.00           H  
ATOM   4885  HB3 ALA B 306      10.029  -8.870  24.121  1.00  0.00           H  
ATOM   4886  C   ALA B 306       6.964  -7.422  23.320  1.00  0.00           C  
ATOM   4887  O   ALA B 306       5.945  -8.108  23.410  1.00  0.00           O  
ATOM   4888  N   ARG B 307       7.089  -6.416  22.447  1.00  0.00           N  
ATOM   4889  H   ARG B 307       7.950  -5.877  22.503  1.00  0.00           H  
ATOM   4890  CA  ARG B 307       6.166  -6.066  21.349  1.00  0.00           C  
ATOM   4891  HA  ARG B 307       5.624  -6.958  21.047  1.00  0.00           H  
ATOM   4892  CB  ARG B 307       5.099  -5.068  21.830  1.00  0.00           C  
ATOM   4893  HB2 ARG B 307       4.382  -4.899  21.024  1.00  0.00           H  
ATOM   4894  HB3 ARG B 307       4.559  -5.519  22.664  1.00  0.00           H  
ATOM   4895  CG  ARG B 307       5.675  -3.719  22.278  1.00  0.00           C  
ATOM   4896  HG2 ARG B 307       6.461  -3.873  23.015  1.00  0.00           H  
ATOM   4897  HG3 ARG B 307       6.114  -3.213  21.422  1.00  0.00           H  
ATOM   4898  CD  ARG B 307       4.587  -2.831  22.885  1.00  0.00           C  
ATOM   4899  HD2 ARG B 307       3.821  -2.635  22.135  1.00  0.00           H  
ATOM   4900  HD3 ARG B 307       4.129  -3.352  23.728  1.00  0.00           H  
ATOM   4901  NE  ARG B 307       5.172  -1.567  23.349  1.00  0.00           N  
ATOM   4902  HE  ARG B 307       6.183  -1.522  23.401  1.00  0.00           H  
ATOM   4903  CZ  ARG B 307       4.550  -0.498  23.800  1.00  0.00           C  
ATOM   4904  NH1 ARG B 307       3.252  -0.412  23.864  1.00  0.00           N  
ATOM   4905 HH11 ARG B 307       2.703  -1.184  23.529  1.00  0.00           H  
ATOM   4906 HH12 ARG B 307       2.808   0.394  24.259  1.00  0.00           H  
ATOM   4907  NH2 ARG B 307       5.268   0.504  24.219  1.00  0.00           N  
ATOM   4908 HH21 ARG B 307       6.278   0.386  24.199  1.00  0.00           H  
ATOM   4909 HH22 ARG B 307       4.846   1.290  24.675  1.00  0.00           H  
ATOM   4910  C   ARG B 307       6.953  -5.589  20.118  1.00  0.00           C  
ATOM   4911  O   ARG B 307       8.103  -5.174  20.259  1.00  0.00           O  
ATOM   4912  N   VAL B 308       6.356  -5.629  18.929  1.00  0.00           N  
ATOM   4913  H   VAL B 308       5.407  -5.993  18.886  1.00  0.00           H  
ATOM   4914  CA  VAL B 308       7.033  -5.301  17.653  1.00  0.00           C  
ATOM   4915  HA  VAL B 308       7.918  -4.706  17.871  1.00  0.00           H  
ATOM   4916  CB  VAL B 308       7.525  -6.594  16.964  1.00  0.00           C  
ATOM   4917  HB  VAL B 308       8.164  -7.126  17.672  1.00  0.00           H  
ATOM   4918  CG1 VAL B 308       6.375  -7.527  16.576  1.00  0.00           C  
ATOM   4919 HG11 VAL B 308       5.851  -7.871  17.464  1.00  0.00           H  
ATOM   4920 HG12 VAL B 308       5.672  -6.999  15.936  1.00  0.00           H  
ATOM   4921 HG13 VAL B 308       6.763  -8.394  16.047  1.00  0.00           H  
ATOM   4922  CG2 VAL B 308       8.361  -6.316  15.710  1.00  0.00           C  
ATOM   4923 HG21 VAL B 308       9.144  -5.596  15.933  1.00  0.00           H  
ATOM   4924 HG22 VAL B 308       8.841  -7.240  15.392  1.00  0.00           H  
ATOM   4925 HG23 VAL B 308       7.741  -5.949  14.891  1.00  0.00           H  
ATOM   4926  C   VAL B 308       6.156  -4.431  16.745  1.00  0.00           C  
ATOM   4927  O   VAL B 308       4.934  -4.461  16.861  1.00  0.00           O  
ATOM   4928  N   ARG B 309       6.763  -3.625  15.866  1.00  0.00           N  
ATOM   4929  H   ARG B 309       7.780  -3.612  15.868  1.00  0.00           H  
ATOM   4930  CA  ARG B 309       6.083  -2.789  14.856  1.00  0.00           C  
ATOM   4931  HA  ARG B 309       5.128  -3.249  14.606  1.00  0.00           H  
ATOM   4932  CB  ARG B 309       5.773  -1.406  15.450  1.00  0.00           C  
ATOM   4933  HB2 ARG B 309       5.150  -0.858  14.745  1.00  0.00           H  
ATOM   4934  HB3 ARG B 309       5.196  -1.531  16.367  1.00  0.00           H  
ATOM   4935  CG  ARG B 309       7.022  -0.567  15.752  1.00  0.00           C  
ATOM   4936  HG2 ARG B 309       7.629  -1.051  16.514  1.00  0.00           H  
ATOM   4937  HG3 ARG B 309       7.621  -0.455  14.852  1.00  0.00           H  
ATOM   4938  CD  ARG B 309       6.564   0.808  16.240  1.00  0.00           C
[truncated: 28,513 more chars]
