# Supplementary material for: Insights into receptor structure and dynamics at the surface of living cells
Source: Nat Commun. 2023 Mar 22;14:1596. doi: 10.1038/s41467-023-37284-4 (PMC10033668; doi:10.1038/s41467-023-37284-4)
Supplement: Supplementary file 15 — Source Data [file 41467_2023_37284_MOESM15_ESM.zip › Source data/SI/Supplementary Fig. 20/MD_average_3bpn_without_IL4.pdb]

ATOM      1  N   MET     1     -26.558  31.484   2.710  1.00  0.00           N  
ATOM      2  H1  MET     1     -26.983  30.812   2.085  1.00  0.00           H  
ATOM      3  H2  MET     1     -25.555  31.365   2.699  1.00  0.00           H  
ATOM      4  H3  MET     1     -26.796  32.416   2.392  1.00  0.00           H  
ATOM      5  CA  MET     1     -27.082  31.303   4.078  1.00  0.00           C  
ATOM      6  HA  MET     1     -26.926  30.268   4.376  1.00  0.00           H  
ATOM      7  CB  MET     1     -26.329  32.217   5.072  1.00  0.00           C  
ATOM      8  HB2 MET     1     -25.307  32.356   4.713  1.00  0.00           H  
ATOM      9  HB3 MET     1     -26.799  33.199   5.137  1.00  0.00           H  
ATOM     10  CG  MET     1     -26.236  31.595   6.466  1.00  0.00           C  
ATOM     11  HG2 MET     1     -27.218  31.597   6.943  1.00  0.00           H  
ATOM     12  HG3 MET     1     -25.919  30.570   6.334  1.00  0.00           H  
ATOM     13  SD  MET     1     -25.016  32.324   7.582  1.00  0.00           S  
ATOM     14  CE  MET     1     -24.966  30.991   8.819  1.00  0.00           C  
ATOM     15  HE1 MET     1     -24.245  31.236   9.598  1.00  0.00           H  
ATOM     16  HE2 MET     1     -24.672  30.057   8.342  1.00  0.00           H  
ATOM     17  HE3 MET     1     -25.951  30.863   9.268  1.00  0.00           H  
ATOM     18  C   MET     1     -28.578  31.602   4.019  1.00  0.00           C  
ATOM     19  O   MET     1     -28.910  32.726   3.679  1.00  0.00           O  
ATOM     20  N   HIE     2     -29.511  30.655   4.159  1.00  0.00           N  
ATOM     21  H   HIE     2     -30.457  31.000   4.046  1.00  0.00           H  
ATOM     22  CA  HIE     2     -29.387  29.225   4.506  1.00  0.00           C  
ATOM     23  HA  HIE     2     -30.399  28.817   4.580  1.00  0.00           H  
ATOM     24  CB  HIE     2     -28.707  28.442   3.367  1.00  0.00           C  
ATOM     25  HB2 HIE     2     -27.630  28.605   3.376  1.00  0.00           H  
ATOM     26  HB3 HIE     2     -29.097  28.796   2.413  1.00  0.00           H  
ATOM     27  CG  HIE     2     -28.950  26.960   3.443  1.00  0.00           C  
ATOM     28  ND1 HIE     2     -28.575  26.124   4.496  1.00  0.00           N  
ATOM     29  CE1 HIE     2     -28.965  24.892   4.130  1.00  0.00           C  
ATOM     30  HE1 HIE     2     -28.832  23.997   4.721  1.00  0.00           H  
ATOM     31  NE2 HIE     2     -29.564  24.926   2.929  1.00  0.00           N  
ATOM     32  HE2 HIE     2     -29.969  24.127   2.440  1.00  0.00           H  
ATOM     33  CD2 HIE     2     -29.566  26.221   2.479  1.00  0.00           C  
ATOM     34  HD2 HIE     2     -29.961  26.574   1.537  1.00  0.00           H  
ATOM     35  C   HIE     2     -28.749  28.999   5.880  1.00  0.00           C  
ATOM     36  O   HIE     2     -27.529  28.940   5.987  1.00  0.00           O  
ATOM     37  N   HIE     3     -29.577  28.952   6.925  1.00  0.00           N  
ATOM     38  H   HIE     3     -30.572  28.886   6.742  1.00  0.00           H  
ATOM     39  CA  HIE     3     -29.193  28.859   8.343  1.00  0.00           C  
ATOM     40  HA  HIE     3     -28.792  29.815   8.686  1.00  0.00           H  
ATOM     41  CB  HIE     3     -30.462  28.533   9.157  1.00  0.00           C  
ATOM     42  HB2 HIE     3     -31.111  29.410   9.161  1.00  0.00           H  
ATOM     43  HB3 HIE     3     -30.185  28.321  10.191  1.00  0.00           H  
ATOM     44  CG  HIE     3     -31.253  27.367   8.601  1.00  0.00           C  
ATOM     45  ND1 HIE     3     -31.992  27.398   7.413  1.00  0.00           N  
ATOM     46  CE1 HIE     3     -32.407  26.140   7.202  1.00  0.00           C  
ATOM     47  HE1 HIE     3     -33.003  25.824   6.355  1.00  0.00           H  
ATOM     48  NE2 HIE     3     -31.954  25.329   8.172  1.00  0.00           N  
ATOM     49  HE2 HIE     3     -32.086  24.326   8.219  1.00  0.00           H  
ATOM     50  CD2 HIE     3     -31.225  26.083   9.065  1.00  0.00           C  
ATOM     51  HD2 HIE     3     -30.679  25.716   9.925  1.00  0.00           H  
ATOM     52  C   HIE     3     -28.107  27.809   8.600  1.00  0.00           C  
ATOM     53  O   HIE     3     -27.087  28.130   9.201  1.00  0.00           O  
ATOM     54  N   HIE     4     -28.307  26.603   8.062  1.00  0.00           N  
ATOM     55  H   HIE     4     -29.170  26.479   7.551  1.00  0.00           H  
ATOM     56  CA  HIE     4     -27.517  25.390   8.312  1.00  0.00           C  
ATOM     57  HA  HIE     4     -27.549  25.176   9.380  1.00  0.00           H  
ATOM     58  CB  HIE     4     -28.198  24.233   7.567  1.00  0.00           C  
ATOM     59  HB2 HIE     4     -27.638  23.998   6.661  1.00  0.00           H  
ATOM     60  HB3 HIE     4     -29.208  24.513   7.268  1.00  0.00           H  
ATOM     61  CG  HIE     4     -28.322  22.997   8.406  1.00  0.00           C  
ATOM     62  ND1 HIE     4     -29.230  22.834   9.453  1.00  0.00           N  
ATOM     63  CE1 HIE     4     -29.000  21.595   9.926  1.00  0.00           C  
ATOM     64  HE1 HIE     4     -29.518  21.137  10.761  1.00  0.00           H  
ATOM     65  NE2 HIE     4     -28.025  20.998   9.229  1.00  0.00           N  
ATOM     66  HE2 HIE     4     -27.646  20.058   9.425  1.00  0.00           H  
ATOM     67  CD2 HIE     4     -27.575  21.871   8.266  1.00  0.00           C  
ATOM     68  HD2 HIE     4     -26.782  21.695   7.556  1.00  0.00           H  
ATOM     69  C   HIE     4     -26.034  25.493   7.918  1.00  0.00           C  
ATOM     70  O   HIE     4     -25.203  24.696   8.348  1.00  0.00           O  
ATOM     71  N   HIE     5     -25.687  26.505   7.118  1.00  0.00           N  
ATOM     72  H   HIE     5     -26.439  27.109   6.817  1.00  0.00           H  
ATOM     73  CA  HIE     5     -24.323  26.894   6.733  1.00  0.00           C  
ATOM     74  HA  HIE     5     -23.801  26.014   6.348  1.00  0.00           H  
ATOM     75  CB  HIE     5     -24.480  27.919   5.603  1.00  0.00           C  
ATOM     76  HB2 HIE     5     -24.766  28.869   6.042  1.00  0.00           H  
ATOM     77  HB3 HIE     5     -25.293  27.594   4.949  1.00  0.00           H  
ATOM     78  CG  HIE     5     -23.286  28.138   4.716  1.00  0.00           C  
ATOM     79  ND1 HIE     5     -22.967  27.352   3.614  1.00  0.00           N  
ATOM     80  CE1 HIE     5     -21.912  27.930   3.030  1.00  0.00           C  
ATOM     81  HE1 HIE     5     -21.421  27.545   2.145  1.00  0.00           H  
ATOM     82  NE2 HIE     5     -21.574  29.052   3.692  1.00  0.00           N  
ATOM     83  HE2 HIE     5     -20.824  29.669   3.425  1.00  0.00           H  
ATOM     84  CD2 HIE     5     -22.433  29.201   4.762  1.00  0.00           C  
ATOM     85  HD2 HIE     5     -22.455  29.995   5.497  1.00  0.00           H  
ATOM     86  C   HIE     5     -23.481  27.442   7.912  1.00  0.00           C  
ATOM     87  O   HIE     5     -22.369  27.947   7.717  1.00  0.00           O  
ATOM     88  N   HIE     6     -24.014  27.388   9.142  1.00  0.00           N  
ATOM     89  H   HIE     6     -24.961  27.035   9.240  1.00  0.00           H  
ATOM     90  CA  HIE     6     -23.258  27.590  10.378  1.00  0.00           C  
ATOM     91  HA  HIE     6     -22.660  28.494  10.278  1.00  0.00           H  
ATOM     92  CB  HIE     6     -24.216  27.773  11.569  1.00  0.00           C  
ATOM     93  HB2 HIE     6     -23.637  28.100  12.434  1.00  0.00           H  
ATOM     94  HB3 HIE     6     -24.937  28.556  11.333  1.00  0.00           H  
ATOM     95  CG  HIE     6     -24.966  26.519  11.948  1.00  0.00           C  
ATOM     96  ND1 HIE     6     -26.152  26.087  11.360  1.00  0.00           N  
ATOM     97  CE1 HIE     6     -26.388  24.863  11.858  1.00  0.00           C  
ATOM     98  HE1 HIE     6     -27.215  24.224  11.569  1.00  0.00           H  
ATOM     99  NE2 HIE     6     -25.415  24.514  12.715  1.00  0.00           N  
ATOM    100  HE2 HIE     6     -25.288  23.585  13.098  1.00  0.00           H  
ATOM    101  CD2 HIE     6     -24.509  25.546  12.788  1.00  0.00           C  
ATOM    102  HD2 HIE     6     -23.569  25.543  13.325  1.00  0.00           H  
ATOM    103  C   HIE     6     -22.286  26.434  10.651  1.00  0.00           C  
ATOM    104  O   HIE     6     -21.237  26.689  11.239  1.00  0.00           O  
ATOM    105  N   HIE     7     -22.593  25.203  10.217  1.00  0.00           N  
ATOM    106  H   HIE     7     -23.494  25.051   9.775  1.00  0.00           H  
ATOM    107  CA  HIE     7     -21.641  24.087  10.251  1.00  0.00           C  
ATOM    108  HA  HIE     7     -21.223  24.002  11.257  1.00  0.00           H  
ATOM    109  CB  HIE     7     -22.314  22.751   9.893  1.00  0.00           C  
ATOM    110  HB2 HIE     7     -21.555  21.971   9.907  1.00  0.00           H  
ATOM    111  HB3 HIE     7     -22.692  22.819   8.871  1.00  0.00           H  
ATOM    112  CG  HIE     7     -23.443  22.288  10.781  1.00  0.00           C  
ATOM    113  ND1 HIE     7     -23.369  22.077  12.162  1.00  0.00           N  
ATOM    114  CE1 HIE     7     -24.501  21.432  12.497  1.00  0.00           C  
ATOM    115  HE1 HIE     7     -24.737  21.073  13.491  1.00  0.00           H  
ATOM    116  NE2 HIE     7     -25.260  21.218  11.411  1.00  0.00           N  
ATOM    117  HE2 HIE     7     -26.092  20.611  11.372  1.00  0.00           H  
ATOM    118  CD2 HIE     7     -24.605  21.741  10.322  1.00  0.00           C  
ATOM    119  HD2 HIE     7     -24.901  21.642   9.287  1.00  0.00           H  
ATOM    120  C   HIE     7     -20.503  24.342   9.256  1.00  0.00           C  
ATOM    121  O   HIE     7     -20.756  24.605   8.080  1.00  0.00           O  
ATOM    122  N   LYS     8     -19.250  24.246   9.705  1.00  0.00           N  
ATOM    123  H   LYS     8     -19.115  24.116  10.705  1.00  0.00           H  
ATOM    124  CA  LYS     8     -18.044  24.415   8.880  1.00  0.00           C  
ATOM    125  HA  LYS     8     -18.268  24.134   7.854  1.00  0.00           H  
ATOM    126  CB  LYS     8     -17.566  25.877   8.894  1.00  0.00           C  
ATOM    127  HB2 LYS     8     -17.343  26.174   9.921  1.00  0.00           H  
ATOM    128  HB3 LYS     8     -16.644  25.945   8.312  1.00  0.00           H  
ATOM    129  CG  LYS     8     -18.595  26.843   8.296  1.00  0.00           C  
ATOM    130  HG2 LYS     8     -18.885  26.499   7.302  1.00  0.00           H  
ATOM    131  HG3 LYS     8     -19.476  26.876   8.938  1.00  0.00           H  
ATOM    132  CD  LYS     8     -18.022  28.254   8.193  1.00  0.00           C  
ATOM    133  HD2 LYS     8     -17.686  28.578   9.180  1.00  0.00           H  
ATOM    134  HD3 LYS     8     -17.177  28.252   7.501  1.00  0.00           H  
ATOM    135  CE  LYS     8     -19.130  29.179   7.684  1.00  0.00           C  
ATOM    136  HE2 LYS     8     -19.988  29.098   8.362  1.00  0.00           H  
ATOM    137  HE3 LYS     8     -19.462  28.823   6.703  1.00  0.00           H  
ATOM    138  NZ  LYS     8     -18.650  30.578   7.605  1.00  0.00           N1+
ATOM    139  HZ1 LYS     8     -19.399  31.188   7.308  1.00  0.00           H  
ATOM    140  HZ2 LYS     8     -17.878  30.651   6.954  1.00  0.00           H  
ATOM    141  HZ3 LYS     8     -18.328  30.884   8.514  1.00  0.00           H  
ATOM    142  C   LYS     8     -16.915  23.519   9.361  1.00  0.00           C  
ATOM    143  O   LYS     8     -16.769  23.299  10.562  1.00  0.00           O  
ATOM    144  N   VAL     9     -16.067  23.082   8.431  1.00  0.00           N  
ATOM    145  H   VAL     9     -16.243  23.325   7.470  1.00  0.00           H  
ATOM    146  CA  VAL     9     -14.735  22.563   8.766  1.00  0.00           C  
ATOM    147  HA  VAL     9     -14.852  21.747   9.478  1.00  0.00           H  
ATOM    148  CB  VAL     9     -14.014  22.009   7.523  1.00  0.00           C  
ATOM    149  HB  VAL     9     -13.953  22.792   6.763  1.00  0.00           H  
ATOM    150  CG1 VAL     9     -12.598  21.519   7.836  1.00  0.00           C  
ATOM    151 HG11 VAL     9     -12.159  21.067   6.946  1.00  0.00           H  
ATOM    152 HG12 VAL     9     -11.963  22.357   8.117  1.00  0.00           H  
ATOM    153 HG13 VAL     9     -12.614  20.777   8.636  1.00  0.00           H  
ATOM    154  CG2 VAL     9     -14.785  20.819   6.940  1.00  0.00           C  
ATOM    155 HG21 VAL     9     -14.243  20.422   6.082  1.00  0.00           H  
ATOM    156 HG22 VAL     9     -15.766  21.137   6.598  1.00  0.00           H  
ATOM    157 HG23 VAL     9     -14.897  20.030   7.685  1.00  0.00           H  
ATOM    158  C   VAL     9     -13.923  23.678   9.434  1.00  0.00           C  
ATOM    159  O   VAL     9     -13.895  24.811   8.955  1.00  0.00           O  
ATOM    160  N   LEU    10     -13.303  23.357  10.568  1.00  0.00           N  
ATOM    161  H   LEU    10     -13.416  22.408  10.906  1.00  0.00           H  
ATOM    162  CA  LEU    10     -12.447  24.256  11.348  1.00  0.00           C  
ATOM    163  HA  LEU    10     -12.702  25.290  11.113  1.00  0.00           H  
ATOM    164  CB  LEU    10     -12.747  23.986  12.837  1.00  0.00           C  
ATOM    165  HB2 LEU    10     -13.819  24.098  12.996  1.00  0.00           H  
ATOM    166  HB3 LEU    10     -12.487  22.949  13.056  1.00  0.00           H  
ATOM    167  CG  LEU    10     -12.016  24.891  13.849  1.00  0.00           C  
ATOM    168  HG  LEU    10     -10.941  24.844  13.687  1.00  0.00           H  
ATOM    169  CD1 LEU    10     -12.481  26.346  13.745  1.00  0.00           C  
ATOM    170 HD11 LEU    10     -12.212  26.751  12.769  1.00  0.00           H  
ATOM    171 HD12 LEU    10     -11.984  26.944  14.506  1.00  0.00           H  
ATOM    172 HD13 LEU    10     -13.560  26.407  13.883  1.00  0.00           H  
ATOM    173  CD2 LEU    10     -12.284  24.397  15.270  1.00  0.00           C  
ATOM    174 HD21 LEU    10     -11.919  23.376  15.376  1.00  0.00           H  
ATOM    175 HD22 LEU    10     -11.763  25.036  15.982  1.00  0.00           H  
ATOM    176 HD23 LEU    10     -13.352  24.416  15.484  1.00  0.00           H  
ATOM    177  C   LEU    10     -10.956  24.062  11.033  1.00  0.00           C  
ATOM    178  O   LEU    10     -10.156  24.959  11.274  1.00  0.00           O  
ATOM    179  N   GLN    11     -10.577  22.879  10.547  1.00  0.00           N  
ATOM    180  H   GLN    11     -11.291  22.203  10.318  1.00  0.00           H  
ATOM    181  CA  GLN    11      -9.195  22.436  10.400  1.00  0.00           C  
ATOM    182  HA  GLN    11      -8.569  23.295  10.156  1.00  0.00           H  
ATOM    183  CB  GLN    11      -8.742  21.846  11.747  1.00  0.00           C  
ATOM    184  HB2 GLN    11      -8.865  22.613  12.515  1.00  0.00           H  
ATOM    185  HB3 GLN    11      -9.378  20.997  12.002  1.00  0.00           H  
ATOM    186  CG  GLN    11      -7.279  21.385  11.751  1.00  0.00           C  
ATOM    187  HG2 GLN    11      -7.174  20.483  11.145  1.00  0.00           H  
ATOM    188  HG3 GLN    11      -6.668  22.170  11.302  1.00  0.00           H  
ATOM    189  CD  GLN    11      -6.739  21.110  13.154  1.00  0.00           C  
ATOM    190  OE1 GLN    11      -7.448  20.915  14.136  1.00  0.00           O  
ATOM    191  NE2 GLN    11      -5.434  21.101  13.310  1.00  0.00           N  
ATOM    192 HE21 GLN    11      -5.084  20.936  14.232  1.00  0.00           H  
ATOM    193 HE22 GLN    11      -4.833  21.244  12.517  1.00  0.00           H  
ATOM    194  C   GLN    11      -9.091  21.415   9.260  1.00  0.00           C  
ATOM    195  O   GLN    11      -9.942  20.530   9.166  1.00  0.00           O  
ATOM    196  N   GLU    12      -8.064  21.561   8.419  1.00  0.00           N  
ATOM    197  H   GLU    12      -7.421  22.319   8.572  1.00  0.00           H  
ATOM    198  CA  GLU    12      -7.877  20.799   7.175  1.00  0.00           C  
ATOM    199  HA  GLU    12      -8.627  21.138   6.463  1.00  0.00           H  
ATOM    200  CB  GLU    12      -6.495  21.153   6.590  1.00  0.00           C  
ATOM    201  HB2 GLU    12      -6.238  22.183   6.839  1.00  0.00           H  
ATOM    202  HB3 GLU    12      -5.739  20.511   7.043  1.00  0.00           H  
ATOM    203  CG  GLU    12      -6.430  20.991   5.067  1.00  0.00           C  
ATOM    204  HG2 GLU    12      -5.381  20.959   4.759  1.00  0.00           H  
ATOM    205  HG3 GLU    12      -6.891  20.042   4.782  1.00  0.00           H  
ATOM    206  CD  GLU    12      -7.130  22.155   4.350  1.00  0.00           C  
ATOM    207  OE1 GLU    12      -8.274  21.942   3.901  1.00  0.00           O  
ATOM    208  OE2 GLU    12      -6.556  23.258   4.302  1.00  0.00           O1-
ATOM    209  C   GLU    12      -8.002  19.270   7.389  1.00  0.00           C  
ATOM    210  O   GLU    12      -7.317  18.732   8.269  1.00  0.00           O  
ATOM    211  N   PRO    13      -8.849  18.551   6.624  1.00  0.00           N  
ATOM    212  CD  PRO    13      -9.873  19.054   5.727  1.00  0.00           C  
ATOM    213  HD2 PRO    13      -9.428  19.178   4.742  1.00  0.00           H  
ATOM    214  HD3 PRO    13     -10.305  19.990   6.073  1.00  0.00           H  
ATOM    215  CG  PRO    13     -10.951  17.972   5.692  1.00  0.00           C  
ATOM    216  HG2 PRO    13     -11.534  17.997   4.776  1.00  0.00           H  
ATOM    217  HG3 PRO    13     -11.605  18.075   6.558  1.00  0.00           H  
ATOM    218  CB  PRO    13     -10.129  16.693   5.802  1.00  0.00           C  
ATOM    219  HB2 PRO    13      -9.738  16.429   4.818  1.00  0.00           H  
ATOM    220  HB3 PRO    13     -10.717  15.873   6.214  1.00  0.00           H  
ATOM    221  CA  PRO    13      -8.991  17.104   6.747  1.00  0.00           C  
ATOM    222  HA  PRO    13      -9.296  16.893   7.770  1.00  0.00           H  
ATOM    223  C   PRO    13      -7.687  16.356   6.460  1.00  0.00           C  
ATOM    224  O   PRO    13      -7.137  16.394   5.361  1.00  0.00           O  
ATOM    225  N   THR    14      -7.211  15.648   7.479  1.00  0.00           N  
ATOM    226  H   THR    14      -7.782  15.621   8.318  1.00  0.00           H  
ATOM    227  CA  THR    14      -6.081  14.719   7.410  1.00  0.00           C  
ATOM    228  HA  THR    14      -5.342  15.099   6.703  1.00  0.00           H  
ATOM    229  CB  THR    14      -5.427  14.639   8.796  1.00  0.00           C  
ATOM    230  HB  THR    14      -6.185  14.426   9.549  1.00  0.00           H  
ATOM    231  CG2 THR    14      -4.301  13.613   8.919  1.00  0.00           C  
ATOM    232 HG21 THR    14      -3.826  13.725   9.894  1.00  0.00           H  
ATOM    233 HG22 THR    14      -4.696  12.601   8.843  1.00  0.00           H  
ATOM    234 HG23 THR    14      -3.559  13.784   8.140  1.00  0.00           H  
ATOM    235  OG1 THR    14      -4.842  15.891   9.062  1.00  0.00           O  
ATOM    236  HG1 THR    14      -5.535  16.559   8.975  1.00  0.00           H  
ATOM    237  C   THR    14      -6.557  13.351   6.924  1.00  0.00           C  
ATOM    238  O   THR    14      -7.684  12.949   7.209  1.00  0.00           O  
ATOM    239  N   CYS    15      -5.706  12.603   6.222  1.00  0.00           N  
ATOM    240  H   CYS    15      -4.782  12.961   6.034  1.00  0.00           H  
ATOM    241  CA  CYS    15      -6.000  11.251   5.743  1.00  0.00           C  
ATOM    242  HA  CYS    15      -6.839  10.838   6.300  1.00  0.00           H  
ATOM    243  CB  CYS    15      -6.390  11.321   4.257  1.00  0.00           C  
ATOM    244  HB2 CYS    15      -5.586  11.820   3.720  1.00  0.00           H  
ATOM    245  HB3 CYS    15      -6.519  10.313   3.860  1.00  0.00           H  
ATOM    246  SG  CYS    15      -7.923  12.256   4.001  1.00  0.00           S  
ATOM    247  HG  CYS    15      -7.801  12.441   2.684  1.00  0.00           H  
ATOM    248  C   CYS    15      -4.787  10.334   5.958  1.00  0.00           C  
ATOM    249  O   CYS    15      -3.654  10.767   5.774  1.00  0.00           O  
ATOM    250  N   VAL    16      -5.017   9.064   6.291  1.00  0.00           N  
ATOM    251  H   VAL    16      -5.976   8.798   6.497  1.00  0.00           H  
ATOM    252  CA  VAL    16      -3.984   8.028   6.471  1.00  0.00           C  
ATOM    253  HA  VAL    16      -3.080   8.347   5.948  1.00  0.00           H  
ATOM    254  CB  VAL    16      -3.626   7.883   7.967  1.00  0.00           C  
ATOM    255  HB  VAL    16      -3.351   8.870   8.341  1.00  0.00           H  
ATOM    256  CG1 VAL    16      -4.786   7.364   8.833  1.00  0.00           C  
ATOM    257 HG11 VAL    16      -5.081   6.362   8.526  1.00  0.00           H  
ATOM    258 HG12 VAL    16      -4.478   7.338   9.879  1.00  0.00           H  
ATOM    259 HG13 VAL    16      -5.640   8.036   8.751  1.00  0.00           H  
ATOM    260  CG2 VAL    16      -2.424   6.962   8.193  1.00  0.00           C  
ATOM    261 HG21 VAL    16      -1.571   7.327   7.620  1.00  0.00           H  
ATOM    262 HG22 VAL    16      -2.157   6.972   9.249  1.00  0.00           H  
ATOM    263 HG23 VAL    16      -2.651   5.938   7.891  1.00  0.00           H  
ATOM    264  C   VAL    16      -4.440   6.710   5.836  1.00  0.00           C  
ATOM    265  O   VAL    16      -5.632   6.412   5.840  1.00  0.00           O  
ATOM    266  N   SER    17      -3.517   5.915   5.293  1.00  0.00           N  
ATOM    267  H   SER    17      -2.545   6.214   5.334  1.00  0.00           H  
ATOM    268  CA  SER    17      -3.791   4.612   4.664  1.00  0.00           C  
ATOM    269  HA  SER    17      -4.854   4.392   4.722  1.00  0.00           H  
ATOM    270  CB  SER    17      -3.403   4.653   3.186  1.00  0.00           C  
ATOM    271  HB2 SER    17      -3.904   5.488   2.697  1.00  0.00           H  
ATOM    272  HB3 SER    17      -2.322   4.783   3.097  1.00  0.00           H  
ATOM    273  OG  SER    17      -3.792   3.449   2.559  1.00  0.00           O  
ATOM    274  HG  SER    17      -4.751   3.480   2.443  1.00  0.00           H  
ATOM    275  C   SER    17      -3.043   3.470   5.348  1.00  0.00           C  
ATOM    276  O   SER    17      -1.881   3.634   5.711  1.00  0.00           O  
ATOM    277  N   ASP    18      -3.662   2.295   5.476  1.00  0.00           N  
ATOM    278  H   ASP    18      -4.634   2.213   5.179  1.00  0.00           H  
ATOM    279  CA  ASP    18      -2.974   1.062   5.901  1.00  0.00           C  
ATOM    280  HA  ASP    18      -2.273   1.317   6.694  1.00  0.00           H  
ATOM    281  CB  ASP    18      -3.994   0.066   6.483  1.00  0.00           C  
ATOM    282  HB2 ASP    18      -3.441  -0.682   7.051  1.00  0.00           H  
ATOM    283  HB3 ASP    18      -4.644   0.591   7.187  1.00  0.00           H  
ATOM    284  CG  ASP    18      -4.871  -0.667   5.453  1.00  0.00           C  
ATOM    285  OD1 ASP    18      -4.981  -0.251   4.281  1.00  0.00           O  
ATOM    286  OD2 ASP    18      -5.442  -1.716   5.825  1.00  0.00           O1-
ATOM    287  C   ASP    18      -2.154   0.401   4.770  1.00  0.00           C  
ATOM    288  O   ASP    18      -1.382  -0.532   5.019  1.00  0.00           O  
ATOM    289  N   TYR    19      -2.356   0.884   3.538  1.00  0.00           N  
ATOM    290  H   TYR    19      -3.042   1.623   3.464  1.00  0.00           H  
ATOM    291  CA  TYR    19      -1.825   0.385   2.270  1.00  0.00           C  
ATOM    292  HA  TYR    19      -2.349   0.935   1.487  1.00  0.00           H  
ATOM    293  CB  TYR    19      -0.348   0.759   2.160  1.00  0.00           C  
ATOM    294  HB2 TYR    19      -0.204   1.722   2.642  1.00  0.00           H  
ATOM    295  HB3 TYR    19       0.233   0.033   2.718  1.00  0.00           H  
ATOM    296  CG  TYR    19       0.171   0.878   0.743  1.00  0.00           C  
ATOM    297  CD1 TYR    19      -0.086   2.056   0.016  1.00  0.00           C  
ATOM    298  HD1 TYR    19      -0.685   2.839   0.459  1.00  0.00           H  
ATOM    299  CE1 TYR    19       0.436   2.212  -1.280  1.00  0.00           C  
ATOM    300  HE1 TYR    19       0.239   3.104  -1.846  1.00  0.00           H  
ATOM    301  CZ  TYR    19       1.238   1.198  -1.840  1.00  0.00           C  
ATOM    302  OH  TYR    19       1.860   1.408  -3.028  1.00  0.00           O  
ATOM    303  HH  TYR    19       2.756   1.046  -3.011  1.00  0.00           H  
ATOM    304  CE2 TYR    19       1.460   0.000  -1.130  1.00  0.00           C  
ATOM    305  HE2 TYR    19       2.023  -0.797  -1.584  1.00  0.00           H  
ATOM    306  CD2 TYR    19       0.914  -0.164   0.156  1.00  0.00           C  
ATOM    307  HD2 TYR    19       1.051  -1.095   0.690  1.00  0.00           H  
ATOM    308  C   TYR    19      -2.145  -1.098   2.011  1.00  0.00           C  
ATOM    309  O   TYR    19      -1.282  -1.892   1.635  1.00  0.00           O  
ATOM    310  N   MET    20      -3.400  -1.480   2.261  1.00  0.00           N  
ATOM    311  H   MET    20      -4.027  -0.792   2.667  1.00  0.00           H  
ATOM    312  CA  MET    20      -3.925  -2.829   2.029  1.00  0.00           C  
ATOM    313  HA  MET    20      -3.460  -3.240   1.132  1.00  0.00           H  
ATOM    314  CB  MET    20      -3.542  -3.713   3.233  1.00  0.00           C  
ATOM    315  HB2 MET    20      -2.461  -3.835   3.236  1.00  0.00           H  
ATOM    316  HB3 MET    20      -3.837  -3.215   4.157  1.00  0.00           H  
ATOM    317  CG  MET    20      -4.176  -5.109   3.215  1.00  0.00           C  
ATOM    318  HG2 MET    20      -5.257  -5.008   3.302  1.00  0.00           H  
ATOM    319  HG3 MET    20      -3.954  -5.587   2.259  1.00  0.00           H  
ATOM    320  SD  MET    20      -3.608  -6.196   4.551  1.00  0.00           S  
ATOM    321  CE  MET    20      -4.706  -7.603   4.240  1.00  0.00           C  
ATOM    322  HE1 MET    20      -5.744  -7.294   4.355  1.00  0.00           H  
ATOM    323  HE2 MET    20      -4.554  -7.968   3.223  1.00  0.00           H  
ATOM    324  HE3 MET    20      -4.480  -8.403   4.945  1.00  0.00           H  
ATOM    325  C   MET    20      -5.442  -2.869   1.792  1.00  0.00           C  
ATOM    326  O   MET    20      -5.893  -3.731   1.047  1.00  0.00           O  
ATOM    327  N   SER    21      -6.229  -2.018   2.461  1.00  0.00           N  
ATOM    328  H   SER    21      -5.787  -1.327   3.062  1.00  0.00           H  
ATOM    329  CA  SER    21      -7.704  -2.123   2.469  1.00  0.00           C  
ATOM    330  HA  SER    21      -8.060  -2.291   1.458  1.00  0.00           H  
ATOM    331  CB  SER    21      -8.060  -3.341   3.329  1.00  0.00           C  
ATOM    332  HB2 SER    21      -7.609  -4.236   2.901  1.00  0.00           H  
ATOM    333  HB3 SER    21      -7.664  -3.188   4.331  1.00  0.00           H  
ATOM    334  OG  SER    21      -9.446  -3.550   3.422  1.00  0.00           O  
ATOM    335  HG  SER    21      -9.732  -3.707   2.481  1.00  0.00           H  
ATOM    336  C   SER    21      -8.453  -0.899   3.016  1.00  0.00           C  
ATOM    337  O   SER    21      -9.563  -0.574   2.587  1.00  0.00           O  
ATOM    338  N   ILE    22      -7.858  -0.201   3.985  1.00  0.00           N  
ATOM    339  H   ILE    22      -6.900  -0.438   4.226  1.00  0.00           H  
ATOM    340  CA  ILE    22      -8.512   0.865   4.750  1.00  0.00           C  
ATOM    341  HA  ILE    22      -9.482   1.086   4.304  1.00  0.00           H  
ATOM    342  CB  ILE    22      -8.753   0.406   6.211  1.00  0.00           C  
ATOM    343  HB  ILE    22      -7.832  -0.061   6.562  1.00  0.00           H  
ATOM    344  CG2 ILE    22      -9.055   1.571   7.177  1.00  0.00           C  
ATOM    345 HG21 ILE    22      -9.862   2.192   6.784  1.00  0.00           H  
ATOM    346 HG22 ILE    22      -9.346   1.176   8.151  1.00  0.00           H  
ATOM    347 HG23 ILE    22      -8.162   2.179   7.315  1.00  0.00           H  
ATOM    348  CG1 ILE    22      -9.865  -0.666   6.301  1.00  0.00           C  
ATOM    349 HG12 ILE    22      -9.677  -1.446   5.563  1.00  0.00           H  
ATOM    350 HG13 ILE    22      -9.817  -1.136   7.283  1.00  0.00           H  
ATOM    351  CD1 ILE    22     -11.296  -0.140   6.099  1.00  0.00           C  
ATOM    352 HD11 ILE    22     -11.587   0.500   6.931  1.00  0.00           H  
ATOM    353 HD12 ILE    22     -11.366   0.424   5.170  1.00  0.00           H  
ATOM    354 HD13 ILE    22     -11.984  -0.982   6.054  1.00  0.00           H  
ATOM    355  C   ILE    22      -7.691   2.147   4.678  1.00  0.00           C  
ATOM    356  O   ILE    22      -6.540   2.196   5.111  1.00  0.00           O  
ATOM    357  N   SER    23      -8.328   3.230   4.238  1.00  0.00           N  
ATOM    358  H   SER    23      -9.277   3.111   3.889  1.00  0.00           H  
ATOM    359  CA  SER    23      -7.906   4.588   4.597  1.00  0.00           C  
ATOM    360  HA  SER    23      -6.945   4.525   5.100  1.00  0.00           H  
ATOM    361  CB  SER    23      -7.694   5.464   3.361  1.00  0.00           C  
ATOM    362  HB2 SER    23      -8.632   5.588   2.827  1.00  0.00           H  
ATOM    363  HB3 SER    23      -7.327   6.444   3.667  1.00  0.00           H  
ATOM    364  OG  SER    23      -6.746   4.855   2.506  1.00  0.00           O  
ATOM    365  HG  SER    23      -7.198   4.124   2.064  1.00  0.00           H  
ATOM    366  C   SER    23      -8.872   5.207   5.612  1.00  0.00           C  
ATOM    367  O   SER    23     -10.043   4.844   5.686  1.00  0.00           O  
ATOM    368  N   THR    24      -8.371   6.123   6.435  1.00  0.00           N  
ATOM    369  H   THR    24      -7.395   6.380   6.314  1.00  0.00           H  
ATOM    370  CA  THR    24      -9.126   6.858   7.460  1.00  0.00           C  
ATOM    371  HA  THR    24     -10.195   6.690   7.329  1.00  0.00           H  
ATOM    372  CB  THR    24      -8.749   6.392   8.877  1.00  0.00           C  
ATOM    373  HB  THR    24      -7.676   6.520   9.024  1.00  0.00           H  
ATOM    374  CG2 THR    24      -9.490   7.134   9.988  1.00  0.00           C  
ATOM    375 HG21 THR    24      -9.209   8.188   9.995  1.00  0.00           H  
ATOM    376 HG22 THR    24     -10.568   7.046   9.841  1.00  0.00           H  
ATOM    377 HG23 THR    24      -9.224   6.704  10.953  1.00  0.00           H  
ATOM    378  OG1 THR    24      -9.069   5.026   9.017  1.00  0.00           O  
ATOM    379  HG1 THR    24      -8.634   4.563   8.297  1.00  0.00           H  
ATOM    380  C   THR    24      -8.854   8.345   7.290  1.00  0.00           C  
ATOM    381  O   THR    24      -7.699   8.751   7.182  1.00  0.00           O  
ATOM    382  N   CYS    25      -9.918   9.140   7.250  1.00  0.00           N  
ATOM    383  H   CYS    25     -10.833   8.712   7.339  1.00  0.00           H  
ATOM    384  CA  CYS    25      -9.896  10.597   7.224  1.00  0.00           C  
ATOM    385  HA  CYS    25      -8.875  10.932   7.071  1.00  0.00           H  
ATOM    386  CB  CYS    25     -10.741  11.064   6.031  1.00  0.00           C  
ATOM    387  HB2 CYS    25     -10.341  10.626   5.118  1.00  0.00           H  
ATOM    388  HB3 CYS    25     -11.769  10.725   6.168  1.00  0.00           H  
ATOM    389  SG  CYS    25     -10.710  12.870   5.872  1.00  0.00           S  
ATOM    390  HG  CYS    25      -9.371  13.003   5.808  1.00  0.00           H  
ATOM    391  C   CYS    25     -10.378  11.158   8.570  1.00  0.00           C  
ATOM    392  O   CYS    25     -11.243  10.555   9.206  1.00  0.00           O  
ATOM    393  N   GLU    26      -9.832  12.292   8.997  1.00  0.00           N  
ATOM    394  H   GLU    26      -9.143  12.746   8.402  1.00  0.00           H  
ATOM    395  CA  GLU    26     -10.161  12.964  10.255  1.00  0.00           C  
ATOM    396  HA  GLU    26     -11.189  12.716  10.512  1.00  0.00           H  
ATOM    397  CB  GLU    26      -9.258  12.447  11.395  1.00  0.00           C  
ATOM    398  HB2 GLU    26      -9.524  11.408  11.592  1.00  0.00           H  
ATOM    399  HB3 GLU    26      -8.214  12.490  11.082  1.00  0.00           H  
ATOM    400  CG  GLU    26      -9.424  13.271  12.684  1.00  0.00           C  
ATOM    401  HG2 GLU    26     -10.484  13.487  12.822  1.00  0.00           H  
ATOM    402  HG3 GLU    26      -8.904  14.225  12.565  1.00  0.00           H  
ATOM    403  CD  GLU    26      -8.923  12.601  13.968  1.00  0.00           C  
ATOM    404  OE1 GLU    26      -8.083  11.680  13.906  1.00  0.00           O  
ATOM    405  OE2 GLU    26      -9.392  13.046  15.041  1.00  0.00           O1-
ATOM    406  C   GLU    26     -10.090  14.490  10.102  1.00  0.00           C  
ATOM    407  O   GLU    26      -9.175  15.031   9.477  1.00  0.00           O  
ATOM    408  N   TRP    27     -11.063  15.191  10.684  1.00  0.00           N  
ATOM    409  H   TRP    27     -11.783  14.680  11.193  1.00  0.00           H  
ATOM    410  CA  TRP    27     -11.143  16.652  10.696  1.00  0.00           C  
ATOM    411  HA  TRP    27     -10.129  17.056  10.699  1.00  0.00           H  
ATOM    412  CB  TRP    27     -11.845  17.146   9.418  1.00  0.00           C  
ATOM    413  HB2 TRP    27     -11.803  18.236   9.378  1.00  0.00           H  
ATOM    414  HB3 TRP    27     -11.273  16.787   8.568  1.00  0.00           H  
ATOM    415  CG  TRP    27     -13.260  16.704   9.202  1.00  0.00           C  
ATOM    416  CD1 TRP    27     -14.375  17.399   9.524  1.00  0.00           C  
ATOM    417  HD1 TRP    27     -14.388  18.378   9.985  1.00  0.00           H  
ATOM    418  NE1 TRP    27     -15.494  16.675   9.159  1.00  0.00           N  
ATOM    419  HE1 TRP    27     -16.440  17.000   9.311  1.00  0.00           H  
ATOM    420  CE2 TRP    27     -15.152  15.481   8.559  1.00  0.00           C  
ATOM    421  CZ2 TRP    27     -15.902  14.441   7.991  1.00  0.00           C  
ATOM    422  HZ2 TRP    27     -16.979  14.482   7.995  1.00  0.00           H  
ATOM    423  CH2 TRP    27     -15.233  13.348   7.420  1.00  0.00           C  
ATOM    424  HH2 TRP    27     -15.786  12.548   6.958  1.00  0.00           H  
ATOM    425  CZ3 TRP    27     -13.832  13.292   7.446  1.00  0.00           C  
ATOM    426  HZ3 TRP    27     -13.321  12.440   7.025  1.00  0.00           H  
ATOM    427  CE3 TRP    27     -13.088  14.342   8.015  1.00  0.00           C  
ATOM    428  HE3 TRP    27     -12.009  14.301   8.010  1.00  0.00           H  
ATOM    429  CD2 TRP    27     -13.727  15.464   8.584  1.00  0.00           C  
ATOM    430  C   TRP    27     -11.850  17.166  11.954  1.00  0.00           C  
ATOM    431  O   TRP    27     -12.312  16.409  12.812  1.00  0.00           O  
ATOM    432  N   LYS    28     -11.955  18.493  12.062  1.00  0.00           N  
ATOM    433  H   LYS    28     -11.577  19.053  11.308  1.00  0.00           H  
ATOM    434  CA  LYS    28     -12.789  19.168  13.065  1.00  0.00           C  
ATOM    435  HA  LYS    28     -13.343  18.416  13.630  1.00  0.00           H  
ATOM    436  CB  LYS    28     -11.926  19.967  14.048  1.00  0.00           C  
ATOM    437  HB2 LYS    28     -11.065  20.386  13.525  1.00  0.00           H  
ATOM    438  HB3 LYS    28     -12.510  20.789  14.471  1.00  0.00           H  
ATOM    439  CG  LYS    28     -11.476  19.060  15.197  1.00  0.00           C  
ATOM    440  HG2 LYS    28     -12.335  18.847  15.836  1.00  0.00           H  
ATOM    441  HG3 LYS    28     -11.094  18.120  14.795  1.00  0.00           H  
ATOM    442  CD  LYS    28     -10.372  19.721  16.020  1.00  0.00           C  
ATOM    443  HD2 LYS    28      -9.502  19.859  15.376  1.00  0.00           H  
ATOM    444  HD3 LYS    28     -10.707  20.691  16.389  1.00  0.00           H  
ATOM    445  CE  LYS    28     -10.021  18.800  17.190  1.00  0.00           C  
ATOM    446  HE2 LYS    28     -10.813  18.872  17.943  1.00  0.00           H  
ATOM    447  HE3 LYS    28      -9.998  17.767  16.825  1.00  0.00           H  
ATOM    448  NZ  LYS    28      -8.706  19.156  17.769  1.00  0.00           N1+
ATOM    449  HZ1 LYS    28      -8.490  18.541  18.543  1.00  0.00           H  
ATOM    450  HZ2 LYS    28      -7.992  19.045  17.059  1.00  0.00           H  
ATOM    451  HZ3 LYS    28      -8.702  20.117  18.084  1.00  0.00           H  
ATOM    452  C   LYS    28     -13.841  20.045  12.415  1.00  0.00           C  
ATOM    453  O   LYS    28     -13.586  20.694  11.402  1.00  0.00           O  
ATOM    454  N   MET    29     -14.997  20.097  13.054  1.00  0.00           N  
ATOM    455  H   MET    29     -15.098  19.516  13.881  1.00  0.00           H  
ATOM    456  CA  MET    29     -16.054  21.070  12.815  1.00  0.00           C  
ATOM    457  HA  MET    29     -15.983  21.420  11.788  1.00  0.00           H  
ATOM    458  CB  MET    29     -17.419  20.384  12.993  1.00  0.00           C  
ATOM    459  HB2 MET    29     -17.517  20.070  14.031  1.00  0.00           H  
ATOM    460  HB3 MET    29     -18.216  21.095  12.774  1.00  0.00           H  
ATOM    461  CG  MET    29     -17.585  19.139  12.105  1.00  0.00           C  
ATOM    462  HG2 MET    29     -16.821  18.409  12.374  1.00  0.00           H  
ATOM    463  HG3 MET    29     -18.547  18.680  12.332  1.00  0.00           H  
ATOM    464  SD  MET    29     -17.502  19.412  10.309  1.00  0.00           S  
ATOM    465  CE  MET    29     -19.059  20.305  10.068  1.00  0.00           C  
ATOM    466  HE1 MET    29     -19.872  19.758  10.541  1.00  0.00           H  
ATOM    467  HE2 MET    29     -18.986  21.302  10.502  1.00  0.00           H  
ATOM    468  HE3 MET    29     -19.270  20.388   9.004  1.00  0.00           H  
ATOM    469  C   MET    29     -15.878  22.275  13.758  1.00  0.00           C  
ATOM    470  O   MET    29     -15.228  22.173  14.798  1.00  0.00           O  
ATOM    471  N   ASN    30     -16.459  23.422  13.414  1.00  0.00           N  
ATOM    472  H   ASN    30     -16.966  23.453  12.534  1.00  0.00           H  
ATOM    473  CA  ASN    30     -16.446  24.643  14.231  1.00  0.00           C  
ATOM    474  HA  ASN    30     -15.431  24.814  14.585  1.00  0.00           H  
ATOM    475  CB  ASN    30     -16.854  25.824  13.337  1.00  0.00           C  
ATOM    476  HB2 ASN    30     -16.697  26.748  13.893  1.00  0.00           H  
ATOM    477  HB3 ASN    30     -16.221  25.847  12.450  1.00  0.00           H  
ATOM    478  CG  ASN    30     -18.308  25.746  12.895  1.00  0.00           C  
ATOM    479  OD1 ASN    30     -18.789  24.726  12.433  1.00  0.00           O  
ATOM    480  ND2 ASN    30     -19.047  26.819  13.010  1.00  0.00           N  
ATOM    481 HD21 ASN    30     -19.972  26.754  12.588  1.00  0.00           H  
ATOM    482 HD22 ASN    30     -18.718  27.633  13.488  1.00  0.00           H  
ATOM    483  C   ASN    30     -17.342  24.573  15.484  1.00  0.00           C  
ATOM    484  O   ASN    30     -17.298  25.470  16.321  1.00  0.00           O  
ATOM    485  N   GLY    31     -18.157  23.527  15.601  1.00  0.00           N  
ATOM    486  H   GLY    31     -18.143  22.838  14.862  1.00  0.00           H  
ATOM    487  CA  GLY    31     -19.042  23.241  16.725  1.00  0.00           C  
ATOM    488  HA2 GLY    31     -18.530  23.466  17.659  1.00  0.00           H  
ATOM    489  HA3 GLY    31     -19.935  23.860  16.652  1.00  0.00           H  
ATOM    490  C   GLY    31     -19.458  21.765  16.715  1.00  0.00           C  
ATOM    491  O   GLY    31     -19.147  21.050  15.759  1.00  0.00           O  
ATOM    492  N   PRO    32     -20.117  21.272  17.777  1.00  0.00           N  
ATOM    493  CD  PRO    32     -20.509  22.000  18.975  1.00  0.00           C  
ATOM    494  HD2 PRO    32     -20.985  22.949  18.729  1.00  0.00           H  
ATOM    495  HD3 PRO    32     -19.633  22.168  19.603  1.00  0.00           H  
ATOM    496  CG  PRO    32     -21.502  21.091  19.703  1.00  0.00           C  
ATOM    497  HG2 PRO    32     -22.513  21.300  19.351  1.00  0.00           H  
ATOM    498  HG3 PRO    32     -21.440  21.209  20.786  1.00  0.00           H  
ATOM    499  CB  PRO    32     -21.084  19.686  19.259  1.00  0.00           C  
ATOM    500  HB2 PRO    32     -21.908  18.976  19.328  1.00  0.00           H  
ATOM    501  HB3 PRO    32     -20.241  19.349  19.862  1.00  0.00           H  
ATOM    502  CA  PRO    32     -20.620  19.902  17.817  1.00  0.00           C  
ATOM    503  HA  PRO    32     -19.811  19.211  17.588  1.00  0.00           H  
ATOM    504  C   PRO    32     -21.752  19.686  16.799  1.00  0.00           C  
ATOM    505  O   PRO    32     -22.600  20.554  16.597  1.00  0.00           O  
ATOM    506  N   THR    33     -21.779  18.511  16.172  1.00  0.00           N  
ATOM    507  H   THR    33     -21.056  17.829  16.365  1.00  0.00           H  
ATOM    508  CA  THR    33     -22.799  18.132  15.181  1.00  0.00           C  
ATOM    509  HA  THR    33     -23.765  18.511  15.518  1.00  0.00           H  
ATOM    510  CB  THR    33     -22.500  18.789  13.826  1.00  0.00           C  
ATOM    511  HB  THR    33     -22.398  19.865  13.967  1.00  0.00           H  
ATOM    512  CG2 THR    33     -21.251  18.263  13.120  1.00  0.00           C  
ATOM    513 HG21 THR    33     -20.384  18.386  13.767  1.00  0.00           H  
ATOM    514 HG22 THR    33     -21.369  17.208  12.871  1.00  0.00           H  
ATOM    515 HG23 THR    33     -21.095  18.827  12.202  1.00  0.00           H  
ATOM    516  OG1 THR    33     -23.583  18.553  12.970  1.00  0.00           O  
ATOM    517  HG1 THR    33     -23.555  19.214  12.268  1.00  0.00           H  
ATOM    518  C   THR    33     -22.909  16.610  15.067  1.00  0.00           C  
ATOM    519  O   THR    33     -21.939  15.915  15.366  1.00  0.00           O  
ATOM    520  N   GLN    34     -24.067  16.076  14.672  1.00  0.00           N  
ATOM    521  H   GLN    34     -24.792  16.701  14.348  1.00  0.00           H  
ATOM    522  CA  GLN    34     -24.326  14.631  14.612  1.00  0.00           C  
ATOM    523  HA  GLN    34     -23.732  14.149  15.391  1.00  0.00           H  
ATOM    524  CB  GLN    34     -25.802  14.374  14.958  1.00  0.00           C  
ATOM    525  HB2 GLN    34     -26.015  14.904  15.888  1.00  0.00           H  
ATOM    526  HB3 GLN    34     -26.451  14.782  14.181  1.00  0.00           H  
ATOM    527  CG  GLN    34     -26.108  12.877  15.156  1.00  0.00           C  
ATOM    528  HG2 GLN    34     -26.262  12.408  14.186  1.00  0.00           H  
ATOM    529  HG3 GLN    34     -25.254  12.388  15.625  1.00  0.00           H  
ATOM    530  CD  GLN    34     -27.318  12.628  16.056  1.00  0.00           C  
ATOM    531  OE1 GLN    34     -27.529  13.270  17.071  1.00  0.00           O  
ATOM    532  NE2 GLN    34     -28.150  11.659  15.750  1.00  0.00           N  
ATOM    533 HE21 GLN    34     -28.919  11.527  16.378  1.00  0.00           H  
ATOM    534 HE22 GLN    34     -28.013  11.119  14.915  1.00  0.00           H  
ATOM    535  C   GLN    34     -23.864  14.043  13.266  1.00  0.00           C  
ATOM    536  O   GLN    34     -24.645  13.902  12.319  1.00  0.00           O  
ATOM    537  N   CYS    35     -22.563  13.750  13.183  1.00  0.00           N  
ATOM    538  H   CYS    35     -22.030  13.767  14.048  1.00  0.00           H  
ATOM    539  CA  CYS    35     -21.808  13.541  11.944  1.00  0.00           C  
ATOM    540  HA  CYS    35     -21.818  14.468  11.371  1.00  0.00           H  
ATOM    541  CB  CYS    35     -20.352  13.215  12.302  1.00  0.00           C  
ATOM    542  HB2 CYS    35     -20.313  12.338  12.954  1.00  0.00           H  
ATOM    543  HB3 CYS    35     -19.801  12.996  11.385  1.00  0.00           H  
ATOM    544  SG  CYS    35     -19.592  14.638  13.137  1.00  0.00           S  
ATOM    545  HG  CYS    35     -20.215  14.479  14.314  1.00  0.00           H  
ATOM    546  C   CYS    35     -22.399  12.453  11.038  1.00  0.00           C  
ATOM    547  O   CYS    35     -22.551  12.693   9.841  1.00  0.00           O  
ATOM    548  N   SER    36     -22.809  11.321  11.618  1.00  0.00           N  
ATOM    549  H   SER    36     -22.640  11.188  12.608  1.00  0.00           H  
ATOM    550  CA  SER    36     -23.446  10.187  10.930  1.00  0.00           C  
ATOM    551  HA  SER    36     -22.879  10.016  10.018  1.00  0.00           H  
ATOM    552  CB  SER    36     -23.308   8.912  11.781  1.00  0.00           C  
ATOM    553  HB2 SER    36     -23.949   8.120  11.386  1.00  0.00           H  
ATOM    554  HB3 SER    36     -22.273   8.573  11.725  1.00  0.00           H  
ATOM    555  OG  SER    36     -23.608   9.135  13.148  1.00  0.00           O  
ATOM    556  HG  SER    36     -22.941   8.593  13.646  1.00  0.00           H  
ATOM    557  C   SER    36     -24.897  10.433  10.473  1.00  0.00           C  
ATOM    558  O   SER    36     -25.527   9.539   9.910  1.00  0.00           O  
ATOM    559  N   THR    37     -25.418  11.655  10.636  1.00  0.00           N  
ATOM    560  H   THR    37     -24.860  12.325  11.149  1.00  0.00           H  
ATOM    561  CA  THR    37     -26.681  12.118  10.020  1.00  0.00           C  
ATOM    562  HA  THR    37     -27.043  11.353   9.331  1.00  0.00           H  
ATOM    563  CB  THR    37     -27.784  12.322  11.074  1.00  0.00           C  
ATOM    564  HB  THR    37     -28.702  12.599  10.555  1.00  0.00           H  
ATOM    565  CG2 THR    37     -28.081  11.063  11.891  1.00  0.00           C  
ATOM    566 HG21 THR    37     -28.925  11.254  12.554  1.00  0.00           H  
ATOM    567 HG22 THR    37     -28.337  10.246  11.216  1.00  0.00           H  
ATOM    568 HG23 THR    37     -27.212  10.773  12.482  1.00  0.00           H  
ATOM    569  OG1 THR    37     -27.478  13.353  11.985  1.00  0.00           O  
ATOM    570  HG1 THR    37     -26.519  13.384  12.113  1.00  0.00           H  
ATOM    571  C   THR    37     -26.519  13.389   9.175  1.00  0.00           C  
ATOM    572  O   THR    37     -27.216  13.548   8.175  1.00  0.00           O  
ATOM    573  N   GLU    38     -25.580  14.271   9.530  1.00  0.00           N  
ATOM    574  H   GLU    38     -25.055  14.087  10.376  1.00  0.00           H  
ATOM    575  CA  GLU    38     -25.348  15.562   8.860  1.00  0.00           C  
ATOM    576  HA  GLU    38     -26.289  15.956   8.469  1.00  0.00           H  
ATOM    577  CB  GLU    38     -24.816  16.548   9.914  1.00  0.00           C  
ATOM    578  HB2 GLU    38     -24.042  16.051  10.502  1.00  0.00           H  
ATOM    579  HB3 GLU    38     -24.348  17.406   9.429  1.00  0.00           H  
ATOM    580  CG  GLU    38     -25.928  17.040  10.858  1.00  0.00           C  
ATOM    581  HG2 GLU    38     -26.660  16.247  11.029  1.00  0.00           H  
ATOM    582  HG3 GLU    38     -25.483  17.266  11.826  1.00  0.00           H  
ATOM    583  CD  GLU    38     -26.635  18.295  10.328  1.00  0.00           C  
ATOM    584  OE1 GLU    38     -27.073  19.134  11.147  1.00  0.00           O  
ATOM    585  OE2 GLU    38     -26.727  18.493   9.097  1.00  0.00           O1-
ATOM    586  C   GLU    38     -24.371  15.491   7.672  1.00  0.00           C  
ATOM    587  O   GLU    38     -24.476  16.292   6.737  1.00  0.00           O  
ATOM    588  N   LEU    39     -23.404  14.562   7.702  1.00  0.00           N  
ATOM    589  H   LEU    39     -23.411  13.875   8.452  1.00  0.00           H  
ATOM    590  CA  LEU    39     -22.229  14.566   6.821  1.00  0.00           C  
ATOM    591  HA  LEU    39     -22.326  15.408   6.144  1.00  0.00           H  
ATOM    592  CB  LEU    39     -20.943  14.775   7.653  1.00  0.00           C  
ATOM    593  HB2 LEU    39     -20.812  13.903   8.295  1.00  0.00           H  
ATOM    594  HB3 LEU    39     -20.094  14.804   6.969  1.00  0.00           H  
ATOM    595  CG  LEU    39     -20.886  16.037   8.536  1.00  0.00           C  
ATOM    596  HG  LEU    39     -21.727  16.044   9.229  1.00  0.00           H  
ATOM    597  CD1 LEU    39     -19.593  16.042   9.355  1.00  0.00           C  
ATOM    598 HD11 LEU    39     -19.548  15.142   9.969  1.00  0.00           H  
ATOM    599 HD12 LEU    39     -18.726  16.072   8.699  1.00  0.00           H  
ATOM    600 HD13 LEU    39     -19.580  16.906  10.018  1.00  0.00           H  
ATOM    601  CD2 LEU    39     -20.906  17.320   7.709  1.00  0.00           C  
ATOM    602 HD21 LEU    39     -21.869  17.400   7.209  1.00  0.00           H  
ATOM    603 HD22 LEU    39     -20.790  18.184   8.362  1.00  0.00           H  
ATOM    604 HD23 LEU    39     -20.108  17.308   6.966  1.00  0.00           H  
ATOM    605  C   LEU    39     -22.103  13.306   5.946  1.00  0.00           C  
ATOM    606  O   LEU    39     -22.575  12.224   6.288  1.00  0.00           O  
ATOM    607  N   ARG    40     -21.399  13.428   4.812  1.00  0.00           N  
ATOM    608  H   ARG    40     -21.090  14.363   4.559  1.00  0.00           H  
ATOM    609  CA  ARG    40     -20.874  12.285   4.032  1.00  0.00           C  
ATOM    610  HA  ARG    40     -20.596  11.511   4.735  1.00  0.00           H  
ATOM    611  CB  ARG    40     -21.952  11.645   3.145  1.00  0.00           C  
ATOM    612  HB2 ARG    40     -21.524  10.768   2.660  1.00  0.00           H  
ATOM    613  HB3 ARG    40     -22.768  11.302   3.782  1.00  0.00           H  
ATOM    614  CG  ARG    40     -22.516  12.580   2.074  1.00  0.00           C  
ATOM    615  HG2 ARG    40     -22.955  13.455   2.553  1.00  0.00           H  
ATOM    616  HG3 ARG    40     -21.719  12.893   1.400  1.00  0.00           H  
ATOM    617  CD  ARG    40     -23.599  11.850   1.275  1.00  0.00           C  
ATOM    618  HD2 ARG    40     -23.167  10.941   0.852  1.00  0.00           H  
ATOM    619  HD3 ARG    40     -24.414  11.554   1.940  1.00  0.00           H  
ATOM    620  NE  ARG    40     -24.110  12.687   0.177  1.00  0.00           N  
ATOM    621  HE  ARG    40     -23.705  12.522  -0.729  1.00  0.00           H  
ATOM    622  CZ  ARG    40     -25.005  13.655   0.268  1.00  0.00           C  
ATOM    623  NH1 ARG    40     -25.593  13.969   1.389  1.00  0.00           N1+
ATOM    624 HH11 ARG    40     -25.371  13.465   2.230  1.00  0.00           H  
ATOM    625 HH12 ARG    40     -26.260  14.721   1.416  1.00  0.00           H  
ATOM    626  NH2 ARG    40     -25.320  14.346  -0.788  1.00  0.00           N  
ATOM    627 HH21 ARG    40     -24.882  14.151  -1.669  1.00  0.00           H  
ATOM    628 HH22 ARG    40     -25.847  15.202  -0.684  1.00  0.00           H  
ATOM    629  C   ARG    40     -19.601  12.642   3.265  1.00  0.00           C  
ATOM    630  O   ARG    40     -19.484  13.758   2.758  1.00  0.00           O  
ATOM    631  N   LEU    41     -18.660  11.706   3.165  1.00  0.00           N  
ATOM    632  H   LEU    41     -18.867  10.785   3.543  1.00  0.00           H  
ATOM    633  CA  LEU    41     -17.400  11.880   2.434  1.00  0.00           C  
ATOM    634  HA  LEU    41     -17.274  12.934   2.180  1.00  0.00           H  
ATOM    635  CB  LEU    41     -16.232  11.465   3.349  1.00  0.00           C  
ATOM    636  HB2 LEU    41     -16.294  12.022   4.286  1.00  0.00           H  
ATOM    637  HB3 LEU    41     -16.347  10.405   3.579  1.00  0.00           H  
ATOM    638  CG  LEU    41     -14.835  11.682   2.733  1.00  0.00           C  
ATOM    639  HG  LEU    41     -14.785  11.204   1.755  1.00  0.00           H  
ATOM    640  CD1 LEU    41     -14.486  13.166   2.583  1.00  0.00           C  
ATOM    641 HD11 LEU    41     -14.537  13.668   3.549  1.00  0.00           H  
ATOM    642 HD12 LEU    41     -13.476  13.262   2.185  1.00  0.00           H  
ATOM    643 HD13 LEU    41     -15.172  13.640   1.882  1.00  0.00           H  
ATOM    644  CD2 LEU    41     -13.781  11.041   3.636  1.00  0.00           C  
ATOM    645 HD21 LEU    41     -13.978   9.973   3.728  1.00  0.00           H  
ATOM    646 HD22 LEU    41     -12.791  11.180   3.202  1.00  0.00           H  
ATOM    647 HD23 LEU    41     -13.804  11.501   4.623  1.00  0.00           H  
ATOM    648  C   LEU    41     -17.439  11.085   1.123  1.00  0.00           C  
ATOM    649  O   LEU    41     -17.494   9.855   1.147  1.00  0.00           O  
ATOM    650  N   LEU    42     -17.436  11.779  -0.012  1.00  0.00           N  
ATOM    651  H   LEU    42     -17.343  12.790   0.044  1.00  0.00           H  
ATOM    652  CA  LEU    42     -17.358  11.182  -1.345  1.00  0.00           C  
ATOM    653  HA  LEU    42     -17.809  10.192  -1.322  1.00  0.00           H  
ATOM    654  CB  LEU    42     -18.146  12.033  -2.358  1.00  0.00           C  
ATOM    655  HB2 LEU    42     -17.684  13.016  -2.447  1.00  0.00           H  
ATOM    656  HB3 LEU    42     -18.047  11.540  -3.327  1.00  0.00           H  
ATOM    657  CG  LEU    42     -19.647  12.194  -2.028  1.00  0.00           C  
ATOM    658  HG  LEU    42     -19.973  11.373  -1.394  1.00  0.00           H  
ATOM    659  CD1 LEU    42     -19.970  13.500  -1.299  1.00  0.00           C  
ATOM    660 HD11 LEU    42     -21.042  13.579  -1.132  1.00  0.00           H  
ATOM    661 HD12 LEU    42     -19.468  13.513  -0.333  1.00  0.00           H  
ATOM    662 HD13 LEU    42     -19.624  14.348  -1.886  1.00  0.00           H  
ATOM    663  CD2 LEU    42     -20.477  12.180  -3.312  1.00  0.00           C  
ATOM    664 HD21 LEU    42     -20.176  13.000  -3.965  1.00  0.00           H  
ATOM    665 HD22 LEU    42     -20.320  11.233  -3.831  1.00  0.00           H  
ATOM    666 HD23 LEU    42     -21.536  12.261  -3.075  1.00  0.00           H  
ATOM    667  C   LEU    42     -15.892  11.017  -1.775  1.00  0.00           C  
ATOM    668  O   LEU    42     -15.051  11.862  -1.455  1.00  0.00           O  
ATOM    669  N   TYR    43     -15.582   9.955  -2.525  1.00  0.00           N  
ATOM    670  H   TYR    43     -16.322   9.311  -2.797  1.00  0.00           H  
ATOM    671  CA  TYR    43     -14.232   9.706  -3.043  1.00  0.00           C  
ATOM    672  HA  TYR    43     -13.790  10.679  -3.250  1.00  0.00           H  
ATOM    673  CB  TYR    43     -13.356   9.033  -1.972  1.00  0.00           C  
ATOM    674  HB2 TYR    43     -12.321   9.074  -2.313  1.00  0.00           H  
ATOM    675  HB3 TYR    43     -13.410   9.628  -1.061  1.00  0.00           H  
ATOM    676  CG  TYR    43     -13.680   7.599  -1.604  1.00  0.00           C  
ATOM    677  CD1 TYR    43     -14.725   7.321  -0.699  1.00  0.00           C  
ATOM    678  HD1 TYR    43     -15.336   8.127  -0.311  1.00  0.00           H  
ATOM    679  CE1 TYR    43     -14.963   5.998  -0.286  1.00  0.00           C  
ATOM    680  HE1 TYR    43     -15.765   5.778   0.399  1.00  0.00           H  
ATOM    681  CZ  TYR    43     -14.151   4.947  -0.765  1.00  0.00           C  
ATOM    682  OH  TYR    43     -14.366   3.676  -0.345  1.00  0.00           O  
ATOM    683  HH  TYR    43     -13.679   3.074  -0.682  1.00  0.00           H  
ATOM    684  CE2 TYR    43     -13.101   5.227  -1.667  1.00  0.00           C  
ATOM    685  HE2 TYR    43     -12.480   4.419  -2.034  1.00  0.00           H  
ATOM    686  CD2 TYR    43     -12.871   6.549  -2.086  1.00  0.00           C  
ATOM    687  HD2 TYR    43     -12.061   6.756  -2.768  1.00  0.00           H  
ATOM    688  C   TYR    43     -14.217   8.934  -4.370  1.00  0.00           C  
ATOM    689  O   TYR    43     -15.096   8.121  -4.638  1.00  0.00           O  
ATOM    690  N   GLN    44     -13.224   9.212  -5.218  1.00  0.00           N  
ATOM    691  H   GLN    44     -12.551   9.921  -4.949  1.00  0.00           H  
ATOM    692  CA  GLN    44     -13.169   8.733  -6.608  1.00  0.00           C  
ATOM    693  HA  GLN    44     -13.542   7.709  -6.662  1.00  0.00           H  
ATOM    694  CB  GLN    44     -14.094   9.643  -7.435  1.00  0.00           C  
ATOM    695  HB2 GLN    44     -15.105   9.578  -7.027  1.00  0.00           H  
ATOM    696  HB3 GLN    44     -13.757  10.677  -7.329  1.00  0.00           H  
ATOM    697  CG  GLN    44     -14.156   9.298  -8.927  1.00  0.00           C  
ATOM    698  HG2 GLN    44     -13.182   9.476  -9.375  1.00  0.00           H  
ATOM    699  HG3 GLN    44     -14.413   8.246  -9.040  1.00  0.00           H  
ATOM    700  CD  GLN    44     -15.183  10.146  -9.680  1.00  0.00           C  
ATOM    701  OE1 GLN    44     -15.484  11.275  -9.324  1.00  0.00           O  
ATOM    702  NE2 GLN    44     -15.750   9.651 -10.753  1.00  0.00           N  
ATOM    703 HE21 GLN    44     -16.422  10.224 -11.219  1.00  0.00           H  
ATOM    704 HE22 GLN    44     -15.537   8.707 -11.070  1.00  0.00           H  
ATOM    705  C   GLN    44     -11.721   8.762  -7.132  1.00  0.00           C  
ATOM    706  O   GLN    44     -10.986   9.692  -6.805  1.00  0.00           O  
ATOM    707  N   LEU    45     -11.281   7.772  -7.920  1.00  0.00           N  
ATOM    708  H   LEU    45     -11.933   7.054  -8.198  1.00  0.00           H  
ATOM    709  CA  LEU    45      -9.931   7.772  -8.519  1.00  0.00           C  
ATOM    710  HA  LEU    45      -9.215   8.017  -7.737  1.00  0.00           H  
ATOM    711  CB  LEU    45      -9.577   6.382  -9.087  1.00  0.00           C  
ATOM    712  HB2 LEU    45     -10.440   6.003  -9.636  1.00  0.00           H  
ATOM    713  HB3 LEU    45      -8.761   6.489  -9.805  1.00  0.00           H  
ATOM    714  CG  LEU    45      -9.142   5.335  -8.047  1.00  0.00           C  
ATOM    715  HG  LEU    45      -9.886   5.281  -7.252  1.00  0.00           H  
ATOM    716  CD1 LEU    45      -9.057   3.969  -8.726  1.00  0.00           C  
ATOM    717 HD11 LEU    45      -8.772   3.212  -7.995  1.00  0.00           H  
ATOM    718 HD12 LEU    45      -8.303   3.986  -9.517  1.00  0.00           H  
ATOM    719 HD13 LEU    45     -10.022   3.695  -9.149  1.00  0.00           H  
ATOM    720  CD2 LEU    45      -7.768   5.646  -7.447  1.00  0.00           C  
ATOM    721 HD21 LEU    45      -7.026   5.754  -8.240  1.00  0.00           H  
ATOM    722 HD22 LEU    45      -7.812   6.558  -6.853  1.00  0.00           H  
ATOM    723 HD23 LEU    45      -7.460   4.827  -6.797  1.00  0.00           H  
ATOM    724  C   LEU    45      -9.776   8.837  -9.620  1.00  0.00           C  
ATOM    725  O   LEU    45     -10.700   9.086 -10.388  1.00  0.00           O  
ATOM    726  N   VAL    46      -8.569   9.391  -9.760  1.00  0.00           N  
ATOM    727  H   VAL    46      -7.864   9.143  -9.070  1.00  0.00           H  
ATOM    728  CA  VAL    46      -8.196  10.413 -10.765  1.00  0.00           C  
ATOM    729  HA  VAL    46      -8.933  11.214 -10.723  1.00  0.00           H  
ATOM    730  CB  VAL    46      -6.826  11.010 -10.347  1.00  0.00           C  
ATOM    731  HB  VAL    46      -6.155  10.190 -10.088  1.00  0.00           H  
ATOM    732  CG1 VAL    46      -6.109  11.871 -11.394  1.00  0.00           C  
ATOM    733 HG11 VAL    46      -5.805  11.252 -12.238  1.00  0.00           H  
ATOM    734 HG12 VAL    46      -6.775  12.661 -11.746  1.00  0.00           H  
ATOM    735 HG13 VAL    46      -5.211  12.314 -10.964  1.00  0.00           H  
ATOM    736  CG2 VAL    46      -7.002  11.903  -9.105  1.00  0.00           C  
ATOM    737 HG21 VAL    46      -7.500  11.358  -8.305  1.00  0.00           H  
ATOM    738 HG22 VAL    46      -7.604  12.776  -9.360  1.00  0.00           H  
ATOM    739 HG23 VAL    46      -6.027  12.232  -8.747  1.00  0.00           H  
ATOM    740  C   VAL    46      -8.234   9.907 -12.230  1.00  0.00           C  
ATOM    741  O   VAL    46      -8.131  10.696 -13.168  1.00  0.00           O  
ATOM    742  N   PHE    47      -8.421   8.602 -12.457  1.00  0.00           N  
ATOM    743  H   PHE    47      -8.595   8.013 -11.661  1.00  0.00           H  
ATOM    744  CA  PHE    47      -8.600   8.022 -13.795  1.00  0.00           C  
ATOM    745  HA  PHE    47      -7.771   8.347 -14.423  1.00  0.00           H  
ATOM    746  CB  PHE    47      -8.590   6.486 -13.705  1.00  0.00           C  
ATOM    747  HB2 PHE    47      -9.432   6.181 -13.080  1.00  0.00           H  
ATOM    748  HB3 PHE    47      -8.775   6.083 -14.701  1.00  0.00           H  
ATOM    749  CG  PHE    47      -7.331   5.813 -13.179  1.00  0.00           C  
ATOM    750  CD1 PHE    47      -6.051   6.375 -13.373  1.00  0.00           C  
ATOM    751  HD1 PHE    47      -5.933   7.318 -13.884  1.00  0.00           H  
ATOM    752  CE1 PHE    47      -4.906   5.706 -12.904  1.00  0.00           C  
ATOM    753  HE1 PHE    47      -3.926   6.142 -13.043  1.00  0.00           H  
ATOM    754  CZ  PHE    47      -5.030   4.471 -12.245  1.00  0.00           C  
ATOM    755  HZ  PHE    47      -4.152   3.958 -11.871  1.00  0.00           H  
ATOM    756  CE2 PHE    47      -6.300   3.899 -12.065  1.00  0.00           C  
ATOM    757  HE2 PHE    47      -6.391   2.945 -11.560  1.00  0.00           H  
ATOM    758  CD2 PHE    47      -7.445   4.567 -12.531  1.00  0.00           C  
ATOM    759  HD2 PHE    47      -8.417   4.113 -12.394  1.00  0.00           H  
ATOM    760  C   PHE    47      -9.895   8.478 -14.492  1.00  0.00           C  
ATOM    761  O   PHE    47     -10.905   8.768 -13.855  1.00  0.00           O  
ATOM    762  N   LEU    48      -9.895   8.449 -15.829  1.00  0.00           N  
ATOM    763  H   LEU    48      -9.049   8.166 -16.294  1.00  0.00           H  
ATOM    764  CA  LEU    48     -11.129   8.518 -16.621  1.00  0.00           C  
ATOM    765  HA  LEU    48     -11.653   9.440 -16.368  1.00  0.00           H  
ATOM    766  CB  LEU    48     -10.796   8.501 -18.126  1.00  0.00           C  
ATOM    767  HB2 LEU    48     -10.112   7.670 -18.310  1.00  0.00           H  
ATOM    768  HB3 LEU    48     -11.709   8.296 -18.686  1.00  0.00           H  
ATOM    769  CG  LEU    48     -10.175   9.798 -18.675  1.00  0.00           C  
ATOM    770  HG  LEU    48      -9.350  10.109 -18.036  1.00  0.00           H  
ATOM    771  CD1 LEU    48      -9.630   9.550 -20.082  1.00  0.00           C  
ATOM    772 HD11 LEU    48     -10.432   9.226 -20.745  1.00  0.00           H  
ATOM    773 HD12 LEU    48      -9.188  10.466 -20.472  1.00  0.00           H  
ATOM    774 HD13 LEU    48      -8.859   8.780 -20.047  1.00  0.00           H  
ATOM    775  CD2 LEU    48     -11.206  10.926 -18.756  1.00  0.00           C  
ATOM    776 HD21 LEU    48     -11.558  11.185 -17.760  1.00  0.00           H  
ATOM    777 HD22 LEU    48     -12.052  10.621 -19.371  1.00  0.00           H  
ATOM    778 HD23 LEU    48     -10.746  11.811 -19.194  1.00  0.00           H  
ATOM    779  C   LEU    48     -12.054   7.337 -16.286  1.00  0.00           C  
ATOM    780  O   LEU    48     -11.586   6.208 -16.157  1.00  0.00           O  
ATOM    781  N   LEU    49     -13.365   7.600 -16.219  1.00  0.00           N  
ATOM    782  H   LEU    49     -13.652   8.560 -16.313  1.00  0.00           H  
ATOM    783  CA  LEU    49     -14.423   6.598 -15.995  1.00  0.00           C  
ATOM    784  HA  LEU    49     -15.349   7.152 -15.847  1.00  0.00           H  
ATOM    785  CB  LEU    49     -14.621   5.721 -17.255  1.00  0.00           C  
ATOM    786  HB2 LEU    49     -13.753   5.068 -17.358  1.00  0.00           H  
ATOM    787  HB3 LEU    49     -15.492   5.085 -17.095  1.00  0.00           H  
ATOM    788  CG  LEU    49     -14.813   6.490 -18.578  1.00  0.00           C  
ATOM    789  HG  LEU    49     -13.930   7.097 -18.781  1.00  0.00           H  
ATOM    790  CD1 LEU    49     -14.982   5.509 -19.738  1.00  0.00           C  
ATOM    791 HD11 LEU    49     -15.870   4.896 -19.581  1.00  0.00           H  
ATOM    792 HD12 LEU    49     -15.080   6.055 -20.675  1.00  0.00           H  
ATOM    793 HD13 LEU    49     -14.107   4.862 -19.796  1.00  0.00           H  
ATOM    794  CD2 LEU    49     -16.038   7.408 -18.544  1.00  0.00           C  
ATOM    795 HD21 LEU    49     -16.164   7.889 -19.513  1.00  0.00           H  
ATOM    796 HD22 LEU    49     -16.931   6.826 -18.313  1.00  0.00           H  
ATOM    797 HD23 LEU    49     -15.909   8.183 -17.790  1.00  0.00           H  
ATOM    798  C   LEU    49     -14.270   5.789 -14.687  1.00  0.00           C  
ATOM    799  O   LEU    49     -14.659   4.626 -14.613  1.00  0.00           O  
ATOM    800  N   SER    50     -13.706   6.406 -13.648  1.00  0.00           N  
ATOM    801  H   SER    50     -13.388   7.358 -13.759  1.00  0.00           H  
ATOM    802  CA  SER    50     -13.656   5.859 -12.292  1.00  0.00           C  
ATOM    803  HA  SER    50     -13.355   4.813 -12.350  1.00  0.00           H  
ATOM    804  CB  SER    50     -12.594   6.623 -11.500  1.00  0.00           C  
ATOM    805  HB2 SER    50     -12.596   6.282 -10.463  1.00  0.00           H  
ATOM    806  HB3 SER    50     -11.613   6.431 -11.939  1.00  0.00           H  
ATOM    807  OG  SER    50     -12.852   8.010 -11.542  1.00  0.00           O  
ATOM    808  HG  SER    50     -12.053   8.494 -11.252  1.00  0.00           H  
ATOM    809  C   SER    50     -15.018   5.936 -11.583  1.00  0.00           C  
ATOM    810  O   SER    50     -15.696   6.962 -11.619  1.00  0.00           O  
ATOM    811  N   GLU    51     -15.399   4.864 -10.885  1.00  0.00           N  
ATOM    812  H   GLU    51     -14.861   4.018 -10.963  1.00  0.00           H  
ATOM    813  CA  GLU    51     -16.621   4.821 -10.068  1.00  0.00           C  
ATOM    814  HA  GLU    51     -17.444   5.184 -10.688  1.00  0.00           H  
ATOM    815  CB  GLU    51     -16.910   3.360  -9.667  1.00  0.00           C  
ATOM    816  HB2 GLU    51     -16.644   2.699 -10.493  1.00  0.00           H  
ATOM    817  HB3 GLU    51     -16.280   3.089  -8.819  1.00  0.00           H  
ATOM    818  CG  GLU    51     -18.382   3.109  -9.302  1.00  0.00           C  
ATOM    819  HG2 GLU    51     -18.488   2.067  -8.989  1.00  0.00           H  
ATOM    820  HG3 GLU    51     -18.649   3.738  -8.449  1.00  0.00           H  
ATOM    821  CD  GLU    51     -19.324   3.379 -10.488  1.00  0.00           C  
ATOM    822  OE1 GLU    51     -18.987   2.936 -11.607  1.00  0.00           O  
ATOM    823  OE2 GLU    51     -20.338   4.076 -10.269  1.00  0.00           O1-
ATOM    824  C   GLU    51     -16.512   5.730  -8.826  1.00  0.00           C  
ATOM    825  O   GLU    51     -15.440   5.821  -8.214  1.00  0.00           O  
ATOM    826  N   ALA    52     -17.604   6.397  -8.438  1.00  0.00           N  
ATOM    827  H   ALA    52     -18.474   6.225  -8.927  1.00  0.00           H  
ATOM    828  CA  ALA    52     -17.638   7.344  -7.320  1.00  0.00           C  
ATOM    829  HA  ALA    52     -16.619   7.661  -7.093  1.00  0.00           H  
ATOM    830  CB  ALA    52     -18.406   8.594  -7.760  1.00  0.00           C  
ATOM    831  HB1 ALA    52     -18.411   9.327  -6.952  1.00  0.00           H  
ATOM    832  HB2 ALA    52     -17.926   9.032  -8.635  1.00  0.00           H  
ATOM    833  HB3 ALA    52     -19.435   8.329  -8.009  1.00  0.00           H  
ATOM    834  C   ALA    52     -18.220   6.709  -6.041  1.00  0.00           C  
ATOM    835  O   ALA    52     -19.401   6.372  -5.965  1.00  0.00           O  
ATOM    836  N   HIE    53     -17.381   6.570  -5.016  1.00  0.00           N  
ATOM    837  H   HIE    53     -16.448   6.951  -5.119  1.00  0.00           H  
ATOM    838  CA  HIE    53     -17.692   5.961  -3.720  1.00  0.00           C  
ATOM    839  HA  HIE    53     -18.501   5.241  -3.850  1.00  0.00           H  
ATOM    840  CB  HIE    53     -16.450   5.200  -3.231  1.00  0.00           C  
ATOM    841  HB2 HIE    53     -15.633   5.904  -3.087  1.00  0.00           H  
ATOM    842  HB3 HIE    53     -16.670   4.726  -2.274  1.00  0.00           H  
ATOM    843  CG  HIE    53     -15.997   4.132  -4.190  1.00  0.00           C  
ATOM    844  ND1 HIE    53     -16.412   2.802  -4.166  1.00  0.00           N  
ATOM    845  CE1 HIE    53     -15.914   2.244  -5.280  1.00  0.00           C  
ATOM    846  HE1 HIE    53     -16.076   1.216  -5.577  1.00  0.00           H  
ATOM    847  NE2 HIE    53     -15.220   3.149  -5.991  1.00  0.00           N  
ATOM    848  HE2 HIE    53     -14.824   3.002  -6.908  1.00  0.00           H  
ATOM    849  CD2 HIE    53     -15.252   4.345  -5.312  1.00  0.00           C  
ATOM    850  HD2 HIE    53     -14.862   5.295  -5.649  1.00  0.00           H  
ATOM    851  C   HIE    53     -18.151   7.011  -2.701  1.00  0.00           C  
ATOM    852  O   HIE    53     -17.994   8.218  -2.901  1.00  0.00           O  
ATOM    853  N   THR    54     -18.749   6.579  -1.587  1.00  0.00           N  
ATOM    854  H   THR    54     -18.866   5.582  -1.458  1.00  0.00           H  
ATOM    855  CA  THR    54     -19.284   7.475  -0.544  1.00  0.00           C  
ATOM    856  HA  THR    54     -18.619   8.330  -0.431  1.00  0.00           H  
ATOM    857  CB  THR    54     -20.665   7.997  -0.976  1.00  0.00           C  
ATOM    858  HB  THR    54     -21.249   7.172  -1.387  1.00  0.00           H  
ATOM    859  CG2 THR    54     -21.482   8.676   0.124  1.00  0.00           C  
ATOM    860 HG21 THR    54     -21.778   7.947   0.880  1.00  0.00           H  
ATOM    861 HG22 THR    54     -20.895   9.469   0.585  1.00  0.00           H  
ATOM    862 HG23 THR    54     -22.386   9.093  -0.317  1.00  0.00           H  
ATOM    863  OG1 THR    54     -20.491   8.982  -1.965  1.00  0.00           O  
ATOM    864  HG1 THR    54     -19.759   8.701  -2.539  1.00  0.00           H  
ATOM    865  C   THR    54     -19.380   6.788   0.817  1.00  0.00           C  
ATOM    866  O   THR    54     -19.985   5.724   0.927  1.00  0.00           O  
ATOM    867  N   CYS    55     -18.848   7.426   1.862  1.00  0.00           N  
ATOM    868  H   CYS    55     -18.376   8.310   1.693  1.00  0.00           H  
ATOM    869  CA  CYS    55     -18.865   6.935   3.243  1.00  0.00           C  
ATOM    870  HA  CYS    55     -19.402   5.986   3.283  1.00  0.00           H  
ATOM    871  CB  CYS    55     -17.429   6.683   3.708  1.00  0.00           C  
ATOM    872  HB2 CYS    55     -16.808   7.554   3.487  1.00  0.00           H  
ATOM    873  HB3 CYS    55     -17.415   6.516   4.788  1.00  0.00           H  
ATOM    874  SG  CYS    55     -16.747   5.218   2.896  1.00  0.00           S  
ATOM    875  HG  CYS    55     -15.621   5.209   3.629  1.00  0.00           H  
ATOM    876  C   CYS    55     -19.580   7.893   4.207  1.00  0.00           C  
ATOM    877  O   CYS    55     -19.649   9.104   3.979  1.00  0.00           O  
ATOM    878  N   ILE    56     -20.080   7.331   5.309  1.00  0.00           N  
ATOM    879  H   ILE    56     -19.944   6.340   5.439  1.00  0.00           H  
ATOM    880  CA  ILE    56     -20.670   8.062   6.437  1.00  0.00           C  
ATOM    881  HA  ILE    56     -21.037   9.020   6.081  1.00  0.00           H  
ATOM    882  CB  ILE    56     -21.904   7.310   6.984  1.00  0.00           C  
ATOM    883  HB  ILE    56     -21.568   6.351   7.385  1.00  0.00           H  
ATOM    884  CG2 ILE    56     -22.546   8.091   8.139  1.00  0.00           C  
ATOM    885 HG21 ILE    56     -22.772   9.114   7.836  1.00  0.00           H  
ATOM    886 HG22 ILE    56     -23.470   7.606   8.460  1.00  0.00           H  
ATOM    887 HG23 ILE    56     -21.871   8.114   8.995  1.00  0.00           H  
ATOM    888  CG1 ILE    56     -22.964   7.001   5.897  1.00  0.00           C  
ATOM    889 HG12 ILE    56     -22.541   6.303   5.175  1.00  0.00           H  
ATOM    890 HG13 ILE    56     -23.805   6.493   6.370  1.00  0.00           H  
ATOM    891  CD1 ILE    56     -23.510   8.215   5.128  1.00  0.00           C  
ATOM    892 HD11 ILE    56     -24.264   7.878   4.418  1.00  0.00           H  
ATOM    893 HD12 ILE    56     -23.970   8.926   5.814  1.00  0.00           H  
ATOM    894 HD13 ILE    56     -22.710   8.706   4.575  1.00  0.00           H  
ATOM    895  C   ILE    56     -19.598   8.284   7.531  1.00  0.00           C  
ATOM    896  O   ILE    56     -19.016   7.302   7.997  1.00  0.00           O  
ATOM    897  N   PRO    57     -19.314   9.538   7.936  1.00  0.00           N  
ATOM    898  CD  PRO    57     -19.646  10.749   7.214  1.00  0.00           C  
ATOM    899  HD2 PRO    57     -20.577  11.168   7.599  1.00  0.00           H  
ATOM    900  HD3 PRO    57     -19.698  10.550   6.153  1.00  0.00           H  
ATOM    901  CG  PRO    57     -18.483  11.693   7.461  1.00  0.00           C  
ATOM    902  HG2 PRO    57     -18.768  12.736   7.330  1.00  0.00           H  
ATOM    903  HG3 PRO    57     -17.665  11.425   6.793  1.00  0.00           H  
ATOM    904  CB  PRO    57     -18.119  11.370   8.906  1.00  0.00           C  
ATOM    905  HB2 PRO    57     -18.759  11.962   9.562  1.00  0.00           H  
ATOM    906  HB3 PRO    57     -17.070  11.578   9.112  1.00  0.00           H  
ATOM    907  CA  PRO    57     -18.441   9.877   9.062  1.00  0.00           C  
ATOM    908  HA  PRO    57     -17.523   9.293   8.992  1.00  0.00           H  
ATOM    909  C   PRO    57     -19.093   9.628  10.429  1.00  0.00           C  
ATOM    910  O   PRO    57     -20.315   9.574  10.532  1.00  0.00           O  
ATOM    911  N   GLU    58     -18.287   9.588  11.488  1.00  0.00           N  
ATOM    912  H   GLU    58     -17.286   9.629  11.327  1.00  0.00           H  
ATOM    913  CA  GLU    58     -18.726   9.458  12.881  1.00  0.00           C  
ATOM    914  HA  GLU    58     -19.785   9.721  12.928  1.00  0.00           H  
ATOM    915  CB  GLU    58     -18.587   7.975  13.292  1.00  0.00           C  
ATOM    916  HB2 GLU    58     -18.996   7.363  12.487  1.00  0.00           H  
ATOM    917  HB3 GLU    58     -17.528   7.727  13.380  1.00  0.00           H  
ATOM    918  CG  GLU    58     -19.305   7.547  14.584  1.00  0.00           C  
ATOM    919  HG2 GLU    58     -19.355   6.456  14.617  1.00  0.00           H  
ATOM    920  HG3 GLU    58     -18.699   7.869  15.434  1.00  0.00           H  
ATOM    921  CD  GLU    58     -20.713   8.145  14.711  1.00  0.00           C  
ATOM    922  OE1 GLU    58     -21.668   7.632  14.089  1.00  0.00           O  
ATOM    923  OE2 GLU    58     -20.818   9.199  15.368  1.00  0.00           O1-
ATOM    924  C   GLU    58     -17.982  10.448  13.812  1.00  0.00           C  
ATOM    925  O   GLU    58     -16.930  10.998  13.471  1.00  0.00           O  
ATOM    926  N   ASN    59     -18.560  10.737  14.977  1.00  0.00           N  
ATOM    927  H   ASN    59     -19.438  10.260  15.190  1.00  0.00           H  
ATOM    928  CA  ASN    59     -18.116  11.736  15.947  1.00  0.00           C  
ATOM    929  HA  ASN    59     -17.842  12.646  15.410  1.00  0.00           H  
ATOM    930  CB  ASN    59     -19.313  12.050  16.867  1.00  0.00           C  
ATOM    931  HB2 ASN    59     -19.886  11.143  17.066  1.00  0.00           H  
ATOM    932  HB3 ASN    59     -18.954  12.430  17.823  1.00  0.00           H  
ATOM    933  CG  ASN    59     -20.231  13.088  16.272  1.00  0.00           C  
ATOM    934  OD1 ASN    59     -21.131  12.832  15.496  1.00  0.00           O  
ATOM    935  ND2 ASN    59     -20.017  14.335  16.599  1.00  0.00           N  
ATOM    936 HD21 ASN    59     -20.665  15.013  16.211  1.00  0.00           H  
ATOM    937 HD22 ASN    59     -19.239  14.624  17.159  1.00  0.00           H  
ATOM    938  C   ASN    59     -16.889  11.300  16.777  1.00  0.00           C  
ATOM    939  O   ASN    59     -17.021  10.690  17.840  1.00  0.00           O  
ATOM    940  N   ASN    60     -15.691  11.741  16.384  1.00  0.00           N  
ATOM    941  H   ASN    60     -15.652  12.306  15.550  1.00  0.00           H  
ATOM    942  CA  ASN    60     -14.476  11.624  17.200  1.00  0.00           C  
ATOM    943  HA  ASN    60     -14.520  10.649  17.690  1.00  0.00           H  
ATOM    944  CB  ASN    60     -13.220  11.622  16.302  1.00  0.00           C  
ATOM    945  HB2 ASN    60     -13.388  10.983  15.439  1.00  0.00           H  
ATOM    946  HB3 ASN    60     -13.001  12.630  15.955  1.00  0.00           H  
ATOM    947  CG  ASN    60     -12.016  11.068  17.053  1.00  0.00           C  
ATOM    948  OD1 ASN    60     -12.143  10.258  17.959  1.00  0.00           O  
ATOM    949  ND2 ASN    60     -10.809  11.447  16.720  1.00  0.00           N  
ATOM    950 HD21 ASN    60     -10.049  11.032  17.216  1.00  0.00           H  
ATOM    951 HD22 ASN    60     -10.591  12.117  15.975  1.00  0.00           H  
ATOM    952  C   ASN    60     -14.427  12.676  18.336  1.00  0.00           C  
ATOM    953  O   ASN    60     -13.518  13.499  18.420  1.00  0.00           O  
ATOM    954  N   GLY    61     -15.453  12.692  19.193  1.00  0.00           N  
ATOM    955  H   GLY    61     -16.157  11.972  19.063  1.00  0.00           H  
ATOM    956  CA  GLY    61     -15.560  13.600  20.339  1.00  0.00           C  
ATOM    957  HA2 GLY    61     -16.197  13.138  21.093  1.00  0.00           H  
ATOM    958  HA3 GLY    61     -14.570  13.732  20.778  1.00  0.00           H  
ATOM    959  C   GLY    61     -16.114  14.991  20.000  1.00  0.00           C  
ATOM    960  O   GLY    61     -15.377  15.938  19.723  1.00  0.00           O  
ATOM    961  N   GLY    62     -17.436  15.152  20.122  1.00  0.00           N  
ATOM    962  H   GLY    62     -17.993  14.340  20.345  1.00  0.00           H  
ATOM    963  CA  GLY    62     -18.110  16.454  20.064  1.00  0.00           C  
ATOM    964  HA2 GLY    62     -19.162  16.327  20.323  1.00  0.00           H  
ATOM    965  HA3 GLY    62     -17.662  17.123  20.799  1.00  0.00           H  
ATOM    966  C   GLY    62     -18.039  17.112  18.685  1.00  0.00           C  
ATOM    967  O   GLY    62     -18.902  16.873  17.846  1.00  0.00           O  
ATOM    968  N   ALA    63     -17.029  17.959  18.473  1.00  0.00           N  
ATOM    969  H   ALA    63     -16.330  18.029  19.199  1.00  0.00           H  
ATOM    970  CA  ALA    63     -16.735  18.622  17.198  1.00  0.00           C  
ATOM    971  HA  ALA    63     -17.635  18.617  16.579  1.00  0.00           H  
ATOM    972  CB  ALA    63     -16.381  20.082  17.498  1.00  0.00           C  
ATOM    973  HB1 ALA    63     -15.427  20.137  18.023  1.00  0.00           H  
ATOM    974  HB2 ALA    63     -16.305  20.632  16.561  1.00  0.00           H  
ATOM    975  HB3 ALA    63     -17.161  20.539  18.107  1.00  0.00           H  
ATOM    976  C   ALA    63     -15.628  17.922  16.373  1.00  0.00           C  
ATOM    977  O   ALA    63     -15.347  18.345  15.252  1.00  0.00           O  
ATOM    978  N   GLY    64     -14.968  16.887  16.908  1.00  0.00           N  
ATOM    979  H   GLY    64     -15.217  16.573  17.839  1.00  0.00           H  
ATOM    980  CA  GLY    64     -14.080  16.013  16.131  1.00  0.00           C  
ATOM    981  HA2 GLY    64     -13.445  16.612  15.479  1.00  0.00           H  
ATOM    982  HA3 GLY    64     -13.438  15.449  16.805  1.00  0.00           H  
ATOM    983  C   GLY    64     -14.871  15.020  15.275  1.00  0.00           C  
ATOM    984  O   GLY    64     -15.937  14.552  15.686  1.00  0.00           O  
ATOM    985  N   CYS    65     -14.360  14.686  14.090  1.00  0.00           N  
ATOM    986  H   CYS    65     -13.479  15.095  13.789  1.00  0.00           H  
ATOM    987  CA  CYS    65     -15.048  13.826  13.124  1.00  0.00           C  
ATOM    988  HA  CYS    65     -15.738  13.172  13.656  1.00  0.00           H  
ATOM    989  CB  CYS    65     -15.867  14.723  12.189  1.00  0.00           C  
ATOM    990  HB2 CYS    65     -16.495  15.394  12.777  1.00  0.00           H  
ATOM    991  HB3 CYS    65     -15.190  15.310  11.567  1.00  0.00           H  
ATOM    992  SG  CYS    65     -16.924  13.699  11.137  1.00  0.00           S  
ATOM    993  HG  CYS    65     -17.685  13.199  12.122  1.00  0.00           H  
ATOM    994  C   CYS    65     -14.063  12.927  12.360  1.00  0.00           C  
ATOM    995  O   CYS    65     -12.980  13.376  11.986  1.00  0.00           O  
ATOM    996  N   VAL    66     -14.435  11.663  12.141  1.00  0.00           N  
ATOM    997  H   VAL    66     -15.360  11.377  12.452  1.00  0.00           H  
ATOM    998  CA  VAL    66     -13.599  10.623  11.520  1.00  0.00           C  
ATOM    999  HA  VAL    66     -12.800  11.118  10.976  1.00  0.00           H  
ATOM   1000  CB  VAL    66     -12.941   9.746  12.610  1.00  0.00           C  
ATOM   1001  HB  VAL    66     -12.425  10.411  13.302  1.00  0.00           H  
ATOM   1002  CG1 VAL    66     -13.948   8.910  13.415  1.00  0.00           C  
ATOM   1003 HG11 VAL    66     -13.432   8.390  14.222  1.00  0.00           H  
ATOM   1004 HG12 VAL    66     -14.704   9.559  13.857  1.00  0.00           H  
ATOM   1005 HG13 VAL    66     -14.443   8.180  12.777  1.00  0.00           H  
ATOM   1006  CG2 VAL    66     -11.890   8.786  12.041  1.00  0.00           C  
ATOM   1007 HG21 VAL    66     -11.392   8.267  12.860  1.00  0.00           H  
ATOM   1008 HG22 VAL    66     -12.353   8.053  11.382  1.00  0.00           H  
ATOM   1009 HG23 VAL    66     -11.139   9.354  11.493  1.00  0.00           H  
ATOM   1010  C   VAL    66     -14.410   9.812  10.509  1.00  0.00           C  
ATOM   1011  O   VAL    66     -15.595   9.562  10.713  1.00  0.00           O  
ATOM   1012  N   CYS    67     -13.802   9.400   9.398  1.00  0.00           N  
ATOM   1013  H   CYS    67     -12.829   9.659   9.263  1.00  0.00           H  
ATOM   1014  CA  CYS    67     -14.482   8.666   8.331  1.00  0.00           C  
ATOM   1015  HA  CYS    67     -15.325   8.113   8.751  1.00  0.00           H  
ATOM   1016  CB  CYS    67     -15.029   9.672   7.310  1.00  0.00           C  
ATOM   1017  HB2 CYS    67     -15.610  10.424   7.841  1.00  0.00           H  
ATOM   1018  HB3 CYS    67     -14.198  10.160   6.800  1.00  0.00           H  
ATOM   1019  SG  CYS    67     -16.097   8.842   6.099  1.00  0.00           S  
ATOM   1020  HG  CYS    67     -15.196   7.975   5.605  1.00  0.00           H  
ATOM   1021  C   CYS    67     -13.544   7.664   7.654  1.00  0.00           C  
ATOM   1022  O   CYS    67     -12.500   8.035   7.117  1.00  0.00           O  
ATOM   1023  N   HIE    68     -13.927   6.389   7.638  1.00  0.00           N  
ATOM   1024  H   HIE    68     -14.768   6.120   8.135  1.00  0.00           H  
ATOM   1025  CA  HIE    68     -13.215   5.359   6.875  1.00  0.00           C  
ATOM   1026  HA  HIE    68     -12.145   5.514   7.014  1.00  0.00           H  
ATOM   1027  CB  HIE    68     -13.549   3.963   7.424  1.00  0.00           C  
ATOM   1028  HB2 HIE    68     -14.583   3.721   7.174  1.00  0.00           H  
ATOM   1029  HB3 HIE    68     -12.900   3.222   6.955  1.00  0.00           H  
ATOM   1030  CG  HIE    68     -13.392   3.880   8.921  1.00  0.00           C  
ATOM   1031  ND1 HIE    68     -14.408   4.127   9.838  1.00  0.00           N  
ATOM   1032  CE1 HIE    68     -13.827   4.166  11.044  1.00  0.00           C  
ATOM   1033  HE1 HIE    68     -14.347   4.383  11.968  1.00  0.00           H  
ATOM   1034  NE2 HIE    68     -12.506   3.946  10.931  1.00  0.00           N  
ATOM   1035  HE2 HIE    68     -11.843   3.987  11.690  1.00  0.00           H  
ATOM   1036  CD2 HIE    68     -12.210   3.774   9.595  1.00  0.00           C  
ATOM   1037  HD2 HIE    68     -11.232   3.667   9.152  1.00  0.00           H  
ATOM   1038  C   HIE    68     -13.494   5.465   5.370  1.00  0.00           C  
ATOM   1039  O   HIE    68     -14.510   6.012   4.939  1.00  0.00           O  
ATOM   1040  N   LEU    69     -12.585   4.909   4.571  1.00  0.00           N  
ATOM   1041  H   LEU    69     -11.748   4.534   5.007  1.00  0.00           H  
ATOM   1042  CA  LEU    69     -12.658   4.774   3.120  1.00  0.00           C  
ATOM   1043  HA  LEU    69     -13.696   4.853   2.793  1.00  0.00           H  
ATOM   1044  CB  LEU    69     -11.835   5.866   2.400  1.00  0.00           C  
ATOM   1045  HB2 LEU    69     -10.774   5.674   2.546  1.00  0.00           H  
ATOM   1046  HB3 LEU    69     -12.037   5.742   1.336  1.00  0.00           H  
ATOM   1047  CG  LEU    69     -12.132   7.333   2.784  1.00  0.00           C  
ATOM   1048  HG  LEU    69     -13.190   7.442   3.024  1.00  0.00           H  
ATOM   1049  CD1 LEU    69     -11.273   7.829   3.954  1.00  0.00           C  
ATOM   1050 HD11 LEU    69     -10.217   7.829   3.685  1.00  0.00           H  
ATOM   1051 HD12 LEU    69     -11.579   8.838   4.222  1.00  0.00           H  
ATOM   1052 HD13 LEU    69     -11.406   7.199   4.829  1.00  0.00           H  
ATOM   1053  CD2 LEU    69     -11.805   8.262   1.611  1.00  0.00           C  
ATOM   1054 HD21 LEU    69     -10.744   8.222   1.372  1.00  0.00           H  
ATOM   1055 HD22 LEU    69     -12.384   7.965   0.744  1.00  0.00           H  
ATOM   1056 HD23 LEU    69     -12.079   9.283   1.868  1.00  0.00           H  
ATOM   1057  C   LEU    69     -12.130   3.382   2.753  1.00  0.00           C  
ATOM   1058  O   LEU    69     -11.008   3.034   3.127  1.00  0.00           O  
ATOM   1059  N   LEU    70     -12.939   2.597   2.039  1.00  0.00           N  
ATOM   1060  H   LEU    70     -13.821   2.977   1.719  1.00  0.00           H  
ATOM   1061  CA  LEU    70     -12.544   1.288   1.512  1.00  0.00           C  
ATOM   1062  HA  LEU    70     -11.944   0.767   2.259  1.00  0.00           H  
ATOM   1063  CB  LEU    70     -13.793   0.436   1.206  1.00  0.00           C  
ATOM   1064  HB2 LEU    70     -14.384   0.951   0.445  1.00  0.00           H  
ATOM   1065  HB3 LEU    70     -13.466  -0.514   0.777  1.00  0.00           H  
ATOM   1066  CG  LEU    70     -14.699   0.146   2.421  1.00  0.00           C  
ATOM   1067  HG  LEU    70     -14.982   1.084   2.899  1.00  0.00           H  
ATOM   1068  CD1 LEU    70     -15.979  -0.561   1.975  1.00  0.00           C  
ATOM   1069 HD11 LEU    70     -16.626  -0.733   2.835  1.00  0.00           H  
ATOM   1070 HD12 LEU    70     -16.512   0.063   1.258  1.00  0.00           H  
ATOM   1071 HD13 LEU    70     -15.734  -1.514   1.507  1.00  0.00           H  
ATOM   1072  CD2 LEU    70     -14.009  -0.745   3.454  1.00  0.00           C  
ATOM   1073 HD21 LEU    70     -13.134  -0.242   3.853  1.00  0.00           H  
ATOM   1074 HD22 LEU    70     -13.693  -1.681   2.989  1.00  0.00           H  
ATOM   1075 HD23 LEU    70     -14.692  -0.962   4.274  1.00  0.00           H  
ATOM   1076  C   LEU    70     -11.664   1.486   0.270  1.00  0.00           C  
ATOM   1077  O   LEU    70     -12.057   2.198  -0.662  1.00  0.00           O  
ATOM   1078  N   MET    71     -10.463   0.911   0.310  1.00  0.00           N  
ATOM   1079  H   MET    71     -10.256   0.314   1.109  1.00  0.00           H  
ATOM   1080  CA  MET    71      -9.370   1.091  -0.649  1.00  0.00           C  
ATOM   1081  HA  MET    71      -9.782   1.203  -1.653  1.00  0.00           H  
ATOM   1082  CB  MET    71      -8.544   2.350  -0.311  1.00  0.00           C  
ATOM   1083  HB2 MET    71      -8.165   2.275   0.710  1.00  0.00           H  
ATOM   1084  HB3 MET    71      -7.692   2.383  -0.988  1.00  0.00           H  
ATOM   1085  CG  MET    71      -9.292   3.676  -0.466  1.00  0.00           C  
ATOM   1086  HG2 MET    71      -9.780   3.686  -1.441  1.00  0.00           H  
ATOM   1087  HG3 MET    71     -10.056   3.748   0.307  1.00  0.00           H  
ATOM   1088  SD  MET    71      -8.207   5.127  -0.351  1.00  0.00           S  
ATOM   1089  CE  MET    71      -9.423   6.421  -0.699  1.00  0.00           C  
ATOM   1090  HE1 MET    71      -9.855   6.256  -1.685  1.00  0.00           H  
ATOM   1091  HE2 MET    71     -10.214   6.384   0.046  1.00  0.00           H  
ATOM   1092  HE3 MET    71      -8.936   7.395  -0.675  1.00  0.00           H  
ATOM   1093  C   MET    71      -8.474  -0.160  -0.662  1.00  0.00           C  
ATOM   1094  O   MET    71      -7.310  -0.101  -0.260  1.00  0.00           O  
ATOM   1095  N   ASP    72      -9.037  -1.291  -1.087  1.00  0.00           N  
ATOM   1096  H   ASP    72     -10.004  -1.272  -1.370  1.00  0.00           H  
ATOM   1097  CA  ASP    72      -8.304  -2.540  -1.341  1.00  0.00           C  
ATOM   1098  HA  ASP    72      -7.690  -2.769  -0.476  1.00  0.00           H  
ATOM   1099  CB  ASP    72      -9.307  -3.697  -1.491  1.00  0.00           C  
ATOM   1100  HB2 ASP    72      -9.904  -3.527  -2.392  1.00  0.00           H  
ATOM   1101  HB3 ASP    72      -8.758  -4.630  -1.627  1.00  0.00           H  
ATOM   1102  CG  ASP    72     -10.243  -3.837  -0.278  1.00  0.00           C  
ATOM   1103  OD1 ASP    72     -11.474  -3.761  -0.473  1.00  0.00           O  
ATOM   1104  OD2 ASP    72      -9.743  -3.992   0.863  1.00  0.00           O1-
ATOM   1105  C   ASP    72      -7.339  -2.425  -2.542  1.00  0.00           C  
ATOM   1106  O   ASP    72      -7.522  -1.576  -3.415  1.00  0.00           O  
ATOM   1107  N   ASP    73      -6.299  -3.269  -2.546  1.00  0.00           N  
ATOM   1108  H   ASP    73      -6.314  -3.996  -1.842  1.00  0.00           H  
ATOM   1109  CA  ASP    73      -5.300  -3.472  -3.618  1.00  0.00           C  
ATOM   1110  HA  ASP    73      -4.532  -4.101  -3.171  1.00  0.00           H  
ATOM   1111  CB  ASP    73      -5.896  -4.326  -4.758  1.00  0.00           C  
ATOM   1112  HB2 ASP    73      -6.726  -3.785  -5.213  1.00  0.00           H  
ATOM   1113  HB3 ASP    73      -5.135  -4.477  -5.525  1.00  0.00           H  
ATOM   1114  CG  ASP    73      -6.378  -5.717  -4.316  1.00  0.00           C  
ATOM   1115  OD1 ASP    73      -6.073  -6.126  -3.169  1.00  0.00           O  
ATOM   1116  OD2 ASP    73      -7.016  -6.389  -5.157  1.00  0.00           O1-
ATOM   1117  C   ASP    73      -4.499  -2.238  -4.108  1.00  0.00           C  
ATOM   1118  O   ASP    73      -3.846  -2.290  -5.153  1.00  0.00           O  
ATOM   1119  N   VAL    74      -4.484  -1.145  -3.334  1.00  0.00           N  
ATOM   1120  H   VAL    74      -5.082  -1.167  -2.522  1.00  0.00           H  
ATOM   1121  CA  VAL    74      -3.839   0.131  -3.707  1.00  0.00           C  
ATOM   1122  HA  VAL    74      -4.316   0.452  -4.634  1.00  0.00           H  
ATOM   1123  CB  VAL    74      -4.074   1.239  -2.660  1.00  0.00           C  
ATOM   1124  HB  VAL    74      -3.418   2.078  -2.899  1.00  0.00           H  
ATOM   1125  CG1 VAL    74      -5.508   1.771  -2.750  1.00  0.00           C  
ATOM   1126 HG11 VAL    74      -5.646   2.571  -2.025  1.00  0.00           H  
ATOM   1127 HG12 VAL    74      -6.214   0.964  -2.549  1.00  0.00           H  
ATOM   1128 HG13 VAL    74      -5.685   2.153  -3.755  1.00  0.00           H  
ATOM   1129  CG2 VAL    74      -3.771   0.823  -1.210  1.00  0.00           C  
ATOM   1130 HG21 VAL    74      -2.750   0.446  -1.140  1.00  0.00           H  
ATOM   1131 HG22 VAL    74      -4.462   0.042  -0.888  1.00  0.00           H  
ATOM   1132 HG23 VAL    74      -3.872   1.681  -0.548  1.00  0.00           H  
ATOM   1133  C   VAL    74      -2.332   0.046  -4.007  1.00  0.00           C  
ATOM   1134  O   VAL    74      -1.548  -0.556  -3.271  1.00  0.00           O  
ATOM   1135  N   VAL    75      -1.913   0.771  -5.047  1.00  0.00           N  
ATOM   1136  H   VAL    75      -2.639   1.238  -5.592  1.00  0.00           H  
ATOM   1137  CA  VAL    75      -0.529   0.913  -5.522  1.00  0.00           C  
ATOM   1138  HA  VAL    75       0.126   0.409  -4.814  1.00  0.00           H  
ATOM   1139  CB  VAL    75      -0.339   0.229  -6.895  1.00  0.00           C  
ATOM   1140  HB  VAL    75       0.694   0.394  -7.203  1.00  0.00           H  
ATOM   1141  CG1 VAL    75      -0.546  -1.285  -6.818  1.00  0.00           C  
ATOM   1142 HG11 VAL    75      -1.581  -1.508  -6.551  1.00  0.00           H  
ATOM   1143 HG12 VAL    75      -0.329  -1.742  -7.784  1.00  0.00           H  
ATOM   1144 HG13 VAL    75       0.109  -1.715  -6.061  1.00  0.00           H  
ATOM   1145  CG2 VAL    75      -1.238   0.795  -8.001  1.00  0.00           C  
ATOM   1146 HG21 VAL    75      -0.960   0.367  -8.963  1.00  0.00           H  
ATOM   1147 HG22 VAL    75      -2.280   0.536  -7.799  1.00  0.00           H  
ATOM   1148 HG23 VAL    75      -1.161   1.879  -8.055  1.00  0.00           H  
ATOM   1149  C   VAL    75      -0.087   2.381  -5.568  1.00  0.00           C  
ATOM   1150  O   VAL    75      -0.883   3.316  -5.542  1.00  0.00           O  
ATOM   1151  N   SER    76       1.223   2.629  -5.676  1.00  0.00           N  
ATOM   1152  H   SER    76       1.857   1.843  -5.650  1.00  0.00           H  
ATOM   1153  CA  SER    76       1.809   3.979  -5.593  1.00  0.00           C  
ATOM   1154  HA  SER    76       1.318   4.475  -4.760  1.00  0.00           H  
ATOM   1155  CB  SER    76       3.296   3.878  -5.242  1.00  0.00           C  
ATOM   1156  HB2 SER    76       3.720   4.877  -5.119  1.00  0.00           H  
ATOM   1157  HB3 SER    76       3.402   3.345  -4.297  1.00  0.00           H  
ATOM   1158  OG  SER    76       4.002   3.182  -6.250  1.00  0.00           O  
ATOM   1159  HG  SER    76       4.161   3.791  -6.979  1.00  0.00           H  
ATOM   1160  C   SER    76       1.565   4.885  -6.816  1.00  0.00           C  
ATOM   1161  O   SER    76       2.114   5.989  -6.881  1.00  0.00           O  
ATOM   1162  N   ALA    77       0.744   4.435  -7.769  1.00  0.00           N  
ATOM   1163  H   ALA    77       0.321   3.532  -7.621  1.00  0.00           H  
ATOM   1164  CA  ALA    77       0.155   5.268  -8.820  1.00  0.00           C  
ATOM   1165  HA  ALA    77       0.826   6.094  -9.053  1.00  0.00           H  
ATOM   1166  CB  ALA    77       0.004   4.398 -10.074  1.00  0.00           C  
ATOM   1167  HB1 ALA    77      -0.695   3.582  -9.882  1.00  0.00           H  
ATOM   1168  HB2 ALA    77      -0.387   5.005 -10.891  1.00  0.00           H  
ATOM   1169  HB3 ALA    77       0.972   3.989 -10.364  1.00  0.00           H  
ATOM   1170  C   ALA    77      -1.205   5.878  -8.415  1.00  0.00           C  
ATOM   1171  O   ALA    77      -1.603   6.898  -8.976  1.00  0.00           O  
ATOM   1172  N   ASP    78      -1.911   5.274  -7.453  1.00  0.00           N  
ATOM   1173  H   ASP    78      -1.527   4.470  -6.972  1.00  0.00           H  
ATOM   1174  CA  ASP    78      -3.307   5.591  -7.162  1.00  0.00           C  
ATOM   1175  HA  ASP    78      -3.837   5.675  -8.114  1.00  0.00           H  
ATOM   1176  CB  ASP    78      -3.968   4.458  -6.362  1.00  0.00           C  
ATOM   1177  HB2 ASP    78      -3.442   4.332  -5.415  1.00  0.00           H  
ATOM   1178  HB3 ASP    78      -4.999   4.741  -6.139  1.00  0.00           H  
ATOM   1179  CG  ASP    78      -3.992   3.129  -7.114  1.00  0.00           C  
ATOM   1180  OD1 ASP    78      -4.100   3.165  -8.359  1.00  0.00           O  
ATOM   1181  OD2 ASP    78      -3.899   2.094  -6.423  1.00  0.00           O1-
ATOM   1182  C   ASP    78      -3.459   6.914  -6.415  1.00  0.00           C  
ATOM   1183  O   ASP    78      -2.859   7.133  -5.361  1.00  0.00           O  
ATOM   1184  N   GLN    79      -4.332   7.772  -6.933  1.00  0.00           N  
ATOM   1185  H   GLN    79      -4.784   7.525  -7.802  1.00  0.00           H  
ATOM   1186  CA  GLN    79      -4.719   9.030  -6.304  1.00  0.00           C  
ATOM   1187  HA  GLN    79      -4.487   8.969  -5.240  1.00  0.00           H  
ATOM   1188  CB  GLN    79      -3.895  10.182  -6.897  1.00  0.00           C  
ATOM   1189  HB2 GLN    79      -2.838   9.954  -6.750  1.00  0.00           H  
ATOM   1190  HB3 GLN    79      -4.086  10.255  -7.969  1.00  0.00           H  
ATOM   1191  CG  GLN    79      -4.213  11.535  -6.239  1.00  0.00           C  
ATOM   1192  HG2 GLN    79      -5.240  11.821  -6.467  1.00  0.00           H  
ATOM   1193  HG3 GLN    79      -4.115  11.444  -5.160  1.00  0.00           H  
ATOM   1194  CD  GLN    79      -3.274  12.648  -6.685  1.00  0.00           C  
ATOM   1195  OE1 GLN    79      -2.117  12.440  -7.000  1.00  0.00           O  
ATOM   1196  NE2 GLN    79      -3.717  13.882  -6.679  1.00  0.00           N  
ATOM   1197 HE21 GLN    79      -3.059  14.586  -6.959  1.00  0.00           H  
ATOM   1198 HE22 GLN    79      -4.631  14.095  -6.293  1.00  0.00           H  
ATOM   1199  C   GLN    79      -6.229   9.238  -6.435  1.00  0.00           C  
ATOM   1200  O   GLN    79      -6.819   9.002  -7.490  1.00  0.00           O  
ATOM   1201  N   TYR    80      -6.848   9.705  -5.355  1.00  0.00           N  
ATOM   1202  H   TYR    80      -6.284   9.887  -4.534  1.00  0.00           H  
ATOM   1203  CA  TYR    80      -8.272   9.984  -5.249  1.00  0.00           C  
ATOM   1204  HA  TYR    80      -8.768   9.590  -6.131  1.00  0.00           H  
ATOM   1205  CB  TYR    80      -8.833   9.273  -4.011  1.00  0.00           C  
ATOM   1206  HB2 TYR    80      -8.271   9.594  -3.133  1.00  0.00           H  
ATOM   1207  HB3 TYR    80      -9.864   9.597  -3.865  1.00  0.00           H  
ATOM   1208  CG  TYR    80      -8.814   7.756  -4.077  1.00  0.00           C  
ATOM   1209  CD1 TYR    80      -9.985   7.066  -4.440  1.00  0.00           C  
ATOM   1210  HD1 TYR    80     -10.882   7.614  -4.691  1.00  0.00           H  
ATOM   1211  CE1 TYR    80     -10.000   5.659  -4.457  1.00  0.00           C  
ATOM   1212  HE1 TYR    80     -10.897   5.113  -4.718  1.00  0.00           H  
ATOM   1213  CZ  TYR    80      -8.833   4.934  -4.145  1.00  0.00           C  
ATOM   1214  OH  TYR    80      -8.869   3.578  -4.187  1.00  0.00           O  
ATOM   1215  HH  TYR    80      -8.000   3.168  -4.232  1.00  0.00           H  
ATOM   1216  CE2 TYR    80      -7.650   5.623  -3.797  1.00  0.00           C  
ATOM   1217  HE2 TYR    80      -6.760   5.064  -3.550  1.00  0.00           H  
ATOM   1218  CD2 TYR    80      -7.647   7.032  -3.751  1.00  0.00           C  
ATOM   1219  HD2 TYR    80      -6.744   7.557  -3.471  1.00  0.00           H  
ATOM   1220  C   TYR    80      -8.547  11.491  -5.166  1.00  0.00           C  
ATOM   1221  O   TYR    80      -7.763  12.237  -4.576  1.00  0.00           O  
ATOM   1222  N   THR    81      -9.672  11.950  -5.702  1.00  0.00           N  
ATOM   1223  H   THR    81     -10.243  11.303  -6.241  1.00  0.00           H  
ATOM   1224  CA  THR    81     -10.345  13.178  -5.250  1.00  0.00           C  
ATOM   1225  HA  THR    81      -9.603  13.904  -4.928  1.00  0.00           H  
ATOM   1226  CB  THR    81     -11.155  13.823  -6.383  1.00  0.00           C  
ATOM   1227  HB  THR    81     -11.804  14.595  -5.965  1.00  0.00           H  
ATOM   1228  CG2 THR    81     -10.222  14.478  -7.401  1.00  0.00           C  
ATOM   1229 HG21 THR    81     -10.818  14.937  -8.191  1.00  0.00           H  
ATOM   1230 HG22 THR    81      -9.623  15.247  -6.914  1.00  0.00           H  
ATOM   1231 HG23 THR    81      -9.566  13.729  -7.845  1.00  0.00           H  
ATOM   1232  OG1 THR    81     -11.940  12.877  -7.074  1.00  0.00           O  
ATOM   1233  HG1 THR    81     -12.622  12.539  -6.487  1.00  0.00           H  
ATOM   1234  C   THR    81     -11.238  12.873  -4.046  1.00  0.00           C  
ATOM   1235  O   THR    81     -11.739  11.752  -3.920  1.00  0.00           O  
ATOM   1236  N   LEU    82     -11.430  13.866  -3.171  1.00  0.00           N  
ATOM   1237  H   LEU    82     -11.017  14.773  -3.371  1.00  0.00           H  
ATOM   1238  CA  LEU    82     -12.209  13.786  -1.929  1.00  0.00           C  
ATOM   1239  HA  LEU    82     -12.820  12.885  -1.928  1.00  0.00           H  
ATOM   1240  CB  LEU    82     -11.263  13.772  -0.710  1.00  0.00           C  
ATOM   1241  HB2 LEU    82     -10.666  14.686  -0.731  1.00  0.00           H  
ATOM   1242  HB3 LEU    82     -11.882  13.806   0.189  1.00  0.00           H  
ATOM   1243  CG  LEU    82     -10.301  12.583  -0.577  1.00  0.00           C  
ATOM   1244  HG  LEU    82      -9.663  12.517  -1.459  1.00  0.00           H  
ATOM   1245  CD1 LEU    82      -9.416  12.791   0.653  1.00  0.00           C  
ATOM   1246 HD11 LEU    82      -8.801  11.911   0.818  1.00  0.00           H  
ATOM   1247 HD12 LEU    82      -8.773  13.658   0.498  1.00  0.00           H  
ATOM   1248 HD13 LEU    82     -10.033  12.960   1.537  1.00  0.00           H  
ATOM   1249  CD2 LEU    82     -11.055  11.271  -0.403  1.00  0.00           C  
ATOM   1250 HD21 LEU    82     -10.359  10.452  -0.234  1.00  0.00           H  
ATOM   1251 HD22 LEU    82     -11.747  11.343   0.438  1.00  0.00           H  
ATOM   1252 HD23 LEU    82     -11.617  11.071  -1.310  1.00  0.00           H  
ATOM   1253  C   LEU    82     -13.138  15.000  -1.800  1.00  0.00           C  
ATOM   1254  O   LEU    82     -12.654  16.130  -1.786  1.00  0.00           O  
ATOM   1255  N   ASP    83     -14.439  14.778  -1.622  1.00  0.00           N  
ATOM   1256  H   ASP    83     -14.771  13.818  -1.615  1.00  0.00           H  
ATOM   1257  CA  ASP    83     -15.430  15.841  -1.423  1.00  0.00           C  
ATOM   1258  HA  ASP    83     -14.917  16.793  -1.273  1.00  0.00           H  
ATOM   1259  CB  ASP    83     -16.333  16.016  -2.656  1.00  0.00           C  
ATOM   1260  HB2 ASP    83     -16.754  15.050  -2.933  1.00  0.00           H  
ATOM   1261  HB3 ASP    83     -17.165  16.661  -2.373  1.00  0.00           H  
ATOM   1262  CG  ASP    83     -15.657  16.618  -3.896  1.00  0.00           C  
ATOM   1263  OD1 ASP    83     -16.272  17.520  -4.512  1.00  0.00           O  
ATOM   1264  OD2 ASP    83     -14.544  16.215  -4.311  1.00  0.00           O1-
ATOM   1265  C   ASP    83     -16.261  15.572  -0.161  1.00  0.00           C  
ATOM   1266  O   ASP    83     -16.982  14.579  -0.065  1.00  0.00           O  
ATOM   1267  N   LEU    84     -16.171  16.464   0.826  1.00  0.00           N  
ATOM   1268  H   LEU    84     -15.641  17.313   0.651  1.00  0.00           H  
ATOM   1269  CA  LEU    84     -16.948  16.400   2.065  1.00  0.00           C  
ATOM   1270  HA  LEU    84     -17.201  15.357   2.269  1.00  0.00           H  
ATOM   1271  CB  LEU    84     -16.086  16.921   3.226  1.00  0.00           C  
ATOM   1272  HB2 LEU    84     -15.198  16.294   3.320  1.00  0.00           H  
ATOM   1273  HB3 LEU    84     -15.765  17.926   2.965  1.00  0.00           H  
ATOM   1274  CG  LEU    84     -16.800  16.991   4.591  1.00  0.00           C  
ATOM   1275  HG  LEU    84     -17.669  17.644   4.514  1.00  0.00           H  
ATOM   1276  CD1 LEU    84     -17.253  15.619   5.085  1.00  0.00           C  
ATOM   1277 HD11 LEU    84     -17.982  15.187   4.405  1.00  0.00           H  
ATOM   1278 HD12 LEU    84     -16.393  14.954   5.169  1.00  0.00           H  
ATOM   1279 HD13 LEU    84     -17.726  15.726   6.060  1.00  0.00           H  
ATOM   1280  CD2 LEU    84     -15.857  17.578   5.636  1.00  0.00           C  
ATOM   1281 HD21 LEU    84     -15.505  18.553   5.304  1.00  0.00           H  
ATOM   1282 HD22 LEU    84     -16.381  17.699   6.583  1.00  0.00           H  
ATOM   1283 HD23 LEU    84     -14.996  16.923   5.786  1.00  0.00           H  
ATOM   1284  C   LEU    84     -18.251  17.189   1.903  1.00  0.00           C  
ATOM   1285  O   LEU    84     -18.242  18.328   1.435  1.00  0.00           O  
ATOM   1286  N   TRP    85     -19.366  16.598   2.320  1.00  0.00           N  
ATOM   1287  H   TRP    85     -19.281  15.663   2.704  1.00  0.00           H  
ATOM   1288  CA  TRP    85     -20.728  17.075   2.074  1.00  0.00           C  
ATOM   1289  HA  TRP    85     -20.703  18.048   1.583  1.00  0.00           H  
ATOM   1290  CB  TRP    85     -21.409  16.061   1.143  1.00  0.00           C  
ATOM   1291  HB2 TRP    85     -20.660  15.384   0.730  1.00  0.00           H  
ATOM   1292  HB3 TRP    85     -22.087  15.443   1.730  1.00  0.00           H  
ATOM   1293  CG  TRP    85     -22.173  16.619  -0.011  1.00  0.00           C  
ATOM   1294  CD1 TRP    85     -21.651  16.851  -1.235  1.00  0.00           C  
ATOM   1295  HD1 TRP    85     -20.611  16.682  -1.503  1.00  0.00           H  
ATOM   1296  NE1 TRP    85     -22.642  17.310  -2.079  1.00  0.00           N  
ATOM   1297  HE1 TRP    85     -22.473  17.563  -3.043  1.00  0.00           H  
ATOM   1298  CE2 TRP    85     -23.864  17.358  -1.442  1.00  0.00           C  
ATOM   1299  CZ2 TRP    85     -25.158  17.670  -1.879  1.00  0.00           C  
ATOM   1300  HZ2 TRP    85     -25.333  17.971  -2.902  1.00  0.00           H  
ATOM   1301  CH2 TRP    85     -26.223  17.619  -0.962  1.00  0.00           C  
ATOM   1302  HH2 TRP    85     -27.222  17.893  -1.279  1.00  0.00           H  
ATOM   1303  CZ3 TRP    85     -25.975  17.277   0.379  1.00  0.00           C  
ATOM   1304  HZ3 TRP    85     -26.793  17.275   1.088  1.00  0.00           H  
ATOM   1305  CE3 TRP    85     -24.668  16.980   0.811  1.00  0.00           C  
ATOM   1306  HE3 TRP    85     -24.481  16.745   1.851  1.00  0.00           H  
ATOM   1307  CD2 TRP    85     -23.584  16.983  -0.095  1.00  0.00           C  
ATOM   1308  C   TRP    85     -21.490  17.220   3.396  1.00  0.00           C  
ATOM   1309  O   TRP    85     -21.319  16.376   4.277  1.00  0.00           O  
ATOM   1310  N   ALA    86     -22.339  18.246   3.510  1.00  0.00           N  
ATOM   1311  H   ALA    86     -22.438  18.869   2.713  1.00  0.00           H  
ATOM   1312  CA  ALA    86     -23.045  18.622   4.736  1.00  0.00           C  
ATOM   1313  HA  ALA    86     -23.118  17.748   5.379  1.00  0.00           H  
ATOM   1314  CB  ALA    86     -22.210  19.676   5.468  1.00  0.00           C  
ATOM   1315  HB1 ALA    86     -22.679  19.918   6.422  1.00  0.00           H  
ATOM   1316  HB2 ALA    86     -21.212  19.282   5.646  1.00  0.00           H  
ATOM   1317  HB3 ALA    86     -22.142  20.581   4.863  1.00  0.00           H  
ATOM   1318  C   ALA    86     -24.469  19.143   4.469  1.00  0.00           C  
ATOM   1319  O   ALA    86     -24.655  20.166   3.801  1.00  0.00           O  
ATOM   1320  N   GLY    87     -25.475  18.443   5.006  1.00  0.00           N  
ATOM   1321  H   GLY    87     -25.226  17.655   5.604  1.00  0.00           H  
ATOM   1322  CA  GLY    87     -26.902  18.786   4.934  1.00  0.00           C  
ATOM   1323  HA2 GLY    87     -27.467  18.061   5.521  1.00  0.00           H  
ATOM   1324  HA3 GLY    87     -27.054  19.765   5.388  1.00  0.00           H  
ATOM   1325  C   GLY    87     -27.484  18.813   3.513  1.00  0.00           C  
ATOM   1326  O   GLY    87     -28.176  17.887   3.091  1.00  0.00           O  
ATOM   1327  N   GLN    88     -27.199  19.889   2.774  1.00  0.00           N  
ATOM   1328  H   GLN    88     -26.556  20.554   3.186  1.00  0.00           H  
ATOM   1329  CA  GLN    88     -27.699  20.162   1.418  1.00  0.00           C  
ATOM   1330  HA  GLN    88     -28.153  19.257   1.017  1.00  0.00           H  
ATOM   1331  CB  GLN    88     -28.794  21.245   1.478  1.00  0.00           C  
ATOM   1332  HB2 GLN    88     -28.379  22.159   1.906  1.00  0.00           H  
ATOM   1333  HB3 GLN    88     -29.115  21.467   0.459  1.00  0.00           H  
ATOM   1334  CG  GLN    88     -30.033  20.816   2.283  1.00  0.00           C  
ATOM   1335  HG2 GLN    88     -30.346  19.829   1.943  1.00  0.00           H  
ATOM   1336  HG3 GLN    88     -29.786  20.753   3.343  1.00  0.00           H  
ATOM   1337  CD  GLN    88     -31.207  21.777   2.114  1.00  0.00           C  
ATOM   1338  OE1 GLN    88     -31.076  22.917   1.700  1.00  0.00           O  
ATOM   1339  NE2 GLN    88     -32.412  21.375   2.447  1.00  0.00           N  
ATOM   1340 HE21 GLN    88     -33.160  22.027   2.280  1.00  0.00           H  
ATOM   1341 HE22 GLN    88     -32.567  20.446   2.794  1.00  0.00           H  
ATOM   1342  C   GLN    88     -26.599  20.565   0.412  1.00  0.00           C  
ATOM   1343  O   GLN    88     -26.913  20.795  -0.754  1.00  0.00           O  
ATOM   1344  N   GLN    89     -25.327  20.655   0.821  1.00  0.00           N  
ATOM   1345  H   GLN    89     -25.081  20.361   1.760  1.00  0.00           H  
ATOM   1346  CA  GLN    89     -24.257  21.220  -0.013  1.00  0.00           C  
ATOM   1347  HA  GLN    89     -24.512  21.059  -1.062  1.00  0.00           H  
ATOM   1348  CB  GLN    89     -24.199  22.745   0.220  1.00  0.00           C  
ATOM   1349  HB2 GLN    89     -23.457  23.171  -0.455  1.00  0.00           H  
ATOM   1350  HB3 GLN    89     -25.160  23.172  -0.070  1.00  0.00           H  
ATOM   1351  CG  GLN    89     -23.835  23.163   1.664  1.00  0.00           C  
ATOM   1352  HG2 GLN    89     -23.593  22.284   2.261  1.00  0.00           H  
ATOM   1353  HG3 GLN    89     -22.941  23.785   1.635  1.00  0.00           H  
ATOM   1354  CD  GLN    89     -24.925  23.966   2.380  1.00  0.00           C  
ATOM   1355  OE1 GLN    89     -25.655  24.759   1.806  1.00  0.00           O  
ATOM   1356  NE2 GLN    89     -25.078  23.809   3.677  1.00  0.00           N  
ATOM   1357 HE21 GLN    89     -25.743  24.422   4.110  1.00  0.00           H  
ATOM   1358 HE22 GLN    89     -24.480  23.186   4.188  1.00  0.00           H  
ATOM   1359  C   GLN    89     -22.889  20.555   0.202  1.00  0.00           C  
ATOM   1360  O   GLN    89     -22.681  19.811   1.161  1.00  0.00           O  
ATOM   1361  N   LEU    90     -21.939  20.850  -0.691  1.00  0.00           N  
ATOM   1362  H   LEU    90     -22.173  21.487  -1.437  1.00  0.00           H  
ATOM   1363  CA  LEU    90     -20.515  20.601  -0.442  1.00  0.00           C  
ATOM   1364  HA  LEU    90     -20.394  19.551  -0.176  1.00  0.00           H  
ATOM   1365  CB  LEU    90     -19.688  20.934  -1.705  1.00  0.00           C  
ATOM   1366  HB2 LEU    90     -20.350  21.136  -2.549  1.00  0.00           H  
ATOM   1367  HB3 LEU    90     -19.136  21.860  -1.529  1.00  0.00           H  
ATOM   1368  CG  LEU    90     -18.697  19.813  -2.086  1.00  0.00           C  
ATOM   1369  HG  LEU    90     -18.554  19.132  -1.247  1.00  0.00           H  
ATOM   1370  CD1 LEU    90     -19.250  19.029  -3.276  1.00  0.00           C  
ATOM   1371 HD11 LEU    90     -18.583  18.200  -3.510  1.00  0.00           H  
ATOM   1372 HD12 LEU    90     -20.234  18.636  -3.034  1.00  0.00           H  
ATOM   1373 HD13 LEU    90     -19.320  19.674  -4.152  1.00  0.00           H  
ATOM   1374  CD2 LEU    90     -17.331  20.380  -2.466  1.00  0.00           C  
ATOM   1375 HD21 LEU    90     -16.899  20.898  -1.609  1.00  0.00           H  
ATOM   1376 HD22 LEU    90     -16.670  19.559  -2.742  1.00  0.00           H  
ATOM   1377 HD23 LEU    90     -17.426  21.069  -3.305  1.00  0.00           H  
ATOM   1378  C   LEU    90     -20.033  21.469   0.735  1.00  0.00           C  
ATOM   1379  O   LEU    90     -20.543  22.572   0.930  1.00  0.00           O  
ATOM   1380  N   LEU    91     -19.016  21.013   1.465  1.00  0.00           N  
ATOM   1381  H   LEU    91     -18.677  20.077   1.270  1.00  0.00           H  
ATOM   1382  CA  LEU    91     -18.433  21.735   2.600  1.00  0.00           C  
ATOM   1383  HA  LEU    91     -18.857  22.739   2.631  1.00  0.00           H  
ATOM   1384  CB  LEU    91     -18.822  20.987   3.890  1.00  0.00           C  
ATOM   1385  HB2 LEU    91     -19.879  20.724   3.852  1.00  0.00           H  
ATOM   1386  HB3 LEU    91     -18.252  20.059   3.939  1.00  0.00           H  
ATOM   1387  CG  LEU    91     -18.557  21.815   5.160  1.00  0.00           C  
ATOM   1388  HG  LEU    91     -17.551  22.232   5.133  1.00  0.00           H  
ATOM   1389  CD1 LEU    91     -19.573  22.951   5.282  1.00  0.00           C  
ATOM   1390 HD11 LEU    91     -20.590  22.561   5.254  1.00  0.00           H  
ATOM   1391 HD12 LEU    91     -19.435  23.476   6.219  1.00  0.00           H  
ATOM   1392 HD13 LEU    91     -19.443  23.668   4.475  1.00  0.00           H  
ATOM   1393  CD2 LEU    91     -18.660  20.957   6.419  1.00  0.00           C  
ATOM   1394 HD21 LEU    91     -19.683  20.616   6.566  1.00  0.00           H  
ATOM   1395 HD22 LEU    91     -18.357  21.549   7.280  1.00  0.00           H  
ATOM   1396 HD23 LEU    91     -17.999  20.096   6.339  1.00  0.00           H  
ATOM   1397  C   LEU    91     -16.912  21.910   2.482  1.00  0.00           C  
ATOM   1398  O   LEU    91     -16.375  22.930   2.908  1.00  0.00           O  
ATOM   1399  N   TRP    92     -16.229  20.925   1.896  1.00  0.00           N  
ATOM   1400  H   TRP    92     -16.742  20.114   1.575  1.00  0.00           H  
ATOM   1401  CA  TRP    92     -14.783  20.927   1.654  1.00  0.00           C  
ATOM   1402  HA  TRP    92     -14.469  21.934   1.376  1.00  0.00           H  
ATOM   1403  CB  TRP    92     -14.053  20.542   2.950  1.00  0.00           C  
ATOM   1404  HB2 TRP    92     -14.212  21.329   3.689  1.00  0.00           H  
ATOM   1405  HB3 TRP    92     -14.489  19.633   3.355  1.00  0.00           H  
ATOM   1406  CG  TRP    92     -12.584  20.306   2.812  1.00  0.00           C  
ATOM   1407  CD1 TRP    92     -11.621  21.210   3.085  1.00  0.00           C  
ATOM   1408  HD1 TRP    92     -11.776  22.213   3.467  1.00  0.00           H  
ATOM   1409  NE1 TRP    92     -10.390  20.660   2.808  1.00  0.00           N  
ATOM   1410  HE1 TRP    92      -9.516  21.146   3.047  1.00  0.00           H  
ATOM   1411  CE2 TRP    92     -10.483  19.364   2.357  1.00  0.00           C  
ATOM   1412  CZ2 TRP    92      -9.532  18.391   2.012  1.00  0.00           C  
ATOM   1413  HZ2 TRP    92      -8.477  18.623   2.083  1.00  0.00           H  
ATOM   1414  CH2 TRP    92      -9.972  17.114   1.624  1.00  0.00           C  
ATOM   1415  HH2 TRP    92      -9.255  16.345   1.378  1.00  0.00           H  
ATOM   1416  CZ3 TRP    92     -11.351  16.836   1.574  1.00  0.00           C  
ATOM   1417  HZ3 TRP    92     -11.692  15.856   1.282  1.00  0.00           H  
ATOM   1418  CE3 TRP    92     -12.293  17.818   1.932  1.00  0.00           C  
ATOM   1419  HE3 TRP    92     -13.343  17.585   1.904  1.00  0.00           H  
ATOM   1420  CD2 TRP    92     -11.884  19.104   2.348  1.00  0.00           C  
ATOM   1421  C   TRP    92     -14.432  19.995   0.486  1.00  0.00           C  
ATOM   1422  O   TRP    92     -15.199  19.082   0.177  1.00  0.00           O  
ATOM   1423  N   LYS    93     -13.279  20.224  -0.157  1.00  0.00           N  
ATOM   1424  H   LYS    93     -12.642  20.908   0.236  1.00  0.00           H  
ATOM   1425  CA  LYS    93     -12.827  19.513  -1.360  1.00  0.00           C  
ATOM   1426  HA  LYS    93     -13.229  18.499  -1.336  1.00  0.00           H  
ATOM   1427  CB  LYS    93     -13.394  20.244  -2.589  1.00  0.00           C  
ATOM   1428  HB2 LYS    93     -14.470  20.352  -2.454  1.00  0.00           H  
ATOM   1429  HB3 LYS    93     -12.957  21.243  -2.652  1.00  0.00           H  
ATOM   1430  CG  LYS    93     -13.134  19.492  -3.899  1.00  0.00           C  
ATOM   1431  HG2 LYS    93     -12.072  19.539  -4.146  1.00  0.00           H  
ATOM   1432  HG3 LYS    93     -13.416  18.450  -3.763  1.00  0.00           H  
ATOM   1433  CD  LYS    93     -13.952  20.107  -5.043  1.00  0.00           C  
ATOM   1434  HD2 LYS    93     -15.012  20.106  -4.774  1.00  0.00           H  
ATOM   1435  HD3 LYS    93     -13.636  21.143  -5.180  1.00  0.00           H  
ATOM   1436  CE  LYS    93     -13.765  19.350  -6.364  1.00  0.00           C  
ATOM   1437  HE2 LYS    93     -14.254  19.927  -7.154  1.00  0.00           H  
ATOM   1438  HE3 LYS    93     -12.698  19.287  -6.592  1.00  0.00           H  
ATOM   1439  NZ  LYS    93     -14.360  17.995  -6.306  1.00  0.00           N1+
ATOM   1440  HZ1 LYS    93     -13.955  17.402  -5.574  1.00  0.00           H  
ATOM   1441  HZ2 LYS    93     -15.315  18.020  -5.935  1.00  0.00           H  
ATOM   1442  HZ3 LYS    93     -14.353  17.494  -7.178  1.00  0.00           H  
ATOM   1443  C   LYS    93     -11.298  19.418  -1.413  1.00  0.00           C  
ATOM   1444  O   LYS    93     -10.619  20.414  -1.188  1.00  0.00           O  
ATOM   1445  N   GLY    94     -10.773  18.251  -1.783  1.00  0.00           N  
ATOM   1446  H   GLY    94     -11.416  17.482  -1.944  1.00  0.00           H  
ATOM   1447  CA  GLY    94      -9.336  17.980  -1.859  1.00  0.00           C  
ATOM   1448  HA2 GLY    94      -8.834  18.819  -2.343  1.00  0.00           H  
ATOM   1449  HA3 GLY    94      -8.943  17.900  -0.844  1.00  0.00           H  
ATOM   1450  C   GLY    94      -8.979  16.700  -2.624  1.00  0.00           C  
ATOM   1451  O   GLY    94      -9.755  16.196  -3.439  1.00  0.00           O  
ATOM   1452  N   SER    95      -7.775  16.172  -2.389  1.00  0.00           N  
ATOM   1453  H   SER    95      -7.186  16.596  -1.682  1.00  0.00           H  
ATOM   1454  CA  SER    95      -7.239  14.983  -3.064  1.00  0.00           C  
ATOM   1455  HA  SER    95      -8.065  14.297  -3.242  1.00  0.00           H  
ATOM   1456  CB  SER    95      -6.651  15.398  -4.420  1.00  0.00           C  
ATOM   1457  HB2 SER    95      -7.424  15.889  -5.013  1.00  0.00           H  
ATOM   1458  HB3 SER    95      -5.836  16.108  -4.263  1.00  0.00           H  
ATOM   1459  OG  SER    95      -6.159  14.290  -5.147  1.00  0.00           O  
ATOM   1460  HG  SER    95      -6.839  13.587  -5.114  1.00  0.00           H  
ATOM   1461  C   SER    95      -6.210  14.252  -2.189  1.00  0.00           C  
ATOM   1462  O   SER    95      -5.615  14.858  -1.303  1.00  0.00           O  
ATOM   1463  N   PHE    96      -6.024  12.946  -2.401  1.00  0.00           N  
ATOM   1464  H   PHE    96      -6.524  12.507  -3.166  1.00  0.00           H  
ATOM   1465  CA  PHE    96      -5.257  12.066  -1.514  1.00  0.00           C  
ATOM   1466  HA  PHE    96      -4.481  12.645  -1.011  1.00  0.00           H  
ATOM   1467  CB  PHE    96      -6.217  11.517  -0.448  1.00  0.00           C  
ATOM   1468  HB2 PHE    96      -6.518  12.347   0.194  1.00  0.00           H  
ATOM   1469  HB3 PHE    96      -7.116  11.143  -0.942  1.00  0.00           H  
ATOM   1470  CG  PHE    96      -5.662  10.416   0.433  1.00  0.00           C  
ATOM   1471  CD1 PHE    96      -4.742  10.731   1.449  1.00  0.00           C  
ATOM   1472  HD1 PHE    96      -4.411  11.751   1.592  1.00  0.00           H  
ATOM   1473  CE1 PHE    96      -4.287   9.726   2.319  1.00  0.00           C  
ATOM   1474  HE1 PHE    96      -3.616   9.982   3.127  1.00  0.00           H  
ATOM   1475  CZ  PHE    96      -4.737   8.404   2.172  1.00  0.00           C  
ATOM   1476  HZ  PHE    96      -4.401   7.641   2.858  1.00  0.00           H  
ATOM   1477  CE2 PHE    96      -5.638   8.082   1.143  1.00  0.00           C  
ATOM   1478  HE2 PHE    96      -5.989   7.062   1.035  1.00  0.00           H  
ATOM   1479  CD2 PHE    96      -6.097   9.085   0.271  1.00  0.00           C  
ATOM   1480  HD2 PHE    96      -6.799   8.832  -0.511  1.00  0.00           H  
ATOM   1481  C   PHE    96      -4.579  10.935  -2.294  1.00  0.00           C  
ATOM   1482  O   PHE    96      -5.204  10.324  -3.155  1.00  0.00           O  
ATOM   1483  N   LYS    97      -3.318  10.626  -1.974  1.00  0.00           N  
ATOM   1484  H   LYS    97      -2.868  11.155  -1.241  1.00  0.00           H  
ATOM   1485  CA  LYS    97      -2.517   9.581  -2.629  1.00  0.00           C  
ATOM   1486  HA  LYS    97      -3.125   9.040  -3.352  1.00  0.00           H  
ATOM   1487  CB  LYS    97      -1.391  10.276  -3.419  1.00  0.00           C  
ATOM   1488  HB2 LYS    97      -1.818  11.055  -4.052  1.00  0.00           H  
ATOM   1489  HB3 LYS    97      -0.692  10.745  -2.726  1.00  0.00           H  
ATOM   1490  CG  LYS    97      -0.656   9.279  -4.318  1.00  0.00           C  
ATOM   1491  HG2 LYS    97      -0.315   8.436  -3.714  1.00  0.00           H  
ATOM   1492  HG3 LYS    97      -1.349   8.928  -5.073  1.00  0.00           H  
ATOM   1493  CD  LYS    97       0.539   9.876  -5.058  1.00  0.00           C  
ATOM   1494  HD2 LYS    97       0.203  10.635  -5.766  1.00  0.00           H  
ATOM   1495  HD3 LYS    97       1.208  10.339  -4.336  1.00  0.00           H  
ATOM   1496  CE  LYS    97       1.234   8.729  -5.805  1.00  0.00           C  
ATOM   1497  HE2 LYS    97       0.955   7.786  -5.328  1.00  0.00           H  
ATOM   1498  HE3 LYS    97       0.875   8.692  -6.836  1.00  0.00           H  
ATOM   1499  NZ  LYS    97       2.706   8.844  -5.755  1.00  0.00           N1+
ATOM   1500  HZ1 LYS    97       3.148   8.023  -6.143  1.00  0.00           H  
ATOM   1501  HZ2 LYS    97       3.037   9.689  -6.190  1.00  0.00           H  
ATOM   1502  HZ3 LYS    97       3.006   8.937  -4.775  1.00  0.00           H  
ATOM   1503  C   LYS    97      -2.007   8.589  -1.563  1.00  0.00           C  
ATOM   1504  O   LYS    97      -1.146   8.981  -0.777  1.00  0.00           O  
ATOM   1505  N   PRO    98      -2.526   7.344  -1.471  1.00  0.00           N  
ATOM   1506  CD  PRO    98      -3.567   6.758  -2.308  1.00  0.00           C  
ATOM   1507  HD2 PRO    98      -3.102   6.300  -3.179  1.00  0.00           H  
ATOM   1508  HD3 PRO    98      -4.322   7.485  -2.605  1.00  0.00           H  
ATOM   1509  CG  PRO    98      -4.216   5.651  -1.482  1.00  0.00           C  
ATOM   1510  HG2 PRO    98      -4.616   4.858  -2.114  1.00  0.00           H  
ATOM   1511  HG3 PRO    98      -4.997   6.069  -0.846  1.00  0.00           H  
ATOM   1512  CB  PRO    98      -3.048   5.168  -0.632  1.00  0.00           C  
ATOM   1513  HB2 PRO    98      -2.423   4.498  -1.226  1.00  0.00           H  
ATOM   1514  HB3 PRO    98      -3.392   4.663   0.269  1.00  0.00           H  
ATOM   1515  CA  PRO    98      -2.293   6.465  -0.314  1.00  0.00           C  
ATOM   1516  HA  PRO    98      -2.750   6.927   0.563  1.00  0.00           H  
ATOM   1517  C   PRO    98      -0.821   6.187   0.013  1.00  0.00           C  
ATOM   1518  O   PRO    98      -0.463   6.135   1.186  1.00  0.00           O  
ATOM   1519  N   SER    99       0.039   6.066  -1.005  1.00  0.00           N  
ATOM   1520  H   SER    99      -0.333   6.168  -1.932  1.00  0.00           H  
ATOM   1521  CA  SER    99       1.483   5.813  -0.839  1.00  0.00           C  
ATOM   1522  HA  SER    99       1.599   4.918  -0.227  1.00  0.00           H  
ATOM   1523  CB  SER    99       2.159   5.515  -2.186  1.00  0.00           C  
ATOM   1524  HB2 SER    99       3.242   5.531  -2.052  1.00  0.00           H  
ATOM   1525  HB3 SER    99       1.880   4.510  -2.506  1.00  0.00           H  
ATOM   1526  OG  SER    99       1.797   6.437  -3.207  1.00  0.00           O  
ATOM   1527  HG  SER    99       0.919   6.211  -3.525  1.00  0.00           H  
ATOM   1528  C   SER    99       2.252   6.924  -0.106  1.00  0.00           C  
ATOM   1529  O   SER    99       3.239   6.614   0.548  1.00  0.00           O  
ATOM   1530  N   GLU   100       1.790   8.176  -0.135  1.00  0.00           N  
ATOM   1531  H   GLU   100       0.952   8.381  -0.657  1.00  0.00           H  
ATOM   1532  CA  GLU   100       2.449   9.287   0.579  1.00  0.00           C  
ATOM   1533  HA  GLU   100       3.533   9.158   0.531  1.00  0.00           H  
ATOM   1534  CB  GLU   100       2.093  10.625  -0.096  1.00  0.00           C  
ATOM   1535  HB2 GLU   100       1.073  10.887   0.177  1.00  0.00           H  
ATOM   1536  HB3 GLU   100       2.749  11.403   0.300  1.00  0.00           H  
ATOM   1537  CG  GLU   100       2.165  10.647  -1.630  1.00  0.00           C  
ATOM   1538  HG2 GLU   100       1.373  10.002  -2.013  1.00  0.00           H  
ATOM   1539  HG3 GLU   100       1.943  11.661  -1.969  1.00  0.00           H  
ATOM   1540  CD  GLU   100       3.501  10.196  -2.241  1.00  0.00           C  
ATOM   1541  OE1 GLU   100       3.479   9.873  -3.453  1.00  0.00           O  
ATOM   1542  OE2 GLU   100       4.531  10.196  -1.542  1.00  0.00           O1-
ATOM   1543  C   GLU   100       2.058   9.351   2.070  1.00  0.00           C  
ATOM   1544  O   GLU   100       2.670  10.071   2.855  1.00  0.00           O  
ATOM   1545  N   HIE   101       1.014   8.608   2.462  1.00  0.00           N  
ATOM   1546  H   HIE   101       0.603   7.993   1.771  1.00  0.00           H  
ATOM   1547  CA  HIE   101       0.340   8.698   3.767  1.00  0.00           C  
ATOM   1548  HA  HIE   101       0.969   9.276   4.448  1.00  0.00           H  
ATOM   1549  CB  HIE   101      -0.988   9.454   3.613  1.00  0.00           C  
ATOM   1550  HB2 HIE   101      -1.611   8.910   2.905  1.00  0.00           H  
ATOM   1551  HB3 HIE   101      -1.497   9.475   4.575  1.00  0.00           H  
ATOM   1552  CG  HIE   101      -0.853  10.885   3.158  1.00  0.00           C  
ATOM   1553  ND1 HIE   101      -0.503  11.960   3.974  1.00  0.00           N  
ATOM   1554  CE1 HIE   101      -0.423  13.027   3.170  1.00  0.00           C  
ATOM   1555  HE1 HIE   101      -0.121  14.015   3.495  1.00  0.00           H  
ATOM   1556  NE2 HIE   101      -0.728  12.684   1.907  1.00  0.00           N  
ATOM   1557  HE2 HIE   101      -0.667  13.302   1.113  1.00  0.00           H  
ATOM   1558  CD2 HIE   101      -1.009  11.334   1.880  1.00  0.00           C  
ATOM   1559  HD2 HIE   101      -1.236  10.720   1.021  1.00  0.00           H  
ATOM   1560  C   HIE   101       0.142   7.318   4.413  1.00  0.00           C  
ATOM   1561  O   HIE   101      -0.859   7.068   5.090  1.00  0.00           O  
ATOM   1562  N   VAL   102       1.075   6.391   4.172  1.00  0.00           N  
ATOM   1563  H   VAL   102       1.858   6.650   3.588  1.00  0.00           H  
ATOM   1564  CA  VAL   102       1.037   5.046   4.763  1.00  0.00           C  
ATOM   1565  HA  VAL   102       0.031   4.654   4.634  1.00  0.00           H  
ATOM   1566  CB  VAL   102       1.997   4.071   4.054  1.00  0.00           C  
ATOM   1567  HB  VAL   102       3.017   4.432   4.167  1.00  0.00           H  
ATOM   1568  CG1 VAL   102       1.912   2.663   4.663  1.00  0.00           C  
ATOM   1569 HG11 VAL   102       2.276   2.673   5.689  1.00  0.00           H  
ATOM   1570 HG12 VAL   102       0.882   2.304   4.645  1.00  0.00           H  
ATOM   1571 HG13 VAL   102       2.542   1.982   4.093  1.00  0.00           H  
ATOM   1572  CG2 VAL   102       1.706   3.980   2.555  1.00  0.00           C  
ATOM   1573 HG21 VAL   102       0.646   3.793   2.388  1.00  0.00           H  
ATOM   1574 HG22 VAL   102       1.970   4.922   2.081  1.00  0.00           H  
ATOM   1575 HG23 VAL   102       2.298   3.190   2.093  1.00  0.00           H  
ATOM   1576  C   VAL   102       1.352   5.094   6.260  1.00  0.00           C  
ATOM   1577  O   VAL   102       2.451   5.481   6.663  1.00  0.00           O  
ATOM   1578  N   LYS   103       0.435   4.589   7.092  1.00  0.00           N  
ATOM   1579  H   LYS   103      -0.460   4.319   6.688  1.00  0.00           H  
ATOM   1580  CA  LYS   103       0.763   4.051   8.422  1.00  0.00           C  
ATOM   1581  HA  LYS   103       1.792   4.303   8.666  1.00  0.00           H  
ATOM   1582  CB  LYS   103      -0.115   4.692   9.500  1.00  0.00           C  
ATOM   1583  HB2 LYS   103       0.038   5.773   9.472  1.00  0.00           H  
ATOM   1584  HB3 LYS   103      -1.166   4.474   9.303  1.00  0.00           H  
ATOM   1585  CG  LYS   103       0.271   4.159  10.888  1.00  0.00           C  
ATOM   1586  HG2 LYS   103       0.025   3.098  10.956  1.00  0.00           H  
ATOM   1587  HG3 LYS   103       1.344   4.277  11.033  1.00  0.00           H  
ATOM   1588  CD  LYS   103      -0.474   4.909  11.992  1.00  0.00           C  
ATOM   1589  HD2 LYS   103      -0.269   5.979  11.916  1.00  0.00           H  
ATOM   1590  HD3 LYS   103      -1.546   4.734  11.878  1.00  0.00           H  
ATOM   1591  CE  LYS   103      -0.005   4.391  13.352  1.00  0.00           C  
ATOM   1592  HE2 LYS   103      -0.101   3.302  13.372  1.00  0.00           H  
ATOM   1593  HE3 LYS   103       1.059   4.622  13.479  1.00  0.00           H  
ATOM   1594  NZ  LYS   103      -0.792   4.987  14.453  1.00  0.00           N1+
ATOM   1595  HZ1 LYS   103      -1.770   4.755  14.372  1.00  0.00           H  
ATOM   1596  HZ2 LYS   103      -0.500   4.578  15.349  1.00  0.00           H  
ATOM   1597  HZ3 LYS   103      -0.664   5.984  14.515  1.00  0.00           H  
ATOM   1598  C   LYS   103       0.609   2.525   8.379  1.00  0.00           C  
ATOM   1599  O   LYS   103      -0.505   2.051   8.166  1.00  0.00           O  
ATOM   1600  N   PRO   104       1.683   1.738   8.580  1.00  0.00           N  
ATOM   1601  CD  PRO   104       3.059   2.135   8.822  1.00  0.00           C  
ATOM   1602  HD2 PRO   104       3.205   2.301   9.891  1.00  0.00           H  
ATOM   1603  HD3 PRO   104       3.336   3.025   8.258  1.00  0.00           H  
ATOM   1604  CG  PRO   104       3.917   0.965   8.354  1.00  0.00           C  
ATOM   1605  HG2 PRO   104       4.793   0.859   8.984  1.00  0.00           H  
ATOM   1606  HG3 PRO   104       4.200   1.105   7.309  1.00  0.00           H  
ATOM   1607  CB  PRO   104       3.021  -0.258   8.492  1.00  0.00           C  
ATOM   1608  HB2 PRO   104       3.200  -0.726   9.461  1.00  0.00           H  
ATOM   1609  HB3 PRO   104       3.206  -0.975   7.692  1.00  0.00           H  
ATOM   1610  CA  PRO   104       1.596   0.293   8.417  1.00  0.00           C  
ATOM   1611  HA  PRO   104       1.196   0.112   7.424  1.00  0.00           H  
ATOM   1612  C   PRO   104       0.703  -0.383   9.461  1.00  0.00           C  
ATOM   1613  O   PRO   104       0.626   0.059  10.612  1.00  0.00           O  
ATOM   1614  N   ARG   105       0.118  -1.526   9.092  1.00  0.00           N  
ATOM   1615  H   ARG   105       0.254  -1.826   8.133  1.00  0.00           H  
ATOM   1616  CA  ARG   105      -0.503  -2.458  10.041  1.00  0.00           C  
ATOM   1617  HA  ARG   105      -1.273  -1.918  10.593  1.00  0.00           H  
ATOM   1618  CB  ARG   105      -1.151  -3.628   9.279  1.00  0.00           C  
ATOM   1619  HB2 ARG   105      -0.404  -4.108   8.644  1.00  0.00           H  
ATOM   1620  HB3 ARG   105      -1.510  -4.361  10.003  1.00  0.00           H  
ATOM   1621  CG  ARG   105      -2.338  -3.169   8.412  1.00  0.00           C  
ATOM   1622  HG2 ARG   105      -3.065  -2.664   9.050  1.00  0.00           H  
ATOM   1623  HG3 ARG   105      -1.992  -2.468   7.653  1.00  0.00           H  
ATOM   1624  CD  ARG   105      -3.026  -4.349   7.712  1.00  0.00           C  
ATOM   1625  HD2 ARG   105      -2.359  -4.743   6.937  1.00  0.00           H  
ATOM   1626  HD3 ARG   105      -3.200  -5.134   8.448  1.00  0.00           H  
ATOM   1627  NE  ARG   105      -4.310  -3.944   7.106  1.00  0.00           N  
ATOM   1628  HE  ARG   105      -4.359  -3.051   6.620  1.00  0.00           H  
ATOM   1629  CZ  ARG   105      -5.444  -4.621   7.072  1.00  0.00           C  
ATOM   1630  NH1 ARG   105      -5.601  -5.799   7.604  1.00  0.00           N1+
ATOM   1631 HH11 ARG   105      -4.794  -6.270   7.970  1.00  0.00           H  
ATOM   1632 HH12 ARG   105      -6.480  -6.267   7.513  1.00  0.00           H  
ATOM   1633  NH2 ARG   105      -6.484  -4.091   6.510  1.00  0.00           N  
ATOM   1634 HH21 ARG   105      -6.355  -3.145   6.127  1.00  0.00           H  
ATOM   1635 HH22 ARG   105      -7.362  -4.559   6.417  1.00  0.00           H  
ATOM   1636  C   ARG   105       0.539  -2.939  11.066  1.00  0.00           C  
ATOM   1637  O   ARG   105       1.708  -3.124  10.730  1.00  0.00           O  
ATOM   1638  N   ALA   106       0.109  -3.145  12.312  1.00  0.00           N  
ATOM   1639  H   ALA   106      -0.866  -3.009  12.508  1.00  0.00           H  
ATOM   1640  CA  ALA   106       0.950  -3.694  13.380  1.00  0.00           C  
ATOM   1641  HA  ALA   106       1.887  -3.146  13.384  1.00  0.00           H  
ATOM   1642  CB  ALA   106       0.260  -3.454  14.727  1.00  0.00           C  
ATOM   1643  HB1 ALA   106       0.088  -2.388  14.870  1.00  0.00           H  
ATOM   1644  HB2 ALA   106      -0.693  -3.985  14.758  1.00  0.00           H  
ATOM   1645  HB3 ALA   106       0.892  -3.822  15.537  1.00  0.00           H  
ATOM   1646  C   ALA   106       1.241  -5.197  13.164  1.00  0.00           C  
ATOM   1647  O   ALA   106       0.339  -5.897  12.700  1.00  0.00           O  
ATOM   1648  N   PRO   107       2.440  -5.715  13.512  1.00  0.00           N  
ATOM   1649  CD  PRO   107       3.629  -4.980  13.921  1.00  0.00           C  
ATOM   1650  HD2 PRO   107       3.616  -4.835  15.002  1.00  0.00           H  
ATOM   1651  HD3 PRO   107       3.723  -4.025  13.405  1.00  0.00           H  
ATOM   1652  CG  PRO   107       4.801  -5.870  13.524  1.00  0.00           C  
ATOM   1653  HG2 PRO   107       5.682  -5.679  14.138  1.00  0.00           H  
ATOM   1654  HG3 PRO   107       5.024  -5.720  12.468  1.00  0.00           H  
ATOM   1655  CB  PRO   107       4.251  -7.279  13.728  1.00  0.00           C  
ATOM   1656  HB2 PRO   107       4.389  -7.577  14.767  1.00  0.00           H  
ATOM   1657  HB3 PRO   107       4.736  -7.995  13.064  1.00  0.00           H  
ATOM   1658  CA  PRO   107       2.753  -7.145  13.423  1.00  0.00           C  
ATOM   1659  HA  PRO   107       2.565  -7.479  12.403  1.00  0.00           H  
ATOM   1660  C   PRO   107       1.931  -8.013  14.385  1.00  0.00           C  
ATOM   1661  O   PRO   107       1.456  -7.539  15.419  1.00  0.00           O  
ATOM   1662  N   GLY   108       1.838  -9.312  14.086  1.00  0.00           N  
ATOM   1663  H   GLY   108       2.349  -9.650  13.278  1.00  0.00           H  
ATOM   1664  CA  GLY   108       1.157 -10.309  14.925  1.00  0.00           C  
ATOM   1665  HA2 GLY   108       0.760  -9.838  15.824  1.00  0.00           H  
ATOM   1666  HA3 GLY   108       0.316 -10.723  14.369  1.00  0.00           H  
ATOM   1667  C   GLY   108       2.067 -11.465  15.352  1.00  0.00           C  
ATOM   1668  O   GLY   108       3.232 -11.520  14.978  1.00  0.00           O  
ATOM   1669  N   ASN   109       1.520 -12.418  16.113  1.00  0.00           N  
ATOM   1670  H   ASN   109       0.532 -12.340  16.308  1.00  0.00           H  
ATOM   1671  CA  ASN   109       2.124 -13.726  16.431  1.00  0.00           C  
ATOM   1672  HA  ASN   109       1.533 -14.143  17.251  1.00  0.00           H  
ATOM   1673  CB  ASN   109       1.955 -14.692  15.236  1.00  0.00           C  
ATOM   1674  HB2 ASN   109       2.447 -14.285  14.354  1.00  0.00           H  
ATOM   1675  HB3 ASN   109       2.438 -15.638  15.479  1.00  0.00           H  
ATOM   1676  CG  ASN   109       0.506 -15.005  14.898  1.00  0.00           C  
ATOM   1677  OD1 ASN   109      -0.422 -14.339  15.323  1.00  0.00           O  
ATOM   1678  ND2 ASN   109       0.254 -16.052  14.151  1.00  0.00           N  
ATOM   1679 HD21 ASN   109      -0.715 -16.249  13.978  1.00  0.00           H  
ATOM   1680 HD22 ASN   109       0.995 -16.625  13.792  1.00  0.00           H  
ATOM   1681  C   ASN   109       3.562 -13.682  16.999  1.00  0.00           C  
ATOM   1682  O   ASN   109       4.369 -14.564  16.710  1.00  0.00           O  
ATOM   1683  N   LEU   110       3.884 -12.678  17.822  1.00  0.00           N  
ATOM   1684  H   LEU   110       3.183 -11.991  18.038  1.00  0.00           H  
ATOM   1685  CA  LEU   110       5.184 -12.573  18.487  1.00  0.00           C  
ATOM   1686  HA  LEU   110       5.959 -12.655  17.725  1.00  0.00           H  
ATOM   1687  CB  LEU   110       5.311 -11.186  19.145  1.00  0.00           C  
ATOM   1688  HB2 LEU   110       5.261 -10.420  18.372  1.00  0.00           H  
ATOM   1689  HB3 LEU   110       4.464 -11.047  19.820  1.00  0.00           H  
ATOM   1690  CG  LEU   110       6.610 -11.003  19.956  1.00  0.00           C  
ATOM   1691  HG  LEU   110       6.702 -11.789  20.702  1.00  0.00           H  
ATOM   1692  CD1 LEU   110       7.867 -11.007  19.086  1.00  0.00           C  
ATOM   1693 HD11 LEU   110       8.002 -11.989  18.632  1.00  0.00           H  
ATOM   1694 HD12 LEU   110       7.785 -10.251  18.306  1.00  0.00           H  
ATOM   1695 HD13 LEU   110       8.740 -10.795  19.702  1.00  0.00           H  
ATOM   1696  CD2 LEU   110       6.559  -9.676  20.700  1.00  0.00           C  
ATOM   1697 HD21 LEU   110       7.459  -9.558  21.302  1.00  0.00           H  
ATOM   1698 HD22 LEU   110       6.492  -8.865  19.977  1.00  0.00           H  
ATOM   1699 HD23 LEU   110       5.683  -9.657  21.351  1.00  0.00           H  
ATOM   1700  C   LEU   110       5.397 -13.716  19.498  1.00  0.00           C  
ATOM   1701  O   LEU   110       4.742 -13.769  20.541  1.00  0.00           O  
ATOM   1702  N   THR   111       6.379 -14.571  19.224  1.00  0.00           N  
ATOM   1703  H   THR   111       6.855 -14.466  18.332  1.00  0.00           H  
ATOM   1704  CA  THR   111       6.867 -15.626  20.123  1.00  0.00           C  
ATOM   1705  HA  THR   111       6.321 -15.570  21.064  1.00  0.00           H  
ATOM   1706  CB  THR   111       6.617 -17.034  19.554  1.00  0.00           C  
ATOM   1707  HB  THR   111       7.095 -17.767  20.204  1.00  0.00           H  
ATOM   1708  CG2 THR   111       7.138 -17.245  18.136  1.00  0.00           C  
ATOM   1709 HG21 THR   111       6.610 -16.595  17.437  1.00  0.00           H  
ATOM   1710 HG22 THR   111       8.203 -17.019  18.103  1.00  0.00           H  
ATOM   1711 HG23 THR   111       6.992 -18.283  17.840  1.00  0.00           H  
ATOM   1712  OG1 THR   111       5.240 -17.316  19.545  1.00  0.00           O  
ATOM   1713  HG1 THR   111       5.085 -18.037  18.932  1.00  0.00           H  
ATOM   1714  C   THR   111       8.344 -15.427  20.461  1.00  0.00           C  
ATOM   1715  O   THR   111       9.049 -14.629  19.839  1.00  0.00           O  
ATOM   1716  N   VAL   112       8.814 -16.170  21.462  1.00  0.00           N  
ATOM   1717  H   VAL   112       8.196 -16.842  21.900  1.00  0.00           H  
ATOM   1718  CA  VAL   112      10.194 -16.162  21.954  1.00  0.00           C  
ATOM   1719  HA  VAL   112      10.828 -15.721  21.188  1.00  0.00           H  
ATOM   1720  CB  VAL   112      10.324 -15.278  23.214  1.00  0.00           C  
ATOM   1721  HB  VAL   112      10.021 -14.267  22.937  1.00  0.00           H  
ATOM   1722  CG1 VAL   112       9.431 -15.726  24.378  1.00  0.00           C  
ATOM   1723 HG11 VAL   112       9.549 -15.039  25.214  1.00  0.00           H  
ATOM   1724 HG12 VAL   112       9.707 -16.729  24.708  1.00  0.00           H  
ATOM   1725 HG13 VAL   112       8.383 -15.723  24.078  1.00  0.00           H  
ATOM   1726  CG2 VAL   112      11.770 -15.194  23.717  1.00  0.00           C  
ATOM   1727 HG21 VAL   112      11.839 -14.447  24.509  1.00  0.00           H  
ATOM   1728 HG22 VAL   112      12.086 -16.157  24.122  1.00  0.00           H  
ATOM   1729 HG23 VAL   112      12.434 -14.908  22.902  1.00  0.00           H  
ATOM   1730  C   VAL   112      10.671 -17.602  22.157  1.00  0.00           C  
ATOM   1731  O   VAL   112       9.901 -18.445  22.612  1.00  0.00           O  
ATOM   1732  N   HIE   113      11.924 -17.879  21.796  1.00  0.00           N  
ATOM   1733  H   HIE   113      12.462 -17.130  21.372  1.00  0.00           H  
ATOM   1734  CA  HIE   113      12.573 -19.189  21.852  1.00  0.00           C  
ATOM   1735  HA  HIE   113      11.976 -19.865  22.466  1.00  0.00           H  
ATOM   1736  CB  HIE   113      12.698 -19.789  20.443  1.00  0.00           C  
ATOM   1737  HB2 HIE   113      12.889 -18.994  19.719  1.00  0.00           H  
ATOM   1738  HB3 HIE   113      13.547 -20.474  20.419  1.00  0.00           H  
ATOM   1739  CG  HIE   113      11.495 -20.584  20.024  1.00  0.00           C  
ATOM   1740  ND1 HIE   113      11.081 -21.771  20.629  1.00  0.00           N  
ATOM   1741  CE1 HIE   113      10.038 -22.205  19.909  1.00  0.00           C  
ATOM   1742  HE1 HIE   113       9.490 -23.112  20.122  1.00  0.00           H  
ATOM   1743  NE2 HIE   113       9.790 -21.367  18.886  1.00  0.00           N  
ATOM   1744  HE2 HIE   113       9.071 -21.493  18.190  1.00  0.00           H  
ATOM   1745  CD2 HIE   113      10.702 -20.336  18.942  1.00  0.00           C  
ATOM   1746  HD2 HIE   113      10.807 -19.508  18.255  1.00  0.00           H  
ATOM   1747  C   HIE   113      13.962 -19.093  22.470  1.00  0.00           C  
ATOM   1748  O   HIE   113      14.696 -18.135  22.230  1.00  0.00           O  
ATOM   1749  N   THR   114      14.347 -20.135  23.201  1.00  0.00           N  
ATOM   1750  H   THR   114      13.680 -20.872  23.369  1.00  0.00           H  
ATOM   1751  CA  THR   114      15.709 -20.339  23.716  1.00  0.00           C  
ATOM   1752  HA  THR   114      16.154 -19.370  23.940  1.00  0.00           H  
ATOM   1753  CB  THR   114      15.674 -21.149  25.019  1.00  0.00           C  
ATOM   1754  HB  THR   114      15.297 -22.151  24.814  1.00  0.00           H  
ATOM   1755  CG2 THR   114      17.031 -21.258  25.712  1.00  0.00           C  
ATOM   1756 HG21 THR   114      16.918 -21.763  26.671  1.00  0.00           H  
ATOM   1757 HG22 THR   114      17.723 -21.839  25.102  1.00  0.00           H  
ATOM   1758 HG23 THR   114      17.449 -20.262  25.877  1.00  0.00           H  
ATOM   1759  OG1 THR   114      14.805 -20.510  25.919  1.00  0.00           O  
ATOM   1760  HG1 THR   114      15.015 -20.824  26.801  1.00  0.00           H  
ATOM   1761  C   THR   114      16.585 -21.045  22.678  1.00  0.00           C  
ATOM   1762  O   THR   114      16.127 -21.947  21.974  1.00  0.00           O  
ATOM   1763  N   GLN   115      17.855 -20.653  22.577  1.00  0.00           N  
ATOM   1764  H   GLN   115      18.180 -19.875  23.146  1.00  0.00           H  
ATOM   1765  CA  GLN   115      18.848 -21.224  21.661  1.00  0.00           C  
ATOM   1766  HA  GLN   115      18.469 -22.173  21.284  1.00  0.00           H  
ATOM   1767  CB  GLN   115      19.081 -20.291  20.453  1.00  0.00           C  
ATOM   1768  HB2 GLN   115      19.658 -19.427  20.780  1.00  0.00           H  
ATOM   1769  HB3 GLN   115      19.690 -20.829  19.723  1.00  0.00           H  
ATOM   1770  CG  GLN   115      17.797 -19.781  19.763  1.00  0.00           C  
ATOM   1771  HG2 GLN   115      16.919 -20.297  20.140  1.00  0.00           H  
ATOM   1772  HG3 GLN   115      17.670 -18.723  19.987  1.00  0.00           H  
ATOM   1773  CD  GLN   115      17.817 -19.972  18.253  1.00  0.00           C  
ATOM   1774  OE1 GLN   115      18.449 -19.233  17.507  1.00  0.00           O  
ATOM   1775  NE2 GLN   115      17.130 -20.968  17.735  1.00  0.00           N  
ATOM   1776 HE21 GLN   115      17.106 -21.061  16.737  1.00  0.00           H  
ATOM   1777 HE22 GLN   115      16.589 -21.572  18.334  1.00  0.00           H  
ATOM   1778  C   GLN   115      20.164 -21.524  22.399  1.00  0.00           C  
ATOM   1779  O   GLN   115      20.397 -21.053  23.514  1.00  0.00           O  
ATOM   1780  N   VAL   116      21.032 -22.318  21.762  1.00  0.00           N  
ATOM   1781  H   VAL   116      20.788 -22.645  20.843  1.00  0.00           H  
ATOM   1782  CA  VAL   116      22.384 -22.634  22.260  1.00  0.00           C  
ATOM   1783  HA  VAL   116      22.280 -23.070  23.255  1.00  0.00           H  
ATOM   1784  CB  VAL   116      23.097 -23.669  21.362  1.00  0.00           C  
ATOM   1785  HB  VAL   116      24.016 -23.969  21.866  1.00  0.00           H  
ATOM   1786  CG1 VAL   116      22.243 -24.930  21.172  1.00  0.00           C  
ATOM   1787 HG11 VAL   116      21.924 -25.310  22.142  1.00  0.00           H  
ATOM   1788 HG12 VAL   116      21.366 -24.716  20.561  1.00  0.00           H  
ATOM   1789 HG13 VAL   116      22.838 -25.697  20.675  1.00  0.00           H  
ATOM   1790  CG2 VAL   116      23.476 -23.124  19.978  1.00  0.00           C  
ATOM   1791 HG21 VAL   116      24.194 -22.309  20.080  1.00  0.00           H  
ATOM   1792 HG22 VAL   116      22.594 -22.757  19.453  1.00  0.00           H  
ATOM   1793 HG23 VAL   116      23.946 -23.910  19.389  1.00  0.00           H  
ATOM   1794  C   VAL   116      23.247 -21.373  22.404  1.00  0.00           C  
ATOM   1795  O   VAL   116      22.989 -20.373  21.733  1.00  0.00           O  
ATOM   1796  N   SER   117      24.283 -21.435  23.249  1.00  0.00           N  
ATOM   1797  H   SER   117      24.456 -22.299  23.735  1.00  0.00           H  
ATOM   1798  CA  SER   117      25.181 -20.303  23.547  1.00  0.00           C  
ATOM   1799  HA  SER   117      25.832 -20.606  24.369  1.00  0.00           H  
ATOM   1800  CB  SER   117      26.085 -19.978  22.350  1.00  0.00           C  
ATOM   1801  HB2 SER   117      25.474 -19.657  21.505  1.00  0.00           H  
ATOM   1802  HB3 SER   117      26.759 -19.164  22.617  1.00  0.00           H  
ATOM   1803  OG  SER   117      26.844 -21.116  21.974  1.00  0.00           O  
ATOM   1804  HG  SER   117      27.576 -21.210  22.590  1.00  0.00           H  
ATOM   1805  C   SER   117      24.413 -19.074  24.055  1.00  0.00           C  
ATOM   1806  O   SER   117      24.429 -18.008  23.440  1.00  0.00           O  
ATOM   1807  N   ASP   118      23.716 -19.263  25.176  1.00  0.00           N  
ATOM   1808  H   ASP   118      23.902 -20.119  25.683  1.00  0.00           H  
ATOM   1809  CA  ASP   118      23.104 -18.219  26.011  1.00  0.00           C  
ATOM   1810  HA  ASP   118      22.414 -18.738  26.675  1.00  0.00           H  
ATOM   1811  CB  ASP   118      24.155 -17.558  26.927  1.00  0.00           C  
ATOM   1812  HB2 ASP   118      24.792 -16.918  26.313  1.00  0.00           H  
ATOM   1813  HB3 ASP   118      23.636 -16.921  27.645  1.00  0.00           H  
ATOM   1814  CG  ASP   118      25.067 -18.518  27.710  1.00  0.00           C  
ATOM   1815  OD1 ASP   118      24.921 -19.756  27.573  1.00  0.00           O  
ATOM   1816  OD2 ASP   118      25.922 -17.979  28.444  1.00  0.00           O1-
ATOM   1817  C   ASP   118      22.248 -17.206  25.234  1.00  0.00           C  
ATOM   1818  O   ASP   118      22.289 -16.003  25.491  1.00  0.00           O  
ATOM   1819  N   THR   119      21.488 -17.675  24.238  1.00  0.00           N  
ATOM   1820  H   THR   119      21.478 -18.677  24.087  1.00  0.00           H  
ATOM   1821  CA  THR   119      20.856 -16.818  23.224  1.00  0.00           C  
ATOM   1822  HA  THR   119      21.056 -15.773  23.453  1.00  0.00           H  
ATOM   1823  CB  THR   119      21.492 -17.087  21.853  1.00  0.00           C  
ATOM   1824  HB  THR   119      21.536 -18.162  21.674  1.00  0.00           H  
ATOM   1825  CG2 THR   119      20.763 -16.428  20.681  1.00  0.00           C  
ATOM   1826 HG21 THR   119      19.778 -16.874  20.549  1.00  0.00           H  
ATOM   1827 HG22 THR   119      20.661 -15.358  20.863  1.00  0.00           H  
ATOM   1828 HG23 THR   119      21.344 -16.591  19.777  1.00  0.00           H  
ATOM   1829  OG1 THR   119      22.793 -16.549  21.820  1.00  0.00           O  
ATOM   1830  HG1 THR   119      23.356 -17.065  22.431  1.00  0.00           H  
ATOM   1831  C   THR   119      19.339 -16.983  23.186  1.00  0.00           C  
ATOM   1832  O   THR   119      18.823 -18.083  23.006  1.00  0.00           O  
ATOM   1833  N   LEU   120      18.610 -15.872  23.281  1.00  0.00           N  
ATOM   1834  H   LEU   120      19.099 -14.993  23.410  1.00  0.00           H  
ATOM   1835  CA  LEU   120      17.186 -15.785  22.950  1.00  0.00           C  
ATOM   1836  HA  LEU   120      16.707 -16.744  23.152  1.00  0.00           H  
ATOM   1837  CB  LEU   120      16.520 -14.702  23.821  1.00  0.00           C  
ATOM   1838  HB2 LEU   120      17.124 -13.795  23.751  1.00  0.00           H  
ATOM   1839  HB3 LEU   120      15.531 -14.470  23.422  1.00  0.00           H  
ATOM   1840  CG  LEU   120      16.373 -15.105  25.300  1.00  0.00           C  
ATOM   1841  HG  LEU   120      17.282 -15.594  25.641  1.00  0.00           H  
ATOM   1842  CD1 LEU   120      16.146 -13.864  26.159  1.00  0.00           C  
ATOM   1843 HD11 LEU   120      15.239 -13.349  25.843  1.00  0.00           H  
ATOM   1844 HD12 LEU   120      16.044 -14.164  27.202  1.00  0.00           H  
ATOM   1845 HD13 LEU   120      17.003 -13.197  26.068  1.00  0.00           H  
ATOM   1846  CD2 LEU   120      15.193 -16.054  25.514  1.00  0.00           C  
ATOM   1847 HD21 LEU   120      15.340 -16.975  24.952  1.00  0.00           H  
ATOM   1848 HD22 LEU   120      15.114 -16.306  26.573  1.00  0.00           H  
ATOM   1849 HD23 LEU   120      14.266 -15.580  25.196  1.00  0.00           H  
ATOM   1850  C   LEU   120      16.992 -15.472  21.461  1.00  0.00           C  
ATOM   1851  O   LEU   120      17.815 -14.791  20.845  1.00  0.00           O  
ATOM   1852  N   LEU   121      15.858 -15.900  20.913  1.00  0.00           N  
ATOM   1853  H   LEU   121      15.271 -16.507  21.480  1.00  0.00           H  
ATOM   1854  CA  LEU   121      15.368 -15.590  19.567  1.00  0.00           C  
ATOM   1855  HA  LEU   121      15.926 -14.749  19.157  1.00  0.00           H  
ATOM   1856  CB  LEU   121      15.592 -16.822  18.664  1.00  0.00           C  
ATOM   1857  HB2 LEU   121      16.664 -16.980  18.545  1.00  0.00           H  
ATOM   1858  HB3 LEU   121      15.181 -17.691  19.182  1.00  0.00           H  
ATOM   1859  CG  LEU   121      14.934 -16.752  17.269  1.00  0.00           C  
ATOM   1860  HG  LEU   121      13.875 -16.517  17.363  1.00  0.00           H  
ATOM   1861  CD1 LEU   121      15.598 -15.708  16.373  1.00  0.00           C  
ATOM   1862 HD11 LEU   121      15.476 -14.715  16.801  1.00  0.00           H  
ATOM   1863 HD12 LEU   121      16.654 -15.936  16.252  1.00  0.00           H  
ATOM   1864 HD13 LEU   121      15.123 -15.714  15.391  1.00  0.00           H  
ATOM   1865  CD2 LEU   121      15.055 -18.108  16.573  1.00  0.00           C  
ATOM   1866 HD21 LEU   121      16.103 -18.359  16.421  1.00  0.00           H  
ATOM   1867 HD22 LEU   121      14.573 -18.874  17.182  1.00  0.00           H  
ATOM   1868 HD23 LEU   121      14.550 -18.065  15.607  1.00  0.00           H  
ATOM   1869  C   LEU   121      13.886 -15.198  19.647  1.00  0.00           C  
ATOM   1870  O   LEU   121      13.056 -16.026  20.015  1.00  0.00           O  
ATOM   1871  N   LEU   122      13.543 -13.962  19.288  1.00  0.00           N  
ATOM   1872  H   LEU   122      14.275 -13.343  18.951  1.00  0.00           H  
ATOM   1873  CA  LEU   122      12.157 -13.524  19.090  1.00  0.00           C  
ATOM   1874  HA  LEU   122      11.483 -14.179  19.639  1.00  0.00           H  
ATOM   1875  CB  LEU   122      11.972 -12.092  19.626  1.00  0.00           C  
ATOM   1876  HB2 LEU   122      12.597 -11.402  19.055  1.00  0.00           H  
ATOM   1877  HB3 LEU   122      10.932 -11.818  19.446  1.00  0.00           H  
ATOM   1878  CG  LEU   122      12.280 -11.955  21.133  1.00  0.00           C  
ATOM   1879  HG  LEU   122      12.216 -12.932  21.609  1.00  0.00           H  
ATOM   1880  CD1 LEU   122      13.672 -11.365  21.394  1.00  0.00           C  
ATOM   1881 HD11 LEU   122      14.432 -11.980  20.911  1.00  0.00           H  
ATOM   1882 HD12 LEU   122      13.733 -10.353  20.994  1.00  0.00           H  
ATOM   1883 HD13 LEU   122      13.872 -11.346  22.466  1.00  0.00           H  
ATOM   1884  CD2 LEU   122      11.263 -11.040  21.813  1.00  0.00           C  
ATOM   1885 HD21 LEU   122      11.269 -10.056  21.348  1.00  0.00           H  
ATOM   1886 HD22 LEU   122      10.269 -11.480  21.727  1.00  0.00           H  
ATOM   1887 HD23 LEU   122      11.513 -10.950  22.871  1.00  0.00           H  
ATOM   1888  C   LEU   122      11.796 -13.628  17.602  1.00  0.00           C  
ATOM   1889  O   LEU   122      12.660 -13.396  16.762  1.00  0.00           O  
ATOM   1890  N   THR   123      10.545 -13.936  17.259  1.00  0.00           N  
ATOM   1891  H   THR   123       9.870 -14.120  17.996  1.00  0.00           H  
ATOM   1892  CA  THR   123      10.053 -13.975  15.866  1.00  0.00           C  
ATOM   1893  HA  THR   123      10.495 -13.135  15.335  1.00  0.00           H  
ATOM   1894  CB  THR   123      10.496 -15.259  15.135  1.00  0.00           C  
ATOM   1895  HB  THR   123      11.584 -15.319  15.161  1.00  0.00           H  
ATOM   1896  CG2 THR   123       9.929 -16.541  15.745  1.00  0.00           C  
ATOM   1897 HG21 THR   123      10.298 -17.398  15.181  1.00  0.00           H  
ATOM   1898 HG22 THR   123       8.840 -16.530  15.697  1.00  0.00           H  
ATOM   1899 HG23 THR   123      10.251 -16.634  16.781  1.00  0.00           H  
ATOM   1900  OG1 THR   123      10.085 -15.254  13.788  1.00  0.00           O  
ATOM   1901  HG1 THR   123      10.401 -14.444  13.356  1.00  0.00           H  
ATOM   1902  C   THR   123       8.537 -13.770  15.813  1.00  0.00           C  
ATOM   1903  O   THR   123       7.841 -14.029  16.797  1.00  0.00           O  
ATOM   1904  N   TRP   124       8.028 -13.234  14.702  1.00  0.00           N  
ATOM   1905  H   TRP   124       8.649 -13.089  13.911  1.00  0.00           H  
ATOM   1906  CA  TRP   124       6.663 -12.707  14.567  1.00  0.00           C  
ATOM   1907  HA  TRP   124       5.993 -13.275  15.213  1.00  0.00           H  
ATOM   1908  CB  TRP   124       6.653 -11.237  15.027  1.00  0.00           C  
ATOM   1909  HB2 TRP   124       5.670 -10.806  14.845  1.00  0.00           H  
ATOM   1910  HB3 TRP   124       6.811 -11.218  16.104  1.00  0.00           H  
ATOM   1911  CG  TRP   124       7.682 -10.338  14.402  1.00  0.00           C  
ATOM   1912  CD1 TRP   124       7.534  -9.661  13.241  1.00  0.00           C  
ATOM   1913  HD1 TRP   124       6.647  -9.688  12.620  1.00  0.00           H  
ATOM   1914  NE1 TRP   124       8.699  -8.979  12.949  1.00  0.00           N  
ATOM   1915  HE1 TRP   124       8.840  -8.435  12.105  1.00  0.00           H  
ATOM   1916  CE2 TRP   124       9.668  -9.201  13.901  1.00  0.00           C  
ATOM   1917  CZ2 TRP   124      10.997  -8.775  14.028  1.00  0.00           C  
ATOM   1918  HZ2 TRP   124      11.449  -8.163  13.264  1.00  0.00           H  
ATOM   1919  CH2 TRP   124      11.748  -9.197  15.136  1.00  0.00           C  
ATOM   1920  HH2 TRP   124      12.783  -8.902  15.224  1.00  0.00           H  
ATOM   1921  CZ3 TRP   124      11.163 -10.031  16.105  1.00  0.00           C  
ATOM   1922  HZ3 TRP   124      11.752 -10.369  16.946  1.00  0.00           H  
ATOM   1923  CE3 TRP   124       9.826 -10.451  15.966  1.00  0.00           C  
ATOM   1924  HE3 TRP   124       9.390 -11.105  16.704  1.00  0.00           H  
ATOM   1925  CD2 TRP   124       9.046 -10.059  14.854  1.00  0.00           C  
ATOM   1926  C   TRP   124       6.130 -12.840  13.130  1.00  0.00           C  
ATOM   1927  O   TRP   124       6.882 -13.051  12.183  1.00  0.00           O  
ATOM   1928  N   SER   125       4.818 -12.684  12.936  1.00  0.00           N  
ATOM   1929  H   SER   125       4.249 -12.436  13.736  1.00  0.00           H  
ATOM   1930  CA  SER   125       4.218 -12.602  11.598  1.00  0.00           C  
ATOM   1931  HA  SER   125       4.767 -13.266  10.927  1.00  0.00           H  
ATOM   1932  CB  SER   125       2.762 -13.075  11.613  1.00  0.00           C  
ATOM   1933  HB2 SER   125       2.723 -14.062  12.076  1.00  0.00           H  
ATOM   1934  HB3 SER   125       2.152 -12.387  12.202  1.00  0.00           H  
ATOM   1935  OG  SER   125       2.235 -13.187  10.301  1.00  0.00           O  
ATOM   1936  HG  SER   125       2.114 -12.317   9.879  1.00  0.00           H  
ATOM   1937  C   SER   125       4.282 -11.179  11.048  1.00  0.00           C  
ATOM   1938  O   SER   125       3.826 -10.232  11.701  1.00  0.00           O  
ATOM   1939  N   ASN   126       4.727 -11.043   9.797  1.00  0.00           N  
ATOM   1940  H   ASN   126       5.066 -11.866   9.324  1.00  0.00           H  
ATOM   1941  CA  ASN   126       4.416  -9.880   8.967  1.00  0.00           C  
ATOM   1942  HA  ASN   126       4.839  -8.996   9.447  1.00  0.00           H  
ATOM   1943  CB  ASN   126       5.103 -10.076   7.599  1.00  0.00           C  
ATOM   1944  HB2 ASN   126       6.133 -10.392   7.768  1.00  0.00           H  
ATOM   1945  HB3 ASN   126       4.602 -10.865   7.041  1.00  0.00           H  
ATOM   1946  CG  ASN   126       5.128  -8.827   6.731  1.00  0.00           C  
ATOM   1947  OD1 ASN   126       4.146  -8.114   6.600  1.00  0.00           O  
ATOM   1948  ND2 ASN   126       6.248  -8.529   6.112  1.00  0.00           N  
ATOM   1949 HD21 ASN   126       6.241  -7.755   5.471  1.00  0.00           H  
ATOM   1950 HD22 ASN   126       7.002  -9.191   6.059  1.00  0.00           H  
ATOM   1951  C   ASN   126       2.870  -9.760   8.858  1.00  0.00           C  
ATOM   1952  O   ASN   126       2.203 -10.787   8.705  1.00  0.00           O  
ATOM   1953  N   PRO   127       2.270  -8.561   8.978  1.00  0.00           N  
ATOM   1954  CD  PRO   127       2.917  -7.333   9.422  1.00  0.00           C  
ATOM   1955  HD2 PRO   127       3.666  -6.992   8.711  1.00  0.00           H  
ATOM   1956  HD3 PRO   127       3.381  -7.501  10.394  1.00  0.00           H  
ATOM   1957  CG  PRO   127       1.810  -6.295   9.555  1.00  0.00           C  
ATOM   1958  HG2 PRO   127       1.717  -5.734   8.626  1.00  0.00           H  
ATOM   1959  HG3 PRO   127       2.001  -5.629  10.392  1.00  0.00           H  
ATOM   1960  CB  PRO   127       0.559  -7.142   9.778  1.00  0.00           C  
ATOM   1961  HB2 PRO   127      -0.350  -6.615   9.490  1.00  0.00           H  
ATOM   1962  HB3 PRO   127       0.503  -7.451  10.820  1.00  0.00           H  
ATOM   1963  CA  PRO   127       0.814  -8.391   8.937  1.00  0.00           C  
ATOM   1964  HA  PRO   127       0.333  -9.238   9.430  1.00  0.00           H  
ATOM   1965  C   PRO   127       0.190  -8.276   7.532  1.00  0.00           C  
ATOM   1966  O   PRO   127      -1.036  -8.191   7.436  1.00  0.00           O  
ATOM   1967  N   TYR   128       0.994  -8.246   6.466  1.00  0.00           N  
ATOM   1968  H   TYR   128       1.992  -8.353   6.606  1.00  0.00           H  
ATOM   1969  CA  TYR   128       0.526  -8.153   5.075  1.00  0.00           C  
ATOM   1970  HA  TYR   128      -0.480  -7.732   5.074  1.00  0.00           H  
ATOM   1971  CB  TYR   128       1.433  -7.180   4.303  1.00  0.00           C  
ATOM   1972  HB2 TYR   128       2.473  -7.494   4.405  1.00  0.00           H  
ATOM   1973  HB3 TYR   128       1.187  -7.228   3.244  1.00  0.00           H  
ATOM   1974  CG  TYR   128       1.288  -5.742   4.765  1.00  0.00           C  
ATOM   1975  CD1 TYR   128       0.308  -4.917   4.181  1.00  0.00           C  
ATOM   1976  HD1 TYR   128      -0.304  -5.288   3.369  1.00  0.00           H  
ATOM   1977  CE1 TYR   128       0.113  -3.607   4.654  1.00  0.00           C  
ATOM   1978  HE1 TYR   128      -0.626  -2.967   4.198  1.00  0.00           H  
ATOM   1979  CZ  TYR   128       0.895  -3.125   5.722  1.00  0.00           C  
ATOM   1980  OH  TYR   128       0.647  -1.884   6.209  1.00  0.00           O  
ATOM   1981  HH  TYR   128      -0.036  -1.424   5.680  1.00  0.00           H  
ATOM   1982  CE2 TYR   128       1.899  -3.936   6.293  1.00  0.00           C  
ATOM   1983  HE2 TYR   128       2.506  -3.553   7.101  1.00  0.00           H  
ATOM   1984  CD2 TYR   128       2.094  -5.246   5.808  1.00  0.00           C  
ATOM   1985  HD2 TYR   128       2.849  -5.884   6.244  1.00  0.00           H  
ATOM   1986  C   TYR   128       0.472  -9.533   4.389  1.00  0.00           C  
ATOM   1987  O   TYR   128       1.246 -10.417   4.758  1.00  0.00           O  
ATOM   1988  N   PRO   129      -0.398  -9.742   3.378  1.00  0.00           N  
ATOM   1989  CD  PRO   129      -1.440  -8.832   2.919  1.00  0.00           C  
ATOM   1990  HD2 PRO   129      -1.056  -7.823   2.764  1.00  0.00           H  
ATOM   1991  HD3 PRO   129      -2.246  -8.821   3.652  1.00  0.00           H  
ATOM   1992  CG  PRO   129      -1.957  -9.402   1.595  1.00  0.00           C  
ATOM   1993  HG2 PRO   129      -1.395  -8.978   0.764  1.00  0.00           H  
ATOM   1994  HG3 PRO   129      -3.025  -9.220   1.467  1.00  0.00           H  
ATOM   1995  CB  PRO   129      -1.646 -10.893   1.709  1.00  0.00           C  
ATOM   1996  HB2 PRO   129      -1.550 -11.363   0.729  1.00  0.00           H  
ATOM   1997  HB3 PRO   129      -2.428 -11.384   2.289  1.00  0.00           H  
ATOM   1998  CA  PRO   129      -0.332 -10.912   2.498  1.00  0.00           C  
ATOM   1999  HA  PRO   129      -0.283 -11.815   3.103  1.00  0.00           H  
ATOM   2000  C   PRO   129       0.894 -10.826   1.561  1.00  0.00           C  
ATOM   2001  O   PRO   129       1.306  -9.708   1.238  1.00  0.00           O  
ATOM   2002  N   PRO   130       1.461 -11.955   1.082  1.00  0.00           N  
ATOM   2003  CD  PRO   130       1.028 -13.318   1.354  1.00  0.00           C  
ATOM   2004  HD2 PRO   130       0.195 -13.568   0.693  1.00  0.00           H  
ATOM   2005  HD3 PRO   130       0.745 -13.463   2.395  1.00  0.00           H  
ATOM   2006  CG  PRO   130       2.229 -14.202   1.032  1.00  0.00           C  
ATOM   2007  HG2 PRO   130       1.923 -15.207   0.733  1.00  0.00           H  
ATOM   2008  HG3 PRO   130       2.900 -14.238   1.891  1.00  0.00           H  
ATOM   2009  CB  PRO   130       2.898 -13.448  -0.111  1.00  0.00           C  
ATOM   2010  HB2 PRO   130       2.380 -13.679  -1.045  1.00  0.00           H  
ATOM   2011  HB3 PRO   130       3.957 -13.692  -0.194  1.00  0.00           H  
ATOM   2012  CA  PRO   130       2.686 -11.975   0.261  1.00  0.00           C  
ATOM   2013  HA  PRO   130       3.519 -11.649   0.875  1.00  0.00           H  
ATOM   2014  C   PRO   130       2.642 -11.109  -1.006  1.00  0.00           C  
ATOM   2015  O   PRO   130       3.665 -10.584  -1.446  1.00  0.00           O  
ATOM   2016  N   ASP   131       1.446 -10.982  -1.577  1.00  0.00           N  
ATOM   2017  H   ASP   131       0.688 -11.539  -1.186  1.00  0.00           H  
ATOM   2018  CA  ASP   131       1.110 -10.272  -2.812  1.00  0.00           C  
ATOM   2019  HA  ASP   131       1.813 -10.585  -3.587  1.00  0.00           H  
ATOM   2020  CB  ASP   131      -0.315 -10.691  -3.250  1.00  0.00           C  
ATOM   2021  HB2 ASP   131      -1.035 -10.042  -2.745  1.00  0.00           H  
ATOM   2022  HB3 ASP   131      -0.416 -10.520  -4.324  1.00  0.00           H  
ATOM   2023  CG  ASP   131      -0.696 -12.145  -2.910  1.00  0.00           C  
ATOM   2024  OD1 ASP   131      -0.861 -12.426  -1.695  1.00  0.00           O  
ATOM   2025  OD2 ASP   131      -0.774 -12.971  -3.845  1.00  0.00           O1-
ATOM   2026  C   ASP   131       1.200  -8.738  -2.679  1.00  0.00           C  
ATOM   2027  O   ASP   131       1.387  -8.030  -3.671  1.00  0.00           O  
ATOM   2028  N   ASN   132       1.090  -8.211  -1.454  1.00  0.00           N  
ATOM   2029  H   ASN   132       1.066  -8.848  -0.666  1.00  0.00           H  
ATOM   2030  CA  ASN   132       1.180  -6.778  -1.194  1.00  0.00           C  
ATOM   2031  HA  ASN   132       0.632  -6.260  -1.984  1.00  0.00           H  
ATOM   2032  CB  ASN   132       0.490  -6.474   0.143  1.00  0.00           C  
ATOM   2033  HB2 ASN   132      -0.522  -6.875   0.113  1.00  0.00           H  
ATOM   2034  HB3 ASN   132       1.029  -6.972   0.946  1.00  0.00           H  
ATOM   2035  CG  ASN   132       0.424  -4.986   0.449  1.00  0.00           C  
ATOM   2036  OD1 ASN   132       1.429  -4.309   0.592  1.00  0.00           O  
ATOM   2037  ND2 ASN   132      -0.752  -4.422   0.542  1.00  0.00           N  
ATOM   2038 HD21 ASN   132      -0.784  -3.432   0.776  1.00  0.00           H  
ATOM   2039 HD22 ASN   132      -1.589  -4.913   0.291  1.00  0.00           H  
ATOM   2040  C   ASN   132       2.643  -6.298  -1.230  1.00  0.00           C  
ATOM   2041  O   ASN   132       3.522  -6.877  -0.592  1.00  0.00           O  
ATOM   2042  N   TYR   133       2.906  -5.179  -1.908  1.00  0.00           N  
ATOM   2043  H   TYR   133       2.143  -4.745  -2.403  1.00  0.00           H  
ATOM   2044  CA  TYR   133       4.242  -4.590  -2.032  1.00  0.00           C  
ATOM   2045  HA  TYR   133       4.858  -5.258  -2.636  1.00  0.00           H  
ATOM   2046  CB  TYR   133       4.096  -3.256  -2.776  1.00  0.00           C  
ATOM   2047  HB2 TYR   133       3.624  -3.442  -3.741  1.00  0.00           H  
ATOM   2048  HB3 TYR   133       3.427  -2.609  -2.209  1.00  0.00           H  
ATOM   2049  CG  TYR   133       5.401  -2.521  -3.009  1.00  0.00           C  
ATOM   2050  CD1 TYR   133       5.824  -1.532  -2.102  1.00  0.00           C  
ATOM   2051  HD1 TYR   133       5.226  -1.295  -1.231  1.00  0.00           H  
ATOM   2052  CE1 TYR   133       7.022  -0.834  -2.340  1.00  0.00           C  
ATOM   2053  HE1 TYR   133       7.346  -0.060  -1.664  1.00  0.00           H  
ATOM   2054  CZ  TYR   133       7.800  -1.126  -3.475  1.00  0.00           C  
ATOM   2055  OH  TYR   133       8.934  -0.415  -3.709  1.00  0.00           O  
ATOM   2056  HH  TYR   133       9.420  -0.735  -4.470  1.00  0.00           H  
ATOM   2057  CE2 TYR   133       7.385  -2.128  -4.379  1.00  0.00           C  
ATOM   2058  HE2 TYR   133       7.976  -2.350  -5.252  1.00  0.00           H  
ATOM   2059  CD2 TYR   133       6.183  -2.824  -4.141  1.00  0.00           C  
ATOM   2060  HD2 TYR   133       5.853  -3.587  -4.834  1.00  0.00           H  
ATOM   2061  C   TYR   133       4.969  -4.396  -0.684  1.00  0.00           C  
ATOM   2062  O   TYR   133       6.175  -4.627  -0.604  1.00  0.00           O  
ATOM   2063  N   LEU   134       4.261  -4.031   0.390  1.00  0.00           N  
ATOM   2064  H   LEU   134       3.251  -3.948   0.306  1.00  0.00           H  
ATOM   2065  CA  LEU   134       4.852  -3.874   1.721  1.00  0.00           C  
ATOM   2066  HA  LEU   134       5.761  -3.281   1.623  1.00  0.00           H  
ATOM   2067  CB  LEU   134       3.874  -3.141   2.651  1.00  0.00           C  
ATOM   2068  HB2 LEU   134       2.920  -3.668   2.653  1.00  0.00           H  
ATOM   2069  HB3 LEU   134       4.268  -3.173   3.669  1.00  0.00           H  
ATOM   2070  CG  LEU   134       3.648  -1.672   2.268  1.00  0.00           C  
ATOM   2071  HG  LEU   134       3.224  -1.607   1.266  1.00  0.00           H  
ATOM   2072  CD1 LEU   134       2.679  -1.051   3.268  1.00  0.00           C  
ATOM   2073 HD11 LEU   134       2.481  -0.020   2.983  1.00  0.00           H  
ATOM   2074 HD12 LEU   134       3.098  -1.079   4.274  1.00  0.00           H  
ATOM   2075 HD13 LEU   134       1.746  -1.612   3.256  1.00  0.00           H  
ATOM   2076  CD2 LEU   134       4.941  -0.861   2.319  1.00  0.00           C  
ATOM   2077 HD21 LEU   134       5.452  -1.068   3.256  1.00  0.00           H  
ATOM   2078 HD22 LEU   134       5.588  -1.126   1.485  1.00  0.00           H  
ATOM   2079 HD23 LEU   134       4.716   0.200   2.254  1.00  0.00           H  
ATOM   2080  C   LEU   134       5.303  -5.180   2.375  1.00  0.00           C  
ATOM   2081  O   LEU   134       6.133  -5.115   3.278  1.00  0.00           O  
ATOM   2082  N   TYR   135       4.862  -6.356   1.916  1.00  0.00           N  
ATOM   2083  H   TYR   135       4.228  -6.384   1.123  1.00  0.00           H  
ATOM   2084  CA  TYR   135       5.322  -7.630   2.474  1.00  0.00           C  
ATOM   2085  HA  TYR   135       5.001  -7.702   3.514  1.00  0.00           H  
ATOM   2086  CB  TYR   135       4.677  -8.778   1.695  1.00  0.00           C  
ATOM   2087  HB2 TYR   135       3.596  -8.637   1.694  1.00  0.00           H  
ATOM   2088  HB3 TYR   135       5.010  -8.752   0.656  1.00  0.00           H  
ATOM   2089  CG  TYR   135       4.985 -10.138   2.277  1.00  0.00           C  
ATOM   2090  CD1 TYR   135       5.993 -10.946   1.717  1.00  0.00           C  
ATOM   2091  HD1 TYR   135       6.567 -10.595   0.870  1.00  0.00           H  
ATOM   2092  CE1 TYR   135       6.253 -12.221   2.254  1.00  0.00           C  
ATOM   2093  HE1 TYR   135       7.026 -12.837   1.822  1.00  0.00           H  
ATOM   2094  CZ  TYR   135       5.494 -12.688   3.350  1.00  0.00           C  
ATOM   2095  OH  TYR   135       5.748 -13.913   3.875  1.00  0.00           O  
ATOM   2096  HH  TYR   135       6.525 -14.302   3.472  1.00  0.00           H  
ATOM   2097  CE2 TYR   135       4.487 -11.878   3.911  1.00  0.00           C  
ATOM   2098  HE2 TYR   135       3.907 -12.242   4.745  1.00  0.00           H  
ATOM   2099  CD2 TYR   135       4.241 -10.600   3.377  1.00  0.00           C  
ATOM   2100  HD2 TYR   135       3.467  -9.976   3.799  1.00  0.00           H  
ATOM   2101  C   TYR   135       6.855  -7.742   2.438  1.00  0.00           C  
ATOM   2102  O   TYR   135       7.479  -8.174   3.404  1.00  0.00           O  
ATOM   2103  N   ASN   136       7.459  -7.267   1.347  1.00  0.00           N  
ATOM   2104  H   ASN   136       6.865  -6.881   0.628  1.00  0.00           H  
ATOM   2105  CA  ASN   136       8.897  -7.329   1.087  1.00  0.00           C  
ATOM   2106  HA  ASN   136       9.312  -8.196   1.609  1.00  0.00           H  
ATOM   2107  CB  ASN   136       9.092  -7.553  -0.424  1.00  0.00           C  
ATOM   2108  HB2 ASN   136       8.739  -6.682  -0.975  1.00  0.00           H  
ATOM   2109  HB3 ASN   136      10.154  -7.680  -0.635  1.00  0.00           H  
ATOM   2110  CG  ASN   136       8.368  -8.799  -0.899  1.00  0.00           C  
ATOM   2111  OD1 ASN   136       8.724  -9.910  -0.553  1.00  0.00           O  
ATOM   2112  ND2 ASN   136       7.304  -8.658  -1.656  1.00  0.00           N  
ATOM   2113 HD21 ASN   136       6.788  -9.497  -1.867  1.00  0.00           H  
ATOM   2114 HD22 ASN   136       6.943  -7.752  -1.888  1.00  0.00           H  
ATOM   2115  C   ASN   136       9.687  -6.101   1.580  1.00  0.00           C  
ATOM   2116  O   ASN   136      10.910  -6.127   1.523  1.00  0.00           O  
ATOM   2117  N   HIE   137       9.024  -5.028   2.032  1.00  0.00           N  
ATOM   2118  H   HIE   137       8.016  -5.083   2.082  1.00  0.00           H  
ATOM   2119  CA  HIE   137       9.670  -3.739   2.366  1.00  0.00           C  
ATOM   2120  HA  HIE   137      10.754  -3.871   2.337  1.00  0.00           H  
ATOM   2121  CB  HIE   137       9.341  -2.692   1.288  1.00  0.00           C  
ATOM   2122  HB2 HIE   137       8.259  -2.599   1.180  1.00  0.00           H  
ATOM   2123  HB3 HIE   137       9.738  -1.728   1.602  1.00  0.00           H  
ATOM   2124  CG  HIE   137       9.960  -3.015  -0.049  1.00  0.00           C  
ATOM   2125  ND1 HIE   137      11.327  -2.963  -0.326  1.00  0.00           N  
ATOM   2126  CE1 HIE   137      11.467  -3.415  -1.579  1.00  0.00           C  
ATOM   2127  HE1 HIE   137      12.418  -3.531  -2.080  1.00  0.00           H  
ATOM   2128  NE2 HIE   137      10.268  -3.717  -2.106  1.00  0.00           N  
ATOM   2129  HE2 HIE   137      10.113  -4.118  -3.018  1.00  0.00           H  
ATOM   2130  CD2 HIE   137       9.304  -3.458  -1.158  1.00  0.00           C  
ATOM   2131  HD2 HIE   137       8.238  -3.601  -1.251  1.00  0.00           H  
ATOM   2132  C   HIE   137       9.385  -3.244   3.791  1.00  0.00           C  
ATOM   2133  O   HIE   137       9.758  -2.126   4.149  1.00  0.00           O  
ATOM   2134  N   LEU   138       8.732  -4.070   4.611  1.00  0.00           N  
ATOM   2135  H   LEU   138       8.471  -4.977   4.254  1.00  0.00           H  
ATOM   2136  CA  LEU   138       8.482  -3.810   6.026  1.00  0.00           C  
ATOM   2137  HA  LEU   138       8.341  -2.736   6.149  1.00  0.00           H  
ATOM   2138  CB  LEU   138       7.185  -4.541   6.422  1.00  0.00           C  
ATOM   2139  HB2 LEU   138       6.471  -4.497   5.603  1.00  0.00           H  
ATOM   2140  HB3 LEU   138       7.421  -5.591   6.607  1.00  0.00           H  
ATOM   2141  CG  LEU   138       6.494  -3.940   7.650  1.00  0.00           C  
ATOM   2142  HG  LEU   138       7.242  -3.797   8.426  1.00  0.00           H  
ATOM   2143  CD1 LEU   138       5.815  -2.606   7.326  1.00  0.00           C  
ATOM   2144 HD11 LEU   138       6.560  -1.869   7.040  1.00  0.00           H  
ATOM   2145 HD12 LEU   138       5.289  -2.237   8.203  1.00  0.00           H  
ATOM   2146 HD13 LEU   138       5.107  -2.737   6.505  1.00  0.00           H  
ATOM   2147  CD2 LEU   138       5.418  -4.889   8.172  1.00  0.00           C  
ATOM   2148 HD21 LEU   138       4.697  -5.087   7.379  1.00  0.00           H  
ATOM   2149 HD22 LEU   138       4.911  -4.452   9.031  1.00  0.00           H  
ATOM   2150 HD23 LEU   138       5.879  -5.831   8.472  1.00  0.00           H  
ATOM   2151  C   LEU   138       9.684  -4.236   6.895  1.00  0.00           C  
ATOM   2152  O   LEU   138      10.290  -5.280   6.658  1.00  0.00           O  
ATOM   2153  N   THR   139      10.017  -3.443   7.914  1.00  0.00           N  
ATOM   2154  H   THR   139       9.503  -2.575   8.023  1.00  0.00           H  
ATOM   2155  CA  THR   139      11.123  -3.690   8.860  1.00  0.00           C  
ATOM   2156  HA  THR   139      11.243  -4.770   8.967  1.00  0.00           H  
ATOM   2157  CB  THR   139      12.443  -3.151   8.278  1.00  0.00           C  
ATOM   2158  HB  THR   139      12.635  -3.635   7.323  1.00  0.00           H  
ATOM   2159  CG2 THR   139      12.435  -1.638   8.065  1.00  0.00           C  
ATOM   2160 HG21 THR   139      12.267  -1.140   9.014  1.00  0.00           H  
ATOM   2161 HG22 THR   139      13.396  -1.325   7.657  1.00  0.00           H  
ATOM   2162 HG23 THR   139      11.648  -1.358   7.363  1.00  0.00           H  
ATOM   2163  OG1 THR   139      13.518  -3.429   9.144  1.00  0.00           O  
ATOM   2164  HG1 THR   139      13.839  -4.332   8.967  1.00  0.00           H  
ATOM   2165  C   THR   139      10.793  -3.143  10.263  1.00  0.00           C  
ATOM   2166  O   THR   139       9.817  -2.408  10.444  1.00  0.00           O  
ATOM   2167  N   TYR   140      11.533  -3.568  11.292  1.00  0.00           N  
ATOM   2168  H   TYR   140      12.415  -4.013  11.070  1.00  0.00           H  
ATOM   2169  CA  TYR   140      10.993  -3.764  12.646  1.00  0.00           C  
ATOM   2170  HA  TYR   140       9.998  -3.325  12.685  1.00  0.00           H  
ATOM   2171  CB  TYR   140      10.832  -5.273  12.898  1.00  0.00           C  
ATOM   2172  HB2 TYR   140      11.824  -5.724  12.919  1.00  0.00           H  
ATOM   2173  HB3 TYR   140      10.388  -5.422  13.883  1.00  0.00           H  
ATOM   2174  CG  TYR   140       9.982  -6.012  11.880  1.00  0.00           C  
ATOM   2175  CD1 TYR   140       8.581  -5.861  11.897  1.00  0.00           C  
ATOM   2176  HD1 TYR   140       8.122  -5.218  12.634  1.00  0.00           H  
ATOM   2177  CE1 TYR   140       7.787  -6.543  10.956  1.00  0.00           C  
ATOM   2178  HE1 TYR   140       6.714  -6.433  10.952  1.00  0.00           H  
ATOM   2179  CZ  TYR   140       8.390  -7.368   9.983  1.00  0.00           C  
ATOM   2180  OH  TYR   140       7.619  -8.021   9.079  1.00  0.00           O  
ATOM   2181  HH  TYR   140       8.140  -8.274   8.310  1.00  0.00           H  
ATOM   2182  CE2 TYR   140       9.792  -7.521   9.966  1.00  0.00           C  
ATOM   2183  HE2 TYR   140      10.259  -8.147   9.218  1.00  0.00           H  
ATOM   2184  CD2 TYR   140      10.583  -6.850  10.916  1.00  0.00           C  
ATOM   2185  HD2 TYR   140      11.660  -6.980  10.889  1.00  0.00           H  
ATOM   2186  C   TYR   140      11.802  -3.124  13.789  1.00  0.00           C  
ATOM   2187  O   TYR   140      13.018  -2.953  13.720  1.00  0.00           O  
ATOM   2188  N   ALA   141      11.127  -2.854  14.909  1.00  0.00           N  
ATOM   2189  H   ALA   141      10.118  -2.976  14.892  1.00  0.00           H  
ATOM   2190  CA  ALA   141      11.745  -2.537  16.197  1.00  0.00           C  
ATOM   2191  HA  ALA   141      12.768  -2.915  16.192  1.00  0.00           H  
ATOM   2192  CB  ALA   141      11.811  -1.018  16.385  1.00  0.00           C  
ATOM   2193  HB1 ALA   141      10.804  -0.600  16.364  1.00  0.00           H  
ATOM   2194  HB2 ALA   141      12.281  -0.784  17.341  1.00  0.00           H  
ATOM   2195  HB3 ALA   141      12.407  -0.579  15.585  1.00  0.00           H  
ATOM   2196  C   ALA   141      11.007  -3.235  17.351  1.00  0.00           C  
ATOM   2197  O   ALA   141       9.776  -3.249  17.402  1.00  0.00           O  
ATOM   2198  N   VAL   142      11.764  -3.818  18.283  1.00  0.00           N  
ATOM   2199  H   VAL   142      12.771  -3.697  18.205  1.00  0.00           H  
ATOM   2200  CA  VAL   142      11.285  -4.660  19.390  1.00  0.00           C  
ATOM   2201  HA  VAL   142      10.216  -4.832  19.281  1.00  0.00           H  
ATOM   2202  CB  VAL   142      11.987  -6.036  19.373  1.00  0.00           C  
ATOM   2203  HB  VAL   142      13.049  -5.892  19.576  1.00  0.00           H  
ATOM   2204  CG1 VAL   142      11.412  -6.973  20.444  1.00  0.00           C  
ATOM   2205 HG11 VAL   142      11.952  -7.919  20.421  1.00  0.00           H  
ATOM   2206 HG12 VAL   142      11.533  -6.538  21.433  1.00  0.00           H  
ATOM   2207 HG13 VAL   142      10.355  -7.157  20.256  1.00  0.00           H  
ATOM   2208  CG2 VAL   142      11.861  -6.750  18.018  1.00  0.00           C  
ATOM   2209 HG21 VAL   142      10.815  -6.934  17.784  1.00  0.00           H  
ATOM   2210 HG22 VAL   142      12.381  -7.706  18.055  1.00  0.00           H  
ATOM   2211 HG23 VAL   142      12.312  -6.155  17.224  1.00  0.00           H  
ATOM   2212  C   VAL   142      11.527  -3.949  20.725  1.00  0.00           C  
ATOM   2213  O   VAL   142      12.658  -3.604  21.055  1.00  0.00           O  
ATOM   2214  N   ASN   143      10.475  -3.727  21.511  1.00  0.00           N  
ATOM   2215  H   ASN   143       9.581  -4.101  21.207  1.00  0.00           H  
ATOM   2216  CA  ASN   143      10.562  -3.250  22.891  1.00  0.00           C  
ATOM   2217  HA  ASN   143      11.508  -2.731  23.035  1.00  0.00           H  
ATOM   2218  CB  ASN   143       9.418  -2.246  23.121  1.00  0.00           C  
ATOM   2219  HB2 ASN   143       9.582  -1.388  22.474  1.00  0.00           H  
ATOM   2220  HB3 ASN   143       8.480  -2.712  22.828  1.00  0.00           H  
ATOM   2221  CG  ASN   143       9.249  -1.717  24.540  1.00  0.00           C  
ATOM   2222  OD1 ASN   143       8.134  -1.410  24.941  1.00  0.00           O  
ATOM   2223  ND2 ASN   143      10.284  -1.563  25.331  1.00  0.00           N  
ATOM   2224 HD21 ASN   143      10.119  -1.147  26.238  1.00  0.00           H  
ATOM   2225 HD22 ASN   143      11.235  -1.778  25.053  1.00  0.00           H  
ATOM   2226  C   ASN   143      10.515  -4.447  23.854  1.00  0.00           C  
ATOM   2227  O   ASN   143       9.619  -5.283  23.748  1.00  0.00           O  
ATOM   2228  N   ILE   144      11.455  -4.499  24.802  1.00  0.00           N  
ATOM   2229  H   ILE   144      12.127  -3.741  24.843  1.00  0.00           H  
ATOM   2230  CA  ILE   144      11.587  -5.517  25.856  1.00  0.00           C  
ATOM   2231  HA  ILE   144      10.711  -6.159  25.845  1.00  0.00           H  
ATOM   2232  CB  ILE   144      12.845  -6.384  25.607  1.00  0.00           C  
ATOM   2233  HB  ILE   144      13.667  -5.720  25.332  1.00  0.00           H  
ATOM   2234  CG2 ILE   144      13.293  -7.195  26.843  1.00  0.00           C  
ATOM   2235 HG21 ILE   144      13.573  -6.530  27.659  1.00  0.00           H  
ATOM   2236 HG22 ILE   144      12.486  -7.848  27.176  1.00  0.00           H  
ATOM   2237 HG23 ILE   144      14.166  -7.802  26.609  1.00  0.00           H  
ATOM   2238  CG1 ILE   144      12.557  -7.332  24.426  1.00  0.00           C  
ATOM   2239 HG12 ILE   144      11.866  -8.102  24.759  1.00  0.00           H  
ATOM   2240 HG13 ILE   144      12.083  -6.776  23.622  1.00  0.00           H  
ATOM   2241  CD1 ILE   144      13.795  -8.002  23.834  1.00  0.00           C  
ATOM   2242 HD11 ILE   144      13.506  -8.553  22.938  1.00  0.00           H  
ATOM   2243 HD12 ILE   144      14.526  -7.241  23.564  1.00  0.00           H  
ATOM   2244 HD13 ILE   144      14.233  -8.700  24.547  1.00  0.00           H  
ATOM   2245  C   ILE   144      11.642  -4.824  27.216  1.00  0.00           C  
ATOM   2246  O   ILE   144      12.307  -3.801  27.344  1.00  0.00           O  
ATOM   2247  N   TRP   145      10.975  -5.369  28.232  1.00  0.00           N  
ATOM   2248  H   TRP   145      10.468  -6.234  28.084  1.00  0.00           H  
ATOM   2249  CA  TRP   145      11.017  -4.832  29.595  1.00  0.00           C  
ATOM   2250  HA  TRP   145      12.011  -4.427  29.769  1.00  0.00           H  
ATOM   2251  CB  TRP   145      10.010  -3.681  29.741  1.00  0.00           C  
ATOM   2252  HB2 TRP   145      10.247  -3.150  30.665  1.00  0.00           H  
ATOM   2253  HB3 TRP   145      10.169  -2.974  28.928  1.00  0.00           H  
ATOM   2254  CG  TRP   145       8.550  -4.038  29.772  1.00  0.00           C  
ATOM   2255  CD1 TRP   145       7.799  -4.062  30.896  1.00  0.00           C  
ATOM   2256  HD1 TRP   145       8.174  -3.854  31.896  1.00  0.00           H  
ATOM   2257  NE1 TRP   145       6.496  -4.384  30.584  1.00  0.00           N  
ATOM   2258  HE1 TRP   145       5.774  -4.460  31.287  1.00  0.00           H  
ATOM   2259  CE2 TRP   145       6.339  -4.614  29.235  1.00  0.00           C  
ATOM   2260  CZ2 TRP   145       5.229  -4.973  28.455  1.00  0.00           C  
ATOM   2261  HZ2 TRP   145       4.258  -5.080  28.914  1.00  0.00           H  
ATOM   2262  CH2 TRP   145       5.408  -5.218  27.084  1.00  0.00           C  
ATOM   2263  HH2 TRP   145       4.569  -5.522  26.476  1.00  0.00           H  
ATOM   2264  CZ3 TRP   145       6.685  -5.078  26.514  1.00  0.00           C  
ATOM   2265  HZ3 TRP   145       6.832  -5.294  25.468  1.00  0.00           H  
ATOM   2266  CE3 TRP   145       7.782  -4.665  27.297  1.00  0.00           C  
ATOM   2267  HE3 TRP   145       8.751  -4.545  26.839  1.00  0.00           H  
ATOM   2268  CD2 TRP   145       7.646  -4.431  28.685  1.00  0.00           C  
ATOM   2269  C   TRP   145      10.792  -5.931  30.635  1.00  0.00           C  
ATOM   2270  O   TRP   145      10.200  -6.968  30.319  1.00  0.00           O  
ATOM   2271  N   SER   146      11.286  -5.752  31.861  1.00  0.00           N  
ATOM   2272  H   SER   146      11.789  -4.900  32.084  1.00  0.00           H  
ATOM   2273  CA  SER   146      11.042  -6.733  32.925  1.00  0.00           C  
ATOM   2274  HA  SER   146      11.172  -7.721  32.493  1.00  0.00           H  
ATOM   2275  CB  SER   146      12.082  -6.630  34.040  1.00  0.00           C  
ATOM   2276  HB2 SER   146      13.085  -6.696  33.621  1.00  0.00           H  
ATOM   2277  HB3 SER   146      11.974  -5.679  34.550  1.00  0.00           H  
ATOM   2278  OG  SER   146      11.882  -7.685  34.962  1.00  0.00           O  
ATOM   2279  HG  SER   146      12.005  -8.531  34.500  1.00  0.00           H  
ATOM   2280  C   SER   146       9.612  -6.654  33.478  1.00  0.00           C  
ATOM   2281  O   SER   146       9.023  -5.582  33.606  1.00  0.00           O  
ATOM   2282  N   GLU   147       9.069  -7.809  33.859  1.00  0.00           N  
ATOM   2283  H   GLU   147       9.635  -8.643  33.751  1.00  0.00           H  
ATOM   2284  CA  GLU   147       7.849  -7.928  34.670  1.00  0.00           C  
ATOM   2285  HA  GLU   147       7.066  -7.288  34.259  1.00  0.00           H  
ATOM   2286  CB  GLU   147       7.412  -9.403  34.597  1.00  0.00           C  
ATOM   2287  HB2 GLU   147       7.388  -9.725  33.553  1.00  0.00           H  
ATOM   2288  HB3 GLU   147       8.183  -9.988  35.097  1.00  0.00           H  
ATOM   2289  CG  GLU   147       6.065  -9.760  35.247  1.00  0.00           C  
ATOM   2290  HG2 GLU   147       6.063 -10.838  35.419  1.00  0.00           H  
ATOM   2291  HG3 GLU   147       5.961  -9.286  36.220  1.00  0.00           H  
ATOM   2292  CD  GLU   147       4.863  -9.414  34.356  1.00  0.00           C  
ATOM   2293  OE1 GLU   147       4.883  -8.410  33.620  1.00  0.00           O  
ATOM   2294  OE2 GLU   147       3.906 -10.224  34.284  1.00  0.00           O1-
ATOM   2295  C   GLU   147       8.091  -7.512  36.137  1.00  0.00           C  
ATOM   2296  O   GLU   147       7.170  -7.107  36.839  1.00  0.00           O  
ATOM   2297  N   ASN   148       9.338  -7.644  36.608  1.00  0.00           N  
ATOM   2298  H   ASN   148      10.055  -7.925  35.947  1.00  0.00           H  
ATOM   2299  CA  ASN   148       9.754  -7.437  37.996  1.00  0.00           C  
ATOM   2300  HA  ASN   148       8.877  -7.464  38.641  1.00  0.00           H  
ATOM   2301  CB  ASN   148      10.698  -8.589  38.380  1.00  0.00           C  
ATOM   2302  HB2 ASN   148      11.587  -8.537  37.752  1.00  0.00           H  
ATOM   2303  HB3 ASN   148      11.014  -8.463  39.417  1.00  0.00           H  
ATOM   2304  CG  ASN   148      10.073  -9.963  38.228  1.00  0.00           C  
ATOM   2305  OD1 ASN   148      10.309 -10.698  37.283  1.00  0.00           O  
ATOM   2306  ND2 ASN   148       9.254 -10.366  39.171  1.00  0.00           N  
ATOM   2307 HD21 ASN   148       8.859 -11.282  39.060  1.00  0.00           H  
ATOM   2308 HD22 ASN   148       9.060  -9.774  39.957  1.00  0.00           H  
ATOM   2309  C   ASN   148      10.446  -6.083  38.246  1.00  0.00           C  
ATOM   2310  O   ASN   148      10.665  -5.724  39.400  1.00  0.00           O  
ATOM   2311  N   ASP   149      10.817  -5.355  37.191  1.00  0.00           N  
ATOM   2312  H   ASP   149      10.601  -5.717  36.274  1.00  0.00           H  
ATOM   2313  CA  ASP   149      11.597  -4.115  37.247  1.00  0.00           C  
ATOM   2314  HA  ASP   149      11.410  -3.610  38.196  1.00  0.00           H  
ATOM   2315  CB  ASP   149      13.092  -4.453  37.222  1.00  0.00           C  
ATOM   2316  HB2 ASP   149      13.324  -5.079  38.084  1.00  0.00           H  
ATOM   2317  HB3 ASP   149      13.316  -5.024  36.323  1.00  0.00           H  
ATOM   2318  CG  ASP   149      14.015  -3.232  37.253  1.00  0.00           C  
ATOM   2319  OD1 ASP   149      13.545  -2.074  37.362  1.00  0.00           O  
ATOM   2320  OD2 ASP   149      15.240  -3.499  37.165  1.00  0.00           O1-
ATOM   2321  C   ASP   149      11.196  -3.178  36.092  1.00  0.00           C  
ATOM   2322  O   ASP   149      11.691  -3.328  34.970  1.00  0.00           O  
ATOM   2323  N   PRO   150      10.308  -2.200  36.346  1.00  0.00           N  
ATOM   2324  CD  PRO   150       9.529  -2.047  37.566  1.00  0.00           C  
ATOM   2325  HD2 PRO   150      10.097  -1.456  38.286  1.00  0.00           H  
ATOM   2326  HD3 PRO   150       9.255  -3.011  37.996  1.00  0.00           H  
ATOM   2327  CG  PRO   150       8.271  -1.296  37.147  1.00  0.00           C  
ATOM   2328  HG2 PRO   150       7.847  -0.725  37.973  1.00  0.00           H  
ATOM   2329  HG3 PRO   150       7.540  -2.001  36.743  1.00  0.00           H  
ATOM   2330  CB  PRO   150       8.792  -0.394  36.031  1.00  0.00           C  
ATOM   2331  HB2 PRO   150       9.260   0.487  36.476  1.00  0.00           H  
ATOM   2332  HB3 PRO   150       7.998  -0.098  35.345  1.00  0.00           H  
ATOM   2333  CA  PRO   150       9.856  -1.250  35.332  1.00  0.00           C  
ATOM   2334  HA  PRO   150       9.390  -1.812  34.523  1.00  0.00           H  
ATOM   2335  C   PRO   150      10.964  -0.368  34.735  1.00  0.00           C  
ATOM   2336  O   PRO   150      10.743   0.236  33.685  1.00  0.00           O  
ATOM   2337  N   ALA   151      12.131  -0.259  35.388  1.00  0.00           N  
ATOM   2338  H   ALA   151      12.297  -0.832  36.211  1.00  0.00           H  
ATOM   2339  CA  ALA   151      13.252   0.547  34.906  1.00  0.00           C  
ATOM   2340  HA  ALA   151      12.855   1.404  34.361  1.00  0.00           H  
ATOM   2341  CB  ALA   151      14.030   1.085  36.114  1.00  0.00           C  
ATOM   2342  HB1 ALA   151      14.469   0.260  36.675  1.00  0.00           H  
ATOM   2343  HB2 ALA   151      14.829   1.741  35.769  1.00  0.00           H  
ATOM   2344  HB3 ALA   151      13.362   1.648  36.766  1.00  0.00           H  
ATOM   2345  C   ALA   151      14.169  -0.213  33.928  1.00  0.00           C  
ATOM   2346  O   ALA   151      14.858   0.422  33.130  1.00  0.00           O  
ATOM   2347  N   ASP   152      14.166  -1.554  33.926  1.00  0.00           N  
ATOM   2348  H   ASP   152      13.564  -2.024  34.593  1.00  0.00           H  
ATOM   2349  CA  ASP   152      14.892  -2.385  32.942  1.00  0.00           C  
ATOM   2350  HA  ASP   152      15.815  -1.858  32.698  1.00  0.00           H  
ATOM   2351  CB  ASP   152      15.310  -3.729  33.568  1.00  0.00           C  
ATOM   2352  HB2 ASP   152      15.719  -3.537  34.561  1.00  0.00           H  
ATOM   2353  HB3 ASP   152      14.437  -4.374  33.677  1.00  0.00           H  
ATOM   2354  CG  ASP   152      16.394  -4.463  32.763  1.00  0.00           C  
ATOM   2355  OD1 ASP   152      16.872  -3.969  31.720  1.00  0.00           O  
ATOM   2356  OD2 ASP   152      16.815  -5.569  33.182  1.00  0.00           O1-
ATOM   2357  C   ASP   152      14.114  -2.515  31.611  1.00  0.00           C  
ATOM   2358  O   ASP   152      13.739  -3.603  31.161  1.00  0.00           O  
ATOM   2359  N   PHE   153      13.810  -1.356  31.021  1.00  0.00           N  
ATOM   2360  H   PHE   153      14.157  -0.519  31.482  1.00  0.00           H  
ATOM   2361  CA  PHE   153      13.065  -1.157  29.777  1.00  0.00           C  
ATOM   2362  HA  PHE   153      12.511  -2.064  29.536  1.00  0.00           H  
ATOM   2363  CB  PHE   153      12.057  -0.018  30.005  1.00  0.00           C  
ATOM   2364  HB2 PHE   153      11.364  -0.324  30.791  1.00  0.00           H  
ATOM   2365  HB3 PHE   153      12.596   0.854  30.379  1.00  0.00           H  
ATOM   2366  CG  PHE   153      11.259   0.414  28.786  1.00  0.00           C  
ATOM   2367  CD1 PHE   153      11.826   1.303  27.851  1.00  0.00           C  
ATOM   2368  HD1 PHE   153      12.835   1.666  27.996  1.00  0.00           H  
ATOM   2369  CE1 PHE   153      11.077   1.741  26.743  1.00  0.00           C  
ATOM   2370  HE1 PHE   153      11.518   2.431  26.038  1.00  0.00           H  
ATOM   2371  CZ  PHE   153       9.750   1.308  26.578  1.00  0.00           C  
ATOM   2372  HZ  PHE   153       9.173   1.660  25.736  1.00  0.00           H  
ATOM   2373  CE2 PHE   153       9.178   0.427  27.513  1.00  0.00           C  
ATOM   2374  HE2 PHE   153       8.156   0.097  27.399  1.00  0.00           H  
ATOM   2375  CD2 PHE   153       9.933  -0.022  28.612  1.00  0.00           C  
ATOM   2376  HD2 PHE   153       9.484  -0.680  29.346  1.00  0.00           H  
ATOM   2377  C   PHE   153      14.020  -0.850  28.612  1.00  0.00           C  
ATOM   2378  O   PHE   153      14.907  -0.006  28.724  1.00  0.00           O  
ATOM   2379  N   ARG   154      13.848  -1.519  27.466  1.00  0.00           N  
ATOM   2380  H   ARG   154      13.121  -2.226  27.455  1.00  0.00           H  
ATOM   2381  CA  ARG   154      14.807  -1.529  26.343  1.00  0.00           C  
ATOM   2382  HA  ARG   154      15.430  -0.633  26.405  1.00  0.00           H  
ATOM   2383  CB  ARG   154      15.713  -2.771  26.450  1.00  0.00           C  
ATOM   2384  HB2 ARG   154      15.120  -3.654  26.207  1.00  0.00           H  
ATOM   2385  HB3 ARG   154      16.511  -2.683  25.710  1.00  0.00           H  
ATOM   2386  CG  ARG   154      16.340  -2.982  27.836  1.00  0.00           C  
ATOM   2387  HG2 ARG   154      16.899  -2.094  28.134  1.00  0.00           H  
ATOM   2388  HG3 ARG   154      15.556  -3.179  28.570  1.00  0.00           H  
ATOM   2389  CD  ARG   154      17.282  -4.182  27.810  1.00  0.00           C  
ATOM   2390  HD2 ARG   154      16.770  -5.036  27.363  1.00  0.00           H  
ATOM   2391  HD3 ARG   154      18.157  -3.931  27.204  1.00  0.00           H  
ATOM   2392  NE  ARG   154      17.694  -4.550  29.169  1.00  0.00           N  
ATOM   2393  HE  ARG   154      17.172  -4.169  29.963  1.00  0.00           H  
ATOM   2394  CZ  ARG   154      18.654  -5.382  29.499  1.00  0.00           C  
ATOM   2395  NH1 ARG   154      19.399  -5.951  28.597  1.00  0.00           N1+
ATOM   2396 HH11 ARG   154      19.191  -5.811  27.628  1.00  0.00           H  
ATOM   2397 HH12 ARG   154      20.057  -6.656  28.912  1.00  0.00           H  
ATOM   2398  NH2 ARG   154      18.837  -5.703  30.743  1.00  0.00           N  
ATOM   2399 HH21 ARG   154      18.185  -5.301  31.428  1.00  0.00           H  
ATOM   2400 HH22 ARG   154      19.544  -6.374  30.989  1.00  0.00           H  
ATOM   2401  C   ARG   154      14.112  -1.534  24.983  1.00  0.00           C  
ATOM   2402  O   ARG   154      13.021  -2.089  24.837  1.00  0.00           O  
ATOM   2403  N   ILE   155      14.762  -0.972  23.967  1.00  0.00           N  
ATOM   2404  H   ILE   155      15.677  -0.578  24.144  1.00  0.00           H  
ATOM   2405  CA  ILE   155      14.327  -1.034  22.564  1.00  0.00           C  
ATOM   2406  HA  ILE   155      13.555  -1.795  22.465  1.00  0.00           H  
ATOM   2407  CB  ILE   155      13.713   0.310  22.092  1.00  0.00           C  
ATOM   2408  HB  ILE   155      14.431   1.106  22.303  1.00  0.00           H  
ATOM   2409  CG2 ILE   155      13.442   0.307  20.571  1.00  0.00           C  
ATOM   2410 HG21 ILE   155      12.741  -0.487  20.311  1.00  0.00           H  
ATOM   2411 HG22 ILE   155      13.043   1.268  20.251  1.00  0.00           H  
ATOM   2412 HG23 ILE   155      14.370   0.161  20.018  1.00  0.00           H  
ATOM   2413  CG1 ILE   155      12.407   0.606  22.871  1.00  0.00           C  
ATOM   2414 HG12 ILE   155      11.676  -0.171  22.652  1.00  0.00           H  
ATOM   2415 HG13 ILE   155      12.615   0.579  23.940  1.00  0.00           H  
ATOM   2416  CD1 ILE   155      11.775   1.973  22.582  1.00  0.00           C  
ATOM   2417 HD11 ILE   155      12.517   2.761  22.723  1.00  0.00           H  
ATOM   2418 HD12 ILE   155      10.948   2.138  23.274  1.00  0.00           H  
ATOM   2419 HD13 ILE   155      11.385   2.012  21.566  1.00  0.00           H  
ATOM   2420  C   ILE   155      15.507  -1.484  21.699  1.00  0.00           C  
ATOM   2421  O   ILE   155      16.607  -0.957  21.826  1.00  0.00           O  
ATOM   2422  N   TYR   156      15.249  -2.434  20.804  1.00  0.00           N  
ATOM   2423  H   TYR   156      14.305  -2.807  20.772  1.00  0.00           H  
ATOM   2424  CA  TYR   156      16.186  -2.958  19.816  1.00  0.00           C  
ATOM   2425  HA  TYR   156      17.146  -2.446  19.902  1.00  0.00           H  
ATOM   2426  CB  TYR   156      16.403  -4.460  20.057  1.00  0.00           C  
ATOM   2427  HB2 TYR   156      15.442  -4.968  19.971  1.00  0.00           H  
ATOM   2428  HB3 TYR   156      17.038  -4.841  19.257  1.00  0.00           H  
ATOM   2429  CG  TYR   156      17.024  -4.845  21.394  1.00  0.00           C  
ATOM   2430  CD1 TYR   156      16.230  -4.913  22.555  1.00  0.00           C  
ATOM   2431  HD1 TYR   156      15.177  -4.674  22.500  1.00  0.00           H  
ATOM   2432  CE1 TYR   156      16.801  -5.303  23.784  1.00  0.00           C  
ATOM   2433  HE1 TYR   156      16.197  -5.374  24.675  1.00  0.00           H  
ATOM   2434  CZ  TYR   156      18.166  -5.647  23.854  1.00  0.00           C  
ATOM   2435  OH  TYR   156      18.700  -6.059  25.038  1.00  0.00           O  
ATOM   2436  HH  TYR   156      19.499  -6.575  24.898  1.00  0.00           H  
ATOM   2437  CE2 TYR   156      18.961  -5.594  22.686  1.00  0.00           C  
ATOM   2438  HE2 TYR   156      20.005  -5.861  22.731  1.00  0.00           H  
ATOM   2439  CD2 TYR   156      18.390  -5.184  21.464  1.00  0.00           C  
ATOM   2440  HD2 TYR   156      19.000  -5.142  20.571  1.00  0.00           H  
ATOM   2441  C   TYR   156      15.608  -2.703  18.419  1.00  0.00           C  
ATOM   2442  O   TYR   156      14.422  -2.937  18.187  1.00  0.00           O  
ATOM   2443  N   GLN   157      16.425  -2.227  17.482  1.00  0.00           N  
ATOM   2444  H   GLN   157      17.401  -2.089  17.703  1.00  0.00           H  
ATOM   2445  CA  GLN   157      16.010  -1.958  16.102  1.00  0.00           C  
ATOM   2446  HA  GLN   157      14.926  -2.033  16.024  1.00  0.00           H  
ATOM   2447  CB  GLN   157      16.387  -0.512  15.751  1.00  0.00           C  
ATOM   2448  HB2 GLN   157      15.954   0.129  16.520  1.00  0.00           H  
ATOM   2449  HB3 GLN   157      17.472  -0.391  15.780  1.00  0.00           H  
ATOM   2450  CG  GLN   157      15.869  -0.056  14.377  1.00  0.00           C  
ATOM   2451  HG2 GLN   157      16.474  -0.517  13.594  1.00  0.00           H  
ATOM   2452  HG3 GLN   157      14.838  -0.387  14.248  1.00  0.00           H  
ATOM   2453  CD  GLN   157      15.892   1.466  14.208  1.00  0.00           C  
ATOM   2454  OE1 GLN   157      15.894   2.242  15.150  1.00  0.00           O  
ATOM   2455  NE2 GLN   157      15.903   1.957  12.990  1.00  0.00           N  
ATOM   2456 HE21 GLN   157      15.919   2.958  12.913  1.00  0.00           H  
ATOM   2457 HE22 GLN   157      15.931   1.344  12.197  1.00  0.00           H  
ATOM   2458  C   GLN   157      16.614  -3.008  15.164  1.00  0.00           C  
ATOM   2459  O   GLN   157      17.819  -3.255  15.212  1.00  0.00           O  
ATOM   2460  N   VAL   158      15.778  -3.647  14.346  1.00  0.00           N  
ATOM   2461  H   VAL   158      14.813  -3.338  14.281  1.00  0.00           H  
ATOM   2462  CA  VAL   158      16.204  -4.678  13.389  1.00  0.00           C  
ATOM   2463  HA  VAL   158      17.048  -5.221  13.813  1.00  0.00           H  
ATOM   2464  CB  VAL   158      15.071  -5.696  13.112  1.00  0.00           C  
ATOM   2465  HB  VAL   158      14.300  -5.223  12.501  1.00  0.00           H  
ATOM   2466  CG1 VAL   158      15.594  -6.928  12.368  1.00  0.00           C  
ATOM   2467 HG11 VAL   158      15.976  -6.646  11.394  1.00  0.00           H  
ATOM   2468 HG12 VAL   158      16.375  -7.423  12.946  1.00  0.00           H  
ATOM   2469 HG13 VAL   158      14.779  -7.637  12.205  1.00  0.00           H  
ATOM   2470  CG2 VAL   158      14.413  -6.205  14.405  1.00  0.00           C  
ATOM   2471 HG21 VAL   158      13.679  -6.972  14.160  1.00  0.00           H  
ATOM   2472 HG22 VAL   158      13.896  -5.393  14.914  1.00  0.00           H  
ATOM   2473 HG23 VAL   158      15.168  -6.631  15.064  1.00  0.00           H  
ATOM   2474  C   VAL   158      16.670  -3.985  12.105  1.00  0.00           C  
ATOM   2475  O   VAL   158      15.978  -3.112  11.591  1.00  0.00           O  
ATOM   2476  N   THR   159      17.846  -4.341  11.583  1.00  0.00           N  
ATOM   2477  H   THR   159      18.427  -5.008  12.073  1.00  0.00           H  
ATOM   2478  CA  THR   159      18.392  -3.791  10.321  1.00  0.00           C  
ATOM   2479  HA  THR   159      18.005  -2.782  10.175  1.00  0.00           H  
ATOM   2480  CB  THR   159      19.926  -3.704  10.376  1.00  0.00           C  
ATOM   2481  HB  THR   159      20.304  -3.417   9.394  1.00  0.00           H  
ATOM   2482  CG2 THR   159      20.420  -2.671  11.387  1.00  0.00           C  
ATOM   2483 HG21 THR   159      20.004  -1.695  11.138  1.00  0.00           H  
ATOM   2484 HG22 THR   159      21.507  -2.610  11.348  1.00  0.00           H  
ATOM   2485 HG23 THR   159      20.106  -2.947  12.395  1.00  0.00           H  
ATOM   2486  OG1 THR   159      20.479  -4.953  10.732  1.00  0.00           O  
ATOM   2487  HG1 THR   159      21.433  -4.890  10.641  1.00  0.00           H  
ATOM   2488  C   THR   159      17.986  -4.583   9.074  1.00  0.00           C  
ATOM   2489  O   THR   159      18.346  -4.199   7.964  1.00  0.00           O  
ATOM   2490  N   TYR   160      17.275  -5.701   9.242  1.00  0.00           N  
ATOM   2491  H   TYR   160      17.013  -5.941  10.184  1.00  0.00           H  
ATOM   2492  CA  TYR   160      16.795  -6.577   8.172  1.00  0.00           C  
ATOM   2493  HA  TYR   160      17.278  -6.307   7.232  1.00  0.00           H  
ATOM   2494  CB  TYR   160      17.164  -8.039   8.500  1.00  0.00           C  
ATOM   2495  HB2 TYR   160      16.859  -8.248   9.526  1.00  0.00           H  
ATOM   2496  HB3 TYR   160      16.571  -8.683   7.852  1.00  0.00           H  
ATOM   2497  CG  TYR   160      18.602  -8.512   8.328  1.00  0.00           C  
ATOM   2498  CD1 TYR   160      18.837  -9.905   8.325  1.00  0.00           C  
ATOM   2499  HD1 TYR   160      18.009 -10.589   8.458  1.00  0.00           H  
ATOM   2500  CE1 TYR   160      20.134 -10.415   8.138  1.00  0.00           C  
ATOM   2501  HE1 TYR   160      20.297 -11.482   8.131  1.00  0.00           H  
ATOM   2502  CZ  TYR   160      21.217  -9.528   7.965  1.00  0.00           C  
ATOM   2503  OH  TYR   160      22.473 -10.010   7.779  1.00  0.00           O  
ATOM   2504  HH  TYR   160      22.474 -10.942   7.562  1.00  0.00           H  
ATOM   2505  CE2 TYR   160      20.991  -8.138   7.974  1.00  0.00           C  
ATOM   2506  HE2 TYR   160      21.825  -7.468   7.835  1.00  0.00           H  
ATOM   2507  CD2 TYR   160      19.689  -7.630   8.146  1.00  0.00           C  
ATOM   2508  HD2 TYR   160      19.542  -6.562   8.128  1.00  0.00           H  
ATOM   2509  C   TYR   160      15.272  -6.450   7.957  1.00  0.00           C  
ATOM   2510  O   TYR   160      14.531  -5.943   8.803  1.00  0.00           O  
ATOM   2511  N   LEU   161      14.817  -6.984   6.820  1.00  0.00           N  
ATOM   2512  H   LEU   161      15.507  -7.310   6.162  1.00  0.00           H  
ATOM   2513  CA  LEU   161      13.414  -7.300   6.496  1.00  0.00           C  
ATOM   2514  HA  LEU   161      12.764  -6.487   6.826  1.00  0.00           H  
ATOM   2515  CB  LEU   161      13.317  -7.437   4.962  1.00  0.00           C  
ATOM   2516  HB2 LEU   161      13.875  -8.331   4.674  1.00  0.00           H  
ATOM   2517  HB3 LEU   161      12.273  -7.602   4.691  1.00  0.00           H  
ATOM   2518  CG  LEU   161      13.861  -6.242   4.143  1.00  0.00           C  
ATOM   2519  HG  LEU   161      14.855  -5.967   4.492  1.00  0.00           H  
ATOM   2520  CD1 LEU   161      14.014  -6.647   2.678  1.00  0.00           C  
ATOM   2521 HD11 LEU   161      13.077  -7.056   2.309  1.00  0.00           H  
ATOM   2522 HD12 LEU   161      14.791  -7.404   2.583  1.00  0.00           H  
ATOM   2523 HD13 LEU   161      14.285  -5.779   2.076  1.00  0.00           H  
ATOM   2524  CD2 LEU   161      12.963  -5.011   4.254  1.00  0.00           C  
ATOM   2525 HD21 LEU   161      11.963  -5.262   3.903  1.00  0.00           H  
ATOM   2526 HD22 LEU   161      12.900  -4.688   5.292  1.00  0.00           H  
ATOM   2527 HD23 LEU   161      13.367  -4.200   3.648  1.00  0.00           H  
ATOM   2528  C   LEU   161      12.923  -8.600   7.189  1.00  0.00           C  
ATOM   2529  O   LEU   161      11.741  -8.932   7.169  1.00  0.00           O  
ATOM   2530  N   GLU   162      13.854  -9.348   7.788  1.00  0.00           N  
ATOM   2531  H   GLU   162      14.795  -9.005   7.760  1.00  0.00           H  
ATOM   2532  CA  GLU   162      13.644 -10.581   8.553  1.00  0.00           C  
ATOM   2533  HA  GLU   162      13.224 -11.342   7.896  1.00  0.00           H  
ATOM   2534  CB  GLU   162      15.045 -11.046   8.995  1.00  0.00           C  
ATOM   2535  HB2 GLU   162      15.613 -11.326   8.106  1.00  0.00           H  
ATOM   2536  HB3 GLU   162      15.556 -10.199   9.450  1.00  0.00           H  
ATOM   2537  CG  GLU   162      15.118 -12.189  10.012  1.00  0.00           C  
ATOM   2538  HG2 GLU   162      16.172 -12.409  10.195  1.00  0.00           H  
ATOM   2539  HG3 GLU   162      14.690 -11.843  10.952  1.00  0.00           H  
ATOM   2540  CD  GLU   162      14.417 -13.474   9.569  1.00  0.00           C  
ATOM   2541  OE1 GLU   162      14.252 -13.670   8.344  1.00  0.00           O  
ATOM   2542  OE2 GLU   162      14.072 -14.257  10.487  1.00  0.00           O1-
ATOM   2543  C   GLU   162      12.724 -10.364   9.774  1.00  0.00           C  
ATOM   2544  O   GLU   162      13.040  -9.529  10.628  1.00  0.00           O  
ATOM   2545  N   PRO   163      11.617 -11.115   9.927  1.00  0.00           N  
ATOM   2546  CD  PRO   163      11.050 -12.045   8.956  1.00  0.00           C  
ATOM   2547  HD2 PRO   163      11.717 -12.889   8.776  1.00  0.00           H  
ATOM   2548  HD3 PRO   163      10.852 -11.516   8.023  1.00  0.00           H  
ATOM   2549  CG  PRO   163       9.729 -12.536   9.557  1.00  0.00           C  
ATOM   2550  HG2 PRO   163       9.898 -13.459  10.115  1.00  0.00           H  
ATOM   2551  HG3 PRO   163       8.965 -12.683   8.791  1.00  0.00           H  
ATOM   2552  CB  PRO   163       9.358 -11.411  10.519  1.00  0.00           C  
ATOM   2553  HB2 PRO   163       8.677 -11.728  11.299  1.00  0.00           H  
ATOM   2554  HB3 PRO   163       8.925 -10.581   9.960  1.00  0.00           H  
ATOM   2555  CA  PRO   163      10.720 -11.000  11.074  1.00  0.00           C  
ATOM   2556  HA  PRO   163      10.667  -9.958  11.381  1.00  0.00           H  
ATOM   2557  C   PRO   163      11.202 -11.817  12.296  1.00  0.00           C  
ATOM   2558  O   PRO   163      10.452 -12.586  12.910  1.00  0.00           O  
ATOM   2559  N   SER   164      12.479 -11.659  12.659  1.00  0.00           N  
ATOM   2560  H   SER   164      13.052 -11.014  12.124  1.00  0.00           H  
ATOM   2561  CA  SER   164      13.087 -12.246  13.861  1.00  0.00           C  
ATOM   2562  HA  SER   164      12.322 -12.234  14.633  1.00  0.00           H  
ATOM   2563  CB  SER   164      13.492 -13.713  13.634  1.00  0.00           C  
ATOM   2564  HB2 SER   164      13.579 -14.199  14.602  1.00  0.00           H  
ATOM   2565  HB3 SER   164      12.711 -14.224  13.072  1.00  0.00           H  
ATOM   2566  OG  SER   164      14.723 -13.865  12.963  1.00  0.00           O  
ATOM   2567  HG  SER   164      14.502 -14.028  12.009  1.00  0.00           H  
ATOM   2568  C   SER   164      14.261 -11.419  14.411  1.00  0.00           C  
ATOM   2569  O   SER   164      14.781 -10.523  13.747  1.00  0.00           O  
ATOM   2570  N   LEU   165      14.652 -11.669  15.666  1.00  0.00           N  
ATOM   2571  H   LEU   165      14.143 -12.384  16.176  1.00  0.00           H  
ATOM   2572  CA  LEU   165      15.746 -10.972  16.355  1.00  0.00           C  
ATOM   2573  HA  LEU   165      16.513 -10.726  15.618  1.00  0.00           H  
ATOM   2574  CB  LEU   165      15.211  -9.658  16.959  1.00  0.00           C  
ATOM   2575  HB2 LEU   165      14.874  -9.013  16.150  1.00  0.00           H  
ATOM   2576  HB3 LEU   165      14.348  -9.902  17.583  1.00  0.00           H  
ATOM   2577  CG  LEU   165      16.220  -8.877  17.822  1.00  0.00           C  
ATOM   2578  HG  LEU   165      16.599  -9.518  18.616  1.00  0.00           H  
ATOM   2579  CD1 LEU   165      17.405  -8.347  17.012  1.00  0.00           C  
ATOM   2580 HD11 LEU   165      17.989  -9.171  16.607  1.00  0.00           H  
ATOM   2581 HD12 LEU   165      17.049  -7.724  16.192  1.00  0.00           H  
ATOM   2582 HD13 LEU   165      18.057  -7.756  17.655  1.00  0.00           H  
ATOM   2583  CD2 LEU   165      15.522  -7.693  18.486  1.00  0.00           C  
ATOM   2584 HD21 LEU   165      15.155  -7.003  17.726  1.00  0.00           H  
ATOM   2585 HD22 LEU   165      14.689  -8.051  19.091  1.00  0.00           H  
ATOM   2586 HD23 LEU   165      16.229  -7.183  19.138  1.00  0.00           H  
ATOM   2587  C   LEU   165      16.384 -11.858  17.436  1.00  0.00           C  
ATOM   2588  O   LEU   165      15.692 -12.383  18.308  1.00  0.00           O  
ATOM   2589  N   ARG   166      17.718 -11.982  17.418  1.00  0.00           N  
ATOM   2590  H   ARG   166      18.227 -11.466  16.715  1.00  0.00           H  
ATOM   2591  CA  ARG   166      18.490 -12.637  18.492  1.00  0.00           C  
ATOM   2592  HA  ARG   166      17.821 -13.306  19.028  1.00  0.00           H  
ATOM   2593  CB  ARG   166      19.649 -13.466  17.931  1.00  0.00           C  
ATOM   2594  HB2 ARG   166      20.210 -12.879  17.202  1.00  0.00           H  
ATOM   2595  HB3 ARG   166      20.318 -13.729  18.754  1.00  0.00           H  
ATOM   2596  CG  ARG   166      19.149 -14.763  17.296  1.00  0.00           C  
ATOM   2597  HG2 ARG   166      18.539 -15.306  18.020  1.00  0.00           H  
ATOM   2598  HG3 ARG   166      18.548 -14.534  16.415  1.00  0.00           H  
ATOM   2599  CD  ARG   166      20.337 -15.636  16.896  1.00  0.00           C  
ATOM   2600  HD2 ARG   166      20.916 -15.120  16.128  1.00  0.00           H  
ATOM   2601  HD3 ARG   166      20.985 -15.780  17.761  1.00  0.00           H  
ATOM   2602  NE  ARG   166      19.878 -16.954  16.427  1.00  0.00           N  
ATOM   2603  HE  ARG   166      19.428 -17.558  17.107  1.00  0.00           H  
ATOM   2604  CZ  ARG   166      19.925 -17.446  15.206  1.00  0.00           C  
ATOM   2605  NH1 ARG   166      20.497 -16.828  14.212  1.00  0.00           N1+
ATOM   2606 HH11 ARG   166      20.964 -15.958  14.387  1.00  0.00           H  
ATOM   2607 HH12 ARG   166      20.493 -17.229  13.293  1.00  0.00           H  
ATOM   2608  NH2 ARG   166      19.389 -18.604  14.971  1.00  0.00           N  
ATOM   2609 HH21 ARG   166      18.955 -19.073  15.763  1.00  0.00           H  
ATOM   2610 HH22 ARG   166      19.350 -18.985  14.047  1.00  0.00           H  
ATOM   2611  C   ARG   166      19.033 -11.651  19.521  1.00  0.00           C  
ATOM   2612  O   ARG   166      19.473 -10.564  19.156  1.00  0.00           O  
ATOM   2613  N   ILE   167      19.065 -12.062  20.791  1.00  0.00           N  
ATOM   2614  H   ILE   167      18.716 -12.997  20.989  1.00  0.00           H  
ATOM   2615  CA  ILE   167      19.627 -11.292  21.918  1.00  0.00           C  
ATOM   2616  HA  ILE   167      20.356 -10.581  21.527  1.00  0.00           H  
ATOM   2617  CB  ILE   167      18.524 -10.494  22.665  1.00  0.00           C  
ATOM   2618  HB  ILE   167      17.804 -11.216  23.059  1.00  0.00           H  
ATOM   2619  CG2 ILE   167      19.113  -9.715  23.861  1.00  0.00           C  
ATOM   2620 HG21 ILE   167      19.577 -10.397  24.573  1.00  0.00           H  
ATOM   2621 HG22 ILE   167      18.326  -9.196  24.406  1.00  0.00           H  
ATOM   2622 HG23 ILE   167      19.853  -8.993  23.514  1.00  0.00           H  
ATOM   2623  CG1 ILE   167      17.770  -9.534  21.716  1.00  0.00           C  
ATOM   2624 HG12 ILE   167      18.464  -8.794  21.316  1.00  0.00           H  
ATOM   2625 HG13 ILE   167      17.355 -10.102  20.886  1.00  0.00           H  
ATOM   2626  CD1 ILE   167      16.581  -8.812  22.353  1.00  0.00           C  
ATOM   2627 HD11 ILE   167      16.031  -8.275  21.580  1.00  0.00           H  
ATOM   2628 HD12 ILE   167      15.922  -9.543  22.822  1.00  0.00           H  
ATOM   2629 HD13 ILE   167      16.920  -8.093  23.095  1.00  0.00           H  
ATOM   2630  C   ILE   167      20.350 -12.241  22.881  1.00  0.00           C  
ATOM   2631  O   ILE   167      19.779 -13.252  23.288  1.00  0.00           O  
ATOM   2632  N   ALA   168      21.579 -11.908  23.293  1.00  0.00           N  
ATOM   2633  H   ALA   168      21.984 -11.039  22.985  1.00  0.00           H  
ATOM   2634  CA  ALA   168      22.287 -12.656  24.332  1.00  0.00           C  
ATOM   2635  HA  ALA   168      22.307 -13.713  24.056  1.00  0.00           H  
ATOM   2636  CB  ALA   168      23.739 -12.167  24.403  1.00  0.00           C  
ATOM   2637  HB1 ALA   168      24.242 -12.366  23.456  1.00  0.00           H  
ATOM   2638  HB2 ALA   168      23.770 -11.098  24.610  1.00  0.00           H  
ATOM   2639  HB3 ALA   168      24.266 -12.702  25.195  1.00  0.00           H  
ATOM   2640  C   ALA   168      21.540 -12.512  25.673  1.00  0.00           C  
ATOM   2641  O   ALA   168      21.399 -11.402  26.200  1.00  0.00           O  
ATOM   2642  N   ALA   169      21.055 -13.627  26.220  1.00  0.00           N  
ATOM   2643  H   ALA   169      21.290 -14.512  25.778  1.00  0.00           H  
ATOM   2644  CA  ALA   169      20.264 -13.696  27.448  1.00  0.00           C  
ATOM   2645  HA  ALA   169      19.387 -13.057  27.342  1.00  0.00           H  
ATOM   2646  CB  ALA   169      19.794 -15.145  27.620  1.00  0.00           C  
ATOM   2647  HB1 ALA   169      19.291 -15.486  26.715  1.00  0.00           H  
ATOM   2648  HB2 ALA   169      20.647 -15.795  27.815  1.00  0.00           H  
ATOM   2649  HB3 ALA   169      19.100 -15.212  28.461  1.00  0.00           H  
ATOM   2650  C   ALA   169      21.053 -13.214  28.675  1.00  0.00           C  
ATOM   2651  O   ALA   169      20.480 -12.625  29.584  1.00  0.00           O  
ATOM   2652  N   SER   170      22.380 -13.365  28.657  1.00  0.00           N  
ATOM   2653  H   SER   170      22.785 -13.860  27.874  1.00  0.00           H  
ATOM   2654  CA  SER   170      23.316 -12.839  29.663  1.00  0.00           C  
ATOM   2655  HA  SER   170      23.014 -13.207  30.644  1.00  0.00           H  
ATOM   2656  CB  SER   170      24.717 -13.394  29.365  1.00  0.00           C  
ATOM   2657  HB2 SER   170      25.433 -12.987  30.080  1.00  0.00           H  
ATOM   2658  HB3 SER   170      24.695 -14.478  29.476  1.00  0.00           H  
ATOM   2659  OG  SER   170      25.130 -13.078  28.044  1.00  0.00           O  
ATOM   2660  HG  SER   170      25.890 -13.634  27.836  1.00  0.00           H  
ATOM   2661  C   SER   170      23.347 -11.302  29.763  1.00  0.00           C  
ATOM   2662  O   SER   170      23.873 -10.765  30.734  1.00  0.00           O  
ATOM   2663  N   THR   171      22.733 -10.570  28.823  1.00  0.00           N  
ATOM   2664  H   THR   171      22.340 -11.060  28.029  1.00  0.00           H  
ATOM   2665  CA  THR   171      22.453  -9.127  28.985  1.00  0.00           C  
ATOM   2666  HA  THR   171      23.297  -8.674  29.506  1.00  0.00           H  
ATOM   2667  CB  THR   171      22.310  -8.401  27.637  1.00  0.00           C  
ATOM   2668  HB  THR   171      22.233  -7.332  27.842  1.00  0.00           H  
ATOM   2669  CG2 THR   171      23.502  -8.606  26.703  1.00  0.00           C  
ATOM   2670 HG21 THR   171      24.407  -8.240  27.187  1.00  0.00           H  
ATOM   2671 HG22 THR   171      23.632  -9.661  26.467  1.00  0.00           H  
ATOM   2672 HG23 THR   171      23.344  -8.046  25.782  1.00  0.00           H  
ATOM   2673  OG1 THR   171      21.141  -8.788  26.952  1.00  0.00           O  
ATOM   2674  HG1 THR   171      21.255  -9.718  26.679  1.00  0.00           H  
ATOM   2675  C   THR   171      21.205  -8.836  29.837  1.00  0.00           C  
ATOM   2676  O   THR   171      20.941  -7.677  30.166  1.00  0.00           O  
ATOM   2677  N   LEU   172      20.403  -9.850  30.167  1.00  0.00           N  
ATOM   2678  H   LEU   172      20.675 -10.787  29.886  1.00  0.00           H  
ATOM   2679  CA  LEU   172      19.229  -9.768  31.042  1.00  0.00           C  
ATOM   2680  HA  LEU   172      18.911  -8.730  31.141  1.00  0.00           H  
ATOM   2681  CB  LEU   172      18.067 -10.576  30.432  1.00  0.00           C  
ATOM   2682  HB2 LEU   172      18.335 -11.631  30.481  1.00  0.00           H  
ATOM   2683  HB3 LEU   172      17.188 -10.438  31.060  1.00  0.00           H  
ATOM   2684  CG  LEU   172      17.680 -10.244  28.980  1.00  0.00           C  
ATOM   2685  HG  LEU   172      18.551 -10.330  28.330  1.00  0.00           H  
ATOM   2686  CD1 LEU   172      16.624 -11.240  28.502  1.00  0.00           C  
ATOM   2687 HD11 LEU   172      17.011 -12.255  28.594  1.00  0.00           H  
ATOM   2688 HD12 LEU   172      15.714 -11.143  29.095  1.00  0.00           H  
ATOM   2689 HD13 LEU   172      16.396 -11.049  27.454  1.00  0.00           H  
ATOM   2690  CD2 LEU   172      17.086  -8.842  28.849  1.00  0.00           C  
ATOM   2691 HD21 LEU   172      16.170  -8.768  29.435  1.00  0.00           H  
ATOM   2692 HD22 LEU   172      17.797  -8.105  29.208  1.00  0.00           H  
ATOM   2693 HD23 LEU   172      16.859  -8.637  27.803  1.00  0.00           H  
ATOM   2694  C   LEU   172      19.548 -10.294  32.453  1.00  0.00           C  
ATOM   2695  O   LEU   172      20.535 -10.992  32.678  1.00  0.00           O  
ATOM   2696  N   LYS   173      18.679  -9.985  33.415  1.00  0.00           N  
ATOM   2697  H   LYS   173      17.879  -9.408  33.177  1.00  0.00           H  
ATOM   2698  CA  LYS   173      18.749 -10.525  34.779  1.00  0.00           C  
ATOM   2699  HA  LYS   173      19.790 -10.533  35.103  1.00  0.00           H  
ATOM   2700  CB  LYS   173      17.939  -9.615  35.722  1.00  0.00           C  
ATOM   2701  HB2 LYS   173      16.897  -9.608  35.398  1.00  0.00           H  
ATOM   2702  HB3 LYS   173      17.984 -10.020  36.734  1.00  0.00           H  
ATOM   2703  CG  LYS   173      18.478  -8.169  35.733  1.00  0.00           C  
ATOM   2704  HG2 LYS   173      19.476  -8.167  36.175  1.00  0.00           H  
ATOM   2705  HG3 LYS   173      18.564  -7.796  34.713  1.00  0.00           H  
ATOM   2706  CD  LYS   173      17.580  -7.196  36.506  1.00  0.00           C  
ATOM   2707  HD2 LYS   173      16.560  -7.247  36.119  1.00  0.00           H  
ATOM   2708  HD3 LYS   173      17.584  -7.464  37.563  1.00  0.00           H  
ATOM   2709  CE  LYS   173      18.133  -5.778  36.300  1.00  0.00           C  
ATOM   2710  HE2 LYS   173      19.205  -5.785  36.506  1.00  0.00           H  
ATOM   2711  HE3 LYS   173      17.985  -5.499  35.250  1.00  0.00           H  
ATOM   2712  NZ  LYS   173      17.475  -4.785  37.175  1.00  0.00           N1+
ATOM   2713  HZ1 LYS   173      17.438  -5.054  38.145  1.00  0.00           H  
ATOM   2714  HZ2 LYS   173      17.866  -3.859  37.087  1.00  0.00           H  
ATOM   2715  HZ3 LYS   173      16.499  -4.625  36.901  1.00  0.00           H  
ATOM   2716  C   LYS   173      18.243 -11.976  34.793  1.00  0.00           C  
ATOM   2717  O   LYS   173      17.204 -12.261  34.199  1.00  0.00           O  
ATOM   2718  N   SER   174      18.957 -12.879  35.466  1.00  0.00           N  
ATOM   2719  H   SER   174      19.808 -12.572  35.906  1.00  0.00           H  
ATOM   2720  CA  SER   174      18.470 -14.231  35.796  1.00  0.00           C  
ATOM   2721  HA  SER   174      17.804 -14.576  35.006  1.00  0.00           H  
ATOM   2722  CB  SER   174      19.644 -15.213  35.852  1.00  0.00           C  
ATOM   2723  HB2 SER   174      20.151 -15.234  34.887  1.00  0.00           H  
ATOM   2724  HB3 SER   174      20.353 -14.874  36.610  1.00  0.00           H  
ATOM   2725  OG  SER   174      19.215 -16.516  36.186  1.00  0.00           O  
ATOM   2726  HG  SER   174      18.639 -16.881  35.498  1.00  0.00           H  
ATOM   2727  C   SER   174      17.668 -14.224  37.107  1.00  0.00           C  
ATOM   2728  O   SER   174      17.847 -13.332  37.937  1.00  0.00           O  
ATOM   2729  N   GLY   175      16.759 -15.188  37.276  1.00  0.00           N  
ATOM   2730  H   GLY   175      16.657 -15.881  36.531  1.00  0.00           H  
ATOM   2731  CA  GLY   175      15.756 -15.233  38.340  1.00  0.00           C  
ATOM   2732  HA2 GLY   175      15.387 -16.255  38.419  1.00  0.00           H  
ATOM   2733  HA3 GLY   175      16.212 -14.953  39.290  1.00  0.00           H  
ATOM   2734  C   GLY   175      14.557 -14.312  38.085  1.00  0.00           C  
ATOM   2735  O   GLY   175      13.745 -14.107  38.983  1.00  0.00           O  
ATOM   2736  N   ILE   176      14.444 -13.744  36.881  1.00  0.00           N  
ATOM   2737  H   ILE   176      15.054 -14.082  36.149  1.00  0.00           H  
ATOM   2738  CA  ILE   176      13.581 -12.602  36.561  1.00  0.00           C  
ATOM   2739  HA  ILE   176      12.852 -12.470  37.359  1.00  0.00           H  
ATOM   2740  CB  ILE   176      14.438 -11.313  36.468  1.00  0.00           C  
ATOM   2741  HB  ILE   176      15.257 -11.519  35.779  1.00  0.00           H  
ATOM   2742  CG2 ILE   176      13.670 -10.118  35.884  1.00  0.00           C  
ATOM   2743 HG21 ILE   176      13.417 -10.307  34.842  1.00  0.00           H  
ATOM   2744 HG22 ILE   176      12.750  -9.952  36.440  1.00  0.00           H  
ATOM   2745 HG23 ILE   176      14.283  -9.216  35.920  1.00  0.00           H  
ATOM   2746  CG1 ILE   176      15.076 -10.909  37.819  1.00  0.00           C  
ATOM   2747 HG12 ILE   176      15.698 -11.726  38.180  1.00  0.00           H  
ATOM   2748 HG13 ILE   176      15.739 -10.062  37.648  1.00  0.00           H  
ATOM   2749  CD1 ILE   176      14.102 -10.516  38.939  1.00  0.00           C  
ATOM   2750 HD11 ILE   176      14.670 -10.285  39.840  1.00  0.00           H  
ATOM   2751 HD12 ILE   176      13.535  -9.632  38.654  1.00  0.00           H  
ATOM   2752 HD13 ILE   176      13.418 -11.335  39.161  1.00  0.00           H  
ATOM   2753  C   ILE   176      12.781 -12.871  35.282  1.00  0.00           C  
ATOM   2754  O   ILE   176      13.280 -13.469  34.327  1.00  0.00           O  
ATOM   2755  N   SER   177      11.536 -12.393  35.261  1.00  0.00           N  
ATOM   2756  H   SER   177      11.213 -11.859  36.061  1.00  0.00           H  
ATOM   2757  CA  SER   177      10.645 -12.468  34.108  1.00  0.00           C  
ATOM   2758  HA  SER   177      10.972 -13.294  33.483  1.00  0.00           H  
ATOM   2759  CB  SER   177       9.228 -12.808  34.587  1.00  0.00           C  
ATOM   2760  HB2 SER   177       9.257 -13.762  35.115  1.00  0.00           H  
ATOM   2761  HB3 SER   177       8.890 -12.044  35.287  1.00  0.00           H  
ATOM   2762  OG  SER   177       8.306 -12.903  33.515  1.00  0.00           O  
ATOM   2763  HG  SER   177       8.719 -13.458  32.820  1.00  0.00           H  
ATOM   2764  C   SER   177      10.724 -11.206  33.245  1.00  0.00           C  
ATOM   2765  O   SER   177      10.898 -10.089  33.743  1.00  0.00           O  
ATOM   2766  N   TYR   178      10.571 -11.383  31.933  1.00  0.00           N  
ATOM   2767  H   TYR   178      10.393 -12.321  31.595  1.00  0.00           H  
ATOM   2768  CA  TYR   178      10.608 -10.319  30.926  1.00  0.00           C  
ATOM   2769  HA  TYR   178      10.466  -9.356  31.410  1.00  0.00           H  
ATOM   2770  CB  TYR   178      11.971 -10.306  30.219  1.00  0.00           C  
ATOM   2771  HB2 TYR   178      12.226 -11.328  29.940  1.00  0.00           H  
ATOM   2772  HB3 TYR   178      11.879  -9.735  29.293  1.00  0.00           H  
ATOM   2773  CG  TYR   178      13.120  -9.712  31.015  1.00  0.00           C  
ATOM   2774  CD1 TYR   178      13.460  -8.354  30.849  1.00  0.00           C  
ATOM   2775  HD1 TYR   178      12.888  -7.734  30.175  1.00  0.00           H  
ATOM   2776  CE1 TYR   178      14.549  -7.797  31.553  1.00  0.00           C  
ATOM   2777  HE1 TYR   178      14.808  -6.755  31.424  1.00  0.00           H  
ATOM   2778  CZ  TYR   178      15.305  -8.608  32.425  1.00  0.00           C  
ATOM   2779  OH  TYR   178      16.385  -8.114  33.087  1.00  0.00           O  
ATOM   2780  HH  TYR   178      16.434  -7.128  33.074  1.00  0.00           H  
ATOM   2781  CE2 TYR   178      14.959  -9.966  32.594  1.00  0.00           C  
ATOM   2782  HE2 TYR   178      15.529 -10.577  33.278  1.00  0.00           H  
ATOM   2783  CD2 TYR   178      13.872 -10.517  31.892  1.00  0.00           C  
ATOM   2784  HD2 TYR   178      13.619 -11.563  32.028  1.00  0.00           H  
ATOM   2785  C   TYR   178       9.469 -10.470  29.910  1.00  0.00           C  
ATOM   2786  O   TYR   178       8.935 -11.563  29.701  1.00  0.00           O  
ATOM   2787  N   ARG   179       9.106  -9.352  29.272  1.00  0.00           N  
ATOM   2788  H   ARG   179       9.617  -8.506  29.517  1.00  0.00           H  
ATOM   2789  CA  ARG   179       8.118  -9.234  28.192  1.00  0.00           C  
ATOM   2790  HA  ARG   179       7.737 -10.222  27.943  1.00  0.00           H  
ATOM   2791  CB  ARG   179       6.959  -8.325  28.619  1.00  0.00           C  
ATOM   2792  HB2 ARG   179       7.359  -7.362  28.939  1.00  0.00           H  
ATOM   2793  HB3 ARG   179       6.315  -8.153  27.755  1.00  0.00           H  
ATOM   2794  CG  ARG   179       6.101  -8.911  29.742  1.00  0.00           C  
ATOM   2795  HG2 ARG   179       5.767  -9.909  29.465  1.00  0.00           H  
ATOM   2796  HG3 ARG   179       6.682  -8.961  30.666  1.00  0.00           H  
ATOM   2797  CD  ARG   179       4.884  -8.002  29.943  1.00  0.00           C  
ATOM   2798  HD2 ARG   179       5.250  -7.004  30.187  1.00  0.00           H  
ATOM   2799  HD3 ARG   179       4.310  -7.950  29.017  1.00  0.00           H  
ATOM   2800  NE  ARG   179       4.055  -8.460  31.064  1.00  0.00           N  
ATOM   2801  HE  ARG   179       4.519  -8.454  31.977  1.00  0.00           H  
ATOM   2802  CZ  ARG   179       2.780  -8.772  31.120  1.00  0.00           C  
ATOM   2803  NH1 ARG   179       2.000  -8.711  30.073  1.00  0.00           N1+
ATOM   2804 HH11 ARG   179       2.389  -8.397  29.201  1.00  0.00           H  
ATOM   2805 HH12 ARG   179       1.031  -8.945  30.152  1.00  0.00           H  
ATOM   2806  NH2 ARG   179       2.282  -9.171  32.256  1.00  0.00           N  
ATOM   2807 HH21 ARG   179       2.932  -9.252  33.052  1.00  0.00           H  
ATOM   2808 HH22 ARG   179       1.314  -9.361  32.384  1.00  0.00           H  
ATOM   2809  C   ARG   179       8.745  -8.658  26.929  1.00  0.00           C  
ATOM   2810  O   ARG   179       9.775  -7.988  26.996  1.00  0.00           O  
ATOM   2811  N   ALA   180       8.080  -8.853  25.791  1.00  0.00           N  
ATOM   2812  H   ALA   180       7.220  -9.388  25.832  1.00  0.00           H  
ATOM   2813  CA  ALA   180       8.426  -8.202  24.527  1.00  0.00           C  
ATOM   2814  HA  ALA   180       8.971  -7.291  24.761  1.00  0.00           H  
ATOM   2815  CB  ALA   180       9.349  -9.108  23.708  1.00  0.00           C  
ATOM   2816  HB1 ALA   180       8.820 -10.006  23.397  1.00  0.00           H  
ATOM   2817  HB2 ALA   180       9.699  -8.575  22.823  1.00  0.00           H  
ATOM   2818  HB3 ALA   180      10.210  -9.400  24.302  1.00  0.00           H  
ATOM   2819  C   ALA   180       7.189  -7.808  23.705  1.00  0.00           C  
ATOM   2820  O   ALA   180       6.135  -8.426  23.848  1.00  0.00           O  
ATOM   2821  N   ARG   181       7.332  -6.806  22.829  1.00  0.00           N  
ATOM   2822  H   ARG   181       8.224  -6.315  22.848  1.00  0.00           H  
ATOM   2823  CA  ARG   181       6.365  -6.386  21.791  1.00  0.00           C  
ATOM   2824  HA  ARG   181       5.844  -7.266  21.415  1.00  0.00           H  
ATOM   2825  CB  ARG   181       5.293  -5.459  22.390  1.00  0.00           C  
ATOM   2826  HB2 ARG   181       4.537  -5.254  21.629  1.00  0.00           H  
ATOM   2827  HB3 ARG   181       4.805  -5.979  23.216  1.00  0.00           H  
ATOM   2828  CG  ARG   181       5.869  -4.129  22.896  1.00  0.00           C  
ATOM   2829  HG2 ARG   181       6.736  -4.318  23.526  1.00  0.00           H  
ATOM   2830  HG3 ARG   181       6.194  -3.528  22.052  1.00  0.00           H  
ATOM   2831  CD  ARG   181       4.838  -3.338  23.699  1.00  0.00           C  
ATOM   2832  HD2 ARG   181       4.024  -3.041  23.035  1.00  0.00           H  
ATOM   2833  HD3 ARG   181       4.437  -3.973  24.490  1.00  0.00           H  
ATOM   2834  NE  ARG   181       5.467  -2.156  24.305  1.00  0.00           N  
ATOM   2835  HE  ARG   181       6.481  -2.142  24.370  1.00  0.00           H  
ATOM   2836  CZ  ARG   181       4.870  -1.119  24.847  1.00  0.00           C  
ATOM   2837  NH1 ARG   181       3.570  -1.035  24.924  1.00  0.00           N1+
ATOM   2838 HH11 ARG   181       3.028  -1.798  24.561  1.00  0.00           H  
ATOM   2839 HH12 ARG   181       3.125  -0.249  25.359  1.00  0.00           H  
ATOM   2840  NH2 ARG   181       5.598  -0.161  25.335  1.00  0.00           N  
ATOM   2841 HH21 ARG   181       6.605  -0.292  25.304  1.00  0.00           H  
ATOM   2842 HH22 ARG   181       5.187   0.642  25.766  1.00  0.00           H  
ATOM   2843  C   ARG   181       7.102  -5.741  20.612  1.00  0.00           C  
ATOM   2844  O   ARG   181       8.134  -5.109  20.821  1.00  0.00           O  
ATOM   2845  N   VAL   182       6.596  -5.878  19.389  1.00  0.00           N  
ATOM   2846  H   VAL   182       5.699  -6.345  19.283  1.00  0.00           H  
ATOM   2847  CA  VAL   182       7.270  -5.419  18.156  1.00  0.00           C  
ATOM   2848  HA  VAL   182       8.163  -4.861  18.430  1.00  0.00           H  
ATOM   2849  CB  VAL   182       7.755  -6.632  17.328  1.00  0.00           C  
ATOM   2850  HB  VAL   182       8.417  -7.222  17.963  1.00  0.00           H  
ATOM   2851  CG1 VAL   182       6.611  -7.541  16.873  1.00  0.00           C  
ATOM   2852 HG11 VAL   182       6.125  -7.996  17.733  1.00  0.00           H  
ATOM   2853 HG12 VAL   182       7.002  -8.343  16.247  1.00  0.00           H  
ATOM   2854 HG13 VAL   182       5.878  -6.970  16.309  1.00  0.00           H  
ATOM   2855  CG2 VAL   182       8.553  -6.225  16.083  1.00  0.00           C  
ATOM   2856 HG21 VAL   182       7.911  -5.745  15.344  1.00  0.00           H  
ATOM   2857 HG22 VAL   182       9.365  -5.557  16.359  1.00  0.00           H  
ATOM   2858 HG23 VAL   182       8.991  -7.114  15.631  1.00  0.00           H  
ATOM   2859  C   VAL   182       6.390  -4.448  17.364  1.00  0.00           C  
ATOM   2860  O   VAL   182       5.168  -4.542  17.406  1.00  0.00           O  
ATOM   2861  N   ARG   183       6.989  -3.496  16.646  1.00  0.00           N  
ATOM   2862  H   ARG   183       8.004  -3.443  16.691  1.00  0.00           H  
ATOM   2863  CA  ARG   183       6.298  -2.592  15.706  1.00  0.00           C  
ATOM   2864  HA  ARG   183       5.349  -3.047  15.412  1.00  0.00           H  
ATOM   2865  CB  ARG   183       5.964  -1.257  16.389  1.00  0.00           C  
ATOM   2866  HB2 ARG   183       5.282  -0.703  15.746  1.00  0.00           H  
ATOM   2867  HB3 ARG   183       5.451  -1.449  17.332  1.00  0.00           H  
ATOM   2868  CG  ARG   183       7.200  -0.389  16.648  1.00  0.00           C  
ATOM   2869  HG2 ARG   183       7.879  -0.898  17.330  1.00  0.00           H  
ATOM   2870  HG3 ARG   183       7.725  -0.216  15.711  1.00  0.00           H  
ATOM   2871  CD  ARG   183       6.783   0.961  17.231  1.00  0.00           C  
ATOM   2872  HD2 ARG   183       5.998   1.387  16.603  1.00  0.00           H  
ATOM   2873  HD3 ARG   183       6.379   0.802  18.232  1.00  0.00           H  
ATOM   2874  NE  ARG   183       7.930   1.884  17.272  1.00  0.00           N  
ATOM   2875  HE  ARG   183       8.785   1.541  16.862  1.00  0.00           H  
ATOM   2876  CZ  ARG   183       7.936   3.120  17.719  1.00  0.00           C  
ATOM   2877  NH1 ARG   183       6.861   3.690  18.193  1.00  0.00           N1+
ATOM   2878 HH11 ARG   183       5.996   3.176  18.122  1.00  0.00           H  
ATOM   2879 HH12 ARG   183       6.863   4.644  18.496  1.00  0.00           H  
ATOM   2880  NH2 ARG   183       9.052   3.793  17.705  1.00  0.00           N  
ATOM   2881 HH21 ARG   183       9.875   3.374  17.305  1.00  0.00           H  
ATOM   2882 HH22 ARG   183       9.083   4.746  18.008  1.00  0.00           H  
ATOM   2883  C   ARG   183       7.105  -2.406  14.419  1.00  0.00           C  
ATOM   2884  O   ARG   183       8.279  -2.778  14.380  1.00  0.00           O  
ATOM   2885  N   ALA   184       6.493  -1.828  13.393  1.00  0.00           N  
ATOM   2886  H   ALA   184       5.531  -1.527  13.515  1.00  0.00           H  
ATOM   2887  CA  ALA   184       7.010  -1.825  12.031  1.00  0.00           C  
ATOM   2888  HA  ALA   184       8.053  -2.136  12.048  1.00  0.00           H  
ATOM   2889  CB  ALA   184       6.219  -2.875  11.252  1.00  0.00           C  
ATOM   2890  HB1 ALA   184       6.318  -3.849  11.724  1.00  0.00           H  
ATOM   2891  HB2 ALA   184       5.163  -2.597  11.200  1.00  0.00           H  
ATOM   2892  HB3 ALA   184       6.620  -2.929  10.249  1.00  0.00           H  
ATOM   2893  C   ALA   184       6.954  -0.455  11.333  1.00  0.00           C  
ATOM   2894  O   ALA   184       6.119   0.390  11.653  1.00  0.00           O  
ATOM   2895  N   TRP   185       7.825  -0.266  10.347  1.00  0.00           N  
ATOM   2896  H   TRP   185       8.494  -1.010  10.152  1.00  0.00           H  
ATOM   2897  CA  TRP   185       7.802   0.832   9.373  1.00  0.00           C  
ATOM   2898  HA  TRP   185       6.780   1.164   9.236  1.00  0.00           H  
ATOM   2899  CB  TRP   185       8.594   2.037   9.898  1.00  0.00           C  
ATOM   2900  HB2 TRP   185       8.286   2.910   9.323  1.00  0.00           H  
ATOM   2901  HB3 TRP   185       8.315   2.229  10.934  1.00  0.00           H  
ATOM   2902  CG  TRP   185      10.085   1.943   9.804  1.00  0.00           C  
ATOM   2903  CD1 TRP   185      10.857   1.035  10.442  1.00  0.00           C  
ATOM   2904  HD1 TRP   185      10.483   0.259  11.098  1.00  0.00           H  
ATOM   2905  NE1 TRP   185      12.178   1.232  10.103  1.00  0.00           N  
ATOM   2906  HE1 TRP   185      12.924   0.628  10.418  1.00  0.00           H  
ATOM   2907  CE2 TRP   185      12.323   2.268   9.208  1.00  0.00           C  
ATOM   2908  CZ2 TRP   185      13.439   2.832   8.572  1.00  0.00           C  
ATOM   2909  HZ2 TRP   185      14.427   2.439   8.759  1.00  0.00           H  
ATOM   2910  CH2 TRP   185      13.252   3.915   7.699  1.00  0.00           C  
ATOM   2911  HH2 TRP   185      14.100   4.376   7.210  1.00  0.00           H  
ATOM   2912  CZ3 TRP   185      11.958   4.410   7.463  1.00  0.00           C  
ATOM   2913  HZ3 TRP   185      11.827   5.253   6.800  1.00  0.00           H  
ATOM   2914  CE3 TRP   185      10.842   3.828   8.096  1.00  0.00           C  
ATOM   2915  HE3 TRP   185       9.852   4.227   7.914  1.00  0.00           H  
ATOM   2916  CD2 TRP   185      10.996   2.746   8.991  1.00  0.00           C  
ATOM   2917  C   TRP   185       8.309   0.316   8.018  1.00  0.00           C  
ATOM   2918  O   TRP   185       8.875  -0.777   7.951  1.00  0.00           O  
ATOM   2919  N   ALA   186       8.082   1.043   6.923  1.00  0.00           N  
ATOM   2920  H   ALA   186       7.601   1.934   7.012  1.00  0.00           H  
ATOM   2921  CA  ALA   186       8.490   0.611   5.586  1.00  0.00           C  
ATOM   2922  HA  ALA   186       9.038  -0.327   5.662  1.00  0.00           H  
ATOM   2923  CB  ALA   186       7.255   0.313   4.735  1.00  0.00           C  
ATOM   2924  HB1 ALA   186       6.614  -0.403   5.248  1.00  0.00           H  
ATOM   2925  HB2 ALA   186       6.688   1.221   4.542  1.00  0.00           H  
ATOM   2926  HB3 ALA   186       7.573  -0.116   3.785  1.00  0.00           H  
ATOM   2927  C   ALA   186       9.431   1.625   4.931  1.00  0.00           C  
ATOM   2928  O   ALA   186       9.028   2.739   4.587  1.00  0.00           O  
ATOM   2929  N   GLN   187      10.688   1.224   4.724  1.00  0.00           N  
ATOM   2930  H   GLN   187      10.949   0.286   4.997  1.00  0.00           H  
ATOM   2931  CA  GLN   187      11.723   2.116   4.195  1.00  0.00           C  
ATOM   2932  HA  GLN   187      11.765   2.992   4.844  1.00  0.00           H  
ATOM   2933  CB  GLN   187      13.075   1.388   4.271  1.00  0.00           C  
ATOM   2934  HB2 GLN   187      13.144   0.866   5.229  1.00  0.00           H  
ATOM   2935  HB3 GLN   187      13.131   0.650   3.468  1.00  0.00           H  
ATOM   2936  CG  GLN   187      14.268   2.354   4.175  1.00  0.00           C  
ATOM   2937  HG2 GLN   187      14.245   2.883   3.223  1.00  0.00           H  
ATOM   2938  HG3 GLN   187      14.184   3.089   4.974  1.00  0.00           H  
ATOM   2939  CD  GLN   187      15.616   1.645   4.303  1.00  0.00           C  
ATOM   2940  OE1 GLN   187      15.758   0.454   4.091  1.00  0.00           O  
ATOM   2941  NE2 GLN   187      16.671   2.354   4.647  1.00  0.00           N  
ATOM   2942 HE21 GLN   187      17.529   1.837   4.731  1.00  0.00           H  
ATOM   2943 HE22 GLN   187      16.598   3.341   4.810  1.00  0.00           H  
ATOM   2944  C   GLN   187      11.409   2.615   2.769  1.00  0.00           C  
ATOM   2945  O   GLN   187      11.758   3.739   2.419  1.00  0.00           O  
ATOM   2946  N   CYS   188      10.676   1.831   1.971  1.00  0.00           N  
ATOM   2947  H   CYS   188      10.378   0.935   2.329  1.00  0.00           H  
ATOM   2948  CA  CYS   188      10.274   2.182   0.604  1.00  0.00           C  
ATOM   2949  HA  CYS   188      11.173   2.400   0.027  1.00  0.00           H  
ATOM   2950  CB  CYS   188       9.574   0.963  -0.012  1.00  0.00           C  
ATOM   2951  HB2 CYS   188       9.333   1.175  -1.057  1.00  0.00           H  
ATOM   2952  HB3 CYS   188      10.245   0.102   0.013  1.00  0.00           H  
ATOM   2953  SG  CYS   188       8.052   0.586   0.913  1.00  0.00           S  
ATOM   2954  HG  CYS   188       7.314   1.619   0.471  1.00  0.00           H  
ATOM   2955  C   CYS   188       9.367   3.424   0.498  1.00  0.00           C  
ATOM   2956  O   CYS   188       9.312   4.028  -0.569  1.00  0.00           O  
ATOM   2957  N   TYR   189       8.663   3.795   1.575  1.00  0.00           N  
ATOM   2958  H   TYR   189       8.730   3.222   2.406  1.00  0.00           H  
ATOM   2959  CA  TYR   189       7.789   4.978   1.639  1.00  0.00           C  
ATOM   2960  HA  TYR   189       7.996   5.612   0.776  1.00  0.00           H  
ATOM   2961  CB  TYR   189       6.304   4.559   1.559  1.00  0.00           C  
ATOM   2962  HB2 TYR   189       6.066   4.014   2.470  1.00  0.00           H  
ATOM   2963  HB3 TYR   189       5.689   5.460   1.547  1.00  0.00           H  
ATOM   2964  CG  TYR   189       5.880   3.712   0.366  1.00  0.00           C  
ATOM   2965  CD1 TYR   189       6.246   4.069  -0.946  1.00  0.00           C  
ATOM   2966  HD1 TYR   189       6.853   4.949  -1.110  1.00  0.00           H  
ATOM   2967  CE1 TYR   189       5.841   3.283  -2.043  1.00  0.00           C  
ATOM   2968  HE1 TYR   189       6.140   3.566  -3.041  1.00  0.00           H  
ATOM   2969  CZ  TYR   189       5.042   2.142  -1.835  1.00  0.00           C  
ATOM   2970  OH  TYR   189       4.655   1.377  -2.892  1.00  0.00           O  
ATOM   2971  HH  TYR   189       5.236   1.507  -3.648  1.00  0.00           H  
ATOM   2972  CE2 TYR   189       4.643   1.802  -0.526  1.00  0.00           C  
ATOM   2973  HE2 TYR   189       4.007   0.945  -0.366  1.00  0.00           H  
ATOM   2974  CD2 TYR   189       5.061   2.586   0.568  1.00  0.00           C  
ATOM   2975  HD2 TYR   189       4.732   2.343   1.568  1.00  0.00           H  
ATOM   2976  C   TYR   189       8.078   5.866   2.869  1.00  0.00           C  
ATOM   2977  O   TYR   189       7.246   6.691   3.230  1.00  0.00           O  
ATOM   2978  N   ASN   190       9.230   5.687   3.539  1.00  0.00           N  
ATOM   2979  H   ASN   190       9.878   5.002   3.175  1.00  0.00           H  
ATOM   2980  CA  ASN   190       9.640   6.434   4.746  1.00  0.00           C  
ATOM   2981  HA  ASN   190      10.428   5.849   5.219  1.00  0.00           H  
ATOM   2982  CB  ASN   190      10.254   7.793   4.345  1.00  0.00           C  
ATOM   2983  HB2 ASN   190       9.568   8.319   3.681  1.00  0.00           H  
ATOM   2984  HB3 ASN   190      10.391   8.410   5.232  1.00  0.00           H  
ATOM   2985  CG  ASN   190      11.620   7.657   3.697  1.00  0.00           C  
ATOM   2986  OD1 ASN   190      12.500   6.968   4.189  1.00  0.00           O  
ATOM   2987  ND2 ASN   190      11.855   8.326   2.593  1.00  0.00           N  
ATOM   2988 HD21 ASN   190      12.761   8.204   2.181  1.00  0.00           H  
ATOM   2989 HD22 ASN   190      11.132   8.896   2.190  1.00  0.00           H  
ATOM   2990  C   ASN   190       8.536   6.545   5.825  1.00  0.00           C  
ATOM   2991  O   ASN   190       8.359   7.589   6.453  1.00  0.00           O  
ATOM   2992  N   THR   191       7.759   5.475   6.018  1.00  0.00           N  
ATOM   2993  H   THR   191       7.978   4.629   5.508  1.00  0.00           H  
ATOM   2994  CA  THR   191       6.495   5.541   6.769  1.00  0.00           C  
ATOM   2995  HA  THR   191       5.894   6.329   6.315  1.00  0.00           H  
ATOM   2996  CB  THR   191       5.681   4.237   6.686  1.00  0.00           C  
ATOM   2997  HB  THR   191       4.679   4.445   7.051  1.00  0.00           H  
ATOM   2998  CG2 THR   191       5.568   3.721   5.258  1.00  0.00           C  
ATOM   2999 HG21 THR   191       5.190   4.521   4.622  1.00  0.00           H  
ATOM   3000 HG22 THR   191       6.542   3.417   4.888  1.00  0.00           H  
ATOM   3001 HG23 THR   191       4.885   2.873   5.228  1.00  0.00           H  
ATOM   3002  OG1 THR   191       6.216   3.211   7.495  1.00  0.00           O  
ATOM   3003  HG1 THR   191       6.040   3.471   8.417  1.00  0.00           H  
ATOM   3004  C   THR   191       6.698   5.902   8.238  1.00  0.00           C  
ATOM   3005  O   THR   191       7.716   5.565   8.846  1.00  0.00           O  
ATOM   3006  N   THR   192       5.661   6.461   8.866  1.00  0.00           N  
ATOM   3007  H   THR   192       4.842   6.706   8.328  1.00  0.00           H  
ATOM   3008  CA  THR   192       5.577   6.431  10.332  1.00  0.00           C  
ATOM   3009  HA  THR   192       6.512   6.834  10.721  1.00  0.00           H  
ATOM   3010  CB  THR   192       4.456   7.347  10.842  1.00  0.00           C  
ATOM   3011  HB  THR   192       4.544   8.314  10.347  1.00  0.00           H  
ATOM   3012  CG2 THR   192       3.053   6.792  10.611  1.00  0.00           C  
ATOM   3013 HG21 THR   192       2.926   6.522   9.561  1.00  0.00           H  
ATOM   3014 HG22 THR   192       2.894   5.912  11.232  1.00  0.00           H  
ATOM   3015 HG23 THR   192       2.314   7.552  10.864  1.00  0.00           H  
ATOM   3016  OG1 THR   192       4.600   7.539  12.234  1.00  0.00           O  
ATOM   3017  HG1 THR   192       3.956   8.203  12.493  1.00  0.00           H  
ATOM   3018  C   THR   192       5.462   4.986  10.853  1.00  0.00           C  
ATOM   3019  O   THR   192       5.256   4.041  10.084  1.00  0.00           O  
ATOM   3020  N   TRP   193       5.612   4.807  12.163  1.00  0.00           N  
ATOM   3021  H   TRP   193       5.693   5.637  12.732  1.00  0.00           H  
ATOM   3022  CA  TRP   193       5.502   3.513  12.831  1.00  0.00           C  
ATOM   3023  HA  TRP   193       6.100   2.788  12.276  1.00  0.00           H  
ATOM   3024  CB  TRP   193       6.069   3.622  14.252  1.00  0.00           C  
ATOM   3025  HB2 TRP   193       5.519   4.391  14.797  1.00  0.00           H  
ATOM   3026  HB3 TRP   193       5.885   2.677  14.757  1.00  0.00           H  
ATOM   3027  CG  TRP   193       7.537   3.903  14.353  1.00  0.00           C  
ATOM   3028  CD1 TRP   193       8.103   5.109  14.585  1.00  0.00           C  
ATOM   3029  HD1 TRP   193       7.554   6.035  14.708  1.00  0.00           H  
ATOM   3030  NE1 TRP   193       9.480   4.980  14.608  1.00  0.00           N  
ATOM   3031  HE1 TRP   193      10.113   5.766  14.686  1.00  0.00           H  
ATOM   3032  CE2 TRP   193       9.869   3.675  14.388  1.00  0.00           C  
ATOM   3033  CZ2 TRP   193      11.118   3.040  14.331  1.00  0.00           C  
ATOM   3034  HZ2 TRP   193      12.030   3.609  14.445  1.00  0.00           H  
ATOM   3035  CH2 TRP   193      11.174   1.660  14.068  1.00  0.00           C  
ATOM   3036  HH2 TRP   193      12.131   1.163  13.986  1.00  0.00           H  
ATOM   3037  CZ3 TRP   193       9.984   0.935  13.870  1.00  0.00           C  
ATOM   3038  HZ3 TRP   193      10.031  -0.121  13.631  1.00  0.00           H  
ATOM   3039  CE3 TRP   193       8.736   1.585  13.927  1.00  0.00           C  
ATOM   3040  HE3 TRP   193       7.829   1.031  13.726  1.00  0.00           H  
ATOM   3041  CD2 TRP   193       8.645   2.966  14.197  1.00  0.00           C  
ATOM   3042  C   TRP   193       4.060   2.985  12.900  1.00  0.00           C  
ATOM   3043  O   TRP   193       3.114   3.738  13.146  1.00  0.00           O  
ATOM   3044  N   SER   194       3.918   1.663  12.815  1.00  0.00           N  
ATOM   3045  H   SER   194       4.732   1.111  12.564  1.00  0.00           H  
ATOM   3046  CA  SER   194       2.735   0.947  13.288  1.00  0.00           C  
ATOM   3047  HA  SER   194       1.855   1.394  12.825  1.00  0.00           H  
ATOM   3048  CB  SER   194       2.792  -0.530  12.867  1.00  0.00           C  
ATOM   3049  HB2 SER   194       1.788  -0.943  12.931  1.00  0.00           H  
ATOM   3050  HB3 SER   194       3.119  -0.597  11.828  1.00  0.00           H  
ATOM   3051  OG  SER   194       3.663  -1.298  13.690  1.00  0.00           O  
ATOM   3052  HG  SER   194       3.264  -1.390  14.584  1.00  0.00           H  
ATOM   3053  C   SER   194       2.590   1.043  14.813  1.00  0.00           C  
ATOM   3054  O   SER   194       3.542   1.346  15.543  1.00  0.00           O  
ATOM   3055  N   GLU   195       1.418   0.651  15.308  1.00  0.00           N  
ATOM   3056  H   GLU   195       0.682   0.394  14.673  1.00  0.00           H  
ATOM   3057  CA  GLU   195       1.271   0.259  16.710  1.00  0.00           C  
ATOM   3058  HA  GLU   195       1.649   1.069  17.337  1.00  0.00           H  
ATOM   3059  CB  GLU   195      -0.212   0.010  17.052  1.00  0.00           C  
ATOM   3060  HB2 GLU   195      -0.597  -0.814  16.454  1.00  0.00           H  
ATOM   3061  HB3 GLU   195      -0.285  -0.281  18.101  1.00  0.00           H  
ATOM   3062  CG  GLU   195      -1.109   1.238  16.844  1.00  0.00           C  
ATOM   3063  HG2 GLU   195      -1.294   1.354  15.774  1.00  0.00           H  
ATOM   3064  HG3 GLU   195      -2.074   1.062  17.322  1.00  0.00           H  
ATOM   3065  CD  GLU   195      -0.483   2.527  17.397  1.00  0.00           C  
ATOM   3066  OE1 GLU   195      -0.534   3.544  16.664  1.00  0.00           O  
ATOM   3067  OE2 GLU   195       0.108   2.482  18.499  1.00  0.00           O1-
ATOM   3068  C   GLU   195       2.120  -0.976  17.045  1.00  0.00           C  
ATOM   3069  O   GLU   195       2.635  -1.671  16.163  1.00  0.00           O  
ATOM   3070  N   TRP   196       2.269  -1.228  18.341  1.00  0.00           N  
ATOM   3071  H   TRP   196       1.799  -0.619  18.991  1.00  0.00           H  
ATOM   3072  CA  TRP   196       2.891  -2.436  18.870  1.00  0.00           C  
ATOM   3073  HA  TRP   196       3.815  -2.623  18.327  1.00  0.00           H  
ATOM   3074  CB  TRP   196       3.226  -2.233  20.353  1.00  0.00           C  
ATOM   3075  HB2 TRP   196       2.295  -2.111  20.910  1.00  0.00           H  
ATOM   3076  HB3 TRP   196       3.699  -3.145  20.716  1.00  0.00           H  
ATOM   3077  CG  TRP   196       4.134  -1.081  20.672  1.00  0.00           C  
ATOM   3078  CD1 TRP   196       3.742   0.125  21.144  1.00  0.00           C  
ATOM   3079  HD1 TRP   196       2.711   0.405  21.343  1.00  0.00           H  
ATOM   3080  NE1 TRP   196       4.841   0.949  21.290  1.00  0.00           N  
ATOM   3081  HE1 TRP   196       4.769   1.914  21.582  1.00  0.00           H  
ATOM   3082  CE2 TRP   196       6.005   0.312  20.910  1.00  0.00           C  
ATOM   3083  CZ2 TRP   196       7.348   0.719  20.852  1.00  0.00           C  
ATOM   3084  HZ2 TRP   196       7.633   1.711  21.169  1.00  0.00           H  
ATOM   3085  CH2 TRP   196       8.314  -0.182  20.371  1.00  0.00           C  
ATOM   3086  HH2 TRP   196       9.354   0.111  20.313  1.00  0.00           H  
ATOM   3087  CZ3 TRP   196       7.928  -1.473  19.966  1.00  0.00           C  
ATOM   3088  HZ3 TRP   196       8.673  -2.167  19.596  1.00  0.00           H  
ATOM   3089  CE3 TRP   196       6.578  -1.866  20.023  1.00  0.00           C  
ATOM   3090  HE3 TRP   196       6.290  -2.852  19.692  1.00  0.00           H  
ATOM   3091  CD2 TRP   196       5.581  -0.988  20.499  1.00  0.00           C  
ATOM   3092  C   TRP   196       1.984  -3.659  18.697  1.00  0.00           C  
ATOM   3093  O   TRP   196       0.770  -3.578  18.883  1.00  0.00           O  
ATOM   3094  N   SER   197       2.597  -4.808  18.419  1.00  0.00           N  
ATOM   3095  H   SER   197       3.586  -4.780  18.218  1.00  0.00           H  
ATOM   3096  CA  SER   197       1.975  -6.128  18.470  1.00  0.00           C  
ATOM   3097  HA  SER   197       1.178  -6.164  17.726  1.00  0.00           H  
ATOM   3098  CB  SER   197       3.035  -7.192  18.122  1.00  0.00           C  
ATOM   3099  HB2 SER   197       2.548  -8.148  17.936  1.00  0.00           H  
ATOM   3100  HB3 SER   197       3.548  -6.894  17.206  1.00  0.00           H  
ATOM   3101  OG  SER   197       3.989  -7.360  19.167  1.00  0.00           O  
ATOM   3102  HG  SER   197       3.552  -7.838  19.897  1.00  0.00           H  
ATOM   3103  C   SER   197       1.399  -6.433  19.863  1.00  0.00           C  
ATOM   3104  O   SER   197       1.839  -5.842  20.859  1.00  0.00           O  
ATOM   3105  N   PRO   198       0.541  -7.463  19.987  1.00  0.00           N  
ATOM   3106  CD  PRO   198      -0.214  -8.106  18.922  1.00  0.00           C  
ATOM   3107  HD2 PRO   198       0.444  -8.733  18.322  1.00  0.00           H  
ATOM   3108  HD3 PRO   198      -0.715  -7.372  18.289  1.00  0.00           H  
ATOM   3109  CG  PRO   198      -1.242  -8.977  19.641  1.00  0.00           C  
ATOM   3110  HG2 PRO   198      -1.537  -9.836  19.038  1.00  0.00           H  
ATOM   3111  HG3 PRO   198      -2.112  -8.374  19.905  1.00  0.00           H  
ATOM   3112  CB  PRO   198      -0.498  -9.396  20.912  1.00  0.00           C  
ATOM   3113  HB2 PRO   198       0.154 -10.242  20.683  1.00  0.00           H  
ATOM   3114  HB3 PRO   198      -1.187  -9.651  21.717  1.00  0.00           H  
ATOM   3115  CA  PRO   198       0.344  -8.161  21.254  1.00  0.00           C  
ATOM   3116  HA  PRO   198      -0.222  -7.508  21.922  1.00  0.00           H  
ATOM   3117  C   PRO   198       1.690  -8.532  21.901  1.00  0.00           C  
ATOM   3118  O   PRO   198       2.667  -8.819  21.200  1.00  0.00           O  
ATOM   3119  N   SER   199       1.754  -8.486  23.237  1.00  0.00           N  
ATOM   3120  H   SER   199       0.923  -8.249  23.751  1.00  0.00           H  
ATOM   3121  CA  SER   199       2.988  -8.718  24.006  1.00  0.00           C  
ATOM   3122  HA  SER   199       3.829  -8.432  23.375  1.00  0.00           H  
ATOM   3123  CB  SER   199       3.019  -7.852  25.268  1.00  0.00           C  
ATOM   3124  HB2 SER   199       3.980  -7.990  25.766  1.00  0.00           H  
ATOM   3125  HB3 SER   199       2.915  -6.803  24.994  1.00  0.00           H  
ATOM   3126  OG  SER   199       1.976  -8.211  26.165  1.00  0.00           O  
ATOM   3127  HG  SER   199       1.821  -9.166  26.052  1.00  0.00           H  
ATOM   3128  C   SER   199       3.164 -10.179  24.424  1.00  0.00           C  
ATOM   3129  O   SER   199       2.230 -10.758  24.980  1.00  0.00           O  
ATOM   3130  N   THR   200       4.373 -10.730  24.297  1.00  0.00           N  
ATOM   3131  H   THR   200       5.110 -10.154  23.906  1.00  0.00           H  
ATOM   3132  CA  THR   200       4.747 -12.043  24.859  1.00  0.00           C  
ATOM   3133  HA  THR   200       3.830 -12.598  25.063  1.00  0.00           H  
ATOM   3134  CB  THR   200       5.513 -12.866  23.814  1.00  0.00           C  
ATOM   3135  HB  THR   200       5.017 -12.747  22.851  1.00  0.00           H  
ATOM   3136  CG2 THR   200       6.984 -12.481  23.662  1.00  0.00           C  
ATOM   3137 HG21 THR   200       7.539 -12.696  24.576  1.00  0.00           H  
ATOM   3138 HG22 THR   200       7.423 -13.055  22.845  1.00  0.00           H  
ATOM   3139 HG23 THR   200       7.058 -11.421  23.426  1.00  0.00           H  
ATOM   3140  OG1 THR   200       5.457 -14.221  24.176  1.00  0.00           O  
ATOM   3141  HG1 THR   200       5.049 -14.687  23.436  1.00  0.00           H  
ATOM   3142  C   THR   200       5.486 -11.920  26.204  1.00  0.00           C  
ATOM   3143  O   THR   200       5.820 -10.808  26.619  1.00  0.00           O  
ATOM   3144  N   LYS   201       5.731 -13.041  26.898  1.00  0.00           N  
ATOM   3145  H   LYS   201       5.503 -13.926  26.453  1.00  0.00           H  
ATOM   3146  CA  LYS   201       6.342 -13.100  28.239  1.00  0.00           C  
ATOM   3147  HA  LYS   201       7.049 -12.278  28.340  1.00  0.00           H  
ATOM   3148  CB  LYS   201       5.238 -12.937  29.308  1.00  0.00           C  
ATOM   3149  HB2 LYS   201       4.713 -11.997  29.136  1.00  0.00           H  
ATOM   3150  HB3 LYS   201       4.521 -13.753  29.200  1.00  0.00           H  
ATOM   3151  CG  LYS   201       5.791 -12.943  30.743  1.00  0.00           C  
ATOM   3152  HG2 LYS   201       6.292 -13.893  30.928  1.00  0.00           H  
ATOM   3153  HG3 LYS   201       6.519 -12.137  30.854  1.00  0.00           H  
ATOM   3154  CD  LYS   201       4.697 -12.776  31.806  1.00  0.00           C  
ATOM   3155  HD2 LYS   201       4.274 -11.772  31.743  1.00  0.00           H  
ATOM   3156  HD3 LYS   201       3.914 -13.519  31.647  1.00  0.00           H  
ATOM   3157  CE  LYS   201       5.349 -12.989  33.176  1.00  0.00           C  
ATOM   3158  HE2 LYS   201       5.827 -13.973  33.195  1.00  0.00           H  
ATOM   3159  HE3 LYS   201       6.139 -12.240  33.290  1.00  0.00           H  
ATOM   3160  NZ  LYS   201       4.392 -12.861  34.297  1.00  0.00           N1+
ATOM   3161  HZ1 LYS   201       4.014 -11.908  34.302  1.00  0.00           H  
ATOM   3162  HZ2 LYS   201       4.873 -12.976  35.178  1.00  0.00           H  
ATOM   3163  HZ3 LYS   201       3.627 -13.511  34.220  1.00  0.00           H  
ATOM   3164  C   LYS   201       7.119 -14.408  28.445  1.00  0.00           C  
ATOM   3165  O   LYS   201       6.636 -15.466  28.054  1.00  0.00           O  
ATOM   3166  N   TRP   202       8.271 -14.343  29.114  1.00  0.00           N  
ATOM   3167  H   TRP   202       8.598 -13.430  29.413  1.00  0.00           H  
ATOM   3168  CA  TRP   202       9.075 -15.505  29.522  1.00  0.00           C  
ATOM   3169  HA  TRP   202       8.418 -16.366  29.640  1.00  0.00           H  
ATOM   3170  CB  TRP   202      10.090 -15.848  28.418  1.00  0.00           C  
ATOM   3171  HB2 TRP   202      10.496 -16.842  28.612  1.00  0.00           H  
ATOM   3172  HB3 TRP   202       9.567 -15.909  27.463  1.00  0.00           H  
ATOM   3173  CG  TRP   202      11.237 -14.895  28.277  1.00  0.00           C  
ATOM   3174  CD1 TRP   202      12.466 -15.065  28.813  1.00  0.00           C  
ATOM   3175  HD1 TRP   202      12.789 -15.917  29.404  1.00  0.00           H  
ATOM   3176  NE1 TRP   202      13.257 -13.974  28.527  1.00  0.00           N  
ATOM   3177  HE1 TRP   202      14.200 -13.899  28.909  1.00  0.00           H  
ATOM   3178  CE2 TRP   202      12.582 -13.041  27.765  1.00  0.00           C  
ATOM   3179  CZ2 TRP   202      12.932 -11.794  27.222  1.00  0.00           C  
ATOM   3180  HZ2 TRP   202      13.925 -11.401  27.372  1.00  0.00           H  
ATOM   3181  CH2 TRP   202      11.972 -11.067  26.497  1.00  0.00           C  
ATOM   3182  HH2 TRP   202      12.222 -10.103  26.077  1.00  0.00           H  
ATOM   3183  CZ3 TRP   202      10.680 -11.596  26.319  1.00  0.00           C  
ATOM   3184  HZ3 TRP   202       9.940 -11.047  25.762  1.00  0.00           H  
ATOM   3185  CE3 TRP   202      10.339 -12.845  26.865  1.00  0.00           C  
ATOM   3186  HE3 TRP   202       9.346 -13.240  26.721  1.00  0.00           H  
ATOM   3187  CD2 TRP   202      11.277 -13.600  27.601  1.00  0.00           C  
ATOM   3188  C   TRP   202       9.760 -15.271  30.884  1.00  0.00           C  
ATOM   3189  O   TRP   202       9.512 -14.265  31.557  1.00  0.00           O  
ATOM   3190  N   HIE   203      10.597 -16.220  31.309  1.00  0.00           N  
ATOM   3191  H   HIE   203      10.809 -16.991  30.688  1.00  0.00           H  
ATOM   3192  CA  HIE   203      11.379 -16.189  32.550  1.00  0.00           C  
ATOM   3193  HA  HIE   203      11.475 -15.167  32.906  1.00  0.00           H  
ATOM   3194  CB  HIE   203      10.649 -17.005  33.625  1.00  0.00           C  
ATOM   3195  HB2 HIE   203       9.604 -16.697  33.661  1.00  0.00           H  
ATOM   3196  HB3 HIE   203      10.681 -18.065  33.368  1.00  0.00           H  
ATOM   3197  CG  HIE   203      11.233 -16.811  34.995  1.00  0.00           C  
ATOM   3198  ND1 HIE   203      10.829 -15.836  35.909  1.00  0.00           N  
ATOM   3199  CE1 HIE   203      11.708 -15.904  36.921  1.00  0.00           C  
ATOM   3200  HE1 HIE   203      11.700 -15.256  37.787  1.00  0.00           H  
ATOM   3201  NE2 HIE   203      12.630 -16.853  36.680  1.00  0.00           N  
ATOM   3202  HE2 HIE   203      13.464 -17.022  37.223  1.00  0.00           H  
ATOM   3203  CD2 HIE   203      12.340 -17.443  35.475  1.00  0.00           C  
ATOM   3204  HD2 HIE   203      12.938 -18.186  34.958  1.00  0.00           H  
ATOM   3205  C   HIE   203      12.800 -16.711  32.293  1.00  0.00           C  
ATOM   3206  O   HIE   203      12.959 -17.615  31.471  1.00  0.00           O  
ATOM   3207  N   ASN   204      13.798 -16.112  32.956  1.00  0.00           N  
ATOM   3208  H   ASN   204      13.563 -15.375  33.613  1.00  0.00           H  
ATOM   3209  CA  ASN   204      15.224 -16.465  32.857  1.00  0.00           C  
ATOM   3210  HA  ASN   204      15.382 -17.114  31.994  1.00  0.00           H  
ATOM   3211  CB  ASN   204      16.066 -15.178  32.690  1.00  0.00           C  
ATOM   3212  HB2 ASN   204      15.934 -14.587  33.594  1.00  0.00           H  
ATOM   3213  HB3 ASN   204      17.115 -15.458  32.628  1.00  0.00           H  
ATOM   3214  CG  ASN   204      15.772 -14.262  31.516  1.00  0.00           C  
ATOM   3215  OD1 ASN   204      15.236 -14.599  30.475  1.00  0.00           O  
ATOM   3216  ND2 ASN   204      16.159 -13.018  31.641  1.00  0.00           N  
ATOM   3217 HD21 ASN   204      15.978 -12.395  30.880  1.00  0.00           H  
ATOM   3218 HD22 ASN   204      16.572 -12.724  32.521  1.00  0.00           H  
ATOM   3219  C   ASN   204      15.707 -17.263  34.082  1.00  0.00           C  
ATOM   3220  O   ASN   204      16.048 -18.446  33.917  1.00  0.00           O  
ATOM   3221  OXT ASN   204      15.785 -16.639  35.167  1.00  0.00           O1-
TER   
END
