# Supplementary material for: Insights into receptor structure and dynamics at the surface of living cells
Source: Nat Commun. 2023 Mar 22;14:1596. doi: 10.1038/s41467-023-37284-4 (PMC10033668; doi:10.1038/s41467-023-37284-4)
Supplement: Supplementary file 15 — Source Data [file 41467_2023_37284_MOESM15_ESM.zip › Source data/SI/Supplementary Fig. 22/MD_average_3bpn_E189B.pdb]

ATOM      1  N   CYS A   1      18.847   4.732   4.344  1.00  0.00           N  
ATOM      2  H1  CYS A   1      18.310   5.470   4.778  1.00  0.00           H  
ATOM      3  H2  CYS A   1      19.158   5.029   3.431  1.00  0.00           H  
ATOM      4  H3  CYS A   1      19.660   4.521   4.913  1.00  0.00           H  
ATOM      5  CA  CYS A   1      18.008   3.523   4.224  1.00  0.00           C  
ATOM      6  HA  CYS A   1      18.576   2.749   3.704  1.00  0.00           H  
ATOM      7  CB  CYS A   1      17.596   2.983   5.611  1.00  0.00           C  
ATOM      8  HB2 CYS A   1      18.480   2.859   6.240  1.00  0.00           H  
ATOM      9  HB3 CYS A   1      16.923   3.684   6.107  1.00  0.00           H  
ATOM     10  SG  CYS A   1      16.785   1.364   5.454  1.00  0.00           S  
ATOM     11  HG  CYS A   1      15.675   1.736   4.801  1.00  0.00           H  
ATOM     12  C   CYS A   1      16.774   3.887   3.406  1.00  0.00           C  
ATOM     13  O   CYS A   1      16.346   5.032   3.500  1.00  0.00           O  
ATOM     14  N   ASP A   2      16.188   2.952   2.659  1.00  0.00           N  
ATOM     15  H   ASP A   2      16.585   2.019   2.622  1.00  0.00           H  
ATOM     16  CA  ASP A   2      14.886   3.131   1.995  1.00  0.00           C  
ATOM     17  HA  ASP A   2      14.409   4.032   2.381  1.00  0.00           H  
ATOM     18  CB  ASP A   2      15.102   3.345   0.483  1.00  0.00           C  
ATOM     19  HB2 ASP A   2      15.875   4.105   0.349  1.00  0.00           H  
ATOM     20  HB3 ASP A   2      15.469   2.414   0.053  1.00  0.00           H  
ATOM     21  CG  ASP A   2      13.857   3.778  -0.307  1.00  0.00           C  
ATOM     22  OD1 ASP A   2      14.033   4.535  -1.280  1.00  0.00           O  
ATOM     23  OD2 ASP A   2      12.741   3.328   0.043  1.00  0.00           O  
ATOM     24  C   ASP A   2      13.960   1.954   2.344  1.00  0.00           C  
ATOM     25  O   ASP A   2      14.395   0.799   2.349  1.00  0.00           O  
ATOM     26  N   ILE A   3      12.694   2.240   2.673  1.00  0.00           N  
ATOM     27  H   ILE A   3      12.370   3.178   2.486  1.00  0.00           H  
ATOM     28  CA  ILE A   3      11.684   1.231   3.028  1.00  0.00           C  
ATOM     29  HA  ILE A   3      12.124   0.601   3.799  1.00  0.00           H  
ATOM     30  CB  ILE A   3      10.436   1.914   3.639  1.00  0.00           C  
ATOM     31  HB  ILE A   3      10.798   2.681   4.325  1.00  0.00           H  
ATOM     32  CG2 ILE A   3       9.558   2.601   2.582  1.00  0.00           C  
ATOM     33 HG21 ILE A   3       9.052   1.849   1.975  1.00  0.00           H  
ATOM     34 HG22 ILE A   3      10.164   3.230   1.927  1.00  0.00           H  
ATOM     35 HG23 ILE A   3       8.804   3.225   3.060  1.00  0.00           H  
ATOM     36  CG1 ILE A   3       9.597   0.909   4.459  1.00  0.00           C  
ATOM     37 HG12 ILE A   3       8.981   0.299   3.795  1.00  0.00           H  
ATOM     38 HG13 ILE A   3      10.263   0.245   5.011  1.00  0.00           H  
ATOM     39  CD1 ILE A   3       8.698   1.605   5.489  1.00  0.00           C  
ATOM     40 HD11 ILE A   3       8.007   2.289   5.000  1.00  0.00           H  
ATOM     41 HD12 ILE A   3       9.315   2.168   6.191  1.00  0.00           H  
ATOM     42 HD13 ILE A   3       8.125   0.859   6.036  1.00  0.00           H  
ATOM     43  C   ILE A   3      11.361   0.298   1.850  1.00  0.00           C  
ATOM     44  O   ILE A   3      10.955  -0.846   2.062  1.00  0.00           O  
ATOM     45  N   THR A   4      11.682   0.718   0.624  1.00  0.00           N  
ATOM     46  H   THR A   4      11.984   1.685   0.508  1.00  0.00           H  
ATOM     47  CA  THR A   4      11.660  -0.126  -0.577  1.00  0.00           C  
ATOM     48  HA  THR A   4      10.623  -0.360  -0.808  1.00  0.00           H  
ATOM     49  CB  THR A   4      12.249   0.649  -1.771  1.00  0.00           C  
ATOM     50  HB  THR A   4      13.312   0.822  -1.598  1.00  0.00           H  
ATOM     51  CG2 THR A   4      12.073  -0.101  -3.091  1.00  0.00           C  
ATOM     52 HG21 THR A   4      12.431   0.528  -3.905  1.00  0.00           H  
ATOM     53 HG22 THR A   4      12.646  -1.029  -3.084  1.00  0.00           H  
ATOM     54 HG23 THR A   4      11.018  -0.326  -3.248  1.00  0.00           H  
ATOM     55  OG1 THR A   4      11.611   1.887  -1.964  1.00  0.00           O  
ATOM     56  HG1 THR A   4      11.906   2.505  -1.263  1.00  0.00           H  
ATOM     57  C   THR A   4      12.422  -1.451  -0.376  1.00  0.00           C  
ATOM     58  O   THR A   4      12.012  -2.476  -0.918  1.00  0.00           O  
ATOM     59  N   LEU A   5      13.481  -1.490   0.451  1.00  0.00           N  
ATOM     60  H   LEU A   5      13.762  -0.633   0.917  1.00  0.00           H  
ATOM     61  CA  LEU A   5      14.197  -2.736   0.792  1.00  0.00           C  
ATOM     62  HA  LEU A   5      14.390  -3.283  -0.131  1.00  0.00           H  
ATOM     63  CB  LEU A   5      15.553  -2.406   1.443  1.00  0.00           C  
ATOM     64  HB2 LEU A   5      15.442  -1.570   2.135  1.00  0.00           H  
ATOM     65  HB3 LEU A   5      15.848  -3.264   2.048  1.00  0.00           H  
ATOM     66  CG  LEU A   5      16.666  -2.123   0.413  1.00  0.00           C  
ATOM     67  HG  LEU A   5      16.314  -2.339  -0.596  1.00  0.00           H  
ATOM     68  CD1 LEU A   5      17.139  -0.670   0.468  1.00  0.00           C  
ATOM     69 HD11 LEU A   5      17.571  -0.450   1.445  1.00  0.00           H  
ATOM     70 HD12 LEU A   5      16.294  -0.007   0.292  1.00  0.00           H  
ATOM     71 HD13 LEU A   5      17.883  -0.502  -0.308  1.00  0.00           H  
ATOM     72  CD2 LEU A   5      17.876  -3.019   0.688  1.00  0.00           C  
ATOM     73 HD21 LEU A   5      17.576  -4.065   0.621  1.00  0.00           H  
ATOM     74 HD22 LEU A   5      18.649  -2.837  -0.057  1.00  0.00           H  
ATOM     75 HD23 LEU A   5      18.266  -2.816   1.685  1.00  0.00           H  
ATOM     76  C   LEU A   5      13.410  -3.709   1.692  1.00  0.00           C  
ATOM     77  O   LEU A   5      13.629  -4.914   1.598  1.00  0.00           O  
ATOM     78  N   GLN A   6      12.496  -3.243   2.551  1.00  0.00           N  
ATOM     79  H   GLN A   6      12.294  -2.249   2.546  1.00  0.00           H  
ATOM     80  CA  GLN A   6      11.576  -4.148   3.268  1.00  0.00           C  
ATOM     81  HA  GLN A   6      12.102  -5.069   3.522  1.00  0.00           H  
ATOM     82  CB  GLN A   6      11.067  -3.519   4.575  1.00  0.00           C  
ATOM     83  HB2 GLN A   6      10.724  -2.498   4.398  1.00  0.00           H  
ATOM     84  HB3 GLN A   6      10.213  -4.108   4.911  1.00  0.00           H  
ATOM     85  CG  GLN A   6      12.142  -3.536   5.677  1.00  0.00           C  
ATOM     86  HG2 GLN A   6      12.683  -4.481   5.634  1.00  0.00           H  
ATOM     87  HG3 GLN A   6      12.854  -2.730   5.488  1.00  0.00           H  
ATOM     88  CD  GLN A   6      11.582  -3.405   7.099  1.00  0.00           C  
ATOM     89  OE1 GLN A   6      10.484  -3.825   7.436  1.00  0.00           O  
ATOM     90  NE2 GLN A   6      12.335  -2.832   8.015  1.00  0.00           N  
ATOM     91 HE21 GLN A   6      11.933  -2.725   8.930  1.00  0.00           H  
ATOM     92 HE22 GLN A   6      13.268  -2.530   7.778  1.00  0.00           H  
ATOM     93  C   GLN A   6      10.387  -4.558   2.393  1.00  0.00           C  
ATOM     94  O   GLN A   6       9.970  -5.718   2.417  1.00  0.00           O  
ATOM     95  N   GLU A   7       9.847  -3.622   1.610  1.00  0.00           N  
ATOM     96  H   GLU A   7      10.211  -2.673   1.672  1.00  0.00           H  
ATOM     97  CA  GLU A   7       8.718  -3.869   0.713  1.00  0.00           C  
ATOM     98  HA  GLU A   7       7.878  -4.256   1.292  1.00  0.00           H  
ATOM     99  CB  GLU A   7       8.289  -2.552   0.059  1.00  0.00           C  
ATOM    100  HB2 GLU A   7       9.160  -2.066  -0.381  1.00  0.00           H  
ATOM    101  HB3 GLU A   7       7.592  -2.783  -0.744  1.00  0.00           H  
ATOM    102  CG  GLU A   7       7.611  -1.600   1.063  1.00  0.00           C  
ATOM    103  HG2 GLU A   7       6.866  -2.158   1.633  1.00  0.00           H  
ATOM    104  HG3 GLU A   7       8.355  -1.230   1.768  1.00  0.00           H  
ATOM    105  CD  GLU A   7       6.937  -0.403   0.383  1.00  0.00           C  
ATOM    106  OE1 GLU A   7       7.262  -0.110  -0.789  1.00  0.00           O  
ATOM    107  OE2 GLU A   7       6.108   0.289   1.024  1.00  0.00           O  
ATOM    108  C   GLU A   7       9.056  -4.929  -0.344  1.00  0.00           C  
ATOM    109  O   GLU A   7       8.319  -5.901  -0.493  1.00  0.00           O  
ATOM    110  N   ILE A   8      10.204  -4.810  -1.019  1.00  0.00           N  
ATOM    111  H   ILE A   8      10.751  -3.962  -0.887  1.00  0.00           H  
ATOM    112  CA  ILE A   8      10.653  -5.787  -2.027  1.00  0.00           C  
ATOM    113  HA  ILE A   8       9.847  -5.885  -2.755  1.00  0.00           H  
ATOM    114  CB  ILE A   8      11.891  -5.229  -2.761  1.00  0.00           C  
ATOM    115  HB  ILE A   8      11.695  -4.184  -2.991  1.00  0.00           H  
ATOM    116  CG2 ILE A   8      13.160  -5.282  -1.900  1.00  0.00           C  
ATOM    117 HG21 ILE A   8      13.546  -6.299  -1.837  1.00  0.00           H  
ATOM    118 HG22 ILE A   8      13.922  -4.632  -2.327  1.00  0.00           H  
ATOM    119 HG23 ILE A   8      12.942  -4.921  -0.900  1.00  0.00           H  
ATOM    120  CG1 ILE A   8      12.090  -5.975  -4.093  1.00  0.00           C  
ATOM    121 HG12 ILE A   8      12.337  -7.020  -3.904  1.00  0.00           H  
ATOM    122 HG13 ILE A   8      11.146  -5.936  -4.635  1.00  0.00           H  
ATOM    123  CD1 ILE A   8      13.175  -5.369  -4.991  1.00  0.00           C  
ATOM    124 HD11 ILE A   8      14.153  -5.448  -4.519  1.00  0.00           H  
ATOM    125 HD12 ILE A   8      12.952  -4.322  -5.199  1.00  0.00           H  
ATOM    126 HD13 ILE A   8      13.206  -5.919  -5.930  1.00  0.00           H  
ATOM    127  C   ILE A   8      10.904  -7.190  -1.441  1.00  0.00           C  
ATOM    128  O   ILE A   8      10.610  -8.195  -2.088  1.00  0.00           O  
ATOM    129  N   ILE A   9      11.394  -7.276  -0.197  1.00  0.00           N  
ATOM    130  H   ILE A   9      11.631  -6.414   0.278  1.00  0.00           H  
ATOM    131  CA  ILE A   9      11.555  -8.546   0.527  1.00  0.00           C  
ATOM    132  HA  ILE A   9      12.085  -9.250  -0.116  1.00  0.00           H  
ATOM    133  CB  ILE A   9      12.394  -8.336   1.813  1.00  0.00           C  
ATOM    134  HB  ILE A   9      11.979  -7.472   2.334  1.00  0.00           H  
ATOM    135  CG2 ILE A   9      12.294  -9.529   2.783  1.00  0.00           C  
ATOM    136 HG21 ILE A   9      11.285  -9.609   3.186  1.00  0.00           H  
ATOM    137 HG22 ILE A   9      12.541 -10.461   2.270  1.00  0.00           H  
ATOM    138 HG23 ILE A   9      12.979  -9.381   3.619  1.00  0.00           H  
ATOM    139  CG1 ILE A   9      13.877  -8.009   1.507  1.00  0.00           C  
ATOM    140 HG12 ILE A   9      13.927  -7.303   0.679  1.00  0.00           H  
ATOM    141 HG13 ILE A   9      14.297  -7.510   2.382  1.00  0.00           H  
ATOM    142  CD1 ILE A   9      14.797  -9.192   1.168  1.00  0.00           C  
ATOM    143 HD11 ILE A   9      14.412  -9.741   0.309  1.00  0.00           H  
ATOM    144 HD12 ILE A   9      14.892  -9.860   2.023  1.00  0.00           H  
ATOM    145 HD13 ILE A   9      15.790  -8.807   0.933  1.00  0.00           H  
ATOM    146  C   ILE A   9      10.178  -9.165   0.814  1.00  0.00           C  
ATOM    147  O   ILE A   9      10.001 -10.367   0.620  1.00  0.00           O  
ATOM    148  N   LYS A  10       9.172  -8.359   1.189  1.00  0.00           N  
ATOM    149  H   LYS A  10       9.371  -7.370   1.318  1.00  0.00           H  
ATOM    150  CA  LYS A  10       7.780  -8.828   1.312  1.00  0.00           C  
ATOM    151  HA  LYS A  10       7.785  -9.740   1.905  1.00  0.00           H  
ATOM    152  CB  LYS A  10       6.895  -7.795   2.027  1.00  0.00           C  
ATOM    153  HB2 LYS A  10       7.111  -6.792   1.659  1.00  0.00           H  
ATOM    154  HB3 LYS A  10       5.852  -8.028   1.803  1.00  0.00           H  
ATOM    155  CG  LYS A  10       7.087  -7.845   3.552  1.00  0.00           C  
ATOM    156  HG2 LYS A  10       7.041  -8.885   3.878  1.00  0.00           H  
ATOM    157  HG3 LYS A  10       8.063  -7.435   3.813  1.00  0.00           H  
ATOM    158  CD  LYS A  10       5.984  -7.067   4.285  1.00  0.00           C  
ATOM    159  HD2 LYS A  10       6.043  -6.007   4.025  1.00  0.00           H  
ATOM    160  HD3 LYS A  10       5.012  -7.459   3.984  1.00  0.00           H  
ATOM    161  CE  LYS A  10       6.149  -7.236   5.799  1.00  0.00           C  
ATOM    162  HE2 LYS A  10       6.291  -8.299   6.018  1.00  0.00           H  
ATOM    163  HE3 LYS A  10       7.044  -6.695   6.116  1.00  0.00           H  
ATOM    164  NZ  LYS A  10       4.967  -6.739   6.538  1.00  0.00           N  
ATOM    165  HZ1 LYS A  10       5.149  -6.691   7.529  1.00  0.00           H  
ATOM    166  HZ2 LYS A  10       4.698  -5.795   6.253  1.00  0.00           H  
ATOM    167  HZ3 LYS A  10       4.178  -7.370   6.400  1.00  0.00           H  
ATOM    168  C   LYS A  10       7.174  -9.239  -0.033  1.00  0.00           C  
ATOM    169  O   LYS A  10       6.582 -10.308  -0.100  1.00  0.00           O  
ATOM    170  N   THR A  11       7.378  -8.478  -1.110  1.00  0.00           N  
ATOM    171  H   THR A  11       7.825  -7.576  -0.978  1.00  0.00           H  
ATOM    172  CA  THR A  11       6.931  -8.848  -2.470  1.00  0.00           C  
ATOM    173  HA  THR A  11       5.848  -8.991  -2.449  1.00  0.00           H  
ATOM    174  CB  THR A  11       7.256  -7.740  -3.500  1.00  0.00           C  
ATOM    175  HB  THR A  11       8.337  -7.673  -3.613  1.00  0.00           H  
ATOM    176  CG2 THR A  11       6.637  -8.050  -4.864  1.00  0.00           C  
ATOM    177 HG21 THR A  11       6.815  -7.216  -5.542  1.00  0.00           H  
ATOM    178 HG22 THR A  11       7.094  -8.945  -5.285  1.00  0.00           H  
ATOM    179 HG23 THR A  11       5.561  -8.206  -4.767  1.00  0.00           H  
ATOM    180  OG1 THR A  11       6.771  -6.464  -3.131  1.00  0.00           O  
ATOM    181  HG1 THR A  11       7.306  -5.807  -3.620  1.00  0.00           H  
ATOM    182  C   THR A  11       7.565 -10.177  -2.919  1.00  0.00           C  
ATOM    183  O   THR A  11       6.884 -11.038  -3.475  1.00  0.00           O  
ATOM    184  N   LEU A  12       8.850 -10.406  -2.621  1.00  0.00           N  
ATOM    185  H   LEU A  12       9.387  -9.652  -2.197  1.00  0.00           H  
ATOM    186  CA  LEU A  12       9.538 -11.677  -2.895  1.00  0.00           C  
ATOM    187  HA  LEU A  12       9.301 -11.986  -3.912  1.00  0.00           H  
ATOM    188  CB  LEU A  12      11.061 -11.459  -2.793  1.00  0.00           C  
ATOM    189  HB2 LEU A  12      11.277 -10.974  -1.838  1.00  0.00           H  
ATOM    190  HB3 LEU A  12      11.551 -12.428  -2.790  1.00  0.00           H  
ATOM    191  CG  LEU A  12      11.652 -10.610  -3.941  1.00  0.00           C  
ATOM    192  HG  LEU A  12      11.001  -9.760  -4.146  1.00  0.00           H  
ATOM    193  CD1 LEU A  12      13.035 -10.073  -3.573  1.00  0.00           C  
ATOM    194 HD11 LEU A  12      13.413  -9.446  -4.382  1.00  0.00           H  
ATOM    195 HD12 LEU A  12      12.963  -9.458  -2.675  1.00  0.00           H  
ATOM    196 HD13 LEU A  12      13.730 -10.890  -3.397  1.00  0.00           H  
ATOM    197  CD2 LEU A  12      11.800 -11.421  -5.231  1.00  0.00           C  
ATOM    198 HD21 LEU A  12      12.516 -12.231  -5.099  1.00  0.00           H  
ATOM    199 HD22 LEU A  12      10.838 -11.840  -5.521  1.00  0.00           H  
ATOM    200 HD23 LEU A  12      12.144 -10.767  -6.031  1.00  0.00           H  
ATOM    201  C   LEU A  12       9.056 -12.832  -1.990  1.00  0.00           C  
ATOM    202  O   LEU A  12       8.928 -13.964  -2.468  1.00  0.00           O  
ATOM    203  N   ASN A  13       8.730 -12.567  -0.721  1.00  0.00           N  
ATOM    204  H   ASN A  13       8.919 -11.638  -0.364  1.00  0.00           H  
ATOM    205  CA  ASN A  13       8.102 -13.549   0.175  1.00  0.00           C  
ATOM    206  HA  ASN A  13       8.700 -14.462   0.172  1.00  0.00           H  
ATOM    207  CB  ASN A  13       8.064 -13.019   1.624  1.00  0.00           C  
ATOM    208  HB2 ASN A  13       7.643 -12.018   1.641  1.00  0.00           H  
ATOM    209  HB3 ASN A  13       7.406 -13.660   2.210  1.00  0.00           H  
ATOM    210  CG  ASN A  13       9.412 -13.002   2.333  1.00  0.00           C  
ATOM    211  OD1 ASN A  13      10.427 -13.477   1.848  1.00  0.00           O  
ATOM    212  ND2 ASN A  13       9.464 -12.491   3.542  1.00  0.00           N  
ATOM    213 HD21 ASN A  13      10.363 -12.492   3.981  1.00  0.00           H  
ATOM    214 HD22 ASN A  13       8.638 -12.129   3.977  1.00  0.00           H  
ATOM    215  C   ASN A  13       6.697 -13.943  -0.325  1.00  0.00           C  
ATOM    216  O   ASN A  13       6.402 -15.131  -0.418  1.00  0.00           O  
ATOM    217  N   SER A  14       5.870 -12.985  -0.753  1.00  0.00           N  
ATOM    218  H   SER A  14       6.132 -12.013  -0.612  1.00  0.00           H  
ATOM    219  CA  SER A  14       4.547 -13.256  -1.337  1.00  0.00           C  
ATOM    220  HA  SER A  14       3.996 -13.890  -0.642  1.00  0.00           H  
ATOM    221  CB  SER A  14       3.755 -11.954  -1.513  1.00  0.00           C  
ATOM    222  HB2 SER A  14       4.308 -11.277  -2.168  1.00  0.00           H  
ATOM    223  HB3 SER A  14       2.787 -12.173  -1.966  1.00  0.00           H  
ATOM    224  OG  SER A  14       3.552 -11.329  -0.259  1.00  0.00           O  
ATOM    225  HG  SER A  14       2.938 -11.855   0.261  1.00  0.00           H  
ATOM    226  C   SER A  14       4.615 -14.028  -2.664  1.00  0.00           C  
ATOM    227  O   SER A  14       3.767 -14.891  -2.887  1.00  0.00           O  
ATOM    228  N   LEU A  15       5.629 -13.802  -3.518  1.00  0.00           N  
ATOM    229  H   LEU A  15       6.262 -13.029  -3.338  1.00  0.00           H  
ATOM    230  CA  LEU A  15       5.893 -14.692  -4.665  1.00  0.00           C  
ATOM    231  HA  LEU A  15       4.961 -14.836  -5.209  1.00  0.00           H  
ATOM    232  CB  LEU A  15       6.960 -14.107  -5.621  1.00  0.00           C  
ATOM    233  HB2 LEU A  15       7.506 -13.292  -5.144  1.00  0.00           H  
ATOM    234  HB3 LEU A  15       7.690 -14.885  -5.853  1.00  0.00           H  
ATOM    235  CG  LEU A  15       6.347 -13.635  -6.953  1.00  0.00           C  
ATOM    236  HG  LEU A  15       5.520 -14.287  -7.234  1.00  0.00           H  
ATOM    237  CD1 LEU A  15       5.836 -12.212  -6.832  1.00  0.00           C  
ATOM    238 HD11 LEU A  15       6.642 -11.536  -6.547  1.00  0.00           H  
ATOM    239 HD12 LEU A  15       5.064 -12.190  -6.066  1.00  0.00           H  
ATOM    240 HD13 LEU A  15       5.428 -11.899  -7.792  1.00  0.00           H  
ATOM    241  CD2 LEU A  15       7.351 -13.662  -8.098  1.00  0.00           C  
ATOM    242 HD21 LEU A  15       8.256 -13.121  -7.823  1.00  0.00           H  
ATOM    243 HD22 LEU A  15       6.915 -13.215  -8.991  1.00  0.00           H  
ATOM    244 HD23 LEU A  15       7.576 -14.701  -8.321  1.00  0.00           H  
ATOM    245  C   LEU A  15       6.326 -16.090  -4.204  1.00  0.00           C  
ATOM    246  O   LEU A  15       5.908 -17.081  -4.795  1.00  0.00           O  
ATOM    247  N   THR A  16       7.127 -16.182  -3.141  1.00  0.00           N  
ATOM    248  H   THR A  16       7.399 -15.331  -2.665  1.00  0.00           H  
ATOM    249  CA  THR A  16       7.561 -17.480  -2.593  1.00  0.00           C  
ATOM    250  HA  THR A  16       8.005 -18.060  -3.402  1.00  0.00           H  
ATOM    251  CB  THR A  16       8.632 -17.285  -1.504  1.00  0.00           C  
ATOM    252  HB  THR A  16       8.199 -16.774  -0.647  1.00  0.00           H  
ATOM    253  CG2 THR A  16       9.242 -18.601  -1.021  1.00  0.00           C  
ATOM    254 HG21 THR A  16       8.488 -19.182  -0.489  1.00  0.00           H  
ATOM    255 HG22 THR A  16       9.615 -19.174  -1.871  1.00  0.00           H  
ATOM    256 HG23 THR A  16      10.058 -18.392  -0.329  1.00  0.00           H  
ATOM    257  OG1 THR A  16       9.717 -16.514  -1.990  1.00  0.00           O  
ATOM    258  HG1 THR A  16       9.340 -15.648  -2.245  1.00  0.00           H  
ATOM    259  C   THR A  16       6.361 -18.289  -2.068  1.00  0.00           C  
ATOM    260  O   THR A  16       6.385 -19.519  -2.123  1.00  0.00           O  
ATOM    261  N   GLU A  17       5.298 -17.613  -1.629  1.00  0.00           N  
ATOM    262  H   GLU A  17       5.397 -16.610  -1.521  1.00  0.00           H  
ATOM    263  CA  GLU A  17       4.051 -18.220  -1.150  1.00  0.00           C  
ATOM    264  HA  GLU A  17       4.311 -19.130  -0.604  1.00  0.00           H  
ATOM    265  CB  GLU A  17       3.387 -17.229  -0.174  1.00  0.00           C  
ATOM    266  HB2 GLU A  17       4.157 -16.715   0.404  1.00  0.00           H  
ATOM    267  HB3 GLU A  17       2.843 -16.471  -0.738  1.00  0.00           H  
ATOM    268  CG  GLU A  17       2.433 -17.908   0.814  1.00  0.00           C  
ATOM    269  HG2 GLU A  17       1.987 -17.138   1.446  1.00  0.00           H  
ATOM    270  HG3 GLU A  17       1.624 -18.397   0.264  1.00  0.00           H  
ATOM    271  CD  GLU A  17       3.196 -18.914   1.689  1.00  0.00           C  
ATOM    272  OE1 GLU A  17       3.904 -18.453   2.609  1.00  0.00           O  
ATOM    273  OE2 GLU A  17       3.133 -20.124   1.376  1.00  0.00           O  
ATOM    274  C   GLU A  17       3.072 -18.626  -2.273  1.00  0.00           C  
ATOM    275  O   GLU A  17       2.480 -19.699  -2.218  1.00  0.00           O  
ATOM    276  N   GLN A  18       2.916 -17.821  -3.335  1.00  0.00           N  
ATOM    277  H   GLN A  18       3.450 -16.958  -3.335  1.00  0.00           H  
ATOM    278  CA  GLN A  18       1.929 -18.019  -4.426  1.00  0.00           C  
ATOM    279  HA  GLN A  18       0.960 -18.190  -3.955  1.00  0.00           H  
ATOM    280  CB  GLN A  18       1.838 -16.729  -5.278  1.00  0.00           C  
ATOM    281  HB2 GLN A  18       2.840 -16.320  -5.429  1.00  0.00           H  
ATOM    282  HB3 GLN A  18       1.425 -16.931  -6.265  1.00  0.00           H  
ATOM    283  CG  GLN A  18       0.935 -15.657  -4.667  1.00  0.00           C  
ATOM    284  HG2 GLN A  18       1.382 -15.304  -3.740  1.00  0.00           H  
ATOM    285  HG3 GLN A  18       0.891 -14.828  -5.368  1.00  0.00           H  
ATOM    286  CD  GLN A  18      -0.497 -16.115  -4.399  1.00  0.00           C  
ATOM    287  OE1 GLN A  18      -1.211 -16.621  -5.251  1.00  0.00           O  
ATOM    288  NE2 GLN A  18      -0.989 -15.935  -3.189  1.00  0.00           N  
ATOM    289 HE21 GLN A  18      -1.905 -16.306  -3.020  1.00  0.00           H  
ATOM    290 HE22 GLN A  18      -0.412 -15.572  -2.451  1.00  0.00           H  
ATOM    291  C   GLN A  18       2.128 -19.250  -5.346  1.00  0.00           C  
ATOM    292  O   GLN A  18       1.558 -19.283  -6.435  1.00  0.00           O  
ATOM    293  N   LYS A  19       2.910 -20.259  -4.943  1.00  0.00           N  
ATOM    294  H   LYS A  19       3.247 -20.180  -3.989  1.00  0.00           H  
ATOM    295  CA  LYS A  19       3.365 -21.423  -5.739  1.00  0.00           C  
ATOM    296  HA  LYS A  19       4.293 -21.137  -6.238  1.00  0.00           H  
ATOM    297  CB  LYS A  19       3.690 -22.588  -4.784  1.00  0.00           C  
ATOM    298  HB2 LYS A  19       2.774 -22.911  -4.283  1.00  0.00           H  
ATOM    299  HB3 LYS A  19       4.077 -23.422  -5.371  1.00  0.00           H  
ATOM    300  CG  LYS A  19       4.731 -22.198  -3.720  1.00  0.00           C  
ATOM    301  HG2 LYS A  19       5.627 -21.827  -4.220  1.00  0.00           H  
ATOM    302  HG3 LYS A  19       4.331 -21.406  -3.089  1.00  0.00           H  
ATOM    303  CD  LYS A  19       5.100 -23.383  -2.817  1.00  0.00           C  
ATOM    304  HD2 LYS A  19       4.184 -23.862  -2.465  1.00  0.00           H  
ATOM    305  HD3 LYS A  19       5.673 -24.112  -3.393  1.00  0.00           H  
ATOM    306  CE  LYS A  19       5.903 -22.938  -1.587  1.00  0.00           C  
ATOM    307  HE2 LYS A  19       5.255 -22.323  -0.951  1.00  0.00           H  
ATOM    308  HE3 LYS A  19       6.184 -23.830  -1.019  1.00  0.00           H  
ATOM    309  NZ  LYS A  19       7.113 -22.159  -1.952  1.00  0.00           N  
ATOM    310  HZ1 LYS A  19       7.625 -22.590  -2.711  1.00  0.00           H  
ATOM    311  HZ2 LYS A  19       6.832 -21.221  -2.244  1.00  0.00           H  
ATOM    312  HZ3 LYS A  19       7.716 -22.032  -1.154  1.00  0.00           H  
ATOM    313  C   LYS A  19       2.373 -21.873  -6.837  1.00  0.00           C  
ATOM    314  O   LYS A  19       1.278 -22.375  -6.558  1.00  0.00           O  
ATOM    315  N   THR A  20       2.778 -21.702  -8.095  1.00  0.00           N  
ATOM    316  H   THR A  20       3.705 -21.319  -8.239  1.00  0.00           H  
ATOM    317  CA  THR A  20       2.027 -21.995  -9.330  1.00  0.00           C  
ATOM    318  HA  THR A  20       1.414 -22.879  -9.171  1.00  0.00           H  
ATOM    319  CB  THR A  20       1.095 -20.824  -9.721  1.00  0.00           C  
ATOM    320  HB  THR A  20       0.360 -20.681  -8.930  1.00  0.00           H  
ATOM    321  CG2 THR A  20       1.816 -19.500  -9.959  1.00  0.00           C  
ATOM    322 HG21 THR A  20       2.595 -19.627 -10.709  1.00  0.00           H  
ATOM    323 HG22 THR A  20       1.101 -18.758 -10.317  1.00  0.00           H  
ATOM    324 HG23 THR A  20       2.259 -19.145  -9.033  1.00  0.00           H  
ATOM    325  OG1 THR A  20       0.425 -21.100 -10.934  1.00  0.00           O  
ATOM    326  HG1 THR A  20      -0.479 -21.412 -10.753  1.00  0.00           H  
ATOM    327  C   THR A  20       3.017 -22.322 -10.453  1.00  0.00           C  
ATOM    328  O   THR A  20       4.148 -21.844 -10.420  1.00  0.00           O  
ATOM    329  N   LEU A  21       2.615 -23.137 -11.436  1.00  0.00           N  
ATOM    330  H   LEU A  21       1.643 -23.397 -11.467  1.00  0.00           H  
ATOM    331  CA  LEU A  21       3.502 -23.648 -12.492  1.00  0.00           C  
ATOM    332  HA  LEU A  21       4.366 -24.116 -12.016  1.00  0.00           H  
ATOM    333  CB  LEU A  21       2.759 -24.715 -13.319  1.00  0.00           C  
ATOM    334  HB2 LEU A  21       1.917 -24.231 -13.816  1.00  0.00           H  
ATOM    335  HB3 LEU A  21       3.437 -25.078 -14.094  1.00  0.00           H  
ATOM    336  CG  LEU A  21       2.232 -25.930 -12.528  1.00  0.00           C  
ATOM    337  HG  LEU A  21       1.532 -25.593 -11.762  1.00  0.00           H  
ATOM    338  CD1 LEU A  21       1.481 -26.855 -13.485  1.00  0.00           C  
ATOM    339 HD11 LEU A  21       1.096 -27.717 -12.941  1.00  0.00           H  
ATOM    340 HD12 LEU A  21       2.152 -27.201 -14.272  1.00  0.00           H  
ATOM    341 HD13 LEU A  21       0.646 -26.319 -13.936  1.00  0.00           H  
ATOM    342  CD2 LEU A  21       3.342 -26.739 -11.855  1.00  0.00           C  
ATOM    343 HD21 LEU A  21       2.925 -27.617 -11.366  1.00  0.00           H  
ATOM    344 HD22 LEU A  21       3.849 -26.134 -11.104  1.00  0.00           H  
ATOM    345 HD23 LEU A  21       4.076 -27.058 -12.597  1.00  0.00           H  
ATOM    346  C   LEU A  21       4.083 -22.553 -13.411  1.00  0.00           C  
ATOM    347  O   LEU A  21       4.977 -22.833 -14.205  1.00  0.00           O  
ATOM    348  N   CYS A  22       3.614 -21.305 -13.295  1.00  0.00           N  
ATOM    349  H   CYS A  22       2.873 -21.127 -12.633  1.00  0.00           H  
ATOM    350  CA  CYS A  22       4.190 -20.157 -13.994  1.00  0.00           C  
ATOM    351  HA  CYS A  22       4.067 -20.299 -15.067  1.00  0.00           H  
ATOM    352  CB  CYS A  22       3.463 -18.877 -13.561  1.00  0.00           C  
ATOM    353  HB2 CYS A  22       3.765 -18.656 -12.537  1.00  0.00           H  
ATOM    354  HB3 CYS A  22       3.784 -18.047 -14.193  1.00  0.00           H  
ATOM    355  SG  CYS A  22       1.653 -19.015 -13.606  1.00  0.00           S  
ATOM    356  HG  CYS A  22       1.455 -18.535 -14.841  1.00  0.00           H  
ATOM    357  C   CYS A  22       5.688 -19.956 -13.703  1.00  0.00           C  
ATOM    358  O   CYS A  22       6.387 -19.412 -14.556  1.00  0.00           O  
ATOM    359  N   THR A  23       6.186 -20.329 -12.516  1.00  0.00           N  
ATOM    360  H   THR A  23       5.595 -20.815 -11.848  1.00  0.00           H  
ATOM    361  CA  THR A  23       7.582 -20.049 -12.114  1.00  0.00           C  
ATOM    362  HA  THR A  23       7.842 -19.068 -12.499  1.00  0.00           H  
ATOM    363  CB  THR A  23       7.740 -19.973 -10.591  1.00  0.00           C  
ATOM    364  HB  THR A  23       8.787 -19.769 -10.368  1.00  0.00           H  
ATOM    365  CG2 THR A  23       6.894 -18.866  -9.961  1.00  0.00           C  
ATOM    366 HG21 THR A  23       5.833 -19.087 -10.082  1.00  0.00           H  
ATOM    367 HG22 THR A  23       7.128 -18.803  -8.898  1.00  0.00           H  
ATOM    368 HG23 THR A  23       7.129 -17.915 -10.434  1.00  0.00           H  
ATOM    369  OG1 THR A  23       7.376 -21.186  -9.993  1.00  0.00           O  
ATOM    370  HG1 THR A  23       7.951 -21.251  -9.191  1.00  0.00           H  
ATOM    371  C   THR A  23       8.618 -21.015 -12.698  1.00  0.00           C  
ATOM    372  O   THR A  23       9.808 -20.697 -12.705  1.00  0.00           O  
ATOM    373  N   GLU A  24       8.187 -22.140 -13.276  1.00  0.00           N  
ATOM    374  H   GLU A  24       7.213 -22.388 -13.173  1.00  0.00           H  
ATOM    375  CA  GLU A  24       9.038 -23.007 -14.105  1.00  0.00           C  
ATOM    376  HA  GLU A  24       9.950 -23.263 -13.564  1.00  0.00           H  
ATOM    377  CB  GLU A  24       8.273 -24.297 -14.454  1.00  0.00           C  
ATOM    378  HB2 GLU A  24       7.354 -24.026 -14.977  1.00  0.00           H  
ATOM    379  HB3 GLU A  24       8.870 -24.892 -15.148  1.00  0.00           H  
ATOM    380  CG  GLU A  24       7.901 -25.176 -13.251  1.00  0.00           C  
ATOM    381  HG2 GLU A  24       7.293 -24.592 -12.556  1.00  0.00           H  
ATOM    382  HG3 GLU A  24       7.275 -25.993 -13.620  1.00  0.00           H  
ATOM    383  CD  GLU A  24       9.103 -25.780 -12.509  1.00  0.00           C  
ATOM    384  OE1 GLU A  24      10.262 -25.581 -12.949  1.00  0.00           O  
ATOM    385  OE2 GLU A  24       8.838 -26.481 -11.509  1.00  0.00           O  
ATOM    386  C   GLU A  24       9.445 -22.339 -15.427  1.00  0.00           C  
ATOM    387  O   GLU A  24      10.472 -22.676 -16.019  1.00  0.00           O  
ATOM    388  N   LEU A  25       8.628 -21.410 -15.934  1.00  0.00           N  
ATOM    389  H   LEU A  25       7.835 -21.105 -15.383  1.00  0.00           H  
ATOM    390  CA  LEU A  25       8.821 -20.857 -17.271  1.00  0.00           C  
ATOM    391  HA  LEU A  25       8.968 -21.701 -17.941  1.00  0.00           H  
ATOM    392  CB  LEU A  25       7.576 -20.090 -17.740  1.00  0.00           C  
ATOM    393  HB2 LEU A  25       7.333 -19.346 -16.981  1.00  0.00           H  
ATOM    394  HB3 LEU A  25       7.809 -19.561 -18.664  1.00  0.00           H  
ATOM    395  CG  LEU A  25       6.359 -21.003 -17.980  1.00  0.00           C  
ATOM    396  HG  LEU A  25       6.226 -21.680 -17.136  1.00  0.00           H  
ATOM    397  CD1 LEU A  25       5.106 -20.150 -18.098  1.00  0.00           C  
ATOM    398 HD11 LEU A  25       4.986 -19.587 -17.173  1.00  0.00           H  
ATOM    399 HD12 LEU A  25       5.191 -19.453 -18.931  1.00  0.00           H  
ATOM    400 HD13 LEU A  25       4.231 -20.785 -18.234  1.00  0.00           H  
ATOM    401  CD2 LEU A  25       6.490 -21.825 -19.269  1.00  0.00           C  
ATOM    402 HD21 LEU A  25       7.334 -22.506 -19.188  1.00  0.00           H  
ATOM    403 HD22 LEU A  25       5.582 -22.412 -19.407  1.00  0.00           H  
ATOM    404 HD23 LEU A  25       6.625 -21.161 -20.122  1.00  0.00           H  
ATOM    405  C   LEU A  25      10.099 -20.018 -17.363  1.00  0.00           C  
ATOM    406  O   LEU A  25      10.446 -19.230 -16.478  1.00  0.00           O  
ATOM    407  N   THR A  26      10.809 -20.213 -18.471  1.00  0.00           N  
ATOM    408  H   THR A  26      10.514 -20.928 -19.118  1.00  0.00           H  
ATOM    409  CA  THR A  26      12.176 -19.728 -18.644  1.00  0.00           C  
ATOM    410  HA  THR A  26      12.716 -20.012 -17.743  1.00  0.00           H  
ATOM    411  CB  THR A  26      12.860 -20.409 -19.846  1.00  0.00           C  
ATOM    412  HB  THR A  26      12.746 -19.786 -20.734  1.00  0.00           H  
ATOM    413  CG2 THR A  26      14.345 -20.649 -19.586  1.00  0.00           C  
ATOM    414 HG21 THR A  26      14.823 -21.026 -20.490  1.00  0.00           H  
ATOM    415 HG22 THR A  26      14.819 -19.712 -19.304  1.00  0.00           H  
ATOM    416 HG23 THR A  26      14.472 -21.367 -18.773  1.00  0.00           H  
ATOM    417  OG1 THR A  26      12.305 -21.682 -20.113  1.00  0.00           O  
ATOM    418  HG1 THR A  26      12.872 -22.107 -20.763  1.00  0.00           H  
ATOM    419  C   THR A  26      12.258 -18.205 -18.793  1.00  0.00           C  
ATOM    420  O   THR A  26      11.384 -17.574 -19.398  1.00  0.00           O  
ATOM    421  N   VAL A  27      13.362 -17.637 -18.301  1.00  0.00           N  
ATOM    422  H   VAL A  27      13.995 -18.247 -17.788  1.00  0.00           H  
ATOM    423  CA  VAL A  27      13.795 -16.236 -18.418  1.00  0.00           C  
ATOM    424  HA  VAL A  27      13.332 -15.795 -19.301  1.00  0.00           H  
ATOM    425  CB  VAL A  27      13.375 -15.410 -17.184  1.00  0.00           C  
ATOM    426  HB  VAL A  27      13.742 -14.397 -17.337  1.00  0.00           H  
ATOM    427  CG1 VAL A  27      11.855 -15.313 -17.059  1.00  0.00           C  
ATOM    428 HG11 VAL A  27      11.433 -16.281 -16.784  1.00  0.00           H  
ATOM    429 HG12 VAL A  27      11.597 -14.580 -16.296  1.00  0.00           H  
ATOM    430 HG13 VAL A  27      11.436 -14.993 -18.013  1.00  0.00           H  
ATOM    431  CG2 VAL A  27      13.966 -15.912 -15.858  1.00  0.00           C  
ATOM    432 HG21 VAL A  27      13.665 -15.246 -15.049  1.00  0.00           H  
ATOM    433 HG22 VAL A  27      13.609 -16.919 -15.639  1.00  0.00           H  
ATOM    434 HG23 VAL A  27      15.054 -15.920 -15.906  1.00  0.00           H  
ATOM    435  C   VAL A  27      15.318 -16.151 -18.603  1.00  0.00           C  
ATOM    436  O   VAL A  27      16.044 -17.083 -18.260  1.00  0.00           O  
ATOM    437  N   THR A  28      15.820 -15.026 -19.120  1.00  0.00           N  
ATOM    438  H   THR A  28      15.189 -14.310 -19.447  1.00  0.00           H  
ATOM    439  CA  THR A  28      17.262 -14.735 -19.206  1.00  0.00           C  
ATOM    440  HA  THR A  28      17.758 -15.546 -19.736  1.00  0.00           H  
ATOM    441  CB  THR A  28      17.513 -13.432 -19.989  1.00  0.00           C  
ATOM    442  HB  THR A  28      17.108 -12.593 -19.426  1.00  0.00           H  
ATOM    443  CG2 THR A  28      18.991 -13.180 -20.281  1.00  0.00           C  
ATOM    444 HG21 THR A  28      19.552 -13.062 -19.354  1.00  0.00           H  
ATOM    445 HG22 THR A  28      19.394 -14.023 -20.842  1.00  0.00           H  
ATOM    446 HG23 THR A  28      19.098 -12.273 -20.875  1.00  0.00           H  
ATOM    447  OG1 THR A  28      16.867 -13.466 -21.243  1.00  0.00           O  
ATOM    448  HG1 THR A  28      16.953 -12.592 -21.635  1.00  0.00           H  
ATOM    449  C   THR A  28      17.863 -14.606 -17.801  1.00  0.00           C  
ATOM    450  O   THR A  28      17.433 -13.747 -17.029  1.00  0.00           O  
ATOM    451  N   ASP A  29      18.880 -15.403 -17.461  1.00  0.00           N  
ATOM    452  H   ASP A  29      19.271 -16.014 -18.170  1.00  0.00           H  
ATOM    453  CA  ASP A  29      19.588 -15.287 -16.178  1.00  0.00           C  
ATOM    454  HA  ASP A  29      18.850 -15.069 -15.406  1.00  0.00           H  
ATOM    455  CB  ASP A  29      20.265 -16.601 -15.759  1.00  0.00           C  
ATOM    456  HB2 ASP A  29      19.525 -17.399 -15.790  1.00  0.00           H  
ATOM    457  HB3 ASP A  29      21.053 -16.847 -16.473  1.00  0.00           H  
ATOM    458  CG  ASP A  29      20.863 -16.534 -14.340  1.00  0.00           C  
ATOM    459  OD1 ASP A  29      20.716 -15.516 -13.625  1.00  0.00           O  
ATOM    460  OD2 ASP A  29      21.490 -17.519 -13.906  1.00  0.00           O  
ATOM    461  C   ASP A  29      20.567 -14.108 -16.208  1.00  0.00           C  
ATOM    462  O   ASP A  29      21.763 -14.252 -16.474  1.00  0.00           O  
ATOM    463  N   ILE A  30      20.040 -12.915 -15.919  1.00  0.00           N  
ATOM    464  H   ILE A  30      19.032 -12.868 -15.830  1.00  0.00           H  
ATOM    465  CA  ILE A  30      20.824 -11.671 -15.863  1.00  0.00           C  
ATOM    466  HA  ILE A  30      21.301 -11.554 -16.838  1.00  0.00           H  
ATOM    467  CB  ILE A  30      19.924 -10.427 -15.642  1.00  0.00           C  
ATOM    468  HB  ILE A  30      20.501  -9.565 -15.978  1.00  0.00           H  
ATOM    469  CG2 ILE A  30      18.662 -10.471 -16.523  1.00  0.00           C  
ATOM    470 HG21 ILE A  30      17.957 -11.216 -16.165  1.00  0.00           H  
ATOM    471 HG22 ILE A  30      18.167  -9.500 -16.503  1.00  0.00           H  
ATOM    472 HG23 ILE A  30      18.932 -10.710 -17.550  1.00  0.00           H  
ATOM    473  CG1 ILE A  30      19.498 -10.166 -14.175  1.00  0.00           C  
ATOM    474 HG12 ILE A  30      18.498  -9.733 -14.161  1.00  0.00           H  
ATOM    475 HG13 ILE A  30      19.456 -11.104 -13.619  1.00  0.00           H  
ATOM    476  CD1 ILE A  30      20.411  -9.171 -13.444  1.00  0.00           C  
ATOM    477 HD11 ILE A  30      21.385  -9.614 -13.247  1.00  0.00           H  
ATOM    478 HD12 ILE A  30      20.541  -8.269 -14.039  1.00  0.00           H  
ATOM    479 HD13 ILE A  30      19.955  -8.893 -12.496  1.00  0.00           H  
ATOM    480  C   ILE A  30      21.969 -11.731 -14.839  1.00  0.00           C  
ATOM    481  O   ILE A  30      22.912 -10.952 -14.963  1.00  0.00           O  
ATOM    482  N   PHE A  31      21.922 -12.655 -13.867  1.00  0.00           N  
ATOM    483  H   PHE A  31      21.153 -13.317 -13.859  1.00  0.00           H  
ATOM    484  CA  PHE A  31      22.963 -12.846 -12.856  1.00  0.00           C  
ATOM    485  HA  PHE A  31      23.410 -11.875 -12.633  1.00  0.00           H  
ATOM    486  CB  PHE A  31      22.318 -13.382 -11.570  1.00  0.00           C  
ATOM    487  HB2 PHE A  31      22.094 -14.439 -11.705  1.00  0.00           H  
ATOM    488  HB3 PHE A  31      23.044 -13.306 -10.759  1.00  0.00           H  
ATOM    489  CG  PHE A  31      21.048 -12.659 -11.154  1.00  0.00           C  
ATOM    490  CD1 PHE A  31      21.115 -11.324 -10.718  1.00  0.00           C  
ATOM    491  HD1 PHE A  31      22.070 -10.822 -10.664  1.00  0.00           H  
ATOM    492  CE1 PHE A  31      19.942 -10.640 -10.359  1.00  0.00           C  
ATOM    493  HE1 PHE A  31      19.996  -9.614 -10.025  1.00  0.00           H  
ATOM    494  CZ  PHE A  31      18.697 -11.282 -10.458  1.00  0.00           C  
ATOM    495  HZ  PHE A  31      17.793 -10.751 -10.210  1.00  0.00           H  
ATOM    496  CE2 PHE A  31      18.625 -12.616 -10.891  1.00  0.00           C  
ATOM    497  HE2 PHE A  31      17.666 -13.110 -10.968  1.00  0.00           H  
ATOM    498  CD2 PHE A  31      19.800 -13.304 -11.243  1.00  0.00           C  
ATOM    499  HD2 PHE A  31      19.736 -14.323 -11.599  1.00  0.00           H  
ATOM    500  C   PHE A  31      24.101 -13.770 -13.321  1.00  0.00           C  
ATOM    501  O   PHE A  31      25.175 -13.745 -12.728  1.00  0.00           O  
ATOM    502  N   ALA A  32      23.903 -14.566 -14.378  1.00  0.00           N  
ATOM    503  H   ALA A  32      22.995 -14.539 -14.832  1.00  0.00           H  
ATOM    504  CA  ALA A  32      24.951 -15.371 -15.017  1.00  0.00           C  
ATOM    505  HA  ALA A  32      25.669 -15.664 -14.252  1.00  0.00           H  
ATOM    506  CB  ALA A  32      24.321 -16.657 -15.567  1.00  0.00           C  
ATOM    507  HB1 ALA A  32      25.083 -17.277 -16.039  1.00  0.00           H  
ATOM    508  HB2 ALA A  32      23.875 -17.229 -14.757  1.00  0.00           H  
ATOM    509  HB3 ALA A  32      23.551 -16.409 -16.295  1.00  0.00           H  
ATOM    510  C   ALA A  32      25.760 -14.583 -16.076  1.00  0.00           C  
ATOM    511  O   ALA A  32      26.405 -15.175 -16.943  1.00  0.00           O  
ATOM    512  N   ALA A  33      25.709 -13.247 -16.052  1.00  0.00           N  
ATOM    513  H   ALA A  33      25.166 -12.809 -15.321  1.00  0.00           H  
ATOM    514  CA  ALA A  33      26.491 -12.375 -16.922  1.00  0.00           C  
ATOM    515  HA  ALA A  33      26.532 -12.831 -17.911  1.00  0.00           H  
ATOM    516  CB  ALA A  33      25.762 -11.033 -17.060  1.00  0.00           C  
ATOM    517  HB1 ALA A  33      24.757 -11.204 -17.450  1.00  0.00           H  
ATOM    518  HB2 ALA A  33      25.692 -10.548 -16.085  1.00  0.00           H  
ATOM    519  HB3 ALA A  33      26.309 -10.388 -17.748  1.00  0.00           H  
ATOM    520  C   ALA A  33      27.937 -12.213 -16.415  1.00  0.00           C  
ATOM    521  O   ALA A  33      28.181 -11.846 -15.269  1.00  0.00           O  
ATOM    522  N   SER A  34      28.917 -12.448 -17.289  1.00  0.00           N  
ATOM    523  H   SER A  34      28.663 -12.705 -18.230  1.00  0.00           H  
ATOM    524  CA  SER A  34      30.345 -12.561 -16.940  1.00  0.00           C  
ATOM    525  HA  SER A  34      30.422 -13.156 -16.028  1.00  0.00           H  
ATOM    526  CB  SER A  34      31.046 -13.337 -18.062  1.00  0.00           C  
ATOM    527  HB2 SER A  34      32.102 -13.467 -17.819  1.00  0.00           H  
ATOM    528  HB3 SER A  34      30.594 -14.325 -18.157  1.00  0.00           H  
ATOM    529  OG  SER A  34      30.919 -12.641 -19.292  1.00  0.00           O  
ATOM    530  HG  SER A  34      31.480 -13.081 -19.938  1.00  0.00           H  
ATOM    531  C   SER A  34      31.090 -11.240 -16.655  1.00  0.00           C  
ATOM    532  O   SER A  34      32.317 -11.213 -16.761  1.00  0.00           O  
ATOM    533  N   LYS A  35      30.406 -10.131 -16.326  1.00  0.00           N  
ATOM    534  H   LYS A  35      29.417 -10.225 -16.118  1.00  0.00           H  
ATOM    535  CA  LYS A  35      31.043  -8.812 -16.146  1.00  0.00           C  
ATOM    536  HA  LYS A  35      32.085  -8.981 -15.872  1.00  0.00           H  
ATOM    537  CB  LYS A  35      31.006  -8.002 -17.454  1.00  0.00           C  
ATOM    538  HB2 LYS A  35      30.057  -8.163 -17.967  1.00  0.00           H  
ATOM    539  HB3 LYS A  35      31.078  -6.941 -17.210  1.00  0.00           H  
ATOM    540  CG  LYS A  35      32.178  -8.357 -18.378  1.00  0.00           C  
ATOM    541  HG2 LYS A  35      33.107  -8.286 -17.808  1.00  0.00           H  
ATOM    542  HG3 LYS A  35      32.063  -9.377 -18.749  1.00  0.00           H  
ATOM    543  CD  LYS A  35      32.255  -7.390 -19.566  1.00  0.00           C  
ATOM    544  HD2 LYS A  35      31.397  -7.553 -20.220  1.00  0.00           H  
ATOM    545  HD3 LYS A  35      32.232  -6.362 -19.195  1.00  0.00           H  
ATOM    546  CE  LYS A  35      33.563  -7.628 -20.328  1.00  0.00           C  
ATOM    547  HE2 LYS A  35      33.555  -8.649 -20.724  1.00  0.00           H  
ATOM    548  HE3 LYS A  35      34.392  -7.554 -19.617  1.00  0.00           H  
ATOM    549  NZ  LYS A  35      33.746  -6.643 -21.423  1.00  0.00           N  
ATOM    550  HZ1 LYS A  35      33.744  -5.700 -21.055  1.00  0.00           H  
ATOM    551  HZ2 LYS A  35      34.628  -6.798 -21.895  1.00  0.00           H  
ATOM    552  HZ3 LYS A  35      33.000  -6.727 -22.101  1.00  0.00           H  
ATOM    553  C   LYS A  35      30.449  -7.967 -15.023  1.00  0.00           C  
ATOM    554  O   LYS A  35      29.232  -7.827 -14.907  1.00  0.00           O  
ATOM    555  N   ASN A  36      31.353  -7.294 -14.301  1.00  0.00           N  
ATOM    556  H   ASN A  36      32.322  -7.549 -14.406  1.00  0.00           H  
ATOM    557  CA  ASN A  36      31.060  -6.225 -13.344  1.00  0.00           C  
ATOM    558  HA  ASN A  36      30.651  -6.676 -12.436  1.00  0.00           H  
ATOM    559  CB  ASN A  36      32.350  -5.465 -12.976  1.00  0.00           C  
ATOM    560  HB2 ASN A  36      32.830  -5.095 -13.881  1.00  0.00           H  
ATOM    561  HB3 ASN A  36      32.074  -4.600 -12.370  1.00  0.00           H  
ATOM    562  CG  ASN A  36      33.361  -6.278 -12.190  1.00  0.00           C  
ATOM    563  OD1 ASN A  36      33.408  -7.492 -12.243  1.00  0.00           O  
ATOM    564  ND2 ASN A  36      34.212  -5.627 -11.433  1.00  0.00           N  
ATOM    565 HD21 ASN A  36      34.837  -6.194 -10.891  1.00  0.00           H  
ATOM    566 HD22 ASN A  36      34.229  -4.625 -11.411  1.00  0.00           H  
ATOM    567  C   ASN A  36      30.028  -5.241 -13.911  1.00  0.00           C  
ATOM    568  O   ASN A  36      30.179  -4.744 -15.025  1.00  0.00           O  
ATOM    569  N   THR A  37      28.994  -4.997 -13.115  1.00  0.00           N  
ATOM    570  H   THR A  37      29.000  -5.411 -12.192  1.00  0.00           H  
ATOM    571  CA  THR A  37      27.757  -4.282 -13.443  1.00  0.00           C  
ATOM    572  HA  THR A  37      27.924  -3.530 -14.216  1.00  0.00           H  
ATOM    573  CB  THR A  37      26.712  -5.305 -13.929  1.00  0.00           C  
ATOM    574  HB  THR A  37      26.587  -6.067 -13.160  1.00  0.00           H  
ATOM    575  CG2 THR A  37      25.348  -4.678 -14.200  1.00  0.00           C  
ATOM    576 HG21 THR A  37      25.007  -4.097 -13.349  1.00  0.00           H  
ATOM    577 HG22 THR A  37      25.420  -4.026 -15.062  1.00  0.00           H  
ATOM    578 HG23 THR A  37      24.615  -5.462 -14.377  1.00  0.00           H  
ATOM    579  OG1 THR A  37      27.141  -5.944 -15.127  1.00  0.00           O  
ATOM    580  HG1 THR A  37      27.921  -6.487 -14.906  1.00  0.00           H  
ATOM    581  C   THR A  37      27.295  -3.609 -12.146  1.00  0.00           C  
ATOM    582  O   THR A  37      27.390  -4.241 -11.092  1.00  0.00           O  
ATOM    583  N   THR A  38      26.840  -2.350 -12.169  1.00  0.00           N  
ATOM    584  H   THR A  38      26.704  -1.897 -13.066  1.00  0.00           H  
ATOM    585  CA  THR A  38      26.409  -1.675 -10.920  1.00  0.00           C  
ATOM    586  HA  THR A  38      27.209  -1.778 -10.190  1.00  0.00           H  
ATOM    587  CB  THR A  38      26.143  -0.170 -11.093  1.00  0.00           C  
ATOM    588  HB  THR A  38      25.945   0.254 -10.107  1.00  0.00           H  
ATOM    589  CG2 THR A  38      27.324   0.576 -11.705  1.00  0.00           C  
ATOM    590 HG21 THR A  38      27.518   0.229 -12.721  1.00  0.00           H  
ATOM    591 HG22 THR A  38      27.105   1.645 -11.730  1.00  0.00           H  
ATOM    592 HG23 THR A  38      28.213   0.416 -11.094  1.00  0.00           H  
ATOM    593  OG1 THR A  38      25.019   0.071 -11.900  1.00  0.00           O  
ATOM    594  HG1 THR A  38      25.273  -0.123 -12.812  1.00  0.00           H  
ATOM    595  C   THR A  38      25.178  -2.364 -10.320  1.00  0.00           C  
ATOM    596  O   THR A  38      24.421  -3.015 -11.040  1.00  0.00           O  
ATOM    597  N   GLU A  39      24.912  -2.232  -9.018  1.00  0.00           N  
ATOM    598  H   GLU A  39      25.465  -1.584  -8.456  1.00  0.00           H  
ATOM    599  CA  GLU A  39      23.702  -2.839  -8.431  1.00  0.00           C  
ATOM    600  HA  GLU A  39      23.676  -3.891  -8.723  1.00  0.00           H  
ATOM    601  CB  GLU A  39      23.689  -2.797  -6.892  1.00  0.00           C  
ATOM    602  HB2 GLU A  39      22.792  -3.323  -6.557  1.00  0.00           H  
ATOM    603  HB3 GLU A  39      24.548  -3.356  -6.518  1.00  0.00           H  
ATOM    604  CG  GLU A  39      23.679  -1.396  -6.256  1.00  0.00           C  
ATOM    605  HG2 GLU A  39      22.951  -0.748  -6.742  1.00  0.00           H  
ATOM    606  HG3 GLU A  39      23.355  -1.478  -5.219  1.00  0.00           H  
ATOM    607  CD  GLU A  39      25.077  -0.785  -6.314  1.00  0.00           C  
ATOM    608  OE1 GLU A  39      25.350  -0.073  -7.300  1.00  0.00           O  
ATOM    609  OE2 GLU A  39      25.875  -1.132  -5.413  1.00  0.00           O  
ATOM    610  C   GLU A  39      22.433  -2.200  -8.996  1.00  0.00           C  
ATOM    611  O   GLU A  39      21.465  -2.909  -9.251  1.00  0.00           O  
ATOM    612  N   LYS A  40      22.441  -0.886  -9.253  1.00  0.00           N  
ATOM    613  H   LYS A  40      23.289  -0.377  -9.026  1.00  0.00           H  
ATOM    614  CA  LYS A  40      21.298  -0.162  -9.828  1.00  0.00           C  
ATOM    615  HA  LYS A  40      20.406  -0.379  -9.240  1.00  0.00           H  
ATOM    616  CB  LYS A  40      21.568   1.349  -9.798  1.00  0.00           C  
ATOM    617  HB2 LYS A  40      22.512   1.577 -10.297  1.00  0.00           H  
ATOM    618  HB3 LYS A  40      20.764   1.853 -10.336  1.00  0.00           H  
ATOM    619  CG  LYS A  40      21.609   1.861  -8.352  1.00  0.00           C  
ATOM    620  HG2 LYS A  40      20.737   1.480  -7.820  1.00  0.00           H  
ATOM    621  HG3 LYS A  40      22.510   1.501  -7.854  1.00  0.00           H  
ATOM    622  CD  LYS A  40      21.589   3.391  -8.312  1.00  0.00           C  
ATOM    623  HD2 LYS A  40      22.541   3.783  -8.671  1.00  0.00           H  
ATOM    624  HD3 LYS A  40      20.793   3.752  -8.957  1.00  0.00           H  
ATOM    625  CE  LYS A  40      21.319   3.856  -6.880  1.00  0.00           C  
ATOM    626  HE2 LYS A  40      20.500   3.254  -6.470  1.00  0.00           H  
ATOM    627  HE3 LYS A  40      22.215   3.676  -6.278  1.00  0.00           H  
ATOM    628  NZ  LYS A  40      20.937   5.288  -6.854  1.00  0.00           N  
ATOM    629  HZ1 LYS A  40      20.786   5.600  -5.904  1.00  0.00           H  
ATOM    630  HZ2 LYS A  40      21.653   5.857  -7.285  1.00  0.00           H  
ATOM    631  HZ3 LYS A  40      20.071   5.410  -7.367  1.00  0.00           H  
ATOM    632  C   LYS A  40      20.995  -0.631 -11.245  1.00  0.00           C  
ATOM    633  O   LYS A  40      19.848  -0.924 -11.576  1.00  0.00           O  
ATOM    634  N   GLU A  41      22.033  -0.754 -12.062  1.00  0.00           N  
ATOM    635  H   GLU A  41      22.951  -0.484 -11.731  1.00  0.00           H  
ATOM    636  CA  GLU A  41      21.924  -1.335 -13.396  1.00  0.00           C  
ATOM    637  HA  GLU A  41      21.183  -0.778 -13.972  1.00  0.00           H  
ATOM    638  CB  GLU A  41      23.279  -1.196 -14.087  1.00  0.00           C  
ATOM    639  HB2 GLU A  41      23.572  -0.144 -14.079  1.00  0.00           H  
ATOM    640  HB3 GLU A  41      24.005  -1.778 -13.516  1.00  0.00           H  
ATOM    641  CG  GLU A  41      23.282  -1.678 -15.537  1.00  0.00           C  
ATOM    642  HG2 GLU A  41      22.888  -2.696 -15.579  1.00  0.00           H  
ATOM    643  HG3 GLU A  41      22.623  -1.029 -16.118  1.00  0.00           H  
ATOM    644  CD  GLU A  41      24.688  -1.687 -16.146  1.00  0.00           C  
ATOM    645  OE1 GLU A  41      24.756  -1.969 -17.365  1.00  0.00           O  
ATOM    646  OE2 GLU A  41      25.684  -1.554 -15.392  1.00  0.00           O  
ATOM    647  C   GLU A  41      21.457  -2.794 -13.321  1.00  0.00           C  
ATOM    648  O   GLU A  41      20.516  -3.156 -14.014  1.00  0.00           O  
ATOM    649  N   THR A  42      22.023  -3.602 -12.417  1.00  0.00           N  
ATOM    650  H   THR A  42      22.798  -3.235 -11.879  1.00  0.00           H  
ATOM    651  CA  THR A  42      21.603  -4.992 -12.164  1.00  0.00           C  
ATOM    652  HA  THR A  42      21.741  -5.573 -13.076  1.00  0.00           H  
ATOM    653  CB  THR A  42      22.467  -5.643 -11.067  1.00  0.00           C  
ATOM    654  HB  THR A  42      22.355  -5.098 -10.132  1.00  0.00           H  
ATOM    655  CG2 THR A  42      22.128  -7.113 -10.820  1.00  0.00           C  
ATOM    656 HG21 THR A  42      22.814  -7.518 -10.076  1.00  0.00           H  
ATOM    657 HG22 THR A  42      21.111  -7.215 -10.451  1.00  0.00           H  
ATOM    658 HG23 THR A  42      22.244  -7.674 -11.747  1.00  0.00           H  
ATOM    659  OG1 THR A  42      23.823  -5.632 -11.445  1.00  0.00           O  
ATOM    660  HG1 THR A  42      24.156  -4.725 -11.324  1.00  0.00           H  
ATOM    661  C   THR A  42      20.120  -5.077 -11.788  1.00  0.00           C  
ATOM    662  O   THR A  42      19.392  -5.881 -12.366  1.00  0.00           O  
ATOM    663  N   PHE A  43      19.628  -4.230 -10.882  1.00  0.00           N  
ATOM    664  H   PHE A  43      20.270  -3.601 -10.404  1.00  0.00           H  
ATOM    665  CA  PHE A  43      18.204  -4.156 -10.542  1.00  0.00           C  
ATOM    666  HA  PHE A  43      17.856  -5.141 -10.230  1.00  0.00           H  
ATOM    667  CB  PHE A  43      17.995  -3.155  -9.393  1.00  0.00           C  
ATOM    668  HB2 PHE A  43      18.372  -2.186  -9.715  1.00  0.00           H  
ATOM    669  HB3 PHE A  43      16.926  -3.034  -9.221  1.00  0.00           H  
ATOM    670  CG  PHE A  43      18.644  -3.493  -8.059  1.00  0.00           C  
ATOM    671  CD1 PHE A  43      19.025  -2.442  -7.203  1.00  0.00           C  
ATOM    672  HD1 PHE A  43      18.858  -1.416  -7.500  1.00  0.00           H  
ATOM    673  CE1 PHE A  43      19.620  -2.718  -5.960  1.00  0.00           C  
ATOM    674  HE1 PHE A  43      19.899  -1.908  -5.299  1.00  0.00           H  
ATOM    675  CZ  PHE A  43      19.842  -4.049  -5.571  1.00  0.00           C  
ATOM    676  HZ  PHE A  43      20.272  -4.265  -4.609  1.00  0.00           H  
ATOM    677  CE2 PHE A  43      19.472  -5.104  -6.421  1.00  0.00           C  
ATOM    678  HE2 PHE A  43      19.648  -6.126  -6.124  1.00  0.00           H  
ATOM    679  CD2 PHE A  43      18.864  -4.829  -7.656  1.00  0.00           C  
ATOM    680  HD2 PHE A  43      18.572  -5.652  -8.289  1.00  0.00           H  
ATOM    681  C   PHE A  43      17.358  -3.777 -11.762  1.00  0.00           C  
ATOM    682  O   PHE A  43      16.334  -4.408 -12.010  1.00  0.00           O  
ATOM    683  N   CYS A  44      17.814  -2.817 -12.570  1.00  0.00           N  
ATOM    684  H   CYS A  44      18.656  -2.319 -12.295  1.00  0.00           H  
ATOM    685  CA  CYS A  44      17.156  -2.421 -13.813  1.00  0.00           C  
ATOM    686  HA  CYS A  44      16.118  -2.176 -13.586  1.00  0.00           H  
ATOM    687  CB  CYS A  44      17.851  -1.156 -14.313  1.00  0.00           C  
ATOM    688  HB2 CYS A  44      17.986  -0.453 -13.490  1.00  0.00           H  
ATOM    689  HB3 CYS A  44      18.832  -1.408 -14.719  1.00  0.00           H  
ATOM    690  SG  CYS A  44      16.836  -0.400 -15.603  1.00  0.00           S  
ATOM    691  HG  CYS A  44      15.961   0.219 -14.790  1.00  0.00           H  
ATOM    692  C   CYS A  44      17.149  -3.534 -14.886  1.00  0.00           C  
ATOM    693  O   CYS A  44      16.146  -3.730 -15.571  1.00  0.00           O  
ATOM    694  N   ARG A  45      18.230  -4.314 -15.004  1.00  0.00           N  
ATOM    695  H   ARG A  45      19.038  -4.069 -14.438  1.00  0.00           H  
ATOM    696  CA  ARG A  45      18.344  -5.506 -15.865  1.00  0.00           C  
ATOM    697  HA  ARG A  45      18.093  -5.251 -16.896  1.00  0.00           H  
ATOM    698  CB  ARG A  45      19.792  -6.030 -15.816  1.00  0.00           C  
ATOM    699  HB2 ARG A  45      20.133  -6.056 -14.782  1.00  0.00           H  
ATOM    700  HB3 ARG A  45      19.805  -7.056 -16.179  1.00  0.00           H  
ATOM    701  CG  ARG A  45      20.792  -5.206 -16.643  1.00  0.00           C  
ATOM    702  HG2 ARG A  45      20.464  -5.166 -17.681  1.00  0.00           H  
ATOM    703  HG3 ARG A  45      20.839  -4.192 -16.255  1.00  0.00           H  
ATOM    704  CD  ARG A  45      22.189  -5.843 -16.562  1.00  0.00           C  
ATOM    705  HD2 ARG A  45      22.474  -5.904 -15.510  1.00  0.00           H  
ATOM    706  HD3 ARG A  45      22.140  -6.855 -16.966  1.00  0.00           H  
ATOM    707  NE  ARG A  45      23.226  -5.082 -17.287  1.00  0.00           N  
ATOM    708  HE  ARG A  45      22.971  -4.189 -17.691  1.00  0.00           H  
ATOM    709  CZ  ARG A  45      24.514  -5.384 -17.304  1.00  0.00           C  
ATOM    710  NH1 ARG A  45      24.971  -6.509 -16.829  1.00  0.00           N  
ATOM    711 HH11 ARG A  45      24.324  -7.167 -16.440  1.00  0.00           H  
ATOM    712 HH12 ARG A  45      25.925  -6.499 -16.479  1.00  0.00           H  
ATOM    713  NH2 ARG A  45      25.401  -4.553 -17.756  1.00  0.00           N  
ATOM    714 HH21 ARG A  45      25.131  -3.566 -17.868  1.00  0.00           H  
ATOM    715 HH22 ARG A  45      26.373  -4.739 -17.613  1.00  0.00           H  
ATOM    716  C   ARG A  45      17.363  -6.601 -15.434  1.00  0.00           C  
ATOM    717  O   ARG A  45      16.673  -7.177 -16.273  1.00  0.00           O  
ATOM    718  N   ALA A  46      17.245  -6.846 -14.128  1.00  0.00           N  
ATOM    719  H   ALA A  46      17.879  -6.379 -13.487  1.00  0.00           H  
ATOM    720  CA  ALA A  46      16.237  -7.749 -13.582  1.00  0.00           C  
ATOM    721  HA  ALA A  46      16.336  -8.701 -14.098  1.00  0.00           H  
ATOM    722  CB  ALA A  46      16.514  -7.976 -12.091  1.00  0.00           C  
ATOM    723  HB1 ALA A  46      15.790  -8.687 -11.691  1.00  0.00           H  
ATOM    724  HB2 ALA A  46      17.518  -8.381 -11.961  1.00  0.00           H  
ATOM    725  HB3 ALA A  46      16.432  -7.037 -11.544  1.00  0.00           H  
ATOM    726  C   ALA A  46      14.805  -7.243 -13.846  1.00  0.00           C  
ATOM    727  O   ALA A  46      13.989  -7.990 -14.380  1.00  0.00           O  
ATOM    728  N   ALA A  47      14.527  -5.969 -13.559  1.00  0.00           N  
ATOM    729  H   ALA A  47      15.237  -5.424 -13.080  1.00  0.00           H  
ATOM    730  CA  ALA A  47      13.250  -5.303 -13.824  1.00  0.00           C  
ATOM    731  HA  ALA A  47      12.463  -5.787 -13.244  1.00  0.00           H  
ATOM    732  CB  ALA A  47      13.386  -3.851 -13.347  1.00  0.00           C  
ATOM    733  HB1 ALA A  47      14.152  -3.326 -13.915  1.00  0.00           H  
ATOM    734  HB2 ALA A  47      12.444  -3.325 -13.479  1.00  0.00           H  
ATOM    735  HB3 ALA A  47      13.645  -3.831 -12.291  1.00  0.00           H  
ATOM    736  C   ALA A  47      12.852  -5.376 -15.311  1.00  0.00           C  
ATOM    737  O   ALA A  47      11.710  -5.690 -15.636  1.00  0.00           O  
ATOM    738  N   THR A  48      13.823  -5.200 -16.213  1.00  0.00           N  
ATOM    739  H   THR A  48      14.738  -4.945 -15.860  1.00  0.00           H  
ATOM    740  CA  THR A  48      13.643  -5.324 -17.668  1.00  0.00           C  
ATOM    741  HA  THR A  48      12.848  -4.646 -17.981  1.00  0.00           H  
ATOM    742  CB  THR A  48      14.927  -4.914 -18.415  1.00  0.00           C  
ATOM    743  HB  THR A  48      15.759  -5.549 -18.109  1.00  0.00           H  
ATOM    744  CG2 THR A  48      14.791  -4.974 -19.935  1.00  0.00           C  
ATOM    745 HG21 THR A  48      15.682  -4.551 -20.397  1.00  0.00           H  
ATOM    746 HG22 THR A  48      14.682  -6.007 -20.262  1.00  0.00           H  
ATOM    747 HG23 THR A  48      13.922  -4.396 -20.250  1.00  0.00           H  
ATOM    748  OG1 THR A  48      15.228  -3.577 -18.091  1.00  0.00           O  
ATOM    749  HG1 THR A  48      15.484  -3.570 -17.150  1.00  0.00           H  
ATOM    750  C   THR A  48      13.205  -6.736 -18.056  1.00  0.00           C  
ATOM    751  O   THR A  48      12.246  -6.879 -18.811  1.00  0.00           O  
ATOM    752  N   VAL A  49      13.832  -7.783 -17.508  1.00  0.00           N  
ATOM    753  H   VAL A  49      14.593  -7.612 -16.858  1.00  0.00           H  
ATOM    754  CA  VAL A  49      13.440  -9.178 -17.787  1.00  0.00           C  
ATOM    755  HA  VAL A  49      13.300  -9.280 -18.865  1.00  0.00           H  
ATOM    756  CB  VAL A  49      14.561 -10.156 -17.374  1.00  0.00           C  
ATOM    757  HB  VAL A  49      14.901  -9.918 -16.365  1.00  0.00           H  
ATOM    758  CG1 VAL A  49      14.129 -11.628 -17.402  1.00  0.00           C  
ATOM    759 HG11 VAL A  49      14.982 -12.266 -17.175  1.00  0.00           H  
ATOM    760 HG12 VAL A  49      13.367 -11.811 -16.644  1.00  0.00           H  
ATOM    761 HG13 VAL A  49      13.733 -11.886 -18.385  1.00  0.00           H  
ATOM    762  CG2 VAL A  49      15.737 -10.007 -18.351  1.00  0.00           C  
ATOM    763 HG21 VAL A  49      16.502 -10.742 -18.115  1.00  0.00           H  
ATOM    764 HG22 VAL A  49      15.397 -10.173 -19.375  1.00  0.00           H  
ATOM    765 HG23 VAL A  49      16.165  -9.008 -18.269  1.00  0.00           H  
ATOM    766  C   VAL A  49      12.088  -9.533 -17.157  1.00  0.00           C  
ATOM    767  O   VAL A  49      11.236 -10.106 -17.835  1.00  0.00           O  
ATOM    768  N   LEU A  50      11.831  -9.142 -15.905  1.00  0.00           N  
ATOM    769  H   LEU A  50      12.562  -8.652 -15.396  1.00  0.00           H  
ATOM    770  CA  LEU A  50      10.531  -9.368 -15.252  1.00  0.00           C  
ATOM    771  HA  LEU A  50      10.312 -10.434 -15.281  1.00  0.00           H  
ATOM    772  CB  LEU A  50      10.582  -8.908 -13.781  1.00  0.00           C  
ATOM    773  HB2 LEU A  50      10.852  -7.851 -13.763  1.00  0.00           H  
ATOM    774  HB3 LEU A  50       9.583  -9.000 -13.349  1.00  0.00           H  
ATOM    775  CG  LEU A  50      11.570  -9.687 -12.889  1.00  0.00           C  
ATOM    776  HG  LEU A  50      12.543  -9.742 -13.370  1.00  0.00           H  
ATOM    777  CD1 LEU A  50      11.727  -8.971 -11.546  1.00  0.00           C  
ATOM    778 HD11 LEU A  50      12.147  -7.980 -11.709  1.00  0.00           H  
ATOM    779 HD12 LEU A  50      10.753  -8.870 -11.066  1.00  0.00           H  
ATOM    780 HD13 LEU A  50      12.399  -9.536 -10.900  1.00  0.00           H  
ATOM    781  CD2 LEU A  50      11.119 -11.117 -12.582  1.00  0.00           C  
ATOM    782 HD21 LEU A  50      11.936 -11.671 -12.129  1.00  0.00           H  
ATOM    783 HD22 LEU A  50      10.289 -11.106 -11.880  1.00  0.00           H  
ATOM    784 HD23 LEU A  50      10.819 -11.629 -13.494  1.00  0.00           H  
ATOM    785  C   LEU A  50       9.384  -8.670 -16.008  1.00  0.00           C  
ATOM    786  O   LEU A  50       8.302  -9.239 -16.145  1.00  0.00           O  
ATOM    787  N   ARG A  51       9.627  -7.468 -16.543  1.00  0.00           N  
ATOM    788  H   ARG A  51      10.521  -7.037 -16.327  1.00  0.00           H  
ATOM    789  CA  ARG A  51       8.701  -6.711 -17.404  1.00  0.00           C  
ATOM    790  HA  ARG A  51       7.721  -6.686 -16.937  1.00  0.00           H  
ATOM    791  CB  ARG A  51       9.243  -5.282 -17.502  1.00  0.00           C  
ATOM    792  HB2 ARG A  51       9.435  -4.947 -16.483  1.00  0.00           H  
ATOM    793  HB3 ARG A  51      10.185  -5.287 -18.052  1.00  0.00           H  
ATOM    794  CG  ARG A  51       8.279  -4.281 -18.149  1.00  0.00           C  
ATOM    795  HG2 ARG A  51       8.015  -4.612 -19.153  1.00  0.00           H  
ATOM    796  HG3 ARG A  51       7.370  -4.224 -17.561  1.00  0.00           H  
ATOM    797  CD  ARG A  51       8.904  -2.882 -18.245  1.00  0.00           C  
ATOM    798  HD2 ARG A  51       9.644  -2.906 -19.045  1.00  0.00           H  
ATOM    799  HD3 ARG A  51       8.123  -2.170 -18.521  1.00  0.00           H  
ATOM    800  NE  ARG A  51       9.541  -2.452 -16.981  1.00  0.00           N  
ATOM    801  HE  ARG A  51       9.104  -2.747 -16.105  1.00  0.00           H  
ATOM    802  CZ  ARG A  51      10.660  -1.768 -16.841  1.00  0.00           C  
ATOM    803  NH1 ARG A  51      11.355  -1.371 -17.863  1.00  0.00           N  
ATOM    804 HH11 ARG A  51      11.076  -1.625 -18.787  1.00  0.00           H  
ATOM    805 HH12 ARG A  51      12.176  -0.809 -17.673  1.00  0.00           H  
ATOM    806  NH2 ARG A  51      11.155  -1.446 -15.688  1.00  0.00           N  
ATOM    807 HH21 ARG A  51      10.726  -1.820 -14.833  1.00  0.00           H  
ATOM    808 HH22 ARG A  51      11.942  -0.826 -15.629  1.00  0.00           H  
ATOM    809  C   ARG A  51       8.496  -7.345 -18.777  1.00  0.00           C  
ATOM    810  O   ARG A  51       7.383  -7.308 -19.301  1.00  0.00           O  
ATOM    811  N   GLN A  52       9.523  -7.979 -19.338  1.00  0.00           N  
ATOM    812  H   GLN A  52      10.437  -7.921 -18.902  1.00  0.00           H  
ATOM    813  CA  GLN A  52       9.356  -8.822 -20.518  1.00  0.00           C  
ATOM    814  HA  GLN A  52       8.833  -8.242 -21.277  1.00  0.00           H  
ATOM    815  CB  GLN A  52      10.730  -9.196 -21.088  1.00  0.00           C  
ATOM    816  HB2 GLN A  52      11.288  -8.272 -21.254  1.00  0.00           H  
ATOM    817  HB3 GLN A  52      11.284  -9.814 -20.381  1.00  0.00           H  
ATOM    818  CG  GLN A  52      10.611  -9.945 -22.424  1.00  0.00           C  
ATOM    819  HG2 GLN A  52      10.307 -10.977 -22.245  1.00  0.00           H  
ATOM    820  HG3 GLN A  52       9.844  -9.468 -23.031  1.00  0.00           H  
ATOM    821  CD  GLN A  52      11.919  -9.936 -23.210  1.00  0.00           C  
ATOM    822  OE1 GLN A  52      13.007  -9.827 -22.674  1.00  0.00           O  
ATOM    823  NE2 GLN A  52      11.868 -10.034 -24.522  1.00  0.00           N  
ATOM    824 HE21 GLN A  52      12.749 -10.014 -25.004  1.00  0.00           H  
ATOM    825 HE22 GLN A  52      10.988 -10.108 -24.997  1.00  0.00           H  
ATOM    826  C   GLN A  52       8.472 -10.040 -20.207  1.00  0.00           C  
ATOM    827  O   GLN A  52       7.563 -10.336 -20.978  1.00  0.00           O  
ATOM    828  N   PHE A  53       8.643 -10.687 -19.045  1.00  0.00           N  
ATOM    829  H   PHE A  53       9.409 -10.406 -18.443  1.00  0.00           H  
ATOM    830  CA  PHE A  53       7.772 -11.786 -18.611  1.00  0.00           C  
ATOM    831  HA  PHE A  53       7.764 -12.547 -19.393  1.00  0.00           H  
ATOM    832  CB  PHE A  53       8.322 -12.450 -17.333  1.00  0.00           C  
ATOM    833  HB2 PHE A  53       9.377 -12.676 -17.494  1.00  0.00           H  
ATOM    834  HB3 PHE A  53       8.277 -11.742 -16.508  1.00  0.00           H  
ATOM    835  CG  PHE A  53       7.619 -13.730 -16.892  1.00  0.00           C  
ATOM    836  CD1 PHE A  53       6.360 -13.681 -16.260  1.00  0.00           C  
ATOM    837  HD1 PHE A  53       5.869 -12.735 -16.101  1.00  0.00           H  
ATOM    838  CE1 PHE A  53       5.726 -14.866 -15.838  1.00  0.00           C  
ATOM    839  HE1 PHE A  53       4.756 -14.821 -15.362  1.00  0.00           H  
ATOM    840  CZ  PHE A  53       6.355 -16.108 -16.026  1.00  0.00           C  
ATOM    841  HZ  PHE A  53       5.878 -17.020 -15.690  1.00  0.00           H  
ATOM    842  CE2 PHE A  53       7.620 -16.163 -16.634  1.00  0.00           C  
ATOM    843  HE2 PHE A  53       8.122 -17.114 -16.752  1.00  0.00           H  
ATOM    844  CD2 PHE A  53       8.243 -14.980 -17.076  1.00  0.00           C  
ATOM    845  HD2 PHE A  53       9.203 -15.041 -17.560  1.00  0.00           H  
ATOM    846  C   PHE A  53       6.326 -11.292 -18.452  1.00  0.00           C  
ATOM    847  O   PHE A  53       5.433 -11.842 -19.092  1.00  0.00           O  
ATOM    848  N   TYR A  54       6.064 -10.237 -17.663  1.00  0.00           N  
ATOM    849  H   TYR A  54       6.829  -9.792 -17.160  1.00  0.00           H  
ATOM    850  CA  TYR A  54       4.679  -9.823 -17.384  1.00  0.00           C  
ATOM    851  HA  TYR A  54       4.126 -10.754 -17.250  1.00  0.00           H  
ATOM    852  CB  TYR A  54       4.552  -9.092 -16.027  1.00  0.00           C  
ATOM    853  HB2 TYR A  54       3.505  -9.135 -15.735  1.00  0.00           H  
ATOM    854  HB3 TYR A  54       5.098  -9.674 -15.285  1.00  0.00           H  
ATOM    855  CG  TYR A  54       4.970  -7.630 -15.906  1.00  0.00           C  
ATOM    856  CD1 TYR A  54       6.040  -7.271 -15.061  1.00  0.00           C  
ATOM    857  HD1 TYR A  54       6.607  -8.038 -14.556  1.00  0.00           H  
ATOM    858  CE1 TYR A  54       6.389  -5.918 -14.883  1.00  0.00           C  
ATOM    859  HE1 TYR A  54       7.219  -5.653 -14.248  1.00  0.00           H  
ATOM    860  CZ  TYR A  54       5.668  -4.910 -15.556  1.00  0.00           C  
ATOM    861  OH  TYR A  54       6.009  -3.600 -15.443  1.00  0.00           O  
ATOM    862  HH  TYR A  54       6.913  -3.475 -15.069  1.00  0.00           H  
ATOM    863  CE2 TYR A  54       4.579  -5.262 -16.375  1.00  0.00           C  
ATOM    864  HE2 TYR A  54       4.028  -4.484 -16.878  1.00  0.00           H  
ATOM    865  CD2 TYR A  54       4.219  -6.613 -16.530  1.00  0.00           C  
ATOM    866  HD2 TYR A  54       3.359  -6.865 -17.129  1.00  0.00           H  
ATOM    867  C   TYR A  54       3.948  -9.148 -18.564  1.00  0.00           C  
ATOM    868  O   TYR A  54       2.773  -8.810 -18.432  1.00  0.00           O  
ATOM    869  N   SER A  55       4.597  -8.980 -19.722  1.00  0.00           N  
ATOM    870  H   SER A  55       5.562  -9.279 -19.769  1.00  0.00           H  
ATOM    871  CA  SER A  55       3.968  -8.499 -20.967  1.00  0.00           C  
ATOM    872  HA  SER A  55       2.953  -8.167 -20.748  1.00  0.00           H  
ATOM    873  CB  SER A  55       4.734  -7.274 -21.477  1.00  0.00           C  
ATOM    874  HB2 SER A  55       4.310  -6.956 -22.430  1.00  0.00           H  
ATOM    875  HB3 SER A  55       4.626  -6.456 -20.761  1.00  0.00           H  
ATOM    876  OG  SER A  55       6.110  -7.551 -21.648  1.00  0.00           O  
ATOM    877  HG  SER A  55       6.537  -7.495 -20.771  1.00  0.00           H  
ATOM    878  C   SER A  55       3.837  -9.576 -22.061  1.00  0.00           C  
ATOM    879  O   SER A  55       2.924  -9.485 -22.894  1.00  0.00           O  
ATOM    880  N   HIE A  56       4.704 -10.596 -22.054  1.00  0.00           N  
ATOM    881  H   HIE A  56       5.454 -10.576 -21.373  1.00  0.00           H  
ATOM    882  CA  HIE A  56       4.736 -11.682 -23.041  1.00  0.00           C  
ATOM    883  HA  HIE A  56       4.104 -11.423 -23.891  1.00  0.00           H  
ATOM    884  CB  HIE A  56       6.174 -11.813 -23.568  1.00  0.00           C  
ATOM    885  HB2 HIE A  56       6.521 -10.830 -23.890  1.00  0.00           H  
ATOM    886  HB3 HIE A  56       6.830 -12.155 -22.767  1.00  0.00           H  
ATOM    887  CG  HIE A  56       6.306 -12.748 -24.737  1.00  0.00           C  
ATOM    888  ND1 HIE A  56       5.913 -12.458 -26.044  1.00  0.00           N  
ATOM    889  CE1 HIE A  56       6.199 -13.551 -26.763  1.00  0.00           C  
ATOM    890  HE1 HIE A  56       5.999 -13.652 -27.823  1.00  0.00           H  
ATOM    891  NE2 HIE A  56       6.752 -14.498 -25.985  1.00  0.00           N  
ATOM    892  HE2 HIE A  56       7.038 -15.414 -26.294  1.00  0.00           H  
ATOM    893  CD2 HIE A  56       6.828 -14.008 -24.699  1.00  0.00           C  
ATOM    894  HD2 HIE A  56       7.211 -14.510 -23.820  1.00  0.00           H  
ATOM    895  C   HIE A  56       4.179 -12.995 -22.473  1.00  0.00           C  
ATOM    896  O   HIE A  56       3.094 -13.432 -22.859  1.00  0.00           O  
ATOM    897  N   HIE A  57       4.868 -13.586 -21.489  1.00  0.00           N  
ATOM    898  H   HIE A  57       5.750 -13.173 -21.206  1.00  0.00           H  
ATOM    899  CA  HIE A  57       4.461 -14.813 -20.779  1.00  0.00           C  
ATOM    900  HA  HIE A  57       4.324 -15.614 -21.507  1.00  0.00           H  
ATOM    901  CB  HIE A  57       5.559 -15.230 -19.782  1.00  0.00           C  
ATOM    902  HB2 HIE A  57       5.652 -14.458 -19.022  1.00  0.00           H  
ATOM    903  HB3 HIE A  57       5.223 -16.134 -19.274  1.00  0.00           H  
ATOM    904  CG  HIE A  57       6.940 -15.498 -20.338  1.00  0.00           C  
ATOM    905  ND1 HIE A  57       7.694 -14.631 -21.134  1.00  0.00           N  
ATOM    906  CE1 HIE A  57       8.932 -15.152 -21.177  1.00  0.00           C  
ATOM    907  HE1 HIE A  57       9.773 -14.697 -21.684  1.00  0.00           H  
ATOM    908  NE2 HIE A  57       8.996 -16.287 -20.460  1.00  0.00           N  
ATOM    909  HE2 HIE A  57       9.850 -16.805 -20.240  1.00  0.00           H  
ATOM    910  CD2 HIE A  57       7.749 -16.519 -19.928  1.00  0.00           C  
ATOM    911  HD2 HIE A  57       7.476 -17.285 -19.216  1.00  0.00           H  
ATOM    912  C   HIE A  57       3.130 -14.657 -20.023  1.00  0.00           C  
ATOM    913  O   HIE A  57       2.488 -15.649 -19.685  1.00  0.00           O  
ATOM    914  N   GLU A  58       2.683 -13.421 -19.794  1.00  0.00           N  
ATOM    915  H   GLU A  58       3.315 -12.667 -20.030  1.00  0.00           H  
ATOM    916  CA  GLU A  58       1.346 -13.066 -19.287  1.00  0.00           C  
ATOM    917  HA  GLU A  58       1.256 -13.401 -18.257  1.00  0.00           H  
ATOM    918  CB  GLU A  58       1.243 -11.530 -19.293  1.00  0.00           C  
ATOM    919  HB2 GLU A  58       2.016 -11.186 -18.613  1.00  0.00           H  
ATOM    920  HB3 GLU A  58       1.507 -11.160 -20.285  1.00  0.00           H  
ATOM    921  CG  GLU A  58      -0.098 -10.916 -18.824  1.00  0.00           C  
ATOM    922  HG2 GLU A  58      -0.683 -11.674 -18.298  1.00  0.00           H  
ATOM    923  HG3 GLU A  58       0.126 -10.143 -18.085  1.00  0.00           H  
ATOM    924  CD  GLU A  58      -0.942 -10.268 -19.943  1.00  0.00           C  
ATOM    925  OE1 GLU A  58      -2.188 -10.366 -19.882  1.00  0.00           O  
ATOM    926  OE2 GLU A  58      -0.356  -9.649 -20.863  1.00  0.00           O  
ATOM    927  C   GLU A  58       0.192 -13.713 -20.073  1.00  0.00           C  
ATOM    928  O   GLU A  58      -0.829 -14.058 -19.479  1.00  0.00           O  
ATOM    929  N   LYS A  59       0.355 -13.915 -21.388  1.00  0.00           N  
ATOM    930  H   LYS A  59       1.239 -13.633 -21.803  1.00  0.00           H  
ATOM    931  CA  LYS A  59      -0.692 -14.444 -22.286  1.00  0.00           C  
ATOM    932  HA  LYS A  59      -1.664 -14.309 -21.811  1.00  0.00           H  
ATOM    933  CB  LYS A  59      -0.688 -13.629 -23.592  1.00  0.00           C  
ATOM    934  HB2 LYS A  59       0.269 -13.766 -24.098  1.00  0.00           H  
ATOM    935  HB3 LYS A  59      -1.481 -13.994 -24.247  1.00  0.00           H  
ATOM    936  CG  LYS A  59      -0.915 -12.130 -23.329  1.00  0.00           C  
ATOM    937  HG2 LYS A  59      -1.893 -11.985 -22.867  1.00  0.00           H  
ATOM    938  HG3 LYS A  59      -0.149 -11.767 -22.646  1.00  0.00           H  
ATOM    939  CD  LYS A  59      -0.837 -11.315 -24.626  1.00  0.00           C  
ATOM    940  HD2 LYS A  59       0.126 -11.492 -25.112  1.00  0.00           H  
ATOM    941  HD3 LYS A  59      -1.633 -11.641 -25.298  1.00  0.00           H  
ATOM    942  CE  LYS A  59      -1.000  -9.813 -24.355  1.00  0.00           C  
ATOM    943  HE2 LYS A  59      -0.985  -9.282 -25.311  1.00  0.00           H  
ATOM    944  HE3 LYS A  59      -1.980  -9.659 -23.892  1.00  0.00           H  
ATOM    945  NZ  LYS A  59       0.051  -9.286 -23.450  1.00  0.00           N  
ATOM    946  HZ1 LYS A  59       1.001  -9.518 -23.722  1.00  0.00           H  
ATOM    947  HZ2 LYS A  59      -0.034  -8.297 -23.294  1.00  0.00           H  
ATOM    948  HZ3 LYS A  59      -0.071  -9.686 -22.511  1.00  0.00           H  
ATOM    949  C   LYS A  59      -0.580 -15.954 -22.559  1.00  0.00           C  
ATOM    950  O   LYS A  59      -1.406 -16.515 -23.274  1.00  0.00           O  
ATOM    951  N   ASP A  60       0.451 -16.612 -22.031  1.00  0.00           N  
ATOM    952  H   ASP A  60       1.052 -16.118 -21.384  1.00  0.00           H  
ATOM    953  CA  ASP A  60       0.767 -18.004 -22.346  1.00  0.00           C  
ATOM    954  HA  ASP A  60       0.696 -18.120 -23.430  1.00  0.00           H  
ATOM    955  CB  ASP A  60       2.218 -18.291 -21.948  1.00  0.00           C  
ATOM    956  HB2 ASP A  60       2.852 -17.489 -22.335  1.00  0.00           H  
ATOM    957  HB3 ASP A  60       2.303 -18.301 -20.858  1.00  0.00           H  
ATOM    958  CG  ASP A  60       2.711 -19.621 -22.511  1.00  0.00           C  
ATOM    959  OD1 ASP A  60       3.647 -19.609 -23.335  1.00  0.00           O  
ATOM    960  OD2 ASP A  60       2.193 -20.696 -22.136  1.00  0.00           O  
ATOM    961  C   ASP A  60      -0.213 -18.995 -21.697  1.00  0.00           C  
ATOM    962  O   ASP A  60      -0.445 -18.977 -20.487  1.00  0.00           O  
ATOM    963  N   THR A  61      -0.755 -19.926 -22.483  1.00  0.00           N  
ATOM    964  H   THR A  61      -0.592 -19.886 -23.479  1.00  0.00           H  
ATOM    965  CA  THR A  61      -1.746 -20.912 -22.011  1.00  0.00           C  
ATOM    966  HA  THR A  61      -2.598 -20.362 -21.619  1.00  0.00           H  
ATOM    967  CB  THR A  61      -2.225 -21.793 -23.181  1.00  0.00           C  
ATOM    968  HB  THR A  61      -1.559 -22.652 -23.283  1.00  0.00           H  
ATOM    969  CG2 THR A  61      -3.659 -22.288 -22.986  1.00  0.00           C  
ATOM    970 HG21 THR A  61      -4.340 -21.437 -22.937  1.00  0.00           H  
ATOM    971 HG22 THR A  61      -3.735 -22.860 -22.063  1.00  0.00           H  
ATOM    972 HG23 THR A  61      -3.945 -22.931 -23.817  1.00  0.00           H  
ATOM    973  OG1 THR A  61      -2.212 -21.075 -24.398  1.00  0.00           O  
ATOM    974  HG1 THR A  61      -2.663 -21.605 -25.059  1.00  0.00           H  
ATOM    975  C   THR A  61      -1.222 -21.812 -20.881  1.00  0.00           C  
ATOM    976  O   THR A  61      -2.015 -22.331 -20.094  1.00  0.00           O  
ATOM    977  N   ARG A  62       0.104 -21.980 -20.756  1.00  0.00           N  
ATOM    978  H   ARG A  62       0.711 -21.477 -21.407  1.00  0.00           H  
ATOM    979  CA  ARG A  62       0.756 -22.718 -19.658  1.00  0.00           C  
ATOM    980  HA  ARG A  62       0.214 -23.648 -19.484  1.00  0.00           H  
ATOM    981  CB  ARG A  62       2.212 -23.045 -20.026  1.00  0.00           C  
ATOM    982  HB2 ARG A  62       2.769 -22.115 -20.139  1.00  0.00           H  
ATOM    983  HB3 ARG A  62       2.667 -23.602 -19.203  1.00  0.00           H  
ATOM    984  CG  ARG A  62       2.330 -23.890 -21.306  1.00  0.00           C  
ATOM    985  HG2 ARG A  62       1.968 -24.896 -21.093  1.00  0.00           H  
ATOM    986  HG3 ARG A  62       1.718 -23.475 -22.108  1.00  0.00           H  
ATOM    987  CD  ARG A  62       3.780 -23.968 -21.795  1.00  0.00           C  
ATOM    988  HD2 ARG A  62       4.425 -24.236 -20.956  1.00  0.00           H  
ATOM    989  HD3 ARG A  62       3.838 -24.755 -22.550  1.00  0.00           H  
ATOM    990  NE  ARG A  62       4.224 -22.696 -22.399  1.00  0.00           N  
ATOM    991  HE  ARG A  62       3.539 -21.934 -22.449  1.00  0.00           H  
ATOM    992  CZ  ARG A  62       5.404 -22.456 -22.937  1.00  0.00           C  
ATOM    993  NH1 ARG A  62       6.384 -23.308 -22.853  1.00  0.00           N  
ATOM    994 HH11 ARG A  62       6.251 -24.135 -22.306  1.00  0.00           H  
ATOM    995 HH12 ARG A  62       7.253 -23.110 -23.306  1.00  0.00           H  
ATOM    996  NH2 ARG A  62       5.632 -21.364 -23.592  1.00  0.00           N  
ATOM    997 HH21 ARG A  62       4.870 -20.673 -23.643  1.00  0.00           H  
ATOM    998 HH22 ARG A  62       6.519 -21.137 -23.980  1.00  0.00           H  
ATOM    999  C   ARG A  62       0.721 -21.930 -18.348  1.00  0.00           C  
ATOM   1000  O   ARG A  62       0.442 -22.526 -17.311  1.00  0.00           O  
ATOM   1001  N   CYS A  63       0.900 -20.605 -18.396  1.00  0.00           N  
ATOM   1002  H   CYS A  63       1.038 -20.178 -19.305  1.00  0.00           H  
ATOM   1003  CA  CYS A  63       0.708 -19.708 -17.250  1.00  0.00           C  
ATOM   1004  HA  CYS A  63       1.359 -20.011 -16.427  1.00  0.00           H  
ATOM   1005  CB  CYS A  63       1.044 -18.272 -17.668  1.00  0.00           C  
ATOM   1006  HB2 CYS A  63       0.774 -18.088 -18.705  1.00  0.00           H  
ATOM   1007  HB3 CYS A  63       0.457 -17.595 -17.058  1.00  0.00           H  
ATOM   1008  SG  CYS A  63       2.794 -17.894 -17.438  1.00  0.00           S  
ATOM   1009  HG  CYS A  63       2.786 -16.803 -18.223  1.00  0.00           H  
ATOM   1010  C   CYS A  63      -0.738 -19.740 -16.730  1.00  0.00           C  
ATOM   1011  O   CYS A  63      -0.963 -19.764 -15.524  1.00  0.00           O  
ATOM   1012  N   LEU A  64      -1.725 -19.801 -17.628  1.00  0.00           N  
ATOM   1013  H   LEU A  64      -1.481 -19.710 -18.609  1.00  0.00           H  
ATOM   1014  CA  LEU A  64      -3.142 -19.938 -17.263  1.00  0.00           C  
ATOM   1015  HA  LEU A  64      -3.378 -19.175 -16.523  1.00  0.00           H  
ATOM   1016  CB  LEU A  64      -4.007 -19.701 -18.520  1.00  0.00           C  
ATOM   1017  HB2 LEU A  64      -3.772 -20.474 -19.253  1.00  0.00           H  
ATOM   1018  HB3 LEU A  64      -5.057 -19.817 -18.248  1.00  0.00           H  
ATOM   1019  CG  LEU A  64      -3.822 -18.321 -19.186  1.00  0.00           C  
ATOM   1020  HG  LEU A  64      -2.779 -18.173 -19.458  1.00  0.00           H  
ATOM   1021  CD1 LEU A  64      -4.673 -18.237 -20.454  1.00  0.00           C  
ATOM   1022 HD11 LEU A  64      -4.525 -17.266 -20.926  1.00  0.00           H  
ATOM   1023 HD12 LEU A  64      -4.364 -19.006 -21.160  1.00  0.00           H  
ATOM   1024 HD13 LEU A  64      -5.727 -18.369 -20.216  1.00  0.00           H  
ATOM   1025  CD2 LEU A  64      -4.260 -17.187 -18.262  1.00  0.00           C  
ATOM   1026 HD21 LEU A  64      -5.306 -17.325 -17.990  1.00  0.00           H  
ATOM   1027 HD22 LEU A  64      -3.639 -17.181 -17.370  1.00  0.00           H  
ATOM   1028 HD23 LEU A  64      -4.140 -16.233 -18.775  1.00  0.00           H  
ATOM   1029  C   LEU A  64      -3.479 -21.285 -16.585  1.00  0.00           C  
ATOM   1030  O   LEU A  64      -4.602 -21.471 -16.114  1.00  0.00           O  
ATOM   1031  N   GLY A  65      -2.534 -22.234 -16.550  1.00  0.00           N  
ATOM   1032  H   GLY A  65      -1.629 -22.006 -16.941  1.00  0.00           H  
ATOM   1033  CA  GLY A  65      -2.645 -23.519 -15.853  1.00  0.00           C  
ATOM   1034  HA2 GLY A  65      -1.717 -24.069 -15.999  1.00  0.00           H  
ATOM   1035  HA3 GLY A  65      -2.772 -23.337 -14.788  1.00  0.00           H  
ATOM   1036  C   GLY A  65      -3.796 -24.406 -16.332  1.00  0.00           C  
ATOM   1037  O   GLY A  65      -4.224 -25.282 -15.588  1.00  0.00           O  
ATOM   1038  N   ALA A  66      -4.329 -24.136 -17.529  1.00  0.00           N  
ATOM   1039  H   ALA A  66      -3.875 -23.407 -18.066  1.00  0.00           H  
ATOM   1040  CA  ALA A  66      -5.532 -24.743 -18.101  1.00  0.00           C  
ATOM   1041  HA  ALA A  66      -5.784 -24.139 -18.973  1.00  0.00           H  
ATOM   1042  CB  ALA A  66      -5.192 -26.148 -18.630  1.00  0.00           C  
ATOM   1043  HB1 ALA A  66      -4.977 -26.819 -17.798  1.00  0.00           H  
ATOM   1044  HB2 ALA A  66      -6.036 -26.545 -19.194  1.00  0.00           H  
ATOM   1045  HB3 ALA A  66      -4.323 -26.098 -19.287  1.00  0.00           H  
ATOM   1046  C   ALA A  66      -6.796 -24.701 -17.205  1.00  0.00           C  
ATOM   1047  O   ALA A  66      -7.740 -25.451 -17.450  1.00  0.00           O  
ATOM   1048  N   THR A  67      -6.868 -23.837 -16.178  1.00  0.00           N  
ATOM   1049  H   THR A  67      -6.096 -23.198 -16.021  1.00  0.00           H  
ATOM   1050  CA  THR A  67      -8.037 -23.759 -15.278  1.00  0.00           C  
ATOM   1051  HA  THR A  67      -8.930 -23.938 -15.878  1.00  0.00           H  
ATOM   1052  CB  THR A  67      -7.995 -24.872 -14.209  1.00  0.00           C  
ATOM   1053  HB  THR A  67      -7.962 -25.843 -14.707  1.00  0.00           H  
ATOM   1054  CG2 THR A  67      -6.829 -24.787 -13.227  1.00  0.00           C  
ATOM   1055 HG21 THR A  67      -5.889 -24.709 -13.767  1.00  0.00           H  
ATOM   1056 HG22 THR A  67      -6.801 -25.690 -12.616  1.00  0.00           H  
ATOM   1057 HG23 THR A  67      -6.944 -23.925 -12.578  1.00  0.00           H  
ATOM   1058  OG1 THR A  67      -9.157 -24.802 -13.411  1.00  0.00           O  
ATOM   1059  HG1 THR A  67      -9.684 -25.583 -13.614  1.00  0.00           H  
ATOM   1060  C   THR A  67      -8.204 -22.382 -14.628  1.00  0.00           C  
ATOM   1061  O   THR A  67      -7.236 -21.710 -14.271  1.00  0.00           O  
ATOM   1062  N   ALA A  68      -9.455 -21.970 -14.398  1.00  0.00           N  
ATOM   1063  H   ALA A  68     -10.212 -22.571 -14.686  1.00  0.00           H  
ATOM   1064  CA  ALA A  68      -9.794 -20.718 -13.716  1.00  0.00           C  
ATOM   1065  HA  ALA A  68      -9.413 -19.890 -14.311  1.00  0.00           H  
ATOM   1066  CB  ALA A  68     -11.321 -20.611 -13.664  1.00  0.00           C  
ATOM   1067  HB1 ALA A  68     -11.606 -19.669 -13.193  1.00  0.00           H  
ATOM   1068  HB2 ALA A  68     -11.732 -20.638 -14.674  1.00  0.00           H  
ATOM   1069  HB3 ALA A  68     -11.738 -21.436 -13.083  1.00  0.00           H  
ATOM   1070  C   ALA A  68      -9.176 -20.610 -12.303  1.00  0.00           C  
ATOM   1071  O   ALA A  68      -8.808 -19.518 -11.868  1.00  0.00           O  
ATOM   1072  N   GLN A  69      -8.998 -21.739 -11.606  1.00  0.00           N  
ATOM   1073  H   GLN A  69      -9.302 -22.613 -12.016  1.00  0.00           H  
ATOM   1074  CA  GLN A  69      -8.376 -21.766 -10.275  1.00  0.00           C  
ATOM   1075  HA  GLN A  69      -8.847 -20.983  -9.679  1.00  0.00           H  
ATOM   1076  CB  GLN A  69      -8.681 -23.119  -9.608  1.00  0.00           C  
ATOM   1077  HB2 GLN A  69      -9.676 -23.462  -9.899  1.00  0.00           H  
ATOM   1078  HB3 GLN A  69      -7.953 -23.859  -9.945  1.00  0.00           H  
ATOM   1079  CG  GLN A  69      -8.644 -23.013  -8.074  1.00  0.00           C  
ATOM   1080  HG2 GLN A  69      -7.752 -22.478  -7.756  1.00  0.00           H  
ATOM   1081  HG3 GLN A  69      -9.515 -22.453  -7.733  1.00  0.00           H  
ATOM   1082  CD  GLN A  69      -8.628 -24.380  -7.403  1.00  0.00           C  
ATOM   1083  OE1 GLN A  69      -7.608 -24.840  -6.918  1.00  0.00           O  
ATOM   1084  NE2 GLN A  69      -9.738 -25.087  -7.367  1.00  0.00           N  
ATOM   1085 HE21 GLN A  69      -9.680 -25.982  -6.913  1.00  0.00           H  
ATOM   1086 HE22 GLN A  69     -10.597 -24.730  -7.747  1.00  0.00           H  
ATOM   1087  C   GLN A  69      -6.858 -21.466 -10.292  1.00  0.00           C  
ATOM   1088  O   GLN A  69      -6.307 -21.018  -9.288  1.00  0.00           O  
ATOM   1089  N   GLN A  70      -6.177 -21.661 -11.432  1.00  0.00           N  
ATOM   1090  H   GLN A  70      -6.684 -22.007 -12.239  1.00  0.00           H  
ATOM   1091  CA  GLN A  70      -4.791 -21.220 -11.657  1.00  0.00           C  
ATOM   1092  HA  GLN A  70      -4.277 -21.149 -10.698  1.00  0.00           H  
ATOM   1093  CB  GLN A  70      -4.028 -22.235 -12.524  1.00  0.00           C  
ATOM   1094  HB2 GLN A  70      -4.635 -22.476 -13.398  1.00  0.00           H  
ATOM   1095  HB3 GLN A  70      -3.103 -21.777 -12.882  1.00  0.00           H  
ATOM   1096  CG  GLN A  70      -3.676 -23.536 -11.778  1.00  0.00           C  
ATOM   1097  HG2 GLN A  70      -4.576 -23.949 -11.322  1.00  0.00           H  
ATOM   1098  HG3 GLN A  70      -3.315 -24.259 -12.510  1.00  0.00           H  
ATOM   1099  CD  GLN A  70      -2.592 -23.391 -10.702  1.00  0.00           C  
ATOM   1100  OE1 GLN A  70      -2.005 -22.344 -10.465  1.00  0.00           O  
ATOM   1101  NE2 GLN A  70      -2.253 -24.447  -9.995  1.00  0.00           N  
ATOM   1102 HE21 GLN A  70      -1.507 -24.316  -9.337  1.00  0.00           H  
ATOM   1103 HE22 GLN A  70      -2.643 -25.347 -10.206  1.00  0.00           H  
ATOM   1104  C   GLN A  70      -4.727 -19.818 -12.275  1.00  0.00           C  
ATOM   1105  O   GLN A  70      -3.884 -19.027 -11.867  1.00  0.00           O  
ATOM   1106  N   PHE A  71      -5.661 -19.448 -13.162  1.00  0.00           N  
ATOM   1107  H   PHE A  71      -6.273 -20.168 -13.536  1.00  0.00           H  
ATOM   1108  CA  PHE A  71      -5.788 -18.082 -13.709  1.00  0.00           C  
ATOM   1109  HA  PHE A  71      -4.930 -17.888 -14.350  1.00  0.00           H  
ATOM   1110  CB  PHE A  71      -7.069 -18.040 -14.560  1.00  0.00           C  
ATOM   1111  HB2 PHE A  71      -6.987 -18.803 -15.336  1.00  0.00           H  
ATOM   1112  HB3 PHE A  71      -7.896 -18.323 -13.914  1.00  0.00           H  
ATOM   1113  CG  PHE A  71      -7.455 -16.734 -15.241  1.00  0.00           C  
ATOM   1114  CD1 PHE A  71      -8.817 -16.384 -15.331  1.00  0.00           C  
ATOM   1115  HD1 PHE A  71      -9.564 -16.997 -14.845  1.00  0.00           H  
ATOM   1116  CE1 PHE A  71      -9.222 -15.282 -16.105  1.00  0.00           C  
ATOM   1117  HE1 PHE A  71     -10.275 -15.056 -16.206  1.00  0.00           H  
ATOM   1118  CZ  PHE A  71      -8.264 -14.525 -16.803  1.00  0.00           C  
ATOM   1119  HZ  PHE A  71      -8.577 -13.719 -17.452  1.00  0.00           H  
ATOM   1120  CE2 PHE A  71      -6.900 -14.843 -16.682  1.00  0.00           C  
ATOM   1121  HE2 PHE A  71      -6.156 -14.275 -17.226  1.00  0.00           H  
ATOM   1122  CD2 PHE A  71      -6.495 -15.936 -15.895  1.00  0.00           C  
ATOM   1123  HD2 PHE A  71      -5.447 -16.191 -15.839  1.00  0.00           H  
ATOM   1124  C   PHE A  71      -5.813 -17.004 -12.605  1.00  0.00           C  
ATOM   1125  O   PHE A  71      -5.146 -15.975 -12.715  1.00  0.00           O  
ATOM   1126  N   HIE A  72      -6.496 -17.304 -11.496  1.00  0.00           N  
ATOM   1127  H   HIE A  72      -7.059 -18.145 -11.531  1.00  0.00           H  
ATOM   1128  CA  HIE A  72      -6.498 -16.549 -10.235  1.00  0.00           C  
ATOM   1129  HA  HIE A  72      -6.951 -15.569 -10.394  1.00  0.00           H  
ATOM   1130  CB  HIE A  72      -7.383 -17.357  -9.271  1.00  0.00           C  
ATOM   1131  HB2 HIE A  72      -8.387 -17.422  -9.695  1.00  0.00           H  
ATOM   1132  HB3 HIE A  72      -6.993 -18.372  -9.191  1.00  0.00           H  
ATOM   1133  CG  HIE A  72      -7.513 -16.800  -7.882  1.00  0.00           C  
ATOM   1134  ND1 HIE A  72      -8.525 -15.945  -7.455  1.00  0.00           N  
ATOM   1135  CE1 HIE A  72      -8.305 -15.743  -6.147  1.00  0.00           C  
ATOM   1136  HE1 HIE A  72      -8.925 -15.126  -5.511  1.00  0.00           H  
ATOM   1137  NE2 HIE A  72      -7.220 -16.424  -5.741  1.00  0.00           N  
ATOM   1138  HE2 HIE A  72      -6.885 -16.474  -4.789  1.00  0.00           H  
ATOM   1139  CD2 HIE A  72      -6.699 -17.093  -6.826  1.00  0.00           C  
ATOM   1140  HD2 HIE A  72      -5.830 -17.734  -6.850  1.00  0.00           H  
ATOM   1141  C   HIE A  72      -5.087 -16.305  -9.655  1.00  0.00           C  
ATOM   1142  O   HIE A  72      -4.715 -15.158  -9.402  1.00  0.00           O  
ATOM   1143  N   ARG A  73      -4.277 -17.371  -9.514  1.00  0.00           N  
ATOM   1144  H   ARG A  73      -4.608 -18.259  -9.867  1.00  0.00           H  
ATOM   1145  CA  ARG A  73      -2.868 -17.287  -9.076  1.00  0.00           C  
ATOM   1146  HA  ARG A  73      -2.806 -16.703  -8.155  1.00  0.00           H  
ATOM   1147  CB  ARG A  73      -2.242 -18.674  -8.822  1.00  0.00           C  
ATOM   1148  HB2 ARG A  73      -2.277 -19.267  -9.736  1.00  0.00           H  
ATOM   1149  HB3 ARG A  73      -1.191 -18.526  -8.560  1.00  0.00           H  
ATOM   1150  CG  ARG A  73      -2.910 -19.460  -7.689  1.00  0.00           C  
ATOM   1151  HG2 ARG A  73      -2.971 -18.834  -6.796  1.00  0.00           H  
ATOM   1152  HG3 ARG A  73      -3.918 -19.735  -8.004  1.00  0.00           H  
ATOM   1153  CD  ARG A  73      -2.103 -20.726  -7.356  1.00  0.00           C  
ATOM   1154  HD2 ARG A  73      -1.765 -21.183  -8.284  1.00  0.00           H  
ATOM   1155  HD3 ARG A  73      -1.225 -20.447  -6.766  1.00  0.00           H  
ATOM   1156  NE  ARG A  73      -2.940 -21.704  -6.638  1.00  0.00           N  
ATOM   1157  HE  ARG A  73      -3.926 -21.514  -6.644  1.00  0.00           H  
ATOM   1158  CZ  ARG A  73      -2.555 -22.811  -6.027  1.00  0.00           C  
ATOM   1159  NH1 ARG A  73      -1.311 -23.192  -5.927  1.00  0.00           N  
ATOM   1160 HH11 ARG A  73      -0.559 -22.608  -6.293  1.00  0.00           H  
ATOM   1161 HH12 ARG A  73      -1.048 -24.006  -5.409  1.00  0.00           H  
ATOM   1162  NH2 ARG A  73      -3.458 -23.582  -5.484  1.00  0.00           N  
ATOM   1163 HH21 ARG A  73      -4.433 -23.348  -5.554  1.00  0.00           H  
ATOM   1164 HH22 ARG A  73      -3.180 -24.417  -5.007  1.00  0.00           H  
ATOM   1165  C   ARG A  73      -2.005 -16.555 -10.099  1.00  0.00           C  
ATOM   1166  O   ARG A  73      -1.173 -15.752  -9.707  1.00  0.00           O  
ATOM   1167  N   HIE A  74      -2.198 -16.800 -11.395  1.00  0.00           N  
ATOM   1168  H   HIE A  74      -2.861 -17.524 -11.642  1.00  0.00           H  
ATOM   1169  CA  HIE A  74      -1.419 -16.170 -12.469  1.00  0.00           C  
ATOM   1170  HA  HIE A  74      -0.355 -16.348 -12.295  1.00  0.00           H  
ATOM   1171  CB  HIE A  74      -1.766 -16.814 -13.814  1.00  0.00           C  
ATOM   1172  HB2 HIE A  74      -1.445 -17.855 -13.806  1.00  0.00           H  
ATOM   1173  HB3 HIE A  74      -2.845 -16.789 -13.961  1.00  0.00           H  
ATOM   1174  CG  HIE A  74      -1.107 -16.110 -14.971  1.00  0.00           C  
ATOM   1175  ND1 HIE A  74       0.266 -15.937 -15.134  1.00  0.00           N  
ATOM   1176  CE1 HIE A  74       0.417 -15.247 -16.274  1.00  0.00           C  
ATOM   1177  HE1 HIE A  74       1.374 -14.998 -16.712  1.00  0.00           H  
ATOM   1178  NE2 HIE A  74      -0.779 -14.994 -16.832  1.00  0.00           N  
ATOM   1179  HE2 HIE A  74      -0.923 -14.563 -17.748  1.00  0.00           H  
ATOM   1180  CD2 HIE A  74      -1.753 -15.513 -16.010  1.00  0.00           C  
ATOM   1181  HD2 HIE A  74      -2.820 -15.469 -16.161  1.00  0.00           H  
ATOM   1182  C   HIE A  74      -1.608 -14.649 -12.509  1.00  0.00           C  
ATOM   1183  O   HIE A  74      -0.618 -13.920 -12.508  1.00  0.00           O  
ATOM   1184  N   LYS A  75      -2.852 -14.149 -12.431  1.00  0.00           N  
ATOM   1185  H   LYS A  75      -3.630 -14.804 -12.460  1.00  0.00           H  
ATOM   1186  CA  LYS A  75      -3.116 -12.705 -12.280  1.00  0.00           C  
ATOM   1187  HA  LYS A  75      -2.731 -12.170 -13.153  1.00  0.00           H  
ATOM   1188  CB  LYS A  75      -4.615 -12.427 -12.121  1.00  0.00           C  
ATOM   1189  HB2 LYS A  75      -5.033 -13.078 -11.351  1.00  0.00           H  
ATOM   1190  HB3 LYS A  75      -4.735 -11.394 -11.788  1.00  0.00           H  
ATOM   1191  CG  LYS A  75      -5.406 -12.597 -13.420  1.00  0.00           C  
ATOM   1192  HG2 LYS A  75      -4.955 -11.992 -14.207  1.00  0.00           H  
ATOM   1193  HG3 LYS A  75      -5.394 -13.642 -13.726  1.00  0.00           H  
ATOM   1194  CD  LYS A  75      -6.850 -12.137 -13.184  1.00  0.00           C  
ATOM   1195  HD2 LYS A  75      -7.266 -12.679 -12.332  1.00  0.00           H  
ATOM   1196  HD3 LYS A  75      -6.853 -11.069 -12.955  1.00  0.00           H  
ATOM   1197  CE  LYS A  75      -7.700 -12.436 -14.420  1.00  0.00           C  
ATOM   1198  HE2 LYS A  75      -7.070 -12.953 -15.150  1.00  0.00           H  
ATOM   1199  HE3 LYS A  75      -8.498 -13.128 -14.135  1.00  0.00           H  
ATOM   1200  NZ  LYS A  75      -8.271 -11.206 -15.023  1.00  0.00           N  
ATOM   1201  HZ1 LYS A  75      -8.862 -10.728 -14.354  1.00  0.00           H  
ATOM   1202  HZ2 LYS A  75      -7.528 -10.580 -15.309  1.00  0.00           H  
ATOM   1203  HZ3 LYS A  75      -8.828 -11.438 -15.834  1.00  0.00           H  
ATOM   1204  C   LYS A  75      -2.393 -12.129 -11.065  1.00  0.00           C  
ATOM   1205  O   LYS A  75      -1.751 -11.090 -11.179  1.00  0.00           O  
ATOM   1206  N   GLN A  76      -2.489 -12.807  -9.921  1.00  0.00           N  
ATOM   1207  H   GLN A  76      -3.059 -13.645  -9.908  1.00  0.00           H  
ATOM   1208  CA  GLN A  76      -1.843 -12.376  -8.679  1.00  0.00           C  
ATOM   1209  HA  GLN A  76      -2.135 -11.343  -8.482  1.00  0.00           H  
ATOM   1210  CB  GLN A  76      -2.368 -13.251  -7.527  1.00  0.00           C  
ATOM   1211  HB2 GLN A  76      -3.457 -13.305  -7.575  1.00  0.00           H  
ATOM   1212  HB3 GLN A  76      -1.981 -14.262  -7.659  1.00  0.00           H  
ATOM   1213  CG  GLN A  76      -1.964 -12.765  -6.129  1.00  0.00           C  
ATOM   1214  HG2 GLN A  76      -2.057 -13.612  -5.448  1.00  0.00           H  
ATOM   1215  HG3 GLN A  76      -0.921 -12.463  -6.127  1.00  0.00           H  
ATOM   1216  CD  GLN A  76      -2.813 -11.616  -5.581  1.00  0.00           C  
ATOM   1217  OE1 GLN A  76      -3.198 -10.668  -6.251  1.00  0.00           O  
ATOM   1218  NE2 GLN A  76      -3.107 -11.627  -4.300  1.00  0.00           N  
ATOM   1219 HE21 GLN A  76      -3.633 -10.853  -3.937  1.00  0.00           H  
ATOM   1220 HE22 GLN A  76      -2.768 -12.358  -3.701  1.00  0.00           H  
ATOM   1221  C   GLN A  76      -0.305 -12.397  -8.793  1.00  0.00           C  
ATOM   1222  O   GLN A  76       0.347 -11.465  -8.331  1.00  0.00           O  
ATOM   1223  N   LEU A  77       0.287 -13.393  -9.463  1.00  0.00           N  
ATOM   1224  H   LEU A  77      -0.285 -14.168  -9.786  1.00  0.00           H  
ATOM   1225  CA  LEU A  77       1.717 -13.434  -9.779  1.00  0.00           C  
ATOM   1226  HA  LEU A  77       2.285 -13.342  -8.851  1.00  0.00           H  
ATOM   1227  CB  LEU A  77       2.033 -14.797 -10.424  1.00  0.00           C  
ATOM   1228  HB2 LEU A  77       1.717 -15.597  -9.753  1.00  0.00           H  
ATOM   1229  HB3 LEU A  77       1.430 -14.884 -11.327  1.00  0.00           H  
ATOM   1230  CG  LEU A  77       3.517 -14.989 -10.800  1.00  0.00           C  
ATOM   1231  HG  LEU A  77       4.041 -14.037 -10.822  1.00  0.00           H  
ATOM   1232  CD1 LEU A  77       4.222 -15.891  -9.788  1.00  0.00           C  
ATOM   1233 HD11 LEU A  77       3.812 -16.901  -9.835  1.00  0.00           H  
ATOM   1234 HD12 LEU A  77       5.288 -15.930 -10.015  1.00  0.00           H  
ATOM   1235 HD13 LEU A  77       4.085 -15.493  -8.784  1.00  0.00           H  
ATOM   1236  CD2 LEU A  77       3.643 -15.623 -12.184  1.00  0.00           C  
ATOM   1237 HD21 LEU A  77       4.687 -15.849 -12.405  1.00  0.00           H  
ATOM   1238 HD22 LEU A  77       3.050 -16.534 -12.217  1.00  0.00           H  
ATOM   1239 HD23 LEU A  77       3.259 -14.935 -12.939  1.00  0.00           H  
ATOM   1240  C   LEU A  77       2.125 -12.266 -10.693  1.00  0.00           C  
ATOM   1241  O   LEU A  77       3.090 -11.571 -10.400  1.00  0.00           O  
ATOM   1242  N   ILE A  78       1.381 -12.006 -11.773  1.00  0.00           N  
ATOM   1243  H   ILE A  78       0.615 -12.643 -11.983  1.00  0.00           H  
ATOM   1244  CA  ILE A  78       1.626 -10.895 -12.714  1.00  0.00           C  
ATOM   1245  HA  ILE A  78       2.637 -10.984 -13.104  1.00  0.00           H  
ATOM   1246  CB  ILE A  78       0.617 -11.003 -13.881  1.00  0.00           C  
ATOM   1247  HB  ILE A  78      -0.361 -11.230 -13.453  1.00  0.00           H  
ATOM   1248  CG2 ILE A  78       0.441  -9.685 -14.659  1.00  0.00           C  
ATOM   1249 HG21 ILE A  78      -0.068  -8.945 -14.039  1.00  0.00           H  
ATOM   1250 HG22 ILE A  78       1.404  -9.287 -14.967  1.00  0.00           H  
ATOM   1251 HG23 ILE A  78      -0.174  -9.858 -15.542  1.00  0.00           H  
ATOM   1252  CG1 ILE A  78       0.969 -12.170 -14.831  1.00  0.00           C  
ATOM   1253 HG12 ILE A  78       1.072 -13.089 -14.253  1.00  0.00           H  
ATOM   1254 HG13 ILE A  78       0.134 -12.314 -15.518  1.00  0.00           H  
ATOM   1255  CD1 ILE A  78       2.243 -11.989 -15.660  1.00  0.00           C  
ATOM   1256 HD11 ILE A  78       2.398 -12.869 -16.284  1.00  0.00           H  
ATOM   1257 HD12 ILE A  78       2.140 -11.117 -16.302  1.00  0.00           H  
ATOM   1258 HD13 ILE A  78       3.114 -11.872 -15.016  1.00  0.00           H  
ATOM   1259  C   ILE A  78       1.544  -9.529 -12.017  1.00  0.00           C  
ATOM   1260  O   ILE A  78       2.403  -8.669 -12.217  1.00  0.00           O  
ATOM   1261  N   ARG A  79       0.535  -9.349 -11.161  1.00  0.00           N  
ATOM   1262  H   ARG A  79      -0.145 -10.101 -11.098  1.00  0.00           H  
ATOM   1263  CA  ARG A  79       0.330  -8.184 -10.291  1.00  0.00           C  
ATOM   1264  HA  ARG A  79       0.233  -7.278 -10.891  1.00  0.00           H  
ATOM   1265  CB  ARG A  79      -0.981  -8.446  -9.547  1.00  0.00           C  
ATOM   1266  HB2 ARG A  79      -1.739  -8.714 -10.285  1.00  0.00           H  
ATOM   1267  HB3 ARG A  79      -0.835  -9.302  -8.889  1.00  0.00           H  
ATOM   1268  CG  ARG A  79      -1.564  -7.296  -8.727  1.00  0.00           C  
ATOM   1269  HG2 ARG A  79      -0.831  -6.899  -8.023  1.00  0.00           H  
ATOM   1270  HG3 ARG A  79      -1.916  -6.505  -9.389  1.00  0.00           H  
ATOM   1271  CD  ARG A  79      -2.730  -7.932  -7.968  1.00  0.00           C  
ATOM   1272  HD2 ARG A  79      -3.304  -8.572  -8.638  1.00  0.00           H  
ATOM   1273  HD3 ARG A  79      -2.306  -8.551  -7.177  1.00  0.00           H  
ATOM   1274  NE  ARG A  79      -3.649  -6.942  -7.410  1.00  0.00           N  
ATOM   1275  HE  ARG A  79      -3.897  -6.146  -8.009  1.00  0.00           H  
ATOM   1276  CZ  ARG A  79      -4.235  -7.003  -6.235  1.00  0.00           C  
ATOM   1277  NH1 ARG A  79      -4.036  -7.990  -5.398  1.00  0.00           N  
ATOM   1278 HH11 ARG A  79      -3.511  -8.798  -5.713  1.00  0.00           H  
ATOM   1279 HH12 ARG A  79      -4.487  -7.977  -4.508  1.00  0.00           H  
ATOM   1280  NH2 ARG A  79      -5.067  -6.080  -5.888  1.00  0.00           N  
ATOM   1281 HH21 ARG A  79      -5.294  -5.347  -6.575  1.00  0.00           H  
ATOM   1282 HH22 ARG A  79      -5.347  -5.934  -4.945  1.00  0.00           H  
ATOM   1283  C   ARG A  79       1.510  -7.975  -9.340  1.00  0.00           C  
ATOM   1284  O   ARG A  79       2.055  -6.877  -9.266  1.00  0.00           O  
ATOM   1285  N   PHE A  80       1.986  -9.032  -8.682  1.00  0.00           N  
ATOM   1286  H   PHE A  80       1.488  -9.915  -8.729  1.00  0.00           H  
ATOM   1287  CA  PHE A  80       3.207  -8.940  -7.884  1.00  0.00           C  
ATOM   1288  HA  PHE A  80       3.127  -8.072  -7.236  1.00  0.00           H  
ATOM   1289  CB  PHE A  80       3.360 -10.179  -7.005  1.00  0.00           C  
ATOM   1290  HB2 PHE A  80       3.397 -11.044  -7.666  1.00  0.00           H  
ATOM   1291  HB3 PHE A  80       4.312 -10.075  -6.484  1.00  0.00           H  
ATOM   1292  CG  PHE A  80       2.315 -10.447  -5.940  1.00  0.00           C  
ATOM   1293  CD1 PHE A  80       2.105 -11.773  -5.513  1.00  0.00           C  
ATOM   1294  HD1 PHE A  80       2.650 -12.586  -5.972  1.00  0.00           H  
ATOM   1295  CE1 PHE A  80       1.186 -12.045  -4.487  1.00  0.00           C  
ATOM   1296  HE1 PHE A  80       1.035 -13.049  -4.137  1.00  0.00           H  
ATOM   1297  CZ  PHE A  80       0.441 -11.006  -3.916  1.00  0.00           C  
ATOM   1298  HZ  PHE A  80      -0.292 -11.224  -3.156  1.00  0.00           H  
ATOM   1299  CE2 PHE A  80       0.652  -9.685  -4.331  1.00  0.00           C  
ATOM   1300  HE2 PHE A  80       0.087  -8.889  -3.879  1.00  0.00           H  
ATOM   1301  CD2 PHE A  80       1.605  -9.399  -5.322  1.00  0.00           C  
ATOM   1302  HD2 PHE A  80       1.774  -8.373  -5.607  1.00  0.00           H  
ATOM   1303  C   PHE A  80       4.478  -8.725  -8.724  1.00  0.00           C  
ATOM   1304  O   PHE A  80       5.377  -8.034  -8.259  1.00  0.00           O  
ATOM   1305  N   LEU A  81       4.585  -9.262  -9.945  1.00  0.00           N  
ATOM   1306  H   LEU A  81       3.852  -9.887 -10.267  1.00  0.00           H  
ATOM   1307  CA  LEU A  81       5.736  -9.019 -10.831  1.00  0.00           C  
ATOM   1308  HA  LEU A  81       6.647  -9.203 -10.262  1.00  0.00           H  
ATOM   1309  CB  LEU A  81       5.708  -9.989 -12.033  1.00  0.00           C  
ATOM   1310  HB2 LEU A  81       4.708  -9.979 -12.466  1.00  0.00           H  
ATOM   1311  HB3 LEU A  81       6.394  -9.620 -12.795  1.00  0.00           H  
ATOM   1312  CG  LEU A  81       6.106 -11.443 -11.694  1.00  0.00           C  
ATOM   1313  HG  LEU A  81       5.567 -11.793 -10.818  1.00  0.00           H  
ATOM   1314  CD1 LEU A  81       5.798 -12.364 -12.871  1.00  0.00           C  
ATOM   1315 HD11 LEU A  81       6.368 -12.061 -13.750  1.00  0.00           H  
ATOM   1316 HD12 LEU A  81       6.053 -13.393 -12.620  1.00  0.00           H  
ATOM   1317 HD13 LEU A  81       4.733 -12.323 -13.095  1.00  0.00           H  
ATOM   1318  CD2 LEU A  81       7.604 -11.560 -11.426  1.00  0.00           C  
ATOM   1319 HD21 LEU A  81       7.875 -10.986 -10.542  1.00  0.00           H  
ATOM   1320 HD22 LEU A  81       7.873 -12.602 -11.256  1.00  0.00           H  
ATOM   1321 HD23 LEU A  81       8.147 -11.189 -12.293  1.00  0.00           H  
ATOM   1322  C   LEU A  81       5.800  -7.541 -11.264  1.00  0.00           C  
ATOM   1323  O   LEU A  81       6.876  -6.944 -11.227  1.00  0.00           O  
ATOM   1324  N   LYS A  82       4.643  -6.916 -11.550  1.00  0.00           N  
ATOM   1325  H   LYS A  82       3.810  -7.490 -11.652  1.00  0.00           H  
ATOM   1326  CA  LYS A  82       4.490  -5.443 -11.624  1.00  0.00           C  
ATOM   1327  HA  LYS A  82       5.134  -5.063 -12.419  1.00  0.00           H  
ATOM   1328  CB  LYS A  82       3.027  -5.026 -11.908  1.00  0.00           C  
ATOM   1329  HB2 LYS A  82       2.341  -5.741 -11.463  1.00  0.00           H  
ATOM   1330  HB3 LYS A  82       2.860  -4.063 -11.422  1.00  0.00           H  
ATOM   1331  CG  LYS A  82       2.658  -4.842 -13.390  1.00  0.00           C  
ATOM   1332  HG2 LYS A  82       3.403  -4.202 -13.863  1.00  0.00           H  
ATOM   1333  HG3 LYS A  82       2.644  -5.810 -13.891  1.00  0.00           H  
ATOM   1334  CD  LYS A  82       1.275  -4.160 -13.512  1.00  0.00           C  
ATOM   1335  HD2 LYS A  82       0.505  -4.858 -13.176  1.00  0.00           H  
ATOM   1336  HD3 LYS A  82       1.252  -3.284 -12.861  1.00  0.00           H  
ATOM   1337  CE  LYS A  82       0.960  -3.703 -14.948  1.00  0.00           C  
ATOM   1338  HE2 LYS A  82       1.839  -3.194 -15.355  1.00  0.00           H  
ATOM   1339  HE3 LYS A  82       0.779  -4.595 -15.558  1.00  0.00           H  
ATOM   1340  NZ  LYS A  82      -0.218  -2.787 -15.011  1.00  0.00           N  
ATOM   1341  HZ1 LYS A  82      -0.498  -2.574 -15.959  1.00  0.00           H  
ATOM   1342  HZ2 LYS A  82      -1.021  -3.143 -14.515  1.00  0.00           H  
ATOM   1343  HZ3 LYS A  82      -0.041  -1.846 -14.631  1.00  0.00           H  
ATOM   1344  C   LYS A  82       4.955  -4.762 -10.331  1.00  0.00           C  
ATOM   1345  O   LYS A  82       5.770  -3.851 -10.395  1.00  0.00           O  
ATOM   1346  N   ARG A  83       4.483  -5.201  -9.154  1.00  0.00           N  
ATOM   1347  H   ARG A  83       3.765  -5.922  -9.184  1.00  0.00           H  
ATOM   1348  CA  ARG A  83       4.871  -4.644  -7.833  1.00  0.00           C  
ATOM   1349  HA  ARG A  83       4.610  -3.584  -7.815  1.00  0.00           H  
ATOM   1350  CB  ARG A  83       4.060  -5.364  -6.721  1.00  0.00           C  
ATOM   1351  HB2 ARG A  83       3.032  -5.493  -7.068  1.00  0.00           H  
ATOM   1352  HB3 ARG A  83       4.487  -6.350  -6.544  1.00  0.00           H  
ATOM   1353  CG  ARG A  83       4.005  -4.612  -5.377  1.00  0.00           C  
ATOM   1354  HG2 ARG A  83       5.028  -4.413  -5.055  1.00  0.00           H  
ATOM   1355  HG3 ARG A  83       3.501  -3.658  -5.538  1.00  0.00           H  
ATOM   1356  CD  ARG A  83       3.287  -5.367  -4.233  1.00  0.00           C  
ATOM   1357  HD2 ARG A  83       3.793  -6.318  -4.054  1.00  0.00           H  
ATOM   1358  HD3 ARG A  83       3.363  -4.760  -3.329  1.00  0.00           H  
ATOM   1359  NE  ARG A  83       1.856  -5.599  -4.506  1.00  0.00           N  
ATOM   1360  HE  ARG A  83       1.490  -5.219  -5.381  1.00  0.00           H  
ATOM   1361  CZ  ARG A  83       0.935  -6.195  -3.766  1.00  0.00           C  
ATOM   1362  NH1 ARG A  83       1.123  -6.706  -2.588  1.00  0.00           N  
ATOM   1363 HH11 ARG A  83       2.001  -6.663  -2.110  1.00  0.00           H  
ATOM   1364 HH12 ARG A  83       0.315  -7.141  -2.136  1.00  0.00           H  
ATOM   1365  NH2 ARG A  83      -0.268  -6.303  -4.227  1.00  0.00           N  
ATOM   1366 HH21 ARG A  83      -0.486  -5.796  -5.084  1.00  0.00           H  
ATOM   1367 HH22 ARG A  83      -0.972  -6.722  -3.623  1.00  0.00           H  
ATOM   1368  C   ARG A  83       6.396  -4.713  -7.607  1.00  0.00           C  
ATOM   1369  O   ARG A  83       6.990  -3.741  -7.155  1.00  0.00           O  
ATOM   1370  N   LEU A  84       7.031  -5.822  -7.991  1.00  0.00           N  
ATOM   1371  H   LEU A  84       6.449  -6.578  -8.324  1.00  0.00           H  
ATOM   1372  CA  LEU A  84       8.474  -6.080  -7.899  1.00  0.00           C  
ATOM   1373  HA  LEU A  84       8.802  -5.845  -6.886  1.00  0.00           H  
ATOM   1374  CB  LEU A  84       8.676  -7.594  -8.135  1.00  0.00           C  
ATOM   1375  HB2 LEU A  84       8.093  -8.131  -7.390  1.00  0.00           H  
ATOM   1376  HB3 LEU A  84       8.263  -7.853  -9.113  1.00  0.00           H  
ATOM   1377  CG  LEU A  84      10.120  -8.118  -8.084  1.00  0.00           C  
ATOM   1378  HG  LEU A  84      10.684  -7.705  -8.922  1.00  0.00           H  
ATOM   1379  CD1 LEU A  84      10.834  -7.752  -6.785  1.00  0.00           C  
ATOM   1380 HD11 LEU A  84      11.822  -8.208  -6.759  1.00  0.00           H  
ATOM   1381 HD12 LEU A  84      10.961  -6.671  -6.745  1.00  0.00           H  
ATOM   1382 HD13 LEU A  84      10.255  -8.087  -5.923  1.00  0.00           H  
ATOM   1383  CD2 LEU A  84      10.110  -9.647  -8.196  1.00  0.00           C  
ATOM   1384 HD21 LEU A  84      11.135 -10.019  -8.224  1.00  0.00           H  
ATOM   1385 HD22 LEU A  84       9.589 -10.092  -7.348  1.00  0.00           H  
ATOM   1386 HD23 LEU A  84       9.610  -9.943  -9.117  1.00  0.00           H  
ATOM   1387  C   LEU A  84       9.290  -5.193  -8.858  1.00  0.00           C  
ATOM   1388  O   LEU A  84      10.287  -4.607  -8.450  1.00  0.00           O  
ATOM   1389  N   ASP A  85       8.834  -5.005 -10.100  1.00  0.00           N  
ATOM   1390  H   ASP A  85       8.012  -5.519 -10.400  1.00  0.00           H  
ATOM   1391  CA  ASP A  85       9.395  -4.033 -11.047  1.00  0.00           C  
ATOM   1392  HA  ASP A  85      10.452  -4.251 -11.210  1.00  0.00           H  
ATOM   1393  CB  ASP A  85       8.662  -4.226 -12.385  1.00  0.00           C  
ATOM   1394  HB2 ASP A  85       8.822  -5.259 -12.701  1.00  0.00           H  
ATOM   1395  HB3 ASP A  85       7.591  -4.090 -12.230  1.00  0.00           H  
ATOM   1396  CG  ASP A  85       9.097  -3.317 -13.534  1.00  0.00           C  
ATOM   1397  OD1 ASP A  85      10.136  -2.636 -13.455  1.00  0.00           O  
ATOM   1398  OD2 ASP A  85       8.387  -3.295 -14.563  1.00  0.00           O  
ATOM   1399  C   ASP A  85       9.308  -2.593 -10.497  1.00  0.00           C  
ATOM   1400  O   ASP A  85      10.324  -1.899 -10.433  1.00  0.00           O  
ATOM   1401  N   ARG A  86       8.148  -2.167  -9.964  1.00  0.00           N  
ATOM   1402  H   ARG A  86       7.343  -2.786 -10.016  1.00  0.00           H  
ATOM   1403  CA  ARG A  86       8.011  -0.851  -9.301  1.00  0.00           C  
ATOM   1404  HA  ARG A  86       8.370  -0.091  -9.995  1.00  0.00           H  
ATOM   1405  CB  ARG A  86       6.551  -0.510  -8.957  1.00  0.00           C  
ATOM   1406  HB2 ARG A  86       6.173  -1.199  -8.199  1.00  0.00           H  
ATOM   1407  HB3 ARG A  86       6.541   0.498  -8.537  1.00  0.00           H  
ATOM   1408  CG  ARG A  86       5.617  -0.537 -10.178  1.00  0.00           C  
ATOM   1409  HG2 ARG A  86       6.174  -0.231 -11.062  1.00  0.00           H  
ATOM   1410  HG3 ARG A  86       5.265  -1.548 -10.340  1.00  0.00           H  
ATOM   1411  CD  ARG A  86       4.393   0.376 -10.054  1.00  0.00           C  
ATOM   1412  HD2 ARG A  86       4.724   1.398 -10.242  1.00  0.00           H  
ATOM   1413  HD3 ARG A  86       3.663   0.115 -10.821  1.00  0.00           H  
ATOM   1414  NE  ARG A  86       3.760   0.362  -8.724  1.00  0.00           N  
ATOM   1415  HE  ARG A  86       3.956   1.189  -8.152  1.00  0.00           H  
ATOM   1416  CZ  ARG A  86       2.892  -0.479  -8.203  1.00  0.00           C  
ATOM   1417  NH1 ARG A  86       2.571  -1.627  -8.722  1.00  0.00           N  
ATOM   1418 HH11 ARG A  86       3.015  -1.937  -9.556  1.00  0.00           H  
ATOM   1419 HH12 ARG A  86       1.853  -2.165  -8.228  1.00  0.00           H  
ATOM   1420  NH2 ARG A  86       2.278  -0.160  -7.118  1.00  0.00           N  
ATOM   1421 HH21 ARG A  86       2.421   0.772  -6.722  1.00  0.00           H  
ATOM   1422 HH22 ARG A  86       1.518  -0.768  -6.819  1.00  0.00           H  
ATOM   1423  C   ARG A  86       8.884  -0.703  -8.047  1.00  0.00           C  
ATOM   1424  O   ARG A  86       9.354   0.401  -7.782  1.00  0.00           O  
ATOM   1425  N   ASN A  87       9.152  -1.778  -7.301  1.00  0.00           N  
ATOM   1426  H   ASN A  87       8.666  -2.638  -7.518  1.00  0.00           H  
ATOM   1427  CA  ASN A  87      10.158  -1.767  -6.236  1.00  0.00           C  
ATOM   1428  HA  ASN A  87       9.977  -0.902  -5.594  1.00  0.00           H  
ATOM   1429  CB  ASN A  87      10.046  -3.055  -5.384  1.00  0.00           C  
ATOM   1430  HB2 ASN A  87      10.209  -3.928  -6.011  1.00  0.00           H  
ATOM   1431  HB3 ASN A  87      10.848  -3.010  -4.652  1.00  0.00           H  
ATOM   1432  CG  ASN A  87       8.757  -3.272  -4.596  1.00  0.00           C  
ATOM   1433  OD1 ASN A  87       8.332  -4.401  -4.357  1.00  0.00           O  
ATOM   1434  ND2 ASN A  87       8.134  -2.224  -4.105  1.00  0.00           N  
ATOM   1435 HD21 ASN A  87       7.310  -2.390  -3.549  1.00  0.00           H  
ATOM   1436 HD22 ASN A  87       8.468  -1.298  -4.299  1.00  0.00           H  
ATOM   1437  C   ASN A  87      11.591  -1.583  -6.794  1.00  0.00           C  
ATOM   1438  O   ASN A  87      12.346  -0.752  -6.293  1.00  0.00           O  
ATOM   1439  N   LEU A  88      11.983  -2.331  -7.835  1.00  0.00           N  
ATOM   1440  H   LEU A  88      11.317  -2.985  -8.235  1.00  0.00           H  
ATOM   1441  CA  LEU A  88      13.315  -2.235  -8.449  1.00  0.00           C  
ATOM   1442  HA  LEU A  88      14.065  -2.332  -7.667  1.00  0.00           H  
ATOM   1443  CB  LEU A  88      13.497  -3.375  -9.465  1.00  0.00           C  
ATOM   1444  HB2 LEU A  88      12.642  -3.361 -10.141  1.00  0.00           H  
ATOM   1445  HB3 LEU A  88      14.395  -3.194 -10.055  1.00  0.00           H  
ATOM   1446  CG  LEU A  88      13.605  -4.764  -8.812  1.00  0.00           C  
ATOM   1447  HG  LEU A  88      12.859  -4.868  -8.028  1.00  0.00           H  
ATOM   1448  CD1 LEU A  88      13.360  -5.851  -9.854  1.00  0.00           C  
ATOM   1449 HD11 LEU A  88      12.362  -5.725 -10.278  1.00  0.00           H  
ATOM   1450 HD12 LEU A  88      14.099  -5.781 -10.651  1.00  0.00           H  
ATOM   1451 HD13 LEU A  88      13.416  -6.834  -9.391  1.00  0.00           H  
ATOM   1452  CD2 LEU A  88      14.988  -5.020  -8.213  1.00  0.00           C  
ATOM   1453 HD21 LEU A  88      14.984  -5.978  -7.697  1.00  0.00           H  
ATOM   1454 HD22 LEU A  88      15.734  -5.047  -9.007  1.00  0.00           H  
ATOM   1455 HD23 LEU A  88      15.245  -4.241  -7.499  1.00  0.00           H  
ATOM   1456  C   LEU A  88      13.556  -0.869  -9.104  1.00  0.00           C  
ATOM   1457  O   LEU A  88      14.657  -0.333  -9.002  1.00  0.00           O  
ATOM   1458  N   TRP A  89      12.524  -0.265  -9.694  1.00  0.00           N  
ATOM   1459  H   TRP A  89      11.660  -0.791  -9.801  1.00  0.00           H  
ATOM   1460  CA  TRP A  89      12.545   1.122 -10.163  1.00  0.00           C  
ATOM   1461  HA  TRP A  89      13.263   1.210 -10.976  1.00  0.00           H  
ATOM   1462  CB  TRP A  89      11.161   1.496 -10.703  1.00  0.00           C  
ATOM   1463  HB2 TRP A  89      11.051   1.077 -11.703  1.00  0.00           H  
ATOM   1464  HB3 TRP A  89      10.403   1.039 -10.071  1.00  0.00           H  
ATOM   1465  CG  TRP A  89      10.883   2.969 -10.750  1.00  0.00           C  
ATOM   1466  CD1 TRP A  89      10.069   3.631  -9.897  1.00  0.00           C  
ATOM   1467  HD1 TRP A  89       9.509   3.166  -9.091  1.00  0.00           H  
ATOM   1468  NE1 TRP A  89      10.098   4.981 -10.178  1.00  0.00           N  
ATOM   1469  HE1 TRP A  89       9.621   5.672  -9.612  1.00  0.00           H  
ATOM   1470  CE2 TRP A  89      10.938   5.259 -11.237  1.00  0.00           C  
ATOM   1471  CZ2 TRP A  89      11.308   6.449 -11.881  1.00  0.00           C  
ATOM   1472  HZ2 TRP A  89      10.895   7.393 -11.565  1.00  0.00           H  
ATOM   1473  CH2 TRP A  89      12.241   6.396 -12.930  1.00  0.00           C  
ATOM   1474  HH2 TRP A  89      12.541   7.304 -13.433  1.00  0.00           H  
ATOM   1475  CZ3 TRP A  89      12.790   5.161 -13.321  1.00  0.00           C  
ATOM   1476  HZ3 TRP A  89      13.507   5.130 -14.126  1.00  0.00           H  
ATOM   1477  CE3 TRP A  89      12.403   3.970 -12.676  1.00  0.00           C  
ATOM   1478  HE3 TRP A  89      12.835   3.029 -12.982  1.00  0.00           H  
ATOM   1479  CD2 TRP A  89      11.467   3.988 -11.619  1.00  0.00           C  
ATOM   1480  C   TRP A  89      12.981   2.109  -9.073  1.00  0.00           C  
ATOM   1481  O   TRP A  89      13.852   2.936  -9.337  1.00  0.00           O  
ATOM   1482  N   GLY A  90      12.446   1.995  -7.852  1.00  0.00           N  
ATOM   1483  H   GLY A  90      11.746   1.281  -7.696  1.00  0.00           H  
ATOM   1484  CA  GLY A  90      12.857   2.839  -6.723  1.00  0.00           C  
ATOM   1485  HA2 GLY A  90      12.670   3.886  -6.964  1.00  0.00           H  
ATOM   1486  HA3 GLY A  90      12.272   2.571  -5.844  1.00  0.00           H  
ATOM   1487  C   GLY A  90      14.336   2.679  -6.368  1.00  0.00           C  
ATOM   1488  O   GLY A  90      15.058   3.663  -6.228  1.00  0.00           O  
ATOM   1489  N   LEU A  91      14.812   1.431  -6.278  1.00  0.00           N  
ATOM   1490  H   LEU A  91      14.167   0.663  -6.423  1.00  0.00           H  
ATOM   1491  CA  LEU A  91      16.211   1.124  -5.943  1.00  0.00           C  
ATOM   1492  HA  LEU A  91      16.477   1.639  -5.019  1.00  0.00           H  
ATOM   1493  CB  LEU A  91      16.354  -0.398  -5.735  1.00  0.00           C  
ATOM   1494  HB2 LEU A  91      16.090  -0.894  -6.670  1.00  0.00           H  
ATOM   1495  HB3 LEU A  91      17.401  -0.622  -5.525  1.00  0.00           H  
ATOM   1496  CG  LEU A  91      15.489  -1.000  -4.606  1.00  0.00           C  
ATOM   1497  HG  LEU A  91      14.452  -0.701  -4.732  1.00  0.00           H  
ATOM   1498  CD1 LEU A  91      15.561  -2.523  -4.684  1.00  0.00           C  
ATOM   1499 HD11 LEU A  91      16.597  -2.853  -4.630  1.00  0.00           H  
ATOM   1500 HD12 LEU A  91      14.996  -2.963  -3.863  1.00  0.00           H  
ATOM   1501 HD13 LEU A  91      15.119  -2.857  -5.622  1.00  0.00           H  
ATOM   1502  CD2 LEU A  91      15.967  -0.568  -3.220  1.00  0.00           C  
ATOM   1503 HD21 LEU A  91      15.878   0.514  -3.120  1.00  0.00           H  
ATOM   1504 HD22 LEU A  91      15.337  -1.035  -2.460  1.00  0.00           H  
ATOM   1505 HD23 LEU A  91      17.004  -0.865  -3.066  1.00  0.00           H  
ATOM   1506  C   LEU A  91      17.193   1.607  -7.025  1.00  0.00           C  
ATOM   1507  O   LEU A  91      18.295   2.071  -6.714  1.00  0.00           O  
ATOM   1508  N   ALA A  92      16.812   1.478  -8.299  1.00  0.00           N  
ATOM   1509  H   ALA A  92      15.893   1.077  -8.474  1.00  0.00           H  
ATOM   1510  CA  ALA A  92      17.673   1.752  -9.451  1.00  0.00           C  
ATOM   1511  HA  ALA A  92      18.700   1.497  -9.190  1.00  0.00           H  
ATOM   1512  CB  ALA A  92      17.238   0.828 -10.599  1.00  0.00           C  
ATOM   1513  HB1 ALA A  92      17.295  -0.212 -10.281  1.00  0.00           H  
ATOM   1514  HB2 ALA A  92      16.211   1.049 -10.895  1.00  0.00           H  
ATOM   1515  HB3 ALA A  92      17.898   0.972 -11.453  1.00  0.00           H  
ATOM   1516  C   ALA A  92      17.662   3.218  -9.915  1.00  0.00           C  
ATOM   1517  O   ALA A  92      18.716   3.755 -10.256  1.00  0.00           O  
ATOM   1518  N   GLY A  93      16.487   3.852 -10.001  1.00  0.00           N  
ATOM   1519  H   GLY A  93      15.652   3.401  -9.629  1.00  0.00           H  
ATOM   1520  CA  GLY A  93      16.301   5.127 -10.710  1.00  0.00           C  
ATOM   1521  HA2 GLY A  93      15.279   5.463 -10.538  1.00  0.00           H  
ATOM   1522  HA3 GLY A  93      16.983   5.871 -10.303  1.00  0.00           H  
ATOM   1523  C   GLY A  93      16.515   5.052 -12.234  1.00  0.00           C  
ATOM   1524  O   GLY A  93      16.646   6.082 -12.888  1.00  0.00           O  
ATOM   1525  N   LEU A  94      16.562   3.847 -12.810  1.00  0.00           N  
ATOM   1526  H   LEU A  94      16.400   3.051 -12.212  1.00  0.00           H  
ATOM   1527  CA  LEU A  94      16.760   3.578 -14.240  1.00  0.00           C  
ATOM   1528  HA  LEU A  94      16.913   4.517 -14.774  1.00  0.00           H  
ATOM   1529  CB  LEU A  94      18.001   2.684 -14.435  1.00  0.00           C  
ATOM   1530  HB2 LEU A  94      17.850   1.780 -13.846  1.00  0.00           H  
ATOM   1531  HB3 LEU A  94      18.061   2.393 -15.485  1.00  0.00           H  
ATOM   1532  CG  LEU A  94      19.348   3.300 -14.022  1.00  0.00           C  
ATOM   1533  HG  LEU A  94      19.297   3.658 -12.995  1.00  0.00           H  
ATOM   1534  CD1 LEU A  94      20.442   2.233 -14.110  1.00  0.00           C  
ATOM   1535 HD11 LEU A  94      20.496   1.829 -15.121  1.00  0.00           H  
ATOM   1536 HD12 LEU A  94      21.406   2.669 -13.846  1.00  0.00           H  
ATOM   1537 HD13 LEU A  94      20.218   1.429 -13.412  1.00  0.00           H  
ATOM   1538  CD2 LEU A  94      19.732   4.460 -14.939  1.00  0.00           C  
ATOM   1539 HD21 LEU A  94      19.773   4.128 -15.977  1.00  0.00           H  
ATOM   1540 HD22 LEU A  94      19.010   5.270 -14.840  1.00  0.00           H  
ATOM   1541 HD23 LEU A  94      20.710   4.845 -14.652  1.00  0.00           H  
ATOM   1542  C   LEU A  94      15.514   2.903 -14.826  1.00  0.00           C  
ATOM   1543  O   LEU A  94      15.017   1.935 -14.255  1.00  0.00           O  
ATOM   1544  N   ASN A  95      15.025   3.380 -15.977  1.00  0.00           N  
ATOM   1545  H   ASN A  95      15.471   4.187 -16.384  1.00  0.00           H  
ATOM   1546  CA  ASN A  95      13.793   2.851 -16.587  1.00  0.00           C  
ATOM   1547  HA  ASN A  95      13.015   2.801 -15.818  1.00  0.00           H  
ATOM   1548  CB  ASN A  95      13.312   3.796 -17.710  1.00  0.00           C  
ATOM   1549  HB2 ASN A  95      14.152   4.101 -18.337  1.00  0.00           H  
ATOM   1550  HB3 ASN A  95      12.599   3.260 -18.338  1.00  0.00           H  
ATOM   1551  CG  ASN A  95      12.575   5.009 -17.181  1.00  0.00           C  
ATOM   1552  OD1 ASN A  95      11.597   4.896 -16.470  1.00  0.00           O  
ATOM   1553  ND2 ASN A  95      12.984   6.209 -17.515  1.00  0.00           N  
ATOM   1554 HD21 ASN A  95      12.456   6.967 -17.116  1.00  0.00           H  
ATOM   1555 HD22 ASN A  95      13.783   6.345 -18.105  1.00  0.00           H  
ATOM   1556  C   ASN A  95      13.943   1.419 -17.135  1.00  0.00           C  
ATOM   1557  O   ASN A  95      13.073   0.577 -16.916  1.00  0.00           O  
ATOM   1558  N   SER A  96      15.002   1.146 -17.900  1.00  0.00           N  
ATOM   1559  H   SER A  96      15.727   1.840 -18.000  1.00  0.00           H  
ATOM   1560  CA  SER A  96      15.211  -0.126 -18.608  1.00  0.00           C  
ATOM   1561  HA  SER A  96      14.886  -0.950 -17.975  1.00  0.00           H  
ATOM   1562  CB  SER A  96      14.365  -0.132 -19.887  1.00  0.00           C  
ATOM   1563  HB2 SER A  96      13.327   0.093 -19.637  1.00  0.00           H  
ATOM   1564  HB3 SER A  96      14.735   0.633 -20.571  1.00  0.00           H  
ATOM   1565  OG  SER A  96      14.418  -1.395 -20.513  1.00  0.00           O  
ATOM   1566  HG  SER A  96      14.002  -1.341 -21.379  1.00  0.00           H  
ATOM   1567  C   SER A  96      16.694  -0.334 -18.945  1.00  0.00           C  
ATOM   1568  O   SER A  96      17.406   0.639 -19.199  1.00  0.00           O  
ATOM   1569  N   CYS A  97      17.155  -1.587 -18.963  1.00  0.00           N  
ATOM   1570  H   CYS A  97      16.497  -2.332 -18.763  1.00  0.00           H  
ATOM   1571  CA  CYS A  97      18.519  -1.977 -19.321  1.00  0.00           C  
ATOM   1572  HA  CYS A  97      18.936  -1.231 -19.996  1.00  0.00           H  
ATOM   1573  CB  CYS A  97      19.390  -1.977 -18.054  1.00  0.00           C  
ATOM   1574  HB2 CYS A  97      19.342  -1.001 -17.565  1.00  0.00           H  
ATOM   1575  HB3 CYS A  97      19.017  -2.733 -17.362  1.00  0.00           H  
ATOM   1576  SG  CYS A  97      21.113  -2.358 -18.489  1.00  0.00           S  
ATOM   1577  HG  CYS A  97      21.460  -1.156 -18.963  1.00  0.00           H  
ATOM   1578  C   CYS A  97      18.481  -3.355 -20.019  1.00  0.00           C  
ATOM   1579  O   CYS A  97      18.329  -4.371 -19.332  1.00  0.00           O  
ATOM   1580  N   PRO A  98      18.538  -3.424 -21.366  1.00  0.00           N  
ATOM   1581  CD  PRO A  98      18.715  -2.305 -22.284  1.00  0.00           C  
ATOM   1582  HD2 PRO A  98      19.553  -1.671 -21.992  1.00  0.00           H  
ATOM   1583  HD3 PRO A  98      17.793  -1.724 -22.325  1.00  0.00           H  
ATOM   1584  CG  PRO A  98      18.999  -2.926 -23.651  1.00  0.00           C  
ATOM   1585  HG2 PRO A  98      20.072  -3.093 -23.760  1.00  0.00           H  
ATOM   1586  HG3 PRO A  98      18.624  -2.301 -24.462  1.00  0.00           H  
ATOM   1587  CB  PRO A  98      18.270  -4.268 -23.581  1.00  0.00           C  
ATOM   1588  HB2 PRO A  98      18.708  -5.001 -24.260  1.00  0.00           H  
ATOM   1589  HB3 PRO A  98      17.215  -4.118 -23.812  1.00  0.00           H  
ATOM   1590  CA  PRO A  98      18.418  -4.677 -22.112  1.00  0.00           C  
ATOM   1591  HA  PRO A  98      17.519  -5.205 -21.797  1.00  0.00           H  
ATOM   1592  C   PRO A  98      19.631  -5.590 -21.889  1.00  0.00           C  
ATOM   1593  O   PRO A  98      20.774  -5.139 -21.925  1.00  0.00           O  
ATOM   1594  N   VAL A  99      19.385  -6.886 -21.665  1.00  0.00           N  
ATOM   1595  H   VAL A  99      18.429  -7.206 -21.699  1.00  0.00           H  
ATOM   1596  CA  VAL A  99      20.422  -7.863 -21.285  1.00  0.00           C  
ATOM   1597  HA  VAL A  99      21.325  -7.319 -21.008  1.00  0.00           H  
ATOM   1598  CB  VAL A  99      19.992  -8.686 -20.058  1.00  0.00           C  
ATOM   1599  HB  VAL A  99      19.055  -9.208 -20.265  1.00  0.00           H  
ATOM   1600  CG1 VAL A  99      21.053  -9.716 -19.645  1.00  0.00           C  
ATOM   1601 HG11 VAL A  99      21.089 -10.524 -20.374  1.00  0.00           H  
ATOM   1602 HG12 VAL A  99      22.033  -9.247 -19.569  1.00  0.00           H  
ATOM   1603 HG13 VAL A  99      20.806 -10.157 -18.684  1.00  0.00           H  
ATOM   1604  CG2 VAL A  99      19.785  -7.751 -18.872  1.00  0.00           C  
ATOM   1605 HG21 VAL A  99      18.970  -7.054 -19.066  1.00  0.00           H  
ATOM   1606 HG22 VAL A  99      20.702  -7.193 -18.697  1.00  0.00           H  
ATOM   1607 HG23 VAL A  99      19.530  -8.325 -17.989  1.00  0.00           H  
ATOM   1608  C   VAL A  99      20.783  -8.780 -22.445  1.00  0.00           C  
ATOM   1609  O   VAL A  99      19.898  -9.310 -23.112  1.00  0.00           O  
ATOM   1610  N   LYS A 100      22.085  -9.010 -22.652  1.00  0.00           N  
ATOM   1611  H   LYS A 100      22.745  -8.542 -22.052  1.00  0.00           H  
ATOM   1612  CA  LYS A 100      22.597  -9.967 -23.641  1.00  0.00           C  
ATOM   1613  HA  LYS A 100      22.153  -9.699 -24.599  1.00  0.00           H  
ATOM   1614  CB  LYS A 100      24.132  -9.855 -23.720  1.00  0.00           C  
ATOM   1615  HB2 LYS A 100      24.420  -8.802 -23.725  1.00  0.00           H  
ATOM   1616  HB3 LYS A 100      24.564 -10.314 -22.827  1.00  0.00           H  
ATOM   1617  CG  LYS A 100      24.740 -10.527 -24.964  1.00  0.00           C  
ATOM   1618  HG2 LYS A 100      25.822 -10.580 -24.838  1.00  0.00           H  
ATOM   1619  HG3 LYS A 100      24.360 -11.546 -25.047  1.00  0.00           H  
ATOM   1620  CD  LYS A 100      24.436  -9.750 -26.255  1.00  0.00           C  
ATOM   1621  HD2 LYS A 100      24.912  -8.770 -26.218  1.00  0.00           H  
ATOM   1622  HD3 LYS A 100      23.360  -9.601 -26.341  1.00  0.00           H  
ATOM   1623  CE  LYS A 100      24.943 -10.520 -27.482  1.00  0.00           C  
ATOM   1624  HE2 LYS A 100      25.869 -10.067 -27.846  1.00  0.00           H  
ATOM   1625  HE3 LYS A 100      25.157 -11.550 -27.180  1.00  0.00           H  
ATOM   1626  NZ  LYS A 100      23.916 -10.565 -28.546  1.00  0.00           N  
ATOM   1627  HZ1 LYS A 100      23.095 -11.058 -28.159  1.00  0.00           H  
ATOM   1628  HZ2 LYS A 100      23.619  -9.662 -28.869  1.00  0.00           H  
ATOM   1629  HZ3 LYS A 100      24.190 -11.180 -29.299  1.00  0.00           H  
ATOM   1630  C   LYS A 100      22.129 -11.390 -23.313  1.00  0.00           C  
ATOM   1631  O   LYS A 100      22.279 -11.864 -22.192  1.00  0.00           O  
ATOM   1632  N   GLU A 101      21.596 -12.071 -24.316  1.00  0.00           N  
ATOM   1633  H   GLU A 101      21.581 -11.604 -25.222  1.00  0.00           H  
ATOM   1634  CA  GLU A 101      20.795 -13.305 -24.250  1.00  0.00           C  
ATOM   1635  HA  GLU A 101      19.991 -13.133 -23.534  1.00  0.00           H  
ATOM   1636  CB  GLU A 101      20.140 -13.496 -25.638  1.00  0.00           C  
ATOM   1637  HB2 GLU A 101      19.401 -14.293 -25.553  1.00  0.00           H  
ATOM   1638  HB3 GLU A 101      19.589 -12.593 -25.902  1.00  0.00           H  
ATOM   1639  CG  GLU A 101      21.092 -13.862 -26.799  1.00  0.00           C  
ATOM   1640  HG2 GLU A 101      21.732 -14.691 -26.493  1.00  0.00           H  
ATOM   1641  HG3 GLU A 101      20.476 -14.221 -27.626  1.00  0.00           H  
ATOM   1642  CD  GLU A 101      21.968 -12.717 -27.341  1.00  0.00           C  
ATOM   1643  OE1 GLU A 101      21.765 -11.518 -27.032  1.00  0.00           O  
ATOM   1644  OE2 GLU A 101      22.912 -12.981 -28.115  1.00  0.00           O  
ATOM   1645  C   GLU A 101      21.512 -14.593 -23.770  1.00  0.00           C  
ATOM   1646  O   GLU A 101      20.976 -15.687 -23.922  1.00  0.00           O  
ATOM   1647  N   ALA A 102      22.725 -14.493 -23.218  1.00  0.00           N  
ATOM   1648  H   ALA A 102      23.031 -13.563 -22.969  1.00  0.00           H  
ATOM   1649  CA  ALA A 102      23.718 -15.572 -23.157  1.00  0.00           C  
ATOM   1650  HA  ALA A 102      23.810 -16.003 -24.156  1.00  0.00           H  
ATOM   1651  CB  ALA A 102      25.057 -14.921 -22.787  1.00  0.00           C  
ATOM   1652  HB1 ALA A 102      24.994 -14.485 -21.789  1.00  0.00           H  
ATOM   1653  HB2 ALA A 102      25.309 -14.146 -23.512  1.00  0.00           H  
ATOM   1654  HB3 ALA A 102      25.841 -15.680 -22.793  1.00  0.00           H  
ATOM   1655  C   ALA A 102      23.430 -16.751 -22.199  1.00  0.00           C  
ATOM   1656  O   ALA A 102      24.047 -17.800 -22.356  1.00  0.00           O  
ATOM   1657  N   ASN A 103      22.540 -16.601 -21.212  1.00  0.00           N  
ATOM   1658  H   ASN A 103      22.009 -15.744 -21.179  1.00  0.00           H  
ATOM   1659  CA  ASN A 103      22.209 -17.632 -20.217  1.00  0.00           C  
ATOM   1660  HA  ASN A 103      22.412 -18.619 -20.640  1.00  0.00           H  
ATOM   1661  CB  ASN A 103      23.073 -17.445 -18.953  1.00  0.00           C  
ATOM   1662  HB2 ASN A 103      23.126 -16.388 -18.696  1.00  0.00           H  
ATOM   1663  HB3 ASN A 103      22.606 -17.971 -18.119  1.00  0.00           H  
ATOM   1664  CG  ASN A 103      24.469 -18.026 -19.091  1.00  0.00           C  
ATOM   1665  OD1 ASN A 103      24.641 -19.197 -19.370  1.00  0.00           O  
ATOM   1666  ND2 ASN A 103      25.510 -17.266 -18.841  1.00  0.00           N  
ATOM   1667 HD21 ASN A 103      26.402 -17.713 -18.939  1.00  0.00           H  
ATOM   1668 HD22 ASN A 103      25.422 -16.332 -18.475  1.00  0.00           H  
ATOM   1669  C   ASN A 103      20.718 -17.587 -19.854  1.00  0.00           C  
ATOM   1670  O   ASN A 103      20.127 -16.507 -19.811  1.00  0.00           O  
ATOM   1671  N   GLN A 104      20.110 -18.738 -19.546  1.00  0.00           N  
ATOM   1672  H   GLN A 104      20.656 -19.588 -19.524  1.00  0.00           H  
ATOM   1673  CA  GLN A 104      18.684 -18.850 -19.197  1.00  0.00           C  
ATOM   1674  HA  GLN A 104      18.314 -17.859 -18.939  1.00  0.00           H  
ATOM   1675  CB  GLN A 104      17.855 -19.334 -20.403  1.00  0.00           C  
ATOM   1676  HB2 GLN A 104      18.138 -20.354 -20.663  1.00  0.00           H  
ATOM   1677  HB3 GLN A 104      16.817 -19.341 -20.088  1.00  0.00           H  
ATOM   1678  CG  GLN A 104      17.994 -18.431 -21.645  1.00  0.00           C  
ATOM   1679  HG2 GLN A 104      18.202 -17.412 -21.322  1.00  0.00           H  
ATOM   1680  HG3 GLN A 104      18.840 -18.778 -22.240  1.00  0.00           H  
ATOM   1681  CD  GLN A 104      16.756 -18.340 -22.539  1.00  0.00           C  
ATOM   1682  OE1 GLN A 104      15.693 -18.900 -22.305  1.00  0.00           O  
ATOM   1683  NE2 GLN A 104      16.857 -17.573 -23.602  1.00  0.00           N  
ATOM   1684 HE21 GLN A 104      16.030 -17.451 -24.153  1.00  0.00           H  
ATOM   1685 HE22 GLN A 104      17.714 -17.070 -23.764  1.00  0.00           H  
ATOM   1686  C   GLN A 104      18.439 -19.731 -17.961  1.00  0.00           C  
ATOM   1687  O   GLN A 104      19.209 -20.643 -17.674  1.00  0.00           O  
ATOM   1688  N   SER A 105      17.347 -19.452 -17.246  1.00  0.00           N  
ATOM   1689  H   SER A 105      16.759 -18.691 -17.578  1.00  0.00           H  
ATOM   1690  CA  SER A 105      16.940 -20.072 -15.977  1.00  0.00           C  
ATOM   1691  HA  SER A 105      17.379 -21.067 -15.889  1.00  0.00           H  
ATOM   1692  CB  SER A 105      17.454 -19.191 -14.828  1.00  0.00           C  
ATOM   1693  HB2 SER A 105      18.543 -19.253 -14.799  1.00  0.00           H  
ATOM   1694  HB3 SER A 105      17.175 -18.153 -15.017  1.00  0.00           H  
ATOM   1695  OG  SER A 105      16.943 -19.572 -13.566  1.00  0.00           O  
ATOM   1696  HG  SER A 105      15.999 -19.326 -13.505  1.00  0.00           H  
ATOM   1697  C   SER A 105      15.415 -20.192 -15.904  1.00  0.00           C  
ATOM   1698  O   SER A 105      14.710 -19.432 -16.566  1.00  0.00           O  
ATOM   1699  N   THR A 106      14.886 -21.065 -15.041  1.00  0.00           N  
ATOM   1700  H   THR A 106      15.501 -21.639 -14.484  1.00  0.00           H  
ATOM   1701  CA  THR A 106      13.496 -20.922 -14.571  1.00  0.00           C  
ATOM   1702  HA  THR A 106      12.829 -20.895 -15.433  1.00  0.00           H  
ATOM   1703  CB  THR A 106      13.041 -22.095 -13.683  1.00  0.00           C  
ATOM   1704  HB  THR A 106      11.980 -21.972 -13.468  1.00  0.00           H  
ATOM   1705  CG2 THR A 106      13.246 -23.459 -14.342  1.00  0.00           C  
ATOM   1706 HG21 THR A 106      12.834 -23.452 -15.349  1.00  0.00           H  
ATOM   1707 HG22 THR A 106      14.306 -23.707 -14.390  1.00  0.00           H  
ATOM   1708 HG23 THR A 106      12.722 -24.223 -13.763  1.00  0.00           H  
ATOM   1709  OG1 THR A 106      13.746 -22.137 -12.458  1.00  0.00           O  
ATOM   1710  HG1 THR A 106      13.286 -22.816 -11.949  1.00  0.00           H  
ATOM   1711  C   THR A 106      13.337 -19.599 -13.809  1.00  0.00           C  
ATOM   1712  O   THR A 106      14.306 -19.086 -13.225  1.00  0.00           O  
ATOM   1713  N   LEU A 107      12.126 -19.035 -13.808  1.00  0.00           N  
ATOM   1714  H   LEU A 107      11.378 -19.461 -14.346  1.00  0.00           H  
ATOM   1715  CA  LEU A 107      11.804 -17.850 -13.008  1.00  0.00           C  
ATOM   1716  HA  LEU A 107      12.518 -17.072 -13.274  1.00  0.00           H  
ATOM   1717  CB  LEU A 107      10.399 -17.368 -13.422  1.00  0.00           C  
ATOM   1718  HB2 LEU A 107      10.391 -17.180 -14.498  1.00  0.00           H  
ATOM   1719  HB3 LEU A 107       9.696 -18.174 -13.230  1.00  0.00           H  
ATOM   1720  CG  LEU A 107       9.897 -16.107 -12.697  1.00  0.00           C  
ATOM   1721  HG  LEU A 107       9.956 -16.263 -11.625  1.00  0.00           H  
ATOM   1722  CD1 LEU A 107      10.705 -14.862 -13.074  1.00  0.00           C  
ATOM   1723 HD11 LEU A 107      10.634 -14.689 -14.146  1.00  0.00           H  
ATOM   1724 HD12 LEU A 107      10.309 -13.999 -12.541  1.00  0.00           H  
ATOM   1725 HD13 LEU A 107      11.748 -14.995 -12.793  1.00  0.00           H  
ATOM   1726  CD2 LEU A 107       8.436 -15.830 -13.052  1.00  0.00           C  
ATOM   1727 HD21 LEU A 107       8.350 -15.593 -14.111  1.00  0.00           H  
ATOM   1728 HD22 LEU A 107       7.822 -16.705 -12.840  1.00  0.00           H  
ATOM   1729 HD23 LEU A 107       8.065 -14.989 -12.470  1.00  0.00           H  
ATOM   1730  C   LEU A 107      11.963 -18.118 -11.491  1.00  0.00           C  
ATOM   1731  O   LEU A 107      12.366 -17.227 -10.751  1.00  0.00           O  
ATOM   1732  N   GLU A 108      11.719 -19.348 -11.025  1.00  0.00           N  
ATOM   1733  H   GLU A 108      11.282 -20.006 -11.664  1.00  0.00           H  
ATOM   1734  CA  GLU A 108      11.933 -19.795  -9.636  1.00  0.00           C  
ATOM   1735  HA  GLU A 108      11.297 -19.206  -8.976  1.00  0.00           H  
ATOM   1736  CB  GLU A 108      11.496 -21.273  -9.530  1.00  0.00           C  
ATOM   1737  HB2 GLU A 108      10.551 -21.421 -10.053  1.00  0.00           H  
ATOM   1738  HB3 GLU A 108      12.235 -21.878 -10.057  1.00  0.00           H  
ATOM   1739  CG  GLU A 108      11.381 -21.820  -8.092  1.00  0.00           C  
ATOM   1740  HG2 GLU A 108      11.479 -22.906  -8.147  1.00  0.00           H  
ATOM   1741  HG3 GLU A 108      12.224 -21.454  -7.503  1.00  0.00           H  
ATOM   1742  CD  GLU A 108      10.056 -21.496  -7.366  1.00  0.00           C  
ATOM   1743  OE1 GLU A 108      10.021 -21.661  -6.124  1.00  0.00           O  
ATOM   1744  OE2 GLU A 108       9.081 -21.077  -8.029  1.00  0.00           O  
ATOM   1745  C   GLU A 108      13.401 -19.609  -9.174  1.00  0.00           C  
ATOM   1746  O   GLU A 108      13.670 -18.937  -8.172  1.00  0.00           O  
ATOM   1747  N   ASN A 109      14.366 -20.127  -9.952  1.00  0.00           N  
ATOM   1748  H   ASN A 109      14.085 -20.619 -10.793  1.00  0.00           H  
ATOM   1749  CA  ASN A 109      15.802 -19.939  -9.686  1.00  0.00           C  
ATOM   1750  HA  ASN A 109      16.023 -20.248  -8.662  1.00  0.00           H  
ATOM   1751  CB  ASN A 109      16.634 -20.784 -10.675  1.00  0.00           C  
ATOM   1752  HB2 ASN A 109      16.015 -21.133 -11.500  1.00  0.00           H  
ATOM   1753  HB3 ASN A 109      17.427 -20.171 -11.101  1.00  0.00           H  
ATOM   1754  CG  ASN A 109      17.328 -21.957 -10.018  1.00  0.00           C  
ATOM   1755  OD1 ASN A 109      18.215 -21.787  -9.200  1.00  0.00           O  
ATOM   1756  ND2 ASN A 109      16.970 -23.172 -10.358  1.00  0.00           N  
ATOM   1757 HD21 ASN A 109      17.419 -23.923  -9.864  1.00  0.00           H  
ATOM   1758 HD22 ASN A 109      16.209 -23.315 -10.997  1.00  0.00           H  
ATOM   1759  C   ASN A 109      16.199 -18.459  -9.802  1.00  0.00           C  
ATOM   1760  O   ASN A 109      16.952 -17.941  -8.976  1.00  0.00           O  
ATOM   1761  N   PHE A 110      15.670 -17.759 -10.807  1.00  0.00           N  
ATOM   1762  H   PHE A 110      15.037 -18.234 -11.441  1.00  0.00           H  
ATOM   1763  CA  PHE A 110      15.910 -16.330 -10.993  1.00  0.00           C  
ATOM   1764  HA  PHE A 110      16.980 -16.170 -11.130  1.00  0.00           H  
ATOM   1765  CB  PHE A 110      15.192 -15.883 -12.271  1.00  0.00           C  
ATOM   1766  HB2 PHE A 110      15.512 -16.522 -13.096  1.00  0.00           H  
ATOM   1767  HB3 PHE A 110      14.120 -16.019 -12.150  1.00  0.00           H  
ATOM   1768  CG  PHE A 110      15.451 -14.444 -12.651  1.00  0.00           C  
ATOM   1769  CD1 PHE A 110      16.539 -14.137 -13.484  1.00  0.00           C  
ATOM   1770  HD1 PHE A 110      17.179 -14.923 -13.859  1.00  0.00           H  
ATOM   1771  CE1 PHE A 110      16.793 -12.804 -13.839  1.00  0.00           C  
ATOM   1772  HE1 PHE A 110      17.629 -12.576 -14.476  1.00  0.00           H  
ATOM   1773  CZ  PHE A 110      15.955 -11.778 -13.373  1.00  0.00           C  
ATOM   1774  HZ  PHE A 110      16.142 -10.759 -13.667  1.00  0.00           H  
ATOM   1775  CE2 PHE A 110      14.869 -12.081 -12.536  1.00  0.00           C  
ATOM   1776  HE2 PHE A 110      14.226 -11.287 -12.183  1.00  0.00           H  
ATOM   1777  CD2 PHE A 110      14.615 -13.416 -12.175  1.00  0.00           C  
ATOM   1778  HD2 PHE A 110      13.775 -13.656 -11.539  1.00  0.00           H  
ATOM   1779  C   PHE A 110      15.471 -15.514  -9.760  1.00  0.00           C  
ATOM   1780  O   PHE A 110      16.196 -14.628  -9.305  1.00  0.00           O  
ATOM   1781  N   LEU A 111      14.320 -15.846  -9.168  1.00  0.00           N  
ATOM   1782  H   LEU A 111      13.746 -16.572  -9.595  1.00  0.00           H  
ATOM   1783  CA  LEU A 111      13.798 -15.171  -7.979  1.00  0.00           C  
ATOM   1784  HA  LEU A 111      13.917 -14.098  -8.123  1.00  0.00           H  
ATOM   1785  CB  LEU A 111      12.302 -15.471  -7.844  1.00  0.00           C  
ATOM   1786  HB2 LEU A 111      12.170 -16.553  -7.911  1.00  0.00           H  
ATOM   1787  HB3 LEU A 111      11.954 -15.148  -6.861  1.00  0.00           H  
ATOM   1788  CG  LEU A 111      11.448 -14.778  -8.924  1.00  0.00           C  
ATOM   1789  HG  LEU A 111      11.902 -14.876  -9.908  1.00  0.00           H  
ATOM   1790  CD1 LEU A 111      10.088 -15.465  -8.935  1.00  0.00           C  
ATOM   1791 HD11 LEU A 111      10.211 -16.506  -9.231  1.00  0.00           H  
ATOM   1792 HD12 LEU A 111       9.652 -15.442  -7.937  1.00  0.00           H  
ATOM   1793 HD13 LEU A 111       9.433 -14.977  -9.654  1.00  0.00           H  
ATOM   1794  CD2 LEU A 111      11.240 -13.286  -8.637  1.00  0.00           C  
ATOM   1795 HD21 LEU A 111      10.579 -12.860  -9.392  1.00  0.00           H  
ATOM   1796 HD22 LEU A 111      10.788 -13.153  -7.655  1.00  0.00           H  
ATOM   1797 HD23 LEU A 111      12.192 -12.762  -8.678  1.00  0.00           H  
ATOM   1798  C   LEU A 111      14.548 -15.511  -6.684  1.00  0.00           C  
ATOM   1799  O   LEU A 111      14.730 -14.607  -5.868  1.00  0.00           O  
ATOM   1800  N   GLU A 112      15.042 -16.738  -6.468  1.00  0.00           N  
ATOM   1801  H   GLU A 112      14.817 -17.492  -7.114  1.00  0.00           H  
ATOM   1802  CA  GLU A 112      15.939 -16.971  -5.316  1.00  0.00           C  
ATOM   1803  HA  GLU A 112      15.480 -16.488  -4.463  1.00  0.00           H  
ATOM   1804  CB  GLU A 112      16.080 -18.448  -4.918  1.00  0.00           C  
ATOM   1805  HB2 GLU A 112      15.086 -18.888  -4.831  1.00  0.00           H  
ATOM   1806  HB3 GLU A 112      16.622 -18.980  -5.703  1.00  0.00           H  
ATOM   1807  CG  GLU A 112      16.827 -18.623  -3.565  1.00  0.00           C  
ATOM   1808  HG2 GLU A 112      16.864 -19.690  -3.343  1.00  0.00           H  
ATOM   1809  HG3 GLU A 112      17.861 -18.293  -3.673  1.00  0.00           H  
ATOM   1810  CD  GLU A 112      16.154 -17.896  -2.379  1.00  0.00           C  
ATOM   1811  OE1 GLU A 112      14.949 -18.160  -2.165  1.00  0.00           O  
ATOM   1812  OE2 GLU A 112      16.764 -17.034  -1.694  1.00  0.00           O  
ATOM   1813  C   GLU A 112      17.312 -16.311  -5.509  1.00  0.00           C  
ATOM   1814  O   GLU A 112      17.883 -15.798  -4.546  1.00  0.00           O  
ATOM   1815  N   ARG A 113      17.823 -16.227  -6.745  1.00  0.00           N  
ATOM   1816  H   ARG A 113      17.327 -16.689  -7.507  1.00  0.00           H  
ATOM   1817  CA  ARG A 113      19.049 -15.471  -7.063  1.00  0.00           C  
ATOM   1818  HA  ARG A 113      19.841 -15.794  -6.387  1.00  0.00           H  
ATOM   1819  CB  ARG A 113      19.496 -15.777  -8.511  1.00  0.00           C  
ATOM   1820  HB2 ARG A 113      18.652 -15.626  -9.188  1.00  0.00           H  
ATOM   1821  HB3 ARG A 113      20.297 -15.096  -8.802  1.00  0.00           H  
ATOM   1822  CG  ARG A 113      20.012 -17.227  -8.629  1.00  0.00           C  
ATOM   1823  HG2 ARG A 113      21.007 -17.284  -8.190  1.00  0.00           H  
ATOM   1824  HG3 ARG A 113      19.376 -17.882  -8.033  1.00  0.00           H  
ATOM   1825  CD  ARG A 113      20.017 -17.811 -10.055  1.00  0.00           C  
ATOM   1826  HD2 ARG A 113      20.088 -18.899  -9.980  1.00  0.00           H  
ATOM   1827  HD3 ARG A 113      19.059 -17.590 -10.528  1.00  0.00           H  
ATOM   1828  NE  ARG A 113      21.105 -17.320 -10.930  1.00  0.00           N  
ATOM   1829  HE  ARG A 113      20.834 -16.892 -11.815  1.00  0.00           H  
ATOM   1830  CZ  ARG A 113      22.398 -17.576 -10.849  1.00  0.00           C  
ATOM   1831  NH1 ARG A 113      22.934 -18.203  -9.843  1.00  0.00           N  
ATOM   1832 HH11 ARG A 113      22.317 -18.536  -9.129  1.00  0.00           H  
ATOM   1833 HH12 ARG A 113      23.909 -18.416  -9.850  1.00  0.00           H  
ATOM   1834  NH2 ARG A 113      23.181 -17.203 -11.811  1.00  0.00           N  
ATOM   1835 HH21 ARG A 113      22.698 -16.998 -12.694  1.00  0.00           H  
ATOM   1836 HH22 ARG A 113      24.159 -17.391 -11.812  1.00  0.00           H  
ATOM   1837  C   ARG A 113      18.859 -13.973  -6.777  1.00  0.00           C  
ATOM   1838  O   ARG A 113      19.678 -13.380  -6.074  1.00  0.00           O  
ATOM   1839  N   LEU A 114      17.722 -13.394  -7.177  1.00  0.00           N  
ATOM   1840  H   LEU A 114      17.109 -13.928  -7.784  1.00  0.00           H  
ATOM   1841  CA  LEU A 114      17.338 -12.021  -6.830  1.00  0.00           C  
ATOM   1842  HA  LEU A 114      18.164 -11.370  -7.123  1.00  0.00           H  
ATOM   1843  CB  LEU A 114      16.099 -11.623  -7.656  1.00  0.00           C  
ATOM   1844  HB2 LEU A 114      16.321 -11.762  -8.715  1.00  0.00           H  
ATOM   1845  HB3 LEU A 114      15.286 -12.304  -7.398  1.00  0.00           H  
ATOM   1846  CG  LEU A 114      15.604 -10.178  -7.436  1.00  0.00           C  
ATOM   1847  HG  LEU A 114      15.350 -10.043  -6.385  1.00  0.00           H  
ATOM   1848  CD1 LEU A 114      16.621  -9.103  -7.835  1.00  0.00           C  
ATOM   1849 HD11 LEU A 114      16.198  -8.116  -7.648  1.00  0.00           H  
ATOM   1850 HD12 LEU A 114      17.524  -9.202  -7.232  1.00  0.00           H  
ATOM   1851 HD13 LEU A 114      16.869  -9.186  -8.891  1.00  0.00           H  
ATOM   1852  CD2 LEU A 114      14.337  -9.944  -8.257  1.00  0.00           C  
ATOM   1853 HD21 LEU A 114      14.553 -10.044  -9.321  1.00  0.00           H  
ATOM   1854 HD22 LEU A 114      13.579 -10.674  -7.979  1.00  0.00           H  
ATOM   1855 HD23 LEU A 114      13.949  -8.945  -8.057  1.00  0.00           H  
ATOM   1856  C   LEU A 114      17.127 -11.826  -5.313  1.00  0.00           C  
ATOM   1857  O   LEU A 114      17.602 -10.829  -4.775  1.00  0.00           O  
ATOM   1858  N   LYS A 115      16.501 -12.777  -4.597  1.00  0.00           N  
ATOM   1859  H   LYS A 115      16.083 -13.548  -5.111  1.00  0.00           H  
ATOM   1860  CA  LYS A 115      16.363 -12.771  -3.120  1.00  0.00           C  
ATOM   1861  HA  LYS A 115      15.898 -11.837  -2.807  1.00  0.00           H  
ATOM   1862  CB  LYS A 115      15.500 -13.957  -2.645  1.00  0.00           C  
ATOM   1863  HB2 LYS A 115      15.576 -14.760  -3.367  1.00  0.00           H  
ATOM   1864  HB3 LYS A 115      15.902 -14.343  -1.711  1.00  0.00           H  
ATOM   1865  CG  LYS A 115      14.028 -13.599  -2.406  1.00  0.00           C  
ATOM   1866  HG2 LYS A 115      13.984 -12.744  -1.730  1.00  0.00           H  
ATOM   1867  HG3 LYS A 115      13.581 -13.321  -3.359  1.00  0.00           H  
ATOM   1868  CD  LYS A 115      13.219 -14.747  -1.775  1.00  0.00           C  
ATOM   1869  HD2 LYS A 115      13.700 -15.053  -0.843  1.00  0.00           H  
ATOM   1870  HD3 LYS A 115      12.210 -14.395  -1.550  1.00  0.00           H  
ATOM   1871  CE  LYS A 115      13.131 -15.945  -2.722  1.00  0.00           C  
ATOM   1872  HE2 LYS A 115      12.608 -15.665  -3.641  1.00  0.00           H  
ATOM   1873  HE3 LYS A 115      14.148 -16.226  -2.997  1.00  0.00           H  
ATOM   1874  NZ  LYS A 115      12.500 -17.123  -2.085  1.00  0.00           N  
ATOM   1875  HZ1 LYS A 115      12.821 -17.961  -2.567  1.00  0.00           H  
ATOM   1876  HZ2 LYS A 115      12.863 -17.253  -1.152  1.00  0.00           H  
ATOM   1877  HZ3 LYS A 115      11.485 -17.057  -2.080  1.00  0.00           H  
ATOM   1878  C   LYS A 115      17.711 -12.847  -2.403  1.00  0.00           C  
ATOM   1879  O   LYS A 115      17.898 -12.187  -1.383  1.00  0.00           O  
ATOM   1880  N   THR A 116      18.629 -13.661  -2.913  1.00  0.00           N  
ATOM   1881  H   THR A 116      18.357 -14.229  -3.708  1.00  0.00           H  
ATOM   1882  CA  THR A 116      19.982 -13.821  -2.368  1.00  0.00           C  
ATOM   1883  HA  THR A 116      19.914 -14.045  -1.303  1.00  0.00           H  
ATOM   1884  CB  THR A 116      20.696 -14.997  -3.052  1.00  0.00           C  
ATOM   1885  HB  THR A 116      20.726 -14.834  -4.129  1.00  0.00           H  
ATOM   1886  CG2 THR A 116      22.117 -15.226  -2.545  1.00  0.00           C  
ATOM   1887 HG21 THR A 116      22.531 -16.111  -3.028  1.00  0.00           H  
ATOM   1888 HG22 THR A 116      22.749 -14.372  -2.786  1.00  0.00           H  
ATOM   1889 HG23 THR A 116      22.107 -15.380  -1.466  1.00  0.00           H  
ATOM   1890  OG1 THR A 116      19.991 -16.185  -2.778  1.00  0.00           O  
ATOM   1891  HG1 THR A 116      19.162 -16.170  -3.289  1.00  0.00           H  
ATOM   1892  C   THR A 116      20.769 -12.523  -2.516  1.00  0.00           C  
ATOM   1893  O   THR A 116      21.334 -12.032  -1.539  1.00  0.00           O  
ATOM   1894  N   ILE A 117      20.731 -11.909  -3.703  1.00  0.00           N  
ATOM   1895  H   ILE A 117      20.256 -12.373  -4.472  1.00  0.00           H  
ATOM   1896  CA  ILE A 117      21.368 -10.607  -3.953  1.00  0.00           C  
ATOM   1897  HA  ILE A 117      22.403 -10.658  -3.607  1.00  0.00           H  
ATOM   1898  CB  ILE A 117      21.392 -10.325  -5.472  1.00  0.00           C  
ATOM   1899  HB  ILE A 117      20.404 -10.543  -5.883  1.00  0.00           H  
ATOM   1900  CG2 ILE A 117      21.725  -8.853  -5.785  1.00  0.00           C  
ATOM   1901 HG21 ILE A 117      22.681  -8.580  -5.337  1.00  0.00           H  
ATOM   1902 HG22 ILE A 117      21.776  -8.693  -6.861  1.00  0.00           H  
ATOM   1903 HG23 ILE A 117      20.946  -8.197  -5.397  1.00  0.00           H  
ATOM   1904  CG1 ILE A 117      22.434 -11.269  -6.123  1.00  0.00           C  
ATOM   1905 HG12 ILE A 117      23.441 -10.955  -5.836  1.00  0.00           H  
ATOM   1906 HG13 ILE A 117      22.286 -12.287  -5.756  1.00  0.00           H  
ATOM   1907  CD1 ILE A 117      22.349 -11.340  -7.649  1.00  0.00           C  
ATOM   1908 HD11 ILE A 117      21.340 -11.628  -7.943  1.00  0.00           H  
ATOM   1909 HD12 ILE A 117      22.607 -10.380  -8.096  1.00  0.00           H  
ATOM   1910 HD13 ILE A 117      23.050 -12.091  -8.012  1.00  0.00           H  
ATOM   1911  C   ILE A 117      20.701  -9.492  -3.135  1.00  0.00           C  
ATOM   1912  O   ILE A 117      21.398  -8.635  -2.595  1.00  0.00           O  
ATOM   1913  N   MET A 118      19.376  -9.530  -2.952  1.00  0.00           N  
ATOM   1914  H   MET A 118      18.833 -10.200  -3.489  1.00  0.00           H  
ATOM   1915  CA  MET A 118      18.661  -8.626  -2.041  1.00  0.00           C  
ATOM   1916  HA  MET A 118      18.895  -7.600  -2.318  1.00  0.00           H  
ATOM   1917  CB  MET A 118      17.140  -8.835  -2.152  1.00  0.00           C  
ATOM   1918  HB2 MET A 118      16.922  -9.865  -2.421  1.00  0.00           H  
ATOM   1919  HB3 MET A 118      16.672  -8.645  -1.187  1.00  0.00           H  
ATOM   1920  CG  MET A 118      16.495  -7.893  -3.170  1.00  0.00           C  
ATOM   1921  HG2 MET A 118      17.044  -7.924  -4.110  1.00  0.00           H  
ATOM   1922  HG3 MET A 118      15.480  -8.244  -3.360  1.00  0.00           H  
ATOM   1923  SD  MET A 118      16.376  -6.190  -2.559  1.00  0.00           S  
ATOM   1924  CE  MET A 118      17.610  -5.344  -3.572  1.00  0.00           C  
ATOM   1925  HE1 MET A 118      18.574  -5.844  -3.497  1.00  0.00           H  
ATOM   1926  HE2 MET A 118      17.281  -5.333  -4.611  1.00  0.00           H  
ATOM   1927  HE3 MET A 118      17.716  -4.317  -3.220  1.00  0.00           H  
ATOM   1928  C   MET A 118      19.116  -8.769  -0.583  1.00  0.00           C  
ATOM   1929  O   MET A 118      19.328  -7.751   0.072  1.00  0.00           O  
ATOM   1930  N   ARG A 119      19.317  -9.992  -0.069  1.00  0.00           N  
ATOM   1931  H   ARG A 119      19.095 -10.798  -0.646  1.00  0.00           H  
ATOM   1932  CA  ARG A 119      19.830 -10.205   1.298  1.00  0.00           C  
ATOM   1933  HA  ARG A 119      19.238  -9.586   1.977  1.00  0.00           H  
ATOM   1934  CB  ARG A 119      19.687 -11.676   1.726  1.00  0.00           C  
ATOM   1935  HB2 ARG A 119      19.857 -12.335   0.873  1.00  0.00           H  
ATOM   1936  HB3 ARG A 119      20.437 -11.894   2.490  1.00  0.00           H  
ATOM   1937  CG  ARG A 119      18.298 -11.957   2.330  1.00  0.00           C  
ATOM   1938  HG2 ARG A 119      18.091 -11.204   3.092  1.00  0.00           H  
ATOM   1939  HG3 ARG A 119      17.531 -11.866   1.557  1.00  0.00           H  
ATOM   1940  CD  ARG A 119      18.210 -13.331   3.015  1.00  0.00           C  
ATOM   1941  HD2 ARG A 119      18.912 -13.339   3.856  1.00  0.00           H  
ATOM   1942  HD3 ARG A 119      17.209 -13.461   3.430  1.00  0.00           H  
ATOM   1943  NE  ARG A 119      18.530 -14.464   2.120  1.00  0.00           N  
ATOM   1944  HE  ARG A 119      19.409 -14.910   2.278  1.00  0.00           H  
ATOM   1945  CZ  ARG A 119      17.798 -14.985   1.148  1.00  0.00           C  
ATOM   1946  NH1 ARG A 119      16.629 -14.522   0.827  1.00  0.00           N  
ATOM   1947 HH11 ARG A 119      16.293 -13.687   1.275  1.00  0.00           H  
ATOM   1948 HH12 ARG A 119      16.137 -14.982   0.073  1.00  0.00           H  
ATOM   1949  NH2 ARG A 119      18.219 -16.001   0.457  1.00  0.00           N  
ATOM   1950 HH21 ARG A 119      19.109 -16.421   0.616  1.00  0.00           H  
ATOM   1951 HH22 ARG A 119      17.661 -16.376  -0.319  1.00  0.00           H  
ATOM   1952  C   ARG A 119      21.260  -9.695   1.496  1.00  0.00           C  
ATOM   1953  O   ARG A 119      21.490  -9.029   2.499  1.00  0.00           O  
ATOM   1954  N   GLU A 120      22.193  -9.929   0.563  1.00  0.00           N  
ATOM   1955  H   GLU A 120      21.951 -10.505  -0.234  1.00  0.00           H  
ATOM   1956  CA  GLU A 120      23.538  -9.299   0.614  1.00  0.00           C  
ATOM   1957  HA  GLU A 120      24.025  -9.551   1.557  1.00  0.00           H  
ATOM   1958  CB  GLU A 120      24.433  -9.830  -0.531  1.00  0.00           C  
ATOM   1959  HB2 GLU A 120      24.828 -10.800  -0.226  1.00  0.00           H  
ATOM   1960  HB3 GLU A 120      23.794 -10.011  -1.396  1.00  0.00           H  
ATOM   1961  CG  GLU A 120      25.609  -8.959  -1.045  1.00  0.00           C  
ATOM   1962  HG2 GLU A 120      26.144  -9.549  -1.792  1.00  0.00           H  
ATOM   1963  HG3 GLU A 120      25.189  -8.096  -1.567  1.00  0.00           H  
ATOM   1964  CD  GLU A 120      26.644  -8.453  -0.022  1.00  0.00           C  
ATOM   1965  OE1 GLU A 120      27.447  -7.562  -0.404  1.00  0.00           O  
ATOM   1966  OE2 GLU A 120      26.678  -8.953   1.116  1.00  0.00           O  
ATOM   1967  C   GLU A 120      23.413  -7.770   0.593  1.00  0.00           C  
ATOM   1968  O   GLU A 120      24.027  -7.079   1.405  1.00  0.00           O  
ATOM   1969  N   LYS A 121      22.561  -7.214  -0.280  1.00  0.00           N  
ATOM   1970  H   LYS A 121      22.081  -7.812  -0.949  1.00  0.00           H  
ATOM   1971  CA  LYS A 121      22.348  -5.763  -0.305  1.00  0.00           C  
ATOM   1972  HA  LYS A 121      23.334  -5.316  -0.237  1.00  0.00           H  
ATOM   1973  CB  LYS A 121      21.635  -5.308  -1.590  1.00  0.00           C  
ATOM   1974  HB2 LYS A 121      20.939  -6.077  -1.928  1.00  0.00           H  
ATOM   1975  HB3 LYS A 121      21.032  -4.429  -1.355  1.00  0.00           H  
ATOM   1976  CG  LYS A 121      22.564  -4.909  -2.750  1.00  0.00           C  
ATOM   1977  HG2 LYS A 121      22.810  -5.793  -3.340  1.00  0.00           H  
ATOM   1978  HG3 LYS A 121      21.995  -4.231  -3.382  1.00  0.00           H  
ATOM   1979  CD  LYS A 121      23.868  -4.194  -2.351  1.00  0.00           C  
ATOM   1980  HD2 LYS A 121      23.699  -3.562  -1.479  1.00  0.00           H  
ATOM   1981  HD3 LYS A 121      24.633  -4.938  -2.122  1.00  0.00           H  
ATOM   1982  CE  LYS A 121      24.326  -3.302  -3.499  1.00  0.00           C  
ATOM   1983  HE2 LYS A 121      24.413  -3.905  -4.406  1.00  0.00           H  
ATOM   1984  HE3 LYS A 121      23.543  -2.559  -3.664  1.00  0.00           H  
ATOM   1985  NZ  LYS A 121      25.604  -2.610  -3.217  1.00  0.00           N  
ATOM   1986  HZ1 LYS A 121      25.524  -1.978  -2.433  1.00  0.00           H  
ATOM   1987  HZ2 LYS A 121      26.363  -3.260  -3.098  1.00  0.00           H  
ATOM   1988  HZ3 LYS A 121      25.845  -2.023  -4.025  1.00  0.00           H  
ATOM   1989  C   LYS A 121      21.636  -5.191   0.919  1.00  0.00           C  
ATOM   1990  O   LYS A 121      21.886  -4.027   1.219  1.00  0.00           O  
ATOM   1991  N   TYR A 122      20.793  -5.938   1.630  1.00  0.00           N  
ATOM   1992  H   TYR A 122      20.586  -6.872   1.295  1.00  0.00           H  
ATOM   1993  CA  TYR A 122      20.033  -5.409   2.768  1.00  0.00           C  
ATOM   1994  HA  TYR A 122      19.428  -4.575   2.417  1.00  0.00           H  
ATOM   1995  CB  TYR A 122      19.073  -6.488   3.290  1.00  0.00           C  
ATOM   1996  HB2 TYR A 122      18.534  -6.921   2.446  1.00  0.00           H  
ATOM   1997  HB3 TYR A 122      19.647  -7.292   3.753  1.00  0.00           H  
ATOM   1998  CG  TYR A 122      18.052  -5.965   4.282  1.00  0.00           C  
ATOM   1999  CD1 TYR A 122      16.809  -5.484   3.824  1.00  0.00           C  
ATOM   2000  HD1 TYR A 122      16.578  -5.496   2.767  1.00  0.00           H  
ATOM   2001  CE1 TYR A 122      15.865  -4.978   4.739  1.00  0.00           C  
ATOM   2002  HE1 TYR A 122      14.915  -4.603   4.389  1.00  0.00           H  
ATOM   2003  CZ  TYR A 122      16.161  -4.951   6.119  1.00  0.00           C  
ATOM   2004  OH  TYR A 122      15.248  -4.469   7.011  1.00  0.00           O  
ATOM   2005  HH  TYR A 122      15.566  -4.580   7.907  1.00  0.00           H  
ATOM   2006  CE2 TYR A 122      17.405  -5.439   6.576  1.00  0.00           C  
ATOM   2007  HE2 TYR A 122      17.648  -5.416   7.626  1.00  0.00           H  
ATOM   2008  CD2 TYR A 122      18.348  -5.940   5.657  1.00  0.00           C  
ATOM   2009  HD2 TYR A 122      19.307  -6.296   6.007  1.00  0.00           H  
ATOM   2010  C   TYR A 122      20.971  -4.860   3.857  1.00  0.00           C  
ATOM   2011  O   TYR A 122      20.849  -3.703   4.263  1.00  0.00           O  
ATOM   2012  N   SER A 123      22.010  -5.627   4.197  1.00  0.00           N  
ATOM   2013  H   SER A 123      22.051  -6.564   3.813  1.00  0.00           H  
ATOM   2014  CA  SER A 123      23.107  -5.252   5.107  1.00  0.00           C  
ATOM   2015  HA  SER A 123      22.681  -4.903   6.049  1.00  0.00           H  
ATOM   2016  CB  SER A 123      23.956  -6.496   5.398  1.00  0.00           C  
ATOM   2017  HB2 SER A 123      24.506  -6.774   4.497  1.00  0.00           H  
ATOM   2018  HB3 SER A 123      24.672  -6.273   6.191  1.00  0.00           H  
ATOM   2019  OG  SER A 123      23.140  -7.585   5.796  1.00  0.00           O  
ATOM   2020  HG  SER A 123      23.677  -8.383   5.779  1.00  0.00           H  
ATOM   2021  C   SER A 123      24.038  -4.141   4.575  1.00  0.00           C  
ATOM   2022  O   SER A 123      25.010  -3.787   5.240  1.00  0.00           O  
ATOM   2023  N   LYS A 124      23.778  -3.606   3.373  1.00  0.00           N  
ATOM   2024  H   LYS A 124      22.962  -3.968   2.894  1.00  0.00           H  
ATOM   2025  CA  LYS A 124      24.652  -2.694   2.605  1.00  0.00           C  
ATOM   2026  HA  LYS A 124      25.394  -2.274   3.288  1.00  0.00           H  
ATOM   2027  CB  LYS A 124      25.376  -3.517   1.518  1.00  0.00           C  
ATOM   2028  HB2 LYS A 124      24.927  -4.510   1.443  1.00  0.00           H  
ATOM   2029  HB3 LYS A 124      25.251  -3.041   0.545  1.00  0.00           H  
ATOM   2030  CG  LYS A 124      26.878  -3.683   1.786  1.00  0.00           C  
ATOM   2031  HG2 LYS A 124      27.345  -2.710   1.938  1.00  0.00           H  
ATOM   2032  HG3 LYS A 124      27.020  -4.297   2.677  1.00  0.00           H  
ATOM   2033  CD  LYS A 124      27.508  -4.371   0.569  1.00  0.00           C  
ATOM   2034  HD2 LYS A 124      26.904  -5.248   0.334  1.00  0.00           H  
ATOM   2035  HD3 LYS A 124      27.482  -3.689  -0.282  1.00  0.00           H  
ATOM   2036  CE  LYS A 124      28.950  -4.817   0.828  1.00  0.00           C  
ATOM   2037  HE2 LYS A 124      29.596  -3.935   0.884  1.00  0.00           H  
ATOM   2038  HE3 LYS A 124      28.979  -5.331   1.794  1.00  0.00           H  
ATOM   2039  NZ  LYS A 124      29.401  -5.750  -0.232  1.00  0.00           N  
ATOM   2040  HZ1 LYS A 124      29.332  -5.344  -1.151  1.00  0.00           H  
ATOM   2041  HZ2 LYS A 124      28.770  -6.563  -0.234  1.00  0.00           H  
ATOM   2042  HZ3 LYS A 124      30.329  -6.102  -0.067  1.00  0.00           H  
ATOM   2043  C   LYS A 124      23.935  -1.479   1.988  1.00  0.00           C  
ATOM   2044  O   LYS A 124      24.547  -0.745   1.215  1.00  0.00           O  
ATOM   2045  N   CYS A 125      22.648  -1.279   2.288  1.00  0.00           N  
ATOM   2046  H   CYS A 125      22.203  -1.973   2.873  1.00  0.00           H  
ATOM   2047  CA  CYS A 125      21.807  -0.193   1.740  1.00  0.00           C  
ATOM   2048  HA  CYS A 125      22.452   0.535   1.244  1.00  0.00           H  
ATOM   2049  CB  CYS A 125      20.849  -0.765   0.681  1.00  0.00           C  
ATOM   2050  HB2 CYS A 125      20.199  -1.503   1.153  1.00  0.00           H  
ATOM   2051  HB3 CYS A 125      20.229   0.042   0.288  1.00  0.00           H  
ATOM   2052  SG  CYS A 125      21.749  -1.542  -0.693  1.00  0.00           S  
ATOM   2053  HG  CYS A 125      22.091  -2.627   0.022  1.00  0.00           H  
ATOM   2054  C   CYS A 125      21.039   0.601   2.823  1.00  0.00           C  
ATOM   2055  O   CYS A 125      20.107   1.357   2.514  1.00  0.00           O  
ATOM   2056  N   SER A 126      21.399   0.396   4.094  1.00  0.00           N  
ATOM   2057  H   SER A 126      22.240  -0.134   4.259  1.00  0.00           H  
ATOM   2058  CA  SER A 126      20.836   1.110   5.249  1.00  0.00           C  
ATOM   2059  HA  SER A 126      19.786   1.315   5.064  1.00  0.00           H  
ATOM   2060  CB  SER A 126      20.920   0.256   6.507  1.00  0.00           C  
ATOM   2061  HB2 SER A 126      21.960  -0.007   6.712  1.00  0.00           H  
ATOM   2062  HB3 SER A 126      20.532   0.830   7.351  1.00  0.00           H  
ATOM   2063  OG  SER A 126      20.127  -0.902   6.324  1.00  0.00           O  
ATOM   2064  HG  SER A 126      20.510  -1.445   5.627  1.00  0.00           H  
ATOM   2065  C   SER A 126      21.517   2.456   5.481  1.00  0.00           C  
ATOM   2066  O   SER A 126      20.759   3.440   5.641  1.00  0.00           O  
ATOM   2067  OXT SER A 126      22.761   2.491   5.441  1.00  0.00           O  
ATOM   2068  N   MET B 127     -20.547  24.518 -16.794  1.00  0.00           N  
ATOM   2069  H1  MET B 127     -20.193  24.120 -15.926  1.00  0.00           H  
ATOM   2070  H2  MET B 127     -20.138  25.441 -16.845  1.00  0.00           H  
ATOM   2071  H3  MET B 127     -20.206  23.949 -17.552  1.00  0.00           H  
ATOM   2072  CA  MET B 127     -22.024  24.586 -16.773  1.00  0.00           C  
ATOM   2073  HA  MET B 127     -22.363  24.997 -17.724  1.00  0.00           H  
ATOM   2074  CB  MET B 127     -22.661  23.193 -16.615  1.00  0.00           C  
ATOM   2075  HB2 MET B 127     -22.396  22.585 -17.480  1.00  0.00           H  
ATOM   2076  HB3 MET B 127     -22.264  22.709 -15.722  1.00  0.00           H  
ATOM   2077  CG  MET B 127     -24.191  23.248 -16.497  1.00  0.00           C  
ATOM   2078  HG2 MET B 127     -24.447  23.705 -15.540  1.00  0.00           H  
ATOM   2079  HG3 MET B 127     -24.578  22.229 -16.482  1.00  0.00           H  
ATOM   2080  SD  MET B 127     -25.051  24.175 -17.802  1.00  0.00           S  
ATOM   2081  CE  MET B 127     -24.849  23.082 -19.233  1.00  0.00           C  
ATOM   2082  HE1 MET B 127     -25.271  22.103 -19.007  1.00  0.00           H  
ATOM   2083  HE2 MET B 127     -23.792  22.983 -19.478  1.00  0.00           H  
ATOM   2084  HE3 MET B 127     -25.377  23.511 -20.085  1.00  0.00           H  
ATOM   2085  C   MET B 127     -22.507  25.568 -15.716  1.00  0.00           C  
ATOM   2086  O   MET B 127     -23.267  26.470 -16.047  1.00  0.00           O  
ATOM   2087  N   HIE B 128     -22.068  25.405 -14.466  1.00  0.00           N  
ATOM   2088  H   HIE B 128     -21.448  24.621 -14.264  1.00  0.00           H  
ATOM   2089  CA  HIE B 128     -22.312  26.342 -13.364  1.00  0.00           C  
ATOM   2090  HA  HIE B 128     -23.384  26.376 -13.170  1.00  0.00           H  
ATOM   2091  CB  HIE B 128     -21.608  25.770 -12.127  1.00  0.00           C  
ATOM   2092  HB2 HIE B 128     -20.532  25.802 -12.292  1.00  0.00           H  
ATOM   2093  HB3 HIE B 128     -21.900  24.727 -12.002  1.00  0.00           H  
ATOM   2094  CG  HIE B 128     -21.910  26.506 -10.855  1.00  0.00           C  
ATOM   2095  ND1 HIE B 128     -21.242  27.648 -10.421  1.00  0.00           N  
ATOM   2096  CE1 HIE B 128     -21.883  28.051  -9.314  1.00  0.00           C  
ATOM   2097  HE1 HIE B 128     -21.612  28.923  -8.730  1.00  0.00           H  
ATOM   2098  NE2 HIE B 128     -22.894  27.213  -9.027  1.00  0.00           N  
ATOM   2099  HE2 HIE B 128     -23.541  27.330  -8.260  1.00  0.00           H  
ATOM   2100  CD2 HIE B 128     -22.929  26.229  -9.992  1.00  0.00           C  
ATOM   2101  HD2 HIE B 128     -23.638  25.413 -10.079  1.00  0.00           H  
ATOM   2102  C   HIE B 128     -21.851  27.777 -13.696  1.00  0.00           C  
ATOM   2103  O   HIE B 128     -20.992  27.975 -14.554  1.00  0.00           O  
ATOM   2104  N   HIE B 129     -22.439  28.790 -13.044  1.00  0.00           N  
ATOM   2105  H   HIE B 129     -23.050  28.585 -12.267  1.00  0.00           H  
ATOM   2106  CA  HIE B 129     -22.208  30.207 -13.376  1.00  0.00           C  
ATOM   2107  HA  HIE B 129     -22.094  30.280 -14.458  1.00  0.00           H  
ATOM   2108  CB  HIE B 129     -23.440  31.052 -12.998  1.00  0.00           C  
ATOM   2109  HB2 HIE B 129     -24.269  30.727 -13.628  1.00  0.00           H  
ATOM   2110  HB3 HIE B 129     -23.238  32.095 -13.244  1.00  0.00           H  
ATOM   2111  CG  HIE B 129     -23.904  30.987 -11.561  1.00  0.00           C  
ATOM   2112  ND1 HIE B 129     -23.103  30.750 -10.443  1.00  0.00           N  
ATOM   2113  CE1 HIE B 129     -23.891  30.929  -9.373  1.00  0.00           C  
ATOM   2114  HE1 HIE B 129     -23.555  30.843  -8.347  1.00  0.00           H  
ATOM   2115  NE2 HIE B 129     -25.135  31.260  -9.755  1.00  0.00           N  
ATOM   2116  HE2 HIE B 129     -25.900  31.484  -9.134  1.00  0.00           H  
ATOM   2117  CD2 HIE B 129     -25.161  31.309 -11.133  1.00  0.00           C  
ATOM   2118  HD2 HIE B 129     -25.991  31.605 -11.760  1.00  0.00           H  
ATOM   2119  C   HIE B 129     -20.907  30.810 -12.812  1.00  0.00           C  
ATOM   2120  O   HIE B 129     -20.458  31.845 -13.309  1.00  0.00           O  
ATOM   2121  N   HIE B 130     -20.254  30.164 -11.839  1.00  0.00           N  
ATOM   2122  H   HIE B 130     -20.682  29.330 -11.460  1.00  0.00           H  
ATOM   2123  CA  HIE B 130     -18.920  30.539 -11.346  1.00  0.00           C  
ATOM   2124  HA  HIE B 130     -18.875  31.626 -11.252  1.00  0.00           H  
ATOM   2125  CB  HIE B 130     -18.689  29.966  -9.941  1.00  0.00           C  
ATOM   2126  HB2 HIE B 130     -18.709  28.881  -9.993  1.00  0.00           H  
ATOM   2127  HB3 HIE B 130     -19.499  30.287  -9.284  1.00  0.00           H  
ATOM   2128  CG  HIE B 130     -17.380  30.412  -9.334  1.00  0.00           C  
ATOM   2129  ND1 HIE B 130     -17.114  31.702  -8.867  1.00  0.00           N  
ATOM   2130  CE1 HIE B 130     -15.827  31.696  -8.491  1.00  0.00           C  
ATOM   2131  HE1 HIE B 130     -15.306  32.548  -8.074  1.00  0.00           H  
ATOM   2132  NE2 HIE B 130     -15.283  30.486  -8.695  1.00  0.00           N  
ATOM   2133  HE2 HIE B 130     -14.313  30.250  -8.505  1.00  0.00           H  
ATOM   2134  CD2 HIE B 130     -16.244  29.661  -9.234  1.00  0.00           C  
ATOM   2135  HD2 HIE B 130     -16.118  28.641  -9.579  1.00  0.00           H  
ATOM   2136  C   HIE B 130     -17.830  30.116 -12.343  1.00  0.00           C  
ATOM   2137  O   HIE B 130     -17.099  29.151 -12.134  1.00  0.00           O  
ATOM   2138  N   HIE B 131     -17.740  30.834 -13.466  1.00  0.00           N  
ATOM   2139  H   HIE B 131     -18.460  31.530 -13.621  1.00  0.00           H  
ATOM   2140  CA  HIE B 131     -16.759  30.583 -14.534  1.00  0.00           C  
ATOM   2141  HA  HIE B 131     -16.796  29.527 -14.802  1.00  0.00           H  
ATOM   2142  CB  HIE B 131     -17.149  31.418 -15.770  1.00  0.00           C  
ATOM   2143  HB2 HIE B 131     -18.206  31.271 -15.992  1.00  0.00           H  
ATOM   2144  HB3 HIE B 131     -16.579  31.049 -16.624  1.00  0.00           H  
ATOM   2145  CG  HIE B 131     -16.867  32.897 -15.627  1.00  0.00           C  
ATOM   2146  ND1 HIE B 131     -15.664  33.515 -15.971  1.00  0.00           N  
ATOM   2147  CE1 HIE B 131     -15.766  34.786 -15.564  1.00  0.00           C  
ATOM   2148  HE1 HIE B 131     -14.977  35.522 -15.655  1.00  0.00           H  
ATOM   2149  NE2 HIE B 131     -16.962  34.995 -14.988  1.00  0.00           N  
ATOM   2150  HE2 HIE B 131     -17.264  35.864 -14.575  1.00  0.00           H  
ATOM   2151  CD2 HIE B 131     -17.673  33.814 -15.016  1.00  0.00           C  
ATOM   2152  HD2 HIE B 131     -18.656  33.630 -14.603  1.00  0.00           H  
ATOM   2153  C   HIE B 131     -15.309  30.891 -14.120  1.00  0.00           C  
ATOM   2154  O   HIE B 131     -14.365  30.314 -14.661  1.00  0.00           O  
ATOM   2155  N   HIE B 132     -15.119  31.809 -13.166  1.00  0.00           N  
ATOM   2156  H   HIE B 132     -15.944  32.219 -12.760  1.00  0.00           H  
ATOM   2157  CA  HIE B 132     -13.821  32.428 -12.863  1.00  0.00           C  
ATOM   2158  HA  HIE B 132     -13.261  32.451 -13.801  1.00  0.00           H  
ATOM   2159  CB  HIE B 132     -14.021  33.891 -12.434  1.00  0.00           C  
ATOM   2160  HB2 HIE B 132     -14.206  33.959 -11.361  1.00  0.00           H  
ATOM   2161  HB3 HIE B 132     -14.893  34.301 -12.944  1.00  0.00           H  
ATOM   2162  CG  HIE B 132     -12.838  34.741 -12.816  1.00  0.00           C  
ATOM   2163  ND1 HIE B 132     -12.694  35.394 -14.040  1.00  0.00           N  
ATOM   2164  CE1 HIE B 132     -11.455  35.901 -14.051  1.00  0.00           C  
ATOM   2165  HE1 HIE B 132     -11.028  36.449 -14.882  1.00  0.00           H  
ATOM   2166  NE2 HIE B 132     -10.821  35.600 -12.906  1.00  0.00           N  
ATOM   2167  HE2 HIE B 132      -9.865  35.836 -12.702  1.00  0.00           H  
ATOM   2168  CD2 HIE B 132     -11.674  34.862 -12.114  1.00  0.00           C  
ATOM   2169  HD2 HIE B 132     -11.463  34.400 -11.161  1.00  0.00           H  
ATOM   2170  C   HIE B 132     -12.975  31.602 -11.879  1.00  0.00           C  
ATOM   2171  O   HIE B 132     -12.538  32.097 -10.836  1.00  0.00           O  
ATOM   2172  N   HIE B 133     -12.782  30.320 -12.193  1.00  0.00           N  
ATOM   2173  H   HIE B 133     -13.204  29.990 -13.056  1.00  0.00           H  
ATOM   2174  CA  HIE B 133     -12.133  29.338 -11.323  1.00  0.00           C  
ATOM   2175  HA  HIE B 133     -12.745  29.233 -10.424  1.00  0.00           H  
ATOM   2176  CB  HIE B 133     -12.098  27.967 -12.012  1.00  0.00           C  
ATOM   2177  HB2 HIE B 133     -11.539  27.272 -11.387  1.00  0.00           H  
ATOM   2178  HB3 HIE B 133     -11.583  28.050 -12.970  1.00  0.00           H  
ATOM   2179  CG  HIE B 133     -13.467  27.385 -12.230  1.00  0.00           C  
ATOM   2180  ND1 HIE B 133     -14.283  26.883 -11.217  1.00  0.00           N  
ATOM   2181  CE1 HIE B 133     -15.442  26.565 -11.815  1.00  0.00           C  
ATOM   2182  HE1 HIE B 133     -16.323  26.194 -11.306  1.00  0.00           H  
ATOM   2183  NE2 HIE B 133     -15.382  26.822 -13.133  1.00  0.00           N  
ATOM   2184  HE2 HIE B 133     -16.165  26.735 -13.769  1.00  0.00           H  
ATOM   2185  CD2 HIE B 133     -14.144  27.353 -13.415  1.00  0.00           C  
ATOM   2186  HD2 HIE B 133     -13.795  27.740 -14.363  1.00  0.00           H  
ATOM   2187  C   HIE B 133     -10.717  29.744 -10.893  1.00  0.00           C  
ATOM   2188  O   HIE B 133      -9.822  29.957 -11.712  1.00  0.00           O  
ATOM   2189  N   LYS B 134     -10.500  29.749  -9.576  1.00  0.00           N  
ATOM   2190  H   LYS B 134     -11.319  29.664  -8.980  1.00  0.00           H  
ATOM   2191  CA  LYS B 134      -9.194  29.705  -8.905  1.00  0.00           C  
ATOM   2192  HA  LYS B 134      -8.466  29.314  -9.606  1.00  0.00           H  
ATOM   2193  CB  LYS B 134      -8.716  31.097  -8.461  1.00  0.00           C  
ATOM   2194  HB2 LYS B 134      -9.549  31.683  -8.072  1.00  0.00           H  
ATOM   2195  HB3 LYS B 134      -7.991  30.963  -7.655  1.00  0.00           H  
ATOM   2196  CG  LYS B 134      -8.031  31.854  -9.607  1.00  0.00           C  
ATOM   2197  HG2 LYS B 134      -7.359  31.171 -10.128  1.00  0.00           H  
ATOM   2198  HG3 LYS B 134      -8.783  32.213 -10.311  1.00  0.00           H  
ATOM   2199  CD  LYS B 134      -7.204  33.031  -9.077  1.00  0.00           C  
ATOM   2200  HD2 LYS B 134      -7.872  33.804  -8.691  1.00  0.00           H  
ATOM   2201  HD3 LYS B 134      -6.564  32.679  -8.265  1.00  0.00           H  
ATOM   2202  CE  LYS B 134      -6.332  33.591 -10.205  1.00  0.00           C  
ATOM   2203  HE2 LYS B 134      -6.985  34.046 -10.958  1.00  0.00           H  
ATOM   2204  HE3 LYS B 134      -5.811  32.752 -10.680  1.00  0.00           H  
ATOM   2205  NZ  LYS B 134      -5.342  34.575  -9.693  1.00  0.00           N  
ATOM   2206  HZ1 LYS B 134      -4.759  34.926 -10.444  1.00  0.00           H  
ATOM   2207  HZ2 LYS B 134      -4.737  34.138  -9.007  1.00  0.00           H  
ATOM   2208  HZ3 LYS B 134      -5.811  35.350  -9.247  1.00  0.00           H  
ATOM   2209  C   LYS B 134      -9.256  28.757  -7.711  1.00  0.00           C  
ATOM   2210  O   LYS B 134     -10.270  28.714  -7.016  1.00  0.00           O  
ATOM   2211  N   VAL B 135      -8.162  28.047  -7.434  1.00  0.00           N  
ATOM   2212  H   VAL B 135      -7.363  28.120  -8.042  1.00  0.00           H  
ATOM   2213  CA  VAL B 135      -7.966  27.403  -6.127  1.00  0.00           C  
ATOM   2214  HA  VAL B 135      -8.885  26.870  -5.879  1.00  0.00           H  
ATOM   2215  CB  VAL B 135      -6.807  26.378  -6.115  1.00  0.00           C  
ATOM   2216  HB  VAL B 135      -5.867  26.897  -5.919  1.00  0.00           H  
ATOM   2217  CG1 VAL B 135      -7.047  25.341  -5.010  1.00  0.00           C  
ATOM   2218 HG11 VAL B 135      -6.206  24.652  -4.965  1.00  0.00           H  
ATOM   2219 HG12 VAL B 135      -7.955  24.772  -5.213  1.00  0.00           H  
ATOM   2220 HG13 VAL B 135      -7.133  25.826  -4.043  1.00  0.00           H  
ATOM   2221  CG2 VAL B 135      -6.655  25.600  -7.430  1.00  0.00           C  
ATOM   2222 HG21 VAL B 135      -5.902  24.820  -7.307  1.00  0.00           H  
ATOM   2223 HG22 VAL B 135      -6.311  26.267  -8.219  1.00  0.00           H  
ATOM   2224 HG23 VAL B 135      -7.603  25.140  -7.709  1.00  0.00           H  
ATOM   2225  C   VAL B 135      -7.739  28.495  -5.071  1.00  0.00           C  
ATOM   2226  O   VAL B 135      -7.103  29.515  -5.345  1.00  0.00           O  
ATOM   2227  N   LEU B 136      -8.293  28.294  -3.879  1.00  0.00           N  
ATOM   2228  H   LEU B 136      -8.867  27.463  -3.788  1.00  0.00           H  
ATOM   2229  CA  LEU B 136      -8.200  29.181  -2.713  1.00  0.00           C  
ATOM   2230  HA  LEU B 136      -7.752  30.127  -3.020  1.00  0.00           H  
ATOM   2231  CB  LEU B 136      -9.644  29.446  -2.239  1.00  0.00           C  
ATOM   2232  HB2 LEU B 136     -10.204  29.868  -3.073  1.00  0.00           H  
ATOM   2233  HB3 LEU B 136     -10.102  28.490  -1.987  1.00  0.00           H  
ATOM   2234  CG  LEU B 136      -9.805  30.382  -1.027  1.00  0.00           C  
ATOM   2235  HG  LEU B 136      -9.280  29.971  -0.166  1.00  0.00           H  
ATOM   2236  CD1 LEU B 136      -9.282  31.791  -1.315  1.00  0.00           C  
ATOM   2237 HD11 LEU B 136      -9.779  32.209  -2.190  1.00  0.00           H  
ATOM   2238 HD12 LEU B 136      -8.206  31.756  -1.489  1.00  0.00           H  
ATOM   2239 HD13 LEU B 136      -9.460  32.436  -0.456  1.00  0.00           H  
ATOM   2240  CD2 LEU B 136     -11.286  30.485  -0.657  1.00  0.00           C  
ATOM   2241 HD21 LEU B 136     -11.850  30.922  -1.482  1.00  0.00           H  
ATOM   2242 HD22 LEU B 136     -11.685  29.495  -0.444  1.00  0.00           H  
ATOM   2243 HD23 LEU B 136     -11.401  31.114   0.226  1.00  0.00           H  
ATOM   2244  C   LEU B 136      -7.309  28.611  -1.590  1.00  0.00           C  
ATOM   2245  O   LEU B 136      -6.855  29.359  -0.727  1.00  0.00           O  
ATOM   2246  N   GLN B 137      -7.063  27.297  -1.582  1.00  0.00           N  
ATOM   2247  H   GLN B 137      -7.437  26.731  -2.331  1.00  0.00           H  
ATOM   2248  CA  GLN B 137      -6.239  26.611  -0.584  1.00  0.00           C  
ATOM   2249  HA  GLN B 137      -5.427  27.278  -0.282  1.00  0.00           H  
ATOM   2250  CB  GLN B 137      -7.116  26.299   0.648  1.00  0.00           C  
ATOM   2251  HB2 GLN B 137      -7.584  27.226   0.982  1.00  0.00           H  
ATOM   2252  HB3 GLN B 137      -7.905  25.600   0.366  1.00  0.00           H  
ATOM   2253  CG  GLN B 137      -6.319  25.712   1.821  1.00  0.00           C  
ATOM   2254  HG2 GLN B 137      -5.980  24.708   1.563  1.00  0.00           H  
ATOM   2255  HG3 GLN B 137      -5.437  26.335   1.975  1.00  0.00           H  
ATOM   2256  CD  GLN B 137      -7.081  25.647   3.153  1.00  0.00           C  
ATOM   2257  OE1 GLN B 137      -8.283  25.881   3.292  1.00  0.00           O  
ATOM   2258  NE2 GLN B 137      -6.376  25.333   4.218  1.00  0.00           N  
ATOM   2259 HE21 GLN B 137      -6.845  25.272   5.101  1.00  0.00           H  
ATOM   2260 HE22 GLN B 137      -5.397  25.123   4.116  1.00  0.00           H  
ATOM   2261  C   GLN B 137      -5.623  25.349  -1.210  1.00  0.00           C  
ATOM   2262  O   GLN B 137      -6.357  24.569  -1.815  1.00  0.00           O  
ATOM   2263  N   GLU B 138      -4.300  25.186  -1.097  1.00  0.00           N  
ATOM   2264  H   GLU B 138      -3.763  25.906  -0.640  1.00  0.00           H  
ATOM   2265  CA  GLU B 138      -3.507  24.203  -1.858  1.00  0.00           C  
ATOM   2266  HA  GLU B 138      -3.515  24.539  -2.890  1.00  0.00           H  
ATOM   2267  CB  GLU B 138      -2.043  24.242  -1.363  1.00  0.00           C  
ATOM   2268  HB2 GLU B 138      -1.828  25.207  -0.898  1.00  0.00           H  
ATOM   2269  HB3 GLU B 138      -1.899  23.476  -0.598  1.00  0.00           H  
ATOM   2270  CG  GLU B 138      -1.023  24.006  -2.488  1.00  0.00           C  
ATOM   2271  HG2 GLU B 138      -0.036  23.896  -2.036  1.00  0.00           H  
ATOM   2272  HG3 GLU B 138      -1.260  23.067  -2.995  1.00  0.00           H  
ATOM   2273  CD  GLU B 138      -0.968  25.147  -3.517  1.00  0.00           C  
ATOM   2274  OE1 GLU B 138      -0.414  24.887  -4.610  1.00  0.00           O  
ATOM   2275  OE2 GLU B 138      -1.498  26.245  -3.229  1.00  0.00           O  
ATOM   2276  C   GLU B 138      -4.054  22.759  -1.767  1.00  0.00           C  
ATOM   2277  O   GLU B 138      -4.322  22.301  -0.651  1.00  0.00           O  
ATOM   2278  N   PRO B 139      -4.210  22.017  -2.888  1.00  0.00           N  
ATOM   2279  CD  PRO B 139      -4.069  22.450  -4.269  1.00  0.00           C  
ATOM   2280  HD2 PRO B 139      -3.037  22.298  -4.582  1.00  0.00           H  
ATOM   2281  HD3 PRO B 139      -4.359  23.488  -4.414  1.00  0.00           H  
ATOM   2282  CG  PRO B 139      -5.000  21.545  -5.074  1.00  0.00           C  
ATOM   2283  HG2 PRO B 139      -4.686  21.454  -6.113  1.00  0.00           H  
ATOM   2284  HG3 PRO B 139      -6.023  21.920  -5.017  1.00  0.00           H  
ATOM   2285  CB  PRO B 139      -4.888  20.218  -4.331  1.00  0.00           C  
ATOM   2286  HB2 PRO B 139      -3.997  19.691  -4.674  1.00  0.00           H  
ATOM   2287  HB3 PRO B 139      -5.773  19.600  -4.478  1.00  0.00           H  
ATOM   2288  CA  PRO B 139      -4.739  20.654  -2.866  1.00  0.00           C  
ATOM   2289  HA  PRO B 139      -5.727  20.692  -2.411  1.00  0.00           H  
ATOM   2290  C   PRO B 139      -3.872  19.685  -2.057  1.00  0.00           C  
ATOM   2291  O   PRO B 139      -2.724  19.395  -2.403  1.00  0.00           O  
ATOM   2292  N   THR B 140      -4.441  19.168  -0.970  1.00  0.00           N  
ATOM   2293  H   THR B 140      -5.411  19.414  -0.783  1.00  0.00           H  
ATOM   2294  CA  THR B 140      -3.772  18.222  -0.068  1.00  0.00           C  
ATOM   2295  HA  THR B 140      -2.717  18.189  -0.340  1.00  0.00           H  
ATOM   2296  CB  THR B 140      -3.842  18.732   1.381  1.00  0.00           C  
ATOM   2297  HB  THR B 140      -3.962  19.815   1.369  1.00  0.00           H  
ATOM   2298  CG2 THR B 140      -4.963  18.136   2.230  1.00  0.00           C  
ATOM   2299 HG21 THR B 140      -4.969  18.618   3.208  1.00  0.00           H  
ATOM   2300 HG22 THR B 140      -5.925  18.307   1.746  1.00  0.00           H  
ATOM   2301 HG23 THR B 140      -4.809  17.064   2.371  1.00  0.00           H  
ATOM   2302  OG1 THR B 140      -2.616  18.449   2.014  1.00  0.00           O  
ATOM   2303  HG1 THR B 140      -1.997  19.132   1.733  1.00  0.00           H  
ATOM   2304  C   THR B 140      -4.322  16.813  -0.287  1.00  0.00           C  
ATOM   2305  O   THR B 140      -5.455  16.668  -0.739  1.00  0.00           O  
ATOM   2306  N   CYS B 141      -3.538  15.763  -0.020  1.00  0.00           N  
ATOM   2307  H   CYS B 141      -2.655  15.916   0.445  1.00  0.00           H  
ATOM   2308  CA  CYS B 141      -3.899  14.383  -0.365  1.00  0.00           C  
ATOM   2309  HA  CYS B 141      -4.981  14.290  -0.324  1.00  0.00           H  
ATOM   2310  CB  CYS B 141      -3.443  14.120  -1.811  1.00  0.00           C  
ATOM   2311  HB2 CYS B 141      -3.868  14.888  -2.459  1.00  0.00           H  
ATOM   2312  HB3 CYS B 141      -2.356  14.182  -1.865  1.00  0.00           H  
ATOM   2313  SG  CYS B 141      -3.984  12.490  -2.400  1.00  0.00           S  
ATOM   2314  HG  CYS B 141      -3.003  11.793  -1.816  1.00  0.00           H  
ATOM   2315  C   CYS B 141      -3.328  13.366   0.637  1.00  0.00           C  
ATOM   2316  O   CYS B 141      -2.220  13.550   1.133  1.00  0.00           O  
ATOM   2317  N   VAL B 142      -4.073  12.290   0.919  1.00  0.00           N  
ATOM   2318  H   VAL B 142      -4.975  12.220   0.456  1.00  0.00           H  
ATOM   2319  CA  VAL B 142      -3.738  11.242   1.903  1.00  0.00           C  
ATOM   2320  HA  VAL B 142      -2.659  11.242   2.038  1.00  0.00           H  
ATOM   2321  CB  VAL B 142      -4.380  11.598   3.266  1.00  0.00           C  
ATOM   2322  HB  VAL B 142      -4.265  12.671   3.429  1.00  0.00           H  
ATOM   2323  CG1 VAL B 142      -5.879  11.272   3.334  1.00  0.00           C  
ATOM   2324 HG11 VAL B 142      -6.034  10.195   3.322  1.00  0.00           H  
ATOM   2325 HG12 VAL B 142      -6.393  11.719   2.482  1.00  0.00           H  
ATOM   2326 HG13 VAL B 142      -6.305  11.686   4.248  1.00  0.00           H  
ATOM   2327  CG2 VAL B 142      -3.699  10.893   4.441  1.00  0.00           C  
ATOM   2328 HG21 VAL B 142      -4.165  11.201   5.378  1.00  0.00           H  
ATOM   2329 HG22 VAL B 142      -3.774   9.811   4.337  1.00  0.00           H  
ATOM   2330 HG23 VAL B 142      -2.649  11.184   4.470  1.00  0.00           H  
ATOM   2331  C   VAL B 142      -4.134   9.854   1.372  1.00  0.00           C  
ATOM   2332  O   VAL B 142      -5.134   9.733   0.664  1.00  0.00           O  
ATOM   2333  N   SER B 143      -3.349   8.809   1.657  1.00  0.00           N  
ATOM   2334  H   SER B 143      -2.555   8.949   2.279  1.00  0.00           H  
ATOM   2335  CA  SER B 143      -3.550   7.454   1.108  1.00  0.00           C  
ATOM   2336  HA  SER B 143      -4.283   7.492   0.305  1.00  0.00           H  
ATOM   2337  CB  SER B 143      -2.233   6.957   0.509  1.00  0.00           C  
ATOM   2338  HB2 SER B 143      -1.859   7.703  -0.190  1.00  0.00           H  
ATOM   2339  HB3 SER B 143      -1.496   6.826   1.302  1.00  0.00           H  
ATOM   2340  OG  SER B 143      -2.411   5.727  -0.164  1.00  0.00           O  
ATOM   2341  HG  SER B 143      -3.011   5.878  -0.910  1.00  0.00           H  
ATOM   2342  C   SER B 143      -4.078   6.460   2.141  1.00  0.00           C  
ATOM   2343  O   SER B 143      -3.741   6.568   3.314  1.00  0.00           O  
ATOM   2344  N   ASP B 144      -4.877   5.473   1.732  1.00  0.00           N  
ATOM   2345  H   ASP B 144      -5.189   5.445   0.765  1.00  0.00           H  
ATOM   2346  CA  ASP B 144      -5.201   4.308   2.562  1.00  0.00           C  
ATOM   2347  HA  ASP B 144      -5.346   4.643   3.590  1.00  0.00           H  
ATOM   2348  CB  ASP B 144      -6.523   3.686   2.087  1.00  0.00           C  
ATOM   2349  HB2 ASP B 144      -6.923   3.105   2.917  1.00  0.00           H  
ATOM   2350  HB3 ASP B 144      -7.240   4.478   1.865  1.00  0.00           H  
ATOM   2351  CG  ASP B 144      -6.414   2.755   0.869  1.00  0.00           C  
ATOM   2352  OD1 ASP B 144      -5.444   2.793   0.089  1.00  0.00           O  
ATOM   2353  OD2 ASP B 144      -7.307   1.895   0.711  1.00  0.00           O  
ATOM   2354  C   ASP B 144      -4.085   3.240   2.574  1.00  0.00           C  
ATOM   2355  O   ASP B 144      -4.170   2.272   3.328  1.00  0.00           O  
ATOM   2356  N   TYR B 145      -3.084   3.380   1.702  1.00  0.00           N  
ATOM   2357  H   TYR B 145      -3.122   4.198   1.106  1.00  0.00           H  
ATOM   2358  CA  TYR B 145      -2.002   2.429   1.425  1.00  0.00           C  
ATOM   2359  HA  TYR B 145      -1.568   2.791   0.496  1.00  0.00           H  
ATOM   2360  CB  TYR B 145      -0.905   2.551   2.487  1.00  0.00           C  
ATOM   2361  HB2 TYR B 145      -0.967   3.545   2.922  1.00  0.00           H  
ATOM   2362  HB3 TYR B 145      -1.084   1.833   3.284  1.00  0.00           H  
ATOM   2363  CG  TYR B 145       0.501   2.415   1.939  1.00  0.00           C  
ATOM   2364  CD1 TYR B 145       0.999   3.424   1.093  1.00  0.00           C  
ATOM   2365  HD1 TYR B 145       0.367   4.257   0.815  1.00  0.00           H  
ATOM   2366  CE1 TYR B 145       2.314   3.351   0.604  1.00  0.00           C  
ATOM   2367  HE1 TYR B 145       2.701   4.112  -0.053  1.00  0.00           H  
ATOM   2368  CZ  TYR B 145       3.133   2.260   0.953  1.00  0.00           C  
ATOM   2369  OH  TYR B 145       4.392   2.208   0.453  1.00  0.00           O  
ATOM   2370  HH  TYR B 145       4.902   1.417   0.729  1.00  0.00           H  
ATOM   2371  CE2 TYR B 145       2.639   1.248   1.802  1.00  0.00           C  
ATOM   2372  HE2 TYR B 145       3.279   0.424   2.073  1.00  0.00           H  
ATOM   2373  CD2 TYR B 145       1.317   1.322   2.291  1.00  0.00           C  
ATOM   2374  HD2 TYR B 145       0.926   0.536   2.922  1.00  0.00           H  
ATOM   2375  C   TYR B 145      -2.433   0.979   1.099  1.00  0.00           C  
ATOM   2376  O   TYR B 145      -1.783   0.012   1.502  1.00  0.00           O  
ATOM   2377  N   MET B 146      -3.530   0.805   0.350  1.00  0.00           N  
ATOM   2378  H   MET B 146      -4.073   1.634   0.126  1.00  0.00           H  
ATOM   2379  CA  MET B 146      -3.917  -0.470  -0.280  1.00  0.00           C  
ATOM   2380  HA  MET B 146      -3.003  -0.941  -0.636  1.00  0.00           H  
ATOM   2381  CB  MET B 146      -4.555  -1.420   0.748  1.00  0.00           C  
ATOM   2382  HB2 MET B 146      -4.738  -2.378   0.261  1.00  0.00           H  
ATOM   2383  HB3 MET B 146      -3.847  -1.603   1.548  1.00  0.00           H  
ATOM   2384  CG  MET B 146      -5.869  -0.907   1.352  1.00  0.00           C  
ATOM   2385  HG2 MET B 146      -5.641  -0.069   2.011  1.00  0.00           H  
ATOM   2386  HG3 MET B 146      -6.513  -0.543   0.554  1.00  0.00           H  
ATOM   2387  SD  MET B 146      -6.810  -2.146   2.287  1.00  0.00           S  
ATOM   2388  CE  MET B 146      -7.554  -3.069   0.917  1.00  0.00           C  
ATOM   2389  HE1 MET B 146      -8.115  -2.384   0.279  1.00  0.00           H  
ATOM   2390  HE2 MET B 146      -6.773  -3.552   0.331  1.00  0.00           H  
ATOM   2391  HE3 MET B 146      -8.230  -3.826   1.318  1.00  0.00           H  
ATOM   2392  C   MET B 146      -4.845  -0.386  -1.504  1.00  0.00           C  
ATOM   2393  O   MET B 146      -4.884  -1.367  -2.237  1.00  0.00           O  
ATOM   2394  N   SER B 147      -5.612   0.692  -1.720  1.00  0.00           N  
ATOM   2395  H   SER B 147      -5.567   1.461  -1.058  1.00  0.00           H  
ATOM   2396  CA  SER B 147      -6.624   0.756  -2.795  1.00  0.00           C  
ATOM   2397  HA  SER B 147      -6.221   0.256  -3.673  1.00  0.00           H  
ATOM   2398  CB  SER B 147      -7.867  -0.025  -2.348  1.00  0.00           C  
ATOM   2399  HB2 SER B 147      -8.571  -0.082  -3.179  1.00  0.00           H  
ATOM   2400  HB3 SER B 147      -7.577  -1.041  -2.079  1.00  0.00           H  
ATOM   2401  OG  SER B 147      -8.512   0.583  -1.240  1.00  0.00           O  
ATOM   2402  HG  SER B 147      -7.836   0.870  -0.594  1.00  0.00           H  
ATOM   2403  C   SER B 147      -7.066   2.163  -3.231  1.00  0.00           C  
ATOM   2404  O   SER B 147      -7.588   2.329  -4.337  1.00  0.00           O  
ATOM   2405  N   ILE B 148      -6.921   3.182  -2.378  1.00  0.00           N  
ATOM   2406  H   ILE B 148      -6.438   3.028  -1.498  1.00  0.00           H  
ATOM   2407  CA  ILE B 148      -7.476   4.517  -2.626  1.00  0.00           C  
ATOM   2408  HA  ILE B 148      -7.415   4.697  -3.700  1.00  0.00           H  
ATOM   2409  CB  ILE B 148      -8.980   4.546  -2.237  1.00  0.00           C  
ATOM   2410  HB  ILE B 148      -9.439   3.645  -2.651  1.00  0.00           H  
ATOM   2411  CG2 ILE B 148      -9.197   4.512  -0.715  1.00  0.00           C  
ATOM   2412 HG21 ILE B 148      -8.834   5.429  -0.250  1.00  0.00           H  
ATOM   2413 HG22 ILE B 148     -10.251   4.384  -0.478  1.00  0.00           H  
ATOM   2414 HG23 ILE B 148      -8.660   3.670  -0.300  1.00  0.00           H  
ATOM   2415  CG1 ILE B 148      -9.726   5.753  -2.855  1.00  0.00           C  
ATOM   2416 HG12 ILE B 148      -9.407   6.682  -2.379  1.00  0.00           H  
ATOM   2417 HG13 ILE B 148      -9.481   5.807  -3.916  1.00  0.00           H  
ATOM   2418  CD1 ILE B 148     -11.254   5.632  -2.733  1.00  0.00           C  
ATOM   2419 HD11 ILE B 148     -11.583   4.648  -3.070  1.00  0.00           H  
ATOM   2420 HD12 ILE B 148     -11.566   5.785  -1.700  1.00  0.00           H  
ATOM   2421 HD13 ILE B 148     -11.736   6.387  -3.350  1.00  0.00           H  
ATOM   2422  C   ILE B 148      -6.653   5.614  -1.938  1.00  0.00           C  
ATOM   2423  O   ILE B 148      -6.081   5.432  -0.865  1.00  0.00           O  
ATOM   2424  N   SER B 149      -6.632   6.797  -2.535  1.00  0.00           N  
ATOM   2425  H   SER B 149      -7.094   6.878  -3.437  1.00  0.00           H  
ATOM   2426  CA  SER B 149      -6.182   8.028  -1.886  1.00  0.00           C  
ATOM   2427  HA  SER B 149      -6.086   7.855  -0.816  1.00  0.00           H  
ATOM   2428  CB  SER B 149      -4.810   8.456  -2.420  1.00  0.00           C  
ATOM   2429  HB2 SER B 149      -4.894   8.738  -3.470  1.00  0.00           H  
ATOM   2430  HB3 SER B 149      -4.443   9.312  -1.852  1.00  0.00           H  
ATOM   2431  OG  SER B 149      -3.898   7.374  -2.303  1.00  0.00           O  
ATOM   2432  HG  SER B 149      -4.252   6.669  -2.861  1.00  0.00           H  
ATOM   2433  C   SER B 149      -7.244   9.109  -2.067  1.00  0.00           C  
ATOM   2434  O   SER B 149      -7.939   9.132  -3.084  1.00  0.00           O  
ATOM   2435  N   THR B 150      -7.379   9.999  -1.092  1.00  0.00           N  
ATOM   2436  H   THR B 150      -6.752   9.940  -0.294  1.00  0.00           H  
ATOM   2437  CA  THR B 150      -8.358  11.093  -1.106  1.00  0.00           C  
ATOM   2438  HA  THR B 150      -8.949  11.052  -2.021  1.00  0.00           H  
ATOM   2439  CB  THR B 150      -9.336  10.964   0.071  1.00  0.00           C  
ATOM   2440  HB  THR B 150      -8.771  10.889   1.001  1.00  0.00           H  
ATOM   2441  CG2 THR B 150     -10.317  12.128   0.187  1.00  0.00           C  
ATOM   2442 HG21 THR B 150     -10.792  12.319  -0.774  1.00  0.00           H  
ATOM   2443 HG22 THR B 150     -11.078  11.895   0.932  1.00  0.00           H  
ATOM   2444 HG23 THR B 150      -9.791  13.028   0.510  1.00  0.00           H  
ATOM   2445  OG1 THR B 150     -10.108   9.795  -0.082  1.00  0.00           O  
ATOM   2446  HG1 THR B 150     -10.688   9.902  -0.855  1.00  0.00           H  
ATOM   2447  C   THR B 150      -7.624  12.425  -1.084  1.00  0.00           C  
ATOM   2448  O   THR B 150      -6.702  12.605  -0.289  1.00  0.00           O  
ATOM   2449  N   CYS B 151      -8.044  13.345  -1.952  1.00  0.00           N  
ATOM   2450  H   CYS B 151      -8.820  13.120  -2.564  1.00  0.00           H  
ATOM   2451  CA  CYS B 151      -7.506  14.689  -2.090  1.00  0.00           C  
ATOM   2452  HA  CYS B 151      -6.789  14.860  -1.294  1.00  0.00           H  
ATOM   2453  CB  CYS B 151      -6.794  14.769  -3.450  1.00  0.00           C  
ATOM   2454  HB2 CYS B 151      -5.969  14.058  -3.460  1.00  0.00           H  
ATOM   2455  HB3 CYS B 151      -7.499  14.490  -4.235  1.00  0.00           H  
ATOM   2456  SG  CYS B 151      -6.163  16.433  -3.801  1.00  0.00           S  
ATOM   2457  HG  CYS B 151      -5.571  16.642  -2.611  1.00  0.00           H  
ATOM   2458  C   CYS B 151      -8.620  15.728  -1.941  1.00  0.00           C  
ATOM   2459  O   CYS B 151      -9.717  15.519  -2.459  1.00  0.00           O  
ATOM   2460  N   GLU B 152      -8.352  16.853  -1.278  1.00  0.00           N  
ATOM   2461  H   GLU B 152      -7.419  16.998  -0.904  1.00  0.00           H  
ATOM   2462  CA  GLU B 152      -9.308  17.952  -1.124  1.00  0.00           C  
ATOM   2463  HA  GLU B 152     -10.004  17.905  -1.961  1.00  0.00           H  
ATOM   2464  CB  GLU B 152     -10.148  17.771   0.154  1.00  0.00           C  
ATOM   2465  HB2 GLU B 152     -10.897  18.564   0.179  1.00  0.00           H  
ATOM   2466  HB3 GLU B 152     -10.679  16.819   0.094  1.00  0.00           H  
ATOM   2467  CG  GLU B 152      -9.365  17.827   1.474  1.00  0.00           C  
ATOM   2468  HG2 GLU B 152      -8.753  16.927   1.573  1.00  0.00           H  
ATOM   2469  HG3 GLU B 152      -8.699  18.691   1.464  1.00  0.00           H  
ATOM   2470  CD  GLU B 152     -10.332  17.938   2.662  1.00  0.00           C  
ATOM   2471  OE1 GLU B 152     -10.147  18.870   3.479  1.00  0.00           O  
ATOM   2472  OE2 GLU B 152     -11.285  17.125   2.711  1.00  0.00           O  
ATOM   2473  C   GLU B 152      -8.646  19.335  -1.213  1.00  0.00           C  
ATOM   2474  O   GLU B 152      -7.440  19.499  -1.016  1.00  0.00           O  
ATOM   2475  N   TRP B 153      -9.459  20.329  -1.577  1.00  0.00           N  
ATOM   2476  H   TRP B 153     -10.444  20.100  -1.690  1.00  0.00           H  
ATOM   2477  CA  TRP B 153      -9.083  21.729  -1.786  1.00  0.00           C  
ATOM   2478  HA  TRP B 153      -8.339  22.005  -1.037  1.00  0.00           H  
ATOM   2479  CB  TRP B 153      -8.443  21.905  -3.180  1.00  0.00           C  
ATOM   2480  HB2 TRP B 153      -8.049  22.919  -3.266  1.00  0.00           H  
ATOM   2481  HB3 TRP B 153      -7.585  21.243  -3.233  1.00  0.00           H  
ATOM   2482  CG  TRP B 153      -9.286  21.617  -4.390  1.00  0.00           C  
ATOM   2483  CD1 TRP B 153     -10.023  22.517  -5.083  1.00  0.00           C  
ATOM   2484  HD1 TRP B 153     -10.104  23.570  -4.841  1.00  0.00           H  
ATOM   2485  NE1 TRP B 153     -10.643  21.893  -6.152  1.00  0.00           N  
ATOM   2486  HE1 TRP B 153     -11.267  22.371  -6.790  1.00  0.00           H  
ATOM   2487  CE2 TRP B 153     -10.304  20.556  -6.219  1.00  0.00           C  
ATOM   2488  CZ2 TRP B 153     -10.639  19.523  -7.110  1.00  0.00           C  
ATOM   2489  HZ2 TRP B 153     -11.310  19.716  -7.931  1.00  0.00           H  
ATOM   2490  CH2 TRP B 153     -10.117  18.235  -6.898  1.00  0.00           C  
ATOM   2491  HH2 TRP B 153     -10.363  17.429  -7.574  1.00  0.00           H  
ATOM   2492  CZ3 TRP B 153      -9.277  17.997  -5.796  1.00  0.00           C  
ATOM   2493  HZ3 TRP B 153      -8.881  17.006  -5.618  1.00  0.00           H  
ATOM   2494  CE3 TRP B 153      -8.944  19.040  -4.909  1.00  0.00           C  
ATOM   2495  HE3 TRP B 153      -8.284  18.841  -4.076  1.00  0.00           H  
ATOM   2496  CD2 TRP B 153      -9.451  20.345  -5.093  1.00  0.00           C  
ATOM   2497  C   TRP B 153     -10.298  22.656  -1.613  1.00  0.00           C  
ATOM   2498  O   TRP B 153     -11.413  22.218  -1.321  1.00  0.00           O  
ATOM   2499  N   LYS B 154     -10.098  23.961  -1.825  1.00  0.00           N  
ATOM   2500  H   LYS B 154      -9.157  24.248  -2.066  1.00  0.00           H  
ATOM   2501  CA  LYS B 154     -11.174  24.966  -1.902  1.00  0.00           C  
ATOM   2502  HA  LYS B 154     -12.142  24.461  -1.919  1.00  0.00           H  
ATOM   2503  CB  LYS B 154     -11.129  25.900  -0.689  1.00  0.00           C  
ATOM   2504  HB2 LYS B 154     -10.090  26.186  -0.506  1.00  0.00           H  
ATOM   2505  HB3 LYS B 154     -11.698  26.808  -0.904  1.00  0.00           H  
ATOM   2506  CG  LYS B 154     -11.731  25.239   0.555  1.00  0.00           C  
ATOM   2507  HG2 LYS B 154     -12.817  25.190   0.452  1.00  0.00           H  
ATOM   2508  HG3 LYS B 154     -11.332  24.231   0.671  1.00  0.00           H  
ATOM   2509  CD  LYS B 154     -11.370  26.058   1.791  1.00  0.00           C  
ATOM   2510  HD2 LYS B 154     -10.286  26.172   1.807  1.00  0.00           H  
ATOM   2511  HD3 LYS B 154     -11.824  27.048   1.733  1.00  0.00           H  
ATOM   2512  CE  LYS B 154     -11.824  25.334   3.059  1.00  0.00           C  
ATOM   2513  HE2 LYS B 154     -12.896  25.500   3.208  1.00  0.00           H  
ATOM   2514  HE3 LYS B 154     -11.663  24.259   2.924  1.00  0.00           H  
ATOM   2515  NZ  LYS B 154     -11.032  25.811   4.216  1.00  0.00           N  
ATOM   2516  HZ1 LYS B 154     -10.038  25.717   3.996  1.00  0.00           H  
ATOM   2517  HZ2 LYS B 154     -11.214  26.788   4.389  1.00  0.00           H  
ATOM   2518  HZ3 LYS B 154     -11.239  25.269   5.046  1.00  0.00           H  
ATOM   2519  C   LYS B 154     -11.084  25.776  -3.184  1.00  0.00           C  
ATOM   2520  O   LYS B 154      -9.987  26.098  -3.633  1.00  0.00           O  
ATOM   2521  N   MET B 155     -12.239  26.130  -3.730  1.00  0.00           N  
ATOM   2522  H   MET B 155     -13.083  25.812  -3.263  1.00  0.00           H  
ATOM   2523  CA  MET B 155     -12.415  27.070  -4.836  1.00  0.00           C  
ATOM   2524  HA  MET B 155     -11.530  27.048  -5.474  1.00  0.00           H  
ATOM   2525  CB  MET B 155     -13.633  26.631  -5.668  1.00  0.00           C  
ATOM   2526  HB2 MET B 155     -14.523  26.655  -5.036  1.00  0.00           H  
ATOM   2527  HB3 MET B 155     -13.784  27.332  -6.489  1.00  0.00           H  
ATOM   2528  CG  MET B 155     -13.485  25.210  -6.235  1.00  0.00           C  
ATOM   2529  HG2 MET B 155     -13.464  24.500  -5.408  1.00  0.00           H  
ATOM   2530  HG3 MET B 155     -14.369  24.983  -6.830  1.00  0.00           H  
ATOM   2531  SD  MET B 155     -12.014  24.923  -7.263  1.00  0.00           S  
ATOM   2532  CE  MET B 155     -12.385  26.051  -8.632  1.00  0.00           C  
ATOM   2533  HE1 MET B 155     -13.381  25.837  -9.018  1.00  0.00           H  
ATOM   2534  HE2 MET B 155     -12.346  27.085  -8.292  1.00  0.00           H  
ATOM   2535  HE3 MET B 155     -11.660  25.911  -9.432  1.00  0.00           H  
ATOM   2536  C   MET B 155     -12.586  28.511  -4.327  1.00  0.00           C  
ATOM   2537  O   MET B 155     -12.986  28.737  -3.185  1.00  0.00           O  
ATOM   2538  N   ASN B 156     -12.333  29.502  -5.182  1.00  0.00           N  
ATOM   2539  H   ASN B 156     -11.937  29.261  -6.087  1.00  0.00           H  
ATOM   2540  CA  ASN B 156     -12.551  30.929  -4.910  1.00  0.00           C  
ATOM   2541  HA  ASN B 156     -12.168  31.143  -3.911  1.00  0.00           H  
ATOM   2542  CB  ASN B 156     -11.734  31.749  -5.920  1.00  0.00           C  
ATOM   2543  HB2 ASN B 156     -11.768  32.795  -5.619  1.00  0.00           H  
ATOM   2544  HB3 ASN B 156     -10.694  31.431  -5.889  1.00  0.00           H  
ATOM   2545  CG  ASN B 156     -12.235  31.624  -7.352  1.00  0.00           C  
ATOM   2546  OD1 ASN B 156     -12.589  30.560  -7.836  1.00  0.00           O  
ATOM   2547  ND2 ASN B 156     -12.258  32.708  -8.088  1.00  0.00           N  
ATOM   2548 HD21 ASN B 156     -12.510  32.576  -9.066  1.00  0.00           H  
ATOM   2549 HD22 ASN B 156     -12.070  33.608  -7.693  1.00  0.00           H  
ATOM   2550  C   ASN B 156     -14.030  31.375  -4.902  1.00  0.00           C  
ATOM   2551  O   ASN B 156     -14.304  32.558  -4.717  1.00  0.00           O  
ATOM   2552  N   GLY B 157     -14.968  30.449  -5.116  1.00  0.00           N  
ATOM   2553  H   GLY B 157     -14.664  29.502  -5.285  1.00  0.00           H  
ATOM   2554  CA  GLY B 157     -16.415  30.650  -5.033  1.00  0.00           C  
ATOM   2555  HA2 GLY B 157     -16.643  31.222  -4.135  1.00  0.00           H  
ATOM   2556  HA3 GLY B 157     -16.765  31.208  -5.903  1.00  0.00           H  
ATOM   2557  C   GLY B 157     -17.149  29.303  -4.988  1.00  0.00           C  
ATOM   2558  O   GLY B 157     -16.579  28.289  -5.400  1.00  0.00           O  
ATOM   2559  N   PRO B 158     -18.384  29.231  -4.456  1.00  0.00           N  
ATOM   2560  CD  PRO B 158     -19.141  30.321  -3.857  1.00  0.00           C  
ATOM   2561  HD2 PRO B 158     -19.159  31.198  -4.505  1.00  0.00           H  
ATOM   2562  HD3 PRO B 158     -18.708  30.571  -2.888  1.00  0.00           H  
ATOM   2563  CG  PRO B 158     -20.562  29.785  -3.658  1.00  0.00           C  
ATOM   2564  HG2 PRO B 158     -21.165  30.013  -4.538  1.00  0.00           H  
ATOM   2565  HG3 PRO B 158     -21.027  30.196  -2.762  1.00  0.00           H  
ATOM   2566  CB  PRO B 158     -20.364  28.272  -3.550  1.00  0.00           C  
ATOM   2567  HB2 PRO B 158     -21.255  27.719  -3.853  1.00  0.00           H  
ATOM   2568  HB3 PRO B 158     -20.091  28.015  -2.525  1.00  0.00           H  
ATOM   2569  CA  PRO B 158     -19.172  28.002  -4.471  1.00  0.00           C  
ATOM   2570  HA  PRO B 158     -18.590  27.174  -4.066  1.00  0.00           H  
ATOM   2571  C   PRO B 158     -19.593  27.660  -5.908  1.00  0.00           C  
ATOM   2572  O   PRO B 158     -20.249  28.451  -6.586  1.00  0.00           O  
ATOM   2573  N   THR B 159     -19.232  26.463  -6.360  1.00  0.00           N  
ATOM   2574  H   THR B 159     -18.733  25.839  -5.742  1.00  0.00           H  
ATOM   2575  CA  THR B 159     -19.463  25.979  -7.727  1.00  0.00           C  
ATOM   2576  HA  THR B 159     -20.340  26.478  -8.121  1.00  0.00           H  
ATOM   2577  CB  THR B 159     -18.276  26.339  -8.631  1.00  0.00           C  
ATOM   2578  HB  THR B 159     -18.037  27.393  -8.494  1.00  0.00           H  
ATOM   2579  CG2 THR B 159     -17.012  25.519  -8.356  1.00  0.00           C  
ATOM   2580 HG21 THR B 159     -17.174  24.468  -8.597  1.00  0.00           H  
ATOM   2581 HG22 THR B 159     -16.194  25.899  -8.967  1.00  0.00           H  
ATOM   2582 HG23 THR B 159     -16.732  25.613  -7.308  1.00  0.00           H  
ATOM   2583  OG1 THR B 159     -18.644  26.127  -9.972  1.00  0.00           O  
ATOM   2584  HG1 THR B 159     -19.239  26.840 -10.246  1.00  0.00           H  
ATOM   2585  C   THR B 159     -19.766  24.482  -7.734  1.00  0.00           C  
ATOM   2586  O   THR B 159     -19.425  23.799  -6.770  1.00  0.00           O  
ATOM   2587  N   GLN B 160     -20.430  23.979  -8.777  1.00  0.00           N  
ATOM   2588  H   GLN B 160     -20.589  24.577  -9.575  1.00  0.00           H  
ATOM   2589  CA  GLN B 160     -20.800  22.567  -8.893  1.00  0.00           C  
ATOM   2590  HA  GLN B 160     -21.080  22.199  -7.903  1.00  0.00           H  
ATOM   2591  CB  GLN B 160     -22.032  22.441  -9.793  1.00  0.00           C  
ATOM   2592  HB2 GLN B 160     -22.821  23.066  -9.373  1.00  0.00           H  
ATOM   2593  HB3 GLN B 160     -21.795  22.801 -10.793  1.00  0.00           H  
ATOM   2594  CG  GLN B 160     -22.534  20.992  -9.887  1.00  0.00           C  
ATOM   2595  HG2 GLN B 160     -21.827  20.398 -10.467  1.00  0.00           H  
ATOM   2596  HG3 GLN B 160     -22.597  20.564  -8.885  1.00  0.00           H  
ATOM   2597  CD  GLN B 160     -23.912  20.882 -10.533  1.00  0.00           C  
ATOM   2598  OE1 GLN B 160     -24.615  21.847 -10.793  1.00  0.00           O  
ATOM   2599  NE2 GLN B 160     -24.371  19.678 -10.789  1.00  0.00           N  
ATOM   2600 HE21 GLN B 160     -25.276  19.625 -11.214  1.00  0.00           H  
ATOM   2601 HE22 GLN B 160     -23.810  18.875 -10.558  1.00  0.00           H  
ATOM   2602  C   GLN B 160     -19.606  21.731  -9.377  1.00  0.00           C  
ATOM   2603  O   GLN B 160     -19.323  21.639 -10.573  1.00  0.00           O  
ATOM   2604  N   CYS B 161     -18.878  21.140  -8.434  1.00  0.00           N  
ATOM   2605  H   CYS B 161     -19.206  21.174  -7.472  1.00  0.00           H  
ATOM   2606  CA  CYS B 161     -17.563  20.565  -8.705  1.00  0.00           C  
ATOM   2607  HA  CYS B 161     -16.948  21.337  -9.163  1.00  0.00           H  
ATOM   2608  CB  CYS B 161     -16.909  20.167  -7.380  1.00  0.00           C  
ATOM   2609  HB2 CYS B 161     -17.552  19.467  -6.846  1.00  0.00           H  
ATOM   2610  HB3 CYS B 161     -15.951  19.686  -7.584  1.00  0.00           H  
ATOM   2611  SG  CYS B 161     -16.642  21.662  -6.376  1.00  0.00           S  
ATOM   2612  HG  CYS B 161     -17.939  21.925  -6.147  1.00  0.00           H  
ATOM   2613  C   CYS B 161     -17.623  19.408  -9.709  1.00  0.00           C  
ATOM   2614  O   CYS B 161     -16.774  19.349 -10.599  1.00  0.00           O  
ATOM   2615  N   SER B 162     -18.663  18.576  -9.641  1.00  0.00           N  
ATOM   2616  H   SER B 162     -19.351  18.704  -8.908  1.00  0.00           H  
ATOM   2617  CA  SER B 162     -18.879  17.439 -10.539  1.00  0.00           C  
ATOM   2618  HA  SER B 162     -17.927  16.924 -10.644  1.00  0.00           H  
ATOM   2619  CB  SER B 162     -19.848  16.452  -9.876  1.00  0.00           C  
ATOM   2620  HB2 SER B 162     -20.197  15.718 -10.604  1.00  0.00           H  
ATOM   2621  HB3 SER B 162     -19.305  15.920  -9.094  1.00  0.00           H  
ATOM   2622  OG  SER B 162     -20.956  17.103  -9.278  1.00  0.00           O  
ATOM   2623  HG  SER B 162     -21.100  16.620  -8.424  1.00  0.00           H  
ATOM   2624  C   SER B 162     -19.305  17.805 -11.971  1.00  0.00           C  
ATOM   2625  O   SER B 162     -19.372  16.912 -12.816  1.00  0.00           O  
ATOM   2626  N   THR B 163     -19.536  19.089 -12.291  1.00  0.00           N  
ATOM   2627  H   THR B 163     -19.506  19.782 -11.553  1.00  0.00           H  
ATOM   2628  CA  THR B 163     -19.751  19.555 -13.680  1.00  0.00           C  
ATOM   2629  HA  THR B 163     -19.700  18.694 -14.344  1.00  0.00           H  
ATOM   2630  CB  THR B 163     -21.142  20.176 -13.892  1.00  0.00           C  
ATOM   2631  HB  THR B 163     -21.242  20.442 -14.944  1.00  0.00           H  
ATOM   2632  CG2 THR B 163     -22.262  19.192 -13.555  1.00  0.00           C  
ATOM   2633 HG21 THR B 163     -22.149  18.292 -14.159  1.00  0.00           H  
ATOM   2634 HG22 THR B 163     -22.217  18.919 -12.502  1.00  0.00           H  
ATOM   2635 HG23 THR B 163     -23.226  19.652 -13.766  1.00  0.00           H  
ATOM   2636  OG1 THR B 163     -21.345  21.340 -13.127  1.00  0.00           O  
ATOM   2637  HG1 THR B 163     -20.798  22.066 -13.497  1.00  0.00           H  
ATOM   2638  C   THR B 163     -18.684  20.517 -14.201  1.00  0.00           C  
ATOM   2639  O   THR B 163     -18.566  20.652 -15.420  1.00  0.00           O  
ATOM   2640  N   GLU B 164     -17.903  21.167 -13.332  1.00  0.00           N  
ATOM   2641  H   GLU B 164     -18.099  21.061 -12.344  1.00  0.00           H  
ATOM   2642  CA  GLU B 164     -16.881  22.140 -13.750  1.00  0.00           C  
ATOM   2643  HA  GLU B 164     -17.088  22.473 -14.768  1.00  0.00           H  
ATOM   2644  CB  GLU B 164     -16.920  23.374 -12.831  1.00  0.00           C  
ATOM   2645  HB2 GLU B 164     -16.632  23.093 -11.818  1.00  0.00           H  
ATOM   2646  HB3 GLU B 164     -16.174  24.076 -13.202  1.00  0.00           H  
ATOM   2647  CG  GLU B 164     -18.269  24.104 -12.775  1.00  0.00           C  
ATOM   2648  HG2 GLU B 164     -18.892  23.663 -11.999  1.00  0.00           H  
ATOM   2649  HG3 GLU B 164     -18.093  25.144 -12.499  1.00  0.00           H  
ATOM   2650  CD  GLU B 164     -19.011  24.064 -14.108  1.00  0.00           C  
ATOM   2651  OE1 GLU B 164     -20.095  23.433 -14.214  1.00  0.00           O  
ATOM   2652  OE2 GLU B 164     -18.543  24.683 -15.082  1.00  0.00           O  
ATOM   2653  C   GLU B 164     -15.457  21.580 -13.783  1.00  0.00           C  
ATOM   2654  O   GLU B 164     -14.698  21.902 -14.703  1.00  0.00           O  
ATOM   2655  N   LEU B 165     -15.068  20.782 -12.784  1.00  0.00           N  
ATOM   2656  H   LEU B 165     -15.769  20.435 -12.136  1.00  0.00           H  
ATOM   2657  CA  LEU B 165     -13.679  20.363 -12.578  1.00  0.00           C  
ATOM   2658  HA  LEU B 165     -13.038  21.005 -13.177  1.00  0.00           H  
ATOM   2659  CB  LEU B 165     -13.275  20.578 -11.104  1.00  0.00           C  
ATOM   2660  HB2 LEU B 165     -13.990  20.062 -10.460  1.00  0.00           H  
ATOM   2661  HB3 LEU B 165     -12.301  20.114 -10.945  1.00  0.00           H  
ATOM   2662  CG  LEU B 165     -13.175  22.069 -10.714  1.00  0.00           C  
ATOM   2663  HG  LEU B 165     -13.360  22.698 -11.586  1.00  0.00           H  
ATOM   2664  CD1 LEU B 165     -14.195  22.434  -9.638  1.00  0.00           C  
ATOM   2665 HD11 LEU B 165     -14.088  23.484  -9.366  1.00  0.00           H  
ATOM   2666 HD12 LEU B 165     -15.198  22.285 -10.032  1.00  0.00           H  
ATOM   2667 HD13 LEU B 165     -14.054  21.816  -8.751  1.00  0.00           H  
ATOM   2668  CD2 LEU B 165     -11.786  22.414 -10.173  1.00  0.00           C  
ATOM   2669 HD21 LEU B 165     -11.596  21.875  -9.247  1.00  0.00           H  
ATOM   2670 HD22 LEU B 165     -11.035  22.151 -10.919  1.00  0.00           H  
ATOM   2671 HD23 LEU B 165     -11.727  23.486  -9.990  1.00  0.00           H  
ATOM   2672  C   LEU B 165     -13.401  18.928 -13.049  1.00  0.00           C  
ATOM   2673  O   LEU B 165     -14.302  18.105 -13.199  1.00  0.00           O  
ATOM   2674  N   ARG B 166     -12.115  18.612 -13.248  1.00  0.00           N  
ATOM   2675  H   ARG B 166     -11.439  19.369 -13.137  1.00  0.00           H  
ATOM   2676  CA  ARG B 166     -11.568  17.250 -13.387  1.00  0.00           C  
ATOM   2677  HA  ARG B 166     -12.209  16.549 -12.857  1.00  0.00           H  
ATOM   2678  CB  ARG B 166     -11.492  16.807 -14.854  1.00  0.00           C  
ATOM   2679  HB2 ARG B 166     -10.998  17.579 -15.445  1.00  0.00           H  
ATOM   2680  HB3 ARG B 166     -10.888  15.900 -14.904  1.00  0.00           H  
ATOM   2681  CG  ARG B 166     -12.873  16.492 -15.442  1.00  0.00           C  
ATOM   2682  HG2 ARG B 166     -13.456  15.940 -14.707  1.00  0.00           H  
ATOM   2683  HG3 ARG B 166     -13.395  17.423 -15.668  1.00  0.00           H  
ATOM   2684  CD  ARG B 166     -12.759  15.630 -16.707  1.00  0.00           C  
ATOM   2685  HD2 ARG B 166     -12.272  14.691 -16.442  1.00  0.00           H  
ATOM   2686  HD3 ARG B 166     -13.760  15.387 -17.067  1.00  0.00           H  
ATOM   2687  NE  ARG B 166     -11.978  16.303 -17.764  1.00  0.00           N  
ATOM   2688  HE  ARG B 166     -10.992  16.099 -17.805  1.00  0.00           H  
ATOM   2689  CZ  ARG B 166     -12.427  17.258 -18.555  1.00  0.00           C  
ATOM   2690  NH1 ARG B 166     -13.689  17.577 -18.605  1.00  0.00           N  
ATOM   2691 HH11 ARG B 166     -14.331  17.111 -17.987  1.00  0.00           H  
ATOM   2692 HH12 ARG B 166     -13.994  18.343 -19.175  1.00  0.00           H  
ATOM   2693  NH2 ARG B 166     -11.606  17.940 -19.298  1.00  0.00           N  
ATOM   2694 HH21 ARG B 166     -10.616  17.795 -19.222  1.00  0.00           H  
ATOM   2695 HH22 ARG B 166     -11.936  18.779 -19.753  1.00  0.00           H  
ATOM   2696  C   ARG B 166     -10.183  17.167 -12.762  1.00  0.00           C  
ATOM   2697  O   ARG B 166      -9.457  18.158 -12.773  1.00  0.00           O  
ATOM   2698  N   LEU B 167      -9.805  15.983 -12.282  1.00  0.00           N  
ATOM   2699  H   LEU B 167     -10.458  15.210 -12.348  1.00  0.00           H  
ATOM   2700  CA  LEU B 167      -8.461  15.679 -11.781  1.00  0.00           C  
ATOM   2701  HA  LEU B 167      -7.825  16.560 -11.887  1.00  0.00           H  
ATOM   2702  CB  LEU B 167      -8.542  15.333 -10.282  1.00  0.00           C  
ATOM   2703  HB2 LEU B 167      -9.041  16.146  -9.750  1.00  0.00           H  
ATOM   2704  HB3 LEU B 167      -9.157  14.438 -10.177  1.00  0.00           H  
ATOM   2705  CG  LEU B 167      -7.173  15.070  -9.622  1.00  0.00           C  
ATOM   2706  HG  LEU B 167      -6.601  14.354 -10.213  1.00  0.00           H  
ATOM   2707  CD1 LEU B 167      -6.357  16.356  -9.465  1.00  0.00           C  
ATOM   2708 HD11 LEU B 167      -5.432  16.141  -8.931  1.00  0.00           H  
ATOM   2709 HD12 LEU B 167      -6.097  16.757 -10.445  1.00  0.00           H  
ATOM   2710 HD13 LEU B 167      -6.926  17.099  -8.908  1.00  0.00           H  
ATOM   2711  CD2 LEU B 167      -7.385  14.475  -8.231  1.00  0.00           C  
ATOM   2712 HD21 LEU B 167      -7.890  13.513  -8.318  1.00  0.00           H  
ATOM   2713 HD22 LEU B 167      -6.421  14.315  -7.750  1.00  0.00           H  
ATOM   2714 HD23 LEU B 167      -7.981  15.151  -7.618  1.00  0.00           H  
ATOM   2715  C   LEU B 167      -7.839  14.548 -12.607  1.00  0.00           C  
ATOM   2716  O   LEU B 167      -8.337  13.419 -12.594  1.00  0.00           O  
ATOM   2717  N   LEU B 168      -6.762  14.863 -13.321  1.00  0.00           N  
ATOM   2718  H   LEU B 168      -6.401  15.811 -13.242  1.00  0.00           H  
ATOM   2719  CA  LEU B 168      -5.889  13.887 -13.972  1.00  0.00           C  
ATOM   2720  HA  LEU B 168      -6.464  13.010 -14.269  1.00  0.00           H  
ATOM   2721  CB  LEU B 168      -5.244  14.507 -15.224  1.00  0.00           C  
ATOM   2722  HB2 LEU B 168      -4.846  15.479 -14.951  1.00  0.00           H  
ATOM   2723  HB3 LEU B 168      -4.405  13.870 -15.509  1.00  0.00           H  
ATOM   2724  CG  LEU B 168      -6.134  14.676 -16.470  1.00  0.00           C  
ATOM   2725  HG  LEU B 168      -6.561  13.712 -16.738  1.00  0.00           H  
ATOM   2726  CD1 LEU B 168      -7.264  15.700 -16.302  1.00  0.00           C  
ATOM   2727 HD11 LEU B 168      -6.859  16.640 -15.929  1.00  0.00           H  
ATOM   2728 HD12 LEU B 168      -7.759  15.864 -17.258  1.00  0.00           H  
ATOM   2729 HD13 LEU B 168      -8.000  15.316 -15.600  1.00  0.00           H  
ATOM   2730  CD2 LEU B 168      -5.253  15.151 -17.628  1.00  0.00           C  
ATOM   2731 HD21 LEU B 168      -4.467  14.418 -17.814  1.00  0.00           H  
ATOM   2732 HD22 LEU B 168      -5.850  15.247 -18.532  1.00  0.00           H  
ATOM   2733 HD23 LEU B 168      -4.796  16.112 -17.386  1.00  0.00           H  
ATOM   2734  C   LEU B 168      -4.801  13.441 -12.983  1.00  0.00           C  
ATOM   2735  O   LEU B 168      -4.321  14.248 -12.179  1.00  0.00           O  
ATOM   2736  N   TYR B 169      -4.386  12.174 -13.064  1.00  0.00           N  
ATOM   2737  H   TYR B 169      -4.822  11.560 -13.746  1.00  0.00           H  
ATOM   2738  CA  TYR B 169      -3.269  11.626 -12.280  1.00  0.00           C  
ATOM   2739  HA  TYR B 169      -2.562  12.435 -12.095  1.00  0.00           H  
ATOM   2740  CB  TYR B 169      -3.765  11.128 -10.916  1.00  0.00           C  
ATOM   2741  HB2 TYR B 169      -2.890  10.893 -10.309  1.00  0.00           H  
ATOM   2742  HB3 TYR B 169      -4.277  11.952 -10.418  1.00  0.00           H  
ATOM   2743  CG  TYR B 169      -4.682   9.913 -10.892  1.00  0.00           C  
ATOM   2744  CD1 TYR B 169      -6.080  10.078 -10.845  1.00  0.00           C  
ATOM   2745  HD1 TYR B 169      -6.509  11.067 -10.933  1.00  0.00           H  
ATOM   2746  CE1 TYR B 169      -6.918   8.963 -10.638  1.00  0.00           C  
ATOM   2747  HE1 TYR B 169      -7.987   9.088 -10.590  1.00  0.00           H  
ATOM   2748  CZ  TYR B 169      -6.361   7.679 -10.462  1.00  0.00           C  
ATOM   2749  OH  TYR B 169      -7.155   6.619 -10.148  1.00  0.00           O  
ATOM   2750  HH  TYR B 169      -6.627   5.853  -9.865  1.00  0.00           H  
ATOM   2751  CE2 TYR B 169      -4.969   7.503 -10.575  1.00  0.00           C  
ATOM   2752  HE2 TYR B 169      -4.543   6.514 -10.488  1.00  0.00           H  
ATOM   2753  CD2 TYR B 169      -4.134   8.618 -10.787  1.00  0.00           C  
ATOM   2754  HD2 TYR B 169      -3.067   8.473 -10.853  1.00  0.00           H  
ATOM   2755  C   TYR B 169      -2.508  10.532 -13.040  1.00  0.00           C  
ATOM   2756  O   TYR B 169      -3.089   9.863 -13.890  1.00  0.00           O  
ATOM   2757  N   GLN B 170      -1.213  10.356 -12.747  1.00  0.00           N  
ATOM   2758  H   GLN B 170      -0.795  10.965 -12.052  1.00  0.00           H  
ATOM   2759  CA  GLN B 170      -0.292   9.495 -13.514  1.00  0.00           C  
ATOM   2760  HA  GLN B 170      -0.802   8.573 -13.803  1.00  0.00           H  
ATOM   2761  CB  GLN B 170       0.102  10.284 -14.775  1.00  0.00           C  
ATOM   2762  HB2 GLN B 170      -0.789  10.418 -15.390  1.00  0.00           H  
ATOM   2763  HB3 GLN B 170       0.436  11.273 -14.461  1.00  0.00           H  
ATOM   2764  CG  GLN B 170       1.203   9.666 -15.652  1.00  0.00           C  
ATOM   2765  HG2 GLN B 170       2.131   9.582 -15.086  1.00  0.00           H  
ATOM   2766  HG3 GLN B 170       0.894   8.669 -15.969  1.00  0.00           H  
ATOM   2767  CD  GLN B 170       1.467  10.546 -16.875  1.00  0.00           C  
ATOM   2768  OE1 GLN B 170       1.543  11.759 -16.802  1.00  0.00           O  
ATOM   2769  NE2 GLN B 170       1.615   9.990 -18.054  1.00  0.00           N  
ATOM   2770 HE21 GLN B 170       1.762  10.606 -18.828  1.00  0.00           H  
ATOM   2771 HE22 GLN B 170       1.663   8.979 -18.142  1.00  0.00           H  
ATOM   2772  C   GLN B 170       0.953   9.121 -12.689  1.00  0.00           C  
ATOM   2773  O   GLN B 170       1.491   9.987 -11.997  1.00  0.00           O  
ATOM   2774  N   LEU B 171       1.449   7.877 -12.769  1.00  0.00           N  
ATOM   2775  H   LEU B 171       1.048   7.219 -13.434  1.00  0.00           H  
ATOM   2776  CA  LEU B 171       2.702   7.466 -12.118  1.00  0.00           C  
ATOM   2777  HA  LEU B 171       2.728   7.878 -11.108  1.00  0.00           H  
ATOM   2778  CB  LEU B 171       2.797   5.927 -12.037  1.00  0.00           C  
ATOM   2779  HB2 LEU B 171       2.579   5.521 -13.024  1.00  0.00           H  
ATOM   2780  HB3 LEU B 171       3.827   5.651 -11.807  1.00  0.00           H  
ATOM   2781  CG  LEU B 171       1.884   5.241 -11.006  1.00  0.00           C  
ATOM   2782  HG  LEU B 171       0.855   5.579 -11.135  1.00  0.00           H  
ATOM   2783  CD1 LEU B 171       1.940   3.722 -11.195  1.00  0.00           C  
ATOM   2784 HD11 LEU B 171       1.640   3.472 -12.214  1.00  0.00           H  
ATOM   2785 HD12 LEU B 171       2.950   3.356 -11.014  1.00  0.00           H  
ATOM   2786 HD13 LEU B 171       1.248   3.242 -10.503  1.00  0.00           H  
ATOM   2787  CD2 LEU B 171       2.341   5.518  -9.570  1.00  0.00           C  
ATOM   2788 HD21 LEU B 171       3.374   5.193  -9.435  1.00  0.00           H  
ATOM   2789 HD22 LEU B 171       2.259   6.581  -9.351  1.00  0.00           H  
ATOM   2790 HD23 LEU B 171       1.706   4.969  -8.877  1.00  0.00           H  
ATOM   2791  C   LEU B 171       3.927   7.997 -12.877  1.00  0.00           C  
ATOM   2792  O   LEU B 171       4.011   7.886 -14.096  1.00  0.00           O  
ATOM   2793  N   VAL B 172       4.928   8.492 -12.145  1.00  0.00           N  
ATOM   2794  H   VAL B 172       4.764   8.611 -11.150  1.00  0.00           H  
ATOM   2795  CA  VAL B 172       6.261   8.852 -12.677  1.00  0.00           C  
ATOM   2796  HA  VAL B 172       6.128   9.528 -13.523  1.00  0.00           H  
ATOM   2797  CB  VAL B 172       7.073   9.591 -11.589  1.00  0.00           C  
ATOM   2798  HB  VAL B 172       7.077   8.983 -10.683  1.00  0.00           H  
ATOM   2799  CG1 VAL B 172       8.533   9.858 -11.981  1.00  0.00           C  
ATOM   2800 HG11 VAL B 172       9.071   8.919 -12.106  1.00  0.00           H  
ATOM   2801 HG12 VAL B 172       8.572  10.416 -12.916  1.00  0.00           H  
ATOM   2802 HG13 VAL B 172       9.033  10.430 -11.198  1.00  0.00           H  
ATOM   2803  CG2 VAL B 172       6.443  10.954 -11.260  1.00  0.00           C  
ATOM   2804 HG21 VAL B 172       6.982  11.421 -10.436  1.00  0.00           H  
ATOM   2805 HG22 VAL B 172       6.484  11.605 -12.134  1.00  0.00           H  
ATOM   2806 HG23 VAL B 172       5.401  10.836 -10.964  1.00  0.00           H  
ATOM   2807  C   VAL B 172       7.017   7.618 -13.209  1.00  0.00           C  
ATOM   2808  O   VAL B 172       7.769   7.721 -14.177  1.00  0.00           O  
ATOM   2809  N   PHE B 173       6.775   6.438 -12.628  1.00  0.00           N  
ATOM   2810  H   PHE B 173       6.114   6.419 -11.870  1.00  0.00           H  
ATOM   2811  CA  PHE B 173       7.227   5.150 -13.160  1.00  0.00           C  
ATOM   2812  HA  PHE B 173       8.318   5.147 -13.208  1.00  0.00           H  
ATOM   2813  CB  PHE B 173       6.782   4.029 -12.204  1.00  0.00           C  
ATOM   2814  HB2 PHE B 173       7.370   4.095 -11.287  1.00  0.00           H  
ATOM   2815  HB3 PHE B 173       5.741   4.199 -11.928  1.00  0.00           H  
ATOM   2816  CG  PHE B 173       6.893   2.618 -12.755  1.00  0.00           C  
ATOM   2817  CD1 PHE B 173       8.141   1.969 -12.808  1.00  0.00           C  
ATOM   2818  HD1 PHE B 173       9.027   2.483 -12.475  1.00  0.00           H  
ATOM   2819  CE1 PHE B 173       8.238   0.649 -13.287  1.00  0.00           C  
ATOM   2820  HE1 PHE B 173       9.194   0.143 -13.303  1.00  0.00           H  
ATOM   2821  CZ  PHE B 173       7.086  -0.016 -13.745  1.00  0.00           C  
ATOM   2822  HZ  PHE B 173       7.162  -1.027 -14.119  1.00  0.00           H  
ATOM   2823  CE2 PHE B 173       5.841   0.636 -13.716  1.00  0.00           C  
ATOM   2824  HE2 PHE B 173       4.958   0.129 -14.076  1.00  0.00           H  
ATOM   2825  CD2 PHE B 173       5.742   1.945 -13.211  1.00  0.00           C  
ATOM   2826  HD2 PHE B 173       4.778   2.435 -13.181  1.00  0.00           H  
ATOM   2827  C   PHE B 173       6.677   4.937 -14.582  1.00  0.00           C  
ATOM   2828  O   PHE B 173       5.474   4.752 -14.771  1.00  0.00           O  
ATOM   2829  N   LEU B 174       7.559   4.977 -15.586  1.00  0.00           N  
ATOM   2830  H   LEU B 174       8.524   5.157 -15.343  1.00  0.00           H  
ATOM   2831  CA  LEU B 174       7.245   4.816 -17.019  1.00  0.00           C  
ATOM   2832  HA  LEU B 174       8.161   5.043 -17.561  1.00  0.00           H  
ATOM   2833  CB  LEU B 174       6.887   3.339 -17.317  1.00  0.00           C  
ATOM   2834  HB2 LEU B 174       5.925   3.125 -16.849  1.00  0.00           H  
ATOM   2835  HB3 LEU B 174       6.755   3.223 -18.393  1.00  0.00           H  
ATOM   2836  CG  LEU B 174       7.894   2.279 -16.837  1.00  0.00           C  
ATOM   2837  HG  LEU B 174       8.049   2.373 -15.762  1.00  0.00           H  
ATOM   2838  CD1 LEU B 174       7.342   0.882 -17.120  1.00  0.00           C  
ATOM   2839 HD11 LEU B 174       7.205   0.735 -18.191  1.00  0.00           H  
ATOM   2840 HD12 LEU B 174       8.030   0.131 -16.729  1.00  0.00           H  
ATOM   2841 HD13 LEU B 174       6.384   0.763 -16.613  1.00  0.00           H  
ATOM   2842  CD2 LEU B 174       9.245   2.399 -17.545  1.00  0.00           C  
ATOM   2843 HD21 LEU B 174       9.913   1.618 -17.178  1.00  0.00           H  
ATOM   2844 HD22 LEU B 174       9.120   2.301 -18.622  1.00  0.00           H  
ATOM   2845 HD23 LEU B 174       9.694   3.364 -17.315  1.00  0.00           H  
ATOM   2846  C   LEU B 174       6.192   5.796 -17.605  1.00  0.00           C  
ATOM   2847  O   LEU B 174       5.735   5.576 -18.726  1.00  0.00           O  
ATOM   2848  N   LEU B 175       5.802   6.855 -16.877  1.00  0.00           N  
ATOM   2849  H   LEU B 175       6.237   6.986 -15.973  1.00  0.00           H  
ATOM   2850  CA  LEU B 175       4.664   7.740 -17.208  1.00  0.00           C  
ATOM   2851  HA  LEU B 175       4.531   8.410 -16.362  1.00  0.00           H  
ATOM   2852  CB  LEU B 175       4.994   8.638 -18.420  1.00  0.00           C  
ATOM   2853  HB2 LEU B 175       5.053   8.014 -19.311  1.00  0.00           H  
ATOM   2854  HB3 LEU B 175       4.174   9.339 -18.569  1.00  0.00           H  
ATOM   2855  CG  LEU B 175       6.298   9.448 -18.295  1.00  0.00           C  
ATOM   2856  HG  LEU B 175       7.147   8.771 -18.197  1.00  0.00           H  
ATOM   2857  CD1 LEU B 175       6.500  10.278 -19.564  1.00  0.00           C  
ATOM   2858 HD11 LEU B 175       6.532   9.615 -20.428  1.00  0.00           H  
ATOM   2859 HD12 LEU B 175       5.677  10.983 -19.681  1.00  0.00           H  
ATOM   2860 HD13 LEU B 175       7.441  10.823 -19.505  1.00  0.00           H  
ATOM   2861  CD2 LEU B 175       6.285  10.402 -17.097  1.00  0.00           C  
ATOM   2862 HD21 LEU B 175       6.268   9.832 -16.169  1.00  0.00           H  
ATOM   2863 HD22 LEU B 175       7.183  11.017 -17.104  1.00  0.00           H  
ATOM   2864 HD23 LEU B 175       5.402  11.043 -17.141  1.00  0.00           H  
ATOM   2865  C   LEU B 175       3.317   6.984 -17.320  1.00  0.00           C  
ATOM   2866  O   LEU B 175       2.452   7.325 -18.131  1.00  0.00           O  
ATOM   2867  N   SER B 176       3.159   5.925 -16.520  1.00  0.00           N  
ATOM   2868  H   SER B 176       3.870   5.788 -15.813  1.00  0.00           H  
ATOM   2869  CA  SER B 176       2.123   4.886 -16.661  1.00  0.00           C  
ATOM   2870  HA  SER B 176       1.750   4.926 -17.686  1.00  0.00           H  
ATOM   2871  CB  SER B 176       2.767   3.507 -16.484  1.00  0.00           C  
ATOM   2872  HB2 SER B 176       2.024   2.737 -16.703  1.00  0.00           H  
ATOM   2873  HB3 SER B 176       3.595   3.400 -17.185  1.00  0.00           H  
ATOM   2874  OG  SER B 176       3.241   3.314 -15.169  1.00  0.00           O  
ATOM   2875  HG  SER B 176       4.049   3.848 -15.035  1.00  0.00           H  
ATOM   2876  C   SER B 176       0.900   5.048 -15.738  1.00  0.00           C  
ATOM   2877  O   SER B 176       0.855   5.917 -14.868  1.00  0.00           O  
ATOM   2878  N   GLU B 177      -0.133   4.229 -15.985  1.00  0.00           N  
ATOM   2879  H   GLU B 177       0.003   3.466 -16.635  1.00  0.00           H  
ATOM   2880  CA  GLU B 177      -1.426   4.196 -15.278  1.00  0.00           C  
ATOM   2881  HA  GLU B 177      -2.104   3.626 -15.914  1.00  0.00           H  
ATOM   2882  CB  GLU B 177      -1.325   3.407 -13.956  1.00  0.00           C  
ATOM   2883  HB2 GLU B 177      -0.862   4.052 -13.208  1.00  0.00           H  
ATOM   2884  HB3 GLU B 177      -2.337   3.183 -13.618  1.00  0.00           H  
ATOM   2885  CG  GLU B 177      -0.526   2.082 -13.983  1.00  0.00           C  
ATOM   2886  HG2 GLU B 177       0.529   2.319 -14.126  1.00  0.00           H  
ATOM   2887  HG3 GLU B 177      -0.612   1.634 -12.991  1.00  0.00           H  
ATOM   2888  CD  GLU B 177      -0.918   1.023 -15.036  1.00  0.00           C  
ATOM   2889  OE1 GLU B 177      -0.647  -0.178 -14.770  1.00  0.00           O  
ATOM   2890  OE2 GLU B 177      -1.395   1.372 -16.138  1.00  0.00           O  
ATOM   2891  C   GLU B 177      -2.121   5.572 -15.165  1.00  0.00           C  
ATOM   2892  O   GLU B 177      -2.775   5.890 -14.172  1.00  0.00           O  
ATOM   2893  N   ALA B 178      -1.963   6.394 -16.207  1.00  0.00           N  
ATOM   2894  H   ALA B 178      -1.411   6.065 -16.981  1.00  0.00           H  
ATOM   2895  CA  ALA B 178      -2.587   7.704 -16.351  1.00  0.00           C  
ATOM   2896  HA  ALA B 178      -2.345   8.287 -15.469  1.00  0.00           H  
ATOM   2897  CB  ALA B 178      -1.987   8.410 -17.573  1.00  0.00           C  
ATOM   2898  HB1 ALA B 178      -0.902   8.447 -17.486  1.00  0.00           H  
ATOM   2899  HB2 ALA B 178      -2.254   7.870 -18.483  1.00  0.00           H  
ATOM   2900  HB3 ALA B 178      -2.375   9.427 -17.633  1.00  0.00           H  
ATOM   2901  C   ALA B 178      -4.119   7.592 -16.463  1.00  0.00           C  
ATOM   2902  O   ALA B 178      -4.635   6.857 -17.306  1.00  0.00           O  
ATOM   2903  N   HIE B 179      -4.845   8.336 -15.628  1.00  0.00           N  
ATOM   2904  H   HIE B 179      -4.349   8.941 -14.980  1.00  0.00           H  
ATOM   2905  CA  HIE B 179      -6.298   8.218 -15.472  1.00  0.00           C  
ATOM   2906  HA  HIE B 179      -6.723   7.873 -16.416  1.00  0.00           H  
ATOM   2907  CB  HIE B 179      -6.569   7.133 -14.414  1.00  0.00           C  
ATOM   2908  HB2 HIE B 179      -5.941   6.266 -14.628  1.00  0.00           H  
ATOM   2909  HB3 HIE B 179      -6.283   7.518 -13.435  1.00  0.00           H  
ATOM   2910  CG  HIE B 179      -7.996   6.642 -14.350  1.00  0.00           C  
ATOM   2911  ND1 HIE B 179      -8.962   6.778 -15.355  1.00  0.00           N  
ATOM   2912  CE1 HIE B 179     -10.049   6.135 -14.905  1.00  0.00           C  
ATOM   2913  HE1 HIE B 179     -10.981   6.056 -15.449  1.00  0.00           H  
ATOM   2914  NE2 HIE B 179      -9.815   5.600 -13.695  1.00  0.00           N  
ATOM   2915  HE2 HIE B 179     -10.477   5.063 -13.156  1.00  0.00           H  
ATOM   2916  CD2 HIE B 179      -8.521   5.899 -13.334  1.00  0.00           C  
ATOM   2917  HD2 HIE B 179      -8.000   5.588 -12.440  1.00  0.00           H  
ATOM   2918  C   HIE B 179      -6.952   9.574 -15.147  1.00  0.00           C  
ATOM   2919  O   HIE B 179      -6.275  10.594 -15.003  1.00  0.00           O  
ATOM   2920  N   THR B 180      -8.284   9.630 -15.087  1.00  0.00           N  
ATOM   2921  H   THR B 180      -8.794   8.756 -15.191  1.00  0.00           H  
ATOM   2922  CA  THR B 180      -9.063  10.861 -14.863  1.00  0.00           C  
ATOM   2923  HA  THR B 180      -8.434  11.600 -14.368  1.00  0.00           H  
ATOM   2924  CB  THR B 180      -9.517  11.458 -16.205  1.00  0.00           C  
ATOM   2925  HB  THR B 180     -10.048  10.697 -16.778  1.00  0.00           H  
ATOM   2926  CG2 THR B 180     -10.413  12.692 -16.066  1.00  0.00           C  
ATOM   2927 HG21 THR B 180     -10.583  13.120 -17.054  1.00  0.00           H  
ATOM   2928 HG22 THR B 180     -11.375  12.411 -15.637  1.00  0.00           H  
ATOM   2929 HG23 THR B 180      -9.930  13.432 -15.427  1.00  0.00           H  
ATOM   2930  OG1 THR B 180      -8.396  11.887 -16.938  1.00  0.00           O  
ATOM   2931  HG1 THR B 180      -7.664  11.300 -16.711  1.00  0.00           H  
ATOM   2932  C   THR B 180     -10.270  10.604 -13.965  1.00  0.00           C  
ATOM   2933  O   THR B 180     -11.098   9.742 -14.259  1.00  0.00           O  
ATOM   2934  N   CYS B 181     -10.404  11.415 -12.916  1.00  0.00           N  
ATOM   2935  H   CYS B 181      -9.690  12.122 -12.767  1.00  0.00           H  
ATOM   2936  CA  CYS B 181     -11.546  11.413 -12.002  1.00  0.00           C  
ATOM   2937  HA  CYS B 181     -12.220  10.598 -12.274  1.00  0.00           H  
ATOM   2938  CB  CYS B 181     -11.055  11.148 -10.571  1.00  0.00           C  
ATOM   2939  HB2 CYS B 181     -10.157  11.734 -10.366  1.00  0.00           H  
ATOM   2940  HB3 CYS B 181     -11.830  11.426  -9.856  1.00  0.00           H  
ATOM   2941  SG  CYS B 181     -10.702   9.381 -10.361  1.00  0.00           S  
ATOM   2942  HG  CYS B 181     -10.392   9.448  -9.053  1.00  0.00           H  
ATOM   2943  C   CYS B 181     -12.370  12.711 -12.086  1.00  0.00           C  
ATOM   2944  O   CYS B 181     -11.900  13.765 -12.538  1.00  0.00           O  
ATOM   2945  N   ILE B 182     -13.612  12.611 -11.607  1.00  0.00           N  
ATOM   2946  H   ILE B 182     -13.895  11.726 -11.213  1.00  0.00           H  
ATOM   2947  CA  ILE B 182     -14.547  13.725 -11.405  1.00  0.00           C  
ATOM   2948  HA  ILE B 182     -14.228  14.576 -12.004  1.00  0.00           H  
ATOM   2949  CB  ILE B 182     -15.963  13.336 -11.902  1.00  0.00           C  
ATOM   2950  HB  ILE B 182     -16.333  12.523 -11.271  1.00  0.00           H  
ATOM   2951  CG2 ILE B 182     -16.942  14.511 -11.746  1.00  0.00           C  
ATOM   2952 HG21 ILE B 182     -17.901  14.277 -12.212  1.00  0.00           H  
ATOM   2953 HG22 ILE B 182     -17.128  14.696 -10.689  1.00  0.00           H  
ATOM   2954 HG23 ILE B 182     -16.541  15.419 -12.198  1.00  0.00           H  
ATOM   2955  CG1 ILE B 182     -15.987  12.813 -13.359  1.00  0.00           C  
ATOM   2956 HG12 ILE B 182     -15.445  11.867 -13.407  1.00  0.00           H  
ATOM   2957 HG13 ILE B 182     -17.020  12.600 -13.636  1.00  0.00           H  
ATOM   2958  CD1 ILE B 182     -15.392  13.758 -14.412  1.00  0.00           C  
ATOM   2959 HD11 ILE B 182     -14.325  13.883 -14.236  1.00  0.00           H  
ATOM   2960 HD12 ILE B 182     -15.529  13.324 -15.402  1.00  0.00           H  
ATOM   2961 HD13 ILE B 182     -15.888  14.728 -14.382  1.00  0.00           H  
ATOM   2962  C   ILE B 182     -14.546  14.106  -9.905  1.00  0.00           C  
ATOM   2963  O   ILE B 182     -14.763  13.219  -9.074  1.00  0.00           O  
ATOM   2964  N   PRO B 183     -14.259  15.367  -9.527  1.00  0.00           N  
ATOM   2965  CD  PRO B 183     -13.623  16.385 -10.338  1.00  0.00           C  
ATOM   2966  HD2 PRO B 183     -14.383  17.037 -10.772  1.00  0.00           H  
ATOM   2967  HD3 PRO B 183     -12.994  15.945 -11.105  1.00  0.00           H  
ATOM   2968  CG  PRO B 183     -12.751  17.158  -9.360  1.00  0.00           C  
ATOM   2969  HG2 PRO B 183     -12.512  18.155  -9.724  1.00  0.00           H  
ATOM   2970  HG3 PRO B 183     -11.842  16.590  -9.158  1.00  0.00           H  
ATOM   2971  CB  PRO B 183     -13.632  17.199  -8.117  1.00  0.00           C  
ATOM   2972  HB2 PRO B 183     -14.329  18.035  -8.210  1.00  0.00           H  
ATOM   2973  HB3 PRO B 183     -13.043  17.295  -7.207  1.00  0.00           H  
ATOM   2974  CA  PRO B 183     -14.397  15.866  -8.156  1.00  0.00           C  
ATOM   2975  HA  PRO B 183     -13.935  15.156  -7.470  1.00  0.00           H  
ATOM   2976  C   PRO B 183     -15.860  16.088  -7.755  1.00  0.00           C  
ATOM   2977  O   PRO B 183     -16.743  16.123  -8.603  1.00  0.00           O  
ATOM   2978  N   GLU B 184     -16.107  16.330  -6.469  1.00  0.00           N  
ATOM   2979  H   GLU B 184     -15.330  16.281  -5.816  1.00  0.00           H  
ATOM   2980  CA  GLU B 184     -17.428  16.635  -5.903  1.00  0.00           C  
ATOM   2981  HA  GLU B 184     -18.054  17.050  -6.695  1.00  0.00           H  
ATOM   2982  CB  GLU B 184     -18.080  15.318  -5.423  1.00  0.00           C  
ATOM   2983  HB2 GLU B 184     -17.990  14.586  -6.226  1.00  0.00           H  
ATOM   2984  HB3 GLU B 184     -17.517  14.936  -4.570  1.00  0.00           H  
ATOM   2985  CG  GLU B 184     -19.569  15.383  -5.038  1.00  0.00           C  
ATOM   2986  HG2 GLU B 184     -19.949  14.362  -4.946  1.00  0.00           H  
ATOM   2987  HG3 GLU B 184     -19.654  15.850  -4.053  1.00  0.00           H  
ATOM   2988  CD  GLU B 184     -20.418  16.165  -6.053  1.00  0.00           C  
ATOM   2989  OE1 GLU B 184     -20.846  15.592  -7.080  1.00  0.00           O  
ATOM   2990  OE2 GLU B 184     -20.588  17.383  -5.839  1.00  0.00           O  
ATOM   2991  C   GLU B 184     -17.312  17.713  -4.801  1.00  0.00           C  
ATOM   2992  O   GLU B 184     -16.221  17.999  -4.303  1.00  0.00           O  
ATOM   2993  N   ASN B 185     -18.410  18.375  -4.444  1.00  0.00           N  
ATOM   2994  H   ASN B 185     -19.293  18.130  -4.899  1.00  0.00           H  
ATOM   2995  CA  ASN B 185     -18.438  19.433  -3.434  1.00  0.00           C  
ATOM   2996  HA  ASN B 185     -17.637  20.140  -3.657  1.00  0.00           H  
ATOM   2997  CB  ASN B 185     -19.780  20.173  -3.539  1.00  0.00           C  
ATOM   2998  HB2 ASN B 185     -20.586  19.465  -3.745  1.00  0.00           H  
ATOM   2999  HB3 ASN B 185     -20.003  20.668  -2.595  1.00  0.00           H  
ATOM   3000  CG  ASN B 185     -19.742  21.215  -4.630  1.00  0.00           C  
ATOM   3001  OD1 ASN B 185     -19.989  20.965  -5.795  1.00  0.00           O  
ATOM   3002  ND2 ASN B 185     -19.382  22.432  -4.304  1.00  0.00           N  
ATOM   3003 HD21 ASN B 185     -19.389  23.092  -5.074  1.00  0.00           H  
ATOM   3004 HD22 ASN B 185     -19.145  22.706  -3.365  1.00  0.00           H  
ATOM   3005  C   ASN B 185     -18.213  18.909  -2.005  1.00  0.00           C  
ATOM   3006  O   ASN B 185     -19.034  18.178  -1.457  1.00  0.00           O  
ATOM   3007  N   ASN B 186     -17.162  19.399  -1.341  1.00  0.00           N  
ATOM   3008  H   ASN B 186     -16.591  20.083  -1.820  1.00  0.00           H  
ATOM   3009  CA  ASN B 186     -16.897  19.181   0.087  1.00  0.00           C  
ATOM   3010  HA  ASN B 186     -17.506  18.340   0.428  1.00  0.00           H  
ATOM   3011  CB  ASN B 186     -15.417  18.783   0.273  1.00  0.00           C  
ATOM   3012  HB2 ASN B 186     -15.172  18.022  -0.460  1.00  0.00           H  
ATOM   3013  HB3 ASN B 186     -14.776  19.643   0.110  1.00  0.00           H  
ATOM   3014  CG  ASN B 186     -15.113  18.212   1.652  1.00  0.00           C  
ATOM   3015  OD1 ASN B 186     -15.994  17.993   2.467  1.00  0.00           O  
ATOM   3016  ND2 ASN B 186     -13.864  17.928   1.942  1.00  0.00           N  
ATOM   3017 HD21 ASN B 186     -13.629  17.536   2.842  1.00  0.00           H  
ATOM   3018 HD22 ASN B 186     -13.093  18.079   1.314  1.00  0.00           H  
ATOM   3019  C   ASN B 186     -17.335  20.408   0.916  1.00  0.00           C  
ATOM   3020  O   ASN B 186     -16.510  21.096   1.509  1.00  0.00           O  
ATOM   3021  N   GLY B 187     -18.634  20.731   0.888  1.00  0.00           N  
ATOM   3022  H   GLY B 187     -19.240  20.104   0.377  1.00  0.00           H  
ATOM   3023  CA  GLY B 187     -19.240  21.836   1.651  1.00  0.00           C  
ATOM   3024  HA2 GLY B 187     -20.315  21.673   1.709  1.00  0.00           H  
ATOM   3025  HA3 GLY B 187     -18.852  21.805   2.669  1.00  0.00           H  
ATOM   3026  C   GLY B 187     -18.972  23.250   1.102  1.00  0.00           C  
ATOM   3027  O   GLY B 187     -17.877  23.799   1.217  1.00  0.00           O  
ATOM   3028  N   GLY B 188     -19.997  23.900   0.539  1.00  0.00           N  
ATOM   3029  H   GLY B 188     -20.889  23.434   0.468  1.00  0.00           H  
ATOM   3030  CA  GLY B 188     -19.873  25.265   0.009  1.00  0.00           C  
ATOM   3031  HA2 GLY B 188     -20.837  25.606  -0.366  1.00  0.00           H  
ATOM   3032  HA3 GLY B 188     -19.573  25.927   0.822  1.00  0.00           H  
ATOM   3033  C   GLY B 188     -18.846  25.372  -1.128  1.00  0.00           C  
ATOM   3034  O   GLY B 188     -19.040  24.799  -2.197  1.00  0.00           O  
ATOM   3035  N   ALA B 189     -17.761  26.115  -0.900  1.00  0.00           N  
ATOM   3036  H   ALA B 189     -17.654  26.537   0.009  1.00  0.00           H  
ATOM   3037  CA  ALA B 189     -16.637  26.225  -1.838  1.00  0.00           C  
ATOM   3038  HA  ALA B 189     -17.016  26.081  -2.849  1.00  0.00           H  
ATOM   3039  CB  ALA B 189     -16.082  27.652  -1.759  1.00  0.00           C  
ATOM   3040  HB1 ALA B 189     -15.345  27.795  -2.549  1.00  0.00           H  
ATOM   3041  HB2 ALA B 189     -16.888  28.374  -1.901  1.00  0.00           H  
ATOM   3042  HB3 ALA B 189     -15.605  27.818  -0.792  1.00  0.00           H  
ATOM   3043  C   ALA B 189     -15.535  25.155  -1.648  1.00  0.00           C  
ATOM   3044  O   ALA B 189     -14.536  25.178  -2.366  1.00  0.00           O  
ATOM   3045  N   GLY B 190     -15.679  24.235  -0.686  1.00  0.00           N  
ATOM   3046  H   GLY B 190     -16.533  24.215  -0.139  1.00  0.00           H  
ATOM   3047  CA  GLY B 190     -14.800  23.069  -0.562  1.00  0.00           C  
ATOM   3048  HA2 GLY B 190     -13.759  23.381  -0.625  1.00  0.00           H  
ATOM   3049  HA3 GLY B 190     -14.945  22.598   0.407  1.00  0.00           H  
ATOM   3050  C   GLY B 190     -15.061  22.032  -1.657  1.00  0.00           C  
ATOM   3051  O   GLY B 190     -16.163  21.942  -2.207  1.00  0.00           O  
ATOM   3052  N   CYS B 191     -14.035  21.252  -1.986  1.00  0.00           N  
ATOM   3053  H   CYS B 191     -13.149  21.393  -1.507  1.00  0.00           H  
ATOM   3054  CA  CYS B 191     -14.036  20.264  -3.062  1.00  0.00           C  
ATOM   3055  HA  CYS B 191     -15.051  19.912  -3.238  1.00  0.00           H  
ATOM   3056  CB  CYS B 191     -13.535  20.961  -4.333  1.00  0.00           C  
ATOM   3057  HB2 CYS B 191     -14.113  21.871  -4.507  1.00  0.00           H  
ATOM   3058  HB3 CYS B 191     -12.484  21.225  -4.202  1.00  0.00           H  
ATOM   3059  SG  CYS B 191     -13.714  19.865  -5.762  1.00  0.00           S  
ATOM   3060  HG  CYS B 191     -15.056  19.823  -5.740  1.00  0.00           H  
ATOM   3061  C   CYS B 191     -13.170  19.050  -2.690  1.00  0.00           C  
ATOM   3062  O   CYS B 191     -12.154  19.207  -2.013  1.00  0.00           O  
ATOM   3063  N   VAL B 192     -13.568  17.850  -3.122  1.00  0.00           N  
ATOM   3064  H   VAL B 192     -14.410  17.805  -3.692  1.00  0.00           H  
ATOM   3065  CA  VAL B 192     -12.893  16.574  -2.843  1.00  0.00           C  
ATOM   3066  HA  VAL B 192     -11.860  16.790  -2.580  1.00  0.00           H  
ATOM   3067  CB  VAL B 192     -13.535  15.874  -1.621  1.00  0.00           C  
ATOM   3068  HB  VAL B 192     -13.498  16.575  -0.788  1.00  0.00           H  
ATOM   3069  CG1 VAL B 192     -15.003  15.483  -1.855  1.00  0.00           C  
ATOM   3070 HG11 VAL B 192     -15.431  15.101  -0.928  1.00  0.00           H  
ATOM   3071 HG12 VAL B 192     -15.583  16.351  -2.168  1.00  0.00           H  
ATOM   3072 HG13 VAL B 192     -15.076  14.718  -2.628  1.00  0.00           H  
ATOM   3073  CG2 VAL B 192     -12.785  14.613  -1.167  1.00  0.00           C  
ATOM   3074 HG21 VAL B 192     -12.844  13.829  -1.918  1.00  0.00           H  
ATOM   3075 HG22 VAL B 192     -11.742  14.863  -0.976  1.00  0.00           H  
ATOM   3076 HG23 VAL B 192     -13.217  14.252  -0.233  1.00  0.00           H  
ATOM   3077  C   VAL B 192     -12.866  15.687  -4.091  1.00  0.00           C  
ATOM   3078  O   VAL B 192     -13.794  15.690  -4.900  1.00  0.00           O  
ATOM   3079  N   CYS B 193     -11.808  14.894  -4.247  1.00  0.00           N  
ATOM   3080  H   CYS B 193     -11.062  14.954  -3.558  1.00  0.00           H  
ATOM   3081  CA  CYS B 193     -11.655  13.924  -5.321  1.00  0.00           C  
ATOM   3082  HA  CYS B 193     -12.646  13.580  -5.626  1.00  0.00           H  
ATOM   3083  CB  CYS B 193     -10.994  14.615  -6.517  1.00  0.00           C  
ATOM   3084  HB2 CYS B 193     -11.557  15.519  -6.752  1.00  0.00           H  
ATOM   3085  HB3 CYS B 193      -9.973  14.898  -6.256  1.00  0.00           H  
ATOM   3086  SG  CYS B 193     -10.995  13.520  -7.967  1.00  0.00           S  
ATOM   3087  HG  CYS B 193     -10.162  12.580  -7.510  1.00  0.00           H  
ATOM   3088  C   CYS B 193     -10.848  12.707  -4.853  1.00  0.00           C  
ATOM   3089  O   CYS B 193      -9.874  12.829  -4.111  1.00  0.00           O  
ATOM   3090  N   HIE B 194     -11.234  11.523  -5.327  1.00  0.00           N  
ATOM   3091  H   HIE B 194     -12.021  11.497  -5.959  1.00  0.00           H  
ATOM   3092  CA  HIE B 194     -10.563  10.260  -4.996  1.00  0.00           C  
ATOM   3093  HA  HIE B 194      -9.899  10.432  -4.148  1.00  0.00           H  
ATOM   3094  CB  HIE B 194     -11.595   9.224  -4.541  1.00  0.00           C  
ATOM   3095  HB2 HIE B 194     -12.216   8.932  -5.389  1.00  0.00           H  
ATOM   3096  HB3 HIE B 194     -11.059   8.349  -4.182  1.00  0.00           H  
ATOM   3097  CG  HIE B 194     -12.475   9.741  -3.431  1.00  0.00           C  
ATOM   3098  ND1 HIE B 194     -12.044  10.033  -2.136  1.00  0.00           N  
ATOM   3099  CE1 HIE B 194     -13.097  10.589  -1.515  1.00  0.00           C  
ATOM   3100  HE1 HIE B 194     -13.087  10.950  -0.493  1.00  0.00           H  
ATOM   3101  NE2 HIE B 194     -14.150  10.664  -2.346  1.00  0.00           N  
ATOM   3102  HE2 HIE B 194     -15.041  11.087  -2.121  1.00  0.00           H  
ATOM   3103  CD2 HIE B 194     -13.778  10.134  -3.561  1.00  0.00           C  
ATOM   3104  HD2 HIE B 194     -14.376  10.082  -4.461  1.00  0.00           H  
ATOM   3105  C   HIE B 194      -9.700   9.744  -6.148  1.00  0.00           C  
ATOM   3106  O   HIE B 194     -10.002   9.984  -7.316  1.00  0.00           O  
ATOM   3107  N   LEU B 195      -8.638   9.015  -5.810  1.00  0.00           N  
ATOM   3108  H   LEU B 195      -8.470   8.859  -4.820  1.00  0.00           H  
ATOM   3109  CA  LEU B 195      -7.677   8.415  -6.729  1.00  0.00           C  
ATOM   3110  HA  LEU B 195      -8.026   8.529  -7.758  1.00  0.00           H  
ATOM   3111  CB  LEU B 195      -6.296   9.098  -6.601  1.00  0.00           C  
ATOM   3112  HB2 LEU B 195      -5.845   8.830  -5.645  1.00  0.00           H  
ATOM   3113  HB3 LEU B 195      -5.666   8.675  -7.385  1.00  0.00           H  
ATOM   3114  CG  LEU B 195      -6.294  10.636  -6.737  1.00  0.00           C  
ATOM   3115  HG  LEU B 195      -7.104  10.951  -7.396  1.00  0.00           H  
ATOM   3116  CD1 LEU B 195      -6.418  11.355  -5.386  1.00  0.00           C  
ATOM   3117 HD11 LEU B 195      -5.599  11.066  -4.728  1.00  0.00           H  
ATOM   3118 HD12 LEU B 195      -6.390  12.433  -5.537  1.00  0.00           H  
ATOM   3119 HD13 LEU B 195      -7.361  11.114  -4.903  1.00  0.00           H  
ATOM   3120  CD2 LEU B 195      -4.978  11.121  -7.341  1.00  0.00           C  
ATOM   3121 HD21 LEU B 195      -5.022  12.197  -7.502  1.00  0.00           H  
ATOM   3122 HD22 LEU B 195      -4.147  10.882  -6.678  1.00  0.00           H  
ATOM   3123 HD23 LEU B 195      -4.819  10.633  -8.299  1.00  0.00           H  
ATOM   3124  C   LEU B 195      -7.599   6.925  -6.391  1.00  0.00           C  
ATOM   3125  O   LEU B 195      -7.249   6.577  -5.266  1.00  0.00           O  
ATOM   3126  N   LEU B 196      -7.942   6.049  -7.332  1.00  0.00           N  
ATOM   3127  H   LEU B 196      -8.149   6.399  -8.257  1.00  0.00           H  
ATOM   3128  CA  LEU B 196      -7.958   4.592  -7.154  1.00  0.00           C  
ATOM   3129  HA  LEU B 196      -8.028   4.356  -6.091  1.00  0.00           H  
ATOM   3130  CB  LEU B 196      -9.199   4.021  -7.869  1.00  0.00           C  
ATOM   3131  HB2 LEU B 196      -9.122   4.295  -8.922  1.00  0.00           H  
ATOM   3132  HB3 LEU B 196      -9.174   2.932  -7.811  1.00  0.00           H  
ATOM   3133  CG  LEU B 196     -10.549   4.526  -7.314  1.00  0.00           C  
ATOM   3134  HG  LEU B 196     -10.498   5.595  -7.112  1.00  0.00           H  
ATOM   3135  CD1 LEU B 196     -11.653   4.305  -8.346  1.00  0.00           C  
ATOM   3136 HD11 LEU B 196     -12.607   4.648  -7.950  1.00  0.00           H  
ATOM   3137 HD12 LEU B 196     -11.428   4.876  -9.247  1.00  0.00           H  
ATOM   3138 HD13 LEU B 196     -11.726   3.248  -8.600  1.00  0.00           H  
ATOM   3139  CD2 LEU B 196     -10.950   3.804  -6.027  1.00  0.00           C  
ATOM   3140 HD21 LEU B 196     -11.867   4.241  -5.634  1.00  0.00           H  
ATOM   3141 HD22 LEU B 196     -11.110   2.745  -6.229  1.00  0.00           H  
ATOM   3142 HD23 LEU B 196     -10.159   3.903  -5.285  1.00  0.00           H  
ATOM   3143  C   LEU B 196      -6.665   3.944  -7.687  1.00  0.00           C  
ATOM   3144  O   LEU B 196      -6.104   4.417  -8.683  1.00  0.00           O  
ATOM   3145  N   MET B 197      -6.239   2.839  -7.066  1.00  0.00           N  
ATOM   3146  H   MET B 197      -6.725   2.535  -6.226  1.00  0.00           H  
ATOM   3147  CA  MET B 197      -5.100   2.016  -7.500  1.00  0.00           C  
ATOM   3148  HA  MET B 197      -5.091   2.011  -8.588  1.00  0.00           H  
ATOM   3149  CB  MET B 197      -3.765   2.639  -7.034  1.00  0.00           C  
ATOM   3150  HB2 MET B 197      -2.961   1.992  -7.391  1.00  0.00           H  
ATOM   3151  HB3 MET B 197      -3.634   3.601  -7.529  1.00  0.00           H  
ATOM   3152  CG  MET B 197      -3.563   2.823  -5.516  1.00  0.00           C  
ATOM   3153  HG2 MET B 197      -3.816   1.889  -5.016  1.00  0.00           H  
ATOM   3154  HG3 MET B 197      -2.499   2.989  -5.358  1.00  0.00           H  
ATOM   3155  SD  MET B 197      -4.441   4.183  -4.670  1.00  0.00           S  
ATOM   3156  CE  MET B 197      -3.855   5.642  -5.576  1.00  0.00           C  
ATOM   3157  HE1 MET B 197      -4.310   6.536  -5.154  1.00  0.00           H  
ATOM   3158  HE2 MET B 197      -2.770   5.715  -5.498  1.00  0.00           H  
ATOM   3159  HE3 MET B 197      -4.139   5.566  -6.625  1.00  0.00           H  
ATOM   3160  C   MET B 197      -5.250   0.549  -7.047  1.00  0.00           C  
ATOM   3161  O   MET B 197      -5.824   0.283  -5.999  1.00  0.00           O  
ATOM   3162  N   ASP B 198      -4.753  -0.407  -7.839  1.00  0.00           N  
ATOM   3163  H   ASP B 198      -4.318  -0.147  -8.707  1.00  0.00           H  
ATOM   3164  CA  ASP B 198      -4.880  -1.847  -7.541  1.00  0.00           C  
ATOM   3165  HA  ASP B 198      -5.891  -2.043  -7.178  1.00  0.00           H  
ATOM   3166  CB  ASP B 198      -4.675  -2.621  -8.852  1.00  0.00           C  
ATOM   3167  HB2 ASP B 198      -5.351  -2.222  -9.610  1.00  0.00           H  
ATOM   3168  HB3 ASP B 198      -3.651  -2.466  -9.199  1.00  0.00           H  
ATOM   3169  CG  ASP B 198      -4.945  -4.119  -8.708  1.00  0.00           C  
ATOM   3170  OD1 ASP B 198      -4.182  -4.925  -9.284  1.00  0.00           O  
ATOM   3171  OD2 ASP B 198      -5.879  -4.505  -7.978  1.00  0.00           O  
ATOM   3172  C   ASP B 198      -3.904  -2.341  -6.448  1.00  0.00           C  
ATOM   3173  O   ASP B 198      -4.207  -3.258  -5.686  1.00  0.00           O  
ATOM   3174  N   ASP B 199      -2.731  -1.710  -6.357  1.00  0.00           N  
ATOM   3175  H   ASP B 199      -2.539  -0.972  -7.016  1.00  0.00           H  
ATOM   3176  CA  ASP B 199      -1.820  -1.757  -5.215  1.00  0.00           C  
ATOM   3177  HA  ASP B 199      -2.424  -1.721  -4.305  1.00  0.00           H  
ATOM   3178  CB  ASP B 199      -1.004  -3.065  -5.168  1.00  0.00           C  
ATOM   3179  HB2 ASP B 199      -0.447  -3.080  -4.232  1.00  0.00           H  
ATOM   3180  HB3 ASP B 199      -1.706  -3.897  -5.119  1.00  0.00           H  
ATOM   3181  CG  ASP B 199      -0.002  -3.361  -6.293  1.00  0.00           C  
ATOM   3182  OD1 ASP B 199       0.257  -4.574  -6.471  1.00  0.00           O  
ATOM   3183  OD2 ASP B 199       0.640  -2.450  -6.865  1.00  0.00           O  
ATOM   3184  C   ASP B 199      -0.930  -0.506  -5.220  1.00  0.00           C  
ATOM   3185  O   ASP B 199      -0.941   0.276  -6.177  1.00  0.00           O  
ATOM   3186  N   VAL B 200      -0.178  -0.282  -4.140  1.00  0.00           N  
ATOM   3187  H   VAL B 200      -0.177  -0.956  -3.389  1.00  0.00           H  
ATOM   3188  CA  VAL B 200       0.738   0.855  -4.010  1.00  0.00           C  
ATOM   3189  HA  VAL B 200       1.044   1.143  -5.011  1.00  0.00           H  
ATOM   3190  CB  VAL B 200       0.011   2.066  -3.394  1.00  0.00           C  
ATOM   3191  HB  VAL B 200      -0.980   2.125  -3.843  1.00  0.00           H  
ATOM   3192  CG1 VAL B 200      -0.179   1.977  -1.876  1.00  0.00           C  
ATOM   3193 HG11 VAL B 200       0.790   1.983  -1.376  1.00  0.00           H  
ATOM   3194 HG12 VAL B 200      -0.764   2.833  -1.543  1.00  0.00           H  
ATOM   3195 HG13 VAL B 200      -0.705   1.058  -1.621  1.00  0.00           H  
ATOM   3196  CG2 VAL B 200       0.714   3.387  -3.716  1.00  0.00           C  
ATOM   3197 HG21 VAL B 200       1.710   3.413  -3.271  1.00  0.00           H  
ATOM   3198 HG22 VAL B 200       0.803   3.493  -4.797  1.00  0.00           H  
ATOM   3199 HG23 VAL B 200       0.113   4.206  -3.328  1.00  0.00           H  
ATOM   3200  C   VAL B 200       2.000   0.443  -3.249  1.00  0.00           C  
ATOM   3201  O   VAL B 200       1.935  -0.421  -2.371  1.00  0.00           O  
ATOM   3202  N   VAL B 201       3.136   1.041  -3.605  1.00  0.00           N  
ATOM   3203  H   VAL B 201       3.092   1.710  -4.373  1.00  0.00           H  
ATOM   3204  CA  VAL B 201       4.447   0.828  -2.980  1.00  0.00           C  
ATOM   3205  HA  VAL B 201       4.289   0.371  -2.002  1.00  0.00           H  
ATOM   3206  CB  VAL B 201       5.340  -0.129  -3.803  1.00  0.00           C  
ATOM   3207  HB  VAL B 201       6.185  -0.407  -3.176  1.00  0.00           H  
ATOM   3208  CG1 VAL B 201       4.616  -1.419  -4.203  1.00  0.00           C  
ATOM   3209 HG11 VAL B 201       3.840  -1.209  -4.939  1.00  0.00           H  
ATOM   3210 HG12 VAL B 201       5.332  -2.114  -4.636  1.00  0.00           H  
ATOM   3211 HG13 VAL B 201       4.152  -1.879  -3.333  1.00  0.00           H  
ATOM   3212  CG2 VAL B 201       5.903   0.478  -5.094  1.00  0.00           C  
ATOM   3213 HG21 VAL B 201       6.495   1.367  -4.887  1.00  0.00           H  
ATOM   3214 HG22 VAL B 201       6.537  -0.246  -5.605  1.00  0.00           H  
ATOM   3215 HG23 VAL B 201       5.085   0.747  -5.757  1.00  0.00           H  
ATOM   3216  C   VAL B 201       5.144   2.166  -2.739  1.00  0.00           C  
ATOM   3217  O   VAL B 201       4.784   3.186  -3.322  1.00  0.00           O  
ATOM   3218  N   SER B 202       6.183   2.172  -1.913  1.00  0.00           N  
ATOM   3219  H   SER B 202       6.462   1.293  -1.485  1.00  0.00           H  
ATOM   3220  CA  SER B 202       6.836   3.393  -1.423  1.00  0.00           C  
ATOM   3221  HA  SER B 202       6.058   4.035  -1.029  1.00  0.00           H  
ATOM   3222  CB  SER B 202       7.792   3.043  -0.282  1.00  0.00           C  
ATOM   3223  HB2 SER B 202       8.335   3.935   0.028  1.00  0.00           H  
ATOM   3224  HB3 SER B 202       7.223   2.675   0.573  1.00  0.00           H  
ATOM   3225  OG  SER B 202       8.707   2.052  -0.689  1.00  0.00           O  
ATOM   3226  HG  SER B 202       8.217   1.200  -0.739  1.00  0.00           H  
ATOM   3227  C   SER B 202       7.562   4.196  -2.500  1.00  0.00           C  
ATOM   3228  O   SER B 202       7.652   5.420  -2.369  1.00  0.00           O  
ATOM   3229  N   ALA B 203       8.016   3.531  -3.566  1.00  0.00           N  
ATOM   3230  H   ALA B 203       7.974   2.523  -3.522  1.00  0.00           H  
ATOM   3231  CA  ALA B 203       8.599   4.130  -4.768  1.00  0.00           C  
ATOM   3232  HA  ALA B 203       9.283   4.923  -4.464  1.00  0.00           H  
ATOM   3233  CB  ALA B 203       9.409   3.037  -5.476  1.00  0.00           C  
ATOM   3234  HB1 ALA B 203       8.744   2.240  -5.815  1.00  0.00           H  
ATOM   3235  HB2 ALA B 203       9.918   3.462  -6.341  1.00  0.00           H  
ATOM   3236  HB3 ALA B 203      10.151   2.626  -4.789  1.00  0.00           H  
ATOM   3237  C   ALA B 203       7.569   4.763  -5.733  1.00  0.00           C  
ATOM   3238  O   ALA B 203       7.960   5.438  -6.688  1.00  0.00           O  
ATOM   3239  N   ASP B 204       6.265   4.575  -5.509  1.00  0.00           N  
ATOM   3240  H   ASP B 204       5.975   4.037  -4.701  1.00  0.00           H  
ATOM   3241  CA  ASP B 204       5.225   5.204  -6.322  1.00  0.00           C  
ATOM   3242  HA  ASP B 204       5.492   5.065  -7.370  1.00  0.00           H  
ATOM   3243  CB  ASP B 204       3.854   4.542  -6.108  1.00  0.00           C  
ATOM   3244  HB2 ASP B 204       3.563   4.643  -5.061  1.00  0.00           H  
ATOM   3245  HB3 ASP B 204       3.121   5.092  -6.701  1.00  0.00           H  
ATOM   3246  CG  ASP B 204       3.789   3.070  -6.528  1.00  0.00           C  
ATOM   3247  OD1 ASP B 204       4.569   2.635  -7.401  1.00  0.00           O  
ATOM   3248  OD2 ASP B 204       2.875   2.355  -6.056  1.00  0.00           O  
ATOM   3249  C   ASP B 204       5.144   6.709  -6.034  1.00  0.00           C  
ATOM   3250  O   ASP B 204       4.787   7.142  -4.939  1.00  0.00           O  
ATOM   3251  N   GLN B 205       5.400   7.529  -7.048  1.00  0.00           N  
ATOM   3252  H   GLN B 205       5.703   7.131  -7.925  1.00  0.00           H  
ATOM   3253  CA  GLN B 205       5.144   8.964  -7.011  1.00  0.00           C  
ATOM   3254  HA  GLN B 205       4.566   9.197  -6.116  1.00  0.00           H  
ATOM   3255  CB  GLN B 205       6.461   9.745  -6.911  1.00  0.00           C  
ATOM   3256  HB2 GLN B 205       6.969   9.422  -5.999  1.00  0.00           H  
ATOM   3257  HB3 GLN B 205       7.098   9.519  -7.767  1.00  0.00           H  
ATOM   3258  CG  GLN B 205       6.206  11.260  -6.843  1.00  0.00           C  
ATOM   3259  HG2 GLN B 205       5.928  11.623  -7.833  1.00  0.00           H  
ATOM   3260  HG3 GLN B 205       5.375  11.454  -6.166  1.00  0.00           H  
ATOM   3261  CD  GLN B 205       7.393  12.069  -6.332  1.00  0.00           C  
ATOM   3262  OE1 GLN B 205       8.405  11.570  -5.872  1.00  0.00           O  
ATOM   3263  NE2 GLN B 205       7.295  13.378  -6.365  1.00  0.00           N  
ATOM   3264 HE21 GLN B 205       8.087  13.895  -6.030  1.00  0.00           H  
ATOM   3265 HE22 GLN B 205       6.442  13.820  -6.698  1.00  0.00           H  
ATOM   3266  C   GLN B 205       4.286   9.342  -8.215  1.00  0.00           C  
ATOM   3267  O   GLN B 205       4.568   8.935  -9.342  1.00  0.00           O  
ATOM   3268  N   TYR B 206       3.225  10.093  -7.954  1.00  0.00           N  
ATOM   3269  H   TYR B 206       3.099  10.423  -7.003  1.00  0.00           H  
ATOM   3270  CA  TYR B 206       2.213  10.505  -8.914  1.00  0.00           C  
ATOM   3271  HA  TYR B 206       2.289   9.885  -9.804  1.00  0.00           H  
ATOM   3272  CB  TYR B 206       0.815  10.310  -8.297  1.00  0.00           C  
ATOM   3273  HB2 TYR B 206       0.771  10.838  -7.344  1.00  0.00           H  
ATOM   3274  HB3 TYR B 206       0.091  10.796  -8.951  1.00  0.00           H  
ATOM   3275  CG  TYR B 206       0.363   8.872  -8.066  1.00  0.00           C  
ATOM   3276  CD1 TYR B 206      -0.678   8.341  -8.854  1.00  0.00           C  
ATOM   3277  HD1 TYR B 206      -1.126   8.942  -9.633  1.00  0.00           H  
ATOM   3278  CE1 TYR B 206      -1.148   7.032  -8.628  1.00  0.00           C  
ATOM   3279  HE1 TYR B 206      -1.949   6.621  -9.224  1.00  0.00           H  
ATOM   3280  CZ  TYR B 206      -0.557   6.228  -7.633  1.00  0.00           C  
ATOM   3281  OH  TYR B 206      -1.004   4.960  -7.446  1.00  0.00           O  
ATOM   3282  HH  TYR B 206      -0.350   4.378  -7.044  1.00  0.00           H  
ATOM   3283  CE2 TYR B 206       0.496   6.749  -6.849  1.00  0.00           C  
ATOM   3284  HE2 TYR B 206       0.964   6.122  -6.106  1.00  0.00           H  
ATOM   3285  CD2 TYR B 206       0.938   8.074  -7.052  1.00  0.00           C  
ATOM   3286  HD2 TYR B 206       1.731   8.473  -6.435  1.00  0.00           H  
ATOM   3287  C   TYR B 206       2.431  11.977  -9.285  1.00  0.00           C  
ATOM   3288  O   TYR B 206       2.610  12.817  -8.399  1.00  0.00           O  
ATOM   3289  N   THR B 207       2.382  12.323 -10.569  1.00  0.00           N  
ATOM   3290  H   THR B 207       2.271  11.582 -11.256  1.00  0.00           H  
ATOM   3291  CA  THR B 207       2.050  13.689 -11.019  1.00  0.00           C  
ATOM   3292  HA  THR B 207       2.471  14.413 -10.321  1.00  0.00           H  
ATOM   3293  CB  THR B 207       2.626  13.999 -12.411  1.00  0.00           C  
ATOM   3294  HB  THR B 207       2.040  14.790 -12.881  1.00  0.00           H  
ATOM   3295  CG2 THR B 207       4.071  14.477 -12.301  1.00  0.00           C  
ATOM   3296 HG21 THR B 207       4.467  14.658 -13.300  1.00  0.00           H  
ATOM   3297 HG22 THR B 207       4.108  15.404 -11.730  1.00  0.00           H  
ATOM   3298 HG23 THR B 207       4.676  13.716 -11.808  1.00  0.00           H  
ATOM   3299  OG1 THR B 207       2.638  12.868 -13.252  1.00  0.00           O  
ATOM   3300  HG1 THR B 207       1.738  12.654 -13.515  1.00  0.00           H  
ATOM   3301  C   THR B 207       0.535  13.890 -11.015  1.00  0.00           C  
ATOM   3302  O   THR B 207      -0.206  12.936 -11.272  1.00  0.00           O  
ATOM   3303  N   LEU B 208       0.082  15.115 -10.722  1.00  0.00           N  
ATOM   3304  H   LEU B 208       0.760  15.857 -10.569  1.00  0.00           H  
ATOM   3305  CA  LEU B 208      -1.328  15.508 -10.616  1.00  0.00           C  
ATOM   3306  HA  LEU B 208      -1.967  14.722 -11.021  1.00  0.00           H  
ATOM   3307  CB  LEU B 208      -1.701  15.761  -9.139  1.00  0.00           C  
ATOM   3308  HB2 LEU B 208      -1.086  16.584  -8.770  1.00  0.00           H  
ATOM   3309  HB3 LEU B 208      -2.740  16.093  -9.108  1.00  0.00           H  
ATOM   3310  CG  LEU B 208      -1.544  14.583  -8.166  1.00  0.00           C  
ATOM   3311  HG  LEU B 208      -0.507  14.242  -8.152  1.00  0.00           H  
ATOM   3312  CD1 LEU B 208      -1.927  15.043  -6.758  1.00  0.00           C  
ATOM   3313 HD11 LEU B 208      -2.931  15.467  -6.762  1.00  0.00           H  
ATOM   3314 HD12 LEU B 208      -1.913  14.196  -6.074  1.00  0.00           H  
ATOM   3315 HD13 LEU B 208      -1.221  15.796  -6.408  1.00  0.00           H  
ATOM   3316  CD2 LEU B 208      -2.454  13.417  -8.532  1.00  0.00           C  
ATOM   3317 HD21 LEU B 208      -2.347  12.613  -7.805  1.00  0.00           H  
ATOM   3318 HD22 LEU B 208      -2.172  13.036  -9.511  1.00  0.00           H  
ATOM   3319 HD23 LEU B 208      -3.492  13.747  -8.567  1.00  0.00           H  
ATOM   3320  C   LEU B 208      -1.595  16.792 -11.412  1.00  0.00           C  
ATOM   3321  O   LEU B 208      -0.858  17.768 -11.246  1.00  0.00           O  
ATOM   3322  N   ASP B 209      -2.691  16.822 -12.173  1.00  0.00           N  
ATOM   3323  H   ASP B 209      -3.252  15.977 -12.233  1.00  0.00           H  
ATOM   3324  CA  ASP B 209      -3.143  17.987 -12.948  1.00  0.00           C  
ATOM   3325  HA  ASP B 209      -2.575  18.868 -12.645  1.00  0.00           H  
ATOM   3326  CB  ASP B 209      -2.898  17.786 -14.458  1.00  0.00           C  
ATOM   3327  HB2 ASP B 209      -3.234  16.796 -14.743  1.00  0.00           H  
ATOM   3328  HB3 ASP B 209      -3.493  18.511 -15.013  1.00  0.00           H  
ATOM   3329  CG  ASP B 209      -1.437  17.906 -14.888  1.00  0.00           C  
ATOM   3330  OD1 ASP B 209      -1.156  18.644 -15.869  1.00  0.00           O  
ATOM   3331  OD2 ASP B 209      -0.539  17.299 -14.278  1.00  0.00           O  
ATOM   3332  C   ASP B 209      -4.628  18.277 -12.676  1.00  0.00           C  
ATOM   3333  O   ASP B 209      -5.505  17.470 -12.992  1.00  0.00           O  
ATOM   3334  N   LEU B 210      -4.924  19.441 -12.094  1.00  0.00           N  
ATOM   3335  H   LEU B 210      -4.167  20.094 -11.915  1.00  0.00           H  
ATOM   3336  CA  LEU B 210      -6.282  19.891 -11.789  1.00  0.00           C  
ATOM   3337  HA  LEU B 210      -6.942  19.021 -11.760  1.00  0.00           H  
ATOM   3338  CB  LEU B 210      -6.288  20.525 -10.388  1.00  0.00           C  
ATOM   3339  HB2 LEU B 210      -5.978  19.769  -9.664  1.00  0.00           H  
ATOM   3340  HB3 LEU B 210      -5.551  21.324 -10.383  1.00  0.00           H  
ATOM   3341  CG  LEU B 210      -7.634  21.120  -9.936  1.00  0.00           C  
ATOM   3342  HG  LEU B 210      -7.908  21.935 -10.605  1.00  0.00           H  
ATOM   3343  CD1 LEU B 210      -8.758  20.084  -9.939  1.00  0.00           C  
ATOM   3344 HD11 LEU B 210      -8.468  19.215  -9.348  1.00  0.00           H  
ATOM   3345 HD12 LEU B 210      -9.656  20.523  -9.518  1.00  0.00           H  
ATOM   3346 HD13 LEU B 210      -8.983  19.781 -10.956  1.00  0.00           H  
ATOM   3347  CD2 LEU B 210      -7.524  21.682  -8.517  1.00  0.00           C  
ATOM   3348 HD21 LEU B 210      -8.464  22.154  -8.236  1.00  0.00           H  
ATOM   3349 HD22 LEU B 210      -7.305  20.876  -7.813  1.00  0.00           H  
ATOM   3350 HD23 LEU B 210      -6.732  22.426  -8.466  1.00  0.00           H  
ATOM   3351  C   LEU B 210      -6.788  20.835 -12.886  1.00  0.00           C  
ATOM   3352  O   LEU B 210      -6.173  21.864 -13.173  1.00  0.00           O  
ATOM   3353  N   TRP B 211      -7.927  20.495 -13.480  1.00  0.00           N  
ATOM   3354  H   TRP B 211      -8.398  19.658 -13.146  1.00  0.00           H  
ATOM   3355  CA  TRP B 211      -8.532  21.153 -14.639  1.00  0.00           C  
ATOM   3356  HA  TRP B 211      -7.915  21.993 -14.957  1.00  0.00           H  
ATOM   3357  CB  TRP B 211      -8.555  20.110 -15.767  1.00  0.00           C  
ATOM   3358  HB2 TRP B 211      -7.540  19.724 -15.888  1.00  0.00           H  
ATOM   3359  HB3 TRP B 211      -9.174  19.273 -15.440  1.00  0.00           H  
ATOM   3360  CG  TRP B 211      -9.046  20.528 -17.120  1.00  0.00           C  
ATOM   3361  CD1 TRP B 211      -8.251  20.836 -18.172  1.00  0.00           C  
ATOM   3362  HD1 TRP B 211      -7.167  20.846 -18.142  1.00  0.00           H  
ATOM   3363  NE1 TRP B 211      -9.030  21.134 -19.274  1.00  0.00           N  
ATOM   3364  HE1 TRP B 211      -8.661  21.474 -20.153  1.00  0.00           H  
ATOM   3365  CE2 TRP B 211     -10.371  21.009 -18.992  1.00  0.00           C  
ATOM   3366  CZ2 TRP B 211     -11.523  21.163 -19.774  1.00  0.00           C  
ATOM   3367  HZ2 TRP B 211     -11.434  21.438 -20.817  1.00  0.00           H  
ATOM   3368  CH2 TRP B 211     -12.783  21.033 -19.168  1.00  0.00           C  
ATOM   3369  HH2 TRP B 211     -13.684  21.228 -19.737  1.00  0.00           H  
ATOM   3370  CZ3 TRP B 211     -12.870  20.721 -17.798  1.00  0.00           C  
ATOM   3371  HZ3 TRP B 211     -13.840  20.674 -17.318  1.00  0.00           H  
ATOM   3372  CE3 TRP B 211     -11.704  20.516 -17.035  1.00  0.00           C  
ATOM   3373  HE3 TRP B 211     -11.790  20.284 -15.981  1.00  0.00           H  
ATOM   3374  CD2 TRP B 211     -10.420  20.663 -17.607  1.00  0.00           C  
ATOM   3375  C   TRP B 211      -9.923  21.702 -14.286  1.00  0.00           C  
ATOM   3376  O   TRP B 211     -10.621  21.115 -13.457  1.00  0.00           O  
ATOM   3377  N   ALA B 212     -10.343  22.801 -14.919  1.00  0.00           N  
ATOM   3378  H   ALA B 212      -9.731  23.231 -15.608  1.00  0.00           H  
ATOM   3379  CA  ALA B 212     -11.649  23.430 -14.705  1.00  0.00           C  
ATOM   3380  HA  ALA B 212     -12.367  22.652 -14.451  1.00  0.00           H  
ATOM   3381  CB  ALA B 212     -11.547  24.393 -13.516  1.00  0.00           C  
ATOM   3382  HB1 ALA B 212     -12.535  24.789 -13.281  1.00  0.00           H  
ATOM   3383  HB2 ALA B 212     -11.165  23.866 -12.642  1.00  0.00           H  
ATOM   3384  HB3 ALA B 212     -10.876  25.218 -13.760  1.00  0.00           H  
ATOM   3385  C   ALA B 212     -12.174  24.161 -15.956  1.00  0.00           C  
ATOM   3386  O   ALA B 212     -11.420  24.864 -16.635  1.00  0.00           O  
ATOM   3387  N   GLY B 213     -13.477  24.035 -16.233  1.00  0.00           N  
ATOM   3388  H   GLY B 213     -14.017  23.395 -15.654  1.00  0.00           H  
ATOM   3389  CA  GLY B 213     -14.205  24.769 -17.281  1.00  0.00           C  
ATOM   3390  HA2 GLY B 213     -15.274  24.582 -17.172  1.00  0.00           H  
ATOM   3391  HA3 GLY B 213     -14.033  25.839 -17.153  1.00  0.00           H  
ATOM   3392  C   GLY B 213     -13.795  24.380 -18.705  1.00  0.00           C  
ATOM   3393  O   GLY B 213     -14.507  23.641 -19.381  1.00  0.00           O  
ATOM   3394  N   GLN B 214     -12.621  24.846 -19.134  1.00  0.00           N  
ATOM   3395  H   GLN B 214     -12.101  25.403 -18.470  1.00  0.00           H  
ATOM   3396  CA  GLN B 214     -11.986  24.510 -20.411  1.00  0.00           C  
ATOM   3397  HA  GLN B 214     -12.417  23.575 -20.766  1.00  0.00           H  
ATOM   3398  CB  GLN B 214     -12.333  25.583 -21.463  1.00  0.00           C  
ATOM   3399  HB2 GLN B 214     -11.922  25.264 -22.423  1.00  0.00           H  
ATOM   3400  HB3 GLN B 214     -13.416  25.610 -21.587  1.00  0.00           H  
ATOM   3401  CG  GLN B 214     -11.804  27.003 -21.164  1.00  0.00           C  
ATOM   3402  HG2 GLN B 214     -11.197  27.008 -20.260  1.00  0.00           H  
ATOM   3403  HG3 GLN B 214     -11.162  27.316 -21.988  1.00  0.00           H  
ATOM   3404  CD  GLN B 214     -12.927  28.027 -20.989  1.00  0.00           C  
ATOM   3405  OE1 GLN B 214     -13.861  27.836 -20.228  1.00  0.00           O  
ATOM   3406  NE2 GLN B 214     -12.876  29.152 -21.672  1.00  0.00           N  
ATOM   3407 HE21 GLN B 214     -13.626  29.803 -21.514  1.00  0.00           H  
ATOM   3408 HE22 GLN B 214     -12.105  29.345 -22.283  1.00  0.00           H  
ATOM   3409  C   GLN B 214     -10.465  24.270 -20.311  1.00  0.00           C  
ATOM   3410  O   GLN B 214      -9.869  23.843 -21.299  1.00  0.00           O  
ATOM   3411  N   GLN B 215      -9.819  24.520 -19.163  1.00  0.00           N  
ATOM   3412  H   GLN B 215     -10.355  24.728 -18.325  1.00  0.00           H  
ATOM   3413  CA  GLN B 215      -8.357  24.661 -19.077  1.00  0.00           C  
ATOM   3414  HA  GLN B 215      -7.903  24.046 -19.856  1.00  0.00           H  
ATOM   3415  CB  GLN B 215      -7.982  26.126 -19.381  1.00  0.00           C  
ATOM   3416  HB2 GLN B 215      -6.899  26.209 -19.491  1.00  0.00           H  
ATOM   3417  HB3 GLN B 215      -8.429  26.392 -20.342  1.00  0.00           H  
ATOM   3418  CG  GLN B 215      -8.450  27.129 -18.310  1.00  0.00           C  
ATOM   3419  HG2 GLN B 215      -9.468  26.892 -18.008  1.00  0.00           H  
ATOM   3420  HG3 GLN B 215      -7.815  27.046 -17.430  1.00  0.00           H  
ATOM   3421  CD  GLN B 215      -8.442  28.584 -18.791  1.00  0.00           C  
ATOM   3422  OE1 GLN B 215      -7.997  28.926 -19.873  1.00  0.00           O  
ATOM   3423  NE2 GLN B 215      -8.967  29.494 -18.003  1.00  0.00           N  
ATOM   3424 HE21 GLN B 215      -8.989  30.429 -18.370  1.00  0.00           H  
ATOM   3425 HE22 GLN B 215      -9.365  29.245 -17.117  1.00  0.00           H  
ATOM   3426  C   GLN B 215      -7.757  24.176 -17.744  1.00  0.00           C  
ATOM   3427  O   GLN B 215      -8.461  23.862 -16.787  1.00  0.00           O  
ATOM   3428  N   LEU B 216      -6.425  24.097 -17.696  1.00  0.00           N  
ATOM   3429  H   LEU B 216      -5.910  24.453 -18.486  1.00  0.00           H  
ATOM   3430  CA  LEU B 216      -5.654  23.758 -16.496  1.00  0.00           C  
ATOM   3431  HA  LEU B 216      -6.101  22.871 -16.046  1.00  0.00           H  
ATOM   3432  CB  LEU B 216      -4.192  23.440 -16.896  1.00  0.00           C  
ATOM   3433  HB2 LEU B 216      -4.066  23.630 -17.963  1.00  0.00           H  
ATOM   3434  HB3 LEU B 216      -3.508  24.114 -16.377  1.00  0.00           H  
ATOM   3435  CG  LEU B 216      -3.792  21.978 -16.606  1.00  0.00           C  
ATOM   3436  HG  LEU B 216      -4.651  21.323 -16.765  1.00  0.00           H  
ATOM   3437  CD1 LEU B 216      -2.672  21.516 -17.537  1.00  0.00           C  
ATOM   3438 HD11 LEU B 216      -3.005  21.563 -18.573  1.00  0.00           H  
ATOM   3439 HD12 LEU B 216      -2.408  20.483 -17.305  1.00  0.00           H  
ATOM   3440 HD13 LEU B 216      -1.791  22.144 -17.408  1.00  0.00           H  
ATOM   3441  CD2 LEU B 216      -3.303  21.838 -15.168  1.00  0.00           C  
ATOM   3442 HD21 LEU B 216      -3.082  20.794 -14.955  1.00  0.00           H  
ATOM   3443 HD22 LEU B 216      -2.398  22.423 -15.013  1.00  0.00           H  
ATOM   3444 HD23 LEU B 216      -4.069  22.175 -14.476  1.00  0.00           H  
ATOM   3445  C   LEU B 216      -5.746  24.888 -15.453  1.00  0.00           C  
ATOM   3446  O   LEU B 216      -5.707  26.069 -15.797  1.00  0.00           O  
ATOM   3447  N   LEU B 217      -5.861  24.497 -14.184  1.00  0.00           N  
ATOM   3448  H   LEU B 217      -5.898  23.500 -14.001  1.00  0.00           H  
ATOM   3449  CA  LEU B 217      -6.054  25.376 -13.029  1.00  0.00           C  
ATOM   3450  HA  LEU B 217      -6.089  26.414 -13.365  1.00  0.00           H  
ATOM   3451  CB  LEU B 217      -7.428  25.013 -12.420  1.00  0.00           C  
ATOM   3452  HB2 LEU B 217      -8.211  25.329 -13.111  1.00  0.00           H  
ATOM   3453  HB3 LEU B 217      -7.494  23.929 -12.321  1.00  0.00           H  
ATOM   3454  CG  LEU B 217      -7.701  25.614 -11.036  1.00  0.00           C  
ATOM   3455  HG  LEU B 217      -6.943  25.263 -10.339  1.00  0.00           H  
ATOM   3456  CD1 LEU B 217      -7.695  27.138 -11.051  1.00  0.00           C  
ATOM   3457 HD11 LEU B 217      -7.767  27.462 -10.026  1.00  0.00           H  
ATOM   3458 HD12 LEU B 217      -6.765  27.523 -11.467  1.00  0.00           H  
ATOM   3459 HD13 LEU B 217      -8.534  27.514 -11.638  1.00  0.00           H  
ATOM   3460  CD2 LEU B 217      -9.063  25.164 -10.511  1.00  0.00           C  
ATOM   3461 HD21 LEU B 217      -9.084  24.078 -10.435  1.00  0.00           H  
ATOM   3462 HD22 LEU B 217      -9.238  25.585  -9.522  1.00  0.00           H  
ATOM   3463 HD23 LEU B 217      -9.852  25.491 -11.189  1.00  0.00           H  
ATOM   3464  C   LEU B 217      -4.900  25.278 -12.012  1.00  0.00           C  
ATOM   3465  O   LEU B 217      -4.497  26.289 -11.439  1.00  0.00           O  
ATOM   3466  N   TRP B 218      -4.384  24.073 -11.765  1.00  0.00           N  
ATOM   3467  H   TRP B 218      -4.757  23.275 -12.266  1.00  0.00           H  
ATOM   3468  CA  TRP B 218      -3.298  23.806 -10.814  1.00  0.00           C  
ATOM   3469  HA  TRP B 218      -2.577  24.624 -10.855  1.00  0.00           H  
ATOM   3470  CB  TRP B 218      -3.873  23.752  -9.391  1.00  0.00           C  
ATOM   3471  HB2 TRP B 218      -4.228  24.749  -9.127  1.00  0.00           H  
ATOM   3472  HB3 TRP B 218      -4.739  23.096  -9.385  1.00  0.00           H  
ATOM   3473  CG  TRP B 218      -2.949  23.282  -8.311  1.00  0.00           C  
ATOM   3474  CD1 TRP B 218      -2.247  24.088  -7.487  1.00  0.00           C  
ATOM   3475  HD1 TRP B 218      -2.261  25.172  -7.492  1.00  0.00           H  
ATOM   3476  NE1 TRP B 218      -1.499  23.327  -6.615  1.00  0.00           N  
ATOM   3477  HE1 TRP B 218      -0.931  23.759  -5.872  1.00  0.00           H  
ATOM   3478  CE2 TRP B 218      -1.676  21.977  -6.834  1.00  0.00           C  
ATOM   3479  CZ2 TRP B 218      -1.176  20.827  -6.207  1.00  0.00           C  
ATOM   3480  HZ2 TRP B 218      -0.503  20.922  -5.368  1.00  0.00           H  
ATOM   3481  CH2 TRP B 218      -1.590  19.561  -6.658  1.00  0.00           C  
ATOM   3482  HH2 TRP B 218      -1.241  18.668  -6.158  1.00  0.00           H  
ATOM   3483  CZ3 TRP B 218      -2.481  19.462  -7.741  1.00  0.00           C  
ATOM   3484  HZ3 TRP B 218      -2.805  18.490  -8.085  1.00  0.00           H  
ATOM   3485  CE3 TRP B 218      -2.977  20.622  -8.366  1.00  0.00           C  
ATOM   3486  HE3 TRP B 218      -3.668  20.530  -9.189  1.00  0.00           H  
ATOM   3487  CD2 TRP B 218      -2.601  21.912  -7.920  1.00  0.00           C  
ATOM   3488  C   TRP B 218      -2.560  22.517 -11.197  1.00  0.00           C  
ATOM   3489  O   TRP B 218      -3.120  21.665 -11.888  1.00  0.00           O  
ATOM   3490  N   LYS B 219      -1.303  22.357 -10.774  1.00  0.00           N  
ATOM   3491  H   LYS B 219      -0.931  23.025 -10.108  1.00  0.00           H  
ATOM   3492  CA  LYS B 219      -0.452  21.220 -11.148  1.00  0.00           C  
ATOM   3493  HA  LYS B 219      -1.083  20.343 -11.300  1.00  0.00           H  
ATOM   3494  CB  LYS B 219       0.254  21.564 -12.469  1.00  0.00           C  
ATOM   3495  HB2 LYS B 219      -0.495  21.916 -13.180  1.00  0.00           H  
ATOM   3496  HB3 LYS B 219       0.965  22.375 -12.295  1.00  0.00           H  
ATOM   3497  CG  LYS B 219       0.988  20.374 -13.100  1.00  0.00           C  
ATOM   3498  HG2 LYS B 219       1.827  20.080 -12.469  1.00  0.00           H  
ATOM   3499  HG3 LYS B 219       0.295  19.538 -13.187  1.00  0.00           H  
ATOM   3500  CD  LYS B 219       1.504  20.763 -14.494  1.00  0.00           C  
ATOM   3501  HD2 LYS B 219       0.656  21.023 -15.133  1.00  0.00           H  
ATOM   3502  HD3 LYS B 219       2.140  21.645 -14.395  1.00  0.00           H  
ATOM   3503  CE  LYS B 219       2.323  19.653 -15.165  1.00  0.00           C  
ATOM   3504  HE2 LYS B 219       2.757  20.059 -16.080  1.00  0.00           H  
ATOM   3505  HE3 LYS B 219       3.138  19.361 -14.496  1.00  0.00           H  
ATOM   3506  NZ  LYS B 219       1.490  18.474 -15.498  1.00  0.00           N  
ATOM   3507  HZ1 LYS B 219       1.043  18.055 -14.676  1.00  0.00           H  
ATOM   3508  HZ2 LYS B 219       0.635  18.729 -16.003  1.00  0.00           H  
ATOM   3509  HZ3 LYS B 219       1.967  17.745 -15.998  1.00  0.00           H  
ATOM   3510  C   LYS B 219       0.532  20.888 -10.027  1.00  0.00           C  
ATOM   3511  O   LYS B 219       1.108  21.795  -9.432  1.00  0.00           O  
ATOM   3512  N   GLY B 220       0.771  19.607  -9.767  1.00  0.00           N  
ATOM   3513  H   GLY B 220       0.275  18.901 -10.303  1.00  0.00           H  
ATOM   3514  CA  GLY B 220       1.615  19.187  -8.649  1.00  0.00           C  
ATOM   3515  HA2 GLY B 220       2.529  19.782  -8.634  1.00  0.00           H  
ATOM   3516  HA3 GLY B 220       1.079  19.388  -7.721  1.00  0.00           H  
ATOM   3517  C   GLY B 220       2.012  17.714  -8.681  1.00  0.00           C  
ATOM   3518  O   GLY B 220       2.041  17.066  -9.727  1.00  0.00           O  
ATOM   3519  N   SER B 221       2.341  17.174  -7.509  1.00  0.00           N  
ATOM   3520  H   SER B 221       2.265  17.739  -6.670  1.00  0.00           H  
ATOM   3521  CA  SER B 221       2.742  15.778  -7.332  1.00  0.00           C  
ATOM   3522  HA  SER B 221       2.158  15.173  -8.026  1.00  0.00           H  
ATOM   3523  CB  SER B 221       4.230  15.600  -7.673  1.00  0.00           C  
ATOM   3524  HB2 SER B 221       4.390  15.864  -8.721  1.00  0.00           H  
ATOM   3525  HB3 SER B 221       4.821  16.273  -7.052  1.00  0.00           H  
ATOM   3526  OG  SER B 221       4.671  14.269  -7.452  1.00  0.00           O  
ATOM   3527  HG  SER B 221       4.049  13.668  -7.907  1.00  0.00           H  
ATOM   3528  C   SER B 221       2.438  15.285  -5.917  1.00  0.00           C  
ATOM   3529  O   SER B 221       2.449  16.053  -4.960  1.00  0.00           O  
ATOM   3530  N   PHE B 222       2.172  13.988  -5.801  1.00  0.00           N  
ATOM   3531  H   PHE B 222       2.228  13.424  -6.643  1.00  0.00           H  
ATOM   3532  CA  PHE B 222       1.839  13.286  -4.566  1.00  0.00           C  
ATOM   3533  HA  PHE B 222       2.096  13.910  -3.709  1.00  0.00           H  
ATOM   3534  CB  PHE B 222       0.324  13.038  -4.551  1.00  0.00           C  
ATOM   3535  HB2 PHE B 222      -0.174  14.002  -4.450  1.00  0.00           H  
ATOM   3536  HB3 PHE B 222       0.033  12.621  -5.518  1.00  0.00           H  
ATOM   3537  CG  PHE B 222      -0.196  12.125  -3.458  1.00  0.00           C  
ATOM   3538  CD1 PHE B 222      -0.102  12.514  -2.109  1.00  0.00           C  
ATOM   3539  HD1 PHE B 222       0.357  13.457  -1.839  1.00  0.00           H  
ATOM   3540  CE1 PHE B 222      -0.637  11.694  -1.103  1.00  0.00           C  
ATOM   3541  HE1 PHE B 222      -0.578  12.015  -0.073  1.00  0.00           H  
ATOM   3542  CZ  PHE B 222      -1.277  10.489  -1.433  1.00  0.00           C  
ATOM   3543  HZ  PHE B 222      -1.703   9.874  -0.654  1.00  0.00           H  
ATOM   3544  CE2 PHE B 222      -1.375  10.096  -2.778  1.00  0.00           C  
ATOM   3545  HE2 PHE B 222      -1.883   9.177  -3.036  1.00  0.00           H  
ATOM   3546  CD2 PHE B 222      -0.827  10.907  -3.790  1.00  0.00           C  
ATOM   3547  HD2 PHE B 222      -0.913  10.604  -4.825  1.00  0.00           H  
ATOM   3548  C   PHE B 222       2.648  11.986  -4.472  1.00  0.00           C  
ATOM   3549  O   PHE B 222       2.827  11.285  -5.467  1.00  0.00           O  
ATOM   3550  N   LYS B 223       3.120  11.633  -3.273  1.00  0.00           N  
ATOM   3551  H   LYS B 223       2.906  12.224  -2.482  1.00  0.00           H  
ATOM   3552  CA  LYS B 223       3.841  10.385  -2.987  1.00  0.00           C  
ATOM   3553  HA  LYS B 223       3.839   9.735  -3.860  1.00  0.00           H  
ATOM   3554  CB  LYS B 223       5.318  10.717  -2.701  1.00  0.00           C  
ATOM   3555  HB2 LYS B 223       5.720  11.312  -3.523  1.00  0.00           H  
ATOM   3556  HB3 LYS B 223       5.394  11.297  -1.780  1.00  0.00           H  
ATOM   3557  CG  LYS B 223       6.157   9.438  -2.579  1.00  0.00           C  
ATOM   3558  HG2 LYS B 223       5.745   8.826  -1.778  1.00  0.00           H  
ATOM   3559  HG3 LYS B 223       6.108   8.877  -3.512  1.00  0.00           H  
ATOM   3560  CD  LYS B 223       7.628   9.736  -2.264  1.00  0.00           C  
ATOM   3561  HD2 LYS B 223       8.104  10.225  -3.118  1.00  0.00           H  
ATOM   3562  HD3 LYS B 223       7.679  10.409  -1.409  1.00  0.00           H  
ATOM   3563  CE  LYS B 223       8.346   8.423  -1.924  1.00  0.00           C  
ATOM   3564  HE2 LYS B 223       7.666   7.814  -1.318  1.00  0.00           H  
ATOM   3565  HE3 LYS B 223       8.555   7.876  -2.847  1.00  0.00           H  
ATOM   3566  NZ  LYS B 223       9.596   8.654  -1.163  1.00  0.00           N  
ATOM   3567  HZ1 LYS B 223       9.346   9.114  -0.281  1.00  0.00           H  
ATOM   3568  HZ2 LYS B 223      10.034   7.780  -0.912  1.00  0.00           H  
ATOM   3569  HZ3 LYS B 223      10.234   9.261  -1.657  1.00  0.00           H  
ATOM   3570  C   LYS B 223       3.122   9.678  -1.822  1.00  0.00           C  
ATOM   3571  O   LYS B 223       3.195  10.198  -0.707  1.00  0.00           O  
ATOM   3572  N   PRO B 224       2.383   8.567  -2.041  1.00  0.00           N  
ATOM   3573  CD  PRO B 224       2.190   7.893  -3.316  1.00  0.00           C  
ATOM   3574  HD2 PRO B 224       2.978   7.153  -3.444  1.00  0.00           H  
ATOM   3575  HD3 PRO B 224       2.161   8.587  -4.155  1.00  0.00           H  
ATOM   3576  CG  PRO B 224       0.857   7.169  -3.215  1.00  0.00           C  
ATOM   3577  HG2 PRO B 224       0.836   6.289  -3.854  1.00  0.00           H  
ATOM   3578  HG3 PRO B 224       0.042   7.847  -3.466  1.00  0.00           H  
ATOM   3579  CB  PRO B 224       0.809   6.797  -1.739  1.00  0.00           C  
ATOM   3580  HB2 PRO B 224       1.406   5.898  -1.577  1.00  0.00           H  
ATOM   3581  HB3 PRO B 224      -0.212   6.636  -1.407  1.00  0.00           H  
ATOM   3582  CA  PRO B 224       1.459   8.002  -1.047  1.00  0.00           C  
ATOM   3583  HA  PRO B 224       0.693   8.744  -0.827  1.00  0.00           H  
ATOM   3584  C   PRO B 224       2.101   7.567   0.273  1.00  0.00           C  
ATOM   3585  O   PRO B 224       1.482   7.689   1.328  1.00  0.00           O  
ATOM   3586  N   SER B 225       3.337   7.072   0.216  1.00  0.00           N  
ATOM   3587  H   SER B 225       3.798   7.020  -0.681  1.00  0.00           H  
ATOM   3588  CA  SER B 225       4.115   6.600   1.370  1.00  0.00           C  
ATOM   3589  HA  SER B 225       3.537   5.836   1.888  1.00  0.00           H  
ATOM   3590  CB  SER B 225       5.400   5.941   0.851  1.00  0.00           C  
ATOM   3591  HB2 SER B 225       6.141   5.896   1.651  1.00  0.00           H  
ATOM   3592  HB3 SER B 225       5.145   4.923   0.561  1.00  0.00           H  
ATOM   3593  OG  SER B 225       5.935   6.632  -0.280  1.00  0.00           O  
ATOM   3594  HG  SER B 225       6.536   6.056  -0.779  1.00  0.00           H  
ATOM   3595  C   SER B 225       4.420   7.695   2.401  1.00  0.00           C  
ATOM   3596  O   SER B 225       4.491   7.399   3.590  1.00  0.00           O  
ATOM   3597  N   GLU B 226       4.529   8.953   1.971  1.00  0.00           N  
ATOM   3598  H   GLU B 226       4.407   9.126   0.984  1.00  0.00           H  
ATOM   3599  CA  GLU B 226       4.733  10.115   2.855  1.00  0.00           C  
ATOM   3600  HA  GLU B 226       5.450   9.852   3.639  1.00  0.00           H  
ATOM   3601  CB  GLU B 226       5.336  11.284   2.043  1.00  0.00           C  
ATOM   3602  HB2 GLU B 226       4.550  11.699   1.414  1.00  0.00           H  
ATOM   3603  HB3 GLU B 226       5.644  12.077   2.727  1.00  0.00           H  
ATOM   3604  CG  GLU B 226       6.513  10.946   1.106  1.00  0.00           C  
ATOM   3605  HG2 GLU B 226       6.181  10.188   0.399  1.00  0.00           H  
ATOM   3606  HG3 GLU B 226       6.735  11.839   0.515  1.00  0.00           H  
ATOM   3607  CD  GLU B 226       7.805  10.469   1.789  1.00  0.00           C  
ATOM   3608  OE1 GLU B 226       8.658   9.914   1.047  1.00  0.00           O  
ATOM   3609  OE2 GLU B 226       7.955  10.691   3.006  1.00  0.00           O  
ATOM   3610  C   GLU B 226       3.425  10.569   3.554  1.00  0.00           C  
ATOM   3611  O   GLU B 226       3.453  11.472   4.385  1.00  0.00           O  
ATOM   3612  N   HIE B 227       2.272   9.976   3.199  1.00  0.00           N  
ATOM   3613  H   HIE B 227       2.329   9.219   2.529  1.00  0.00           H  
ATOM   3614  CA  HIE B 227       0.926  10.413   3.608  1.00  0.00           C  
ATOM   3615  HA  HIE B 227       1.018  10.982   4.533  1.00  0.00           H  
ATOM   3616  CB  HIE B 227       0.334  11.358   2.549  1.00  0.00           C  
ATOM   3617  HB2 HIE B 227       0.306  10.838   1.591  1.00  0.00           H  
ATOM   3618  HB3 HIE B 227      -0.682  11.625   2.835  1.00  0.00           H  
ATOM   3619  CG  HIE B 227       1.086  12.649   2.405  1.00  0.00           C  
ATOM   3620  ND1 HIE B 227       0.954  13.741   3.262  1.00  0.00           N  
ATOM   3621  CE1 HIE B 227       1.888  14.619   2.875  1.00  0.00           C  
ATOM   3622  HE1 HIE B 227       2.071  15.568   3.361  1.00  0.00           H  
ATOM   3623  NE2 HIE B 227       2.580  14.139   1.825  1.00  0.00           N  
ATOM   3624  HE2 HIE B 227       3.391  14.580   1.422  1.00  0.00           H  
ATOM   3625  CD2 HIE B 227       2.079  12.898   1.507  1.00  0.00           C  
ATOM   3626  HD2 HIE B 227       2.447  12.209   0.763  1.00  0.00           H  
ATOM   3627  C   HIE B 227      -0.021   9.237   3.906  1.00  0.00           C  
ATOM   3628  O   HIE B 227      -1.193   9.247   3.518  1.00  0.00           O  
ATOM   3629  N   VAL B 228       0.471   8.184   4.560  1.00  0.00           N  
ATOM   3630  H   VAL B 228       1.451   8.172   4.812  1.00  0.00           H  
ATOM   3631  CA  VAL B 228      -0.372   7.026   4.891  1.00  0.00           C  
ATOM   3632  HA  VAL B 228      -0.975   6.797   4.010  1.00  0.00           H  
ATOM   3633  CB  VAL B 228       0.471   5.767   5.162  1.00  0.00           C  
ATOM   3634  HB  VAL B 228       1.182   5.965   5.957  1.00  0.00           H  
ATOM   3635  CG1 VAL B 228      -0.419   4.583   5.575  1.00  0.00           C  
ATOM   3636 HG11 VAL B 228      -1.247   4.467   4.878  1.00  0.00           H  
ATOM   3637 HG12 VAL B 228       0.174   3.669   5.597  1.00  0.00           H  
ATOM   3638 HG13 VAL B 228      -0.824   4.746   6.569  1.00  0.00           H  
ATOM   3639  CG2 VAL B 228       1.265   5.385   3.908  1.00  0.00           C  
ATOM   3640 HG21 VAL B 228       0.596   5.302   3.053  1.00  0.00           H  
ATOM   3641 HG22 VAL B 228       2.010   6.151   3.696  1.00  0.00           H  
ATOM   3642 HG23 VAL B 228       1.789   4.440   4.059  1.00  0.00           H  
ATOM   3643  C   VAL B 228      -1.347   7.358   6.031  1.00  0.00           C  
ATOM   3644  O   VAL B 228      -0.950   7.616   7.166  1.00  0.00           O  
ATOM   3645  N   LYS B 229      -2.642   7.358   5.697  1.00  0.00           N  
ATOM   3646  H   LYS B 229      -2.811   7.254   4.699  1.00  0.00           H  
ATOM   3647  CA  LYS B 229      -3.844   7.144   6.517  1.00  0.00           C  
ATOM   3648  HA  LYS B 229      -4.659   7.383   5.831  1.00  0.00           H  
ATOM   3649  CB  LYS B 229      -4.014   8.162   7.660  1.00  0.00           C  
ATOM   3650  HB2 LYS B 229      -3.208   8.061   8.385  1.00  0.00           H  
ATOM   3651  HB3 LYS B 229      -3.954   9.170   7.250  1.00  0.00           H  
ATOM   3652  CG  LYS B 229      -5.381   7.982   8.349  1.00  0.00           C  
ATOM   3653  HG2 LYS B 229      -6.162   8.409   7.717  1.00  0.00           H  
ATOM   3654  HG3 LYS B 229      -5.591   6.923   8.486  1.00  0.00           H  
ATOM   3655  CD  LYS B 229      -5.435   8.609   9.741  1.00  0.00           C  
ATOM   3656  HD2 LYS B 229      -6.357   8.284  10.224  1.00  0.00           H  
ATOM   3657  HD3 LYS B 229      -4.588   8.237  10.322  1.00  0.00           H  
ATOM   3658  CE  LYS B 229      -5.428  10.136   9.711  1.00  0.00           C  
ATOM   3659  HE2 LYS B 229      -4.733  10.485   8.941  1.00  0.00           H  
ATOM   3660  HE3 LYS B 229      -6.431  10.487   9.452  1.00  0.00           H  
ATOM   3661  NZ  LYS B 229      -5.012  10.660  11.030  1.00  0.00           N  
ATOM   3662  HZ1 LYS B 229      -3.996  10.597  11.094  1.00  0.00           H  
ATOM   3663  HZ2 LYS B 229      -5.275  11.628  11.143  1.00  0.00           H  
ATOM   3664  HZ3 LYS B 229      -5.374  10.088  11.793  1.00  0.00           H  
ATOM   3665  C   LYS B 229      -4.117   5.657   6.820  1.00  0.00           C  
ATOM   3666  O   LYS B 229      -4.935   5.097   6.093  1.00  0.00           O  
ATOM   3667  N   PRO B 230      -3.535   4.979   7.836  1.00  0.00           N  
ATOM   3668  CD  PRO B 230      -2.651   5.463   8.885  1.00  0.00           C  
ATOM   3669  HD2 PRO B 230      -3.128   6.251   9.465  1.00  0.00           H  
ATOM   3670  HD3 PRO B 230      -1.720   5.812   8.456  1.00  0.00           H  
ATOM   3671  CG  PRO B 230      -2.355   4.290   9.821  1.00  0.00           C  
ATOM   3672  HG2 PRO B 230      -2.829   4.465  10.788  1.00  0.00           H  
ATOM   3673  HG3 PRO B 230      -1.281   4.159   9.942  1.00  0.00           H  
ATOM   3674  CB  PRO B 230      -2.951   3.052   9.162  1.00  0.00           C  
ATOM   3675  HB2 PRO B 230      -3.517   2.467   9.889  1.00  0.00           H  
ATOM   3676  HB3 PRO B 230      -2.147   2.452   8.731  1.00  0.00           H  
ATOM   3677  CA  PRO B 230      -3.844   3.568   8.034  1.00  0.00           C  
ATOM   3678  HA  PRO B 230      -3.580   3.034   7.124  1.00  0.00           H  
ATOM   3679  C   PRO B 230      -5.337   3.361   8.321  1.00  0.00           C  
ATOM   3680  O   PRO B 230      -5.937   4.077   9.130  1.00  0.00           O  
ATOM   3681  N   ARG B 231      -5.944   2.374   7.659  1.00  0.00           N  
ATOM   3682  H   ARG B 231      -5.387   1.867   6.977  1.00  0.00           H  
ATOM   3683  CA  ARG B 231      -7.326   1.929   7.899  1.00  0.00           C  
ATOM   3684  HA  ARG B 231      -7.993   2.787   7.804  1.00  0.00           H  
ATOM   3685  CB  ARG B 231      -7.714   0.861   6.859  1.00  0.00           C  
ATOM   3686  HB2 ARG B 231      -6.953   0.079   6.842  1.00  0.00           H  
ATOM   3687  HB3 ARG B 231      -8.659   0.403   7.156  1.00  0.00           H  
ATOM   3688  CG  ARG B 231      -7.881   1.452   5.448  1.00  0.00           C  
ATOM   3689  HG2 ARG B 231      -8.738   2.126   5.453  1.00  0.00           H  
ATOM   3690  HG3 ARG B 231      -6.993   2.023   5.174  1.00  0.00           H  
ATOM   3691  CD  ARG B 231      -8.096   0.353   4.397  1.00  0.00           C  
ATOM   3692  HD2 ARG B 231      -7.155  -0.188   4.279  1.00  0.00           H  
ATOM   3693  HD3 ARG B 231      -8.838  -0.361   4.758  1.00  0.00           H  
ATOM   3694  NE  ARG B 231      -8.513   0.906   3.086  1.00  0.00           N  
ATOM   3695  HE  ARG B 231      -7.783   1.090   2.396  1.00  0.00           H  
ATOM   3696  CZ  ARG B 231      -9.733   1.178   2.668  1.00  0.00           C  
ATOM   3697  NH1 ARG B 231     -10.788   0.924   3.389  1.00  0.00           N  
ATOM   3698 HH11 ARG B 231     -10.661   0.437   4.251  1.00  0.00           H  
ATOM   3699 HH12 ARG B 231     -11.697   1.117   3.027  1.00  0.00           H  
ATOM   3700  NH2 ARG B 231      -9.903   1.708   1.496  1.00  0.00           N  
ATOM   3701 HH21 ARG B 231      -9.054   1.828   0.929  1.00  0.00           H  
ATOM   3702 HH22 ARG B 231     -10.803   1.892   1.102  1.00  0.00           H  
ATOM   3703  C   ARG B 231      -7.472   1.400   9.332  1.00  0.00           C  
ATOM   3704  O   ARG B 231      -6.537   0.816   9.883  1.00  0.00           O  
ATOM   3705  N   ALA B 232      -8.636   1.616   9.942  1.00  0.00           N  
ATOM   3706  H   ALA B 232      -9.381   2.049   9.428  1.00  0.00           H  
ATOM   3707  CA  ALA B 232      -8.879   1.254  11.341  1.00  0.00           C  
ATOM   3708  HA  ALA B 232      -7.996   1.555  11.905  1.00  0.00           H  
ATOM   3709  CB  ALA B 232     -10.060   2.068  11.880  1.00  0.00           C  
ATOM   3710  HB1 ALA B 232     -10.970   1.836  11.326  1.00  0.00           H  
ATOM   3711  HB2 ALA B 232     -10.219   1.836  12.934  1.00  0.00           H  
ATOM   3712  HB3 ALA B 232      -9.831   3.127  11.789  1.00  0.00           H  
ATOM   3713  C   ALA B 232      -9.107  -0.266  11.528  1.00  0.00           C  
ATOM   3714  O   ALA B 232      -9.777  -0.875  10.687  1.00  0.00           O  
ATOM   3715  N   PRO B 233      -8.579  -0.880  12.611  1.00  0.00           N  
ATOM   3716  CD  PRO B 233      -7.736  -0.256  13.622  1.00  0.00           C  
ATOM   3717  HD2 PRO B 233      -8.148   0.696  13.961  1.00  0.00           H  
ATOM   3718  HD3 PRO B 233      -6.731  -0.118  13.218  1.00  0.00           H  
ATOM   3719  CG  PRO B 233      -7.692  -1.237  14.789  1.00  0.00           C  
ATOM   3720  HG2 PRO B 233      -8.558  -1.061  15.427  1.00  0.00           H  
ATOM   3721  HG3 PRO B 233      -6.766  -1.157  15.357  1.00  0.00           H  
ATOM   3722  CB  PRO B 233      -7.825  -2.592  14.097  1.00  0.00           C  
ATOM   3723  HB2 PRO B 233      -8.204  -3.356  14.777  1.00  0.00           H  
ATOM   3724  HB3 PRO B 233      -6.859  -2.893  13.689  1.00  0.00           H  
ATOM   3725  CA  PRO B 233      -8.797  -2.291  12.950  1.00  0.00           C  
ATOM   3726  HA  PRO B 233      -8.549  -2.918  12.096  1.00  0.00           H  
ATOM   3727  C   PRO B 233     -10.246  -2.603  13.352  1.00  0.00           C  
ATOM   3728  O   PRO B 233     -10.955  -1.754  13.899  1.00  0.00           O  
ATOM   3729  N   GLY B 234     -10.670  -3.852  13.129  1.00  0.00           N  
ATOM   3730  H   GLY B 234      -9.997  -4.520  12.774  1.00  0.00           H  
ATOM   3731  CA  GLY B 234     -12.055  -4.309  13.322  1.00  0.00           C  
ATOM   3732  HA2 GLY B 234     -12.678  -3.481  13.661  1.00  0.00           H  
ATOM   3733  HA3 GLY B 234     -12.448  -4.633  12.357  1.00  0.00           H  
ATOM   3734  C   GLY B 234     -12.219  -5.471  14.310  1.00  0.00           C  
ATOM   3735  O   GLY B 234     -11.246  -6.005  14.841  1.00  0.00           O  
ATOM   3736  N   ASN B 235     -13.477  -5.880  14.520  1.00  0.00           N  
ATOM   3737  H   ASN B 235     -14.194  -5.407  13.991  1.00  0.00           H  
ATOM   3738  CA  ASN B 235     -13.871  -7.161  15.140  1.00  0.00           C  
ATOM   3739  HA  ASN B 235     -14.957  -7.129  15.234  1.00  0.00           H  
ATOM   3740  CB  ASN B 235     -13.546  -8.324  14.176  1.00  0.00           C  
ATOM   3741  HB2 ASN B 235     -12.464  -8.426  14.098  1.00  0.00           H  
ATOM   3742  HB3 ASN B 235     -13.933  -9.251  14.598  1.00  0.00           H  
ATOM   3743  CG  ASN B 235     -14.098  -8.140  12.767  1.00  0.00           C  
ATOM   3744  OD1 ASN B 235     -13.695  -7.268  12.018  1.00  0.00           O  
ATOM   3745  ND2 ASN B 235     -15.038  -8.958  12.353  1.00  0.00           N  
ATOM   3746 HD21 ASN B 235     -15.350  -8.837  11.404  1.00  0.00           H  
ATOM   3747 HD22 ASN B 235     -15.352  -9.709  12.938  1.00  0.00           H  
ATOM   3748  C   ASN B 235     -13.378  -7.395  16.591  1.00  0.00           C  
ATOM   3749  O   ASN B 235     -13.204  -8.536  17.017  1.00  0.00           O  
ATOM   3750  N   LEU B 236     -13.162  -6.318  17.351  1.00  0.00           N  
ATOM   3751  H   LEU B 236     -13.312  -5.416  16.931  1.00  0.00           H  
ATOM   3752  CA  LEU B 236     -12.617  -6.357  18.715  1.00  0.00           C  
ATOM   3753  HA  LEU B 236     -11.622  -6.792  18.648  1.00  0.00           H  
ATOM   3754  CB  LEU B 236     -12.468  -4.916  19.227  1.00  0.00           C  
ATOM   3755  HB2 LEU B 236     -11.788  -4.373  18.568  1.00  0.00           H  
ATOM   3756  HB3 LEU B 236     -13.447  -4.433  19.173  1.00  0.00           H  
ATOM   3757  CG  LEU B 236     -11.958  -4.799  20.677  1.00  0.00           C  
ATOM   3758  HG  LEU B 236     -12.611  -5.348  21.353  1.00  0.00           H  
ATOM   3759  CD1 LEU B 236     -10.523  -5.289  20.859  1.00  0.00           C  
ATOM   3760 HD11 LEU B 236     -10.479  -6.361  20.702  1.00  0.00           H  
ATOM   3761 HD12 LEU B 236      -9.859  -4.787  20.156  1.00  0.00           H  
ATOM   3762 HD13 LEU B 236     -10.185  -5.089  21.875  1.00  0.00           H  
ATOM   3763  CD2 LEU B 236     -11.985  -3.334  21.076  1.00  0.00           C  
ATOM   3764 HD21 LEU B 236     -13.001  -2.953  20.973  1.00  0.00           H  
ATOM   3765 HD22 LEU B 236     -11.664  -3.230  22.111  1.00  0.00           H  
ATOM   3766 HD23 LEU B 236     -11.319  -2.771  20.424  1.00  0.00           H  
ATOM   3767  C   LEU B 236     -13.453  -7.231  19.674  1.00  0.00           C  
ATOM   3768  O   LEU B 236     -14.656  -7.029  19.832  1.00  0.00           O  
ATOM   3769  N   THR B 237     -12.789  -8.174  20.341  1.00  0.00           N  
ATOM   3770  H   THR B 237     -11.788  -8.242  20.178  1.00  0.00           H  
ATOM   3771  CA  THR B 237     -13.370  -9.262  21.141  1.00  0.00           C  
ATOM   3772  HA  THR B 237     -14.365  -8.979  21.488  1.00  0.00           H  
ATOM   3773  CB  THR B 237     -13.504 -10.512  20.254  1.00  0.00           C  
ATOM   3774  HB  THR B 237     -12.565 -10.681  19.726  1.00  0.00           H  
ATOM   3775  CG2 THR B 237     -13.877 -11.797  20.993  1.00  0.00           C  
ATOM   3776 HG21 THR B 237     -14.078 -12.583  20.267  1.00  0.00           H  
ATOM   3777 HG22 THR B 237     -13.049 -12.116  21.623  1.00  0.00           H  
ATOM   3778 HG23 THR B 237     -14.766 -11.639  21.604  1.00  0.00           H  
ATOM   3779  OG1 THR B 237     -14.518 -10.282  19.303  1.00  0.00           O  
ATOM   3780  HG1 THR B 237     -14.188  -9.635  18.666  1.00  0.00           H  
ATOM   3781  C   THR B 237     -12.490  -9.533  22.366  1.00  0.00           C  
ATOM   3782  O   THR B 237     -11.281  -9.303  22.315  1.00  0.00           O  
ATOM   3783  N   VAL B 238     -13.072 -10.003  23.473  1.00  0.00           N  
ATOM   3784  H   VAL B 238     -14.048 -10.260  23.438  1.00  0.00           H  
ATOM   3785  CA  VAL B 238     -12.405 -10.152  24.782  1.00  0.00           C  
ATOM   3786  HA  VAL B 238     -11.332 -10.163  24.613  1.00  0.00           H  
ATOM   3787  CB  VAL B 238     -12.707  -8.924  25.674  1.00  0.00           C  
ATOM   3788  HB  VAL B 238     -12.344  -8.041  25.146  1.00  0.00           H  
ATOM   3789  CG1 VAL B 238     -14.204  -8.721  25.951  1.00  0.00           C  
ATOM   3790 HG11 VAL B 238     -14.755  -8.607  25.019  1.00  0.00           H  
ATOM   3791 HG12 VAL B 238     -14.607  -9.571  26.503  1.00  0.00           H  
ATOM   3792 HG13 VAL B 238     -14.345  -7.819  26.542  1.00  0.00           H  
ATOM   3793  CG2 VAL B 238     -11.995  -8.973  27.030  1.00  0.00           C  
ATOM   3794 HG21 VAL B 238     -12.429  -9.744  27.668  1.00  0.00           H  
ATOM   3795 HG22 VAL B 238     -10.936  -9.182  26.887  1.00  0.00           H  
ATOM   3796 HG23 VAL B 238     -12.102  -8.009  27.528  1.00  0.00           H  
ATOM   3797  C   VAL B 238     -12.757 -11.485  25.458  1.00  0.00           C  
ATOM   3798  O   VAL B 238     -13.873 -11.975  25.318  1.00  0.00           O  
ATOM   3799  N   HIE B 239     -11.797 -12.057  26.193  1.00  0.00           N  
ATOM   3800  H   HIE B 239     -10.904 -11.579  26.234  1.00  0.00           H  
ATOM   3801  CA  HIE B 239     -11.856 -13.376  26.833  1.00  0.00           C  
ATOM   3802  HA  HIE B 239     -12.890 -13.723  26.864  1.00  0.00           H  
ATOM   3803  CB  HIE B 239     -11.021 -14.390  26.028  1.00  0.00           C  
ATOM   3804  HB2 HIE B 239      -9.966 -14.145  26.140  1.00  0.00           H  
ATOM   3805  HB3 HIE B 239     -11.171 -15.381  26.458  1.00  0.00           H  
ATOM   3806  CG  HIE B 239     -11.313 -14.472  24.552  1.00  0.00           C  
ATOM   3807  ND1 HIE B 239     -12.193 -15.370  23.955  1.00  0.00           N  
ATOM   3808  CE1 HIE B 239     -12.126 -15.129  22.638  1.00  0.00           C  
ATOM   3809  HE1 HIE B 239     -12.704 -15.660  21.892  1.00  0.00           H  
ATOM   3810  NE2 HIE B 239     -11.246 -14.144  22.379  1.00  0.00           N  
ATOM   3811  HE2 HIE B 239     -11.015 -13.786  21.460  1.00  0.00           H  
ATOM   3812  CD2 HIE B 239     -10.725 -13.716  23.579  1.00  0.00           C  
ATOM   3813  HD2 HIE B 239      -9.990 -12.937  23.733  1.00  0.00           H  
ATOM   3814  C   HIE B 239     -11.288 -13.328  28.258  1.00  0.00           C  
ATOM   3815  O   HIE B 239     -10.298 -12.639  28.510  1.00  0.00           O  
ATOM   3816  N   THR B 240     -11.845 -14.111  29.178  1.00  0.00           N  
ATOM   3817  H   THR B 240     -12.685 -14.629  28.953  1.00  0.00           H  
ATOM   3818  CA  THR B 240     -11.169 -14.520  30.422  1.00  0.00           C  
ATOM   3819  HA  THR B 240     -10.593 -13.677  30.808  1.00  0.00           H  
ATOM   3820  CB  THR B 240     -12.190 -14.943  31.498  1.00  0.00           C  
ATOM   3821  HB  THR B 240     -11.772 -15.751  32.101  1.00  0.00           H  
ATOM   3822  CG2 THR B 240     -12.521 -13.785  32.433  1.00  0.00           C  
ATOM   3823 HG21 THR B 240     -12.939 -12.952  31.866  1.00  0.00           H  
ATOM   3824 HG22 THR B 240     -11.613 -13.455  32.941  1.00  0.00           H  
ATOM   3825 HG23 THR B 240     -13.236 -14.111  33.187  1.00  0.00           H  
ATOM   3826  OG1 THR B 240     -13.412 -15.380  30.938  1.00  0.00           O  
ATOM   3827  HG1 THR B 240     -14.049 -15.468  31.652  1.00  0.00           H  
ATOM   3828  C   THR B 240     -10.178 -15.664  30.165  1.00  0.00           C  
ATOM   3829  O   THR B 240     -10.361 -16.466  29.251  1.00  0.00           O  
ATOM   3830  N   GLN B 241      -9.122 -15.764  30.974  1.00  0.00           N  
ATOM   3831  H   GLN B 241      -8.968 -15.029  31.662  1.00  0.00           H  
ATOM   3832  CA  GLN B 241      -8.128 -16.844  30.968  1.00  0.00           C  
ATOM   3833  HA  GLN B 241      -8.583 -17.738  30.539  1.00  0.00           H  
ATOM   3834  CB  GLN B 241      -6.911 -16.461  30.104  1.00  0.00           C  
ATOM   3835  HB2 GLN B 241      -6.474 -15.536  30.472  1.00  0.00           H  
ATOM   3836  HB3 GLN B 241      -6.168 -17.252  30.200  1.00  0.00           H  
ATOM   3837  CG  GLN B 241      -7.243 -16.294  28.615  1.00  0.00           C  
ATOM   3838  HG2 GLN B 241      -8.031 -16.998  28.346  1.00  0.00           H  
ATOM   3839  HG3 GLN B 241      -7.607 -15.285  28.421  1.00  0.00           H  
ATOM   3840  CD  GLN B 241      -6.039 -16.579  27.727  1.00  0.00           C  
ATOM   3841  OE1 GLN B 241      -4.939 -16.067  27.900  1.00  0.00           O  
ATOM   3842  NE2 GLN B 241      -6.197 -17.426  26.736  1.00  0.00           N  
ATOM   3843 HE21 GLN B 241      -5.437 -17.547  26.092  1.00  0.00           H  
ATOM   3844 HE22 GLN B 241      -7.097 -17.857  26.587  1.00  0.00           H  
ATOM   3845  C   GLN B 241      -7.689 -17.197  32.400  1.00  0.00           C  
ATOM   3846  O   GLN B 241      -7.820 -16.391  33.320  1.00  0.00           O  
ATOM   3847  N   VAL B 242      -7.176 -18.418  32.587  1.00  0.00           N  
ATOM   3848  H   VAL B 242      -7.080 -19.027  31.792  1.00  0.00           H  
ATOM   3849  CA  VAL B 242      -6.748 -18.939  33.902  1.00  0.00           C  
ATOM   3850  HA  VAL B 242      -7.624 -18.894  34.549  1.00  0.00           H  
ATOM   3851  CB  VAL B 242      -6.314 -20.434  33.847  1.00  0.00           C  
ATOM   3852  HB  VAL B 242      -6.746 -20.917  34.723  1.00  0.00           H  
ATOM   3853  CG1 VAL B 242      -6.843 -21.192  32.614  1.00  0.00           C  
ATOM   3854 HG11 VAL B 242      -6.343 -20.838  31.710  1.00  0.00           H  
ATOM   3855 HG12 VAL B 242      -7.920 -21.055  32.522  1.00  0.00           H  
ATOM   3856 HG13 VAL B 242      -6.641 -22.257  32.723  1.00  0.00           H  
ATOM   3857  CG2 VAL B 242      -4.801 -20.688  33.908  1.00  0.00           C  
ATOM   3858 HG21 VAL B 242      -4.294 -20.150  33.106  1.00  0.00           H  
ATOM   3859 HG22 VAL B 242      -4.594 -21.754  33.819  1.00  0.00           H  
ATOM   3860 HG23 VAL B 242      -4.403 -20.355  34.867  1.00  0.00           H  
ATOM   3861  C   VAL B 242      -5.684 -18.033  34.544  1.00  0.00           C  
ATOM   3862  O   VAL B 242      -4.903 -17.407  33.829  1.00  0.00           O  
ATOM   3863  N   SER B 243      -5.652 -17.984  35.882  1.00  0.00           N  
ATOM   3864  H   SER B 243      -6.305 -18.554  36.391  1.00  0.00           H  
ATOM   3865  CA  SER B 243      -4.760 -17.116  36.673  1.00  0.00           C  
ATOM   3866  HA  SER B 243      -5.018 -17.248  37.723  1.00  0.00           H  
ATOM   3867  CB  SER B 243      -3.293 -17.546  36.516  1.00  0.00           C  
ATOM   3868  HB2 SER B 243      -2.983 -17.435  35.475  1.00  0.00           H  
ATOM   3869  HB3 SER B 243      -2.659 -16.907  37.134  1.00  0.00           H  
ATOM   3870  OG  SER B 243      -3.132 -18.896  36.912  1.00  0.00           O  
ATOM   3871  HG  SER B 243      -3.071 -18.927  37.870  1.00  0.00           H  
ATOM   3872  C   SER B 243      -4.968 -15.624  36.374  1.00  0.00           C  
ATOM   3873  O   SER B 243      -4.109 -14.971  35.782  1.00  0.00           O  
ATOM   3874  N   ASP B 244      -6.145 -15.119  36.760  1.00  0.00           N  
ATOM   3875  H   ASP B 244      -6.722 -15.692  37.365  1.00  0.00           H  
ATOM   3876  CA  ASP B 244      -6.571 -13.710  36.716  1.00  0.00           C  
ATOM   3877  HA  ASP B 244      -7.660 -13.726  36.716  1.00  0.00           H  
ATOM   3878  CB  ASP B 244      -6.166 -12.957  37.995  1.00  0.00           C  
ATOM   3879  HB2 ASP B 244      -5.080 -12.965  38.088  1.00  0.00           H  
ATOM   3880  HB3 ASP B 244      -6.491 -11.919  37.909  1.00  0.00           H  
ATOM   3881  CG  ASP B 244      -6.784 -13.519  39.277  1.00  0.00           C  
ATOM   3882  OD1 ASP B 244      -7.357 -14.634  39.242  1.00  0.00           O  
ATOM   3883  OD2 ASP B 244      -6.701 -12.782  40.284  1.00  0.00           O  
ATOM   3884  C   ASP B 244      -6.188 -12.962  35.433  1.00  0.00           C  
ATOM   3885  O   ASP B 244      -5.826 -11.785  35.460  1.00  0.00           O  
ATOM   3886  N   THR B 245      -6.244 -13.641  34.288  1.00  0.00           N  
ATOM   3887  H   THR B 245      -6.578 -14.597  34.308  1.00  0.00           H  
ATOM   3888  CA  THR B 245      -5.810 -13.082  33.010  1.00  0.00           C  
ATOM   3889  HA  THR B 245      -5.267 -12.153  33.189  1.00  0.00           H  
ATOM   3890  CB  THR B 245      -4.813 -14.026  32.324  1.00  0.00           C  
ATOM   3891  HB  THR B 245      -5.239 -15.026  32.253  1.00  0.00           H  
ATOM   3892  CG2 THR B 245      -4.374 -13.551  30.937  1.00  0.00           C  
ATOM   3893 HG21 THR B 245      -3.598 -14.218  30.568  1.00  0.00           H  
ATOM   3894 HG22 THR B 245      -5.215 -13.567  30.244  1.00  0.00           H  
ATOM   3895 HG23 THR B 245      -3.979 -12.536  31.005  1.00  0.00           H  
ATOM   3896  OG1 THR B 245      -3.632 -14.077  33.089  1.00  0.00           O  
ATOM   3897  HG1 THR B 245      -3.870 -14.381  33.984  1.00  0.00           H  
ATOM   3898  C   THR B 245      -7.018 -12.735  32.150  1.00  0.00           C  
ATOM   3899  O   THR B 245      -7.991 -13.481  32.064  1.00  0.00           O  
ATOM   3900  N   LEU B 246      -6.953 -11.585  31.491  1.00  0.00           N  
ATOM   3901  H   LEU B 246      -6.143 -10.996  31.653  1.00  0.00           H  
ATOM   3902  CA  LEU B 246      -7.891 -11.116  30.478  1.00  0.00           C  
ATOM   3903  HA  LEU B 246      -8.695 -11.844  30.359  1.00  0.00           H  
ATOM   3904  CB  LEU B 246      -8.498  -9.788  30.968  1.00  0.00           C  
ATOM   3905  HB2 LEU B 246      -8.808  -9.916  32.007  1.00  0.00           H  
ATOM   3906  HB3 LEU B 246      -7.712  -9.033  30.967  1.00  0.00           H  
ATOM   3907  CG  LEU B 246      -9.706  -9.295  30.143  1.00  0.00           C  
ATOM   3908  HG  LEU B 246      -9.857  -9.935  29.274  1.00  0.00           H  
ATOM   3909  CD1 LEU B 246     -10.987  -9.306  30.981  1.00  0.00           C  
ATOM   3910 HD11 LEU B 246     -10.894  -8.627  31.831  1.00  0.00           H  
ATOM   3911 HD12 LEU B 246     -11.176 -10.313  31.351  1.00  0.00           H  
ATOM   3912 HD13 LEU B 246     -11.834  -8.999  30.369  1.00  0.00           H  
ATOM   3913  CD2 LEU B 246      -9.479  -7.861  29.659  1.00  0.00           C  
ATOM   3914 HD21 LEU B 246      -9.289  -7.204  30.509  1.00  0.00           H  
ATOM   3915 HD22 LEU B 246     -10.367  -7.506  29.136  1.00  0.00           H  
ATOM   3916 HD23 LEU B 246      -8.631  -7.837  28.975  1.00  0.00           H  
ATOM   3917  C   LEU B 246      -7.135 -10.991  29.147  1.00  0.00           C  
ATOM   3918  O   LEU B 246      -5.988 -10.541  29.120  1.00  0.00           O  
ATOM   3919  N   LEU B 247      -7.759 -11.392  28.043  1.00  0.00           N  
ATOM   3920  H   LEU B 247      -8.706 -11.750  28.133  1.00  0.00           H  
ATOM   3921  CA  LEU B 247      -7.177 -11.350  26.703  1.00  0.00           C  
ATOM   3922  HA  LEU B 247      -6.229 -10.811  26.724  1.00  0.00           H  
ATOM   3923  CB  LEU B 247      -6.903 -12.796  26.239  1.00  0.00           C  
ATOM   3924  HB2 LEU B 247      -6.134 -13.236  26.875  1.00  0.00           H  
ATOM   3925  HB3 LEU B 247      -7.818 -13.370  26.380  1.00  0.00           H  
ATOM   3926  CG  LEU B 247      -6.485 -12.930  24.762  1.00  0.00           C  
ATOM   3927  HG  LEU B 247      -7.213 -12.430  24.125  1.00  0.00           H  
ATOM   3928  CD1 LEU B 247      -5.101 -12.337  24.505  1.00  0.00           C  
ATOM   3929 HD11 LEU B 247      -5.094 -11.275  24.745  1.00  0.00           H  
ATOM   3930 HD12 LEU B 247      -4.352 -12.860  25.095  1.00  0.00           H  
ATOM   3931 HD13 LEU B 247      -4.856 -12.440  23.444  1.00  0.00           H  
ATOM   3932  CD2 LEU B 247      -6.451 -14.407  24.368  1.00  0.00           C  
ATOM   3933 HD21 LEU B 247      -6.177 -14.496  23.316  1.00  0.00           H  
ATOM   3934 HD22 LEU B 247      -5.728 -14.943  24.981  1.00  0.00           H  
ATOM   3935 HD23 LEU B 247      -7.442 -14.842  24.504  1.00  0.00           H  
ATOM   3936  C   LEU B 247      -8.121 -10.596  25.766  1.00  0.00           C  
ATOM   3937  O   LEU B 247      -9.258 -11.021  25.574  1.00  0.00           O  
ATOM   3938  N   LEU B 248      -7.641  -9.509  25.168  1.00  0.00           N  
ATOM   3939  H   LEU B 248      -6.698  -9.212  25.398  1.00  0.00           H  
ATOM   3940  CA  LEU B 248      -8.293  -8.826  24.050  1.00  0.00           C  
ATOM   3941  HA  LEU B 248      -9.349  -9.095  24.031  1.00  0.00           H  
ATOM   3942  CB  LEU B 248      -8.200  -7.302  24.227  1.00  0.00           C  
ATOM   3943  HB2 LEU B 248      -7.149  -7.012  24.235  1.00  0.00           H  
ATOM   3944  HB3 LEU B 248      -8.659  -6.832  23.356  1.00  0.00           H  
ATOM   3945  CG  LEU B 248      -8.903  -6.803  25.509  1.00  0.00           C  
ATOM   3946  HG  LEU B 248      -9.418  -7.625  26.003  1.00  0.00           H  
ATOM   3947  CD1 LEU B 248      -7.878  -6.216  26.482  1.00  0.00           C  
ATOM   3948 HD11 LEU B 248      -7.353  -5.381  26.019  1.00  0.00           H  
ATOM   3949 HD12 LEU B 248      -8.390  -5.874  27.380  1.00  0.00           H  
ATOM   3950 HD13 LEU B 248      -7.158  -6.986  26.760  1.00  0.00           H  
ATOM   3951  CD2 LEU B 248      -9.946  -5.729  25.188  1.00  0.00           C  
ATOM   3952 HD21 LEU B 248      -9.458  -4.858  24.750  1.00  0.00           H  
ATOM   3953 HD22 LEU B 248     -10.677  -6.129  24.486  1.00  0.00           H  
ATOM   3954 HD23 LEU B 248     -10.464  -5.440  26.103  1.00  0.00           H  
ATOM   3955  C   LEU B 248      -7.679  -9.271  22.719  1.00  0.00           C  
ATOM   3956  O   LEU B 248      -6.481  -9.540  22.645  1.00  0.00           O  
ATOM   3957  N   THR B 249      -8.501  -9.305  21.672  1.00  0.00           N  
ATOM   3958  H   THR B 249      -9.467  -9.032  21.829  1.00  0.00           H  
ATOM   3959  CA  THR B 249      -8.151  -9.716  20.297  1.00  0.00           C  
ATOM   3960  HA  THR B 249      -7.089  -9.550  20.118  1.00  0.00           H  
ATOM   3961  CB  THR B 249      -8.456 -11.206  20.061  1.00  0.00           C  
ATOM   3962  HB  THR B 249      -8.317 -11.423  19.000  1.00  0.00           H  
ATOM   3963  CG2 THR B 249      -7.532 -12.140  20.841  1.00  0.00           C  
ATOM   3964 HG21 THR B 249      -6.496 -11.911  20.592  1.00  0.00           H  
ATOM   3965 HG22 THR B 249      -7.680 -12.022  21.911  1.00  0.00           H  
ATOM   3966 HG23 THR B 249      -7.735 -13.174  20.559  1.00  0.00           H  
ATOM   3967  OG1 THR B 249      -9.794 -11.509  20.413  1.00  0.00           O  
ATOM   3968  HG1 THR B 249     -10.036 -10.913  21.130  1.00  0.00           H  
ATOM   3969  C   THR B 249      -8.931  -8.875  19.283  1.00  0.00           C  
ATOM   3970  O   THR B 249     -10.055  -8.458  19.561  1.00  0.00           O  
ATOM   3971  N   TRP B 250      -8.349  -8.603  18.118  1.00  0.00           N  
ATOM   3972  H   TRP B 250      -7.413  -8.965  17.941  1.00  0.00           H  
ATOM   3973  CA  TRP B 250      -8.967  -7.841  17.022  1.00  0.00           C  
ATOM   3974  HA  TRP B 250     -10.041  -8.038  17.003  1.00  0.00           H  
ATOM   3975  CB  TRP B 250      -8.759  -6.332  17.257  1.00  0.00           C  
ATOM   3976  HB2 TRP B 250      -9.179  -5.772  16.423  1.00  0.00           H  
ATOM   3977  HB3 TRP B 250      -9.331  -6.051  18.141  1.00  0.00           H  
ATOM   3978  CG  TRP B 250      -7.347  -5.865  17.470  1.00  0.00           C  
ATOM   3979  CD1 TRP B 250      -6.499  -5.436  16.507  1.00  0.00           C  
ATOM   3980  HD1 TRP B 250      -6.736  -5.381  15.450  1.00  0.00           H  
ATOM   3981  NE1 TRP B 250      -5.289  -5.089  17.076  1.00  0.00           N  
ATOM   3982  HE1 TRP B 250      -4.500  -4.725  16.553  1.00  0.00           H  
ATOM   3983  CE2 TRP B 250      -5.286  -5.308  18.435  1.00  0.00           C  
ATOM   3984  CZ2 TRP B 250      -4.311  -5.142  19.427  1.00  0.00           C  
ATOM   3985  HZ2 TRP B 250      -3.312  -4.831  19.163  1.00  0.00           H  
ATOM   3986  CH2 TRP B 250      -4.645  -5.412  20.762  1.00  0.00           C  
ATOM   3987  HH2 TRP B 250      -3.899  -5.299  21.534  1.00  0.00           H  
ATOM   3988  CZ3 TRP B 250      -5.937  -5.861  21.087  1.00  0.00           C  
ATOM   3989  HZ3 TRP B 250      -6.176  -6.095  22.115  1.00  0.00           H  
ATOM   3990  CE3 TRP B 250      -6.901  -6.047  20.079  1.00  0.00           C  
ATOM   3991  HE3 TRP B 250      -7.883  -6.409  20.336  1.00  0.00           H  
ATOM   3992  CD2 TRP B 250      -6.600  -5.783  18.725  1.00  0.00           C  
ATOM   3993  C   TRP B 250      -8.406  -8.302  15.665  1.00  0.00           C  
ATOM   3994  O   TRP B 250      -7.640  -9.261  15.605  1.00  0.00           O  
ATOM   3995  N   SER B 251      -8.799  -7.648  14.564  1.00  0.00           N  
ATOM   3996  H   SER B 251      -9.463  -6.888  14.669  1.00  0.00           H  
ATOM   3997  CA  SER B 251      -8.328  -7.979  13.210  1.00  0.00           C  
ATOM   3998  HA  SER B 251      -7.603  -8.790  13.287  1.00  0.00           H  
ATOM   3999  CB  SER B 251      -9.486  -8.519  12.365  1.00  0.00           C  
ATOM   4000  HB2 SER B 251      -9.985  -9.321  12.912  1.00  0.00           H  
ATOM   4001  HB3 SER B 251     -10.200  -7.720  12.162  1.00  0.00           H  
ATOM   4002  OG  SER B 251      -8.983  -9.035  11.149  1.00  0.00           O  
ATOM   4003  HG  SER B 251      -9.716  -9.244  10.564  1.00  0.00           H  
ATOM   4004  C   SER B 251      -7.608  -6.824  12.500  1.00  0.00           C  
ATOM   4005  O   SER B 251      -7.927  -5.647  12.700  1.00  0.00           O  
ATOM   4006  N   ASN B 252      -6.644  -7.174  11.643  1.00  0.00           N  
ATOM   4007  H   ASN B 252      -6.506  -8.164  11.488  1.00  0.00           H  
ATOM   4008  CA  ASN B 252      -5.966  -6.258  10.726  1.00  0.00           C  
ATOM   4009  HA  ASN B 252      -5.764  -5.331  11.257  1.00  0.00           H  
ATOM   4010  CB  ASN B 252      -4.620  -6.903  10.343  1.00  0.00           C  
ATOM   4011  HB2 ASN B 252      -4.126  -7.247  11.251  1.00  0.00           H  
ATOM   4012  HB3 ASN B 252      -4.791  -7.765   9.695  1.00  0.00           H  
ATOM   4013  CG  ASN B 252      -3.690  -5.948   9.613  1.00  0.00           C  
ATOM   4014  OD1 ASN B 252      -4.092  -5.165   8.771  1.00  0.00           O  
ATOM   4015  ND2 ASN B 252      -2.416  -5.970   9.933  1.00  0.00           N  
ATOM   4016 HD21 ASN B 252      -1.811  -5.313   9.461  1.00  0.00           H  
ATOM   4017 HD22 ASN B 252      -2.041  -6.733  10.472  1.00  0.00           H  
ATOM   4018  C   ASN B 252      -6.865  -5.984   9.490  1.00  0.00           C  
ATOM   4019  O   ASN B 252      -7.339  -6.946   8.883  1.00  0.00           O  
ATOM   4020  N   PRO B 253      -7.112  -4.721   9.090  1.00  0.00           N  
ATOM   4021  CD  PRO B 253      -6.669  -3.501   9.748  1.00  0.00           C  
ATOM   4022  HD2 PRO B 253      -5.582  -3.431   9.783  1.00  0.00           H  
ATOM   4023  HD3 PRO B 253      -7.072  -3.470  10.758  1.00  0.00           H  
ATOM   4024  CG  PRO B 253      -7.242  -2.349   8.928  1.00  0.00           C  
ATOM   4025  HG2 PRO B 253      -6.520  -2.023   8.183  1.00  0.00           H  
ATOM   4026  HG3 PRO B 253      -7.528  -1.518   9.565  1.00  0.00           H  
ATOM   4027  CB  PRO B 253      -8.450  -2.967   8.232  1.00  0.00           C  
ATOM   4028  HB2 PRO B 253      -8.708  -2.429   7.321  1.00  0.00           H  
ATOM   4029  HB3 PRO B 253      -9.298  -2.971   8.920  1.00  0.00           H  
ATOM   4030  CA  PRO B 253      -8.002  -4.408   7.970  1.00  0.00           C  
ATOM   4031  HA  PRO B 253      -8.878  -5.059   8.009  1.00  0.00           H  
ATOM   4032  C   PRO B 253      -7.373  -4.574   6.570  1.00  0.00           C  
ATOM   4033  O   PRO B 253      -8.067  -4.341   5.579  1.00  0.00           O  
ATOM   4034  N   TYR B 254      -6.085  -4.917   6.465  1.00  0.00           N  
ATOM   4035  H   TYR B 254      -5.580  -5.134   7.314  1.00  0.00           H  
ATOM   4036  CA  TYR B 254      -5.349  -5.064   5.203  1.00  0.00           C  
ATOM   4037  HA  TYR B 254      -5.862  -4.476   4.441  1.00  0.00           H  
ATOM   4038  CB  TYR B 254      -3.940  -4.479   5.369  1.00  0.00           C  
ATOM   4039  HB2 TYR B 254      -3.460  -4.904   6.250  1.00  0.00           H  
ATOM   4040  HB3 TYR B 254      -3.334  -4.760   4.510  1.00  0.00           H  
ATOM   4041  CG  TYR B 254      -3.953  -2.969   5.471  1.00  0.00           C  
ATOM   4042  CD1 TYR B 254      -3.756  -2.201   4.314  1.00  0.00           C  
ATOM   4043  HD1 TYR B 254      -3.548  -2.692   3.379  1.00  0.00           H  
ATOM   4044  CE1 TYR B 254      -3.825  -0.799   4.371  1.00  0.00           C  
ATOM   4045  HE1 TYR B 254      -3.648  -0.207   3.488  1.00  0.00           H  
ATOM   4046  CZ  TYR B 254      -4.106  -0.167   5.598  1.00  0.00           C  
ATOM   4047  OH  TYR B 254      -4.189   1.179   5.671  1.00  0.00           O  
ATOM   4048  HH  TYR B 254      -4.086   1.575   4.779  1.00  0.00           H  
ATOM   4049  CE2 TYR B 254      -4.306  -0.931   6.764  1.00  0.00           C  
ATOM   4050  HE2 TYR B 254      -4.522  -0.432   7.697  1.00  0.00           H  
ATOM   4051  CD2 TYR B 254      -4.222  -2.336   6.696  1.00  0.00           C  
ATOM   4052  HD2 TYR B 254      -4.379  -2.935   7.581  1.00  0.00           H  
ATOM   4053  C   TYR B 254      -5.287  -6.526   4.720  1.00  0.00           C  
ATOM   4054  O   TYR B 254      -5.251  -7.439   5.547  1.00  0.00           O  
ATOM   4055  N   PRO B 255      -5.242  -6.779   3.395  1.00  0.00           N  
ATOM   4056  CD  PRO B 255      -5.296  -5.804   2.313  1.00  0.00           C  
ATOM   4057  HD2 PRO B 255      -4.562  -5.007   2.446  1.00  0.00           H  
ATOM   4058  HD3 PRO B 255      -6.303  -5.385   2.263  1.00  0.00           H  
ATOM   4059  CG  PRO B 255      -5.003  -6.582   1.029  1.00  0.00           C  
ATOM   4060  HG2 PRO B 255      -3.930  -6.597   0.839  1.00  0.00           H  
ATOM   4061  HG3 PRO B 255      -5.539  -6.167   0.173  1.00  0.00           H  
ATOM   4062  CB  PRO B 255      -5.480  -7.996   1.363  1.00  0.00           C  
ATOM   4063  HB2 PRO B 255      -4.976  -8.748   0.752  1.00  0.00           H  
ATOM   4064  HB3 PRO B 255      -6.560  -8.056   1.228  1.00  0.00           H  
ATOM   4065  CA  PRO B 255      -5.145  -8.134   2.852  1.00  0.00           C  
ATOM   4066  HA  PRO B 255      -5.903  -8.745   3.336  1.00  0.00           H  
ATOM   4067  C   PRO B 255      -3.746  -8.759   3.070  1.00  0.00           C  
ATOM   4068  O   PRO B 255      -2.767  -8.015   3.155  1.00  0.00           O  
ATOM   4069  N   PRO B 256      -3.609 -10.104   3.098  1.00  0.00           N  
ATOM   4070  CD  PRO B 256      -4.683 -11.083   2.990  1.00  0.00           C  
ATOM   4071  HD2 PRO B 256      -4.850 -11.319   1.938  1.00  0.00           H  
ATOM   4072  HD3 PRO B 256      -5.611 -10.745   3.452  1.00  0.00           H  
ATOM   4073  CG  PRO B 256      -4.190 -12.323   3.730  1.00  0.00           C  
ATOM   4074  HG2 PRO B 256      -4.642 -13.234   3.342  1.00  0.00           H  
ATOM   4075  HG3 PRO B 256      -4.386 -12.217   4.798  1.00  0.00           H  
ATOM   4076  CB  PRO B 256      -2.688 -12.276   3.473  1.00  0.00           C  
ATOM   4077  HB2 PRO B 256      -2.478 -12.672   2.477  1.00  0.00           H  
ATOM   4078  HB3 PRO B 256      -2.131 -12.832   4.229  1.00  0.00           H  
ATOM   4079  CA  PRO B 256      -2.375 -10.778   3.525  1.00  0.00           C  
ATOM   4080  HA  PRO B 256      -2.204 -10.504   4.559  1.00  0.00           H  
ATOM   4081  C   PRO B 256      -1.087 -10.462   2.744  1.00  0.00           C  
ATOM   4082  O   PRO B 256       0.011 -10.662   3.265  1.00  0.00           O  
ATOM   4083  N   ASP B 257      -1.199  -9.990   1.498  1.00  0.00           N  
ATOM   4084  H   ASP B 257      -2.127  -9.829   1.122  1.00  0.00           H  
ATOM   4085  CA  ASP B 257      -0.071  -9.587   0.647  1.00  0.00           C  
ATOM   4086  HA  ASP B 257       0.792 -10.216   0.874  1.00  0.00           H  
ATOM   4087  CB  ASP B 257      -0.458  -9.816  -0.819  1.00  0.00           C  
ATOM   4088  HB2 ASP B 257       0.420  -9.640  -1.441  1.00  0.00           H  
ATOM   4089  HB3 ASP B 257      -0.751 -10.860  -0.952  1.00  0.00           H  
ATOM   4090  CG  ASP B 257      -1.601  -8.902  -1.275  1.00  0.00           C  
ATOM   4091  OD1 ASP B 257      -2.755  -9.190  -0.887  1.00  0.00           O  
ATOM   4092  OD2 ASP B 257      -1.307  -7.930  -2.019  1.00  0.00           O  
ATOM   4093  C   ASP B 257       0.373  -8.120   0.827  1.00  0.00           C  
ATOM   4094  O   ASP B 257       1.377  -7.703   0.241  1.00  0.00           O  
ATOM   4095  N   ASN B 258      -0.377  -7.317   1.587  1.00  0.00           N  
ATOM   4096  H   ASN B 258      -1.173  -7.718   2.071  1.00  0.00           H  
ATOM   4097  CA  ASN B 258      -0.074  -5.910   1.833  1.00  0.00           C  
ATOM   4098  HA  ASN B 258       0.355  -5.492   0.919  1.00  0.00           H  
ATOM   4099  CB  ASN B 258      -1.384  -5.171   2.125  1.00  0.00           C  
ATOM   4100  HB2 ASN B 258      -2.052  -5.284   1.274  1.00  0.00           H  
ATOM   4101  HB3 ASN B 258      -1.852  -5.615   3.001  1.00  0.00           H  
ATOM   4102  CG  ASN B 258      -1.159  -3.702   2.404  1.00  0.00           C  
ATOM   4103  OD1 ASN B 258      -0.774  -3.321   3.493  1.00  0.00           O  
ATOM   4104  ND2 ASN B 258      -1.376  -2.849   1.432  1.00  0.00           N  
ATOM   4105 HD21 ASN B 258      -1.287  -1.855   1.634  1.00  0.00           H  
ATOM   4106 HD22 ASN B 258      -1.681  -3.167   0.529  1.00  0.00           H  
ATOM   4107  C   ASN B 258       0.953  -5.729   2.964  1.00  0.00           C  
ATOM   4108  O   ASN B 258       0.911  -6.392   3.999  1.00  0.00           O  
ATOM   4109  N   TYR B 259       1.857  -4.764   2.804  1.00  0.00           N  
ATOM   4110  H   TYR B 259       1.827  -4.204   1.963  1.00  0.00           H  
ATOM   4111  CA  TYR B 259       2.959  -4.559   3.739  1.00  0.00           C  
ATOM   4112  HA  TYR B 259       3.528  -5.485   3.795  1.00  0.00           H  
ATOM   4113  CB  TYR B 259       3.880  -3.472   3.173  1.00  0.00           C  
ATOM   4114  HB2 TYR B 259       3.370  -2.511   3.265  1.00  0.00           H  
ATOM   4115  HB3 TYR B 259       4.782  -3.421   3.783  1.00  0.00           H  
ATOM   4116  CG  TYR B 259       4.293  -3.671   1.719  1.00  0.00           C  
ATOM   4117  CD1 TYR B 259       4.739  -4.926   1.245  1.00  0.00           C  
ATOM   4118  HD1 TYR B 259       4.752  -5.781   1.899  1.00  0.00           H  
ATOM   4119  CE1 TYR B 259       5.174  -5.070  -0.087  1.00  0.00           C  
ATOM   4120  HE1 TYR B 259       5.548  -6.017  -0.445  1.00  0.00           H  
ATOM   4121  CZ  TYR B 259       5.149  -3.963  -0.961  1.00  0.00           C  
ATOM   4122  OH  TYR B 259       5.612  -4.079  -2.232  1.00  0.00           O  
ATOM   4123  HH  TYR B 259       6.029  -4.943  -2.374  1.00  0.00           H  
ATOM   4124  CE2 TYR B 259       4.671  -2.724  -0.497  1.00  0.00           C  
ATOM   4125  HE2 TYR B 259       4.674  -1.868  -1.154  1.00  0.00           H  
ATOM   4126  CD2 TYR B 259       4.244  -2.580   0.834  1.00  0.00           C  
ATOM   4127  HD2 TYR B 259       3.908  -1.612   1.178  1.00  0.00           H  
ATOM   4128  C   TYR B 259       2.491  -4.251   5.177  1.00  0.00           C  
ATOM   4129  O   TYR B 259       3.125  -4.720   6.126  1.00  0.00           O  
ATOM   4130  N   LEU B 260       1.355  -3.571   5.357  1.00  0.00           N  
ATOM   4131  H   LEU B 260       0.814  -3.304   4.538  1.00  0.00           H  
ATOM   4132  CA  LEU B 260       0.769  -3.242   6.664  1.00  0.00           C  
ATOM   4133  HA  LEU B 260       1.570  -2.906   7.316  1.00  0.00           H  
ATOM   4134  CB  LEU B 260      -0.221  -2.071   6.506  1.00  0.00           C  
ATOM   4135  HB2 LEU B 260      -1.013  -2.366   5.819  1.00  0.00           H  
ATOM   4136  HB3 LEU B 260      -0.695  -1.879   7.466  1.00  0.00           H  
ATOM   4137  CG  LEU B 260       0.428  -0.764   6.004  1.00  0.00           C  
ATOM   4138  HG  LEU B 260       0.934  -0.942   5.056  1.00  0.00           H  
ATOM   4139  CD1 LEU B 260      -0.636   0.306   5.777  1.00  0.00           C  
ATOM   4140 HD11 LEU B 260      -1.308  -0.031   4.989  1.00  0.00           H  
ATOM   4141 HD12 LEU B 260      -1.201   0.483   6.691  1.00  0.00           H  
ATOM   4142 HD13 LEU B 260      -0.163   1.232   5.452  1.00  0.00           H  
ATOM   4143  CD2 LEU B 260       1.444  -0.206   7.006  1.00  0.00           C  
ATOM   4144 HD21 LEU B 260       1.784   0.775   6.673  1.00  0.00           H  
ATOM   4145 HD22 LEU B 260       0.985  -0.124   7.989  1.00  0.00           H  
ATOM   4146 HD23 LEU B 260       2.314  -0.857   7.062  1.00  0.00           H  
ATOM   4147  C   LEU B 260       0.130  -4.441   7.391  1.00  0.00           C  
ATOM   4148  O   LEU B 260      -0.087  -4.357   8.604  1.00  0.00           O  
ATOM   4149  N   TYR B 261      -0.057  -5.579   6.707  1.00  0.00           N  
ATOM   4150  H   TYR B 261       0.157  -5.582   5.714  1.00  0.00           H  
ATOM   4151  CA  TYR B 261      -0.557  -6.837   7.292  1.00  0.00           C  
ATOM   4152  HA  TYR B 261      -1.571  -6.665   7.648  1.00  0.00           H  
ATOM   4153  CB  TYR B 261      -0.644  -7.899   6.185  1.00  0.00           C  
ATOM   4154  HB2 TYR B 261      -1.213  -7.489   5.350  1.00  0.00           H  
ATOM   4155  HB3 TYR B 261       0.362  -8.116   5.829  1.00  0.00           H  
ATOM   4156  CG  TYR B 261      -1.306  -9.197   6.604  1.00  0.00           C  
ATOM   4157  CD1 TYR B 261      -0.574 -10.401   6.591  1.00  0.00           C  
ATOM   4158  HD1 TYR B 261       0.451 -10.398   6.246  1.00  0.00           H  
ATOM   4159  CE1 TYR B 261      -1.195 -11.612   6.960  1.00  0.00           C  
ATOM   4160  HE1 TYR B 261      -0.639 -12.535   6.939  1.00  0.00           H  
ATOM   4161  CZ  TYR B 261      -2.564 -11.622   7.312  1.00  0.00           C  
ATOM   4162  OH  TYR B 261      -3.185 -12.787   7.637  1.00  0.00           O  
ATOM   4163  HH  TYR B 261      -2.563 -13.501   7.783  1.00  0.00           H  
ATOM   4164  CE2 TYR B 261      -3.298 -10.419   7.304  1.00  0.00           C  
ATOM   4165  HE2 TYR B 261      -4.346 -10.432   7.567  1.00  0.00           H  
ATOM   4166  CD2 TYR B 261      -2.670  -9.209   6.952  1.00  0.00           C  
ATOM   4167  HD2 TYR B 261      -3.248  -8.295   6.931  1.00  0.00           H  
ATOM   4168  C   TYR B 261       0.286  -7.345   8.484  1.00  0.00           C  
ATOM   4169  O   TYR B 261      -0.229  -8.024   9.370  1.00  0.00           O  
ATOM   4170  N   ASN B 262       1.562  -6.937   8.570  1.00  0.00           N  
ATOM   4171  H   ASN B 262       1.898  -6.360   7.813  1.00  0.00           H  
ATOM   4172  CA  ASN B 262       2.451  -7.208   9.713  1.00  0.00           C  
ATOM   4173  HA  ASN B 262       1.825  -7.511  10.556  1.00  0.00           H  
ATOM   4174  CB  ASN B 262       3.409  -8.390   9.419  1.00  0.00           C  
ATOM   4175  HB2 ASN B 262       4.407  -8.009   9.217  1.00  0.00           H  
ATOM   4176  HB3 ASN B 262       3.494  -9.001  10.316  1.00  0.00           H  
ATOM   4177  CG  ASN B 262       3.037  -9.274   8.248  1.00  0.00           C  
ATOM   4178  OD1 ASN B 262       3.459  -9.014   7.127  1.00  0.00           O  
ATOM   4179  ND2 ASN B 262       2.263 -10.307   8.469  1.00  0.00           N  
ATOM   4180 HD21 ASN B 262       2.014 -10.884   7.687  1.00  0.00           H  
ATOM   4181 HD22 ASN B 262       1.845 -10.433   9.376  1.00  0.00           H  
ATOM   4182  C   ASN B 262       3.217  -5.961  10.217  1.00  0.00           C  
ATOM   4183  O   ASN B 262       4.256  -6.104  10.855  1.00  0.00           O  
ATOM   4184  N   HIE B 263       2.763  -4.747   9.886  1.00  0.00           N  
ATOM   4185  H   HIE B 263       1.876  -4.689   9.400  1.00  0.00           H  
ATOM   4186  CA  HIE B 263       3.484  -3.492  10.197  1.00  0.00           C  
ATOM   4187  HA  HIE B 263       4.214  -3.688  10.984  1.00  0.00           H  
ATOM   4188  CB  HIE B 263       4.256  -3.013   8.955  1.00  0.00           C  
ATOM   4189  HB2 HIE B 263       3.592  -2.999   8.093  1.00  0.00           H  
ATOM   4190  HB3 HIE B 263       4.580  -1.987   9.122  1.00  0.00           H  
ATOM   4191  CG  HIE B 263       5.500  -3.800   8.598  1.00  0.00           C  
ATOM   4192  ND1 HIE B 263       6.015  -3.926   7.305  1.00  0.00           N  
ATOM   4193  CE1 HIE B 263       7.270  -4.379   7.440  1.00  0.00           C  
ATOM   4194  HE1 HIE B 263       7.982  -4.492   6.631  1.00  0.00           H  
ATOM   4195  NE2 HIE B 263       7.547  -4.605   8.733  1.00  0.00           N  
ATOM   4196  HE2 HIE B 263       8.467  -4.846   9.082  1.00  0.00           H  
ATOM   4197  CD2 HIE B 263       6.447  -4.238   9.481  1.00  0.00           C  
ATOM   4198  HD2 HIE B 263       6.381  -4.189  10.560  1.00  0.00           H  
ATOM   4199  C   HIE B 263       2.618  -2.381  10.808  1.00  0.00           C  
ATOM   4200  O   HIE B 263       3.149  -1.361  11.246  1.00  0.00           O  
ATOM   4201  N   LEU B 264       1.306  -2.592  10.940  1.00  0.00           N  
ATOM   4202  H   LEU B 264       0.909  -3.446  10.580  1.00  0.00           H  
ATOM   4203  CA  LEU B 264       0.490  -1.819  11.878  1.00  0.00           C  
ATOM   4204  HA  LEU B 264       0.624  -0.759  11.667  1.00  0.00           H  
ATOM   4205  CB  LEU B 264      -0.986  -2.187  11.690  1.00  0.00           C  
ATOM   4206  HB2 LEU B 264      -1.059  -3.271  11.586  1.00  0.00           H  
ATOM   4207  HB3 LEU B 264      -1.560  -1.900  12.573  1.00  0.00           H  
ATOM   4208  CG  LEU B 264      -1.576  -1.497  10.452  1.00  0.00           C  
ATOM   4209  HG  LEU B 264      -0.822  -1.417   9.672  1.00  0.00           H  
ATOM   4210  CD1 LEU B 264      -2.088  -0.097  10.781  1.00  0.00           C  
ATOM   4211 HD11 LEU B 264      -2.377   0.389   9.854  1.00  0.00           H  
ATOM   4212 HD12 LEU B 264      -1.311   0.489  11.266  1.00  0.00           H  
ATOM   4213 HD13 LEU B 264      -2.962  -0.170  11.425  1.00  0.00           H  
ATOM   4214  CD2 LEU B 264      -2.749  -2.296   9.913  1.00  0.00           C  
ATOM   4215 HD21 LEU B 264      -3.459  -2.518  10.709  1.00  0.00           H  
ATOM   4216 HD22 LEU B 264      -3.244  -1.720   9.140  1.00  0.00           H  
ATOM   4217 HD23 LEU B 264      -2.386  -3.222   9.477  1.00  0.00           H  
ATOM   4218  C   LEU B 264       0.938  -2.062  13.328  1.00  0.00           C  
ATOM   4219  O   LEU B 264       1.384  -3.149  13.679  1.00  0.00           O  
ATOM   4220  N   THR B 265       0.810  -1.030  14.155  1.00  0.00           N  
ATOM   4221  H   THR B 265       0.449  -0.167  13.761  1.00  0.00           H  
ATOM   4222  CA  THR B 265       1.165  -0.993  15.581  1.00  0.00           C  
ATOM   4223  HA  THR B 265       1.393  -1.998  15.941  1.00  0.00           H  
ATOM   4224  CB  THR B 265       2.401  -0.108  15.792  1.00  0.00           C  
ATOM   4225  HB  THR B 265       2.168   0.904  15.462  1.00  0.00           H  
ATOM   4226  CG2 THR B 265       2.873  -0.067  17.245  1.00  0.00           C  
ATOM   4227 HG21 THR B 265       3.062  -1.081  17.600  1.00  0.00           H  
ATOM   4228 HG22 THR B 265       3.803   0.502  17.302  1.00  0.00           H  
ATOM   4229 HG23 THR B 265       2.127   0.408  17.880  1.00  0.00           H  
ATOM   4230  OG1 THR B 265       3.480  -0.582  15.022  1.00  0.00           O  
ATOM   4231  HG1 THR B 265       3.124  -0.983  14.223  1.00  0.00           H  
ATOM   4232  C   THR B 265      -0.027  -0.443  16.362  1.00  0.00           C  
ATOM   4233  O   THR B 265      -0.676   0.505  15.906  1.00  0.00           O  
ATOM   4234  N   TYR B 266      -0.343  -1.027  17.521  1.00  0.00           N  
ATOM   4235  H   TYR B 266       0.269  -1.741  17.898  1.00  0.00           H  
ATOM   4236  CA  TYR B 266      -1.642  -0.826  18.171  1.00  0.00           C  
ATOM   4237  HA  TYR B 266      -2.261  -0.204  17.523  1.00  0.00           H  
ATOM   4238  CB  TYR B 266      -2.374  -2.175  18.290  1.00  0.00           C  
ATOM   4239  HB2 TYR B 266      -1.831  -2.797  18.993  1.00  0.00           H  
ATOM   4240  HB3 TYR B 266      -3.366  -2.004  18.707  1.00  0.00           H  
ATOM   4241  CG  TYR B 266      -2.533  -2.962  16.998  1.00  0.00           C  
ATOM   4242  CD1 TYR B 266      -3.419  -2.512  16.001  1.00  0.00           C  
ATOM   4243  HD1 TYR B 266      -3.970  -1.597  16.159  1.00  0.00           H  
ATOM   4244  CE1 TYR B 266      -3.577  -3.245  14.807  1.00  0.00           C  
ATOM   4245  HE1 TYR B 266      -4.252  -2.907  14.035  1.00  0.00           H  
ATOM   4246  CZ  TYR B 266      -2.846  -4.438  14.608  1.00  0.00           C  
ATOM   4247  OH  TYR B 266      -3.023  -5.167  13.478  1.00  0.00           O  
ATOM   4248  HH  TYR B 266      -2.434  -5.926  13.470  1.00  0.00           H  
ATOM   4249  CE2 TYR B 266      -1.972  -4.898  15.615  1.00  0.00           C  
ATOM   4250  HE2 TYR B 266      -1.410  -5.813  15.480  1.00  0.00           H  
ATOM   4251  CD2 TYR B 266      -1.817  -4.163  16.805  1.00  0.00           C  
ATOM   4252  HD2 TYR B 266      -1.145  -4.534  17.571  1.00  0.00           H  
ATOM   4253  C   TYR B 266      -1.565  -0.092  19.520  1.00  0.00           C  
ATOM   4254  O   TYR B 266      -0.560  -0.121  20.237  1.00  0.00           O  
ATOM   4255  N   ALA B 267      -2.678   0.544  19.879  1.00  0.00           N  
ATOM   4256  H   ALA B 267      -3.442   0.562  19.212  1.00  0.00           H  
ATOM   4257  CA  ALA B 267      -2.947   1.049  21.222  1.00  0.00           C  
ATOM   4258  HA  ALA B 267      -2.351   0.478  21.938  1.00  0.00           H  
ATOM   4259  CB  ALA B 267      -2.528   2.518  21.334  1.00  0.00           C  
ATOM   4260  HB1 ALA B 267      -3.050   3.119  20.590  1.00  0.00           H  
ATOM   4261  HB2 ALA B 267      -2.769   2.890  22.330  1.00  0.00           H  
ATOM   4262  HB3 ALA B 267      -1.450   2.605  21.190  1.00  0.00           H  
ATOM   4263  C   ALA B 267      -4.428   0.847  21.569  1.00  0.00           C  
ATOM   4264  O   ALA B 267      -5.325   1.165  20.782  1.00  0.00           O  
ATOM   4265  N   VAL B 268      -4.670   0.303  22.757  1.00  0.00           N  
ATOM   4266  H   VAL B 268      -3.869   0.118  23.355  1.00  0.00           H  
ATOM   4267  CA  VAL B 268      -5.988  -0.022  23.313  1.00  0.00           C  
ATOM   4268  HA  VAL B 268      -6.721  -0.038  22.510  1.00  0.00           H  
ATOM   4269  CB  VAL B 268      -5.950  -1.434  23.946  1.00  0.00           C  
ATOM   4270  HB  VAL B 268      -5.163  -1.451  24.698  1.00  0.00           H  
ATOM   4271  CG1 VAL B 268      -7.265  -1.820  24.626  1.00  0.00           C  
ATOM   4272 HG11 VAL B 268      -8.093  -1.755  23.918  1.00  0.00           H  
ATOM   4273 HG12 VAL B 268      -7.198  -2.836  25.013  1.00  0.00           H  
ATOM   4274 HG13 VAL B 268      -7.444  -1.150  25.461  1.00  0.00           H  
ATOM   4275  CG2 VAL B 268      -5.642  -2.520  22.904  1.00  0.00           C  
ATOM   4276 HG21 VAL B 268      -5.576  -3.492  23.392  1.00  0.00           H  
ATOM   4277 HG22 VAL B 268      -6.428  -2.556  22.151  1.00  0.00           H  
ATOM   4278 HG23 VAL B 268      -4.687  -2.326  22.418  1.00  0.00           H  
ATOM   4279  C   VAL B 268      -6.407   1.059  24.316  1.00  0.00           C  
ATOM   4280  O   VAL B 268      -5.599   1.542  25.106  1.00  0.00           O  
ATOM   4281  N   ASN B 269      -7.686   1.430  24.311  1.00  0.00           N  
ATOM   4282  H   ASN B 269      -8.300   0.979  23.638  1.00  0.00           H  
ATOM   4283  CA  ASN B 269      -8.335   2.255  25.332  1.00  0.00           C  
ATOM   4284  HA  ASN B 269      -7.605   2.552  26.086  1.00  0.00           H  
ATOM   4285  CB  ASN B 269      -8.882   3.530  24.658  1.00  0.00           C  
ATOM   4286  HB2 ASN B 269      -8.038   4.164  24.403  1.00  0.00           H  
ATOM   4287  HB3 ASN B 269      -9.395   3.252  23.739  1.00  0.00           H  
ATOM   4288  CG  ASN B 269      -9.842   4.369  25.489  1.00  0.00           C  
ATOM   4289  OD1 ASN B 269     -10.819   4.905  24.977  1.00  0.00           O  
ATOM   4290  ND2 ASN B 269      -9.621   4.512  26.773  1.00  0.00           N  
ATOM   4291 HD21 ASN B 269     -10.277   5.053  27.315  1.00  0.00           H  
ATOM   4292 HD22 ASN B 269      -8.799   4.134  27.235  1.00  0.00           H  
ATOM   4293  C   ASN B 269      -9.420   1.418  26.025  1.00  0.00           C  
ATOM   4294  O   ASN B 269     -10.241   0.808  25.340  1.00  0.00           O  
ATOM   4295  N   ILE B 270      -9.416   1.404  27.360  1.00  0.00           N  
ATOM   4296  H   ILE B 270      -8.750   2.003  27.837  1.00  0.00           H  
ATOM   4297  CA  ILE B 270     -10.369   0.693  28.230  1.00  0.00           C  
ATOM   4298  HA  ILE B 270     -11.177   0.296  27.621  1.00  0.00           H  
ATOM   4299  CB  ILE B 270      -9.671  -0.487  28.956  1.00  0.00           C  
ATOM   4300  HB  ILE B 270      -8.715  -0.130  29.342  1.00  0.00           H  
ATOM   4301  CG2 ILE B 270     -10.467  -1.051  30.152  1.00  0.00           C  
ATOM   4302 HG21 ILE B 270     -10.610  -0.288  30.916  1.00  0.00           H  
ATOM   4303 HG22 ILE B 270     -11.441  -1.419  29.825  1.00  0.00           H  
ATOM   4304 HG23 ILE B 270      -9.927  -1.868  30.628  1.00  0.00           H  
ATOM   4305  CG1 ILE B 270      -9.404  -1.601  27.926  1.00  0.00           C  
ATOM   4306 HG12 ILE B 270     -10.357  -1.983  27.568  1.00  0.00           H  
ATOM   4307 HG13 ILE B 270      -8.868  -1.174  27.084  1.00  0.00           H  
ATOM   4308  CD1 ILE B 270      -8.568  -2.773  28.443  1.00  0.00           C  
ATOM   4309 HD11 ILE B 270      -9.150  -3.385  29.132  1.00  0.00           H  
ATOM   4310 HD12 ILE B 270      -8.268  -3.394  27.600  1.00  0.00           H  
ATOM   4311 HD13 ILE B 270      -7.679  -2.399  28.946  1.00  0.00           H  
ATOM   4312  C   ILE B 270     -10.987   1.682  29.215  1.00  0.00           C  
ATOM   4313  O   ILE B 270     -10.307   2.611  29.649  1.00  0.00           O  
ATOM   4314  N   TRP B 271     -12.256   1.485  29.572  1.00  0.00           N  
ATOM   4315  H   TRP B 271     -12.764   0.706  29.165  1.00  0.00           H  
ATOM   4316  CA  TRP B 271     -12.930   2.242  30.632  1.00  0.00           C  
ATOM   4317  HA  TRP B 271     -12.219   2.358  31.447  1.00  0.00           H  
ATOM   4318  CB  TRP B 271     -13.315   3.643  30.134  1.00  0.00           C  
ATOM   4319  HB2 TRP B 271     -13.547   4.255  31.008  1.00  0.00           H  
ATOM   4320  HB3 TRP B 271     -12.453   4.100  29.651  1.00  0.00           H  
ATOM   4321  CG  TRP B 271     -14.477   3.718  29.189  1.00  0.00           C  
ATOM   4322  CD1 TRP B 271     -15.694   4.201  29.520  1.00  0.00           C  
ATOM   4323  HD1 TRP B 271     -15.967   4.576  30.503  1.00  0.00           H  
ATOM   4324  NE1 TRP B 271     -16.539   4.120  28.435  1.00  0.00           N  
ATOM   4325  HE1 TRP B 271     -17.507   4.404  28.489  1.00  0.00           H  
ATOM   4326  CE2 TRP B 271     -15.912   3.558  27.343  1.00  0.00           C  
ATOM   4327  CZ2 TRP B 271     -16.344   3.251  26.043  1.00  0.00           C  
ATOM   4328  HZ2 TRP B 271     -17.350   3.497  25.738  1.00  0.00           H  
ATOM   4329  CH2 TRP B 271     -15.467   2.597  25.162  1.00  0.00           C  
ATOM   4330  HH2 TRP B 271     -15.798   2.323  24.170  1.00  0.00           H  
ATOM   4331  CZ3 TRP B 271     -14.164   2.286  25.583  1.00  0.00           C  
ATOM   4332  HZ3 TRP B 271     -13.495   1.748  24.930  1.00  0.00           H  
ATOM   4333  CE3 TRP B 271     -13.722   2.654  26.869  1.00  0.00           C  
ATOM   4334  HE3 TRP B 271     -12.710   2.431  27.162  1.00  0.00           H  
ATOM   4335  CD2 TRP B 271     -14.587   3.278  27.797  1.00  0.00           C  
ATOM   4336  C   TRP B 271     -14.146   1.495  31.197  1.00  0.00           C  
ATOM   4337  O   TRP B 271     -14.642   0.547  30.581  1.00  0.00           O  
ATOM   4338  N   SER B 272     -14.606   1.880  32.390  1.00  0.00           N  
ATOM   4339  H   SER B 272     -14.142   2.653  32.857  1.00  0.00           H  
ATOM   4340  CA  SER B 272     -15.778   1.276  33.045  1.00  0.00           C  
ATOM   4341  HA  SER B 272     -15.715   0.199  32.905  1.00  0.00           H  
ATOM   4342  CB  SER B 272     -15.720   1.531  34.553  1.00  0.00           C  
ATOM   4343  HB2 SER B 272     -14.779   1.154  34.955  1.00  0.00           H  
ATOM   4344  HB3 SER B 272     -15.776   2.603  34.735  1.00  0.00           H  
ATOM   4345  OG  SER B 272     -16.801   0.888  35.202  1.00  0.00           O  
ATOM   4346  HG  SER B 272     -16.654  -0.070  35.132  1.00  0.00           H  
ATOM   4347  C   SER B 272     -17.124   1.748  32.461  1.00  0.00           C  
ATOM   4348  O   SER B 272     -17.264   2.882  32.016  1.00  0.00           O  
ATOM   4349  N   GLU B 273     -18.139   0.879  32.498  1.00  0.00           N  
ATOM   4350  H   GLU B 273     -17.929  -0.041  32.871  1.00  0.00           H  
ATOM   4351  CA  GLU B 273     -19.562   1.199  32.269  1.00  0.00           C  
ATOM   4352  HA  GLU B 273     -19.658   1.907  31.441  1.00  0.00           H  
ATOM   4353  CB  GLU B 273     -20.245  -0.129  31.884  1.00  0.00           C  
ATOM   4354  HB2 GLU B 273     -19.683  -0.597  31.075  1.00  0.00           H  
ATOM   4355  HB3 GLU B 273     -20.143  -0.773  32.751  1.00  0.00           H  
ATOM   4356  CG  GLU B 273     -21.738  -0.137  31.493  1.00  0.00           C  
ATOM   4357  HG2 GLU B 273     -22.100  -1.160  31.629  1.00  0.00           H  
ATOM   4358  HG3 GLU B 273     -22.328   0.476  32.167  1.00  0.00           H  
ATOM   4359  CD  GLU B 273     -22.009   0.282  30.040  1.00  0.00           C  
ATOM   4360  OE1 GLU B 273     -21.289   1.121  29.476  1.00  0.00           O  
ATOM   4361  OE2 GLU B 273     -22.898  -0.306  29.383  1.00  0.00           O  
ATOM   4362  C   GLU B 273     -20.231   1.833  33.513  1.00  0.00           C  
ATOM   4363  O   GLU B 273     -21.355   2.329  33.443  1.00  0.00           O  
ATOM   4364  N   ASN B 274     -19.568   1.796  34.677  1.00  0.00           N  
ATOM   4365  H   ASN B 274     -18.641   1.387  34.679  1.00  0.00           H  
ATOM   4366  CA  ASN B 274     -20.128   2.220  35.971  1.00  0.00           C  
ATOM   4367  HA  ASN B 274     -21.139   2.601  35.823  1.00  0.00           H  
ATOM   4368  CB  ASN B 274     -20.195   0.992  36.898  1.00  0.00           C  
ATOM   4369  HB2 ASN B 274     -19.180   0.669  37.121  1.00  0.00           H  
ATOM   4370  HB3 ASN B 274     -20.671   1.287  37.831  1.00  0.00           H  
ATOM   4371  CG  ASN B 274     -20.963  -0.190  36.330  1.00  0.00           C  
ATOM   4372  OD1 ASN B 274     -20.462  -1.295  36.198  1.00  0.00           O  
ATOM   4373  ND2 ASN B 274     -22.210  -0.012  35.962  1.00  0.00           N  
ATOM   4374 HD21 ASN B 274     -22.695  -0.818  35.619  1.00  0.00           H  
ATOM   4375 HD22 ASN B 274     -22.622   0.903  36.003  1.00  0.00           H  
ATOM   4376  C   ASN B 274     -19.352   3.363  36.650  1.00  0.00           C  
ATOM   4377  O   ASN B 274     -19.935   4.092  37.450  1.00  0.00           O  
ATOM   4378  N   ASP B 275     -18.061   3.523  36.348  1.00  0.00           N  
ATOM   4379  H   ASP B 275     -17.630   2.863  35.714  1.00  0.00           H  
ATOM   4380  CA  ASP B 275     -17.202   4.568  36.915  1.00  0.00           C  
ATOM   4381  HA  ASP B 275     -17.787   5.216  37.566  1.00  0.00           H  
ATOM   4382  CB  ASP B 275     -16.153   3.911  37.823  1.00  0.00           C  
ATOM   4383  HB2 ASP B 275     -16.668   3.345  38.600  1.00  0.00           H  
ATOM   4384  HB3 ASP B 275     -15.559   3.209  37.236  1.00  0.00           H  
ATOM   4385  CG  ASP B 275     -15.209   4.919  38.492  1.00  0.00           C  
ATOM   4386  OD1 ASP B 275     -14.385   4.420  39.302  1.00  0.00           O  
ATOM   4387  OD2 ASP B 275     -15.297   6.136  38.240  1.00  0.00           O  
ATOM   4388  C   ASP B 275     -16.550   5.430  35.814  1.00  0.00           C  
ATOM   4389  O   ASP B 275     -15.591   4.978  35.181  1.00  0.00           O  
ATOM   4390  N   PRO B 276     -17.015   6.677  35.594  1.00  0.00           N  
ATOM   4391  CD  PRO B 276     -18.215   7.262  36.173  1.00  0.00           C  
ATOM   4392  HD2 PRO B 276     -17.963   7.728  37.127  1.00  0.00           H  
ATOM   4393  HD3 PRO B 276     -19.006   6.523  36.305  1.00  0.00           H  
ATOM   4394  CG  PRO B 276     -18.666   8.321  35.174  1.00  0.00           C  
ATOM   4395  HG2 PRO B 276     -19.232   9.117  35.658  1.00  0.00           H  
ATOM   4396  HG3 PRO B 276     -19.253   7.855  34.382  1.00  0.00           H  
ATOM   4397  CB  PRO B 276     -17.338   8.823  34.610  1.00  0.00           C  
ATOM   4398  HB2 PRO B 276     -16.913   9.555  35.299  1.00  0.00           H  
ATOM   4399  HB3 PRO B 276     -17.461   9.259  33.619  1.00  0.00           H  
ATOM   4400  CA  PRO B 276     -16.460   7.565  34.569  1.00  0.00           C  
ATOM   4401  HA  PRO B 276     -16.578   7.081  33.600  1.00  0.00           H  
ATOM   4402  C   PRO B 276     -14.977   7.936  34.747  1.00  0.00           C  
ATOM   4403  O   PRO B 276     -14.354   8.377  33.781  1.00  0.00           O  
ATOM   4404  N   ALA B 277     -14.417   7.808  35.958  1.00  0.00           N  
ATOM   4405  H   ALA B 277     -14.952   7.377  36.710  1.00  0.00           H  
ATOM   4406  CA  ALA B 277     -13.018   8.124  36.247  1.00  0.00           C  
ATOM   4407  HA  ALA B 277     -12.697   8.942  35.602  1.00  0.00           H  
ATOM   4408  CB  ALA B 277     -12.935   8.600  37.703  1.00  0.00           C  
ATOM   4409  HB1 ALA B 277     -13.219   7.790  38.377  1.00  0.00           H  
ATOM   4410  HB2 ALA B 277     -11.914   8.911  37.929  1.00  0.00           H  
ATOM   4411  HB3 ALA B 277     -13.607   9.445  37.852  1.00  0.00           H  
ATOM   4412  C   ALA B 277     -12.061   6.942  35.989  1.00  0.00           C  
ATOM   4413  O   ALA B 277     -10.859   7.151  35.813  1.00  0.00           O  
ATOM   4414  N   ASP B 278     -12.565   5.704  35.948  1.00  0.00           N  
ATOM   4415  H   ASP B 278     -13.566   5.594  36.064  1.00  0.00           H  
ATOM   4416  CA  ASP B 278     -11.775   4.504  35.653  1.00  0.00           C  
ATOM   4417  HA  ASP B 278     -10.787   4.643  36.098  1.00  0.00           H  
ATOM   4418  CB  ASP B 278     -12.409   3.282  36.347  1.00  0.00           C  
ATOM   4419  HB2 ASP B 278     -12.733   3.588  37.343  1.00  0.00           H  
ATOM   4420  HB3 ASP B 278     -13.291   2.958  35.795  1.00  0.00           H  
ATOM   4421  CG  ASP B 278     -11.448   2.099  36.536  1.00  0.00           C  
ATOM   4422  OD1 ASP B 278     -11.828   1.125  37.226  1.00  0.00           O  
ATOM   4423  OD2 ASP B 278     -10.295   2.125  36.054  1.00  0.00           O  
ATOM   4424  C   ASP B 278     -11.564   4.366  34.130  1.00  0.00           C  
ATOM   4425  O   ASP B 278     -12.132   3.490  33.474  1.00  0.00           O  
ATOM   4426  N   PHE B 279     -10.777   5.292  33.566  1.00  0.00           N  
ATOM   4427  H   PHE B 279     -10.410   6.008  34.188  1.00  0.00           H  
ATOM   4428  CA  PHE B 279     -10.424   5.401  32.147  1.00  0.00           C  
ATOM   4429  HA  PHE B 279     -10.957   4.628  31.592  1.00  0.00           H  
ATOM   4430  CB  PHE B 279     -10.884   6.767  31.615  1.00  0.00           C  
ATOM   4431  HB2 PHE B 279     -11.958   6.864  31.789  1.00  0.00           H  
ATOM   4432  HB3 PHE B 279     -10.395   7.549  32.197  1.00  0.00           H  
ATOM   4433  CG  PHE B 279     -10.600   7.013  30.141  1.00  0.00           C  
ATOM   4434  CD1 PHE B 279      -9.331   7.463  29.726  1.00  0.00           C  
ATOM   4435  HD1 PHE B 279      -8.556   7.633  30.461  1.00  0.00           H  
ATOM   4436  CE1 PHE B 279      -9.075   7.709  28.364  1.00  0.00           C  
ATOM   4437  HE1 PHE B 279      -8.099   8.061  28.057  1.00  0.00           H  
ATOM   4438  CZ  PHE B 279     -10.093   7.523  27.414  1.00  0.00           C  
ATOM   4439  HZ  PHE B 279      -9.899   7.729  26.371  1.00  0.00           H  
ATOM   4440  CE2 PHE B 279     -11.362   7.073  27.823  1.00  0.00           C  
ATOM   4441  HE2 PHE B 279     -12.154   6.938  27.102  1.00  0.00           H  
ATOM   4442  CD2 PHE B 279     -11.613   6.820  29.184  1.00  0.00           C  
ATOM   4443  HD2 PHE B 279     -12.595   6.494  29.500  1.00  0.00           H  
ATOM   4444  C   PHE B 279      -8.918   5.181  31.941  1.00  0.00           C  
ATOM   4445  O   PHE B 279      -8.091   5.701  32.692  1.00  0.00           O  
ATOM   4446  N   ARG B 280      -8.544   4.381  30.934  1.00  0.00           N  
ATOM   4447  H   ARG B 280      -9.277   3.992  30.347  1.00  0.00           H  
ATOM   4448  CA  ARG B 280      -7.202   3.788  30.800  1.00  0.00           C  
ATOM   4449  HA  ARG B 280      -6.484   4.432  31.314  1.00  0.00           H  
ATOM   4450  CB  ARG B 280      -7.182   2.396  31.458  1.00  0.00           C  
ATOM   4451  HB2 ARG B 280      -7.767   1.712  30.841  1.00  0.00           H  
ATOM   4452  HB3 ARG B 280      -6.150   2.041  31.480  1.00  0.00           H  
ATOM   4453  CG  ARG B 280      -7.752   2.359  32.884  1.00  0.00           C  
ATOM   4454  HG2 ARG B 280      -7.238   3.091  33.510  1.00  0.00           H  
ATOM   4455  HG3 ARG B 280      -8.819   2.584  32.865  1.00  0.00           H  
ATOM   4456  CD  ARG B 280      -7.567   0.965  33.473  1.00  0.00           C  
ATOM   4457  HD2 ARG B 280      -7.986   0.225  32.788  1.00  0.00           H  
ATOM   4458  HD3 ARG B 280      -6.498   0.780  33.584  1.00  0.00           H  
ATOM   4459  NE  ARG B 280      -8.239   0.848  34.776  1.00  0.00           N  
ATOM   4460  HE  ARG B 280      -8.995   1.500  35.007  1.00  0.00           H  
ATOM   4461  CZ  ARG B 280      -7.988  -0.040  35.709  1.00  0.00           C  
ATOM   4462  NH1 ARG B 280      -7.047  -0.928  35.569  1.00  0.00           N  
ATOM   4463 HH11 ARG B 280      -6.565  -0.988  34.690  1.00  0.00           H  
ATOM   4464 HH12 ARG B 280      -6.918  -1.604  36.311  1.00  0.00           H  
ATOM   4465  NH2 ARG B 280      -8.677  -0.045  36.805  1.00  0.00           N  
ATOM   4466 HH21 ARG B 280      -9.423   0.656  36.883  1.00  0.00           H  
ATOM   4467 HH22 ARG B 280      -8.502  -0.745  37.508  1.00  0.00           H  
ATOM   4468  C   ARG B 280      -6.762   3.650  29.345  1.00  0.00           C  
ATOM   4469  O   ARG B 280      -7.589   3.486  28.443  1.00  0.00           O  
ATOM   4470  N   ILE B 281      -5.452   3.637  29.106  1.00  0.00           N  
ATOM   4471  H   ILE B 281      -4.822   3.705  29.892  1.00  0.00           H  
ATOM   4472  CA  ILE B 281      -4.837   3.355  27.801  1.00  0.00           C  
ATOM   4473  HA  ILE B 281      -5.578   2.875  27.165  1.00  0.00           H  
ATOM   4474  CB  ILE B 281      -4.397   4.668  27.099  1.00  0.00           C  
ATOM   4475  HB  ILE B 281      -3.813   5.258  27.808  1.00  0.00           H  
ATOM   4476  CG2 ILE B 281      -3.503   4.402  25.871  1.00  0.00           C  
ATOM   4477 HG21 ILE B 281      -4.036   3.801  25.133  1.00  0.00           H  
ATOM   4478 HG22 ILE B 281      -3.187   5.341  25.418  1.00  0.00           H  
ATOM   4479 HG23 ILE B 281      -2.591   3.886  26.171  1.00  0.00           H  
ATOM   4480  CG1 ILE B 281      -5.652   5.484  26.695  1.00  0.00           C  
ATOM   4481 HG12 ILE B 281      -6.283   4.873  26.047  1.00  0.00           H  
ATOM   4482 HG13 ILE B 281      -6.221   5.722  27.594  1.00  0.00           H  
ATOM   4483  CD1 ILE B 281      -5.378   6.817  25.987  1.00  0.00           C  
ATOM   4484 HD11 ILE B 281      -4.980   6.645  24.988  1.00  0.00           H  
ATOM   4485 HD12 ILE B 281      -4.674   7.412  26.569  1.00  0.00           H  
ATOM   4486 HD13 ILE B 281      -6.314   7.368  25.892  1.00  0.00           H  
ATOM   4487  C   ILE B 281      -3.707   2.336  28.000  1.00  0.00           C  
ATOM   4488  O   ILE B 281      -3.025   2.359  29.023  1.00  0.00           O  
ATOM   4489  N   TYR B 282      -3.526   1.447  27.025  1.00  0.00           N  
ATOM   4490  H   TYR B 282      -4.142   1.496  26.220  1.00  0.00           H  
ATOM   4491  CA  TYR B 282      -2.517   0.393  27.018  1.00  0.00           C  
ATOM   4492  HA  TYR B 282      -1.750   0.619  27.760  1.00  0.00           H  
ATOM   4493  CB  TYR B 282      -3.162  -0.952  27.400  1.00  0.00           C  
ATOM   4494  HB2 TYR B 282      -3.945  -1.178  26.676  1.00  0.00           H  
ATOM   4495  HB3 TYR B 282      -2.399  -1.726  27.300  1.00  0.00           H  
ATOM   4496  CG  TYR B 282      -3.762  -1.051  28.800  1.00  0.00           C  
ATOM   4497  CD1 TYR B 282      -5.114  -0.716  29.032  1.00  0.00           C  
ATOM   4498  HD1 TYR B 282      -5.720  -0.347  28.217  1.00  0.00           H  
ATOM   4499  CE1 TYR B 282      -5.679  -0.877  30.315  1.00  0.00           C  
ATOM   4500  HE1 TYR B 282      -6.715  -0.640  30.491  1.00  0.00           H  
ATOM   4501  CZ  TYR B 282      -4.902  -1.393  31.376  1.00  0.00           C  
ATOM   4502  OH  TYR B 282      -5.473  -1.612  32.595  1.00  0.00           O  
ATOM   4503  HH  TYR B 282      -5.014  -2.312  33.069  1.00  0.00           H  
ATOM   4504  CE2 TYR B 282      -3.545  -1.715  31.149  1.00  0.00           C  
ATOM   4505  HE2 TYR B 282      -2.936  -2.093  31.957  1.00  0.00           H  
ATOM   4506  CD2 TYR B 282      -2.981  -1.541  29.867  1.00  0.00           C  
ATOM   4507  HD2 TYR B 282      -1.944  -1.792  29.699  1.00  0.00           H  
ATOM   4508  C   TYR B 282      -1.852   0.334  25.632  1.00  0.00           C  
ATOM   4509  O   TYR B 282      -2.511   0.091  24.619  1.00  0.00           O  
ATOM   4510  N   GLN B 283      -0.541   0.575  25.582  1.00  0.00           N  
ATOM   4511  H   GLN B 283      -0.061   0.771  26.448  1.00  0.00           H  
ATOM   4512  CA  GLN B 283       0.274   0.421  24.369  1.00  0.00           C  
ATOM   4513  HA  GLN B 283      -0.248   0.883  23.528  1.00  0.00           H  
ATOM   4514  CB  GLN B 283       1.615   1.152  24.580  1.00  0.00           C  
ATOM   4515  HB2 GLN B 283       1.439   2.122  25.043  1.00  0.00           H  
ATOM   4516  HB3 GLN B 283       2.214   0.567  25.282  1.00  0.00           H  
ATOM   4517  CG  GLN B 283       2.447   1.355  23.298  1.00  0.00           C  
ATOM   4518  HG2 GLN B 283       3.495   1.198  23.552  1.00  0.00           H  
ATOM   4519  HG3 GLN B 283       2.194   0.616  22.540  1.00  0.00           H  
ATOM   4520  CD  GLN B 283       2.313   2.753  22.692  1.00  0.00           C  
ATOM   4521  OE1 GLN B 283       1.300   3.431  22.779  1.00  0.00           O  
ATOM   4522  NE2 GLN B 283       3.338   3.236  22.021  1.00  0.00           N  
ATOM   4523 HE21 GLN B 283       3.230   4.155  21.635  1.00  0.00           H  
ATOM   4524 HE22 GLN B 283       4.170   2.689  21.894  1.00  0.00           H  
ATOM   4525  C   GLN B 283       0.500  -1.073  24.064  1.00  0.00           C  
ATOM   4526  O   GLN B 283       0.714  -1.855  24.989  1.00  0.00           O  
ATOM   4527  N   VAL B 284       0.488  -1.476  22.789  1.00  0.00           N  
ATOM   4528  H   VAL B 284       0.335  -0.799  22.052  1.00  0.00           H  
ATOM   4529  CA  VAL B 284       0.764  -2.860  22.371  1.00  0.00           C  
ATOM   4530  HA  VAL B 284       0.646  -3.524  23.228  1.00  0.00           H  
ATOM   4531  CB  VAL B 284      -0.252  -3.320  21.306  1.00  0.00           C  
ATOM   4532  HB  VAL B 284      -0.116  -2.723  20.406  1.00  0.00           H  
ATOM   4533  CG1 VAL B 284      -0.062  -4.794  20.936  1.00  0.00           C  
ATOM   4534 HG11 VAL B 284       0.912  -4.941  20.474  1.00  0.00           H  
ATOM   4535 HG12 VAL B 284      -0.151  -5.428  21.818  1.00  0.00           H  
ATOM   4536 HG13 VAL B 284      -0.819  -5.101  20.213  1.00  0.00           H  
ATOM   4537  CG2 VAL B 284      -1.696  -3.140  21.813  1.00  0.00           C  
ATOM   4538 HG21 VAL B 284      -1.833  -3.681  22.750  1.00  0.00           H  
ATOM   4539 HG22 VAL B 284      -1.919  -2.085  21.970  1.00  0.00           H  
ATOM   4540 HG23 VAL B 284      -2.399  -3.529  21.080  1.00  0.00           H  
ATOM   4541  C   VAL B 284       2.216  -2.965  21.892  1.00  0.00           C  
ATOM   4542  O   VAL B 284       2.592  -2.359  20.891  1.00  0.00           O  
ATOM   4543  N   THR B 285       3.043  -3.708  22.635  1.00  0.00           N  
ATOM   4544  H   THR B 285       2.698  -4.084  23.508  1.00  0.00           H  
ATOM   4545  CA  THR B 285       4.499  -3.811  22.410  1.00  0.00           C  
ATOM   4546  HA  THR B 285       4.909  -2.804  22.325  1.00  0.00           H  
ATOM   4547  CB  THR B 285       5.187  -4.544  23.585  1.00  0.00           C  
ATOM   4548  HB  THR B 285       5.197  -5.614  23.378  1.00  0.00           H  
ATOM   4549  CG2 THR B 285       6.627  -4.078  23.803  1.00  0.00           C  
ATOM   4550 HG21 THR B 285       6.647  -3.009  24.026  1.00  0.00           H  
ATOM   4551 HG22 THR B 285       7.081  -4.633  24.622  1.00  0.00           H  
ATOM   4552 HG23 THR B 285       7.210  -4.260  22.900  1.00  0.00           H  
ATOM   4553  OG1 THR B 285       4.510  -4.355  24.812  1.00  0.00           O  
ATOM   4554  HG1 THR B 285       5.117  -4.612  25.512  1.00  0.00           H  
ATOM   4555  C   THR B 285       4.872  -4.571  21.130  1.00  0.00           C  
ATOM   4556  O   THR B 285       5.985  -4.426  20.632  1.00  0.00           O  
ATOM   4557  N   TYR B 286       3.976  -5.424  20.633  1.00  0.00           N  
ATOM   4558  H   TYR B 286       3.054  -5.416  21.036  1.00  0.00           H  
ATOM   4559  CA  TYR B 286       4.215  -6.355  19.529  1.00  0.00           C  
ATOM   4560  HA  TYR B 286       5.276  -6.343  19.273  1.00  0.00           H  
ATOM   4561  CB  TYR B 286       3.859  -7.780  19.992  1.00  0.00           C  
ATOM   4562  HB2 TYR B 286       2.785  -7.826  20.184  1.00  0.00           H  
ATOM   4563  HB3 TYR B 286       4.069  -8.481  19.184  1.00  0.00           H  
ATOM   4564  CG  TYR B 286       4.601  -8.244  21.236  1.00  0.00           C  
ATOM   4565  CD1 TYR B 286       5.906  -8.763  21.126  1.00  0.00           C  
ATOM   4566  HD1 TYR B 286       6.379  -8.847  20.157  1.00  0.00           H  
ATOM   4567  CE1 TYR B 286       6.600  -9.184  22.278  1.00  0.00           C  
ATOM   4568  HE1 TYR B 286       7.597  -9.592  22.200  1.00  0.00           H  
ATOM   4569  CZ  TYR B 286       5.993  -9.081  23.545  1.00  0.00           C  
ATOM   4570  OH  TYR B 286       6.671  -9.490  24.650  1.00  0.00           O  
ATOM   4571  HH  TYR B 286       6.121  -9.485  25.434  1.00  0.00           H  
ATOM   4572  CE2 TYR B 286       4.683  -8.568  23.659  1.00  0.00           C  
ATOM   4573  HE2 TYR B 286       4.209  -8.501  24.626  1.00  0.00           H  
ATOM   4574  CD2 TYR B 286       3.987  -8.156  22.504  1.00  0.00           C  
ATOM   4575  HD2 TYR B 286       2.980  -7.773  22.585  1.00  0.00           H  
ATOM   4576  C   TYR B 286       3.429  -5.955  18.273  1.00  0.00           C  
ATOM   4577  O   TYR B 286       2.411  -5.272  18.352  1.00  0.00           O  
ATOM   4578  N   LEU B 287       3.851  -6.456  17.107  1.00  0.00           N  
ATOM   4579  H   LEU B 287       4.676  -7.034  17.110  1.00  0.00           H  
ATOM   4580  CA  LEU B 287       3.130  -6.321  15.824  1.00  0.00           C  
ATOM   4581  HA  LEU B 287       2.723  -5.310  15.764  1.00  0.00           H  
ATOM   4582  CB  LEU B 287       4.138  -6.513  14.671  1.00  0.00           C  
ATOM   4583  HB2 LEU B 287       4.523  -7.532  14.725  1.00  0.00           H  
ATOM   4584  HB3 LEU B 287       3.616  -6.405  13.718  1.00  0.00           H  
ATOM   4585  CG  LEU B 287       5.325  -5.526  14.700  1.00  0.00           C  
ATOM   4586  HG  LEU B 287       5.799  -5.544  15.681  1.00  0.00           H  
ATOM   4587  CD1 LEU B 287       6.393  -5.935  13.685  1.00  0.00           C  
ATOM   4588 HD11 LEU B 287       6.729  -6.950  13.896  1.00  0.00           H  
ATOM   4589 HD12 LEU B 287       5.986  -5.893  12.677  1.00  0.00           H  
ATOM   4590 HD13 LEU B 287       7.244  -5.260  13.759  1.00  0.00           H  
ATOM   4591  CD2 LEU B 287       4.881  -4.092  14.398  1.00  0.00           C  
ATOM   4592 HD21 LEU B 287       4.210  -3.740  15.181  1.00  0.00           H  
ATOM   4593 HD22 LEU B 287       5.744  -3.429  14.376  1.00  0.00           H  
ATOM   4594 HD23 LEU B 287       4.361  -4.054  13.443  1.00  0.00           H  
ATOM   4595  C   LEU B 287       1.905  -7.265  15.715  1.00  0.00           C  
ATOM   4596  O   LEU B 287       1.396  -7.529  14.627  1.00  0.00           O  
ATOM   4597  N   GLU B 288       1.457  -7.779  16.861  1.00  0.00           N  
ATOM   4598  H   GLU B 288       1.815  -7.360  17.703  1.00  0.00           H  
ATOM   4599  CA  GLU B 288       0.428  -8.799  17.051  1.00  0.00           C  
ATOM   4600  HA  GLU B 288       0.368  -9.412  16.151  1.00  0.00           H  
ATOM   4601  CB  GLU B 288       0.879  -9.687  18.229  1.00  0.00           C  
ATOM   4602  HB2 GLU B 288       1.911 -10.001  18.066  1.00  0.00           H  
ATOM   4603  HB3 GLU B 288       0.865  -9.094  19.145  1.00  0.00           H  
ATOM   4604  CG  GLU B 288       0.023 -10.940  18.450  1.00  0.00           C  
ATOM   4605  HG2 GLU B 288       0.396 -11.462  19.335  1.00  0.00           H  
ATOM   4606  HG3 GLU B 288      -1.005 -10.636  18.666  1.00  0.00           H  
ATOM   4607  CD  GLU B 288       0.057 -11.893  17.244  1.00  0.00           C  
ATOM   4608  OE1 GLU B 288       1.065 -11.877  16.500  1.00  0.00           O  
ATOM   4609  OE2 GLU B 288      -0.962 -12.588  17.049  1.00  0.00           O  
ATOM   4610  C   GLU B 288      -0.935  -8.142  17.355  1.00  0.00           C  
ATOM   4611  O   GLU B 288      -0.989  -7.226  18.181  1.00  0.00           O  
ATOM   4612  N   PRO B 289      -2.056  -8.565  16.739  1.00  0.00           N  
ATOM   4613  CD  PRO B 289      -2.134  -9.517  15.638  1.00  0.00           C  
ATOM   4614  HD2 PRO B 289      -1.748 -10.495  15.919  1.00  0.00           H  
ATOM   4615  HD3 PRO B 289      -1.576  -9.129  14.786  1.00  0.00           H  
ATOM   4616  CG  PRO B 289      -3.615  -9.629  15.275  1.00  0.00           C  
ATOM   4617  HG2 PRO B 289      -4.080 -10.421  15.867  1.00  0.00           H  
ATOM   4618  HG3 PRO B 289      -3.758  -9.807  14.209  1.00  0.00           H  
ATOM   4619  CB  PRO B 289      -4.168  -8.271  15.703  1.00  0.00           C  
ATOM   4620  HB2 PRO B 289      -5.245  -8.293  15.861  1.00  0.00           H  
ATOM   4621  HB3 PRO B 289      -3.922  -7.524  14.947  1.00  0.00           H  
ATOM   4622  CA  PRO B 289      -3.379  -7.981  16.984  1.00  0.00           C  
ATOM   4623  HA  PRO B 289      -3.269  -6.903  17.090  1.00  0.00           H  
ATOM   4624  C   PRO B 289      -4.052  -8.496  18.277  1.00  0.00           C  
ATOM   4625  O   PRO B 289      -5.210  -8.925  18.264  1.00  0.00           O  
ATOM   4626  N   SER B 290      -3.348  -8.449  19.415  1.00  0.00           N  
ATOM   4627  H   SER B 290      -2.420  -8.037  19.387  1.00  0.00           H  
ATOM   4628  CA  SER B 290      -3.900  -8.823  20.731  1.00  0.00           C  
ATOM   4629  HA  SER B 290      -4.953  -8.551  20.742  1.00  0.00           H  
ATOM   4630  CB  SER B 290      -3.819 -10.344  20.920  1.00  0.00           C  
ATOM   4631  HB2 SER B 290      -4.387 -10.625  21.803  1.00  0.00           H  
ATOM   4632  HB3 SER B 290      -4.268 -10.847  20.064  1.00  0.00           H  
ATOM   4633  OG  SER B 290      -2.491 -10.792  21.093  1.00  0.00           O  
ATOM   4634  HG  SER B 290      -2.078 -10.829  20.222  1.00  0.00           H  
ATOM   4635  C   SER B 290      -3.244  -8.087  21.912  1.00  0.00           C  
ATOM   4636  O   SER B 290      -2.206  -7.438  21.773  1.00  0.00           O  
ATOM   4637  N   LEU B 291      -3.854  -8.176  23.102  1.00  0.00           N  
ATOM   4638  H   LEU B 291      -4.733  -8.682  23.143  1.00  0.00           H  
ATOM   4639  CA  LEU B 291      -3.300  -7.651  24.358  1.00  0.00           C  
ATOM   4640  HA  LEU B 291      -2.212  -7.703  24.306  1.00  0.00           H  
ATOM   4641  CB  LEU B 291      -3.712  -6.171  24.517  1.00  0.00           C  
ATOM   4642  HB2 LEU B 291      -3.284  -5.590  23.700  1.00  0.00           H  
ATOM   4643  HB3 LEU B 291      -4.798  -6.119  24.439  1.00  0.00           H  
ATOM   4644  CG  LEU B 291      -3.292  -5.528  25.856  1.00  0.00           C  
ATOM   4645  HG  LEU B 291      -3.620  -6.152  26.684  1.00  0.00           H  
ATOM   4646  CD1 LEU B 291      -1.777  -5.330  25.944  1.00  0.00           C  
ATOM   4647 HD11 LEU B 291      -1.427  -4.699  25.127  1.00  0.00           H  
ATOM   4648 HD12 LEU B 291      -1.529  -4.860  26.897  1.00  0.00           H  
ATOM   4649 HD13 LEU B 291      -1.271  -6.292  25.900  1.00  0.00           H  
ATOM   4650  CD2 LEU B 291      -3.969  -4.173  26.020  1.00  0.00           C  
ATOM   4651 HD21 LEU B 291      -3.750  -3.782  27.013  1.00  0.00           H  
ATOM   4652 HD22 LEU B 291      -3.601  -3.478  25.264  1.00  0.00           H  
ATOM   4653 HD23 LEU B 291      -5.047  -4.282  25.917  1.00  0.00           H  
ATOM   4654  C   LEU B 291      -3.767  -8.490  25.557  1.00  0.00           C  
ATOM   4655  O   LEU B 291      -4.970  -8.658  25.756  1.00  0.00           O  
ATOM   4656  N   ARG B 292      -2.838  -8.965  26.395  1.00  0.00           N  
ATOM   4657  H   ARG B 292      -1.874  -8.745  26.192  1.00  0.00           H  
ATOM   4658  CA  ARG B 292      -3.147  -9.496  27.734  1.00  0.00           C  
ATOM   4659  HA  ARG B 292      -4.163  -9.894  27.731  1.00  0.00           H  
ATOM   4660  CB  ARG B 292      -2.175 -10.621  28.130  1.00  0.00           C  
ATOM   4661  HB2 ARG B 292      -1.197 -10.449  27.674  1.00  0.00           H  
ATOM   4662  HB3 ARG B 292      -2.046 -10.616  29.213  1.00  0.00           H  
ATOM   4663  CG  ARG B 292      -2.712 -12.001  27.731  1.00  0.00           C  
ATOM   4664  HG2 ARG B 292      -3.679 -12.162  28.208  1.00  0.00           H  
ATOM   4665  HG3 ARG B 292      -2.827 -12.053  26.650  1.00  0.00           H  
ATOM   4666  CD  ARG B 292      -1.724 -13.074  28.201  1.00  0.00           C  
ATOM   4667  HD2 ARG B 292      -0.811 -12.983  27.607  1.00  0.00           H  
ATOM   4668  HD3 ARG B 292      -1.482 -12.892  29.250  1.00  0.00           H  
ATOM   4669  NE  ARG B 292      -2.272 -14.438  28.078  1.00  0.00           N  
ATOM   4670  HE  ARG B 292      -3.257 -14.543  27.869  1.00  0.00           H  
ATOM   4671  CZ  ARG B 292      -1.616 -15.554  28.328  1.00  0.00           C  
ATOM   4672  NH1 ARG B 292      -0.349 -15.560  28.636  1.00  0.00           N  
ATOM   4673 HH11 ARG B 292       0.130 -14.681  28.704  1.00  0.00           H  
ATOM   4674 HH12 ARG B 292       0.131 -16.421  28.809  1.00  0.00           H  
ATOM   4675  NH2 ARG B 292      -2.240 -16.693  28.268  1.00  0.00           N  
ATOM   4676 HH21 ARG B 292      -3.242 -16.661  28.084  1.00  0.00           H  
ATOM   4677 HH22 ARG B 292      -1.786 -17.557  28.487  1.00  0.00           H  
ATOM   4678  C   ARG B 292      -3.134  -8.393  28.789  1.00  0.00           C  
ATOM   4679  O   ARG B 292      -2.329  -7.468  28.718  1.00  0.00           O  
ATOM   4680  N   ILE B 293      -3.989  -8.541  29.795  1.00  0.00           N  
ATOM   4681  H   ILE B 293      -4.637  -9.321  29.736  1.00  0.00           H  
ATOM   4682  CA  ILE B 293      -4.110  -7.678  30.980  1.00  0.00           C  
ATOM   4683  HA  ILE B 293      -3.170  -7.150  31.139  1.00  0.00           H  
ATOM   4684  CB  ILE B 293      -5.242  -6.633  30.771  1.00  0.00           C  
ATOM   4685  HB  ILE B 293      -6.180  -7.171  30.623  1.00  0.00           H  
ATOM   4686  CG2 ILE B 293      -5.413  -5.738  32.013  1.00  0.00           C  
ATOM   4687 HG21 ILE B 293      -4.497  -5.182  32.211  1.00  0.00           H  
ATOM   4688 HG22 ILE B 293      -6.238  -5.040  31.875  1.00  0.00           H  
ATOM   4689 HG23 ILE B 293      -5.675  -6.336  32.881  1.00  0.00           H  
ATOM   4690  CG1 ILE B 293      -4.987  -5.772  29.511  1.00  0.00           C  
ATOM   4691 HG12 ILE B 293      -4.003  -5.305  29.578  1.00  0.00           H  
ATOM   4692 HG13 ILE B 293      -5.003  -6.420  28.635  1.00  0.00           H  
ATOM   4693  CD1 ILE B 293      -6.029  -4.681  29.256  1.00  0.00           C  
ATOM   4694 HD11 ILE B 293      -5.889  -4.275  28.257  1.00  0.00           H  
ATOM   4695 HD12 ILE B 293      -7.031  -5.104  29.333  1.00  0.00           H  
ATOM   4696 HD13 ILE B 293      -5.914  -3.871  29.974  1.00  0.00           H  
ATOM   4697  C   ILE B 293      -4.374  -8.573  32.202  1.00  0.00           C  
ATOM   4698  O   ILE B 293      -5.084  -9.570  32.087  1.00  0.00           O  
ATOM   4699  N   ALA B 294      -3.844  -8.241  33.381  1.00  0.00           N  
ATOM   4700  H   ALA B 294      -3.275  -7.414  33.458  1.00  0.00           H  
ATOM   4701  CA  ALA B 294      -4.285  -8.885  34.619  1.00  0.00           C  
ATOM   4702  HA  ALA B 294      -4.369  -9.961  34.451  1.00  0.00           H  
ATOM   4703  CB  ALA B 294      -3.220  -8.684  35.703  1.00  0.00           C  
ATOM   4704  HB1 ALA B 294      -3.575  -9.093  36.650  1.00  0.00           H  
ATOM   4705  HB2 ALA B 294      -2.306  -9.208  35.420  1.00  0.00           H  
ATOM   4706  HB3 ALA B 294      -2.997  -7.627  35.829  1.00  0.00           H  
ATOM   4707  C   ALA B 294      -5.676  -8.350  35.019  1.00  0.00           C  
ATOM   4708  O   ALA B 294      -5.842  -7.153  35.269  1.00  0.00           O  
ATOM   4709  N   ALA B 295      -6.677  -9.226  35.070  1.00  0.00           N  
ATOM   4710  H   ALA B 295      -6.451 -10.204  34.916  1.00  0.00           H  
ATOM   4711  CA  ALA B 295      -8.064  -8.909  35.402  1.00  0.00           C  
ATOM   4712  HA  ALA B 295      -8.439  -8.176  34.687  1.00  0.00           H  
ATOM   4713  CB  ALA B 295      -8.890 -10.194  35.266  1.00  0.00           C  
ATOM   4714  HB1 ALA B 295      -8.561 -10.928  36.004  1.00  0.00           H  
ATOM   4715  HB2 ALA B 295      -9.944  -9.970  35.434  1.00  0.00           H  
ATOM   4716  HB3 ALA B 295      -8.769 -10.613  34.269  1.00  0.00           H  
ATOM   4717  C   ALA B 295      -8.210  -8.301  36.806  1.00  0.00           C  
ATOM   4718  O   ALA B 295      -9.038  -7.423  37.009  1.00  0.00           O  
ATOM   4719  N   SER B 296      -7.348  -8.682  37.753  1.00  0.00           N  
ATOM   4720  H   SER B 296      -6.686  -9.412  37.533  1.00  0.00           H  
ATOM   4721  CA  SER B 296      -7.262  -8.093  39.101  1.00  0.00           C  
ATOM   4722  HA  SER B 296      -8.264  -8.066  39.527  1.00  0.00           H  
ATOM   4723  CB  SER B 296      -6.410  -9.013  39.981  1.00  0.00           C  
ATOM   4724  HB2 SER B 296      -6.283  -8.569  40.970  1.00  0.00           H  
ATOM   4725  HB3 SER B 296      -6.924  -9.971  40.089  1.00  0.00           H  
ATOM   4726  OG  SER B 296      -5.145  -9.239  39.383  1.00  0.00           O  
ATOM   4727  HG  SER B 296      -4.835 -10.092  39.714  1.00  0.00           H  
ATOM   4728  C   SER B 296      -6.739  -6.642  39.138  1.00  0.00           C  
ATOM   4729  O   SER B 296      -6.696  -6.032  40.206  1.00  0.00           O  
ATOM   4730  N   THR B 297      -6.371  -6.048  37.992  1.00  0.00           N  
ATOM   4731  H   THR B 297      -6.382  -6.609  37.149  1.00  0.00           H  
ATOM   4732  CA  THR B 297      -6.190  -4.585  37.865  1.00  0.00           C  
ATOM   4733  HA  THR B 297      -5.779  -4.209  38.804  1.00  0.00           H  
ATOM   4734  CB  THR B 297      -5.199  -4.196  36.752  1.00  0.00           C  
ATOM   4735  HB  THR B 297      -5.043  -3.118  36.815  1.00  0.00           H  
ATOM   4736  CG2 THR B 297      -3.831  -4.855  36.904  1.00  0.00           C  
ATOM   4737 HG21 THR B 297      -3.193  -4.574  36.065  1.00  0.00           H  
ATOM   4738 HG22 THR B 297      -3.369  -4.516  37.831  1.00  0.00           H  
ATOM   4739 HG23 THR B 297      -3.932  -5.937  36.938  1.00  0.00           H  
ATOM   4740  OG1 THR B 297      -5.693  -4.459  35.453  1.00  0.00           O  
ATOM   4741  HG1 THR B 297      -5.772  -5.428  35.356  1.00  0.00           H  
ATOM   4742  C   THR B 297      -7.504  -3.828  37.639  1.00  0.00           C  
ATOM   4743  O   THR B 297      -7.526  -2.598  37.750  1.00  0.00           O  
ATOM   4744  N   LEU B 298      -8.588  -4.528  37.292  1.00  0.00           N  
ATOM   4745  H   LEU B 298      -8.518  -5.541  37.292  1.00  0.00           H  
ATOM   4746  CA  LEU B 298      -9.941  -3.999  37.115  1.00  0.00           C  
ATOM   4747  HA  LEU B 298      -9.900  -2.925  36.938  1.00  0.00           H  
ATOM   4748  CB  LEU B 298     -10.595  -4.670  35.889  1.00  0.00           C  
ATOM   4749  HB2 LEU B 298     -10.721  -5.730  36.108  1.00  0.00           H  
ATOM   4750  HB3 LEU B 298     -11.594  -4.261  35.743  1.00  0.00           H  
ATOM   4751  CG  LEU B 298      -9.800  -4.525  34.576  1.00  0.00           C  
ATOM   4752  HG  LEU B 298      -8.754  -4.791  34.731  1.00  0.00           H  
ATOM   4753  CD1 LEU B 298     -10.362  -5.478  33.527  1.00  0.00           C  
ATOM   4754 HD11 LEU B 298     -10.267  -6.505  33.881  1.00  0.00           H  
ATOM   4755 HD12 LEU B 298     -11.421  -5.266  33.377  1.00  0.00           H  
ATOM   4756 HD13 LEU B 298      -9.816  -5.372  32.589  1.00  0.00           H  
ATOM   4757  CD2 LEU B 298      -9.869  -3.101  34.015  1.00  0.00           C  
ATOM   4758 HD21 LEU B 298      -9.483  -2.398  34.749  1.00  0.00           H  
ATOM   4759 HD22 LEU B 298      -9.268  -3.034  33.108  1.00  0.00           H  
ATOM   4760 HD23 LEU B 298     -10.903  -2.847  33.780  1.00  0.00           H  
ATOM   4761  C   LEU B 298     -10.769  -4.226  38.389  1.00  0.00           C  
ATOM   4762  O   LEU B 298     -10.436  -5.055  39.236  1.00  0.00           O  
ATOM   4763  N   LYS B 299     -11.859  -3.475  38.545  1.00  0.00           N  
ATOM   4764  H   LYS B 299     -12.106  -2.828  37.805  1.00  0.00           H  
ATOM   4765  CA  LYS B 299     -12.807  -3.639  39.650  1.00  0.00           C  
ATOM   4766  HA  LYS B 299     -12.252  -3.818  40.570  1.00  0.00           H  
ATOM   4767  CB  LYS B 299     -13.652  -2.363  39.808  1.00  0.00           C  
ATOM   4768  HB2 LYS B 299     -14.165  -2.157  38.867  1.00  0.00           H  
ATOM   4769  HB3 LYS B 299     -14.404  -2.532  40.581  1.00  0.00           H  
ATOM   4770  CG  LYS B 299     -12.794  -1.149  40.199  1.00  0.00           C  
ATOM   4771  HG2 LYS B 299     -12.370  -1.325  41.189  1.00  0.00           H  
ATOM   4772  HG3 LYS B 299     -11.975  -1.028  39.490  1.00  0.00           H  
ATOM   4773  CD  LYS B 299     -13.605   0.153  40.219  1.00  0.00           C  
ATOM   4774  HD2 LYS B 299     -14.010   0.347  39.222  1.00  0.00           H  
ATOM   4775  HD3 LYS B 299     -14.422   0.063  40.936  1.00  0.00           H  
ATOM   4776  CE  LYS B 299     -12.663   1.294  40.621  1.00  0.00           C  
ATOM   4777  HE2 LYS B 299     -12.156   1.012  41.547  1.00  0.00           H  
ATOM   4778  HE3 LYS B 299     -11.908   1.409  39.835  1.00  0.00           H  
ATOM   4779  NZ  LYS B 299     -13.378   2.576  40.811  1.00  0.00           N  
ATOM   4780  HZ1 LYS B 299     -14.157   2.512  41.447  1.00  0.00           H  
ATOM   4781  HZ2 LYS B 299     -12.766   3.322  41.097  1.00  0.00           H  
ATOM   4782  HZ3 LYS B 299     -13.757   2.944  39.932  1.00  0.00           H  
ATOM   4783  C   LYS B 299     -13.686  -4.863  39.385  1.00  0.00           C  
ATOM   4784  O   LYS B 299     -14.300  -4.956  38.327  1.00  0.00           O  
ATOM   4785  N   SER B 300     -13.776  -5.780  40.350  1.00  0.00           N  
ATOM   4786  H   SER B 300     -13.258  -5.655  41.202  1.00  0.00           H  
ATOM   4787  CA  SER B 300     -14.722  -6.897  40.244  1.00  0.00           C  
ATOM   4788  HA  SER B 300     -14.690  -7.217  39.208  1.00  0.00           H  
ATOM   4789  CB  SER B 300     -14.300  -8.103  41.087  1.00  0.00           C  
ATOM   4790  HB2 SER B 300     -13.261  -8.358  40.865  1.00  0.00           H  
ATOM   4791  HB3 SER B 300     -14.385  -7.856  42.147  1.00  0.00           H  
ATOM   4792  OG  SER B 300     -15.124  -9.216  40.790  1.00  0.00           O  
ATOM   4793  HG  SER B 300     -15.180  -9.316  39.817  1.00  0.00           H  
ATOM   4794  C   SER B 300     -16.162  -6.456  40.539  1.00  0.00           C  
ATOM   4795  O   SER B 300     -16.378  -5.463  41.238  1.00  0.00           O  
ATOM   4796  N   GLY B 301     -17.147  -7.155  39.972  1.00  0.00           N  
ATOM   4797  H   GLY B 301     -16.897  -7.947  39.377  1.00  0.00           H  
ATOM   4798  CA  GLY B 301     -18.572  -6.812  40.024  1.00  0.00           C  
ATOM   4799  HA2 GLY B 301     -19.140  -7.690  39.715  1.00  0.00           H  
ATOM   4800  HA3 GLY B 301     -18.840  -6.557  41.048  1.00  0.00           H  
ATOM   4801  C   GLY B 301     -18.980  -5.642  39.117  1.00  0.00           C  
ATOM   4802  O   GLY B 301     -20.151  -5.263  39.107  1.00  0.00           O  
ATOM   4803  N   ILE B 302     -18.030  -5.059  38.382  1.00  0.00           N  
ATOM   4804  H   ILE B 302     -17.120  -5.498  38.377  1.00  0.00           H  
ATOM   4805  CA  ILE B 302     -18.175  -3.841  37.581  1.00  0.00           C  
ATOM   4806  HA  ILE B 302     -19.166  -3.415  37.738  1.00  0.00           H  
ATOM   4807  CB  ILE B 302     -17.115  -2.810  38.046  1.00  0.00           C  
ATOM   4808  HB  ILE B 302     -16.157  -3.325  38.070  1.00  0.00           H  
ATOM   4809  CG2 ILE B 302     -16.931  -1.631  37.079  1.00  0.00           C  
ATOM   4810 HG21 ILE B 302     -17.891  -1.166  36.872  1.00  0.00           H  
ATOM   4811 HG22 ILE B 302     -16.252  -0.895  37.511  1.00  0.00           H  
ATOM   4812 HG23 ILE B 302     -16.497  -1.986  36.147  1.00  0.00           H  
ATOM   4813  CG1 ILE B 302     -17.378  -2.296  39.482  1.00  0.00           C  
ATOM   4814 HG12 ILE B 302     -17.407  -3.144  40.167  1.00  0.00           H  
ATOM   4815 HG13 ILE B 302     -16.539  -1.670  39.785  1.00  0.00           H  
ATOM   4816  CD1 ILE B 302     -18.661  -1.476  39.678  1.00  0.00           C  
ATOM   4817 HD11 ILE B 302     -18.745  -1.191  40.726  1.00  0.00           H  
ATOM   4818 HD12 ILE B 302     -18.628  -0.570  39.076  1.00  0.00           H  
ATOM   4819 HD13 ILE B 302     -19.538  -2.064  39.410  1.00  0.00           H  
ATOM   4820  C   ILE B 302     -18.073  -4.187  36.093  1.00  0.00           C  
ATOM   4821  O   ILE B 302     -17.274  -5.024  35.683  1.00  0.00           O  
ATOM   4822  N   SER B 303     -18.864  -3.531  35.249  1.00  0.00           N  
ATOM   4823  H   SER B 303     -19.471  -2.806  35.619  1.00  0.00           H  
ATOM   4824  CA  SER B 303     -18.773  -3.707  33.799  1.00  0.00           C  
ATOM   4825  HA  SER B 303     -18.434  -4.723  33.601  1.00  0.00           H  
ATOM   4826  CB  SER B 303     -20.167  -3.601  33.187  1.00  0.00           C  
ATOM   4827  HB2 SER B 303     -20.785  -4.413  33.562  1.00  0.00           H  
ATOM   4828  HB3 SER B 303     -20.630  -2.663  33.487  1.00  0.00           H  
ATOM   4829  OG  SER B 303     -20.100  -3.684  31.779  1.00  0.00           O  
ATOM   4830  HG  SER B 303     -19.633  -4.514  31.547  1.00  0.00           H  
ATOM   4831  C   SER B 303     -17.735  -2.768  33.166  1.00  0.00           C  
ATOM   4832  O   SER B 303     -17.491  -1.658  33.649  1.00  0.00           O  
ATOM   4833  N   TYR B 304     -17.117  -3.216  32.068  1.00  0.00           N  
ATOM   4834  H   TYR B 304     -17.401  -4.114  31.701  1.00  0.00           H  
ATOM   4835  CA  TYR B 304     -16.047  -2.519  31.345  1.00  0.00           C  
ATOM   4836  HA  TYR B 304     -16.082  -1.458  31.588  1.00  0.00           H  
ATOM   4837  CB  TYR B 304     -14.669  -3.055  31.772  1.00  0.00           C  
ATOM   4838  HB2 TYR B 304     -14.707  -4.145  31.787  1.00  0.00           H  
ATOM   4839  HB3 TYR B 304     -13.927  -2.772  31.023  1.00  0.00           H  
ATOM   4840  CG  TYR B 304     -14.164  -2.561  33.112  1.00  0.00           C  
ATOM   4841  CD1 TYR B 304     -13.391  -1.383  33.185  1.00  0.00           C  
ATOM   4842  HD1 TYR B 304     -13.168  -0.833  32.283  1.00  0.00           H  
ATOM   4843  CE1 TYR B 304     -12.895  -0.928  34.423  1.00  0.00           C  
ATOM   4844  HE1 TYR B 304     -12.300  -0.027  34.484  1.00  0.00           H  
ATOM   4845  CZ  TYR B 304     -13.153  -1.674  35.591  1.00  0.00           C  
ATOM   4846  OH  TYR B 304     -12.633  -1.296  36.786  1.00  0.00           O  
ATOM   4847  HH  TYR B 304     -12.354  -0.351  36.829  1.00  0.00           H  
ATOM   4848  CE2 TYR B 304     -13.920  -2.855  35.515  1.00  0.00           C  
ATOM   4849  HE2 TYR B 304     -14.115  -3.428  36.407  1.00  0.00           H  
ATOM   4850  CD2 TYR B 304     -14.427  -3.298  34.281  1.00  0.00           C  
ATOM   4851  HD2 TYR B 304     -15.012  -4.208  34.238  1.00  0.00           H  
ATOM   4852  C   TYR B 304     -16.210  -2.625  29.824  1.00  0.00           C  
ATOM   4853  O   TYR B 304     -16.902  -3.502  29.297  1.00  0.00           O  
ATOM   4854  N   ARG B 305     -15.553  -1.697  29.121  1.00  0.00           N  
ATOM   4855  H   ARG B 305     -15.048  -0.997  29.663  1.00  0.00           H  
ATOM   4856  CA  ARG B 305     -15.486  -1.568  27.658  1.00  0.00           C  
ATOM   4857  HA  ARG B 305     -15.914  -2.457  27.198  1.00  0.00           H  
ATOM   4858  CB  ARG B 305     -16.277  -0.331  27.210  1.00  0.00           C  
ATOM   4859  HB2 ARG B 305     -15.886   0.546  27.730  1.00  0.00           H  
ATOM   4860  HB3 ARG B 305     -16.131  -0.188  26.138  1.00  0.00           H  
ATOM   4861  CG  ARG B 305     -17.778  -0.447  27.478  1.00  0.00           C  
ATOM   4862  HG2 ARG B 305     -18.171  -1.328  26.974  1.00  0.00           H  
ATOM   4863  HG3 ARG B 305     -17.965  -0.523  28.550  1.00  0.00           H  
ATOM   4864  CD  ARG B 305     -18.460   0.806  26.931  1.00  0.00           C  
ATOM   4865  HD2 ARG B 305     -18.042   1.673  27.444  1.00  0.00           H  
ATOM   4866  HD3 ARG B 305     -18.251   0.904  25.866  1.00  0.00           H  
ATOM   4867  NE  ARG B 305     -19.902   0.779  27.186  1.00  0.00           N  
ATOM   4868  HE  ARG B 305     -20.204   1.003  28.138  1.00  0.00           H  
ATOM   4869  CZ  ARG B 305     -20.902   0.591  26.353  1.00  0.00           C  
ATOM   4870  NH1 ARG B 305     -20.732   0.350  25.078  1.00  0.00           N  
ATOM   4871 HH11 ARG B 305     -19.797   0.299  24.718  1.00  0.00           H  
ATOM   4872 HH12 ARG B 305     -21.527   0.257  24.475  1.00  0.00           H  
ATOM   4873  NH2 ARG B 305     -22.115   0.646  26.805  1.00  0.00           N  
ATOM   4874 HH21 ARG B 305     -22.230   0.751  27.825  1.00  0.00           H  
ATOM   4875 HH22 ARG B 305     -22.921   0.565  26.225  1.00  0.00           H  
ATOM   4876  C   ARG B 305     -14.049  -1.445  27.159  1.00  0.00           C  
ATOM   4877  O   ARG B 305     -13.169  -1.005  27.898  1.00  0.00           O  
ATOM   4878  N   ALA B 306     -13.843  -1.756  25.877  1.00  0.00           N  
ATOM   4879  H   ALA B 306     -14.627  -2.121  25.349  1.00  0.00           H  
ATOM   4880  CA  ALA B 306     -12.589  -1.516  25.161  1.00  0.00           C  
ATOM   4881  HA  ALA B 306     -12.057  -0.713  25.667  1.00  0.00           H  
ATOM   4882  CB  ALA B 306     -11.715  -2.775  25.217  1.00  0.00           C  
ATOM   4883  HB1 ALA B 306     -11.611  -3.122  26.241  1.00  0.00           H  
ATOM   4884  HB2 ALA B 306     -12.161  -3.573  24.626  1.00  0.00           H  
ATOM   4885  HB3 ALA B 306     -10.726  -2.550  24.818  1.00  0.00           H  
ATOM   4886  C   ALA B 306     -12.807  -1.089  23.700  1.00  0.00           C  
ATOM   4887  O   ALA B 306     -13.751  -1.540  23.053  1.00  0.00           O  
ATOM   4888  N   ARG B 307     -11.885  -0.284  23.162  1.00  0.00           N  
ATOM   4889  H   ARG B 307     -11.166   0.060  23.795  1.00  0.00           H  
ATOM   4890  CA  ARG B 307     -11.688   0.018  21.728  1.00  0.00           C  
ATOM   4891  HA  ARG B 307     -12.121  -0.784  21.133  1.00  0.00           H  
ATOM   4892  CB  ARG B 307     -12.420   1.306  21.297  1.00  0.00           C  
ATOM   4893  HB2 ARG B 307     -12.177   1.523  20.254  1.00  0.00           H  
ATOM   4894  HB3 ARG B 307     -13.493   1.129  21.355  1.00  0.00           H  
ATOM   4895  CG  ARG B 307     -12.066   2.520  22.162  1.00  0.00           C  
ATOM   4896  HG2 ARG B 307     -12.309   2.302  23.200  1.00  0.00           H  
ATOM   4897  HG3 ARG B 307     -10.998   2.713  22.097  1.00  0.00           H  
ATOM   4898  CD  ARG B 307     -12.826   3.786  21.756  1.00  0.00           C  
ATOM   4899  HD2 ARG B 307     -12.508   4.100  20.763  1.00  0.00           H  
ATOM   4900  HD3 ARG B 307     -13.897   3.574  21.737  1.00  0.00           H  
ATOM   4901  NE  ARG B 307     -12.556   4.844  22.739  1.00  0.00           N  
ATOM   4902  HE  ARG B 307     -11.961   4.591  23.519  1.00  0.00           H  
ATOM   4903  CZ  ARG B 307     -13.055   6.056  22.817  1.00  0.00           C  
ATOM   4904  NH1 ARG B 307     -13.809   6.572  21.884  1.00  0.00           N  
ATOM   4905 HH11 ARG B 307     -14.000   6.023  21.058  1.00  0.00           H  
ATOM   4906 HH12 ARG B 307     -14.219   7.481  22.009  1.00  0.00           H  
ATOM   4907  NH2 ARG B 307     -12.784   6.756  23.875  1.00  0.00           N  
ATOM   4908 HH21 ARG B 307     -12.188   6.319  24.567  1.00  0.00           H  
ATOM   4909 HH22 ARG B 307     -13.252   7.618  24.063  1.00  0.00           H  
ATOM   4910  C   ARG B 307     -10.190   0.036  21.410  1.00  0.00           C  
ATOM   4911  O   ARG B 307      -9.378   0.296  22.299  1.00  0.00           O  
ATOM   4912  N   VAL B 308      -9.808  -0.235  20.169  1.00  0.00           N  
ATOM   4913  H   VAL B 308     -10.521  -0.447  19.472  1.00  0.00           H  
ATOM   4914  CA  VAL B 308      -8.402  -0.258  19.737  1.00  0.00           C  
ATOM   4915  HA  VAL B 308      -7.780   0.155  20.529  1.00  0.00           H  
ATOM   4916  CB  VAL B 308      -7.932  -1.712  19.526  1.00  0.00           C  
ATOM   4917  HB  VAL B 308      -8.120  -2.257  20.452  1.00  0.00           H  
ATOM   4918  CG1 VAL B 308      -8.685  -2.429  18.403  1.00  0.00           C  
ATOM   4919 HG11 VAL B 308      -8.357  -3.464  18.350  1.00  0.00           H  
ATOM   4920 HG12 VAL B 308      -9.757  -2.417  18.590  1.00  0.00           H  
ATOM   4921 HG13 VAL B 308      -8.486  -1.946  17.451  1.00  0.00           H  
ATOM   4922  CG2 VAL B 308      -6.428  -1.798  19.236  1.00  0.00           C  
ATOM   4923 HG21 VAL B 308      -5.867  -1.283  20.014  1.00  0.00           H  
ATOM   4924 HG22 VAL B 308      -6.122  -2.842  19.239  1.00  0.00           H  
ATOM   4925 HG23 VAL B 308      -6.191  -1.367  18.264  1.00  0.00           H  
ATOM   4926  C   VAL B 308      -8.214   0.659  18.532  1.00  0.00           C  
ATOM   4927  O   VAL B 308      -9.150   0.891  17.776  1.00  0.00           O  
ATOM   4928  N   ARG B 309      -7.025   1.238  18.370  1.00  0.00           N  
ATOM   4929  H   ARG B 309      -6.310   1.038  19.067  1.00  0.00           H  
ATOM   4930  CA  ARG B 309      -6.634   2.030  17.192  1.00  0.00           C  
ATOM   4931  HA  ARG B 309      -7.314   1.793  16.372  1.00  0.00           H  
ATOM   4932  CB  ARG B 309      -6.762   3.538  17.473  1.00  0.00           C  
ATOM   4933  HB2 ARG B 309      -6.656   4.071  16.527  1.00  0.00           H  
ATOM   4934  HB3 ARG B 309      -7.757   3.753  17.859  1.00  0.00           H  
ATOM   4935  CG  ARG B 309      -5.712   4.071  18.458  1.00  0.00           C  
ATOM   4936  HG2 ARG B 309      -5.861   3.628  19.441  1.00  0.00           H  
ATOM   4937  HG3 ARG B 309      -4.718   3.803  18.109  1.00  0.00           H  
ATOM   4938  CD  ARG B 309      -5.795   5.597  18.554  1.00  0.00           C
[truncated: 31,024 more chars]
