# Supplementary material for: Insights into receptor structure and dynamics at the surface of living cells
Source: Nat Commun. 2023 Mar 22;14:1596. doi: 10.1038/s41467-023-37284-4 (PMC10033668; doi:10.1038/s41467-023-37284-4)
Supplement: Supplementary file 15 — Source Data [file 41467_2023_37284_MOESM15_ESM.zip › Source data/SI/Supplementary Fig. 22/MD_average_3bpn_K97B.pdb]

ATOM      1  N   CYS A   1      13.179   7.238   2.616  1.00  0.00           N  
ATOM      2  H1  CYS A   1      14.045   7.063   2.106  1.00  0.00           H  
ATOM      3  H2  CYS A   1      13.226   8.126   3.094  1.00  0.00           H  
ATOM      4  H3  CYS A   1      12.411   7.243   1.956  1.00  0.00           H  
ATOM      5  CA  CYS A   1      12.977   6.139   3.577  1.00  0.00           C  
ATOM      6  HA  CYS A   1      13.840   6.085   4.242  1.00  0.00           H  
ATOM      7  CB  CYS A   1      11.702   6.259   4.435  1.00  0.00           C  
ATOM      8  HB2 CYS A   1      11.700   7.177   5.025  1.00  0.00           H  
ATOM      9  HB3 CYS A   1      10.809   6.229   3.803  1.00  0.00           H  
ATOM     10  SG  CYS A   1      11.703   4.819   5.546  1.00  0.00           S  
ATOM     11  HG  CYS A   1      10.464   4.951   6.085  1.00  0.00           H  
ATOM     12  C   CYS A   1      12.952   4.865   2.766  1.00  0.00           C  
ATOM     13  O   CYS A   1      12.052   4.683   1.950  1.00  0.00           O  
ATOM     14  N   ASP A   2      13.960   4.021   2.944  1.00  0.00           N  
ATOM     15  H   ASP A   2      14.683   4.251   3.610  1.00  0.00           H  
ATOM     16  CA  ASP A   2      14.357   3.081   1.898  1.00  0.00           C  
ATOM     17  HA  ASP A   2      13.887   3.392   0.962  1.00  0.00           H  
ATOM     18  CB  ASP A   2      15.867   3.215   1.635  1.00  0.00           C  
ATOM     19  HB2 ASP A   2      16.415   2.978   2.550  1.00  0.00           H  
ATOM     20  HB3 ASP A   2      16.157   2.492   0.869  1.00  0.00           H  
ATOM     21  CG  ASP A   2      16.253   4.641   1.165  1.00  0.00           C  
ATOM     22  OD1 ASP A   2      17.179   4.729   0.337  1.00  0.00           O  
ATOM     23  OD2 ASP A   2      15.606   5.638   1.596  1.00  0.00           O  
ATOM     24  C   ASP A   2      13.778   1.690   2.181  1.00  0.00           C  
ATOM     25  O   ASP A   2      14.340   0.644   1.868  1.00  0.00           O  
ATOM     26  N   ILE A   3      12.578   1.710   2.768  1.00  0.00           N  
ATOM     27  H   ILE A   3      12.195   2.625   2.963  1.00  0.00           H  
ATOM     28  CA  ILE A   3      11.743   0.564   3.115  1.00  0.00           C  
ATOM     29  HA  ILE A   3      12.350  -0.090   3.743  1.00  0.00           H  
ATOM     30  CB  ILE A   3      10.546   1.057   3.955  1.00  0.00           C  
ATOM     31  HB  ILE A   3      10.942   1.772   4.679  1.00  0.00           H  
ATOM     32  CG2 ILE A   3       9.501   1.792   3.095  1.00  0.00           C  
ATOM     33 HG21 ILE A   3       8.753   2.250   3.741  1.00  0.00           H  
ATOM     34 HG22 ILE A   3       9.970   2.582   2.508  1.00  0.00           H  
ATOM     35 HG23 ILE A   3       8.996   1.096   2.425  1.00  0.00           H  
ATOM     36  CG1 ILE A   3       9.903  -0.095   4.752  1.00  0.00           C  
ATOM     37 HG12 ILE A   3       9.195  -0.638   4.126  1.00  0.00           H  
ATOM     38 HG13 ILE A   3      10.679  -0.789   5.073  1.00  0.00           H  
ATOM     39  CD1 ILE A   3       9.197   0.406   6.018  1.00  0.00           C  
ATOM     40 HD11 ILE A   3       8.747  -0.439   6.539  1.00  0.00           H  
ATOM     41 HD12 ILE A   3       9.919   0.887   6.678  1.00  0.00           H  
ATOM     42 HD13 ILE A   3       8.419   1.124   5.766  1.00  0.00           H  
ATOM     43  C   ILE A   3      11.340  -0.260   1.887  1.00  0.00           C  
ATOM     44  O   ILE A   3      11.043  -1.441   2.033  1.00  0.00           O  
ATOM     45  N   THR A   4      11.503   0.281   0.673  1.00  0.00           N  
ATOM     46  H   THR A   4      11.718   1.267   0.634  1.00  0.00           H  
ATOM     47  CA  THR A   4      11.591  -0.490  -0.579  1.00  0.00           C  
ATOM     48  HA  THR A   4      10.595  -0.828  -0.855  1.00  0.00           H  
ATOM     49  CB  THR A   4      12.105   0.419  -1.713  1.00  0.00           C  
ATOM     50  HB  THR A   4      13.005   0.934  -1.377  1.00  0.00           H  
ATOM     51  CG2 THR A   4      12.420  -0.320  -3.012  1.00  0.00           C  
ATOM     52 HG21 THR A   4      11.543  -0.872  -3.349  1.00  0.00           H  
ATOM     53 HG22 THR A   4      12.707   0.400  -3.778  1.00  0.00           H  
ATOM     54 HG23 THR A   4      13.245  -1.013  -2.864  1.00  0.00           H  
ATOM     55  OG1 THR A   4      11.140   1.374  -2.085  1.00  0.00           O  
ATOM     56  HG1 THR A   4      10.520   1.534  -1.349  1.00  0.00           H  
ATOM     57  C   THR A   4      12.489  -1.735  -0.440  1.00  0.00           C  
ATOM     58  O   THR A   4      12.154  -2.772  -0.998  1.00  0.00           O  
ATOM     59  N   LEU A   5      13.579  -1.695   0.343  1.00  0.00           N  
ATOM     60  H   LEU A   5      13.821  -0.824   0.806  1.00  0.00           H  
ATOM     61  CA  LEU A   5      14.453  -2.859   0.565  1.00  0.00           C  
ATOM     62  HA  LEU A   5      14.580  -3.342  -0.403  1.00  0.00           H  
ATOM     63  CB  LEU A   5      15.841  -2.359   1.007  1.00  0.00           C  
ATOM     64  HB2 LEU A   5      16.169  -1.589   0.304  1.00  0.00           H  
ATOM     65  HB3 LEU A   5      15.749  -1.897   1.990  1.00  0.00           H  
ATOM     66  CG  LEU A   5      16.937  -3.446   1.072  1.00  0.00           C  
ATOM     67  HG  LEU A   5      16.675  -4.186   1.825  1.00  0.00           H  
ATOM     68  CD1 LEU A   5      17.170  -4.151  -0.268  1.00  0.00           C  
ATOM     69 HD11 LEU A   5      17.404  -3.421  -1.040  1.00  0.00           H  
ATOM     70 HD12 LEU A   5      16.285  -4.717  -0.551  1.00  0.00           H  
ATOM     71 HD13 LEU A   5      17.996  -4.855  -0.170  1.00  0.00           H  
ATOM     72  CD2 LEU A   5      18.253  -2.797   1.490  1.00  0.00           C  
ATOM     73 HD21 LEU A   5      18.151  -2.349   2.478  1.00  0.00           H  
ATOM     74 HD22 LEU A   5      18.541  -2.026   0.776  1.00  0.00           H  
ATOM     75 HD23 LEU A   5      19.043  -3.546   1.532  1.00  0.00           H  
ATOM     76  C   LEU A   5      13.866  -3.939   1.504  1.00  0.00           C  
ATOM     77  O   LEU A   5      14.274  -5.094   1.430  1.00  0.00           O  
ATOM     78  N   GLN A   6      12.867  -3.617   2.336  1.00  0.00           N  
ATOM     79  H   GLN A   6      12.524  -2.665   2.301  1.00  0.00           H  
ATOM     80  CA  GLN A   6      12.015  -4.604   3.032  1.00  0.00           C  
ATOM     81  HA  GLN A   6      12.595  -5.504   3.245  1.00  0.00           H  
ATOM     82  CB  GLN A   6      11.494  -4.030   4.364  1.00  0.00           C  
ATOM     83  HB2 GLN A   6      11.108  -3.023   4.204  1.00  0.00           H  
ATOM     84  HB3 GLN A   6      10.661  -4.651   4.695  1.00  0.00           H  
ATOM     85  CG  GLN A   6      12.546  -4.003   5.486  1.00  0.00           C  
ATOM     86  HG2 GLN A   6      12.997  -4.992   5.557  1.00  0.00           H  
ATOM     87  HG3 GLN A   6      13.323  -3.276   5.248  1.00  0.00           H  
ATOM     88  CD  GLN A   6      11.914  -3.681   6.846  1.00  0.00           C  
ATOM     89  OE1 GLN A   6      11.094  -4.421   7.373  1.00  0.00           O  
ATOM     90  NE2 GLN A   6      12.227  -2.566   7.486  1.00  0.00           N  
ATOM     91 HE21 GLN A   6      11.767  -2.420   8.361  1.00  0.00           H  
ATOM     92 HE22 GLN A   6      12.854  -1.898   7.079  1.00  0.00           H  
ATOM     93  C   GLN A   6      10.811  -5.028   2.170  1.00  0.00           C  
ATOM     94  O   GLN A   6      10.469  -6.210   2.091  1.00  0.00           O  
ATOM     95  N   GLU A   7      10.172  -4.072   1.493  1.00  0.00           N  
ATOM     96  H   GLU A   7      10.489  -3.116   1.618  1.00  0.00           H  
ATOM     97  CA  GLU A   7       9.018  -4.314   0.624  1.00  0.00           C  
ATOM     98  HA  GLU A   7       8.224  -4.771   1.212  1.00  0.00           H  
ATOM     99  CB  GLU A   7       8.485  -2.992   0.051  1.00  0.00           C  
ATOM    100  HB2 GLU A   7       9.298  -2.466  -0.446  1.00  0.00           H  
ATOM    101  HB3 GLU A   7       7.727  -3.209  -0.699  1.00  0.00           H  
ATOM    102  CG  GLU A   7       7.857  -2.097   1.131  1.00  0.00           C  
ATOM    103  HG2 GLU A   7       7.078  -2.656   1.643  1.00  0.00           H  
ATOM    104  HG3 GLU A   7       8.601  -1.843   1.882  1.00  0.00           H  
ATOM    105  CD  GLU A   7       7.260  -0.800   0.573  1.00  0.00           C  
ATOM    106  OE1 GLU A   7       7.700  -0.339  -0.506  1.00  0.00           O  
ATOM    107  OE2 GLU A   7       6.382  -0.211   1.245  1.00  0.00           O  
ATOM    108  C   GLU A   7       9.371  -5.298  -0.495  1.00  0.00           C  
ATOM    109  O   GLU A   7       8.657  -6.276  -0.688  1.00  0.00           O  
ATOM    110  N   ILE A   8      10.525  -5.138  -1.152  1.00  0.00           N  
ATOM    111  H   ILE A   8      11.076  -4.300  -0.974  1.00  0.00           H  
ATOM    112  CA  ILE A   8      10.987  -6.070  -2.190  1.00  0.00           C  
ATOM    113  HA  ILE A   8      10.180  -6.137  -2.918  1.00  0.00           H  
ATOM    114  CB  ILE A   8      12.222  -5.478  -2.906  1.00  0.00           C  
ATOM    115  HB  ILE A   8      12.015  -4.426  -3.100  1.00  0.00           H  
ATOM    116  CG2 ILE A   8      13.500  -5.564  -2.051  1.00  0.00           C  
ATOM    117 HG21 ILE A   8      14.274  -4.928  -2.479  1.00  0.00           H  
ATOM    118 HG22 ILE A   8      13.293  -5.214  -1.043  1.00  0.00           H  
ATOM    119 HG23 ILE A   8      13.872  -6.589  -2.006  1.00  0.00           H  
ATOM    120  CG1 ILE A   8      12.419  -6.172  -4.264  1.00  0.00           C  
ATOM    121 HG12 ILE A   8      12.786  -7.186  -4.113  1.00  0.00           H  
ATOM    122 HG13 ILE A   8      11.453  -6.230  -4.764  1.00  0.00           H  
ATOM    123  CD1 ILE A   8      13.382  -5.427  -5.194  1.00  0.00           C  
ATOM    124 HD11 ILE A   8      13.009  -4.422  -5.396  1.00  0.00           H  
ATOM    125 HD12 ILE A   8      14.370  -5.362  -4.743  1.00  0.00           H  
ATOM    126 HD13 ILE A   8      13.462  -5.974  -6.132  1.00  0.00           H  
ATOM    127  C   ILE A   8      11.233  -7.501  -1.665  1.00  0.00           C  
ATOM    128  O   ILE A   8      10.999  -8.472  -2.385  1.00  0.00           O  
ATOM    129  N   ILE A   9      11.656  -7.652  -0.402  1.00  0.00           N  
ATOM    130  H   ILE A   9      11.825  -6.814   0.140  1.00  0.00           H  
ATOM    131  CA  ILE A   9      11.811  -8.962   0.262  1.00  0.00           C  
ATOM    132  HA  ILE A   9      12.391  -9.618  -0.387  1.00  0.00           H  
ATOM    133  CB  ILE A   9      12.549  -8.818   1.617  1.00  0.00           C  
ATOM    134  HB  ILE A   9      12.036  -8.062   2.203  1.00  0.00           H  
ATOM    135  CG2 ILE A   9      12.501 -10.111   2.453  1.00  0.00           C  
ATOM    136 HG21 ILE A   9      12.843 -10.960   1.859  1.00  0.00           H  
ATOM    137 HG22 ILE A   9      13.133  -9.998   3.333  1.00  0.00           H  
ATOM    138 HG23 ILE A   9      11.483 -10.303   2.794  1.00  0.00           H  
ATOM    139  CG1 ILE A   9      14.001  -8.328   1.446  1.00  0.00           C  
ATOM    140 HG12 ILE A   9      14.015  -7.490   0.751  1.00  0.00           H  
ATOM    141 HG13 ILE A   9      14.353  -7.960   2.410  1.00  0.00           H  
ATOM    142  CD1 ILE A   9      14.998  -9.370   0.940  1.00  0.00           C  
ATOM    143 HD11 ILE A   9      14.681  -9.776  -0.021  1.00  0.00           H  
ATOM    144 HD12 ILE A   9      15.955  -8.874   0.819  1.00  0.00           H  
ATOM    145 HD13 ILE A   9      15.118 -10.176   1.664  1.00  0.00           H  
ATOM    146  C   ILE A   9      10.443  -9.622   0.464  1.00  0.00           C  
ATOM    147  O   ILE A   9      10.265 -10.796   0.140  1.00  0.00           O  
ATOM    148  N   LYS A  10       9.456  -8.861   0.952  1.00  0.00           N  
ATOM    149  H   LYS A  10       9.687  -7.901   1.203  1.00  0.00           H  
ATOM    150  CA  LYS A  10       8.048  -9.292   1.034  1.00  0.00           C  
ATOM    151  HA  LYS A  10       7.987 -10.200   1.633  1.00  0.00           H  
ATOM    152  CB  LYS A  10       7.241  -8.180   1.732  1.00  0.00           C  
ATOM    153  HB2 LYS A  10       7.619  -8.043   2.746  1.00  0.00           H  
ATOM    154  HB3 LYS A  10       7.425  -7.245   1.215  1.00  0.00           H  
ATOM    155  CG  LYS A  10       5.717  -8.394   1.780  1.00  0.00           C  
ATOM    156  HG2 LYS A  10       5.236  -7.420   1.818  1.00  0.00           H  
ATOM    157  HG3 LYS A  10       5.355  -8.883   0.876  1.00  0.00           H  
ATOM    158  CD  LYS A  10       5.254  -9.168   3.012  1.00  0.00           C  
ATOM    159  HD2 LYS A  10       5.629 -10.191   2.983  1.00  0.00           H  
ATOM    160  HD3 LYS A  10       5.612  -8.663   3.912  1.00  0.00           H  
ATOM    161  CE  LYS A  10       3.727  -9.155   2.992  1.00  0.00           C  
ATOM    162  HE2 LYS A  10       3.382  -8.135   2.795  1.00  0.00           H  
ATOM    163  HE3 LYS A  10       3.369  -9.786   2.172  1.00  0.00           H  
ATOM    164  NZ  LYS A  10       3.168  -9.608   4.277  1.00  0.00           N  
ATOM    165  HZ1 LYS A  10       3.475  -9.025   5.052  1.00  0.00           H  
ATOM    166  HZ2 LYS A  10       2.149  -9.577   4.239  1.00  0.00           H  
ATOM    167  HZ3 LYS A  10       3.414 -10.564   4.473  1.00  0.00           H  
ATOM    168  C   LYS A  10       7.489  -9.640  -0.353  1.00  0.00           C  
ATOM    169  O   LYS A  10       6.826 -10.670  -0.481  1.00  0.00           O  
ATOM    170  N   THR A  11       7.752  -8.828  -1.380  1.00  0.00           N  
ATOM    171  H   THR A  11       8.200  -7.938  -1.186  1.00  0.00           H  
ATOM    172  CA  THR A  11       7.295  -9.060  -2.761  1.00  0.00           C  
ATOM    173  HA  THR A  11       6.211  -9.173  -2.744  1.00  0.00           H  
ATOM    174  CB  THR A  11       7.622  -7.875  -3.695  1.00  0.00           C  
ATOM    175  HB  THR A  11       8.700  -7.799  -3.832  1.00  0.00           H  
ATOM    176  CG2 THR A  11       6.948  -8.035  -5.056  1.00  0.00           C  
ATOM    177 HG21 THR A  11       5.872  -8.157  -4.929  1.00  0.00           H  
ATOM    178 HG22 THR A  11       7.130  -7.145  -5.656  1.00  0.00           H  
ATOM    179 HG23 THR A  11       7.346  -8.902  -5.582  1.00  0.00           H  
ATOM    180  OG1 THR A  11       7.142  -6.654  -3.175  1.00  0.00           O  
ATOM    181  HG1 THR A  11       7.630  -5.934  -3.622  1.00  0.00           H  
ATOM    182  C   THR A  11       7.880 -10.361  -3.316  1.00  0.00           C  
ATOM    183  O   THR A  11       7.126 -11.198  -3.800  1.00  0.00           O  
ATOM    184  N   LEU A  12       9.190 -10.595  -3.167  1.00  0.00           N  
ATOM    185  H   LEU A  12       9.767  -9.866  -2.755  1.00  0.00           H  
ATOM    186  CA  LEU A  12       9.860 -11.821  -3.622  1.00  0.00           C  
ATOM    187  HA  LEU A  12       9.569 -11.997  -4.657  1.00  0.00           H  
ATOM    188  CB  LEU A  12      11.386 -11.611  -3.576  1.00  0.00           C  
ATOM    189  HB2 LEU A  12      11.651 -11.171  -2.614  1.00  0.00           H  
ATOM    190  HB3 LEU A  12      11.881 -12.576  -3.654  1.00  0.00           H  
ATOM    191  CG  LEU A  12      11.885 -10.710  -4.722  1.00  0.00           C  
ATOM    192  HG  LEU A  12      11.188  -9.886  -4.867  1.00  0.00           H  
ATOM    193  CD1 LEU A  12      13.263 -10.115  -4.432  1.00  0.00           C  
ATOM    194 HD11 LEU A  12      13.493  -9.357  -5.179  1.00  0.00           H  
ATOM    195 HD12 LEU A  12      13.263  -9.641  -3.450  1.00  0.00           H  
ATOM    196 HD13 LEU A  12      14.024 -10.885  -4.469  1.00  0.00           H  
ATOM    197  CD2 LEU A  12      11.995 -11.504  -6.028  1.00  0.00           C  
ATOM    198 HD21 LEU A  12      12.765 -12.272  -5.939  1.00  0.00           H  
ATOM    199 HD22 LEU A  12      11.049 -11.982  -6.269  1.00  0.00           H  
ATOM    200 HD23 LEU A  12      12.254 -10.826  -6.838  1.00  0.00           H  
ATOM    201  C   LEU A  12       9.429 -13.080  -2.848  1.00  0.00           C  
ATOM    202  O   LEU A  12       9.237 -14.128  -3.471  1.00  0.00           O  
ATOM    203  N   ASN A  13       9.212 -12.992  -1.531  1.00  0.00           N  
ATOM    204  H   ASN A  13       9.464 -12.131  -1.053  1.00  0.00           H  
ATOM    205  CA  ASN A  13       8.595 -14.076  -0.751  1.00  0.00           C  
ATOM    206  HA  ASN A  13       9.221 -14.969  -0.815  1.00  0.00           H  
ATOM    207  CB  ASN A  13       8.456 -13.667   0.737  1.00  0.00           C  
ATOM    208  HB2 ASN A  13       7.975 -12.692   0.798  1.00  0.00           H  
ATOM    209  HB3 ASN A  13       7.803 -14.386   1.230  1.00  0.00           H  
ATOM    210  CG  ASN A  13       9.740 -13.613   1.556  1.00  0.00           C  
ATOM    211  OD1 ASN A  13      10.796 -14.089   1.181  1.00  0.00           O  
ATOM    212  ND2 ASN A  13       9.676 -13.058   2.744  1.00  0.00           N  
ATOM    213 HD21 ASN A  13      10.532 -13.027   3.269  1.00  0.00           H  
ATOM    214 HD22 ASN A  13       8.822 -12.645   3.064  1.00  0.00           H  
ATOM    215  C   ASN A  13       7.220 -14.451  -1.346  1.00  0.00           C  
ATOM    216  O   ASN A  13       7.010 -15.578  -1.781  1.00  0.00           O  
ATOM    217  N   SER A  14       6.315 -13.472  -1.448  1.00  0.00           N  
ATOM    218  H   SER A  14       6.589 -12.544  -1.155  1.00  0.00           H  
ATOM    219  CA  SER A  14       4.920 -13.664  -1.888  1.00  0.00           C  
ATOM    220  HA  SER A  14       4.443 -14.402  -1.241  1.00  0.00           H  
ATOM    221  CB  SER A  14       4.149 -12.338  -1.770  1.00  0.00           C  
ATOM    222  HB2 SER A  14       4.496 -11.650  -2.543  1.00  0.00           H  
ATOM    223  HB3 SER A  14       3.086 -12.530  -1.928  1.00  0.00           H  
ATOM    224  OG  SER A  14       4.336 -11.733  -0.497  1.00  0.00           O  
ATOM    225  HG  SER A  14       5.216 -11.314  -0.483  1.00  0.00           H  
ATOM    226  C   SER A  14       4.810 -14.167  -3.338  1.00  0.00           C  
ATOM    227  O   SER A  14       3.899 -14.923  -3.682  1.00  0.00           O  
ATOM    228  N   LEU A  15       5.749 -13.736  -4.187  1.00  0.00           N  
ATOM    229  H   LEU A  15       6.416 -13.059  -3.832  1.00  0.00           H  
ATOM    230  CA  LEU A  15       5.872 -14.125  -5.592  1.00  0.00           C  
ATOM    231  HA  LEU A  15       4.896 -14.050  -6.067  1.00  0.00           H  
ATOM    232  CB  LEU A  15       6.840 -13.130  -6.260  1.00  0.00           C  
ATOM    233  HB2 LEU A  15       6.410 -12.130  -6.207  1.00  0.00           H  
ATOM    234  HB3 LEU A  15       7.768 -13.125  -5.687  1.00  0.00           H  
ATOM    235  CG  LEU A  15       7.198 -13.435  -7.722  1.00  0.00           C  
ATOM    236  HG  LEU A  15       7.590 -14.447  -7.800  1.00  0.00           H  
ATOM    237  CD1 LEU A  15       6.014 -13.287  -8.671  1.00  0.00           C  
ATOM    238 HD11 LEU A  15       5.189 -13.919  -8.347  1.00  0.00           H  
ATOM    239 HD12 LEU A  15       5.690 -12.249  -8.720  1.00  0.00           H  
ATOM    240 HD13 LEU A  15       6.323 -13.605  -9.667  1.00  0.00           H  
ATOM    241  CD2 LEU A  15       8.279 -12.460  -8.178  1.00  0.00           C  
ATOM    242 HD21 LEU A  15       9.162 -12.574  -7.554  1.00  0.00           H  
ATOM    243 HD22 LEU A  15       8.551 -12.667  -9.211  1.00  0.00           H  
ATOM    244 HD23 LEU A  15       7.913 -11.434  -8.103  1.00  0.00           H  
ATOM    245  C   LEU A  15       6.347 -15.574  -5.755  1.00  0.00           C  
ATOM    246  O   LEU A  15       5.725 -16.337  -6.490  1.00  0.00           O  
ATOM    247  N   THR A  16       7.431 -15.953  -5.071  1.00  0.00           N  
ATOM    248  H   THR A  16       7.854 -15.275  -4.451  1.00  0.00           H  
ATOM    249  CA  THR A  16       8.029 -17.304  -5.163  1.00  0.00           C  
ATOM    250  HA  THR A  16       8.106 -17.570  -6.217  1.00  0.00           H  
ATOM    251  CB  THR A  16       9.455 -17.355  -4.581  1.00  0.00           C  
ATOM    252  HB  THR A  16       9.776 -18.397  -4.536  1.00  0.00           H  
ATOM    253  CG2 THR A  16      10.474 -16.600  -5.436  1.00  0.00           C  
ATOM    254 HG21 THR A  16      10.517 -17.057  -6.425  1.00  0.00           H  
ATOM    255 HG22 THR A  16      10.196 -15.552  -5.539  1.00  0.00           H  
ATOM    256 HG23 THR A  16      11.462 -16.674  -4.984  1.00  0.00           H  
ATOM    257  OG1 THR A  16       9.526 -16.816  -3.277  1.00  0.00           O  
ATOM    258  HG1 THR A  16       9.239 -15.886  -3.333  1.00  0.00           H  
ATOM    259  C   THR A  16       7.160 -18.402  -4.536  1.00  0.00           C  
ATOM    260  O   THR A  16       7.364 -19.579  -4.819  1.00  0.00           O  
ATOM    261  N   GLU A  17       6.155 -18.038  -3.740  1.00  0.00           N  
ATOM    262  H   GLU A  17       6.107 -17.072  -3.451  1.00  0.00           H  
ATOM    263  CA  GLU A  17       5.153 -18.950  -3.161  1.00  0.00           C  
ATOM    264  HA  GLU A  17       5.656 -19.824  -2.745  1.00  0.00           H  
ATOM    265  CB  GLU A  17       4.473 -18.171  -2.017  1.00  0.00           C  
ATOM    266  HB2 GLU A  17       5.242 -17.747  -1.369  1.00  0.00           H  
ATOM    267  HB3 GLU A  17       3.927 -17.339  -2.462  1.00  0.00           H  
ATOM    268  CG  GLU A  17       3.487 -18.947  -1.129  1.00  0.00           C  
ATOM    269  HG2 GLU A  17       2.885 -18.205  -0.597  1.00  0.00           H  
ATOM    270  HG3 GLU A  17       2.796 -19.529  -1.743  1.00  0.00           H  
ATOM    271  CD  GLU A  17       4.190 -19.851  -0.102  1.00  0.00           C  
ATOM    272  OE1 GLU A  17       3.795 -19.771   1.084  1.00  0.00           O  
ATOM    273  OE2 GLU A  17       5.109 -20.601  -0.504  1.00  0.00           O  
ATOM    274  C   GLU A  17       4.110 -19.458  -4.187  1.00  0.00           C  
ATOM    275  O   GLU A  17       3.540 -20.536  -4.031  1.00  0.00           O  
ATOM    276  N   GLN A  18       3.829 -18.713  -5.267  1.00  0.00           N  
ATOM    277  H   GLN A  18       4.360 -17.863  -5.420  1.00  0.00           H  
ATOM    278  CA  GLN A  18       2.671 -19.009  -6.136  1.00  0.00           C  
ATOM    279  HA  GLN A  18       1.806 -19.139  -5.484  1.00  0.00           H  
ATOM    280  CB  GLN A  18       2.389 -17.821  -7.075  1.00  0.00           C  
ATOM    281  HB2 GLN A  18       3.295 -17.579  -7.633  1.00  0.00           H  
ATOM    282  HB3 GLN A  18       1.622 -18.110  -7.794  1.00  0.00           H  
ATOM    283  CG  GLN A  18       1.895 -16.564  -6.338  1.00  0.00           C  
ATOM    284  HG2 GLN A  18       2.688 -16.197  -5.687  1.00  0.00           H  
ATOM    285  HG3 GLN A  18       1.680 -15.786  -7.069  1.00  0.00           H  
ATOM    286  CD  GLN A  18       0.629 -16.821  -5.518  1.00  0.00           C  
ATOM    287  OE1 GLN A  18      -0.396 -17.264  -6.017  1.00  0.00           O  
ATOM    288  NE2 GLN A  18       0.653 -16.583  -4.226  1.00  0.00           N  
ATOM    289 HE21 GLN A  18      -0.162 -16.860  -3.713  1.00  0.00           H  
ATOM    290 HE22 GLN A  18       1.502 -16.274  -3.775  1.00  0.00           H  
ATOM    291  C   GLN A  18       2.759 -20.325  -6.937  1.00  0.00           C  
ATOM    292  O   GLN A  18       1.723 -20.803  -7.403  1.00  0.00           O  
ATOM    293  N   LYS A  19       3.962 -20.902  -7.105  1.00  0.00           N  
ATOM    294  H   LYS A  19       4.729 -20.439  -6.637  1.00  0.00           H  
ATOM    295  CA  LYS A  19       4.246 -22.204  -7.760  1.00  0.00           C  
ATOM    296  HA  LYS A  19       5.238 -22.144  -8.211  1.00  0.00           H  
ATOM    297  CB  LYS A  19       4.276 -23.346  -6.717  1.00  0.00           C  
ATOM    298  HB2 LYS A  19       3.289 -23.444  -6.263  1.00  0.00           H  
ATOM    299  HB3 LYS A  19       4.492 -24.276  -7.246  1.00  0.00           H  
ATOM    300  CG  LYS A  19       5.309 -23.210  -5.583  1.00  0.00           C  
ATOM    301  HG2 LYS A  19       4.954 -22.476  -4.863  1.00  0.00           H  
ATOM    302  HG3 LYS A  19       5.382 -24.170  -5.070  1.00  0.00           H  
ATOM    303  CD  LYS A  19       6.703 -22.786  -6.058  1.00  0.00           C  
ATOM    304  HD2 LYS A  19       7.047 -23.438  -6.864  1.00  0.00           H  
ATOM    305  HD3 LYS A  19       6.644 -21.765  -6.439  1.00  0.00           H  
ATOM    306  CE  LYS A  19       7.716 -22.829  -4.912  1.00  0.00           C  
ATOM    307  HE2 LYS A  19       7.236 -22.486  -3.991  1.00  0.00           H  
ATOM    308  HE3 LYS A  19       8.062 -23.857  -4.778  1.00  0.00           H  
ATOM    309  NZ  LYS A  19       8.849 -21.939  -5.223  1.00  0.00           N  
ATOM    310  HZ1 LYS A  19       9.142 -22.042  -6.213  1.00  0.00           H  
ATOM    311  HZ2 LYS A  19       8.545 -20.972  -5.195  1.00  0.00           H  
ATOM    312  HZ3 LYS A  19       9.666 -22.094  -4.662  1.00  0.00           H  
ATOM    313  C   LYS A  19       3.298 -22.512  -8.934  1.00  0.00           C  
ATOM    314  O   LYS A  19       2.491 -23.445  -8.891  1.00  0.00           O  
ATOM    315  N   THR A  20       3.338 -21.664  -9.959  1.00  0.00           N  
ATOM    316  H   THR A  20       4.064 -20.966  -9.961  1.00  0.00           H  
ATOM    317  CA  THR A  20       2.486 -21.774 -11.147  1.00  0.00           C  
ATOM    318  HA  THR A  20       1.846 -22.647 -11.033  1.00  0.00           H  
ATOM    319  CB  THR A  20       1.547 -20.568 -11.264  1.00  0.00           C  
ATOM    320  HB  THR A  20       1.047 -20.435 -10.307  1.00  0.00           H  
ATOM    321  CG2 THR A  20       2.255 -19.270 -11.628  1.00  0.00           C  
ATOM    322 HG21 THR A  20       2.689 -19.348 -12.623  1.00  0.00           H  
ATOM    323 HG22 THR A  20       1.538 -18.451 -11.616  1.00  0.00           H  
ATOM    324 HG23 THR A  20       3.038 -19.061 -10.902  1.00  0.00           H  
ATOM    325  OG1 THR A  20       0.572 -20.818 -12.244  1.00  0.00           O  
ATOM    326  HG1 THR A  20       0.020 -21.548 -11.909  1.00  0.00           H  
ATOM    327  C   THR A  20       3.335 -22.034 -12.387  1.00  0.00           C  
ATOM    328  O   THR A  20       4.503 -21.653 -12.424  1.00  0.00           O  
ATOM    329  N   LEU A  21       2.769 -22.725 -13.378  1.00  0.00           N  
ATOM    330  H   LEU A  21       1.782 -22.911 -13.299  1.00  0.00           H  
ATOM    331  CA  LEU A  21       3.499 -23.408 -14.458  1.00  0.00           C  
ATOM    332  HA  LEU A  21       4.167 -24.149 -14.017  1.00  0.00           H  
ATOM    333  CB  LEU A  21       2.474 -24.121 -15.360  1.00  0.00           C  
ATOM    334  HB2 LEU A  21       1.715 -23.394 -15.647  1.00  0.00           H  
ATOM    335  HB3 LEU A  21       2.971 -24.454 -16.273  1.00  0.00           H  
ATOM    336  CG  LEU A  21       1.780 -25.333 -14.714  1.00  0.00           C  
ATOM    337  HG  LEU A  21       1.385 -25.049 -13.740  1.00  0.00           H  
ATOM    338  CD1 LEU A  21       0.604 -25.785 -15.584  1.00  0.00           C  
ATOM    339 HD11 LEU A  21       0.114 -26.646 -15.130  1.00  0.00           H  
ATOM    340 HD12 LEU A  21       0.967 -26.065 -16.574  1.00  0.00           H  
ATOM    341 HD13 LEU A  21      -0.116 -24.975 -15.686  1.00  0.00           H  
ATOM    342  CD2 LEU A  21       2.730 -26.518 -14.538  1.00  0.00           C  
ATOM    343 HD21 LEU A  21       3.169 -26.790 -15.499  1.00  0.00           H  
ATOM    344 HD22 LEU A  21       2.188 -27.375 -14.141  1.00  0.00           H  
ATOM    345 HD23 LEU A  21       3.532 -26.264 -13.847  1.00  0.00           H  
ATOM    346  C   LEU A  21       4.400 -22.490 -15.299  1.00  0.00           C  
ATOM    347  O   LEU A  21       5.417 -22.938 -15.822  1.00  0.00           O  
ATOM    348  N   CYS A  22       4.087 -21.195 -15.389  1.00  0.00           N  
ATOM    349  H   CYS A  22       3.265 -20.856 -14.917  1.00  0.00           H  
ATOM    350  CA  CYS A  22       4.955 -20.243 -16.078  1.00  0.00           C  
ATOM    351  HA  CYS A  22       5.188 -20.674 -17.047  1.00  0.00           H  
ATOM    352  CB  CYS A  22       4.168 -18.953 -16.336  1.00  0.00           C  
ATOM    353  HB2 CYS A  22       4.702 -18.328 -17.054  1.00  0.00           H  
ATOM    354  HB3 CYS A  22       3.183 -19.196 -16.741  1.00  0.00           H  
ATOM    355  SG  CYS A  22       3.980 -18.050 -14.785  1.00  0.00           S  
ATOM    356  HG  CYS A  22       2.705 -17.657 -14.955  1.00  0.00           H  
ATOM    357  C   CYS A  22       6.308 -20.009 -15.359  1.00  0.00           C  
ATOM    358  O   CYS A  22       7.228 -19.476 -15.970  1.00  0.00           O  
ATOM    359  N   THR A  23       6.482 -20.423 -14.094  1.00  0.00           N  
ATOM    360  H   THR A  23       5.694 -20.859 -13.628  1.00  0.00           H  
ATOM    361  CA  THR A  23       7.777 -20.364 -13.369  1.00  0.00           C  
ATOM    362  HA  THR A  23       8.205 -19.379 -13.540  1.00  0.00           H  
ATOM    363  CB  THR A  23       7.612 -20.512 -11.848  1.00  0.00           C  
ATOM    364  HB  THR A  23       8.602 -20.480 -11.393  1.00  0.00           H  
ATOM    365  CG2 THR A  23       6.784 -19.385 -11.229  1.00  0.00           C  
ATOM    366 HG21 THR A  23       7.269 -18.431 -11.431  1.00  0.00           H  
ATOM    367 HG22 THR A  23       5.777 -19.370 -11.643  1.00  0.00           H  
ATOM    368 HG23 THR A  23       6.734 -19.530 -10.149  1.00  0.00           H  
ATOM    369  OG1 THR A  23       7.012 -21.734 -11.503  1.00  0.00           O  
ATOM    370  HG1 THR A  23       6.106 -21.745 -11.848  1.00  0.00           H  
ATOM    371  C   THR A  23       8.822 -21.373 -13.870  1.00  0.00           C  
ATOM    372  O   THR A  23      10.020 -21.145 -13.693  1.00  0.00           O  
ATOM    373  N   GLU A  24       8.389 -22.419 -14.584  1.00  0.00           N  
ATOM    374  H   GLU A  24       7.392 -22.575 -14.652  1.00  0.00           H  
ATOM    375  CA  GLU A  24       9.244 -23.349 -15.339  1.00  0.00           C  
ATOM    376  HA  GLU A  24      10.029 -23.753 -14.697  1.00  0.00           H  
ATOM    377  CB  GLU A  24       8.372 -24.510 -15.859  1.00  0.00           C  
ATOM    378  HB2 GLU A  24       7.637 -24.108 -16.558  1.00  0.00           H  
ATOM    379  HB3 GLU A  24       8.999 -25.201 -16.422  1.00  0.00           H  
ATOM    380  CG  GLU A  24       7.624 -25.293 -14.766  1.00  0.00           C  
ATOM    381  HG2 GLU A  24       6.938 -24.621 -14.243  1.00  0.00           H  
ATOM    382  HG3 GLU A  24       7.016 -26.063 -15.247  1.00  0.00           H  
ATOM    383  CD  GLU A  24       8.570 -25.958 -13.759  1.00  0.00           C  
ATOM    384  OE1 GLU A  24       8.216 -25.974 -12.561  1.00  0.00           O  
ATOM    385  OE2 GLU A  24       9.639 -26.449 -14.191  1.00  0.00           O  
ATOM    386  C   GLU A  24       9.905 -22.676 -16.557  1.00  0.00           C  
ATOM    387  O   GLU A  24      10.895 -23.165 -17.102  1.00  0.00           O  
ATOM    388  N   LEU A  25       9.346 -21.559 -17.035  1.00  0.00           N  
ATOM    389  H   LEU A  25       8.595 -21.131 -16.510  1.00  0.00           H  
ATOM    390  CA  LEU A  25       9.755 -20.957 -18.299  1.00  0.00           C  
ATOM    391  HA  LEU A  25       9.848 -21.765 -19.024  1.00  0.00           H  
ATOM    392  CB  LEU A  25       8.703 -19.970 -18.814  1.00  0.00           C  
ATOM    393  HB2 LEU A  25       8.591 -19.176 -18.077  1.00  0.00           H  
ATOM    394  HB3 LEU A  25       9.065 -19.518 -19.738  1.00  0.00           H  
ATOM    395  CG  LEU A  25       7.338 -20.613 -19.085  1.00  0.00           C  
ATOM    396  HG  LEU A  25       6.958 -21.084 -18.182  1.00  0.00           H  
ATOM    397  CD1 LEU A  25       6.378 -19.511 -19.517  1.00  0.00           C  
ATOM    398 HD11 LEU A  25       6.295 -18.761 -18.731  1.00  0.00           H  
ATOM    399 HD12 LEU A  25       6.748 -19.042 -20.425  1.00  0.00           H  
ATOM    400 HD13 LEU A  25       5.395 -19.935 -19.705  1.00  0.00           H  
ATOM    401  CD2 LEU A  25       7.390 -21.664 -20.197  1.00  0.00           C  
ATOM    402 HD21 LEU A  25       6.382 -22.021 -20.409  1.00  0.00           H  
ATOM    403 HD22 LEU A  25       7.978 -22.524 -19.875  1.00  0.00           H  
ATOM    404 HD23 LEU A  25       7.819 -21.240 -21.103  1.00  0.00           H  
ATOM    405  C   LEU A  25      11.122 -20.288 -18.216  1.00  0.00           C  
ATOM    406  O   LEU A  25      11.535 -19.748 -17.190  1.00  0.00           O  
ATOM    407  N   THR A  26      11.811 -20.308 -19.355  1.00  0.00           N  
ATOM    408  H   THR A  26      11.372 -20.693 -20.175  1.00  0.00           H  
ATOM    409  CA  THR A  26      13.168 -19.780 -19.468  1.00  0.00           C  
ATOM    410  HA  THR A  26      13.693 -20.044 -18.554  1.00  0.00           H  
ATOM    411  CB  THR A  26      13.908 -20.468 -20.616  1.00  0.00           C  
ATOM    412  HB  THR A  26      13.365 -20.324 -21.551  1.00  0.00           H  
ATOM    413  CG2 THR A  26      15.342 -19.989 -20.779  1.00  0.00           C  
ATOM    414 HG21 THR A  26      15.841 -20.596 -21.534  1.00  0.00           H  
ATOM    415 HG22 THR A  26      15.362 -18.951 -21.107  1.00  0.00           H  
ATOM    416 HG23 THR A  26      15.871 -20.088 -19.830  1.00  0.00           H  
ATOM    417  OG1 THR A  26      14.000 -21.845 -20.326  1.00  0.00           O  
ATOM    418  HG1 THR A  26      13.135 -22.172 -20.069  1.00  0.00           H  
ATOM    419  C   THR A  26      13.187 -18.253 -19.604  1.00  0.00           C  
ATOM    420  O   THR A  26      12.445 -17.680 -20.401  1.00  0.00           O  
ATOM    421  N   VAL A  27      14.089 -17.614 -18.858  1.00  0.00           N  
ATOM    422  H   VAL A  27      14.648 -18.177 -18.222  1.00  0.00           H  
ATOM    423  CA  VAL A  27      14.453 -16.196 -18.943  1.00  0.00           C  
ATOM    424  HA  VAL A  27      14.018 -15.791 -19.855  1.00  0.00           H  
ATOM    425  CB  VAL A  27      13.883 -15.373 -17.762  1.00  0.00           C  
ATOM    426  HB  VAL A  27      13.957 -14.318 -18.035  1.00  0.00           H  
ATOM    427  CG1 VAL A  27      12.399 -15.676 -17.515  1.00  0.00           C  
ATOM    428 HG11 VAL A  27      11.852 -15.636 -18.455  1.00  0.00           H  
ATOM    429 HG12 VAL A  27      11.980 -14.942 -16.829  1.00  0.00           H  
ATOM    430 HG13 VAL A  27      12.285 -16.672 -17.083  1.00  0.00           H  
ATOM    431  CG2 VAL A  27      14.648 -15.566 -16.446  1.00  0.00           C  
ATOM    432 HG21 VAL A  27      14.153 -15.015 -15.646  1.00  0.00           H  
ATOM    433 HG22 VAL A  27      14.690 -16.624 -16.182  1.00  0.00           H  
ATOM    434 HG23 VAL A  27      15.661 -15.176 -16.542  1.00  0.00           H  
ATOM    435  C   VAL A  27      15.975 -16.058 -19.066  1.00  0.00           C  
ATOM    436  O   VAL A  27      16.726 -16.990 -18.766  1.00  0.00           O  
ATOM    437  N   THR A  28      16.450 -14.890 -19.499  1.00  0.00           N  
ATOM    438  H   THR A  28      15.799 -14.146 -19.684  1.00  0.00           H  
ATOM    439  CA  THR A  28      17.890 -14.581 -19.558  1.00  0.00           C  
ATOM    440  HA  THR A  28      18.421 -15.429 -19.997  1.00  0.00           H  
ATOM    441  CB  THR A  28      18.144 -13.356 -20.455  1.00  0.00           C  
ATOM    442  HB  THR A  28      17.656 -12.483 -20.017  1.00  0.00           H  
ATOM    443  CG2 THR A  28      19.628 -13.045 -20.641  1.00  0.00           C  
ATOM    444 HG21 THR A  28      20.068 -12.728 -19.695  1.00  0.00           H  
ATOM    445 HG22 THR A  28      20.150 -13.930 -21.005  1.00  0.00           H  
ATOM    446 HG23 THR A  28      19.742 -12.241 -21.367  1.00  0.00           H  
ATOM    447  OG1 THR A  28      17.596 -13.580 -21.737  1.00  0.00           O  
ATOM    448  HG1 THR A  28      16.650 -13.427 -21.713  1.00  0.00           H  
ATOM    449  C   THR A  28      18.453 -14.333 -18.155  1.00  0.00           C  
ATOM    450  O   THR A  28      17.941 -13.483 -17.425  1.00  0.00           O  
ATOM    451  N   ASP A  29      19.531 -15.019 -17.771  1.00  0.00           N  
ATOM    452  H   ASP A  29      19.959 -15.654 -18.438  1.00  0.00           H  
ATOM    453  CA  ASP A  29      20.285 -14.770 -16.537  1.00  0.00           C  
ATOM    454  HA  ASP A  29      19.577 -14.613 -15.723  1.00  0.00           H  
ATOM    455  CB  ASP A  29      21.141 -15.988 -16.148  1.00  0.00           C  
ATOM    456  HB2 ASP A  29      20.477 -16.834 -15.964  1.00  0.00           H  
ATOM    457  HB3 ASP A  29      21.791 -16.240 -16.983  1.00  0.00           H  
ATOM    458  CG  ASP A  29      22.012 -15.768 -14.901  1.00  0.00           C  
ATOM    459  OD1 ASP A  29      21.816 -14.776 -14.164  1.00  0.00           O  
ATOM    460  OD2 ASP A  29      22.888 -16.617 -14.624  1.00  0.00           O  
ATOM    461  C   ASP A  29      21.121 -13.488 -16.670  1.00  0.00           C  
ATOM    462  O   ASP A  29      22.290 -13.478 -17.069  1.00  0.00           O  
ATOM    463  N   ILE A  30      20.497 -12.383 -16.262  1.00  0.00           N  
ATOM    464  H   ILE A  30      19.504 -12.453 -16.084  1.00  0.00           H  
ATOM    465  CA  ILE A  30      21.138 -11.068 -16.218  1.00  0.00           C  
ATOM    466  HA  ILE A  30      21.500 -10.862 -17.225  1.00  0.00           H  
ATOM    467  CB  ILE A  30      20.117  -9.961 -15.852  1.00  0.00           C  
ATOM    468  HB  ILE A  30      20.564  -9.014 -16.157  1.00  0.00           H  
ATOM    469  CG2 ILE A  30      18.811 -10.106 -16.651  1.00  0.00           C  
ATOM    470 HG21 ILE A  30      18.238  -9.181 -16.591  1.00  0.00           H  
ATOM    471 HG22 ILE A  30      19.045 -10.308 -17.693  1.00  0.00           H  
ATOM    472 HG23 ILE A  30      18.203 -10.924 -16.262  1.00  0.00           H  
ATOM    473  CG1 ILE A  30      19.767  -9.873 -14.349  1.00  0.00           C  
ATOM    474 HG12 ILE A  30      18.730  -9.561 -14.242  1.00  0.00           H  
ATOM    475 HG13 ILE A  30      19.860 -10.851 -13.875  1.00  0.00           H  
ATOM    476  CD1 ILE A  30      20.615  -8.845 -13.595  1.00  0.00           C  
ATOM    477 HD11 ILE A  30      21.650  -9.172 -13.523  1.00  0.00           H  
ATOM    478 HD12 ILE A  30      20.573  -7.884 -14.104  1.00  0.00           H  
ATOM    479 HD13 ILE A  30      20.219  -8.723 -12.588  1.00  0.00           H  
ATOM    480  C   ILE A  30      22.362 -11.028 -15.292  1.00  0.00           C  
ATOM    481  O   ILE A  30      23.204 -10.149 -15.467  1.00  0.00           O  
ATOM    482  N   PHE A  31      22.496 -11.930 -14.312  1.00  0.00           N  
ATOM    483  H   PHE A  31      21.859 -12.721 -14.273  1.00  0.00           H  
ATOM    484  CA  PHE A  31      23.554 -11.875 -13.296  1.00  0.00           C  
ATOM    485  HA  PHE A  31      23.754 -10.829 -13.064  1.00  0.00           H  
ATOM    486  CB  PHE A  31      23.081 -12.559 -12.006  1.00  0.00           C  
ATOM    487  HB2 PHE A  31      23.019 -13.632 -12.181  1.00  0.00           H  
ATOM    488  HB3 PHE A  31      23.838 -12.403 -11.234  1.00  0.00           H  
ATOM    489  CG  PHE A  31      21.745 -12.067 -11.480  1.00  0.00           C  
ATOM    490  CD1 PHE A  31      21.659 -10.824 -10.823  1.00  0.00           C  
ATOM    491  HD1 PHE A  31      22.545 -10.220 -10.683  1.00  0.00           H  
ATOM    492  CE1 PHE A  31      20.417 -10.365 -10.346  1.00  0.00           C  
ATOM    493  HE1 PHE A  31      20.351  -9.411  -9.842  1.00  0.00           H  
ATOM    494  CZ  PHE A  31      19.260 -11.143 -10.532  1.00  0.00           C  
ATOM    495  HZ  PHE A  31      18.306 -10.788 -10.175  1.00  0.00           H  
ATOM    496  CE2 PHE A  31      19.342 -12.383 -11.186  1.00  0.00           C  
ATOM    497  HE2 PHE A  31      18.451 -12.981 -11.330  1.00  0.00           H  
ATOM    498  CD2 PHE A  31      20.583 -12.842 -11.660  1.00  0.00           C  
ATOM    499  HD2 PHE A  31      20.640 -13.791 -12.174  1.00  0.00           H  
ATOM    500  C   PHE A  31      24.874 -12.483 -13.781  1.00  0.00           C  
ATOM    501  O   PHE A  31      25.929 -11.921 -13.496  1.00  0.00           O  
ATOM    502  N   ALA A  32      24.828 -13.578 -14.552  1.00  0.00           N  
ATOM    503  H   ALA A  32      23.927 -14.015 -14.728  1.00  0.00           H  
ATOM    504  CA  ALA A  32      26.017 -14.108 -15.235  1.00  0.00           C  
ATOM    505  HA  ALA A  32      26.818 -14.240 -14.504  1.00  0.00           H  
ATOM    506  CB  ALA A  32      25.681 -15.478 -15.834  1.00  0.00           C  
ATOM    507  HB1 ALA A  32      24.846 -15.391 -16.531  1.00  0.00           H  
ATOM    508  HB2 ALA A  32      26.549 -15.868 -16.367  1.00  0.00           H  
ATOM    509  HB3 ALA A  32      25.417 -16.178 -15.041  1.00  0.00           H  
ATOM    510  C   ALA A  32      26.538 -13.141 -16.318  1.00  0.00           C  
ATOM    511  O   ALA A  32      27.747 -12.997 -16.500  1.00  0.00           O  
ATOM    512  N   ALA A  33      25.621 -12.435 -16.993  1.00  0.00           N  
ATOM    513  H   ALA A  33      24.646 -12.662 -16.847  1.00  0.00           H  
ATOM    514  CA  ALA A  33      25.942 -11.403 -17.980  1.00  0.00           C  
ATOM    515  HA  ALA A  33      26.568 -11.841 -18.762  1.00  0.00           H  
ATOM    516  CB  ALA A  33      24.625 -10.915 -18.601  1.00  0.00           C  
ATOM    517  HB1 ALA A  33      24.827 -10.458 -19.571  1.00  0.00           H  
ATOM    518  HB2 ALA A  33      23.928 -11.740 -18.726  1.00  0.00           H  
ATOM    519  HB3 ALA A  33      24.149 -10.174 -17.960  1.00  0.00           H  
ATOM    520  C   ALA A  33      26.686 -10.198 -17.374  1.00  0.00           C  
ATOM    521  O   ALA A  33      27.623  -9.665 -17.970  1.00  0.00           O  
ATOM    522  N   SER A  34      26.229  -9.738 -16.202  1.00  0.00           N  
ATOM    523  H   SER A  34      25.494 -10.272 -15.759  1.00  0.00           H  
ATOM    524  CA  SER A  34      26.514  -8.406 -15.652  1.00  0.00           C  
ATOM    525  HA  SER A  34      26.552  -7.717 -16.496  1.00  0.00           H  
ATOM    526  CB  SER A  34      25.352  -7.937 -14.766  1.00  0.00           C  
ATOM    527  HB2 SER A  34      25.158  -8.675 -13.984  1.00  0.00           H  
ATOM    528  HB3 SER A  34      25.598  -6.992 -14.296  1.00  0.00           H  
ATOM    529  OG  SER A  34      24.196  -7.751 -15.566  1.00  0.00           O  
ATOM    530  HG  SER A  34      23.776  -8.638 -15.622  1.00  0.00           H  
ATOM    531  C   SER A  34      27.883  -8.268 -14.975  1.00  0.00           C  
ATOM    532  O   SER A  34      27.993  -7.774 -13.851  1.00  0.00           O  
ATOM    533  N   LYS A  35      28.951  -8.620 -15.708  1.00  0.00           N  
ATOM    534  H   LYS A  35      28.751  -9.033 -16.614  1.00  0.00           H  
ATOM    535  CA  LYS A  35      30.331  -8.178 -15.436  1.00  0.00           C  
ATOM    536  HA  LYS A  35      30.750  -8.748 -14.607  1.00  0.00           H  
ATOM    537  CB  LYS A  35      31.192  -8.371 -16.700  1.00  0.00           C  
ATOM    538  HB2 LYS A  35      30.581  -8.162 -17.581  1.00  0.00           H  
ATOM    539  HB3 LYS A  35      32.010  -7.646 -16.691  1.00  0.00           H  
ATOM    540  CG  LYS A  35      31.819  -9.767 -16.820  1.00  0.00           C  
ATOM    541  HG2 LYS A  35      32.632  -9.850 -16.096  1.00  0.00           H  
ATOM    542  HG3 LYS A  35      31.072 -10.534 -16.611  1.00  0.00           H  
ATOM    543  CD  LYS A  35      32.364  -9.968 -18.241  1.00  0.00           C  
ATOM    544  HD2 LYS A  35      31.515 -10.086 -18.918  1.00  0.00           H  
ATOM    545  HD3 LYS A  35      32.935  -9.088 -18.543  1.00  0.00           H  
ATOM    546  CE  LYS A  35      33.269 -11.202 -18.314  1.00  0.00           C  
ATOM    547  HE2 LYS A  35      32.771 -12.035 -17.808  1.00  0.00           H  
ATOM    548  HE3 LYS A  35      34.194 -10.984 -17.771  1.00  0.00           H  
ATOM    549  NZ  LYS A  35      33.570 -11.572 -19.721  1.00  0.00           N  
ATOM    550  HZ1 LYS A  35      33.972 -10.786 -20.216  1.00  0.00           H  
ATOM    551  HZ2 LYS A  35      34.225 -12.343 -19.753  1.00  0.00           H  
ATOM    552  HZ3 LYS A  35      32.719 -11.850 -20.198  1.00  0.00           H  
ATOM    553  C   LYS A  35      30.339  -6.694 -15.061  1.00  0.00           C  
ATOM    554  O   LYS A  35      29.780  -5.877 -15.793  1.00  0.00           O  
ATOM    555  N   ASN A  36      30.982  -6.356 -13.942  1.00  0.00           N  
ATOM    556  H   ASN A  36      31.431  -7.105 -13.437  1.00  0.00           H  
ATOM    557  CA  ASN A  36      31.352  -4.992 -13.532  1.00  0.00           C  
ATOM    558  HA  ASN A  36      31.659  -5.051 -12.486  1.00  0.00           H  
ATOM    559  CB  ASN A  36      32.591  -4.525 -14.339  1.00  0.00           C  
ATOM    560  HB2 ASN A  36      32.298  -4.363 -15.376  1.00  0.00           H  
ATOM    561  HB3 ASN A  36      32.909  -3.562 -13.937  1.00  0.00           H  
ATOM    562  CG  ASN A  36      33.802  -5.455 -14.332  1.00  0.00           C  
ATOM    563  OD1 ASN A  36      33.741  -6.652 -14.097  1.00  0.00           O  
ATOM    564  ND2 ASN A  36      34.969  -4.932 -14.618  1.00  0.00           N  
ATOM    565 HD21 ASN A  36      35.760  -5.554 -14.591  1.00  0.00           H  
ATOM    566 HD22 ASN A  36      35.047  -3.950 -14.809  1.00  0.00           H  
ATOM    567  C   ASN A  36      30.191  -3.963 -13.554  1.00  0.00           C  
ATOM    568  O   ASN A  36      30.424  -2.773 -13.734  1.00  0.00           O  
ATOM    569  N   THR A  37      28.938  -4.416 -13.437  1.00  0.00           N  
ATOM    570  H   THR A  37      28.806  -5.398 -13.232  1.00  0.00           H  
ATOM    571  CA  THR A  37      27.734  -3.601 -13.666  1.00  0.00           C  
ATOM    572  HA  THR A  37      27.966  -2.824 -14.399  1.00  0.00           H  
ATOM    573  CB  THR A  37      26.652  -4.501 -14.268  1.00  0.00           C  
ATOM    574  HB  THR A  37      26.472  -5.311 -13.561  1.00  0.00           H  
ATOM    575  CG2 THR A  37      25.331  -3.792 -14.552  1.00  0.00           C  
ATOM    576 HG21 THR A  37      24.582  -4.525 -14.841  1.00  0.00           H  
ATOM    577 HG22 THR A  37      24.963  -3.289 -13.662  1.00  0.00           H  
ATOM    578 HG23 THR A  37      25.470  -3.064 -15.348  1.00  0.00           H  
ATOM    579  OG1 THR A  37      27.113  -5.033 -15.506  1.00  0.00           O  
ATOM    580  HG1 THR A  37      28.070  -5.200 -15.426  1.00  0.00           H  
ATOM    581  C   THR A  37      27.259  -2.908 -12.380  1.00  0.00           C  
ATOM    582  O   THR A  37      27.325  -3.490 -11.298  1.00  0.00           O  
ATOM    583  N   THR A  38      26.780  -1.663 -12.492  1.00  0.00           N  
ATOM    584  H   THR A  38      26.654  -1.307 -13.429  1.00  0.00           H  
ATOM    585  CA  THR A  38      26.733  -0.659 -11.397  1.00  0.00           C  
ATOM    586  HA  THR A  38      27.654  -0.777 -10.828  1.00  0.00           H  
ATOM    587  CB  THR A  38      26.754   0.773 -11.979  1.00  0.00           C  
ATOM    588  HB  THR A  38      26.739   1.492 -11.145  1.00  0.00           H  
ATOM    589  CG2 THR A  38      28.024   1.031 -12.796  1.00  0.00           C  
ATOM    590 HG21 THR A  38      28.078   0.412 -13.695  1.00  0.00           H  
ATOM    591 HG22 THR A  38      28.047   2.075 -13.092  1.00  0.00           H  
ATOM    592 HG23 THR A  38      28.903   0.841 -12.185  1.00  0.00           H  
ATOM    593  OG1 THR A  38      25.643   0.993 -12.837  1.00  0.00           O  
ATOM    594  HG1 THR A  38      25.847   0.696 -13.739  1.00  0.00           H  
ATOM    595  C   THR A  38      25.611  -0.819 -10.347  1.00  0.00           C  
ATOM    596  O   THR A  38      25.129   0.172  -9.803  1.00  0.00           O  
ATOM    597  N   GLU A  39      25.187  -2.052 -10.042  1.00  0.00           N  
ATOM    598  H   GLU A  39      25.689  -2.810 -10.499  1.00  0.00           H  
ATOM    599  CA  GLU A  39      24.113  -2.447  -9.100  1.00  0.00           C  
ATOM    600  HA  GLU A  39      24.041  -3.532  -9.166  1.00  0.00           H  
ATOM    601  CB  GLU A  39      24.487  -2.151  -7.627  1.00  0.00           C  
ATOM    602  HB2 GLU A  39      25.470  -2.575  -7.415  1.00  0.00           H  
ATOM    603  HB3 GLU A  39      24.523  -1.074  -7.460  1.00  0.00           H  
ATOM    604  CG  GLU A  39      23.463  -2.778  -6.666  1.00  0.00           C  
ATOM    605  HG2 GLU A  39      22.477  -2.370  -6.891  1.00  0.00           H  
ATOM    606  HG3 GLU A  39      23.428  -3.853  -6.854  1.00  0.00           H  
ATOM    607  CD  GLU A  39      23.768  -2.517  -5.181  1.00  0.00           C  
ATOM    608  OE1 GLU A  39      23.830  -1.342  -4.745  1.00  0.00           O  
ATOM    609  OE2 GLU A  39      23.870  -3.492  -4.403  1.00  0.00           O  
ATOM    610  C   GLU A  39      22.709  -1.934  -9.475  1.00  0.00           C  
ATOM    611  O   GLU A  39      21.832  -2.733  -9.794  1.00  0.00           O  
ATOM    612  N   LYS A  40      22.498  -0.612  -9.502  1.00  0.00           N  
ATOM    613  H   LYS A  40      23.303  -0.025  -9.302  1.00  0.00           H  
ATOM    614  CA  LYS A  40      21.255   0.033  -9.964  1.00  0.00           C  
ATOM    615  HA  LYS A  40      20.422  -0.285  -9.337  1.00  0.00           H  
ATOM    616  CB  LYS A  40      21.413   1.562  -9.881  1.00  0.00           C  
ATOM    617  HB2 LYS A  40      22.321   1.874 -10.404  1.00  0.00           H  
ATOM    618  HB3 LYS A  40      20.559   2.026 -10.379  1.00  0.00           H  
ATOM    619  CG  LYS A  40      21.466   2.044  -8.426  1.00  0.00           C  
ATOM    620  HG2 LYS A  40      20.633   1.600  -7.879  1.00  0.00           H  
ATOM    621  HG3 LYS A  40      22.399   1.727  -7.959  1.00  0.00           H  
ATOM    622  CD  LYS A  40      21.353   3.570  -8.352  1.00  0.00           C  
ATOM    623  HD2 LYS A  40      22.272   4.030  -8.722  1.00  0.00           H  
ATOM    624  HD3 LYS A  40      20.529   3.892  -8.982  1.00  0.00           H  
ATOM    625  CE  LYS A  40      21.077   3.997  -6.908  1.00  0.00           C  
ATOM    626  HE2 LYS A  40      20.376   3.278  -6.466  1.00  0.00           H  
ATOM    627  HE3 LYS A  40      22.012   3.953  -6.342  1.00  0.00           H  
ATOM    628  NZ  LYS A  40      20.477   5.353  -6.849  1.00  0.00           N  
ATOM    629  HZ1 LYS A  40      20.339   5.632  -5.886  1.00  0.00           H  
ATOM    630  HZ2 LYS A  40      19.568   5.340  -7.300  1.00  0.00           H  
ATOM    631  HZ3 LYS A  40      21.062   6.030  -7.317  1.00  0.00           H  
ATOM    632  C   LYS A  40      20.914  -0.377 -11.391  1.00  0.00           C  
ATOM    633  O   LYS A  40      19.775  -0.727 -11.695  1.00  0.00           O  
ATOM    634  N   GLU A  41      21.922  -0.401 -12.254  1.00  0.00           N  
ATOM    635  H   GLU A  41      22.830  -0.082 -11.943  1.00  0.00           H  
ATOM    636  CA  GLU A  41      21.793  -0.913 -13.614  1.00  0.00           C  
ATOM    637  HA  GLU A  41      20.989  -0.379 -14.124  1.00  0.00           H  
ATOM    638  CB  GLU A  41      23.106  -0.617 -14.339  1.00  0.00           C  
ATOM    639  HB2 GLU A  41      23.312   0.453 -14.260  1.00  0.00           H  
ATOM    640  HB3 GLU A  41      23.905  -1.179 -13.850  1.00  0.00           H  
ATOM    641  CG  GLU A  41      23.044  -0.987 -15.823  1.00  0.00           C  
ATOM    642  HG2 GLU A  41      22.748  -2.032 -15.925  1.00  0.00           H  
ATOM    643  HG3 GLU A  41      22.282  -0.368 -16.301  1.00  0.00           H  
ATOM    644  CD  GLU A  41      24.387  -0.799 -16.534  1.00  0.00           C  
ATOM    645  OE1 GLU A  41      25.405  -0.535 -15.847  1.00  0.00           O  
ATOM    646  OE2 GLU A  41      24.392  -1.029 -17.766  1.00  0.00           O  
ATOM    647  C   GLU A  41      21.434  -2.411 -13.625  1.00  0.00           C  
ATOM    648  O   GLU A  41      20.538  -2.816 -14.360  1.00  0.00           O  
ATOM    649  N   THR A  42      22.053  -3.224 -12.760  1.00  0.00           N  
ATOM    650  H   THR A  42      22.762  -2.830 -12.159  1.00  0.00           H  
ATOM    651  CA  THR A  42      21.756  -4.662 -12.609  1.00  0.00           C  
ATOM    652  HA  THR A  42      21.912  -5.150 -13.572  1.00  0.00           H  
ATOM    653  CB  THR A  42      22.703  -5.311 -11.576  1.00  0.00           C  
ATOM    654  HB  THR A  42      22.458  -4.951 -10.579  1.00  0.00           H  
ATOM    655  CG2 THR A  42      22.605  -6.836 -11.554  1.00  0.00           C  
ATOM    656 HG21 THR A  42      22.830  -7.240 -12.541  1.00  0.00           H  
ATOM    657 HG22 THR A  42      23.313  -7.243 -10.832  1.00  0.00           H  
ATOM    658 HG23 THR A  42      21.602  -7.134 -11.255  1.00  0.00           H  
ATOM    659  OG1 THR A  42      24.051  -4.978 -11.849  1.00  0.00           O  
ATOM    660  HG1 THR A  42      24.611  -5.475 -11.244  1.00  0.00           H  
ATOM    661  C   THR A  42      20.298  -4.889 -12.193  1.00  0.00           C  
ATOM    662  O   THR A  42      19.601  -5.705 -12.798  1.00  0.00           O  
ATOM    663  N   PHE A  43      19.804  -4.127 -11.212  1.00  0.00           N  
ATOM    664  H   PHE A  43      20.436  -3.487 -10.741  1.00  0.00           H  
ATOM    665  CA  PHE A  43      18.395  -4.131 -10.809  1.00  0.00           C  
ATOM    666  HA  PHE A  43      18.110  -5.136 -10.503  1.00  0.00           H  
ATOM    667  CB  PHE A  43      18.203  -3.166  -9.624  1.00  0.00           C  
ATOM    668  HB2 PHE A  43      18.488  -2.167  -9.954  1.00  0.00           H  
ATOM    669  HB3 PHE A  43      17.142  -3.119  -9.384  1.00  0.00           H  
ATOM    670  CG  PHE A  43      18.959  -3.459  -8.333  1.00  0.00           C  
ATOM    671  CD1 PHE A  43      19.489  -4.735  -8.041  1.00  0.00           C  
ATOM    672  HD1 PHE A  43      19.383  -5.553  -8.737  1.00  0.00           H  
ATOM    673  CE1 PHE A  43      20.184  -4.956  -6.839  1.00  0.00           C  
ATOM    674  HE1 PHE A  43      20.610  -5.927  -6.626  1.00  0.00           H  
ATOM    675  CZ  PHE A  43      20.335  -3.914  -5.908  1.00  0.00           C  
ATOM    676  HZ  PHE A  43      20.885  -4.084  -4.992  1.00  0.00           H  
ATOM    677  CE2 PHE A  43      19.797  -2.646  -6.185  1.00  0.00           C  
ATOM    678  HE2 PHE A  43      19.928  -1.842  -5.474  1.00  0.00           H  
ATOM    679  CD2 PHE A  43      19.119  -2.419  -7.396  1.00  0.00           C  
ATOM    680  HD2 PHE A  43      18.725  -1.437  -7.610  1.00  0.00           H  
ATOM    681  C   PHE A  43      17.485  -3.751 -11.986  1.00  0.00           C  
ATOM    682  O   PHE A  43      16.476  -4.417 -12.222  1.00  0.00           O  
ATOM    683  N   CYS A  44      17.865  -2.735 -12.766  1.00  0.00           N  
ATOM    684  H   CYS A  44      18.692  -2.209 -12.498  1.00  0.00           H  
ATOM    685  CA  CYS A  44      17.130  -2.300 -13.953  1.00  0.00           C  
ATOM    686  HA  CYS A  44      16.091  -2.136 -13.665  1.00  0.00           H  
ATOM    687  CB  CYS A  44      17.721  -0.962 -14.402  1.00  0.00           C  
ATOM    688  HB2 CYS A  44      17.829  -0.296 -13.544  1.00  0.00           H  
ATOM    689  HB3 CYS A  44      18.704  -1.129 -14.844  1.00  0.00           H  
ATOM    690  SG  CYS A  44      16.628  -0.207 -15.627  1.00  0.00           S  
ATOM    691  HG  CYS A  44      15.758   0.369 -14.776  1.00  0.00           H  
ATOM    692  C   CYS A  44      17.123  -3.343 -15.092  1.00  0.00           C  
ATOM    693  O   CYS A  44      16.084  -3.546 -15.723  1.00  0.00           O  
ATOM    694  N   ARG A  45      18.229  -4.069 -15.324  1.00  0.00           N  
ATOM    695  H   ARG A  45      19.071  -3.816 -14.813  1.00  0.00           H  
ATOM    696  CA  ARG A  45      18.303  -5.200 -16.274  1.00  0.00           C  
ATOM    697  HA  ARG A  45      17.973  -4.865 -17.256  1.00  0.00           H  
ATOM    698  CB  ARG A  45      19.744  -5.734 -16.395  1.00  0.00           C  
ATOM    699  HB2 ARG A  45      20.153  -5.892 -15.397  1.00  0.00           H  
ATOM    700  HB3 ARG A  45      19.718  -6.698 -16.908  1.00  0.00           H  
ATOM    701  CG  ARG A  45      20.684  -4.812 -17.184  1.00  0.00           C  
ATOM    702  HG2 ARG A  45      20.317  -4.708 -18.206  1.00  0.00           H  
ATOM    703  HG3 ARG A  45      20.705  -3.832 -16.712  1.00  0.00           H  
ATOM    704  CD  ARG A  45      22.108  -5.385 -17.213  1.00  0.00           C  
ATOM    705  HD2 ARG A  45      22.425  -5.572 -16.186  1.00  0.00           H  
ATOM    706  HD3 ARG A  45      22.105  -6.332 -17.756  1.00  0.00           H  
ATOM    707  NE  ARG A  45      23.063  -4.453 -17.846  1.00  0.00           N  
ATOM    708  HE  ARG A  45      22.678  -3.628 -18.289  1.00  0.00           H  
ATOM    709  CZ  ARG A  45      24.382  -4.530 -17.788  1.00  0.00           C  
ATOM    710  NH1 ARG A  45      25.001  -5.553 -17.283  1.00  0.00           N  
ATOM    711 HH11 ARG A  45      24.463  -6.293 -16.848  1.00  0.00           H  
ATOM    712 HH12 ARG A  45      25.946  -5.408 -16.946  1.00  0.00           H  
ATOM    713  NH2 ARG A  45      25.144  -3.564 -18.209  1.00  0.00           N  
ATOM    714 HH21 ARG A  45      24.743  -2.626 -18.327  1.00  0.00           H  
ATOM    715 HH22 ARG A  45      26.134  -3.615 -18.095  1.00  0.00           H  
ATOM    716  C   ARG A  45      17.367  -6.338 -15.875  1.00  0.00           C  
ATOM    717  O   ARG A  45      16.616  -6.841 -16.709  1.00  0.00           O  
ATOM    718  N   ALA A  46      17.357  -6.699 -14.587  1.00  0.00           N  
ATOM    719  H   ALA A  46      18.020  -6.251 -13.964  1.00  0.00           H  
ATOM    720  CA  ALA A  46      16.425  -7.683 -14.034  1.00  0.00           C  
ATOM    721  HA  ALA A  46      16.538  -8.619 -14.581  1.00  0.00           H  
ATOM    722  CB  ALA A  46      16.775  -7.929 -12.561  1.00  0.00           C  
ATOM    723  HB1 ALA A  46      16.120  -8.704 -12.159  1.00  0.00           H  
ATOM    724  HB2 ALA A  46      17.810  -8.255 -12.471  1.00  0.00           H  
ATOM    725  HB3 ALA A  46      16.640  -7.016 -11.981  1.00  0.00           H  
ATOM    726  C   ALA A  46      14.963  -7.233 -14.191  1.00  0.00           C  
ATOM    727  O   ALA A  46      14.144  -7.991 -14.707  1.00  0.00           O  
ATOM    728  N   ALA A  47      14.653  -5.989 -13.813  1.00  0.00           N  
ATOM    729  H   ALA A  47      15.358  -5.437 -13.331  1.00  0.00           H  
ATOM    730  CA  ALA A  47      13.340  -5.376 -14.011  1.00  0.00           C  
ATOM    731  HA  ALA A  47      12.595  -5.939 -13.444  1.00  0.00           H  
ATOM    732  CB  ALA A  47      13.387  -3.942 -13.471  1.00  0.00           C  
ATOM    733  HB1 ALA A  47      14.072  -3.333 -14.060  1.00  0.00           H  
ATOM    734  HB2 ALA A  47      12.393  -3.499 -13.525  1.00  0.00           H  
ATOM    735  HB3 ALA A  47      13.710  -3.938 -12.433  1.00  0.00           H  
ATOM    736  C   ALA A  47      12.914  -5.385 -15.487  1.00  0.00           C  
ATOM    737  O   ALA A  47      11.777  -5.712 -15.795  1.00  0.00           O  
ATOM    738  N   THR A  48      13.833  -5.101 -16.413  1.00  0.00           N  
ATOM    739  H   THR A  48      14.746  -4.809 -16.084  1.00  0.00           H  
ATOM    740  CA  THR A  48      13.585  -5.073 -17.865  1.00  0.00           C  
ATOM    741  HA  THR A  48      12.713  -4.448 -18.054  1.00  0.00           H  
ATOM    742  CB  THR A  48      14.779  -4.433 -18.591  1.00  0.00           C  
ATOM    743  HB  THR A  48      15.684  -5.000 -18.376  1.00  0.00           H  
ATOM    744  CG2 THR A  48      14.598  -4.351 -20.106  1.00  0.00           C  
ATOM    745 HG21 THR A  48      13.670  -3.829 -20.339  1.00  0.00           H  
ATOM    746 HG22 THR A  48      15.435  -3.800 -20.539  1.00  0.00           H  
ATOM    747 HG23 THR A  48      14.578  -5.351 -20.540  1.00  0.00           H  
ATOM    748  OG1 THR A  48      14.937  -3.113 -18.120  1.00  0.00           O  
ATOM    749  HG1 THR A  48      15.254  -3.185 -17.201  1.00  0.00           H  
ATOM    750  C   THR A  48      13.266  -6.463 -18.424  1.00  0.00           C  
ATOM    751  O   THR A  48      12.277  -6.618 -19.137  1.00  0.00           O  
ATOM    752  N   VAL A  49      14.044  -7.488 -18.058  1.00  0.00           N  
ATOM    753  H   VAL A  49      14.859  -7.288 -17.485  1.00  0.00           H  
ATOM    754  CA  VAL A  49      13.776  -8.892 -18.429  1.00  0.00           C  
ATOM    755  HA  VAL A  49      13.668  -8.953 -19.512  1.00  0.00           H  
ATOM    756  CB  VAL A  49      14.961  -9.790 -18.014  1.00  0.00           C  
ATOM    757  HB  VAL A  49      15.292  -9.514 -17.012  1.00  0.00           H  
ATOM    758  CG1 VAL A  49      14.647 -11.292 -18.008  1.00  0.00           C  
ATOM    759 HG11 VAL A  49      14.245 -11.596 -18.975  1.00  0.00           H  
ATOM    760 HG12 VAL A  49      15.552 -11.861 -17.792  1.00  0.00           H  
ATOM    761 HG13 VAL A  49      13.923 -11.519 -17.227  1.00  0.00           H  
ATOM    762  CG2 VAL A  49      16.117  -9.564 -18.997  1.00  0.00           C  
ATOM    763 HG21 VAL A  49      16.950 -10.220 -18.754  1.00  0.00           H  
ATOM    764 HG22 VAL A  49      15.790  -9.778 -20.016  1.00  0.00           H  
ATOM    765 HG23 VAL A  49      16.460  -8.530 -18.942  1.00  0.00           H  
ATOM    766  C   VAL A  49      12.451  -9.394 -17.848  1.00  0.00           C  
ATOM    767  O   VAL A  49      11.669 -10.024 -18.560  1.00  0.00           O  
ATOM    768  N   LEU A  50      12.163  -9.086 -16.579  1.00  0.00           N  
ATOM    769  H   LEU A  50      12.853  -8.578 -16.034  1.00  0.00           H  
ATOM    770  CA  LEU A  50      10.893  -9.442 -15.940  1.00  0.00           C  
ATOM    771  HA  LEU A  50      10.687 -10.494 -16.138  1.00  0.00           H  
ATOM    772  CB  LEU A  50      11.003  -9.242 -14.416  1.00  0.00           C  
ATOM    773  HB2 LEU A  50      11.315  -8.213 -14.225  1.00  0.00           H  
ATOM    774  HB3 LEU A  50      10.016  -9.371 -13.973  1.00  0.00           H  
ATOM    775  CG  LEU A  50      11.984 -10.206 -13.716  1.00  0.00           C  
ATOM    776  HG  LEU A  50      12.946 -10.192 -14.223  1.00  0.00           H  
ATOM    777  CD1 LEU A  50      12.196  -9.759 -12.268  1.00  0.00           C  
ATOM    778 HD11 LEU A  50      12.629  -8.758 -12.255  1.00  0.00           H  
ATOM    779 HD12 LEU A  50      11.242  -9.745 -11.746  1.00  0.00           H  
ATOM    780 HD13 LEU A  50      12.875 -10.440 -11.755  1.00  0.00           H  
ATOM    781  CD2 LEU A  50      11.483 -11.653 -13.695  1.00  0.00           C  
ATOM    782 HD21 LEU A  50      12.226 -12.289 -13.216  1.00  0.00           H  
ATOM    783 HD22 LEU A  50      10.548 -11.721 -13.142  1.00  0.00           H  
ATOM    784 HD23 LEU A  50      11.331 -12.017 -14.709  1.00  0.00           H  
ATOM    785  C   LEU A  50       9.710  -8.663 -16.539  1.00  0.00           C  
ATOM    786  O   LEU A  50       8.636  -9.237 -16.699  1.00  0.00           O  
ATOM    787  N   ARG A  51       9.888  -7.396 -16.933  1.00  0.00           N  
ATOM    788  H   ARG A  51      10.766  -6.948 -16.685  1.00  0.00           H  
ATOM    789  CA  ARG A  51       8.886  -6.586 -17.646  1.00  0.00           C  
ATOM    790  HA  ARG A  51       7.947  -6.620 -17.097  1.00  0.00           H  
ATOM    791  CB  ARG A  51       9.362  -5.130 -17.685  1.00  0.00           C  
ATOM    792  HB2 ARG A  51       9.588  -4.839 -16.659  1.00  0.00           H  
ATOM    793  HB3 ARG A  51      10.270  -5.052 -18.281  1.00  0.00           H  
ATOM    794  CG  ARG A  51       8.306  -4.154 -18.229  1.00  0.00           C  
ATOM    795  HG2 ARG A  51       8.008  -4.448 -19.234  1.00  0.00           H  
ATOM    796  HG3 ARG A  51       7.428  -4.185 -17.592  1.00  0.00           H  
ATOM    797  CD  ARG A  51       8.828  -2.715 -18.285  1.00  0.00           C  
ATOM    798  HD2 ARG A  51       9.529  -2.647 -19.117  1.00  0.00           H  
ATOM    799  HD3 ARG A  51       7.989  -2.044 -18.486  1.00  0.00           H  
ATOM    800  NE  ARG A  51       9.485  -2.307 -17.027  1.00  0.00           N  
ATOM    801  HE  ARG A  51       9.070  -2.633 -16.150  1.00  0.00           H  
ATOM    802  CZ  ARG A  51      10.573  -1.584 -16.894  1.00  0.00           C  
ATOM    803  NH1 ARG A  51      11.218  -1.109 -17.917  1.00  0.00           N  
ATOM    804 HH11 ARG A  51      10.931  -1.349 -18.840  1.00  0.00           H  
ATOM    805 HH12 ARG A  51      12.017  -0.518 -17.727  1.00  0.00           H  
ATOM    806  NH2 ARG A  51      11.066  -1.302 -15.732  1.00  0.00           N  
ATOM    807 HH21 ARG A  51      10.653  -1.737 -14.895  1.00  0.00           H  
ATOM    808 HH22 ARG A  51      11.816  -0.635 -15.654  1.00  0.00           H  
ATOM    809  C   ARG A  51       8.574  -7.130 -19.035  1.00  0.00           C  
ATOM    810  O   ARG A  51       7.397  -7.216 -19.385  1.00  0.00           O  
ATOM    811  N   GLN A  52       9.586  -7.557 -19.793  1.00  0.00           N  
ATOM    812  H   GLN A  52      10.536  -7.420 -19.460  1.00  0.00           H  
ATOM    813  CA  GLN A  52       9.371  -8.317 -21.027  1.00  0.00           C  
ATOM    814  HA  GLN A  52       8.781  -7.708 -21.714  1.00  0.00           H  
ATOM    815  CB  GLN A  52      10.717  -8.669 -21.687  1.00  0.00           C  
ATOM    816  HB2 GLN A  52      11.527  -8.597 -20.960  1.00  0.00           H  
ATOM    817  HB3 GLN A  52      10.682  -9.698 -22.050  1.00  0.00           H  
ATOM    818  CG  GLN A  52      11.013  -7.753 -22.885  1.00  0.00           C  
ATOM    819  HG2 GLN A  52      10.179  -7.813 -23.585  1.00  0.00           H  
ATOM    820  HG3 GLN A  52      11.107  -6.722 -22.543  1.00  0.00           H  
ATOM    821  CD  GLN A  52      12.287  -8.143 -23.631  1.00  0.00           C  
ATOM    822  OE1 GLN A  52      13.135  -8.877 -23.155  1.00  0.00           O  
ATOM    823  NE2 GLN A  52      12.480  -7.664 -24.843  1.00  0.00           N  
ATOM    824 HE21 GLN A  52      13.332  -7.943 -25.296  1.00  0.00           H  
ATOM    825 HE22 GLN A  52      11.792  -7.076 -25.271  1.00  0.00           H  
ATOM    826  C   GLN A  52       8.548  -9.577 -20.745  1.00  0.00           C  
ATOM    827  O   GLN A  52       7.531  -9.790 -21.404  1.00  0.00           O  
ATOM    828  N   PHE A  53       8.926 -10.355 -19.724  1.00  0.00           N  
ATOM    829  H   PHE A  53       9.796 -10.142 -19.247  1.00  0.00           H  
ATOM    830  CA  PHE A  53       8.205 -11.570 -19.339  1.00  0.00           C  
ATOM    831  HA  PHE A  53       8.198 -12.239 -20.200  1.00  0.00           H  
ATOM    832  CB  PHE A  53       8.960 -12.279 -18.205  1.00  0.00           C  
ATOM    833  HB2 PHE A  53      10.012 -12.367 -18.485  1.00  0.00           H  
ATOM    834  HB3 PHE A  53       8.917 -11.677 -17.301  1.00  0.00           H  
ATOM    835  CG  PHE A  53       8.432 -13.663 -17.886  1.00  0.00           C  
ATOM    836  CD1 PHE A  53       9.023 -14.789 -18.487  1.00  0.00           C  
ATOM    837  HD1 PHE A  53       9.849 -14.667 -19.173  1.00  0.00           H  
ATOM    838  CE1 PHE A  53       8.550 -16.078 -18.191  1.00  0.00           C  
ATOM    839  HE1 PHE A  53       9.028 -16.941 -18.632  1.00  0.00           H  
ATOM    840  CZ  PHE A  53       7.463 -16.242 -17.316  1.00  0.00           C  
ATOM    841  HZ  PHE A  53       7.097 -17.230 -17.087  1.00  0.00           H  
ATOM    842  CE2 PHE A  53       6.860 -15.120 -16.721  1.00  0.00           C  
ATOM    843  HE2 PHE A  53       6.031 -15.257 -16.041  1.00  0.00           H  
ATOM    844  CD2 PHE A  53       7.352 -13.832 -16.997  1.00  0.00           C  
ATOM    845  HD2 PHE A  53       6.890 -12.974 -16.530  1.00  0.00           H  
ATOM    846  C   PHE A  53       6.732 -11.306 -18.979  1.00  0.00           C  
ATOM    847  O   PHE A  53       5.851 -11.931 -19.572  1.00  0.00           O  
ATOM    848  N   TYR A  54       6.430 -10.381 -18.055  1.00  0.00           N  
ATOM    849  H   TYR A  54       7.182  -9.875 -17.593  1.00  0.00           H  
ATOM    850  CA  TYR A  54       5.038 -10.140 -17.648  1.00  0.00           C  
ATOM    851  HA  TYR A  54       4.588 -11.125 -17.515  1.00  0.00           H  
ATOM    852  CB  TYR A  54       4.928  -9.447 -16.274  1.00  0.00           C  
ATOM    853  HB2 TYR A  54       3.914  -9.609 -15.911  1.00  0.00           H  
ATOM    854  HB3 TYR A  54       5.587  -9.972 -15.582  1.00  0.00           H  
ATOM    855  CG  TYR A  54       5.188  -7.948 -16.164  1.00  0.00           C  
ATOM    856  CD1 TYR A  54       6.243  -7.482 -15.354  1.00  0.00           C  
ATOM    857  HD1 TYR A  54       6.910  -8.185 -14.879  1.00  0.00           H  
ATOM    858  CE1 TYR A  54       6.440  -6.101 -15.160  1.00  0.00           C  
ATOM    859  HE1 TYR A  54       7.252  -5.750 -14.543  1.00  0.00           H  
ATOM    860  CZ  TYR A  54       5.597  -5.167 -15.796  1.00  0.00           C  
ATOM    861  OH  TYR A  54       5.802  -3.829 -15.649  1.00  0.00           O  
ATOM    862  HH  TYR A  54       6.678  -3.614 -15.259  1.00  0.00           H  
ATOM    863  CE2 TYR A  54       4.534  -5.630 -16.604  1.00  0.00           C  
ATOM    864  HE2 TYR A  54       3.897  -4.911 -17.097  1.00  0.00           H  
ATOM    865  CD2 TYR A  54       4.316  -7.013 -16.765  1.00  0.00           C  
ATOM    866  HD2 TYR A  54       3.473  -7.350 -17.352  1.00  0.00           H  
ATOM    867  C   TYR A  54       4.197  -9.465 -18.742  1.00  0.00           C  
ATOM    868  O   TYR A  54       3.005  -9.747 -18.827  1.00  0.00           O  
ATOM    869  N   SER A  55       4.787  -8.642 -19.622  1.00  0.00           N  
ATOM    870  H   SER A  55       5.771  -8.432 -19.508  1.00  0.00           H  
ATOM    871  CA  SER A  55       4.051  -8.034 -20.748  1.00  0.00           C  
ATOM    872  HA  SER A  55       3.210  -7.462 -20.356  1.00  0.00           H  
ATOM    873  CB  SER A  55       4.950  -7.086 -21.552  1.00  0.00           C  
ATOM    874  HB2 SER A  55       5.785  -7.644 -21.977  1.00  0.00           H  
ATOM    875  HB3 SER A  55       4.366  -6.653 -22.365  1.00  0.00           H  
ATOM    876  OG  SER A  55       5.446  -6.035 -20.750  1.00  0.00           O  
ATOM    877  HG  SER A  55       6.143  -6.405 -20.173  1.00  0.00           H  
ATOM    878  C   SER A  55       3.487  -9.086 -21.711  1.00  0.00           C  
ATOM    879  O   SER A  55       2.421  -8.887 -22.296  1.00  0.00           O  
ATOM    880  N   HIE A  56       4.196 -10.208 -21.865  1.00  0.00           N  
ATOM    881  H   HIE A  56       5.075 -10.288 -21.368  1.00  0.00           H  
ATOM    882  CA  HIE A  56       3.771 -11.345 -22.685  1.00  0.00           C  
ATOM    883  HA  HIE A  56       3.227 -10.985 -23.561  1.00  0.00           H  
ATOM    884  CB  HIE A  56       5.036 -12.061 -23.179  1.00  0.00           C  
ATOM    885  HB2 HIE A  56       5.663 -11.345 -23.710  1.00  0.00           H  
ATOM    886  HB3 HIE A  56       5.604 -12.435 -22.326  1.00  0.00           H  
ATOM    887  CG  HIE A  56       4.747 -13.206 -24.106  1.00  0.00           C  
ATOM    888  ND1 HIE A  56       4.563 -13.111 -25.487  1.00  0.00           N  
ATOM    889  CE1 HIE A  56       4.227 -14.345 -25.889  1.00  0.00           C  
ATOM    890  HE1 HIE A  56       3.974 -14.606 -26.907  1.00  0.00           H  
ATOM    891  NE2 HIE A  56       4.200 -15.192 -24.848  1.00  0.00           N  
ATOM    892  HE2 HIE A  56       3.855 -16.154 -24.875  1.00  0.00           H  
ATOM    893  CD2 HIE A  56       4.511 -14.486 -23.712  1.00  0.00           C  
ATOM    894  HD2 HIE A  56       4.497 -14.844 -22.694  1.00  0.00           H  
ATOM    895  C   HIE A  56       2.821 -12.291 -21.930  1.00  0.00           C  
ATOM    896  O   HIE A  56       1.714 -12.574 -22.395  1.00  0.00           O  
ATOM    897  N   HIE A  57       3.216 -12.754 -20.738  1.00  0.00           N  
ATOM    898  H   HIE A  57       4.124 -12.468 -20.384  1.00  0.00           H  
ATOM    899  CA  HIE A  57       2.451 -13.750 -19.970  1.00  0.00           C  
ATOM    900  HA  HIE A  57       2.038 -14.471 -20.680  1.00  0.00           H  
ATOM    901  CB  HIE A  57       3.379 -14.550 -19.050  1.00  0.00           C  
ATOM    902  HB2 HIE A  57       3.954 -13.869 -18.421  1.00  0.00           H  
ATOM    903  HB3 HIE A  57       2.782 -15.193 -18.407  1.00  0.00           H  
ATOM    904  CG  HIE A  57       4.311 -15.433 -19.839  1.00  0.00           C  
ATOM    905  ND1 HIE A  57       3.927 -16.538 -20.602  1.00  0.00           N  
ATOM    906  CE1 HIE A  57       5.046 -16.986 -21.188  1.00  0.00           C  
ATOM    907  HE1 HIE A  57       5.083 -17.826 -21.870  1.00  0.00           H  
ATOM    908  NE2 HIE A  57       6.101 -16.235 -20.824  1.00  0.00           N  
ATOM    909  HE2 HIE A  57       7.060 -16.375 -21.110  1.00  0.00           H  
ATOM    910  CD2 HIE A  57       5.651 -15.244 -19.982  1.00  0.00           C  
ATOM    911  HD2 HIE A  57       6.233 -14.459 -19.521  1.00  0.00           H  
ATOM    912  C   HIE A  57       1.224 -13.197 -19.233  1.00  0.00           C  
ATOM    913  O   HIE A  57       0.405 -13.980 -18.764  1.00  0.00           O  
ATOM    914  N   GLU A  58       1.004 -11.877 -19.208  1.00  0.00           N  
ATOM    915  H   GLU A  58       1.740 -11.248 -19.512  1.00  0.00           H  
ATOM    916  CA  GLU A  58      -0.317 -11.295 -18.903  1.00  0.00           C  
ATOM    917  HA  GLU A  58      -0.612 -11.582 -17.894  1.00  0.00           H  
ATOM    918  CB  GLU A  58      -0.214  -9.753 -18.949  1.00  0.00           C  
ATOM    919  HB2 GLU A  58       0.417  -9.433 -18.119  1.00  0.00           H  
ATOM    920  HB3 GLU A  58       0.266  -9.448 -19.881  1.00  0.00           H  
ATOM    921  CG  GLU A  58      -1.566  -9.027 -18.843  1.00  0.00           C  
ATOM    922  HG2 GLU A  58      -2.153  -9.220 -19.743  1.00  0.00           H  
ATOM    923  HG3 GLU A  58      -2.113  -9.427 -17.987  1.00  0.00           H  
ATOM    924  CD  GLU A  58      -1.404  -7.514 -18.657  1.00  0.00           C  
ATOM    925  OE1 GLU A  58      -1.796  -6.760 -19.577  1.00  0.00           O  
ATOM    926  OE2 GLU A  58      -0.915  -7.099 -17.578  1.00  0.00           O  
ATOM    927  C   GLU A  58      -1.414 -11.823 -19.853  1.00  0.00           C  
ATOM    928  O   GLU A  58      -2.589 -11.858 -19.476  1.00  0.00           O  
ATOM    929  N   LYS A  59      -1.027 -12.248 -21.070  1.00  0.00           N  
ATOM    930  H   LYS A  59      -0.036 -12.199 -21.278  1.00  0.00           H  
ATOM    931  CA  LYS A  59      -1.937 -12.593 -22.176  1.00  0.00           C  
ATOM    932  HA  LYS A  59      -2.963 -12.552 -21.808  1.00  0.00           H  
ATOM    933  CB  LYS A  59      -1.793 -11.541 -23.293  1.00  0.00           C  
ATOM    934  HB2 LYS A  59      -0.826 -11.663 -23.786  1.00  0.00           H  
ATOM    935  HB3 LYS A  59      -2.581 -11.709 -24.030  1.00  0.00           H  
ATOM    936  CG  LYS A  59      -1.899 -10.103 -22.752  1.00  0.00           C  
ATOM    937  HG2 LYS A  59      -2.810 -10.008 -22.159  1.00  0.00           H  
ATOM    938  HG3 LYS A  59      -1.039  -9.900 -22.113  1.00  0.00           H  
ATOM    939  CD  LYS A  59      -1.916  -9.041 -23.852  1.00  0.00           C  
ATOM    940  HD2 LYS A  59      -1.065  -9.194 -24.521  1.00  0.00           H  
ATOM    941  HD3 LYS A  59      -2.847  -9.121 -24.418  1.00  0.00           H  
ATOM    942  CE  LYS A  59      -1.805  -7.668 -23.174  1.00  0.00           C  
ATOM    943  HE2 LYS A  59      -0.848  -7.619 -22.643  1.00  0.00           H  
ATOM    944  HE3 LYS A  59      -2.595  -7.574 -22.420  1.00  0.00           H  
ATOM    945  NZ  LYS A  59      -1.897  -6.565 -24.158  1.00  0.00           N  
ATOM    946  HZ1 LYS A  59      -1.173  -6.671 -24.855  1.00  0.00           H  
ATOM    947  HZ2 LYS A  59      -1.779  -5.678 -23.684  1.00  0.00           H  
ATOM    948  HZ3 LYS A  59      -2.799  -6.576 -24.612  1.00  0.00           H  
ATOM    949  C   LYS A  59      -1.749 -14.013 -22.724  1.00  0.00           C  
ATOM    950  O   LYS A  59      -2.738 -14.632 -23.105  1.00  0.00           O  
ATOM    951  N   ASP A  60      -0.525 -14.549 -22.780  1.00  0.00           N  
ATOM    952  H   ASP A  60       0.265 -13.965 -22.533  1.00  0.00           H  
ATOM    953  CA  ASP A  60      -0.260 -15.896 -23.321  1.00  0.00           C  
ATOM    954  HA  ASP A  60      -0.854 -16.006 -24.230  1.00  0.00           H  
ATOM    955  CB  ASP A  60       1.210 -16.023 -23.748  1.00  0.00           C  
ATOM    956  HB2 ASP A  60       1.444 -15.182 -24.403  1.00  0.00           H  
ATOM    957  HB3 ASP A  60       1.854 -15.957 -22.870  1.00  0.00           H  
ATOM    958  CG  ASP A  60       1.515 -17.323 -24.511  1.00  0.00           C  
ATOM    959  OD1 ASP A  60       2.664 -17.479 -24.987  1.00  0.00           O  
ATOM    960  OD2 ASP A  60       0.607 -18.156 -24.739  1.00  0.00           O  
ATOM    961  C   ASP A  60      -0.690 -17.040 -22.378  1.00  0.00           C  
ATOM    962  O   ASP A  60       0.116 -17.641 -21.664  1.00  0.00           O  
ATOM    963  N   THR A  61      -1.977 -17.395 -22.409  1.00  0.00           N  
ATOM    964  H   THR A  61      -2.614 -16.830 -22.960  1.00  0.00           H  
ATOM    965  CA  THR A  61      -2.555 -18.468 -21.581  1.00  0.00           C  
ATOM    966  HA  THR A  61      -2.303 -18.250 -20.545  1.00  0.00           H  
ATOM    967  CB  THR A  61      -4.088 -18.486 -21.700  1.00  0.00           C  
ATOM    968  HB  THR A  61      -4.482 -19.321 -21.121  1.00  0.00           H  
ATOM    969  CG2 THR A  61      -4.736 -17.207 -21.176  1.00  0.00           C  
ATOM    970 HG21 THR A  61      -5.820 -17.299 -21.242  1.00  0.00           H  
ATOM    971 HG22 THR A  61      -4.454 -17.044 -20.137  1.00  0.00           H  
ATOM    972 HG23 THR A  61      -4.422 -16.351 -21.773  1.00  0.00           H  
ATOM    973  OG1 THR A  61      -4.477 -18.647 -23.044  1.00  0.00           O  
ATOM    974  HG1 THR A  61      -4.391 -19.573 -23.281  1.00  0.00           H  
ATOM    975  C   THR A  61      -2.012 -19.875 -21.871  1.00  0.00           C  
ATOM    976  O   THR A  61      -2.348 -20.809 -21.133  1.00  0.00           O  
ATOM    977  N   ARG A  62      -1.174 -20.083 -22.903  1.00  0.00           N  
ATOM    978  H   ARG A  62      -0.865 -19.276 -23.442  1.00  0.00           H  
ATOM    979  CA  ARG A  62      -0.564 -21.399 -23.189  1.00  0.00           C  
ATOM    980  HA  ARG A  62      -1.354 -22.143 -23.305  1.00  0.00           H  
ATOM    981  CB  ARG A  62       0.261 -21.346 -24.489  1.00  0.00           C  
ATOM    982  HB2 ARG A  62       1.068 -20.625 -24.363  1.00  0.00           H  
ATOM    983  HB3 ARG A  62       0.714 -22.325 -24.652  1.00  0.00           H  
ATOM    984  CG  ARG A  62      -0.577 -20.990 -25.735  1.00  0.00           C  
ATOM    985  HG2 ARG A  62      -1.329 -21.767 -25.882  1.00  0.00           H  
ATOM    986  HG3 ARG A  62      -1.098 -20.045 -25.580  1.00  0.00           H  
ATOM    987  CD  ARG A  62       0.271 -20.877 -27.014  1.00  0.00           C  
ATOM    988  HD2 ARG A  62       0.812 -21.813 -27.163  1.00  0.00           H  
ATOM    989  HD3 ARG A  62      -0.402 -20.720 -27.858  1.00  0.00           H  
ATOM    990  NE  ARG A  62       1.222 -19.753 -26.936  1.00  0.00           N  
ATOM    991  HE  ARG A  62       1.151 -19.167 -26.098  1.00  0.00           H  
ATOM    992  CZ  ARG A  62       2.138 -19.382 -27.809  1.00  0.00           C  
ATOM    993  NH1 ARG A  62       2.268 -19.957 -28.973  1.00  0.00           N  
ATOM    994 HH11 ARG A  62       1.636 -20.698 -29.206  1.00  0.00           H  
ATOM    995 HH12 ARG A  62       2.963 -19.637 -29.617  1.00  0.00           H  
ATOM    996  NH2 ARG A  62       2.955 -18.418 -27.520  1.00  0.00           N  
ATOM    997 HH21 ARG A  62       2.883 -18.009 -26.579  1.00  0.00           H  
ATOM    998 HH22 ARG A  62       3.681 -18.123 -28.138  1.00  0.00           H  
ATOM    999  C   ARG A  62       0.313 -21.881 -22.027  1.00  0.00           C  
ATOM   1000  O   ARG A  62       0.374 -23.078 -21.768  1.00  0.00           O  
ATOM   1001  N   CYS A  63       0.928 -20.965 -21.277  1.00  0.00           N  
ATOM   1002  H   CYS A  63       0.813 -19.989 -21.523  1.00  0.00           H  
ATOM   1003  CA  CYS A  63       1.783 -21.292 -20.130  1.00  0.00           C  
ATOM   1004  HA  CYS A  63       2.497 -22.053 -20.448  1.00  0.00           H  
ATOM   1005  CB  CYS A  63       2.580 -20.042 -19.727  1.00  0.00           C  
ATOM   1006  HB2 CYS A  63       3.275 -20.326 -18.936  1.00  0.00           H  
ATOM   1007  HB3 CYS A  63       3.147 -19.665 -20.578  1.00  0.00           H  
ATOM   1008  SG  CYS A  63       1.501 -18.730 -19.087  1.00  0.00           S  
ATOM   1009  HG  CYS A  63       1.184 -18.147 -20.259  1.00  0.00           H  
ATOM   1010  C   CYS A  63       1.051 -21.896 -18.913  1.00  0.00           C  
ATOM   1011  O   CYS A  63       1.718 -22.367 -17.996  1.00  0.00           O  
ATOM   1012  N   LEU A  64      -0.291 -21.910 -18.892  1.00  0.00           N  
ATOM   1013  H   LEU A  64      -0.774 -21.469 -19.664  1.00  0.00           H  
ATOM   1014  CA  LEU A  64      -1.102 -22.416 -17.765  1.00  0.00           C  
ATOM   1015  HA  LEU A  64      -0.450 -22.994 -17.110  1.00  0.00           H  
ATOM   1016  CB  LEU A  64      -1.611 -21.214 -16.950  1.00  0.00           C  
ATOM   1017  HB2 LEU A  64      -2.009 -21.591 -16.009  1.00  0.00           H  
ATOM   1018  HB3 LEU A  64      -0.759 -20.580 -16.697  1.00  0.00           H  
ATOM   1019  CG  LEU A  64      -2.694 -20.385 -17.676  1.00  0.00           C  
ATOM   1020  HG  LEU A  64      -2.881 -20.783 -18.669  1.00  0.00           H  
ATOM   1021  CD1 LEU A  64      -4.012 -20.410 -16.907  1.00  0.00           C  
ATOM   1022 HD11 LEU A  64      -4.759 -19.802 -17.416  1.00  0.00           H  
ATOM   1023 HD12 LEU A  64      -4.373 -21.432 -16.830  1.00  0.00           H  
ATOM   1024 HD13 LEU A  64      -3.844 -20.030 -15.905  1.00  0.00           H  
ATOM   1025  CD2 LEU A  64      -2.281 -18.921 -17.808  1.00  0.00           C  
ATOM   1026 HD21 LEU A  64      -1.363 -18.854 -18.393  1.00  0.00           H  
ATOM   1027 HD22 LEU A  64      -2.095 -18.502 -16.821  1.00  0.00           H  
ATOM   1028 HD23 LEU A  64      -3.061 -18.348 -18.306  1.00  0.00           H  
ATOM   1029  C   LEU A  64      -2.232 -23.382 -18.186  1.00  0.00           C  
ATOM   1030  O   LEU A  64      -3.104 -23.728 -17.381  1.00  0.00           O  
ATOM   1031  N   GLY A  65      -2.254 -23.782 -19.462  1.00  0.00           N  
ATOM   1032  H   GLY A  65      -1.491 -23.485 -20.058  1.00  0.00           H  
ATOM   1033  CA  GLY A  65      -3.272 -24.672 -20.037  1.00  0.00           C  
ATOM   1034  HA2 GLY A  65      -3.039 -24.840 -21.089  1.00  0.00           H  
ATOM   1035  HA3 GLY A  65      -3.238 -25.632 -19.519  1.00  0.00           H  
ATOM   1036  C   GLY A  65      -4.709 -24.141 -19.951  1.00  0.00           C  
ATOM   1037  O   GLY A  65      -5.641 -24.938 -19.940  1.00  0.00           O  
ATOM   1038  N   ALA A  66      -4.890 -22.821 -19.799  1.00  0.00           N  
ATOM   1039  H   ALA A  66      -4.072 -22.233 -19.884  1.00  0.00           H  
ATOM   1040  CA  ALA A  66      -6.163 -22.169 -19.449  1.00  0.00           C  
ATOM   1041  HA  ALA A  66      -5.925 -21.127 -19.227  1.00  0.00           H  
ATOM   1042  CB  ALA A  66      -7.080 -22.149 -20.684  1.00  0.00           C  
ATOM   1043  HB1 ALA A  66      -7.398 -23.164 -20.931  1.00  0.00           H  
ATOM   1044  HB2 ALA A  66      -7.966 -21.548 -20.475  1.00  0.00           H  
ATOM   1045  HB3 ALA A  66      -6.555 -21.718 -21.536  1.00  0.00           H  
ATOM   1046  C   ALA A  66      -6.849 -22.706 -18.163  1.00  0.00           C  
ATOM   1047  O   ALA A  66      -8.011 -22.403 -17.894  1.00  0.00           O  
ATOM   1048  N   THR A  67      -6.142 -23.487 -17.334  1.00  0.00           N  
ATOM   1049  H   THR A  67      -5.172 -23.668 -17.558  1.00  0.00           H  
ATOM   1050  CA  THR A  67      -6.708 -24.127 -16.140  1.00  0.00           C  
ATOM   1051  HA  THR A  67      -7.653 -24.583 -16.431  1.00  0.00           H  
ATOM   1052  CB  THR A  67      -5.808 -25.260 -15.610  1.00  0.00           C  
ATOM   1053  HB  THR A  67      -6.295 -25.687 -14.733  1.00  0.00           H  
ATOM   1054  CG2 THR A  67      -5.607 -26.382 -16.625  1.00  0.00           C  
ATOM   1055 HG21 THR A  67      -5.058 -27.198 -16.154  1.00  0.00           H  
ATOM   1056 HG22 THR A  67      -6.574 -26.753 -16.963  1.00  0.00           H  
ATOM   1057 HG23 THR A  67      -5.041 -26.024 -17.484  1.00  0.00           H  
ATOM   1058  OG1 THR A  67      -4.531 -24.809 -15.223  1.00  0.00           O  
ATOM   1059  HG1 THR A  67      -4.066 -24.483 -16.012  1.00  0.00           H  
ATOM   1060  C   THR A  67      -6.999 -23.101 -15.039  1.00  0.00           C  
ATOM   1061  O   THR A  67      -6.107 -22.399 -14.565  1.00  0.00           O  
ATOM   1062  N   ALA A  68      -8.255 -23.027 -14.585  1.00  0.00           N  
ATOM   1063  H   ALA A  68      -8.966 -23.553 -15.072  1.00  0.00           H  
ATOM   1064  CA  ALA A  68      -8.703 -22.053 -13.580  1.00  0.00           C  
ATOM   1065  HA  ALA A  68      -8.608 -21.052 -14.002  1.00  0.00           H  
ATOM   1066  CB  ALA A  68     -10.188 -22.316 -13.293  1.00  0.00           C  
ATOM   1067  HB1 ALA A  68     -10.556 -21.589 -12.568  1.00  0.00           H  
ATOM   1068  HB2 ALA A  68     -10.768 -22.217 -14.213  1.00  0.00           H  
ATOM   1069  HB3 ALA A  68     -10.324 -23.320 -12.889  1.00  0.00           H  
ATOM   1070  C   ALA A  68      -7.870 -22.101 -12.282  1.00  0.00           C  
ATOM   1071  O   ALA A  68      -7.517 -21.064 -11.720  1.00  0.00           O  
ATOM   1072  N   GLN A  69      -7.489 -23.313 -11.864  1.00  0.00           N  
ATOM   1073  H   GLN A  69      -7.810 -24.107 -12.396  1.00  0.00           H  
ATOM   1074  CA  GLN A  69      -6.665 -23.573 -10.685  1.00  0.00           C  
ATOM   1075  HA  GLN A  69      -7.185 -23.172  -9.814  1.00  0.00           H  
ATOM   1076  CB  GLN A  69      -6.539 -25.099 -10.532  1.00  0.00           C  
ATOM   1077  HB2 GLN A  69      -7.466 -25.581 -10.849  1.00  0.00           H  
ATOM   1078  HB3 GLN A  69      -5.737 -25.453 -11.183  1.00  0.00           H  
ATOM   1079  CG  GLN A  69      -6.264 -25.531  -9.086  1.00  0.00           C  
ATOM   1080  HG2 GLN A  69      -5.402 -24.992  -8.691  1.00  0.00           H  
ATOM   1081  HG3 GLN A  69      -7.133 -25.296  -8.471  1.00  0.00           H  
ATOM   1082  CD  GLN A  69      -5.968 -27.023  -9.011  1.00  0.00           C  
ATOM   1083  OE1 GLN A  69      -5.020 -27.517  -9.595  1.00  0.00           O  
ATOM   1084  NE2 GLN A  69      -6.755 -27.808  -8.310  1.00  0.00           N  
ATOM   1085 HE21 GLN A  69      -6.510 -28.783  -8.314  1.00  0.00           H  
ATOM   1086 HE22 GLN A  69      -7.554 -27.454  -7.819  1.00  0.00           H  
ATOM   1087  C   GLN A  69      -5.277 -22.907 -10.759  1.00  0.00           C  
ATOM   1088  O   GLN A  69      -4.729 -22.510  -9.730  1.00  0.00           O  
ATOM   1089  N   GLN A  70      -4.720 -22.751 -11.970  1.00  0.00           N  
ATOM   1090  H   GLN A  70      -5.220 -23.091 -12.782  1.00  0.00           H  
ATOM   1091  CA  GLN A  70      -3.491 -21.991 -12.218  1.00  0.00           C  
ATOM   1092  HA  GLN A  70      -2.884 -21.986 -11.312  1.00  0.00           H  
ATOM   1093  CB  GLN A  70      -2.672 -22.650 -13.341  1.00  0.00           C  
ATOM   1094  HB2 GLN A  70      -3.290 -22.712 -14.237  1.00  0.00           H  
ATOM   1095  HB3 GLN A  70      -1.816 -22.016 -13.579  1.00  0.00           H  
ATOM   1096  CG  GLN A  70      -2.151 -24.056 -12.992  1.00  0.00           C  
ATOM   1097  HG2 GLN A  70      -2.979 -24.692 -12.680  1.00  0.00           H  
ATOM   1098  HG3 GLN A  70      -1.730 -24.495 -13.894  1.00  0.00           H  
ATOM   1099  CD  GLN A  70      -1.068 -24.077 -11.913  1.00  0.00           C  
ATOM   1100  OE1 GLN A  70      -0.642 -23.064 -11.372  1.00  0.00           O  
ATOM   1101  NE2 GLN A  70      -0.538 -25.234 -11.583  1.00  0.00           N  
ATOM   1102 HE21 GLN A  70       0.182 -25.220 -10.881  1.00  0.00           H  
ATOM   1103 HE22 GLN A  70      -0.853 -26.089 -12.008  1.00  0.00           H  
ATOM   1104  C   GLN A  70      -3.763 -20.523 -12.567  1.00  0.00           C  
ATOM   1105  O   GLN A  70      -3.007 -19.663 -12.135  1.00  0.00           O  
ATOM   1106  N   PHE A  71      -4.841 -20.198 -13.286  1.00  0.00           N  
ATOM   1107  H   PHE A  71      -5.426 -20.957 -13.625  1.00  0.00           H  
ATOM   1108  CA  PHE A  71      -5.145 -18.834 -13.752  1.00  0.00           C  
ATOM   1109  HA  PHE A  71      -4.353 -18.516 -14.430  1.00  0.00           H  
ATOM   1110  CB  PHE A  71      -6.467 -18.873 -14.534  1.00  0.00           C  
ATOM   1111  HB2 PHE A  71      -6.388 -19.622 -15.324  1.00  0.00           H  
ATOM   1112  HB3 PHE A  71      -7.253 -19.202 -13.854  1.00  0.00           H  
ATOM   1113  CG  PHE A  71      -6.900 -17.567 -15.184  1.00  0.00           C  
ATOM   1114  CD1 PHE A  71      -8.198 -17.066 -14.958  1.00  0.00           C  
ATOM   1115  HD1 PHE A  71      -8.868 -17.583 -14.284  1.00  0.00           H  
ATOM   1116  CE1 PHE A  71      -8.651 -15.926 -15.647  1.00  0.00           C  
ATOM   1117  HE1 PHE A  71      -9.670 -15.588 -15.508  1.00  0.00           H  
ATOM   1118  CZ  PHE A  71      -7.806 -15.275 -16.564  1.00  0.00           C  
ATOM   1119  HZ  PHE A  71      -8.174 -14.441 -17.144  1.00  0.00           H  
ATOM   1120  CE2 PHE A  71      -6.499 -15.751 -16.771  1.00  0.00           C  
ATOM   1121  HE2 PHE A  71      -5.854 -15.272 -17.497  1.00  0.00           H  
ATOM   1122  CD2 PHE A  71      -6.049 -16.897 -16.087  1.00  0.00           C  
ATOM   1123  HD2 PHE A  71      -5.059 -17.282 -16.289  1.00  0.00           H  
ATOM   1124  C   PHE A  71      -5.187 -17.794 -12.623  1.00  0.00           C  
ATOM   1125  O   PHE A  71      -4.709 -16.672 -12.797  1.00  0.00           O  
ATOM   1126  N   HIE A  72      -5.673 -18.178 -11.440  1.00  0.00           N  
ATOM   1127  H   HIE A  72      -6.068 -19.107 -11.375  1.00  0.00           H  
ATOM   1128  CA  HIE A  72      -5.648 -17.328 -10.245  1.00  0.00           C  
ATOM   1129  HA  HIE A  72      -6.043 -16.342 -10.501  1.00  0.00           H  
ATOM   1130  CB  HIE A  72      -6.584 -17.939  -9.195  1.00  0.00           C  
ATOM   1131  HB2 HIE A  72      -7.562 -18.114  -9.648  1.00  0.00           H  
ATOM   1132  HB3 HIE A  72      -6.189 -18.899  -8.862  1.00  0.00           H  
ATOM   1133  CG  HIE A  72      -6.782 -17.036  -8.010  1.00  0.00           C  
ATOM   1134  ND1 HIE A  72      -7.214 -15.714  -8.085  1.00  0.00           N  
ATOM   1135  CE1 HIE A  72      -7.325 -15.294  -6.817  1.00  0.00           C  
ATOM   1136  HE1 HIE A  72      -7.657 -14.306  -6.526  1.00  0.00           H  
ATOM   1137  NE2 HIE A  72      -6.994 -16.280  -5.966  1.00  0.00           N  
ATOM   1138  HE2 HIE A  72      -7.029 -16.212  -4.959  1.00  0.00           H  
ATOM   1139  CD2 HIE A  72      -6.648 -17.391  -6.701  1.00  0.00           C  
ATOM   1140  HD2 HIE A  72      -6.364 -18.363  -6.325  1.00  0.00           H  
ATOM   1141  C   HIE A  72      -4.223 -17.097  -9.705  1.00  0.00           C  
ATOM   1142  O   HIE A  72      -3.814 -15.952  -9.517  1.00  0.00           O  
ATOM   1143  N   ARG A  73      -3.425 -18.165  -9.551  1.00  0.00           N  
ATOM   1144  H   ARG A  73      -3.796 -19.066  -9.822  1.00  0.00           H  
ATOM   1145  CA  ARG A  73      -1.996 -18.083  -9.177  1.00  0.00           C  
ATOM   1146  HA  ARG A  73      -1.882 -17.592  -8.205  1.00  0.00           H  
ATOM   1147  CB  ARG A  73      -1.378 -19.491  -9.104  1.00  0.00           C  
ATOM   1148  HB2 ARG A  73      -1.537 -20.010 -10.050  1.00  0.00           H  
ATOM   1149  HB3 ARG A  73      -0.304 -19.375  -8.959  1.00  0.00           H  
ATOM   1150  CG  ARG A  73      -1.905 -20.357  -7.957  1.00  0.00           C  
ATOM   1151  HG2 ARG A  73      -1.581 -19.916  -7.012  1.00  0.00           H  
ATOM   1152  HG3 ARG A  73      -2.994 -20.402  -7.979  1.00  0.00           H  
ATOM   1153  CD  ARG A  73      -1.337 -21.777  -8.098  1.00  0.00           C  
ATOM   1154  HD2 ARG A  73      -0.294 -21.707  -8.403  1.00  0.00           H  
ATOM   1155  HD3 ARG A  73      -1.881 -22.299  -8.887  1.00  0.00           H  
ATOM   1156  NE  ARG A  73      -1.448 -22.528  -6.837  1.00  0.00           N  
ATOM   1157  HE  ARG A  73      -2.223 -22.302  -6.244  1.00  0.00           H  
ATOM   1158  CZ  ARG A  73      -0.583 -23.418  -6.379  1.00  0.00           C  
ATOM   1159  NH1 ARG A  73       0.497 -23.774  -7.009  1.00  0.00           N  
ATOM   1160 HH11 ARG A  73       0.804 -23.251  -7.820  1.00  0.00           H  
ATOM   1161 HH12 ARG A  73       1.163 -24.402  -6.611  1.00  0.00           H  
ATOM   1162  NH2 ARG A  73      -0.801 -23.994  -5.233  1.00  0.00           N  
ATOM   1163 HH21 ARG A  73      -1.583 -23.720  -4.670  1.00  0.00           H  
ATOM   1164 HH22 ARG A  73      -0.111 -24.622  -4.865  1.00  0.00           H  
ATOM   1165  C   ARG A  73      -1.192 -17.257 -10.182  1.00  0.00           C  
ATOM   1166  O   ARG A  73      -0.345 -16.458  -9.797  1.00  0.00           O  
ATOM   1167  N   HIE A  74      -1.491 -17.423 -11.466  1.00  0.00           N  
ATOM   1168  H   HIE A  74      -2.153 -18.155 -11.692  1.00  0.00           H  
ATOM   1169  CA  HIE A  74      -0.866 -16.716 -12.577  1.00  0.00           C  
ATOM   1170  HA  HIE A  74       0.216 -16.829 -12.517  1.00  0.00           H  
ATOM   1171  CB  HIE A  74      -1.328 -17.374 -13.879  1.00  0.00           C  
ATOM   1172  HB2 HIE A  74      -1.211 -18.456 -13.797  1.00  0.00           H  
ATOM   1173  HB3 HIE A  74      -2.381 -17.160 -14.063  1.00  0.00           H  
ATOM   1174  CG  HIE A  74      -0.519 -16.932 -15.054  1.00  0.00           C  
ATOM   1175  ND1 HIE A  74       0.797 -17.321 -15.293  1.00  0.00           N  
ATOM   1176  CE1 HIE A  74       1.137 -16.729 -16.448  1.00  0.00           C  
ATOM   1177  HE1 HIE A  74       2.096 -16.832 -16.939  1.00  0.00           H  
ATOM   1178  NE2 HIE A  74       0.114 -16.005 -16.923  1.00  0.00           N  
ATOM   1179  HE2 HIE A  74       0.137 -15.444 -17.774  1.00  0.00           H  
ATOM   1180  CD2 HIE A  74      -0.942 -16.109 -16.053  1.00  0.00           C  
ATOM   1181  HD2 HIE A  74      -1.912 -15.646 -16.149  1.00  0.00           H  
ATOM   1182  C   HIE A  74      -1.165 -15.214 -12.529  1.00  0.00           C  
ATOM   1183  O   HIE A  74      -0.245 -14.405 -12.604  1.00  0.00           O  
ATOM   1184  N   LYS A  75      -2.429 -14.826 -12.303  1.00  0.00           N  
ATOM   1185  H   LYS A  75      -3.141 -15.550 -12.256  1.00  0.00           H  
ATOM   1186  CA  LYS A  75      -2.834 -13.422 -12.101  1.00  0.00           C  
ATOM   1187  HA  LYS A  75      -2.525 -12.835 -12.967  1.00  0.00           H  
ATOM   1188  CB  LYS A  75      -4.362 -13.343 -11.930  1.00  0.00           C  
ATOM   1189  HB2 LYS A  75      -4.686 -14.142 -11.258  1.00  0.00           H  
ATOM   1190  HB3 LYS A  75      -4.631 -12.383 -11.488  1.00  0.00           H  
ATOM   1191  CG  LYS A  75      -5.073 -13.477 -13.283  1.00  0.00           C  
ATOM   1192  HG2 LYS A  75      -4.904 -12.571 -13.861  1.00  0.00           H  
ATOM   1193  HG3 LYS A  75      -4.631 -14.294 -13.850  1.00  0.00           H  
ATOM   1194  CD  LYS A  75      -6.581 -13.757 -13.146  1.00  0.00           C  
ATOM   1195  HD2 LYS A  75      -6.796 -14.111 -12.133  1.00  0.00           H  
ATOM   1196  HD3 LYS A  75      -6.844 -14.577 -13.822  1.00  0.00           H  
ATOM   1197  CE  LYS A  75      -7.485 -12.551 -13.452  1.00  0.00           C  
ATOM   1198  HE2 LYS A  75      -8.521 -12.858 -13.260  1.00  0.00           H  
ATOM   1199  HE3 LYS A  75      -7.243 -11.737 -12.759  1.00  0.00           H  
ATOM   1200  NZ  LYS A  75      -7.347 -12.111 -14.862  1.00  0.00           N  
ATOM   1201  HZ1 LYS A  75      -8.055 -11.430 -15.096  1.00  0.00           H  
ATOM   1202  HZ2 LYS A  75      -6.441 -11.692 -15.009  1.00  0.00           H  
ATOM   1203  HZ3 LYS A  75      -7.426 -12.903 -15.487  1.00  0.00           H  
ATOM   1204  C   LYS A  75      -2.110 -12.796 -10.902  1.00  0.00           C  
ATOM   1205  O   LYS A  75      -1.584 -11.690 -11.027  1.00  0.00           O  
ATOM   1206  N   GLN A  76      -2.047 -13.508  -9.773  1.00  0.00           N  
ATOM   1207  H   GLN A  76      -2.535 -14.398  -9.735  1.00  0.00           H  
ATOM   1208  CA  GLN A  76      -1.310 -13.062  -8.586  1.00  0.00           C  
ATOM   1209  HA  GLN A  76      -1.664 -12.069  -8.316  1.00  0.00           H  
ATOM   1210  CB  GLN A  76      -1.562 -14.024  -7.414  1.00  0.00           C  
ATOM   1211  HB2 GLN A  76      -1.347 -15.046  -7.730  1.00  0.00           H  
ATOM   1212  HB3 GLN A  76      -0.882 -13.782  -6.597  1.00  0.00           H  
ATOM   1213  CG  GLN A  76      -3.000 -13.960  -6.883  1.00  0.00           C  
ATOM   1214  HG2 GLN A  76      -3.718 -14.065  -7.696  1.00  0.00           H  
ATOM   1215  HG3 GLN A  76      -3.147 -14.800  -6.202  1.00  0.00           H  
ATOM   1216  CD  GLN A  76      -3.286 -12.660  -6.137  1.00  0.00           C  
ATOM   1217  OE1 GLN A  76      -3.303 -11.565  -6.686  1.00  0.00           O  
ATOM   1218  NE2 GLN A  76      -3.531 -12.738  -4.851  1.00  0.00           N  
ATOM   1219 HE21 GLN A  76      -3.683 -11.874  -4.361  1.00  0.00           H  
ATOM   1220 HE22 GLN A  76      -3.456 -13.623  -4.385  1.00  0.00           H  
ATOM   1221  C   GLN A  76       0.188 -12.914  -8.852  1.00  0.00           C  
ATOM   1222  O   GLN A  76       0.772 -11.914  -8.449  1.00  0.00           O  
ATOM   1223  N   LEU A  77       0.794 -13.848  -9.589  1.00  0.00           N  
ATOM   1224  H   LEU A  77       0.253 -14.660  -9.871  1.00  0.00           H  
ATOM   1225  CA  LEU A  77       2.192 -13.773 -10.015  1.00  0.00           C  
ATOM   1226  HA  LEU A  77       2.813 -13.625  -9.131  1.00  0.00           H  
ATOM   1227  CB  LEU A  77       2.597 -15.118 -10.649  1.00  0.00           C  
ATOM   1228  HB2 LEU A  77       2.468 -15.901  -9.899  1.00  0.00           H  
ATOM   1229  HB3 LEU A  77       1.910 -15.351 -11.463  1.00  0.00           H  
ATOM   1230  CG  LEU A  77       4.052 -15.142 -11.173  1.00  0.00           C  
ATOM   1231  HG  LEU A  77       4.551 -14.203 -10.952  1.00  0.00           H  
ATOM   1232  CD1 LEU A  77       4.860 -16.270 -10.529  1.00  0.00           C  
ATOM   1233 HD11 LEU A  77       4.431 -17.232 -10.795  1.00  0.00           H  
ATOM   1234 HD12 LEU A  77       5.890 -16.236 -10.883  1.00  0.00           H  
ATOM   1235 HD13 LEU A  77       4.857 -16.160  -9.443  1.00  0.00           H  
ATOM   1236  CD2 LEU A  77       4.067 -15.339 -12.684  1.00  0.00           C  
ATOM   1237 HD21 LEU A  77       5.090 -15.468 -13.042  1.00  0.00           H  
ATOM   1238 HD22 LEU A  77       3.485 -16.224 -12.919  1.00  0.00           H  
ATOM   1239 HD23 LEU A  77       3.619 -14.478 -13.178  1.00  0.00           H  
ATOM   1240  C   LEU A  77       2.444 -12.562 -10.932  1.00  0.00           C  
ATOM   1241  O   LEU A  77       3.367 -11.800 -10.663  1.00  0.00           O  
ATOM   1242  N   ILE A  78       1.610 -12.313 -11.951  1.00  0.00           N  
ATOM   1243  H   ILE A  78       0.874 -12.987 -12.147  1.00  0.00           H  
ATOM   1244  CA  ILE A  78       1.714 -11.114 -12.806  1.00  0.00           C  
ATOM   1245  HA  ILE A  78       2.707 -11.101 -13.253  1.00  0.00           H  
ATOM   1246  CB  ILE A  78       0.671 -11.167 -13.952  1.00  0.00           C  
ATOM   1247  HB  ILE A  78      -0.298 -11.383 -13.500  1.00  0.00           H  
ATOM   1248  CG2 ILE A  78       0.527  -9.816 -14.681  1.00  0.00           C  
ATOM   1249 HG21 ILE A  78      -0.150  -9.920 -15.529  1.00  0.00           H  
ATOM   1250 HG22 ILE A  78       0.108  -9.064 -14.013  1.00  0.00           H  
ATOM   1251 HG23 ILE A  78       1.498  -9.473 -15.042  1.00  0.00           H  
ATOM   1252  CG1 ILE A  78       0.962 -12.301 -14.967  1.00  0.00           C  
ATOM   1253 HG12 ILE A  78       1.043 -13.248 -14.438  1.00  0.00           H  
ATOM   1254 HG13 ILE A  78       0.108 -12.389 -15.639  1.00  0.00           H  
ATOM   1255  CD1 ILE A  78       2.224 -12.147 -15.827  1.00  0.00           C  
ATOM   1256 HD11 ILE A  78       2.331 -13.027 -16.461  1.00  0.00           H  
ATOM   1257 HD12 ILE A  78       2.145 -11.268 -16.466  1.00  0.00           H  
ATOM   1258 HD13 ILE A  78       3.111 -12.069 -15.198  1.00  0.00           H  
ATOM   1259  C   ILE A  78       1.609  -9.825 -11.971  1.00  0.00           C  
ATOM   1260  O   ILE A  78       2.432  -8.923 -12.135  1.00  0.00           O  
ATOM   1261  N   ARG A  79       0.655  -9.740 -11.028  1.00  0.00           N  
ATOM   1262  H   ARG A  79      -0.003 -10.509 -10.948  1.00  0.00           H  
ATOM   1263  CA  ARG A  79       0.543  -8.615 -10.073  1.00  0.00           C  
ATOM   1264  HA  ARG A  79       0.467  -7.678 -10.627  1.00  0.00           H  
ATOM   1265  CB  ARG A  79      -0.720  -8.752  -9.200  1.00  0.00           C  
ATOM   1266  HB2 ARG A  79      -0.763  -9.753  -8.771  1.00  0.00           H  
ATOM   1267  HB3 ARG A  79      -0.665  -8.029  -8.383  1.00  0.00           H  
ATOM   1268  CG  ARG A  79      -2.008  -8.476  -9.998  1.00  0.00           C  
ATOM   1269  HG2 ARG A  79      -2.003  -7.442 -10.353  1.00  0.00           H  
ATOM   1270  HG3 ARG A  79      -2.036  -9.129 -10.869  1.00  0.00           H  
ATOM   1271  CD  ARG A  79      -3.284  -8.726  -9.179  1.00  0.00           C  
ATOM   1272  HD2 ARG A  79      -4.129  -8.742  -9.867  1.00  0.00           H  
ATOM   1273  HD3 ARG A  79      -3.221  -9.703  -8.699  1.00  0.00           H  
ATOM   1274  NE  ARG A  79      -3.531  -7.663  -8.192  1.00  0.00           N  
ATOM   1275  HE  ARG A  79      -3.751  -6.728  -8.562  1.00  0.00           H  
ATOM   1276  CZ  ARG A  79      -3.453  -7.724  -6.876  1.00  0.00           C  
ATOM   1277  NH1 ARG A  79      -3.201  -8.815  -6.202  1.00  0.00           N  
ATOM   1278 HH11 ARG A  79      -3.150  -9.716  -6.667  1.00  0.00           H  
ATOM   1279 HH12 ARG A  79      -3.131  -8.758  -5.207  1.00  0.00           H  
ATOM   1280  NH2 ARG A  79      -3.642  -6.649  -6.180  1.00  0.00           N  
ATOM   1281 HH21 ARG A  79      -3.998  -5.821  -6.674  1.00  0.00           H  
ATOM   1282 HH22 ARG A  79      -3.618  -6.623  -5.186  1.00  0.00           H  
ATOM   1283  C   ARG A  79       1.796  -8.463  -9.204  1.00  0.00           C  
ATOM   1284  O   ARG A  79       2.346  -7.368  -9.127  1.00  0.00           O  
ATOM   1285  N   PHE A  80       2.330  -9.541  -8.632  1.00  0.00           N  
ATOM   1286  H   PHE A  80       1.835 -10.428  -8.680  1.00  0.00           H  
ATOM   1287  CA  PHE A  80       3.571  -9.463  -7.856  1.00  0.00           C  
ATOM   1288  HA  PHE A  80       3.485  -8.621  -7.170  1.00  0.00           H  
ATOM   1289  CB  PHE A  80       3.739 -10.737  -7.018  1.00  0.00           C  
ATOM   1290  HB2 PHE A  80       3.785 -11.581  -7.705  1.00  0.00           H  
ATOM   1291  HB3 PHE A  80       4.691 -10.669  -6.495  1.00  0.00           H  
ATOM   1292  CG  PHE A  80       2.665 -11.031  -5.978  1.00  0.00           C  
ATOM   1293  CD1 PHE A  80       1.980 -10.001  -5.296  1.00  0.00           C  
ATOM   1294  HD1 PHE A  80       2.176  -8.963  -5.514  1.00  0.00           H  
ATOM   1295  CE1 PHE A  80       1.021 -10.318  -4.314  1.00  0.00           C  
ATOM   1296  HE1 PHE A  80       0.486  -9.535  -3.799  1.00  0.00           H  
ATOM   1297  CZ  PHE A  80       0.757 -11.658  -3.992  1.00  0.00           C  
ATOM   1298  HZ  PHE A  80       0.031 -11.896  -3.226  1.00  0.00           H  
ATOM   1299  CE2 PHE A  80       1.435 -12.685  -4.668  1.00  0.00           C  
ATOM   1300  HE2 PHE A  80       1.235 -13.719  -4.426  1.00  0.00           H  
ATOM   1301  CD2 PHE A  80       2.379 -12.372  -5.660  1.00  0.00           C  
ATOM   1302  HD2 PHE A  80       2.882 -13.168  -6.184  1.00  0.00           H  
ATOM   1303  C   PHE A  80       4.819  -9.162  -8.709  1.00  0.00           C  
ATOM   1304  O   PHE A  80       5.743  -8.532  -8.200  1.00  0.00           O  
ATOM   1305  N   LEU A  81       4.850  -9.524 -10.000  1.00  0.00           N  
ATOM   1306  H   LEU A  81       4.105 -10.121 -10.344  1.00  0.00           H  
ATOM   1307  CA  LEU A  81       5.894  -9.091 -10.945  1.00  0.00           C  
ATOM   1308  HA  LEU A  81       6.862  -9.210 -10.464  1.00  0.00           H  
ATOM   1309  CB  LEU A  81       5.864  -9.950 -12.225  1.00  0.00           C  
ATOM   1310  HB2 LEU A  81       4.837 -10.006 -12.582  1.00  0.00           H  
ATOM   1311  HB3 LEU A  81       6.449  -9.440 -12.989  1.00  0.00           H  
ATOM   1312  CG  LEU A  81       6.428 -11.376 -12.079  1.00  0.00           C  
ATOM   1313  HG  LEU A  81       5.911 -11.898 -11.279  1.00  0.00           H  
ATOM   1314  CD1 LEU A  81       6.220 -12.143 -13.386  1.00  0.00           C  
ATOM   1315 HD11 LEU A  81       6.785 -11.684 -14.198  1.00  0.00           H  
ATOM   1316 HD12 LEU A  81       6.542 -13.176 -13.261  1.00  0.00           H  
ATOM   1317 HD13 LEU A  81       5.161 -12.147 -13.642  1.00  0.00           H  
ATOM   1318  CD2 LEU A  81       7.929 -11.370 -11.788  1.00  0.00           C  
ATOM   1319 HD21 LEU A  81       8.451 -10.806 -12.561  1.00  0.00           H  
ATOM   1320 HD22 LEU A  81       8.122 -10.921 -10.819  1.00  0.00           H  
ATOM   1321 HD23 LEU A  81       8.305 -12.393 -11.774  1.00  0.00           H  
ATOM   1322  C   LEU A  81       5.781  -7.599 -11.302  1.00  0.00           C  
ATOM   1323  O   LEU A  81       6.794  -6.903 -11.296  1.00  0.00           O  
ATOM   1324  N   LYS A  82       4.573  -7.076 -11.541  1.00  0.00           N  
ATOM   1325  H   LYS A  82       3.776  -7.707 -11.590  1.00  0.00           H  
ATOM   1326  CA  LYS A  82       4.334  -5.626 -11.686  1.00  0.00           C  
ATOM   1327  HA  LYS A  82       4.981  -5.240 -12.476  1.00  0.00           H  
ATOM   1328  CB  LYS A  82       2.865  -5.368 -12.077  1.00  0.00           C  
ATOM   1329  HB2 LYS A  82       2.210  -6.052 -11.537  1.00  0.00           H  
ATOM   1330  HB3 LYS A  82       2.599  -4.347 -11.798  1.00  0.00           H  
ATOM   1331  CG  LYS A  82       2.651  -5.518 -13.592  1.00  0.00           C  
ATOM   1332  HG2 LYS A  82       3.252  -4.757 -14.093  1.00  0.00           H  
ATOM   1333  HG3 LYS A  82       2.993  -6.502 -13.917  1.00  0.00           H  
ATOM   1334  CD  LYS A  82       1.179  -5.339 -14.002  1.00  0.00           C  
ATOM   1335  HD2 LYS A  82       0.617  -6.232 -13.719  1.00  0.00           H  
ATOM   1336  HD3 LYS A  82       0.761  -4.470 -13.488  1.00  0.00           H  
ATOM   1337  CE  LYS A  82       1.089  -5.106 -15.519  1.00  0.00           C  
ATOM   1338  HE2 LYS A  82       1.587  -4.158 -15.741  1.00  0.00           H  
ATOM   1339  HE3 LYS A  82       1.634  -5.902 -16.036  1.00  0.00           H  
ATOM   1340  NZ  LYS A  82      -0.306  -5.062 -16.027  1.00  0.00           N  
ATOM   1341  HZ1 LYS A  82      -0.337  -4.697 -16.970  1.00  0.00           H  
ATOM   1342  HZ2 LYS A  82      -0.671  -6.011 -16.174  1.00  0.00           H  
ATOM   1343  HZ3 LYS A  82      -0.927  -4.517 -15.444  1.00  0.00           H  
ATOM   1344  C   LYS A  82       4.727  -4.862 -10.417  1.00  0.00           C  
ATOM   1345  O   LYS A  82       5.436  -3.862 -10.505  1.00  0.00           O  
ATOM   1346  N   ARG A  83       4.354  -5.354  -9.230  1.00  0.00           N  
ATOM   1347  H   ARG A  83       3.709  -6.138  -9.237  1.00  0.00           H  
ATOM   1348  CA  ARG A  83       4.773  -4.806  -7.922  1.00  0.00           C  
ATOM   1349  HA  ARG A  83       4.481  -3.755  -7.873  1.00  0.00           H  
ATOM   1350  CB  ARG A  83       4.024  -5.576  -6.814  1.00  0.00           C  
ATOM   1351  HB2 ARG A  83       2.984  -5.701  -7.117  1.00  0.00           H  
ATOM   1352  HB3 ARG A  83       4.471  -6.564  -6.702  1.00  0.00           H  
ATOM   1353  CG  ARG A  83       4.026  -4.870  -5.445  1.00  0.00           C  
ATOM   1354  HG2 ARG A  83       5.059  -4.662  -5.153  1.00  0.00           H  
ATOM   1355  HG3 ARG A  83       3.493  -3.920  -5.540  1.00  0.00           H  
ATOM   1356  CD  ARG A  83       3.374  -5.704  -4.326  1.00  0.00           C  
ATOM   1357  HD2 ARG A  83       3.961  -6.611  -4.169  1.00  0.00           H  
ATOM   1358  HD3 ARG A  83       3.389  -5.111  -3.413  1.00  0.00           H  
ATOM   1359  NE  ARG A  83       1.971  -6.046  -4.610  1.00  0.00           N  
ATOM   1360  HE  ARG A  83       1.556  -5.634  -5.450  1.00  0.00           H  
ATOM   1361  CZ  ARG A  83       1.099  -6.667  -3.839  1.00  0.00           C  
ATOM   1362  NH1 ARG A  83       1.375  -7.181  -2.677  1.00  0.00           N  
ATOM   1363 HH11 ARG A  83       2.281  -7.073  -2.274  1.00  0.00           H  
ATOM   1364 HH12 ARG A  83       0.605  -7.603  -2.162  1.00  0.00           H  
ATOM   1365  NH2 ARG A  83      -0.127  -6.759  -4.244  1.00  0.00           N  
ATOM   1366 HH21 ARG A  83      -0.382  -6.163  -5.043  1.00  0.00           H  
ATOM   1367 HH22 ARG A  83      -0.802  -7.208  -3.635  1.00  0.00           H  
ATOM   1368  C   ARG A  83       6.296  -4.855  -7.718  1.00  0.00           C  
ATOM   1369  O   ARG A  83       6.869  -3.901  -7.196  1.00  0.00           O  
ATOM   1370  N   LEU A  84       6.968  -5.923  -8.160  1.00  0.00           N  
ATOM   1371  H   LEU A  84       6.427  -6.698  -8.527  1.00  0.00           H  
ATOM   1372  CA  LEU A  84       8.430  -6.074  -8.080  1.00  0.00           C  
ATOM   1373  HA  LEU A  84       8.746  -5.856  -7.057  1.00  0.00           H  
ATOM   1374  CB  LEU A  84       8.789  -7.537  -8.405  1.00  0.00           C  
ATOM   1375  HB2 LEU A  84       8.357  -8.181  -7.639  1.00  0.00           H  
ATOM   1376  HB3 LEU A  84       8.323  -7.796  -9.356  1.00  0.00           H  
ATOM   1377  CG  LEU A  84      10.291  -7.854  -8.525  1.00  0.00           C  
ATOM   1378  HG  LEU A  84      10.732  -7.262  -9.326  1.00  0.00           H  
ATOM   1379  CD1 LEU A  84      11.049  -7.581  -7.225  1.00  0.00           C  
ATOM   1380 HD11 LEU A  84      10.584  -8.117  -6.398  1.00  0.00           H  
ATOM   1381 HD12 LEU A  84      12.089  -7.895  -7.328  1.00  0.00           H  
ATOM   1382 HD13 LEU A  84      11.035  -6.513  -7.017  1.00  0.00           H  
ATOM   1383  CD2 LEU A  84      10.460  -9.329  -8.882  1.00  0.00           C  
ATOM   1384 HD21 LEU A  84       9.898  -9.555  -9.786  1.00  0.00           H  
ATOM   1385 HD22 LEU A  84      11.511  -9.548  -9.059  1.00  0.00           H  
ATOM   1386 HD23 LEU A  84      10.092  -9.955  -8.070  1.00  0.00           H  
ATOM   1387  C   LEU A  84       9.167  -5.093  -9.007  1.00  0.00           C  
ATOM   1388  O   LEU A  84      10.177  -4.514  -8.611  1.00  0.00           O  
ATOM   1389  N   ASP A  85       8.651  -4.875 -10.220  1.00  0.00           N  
ATOM   1390  H   ASP A  85       7.862  -5.440 -10.525  1.00  0.00           H  
ATOM   1391  CA  ASP A  85       9.173  -3.876 -11.161  1.00  0.00           C  
ATOM   1392  HA  ASP A  85      10.219  -4.103 -11.370  1.00  0.00           H  
ATOM   1393  CB  ASP A  85       8.371  -4.013 -12.466  1.00  0.00           C  
ATOM   1394  HB2 ASP A  85       8.357  -5.069 -12.736  1.00  0.00           H  
ATOM   1395  HB3 ASP A  85       7.342  -3.700 -12.285  1.00  0.00           H  
ATOM   1396  CG  ASP A  85       8.904  -3.241 -13.676  1.00  0.00           C  
ATOM   1397  OD1 ASP A  85      10.018  -2.677 -13.632  1.00  0.00           O  
ATOM   1398  OD2 ASP A  85       8.196  -3.229 -14.709  1.00  0.00           O  
ATOM   1399  C   ASP A  85       9.116  -2.455 -10.564  1.00  0.00           C  
ATOM   1400  O   ASP A  85      10.120  -1.740 -10.572  1.00  0.00           O  
ATOM   1401  N   ARG A  86       7.998  -2.084  -9.916  1.00  0.00           N  
ATOM   1402  H   ARG A  86       7.198  -2.704  -9.950  1.00  0.00           H  
ATOM   1403  CA  ARG A  86       7.894  -0.817  -9.163  1.00  0.00           C  
ATOM   1404  HA  ARG A  86       8.239  -0.015  -9.817  1.00  0.00           H  
ATOM   1405  CB  ARG A  86       6.431  -0.493  -8.795  1.00  0.00           C  
ATOM   1406  HB2 ARG A  86       6.070  -1.205  -8.050  1.00  0.00           H  
ATOM   1407  HB3 ARG A  86       6.410   0.506  -8.355  1.00  0.00           H  
ATOM   1408  CG  ARG A  86       5.480  -0.516 -10.013  1.00  0.00           C  
ATOM   1409  HG2 ARG A  86       6.022  -0.189 -10.898  1.00  0.00           H  
ATOM   1410  HG3 ARG A  86       5.152  -1.533 -10.180  1.00  0.00           H  
ATOM   1411  CD  ARG A  86       4.225   0.358  -9.893  1.00  0.00           C  
ATOM   1412  HD2 ARG A  86       4.522   1.397 -10.058  1.00  0.00           H  
ATOM   1413  HD3 ARG A  86       3.510   0.088 -10.671  1.00  0.00           H  
ATOM   1414  NE  ARG A  86       3.583   0.288  -8.573  1.00  0.00           N  
ATOM   1415  HE  ARG A  86       3.778   1.087  -7.964  1.00  0.00           H  
ATOM   1416  CZ  ARG A  86       2.785  -0.626  -8.063  1.00  0.00           C  
ATOM   1417  NH1 ARG A  86       2.443  -1.723  -8.661  1.00  0.00           N  
ATOM   1418 HH11 ARG A  86       2.781  -1.918  -9.576  1.00  0.00           H  
ATOM   1419 HH12 ARG A  86       1.763  -2.309  -8.172  1.00  0.00           H  
ATOM   1420  NH2 ARG A  86       2.265  -0.448  -6.900  1.00  0.00           N  
ATOM   1421 HH21 ARG A  86       2.391   0.456  -6.444  1.00  0.00           H  
ATOM   1422 HH22 ARG A  86       1.581  -1.136  -6.577  1.00  0.00           H  
ATOM   1423  C   ARG A  86       8.828  -0.752  -7.938  1.00  0.00           C  
ATOM   1424  O   ARG A  86       9.313   0.329  -7.617  1.00  0.00           O  
ATOM   1425  N   ASN A  87       9.153  -1.869  -7.281  1.00  0.00           N  
ATOM   1426  H   ASN A  87       8.711  -2.743  -7.546  1.00  0.00           H  
ATOM   1427  CA  ASN A  87      10.198  -1.874  -6.248  1.00  0.00           C  
ATOM   1428  HA  ASN A  87      10.021  -1.039  -5.574  1.00  0.00           H  
ATOM   1429  CB  ASN A  87      10.134  -3.174  -5.426  1.00  0.00           C  
ATOM   1430  HB2 ASN A  87      10.224  -4.031  -6.082  1.00  0.00           H  
ATOM   1431  HB3 ASN A  87      10.986  -3.186  -4.756  1.00  0.00           H  
ATOM   1432  CG  ASN A  87       8.912  -3.369  -4.542  1.00  0.00           C  
ATOM   1433  OD1 ASN A  87       8.484  -4.488  -4.289  1.00  0.00           O  
ATOM   1434  ND2 ASN A  87       8.373  -2.323  -3.967  1.00  0.00           N  
ATOM   1435 HD21 ASN A  87       7.588  -2.491  -3.350  1.00  0.00           H  
ATOM   1436 HD22 ASN A  87       8.746  -1.405  -4.134  1.00  0.00           H  
ATOM   1437  C   ASN A  87      11.610  -1.642  -6.833  1.00  0.00           C  
ATOM   1438  O   ASN A  87      12.347  -0.797  -6.324  1.00  0.00           O  
ATOM   1439  N   LEU A  88      11.985  -2.370  -7.894  1.00  0.00           N  
ATOM   1440  H   LEU A  88      11.304  -3.008  -8.293  1.00  0.00           H  
ATOM   1441  CA  LEU A  88      13.305  -2.268  -8.538  1.00  0.00           C  
ATOM   1442  HA  LEU A  88      14.071  -2.408  -7.776  1.00  0.00           H  
ATOM   1443  CB  LEU A  88      13.454  -3.364  -9.614  1.00  0.00           C  
ATOM   1444  HB2 LEU A  88      12.580  -3.320 -10.265  1.00  0.00           H  
ATOM   1445  HB3 LEU A  88      14.332  -3.138 -10.220  1.00  0.00           H  
ATOM   1446  CG  LEU A  88      13.602  -4.795  -9.060  1.00  0.00           C  
ATOM   1447  HG  LEU A  88      12.836  -4.985  -8.310  1.00  0.00           H  
ATOM   1448  CD1 LEU A  88      13.447  -5.816 -10.186  1.00  0.00           C  
ATOM   1449 HD11 LEU A  88      13.490  -6.828  -9.785  1.00  0.00           H  
ATOM   1450 HD12 LEU A  88      12.478  -5.680 -10.667  1.00  0.00           H  
ATOM   1451 HD13 LEU A  88      14.236  -5.684 -10.925  1.00  0.00           H  
ATOM   1452  CD2 LEU A  88      14.982  -5.045  -8.447  1.00  0.00           C  
ATOM   1453 HD21 LEU A  88      15.158  -4.356  -7.624  1.00  0.00           H  
ATOM   1454 HD22 LEU A  88      15.030  -6.065  -8.069  1.00  0.00           H  
ATOM   1455 HD23 LEU A  88      15.752  -4.914  -9.204  1.00  0.00           H  
ATOM   1456  C   LEU A  88      13.530  -0.868  -9.131  1.00  0.00           C  
ATOM   1457  O   LEU A  88      14.619  -0.315  -8.978  1.00  0.00           O  
ATOM   1458  N   TRP A  89      12.479  -0.260  -9.693  1.00  0.00           N  
ATOM   1459  H   TRP A  89      11.634  -0.807  -9.830  1.00  0.00           H  
ATOM   1460  CA  TRP A  89      12.425   1.155 -10.078  1.00  0.00           C  
ATOM   1461  HA  TRP A  89      13.098   1.333 -10.916  1.00  0.00           H  
ATOM   1462  CB  TRP A  89      10.999   1.504 -10.532  1.00  0.00           C  
ATOM   1463  HB2 TRP A  89      10.838   1.092 -11.529  1.00  0.00           H  
ATOM   1464  HB3 TRP A  89      10.285   1.024  -9.868  1.00  0.00           H  
ATOM   1465  CG  TRP A  89      10.684   2.969 -10.552  1.00  0.00           C  
ATOM   1466  CD1 TRP A  89       9.884   3.607  -9.668  1.00  0.00           C  
ATOM   1467  HD1 TRP A  89       9.360   3.126  -8.848  1.00  0.00           H  
ATOM   1468  NE1 TRP A  89       9.874   4.962  -9.941  1.00  0.00           N  
ATOM   1469  HE1 TRP A  89       9.396   5.638  -9.358  1.00  0.00           H  
ATOM   1470  CE2 TRP A  89      10.671   5.264 -11.025  1.00  0.00           C  
ATOM   1471  CZ2 TRP A  89      10.998   6.466 -11.671  1.00  0.00           C  
ATOM   1472  HZ2 TRP A  89      10.587   7.404 -11.330  1.00  0.00           H  
ATOM   1473  CH2 TRP A  89      11.885   6.437 -12.761  1.00  0.00           C  
ATOM   1474  HH2 TRP A  89      12.153   7.352 -13.271  1.00  0.00           H  
ATOM   1475  CZ3 TRP A  89      12.434   5.213 -13.186  1.00  0.00           C  
ATOM   1476  HZ3 TRP A  89      13.116   5.202 -14.021  1.00  0.00           H  
ATOM   1477  CE3 TRP A  89      12.097   4.009 -12.537  1.00  0.00           C  
ATOM   1478  HE3 TRP A  89      12.527   3.077 -12.874  1.00  0.00           H  
ATOM   1479  CD2 TRP A  89      11.206   4.005 -11.440  1.00  0.00           C  
ATOM   1480  C   TRP A  89      12.865   2.090  -8.945  1.00  0.00           C  
ATOM   1481  O   TRP A  89      13.653   2.998  -9.192  1.00  0.00           O  
ATOM   1482  N   GLY A  90      12.422   1.846  -7.708  1.00  0.00           N  
ATOM   1483  H   GLY A  90      11.823   1.042  -7.562  1.00  0.00           H  
ATOM   1484  CA  GLY A  90      12.803   2.662  -6.551  1.00  0.00           C  
ATOM   1485  HA2 GLY A  90      12.542   3.704  -6.740  1.00  0.00           H  
ATOM   1486  HA3 GLY A  90      12.262   2.309  -5.675  1.00  0.00           H  
ATOM   1487  C   GLY A  90      14.298   2.587  -6.237  1.00  0.00           C  
ATOM   1488  O   GLY A  90      14.951   3.615  -6.070  1.00  0.00           O  
ATOM   1489  N   LEU A  91      14.857   1.373  -6.203  1.00  0.00           N  
ATOM   1490  H   LEU A  91      14.258   0.573  -6.370  1.00  0.00           H  
ATOM   1491  CA  LEU A  91      16.283   1.146  -5.942  1.00  0.00           C  
ATOM   1492  HA  LEU A  91      16.560   1.653  -5.016  1.00  0.00           H  
ATOM   1493  CB  LEU A  91      16.540  -0.367  -5.790  1.00  0.00           C  
ATOM   1494  HB2 LEU A  91      16.279  -0.848  -6.734  1.00  0.00           H  
ATOM   1495  HB3 LEU A  91      17.606  -0.521  -5.623  1.00  0.00           H  
ATOM   1496  CG  LEU A  91      15.765  -1.070  -4.658  1.00  0.00           C  
ATOM   1497  HG  LEU A  91      14.707  -0.832  -4.736  1.00  0.00           H  
ATOM   1498  CD1 LEU A  91      15.917  -2.584  -4.809  1.00  0.00           C  
ATOM   1499 HD11 LEU A  91      15.510  -2.899  -5.769  1.00  0.00           H  
ATOM   1500 HD12 LEU A  91      16.968  -2.864  -4.744  1.00  0.00           H  
ATOM   1501 HD13 LEU A  91      15.366  -3.088  -4.015  1.00  0.00           H  
ATOM   1502  CD2 LEU A  91      16.273  -0.672  -3.270  1.00  0.00           C  
ATOM   1503 HD21 LEU A  91      17.336  -0.894  -3.180  1.00  0.00           H  
ATOM   1504 HD22 LEU A  91      16.114   0.394  -3.114  1.00  0.00           H  
ATOM   1505 HD23 LEU A  91      15.726  -1.224  -2.504  1.00  0.00           H  
ATOM   1506  C   LEU A  91      17.179   1.718  -7.056  1.00  0.00           C  
ATOM   1507  O   LEU A  91      18.243   2.280  -6.785  1.00  0.00           O  
ATOM   1508  N   ALA A  92      16.764   1.541  -8.316  1.00  0.00           N  
ATOM   1509  H   ALA A  92      15.878   1.062  -8.451  1.00  0.00           H  
ATOM   1510  CA  ALA A  92      17.539   1.897  -9.501  1.00  0.00           C  
ATOM   1511  HA  ALA A  92      18.588   1.693  -9.296  1.00  0.00           H  
ATOM   1512  CB  ALA A  92      17.101   0.987 -10.660  1.00  0.00           C  
ATOM   1513  HB1 ALA A  92      17.713   1.191 -11.538  1.00  0.00           H  
ATOM   1514  HB2 ALA A  92      17.229  -0.060 -10.380  1.00  0.00           H  
ATOM   1515  HB3 ALA A  92      16.051   1.161 -10.902  1.00  0.00           H  
ATOM   1516  C   ALA A  92      17.430   3.381  -9.899  1.00  0.00           C  
ATOM   1517  O   ALA A  92      18.435   4.006 -10.237  1.00  0.00           O  
ATOM   1518  N   GLY A  93      16.215   3.934  -9.925  1.00  0.00           N  
ATOM   1519  H   GLY A  93      15.424   3.414  -9.553  1.00  0.00           H  
ATOM   1520  CA  GLY A  93      15.904   5.204 -10.598  1.00  0.00           C  
ATOM   1521  HA2 GLY A  93      14.878   5.481 -10.357  1.00  0.00           H  
ATOM   1522  HA3 GLY A  93      16.568   5.980 -10.221  1.00  0.00           H  
ATOM   1523  C   GLY A  93      16.032   5.165 -12.132  1.00  0.00           C  
ATOM   1524  O   GLY A  93      15.932   6.197 -12.786  1.00  0.00           O  
ATOM   1525  N   LEU A  94      16.293   3.996 -12.727  1.00  0.00           N  
ATOM   1526  H   LEU A  94      16.322   3.177 -12.141  1.00  0.00           H  
ATOM   1527  CA  LEU A  94      16.468   3.803 -14.171  1.00  0.00           C  
ATOM   1528  HA  LEU A  94      16.598   4.770 -14.656  1.00  0.00           H  
ATOM   1529  CB  LEU A  94      17.724   2.949 -14.434  1.00  0.00           C  
ATOM   1530  HB2 LEU A  94      17.601   2.004 -13.908  1.00  0.00           H  
ATOM   1531  HB3 LEU A  94      17.782   2.731 -15.501  1.00  0.00           H  
ATOM   1532  CG  LEU A  94      19.057   3.577 -13.990  1.00  0.00           C  
ATOM   1533  HG  LEU A  94      19.000   3.864 -12.942  1.00  0.00           H  
ATOM   1534  CD1 LEU A  94      20.184   2.553 -14.142  1.00  0.00           C  
ATOM   1535 HD11 LEU A  94      21.132   2.993 -13.830  1.00  0.00           H  
ATOM   1536 HD12 LEU A  94      20.261   2.234 -15.181  1.00  0.00           H  
ATOM   1537 HD13 LEU A  94      19.972   1.689 -13.511  1.00  0.00           H  
ATOM   1538  CD2 LEU A  94      19.409   4.809 -14.824  1.00  0.00           C  
ATOM   1539 HD21 LEU A  94      19.447   4.554 -15.882  1.00  0.00           H  
ATOM   1540 HD22 LEU A  94      18.671   5.595 -14.663  1.00  0.00           H  
ATOM   1541 HD23 LEU A  94      20.382   5.194 -14.517  1.00  0.00           H  
ATOM   1542  C   LEU A  94      15.220   3.142 -14.772  1.00  0.00           C  
ATOM   1543  O   LEU A  94      14.773   2.108 -14.275  1.00  0.00           O  
ATOM   1544  N   ASN A  95      14.675   3.709 -15.858  1.00  0.00           N  
ATOM   1545  H   ASN A  95      15.091   4.558 -16.207  1.00  0.00           H  
ATOM   1546  CA  ASN A  95      13.444   3.196 -16.485  1.00  0.00           C  
ATOM   1547  HA  ASN A  95      12.673   3.095 -15.716  1.00  0.00           H  
ATOM   1548  CB  ASN A  95      12.947   4.178 -17.574  1.00  0.00           C  
ATOM   1549  HB2 ASN A  95      13.793   4.640 -18.081  1.00  0.00           H  
ATOM   1550  HB3 ASN A  95      12.378   3.623 -18.320  1.00  0.00           H  
ATOM   1551  CG  ASN A  95      12.005   5.253 -17.052  1.00  0.00           C  
ATOM   1552  OD1 ASN A  95      11.144   5.004 -16.232  1.00  0.00           O  
ATOM   1553  ND2 ASN A  95      12.104   6.471 -17.525  1.00  0.00           N  
ATOM   1554 HD21 ASN A  95      11.470   7.140 -17.121  1.00  0.00           H  
ATOM   1555 HD22 ASN A  95      12.793   6.714 -18.209  1.00  0.00           H  
ATOM   1556  C   ASN A  95      13.628   1.792 -17.086  1.00  0.00           C  
ATOM   1557  O   ASN A  95      12.794   0.911 -16.881  1.00  0.00           O  
ATOM   1558  N   SER A  96      14.682   1.583 -17.879  1.00  0.00           N  
ATOM   1559  H   SER A  96      15.372   2.313 -17.980  1.00  0.00           H  
ATOM   1560  CA  SER A  96      14.926   0.342 -18.626  1.00  0.00           C  
ATOM   1561  HA  SER A  96      14.631  -0.511 -18.014  1.00  0.00           H  
ATOM   1562  CB  SER A  96      14.084   0.345 -19.906  1.00  0.00           C  
ATOM   1563  HB2 SER A  96      13.040   0.541 -19.657  1.00  0.00           H  
ATOM   1564  HB3 SER A  96      14.442   1.134 -20.569  1.00  0.00           H  
ATOM   1565  OG  SER A  96      14.171  -0.901 -20.562  1.00  0.00           O  
ATOM   1566  HG  SER A  96      13.822  -0.822 -21.455  1.00  0.00           H  
ATOM   1567  C   SER A  96      16.409   0.195 -18.977  1.00  0.00           C  
ATOM   1568  O   SER A  96      17.076   1.199 -19.232  1.00  0.00           O  
ATOM   1569  N   CYS A  97      16.918  -1.037 -19.017  1.00  0.00           N  
ATOM   1570  H   CYS A  97      16.294  -1.815 -18.817  1.00  0.00           H  
ATOM   1571  CA  CYS A  97      18.291  -1.352 -19.406  1.00  0.00           C  
ATOM   1572  HA  CYS A  97      18.642  -0.596 -20.103  1.00  0.00           H  
ATOM   1573  CB  CYS A  97      19.192  -1.290 -18.163  1.00  0.00           C  
ATOM   1574  HB2 CYS A  97      19.145  -0.297 -17.714  1.00  0.00           H  
ATOM   1575  HB3 CYS A  97      18.850  -2.027 -17.435  1.00  0.00           H  
ATOM   1576  SG  CYS A  97      20.905  -1.673 -18.633  1.00  0.00           S  
ATOM   1577  HG  CYS A  97      21.285  -0.449 -19.026  1.00  0.00           H  
ATOM   1578  C   CYS A  97      18.333  -2.742 -20.071  1.00  0.00           C  
ATOM   1579  O   CYS A  97      18.018  -3.729 -19.401  1.00  0.00           O  
ATOM   1580  N   PRO A  98      18.671  -2.855 -21.370  1.00  0.00           N  
ATOM   1581  CD  PRO A  98      19.007  -1.773 -22.285  1.00  0.00           C  
ATOM   1582  HD2 PRO A  98      19.785  -1.127 -21.874  1.00  0.00           H  
ATOM   1583  HD3 PRO A  98      18.109  -1.192 -22.504  1.00  0.00           H  
ATOM   1584  CG  PRO A  98      19.515  -2.438 -23.565  1.00  0.00           C  
ATOM   1585  HG2 PRO A  98      20.596  -2.576 -23.500  1.00  0.00           H  
ATOM   1586  HG3 PRO A  98      19.253  -1.859 -24.452  1.00  0.00           H  
ATOM   1587  CB  PRO A  98      18.819  -3.797 -23.547  1.00  0.00           C  
ATOM   1588  HB2 PRO A  98      19.363  -4.537 -24.135  1.00  0.00           H  
ATOM   1589  HB3 PRO A  98      17.802  -3.690 -23.922  1.00  0.00           H  
ATOM   1590  CA  PRO A  98      18.775  -4.143 -22.054  1.00  0.00           C  
ATOM   1591  HA  PRO A  98      17.889  -4.744 -21.850  1.00  0.00           H  
ATOM   1592  C   PRO A  98      20.013  -4.945 -21.609  1.00  0.00           C  
ATOM   1593  O   PRO A  98      20.940  -4.419 -20.991  1.00  0.00           O  
ATOM   1594  N   VAL A  99      20.053  -6.229 -21.972  1.00  0.00           N  
ATOM   1595  H   VAL A  99      19.296  -6.597 -22.534  1.00  0.00           H  
ATOM   1596  CA  VAL A  99      21.186  -7.136 -21.723  1.00  0.00           C  
ATOM   1597  HA  VAL A  99      22.072  -6.530 -21.533  1.00  0.00           H  
ATOM   1598  CB  VAL A  99      20.934  -7.983 -20.456  1.00  0.00           C  
ATOM   1599  HB  VAL A  99      20.697  -7.297 -19.639  1.00  0.00           H  
ATOM   1600  CG1 VAL A  99      19.756  -8.954 -20.607  1.00  0.00           C  
ATOM   1601 HG11 VAL A  99      18.836  -8.400 -20.800  1.00  0.00           H  
ATOM   1602 HG12 VAL A  99      19.631  -9.522 -19.689  1.00  0.00           H  
ATOM   1603 HG13 VAL A  99      19.937  -9.651 -21.425  1.00  0.00           H  
ATOM   1604  CG2 VAL A  99      22.167  -8.786 -20.023  1.00  0.00           C  
ATOM   1605 HG21 VAL A  99      21.983  -9.224 -19.041  1.00  0.00           H  
ATOM   1606 HG22 VAL A  99      22.374  -9.594 -20.725  1.00  0.00           H  
ATOM   1607 HG23 VAL A  99      23.031  -8.127 -19.944  1.00  0.00           H  
ATOM   1608  C   VAL A  99      21.477  -7.967 -22.980  1.00  0.00           C  
ATOM   1609  O   VAL A  99      20.593  -8.150 -23.815  1.00  0.00           O  
ATOM   1610  N   LYS A 100      22.723  -8.430 -23.137  1.00  0.00           N  
ATOM   1611  H   LYS A 100      23.366  -8.300 -22.374  1.00  0.00           H  
ATOM   1612  CA  LYS A 100      23.219  -9.174 -24.303  1.00  0.00           C  
ATOM   1613  HA  LYS A 100      22.493  -9.106 -25.118  1.00  0.00           H  
ATOM   1614  CB  LYS A 100      24.552  -8.560 -24.776  1.00  0.00           C  
ATOM   1615  HB2 LYS A 100      25.150  -8.247 -23.917  1.00  0.00           H  
ATOM   1616  HB3 LYS A 100      25.115  -9.333 -25.303  1.00  0.00           H  
ATOM   1617  CG  LYS A 100      24.329  -7.379 -25.728  1.00  0.00           C  
ATOM   1618  HG2 LYS A 100      23.566  -7.652 -26.458  1.00  0.00           H  
ATOM   1619  HG3 LYS A 100      23.969  -6.515 -25.167  1.00  0.00           H  
ATOM   1620  CD  LYS A 100      25.633  -7.005 -26.464  1.00  0.00           C  
ATOM   1621  HD2 LYS A 100      26.084  -6.146 -25.968  1.00  0.00           H  
ATOM   1622  HD3 LYS A 100      26.354  -7.822 -26.413  1.00  0.00           H  
ATOM   1623  CE  LYS A 100      25.390  -6.676 -27.940  1.00  0.00           C  
ATOM   1624  HE2 LYS A 100      24.605  -5.922 -28.009  1.00  0.00           H  
ATOM   1625  HE3 LYS A 100      26.307  -6.249 -28.362  1.00  0.00           H  
ATOM   1626  NZ  LYS A 100      25.009  -7.894 -28.693  1.00  0.00           N  
ATOM   1627  HZ1 LYS A 100      25.737  -8.614 -28.636  1.00  0.00           H  
ATOM   1628  HZ2 LYS A 100      24.798  -7.736 -29.659  1.00  0.00           H  
ATOM   1629  HZ3 LYS A 100      24.241  -8.414 -28.252  1.00  0.00           H  
ATOM   1630  C   LYS A 100      23.414 -10.664 -24.025  1.00  0.00           C  
ATOM   1631  O   LYS A 100      23.872 -11.010 -22.944  1.00  0.00           O  
ATOM   1632  N   GLU A 101      23.124 -11.492 -25.039  1.00  0.00           N  
ATOM   1633  H   GLU A 101      22.803 -11.003 -25.865  1.00  0.00           H  
ATOM   1634  CA  GLU A 101      23.603 -12.872 -25.340  1.00  0.00           C  
ATOM   1635  HA  GLU A 101      22.876 -13.292 -26.033  1.00  0.00           H  
ATOM   1636  CB  GLU A 101      24.941 -12.773 -26.098  1.00  0.00           C  
ATOM   1637  HB2 GLU A 101      25.632 -12.131 -25.556  1.00  0.00           H  
ATOM   1638  HB3 GLU A 101      25.398 -13.760 -26.148  1.00  0.00           H  
ATOM   1639  CG  GLU A 101      24.808 -12.296 -27.555  1.00  0.00           C  
ATOM   1640  HG2 GLU A 101      25.607 -12.763 -28.134  1.00  0.00           H  
ATOM   1641  HG3 GLU A 101      23.865 -12.659 -27.974  1.00  0.00           H  
ATOM   1642  CD  GLU A 101      24.906 -10.774 -27.724  1.00  0.00           C  
ATOM   1643  OE1 GLU A 101      23.893 -10.066 -27.525  1.00  0.00           O  
ATOM   1644  OE2 GLU A 101      25.988 -10.261 -28.113  1.00  0.00           O  
ATOM   1645  C   GLU A 101      23.689 -13.967 -24.241  1.00  0.00           C  
ATOM   1646  O   GLU A 101      24.119 -15.079 -24.534  1.00  0.00           O  
ATOM   1647  N   ALA A 102      23.353 -13.688 -22.985  1.00  0.00           N  
ATOM   1648  H   ALA A 102      23.044 -12.744 -22.790  1.00  0.00           H  
ATOM   1649  CA  ALA A 102      23.851 -14.450 -21.839  1.00  0.00           C  
ATOM   1650  HA  ALA A 102      24.911 -14.631 -22.012  1.00  0.00           H  
ATOM   1651  CB  ALA A 102      23.730 -13.536 -20.617  1.00  0.00           C  
ATOM   1652  HB1 ALA A 102      24.222 -13.982 -19.756  1.00  0.00           H  
ATOM   1653  HB2 ALA A 102      24.205 -12.582 -20.840  1.00  0.00           H  
ATOM   1654  HB3 ALA A 102      22.678 -13.375 -20.383  1.00  0.00           H  
ATOM   1655  C   ALA A 102      23.213 -15.831 -21.580  1.00  0.00           C  
ATOM   1656  O   ALA A 102      22.253 -16.257 -22.226  1.00  0.00           O  
ATOM   1657  N   ASN A 103      23.750 -16.492 -20.544  1.00  0.00           N  
ATOM   1658  H   ASN A 103      24.571 -16.089 -20.111  1.00  0.00           H  
ATOM   1659  CA  ASN A 103      23.201 -17.678 -19.891  1.00  0.00           C  
ATOM   1660  HA  ASN A 103      23.420 -18.539 -20.517  1.00  0.00           H  
ATOM   1661  CB  ASN A 103      23.865 -17.861 -18.509  1.00  0.00           C  
ATOM   1662  HB2 ASN A 103      23.628 -16.996 -17.895  1.00  0.00           H  
ATOM   1663  HB3 ASN A 103      23.439 -18.735 -18.015  1.00  0.00           H  
ATOM   1664  CG  ASN A 103      25.377 -17.975 -18.528  1.00  0.00           C  
ATOM   1665  OD1 ASN A 103      26.088 -17.067 -18.920  1.00  0.00           O  
ATOM   1666  ND2 ASN A 103      25.927 -19.080 -18.085  1.00  0.00           N  
ATOM   1667 HD21 ASN A 103      26.929 -19.119 -18.116  1.00  0.00           H  
ATOM   1668 HD22 ASN A 103      25.355 -19.826 -17.733  1.00  0.00           H  
ATOM   1669  C   ASN A 103      21.675 -17.602 -19.705  1.00  0.00           C  
ATOM   1670  O   ASN A 103      21.101 -16.533 -19.505  1.00  0.00           O  
ATOM   1671  N   GLN A 104      21.012 -18.760 -19.697  1.00  0.00           N  
ATOM   1672  H   GLN A 104      21.525 -19.623 -19.804  1.00  0.00           H  
ATOM   1673  CA  GLN A 104      19.555 -18.868 -19.561  1.00  0.00           C  
ATOM   1674  HA  GLN A 104      19.133 -17.877 -19.389  1.00  0.00           H  
ATOM   1675  CB  GLN A 104      18.954 -19.381 -20.877  1.00  0.00           C  
ATOM   1676  HB2 GLN A 104      19.266 -20.409 -21.064  1.00  0.00           H  
ATOM   1677  HB3 GLN A 104      17.877 -19.361 -20.765  1.00  0.00           H  
ATOM   1678  CG  GLN A 104      19.342 -18.494 -22.075  1.00  0.00           C  
ATOM   1679  HG2 GLN A 104      19.407 -17.458 -21.739  1.00  0.00           H  
ATOM   1680  HG3 GLN A 104      20.323 -18.788 -22.451  1.00  0.00           H  
ATOM   1681  CD  GLN A 104      18.340 -18.541 -23.224  1.00  0.00           C  
ATOM   1682  OE1 GLN A 104      17.567 -19.466 -23.406  1.00  0.00           O  
ATOM   1683  NE2 GLN A 104      18.320 -17.525 -24.059  1.00  0.00           N  
ATOM   1684 HE21 GLN A 104      17.655 -17.578 -24.806  1.00  0.00           H  
ATOM   1685 HE22 GLN A 104      18.962 -16.759 -23.938  1.00  0.00           H  
ATOM   1686  C   GLN A 104      19.162 -19.722 -18.346  1.00  0.00           C  
ATOM   1687  O   GLN A 104      19.881 -20.646 -17.966  1.00  0.00           O  
ATOM   1688  N   SER A 105      18.023 -19.407 -17.724  1.00  0.00           N  
ATOM   1689  H   SER A 105      17.469 -18.638 -18.096  1.00  0.00           H  
ATOM   1690  CA  SER A 105      17.559 -20.014 -16.470  1.00  0.00           C  
ATOM   1691  HA  SER A 105      17.996 -21.006 -16.354  1.00  0.00           H  
ATOM   1692  CB  SER A 105      17.996 -19.133 -15.288  1.00  0.00           C  
ATOM   1693  HB2 SER A 105      19.088 -19.112 -15.254  1.00  0.00           H  
ATOM   1694  HB3 SER A 105      17.630 -18.117 -15.444  1.00  0.00           H  
ATOM   1695  OG  SER A 105      17.508 -19.611 -14.040  1.00  0.00           O  
ATOM   1696  HG  SER A 105      16.544 -19.474 -13.980  1.00  0.00           H  
ATOM   1697  C   SER A 105      16.040 -20.155 -16.455  1.00  0.00           C  
ATOM   1698  O   SER A 105      15.344 -19.312 -17.013  1.00  0.00           O  
ATOM   1699  N   THR A 106      15.516 -21.144 -15.729  1.00  0.00           N  
ATOM   1700  H   THR A 106      16.140 -21.765 -15.237  1.00  0.00           H  
ATOM   1701  CA  THR A 106      14.107 -21.145 -15.303  1.00  0.00           C  
ATOM   1702  HA  THR A 106      13.468 -21.118 -16.188  1.00  0.00           H  
ATOM   1703  CB  THR A 106      13.762 -22.418 -14.510  1.00  0.00           C  
ATOM   1704  HB  THR A 106      12.738 -22.333 -14.142  1.00  0.00           H  
ATOM   1705  CG2 THR A 106      13.870 -23.675 -15.369  1.00  0.00           C  
ATOM   1706 HG21 THR A 106      13.271 -23.552 -16.271  1.00  0.00           H  
ATOM   1707 HG22 THR A 106      14.904 -23.865 -15.654  1.00  0.00           H  
ATOM   1708 HG23 THR A 106      13.478 -24.532 -14.818  1.00  0.00           H  
ATOM   1709  OG1 THR A 106      14.637 -22.600 -13.412  1.00  0.00           O  
ATOM   1710  HG1 THR A 106      14.283 -23.358 -12.932  1.00  0.00           H  
ATOM   1711  C   THR A 106      13.807 -19.906 -14.451  1.00  0.00           C  
ATOM   1712  O   THR A 106      14.670 -19.456 -13.682  1.00  0.00           O  
ATOM   1713  N   LEU A 107      12.600 -19.349 -14.585  1.00  0.00           N  
ATOM   1714  H   LEU A 107      11.982 -19.701 -15.310  1.00  0.00           H  
ATOM   1715  CA  LEU A 107      12.158 -18.186 -13.815  1.00  0.00           C  
ATOM   1716  HA  LEU A 107      12.879 -17.387 -13.979  1.00  0.00           H  
ATOM   1717  CB  LEU A 107      10.785 -17.719 -14.338  1.00  0.00           C  
ATOM   1718  HB2 LEU A 107      10.880 -17.416 -15.381  1.00  0.00           H  
ATOM   1719  HB3 LEU A 107      10.102 -18.566 -14.307  1.00  0.00           H  
ATOM   1720  CG  LEU A 107      10.161 -16.560 -13.528  1.00  0.00           C  
ATOM   1721  HG  LEU A 107      10.054 -16.861 -12.488  1.00  0.00           H  
ATOM   1722  CD1 LEU A 107      11.008 -15.288 -13.612  1.00  0.00           C  
ATOM   1723 HD11 LEU A 107      10.522 -14.490 -13.054  1.00  0.00           H  
ATOM   1724 HD12 LEU A 107      11.996 -15.463 -13.193  1.00  0.00           H  
ATOM   1725 HD13 LEU A 107      11.111 -14.986 -14.651  1.00  0.00           H  
ATOM   1726  CD2 LEU A 107       8.774 -16.211 -14.050  1.00  0.00           C  
ATOM   1727 HD21 LEU A 107       8.153 -17.104 -14.097  1.00  0.00           H  
ATOM   1728 HD22 LEU A 107       8.300 -15.488 -13.387  1.00  0.00           H  
ATOM   1729 HD23 LEU A 107       8.862 -15.787 -15.046  1.00  0.00           H  
ATOM   1730  C   LEU A 107      12.131 -18.483 -12.308  1.00  0.00           C  
ATOM   1731  O   LEU A 107      12.457 -17.605 -11.516  1.00  0.00           O  
ATOM   1732  N   GLU A 108      11.794 -19.711 -11.907  1.00  0.00           N  
ATOM   1733  H   GLU A 108      11.421 -20.350 -12.608  1.00  0.00           H  
ATOM   1734  CA  GLU A 108      11.859 -20.173 -10.516  1.00  0.00           C  
ATOM   1735  HA  GLU A 108      11.130 -19.611  -9.929  1.00  0.00           H  
ATOM   1736  CB  GLU A 108      11.472 -21.667 -10.480  1.00  0.00           C  
ATOM   1737  HB2 GLU A 108      10.556 -21.821 -11.052  1.00  0.00           H  
ATOM   1738  HB3 GLU A 108      12.260 -22.248 -10.963  1.00  0.00           H  
ATOM   1739  CG  GLU A 108      11.259 -22.205  -9.061  1.00  0.00           C  
ATOM   1740  HG2 GLU A 108      11.247 -23.299  -9.144  1.00  0.00           H  
ATOM   1741  HG3 GLU A 108      12.148 -21.896  -8.486  1.00  0.00           H  
ATOM   1742  CD  GLU A 108       9.885 -21.667  -8.551  1.00  0.00           C  
ATOM   1743  OE1 GLU A 108       8.913 -21.351  -7.824  1.00  0.00           O  
ATOM   1744  OE2 GLU A 108      10.301 -22.120  -7.455  1.00  0.00           O  
ATOM   1745  C   GLU A 108      13.244 -19.918  -9.880  1.00  0.00           C  
ATOM   1746  O   GLU A 108      13.363 -19.150  -8.922  1.00  0.00           O  
ATOM   1747  N   ASN A 109      14.313 -20.472 -10.467  1.00  0.00           N  
ATOM   1748  H   ASN A 109      14.169 -21.041 -11.287  1.00  0.00           H  
ATOM   1749  CA  ASN A 109      15.684 -20.257  -9.987  1.00  0.00           C  
ATOM   1750  HA  ASN A 109      15.730 -20.500  -8.922  1.00  0.00           H  
ATOM   1751  CB  ASN A 109      16.655 -21.174 -10.753  1.00  0.00           C  
ATOM   1752  HB2 ASN A 109      16.389 -21.190 -11.810  1.00  0.00           H  
ATOM   1753  HB3 ASN A 109      17.664 -20.768 -10.674  1.00  0.00           H  
ATOM   1754  CG  ASN A 109      16.723 -22.588 -10.203  1.00  0.00           C  
ATOM   1755  OD1 ASN A 109      16.878 -22.816  -9.018  1.00  0.00           O  
ATOM   1756  ND2 ASN A 109      16.662 -23.579 -11.058  1.00  0.00           N  
ATOM   1757 HD21 ASN A 109      16.734 -24.502 -10.666  1.00  0.00           H  
ATOM   1758 HD22 ASN A 109      16.536 -23.388 -12.037  1.00  0.00           H  
ATOM   1759  C   ASN A 109      16.125 -18.791 -10.118  1.00  0.00           C  
ATOM   1760  O   ASN A 109      16.838 -18.290  -9.249  1.00  0.00           O  
ATOM   1761  N   PHE A 110      15.713 -18.085 -11.179  1.00  0.00           N  
ATOM   1762  H   PHE A 110      15.125 -18.540 -11.871  1.00  0.00           H  
ATOM   1763  CA  PHE A 110      16.051 -16.667 -11.361  1.00  0.00           C  
ATOM   1764  HA  PHE A 110      17.135 -16.561 -11.352  1.00  0.00           H  
ATOM   1765  CB  PHE A 110      15.528 -16.187 -12.722  1.00  0.00           C  
ATOM   1766  HB2 PHE A 110      15.952 -16.820 -13.505  1.00  0.00           H  
ATOM   1767  HB3 PHE A 110      14.447 -16.310 -12.752  1.00  0.00           H  
ATOM   1768  CG  PHE A 110      15.855 -14.738 -13.038  1.00  0.00           C  
ATOM   1769  CD1 PHE A 110      17.052 -14.416 -13.703  1.00  0.00           C  
ATOM   1770  HD1 PHE A 110      17.733 -15.201 -14.004  1.00  0.00           H  
ATOM   1771  CE1 PHE A 110      17.359 -13.077 -13.999  1.00  0.00           C  
ATOM   1772  HE1 PHE A 110      18.271 -12.839 -14.522  1.00  0.00           H  
ATOM   1773  CZ  PHE A 110      16.473 -12.051 -13.627  1.00  0.00           C  
ATOM   1774  HZ  PHE A 110      16.708 -11.024 -13.864  1.00  0.00           H  
ATOM   1775  CE2 PHE A 110      15.280 -12.368 -12.958  1.00  0.00           C  
ATOM   1776  HE2 PHE A 110      14.600 -11.577 -12.684  1.00  0.00           H  
ATOM   1777  CD2 PHE A 110      14.967 -13.709 -12.667  1.00  0.00           C  
ATOM   1778  HD2 PHE A 110      14.043 -13.949 -12.158  1.00  0.00           H  
ATOM   1779  C   PHE A 110      15.498 -15.805 -10.216  1.00  0.00           C  
ATOM   1780  O   PHE A 110      16.210 -14.966  -9.660  1.00  0.00           O  
ATOM   1781  N   LEU A 111      14.244 -16.055  -9.826  1.00  0.00           N  
ATOM   1782  H   LEU A 111      13.728 -16.787 -10.311  1.00  0.00           H  
ATOM   1783  CA  LEU A 111      13.574 -15.381  -8.716  1.00  0.00           C  
ATOM   1784  HA  LEU A 111      13.774 -14.313  -8.789  1.00  0.00           H  
ATOM   1785  CB  LEU A 111      12.053 -15.595  -8.809  1.00  0.00           C  
ATOM   1786  HB2 LEU A 111      11.858 -16.668  -8.861  1.00  0.00           H  
ATOM   1787  HB3 LEU A 111      11.596 -15.217  -7.894  1.00  0.00           H  
ATOM   1788  CG  LEU A 111      11.371 -14.901 -10.005  1.00  0.00           C  
ATOM   1789  HG  LEU A 111      11.827 -15.226 -10.933  1.00  0.00           H  
ATOM   1790  CD1 LEU A 111       9.891 -15.281 -10.012  1.00  0.00           C  
ATOM   1791 HD11 LEU A 111       9.798 -16.363 -10.113  1.00  0.00           H  
ATOM   1792 HD12 LEU A 111       9.429 -14.978  -9.075  1.00  0.00           H  
ATOM   1793 HD13 LEU A 111       9.377 -14.805 -10.847  1.00  0.00           H  
ATOM   1794  CD2 LEU A 111      11.467 -13.375  -9.931  1.00  0.00           C  
ATOM   1795 HD21 LEU A 111      11.133 -13.024  -8.957  1.00  0.00           H  
ATOM   1796 HD22 LEU A 111      12.499 -13.066 -10.097  1.00  0.00           H  
ATOM   1797 HD23 LEU A 111      10.852 -12.926 -10.711  1.00  0.00           H  
ATOM   1798  C   LEU A 111      14.108 -15.816  -7.346  1.00  0.00           C  
ATOM   1799  O   LEU A 111      14.263 -14.952  -6.486  1.00  0.00           O  
ATOM   1800  N   GLU A 112      14.446 -17.089  -7.112  1.00  0.00           N  
ATOM   1801  H   GLU A 112      14.226 -17.809  -7.800  1.00  0.00           H  
ATOM   1802  CA  GLU A 112      15.102 -17.475  -5.851  1.00  0.00           C  
ATOM   1803  HA  GLU A 112      14.514 -17.063  -5.033  1.00  0.00           H  
ATOM   1804  CB  GLU A 112      15.124 -19.004  -5.698  1.00  0.00           C  
ATOM   1805  HB2 GLU A 112      14.113 -19.388  -5.852  1.00  0.00           H  
ATOM   1806  HB3 GLU A 112      15.773 -19.431  -6.466  1.00  0.00           H  
ATOM   1807  CG  GLU A 112      15.620 -19.454  -4.312  1.00  0.00           C  
ATOM   1808  HG2 GLU A 112      15.567 -20.544  -4.258  1.00  0.00           H  
ATOM   1809  HG3 GLU A 112      16.669 -19.170  -4.199  1.00  0.00           H  
ATOM   1810  CD  GLU A 112      14.789 -18.840  -3.170  1.00  0.00           C  
ATOM   1811  OE1 GLU A 112      15.344 -18.062  -2.359  1.00  0.00           O  
ATOM   1812  OE2 GLU A 112      13.559 -19.077  -3.129  1.00  0.00           O  
ATOM   1813  C   GLU A 112      16.515 -16.870  -5.735  1.00  0.00           C  
ATOM   1814  O   GLU A 112      16.918 -16.397  -4.669  1.00  0.00           O  
ATOM   1815  N   ARG A 113      17.262 -16.785  -6.844  1.00  0.00           N  
ATOM   1816  H   ARG A 113      16.899 -17.211  -7.694  1.00  0.00           H  
ATOM   1817  CA  ARG A 113      18.570 -16.112  -6.890  1.00  0.00           C  
ATOM   1818  HA  ARG A 113      19.179 -16.511  -6.079  1.00  0.00           H  
ATOM   1819  CB  ARG A 113      19.260 -16.440  -8.219  1.00  0.00           C  
ATOM   1820  HB2 ARG A 113      19.224 -17.523  -8.363  1.00  0.00           H  
ATOM   1821  HB3 ARG A 113      18.713 -15.971  -9.037  1.00  0.00           H  
ATOM   1822  CG  ARG A 113      20.734 -16.002  -8.270  1.00  0.00           C  
ATOM   1823  HG2 ARG A 113      20.802 -14.915  -8.221  1.00  0.00           H  
ATOM   1824  HG3 ARG A 113      21.278 -16.444  -7.432  1.00  0.00           H  
ATOM   1825  CD  ARG A 113      21.327 -16.501  -9.590  1.00  0.00           C  
ATOM   1826  HD2 ARG A 113      21.214 -17.588  -9.637  1.00  0.00           H  
ATOM   1827  HD3 ARG A 113      20.747 -16.061 -10.404  1.00  0.00           H  
ATOM   1828  NE  ARG A 113      22.758 -16.163  -9.771  1.00  0.00           N  
ATOM   1829  HE  ARG A 113      23.258 -15.792  -8.985  1.00  0.00           H  
ATOM   1830  CZ  ARG A 113      23.411 -16.293 -10.914  1.00  0.00           C  
ATOM   1831  NH1 ARG A 113      22.812 -16.780 -11.952  1.00  0.00           N  
ATOM   1832 HH11 ARG A 113      21.840 -17.006 -11.900  1.00  0.00           H  
ATOM   1833 HH12 ARG A 113      23.171 -16.671 -12.907  1.00  0.00           H  
ATOM   1834  NH2 ARG A 113      24.660 -15.950 -11.051  1.00  0.00           N  
ATOM   1835 HH21 ARG A 113      25.204 -15.650 -10.265  1.00  0.00           H  
ATOM   1836 HH22 ARG A 113      25.074 -16.073 -11.962  1.00  0.00           H  
ATOM   1837  C   ARG A 113      18.438 -14.609  -6.646  1.00  0.00           C  
ATOM   1838  O   ARG A 113      19.176 -14.076  -5.819  1.00  0.00           O  
ATOM   1839  N   LEU A 114      17.457 -13.940  -7.262  1.00  0.00           N  
ATOM   1840  H   LEU A 114      16.917 -14.445  -7.959  1.00  0.00           H  
ATOM   1841  CA  LEU A 114      17.115 -12.534  -7.006  1.00  0.00           C  
ATOM   1842  HA  LEU A 114      18.003 -11.928  -7.182  1.00  0.00           H  
ATOM   1843  CB  LEU A 114      16.024 -12.114  -8.011  1.00  0.00           C  
ATOM   1844  HB2 LEU A 114      16.447 -12.162  -9.017  1.00  0.00           H  
ATOM   1845  HB3 LEU A 114      15.223 -12.848  -7.957  1.00  0.00           H  
ATOM   1846  CG  LEU A 114      15.379 -10.726  -7.803  1.00  0.00           C  
ATOM   1847  HG  LEU A 114      14.893 -10.703  -6.830  1.00  0.00           H  
ATOM   1848  CD1 LEU A 114      16.365  -9.559  -7.882  1.00  0.00           C  
ATOM   1849 HD11 LEU A 114      16.840  -9.537  -8.862  1.00  0.00           H  
ATOM   1850 HD12 LEU A 114      15.833  -8.622  -7.717  1.00  0.00           H  
ATOM   1851 HD13 LEU A 114      17.127  -9.658  -7.110  1.00  0.00           H  
ATOM   1852  CD2 LEU A 114      14.313 -10.505  -8.878  1.00  0.00           C  
ATOM   1853 HD21 LEU A 114      13.837  -9.539  -8.722  1.00  0.00           H  
ATOM   1854 HD22 LEU A 114      14.764 -10.525  -9.871  1.00  0.00           H  
ATOM   1855 HD23 LEU A 114      13.554 -11.284  -8.814  1.00  0.00           H  
ATOM   1856  C   LEU A 114      16.697 -12.302  -5.541  1.00  0.00           C  
ATOM   1857  O   LEU A 114      17.193 -11.367  -4.918  1.00  0.00           O  
ATOM   1858  N   LYS A 115      15.869 -13.179  -4.964  1.00  0.00           N  
ATOM   1859  H   LYS A 115      15.456 -13.896  -5.558  1.00  0.00           H  
ATOM   1860  CA  LYS A 115      15.500 -13.168  -3.540  1.00  0.00           C  
ATOM   1861  HA  LYS A 115      15.117 -12.184  -3.281  1.00  0.00           H  
ATOM   1862  CB  LYS A 115      14.393 -14.205  -3.312  1.00  0.00           C  
ATOM   1863  HB2 LYS A 115      13.616 -14.057  -4.062  1.00  0.00           H  
ATOM   1864  HB3 LYS A 115      14.818 -15.198  -3.452  1.00  0.00           H  
ATOM   1865  CG  LYS A 115      13.745 -14.110  -1.917  1.00  0.00           C  
ATOM   1866  HG2 LYS A 115      14.483 -14.373  -1.157  1.00  0.00           H  
ATOM   1867  HG3 LYS A 115      13.425 -13.082  -1.738  1.00  0.00           H  
ATOM   1868  CD  LYS A 115      12.524 -15.036  -1.769  1.00  0.00           C  
ATOM   1869  HD2 LYS A 115      12.119 -14.931  -0.766  1.00  0.00           H  
ATOM   1870  HD3 LYS A 115      11.762 -14.757  -2.497  1.00  0.00           H  
ATOM   1871  CE  LYS A 115      12.937 -16.487  -1.998  1.00  0.00           C  
ATOM   1872  HE2 LYS A 115      13.337 -16.581  -3.011  1.00  0.00           H  
ATOM   1873  HE3 LYS A 115      13.755 -16.748  -1.324  1.00  0.00           H  
ATOM   1874  NZ  LYS A 115      11.849 -17.477  -1.848  1.00  0.00           N  
ATOM   1875  HZ1 LYS A 115      11.560 -17.595  -0.891  1.00  0.00           H  
ATOM   1876  HZ2 LYS A 115      11.044 -17.257  -2.429  1.00  0.00           H  
ATOM   1877  HZ3 LYS A 115      12.232 -18.364  -2.198  1.00  0.00           H  
ATOM   1878  C   LYS A 115      16.701 -13.400  -2.623  1.00  0.00           C  
ATOM   1879  O   LYS A 115      16.790 -12.763  -1.581  1.00  0.00           O  
ATOM   1880  N   THR A 116      17.639 -14.257  -3.018  1.00  0.00           N  
ATOM   1881  H   THR A 116      17.445 -14.810  -3.846  1.00  0.00           H  
ATOM   1882  CA  THR A 116      18.907 -14.480  -2.306  1.00  0.00           C  
ATOM   1883  HA  THR A 116      18.687 -14.676  -1.260  1.00  0.00           H  
ATOM   1884  CB  THR A 116      19.626 -15.718  -2.863  1.00  0.00           C  
ATOM   1885  HB  THR A 116      19.780 -15.610  -3.935  1.00  0.00           H  
ATOM   1886  CG2 THR A 116      20.981 -15.978  -2.205  1.00  0.00           C  
ATOM   1887 HG21 THR A 116      20.867 -16.039  -1.124  1.00  0.00           H  
ATOM   1888 HG22 THR A 116      21.386 -16.919  -2.578  1.00  0.00           H  
ATOM   1889 HG23 THR A 116      21.682 -15.180  -2.453  1.00  0.00           H  
ATOM   1890  OG1 THR A 116      18.839 -16.862  -2.617  1.00  0.00           O  
ATOM   1891  HG1 THR A 116      18.093 -16.863  -3.244  1.00  0.00           H  
ATOM   1892  C   THR A 116      19.797 -13.233  -2.343  1.00  0.00           C  
ATOM   1893  O   THR A 116      20.261 -12.797  -1.293  1.00  0.00           O  
ATOM   1894  N   ILE A 117      19.977 -12.605  -3.513  1.00  0.00           N  
ATOM   1895  H   ILE A 117      19.578 -13.026  -4.347  1.00  0.00           H  
ATOM   1896  CA  ILE A 117      20.749 -11.359  -3.682  1.00  0.00           C  
ATOM   1897  HA  ILE A 117      21.749 -11.507  -3.274  1.00  0.00           H  
ATOM   1898  CB  ILE A 117      20.890 -11.023  -5.189  1.00  0.00           C  
ATOM   1899  HB  ILE A 117      19.909 -11.133  -5.655  1.00  0.00           H  
ATOM   1900  CG2 ILE A 117      21.362  -9.574  -5.426  1.00  0.00           C  
ATOM   1901 HG21 ILE A 117      20.617  -8.862  -5.068  1.00  0.00           H  
ATOM   1902 HG22 ILE A 117      22.304  -9.395  -4.905  1.00  0.00           H  
ATOM   1903 HG23 ILE A 117      21.502  -9.384  -6.488  1.00  0.00           H  
ATOM   1904  CG1 ILE A 117      21.870 -12.020  -5.854  1.00  0.00           C  
ATOM   1905 HG12 ILE A 117      22.888 -11.792  -5.538  1.00  0.00           H  
ATOM   1906 HG13 ILE A 117      21.642 -13.032  -5.520  1.00  0.00           H  
ATOM   1907  CD1 ILE A 117      21.810 -12.027  -7.388  1.00  0.00           C  
ATOM   1908 HD11 ILE A 117      22.448 -12.825  -7.768  1.00  0.00           H  
ATOM   1909 HD12 ILE A 117      20.786 -12.204  -7.720  1.00  0.00           H  
ATOM   1910 HD13 ILE A 117      22.167 -11.080  -7.789  1.00  0.00           H  
ATOM   1911  C   ILE A 117      20.123 -10.207  -2.885  1.00  0.00           C  
ATOM   1912  O   ILE A 117      20.830  -9.498  -2.172  1.00  0.00           O  
ATOM   1913  N   MET A 118      18.797 -10.040  -2.938  1.00  0.00           N  
ATOM   1914  H   MET A 118      18.257 -10.620  -3.573  1.00  0.00           H  
ATOM   1915  CA  MET A 118      18.105  -9.026  -2.136  1.00  0.00           C  
ATOM   1916  HA  MET A 118      18.603  -8.069  -2.293  1.00  0.00           H  
ATOM   1917  CB  MET A 118      16.639  -8.879  -2.581  1.00  0.00           C  
ATOM   1918  HB2 MET A 118      16.180  -9.864  -2.673  1.00  0.00           H  
ATOM   1919  HB3 MET A 118      16.086  -8.308  -1.834  1.00  0.00           H  
ATOM   1920  CG  MET A 118      16.536  -8.136  -3.919  1.00  0.00           C  
ATOM   1921  HG2 MET A 118      17.148  -8.652  -4.659  1.00  0.00           H  
ATOM   1922  HG3 MET A 118      15.500  -8.167  -4.256  1.00  0.00           H  
ATOM   1923  SD  MET A 118      17.053  -6.397  -3.836  1.00  0.00           S  
ATOM   1924  CE  MET A 118      17.166  -6.021  -5.602  1.00  0.00           C  
ATOM   1925  HE1 MET A 118      16.196  -6.168  -6.071  1.00  0.00           H  
ATOM   1926  HE2 MET A 118      17.481  -4.986  -5.737  1.00  0.00           H  
ATOM   1927  HE3 MET A 118      17.899  -6.677  -6.068  1.00  0.00           H  
ATOM   1928  C   MET A 118      18.204  -9.304  -0.631  1.00  0.00           C  
ATOM   1929  O   MET A 118      18.356  -8.363   0.142  1.00  0.00           O  
ATOM   1930  N   ARG A 119      18.176 -10.571  -0.192  1.00  0.00           N  
ATOM   1931  H   ARG A 119      18.026 -11.311  -0.869  1.00  0.00           H  
ATOM   1932  CA  ARG A 119      18.340 -10.949   1.223  1.00  0.00           C  
ATOM   1933  HA  ARG A 119      17.701 -10.301   1.823  1.00  0.00           H  
ATOM   1934  CB  ARG A 119      17.871 -12.400   1.403  1.00  0.00           C  
ATOM   1935  HB2 ARG A 119      16.896 -12.507   0.927  1.00  0.00           H  
ATOM   1936  HB3 ARG A 119      18.578 -13.071   0.911  1.00  0.00           H  
ATOM   1937  CG  ARG A 119      17.706 -12.799   2.875  1.00  0.00           C  
ATOM   1938  HG2 ARG A 119      18.667 -12.752   3.390  1.00  0.00           H  
ATOM   1939  HG3 ARG A 119      17.021 -12.098   3.353  1.00  0.00           H  
ATOM   1940  CD  ARG A 119      17.123 -14.214   2.996  1.00  0.00           C  
ATOM   1941  HD2 ARG A 119      16.863 -14.382   4.044  1.00  0.00           H  
ATOM   1942  HD3 ARG A 119      16.199 -14.271   2.418  1.00  0.00           H  
ATOM   1943  NE  ARG A 119      18.093 -15.252   2.576  1.00  0.00           N  
ATOM   1944  HE  ARG A 119      18.936 -15.294   3.123  1.00  0.00           H  
ATOM   1945  CZ  ARG A 119      17.996 -16.124   1.583  1.00  0.00           C  
ATOM   1946  NH1 ARG A 119      16.978 -16.167   0.768  1.00  0.00           N  
ATOM   1947 HH11 ARG A 119      16.248 -15.489   0.877  1.00  0.00           H  
ATOM   1948 HH12 ARG A 119      16.923 -16.859   0.027  1.00  0.00           H  
ATOM   1949  NH2 ARG A 119      18.944 -16.996   1.398  1.00  0.00           N  
ATOM   1950 HH21 ARG A 119      19.739 -17.016   2.007  1.00  0.00           H  
ATOM   1951 HH22 ARG A 119      18.884 -17.637   0.623  1.00  0.00           H  
ATOM   1952  C   ARG A 119      19.763 -10.710   1.741  1.00  0.00           C  
ATOM   1953  O   ARG A 119      19.902 -10.214   2.853  1.00  0.00           O  
ATOM   1954  N   GLU A 120      20.792 -10.979   0.937  1.00  0.00           N  
ATOM   1955  H   GLU A 120      20.601 -11.432   0.049  1.00  0.00           H  
ATOM   1956  CA  GLU A 120      22.173 -10.528   1.198  1.00  0.00           C  
ATOM   1957  HA  GLU A 120      22.517 -10.918   2.160  1.00  0.00           H  
ATOM   1958  CB  GLU A 120      23.107 -11.091   0.105  1.00  0.00           C  
ATOM   1959  HB2 GLU A 120      23.308 -12.139   0.332  1.00  0.00           H  
ATOM   1960  HB3 GLU A 120      22.571 -11.074  -0.845  1.00  0.00           H  
ATOM   1961  CG  GLU A 120      24.445 -10.365  -0.143  1.00  0.00           C  
ATOM   1962  HG2 GLU A 120      24.964 -10.900  -0.941  1.00  0.00           H  
ATOM   1963  HG3 GLU A 120      24.228  -9.366  -0.527  1.00  0.00           H  
ATOM   1964  CD  GLU A 120      25.408 -10.238   1.049  1.00  0.00           C  
ATOM   1965  OE1 GLU A 120      26.369  -9.441   0.931  1.00  0.00           O  
ATOM   1966  OE2 GLU A 120      25.256 -10.948   2.065  1.00  0.00           O  
ATOM   1967  C   GLU A 120      22.225  -8.997   1.301  1.00  0.00           C  
ATOM   1968  O   GLU A 120      22.662  -8.471   2.321  1.00  0.00           O  
ATOM   1969  N   LYS A 121      21.693  -8.270   0.306  1.00  0.00           N  
ATOM   1970  H   LYS A 121      21.333  -8.767  -0.505  1.00  0.00           H  
ATOM   1971  CA  LYS A 121      21.696  -6.797   0.279  1.00  0.00           C  
ATOM   1972  HA  LYS A 121      22.736  -6.469   0.313  1.00  0.00           H  
ATOM   1973  CB  LYS A 121      21.046  -6.307  -1.028  1.00  0.00           C  
ATOM   1974  HB2 LYS A 121      21.577  -6.745  -1.876  1.00  0.00           H  
ATOM   1975  HB3 LYS A 121      20.015  -6.661  -1.066  1.00  0.00           H  
ATOM   1976  CG  LYS A 121      21.023  -4.777  -1.195  1.00  0.00           C  
ATOM   1977  HG2 LYS A 121      20.475  -4.549  -2.110  1.00  0.00           H  
ATOM   1978  HG3 LYS A 121      20.492  -4.318  -0.362  1.00  0.00           H  
ATOM   1979  CD  LYS A 121      22.427  -4.171  -1.302  1.00  0.00           C  
ATOM   1980  HD2 LYS A 121      22.976  -4.315  -0.371  1.00  0.00           H  
ATOM   1981  HD3 LYS A 121      22.959  -4.672  -2.114  1.00  0.00           H  
ATOM   1982  CE  LYS A 121      22.327  -2.673  -1.609  1.00  0.00           C  
ATOM   1983  HE2 LYS A 121      21.590  -2.537  -2.406  1.00  0.00           H  
ATOM   1984  HE3 LYS A 121      21.984  -2.137  -0.720  1.00  0.00           H  
ATOM   1985  NZ  LYS A 121      23.627  -2.148  -2.080  1.00  0.00           N  
ATOM   1986  HZ1 LYS A 121      23.537  -1.238  -2.519  1.00  0.00           H  
ATOM   1987  HZ2 LYS A 121      24.349  -2.163  -1.378  1.00  0.00           H  
ATOM   1988  HZ3 LYS A 121      23.926  -2.714  -2.881  1.00  0.00           H  
ATOM   1989  C   LYS A 121      21.016  -6.186   1.506  1.00  0.00           C  
ATOM   1990  O   LYS A 121      21.585  -5.295   2.125  1.00  0.00           O  
ATOM   1991  N   TYR A 122      19.831  -6.673   1.866  1.00  0.00           N  
ATOM   1992  H   TYR A 122      19.421  -7.388   1.276  1.00  0.00           H  
ATOM   1993  CA  TYR A 122      19.089  -6.270   3.065  1.00  0.00           C  
ATOM   1994  HA  TYR A 122      18.919  -5.196   3.042  1.00  0.00           H  
ATOM   1995  CB  TYR A 122      17.723  -6.977   3.057  1.00  0.00           C  
ATOM   1996  HB2 TYR A 122      17.120  -6.572   2.246  1.00  0.00           H  
ATOM   1997  HB3 TYR A 122      17.879  -8.035   2.845  1.00  0.00           H  
ATOM   1998  CG  TYR A 122      16.941  -6.860   4.352  1.00  0.00           C  
ATOM   1999  CD1 TYR A 122      16.471  -5.606   4.786  1.00  0.00           C  
ATOM   2000  HD1 TYR A 122      16.655  -4.724   4.186  1.00  0.00           H  
ATOM   2001  CE1 TYR A 122      15.790  -5.494   6.013  1.00  0.00           C  
ATOM   2002  HE1 TYR A 122      15.456  -4.528   6.356  1.00  0.00           H  
ATOM   2003  CZ  TYR A 122      15.556  -6.645   6.794  1.00  0.00           C  
ATOM   2004  OH  TYR A 122      14.880  -6.550   7.967  1.00  0.00           O  
ATOM   2005  HH  TYR A 122      14.977  -5.684   8.364  1.00  0.00           H  
ATOM   2006  CE2 TYR A 122      16.017  -7.902   6.355  1.00  0.00           C  
ATOM   2007  HE2 TYR A 122      15.848  -8.769   6.975  1.00  0.00           H  
ATOM   2008  CD2 TYR A 122      16.717  -8.007   5.139  1.00  0.00           C  
ATOM   2009  HD2 TYR A 122      17.101  -8.966   4.821  1.00  0.00           H  
ATOM   2010  C   TYR A 122      19.881  -6.563   4.348  1.00  0.00           C  
ATOM   2011  O   TYR A 122      20.060  -5.670   5.175  1.00  0.00           O  
ATOM   2012  N   SER A 123      20.426  -7.777   4.474  1.00  0.00           N  
ATOM   2013  H   SER A 123      20.264  -8.463   3.746  1.00  0.00           H  
ATOM   2014  CA  SER A 123      21.238  -8.176   5.630  1.00  0.00           C  
ATOM   2015  HA  SER A 123      20.655  -7.990   6.534  1.00  0.00           H  
ATOM   2016  CB  SER A 123      21.538  -9.673   5.555  1.00  0.00           C  
ATOM   2017  HB2 SER A 123      20.620 -10.222   5.334  1.00  0.00           H  
ATOM   2018  HB3 SER A 123      22.272  -9.864   4.770  1.00  0.00           H  
ATOM   2019  OG  SER A 123      22.035 -10.120   6.799  1.00  0.00           O  
ATOM   2020  HG  SER A 123      22.670  -9.466   7.128  1.00  0.00           H  
ATOM   2021  C   SER A 123      22.555  -7.396   5.757  1.00  0.00           C  
ATOM   2022  O   SER A 123      23.097  -7.325   6.856  1.00  0.00           O  
ATOM   2023  N   LYS A 124      23.070  -6.816   4.663  1.00  0.00           N  
ATOM   2024  H   LYS A 124      22.635  -7.044   3.774  1.00  0.00           H  
ATOM   2025  CA  LYS A 124      24.234  -5.910   4.635  1.00  0.00           C  
ATOM   2026  HA  LYS A 124      24.811  -6.085   5.545  1.00  0.00           H  
ATOM   2027  CB  LYS A 124      25.120  -6.217   3.411  1.00  0.00           C  
ATOM   2028  HB2 LYS A 124      24.616  -6.901   2.729  1.00  0.00           H  
ATOM   2029  HB3 LYS A 124      25.320  -5.300   2.855  1.00  0.00           H  
ATOM   2030  CG  LYS A 124      26.450  -6.840   3.842  1.00  0.00           C  
ATOM   2031  HG2 LYS A 124      26.855  -6.309   4.704  1.00  0.00           H  
ATOM   2032  HG3 LYS A 124      26.271  -7.878   4.120  1.00  0.00           H  
ATOM   2033  CD  LYS A 124      27.468  -6.746   2.698  1.00  0.00           C  
ATOM   2034  HD2 LYS A 124      26.989  -6.995   1.749  1.00  0.00           H  
ATOM   2035  HD3 LYS A 124      27.826  -5.715   2.640  1.00  0.00           H  
ATOM   2036  CE  LYS A 124      28.655  -7.684   2.928  1.00  0.00           C  
ATOM   2037  HE2 LYS A 124      29.426  -7.440   2.190  1.00  0.00           H  
ATOM   2038  HE3 LYS A 124      29.062  -7.504   3.928  1.00  0.00           H  
ATOM   2039  NZ  LYS A 124      28.234  -9.097   2.775  1.00  0.00           N  
ATOM   2040  HZ1 LYS A 124      27.537  -9.358   3.459  1.00  0.00           H  
ATOM   2041  HZ2 LYS A 124      29.002  -9.748   2.781  1.00  0.00           H  
ATOM   2042  HZ3 LYS A 124      27.716  -9.212   1.897  1.00  0.00           H  
ATOM   2043  C   LYS A 124      23.893  -4.414   4.705  1.00  0.00           C  
ATOM   2044  O   LYS A 124      24.797  -3.587   4.613  1.00  0.00           O  
ATOM   2045  N   CYS A 125      22.613  -4.067   4.850  1.00  0.00           N  
ATOM   2046  H   CYS A 125      21.923  -4.805   4.859  1.00  0.00           H  
ATOM   2047  CA  CYS A 125      22.167  -2.726   5.252  1.00  0.00           C  
ATOM   2048  HA  CYS A 125      22.997  -2.027   5.140  1.00  0.00           H  
ATOM   2049  CB  CYS A 125      21.033  -2.252   4.328  1.00  0.00           C  
ATOM   2050  HB2 CYS A 125      20.180  -2.924   4.430  1.00  0.00           H  
ATOM   2051  HB3 CYS A 125      20.729  -1.249   4.635  1.00  0.00           H  
ATOM   2052  SG  CYS A 125      21.590  -2.202   2.596  1.00  0.00           S  
ATOM   2053  HG  CYS A 125      21.763  -3.531   2.492  1.00  0.00           H  
ATOM   2054  C   CYS A 125      21.784  -2.669   6.747  1.00  0.00           C  
ATOM   2055  O   CYS A 125      21.069  -1.755   7.160  1.00  0.00           O  
ATOM   2056  N   SER A 126      22.232  -3.669   7.520  1.00  0.00           N  
ATOM   2057  H   SER A 126      22.870  -4.316   7.083  1.00  0.00           H  
ATOM   2058  CA  SER A 126      22.336  -3.656   8.988  1.00  0.00           C  
ATOM   2059  HA  SER A 126      21.615  -2.965   9.421  1.00  0.00           H  
ATOM   2060  CB  SER A 126      22.115  -5.054   9.563  1.00  0.00           C  
ATOM   2061  HB2 SER A 126      22.925  -5.710   9.235  1.00  0.00           H  
ATOM   2062  HB3 SER A 126      22.119  -5.002  10.655  1.00  0.00           H  
ATOM   2063  OG  SER A 126      20.875  -5.548   9.098  1.00  0.00           O  
ATOM   2064  HG  SER A 126      20.888  -5.424   8.144  1.00  0.00           H  
ATOM   2065  C   SER A 126      23.726  -3.180   9.414  1.00  0.00           C  
ATOM   2066  O   SER A 126      24.680  -3.517   8.678  1.00  0.00           O  
ATOM   2067  OXT SER A 126      23.809  -2.531  10.477  1.00  0.00           O  
ATOM   2068  N   MET B 127     -21.971  26.168 -11.472  1.00  0.00           N  
ATOM   2069  H1  MET B 127     -22.150  25.367 -12.060  1.00  0.00           H  
ATOM   2070  H2  MET B 127     -21.133  25.967 -10.927  1.00  0.00           H  
ATOM   2071  H3  MET B 127     -22.745  26.328 -10.844  1.00  0.00           H  
ATOM   2072  CA  MET B 127     -21.725  27.371 -12.294  1.00  0.00           C  
ATOM   2073  HA  MET B 127     -20.777  27.238 -12.812  1.00  0.00           H  
ATOM   2074  CB  MET B 127     -22.809  27.587 -13.360  1.00  0.00           C  
ATOM   2075  HB2 MET B 127     -23.014  26.639 -13.861  1.00  0.00           H  
ATOM   2076  HB3 MET B 127     -23.727  27.946 -12.896  1.00  0.00           H  
ATOM   2077  CG  MET B 127     -22.335  28.592 -14.415  1.00  0.00           C  
ATOM   2078  HG2 MET B 127     -23.119  28.716 -15.165  1.00  0.00           H  
ATOM   2079  HG3 MET B 127     -22.161  29.562 -13.945  1.00  0.00           H  
ATOM   2080  SD  MET B 127     -20.816  28.059 -15.250  1.00  0.00           S  
ATOM   2081  CE  MET B 127     -20.438  29.535 -16.231  1.00  0.00           C  
ATOM   2082  HE1 MET B 127     -21.247  29.726 -16.936  1.00  0.00           H  
ATOM   2083  HE2 MET B 127     -19.512  29.370 -16.785  1.00  0.00           H  
ATOM   2084  HE3 MET B 127     -20.312  30.396 -15.574  1.00  0.00           H  
ATOM   2085  C   MET B 127     -21.580  28.566 -11.373  1.00  0.00           C  
ATOM   2086  O   MET B 127     -22.350  28.650 -10.420  1.00  0.00           O  
ATOM   2087  N   HIE B 128     -20.631  29.468 -11.628  1.00  0.00           N  
ATOM   2088  H   HIE B 128     -20.050  29.367 -12.449  1.00  0.00           H  
ATOM   2089  CA  HIE B 128     -20.354  30.631 -10.768  1.00  0.00           C  
ATOM   2090  HA  HIE B 128     -21.253  30.843 -10.189  1.00  0.00           H  
ATOM   2091  CB  HIE B 128     -19.263  30.259  -9.740  1.00  0.00           C  
ATOM   2092  HB2 HIE B 128     -19.601  30.597  -8.760  1.00  0.00           H  
ATOM   2093  HB3 HIE B 128     -19.175  29.174  -9.677  1.00  0.00           H  
ATOM   2094  CG  HIE B 128     -17.878  30.816  -9.947  1.00  0.00           C  
ATOM   2095  ND1 HIE B 128     -17.276  31.750  -9.104  1.00  0.00           N  
ATOM   2096  CE1 HIE B 128     -16.013  31.867  -9.531  1.00  0.00           C  
ATOM   2097  HE1 HIE B 128     -15.282  32.527  -9.085  1.00  0.00           H  
ATOM   2098  NE2 HIE B 128     -15.804  31.091 -10.608  1.00  0.00           N  
ATOM   2099  HE2 HIE B 128     -14.948  31.053 -11.151  1.00  0.00           H  
ATOM   2100  CD2 HIE B 128     -16.970  30.413 -10.884  1.00  0.00           C  
ATOM   2101  HD2 HIE B 128     -17.125  29.679 -11.665  1.00  0.00           H  
ATOM   2102  C   HIE B 128     -20.113  31.903 -11.603  1.00  0.00           C  
ATOM   2103  O   HIE B 128     -20.047  31.829 -12.829  1.00  0.00           O  
ATOM   2104  N   HIE B 129     -20.113  33.082 -10.973  1.00  0.00           N  
ATOM   2105  H   HIE B 129     -20.079  33.104  -9.961  1.00  0.00           H  
ATOM   2106  CA  HIE B 129     -20.238  34.378 -11.668  1.00  0.00           C  
ATOM   2107  HA  HIE B 129     -20.989  34.290 -12.454  1.00  0.00           H  
ATOM   2108  CB  HIE B 129     -20.708  35.437 -10.658  1.00  0.00           C  
ATOM   2109  HB2 HIE B 129     -21.647  35.116 -10.205  1.00  0.00           H  
ATOM   2110  HB3 HIE B 129     -20.888  36.378 -11.181  1.00  0.00           H  
ATOM   2111  CG  HIE B 129     -19.692  35.667  -9.569  1.00  0.00           C  
ATOM   2112  ND1 HIE B 129     -19.530  34.854  -8.447  1.00  0.00           N  
ATOM   2113  CE1 HIE B 129     -18.420  35.292  -7.835  1.00  0.00           C  
ATOM   2114  HE1 HIE B 129     -18.011  34.859  -6.931  1.00  0.00           H  
ATOM   2115  NE2 HIE B 129     -17.884  36.321  -8.514  1.00  0.00           N  
ATOM   2116  HE2 HIE B 129     -17.039  36.811  -8.262  1.00  0.00           H  
ATOM   2117  CD2 HIE B 129     -18.668  36.567  -9.618  1.00  0.00           C  
ATOM   2118  HD2 HIE B 129     -18.486  37.278 -10.415  1.00  0.00           H  
ATOM   2119  C   HIE B 129     -18.954  34.874 -12.350  1.00  0.00           C  
ATOM   2120  O   HIE B 129     -19.018  35.828 -13.123  1.00  0.00           O  
ATOM   2121  N   HIE B 130     -17.795  34.295 -12.030  1.00  0.00           N  
ATOM   2122  H   HIE B 130     -17.825  33.492 -11.417  1.00  0.00           H  
ATOM   2123  CA  HIE B 130     -16.510  34.641 -12.648  1.00  0.00           C  
ATOM   2124  HA  HIE B 130     -16.551  35.661 -13.036  1.00  0.00           H  
ATOM   2125  CB  HIE B 130     -15.413  34.563 -11.575  1.00  0.00           C  
ATOM   2126  HB2 HIE B 130     -15.204  33.519 -11.374  1.00  0.00           H  
ATOM   2127  HB3 HIE B 130     -15.786  35.020 -10.658  1.00  0.00           H  
ATOM   2128  CG  HIE B 130     -14.097  35.217 -11.909  1.00  0.00           C  
ATOM   2129  ND1 HIE B 130     -13.647  35.551 -13.183  1.00  0.00           N  
ATOM   2130  CE1 HIE B 130     -12.417  36.051 -13.031  1.00  0.00           C  
ATOM   2131  HE1 HIE B 130     -11.809  36.425 -13.843  1.00  0.00           H  
ATOM   2132  NE2 HIE B 130     -12.063  36.030 -11.735  1.00  0.00           N  
ATOM   2133  HE2 HIE B 130     -11.187  36.365 -11.366  1.00  0.00           H  
ATOM   2134  CD2 HIE B 130     -13.111  35.502 -11.012  1.00  0.00           C  
ATOM   2135  HD2 HIE B 130     -13.158  35.324  -9.947  1.00  0.00           H  
ATOM   2136  C   HIE B 130     -16.224  33.691 -13.818  1.00  0.00           C  
ATOM   2137  O   HIE B 130     -16.495  32.496 -13.715  1.00  0.00           O  
ATOM   2138  N   HIE B 131     -15.600  34.176 -14.898  1.00  0.00           N  
ATOM   2139  H   HIE B 131     -15.288  35.141 -14.884  1.00  0.00           H  
ATOM   2140  CA  HIE B 131     -15.167  33.331 -16.020  1.00  0.00           C  
ATOM   2141  HA  HIE B 131     -16.006  32.691 -16.297  1.00  0.00           H  
ATOM   2142  CB  HIE B 131     -14.822  34.199 -17.239  1.00  0.00           C  
ATOM   2143  HB2 HIE B 131     -15.619  34.927 -17.403  1.00  0.00           H  
ATOM   2144  HB3 HIE B 131     -14.775  33.555 -18.118  1.00  0.00           H  
ATOM   2145  CG  HIE B 131     -13.508  34.929 -17.124  1.00  0.00           C  
ATOM   2146  ND1 HIE B 131     -13.317  36.192 -16.563  1.00  0.00           N  
ATOM   2147  CE1 HIE B 131     -12.006  36.445 -16.669  1.00  0.00           C  
ATOM   2148  HE1 HIE B 131     -11.538  37.364 -16.343  1.00  0.00           H  
ATOM   2149  NE2 HIE B 131     -11.368  35.406 -17.236  1.00  0.00           N  
ATOM   2150  HE2 HIE B 131     -10.380  35.355 -17.432  1.00  0.00           H  
ATOM   2151  CD2 HIE B 131     -12.302  34.441 -17.533  1.00  0.00           C  
ATOM   2152  HD2 HIE B 131     -12.138  33.475 -17.993  1.00  0.00           H  
ATOM   2153  C   HIE B 131     -14.010  32.378 -15.668  1.00  0.00           C  
ATOM   2154  O   HIE B 131     -13.580  31.611 -16.528  1.00  0.00           O  
ATOM   2155  N   HIE B 132     -13.508  32.405 -14.425  1.00  0.00           N  
ATOM   2156  H   HIE B 132     -13.863  33.108 -13.793  1.00  0.00           H  
ATOM   2157  CA  HIE B 132     -12.618  31.376 -13.887  1.00  0.00           C  
ATOM   2158  HA  HIE B 132     -12.817  30.460 -14.450  1.00  0.00           H  
ATOM   2159  CB  HIE B 132     -11.142  31.741 -14.135  1.00  0.00           C  
ATOM   2160  HB2 HIE B 132     -10.596  31.741 -13.189  1.00  0.00           H  
ATOM   2161  HB3 HIE B 132     -11.063  32.739 -14.569  1.00  0.00           H  
ATOM   2162  CG  HIE B 132     -10.496  30.746 -15.063  1.00  0.00           C  
ATOM   2163  ND1 HIE B 132      -9.980  29.508 -14.680  1.00  0.00           N  
ATOM   2164  CE1 HIE B 132      -9.756  28.830 -15.812  1.00  0.00           C  
ATOM   2165  HE1 HIE B 132      -9.407  27.805 -15.853  1.00  0.00           H  
ATOM   2166  NE2 HIE B 132     -10.078  29.586 -16.877  1.00  0.00           N  
ATOM   2167  HE2 HIE B 132     -10.051  29.280 -17.841  1.00  0.00           H  
ATOM   2168  CD2 HIE B 132     -10.557  30.793 -16.423  1.00  0.00           C  
ATOM   2169  HD2 HIE B 132     -11.027  31.570 -17.009  1.00  0.00           H  
ATOM   2170  C   HIE B 132     -12.890  31.026 -12.419  1.00  0.00           C  
ATOM   2171  O   HIE B 132     -12.989  31.877 -11.525  1.00  0.00           O  
ATOM   2172  N   HIE B 133     -12.980  29.726 -12.155  1.00  0.00           N  
ATOM   2173  H   HIE B 133     -12.985  29.079 -12.935  1.00  0.00           H  
ATOM   2174  CA  HIE B 133     -12.764  29.140 -10.834  1.00  0.00           C  
ATOM   2175  HA  HIE B 133     -13.369  29.670 -10.097  1.00  0.00           H  
ATOM   2176  CB  HIE B 133     -13.189  27.663 -10.843  1.00  0.00           C  
ATOM   2177  HB2 HIE B 133     -13.307  27.335  -9.812  1.00  0.00           H  
ATOM   2178  HB3 HIE B 133     -12.400  27.067 -11.306  1.00  0.00           H  
ATOM   2179  CG  HIE B 133     -14.470  27.369 -11.584  1.00  0.00           C  
ATOM   2180  ND1 HIE B 133     -14.578  27.280 -12.972  1.00  0.00           N  
ATOM   2181  CE1 HIE B 133     -15.864  26.992 -13.219  1.00  0.00           C  
ATOM   2182  HE1 HIE B 133     -16.286  26.846 -14.205  1.00  0.00           H  
ATOM   2183  NE2 HIE B 133     -16.557  26.907 -12.072  1.00  0.00           N  
ATOM   2184  HE2 HIE B 133     -17.551  26.673 -12.010  1.00  0.00           H  
ATOM   2185  CD2 HIE B 133     -15.693  27.141 -11.024  1.00  0.00           C  
ATOM   2186  HD2 HIE B 133     -15.934  27.140  -9.969  1.00  0.00           H  
ATOM   2187  C   HIE B 133     -11.279  29.266 -10.451  1.00  0.00           C  
ATOM   2188  O   HIE B 133     -10.422  29.498 -11.300  1.00  0.00           O  
ATOM   2189  N   LYS B 134     -10.933  29.101  -9.176  1.00  0.00           N  
ATOM   2190  H   LYS B 134     -11.677  29.020  -8.489  1.00  0.00           H  
ATOM   2191  CA  LYS B 134      -9.541  29.108  -8.705  1.00  0.00           C  
ATOM   2192  HA  LYS B 134      -8.918  28.666  -9.474  1.00  0.00           H  
ATOM   2193  CB  LYS B 134      -9.068  30.551  -8.439  1.00  0.00           C  
ATOM   2194  HB2 LYS B 134      -9.801  31.266  -8.818  1.00  0.00           H  
ATOM   2195  HB3 LYS B 134      -8.955  30.712  -7.364  1.00  0.00           H  
ATOM   2196  CG  LYS B 134      -7.727  30.821  -9.128  1.00  0.00           C  
ATOM   2197  HG2 LYS B 134      -7.000  30.072  -8.810  1.00  0.00           H  
ATOM   2198  HG3 LYS B 134      -7.865  30.749 -10.209  1.00  0.00           H  
ATOM   2199  CD  LYS B 134      -7.203  32.213  -8.769  1.00  0.00           C  
ATOM   2200  HD2 LYS B 134      -7.942  32.964  -9.057  1.00  0.00           H  
ATOM   2201  HD3 LYS B 134      -7.035  32.263  -7.692  1.00  0.00           H  
ATOM   2202  CE  LYS B 134      -5.890  32.459  -9.519  1.00  0.00           C  
ATOM   2203  HE2 LYS B 134      -5.200  31.639  -9.293  1.00  0.00           H  
ATOM   2204  HE3 LYS B 134      -6.096  32.438 -10.594  1.00  0.00           H  
ATOM   2205  NZ  LYS B 134      -5.284  33.757  -9.132  1.00  0.00           N  
ATOM   2206  HZ1 LYS B 134      -5.936  34.509  -9.313  1.00  0.00           H  
ATOM   2207  HZ2 LYS B 134      -5.054  33.755  -8.145  1.00  0.00           H  
ATOM   2208  HZ3 LYS B 134      -4.434  33.923  -9.656  1.00  0.00           H  
ATOM   2209  C   LYS B 134      -9.395  28.245  -7.469  1.00  0.00           C  
ATOM   2210  O   LYS B 134     -10.287  28.271  -6.628  1.00  0.00           O  
ATOM   2211  N   VAL B 135      -8.272  27.544  -7.330  1.00  0.00           N  
ATOM   2212  H   VAL B 135      -7.572  27.583  -8.050  1.00  0.00           H  
ATOM   2213  CA  VAL B 135      -7.911  26.923  -6.056  1.00  0.00           C  
ATOM   2214  HA  VAL B 135      -8.752  26.318  -5.715  1.00  0.00           H  
ATOM   2215  CB  VAL B 135      -6.697  25.984  -6.209  1.00  0.00           C  
ATOM   2216  HB  VAL B 135      -5.848  26.558  -6.577  1.00  0.00           H  
ATOM   2217  CG1 VAL B 135      -6.312  25.338  -4.876  1.00  0.00           C  
ATOM   2218 HG11 VAL B 135      -6.012  26.098  -4.156  1.00  0.00           H  
ATOM   2219 HG12 VAL B 135      -7.143  24.753  -4.479  1.00  0.00           H  
ATOM   2220 HG13 VAL B 135      -5.452  24.688  -5.031  1.00  0.00           H  
ATOM   2221  CG2 VAL B 135      -6.998  24.858  -7.215  1.00  0.00           C  
ATOM   2222 HG21 VAL B 135      -6.155  24.166  -7.254  1.00  0.00           H  
ATOM   2223 HG22 VAL B 135      -7.890  24.308  -6.909  1.00  0.00           H  
ATOM   2224 HG23 VAL B 135      -7.149  25.265  -8.213  1.00  0.00           H  
ATOM   2225  C   VAL B 135      -7.689  28.038  -5.025  1.00  0.00           C  
ATOM   2226  O   VAL B 135      -7.008  29.028  -5.305  1.00  0.00           O  
ATOM   2227  N   LEU B 136      -8.335  27.906  -3.865  1.00  0.00           N  
ATOM   2228  H   LEU B 136      -8.943  27.100  -3.778  1.00  0.00           H  
ATOM   2229  CA  LEU B 136      -8.248  28.812  -2.712  1.00  0.00           C  
ATOM   2230  HA  LEU B 136      -7.740  29.731  -3.013  1.00  0.00           H  
ATOM   2231  CB  LEU B 136      -9.693  29.146  -2.291  1.00  0.00           C  
ATOM   2232  HB2 LEU B 136     -10.226  29.537  -3.158  1.00  0.00           H  
ATOM   2233  HB3 LEU B 136     -10.177  28.214  -1.995  1.00  0.00           H  
ATOM   2234  CG  LEU B 136      -9.851  30.155  -1.135  1.00  0.00           C  
ATOM   2235  HG  LEU B 136      -9.247  29.847  -0.284  1.00  0.00           H  
ATOM   2236  CD1 LEU B 136      -9.442  31.566  -1.559  1.00  0.00           C  
ATOM   2237 HD11 LEU B 136      -8.389  31.578  -1.837  1.00  0.00           H  
ATOM   2238 HD12 LEU B 136     -10.049  31.900  -2.401  1.00  0.00           H  
ATOM   2239 HD13 LEU B 136      -9.581  32.252  -0.723  1.00  0.00           H  
ATOM   2240  CD2 LEU B 136     -11.305  30.204  -0.663  1.00  0.00           C  
ATOM   2241 HD21 LEU B 136     -11.627  29.207  -0.362  1.00  0.00           H  
ATOM   2242 HD22 LEU B 136     -11.955  30.559  -1.463  1.00  0.00           H  
ATOM   2243 HD23 LEU B 136     -11.390  30.872   0.192  1.00  0.00           H  
ATOM   2244  C   LEU B 136      -7.437  28.192  -1.558  1.00  0.00           C  
ATOM   2245  O   LEU B 136      -6.938  28.908  -0.696  1.00  0.00           O  
ATOM   2246  N   GLN B 137      -7.314  26.864  -1.543  1.00  0.00           N  
ATOM   2247  H   GLN B 137      -7.732  26.343  -2.299  1.00  0.00           H  
ATOM   2248  CA  GLN B 137      -6.500  26.094  -0.605  1.00  0.00           C  
ATOM   2249  HA  GLN B 137      -5.591  26.659  -0.389  1.00  0.00           H  
ATOM   2250  CB  GLN B 137      -7.274  25.864   0.711  1.00  0.00           C  
ATOM   2251  HB2 GLN B 137      -7.594  26.829   1.102  1.00  0.00           H  
ATOM   2252  HB3 GLN B 137      -8.156  25.259   0.509  1.00  0.00           H  
ATOM   2253  CG  GLN B 137      -6.427  25.155   1.782  1.00  0.00           C  
ATOM   2254  HG2 GLN B 137      -6.172  24.152   1.440  1.00  0.00           H  
ATOM   2255  HG3 GLN B 137      -5.499  25.715   1.909  1.00  0.00           H  
ATOM   2256  CD  GLN B 137      -7.102  25.037   3.152  1.00  0.00           C  
ATOM   2257  OE1 GLN B 137      -8.305  25.190   3.346  1.00  0.00           O  
ATOM   2258  NE2 GLN B 137      -6.336  24.756   4.182  1.00  0.00           N  
ATOM   2259 HE21 GLN B 137      -6.767  24.653   5.082  1.00  0.00           H  
ATOM   2260 HE22 GLN B 137      -5.353  24.594   4.039  1.00  0.00           H  
ATOM   2261  C   GLN B 137      -6.103  24.771  -1.280  1.00  0.00           C  
ATOM   2262  O   GLN B 137      -6.980  24.048  -1.762  1.00  0.00           O  
ATOM   2263  N   GLU B 138      -4.798  24.492  -1.320  1.00  0.00           N  
ATOM   2264  H   GLU B 138      -4.159  25.210  -1.012  1.00  0.00           H  
ATOM   2265  CA  GLU B 138      -4.160  23.414  -2.090  1.00  0.00           C  
ATOM   2266  HA  GLU B 138      -4.263  23.702  -3.133  1.00  0.00           H  
ATOM   2267  CB  GLU B 138      -2.655  23.386  -1.740  1.00  0.00           C  
ATOM   2268  HB2 GLU B 138      -2.422  24.152  -0.999  1.00  0.00           H  
ATOM   2269  HB3 GLU B 138      -2.402  22.426  -1.294  1.00  0.00           H  
ATOM   2270  CG  GLU B 138      -1.742  23.597  -2.956  1.00  0.00           C  
ATOM   2271  HG2 GLU B 138      -0.704  23.538  -2.619  1.00  0.00           H  
ATOM   2272  HG3 GLU B 138      -1.906  22.770  -3.653  1.00  0.00           H  
ATOM   2273  CD  GLU B 138      -1.956  24.933  -3.695  1.00  0.00           C  
ATOM   2274  OE1 GLU B 138      -2.613  25.840  -3.129  1.00  0.00           O  
ATOM   2275  OE2 GLU B 138      -1.486  24.999  -4.857  1.00  0.00           O  
ATOM   2276  C   GLU B 138      -4.756  21.998  -1.888  1.00  0.00           C  
ATOM   2277  O   GLU B 138      -5.064  21.633  -0.748  1.00  0.00           O  
ATOM   2278  N   PRO B 139      -4.823  21.164  -2.956  1.00  0.00           N  
ATOM   2279  CD  PRO B 139      -4.710  21.567  -4.353  1.00  0.00           C  
ATOM   2280  HD2 PRO B 139      -3.657  21.608  -4.631  1.00  0.00           H  
ATOM   2281  HD3 PRO B 139      -5.190  22.525  -4.540  1.00  0.00           H  
ATOM   2282  CG  PRO B 139      -5.432  20.498  -5.168  1.00  0.00           C  
ATOM   2283  HG2 PRO B 139      -5.032  20.417  -6.177  1.00  0.00           H  
ATOM   2284  HG3 PRO B 139      -6.500  20.709  -5.197  1.00  0.00           H  
ATOM   2285  CB  PRO B 139      -5.174  19.240  -4.354  1.00  0.00           C  
ATOM   2286  HB2 PRO B 139      -4.191  18.848  -4.617  1.00  0.00           H  
ATOM   2287  HB3 PRO B 139      -5.943  18.492  -4.532  1.00  0.00           H  
ATOM   2288  CA  PRO B 139      -5.194  19.744  -2.901  1.00  0.00           C  
ATOM   2289  HA  PRO B 139      -6.215  19.679  -2.538  1.00  0.00           H  
ATOM   2290  C   PRO B 139      -4.317  18.901  -1.965  1.00  0.00           C  
ATOM   2291  O   PRO B 139      -3.278  18.360  -2.350  1.00  0.00           O  
ATOM   2292  N   THR B 140      -4.764  18.770  -0.716  1.00  0.00           N  
ATOM   2293  H   THR B 140      -5.654  19.219  -0.507  1.00  0.00           H  
ATOM   2294  CA  THR B 140      -4.154  17.914   0.312  1.00  0.00           C  
ATOM   2295  HA  THR B 140      -3.070  17.947   0.208  1.00  0.00           H  
ATOM   2296  CB  THR B 140      -4.527  18.448   1.703  1.00  0.00           C  
ATOM   2297  HB  THR B 140      -5.611  18.411   1.825  1.00  0.00           H  
ATOM   2298  CG2 THR B 140      -3.866  17.667   2.838  1.00  0.00           C  
ATOM   2299 HG21 THR B 140      -4.092  18.153   3.787  1.00  0.00           H  
ATOM   2300 HG22 THR B 140      -4.250  16.647   2.873  1.00  0.00           H  
ATOM   2301 HG23 THR B 140      -2.786  17.651   2.695  1.00  0.00           H  
ATOM   2302  OG1 THR B 140      -4.096  19.788   1.820  1.00  0.00           O  
ATOM   2303  HG1 THR B 140      -4.418  20.267   1.042  1.00  0.00           H  
ATOM   2304  C   THR B 140      -4.631  16.470   0.115  1.00  0.00           C  
ATOM   2305  O   THR B 140      -5.785  16.283  -0.265  1.00  0.00           O  
ATOM   2306  N   CYS B 141      -3.794  15.445   0.341  1.00  0.00           N  
ATOM   2307  H   CYS B 141      -2.883  15.628   0.735  1.00  0.00           H  
ATOM   2308  CA  CYS B 141      -4.110  14.045  -0.005  1.00  0.00           C  
ATOM   2309  HA  CYS B 141      -5.185  13.906   0.078  1.00  0.00           H  
ATOM   2310  CB  CYS B 141      -3.703  13.826  -1.475  1.00  0.00           C  
ATOM   2311  HB2 CYS B 141      -4.186  14.585  -2.094  1.00  0.00           H  
ATOM   2312  HB3 CYS B 141      -2.623  13.942  -1.577  1.00  0.00           H  
ATOM   2313  SG  CYS B 141      -4.197  12.186  -2.083  1.00  0.00           S  
ATOM   2314  HG  CYS B 141      -3.273  11.477  -1.422  1.00  0.00           H  
ATOM   2315  C   CYS B 141      -3.438  13.019   0.938  1.00  0.00           C  
ATOM   2316  O   CYS B 141      -2.278  13.209   1.298  1.00  0.00           O  
ATOM   2317  N   VAL B 142      -4.134  11.926   1.297  1.00  0.00           N  
ATOM   2318  H   VAL B 142      -5.073  11.838   0.920  1.00  0.00           H  
ATOM   2319  CA  VAL B 142      -3.671  10.845   2.212  1.00  0.00           C  
ATOM   2320  HA  VAL B 142      -2.583  10.843   2.213  1.00  0.00           H  
ATOM   2321  CB  VAL B 142      -4.128  11.077   3.671  1.00  0.00           C  
ATOM   2322  HB  VAL B 142      -3.656  10.317   4.295  1.00  0.00           H  
ATOM   2323  CG1 VAL B 142      -3.695  12.442   4.221  1.00  0.00           C  
ATOM   2324 HG11 VAL B 142      -3.903  12.493   5.289  1.00  0.00           H  
ATOM   2325 HG12 VAL B 142      -2.624  12.578   4.067  1.00  0.00           H  
ATOM   2326 HG13 VAL B 142      -4.234  13.244   3.719  1.00  0.00           H  
ATOM   2327  CG2 VAL B 142      -5.647  10.934   3.849  1.00  0.00           C  
ATOM   2328 HG21 VAL B 142      -6.173  11.614   3.176  1.00  0.00           H  
ATOM   2329 HG22 VAL B 142      -5.924  11.172   4.877  1.00  0.00           H  
ATOM   2330 HG23 VAL B 142      -5.956   9.911   3.648  1.00  0.00           H  
ATOM   2331  C   VAL B 142      -4.116   9.449   1.739  1.00  0.00           C  
ATOM   2332  O   VAL B 142      -5.070   9.344   0.967  1.00  0.00           O  
ATOM   2333  N   SER B 143      -3.454   8.375   2.192  1.00  0.00           N  
ATOM   2334  H   SER B 143      -2.690   8.533   2.847  1.00  0.00           H  
ATOM   2335  CA  SER B 143      -3.607   7.002   1.657  1.00  0.00           C  
ATOM   2336  HA  SER B 143      -4.419   6.987   0.933  1.00  0.00           H  
ATOM   2337  CB  SER B 143      -2.322   6.612   0.924  1.00  0.00           C  
ATOM   2338  HB2 SER B 143      -2.080   7.374   0.187  1.00  0.00           H  
ATOM   2339  HB3 SER B 143      -1.500   6.553   1.639  1.00  0.00           H  
ATOM   2340  OG  SER B 143      -2.458   5.364   0.273  1.00  0.00           O  
ATOM   2341  HG  SER B 143      -3.110   5.478  -0.433  1.00  0.00           H  
ATOM   2342  C   SER B 143      -3.913   5.925   2.705  1.00  0.00           C  
ATOM   2343  O   SER B 143      -3.357   5.961   3.801  1.00  0.00           O  
ATOM   2344  N   ASP B 144      -4.726   4.923   2.342  1.00  0.00           N  
ATOM   2345  H   ASP B 144      -5.161   4.943   1.420  1.00  0.00           H  
ATOM   2346  CA  ASP B 144      -4.876   3.687   3.126  1.00  0.00           C  
ATOM   2347  HA  ASP B 144      -4.918   3.966   4.180  1.00  0.00           H  
ATOM   2348  CB  ASP B 144      -6.221   2.989   2.809  1.00  0.00           C  
ATOM   2349  HB2 ASP B 144      -6.469   2.346   3.654  1.00  0.00           H  
ATOM   2350  HB3 ASP B 144      -7.008   3.745   2.748  1.00  0.00           H  
ATOM   2351  CG  ASP B 144      -6.282   2.114   1.547  1.00  0.00           C  
ATOM   2352  OD1 ASP B 144      -5.486   2.303   0.607  1.00  0.00           O  
ATOM   2353  OD2 ASP B 144      -7.100   1.161   1.530  1.00  0.00           O  
ATOM   2354  C   ASP B 144      -3.670   2.731   2.975  1.00  0.00           C  
ATOM   2355  O   ASP B 144      -3.591   1.732   3.686  1.00  0.00           O  
ATOM   2356  N   TYR B 145      -2.726   3.028   2.074  1.00  0.00           N  
ATOM   2357  H   TYR B 145      -2.839   3.900   1.571  1.00  0.00           H  
ATOM   2358  CA  TYR B 145      -1.562   2.206   1.702  1.00  0.00           C  
ATOM   2359  HA  TYR B 145      -1.156   2.681   0.812  1.00  0.00           H  
ATOM   2360  CB  TYR B 145      -0.465   2.296   2.776  1.00  0.00           C  
ATOM   2361  HB2 TYR B 145      -0.520   3.273   3.250  1.00  0.00           H  
ATOM   2362  HB3 TYR B 145      -0.658   1.548   3.542  1.00  0.00           H  
ATOM   2363  CG  TYR B 145       0.945   2.137   2.231  1.00  0.00           C  
ATOM   2364  CD1 TYR B 145       1.500   3.173   1.454  1.00  0.00           C  
ATOM   2365  HD1 TYR B 145       0.924   4.066   1.258  1.00  0.00           H  
ATOM   2366  CE1 TYR B 145       2.798   3.048   0.933  1.00  0.00           C  
ATOM   2367  HE1 TYR B 145       3.206   3.815   0.297  1.00  0.00           H  
ATOM   2368  CZ  TYR B 145       3.569   1.901   1.209  1.00  0.00           C  
ATOM   2369  OH  TYR B 145       4.841   1.835   0.727  1.00  0.00           O  
ATOM   2370  HH  TYR B 145       5.294   0.986   0.930  1.00  0.00           H  
ATOM   2371  CE2 TYR B 145       3.019   0.857   1.984  1.00  0.00           C  
ATOM   2372  HE2 TYR B 145       3.611  -0.020   2.188  1.00  0.00           H  
ATOM   2373  CD2 TYR B 145       1.704   0.975   2.487  1.00  0.00           C  
ATOM   2374  HD2 TYR B 145       1.274   0.176   3.074  1.00  0.00           H  
ATOM   2375  C   TYR B 145      -1.912   0.772   1.251  1.00  0.00           C  
ATOM   2376  O   TYR B 145      -1.216  -0.198   1.568  1.00  0.00           O  
ATOM   2377  N   MET B 146      -3.023   0.623   0.518  1.00  0.00           N  
ATOM   2378  H   MET B 146      -3.600   1.444   0.372  1.00  0.00           H  
ATOM   2379  CA  MET B 146      -3.523  -0.671   0.035  1.00  0.00           C  
ATOM   2380  HA  MET B 146      -2.675  -1.317  -0.187  1.00  0.00           H  
ATOM   2381  CB  MET B 146      -4.335  -1.331   1.164  1.00  0.00           C  
ATOM   2382  HB2 MET B 146      -3.634  -1.684   1.919  1.00  0.00           H  
ATOM   2383  HB3 MET B 146      -4.981  -0.578   1.614  1.00  0.00           H  
ATOM   2384  CG  MET B 146      -5.212  -2.517   0.742  1.00  0.00           C  
ATOM   2385  HG2 MET B 146      -5.925  -2.173  -0.004  1.00  0.00           H  
ATOM   2386  HG3 MET B 146      -4.585  -3.288   0.294  1.00  0.00           H  
ATOM   2387  SD  MET B 146      -6.167  -3.238   2.103  1.00  0.00           S  
ATOM   2388  CE  MET B 146      -7.345  -4.219   1.141  1.00  0.00           C  
ATOM   2389  HE1 MET B 146      -7.880  -3.569   0.450  1.00  0.00           H  
ATOM   2390  HE2 MET B 146      -6.808  -4.982   0.576  1.00  0.00           H  
ATOM   2391  HE3 MET B 146      -8.054  -4.697   1.819  1.00  0.00           H  
ATOM   2392  C   MET B 146      -4.343  -0.587  -1.254  1.00  0.00           C  
ATOM   2393  O   MET B 146      -4.166  -1.455  -2.100  1.00  0.00           O  
ATOM   2394  N   SER B 147      -5.267   0.370  -1.384  1.00  0.00           N  
ATOM   2395  H   SER B 147      -5.331   1.075  -0.656  1.00  0.00           H  
ATOM   2396  CA  SER B 147      -6.297   0.359  -2.436  1.00  0.00           C  
ATOM   2397  HA  SER B 147      -5.851   0.014  -3.370  1.00  0.00           H  
ATOM   2398  CB  SER B 147      -7.394  -0.637  -2.034  1.00  0.00           C  
ATOM   2399  HB2 SER B 147      -8.150  -0.675  -2.820  1.00  0.00           H  
ATOM   2400  HB3 SER B 147      -6.958  -1.632  -1.936  1.00  0.00           H  
ATOM   2401  OG  SER B 147      -8.006  -0.257  -0.806  1.00  0.00           O  
ATOM   2402  HG  SER B 147      -7.335   0.137  -0.223  1.00  0.00           H  
ATOM   2403  C   SER B 147      -6.960   1.711  -2.728  1.00  0.00           C  
ATOM   2404  O   SER B 147      -7.585   1.863  -3.780  1.00  0.00           O  
ATOM   2405  N   ILE B 148      -6.874   2.693  -1.824  1.00  0.00           N  
ATOM   2406  H   ILE B 148      -6.360   2.543  -0.959  1.00  0.00           H  
ATOM   2407  CA  ILE B 148      -7.521   3.994  -1.991  1.00  0.00           C  
ATOM   2408  HA  ILE B 148      -7.497   4.220  -3.056  1.00  0.00           H  
ATOM   2409  CB  ILE B 148      -9.011   3.917  -1.576  1.00  0.00           C  
ATOM   2410  HB  ILE B 148      -9.455   3.086  -2.129  1.00  0.00           H  
ATOM   2411  CG2 ILE B 148      -9.184   3.617  -0.074  1.00  0.00           C  
ATOM   2412 HG21 ILE B 148      -8.738   4.409   0.529  1.00  0.00           H  
ATOM   2413 HG22 ILE B 148     -10.237   3.526   0.179  1.00  0.00           H  
ATOM   2414 HG23 ILE B 148      -8.701   2.672   0.165  1.00  0.00           H  
ATOM   2415  CG1 ILE B 148      -9.777   5.195  -1.983  1.00  0.00           C  
ATOM   2416 HG12 ILE B 148      -9.525   6.011  -1.307  1.00  0.00           H  
ATOM   2417 HG13 ILE B 148      -9.473   5.484  -2.989  1.00  0.00           H  
ATOM   2418  CD1 ILE B 148     -11.301   5.007  -2.001  1.00  0.00           C  
ATOM   2419 HD11 ILE B 148     -11.571   4.210  -2.692  1.00  0.00           H  
ATOM   2420 HD12 ILE B 148     -11.673   4.752  -1.011  1.00  0.00           H  
ATOM   2421 HD13 ILE B 148     -11.781   5.931  -2.321  1.00  0.00           H  
ATOM   2422  C   ILE B 148      -6.751   5.119  -1.291  1.00  0.00           C  
ATOM   2423  O   ILE B 148      -6.210   4.983  -0.194  1.00  0.00           O  
ATOM   2424  N   SER B 149      -6.719   6.274  -1.940  1.00  0.00           N  
ATOM   2425  H   SER B 149      -7.163   6.316  -2.853  1.00  0.00           H  
ATOM   2426  CA  SER B 149      -6.282   7.536  -1.347  1.00  0.00           C  
ATOM   2427  HA  SER B 149      -6.145   7.413  -0.273  1.00  0.00           H  
ATOM   2428  CB  SER B 149      -4.950   7.982  -1.958  1.00  0.00           C  
ATOM   2429  HB2 SER B 149      -5.098   8.230  -3.008  1.00  0.00           H  
ATOM   2430  HB3 SER B 149      -4.590   8.870  -1.444  1.00  0.00           H  
ATOM   2431  OG  SER B 149      -3.979   6.949  -1.853  1.00  0.00           O  
ATOM   2432  HG  SER B 149      -4.320   6.202  -2.361  1.00  0.00           H  
ATOM   2433  C   SER B 149      -7.379   8.576  -1.548  1.00  0.00           C  
ATOM   2434  O   SER B 149      -8.178   8.459  -2.479  1.00  0.00           O  
ATOM   2435  N   THR B 150      -7.435   9.605  -0.706  1.00  0.00           N  
ATOM   2436  H   THR B 150      -6.739   9.677   0.030  1.00  0.00           H  
ATOM   2437  CA  THR B 150      -8.460  10.657  -0.796  1.00  0.00           C  
ATOM   2438  HA  THR B 150      -8.885  10.628  -1.798  1.00  0.00           H  
ATOM   2439  CB  THR B 150      -9.623  10.390   0.168  1.00  0.00           C  
ATOM   2440  HB  THR B 150      -9.877   9.334   0.117  1.00  0.00           H  
ATOM   2441  CG2 THR B 150      -9.347  10.764   1.625  1.00  0.00           C  
ATOM   2442 HG21 THR B 150     -10.182  10.440   2.244  1.00  0.00           H  
ATOM   2443 HG22 THR B 150      -8.438  10.269   1.969  1.00  0.00           H  
ATOM   2444 HG23 THR B 150      -9.228  11.843   1.725  1.00  0.00           H  
ATOM   2445  OG1 THR B 150     -10.753  11.107  -0.258  1.00  0.00           O  
ATOM   2446  HG1 THR B 150     -11.205  10.539  -0.900  1.00  0.00           H  
ATOM   2447  C   THR B 150      -7.863  12.047  -0.639  1.00  0.00           C  
ATOM   2448  O   THR B 150      -6.858  12.220   0.058  1.00  0.00           O  
ATOM   2449  N   CYS B 151      -8.457  13.023  -1.328  1.00  0.00           N  
ATOM   2450  H   CYS B 151      -9.305  12.805  -1.844  1.00  0.00           H  
ATOM   2451  CA  CYS B 151      -7.900  14.349  -1.552  1.00  0.00           C  
ATOM   2452  HA  CYS B 151      -7.179  14.545  -0.768  1.00  0.00           H  
ATOM   2453  CB  CYS B 151      -7.196  14.319  -2.917  1.00  0.00           C  
ATOM   2454  HB2 CYS B 151      -6.388  13.590  -2.894  1.00  0.00           H  
ATOM   2455  HB3 CYS B 151      -7.916  14.009  -3.676  1.00  0.00           H  
ATOM   2456  SG  CYS B 151      -6.537  15.947  -3.376  1.00  0.00           S  
ATOM   2457  HG  CYS B 151      -5.875  16.184  -2.229  1.00  0.00           H  
ATOM   2458  C   CYS B 151      -8.989  15.428  -1.493  1.00  0.00           C  
ATOM   2459  O   CYS B 151     -10.054  15.231  -2.074  1.00  0.00           O  
ATOM   2460  N   GLU B 152      -8.724  16.566  -0.841  1.00  0.00           N  
ATOM   2461  H   GLU B 152      -7.798  16.700  -0.445  1.00  0.00           H  
ATOM   2462  CA  GLU B 152      -9.636  17.715  -0.806  1.00  0.00           C  
ATOM   2463  HA  GLU B 152     -10.305  17.608  -1.657  1.00  0.00           H  
ATOM   2464  CB  GLU B 152     -10.530  17.707   0.455  1.00  0.00           C  
ATOM   2465  HB2 GLU B 152     -11.395  18.317   0.207  1.00  0.00           H  
ATOM   2466  HB3 GLU B 152     -10.913  16.699   0.619  1.00  0.00           H  
ATOM   2467  CG  GLU B 152      -9.889  18.214   1.773  1.00  0.00           C  
ATOM   2468  HG2 GLU B 152      -9.577  17.342   2.352  1.00  0.00           H  
ATOM   2469  HG3 GLU B 152      -8.983  18.778   1.556  1.00  0.00           H  
ATOM   2470  CD  GLU B 152     -10.800  19.119   2.636  1.00  0.00           C  
ATOM   2471  OE1 GLU B 152     -10.591  19.162   3.869  1.00  0.00           O  
ATOM   2472  OE2 GLU B 152     -11.697  19.802   2.078  1.00  0.00           O  
ATOM   2473  C   GLU B 152      -8.927  19.061  -1.017  1.00  0.00           C  
ATOM   2474  O   GLU B 152      -7.743  19.219  -0.707  1.00  0.00           O  
ATOM   2475  N   TRP B 153      -9.685  20.025  -1.543  1.00  0.00           N  
ATOM   2476  H   TRP B 153     -10.655  19.796  -1.742  1.00  0.00           H  
ATOM   2477  CA  TRP B 153      -9.270  21.401  -1.820  1.00  0.00           C  
ATOM   2478  HA  TRP B 153      -8.523  21.704  -1.083  1.00  0.00           H  
ATOM   2479  CB  TRP B 153      -8.636  21.493  -3.217  1.00  0.00           C  
ATOM   2480  HB2 TRP B 153      -8.243  22.499  -3.363  1.00  0.00           H  
ATOM   2481  HB3 TRP B 153      -7.788  20.819  -3.245  1.00  0.00           H  
ATOM   2482  CG  TRP B 153      -9.508  21.163  -4.391  1.00  0.00           C  
ATOM   2483  CD1 TRP B 153     -10.224  22.060  -5.102  1.00  0.00           C  
ATOM   2484  HD1 TRP B 153     -10.253  23.125  -4.897  1.00  0.00           H  
ATOM   2485  NE1 TRP B 153     -10.913  21.412  -6.110  1.00  0.00           N  
ATOM   2486  HE1 TRP B 153     -11.542  21.895  -6.738  1.00  0.00           H  
ATOM   2487  CE2 TRP B 153     -10.668  20.054  -6.101  1.00  0.00           C  
ATOM   2488  CZ2 TRP B 153     -11.123  18.990  -6.897  1.00  0.00           C  
ATOM   2489  HZ2 TRP B 153     -11.811  19.174  -7.709  1.00  0.00           H  
ATOM   2490  CH2 TRP B 153     -10.667  17.688  -6.621  1.00  0.00           C  
ATOM   2491  HH2 TRP B 153     -10.996  16.857  -7.229  1.00  0.00           H  
ATOM   2492  CZ3 TRP B 153      -9.780  17.467  -5.550  1.00  0.00           C  
ATOM   2493  HZ3 TRP B 153      -9.434  16.468  -5.325  1.00  0.00           H  
ATOM   2494  CE3 TRP B 153      -9.339  18.542  -4.755  1.00  0.00           C  
ATOM   2495  HE3 TRP B 153      -8.659  18.358  -3.937  1.00  0.00           H  
ATOM   2496  CD2 TRP B 153      -9.773  19.862  -5.004  1.00  0.00           C  
ATOM   2497  C   TRP B 153     -10.461  22.361  -1.718  1.00  0.00           C  
ATOM   2498  O   TRP B 153     -11.625  21.954  -1.751  1.00  0.00           O  
ATOM   2499  N   LYS B 154     -10.183  23.666  -1.646  1.00  0.00           N  
ATOM   2500  H   LYS B 154      -9.205  23.935  -1.667  1.00  0.00           H  
ATOM   2501  CA  LYS B 154     -11.214  24.718  -1.726  1.00  0.00           C  
ATOM   2502  HA  LYS B 154     -12.197  24.249  -1.771  1.00  0.00           H  
ATOM   2503  CB  LYS B 154     -11.194  25.614  -0.482  1.00  0.00           C  
ATOM   2504  HB2 LYS B 154     -10.167  25.914  -0.271  1.00  0.00           H  
ATOM   2505  HB3 LYS B 154     -11.788  26.515  -0.655  1.00  0.00           H  
ATOM   2506  CG  LYS B 154     -11.797  24.865   0.710  1.00  0.00           C  
ATOM   2507  HG2 LYS B 154     -12.878  24.774   0.581  1.00  0.00           H  
ATOM   2508  HG3 LYS B 154     -11.366  23.864   0.771  1.00  0.00           H  
ATOM   2509  CD  LYS B 154     -11.499  25.604   2.012  1.00  0.00           C  
ATOM   2510  HD2 LYS B 154     -10.431  25.822   2.043  1.00  0.00           H  
ATOM   2511  HD3 LYS B 154     -12.053  26.544   2.051  1.00  0.00           H  
ATOM   2512  CE  LYS B 154     -11.887  24.695   3.181  1.00  0.00           C  
ATOM   2513  HE2 LYS B 154     -12.900  24.943   3.515  1.00  0.00           H  
ATOM   2514  HE3 LYS B 154     -11.894  23.656   2.829  1.00  0.00           H  
ATOM   2515  NZ  LYS B 154     -10.909  24.820   4.286  1.00  0.00           N  
ATOM   2516  HZ1 LYS B 154      -9.965  24.657   3.925  1.00  0.00           H  
ATOM   2517  HZ2 LYS B 154     -10.909  25.757   4.660  1.00  0.00           H  
ATOM   2518  HZ3 LYS B 154     -11.099  24.143   5.014  1.00  0.00           H  
ATOM   2519  C   LYS B 154     -11.111  25.530  -3.001  1.00  0.00           C  
ATOM   2520  O   LYS B 154     -10.035  25.674  -3.577  1.00  0.00           O  
ATOM   2521  N   MET B 155     -12.242  26.094  -3.402  1.00  0.00           N  
ATOM   2522  H   MET B 155     -13.073  25.907  -2.852  1.00  0.00           H  
ATOM   2523  CA  MET B 155     -12.393  26.968  -4.558  1.00  0.00           C  
ATOM   2524  HA  MET B 155     -11.474  26.929  -5.136  1.00  0.00           H  
ATOM   2525  CB  MET B 155     -13.531  26.447  -5.446  1.00  0.00           C  
ATOM   2526  HB2 MET B 155     -14.473  26.526  -4.898  1.00  0.00           H  
ATOM   2527  HB3 MET B 155     -13.603  27.069  -6.337  1.00  0.00           H  
ATOM   2528  CG  MET B 155     -13.333  24.983  -5.865  1.00  0.00           C  
ATOM   2529  HG2 MET B 155     -13.391  24.355  -4.976  1.00  0.00           H  
ATOM   2530  HG3 MET B 155     -14.159  24.707  -6.512  1.00  0.00           H  
ATOM   2531  SD  MET B 155     -11.792  24.585  -6.736  1.00  0.00           S  
ATOM   2532  CE  MET B 155     -12.022  25.538  -8.250  1.00  0.00           C  
ATOM   2533  HE1 MET B 155     -11.242  25.273  -8.960  1.00  0.00           H  
ATOM   2534  HE2 MET B 155     -12.994  25.307  -8.685  1.00  0.00           H  
ATOM   2535  HE3 MET B 155     -11.963  26.601  -8.020  1.00  0.00           H  
ATOM   2536  C   MET B 155     -12.636  28.425  -4.143  1.00  0.00           C  
ATOM   2537  O   MET B 155     -13.069  28.699  -3.025  1.00  0.00           O  
ATOM   2538  N   ASN B 156     -12.377  29.367  -5.051  1.00  0.00           N  
ATOM   2539  H   ASN B 156     -11.966  29.054  -5.923  1.00  0.00           H  
ATOM   2540  CA  ASN B 156     -12.549  30.816  -4.873  1.00  0.00           C  
ATOM   2541  HA  ASN B 156     -12.059  31.100  -3.941  1.00  0.00           H  
ATOM   2542  CB  ASN B 156     -11.855  31.543  -6.042  1.00  0.00           C  
ATOM   2543  HB2 ASN B 156     -11.862  32.612  -5.828  1.00  0.00           H  
ATOM   2544  HB3 ASN B 156     -10.817  31.222  -6.094  1.00  0.00           H  
ATOM   2545  CG  ASN B 156     -12.505  31.313  -7.405  1.00  0.00           C  
ATOM   2546  OD1 ASN B 156     -12.995  30.240  -7.721  1.00  0.00           O  
ATOM   2547  ND2 ASN B 156     -12.478  32.292  -8.283  1.00  0.00           N  
ATOM   2548 HD21 ASN B 156     -12.814  32.098  -9.219  1.00  0.00           H  
ATOM   2549 HD22 ASN B 156     -12.177  33.204  -7.999  1.00  0.00           H  
ATOM   2550  C   ASN B 156     -14.008  31.294  -4.750  1.00  0.00           C  
ATOM   2551  O   ASN B 156     -14.235  32.491  -4.581  1.00  0.00           O  
ATOM   2552  N   GLY B 157     -14.976  30.391  -4.879  1.00  0.00           N  
ATOM   2553  H   GLY B 157     -14.711  29.424  -4.996  1.00  0.00           H  
ATOM   2554  CA  GLY B 157     -16.406  30.664  -4.836  1.00  0.00           C  
ATOM   2555  HA2 GLY B 157     -16.635  31.247  -3.944  1.00  0.00           H  
ATOM   2556  HA3 GLY B 157     -16.696  31.234  -5.719  1.00  0.00           H  
ATOM   2557  C   GLY B 157     -17.209  29.360  -4.808  1.00  0.00           C  
ATOM   2558  O   GLY B 157     -16.618  28.274  -4.821  1.00  0.00           O  
ATOM   2559  N   PRO B 158     -18.549  29.437  -4.752  1.00  0.00           N  
ATOM   2560  CD  PRO B 158     -19.356  30.628  -4.561  1.00  0.00           C  
ATOM   2561  HD2 PRO B 158     -19.571  31.081  -5.531  1.00  0.00           H  
ATOM   2562  HD3 PRO B 158     -18.875  31.353  -3.903  1.00  0.00           H  
ATOM   2563  CG  PRO B 158     -20.648  30.120  -3.923  1.00  0.00           C  
ATOM   2564  HG2 PRO B 158     -21.488  30.788  -4.118  1.00  0.00           H  
ATOM   2565  HG3 PRO B 158     -20.498  29.985  -2.851  1.00  0.00           H  
ATOM   2566  CB  PRO B 158     -20.837  28.758  -4.592  1.00  0.00           C  
ATOM   2567  HB2 PRO B 158     -21.340  28.895  -5.551  1.00  0.00           H  
ATOM   2568  HB3 PRO B 158     -21.405  28.074  -3.960  1.00  0.00           H  
ATOM   2569  CA  PRO B 158     -19.404  28.258  -4.811  1.00  0.00           C  
ATOM   2570  HA  PRO B 158     -19.122  27.606  -3.990  1.00  0.00           H  
ATOM   2571  C   PRO B 158     -19.258  27.511  -6.142  1.00  0.00           C  
ATOM   2572  O   PRO B 158     -19.178  28.127  -7.203  1.00  0.00           O  
ATOM   2573  N   THR B 159     -19.280  26.181  -6.105  1.00  0.00           N  
ATOM   2574  H   THR B 159     -19.350  25.716  -5.202  1.00  0.00           H  
ATOM   2575  CA  THR B 159     -19.234  25.330  -7.301  1.00  0.00           C  
ATOM   2576  HA  THR B 159     -19.672  25.881  -8.133  1.00  0.00           H  
ATOM   2577  CB  THR B 159     -17.778  25.007  -7.687  1.00  0.00           C  
ATOM   2578  HB  THR B 159     -17.270  25.935  -7.947  1.00  0.00           H  
ATOM   2579  CG2 THR B 159     -16.987  24.313  -6.577  1.00  0.00           C  
ATOM   2580 HG21 THR B 159     -17.560  23.493  -6.147  1.00  0.00           H  
ATOM   2581 HG22 THR B 159     -16.068  23.906  -6.992  1.00  0.00           H  
ATOM   2582 HG23 THR B 159     -16.746  25.032  -5.795  1.00  0.00           H  
ATOM   2583  OG1 THR B 159     -17.719  24.152  -8.801  1.00  0.00           O  
ATOM   2584  HG1 THR B 159     -18.358  24.490  -9.462  1.00  0.00           H  
ATOM   2585  C   THR B 159     -20.068  24.069  -7.098  1.00  0.00           C  
ATOM   2586  O   THR B 159     -20.175  23.576  -5.981  1.00  0.00           O  
ATOM   2587  N   GLN B 160     -20.656  23.543  -8.173  1.00  0.00           N  
ATOM   2588  H   GLN B 160     -20.438  23.981  -9.062  1.00  0.00           H  
ATOM   2589  CA  GLN B 160     -21.298  22.231  -8.236  1.00  0.00           C  
ATOM   2590  HA  GLN B 160     -21.539  21.897  -7.227  1.00  0.00           H  
ATOM   2591  CB  GLN B 160     -22.611  22.386  -9.024  1.00  0.00           C  
ATOM   2592  HB2 GLN B 160     -23.117  23.274  -8.639  1.00  0.00           H  
ATOM   2593  HB3 GLN B 160     -22.398  22.550 -10.082  1.00  0.00           H  
ATOM   2594  CG  GLN B 160     -23.571  21.196  -8.864  1.00  0.00           C  
ATOM   2595  HG2 GLN B 160     -23.213  20.347  -9.445  1.00  0.00           H  
ATOM   2596  HG3 GLN B 160     -23.599  20.907  -7.812  1.00  0.00           H  
ATOM   2597  CD  GLN B 160     -25.001  21.541  -9.292  1.00  0.00           C  
ATOM   2598  OE1 GLN B 160     -25.279  22.537  -9.944  1.00  0.00           O  
ATOM   2599  NE2 GLN B 160     -25.979  20.740  -8.924  1.00  0.00           N  
ATOM   2600 HE21 GLN B 160     -26.904  20.996  -9.221  1.00  0.00           H  
ATOM   2601 HE22 GLN B 160     -25.776  19.918  -8.383  1.00  0.00           H  
ATOM   2602  C   GLN B 160     -20.277  21.250  -8.835  1.00  0.00           C  
ATOM   2603  O   GLN B 160     -20.296  20.947 -10.033  1.00  0.00           O  
ATOM   2604  N   CYS B 161     -19.281  20.882  -8.027  1.00  0.00           N  
ATOM   2605  H   CYS B 161     -19.375  21.080  -7.033  1.00  0.00           H  
ATOM   2606  CA  CYS B 161     -17.976  20.442  -8.522  1.00  0.00           C  
ATOM   2607  HA  CYS B 161     -17.615  21.192  -9.226  1.00  0.00           H  
ATOM   2608  CB  CYS B 161     -16.987  20.403  -7.356  1.00  0.00           C  
ATOM   2609  HB2 CYS B 161     -15.989  20.187  -7.740  1.00  0.00           H  
ATOM   2610  HB3 CYS B 161     -16.973  21.367  -6.850  1.00  0.00           H  
ATOM   2611  SG  CYS B 161     -17.425  19.111  -6.178  1.00  0.00           S  
ATOM   2612  HG  CYS B 161     -18.644  19.567  -5.838  1.00  0.00           H  
ATOM   2613  C   CYS B 161     -18.021  19.113  -9.291  1.00  0.00           C  
ATOM   2614  O   CYS B 161     -17.268  18.974 -10.253  1.00  0.00           O  
ATOM   2615  N   SER B 162     -18.955  18.217  -8.956  1.00  0.00           N  
ATOM   2616  H   SER B 162     -19.527  18.400  -8.143  1.00  0.00           H  
ATOM   2617  CA  SER B 162     -19.254  16.985  -9.700  1.00  0.00           C  
ATOM   2618  HA  SER B 162     -18.331  16.411  -9.766  1.00  0.00           H  
ATOM   2619  CB  SER B 162     -20.265  16.140  -8.906  1.00  0.00           C  
ATOM   2620  HB2 SER B 162     -20.569  15.275  -9.499  1.00  0.00           H  
ATOM   2621  HB3 SER B 162     -19.789  15.777  -7.996  1.00  0.00           H  
ATOM   2622  OG  SER B 162     -21.409  16.887  -8.527  1.00  0.00           O  
ATOM   2623  HG  SER B 162     -21.719  16.511  -7.683  1.00  0.00           H  
ATOM   2624  C   SER B 162     -19.724  17.227 -11.147  1.00  0.00           C  
ATOM   2625  O   SER B 162     -19.809  16.285 -11.935  1.00  0.00           O  
ATOM   2626  N   THR B 163     -19.969  18.487 -11.536  1.00  0.00           N  
ATOM   2627  H   THR B 163     -19.932  19.195 -10.818  1.00  0.00           H  
ATOM   2628  CA  THR B 163     -20.150  18.917 -12.937  1.00  0.00           C  
ATOM   2629  HA  THR B 163     -20.155  18.037 -13.580  1.00  0.00           H  
ATOM   2630  CB  THR B 163     -21.504  19.622 -13.135  1.00  0.00           C  
ATOM   2631  HB  THR B 163     -21.635  19.801 -14.202  1.00  0.00           H  
ATOM   2632  CG2 THR B 163     -22.692  18.788 -12.653  1.00  0.00           C  
ATOM   2633 HG21 THR B 163     -23.620  19.290 -12.926  1.00  0.00           H  
ATOM   2634 HG22 THR B 163     -22.664  17.808 -13.128  1.00  0.00           H  
ATOM   2635 HG23 THR B 163     -22.657  18.662 -11.569  1.00  0.00           H  
ATOM   2636  OG1 THR B 163     -21.574  20.873 -12.481  1.00  0.00           O  
ATOM   2637  HG1 THR B 163     -21.250  20.767 -11.571  1.00  0.00           H  
ATOM   2638  C   THR B 163     -19.012  19.809 -13.459  1.00  0.00           C  
ATOM   2639  O   THR B 163     -18.660  19.717 -14.633  1.00  0.00           O  
ATOM   2640  N   GLU B 164     -18.426  20.674 -12.622  1.00  0.00           N  
ATOM   2641  H   GLU B 164     -18.753  20.694 -11.666  1.00  0.00           H  
ATOM   2642  CA  GLU B 164     -17.497  21.730 -13.061  1.00  0.00           C  
ATOM   2643  HA  GLU B 164     -17.733  22.004 -14.091  1.00  0.00           H  
ATOM   2644  CB  GLU B 164     -17.701  22.978 -12.188  1.00  0.00           C  
ATOM   2645  HB2 GLU B 164     -17.594  22.706 -11.138  1.00  0.00           H  
ATOM   2646  HB3 GLU B 164     -16.943  23.721 -12.437  1.00  0.00           H  
ATOM   2647  CG  GLU B 164     -19.077  23.602 -12.429  1.00  0.00           C  
ATOM   2648  HG2 GLU B 164     -19.185  23.831 -13.491  1.00  0.00           H  
ATOM   2649  HG3 GLU B 164     -19.857  22.892 -12.154  1.00  0.00           H  
ATOM   2650  CD  GLU B 164     -19.270  24.876 -11.612  1.00  0.00           C  
ATOM   2651  OE1 GLU B 164     -19.186  25.984 -12.182  1.00  0.00           O  
ATOM   2652  OE2 GLU B 164     -19.680  24.816 -10.434  1.00  0.00           O  
ATOM   2653  C   GLU B 164     -16.008  21.351 -13.054  1.00  0.00           C  
ATOM   2654  O   GLU B 164     -15.212  22.034 -13.706  1.00  0.00           O  
ATOM   2655  N   LEU B 165     -15.617  20.302 -12.321  1.00  0.00           N  
ATOM   2656  H   LEU B 165     -16.341  19.751 -11.865  1.00  0.00           H  
ATOM   2657  CA  LEU B 165     -14.227  19.942 -12.012  1.00  0.00           C  
ATOM   2658  HA  LEU B 165     -13.557  20.524 -12.643  1.00  0.00           H  
ATOM   2659  CB  LEU B 165     -13.945  20.291 -10.534  1.00  0.00           C  
ATOM   2660  HB2 LEU B 165     -14.788  19.931  -9.944  1.00  0.00           H  
ATOM   2661  HB3 LEU B 165     -13.063  19.745 -10.197  1.00  0.00           H  
ATOM   2662  CG  LEU B 165     -13.734  21.792 -10.253  1.00  0.00           C  
ATOM   2663  HG  LEU B 165     -14.296  22.399 -10.962  1.00  0.00           H  
ATOM   2664  CD1 LEU B 165     -14.187  22.151  -8.838  1.00  0.00           C  
ATOM   2665 HD11 LEU B 165     -15.272  22.089  -8.787  1.00  0.00           H  
ATOM   2666 HD12 LEU B 165     -13.742  21.472  -8.112  1.00  0.00           H  
ATOM   2667 HD13 LEU B 165     -13.905  23.173  -8.602  1.00  0.00           H  
ATOM   2668  CD2 LEU B 165     -12.249  22.147 -10.343  1.00  0.00           C  
ATOM   2669 HD21 LEU B 165     -11.860  21.829 -11.305  1.00  0.00           H  
ATOM   2670 HD22 LEU B 165     -12.126  23.225 -10.254  1.00  0.00           H  
ATOM   2671 HD23 LEU B 165     -11.697  21.649  -9.548  1.00  0.00           H  
ATOM   2672  C   LEU B 165     -13.941  18.453 -12.286  1.00  0.00           C  
ATOM   2673  O   LEU B 165     -14.838  17.616 -12.225  1.00  0.00           O  
ATOM   2674  N   ARG B 166     -12.675  18.105 -12.546  1.00  0.00           N  
ATOM   2675  H   ARG B 166     -11.985  18.854 -12.599  1.00  0.00           H  
ATOM   2676  CA  ARG B 166     -12.168  16.722 -12.680  1.00  0.00           C  
ATOM   2677  HA  ARG B 166     -12.760  16.051 -12.053  1.00  0.00           H  
ATOM   2678  CB  ARG B 166     -12.241  16.236 -14.136  1.00  0.00           C  
ATOM   2679  HB2 ARG B 166     -11.849  17.007 -14.799  1.00  0.00           H  
ATOM   2680  HB3 ARG B 166     -11.610  15.353 -14.241  1.00  0.00           H  
ATOM   2681  CG  ARG B 166     -13.663  15.849 -14.560  1.00  0.00           C  
ATOM   2682  HG2 ARG B 166     -14.032  15.092 -13.871  1.00  0.00           H  
ATOM   2683  HG3 ARG B 166     -14.323  16.715 -14.527  1.00  0.00           H  
ATOM   2684  CD  ARG B 166     -13.671  15.279 -15.977  1.00  0.00           C  
ATOM   2685  HD2 ARG B 166     -12.893  14.514 -16.058  1.00  0.00           H  
ATOM   2686  HD3 ARG B 166     -14.640  14.808 -16.153  1.00  0.00           H  
ATOM   2687  NE  ARG B 166     -13.481  16.342 -16.983  1.00  0.00           N  
ATOM   2688  HE  ARG B 166     -13.701  17.284 -16.691  1.00  0.00           H  
ATOM   2689  CZ  ARG B 166     -13.146  16.179 -18.246  1.00  0.00           C  
ATOM   2690  NH1 ARG B 166     -12.840  15.015 -18.743  1.00  0.00           N  
ATOM   2691 HH11 ARG B 166     -12.827  14.213 -18.135  1.00  0.00           H  
ATOM   2692 HH12 ARG B 166     -12.654  14.911 -19.722  1.00  0.00           H  
ATOM   2693  NH2 ARG B 166     -13.157  17.187 -19.065  1.00  0.00           N  
ATOM   2694 HH21 ARG B 166     -13.424  18.103 -18.722  1.00  0.00           H  
ATOM   2695 HH22 ARG B 166     -12.942  17.073 -20.036  1.00  0.00           H  
ATOM   2696  C   ARG B 166     -10.724  16.645 -12.200  1.00  0.00           C  
ATOM   2697  O   ARG B 166      -9.988  17.618 -12.363  1.00  0.00           O  
ATOM   2698  N   LEU B 167     -10.323  15.494 -11.658  1.00  0.00           N  
ATOM   2699  H   LEU B 167     -10.982  14.723 -11.631  1.00  0.00           H  
ATOM   2700  CA  LEU B 167      -8.962  15.227 -11.190  1.00  0.00           C  
ATOM   2701  HA  LEU B 167      -8.357  16.129 -11.307  1.00  0.00           H  
ATOM   2702  CB  LEU B 167      -9.004  14.875  -9.690  1.00  0.00           C  
ATOM   2703  HB2 LEU B 167      -9.478  15.691  -9.141  1.00  0.00           H  
ATOM   2704  HB3 LEU B 167      -9.624  13.985  -9.571  1.00  0.00           H  
ATOM   2705  CG  LEU B 167      -7.620  14.589  -9.071  1.00  0.00           C  
ATOM   2706  HG  LEU B 167      -7.087  13.853  -9.671  1.00  0.00           H  
ATOM   2707  CD1 LEU B 167      -6.768  15.857  -8.965  1.00  0.00           C  
ATOM   2708 HD11 LEU B 167      -7.292  16.613  -8.381  1.00  0.00           H  
ATOM   2709 HD12 LEU B 167      -5.824  15.621  -8.476  1.00  0.00           H  
ATOM   2710 HD13 LEU B 167      -6.548  16.248  -9.959  1.00  0.00           H  
ATOM   2711  CD2 LEU B 167      -7.790  14.009  -7.668  1.00  0.00           C  
ATOM   2712 HD21 LEU B 167      -6.810  13.813  -7.232  1.00  0.00           H  
ATOM   2713 HD22 LEU B 167      -8.330  14.712  -7.033  1.00  0.00           H  
ATOM   2714 HD23 LEU B 167      -8.339  13.068  -7.725  1.00  0.00           H  
ATOM   2715  C   LEU B 167      -8.317  14.116 -12.025  1.00  0.00           C  
ATOM   2716  O   LEU B 167      -8.835  12.996 -12.072  1.00  0.00           O  
ATOM   2717  N   LEU B 168      -7.187  14.439 -12.653  1.00  0.00           N  
ATOM   2718  H   LEU B 168      -6.822  15.381 -12.537  1.00  0.00           H  
ATOM   2719  CA  LEU B 168      -6.311  13.500 -13.346  1.00  0.00           C  
ATOM   2720  HA  LEU B 168      -6.886  12.628 -13.657  1.00  0.00           H  
ATOM   2721  CB  LEU B 168      -5.688  14.156 -14.593  1.00  0.00           C  
ATOM   2722  HB2 LEU B 168      -5.033  14.962 -14.273  1.00  0.00           H  
ATOM   2723  HB3 LEU B 168      -5.059  13.397 -15.059  1.00  0.00           H  
ATOM   2724  CG  LEU B 168      -6.666  14.693 -15.657  1.00  0.00           C  
ATOM   2725  HG  LEU B 168      -7.517  14.020 -15.739  1.00  0.00           H  
ATOM   2726  CD1 LEU B 168      -7.178  16.114 -15.387  1.00  0.00           C  
ATOM   2727 HD11 LEU B 168      -7.819  16.437 -16.204  1.00  0.00           H  
ATOM   2728 HD12 LEU B 168      -7.762  16.144 -14.470  1.00  0.00           H  
ATOM   2729 HD13 LEU B 168      -6.336  16.801 -15.287  1.00  0.00           H  
ATOM   2730  CD2 LEU B 168      -5.960  14.745 -17.015  1.00  0.00           C  
ATOM   2731 HD21 LEU B 168      -5.095  15.409 -16.961  1.00  0.00           H  
ATOM   2732 HD22 LEU B 168      -5.630  13.746 -17.297  1.00  0.00           H  
ATOM   2733 HD23 LEU B 168      -6.650  15.107 -17.777  1.00  0.00           H  
ATOM   2734  C   LEU B 168      -5.187  13.043 -12.405  1.00  0.00           C  
ATOM   2735  O   LEU B 168      -4.625  13.859 -11.669  1.00  0.00           O  
ATOM   2736  N   TYR B 169      -4.816  11.762 -12.471  1.00  0.00           N  
ATOM   2737  H   TYR B 169      -5.289  11.145 -13.122  1.00  0.00           H  
ATOM   2738  CA  TYR B 169      -3.658  11.219 -11.754  1.00  0.00           C  
ATOM   2739  HA  TYR B 169      -2.943  12.029 -11.621  1.00  0.00           H  
ATOM   2740  CB  TYR B 169      -4.060  10.737 -10.351  1.00  0.00           C  
ATOM   2741  HB2 TYR B 169      -3.145  10.510  -9.803  1.00  0.00           H  
ATOM   2742  HB3 TYR B 169      -4.534  11.566  -9.826  1.00  0.00           H  
ATOM   2743  CG  TYR B 169      -4.975   9.524 -10.251  1.00  0.00           C  
ATOM   2744  CD1 TYR B 169      -6.374   9.688 -10.187  1.00  0.00           C  
ATOM   2745  HD1 TYR B 169      -6.805  10.675 -10.294  1.00  0.00           H  
ATOM   2746  CE1 TYR B 169      -7.207   8.574  -9.960  1.00  0.00           C  
ATOM   2747  HE1 TYR B 169      -8.276   8.698  -9.905  1.00  0.00           H  
ATOM   2748  CZ  TYR B 169      -6.645   7.289  -9.785  1.00  0.00           C  
ATOM   2749  OH  TYR B 169      -7.437   6.220  -9.494  1.00  0.00           O  
ATOM   2750  HH  TYR B 169      -6.903   5.462  -9.192  1.00  0.00           H  
ATOM   2751  CE2 TYR B 169      -5.249   7.122  -9.873  1.00  0.00           C  
ATOM   2752  HE2 TYR B 169      -4.818   6.137  -9.765  1.00  0.00           H  
ATOM   2753  CD2 TYR B 169      -4.421   8.235 -10.109  1.00  0.00           C  
ATOM   2754  HD2 TYR B 169      -3.354   8.097 -10.178  1.00  0.00           H  
ATOM   2755  C   TYR B 169      -2.947  10.133 -12.570  1.00  0.00           C  
ATOM   2756  O   TYR B 169      -3.589   9.437 -13.352  1.00  0.00           O  
ATOM   2757  N   GLN B 170      -1.626  10.006 -12.396  1.00  0.00           N  
ATOM   2758  H   GLN B 170      -1.176  10.660 -11.764  1.00  0.00           H  
ATOM   2759  CA  GLN B 170      -0.727   9.173 -13.213  1.00  0.00           C  
ATOM   2760  HA  GLN B 170      -1.217   8.235 -13.482  1.00  0.00           H  
ATOM   2761  CB  GLN B 170      -0.400   9.976 -14.489  1.00  0.00           C  
ATOM   2762  HB2 GLN B 170      -1.315  10.095 -15.072  1.00  0.00           H  
ATOM   2763  HB3 GLN B 170      -0.066  10.968 -14.182  1.00  0.00           H  
ATOM   2764  CG  GLN B 170       0.683   9.373 -15.400  1.00  0.00           C  
ATOM   2765  HG2 GLN B 170       1.607   9.220 -14.847  1.00  0.00           H  
ATOM   2766  HG3 GLN B 170       0.341   8.407 -15.770  1.00  0.00           H  
ATOM   2767  CD  GLN B 170       0.999  10.292 -16.576  1.00  0.00           C  
ATOM   2768  OE1 GLN B 170       1.156  11.496 -16.445  1.00  0.00           O  
ATOM   2769  NE2 GLN B 170       1.129   9.769 -17.772  1.00  0.00           N  
ATOM   2770 HE21 GLN B 170       1.358  10.397 -18.517  1.00  0.00           H  
ATOM   2771 HE22 GLN B 170       1.159   8.758 -17.877  1.00  0.00           H  
ATOM   2772  C   GLN B 170       0.563   8.856 -12.436  1.00  0.00           C  
ATOM   2773  O   GLN B 170       1.113   9.760 -11.807  1.00  0.00           O  
ATOM   2774  N   LEU B 171       1.086   7.627 -12.482  1.00  0.00           N  
ATOM   2775  H   LEU B 171       0.671   6.940 -13.108  1.00  0.00           H  
ATOM   2776  CA  LEU B 171       2.362   7.269 -11.842  1.00  0.00           C  
ATOM   2777  HA  LEU B 171       2.362   7.660 -10.826  1.00  0.00           H  
ATOM   2778  CB  LEU B 171       2.532   5.737 -11.795  1.00  0.00           C  
ATOM   2779  HB2 LEU B 171       2.244   5.337 -12.768  1.00  0.00           H  
ATOM   2780  HB3 LEU B 171       3.590   5.513 -11.666  1.00  0.00           H  
ATOM   2781  CG  LEU B 171       1.759   4.982 -10.700  1.00  0.00           C  
ATOM   2782  HG  LEU B 171       0.694   5.195 -10.787  1.00  0.00           H  
ATOM   2783  CD1 LEU B 171       1.991   3.480 -10.872  1.00  0.00           C  
ATOM   2784 HD11 LEU B 171       3.044   3.242 -10.724  1.00  0.00           H  
ATOM   2785 HD12 LEU B 171       1.391   2.929 -10.147  1.00  0.00           H  
ATOM   2786 HD13 LEU B 171       1.690   3.176 -11.873  1.00  0.00           H  
ATOM   2787  CD2 LEU B 171       2.247   5.343  -9.290  1.00  0.00           C  
ATOM   2788 HD21 LEU B 171       1.751   4.702  -8.561  1.00  0.00           H  
ATOM   2789 HD22 LEU B 171       3.323   5.195  -9.216  1.00  0.00           H  
ATOM   2790 HD23 LEU B 171       2.001   6.380  -9.066  1.00  0.00           H  
ATOM   2791  C   LEU B 171       3.571   7.883 -12.568  1.00  0.00           C  
ATOM   2792  O   LEU B 171       3.663   7.866 -13.792  1.00  0.00           O  
ATOM   2793  N   VAL B 172       4.572   8.338 -11.806  1.00  0.00           N  
ATOM   2794  H   VAL B 172       4.428   8.381 -10.803  1.00  0.00           H  
ATOM   2795  CA  VAL B 172       5.883   8.761 -12.338  1.00  0.00           C  
ATOM   2796  HA  VAL B 172       5.722   9.468 -13.152  1.00  0.00           H  
ATOM   2797  CB  VAL B 172       6.689   9.474 -11.231  1.00  0.00           C  
ATOM   2798  HB  VAL B 172       6.698   8.835 -10.346  1.00  0.00           H  
ATOM   2799  CG1 VAL B 172       8.147   9.765 -11.610  1.00  0.00           C  
ATOM   2800 HG11 VAL B 172       8.642  10.292 -10.794  1.00  0.00           H  
ATOM   2801 HG12 VAL B 172       8.688   8.835 -11.787  1.00  0.00           H  
ATOM   2802 HG13 VAL B 172       8.185  10.376 -12.514  1.00  0.00           H  
ATOM   2803  CG2 VAL B 172       6.037  10.816 -10.860  1.00  0.00           C  
ATOM   2804 HG21 VAL B 172       4.997  10.672 -10.567  1.00  0.00           H  
ATOM   2805 HG22 VAL B 172       6.569  11.261 -10.019  1.00  0.00           H  
ATOM   2806 HG23 VAL B 172       6.070  11.497 -11.709  1.00  0.00           H  
ATOM   2807  C   VAL B 172       6.659   7.571 -12.935  1.00  0.00           C  
ATOM   2808  O   VAL B 172       7.357   7.730 -13.935  1.00  0.00           O  
ATOM   2809  N   PHE B 173       6.490   6.368 -12.374  1.00  0.00           N  
ATOM   2810  H   PHE B 173       5.861   6.296 -11.590  1.00  0.00           H  
ATOM   2811  CA  PHE B 173       6.989   5.116 -12.948  1.00  0.00           C  
ATOM   2812  HA  PHE B 173       8.077   5.162 -13.019  1.00  0.00           H  
ATOM   2813  CB  PHE B 173       6.615   3.961 -12.001  1.00  0.00           C  
ATOM   2814  HB2 PHE B 173       7.237   4.028 -11.108  1.00  0.00           H  
ATOM   2815  HB3 PHE B 173       5.581   4.094 -11.677  1.00  0.00           H  
ATOM   2816  CG  PHE B 173       6.742   2.563 -12.579  1.00  0.00           C  
ATOM   2817  CD1 PHE B 173       8.001   1.940 -12.678  1.00  0.00           C  
ATOM   2818  HD1 PHE B 173       8.887   2.467 -12.364  1.00  0.00           H  
ATOM   2819  CE1 PHE B 173       8.109   0.632 -13.189  1.00  0.00           C  
ATOM   2820  HE1 PHE B 173       9.074   0.146 -13.246  1.00  0.00           H  
ATOM   2821  CZ  PHE B 173       6.959  -0.044 -13.632  1.00  0.00           C  
ATOM   2822  HZ  PHE B 173       7.041  -1.042 -14.039  1.00  0.00           H  
ATOM   2823  CE2 PHE B 173       5.703   0.582 -13.555  1.00  0.00           C  
ATOM   2824  HE2 PHE B 173       4.818   0.068 -13.905  1.00  0.00           H  
ATOM   2825  CD2 PHE B 173       5.592   1.874 -13.014  1.00  0.00           C  
ATOM   2826  HD2 PHE B 173       4.619   2.339 -12.939  1.00  0.00           H  
ATOM   2827  C   PHE B 173       6.418   4.916 -14.364  1.00  0.00           C  
ATOM   2828  O   PHE B 173       5.208   4.756 -14.535  1.00  0.00           O  
ATOM   2829  N   LEU B 174       7.284   4.941 -15.385  1.00  0.00           N  
ATOM   2830  H   LEU B 174       8.256   5.106 -15.164  1.00  0.00           H  
ATOM   2831  CA  LEU B 174       6.935   4.773 -16.809  1.00  0.00           C  
ATOM   2832  HA  LEU B 174       7.838   4.990 -17.378  1.00  0.00           H  
ATOM   2833  CB  LEU B 174       6.563   3.297 -17.094  1.00  0.00           C  
ATOM   2834  HB2 LEU B 174       5.633   3.072 -16.574  1.00  0.00           H  
ATOM   2835  HB3 LEU B 174       6.371   3.188 -18.163  1.00  0.00           H  
ATOM   2836  CG  LEU B 174       7.609   2.238 -16.694  1.00  0.00           C  
ATOM   2837  HG  LEU B 174       7.807   2.296 -15.626  1.00  0.00           H  
ATOM   2838  CD1 LEU B 174       7.058   0.847 -17.009  1.00  0.00           C  
ATOM   2839 HD11 LEU B 174       6.891   0.738 -18.079  1.00  0.00           H  
ATOM   2840 HD12 LEU B 174       7.759   0.089 -16.663  1.00  0.00           H  
ATOM   2841 HD13 LEU B 174       6.113   0.703 -16.482  1.00  0.00           H  
ATOM   2842  CD2 LEU B 174       8.927   2.410 -17.458  1.00  0.00           C  
ATOM   2843 HD21 LEU B 174       9.599   1.588 -17.212  1.00  0.00           H  
ATOM   2844 HD22 LEU B 174       8.737   2.425 -18.531  1.00  0.00           H  
ATOM   2845 HD23 LEU B 174       9.402   3.340 -17.157  1.00  0.00           H  
ATOM   2846  C   LEU B 174       5.871   5.748 -17.381  1.00  0.00           C  
ATOM   2847  O   LEU B 174       5.454   5.557 -18.521  1.00  0.00           O  
ATOM   2848  N   LEU B 175       5.426   6.771 -16.630  1.00  0.00           N  
ATOM   2849  H   LEU B 175       5.813   6.868 -15.700  1.00  0.00           H  
ATOM   2850  CA  LEU B 175       4.238   7.595 -16.953  1.00  0.00           C  
ATOM   2851  HA  LEU B 175       4.072   8.250 -16.103  1.00  0.00           H  
ATOM   2852  CB  LEU B 175       4.504   8.516 -18.164  1.00  0.00           C  
ATOM   2853  HB2 LEU B 175       4.632   7.900 -19.054  1.00  0.00           H  
ATOM   2854  HB3 LEU B 175       3.626   9.134 -18.327  1.00  0.00           H  
ATOM   2855  CG  LEU B 175       5.719   9.449 -18.024  1.00  0.00           C  
ATOM   2856  HG  LEU B 175       6.626   8.858 -17.894  1.00  0.00           H  
ATOM   2857  CD1 LEU B 175       5.870  10.279 -19.301  1.00  0.00           C  
ATOM   2858 HD11 LEU B 175       5.989   9.610 -20.154  1.00  0.00           H  
ATOM   2859 HD12 LEU B 175       4.984  10.896 -19.451  1.00  0.00           H  
ATOM   2860 HD13 LEU B 175       6.750  10.916 -19.230  1.00  0.00           H  
ATOM   2861  CD2 LEU B 175       5.577  10.415 -16.844  1.00  0.00           C  
ATOM   2862 HD21 LEU B 175       6.411  11.117 -16.840  1.00  0.00           H  
ATOM   2863 HD22 LEU B 175       4.638  10.965 -16.923  1.00  0.00           H  
ATOM   2864 HD23 LEU B 175       5.594   9.862 -15.905  1.00  0.00           H  
ATOM   2865  C   LEU B 175       2.928   6.773 -17.058  1.00  0.00           C  
ATOM   2866  O   LEU B 175       2.014   7.106 -17.817  1.00  0.00           O  
ATOM   2867  N   SER B 176       2.867   5.674 -16.304  1.00  0.00           N  
ATOM   2868  H   SER B 176       3.628   5.540 -15.654  1.00  0.00           H  
ATOM   2869  CA  SER B 176       1.820   4.644 -16.327  1.00  0.00           C  
ATOM   2870  HA  SER B 176       1.480   4.517 -17.357  1.00  0.00           H  
ATOM   2871  CB  SER B 176       2.433   3.309 -15.881  1.00  0.00           C  
ATOM   2872  HB2 SER B 176       1.683   2.519 -15.944  1.00  0.00           H  
ATOM   2873  HB3 SER B 176       3.265   3.051 -16.537  1.00  0.00           H  
ATOM   2874  OG  SER B 176       2.911   3.395 -14.555  1.00  0.00           O  
ATOM   2875  HG  SER B 176       3.759   3.878 -14.556  1.00  0.00           H  
ATOM   2876  C   SER B 176       0.586   4.978 -15.473  1.00  0.00           C  
ATOM   2877  O   SER B 176       0.534   5.978 -14.757  1.00  0.00           O  
ATOM   2878  N   GLU B 177      -0.431   4.118 -15.578  1.00  0.00           N  
ATOM   2879  H   GLU B 177      -0.251   3.241 -16.071  1.00  0.00           H  
ATOM   2880  CA  GLU B 177      -1.667   4.080 -14.782  1.00  0.00           C  
ATOM   2881  HA  GLU B 177      -2.355   3.441 -15.338  1.00  0.00           H  
ATOM   2882  CB  GLU B 177      -1.433   3.364 -13.438  1.00  0.00           C  
ATOM   2883  HB2 GLU B 177      -0.912   4.044 -12.763  1.00  0.00           H  
ATOM   2884  HB3 GLU B 177      -2.410   3.163 -13.002  1.00  0.00           H  
ATOM   2885  CG  GLU B 177      -0.649   2.029 -13.479  1.00  0.00           C  
ATOM   2886  HG2 GLU B 177       0.411   2.278 -13.543  1.00  0.00           H  
ATOM   2887  HG3 GLU B 177      -0.802   1.519 -12.521  1.00  0.00           H  
ATOM   2888  CD  GLU B 177      -0.965   1.071 -14.653  1.00  0.00           C  
ATOM   2889  OE1 GLU B 177      -1.480  -0.036 -14.373  1.00  0.00           O  
ATOM   2890  OE2 GLU B 177      -0.614   1.413 -15.811  1.00  0.00           O  
ATOM   2891  C   GLU B 177      -2.396   5.435 -14.684  1.00  0.00           C  
ATOM   2892  O   GLU B 177      -2.929   5.815 -13.641  1.00  0.00           O  
ATOM   2893  N   ALA B 178      -2.389   6.179 -15.794  1.00  0.00           N  
ATOM   2894  H   ALA B 178      -1.902   5.811 -16.594  1.00  0.00           H  
ATOM   2895  CA  ALA B 178      -3.100   7.442 -15.946  1.00  0.00           C  
ATOM   2896  HA  ALA B 178      -2.830   8.075 -15.108  1.00  0.00           H  
ATOM   2897  CB  ALA B 178      -2.627   8.129 -17.233  1.00  0.00           C  
ATOM   2898  HB1 ALA B 178      -1.543   8.242 -17.219  1.00  0.00           H  
ATOM   2899  HB2 ALA B 178      -2.914   7.532 -18.099  1.00  0.00           H  
ATOM   2900  HB3 ALA B 178      -3.086   9.114 -17.307  1.00  0.00           H  
ATOM   2901  C   ALA B 178      -4.625   7.231 -15.937  1.00  0.00           C  
ATOM   2902  O   ALA B 178      -5.147   6.402 -16.682  1.00  0.00           O  
ATOM   2903  N   HIE B 179      -5.344   8.002 -15.119  1.00  0.00           N  
ATOM   2904  H   HIE B 179      -4.840   8.651 -14.521  1.00  0.00           H  
ATOM   2905  CA  HIE B 179      -6.788   7.855 -14.903  1.00  0.00           C  
ATOM   2906  HA  HIE B 179      -7.235   7.459 -15.817  1.00  0.00           H  
ATOM   2907  CB  HIE B 179      -7.000   6.798 -13.799  1.00  0.00           C  
ATOM   2908  HB2 HIE B 179      -6.352   5.944 -14.001  1.00  0.00           H  
ATOM   2909  HB3 HIE B 179      -6.697   7.221 -12.841  1.00  0.00           H  
ATOM   2910  CG  HIE B 179      -8.408   6.261 -13.680  1.00  0.00           C  
ATOM   2911  ND1 HIE B 179      -9.395   6.313 -14.674  1.00  0.00           N  
ATOM   2912  CE1 HIE B 179     -10.456   5.664 -14.176  1.00  0.00           C  
ATOM   2913  HE1 HIE B 179     -11.392   5.530 -14.701  1.00  0.00           H  
ATOM   2914  NE2 HIE B 179     -10.189   5.201 -12.943  1.00  0.00           N  
ATOM   2915  HE2 HIE B 179     -10.826   4.667 -12.371  1.00  0.00           H  
ATOM   2916  CD2 HIE B 179      -8.900   5.560 -12.618  1.00  0.00           C  
ATOM   2917  HD2 HIE B 179      -8.360   5.312 -11.713  1.00  0.00           H  
ATOM   2918  C   HIE B 179      -7.475   9.207 -14.617  1.00  0.00           C  
ATOM   2919  O   HIE B 179      -6.844  10.269 -14.600  1.00  0.00           O  
ATOM   2920  N   THR B 180      -8.797   9.204 -14.447  1.00  0.00           N  
ATOM   2921  H   THR B 180      -9.271   8.304 -14.486  1.00  0.00           H  
ATOM   2922  CA  THR B 180      -9.617  10.406 -14.232  1.00  0.00           C  
ATOM   2923  HA  THR B 180      -9.009  11.159 -13.731  1.00  0.00           H  
ATOM   2924  CB  THR B 180     -10.048  10.984 -15.590  1.00  0.00           C  
ATOM   2925  HB  THR B 180     -10.146  10.170 -16.311  1.00  0.00           H  
ATOM   2926  CG2 THR B 180     -11.352  11.788 -15.607  1.00  0.00           C  
ATOM   2927 HG21 THR B 180     -11.330  12.560 -14.836  1.00  0.00           H  
ATOM   2928 HG22 THR B 180     -11.480  12.248 -16.585  1.00  0.00           H  
ATOM   2929 HG23 THR B 180     -12.199  11.121 -15.432  1.00  0.00           H  
ATOM   2930  OG1 THR B 180      -9.035  11.857 -16.025  1.00  0.00           O  
ATOM   2931  HG1 THR B 180      -8.187  11.437 -15.819  1.00  0.00           H  
ATOM   2932  C   THR B 180     -10.805  10.117 -13.318  1.00  0.00           C  
ATOM   2933  O   THR B 180     -11.618   9.238 -13.599  1.00  0.00           O  
ATOM   2934  N   CYS B 181     -10.916  10.913 -12.253  1.00  0.00           N  
ATOM   2935  H   CYS B 181     -10.217  11.641 -12.132  1.00  0.00           H  
ATOM   2936  CA  CYS B 181     -12.036  10.911 -11.317  1.00  0.00           C  
ATOM   2937  HA  CYS B 181     -12.729  10.109 -11.583  1.00  0.00           H  
ATOM   2938  CB  CYS B 181     -11.514  10.619  -9.901  1.00  0.00           C  
ATOM   2939  HB2 CYS B 181     -10.646  11.246  -9.688  1.00  0.00           H  
ATOM   2940  HB3 CYS B 181     -12.292  10.837  -9.167  1.00  0.00           H  
ATOM   2941  SG  CYS B 181     -11.062   8.871  -9.747  1.00  0.00           S  
ATOM   2942  HG  CYS B 181     -10.648   8.949  -8.470  1.00  0.00           H  
ATOM   2943  C   CYS B 181     -12.827  12.228 -11.373  1.00  0.00           C  
ATOM   2944  O   CYS B 181     -12.362  13.256 -11.883  1.00  0.00           O  
ATOM   2945  N   ILE B 182     -14.037  12.183 -10.813  1.00  0.00           N  
ATOM   2946  H   ILE B 182     -14.327  11.325 -10.366  1.00  0.00           H  
ATOM   2947  CA  ILE B 182     -14.944  13.323 -10.646  1.00  0.00           C  
ATOM   2948  HA  ILE B 182     -14.509  14.195 -11.133  1.00  0.00           H  
ATOM   2949  CB  ILE B 182     -16.295  13.031 -11.349  1.00  0.00           C  
ATOM   2950  HB  ILE B 182     -16.748  12.151 -10.886  1.00  0.00           H  
ATOM   2951  CG2 ILE B 182     -17.266  14.206 -11.168  1.00  0.00           C  
ATOM   2952 HG21 ILE B 182     -18.241  13.973 -11.597  1.00  0.00           H  
ATOM   2953 HG22 ILE B 182     -17.431  14.396 -10.109  1.00  0.00           H  
ATOM   2954 HG23 ILE B 182     -16.876  15.108 -11.642  1.00  0.00           H  
ATOM   2955  CG1 ILE B 182     -16.058  12.722 -12.850  1.00  0.00           C  
ATOM   2956 HG12 ILE B 182     -15.457  13.516 -13.284  1.00  0.00           H  
ATOM   2957 HG13 ILE B 182     -15.497  11.792 -12.935  1.00  0.00           H  
ATOM   2958  CD1 ILE B 182     -17.319  12.565 -13.710  1.00  0.00           C  
ATOM   2959 HD11 ILE B 182     -17.034  12.212 -14.702  1.00  0.00           H  
ATOM   2960 HD12 ILE B 182     -17.997  11.843 -13.254  1.00  0.00           H  
ATOM   2961 HD13 ILE B 182     -17.823  13.525 -13.821  1.00  0.00           H  
ATOM   2962  C   ILE B 182     -15.078  13.600  -9.128  1.00  0.00           C  
ATOM   2963  O   ILE B 182     -15.266  12.636  -8.378  1.00  0.00           O  
ATOM   2964  N   PRO B 183     -14.914  14.854  -8.659  1.00  0.00           N  
ATOM   2965  CD  PRO B 183     -14.624  16.043  -9.449  1.00  0.00           C  
ATOM   2966  HD2 PRO B 183     -15.370  16.184 -10.231  1.00  0.00           H  
ATOM   2967  HD3 PRO B 183     -13.626  15.958  -9.880  1.00  0.00           H  
ATOM   2968  CG  PRO B 183     -14.666  17.227  -8.486  1.00  0.00           C  
ATOM   2969  HG2 PRO B 183     -15.667  17.656  -8.473  1.00  0.00           H  
ATOM   2970  HG3 PRO B 183     -13.924  17.982  -8.744  1.00  0.00           H  
ATOM   2971  CB  PRO B 183     -14.365  16.588  -7.136  1.00  0.00           C  
ATOM   2972  HB2 PRO B 183     -14.743  17.190  -6.309  1.00  0.00           H  
ATOM   2973  HB3 PRO B 183     -13.292  16.452  -7.037  1.00  0.00           H  
ATOM   2974  CA  PRO B 183     -15.051  15.222  -7.250  1.00  0.00           C  
ATOM   2975  HA  PRO B 183     -14.536  14.497  -6.620  1.00  0.00           H  
ATOM   2976  C   PRO B 183     -16.520  15.306  -6.804  1.00  0.00           C  
ATOM   2977  O   PRO B 183     -17.430  15.247  -7.627  1.00  0.00           O  
ATOM   2978  N   GLU B 184     -16.730  15.515  -5.505  1.00  0.00           N  
ATOM   2979  H   GLU B 184     -15.923  15.524  -4.889  1.00  0.00           H  
ATOM   2980  CA  GLU B 184     -18.022  15.844  -4.894  1.00  0.00           C  
ATOM   2981  HA  GLU B 184     -18.677  16.218  -5.683  1.00  0.00           H  
ATOM   2982  CB  GLU B 184     -18.655  14.563  -4.318  1.00  0.00           C  
ATOM   2983  HB2 GLU B 184     -18.642  13.794  -5.092  1.00  0.00           H  
ATOM   2984  HB3 GLU B 184     -18.036  14.209  -3.492  1.00  0.00           H  
ATOM   2985  CG  GLU B 184     -20.104  14.702  -3.821  1.00  0.00           C  
ATOM   2986  HG2 GLU B 184     -20.452  13.716  -3.505  1.00  0.00           H  
ATOM   2987  HG3 GLU B 184     -20.115  15.343  -2.935  1.00  0.00           H  
ATOM   2988  CD  GLU B 184     -21.047  15.275  -4.893  1.00  0.00           C  
ATOM   2989  OE1 GLU B 184     -21.719  14.481  -5.585  1.00  0.00           O  
ATOM   2990  OE2 GLU B 184     -21.071  16.521  -5.037  1.00  0.00           O  
ATOM   2991  C   GLU B 184     -17.871  16.979  -3.857  1.00  0.00           C  
ATOM   2992  O   GLU B 184     -16.781  17.233  -3.333  1.00  0.00           O  
ATOM   2993  N   ASN B 185     -18.946  17.722  -3.602  1.00  0.00           N  
ATOM   2994  H   ASN B 185     -19.818  17.459  -4.068  1.00  0.00           H  
ATOM   2995  CA  ASN B 185     -18.929  18.958  -2.823  1.00  0.00           C  
ATOM   2996  HA  ASN B 185     -18.108  19.581  -3.183  1.00  0.00           H  
ATOM   2997  CB  ASN B 185     -20.251  19.704  -3.089  1.00  0.00           C  
ATOM   2998  HB2 ASN B 185     -21.038  19.003  -3.375  1.00  0.00           H  
ATOM   2999  HB3 ASN B 185     -20.578  20.213  -2.184  1.00  0.00           H  
ATOM   3000  CG  ASN B 185     -20.094  20.743  -4.174  1.00  0.00           C  
ATOM   3001  OD1 ASN B 185     -20.318  20.520  -5.354  1.00  0.00           O  
ATOM   3002  ND2 ASN B 185     -19.671  21.924  -3.804  1.00  0.00           N  
ATOM   3003 HD21 ASN B 185     -19.684  22.648  -4.513  1.00  0.00           H  
ATOM   3004 HD22 ASN B 185     -19.400  22.098  -2.844  1.00  0.00           H  
ATOM   3005  C   ASN B 185     -18.691  18.740  -1.316  1.00  0.00           C  
ATOM   3006  O   ASN B 185     -19.600  18.360  -0.575  1.00  0.00           O  
ATOM   3007  N   ASN B 186     -17.501  19.109  -0.822  1.00  0.00           N  
ATOM   3008  H   ASN B 186     -16.824  19.471  -1.477  1.00  0.00           H  
ATOM   3009  CA  ASN B 186     -17.239  19.290   0.612  1.00  0.00           C  
ATOM   3010  HA  ASN B 186     -17.783  18.508   1.149  1.00  0.00           H  
ATOM   3011  CB  ASN B 186     -15.737  19.094   0.918  1.00  0.00           C  
ATOM   3012  HB2 ASN B 186     -15.387  18.178   0.443  1.00  0.00           H  
ATOM   3013  HB3 ASN B 186     -15.158  19.928   0.531  1.00  0.00           H  
ATOM   3014  CG  ASN B 186     -15.478  18.968   2.414  1.00  0.00           C  
ATOM   3015  OD1 ASN B 186     -16.374  18.719   3.207  1.00  0.00           O  
ATOM   3016  ND2 ASN B 186     -14.259  19.126   2.867  1.00  0.00           N  
ATOM   3017 HD21 ASN B 186     -14.102  19.009   3.851  1.00  0.00           H  
ATOM   3018 HD22 ASN B 186     -13.459  19.369   2.276  1.00  0.00           H  
ATOM   3019  C   ASN B 186     -17.812  20.644   1.090  1.00  0.00           C  
ATOM   3020  O   ASN B 186     -17.093  21.614   1.348  1.00  0.00           O  
ATOM   3021  N   GLY B 187     -19.145  20.740   1.120  1.00  0.00           N  
ATOM   3022  H   GLY B 187     -19.662  19.921   0.817  1.00  0.00           H  
ATOM   3023  CA  GLY B 187     -19.859  22.013   1.250  1.00  0.00           C  
ATOM   3024  HA2 GLY B 187     -20.908  21.816   1.473  1.00  0.00           H  
ATOM   3025  HA3 GLY B 187     -19.431  22.587   2.073  1.00  0.00           H  
ATOM   3026  C   GLY B 187     -19.779  22.851  -0.036  1.00  0.00           C  
ATOM   3027  O   GLY B 187     -19.241  22.414  -1.046  1.00  0.00           O  
ATOM   3028  N   GLY B 188     -20.318  24.076  -0.029  1.00  0.00           N  
ATOM   3029  H   GLY B 188     -20.757  24.400   0.820  1.00  0.00           H  
ATOM   3030  CA  GLY B 188     -20.538  24.850  -1.266  1.00  0.00           C  
ATOM   3031  HA2 GLY B 188     -21.190  24.276  -1.927  1.00  0.00           H  
ATOM   3032  HA3 GLY B 188     -21.045  25.778  -1.009  1.00  0.00           H  
ATOM   3033  C   GLY B 188     -19.283  25.225  -2.075  1.00  0.00           C  
ATOM   3034  O   GLY B 188     -19.378  25.368  -3.289  1.00  0.00           O  
ATOM   3035  N   ALA B 189     -18.125  25.372  -1.420  1.00  0.00           N  
ATOM   3036  H   ALA B 189     -18.133  25.236  -0.423  1.00  0.00           H  
ATOM   3037  CA  ALA B 189     -16.852  25.779  -2.037  1.00  0.00           C  
ATOM   3038  HA  ALA B 189     -16.942  25.685  -3.122  1.00  0.00           H  
ATOM   3039  CB  ALA B 189     -16.609  27.262  -1.722  1.00  0.00           C  
ATOM   3040  HB1 ALA B 189     -17.451  27.860  -2.071  1.00  0.00           H  
ATOM   3041  HB2 ALA B 189     -16.480  27.402  -0.649  1.00  0.00           H  
ATOM   3042  HB3 ALA B 189     -15.707  27.601  -2.234  1.00  0.00           H  
ATOM   3043  C   ALA B 189     -15.653  24.892  -1.634  1.00  0.00           C  
ATOM   3044  O   ALA B 189     -14.513  25.196  -1.985  1.00  0.00           O  
ATOM   3045  N   GLY B 190     -15.883  23.800  -0.896  1.00  0.00           N  
ATOM   3046  H   GLY B 190     -16.843  23.547  -0.710  1.00  0.00           H  
ATOM   3047  CA  GLY B 190     -14.920  22.705  -0.759  1.00  0.00           C  
ATOM   3048  HA2 GLY B 190     -13.903  23.058  -0.920  1.00  0.00           H  
ATOM   3049  HA3 GLY B 190     -14.969  22.282   0.243  1.00  0.00           H  
ATOM   3050  C   GLY B 190     -15.233  21.609  -1.776  1.00  0.00           C  
ATOM   3051  O   GLY B 190     -16.368  21.473  -2.226  1.00  0.00           O  
ATOM   3052  N   CYS B 191     -14.225  20.834  -2.161  1.00  0.00           N  
ATOM   3053  H   CYS B 191     -13.300  21.023  -1.777  1.00  0.00           H  
ATOM   3054  CA  CYS B 191     -14.292  19.779  -3.176  1.00  0.00           C  
ATOM   3055  HA  CYS B 191     -15.320  19.446  -3.338  1.00  0.00           H  
ATOM   3056  CB  CYS B 191     -13.716  20.330  -4.487  1.00  0.00           C  
ATOM   3057  HB2 CYS B 191     -12.703  20.684  -4.285  1.00  0.00           H  
ATOM   3058  HB3 CYS B 191     -13.665  19.530  -5.225  1.00  0.00           H  
ATOM   3059  SG  CYS B 191     -14.706  21.697  -5.152  1.00  0.00           S  
ATOM   3060  HG  CYS B 191     -14.932  22.294  -3.975  1.00  0.00           H  
ATOM   3061  C   CYS B 191     -13.437  18.594  -2.714  1.00  0.00           C  
ATOM   3062  O   CYS B 191     -12.288  18.805  -2.334  1.00  0.00           O  
ATOM   3063  N   VAL B 192     -13.961  17.368  -2.768  1.00  0.00           N  
ATOM   3064  H   VAL B 192     -14.920  17.262  -3.096  1.00  0.00           H  
ATOM   3065  CA  VAL B 192     -13.263  16.143  -2.336  1.00  0.00           C  
ATOM   3066  HA  VAL B 192     -12.212  16.389  -2.198  1.00  0.00           H  
ATOM   3067  CB  VAL B 192     -13.782  15.671  -0.957  1.00  0.00           C  
ATOM   3068  HB  VAL B 192     -13.641  16.490  -0.253  1.00  0.00           H  
ATOM   3069  CG1 VAL B 192     -15.274  15.305  -0.951  1.00  0.00           C  
ATOM   3070 HG11 VAL B 192     -15.481  14.516  -1.673  1.00  0.00           H  
ATOM   3071 HG12 VAL B 192     -15.567  14.966   0.043  1.00  0.00           H  
ATOM   3072 HG13 VAL B 192     -15.872  16.181  -1.197  1.00  0.00           H  
ATOM   3073  CG2 VAL B 192     -13.003  14.467  -0.412  1.00  0.00           C  
ATOM   3074 HG21 VAL B 192     -11.938  14.693  -0.391  1.00  0.00           H  
ATOM   3075 HG22 VAL B 192     -13.321  14.255   0.609  1.00  0.00           H  
ATOM   3076 HG23 VAL B 192     -13.173  13.582  -1.024  1.00  0.00           H  
ATOM   3077  C   VAL B 192     -13.314  15.064  -3.423  1.00  0.00           C  
ATOM   3078  O   VAL B 192     -14.309  14.931  -4.136  1.00  0.00           O  
ATOM   3079  N   CYS B 193     -12.237  14.290  -3.580  1.00  0.00           N  
ATOM   3080  H   CYS B 193     -11.440  14.461  -2.971  1.00  0.00           H  
ATOM   3081  CA  CYS B 193     -12.069  13.304  -4.649  1.00  0.00           C  
ATOM   3082  HA  CYS B 193     -13.052  12.922  -4.928  1.00  0.00           H  
ATOM   3083  CB  CYS B 193     -11.472  14.024  -5.866  1.00  0.00           C  
ATOM   3084  HB2 CYS B 193     -12.070  14.910  -6.075  1.00  0.00           H  
ATOM   3085  HB3 CYS B 193     -10.450  14.336  -5.642  1.00  0.00           H  
ATOM   3086  SG  CYS B 193     -11.489  12.946  -7.327  1.00  0.00           S  
ATOM   3087  HG  CYS B 193     -10.612  12.025  -6.897  1.00  0.00           H  
ATOM   3088  C   CYS B 193     -11.194  12.111  -4.223  1.00  0.00           C  
ATOM   3089  O   CYS B 193     -10.196  12.269  -3.518  1.00  0.00           O  
ATOM   3090  N   HIE B 194     -11.525  10.909  -4.704  1.00  0.00           N  
ATOM   3091  H   HIE B 194     -12.322  10.848  -5.321  1.00  0.00           H  
ATOM   3092  CA  HIE B 194     -10.771   9.676  -4.435  1.00  0.00           C  
ATOM   3093  HA  HIE B 194     -10.157   9.825  -3.546  1.00  0.00           H  
ATOM   3094  CB  HIE B 194     -11.737   8.525  -4.115  1.00  0.00           C  
ATOM   3095  HB2 HIE B 194     -12.278   8.249  -5.022  1.00  0.00           H  
ATOM   3096  HB3 HIE B 194     -11.157   7.662  -3.788  1.00  0.00           H  
ATOM   3097  CG  HIE B 194     -12.732   8.876  -3.038  1.00  0.00           C  
ATOM   3098  ND1 HIE B 194     -12.412   9.164  -1.708  1.00  0.00           N  
ATOM   3099  CE1 HIE B 194     -13.569   9.519  -1.125  1.00  0.00           C  
ATOM   3100  HE1 HIE B 194     -13.665   9.825  -0.090  1.00  0.00           H  
ATOM   3101  NE2 HIE B 194     -14.580   9.465  -2.010  1.00  0.00           N  
ATOM   3102  HE2 HIE B 194     -15.544   9.712  -1.820  1.00  0.00           H  
ATOM   3103  CD2 HIE B 194     -14.071   9.061  -3.224  1.00  0.00           C  
ATOM   3104  HD2 HIE B 194     -14.610   8.945  -4.152  1.00  0.00           H  
ATOM   3105  C   HIE B 194      -9.821   9.298  -5.581  1.00  0.00           C  
ATOM   3106  O   HIE B 194     -10.071   9.626  -6.743  1.00  0.00           O  
ATOM   3107  N   LEU B 195      -8.759   8.559  -5.244  1.00  0.00           N  
ATOM   3108  H   LEU B 195      -8.624   8.361  -4.256  1.00  0.00           H  
ATOM   3109  CA  LEU B 195      -7.785   7.957  -6.155  1.00  0.00           C  
ATOM   3110  HA  LEU B 195      -8.135   8.054  -7.185  1.00  0.00           H  
ATOM   3111  CB  LEU B 195      -6.408   8.647  -6.037  1.00  0.00           C  
ATOM   3112  HB2 LEU B 195      -6.014   8.498  -5.033  1.00  0.00           H  
ATOM   3113  HB3 LEU B 195      -5.746   8.114  -6.720  1.00  0.00           H  
ATOM   3114  CG  LEU B 195      -6.332  10.152  -6.379  1.00  0.00           C  
ATOM   3115  HG  LEU B 195      -6.973  10.365  -7.234  1.00  0.00           H  
ATOM   3116  CD1 LEU B 195      -6.712  11.065  -5.206  1.00  0.00           C  
ATOM   3117 HD11 LEU B 195      -7.770  10.980  -4.979  1.00  0.00           H  
ATOM   3118 HD12 LEU B 195      -6.508  12.103  -5.460  1.00  0.00           H  
ATOM   3119 HD13 LEU B 195      -6.132  10.800  -4.320  1.00  0.00           H  
ATOM   3120  CD2 LEU B 195      -4.892  10.523  -6.744  1.00  0.00           C  
ATOM   3121 HD21 LEU B 195      -4.544   9.889  -7.557  1.00  0.00           H  
ATOM   3122 HD22 LEU B 195      -4.858  11.562  -7.072  1.00  0.00           H  
ATOM   3123 HD23 LEU B 195      -4.238  10.390  -5.883  1.00  0.00           H  
ATOM   3124  C   LEU B 195      -7.665   6.465  -5.805  1.00  0.00           C  
ATOM   3125  O   LEU B 195      -7.200   6.120  -4.723  1.00  0.00           O  
ATOM   3126  N   LEU B 196      -8.099   5.584  -6.707  1.00  0.00           N  
ATOM   3127  H   LEU B 196      -8.390   5.948  -7.603  1.00  0.00           H  
ATOM   3128  CA  LEU B 196      -8.065   4.118  -6.577  1.00  0.00           C  
ATOM   3129  HA  LEU B 196      -8.101   3.842  -5.522  1.00  0.00           H  
ATOM   3130  CB  LEU B 196      -9.305   3.545  -7.291  1.00  0.00           C  
ATOM   3131  HB2 LEU B 196      -9.261   3.861  -8.335  1.00  0.00           H  
ATOM   3132  HB3 LEU B 196      -9.257   2.456  -7.279  1.00  0.00           H  
ATOM   3133  CG  LEU B 196     -10.653   3.992  -6.694  1.00  0.00           C  
ATOM   3134  HG  LEU B 196     -10.642   5.061  -6.491  1.00  0.00           H  
ATOM   3135  CD1 LEU B 196     -11.781   3.727  -7.692  1.00  0.00           C  
ATOM   3136 HD11 LEU B 196     -12.735   4.012  -7.251  1.00  0.00           H  
ATOM   3137 HD12 LEU B 196     -11.619   4.321  -8.592  1.00  0.00           H  
ATOM   3138 HD13 LEU B 196     -11.806   2.669  -7.955  1.00  0.00           H  
ATOM   3139  CD2 LEU B 196     -10.966   3.250  -5.396  1.00  0.00           C  
ATOM   3140 HD21 LEU B 196     -11.014   2.176  -5.581  1.00  0.00           H  
ATOM   3141 HD22 LEU B 196     -11.921   3.590  -5.001  1.00  0.00           H  
ATOM   3142 HD23 LEU B 196     -10.185   3.446  -4.661  1.00  0.00           H  
ATOM   3143  C   LEU B 196      -6.796   3.500  -7.196  1.00  0.00           C  
ATOM   3144  O   LEU B 196      -6.273   4.051  -8.169  1.00  0.00           O  
ATOM   3145  N   MET B 197      -6.368   2.332  -6.699  1.00  0.00           N  
ATOM   3146  H   MET B 197      -6.840   1.947  -5.888  1.00  0.00           H  
ATOM   3147  CA  MET B 197      -5.229   1.549  -7.220  1.00  0.00           C  
ATOM   3148  HA  MET B 197      -5.257   1.594  -8.308  1.00  0.00           H  
ATOM   3149  CB  MET B 197      -3.898   2.180  -6.765  1.00  0.00           C  
ATOM   3150  HB2 MET B 197      -3.086   1.573  -7.167  1.00  0.00           H  
ATOM   3151  HB3 MET B 197      -3.796   3.167  -7.214  1.00  0.00           H  
ATOM   3152  CG  MET B 197      -3.683   2.286  -5.245  1.00  0.00           C  
ATOM   3153  HG2 MET B 197      -3.955   1.337  -4.783  1.00  0.00           H  
ATOM   3154  HG3 MET B 197      -2.614   2.416  -5.098  1.00  0.00           H  
ATOM   3155  SD  MET B 197      -4.516   3.633  -4.337  1.00  0.00           S  
ATOM   3156  CE  MET B 197      -3.817   5.102  -5.138  1.00  0.00           C  
ATOM   3157  HE1 MET B 197      -4.080   5.112  -6.196  1.00  0.00           H  
ATOM   3158  HE2 MET B 197      -4.223   5.998  -4.669  1.00  0.00           H  
ATOM   3159  HE3 MET B 197      -2.732   5.095  -5.035  1.00  0.00           H  
ATOM   3160  C   MET B 197      -5.303   0.053  -6.829  1.00  0.00           C  
ATOM   3161  O   MET B 197      -6.007  -0.309  -5.890  1.00  0.00           O  
ATOM   3162  N   ASP B 198      -4.577  -0.813  -7.552  1.00  0.00           N  
ATOM   3163  H   ASP B 198      -4.048  -0.460  -8.332  1.00  0.00           H  
ATOM   3164  CA  ASP B 198      -4.541  -2.279  -7.333  1.00  0.00           C  
ATOM   3165  HA  ASP B 198      -5.548  -2.627  -7.097  1.00  0.00           H  
ATOM   3166  CB  ASP B 198      -4.101  -2.942  -8.658  1.00  0.00           C  
ATOM   3167  HB2 ASP B 198      -4.696  -2.518  -9.470  1.00  0.00           H  
ATOM   3168  HB3 ASP B 198      -3.060  -2.684  -8.851  1.00  0.00           H  
ATOM   3169  CG  ASP B 198      -4.252  -4.472  -8.687  1.00  0.00           C  
ATOM   3170  OD1 ASP B 198      -5.044  -5.042  -7.914  1.00  0.00           O  
ATOM   3171  OD2 ASP B 198      -3.567  -5.144  -9.496  1.00  0.00           O  
ATOM   3172  C   ASP B 198      -3.618  -2.711  -6.165  1.00  0.00           C  
ATOM   3173  O   ASP B 198      -3.908  -3.662  -5.437  1.00  0.00           O  
ATOM   3174  N   ASP B 199      -2.497  -2.001  -5.994  1.00  0.00           N  
ATOM   3175  H   ASP B 199      -2.293  -1.269  -6.655  1.00  0.00           H  
ATOM   3176  CA  ASP B 199      -1.634  -2.019  -4.809  1.00  0.00           C  
ATOM   3177  HA  ASP B 199      -2.278  -2.017  -3.929  1.00  0.00           H  
ATOM   3178  CB  ASP B 199      -0.785  -3.303  -4.754  1.00  0.00           C  
ATOM   3179  HB2 ASP B 199      -0.134  -3.267  -3.880  1.00  0.00           H  
ATOM   3180  HB3 ASP B 199      -1.463  -4.138  -4.584  1.00  0.00           H  
ATOM   3181  CG  ASP B 199       0.068  -3.627  -5.983  1.00  0.00           C  
ATOM   3182  OD1 ASP B 199       0.184  -4.846  -6.252  1.00  0.00           O  
ATOM   3183  OD2 ASP B 199       0.736  -2.741  -6.569  1.00  0.00           O  
ATOM   3184  C   ASP B 199      -0.771  -0.743  -4.741  1.00  0.00           C  
ATOM   3185  O   ASP B 199      -0.824   0.100  -5.638  1.00  0.00           O  
ATOM   3186  N   VAL B 200       0.005  -0.581  -3.662  1.00  0.00           N  
ATOM   3187  H   VAL B 200       0.023  -1.323  -2.976  1.00  0.00           H  
ATOM   3188  CA  VAL B 200       0.916   0.555  -3.415  1.00  0.00           C  
ATOM   3189  HA  VAL B 200       1.092   1.086  -4.349  1.00  0.00           H  
ATOM   3190  CB  VAL B 200       0.305   1.556  -2.407  1.00  0.00           C  
ATOM   3191  HB  VAL B 200       0.086   1.037  -1.473  1.00  0.00           H  
ATOM   3192  CG1 VAL B 200       1.236   2.736  -2.093  1.00  0.00           C  
ATOM   3193 HG11 VAL B 200       1.496   3.267  -3.009  1.00  0.00           H  
ATOM   3194 HG12 VAL B 200       0.739   3.413  -1.398  1.00  0.00           H  
ATOM   3195 HG13 VAL B 200       2.146   2.376  -1.616  1.00  0.00           H  
ATOM   3196  CG2 VAL B 200      -0.995   2.177  -2.924  1.00  0.00           C  
ATOM   3197 HG21 VAL B 200      -1.392   2.893  -2.204  1.00  0.00           H  
ATOM   3198 HG22 VAL B 200      -1.743   1.398  -3.076  1.00  0.00           H  
ATOM   3199 HG23 VAL B 200      -0.804   2.680  -3.872  1.00  0.00           H  
ATOM   3200  C   VAL B 200       2.269   0.043  -2.908  1.00  0.00           C  
ATOM   3201  O   VAL B 200       2.303  -0.881  -2.095  1.00  0.00           O  
ATOM   3202  N   VAL B 201       3.369   0.654  -3.364  1.00  0.00           N  
ATOM   3203  H   VAL B 201       3.232   1.363  -4.081  1.00  0.00           H  
ATOM   3204  CA  VAL B 201       4.745   0.455  -2.870  1.00  0.00           C  
ATOM   3205  HA  VAL B 201       4.702  -0.070  -1.914  1.00  0.00           H  
ATOM   3206  CB  VAL B 201       5.604  -0.401  -3.824  1.00  0.00           C  
ATOM   3207  HB  VAL B 201       6.495  -0.674  -3.264  1.00  0.00           H  
ATOM   3208  CG1 VAL B 201       4.914  -1.696  -4.265  1.00  0.00           C  
ATOM   3209 HG11 VAL B 201       4.575  -2.253  -3.398  1.00  0.00           H  
ATOM   3210 HG12 VAL B 201       4.055  -1.471  -4.897  1.00  0.00           H  
ATOM   3211 HG13 VAL B 201       5.612  -2.312  -4.831  1.00  0.00           H  
ATOM   3212  CG2 VAL B 201       6.070   0.312  -5.099  1.00  0.00           C  
ATOM   3213 HG21 VAL B 201       6.602   1.234  -4.874  1.00  0.00           H  
ATOM   3214 HG22 VAL B 201       6.737  -0.339  -5.664  1.00  0.00           H  
ATOM   3215 HG23 VAL B 201       5.206   0.542  -5.716  1.00  0.00           H  
ATOM   3216  C   VAL B 201       5.433   1.795  -2.596  1.00  0.00           C  
ATOM   3217  O   VAL B 201       5.053   2.825  -3.149  1.00  0.00           O  
ATOM   3218  N   SER B 202       6.492   1.813  -1.788  1.00  0.00           N  
ATOM   3219  H   SER B 202       6.779   0.942  -1.347  1.00  0.00           H  
ATOM   3220  CA  SER B 202       7.102   3.057  -1.284  1.00  0.00           C  
ATOM   3221  HA  SER B 202       6.284   3.657  -0.905  1.00  0.00           H  
ATOM   3222  CB  SER B 202       8.035   2.765  -0.100  1.00  0.00           C  
ATOM   3223  HB2 SER B 202       8.510   3.691   0.226  1.00  0.00           H  
ATOM   3224  HB3 SER B 202       7.451   2.371   0.732  1.00  0.00           H  
ATOM   3225  OG  SER B 202       9.028   1.821  -0.451  1.00  0.00           O  
ATOM   3226  HG  SER B 202       8.555   0.944  -0.473  1.00  0.00           H  
ATOM   3227  C   SER B 202       7.800   3.920  -2.344  1.00  0.00           C  
ATOM   3228  O   SER B 202       7.990   5.117  -2.105  1.00  0.00           O  
ATOM   3229  N   ALA B 203       8.110   3.344  -3.509  1.00  0.00           N  
ATOM   3230  H   ALA B 203       7.952   2.353  -3.576  1.00  0.00           H  
ATOM   3231  CA  ALA B 203       8.585   4.025  -4.713  1.00  0.00           C  
ATOM   3232  HA  ALA B 203       9.261   4.825  -4.423  1.00  0.00           H  
ATOM   3233  CB  ALA B 203       9.379   2.994  -5.520  1.00  0.00           C  
ATOM   3234  HB1 ALA B 203      10.149   2.550  -4.889  1.00  0.00           H  
ATOM   3235  HB2 ALA B 203       8.713   2.209  -5.878  1.00  0.00           H  
ATOM   3236  HB3 ALA B 203       9.848   3.478  -6.377  1.00  0.00           H  
ATOM   3237  C   ALA B 203       7.467   4.671  -5.565  1.00  0.00           C  
ATOM   3238  O   ALA B 203       7.754   5.485  -6.444  1.00  0.00           O  
ATOM   3239  N   ASP B 204       6.193   4.350  -5.312  1.00  0.00           N  
ATOM   3240  H   ASP B 204       5.974   3.717  -4.553  1.00  0.00           H  
ATOM   3241  CA  ASP B 204       5.070   4.959  -6.019  1.00  0.00           C  
ATOM   3242  HA  ASP B 204       5.259   4.872  -7.091  1.00  0.00           H  
ATOM   3243  CB  ASP B 204       3.737   4.245  -5.737  1.00  0.00           C  
ATOM   3244  HB2 ASP B 204       3.535   4.258  -4.664  1.00  0.00           H  
ATOM   3245  HB3 ASP B 204       2.936   4.805  -6.226  1.00  0.00           H  
ATOM   3246  CG  ASP B 204       3.702   2.805  -6.257  1.00  0.00           C  
ATOM   3247  OD1 ASP B 204       4.493   2.450  -7.159  1.00  0.00           O  
ATOM   3248  OD2 ASP B 204       2.827   2.038  -5.796  1.00  0.00           O  
ATOM   3249  C   ASP B 204       4.963   6.443  -5.677  1.00  0.00           C  
ATOM   3250  O   ASP B 204       4.928   6.848  -4.515  1.00  0.00           O  
ATOM   3251  N   GLN B 205       4.866   7.250  -6.724  1.00  0.00           N  
ATOM   3252  H   GLN B 205       4.951   6.843  -7.643  1.00  0.00           H  
ATOM   3253  CA  GLN B 205       4.616   8.678  -6.651  1.00  0.00           C  
ATOM   3254  HA  GLN B 205       4.029   8.881  -5.755  1.00  0.00           H  
ATOM   3255  CB  GLN B 205       5.946   9.442  -6.546  1.00  0.00           C  
ATOM   3256  HB2 GLN B 205       6.450   9.116  -5.635  1.00  0.00           H  
ATOM   3257  HB3 GLN B 205       6.579   9.201  -7.402  1.00  0.00           H  
ATOM   3258  CG  GLN B 205       5.720  10.961  -6.492  1.00  0.00           C  
ATOM   3259  HG2 GLN B 205       5.404  11.312  -7.475  1.00  0.00           H  
ATOM   3260  HG3 GLN B 205       4.923  11.180  -5.783  1.00  0.00           H  
ATOM   3261  CD  GLN B 205       6.946  11.761  -6.061  1.00  0.00           C  
ATOM   3262  OE1 GLN B 205       7.988  11.253  -5.693  1.00  0.00           O  
ATOM   3263  NE2 GLN B 205       6.855  13.069  -6.087  1.00  0.00           N  
ATOM   3264 HE21 GLN B 205       7.679  13.580  -5.827  1.00  0.00           H  
ATOM   3265 HE22 GLN B 205       5.998  13.521  -6.390  1.00  0.00           H  
ATOM   3266  C   GLN B 205       3.790   9.073  -7.871  1.00  0.00           C  
ATOM   3267  O   GLN B 205       4.144   8.739  -9.002  1.00  0.00           O  
ATOM   3268  N   TYR B 206       2.671   9.739  -7.629  1.00  0.00           N  
ATOM   3269  H   TYR B 206       2.477  10.010  -6.670  1.00  0.00           H  
ATOM   3270  CA  TYR B 206       1.721  10.166  -8.641  1.00  0.00           C  
ATOM   3271  HA  TYR B 206       1.859   9.553  -9.529  1.00  0.00           H  
ATOM   3272  CB  TYR B 206       0.291   9.927  -8.130  1.00  0.00           C  
ATOM   3273  HB2 TYR B 206       0.148  10.481  -7.202  1.00  0.00           H  
ATOM   3274  HB3 TYR B 206      -0.407  10.338  -8.862  1.00  0.00           H  
ATOM   3275  CG  TYR B 206      -0.062   8.462  -7.891  1.00  0.00           C  
ATOM   3276  CD1 TYR B 206       0.308   7.811  -6.692  1.00  0.00           C  
ATOM   3277  HD1 TYR B 206       0.835   8.363  -5.927  1.00  0.00           H  
ATOM   3278  CE1 TYR B 206       0.010   6.444  -6.502  1.00  0.00           C  
ATOM   3279  HE1 TYR B 206       0.316   5.934  -5.602  1.00  0.00           H  
ATOM   3280  CZ  TYR B 206      -0.695   5.726  -7.493  1.00  0.00           C  
ATOM   3281  OH  TYR B 206      -0.980   4.407  -7.315  1.00  0.00           O  
ATOM   3282  HH  TYR B 206      -0.354   3.938  -6.756  1.00  0.00           H  
ATOM   3283  CE2 TYR B 206      -1.090   6.385  -8.678  1.00  0.00           C  
ATOM   3284  HE2 TYR B 206      -1.619   5.825  -9.438  1.00  0.00           H  
ATOM   3285  CD2 TYR B 206      -0.755   7.740  -8.885  1.00  0.00           C  
ATOM   3286  HD2 TYR B 206      -1.032   8.223  -9.811  1.00  0.00           H  
ATOM   3287  C   TYR B 206       1.973  11.633  -9.015  1.00  0.00           C  
ATOM   3288  O   TYR B 206       2.236  12.472  -8.148  1.00  0.00           O  
ATOM   3289  N   THR B 207       1.876  11.961 -10.298  1.00  0.00           N  
ATOM   3290  H   THR B 207       1.673  11.209 -10.947  1.00  0.00           H  
ATOM   3291  CA  THR B 207       1.619  13.326 -10.790  1.00  0.00           C  
ATOM   3292  HA  THR B 207       2.140  14.050 -10.164  1.00  0.00           H  
ATOM   3293  CB  THR B 207       2.097  13.507 -12.240  1.00  0.00           C  
ATOM   3294  HB  THR B 207       1.462  12.927 -12.912  1.00  0.00           H  
ATOM   3295  CG2 THR B 207       2.097  14.971 -12.682  1.00  0.00           C  
ATOM   3296 HG21 THR B 207       2.679  15.570 -11.982  1.00  0.00           H  
ATOM   3297 HG22 THR B 207       2.540  15.045 -13.675  1.00  0.00           H  
ATOM   3298 HG23 THR B 207       1.078  15.354 -12.732  1.00  0.00           H  
ATOM   3299  OG1 THR B 207       3.424  13.051 -12.369  1.00  0.00           O  
ATOM   3300  HG1 THR B 207       3.387  12.131 -12.648  1.00  0.00           H  
ATOM   3301  C   THR B 207       0.116  13.584 -10.723  1.00  0.00           C  
ATOM   3302  O   THR B 207      -0.661  12.650 -10.941  1.00  0.00           O  
ATOM   3303  N   LEU B 208      -0.303  14.817 -10.428  1.00  0.00           N  
ATOM   3304  H   LEU B 208       0.388  15.555 -10.320  1.00  0.00           H  
ATOM   3305  CA  LEU B 208      -1.709  15.228 -10.370  1.00  0.00           C  
ATOM   3306  HA  LEU B 208      -2.350  14.429 -10.743  1.00  0.00           H  
ATOM   3307  CB  LEU B 208      -2.117  15.557  -8.919  1.00  0.00           C  
ATOM   3308  HB2 LEU B 208      -1.574  16.454  -8.617  1.00  0.00           H  
ATOM   3309  HB3 LEU B 208      -3.179  15.805  -8.920  1.00  0.00           H  
ATOM   3310  CG  LEU B 208      -1.872  14.487  -7.843  1.00  0.00           C  
ATOM   3311  HG  LEU B 208      -0.809  14.252  -7.785  1.00  0.00           H  
ATOM   3312  CD1 LEU B 208      -2.318  15.055  -6.494  1.00  0.00           C  
ATOM   3313 HD11 LEU B 208      -1.709  15.920  -6.235  1.00  0.00           H  
ATOM   3314 HD12 LEU B 208      -3.367  15.353  -6.539  1.00  0.00           H  
ATOM   3315 HD13 LEU B 208      -2.207  14.302  -5.716  1.00  0.00           H  
ATOM   3316  CD2 LEU B 208      -2.654  13.200  -8.090  1.00  0.00           C  
ATOM   3317 HD21 LEU B 208      -2.354  12.766  -9.041  1.00  0.00           H  
ATOM   3318 HD22 LEU B 208      -2.453  12.483  -7.296  1.00  0.00           H  
ATOM   3319 HD23 LEU B 208      -3.722  13.419  -8.127  1.00  0.00           H  
ATOM   3320  C   LEU B 208      -1.939  16.470 -11.242  1.00  0.00           C  
ATOM   3321  O   LEU B 208      -1.184  17.435 -11.114  1.00  0.00           O  
ATOM   3322  N   ASP B 209      -3.023  16.488 -12.025  1.00  0.00           N  
ATOM   3323  H   ASP B 209      -3.611  15.660 -12.043  1.00  0.00           H  
ATOM   3324  CA  ASP B 209      -3.504  17.666 -12.755  1.00  0.00           C  
ATOM   3325  HA  ASP B 209      -2.957  18.545 -12.412  1.00  0.00           H  
ATOM   3326  CB  ASP B 209      -3.270  17.566 -14.275  1.00  0.00           C  
ATOM   3327  HB2 ASP B 209      -3.738  16.660 -14.654  1.00  0.00           H  
ATOM   3328  HB3 ASP B 209      -3.777  18.410 -14.744  1.00  0.00           H  
ATOM   3329  CG  ASP B 209      -1.809  17.587 -14.734  1.00  0.00           C  
ATOM   3330  OD1 ASP B 209      -1.530  18.150 -15.814  1.00  0.00           O  
ATOM   3331  OD2 ASP B 209      -0.885  17.168 -13.994  1.00  0.00           O  
ATOM   3332  C   ASP B 209      -4.991  17.903 -12.454  1.00  0.00           C  
ATOM   3333  O   ASP B 209      -5.807  16.980 -12.524  1.00  0.00           O  
ATOM   3334  N   LEU B 210      -5.369  19.143 -12.139  1.00  0.00           N  
ATOM   3335  H   LEU B 210      -4.663  19.875 -12.135  1.00  0.00           H  
ATOM   3336  CA  LEU B 210      -6.760  19.532 -11.891  1.00  0.00           C  
ATOM   3337  HA  LEU B 210      -7.357  18.631 -11.742  1.00  0.00           H  
ATOM   3338  CB  LEU B 210      -6.843  20.366 -10.599  1.00  0.00           C  
ATOM   3339  HB2 LEU B 210      -6.376  19.816  -9.781  1.00  0.00           H  
ATOM   3340  HB3 LEU B 210      -6.274  21.277 -10.768  1.00  0.00           H  
ATOM   3341  CG  LEU B 210      -8.275  20.751 -10.184  1.00  0.00           C  
ATOM   3342  HG  LEU B 210      -8.807  21.164 -11.039  1.00  0.00           H  
ATOM   3343  CD1 LEU B 210      -9.058  19.559  -9.634  1.00  0.00           C  
ATOM   3344 HD11 LEU B 210      -9.075  18.753 -10.361  1.00  0.00           H  
ATOM   3345 HD12 LEU B 210     -10.082  19.859  -9.427  1.00  0.00           H  
ATOM   3346 HD13 LEU B 210      -8.595  19.196  -8.717  1.00  0.00           H  
ATOM   3347  CD2 LEU B 210      -8.237  21.828  -9.100  1.00  0.00           C  
ATOM   3348 HD21 LEU B 210      -7.692  22.701  -9.459  1.00  0.00           H  
ATOM   3349 HD22 LEU B 210      -9.249  22.125  -8.831  1.00  0.00           H  
ATOM   3350 HD23 LEU B 210      -7.734  21.439  -8.212  1.00  0.00           H  
ATOM   3351  C   LEU B 210      -7.329  20.279 -13.105  1.00  0.00           C  
ATOM   3352  O   LEU B 210      -6.752  21.270 -13.562  1.00  0.00           O  
ATOM   3353  N   TRP B 211      -8.482  19.822 -13.591  1.00  0.00           N  
ATOM   3354  H   TRP B 211      -8.914  19.034 -13.115  1.00  0.00           H  
ATOM   3355  CA  TRP B 211      -9.226  20.393 -14.715  1.00  0.00           C  
ATOM   3356  HA  TRP B 211      -8.632  21.165 -15.200  1.00  0.00           H  
ATOM   3357  CB  TRP B 211      -9.474  19.273 -15.733  1.00  0.00           C  
ATOM   3358  HB2 TRP B 211      -8.514  18.857 -16.039  1.00  0.00           H  
ATOM   3359  HB3 TRP B 211     -10.020  18.471 -15.233  1.00  0.00           H  
ATOM   3360  CG  TRP B 211     -10.241  19.647 -16.962  1.00  0.00           C  
ATOM   3361  CD1 TRP B 211      -9.699  20.027 -18.143  1.00  0.00           C  
ATOM   3362  HD1 TRP B 211      -8.635  20.113 -18.334  1.00  0.00           H  
ATOM   3363  NE1 TRP B 211     -10.703  20.306 -19.049  1.00  0.00           N  
ATOM   3364  HE1 TRP B 211     -10.535  20.711 -19.967  1.00  0.00           H  
ATOM   3365  CE2 TRP B 211     -11.948  20.105 -18.496  1.00  0.00           C  
ATOM   3366  CZ2 TRP B 211     -13.249  20.223 -19.001  1.00  0.00           C  
ATOM   3367  HZ2 TRP B 211     -13.415  20.530 -20.023  1.00  0.00           H  
ATOM   3368  CH2 TRP B 211     -14.341  19.988 -18.148  1.00  0.00           C  
ATOM   3369  HH2 TRP B 211     -15.352  20.150 -18.506  1.00  0.00           H  
ATOM   3370  CZ3 TRP B 211     -14.120  19.611 -16.813  1.00  0.00           C  
ATOM   3371  HZ3 TRP B 211     -14.967  19.483 -16.146  1.00  0.00           H  
ATOM   3372  CE3 TRP B 211     -12.809  19.467 -16.321  1.00  0.00           C  
ATOM   3373  HE3 TRP B 211     -12.653  19.223 -15.280  1.00  0.00           H  
ATOM   3374  CD2 TRP B 211     -11.688  19.709 -17.149  1.00  0.00           C  
ATOM   3375  C   TRP B 211     -10.527  21.044 -14.233  1.00  0.00           C  
ATOM   3376  O   TRP B 211     -11.193  20.492 -13.356  1.00  0.00           O  
ATOM   3377  N   ALA B 212     -10.903  22.184 -14.820  1.00  0.00           N  
ATOM   3378  H   ALA B 212     -10.317  22.570 -15.553  1.00  0.00           H  
ATOM   3379  CA  ALA B 212     -12.102  22.953 -14.494  1.00  0.00           C  
ATOM   3380  HA  ALA B 212     -12.838  22.286 -14.050  1.00  0.00           H  
ATOM   3381  CB  ALA B 212     -11.736  24.033 -13.468  1.00  0.00           C  
ATOM   3382  HB1 ALA B 212     -12.643  24.525 -13.111  1.00  0.00           H  
ATOM   3383  HB2 ALA B 212     -11.209  23.589 -12.626  1.00  0.00           H  
ATOM   3384  HB3 ALA B 212     -11.088  24.779 -13.934  1.00  0.00           H  
ATOM   3385  C   ALA B 212     -12.719  23.599 -15.751  1.00  0.00           C  
ATOM   3386  O   ALA B 212     -11.997  24.193 -16.561  1.00  0.00           O  
ATOM   3387  N   GLY B 213     -14.046  23.516 -15.902  1.00  0.00           N  
ATOM   3388  H   GLY B 213     -14.559  23.021 -15.177  1.00  0.00           H  
ATOM   3389  CA  GLY B 213     -14.831  24.134 -16.984  1.00  0.00           C  
ATOM   3390  HA2 GLY B 213     -15.891  23.972 -16.788  1.00  0.00           H  
ATOM   3391  HA3 GLY B 213     -14.648  25.208 -16.984  1.00  0.00           H  
ATOM   3392  C   GLY B 213     -14.519  23.594 -18.387  1.00  0.00           C  
ATOM   3393  O   GLY B 213     -15.299  22.840 -18.960  1.00  0.00           O  
ATOM   3394  N   GLN B 214     -13.358  23.971 -18.924  1.00  0.00           N  
ATOM   3395  H   GLN B 214     -12.783  24.568 -18.344  1.00  0.00           H  
ATOM   3396  CA  GLN B 214     -12.827  23.531 -20.215  1.00  0.00           C  
ATOM   3397  HA  GLN B 214     -13.327  22.606 -20.494  1.00  0.00           H  
ATOM   3398  CB  GLN B 214     -13.195  24.564 -21.293  1.00  0.00           C  
ATOM   3399  HB2 GLN B 214     -12.863  24.191 -22.263  1.00  0.00           H  
ATOM   3400  HB3 GLN B 214     -14.285  24.632 -21.336  1.00  0.00           H  
ATOM   3401  CG  GLN B 214     -12.598  25.969 -21.076  1.00  0.00           C  
ATOM   3402  HG2 GLN B 214     -12.064  26.025 -20.127  1.00  0.00           H  
ATOM   3403  HG3 GLN B 214     -11.882  26.183 -21.871  1.00  0.00           H  
ATOM   3404  CD  GLN B 214     -13.689  27.033 -21.064  1.00  0.00           C  
ATOM   3405  OE1 GLN B 214     -14.398  27.215 -20.089  1.00  0.00           O  
ATOM   3406  NE2 GLN B 214     -13.887  27.754 -22.148  1.00  0.00           N  
ATOM   3407 HE21 GLN B 214     -14.606  28.456 -22.074  1.00  0.00           H  
ATOM   3408 HE22 GLN B 214     -13.325  27.621 -22.968  1.00  0.00           H  
ATOM   3409  C   GLN B 214     -11.316  23.230 -20.204  1.00  0.00           C  
ATOM   3410  O   GLN B 214     -10.830  22.604 -21.145  1.00  0.00           O  
ATOM   3411  N   GLN B 215     -10.561  23.620 -19.166  1.00  0.00           N  
ATOM   3412  H   GLN B 215     -11.014  23.976 -18.330  1.00  0.00           H  
ATOM   3413  CA  GLN B 215      -9.088  23.641 -19.196  1.00  0.00           C  
ATOM   3414  HA  GLN B 215      -8.744  22.884 -19.901  1.00  0.00           H  
ATOM   3415  CB  GLN B 215      -8.618  25.008 -19.737  1.00  0.00           C  
ATOM   3416  HB2 GLN B 215      -7.548  24.963 -19.940  1.00  0.00           H  
ATOM   3417  HB3 GLN B 215      -9.123  25.189 -20.688  1.00  0.00           H  
ATOM   3418  CG  GLN B 215      -8.882  26.197 -18.793  1.00  0.00           C  
ATOM   3419  HG2 GLN B 215      -9.919  26.182 -18.456  1.00  0.00           H  
ATOM   3420  HG3 GLN B 215      -8.247  26.107 -17.913  1.00  0.00           H  
ATOM   3421  CD  GLN B 215      -8.633  27.545 -19.468  1.00  0.00           C  
ATOM   3422  OE1 GLN B 215      -9.044  27.806 -20.585  1.00  0.00           O  
ATOM   3423  NE2 GLN B 215      -7.982  28.481 -18.813  1.00  0.00           N  
ATOM   3424 HE21 GLN B 215      -7.789  29.315 -19.340  1.00  0.00           H  
ATOM   3425 HE22 GLN B 215      -7.559  28.299 -17.917  1.00  0.00           H  
ATOM   3426  C   GLN B 215      -8.443  23.296 -17.841  1.00  0.00           C  
ATOM   3427  O   GLN B 215      -9.120  23.192 -16.820  1.00  0.00           O  
ATOM   3428  N   LEU B 216      -7.120  23.107 -17.825  1.00  0.00           N  
ATOM   3429  H   LEU B 216      -6.599  23.253 -18.674  1.00  0.00           H  
ATOM   3430  CA  LEU B 216      -6.362  22.902 -16.584  1.00  0.00           C  
ATOM   3431  HA  LEU B 216      -6.888  22.165 -15.983  1.00  0.00           H  
ATOM   3432  CB  LEU B 216      -4.955  22.348 -16.879  1.00  0.00           C  
ATOM   3433  HB2 LEU B 216      -4.433  23.051 -17.528  1.00  0.00           H  
ATOM   3434  HB3 LEU B 216      -4.403  22.291 -15.940  1.00  0.00           H  
ATOM   3435  CG  LEU B 216      -4.936  20.952 -17.534  1.00  0.00           C  
ATOM   3436  HG  LEU B 216      -5.443  20.997 -18.497  1.00  0.00           H  
ATOM   3437  CD1 LEU B 216      -3.493  20.517 -17.774  1.00  0.00           C  
ATOM   3438 HD11 LEU B 216      -2.978  21.257 -18.384  1.00  0.00           H  
ATOM   3439 HD12 LEU B 216      -2.971  20.400 -16.822  1.00  0.00           H  
ATOM   3440 HD13 LEU B 216      -3.475  19.558 -18.295  1.00  0.00           H  
ATOM   3441  CD2 LEU B 216      -5.620  19.892 -16.669  1.00  0.00           C  
ATOM   3442 HD21 LEU B 216      -5.444  18.898 -17.081  1.00  0.00           H  
ATOM   3443 HD22 LEU B 216      -5.225  19.932 -15.654  1.00  0.00           H  
ATOM   3444 HD23 LEU B 216      -6.689  20.075 -16.643  1.00  0.00           H  
ATOM   3445  C   LEU B 216      -6.299  24.180 -15.731  1.00  0.00           C  
ATOM   3446  O   LEU B 216      -6.253  25.294 -16.253  1.00  0.00           O  
ATOM   3447  N   LEU B 217      -6.290  23.978 -14.412  1.00  0.00           N  
ATOM   3448  H   LEU B 217      -6.385  23.018 -14.100  1.00  0.00           H  
ATOM   3449  CA  LEU B 217      -6.345  25.018 -13.382  1.00  0.00           C  
ATOM   3450  HA  LEU B 217      -6.316  25.995 -13.864  1.00  0.00           H  
ATOM   3451  CB  LEU B 217      -7.702  24.846 -12.665  1.00  0.00           C  
ATOM   3452  HB2 LEU B 217      -8.499  24.927 -13.404  1.00  0.00           H  
ATOM   3453  HB3 LEU B 217      -7.743  23.839 -12.247  1.00  0.00           H  
ATOM   3454  CG  LEU B 217      -7.977  25.850 -11.533  1.00  0.00           C  
ATOM   3455  HG  LEU B 217      -7.199  25.772 -10.775  1.00  0.00           H  
ATOM   3456  CD1 LEU B 217      -8.020  27.280 -12.067  1.00  0.00           C  
ATOM   3457 HD11 LEU B 217      -8.254  27.975 -11.272  1.00  0.00           H  
ATOM   3458 HD12 LEU B 217      -7.050  27.557 -12.478  1.00  0.00           H  
ATOM   3459 HD13 LEU B 217      -8.782  27.371 -12.841  1.00  0.00           H  
ATOM   3460  CD2 LEU B 217      -9.311  25.530 -10.864  1.00  0.00           C  
ATOM   3461 HD21 LEU B 217     -10.124  25.666 -11.577  1.00  0.00           H  
ATOM   3462 HD22 LEU B 217      -9.312  24.499 -10.507  1.00  0.00           H  
ATOM   3463 HD23 LEU B 217      -9.459  26.201 -10.019  1.00  0.00           H  
ATOM   3464  C   LEU B 217      -5.161  24.962 -12.400  1.00  0.00           C  
ATOM   3465  O   LEU B 217      -4.748  25.995 -11.877  1.00  0.00           O  
ATOM   3466  N   TRP B 218      -4.630  23.764 -12.134  1.00  0.00           N  
ATOM   3467  H   TRP B 218      -4.999  22.958 -12.619  1.00  0.00           H  
ATOM   3468  CA  TRP B 218      -3.584  23.495 -11.138  1.00  0.00           C  
ATOM   3469  HA  TRP B 218      -2.845  24.296 -11.167  1.00  0.00           H  
ATOM   3470  CB  TRP B 218      -4.231  23.481  -9.743  1.00  0.00           C  
ATOM   3471  HB2 TRP B 218      -4.600  24.485  -9.524  1.00  0.00           H  
ATOM   3472  HB3 TRP B 218      -5.097  22.820  -9.763  1.00  0.00           H  
ATOM   3473  CG  TRP B 218      -3.375  23.042  -8.597  1.00  0.00           C  
ATOM   3474  CD1 TRP B 218      -2.739  23.868  -7.740  1.00  0.00           C  
ATOM   3475  HD1 TRP B 218      -2.765  24.950  -7.763  1.00  0.00           H  
ATOM   3476  NE1 TRP B 218      -2.072  23.133  -6.788  1.00  0.00           N  
ATOM   3477  HE1 TRP B 218      -1.590  23.601  -6.008  1.00  0.00           H  
ATOM   3478  CE2 TRP B 218      -2.237  21.776  -6.982  1.00  0.00           C  
ATOM   3479  CZ2 TRP B 218      -1.802  20.639  -6.281  1.00  0.00           C  
ATOM   3480  HZ2 TRP B 218      -1.199  20.752  -5.394  1.00  0.00           H  
ATOM   3481  CH2 TRP B 218      -2.188  19.364  -6.730  1.00  0.00           C  
ATOM   3482  HH2 TRP B 218      -1.889  18.481  -6.177  1.00  0.00           H  
ATOM   3483  CZ3 TRP B 218      -2.982  19.244  -7.885  1.00  0.00           C  
ATOM   3484  HZ3 TRP B 218      -3.275  18.265  -8.230  1.00  0.00           H  
ATOM   3485  CE3 TRP B 218      -3.416  20.387  -8.585  1.00  0.00           C  
ATOM   3486  HE3 TRP B 218      -4.039  20.274  -9.460  1.00  0.00           H  
ATOM   3487  CD2 TRP B 218      -3.067  21.685  -8.141  1.00  0.00           C  
ATOM   3488  C   TRP B 218      -2.858  22.175 -11.454  1.00  0.00           C  
ATOM   3489  O   TRP B 218      -3.428  21.310 -12.128  1.00  0.00           O  
ATOM   3490  N   LYS B 219      -1.616  22.010 -10.973  1.00  0.00           N  
ATOM   3491  H   LYS B 219      -1.272  22.712 -10.329  1.00  0.00           H  
ATOM   3492  CA  LYS B 219      -0.797  20.792 -11.109  1.00  0.00           C  
ATOM   3493  HA  LYS B 219      -1.449  19.926 -11.248  1.00  0.00           H  
ATOM   3494  CB  LYS B 219       0.167  20.893 -12.305  1.00  0.00           C  
ATOM   3495  HB2 LYS B 219       0.752  21.810 -12.221  1.00  0.00           H  
ATOM   3496  HB3 LYS B 219       0.853  20.047 -12.251  1.00  0.00           H  
ATOM   3497  CG  LYS B 219      -0.537  20.853 -13.668  1.00  0.00           C  
ATOM   3498  HG2 LYS B 219      -1.111  19.933 -13.736  1.00  0.00           H  
ATOM   3499  HG3 LYS B 219      -1.234  21.688 -13.732  1.00  0.00           H  
ATOM   3500  CD  LYS B 219       0.426  20.957 -14.863  1.00  0.00           C  
ATOM   3501  HD2 LYS B 219      -0.164  20.896 -15.781  1.00  0.00           H  
ATOM   3502  HD3 LYS B 219       0.889  21.946 -14.832  1.00  0.00           H  
ATOM   3503  CE  LYS B 219       1.552  19.909 -14.921  1.00  0.00           C  
ATOM   3504  HE2 LYS B 219       2.201  20.172 -15.760  1.00  0.00           H  
ATOM   3505  HE3 LYS B 219       2.145  19.961 -14.005  1.00  0.00           H  
ATOM   3506  NZ  LYS B 219       1.047  18.530 -15.120  1.00  0.00           N  
ATOM   3507  HZ1 LYS B 219       1.748  17.859 -15.386  1.00  0.00           H  
ATOM   3508  HZ2 LYS B 219       0.554  18.156 -14.301  1.00  0.00           H  
ATOM   3509  HZ3 LYS B 219       0.258  18.487 -15.775  1.00  0.00           H  
ATOM   3510  C   LYS B 219       0.017  20.546  -9.839  1.00  0.00           C  
ATOM   3511  O   LYS B 219       0.475  21.495  -9.209  1.00  0.00           O  
ATOM   3512  N   GLY B 220       0.283  19.283  -9.525  1.00  0.00           N  
ATOM   3513  H   GLY B 220      -0.112  18.554 -10.111  1.00  0.00           H  
ATOM   3514  CA  GLY B 220       1.068  18.884  -8.360  1.00  0.00           C  
ATOM   3515  HA2 GLY B 220       1.952  19.519  -8.281  1.00  0.00           H  
ATOM   3516  HA3 GLY B 220       0.466  19.036  -7.463  1.00  0.00           H  
ATOM   3517  C   GLY B 220       1.523  17.428  -8.410  1.00  0.00           C  
ATOM   3518  O   GLY B 220       1.607  16.807  -9.472  1.00  0.00           O  
ATOM   3519  N   SER B 221       1.838  16.861  -7.246  1.00  0.00           N  
ATOM   3520  H   SER B 221       1.721  17.398  -6.397  1.00  0.00           H  
ATOM   3521  CA  SER B 221       2.268  15.468  -7.084  1.00  0.00           C  
ATOM   3522  HA  SER B 221       1.728  14.859  -7.807  1.00  0.00           H  
ATOM   3523  CB  SER B 221       3.772  15.345  -7.376  1.00  0.00           C  
ATOM   3524  HB2 SER B 221       3.960  15.641  -8.411  1.00  0.00           H  
ATOM   3525  HB3 SER B 221       4.322  16.019  -6.718  1.00  0.00           H  
ATOM   3526  OG  SER B 221       4.244  14.025  -7.174  1.00  0.00           O  
ATOM   3527  HG  SER B 221       3.676  13.428  -7.701  1.00  0.00           H  
ATOM   3528  C   SER B 221       1.922  14.954  -5.685  1.00  0.00           C  
ATOM   3529  O   SER B 221       1.769  15.737  -4.749  1.00  0.00           O  
ATOM   3530  N   PHE B 222       1.799  13.636  -5.542  1.00  0.00           N  
ATOM   3531  H   PHE B 222       1.963  13.052  -6.356  1.00  0.00           H  
ATOM   3532  CA  PHE B 222       1.441  12.957  -4.299  1.00  0.00           C  
ATOM   3533  HA  PHE B 222       1.676  13.604  -3.453  1.00  0.00           H  
ATOM   3534  CB  PHE B 222      -0.076  12.720  -4.310  1.00  0.00           C  
ATOM   3535  HB2 PHE B 222      -0.572  13.681  -4.167  1.00  0.00           H  
ATOM   3536  HB3 PHE B 222      -0.363  12.343  -5.292  1.00  0.00           H  
ATOM   3537  CG  PHE B 222      -0.588  11.761  -3.257  1.00  0.00           C  
ATOM   3538  CD1 PHE B 222      -0.456  12.075  -1.891  1.00  0.00           C  
ATOM   3539  HD1 PHE B 222       0.004  13.004  -1.579  1.00  0.00           H  
ATOM   3540  CE1 PHE B 222      -0.956  11.193  -0.920  1.00  0.00           C  
ATOM   3541  HE1 PHE B 222      -0.872  11.446   0.127  1.00  0.00           H  
ATOM   3542  CZ  PHE B 222      -1.596  10.005  -1.309  1.00  0.00           C  
ATOM   3543  HZ  PHE B 222      -2.006   9.348  -0.559  1.00  0.00           H  
ATOM   3544  CE2 PHE B 222      -1.729   9.689  -2.671  1.00  0.00           C  
ATOM   3545  HE2 PHE B 222      -2.235   8.782  -2.971  1.00  0.00           H  
ATOM   3546  CD2 PHE B 222      -1.220  10.565  -3.646  1.00  0.00           C  
ATOM   3547  HD2 PHE B 222      -1.337  10.326  -4.695  1.00  0.00           H  
ATOM   3548  C   PHE B 222       2.248  11.662  -4.144  1.00  0.00           C  
ATOM   3549  O   PHE B 222       2.385  10.893  -5.095  1.00  0.00           O  
ATOM   3550  N   LYS B 223       2.776  11.396  -2.944  1.00  0.00           N  
ATOM   3551  H   LYS B 223       2.601  12.040  -2.185  1.00  0.00           H  
ATOM   3552  CA  LYS B 223       3.567  10.196  -2.634  1.00  0.00           C  
ATOM   3553  HA  LYS B 223       3.578   9.534  -3.498  1.00  0.00           H  
ATOM   3554  CB  LYS B 223       5.034  10.601  -2.390  1.00  0.00           C  
ATOM   3555  HB2 LYS B 223       5.361  11.247  -3.207  1.00  0.00           H  
ATOM   3556  HB3 LYS B 223       5.135  11.148  -1.451  1.00  0.00           H  
ATOM   3557  CG  LYS B 223       5.925   9.353  -2.370  1.00  0.00           C  
ATOM   3558  HG2 LYS B 223       5.704   8.761  -1.483  1.00  0.00           H  
ATOM   3559  HG3 LYS B 223       5.686   8.763  -3.249  1.00  0.00           H  
ATOM   3560  CD  LYS B 223       7.423   9.666  -2.428  1.00  0.00           C  
ATOM   3561  HD2 LYS B 223       7.615  10.312  -3.283  1.00  0.00           H  
ATOM   3562  HD3 LYS B 223       7.747  10.179  -1.523  1.00  0.00           H  
ATOM   3563  CE  LYS B 223       8.195   8.355  -2.631  1.00  0.00           C  
ATOM   3564  HE2 LYS B 223       7.555   7.660  -3.187  1.00  0.00           H  
ATOM   3565  HE3 LYS B 223       9.083   8.551  -3.237  1.00  0.00           H  
ATOM   3566  NZ  LYS B 223       8.580   7.744  -1.341  1.00  0.00           N  
ATOM   3567  HZ1 LYS B 223       9.324   8.250  -0.875  1.00  0.00           H  
ATOM   3568  HZ2 LYS B 223       7.839   7.841  -0.649  1.00  0.00           H  
ATOM   3569  HZ3 LYS B 223       8.793   6.757  -1.439  1.00  0.00           H  
ATOM   3570  C   LYS B 223       2.927   9.442  -1.455  1.00  0.00           C  
ATOM   3571  O   LYS B 223       3.084   9.900  -0.322  1.00  0.00           O  
ATOM   3572  N   PRO B 224       2.189   8.333  -1.684  1.00  0.00           N  
ATOM   3573  CD  PRO B 224       1.953   7.696  -2.976  1.00  0.00           C  
ATOM   3574  HD2 PRO B 224       2.800   7.053  -3.216  1.00  0.00           H  
ATOM   3575  HD3 PRO B 224       1.788   8.426  -3.769  1.00  0.00           H  
ATOM   3576  CG  PRO B 224       0.703   6.839  -2.807  1.00  0.00           C  
ATOM   3577  HG2 PRO B 224       0.741   5.945  -3.428  1.00  0.00           H  
ATOM   3578  HG3 PRO B 224      -0.187   7.426  -3.028  1.00  0.00           H  
ATOM   3579  CB  PRO B 224       0.735   6.474  -1.331  1.00  0.00           C  
ATOM   3580  HB2 PRO B 224       1.376   5.604  -1.197  1.00  0.00           H  
ATOM   3581  HB3 PRO B 224      -0.262   6.267  -0.951  1.00  0.00           H  
ATOM   3582  CA  PRO B 224       1.364   7.694  -0.652  1.00  0.00           C  
ATOM   3583  HA  PRO B 224       0.578   8.386  -0.348  1.00  0.00           H  
ATOM   3584  C   PRO B 224       2.138   7.250   0.594  1.00  0.00           C  
ATOM   3585  O   PRO B 224       1.625   7.359   1.702  1.00  0.00           O  
ATOM   3586  N   SER B 225       3.376   6.784   0.406  1.00  0.00           N  
ATOM   3587  H   SER B 225       3.732   6.740  -0.539  1.00  0.00           H  
ATOM   3588  CA  SER B 225       4.287   6.323   1.460  1.00  0.00           C  
ATOM   3589  HA  SER B 225       3.770   5.560   2.042  1.00  0.00           H  
ATOM   3590  CB  SER B 225       5.515   5.665   0.816  1.00  0.00           C  
ATOM   3591  HB2 SER B 225       6.319   5.581   1.550  1.00  0.00           H  
ATOM   3592  HB3 SER B 225       5.227   4.658   0.520  1.00  0.00           H  
ATOM   3593  OG  SER B 225       5.977   6.371  -0.334  1.00  0.00           O  
ATOM   3594  HG  SER B 225       6.472   5.766  -0.905  1.00  0.00           H  
ATOM   3595  C   SER B 225       4.725   7.392   2.466  1.00  0.00           C  
ATOM   3596  O   SER B 225       5.220   7.032   3.530  1.00  0.00           O  
ATOM   3597  N   GLU B 226       4.529   8.677   2.163  1.00  0.00           N  
ATOM   3598  H   GLU B 226       4.141   8.900   1.258  1.00  0.00           H  
ATOM   3599  CA  GLU B 226       4.812   9.794   3.080  1.00  0.00           C  
ATOM   3600  HA  GLU B 226       5.454   9.438   3.887  1.00  0.00           H  
ATOM   3601  CB  GLU B 226       5.590  10.905   2.335  1.00  0.00           C  
ATOM   3602  HB2 GLU B 226       4.859  11.509   1.798  1.00  0.00           H  
ATOM   3603  HB3 GLU B 226       6.061  11.558   3.070  1.00  0.00           H  
ATOM   3604  CG  GLU B 226       6.644  10.481   1.284  1.00  0.00           C  
ATOM   3605  HG2 GLU B 226       6.155   9.872   0.524  1.00  0.00           H  
ATOM   3606  HG3 GLU B 226       6.972  11.389   0.772  1.00  0.00           H  
ATOM   3607  CD  GLU B 226       7.910   9.750   1.781  1.00  0.00           C  
ATOM   3608  OE1 GLU B 226       8.441   8.925   0.990  1.00  0.00           O  
ATOM   3609  OE2 GLU B 226       8.429  10.072   2.868  1.00  0.00           O  
ATOM   3610  C   GLU B 226       3.525  10.344   3.758  1.00  0.00           C  
ATOM   3611  O   GLU B 226       3.603  11.277   4.550  1.00  0.00           O  
ATOM   3612  N   HIE B 227       2.338   9.789   3.444  1.00  0.00           N  
ATOM   3613  H   HIE B 227       2.360   8.985   2.826  1.00  0.00           H  
ATOM   3614  CA  HIE B 227       1.004  10.305   3.827  1.00  0.00           C  
ATOM   3615  HA  HIE B 227       1.113  10.919   4.726  1.00  0.00           H  
ATOM   3616  CB  HIE B 227       0.451  11.215   2.715  1.00  0.00           C  
ATOM   3617  HB2 HIE B 227       0.454  10.665   1.773  1.00  0.00           H  
ATOM   3618  HB3 HIE B 227      -0.577  11.483   2.955  1.00  0.00           H  
ATOM   3619  CG  HIE B 227       1.200  12.508   2.547  1.00  0.00           C  
ATOM   3620  ND1 HIE B 227       0.989  13.654   3.314  1.00  0.00           N  
ATOM   3621  CE1 HIE B 227       1.912  14.536   2.910  1.00  0.00           C  
ATOM   3622  HE1 HIE B 227       2.038  15.521   3.336  1.00  0.00           H  
ATOM   3623  NE2 HIE B 227       2.673  14.009   1.934  1.00  0.00           N  
ATOM   3624  HE2 HIE B 227       3.480  14.454   1.524  1.00  0.00           H  
ATOM   3625  CD2 HIE B 227       2.234  12.728   1.687  1.00  0.00           C  
ATOM   3626  HD2 HIE B 227       2.657  12.006   1.006  1.00  0.00           H  
ATOM   3627  C   HIE B 227       0.014   9.175   4.182  1.00  0.00           C  
ATOM   3628  O   HIE B 227      -1.117   9.115   3.688  1.00  0.00           O  
ATOM   3629  N   VAL B 228       0.456   8.224   5.007  1.00  0.00           N  
ATOM   3630  H   VAL B 228       1.391   8.316   5.380  1.00  0.00           H  
ATOM   3631  CA  VAL B 228      -0.330   7.027   5.350  1.00  0.00           C  
ATOM   3632  HA  VAL B 228      -0.960   6.783   4.492  1.00  0.00           H  
ATOM   3633  CB  VAL B 228       0.565   5.800   5.584  1.00  0.00           C  
ATOM   3634  HB  VAL B 228       1.250   6.032   6.393  1.00  0.00           H  
ATOM   3635  CG1 VAL B 228      -0.263   4.558   5.957  1.00  0.00           C  
ATOM   3636 HG11 VAL B 228      -0.735   4.691   6.929  1.00  0.00           H  
ATOM   3637 HG12 VAL B 228      -1.034   4.382   5.207  1.00  0.00           H  
ATOM   3638 HG13 VAL B 228       0.388   3.687   6.016  1.00  0.00           H  
ATOM   3639  CG2 VAL B 228       1.391   5.459   4.338  1.00  0.00           C  
ATOM   3640 HG21 VAL B 228       1.969   4.548   4.504  1.00  0.00           H  
ATOM   3641 HG22 VAL B 228       0.735   5.325   3.479  1.00  0.00           H  
ATOM   3642 HG23 VAL B 228       2.092   6.266   4.128  1.00  0.00           H  
ATOM   3643  C   VAL B 228      -1.258   7.270   6.545  1.00  0.00           C  
ATOM   3644  O   VAL B 228      -0.820   7.607   7.649  1.00  0.00           O  
TER                                                                             
ATOM   3645  N   BCN B 229      -2.551   7.044   6.316  1.00  0.00           N  
ATOM   3646  H27 BCN B 229      -2.798   6.754   5.374  1.00  0.00           H  
ATOM   3647  C2  BCN B 229      -3.568   6.851   7.322  1.00  0.00           C  
ATOM   3648  H   BCN B 229      -3.131   7.093   8.287  1.00  0.00           H  
ATOM   3649  C4  BCN B 229      -4.723   7.842   7.163  1.00  0.00           C  
ATOM   3650  H1  BCN B 229      -4.345   8.865   7.301  1.00  0.00           H  
ATOM   3651  H2  BCN B 229      -5.117   7.791   6.137  1.00  0.00           H  
ATOM   3652  C5  BCN B 229      -5.871   7.547   8.159  1.00  0.00           C  
ATOM   3653  H3  BCN B 229      -6.694   7.092   7.592  1.00  0.00           H  
ATOM   3654  H4  BCN B 229      -5.566   6.806   8.908  1.00  0.00           H  
ATOM   3655  C6  BCN B 229      -6.369   8.797   8.916  1.00  0.00           C  
ATOM   3656  H8  BCN B 229      -6.732   9.544   8.199  1.00  0.00           H  
ATOM   3657  H9  BCN B 229      -5.536   9.256   9.461  1.00  0.00           H  
ATOM   3658  C7  BCN B 229      -7.493   8.464   9.923  1.00  0.00           C  
ATOM   3659  H5  BCN B 229      -7.896   9.389  10.357  1.00  0.00           H  
ATOM   3660  H6  BCN B 229      -7.076   7.860  10.740  1.00  0.00           H  
ATOM   3661  N2  BCN B 229      -8.571   7.710   9.278  1.00  0.00           N  
ATOM   3662  H7  BCN B 229      -8.600   6.707   9.341  1.00  0.00           H  
ATOM   3663  C8  BCN B 229      -9.426   8.257   8.366  1.00  0.00           C  
ATOM   3664  O1  BCN B 229      -9.502   9.442   8.100  1.00  0.00           O  
ATOM   3665  O2  BCN B 229     -10.120   7.244   7.794  1.00  0.00           O  
ATOM   3666  C9  BCN B 229     -11.007   7.542   6.701  1.00  0.00           C  
ATOM   3667  H21 BCN B 229     -11.101   8.623   6.525  1.00  0.00           H  
ATOM   3668  H22 BCN B 229     -12.006   7.149   6.928  1.00  0.00           H  
ATOM   3669  C10 BCN B 229     -10.464   6.851   5.449  1.00  0.00           C  
ATOM   3670  H23 BCN B 229     -10.357   5.776   5.579  1.00  0.00           H  
ATOM   3671  C11 BCN B 229      -9.452   7.524   4.541  1.00  0.00           C  
ATOM   3672  H12 BCN B 229      -9.182   8.548   4.798  1.00  0.00           H  
ATOM   3673  C12 BCN B 229      -8.211   6.732   4.040  1.00  0.00           C  
ATOM   3674  H13 BCN B 229      -8.463   5.666   3.964  1.00  0.00           H  
ATOM   3675  H14 BCN B 229      -7.418   6.794   4.796  1.00  0.00           H  
ATOM   3676  C13 BCN B 229      -7.635   7.214   2.670  1.00  0.00           C  
ATOM   3677  H19 BCN B 229      -7.268   8.244   2.734  1.00  0.00           H  
ATOM   3678  H20 BCN B 229      -6.819   6.568   2.331  1.00  0.00           H  
ATOM   3679  C14 BCN B 229      -8.750   7.136   1.745  1.00  0.00           C  
ATOM   3680  C15 BCN B 229      -9.881   7.001   1.404  1.00  0.00           C  
ATOM   3681  C16 BCN B 229     -11.306   6.779   1.565  1.00  0.00           C  
ATOM   3682  H17 BCN B 229     -11.659   6.006   0.876  1.00  0.00           H  
ATOM   3683  H18 BCN B 229     -11.858   7.707   1.372  1.00  0.00           H  
ATOM   3684  C17 BCN B 229     -11.457   6.324   3.050  1.00  0.00           C  
ATOM   3685  H15 BCN B 229     -12.519   6.142   3.254  1.00  0.00           H  
ATOM   3686  H16 BCN B 229     -10.954   5.356   3.181  1.00  0.00           H  
ATOM   3687  C18 BCN B 229     -10.908   7.341   4.085  1.00  0.00           C  
ATOM   3688  H11 BCN B 229     -11.484   8.264   4.063  1.00  0.00           H  
ATOM   3689  C3  BCN B 229      -4.034   5.397   7.324  1.00  0.00           C  
ATOM   3690  O3  BCN B 229      -4.795   4.978   6.464  1.00  0.00           O  
ATOM   3691  N   PRO B 230      -3.577   4.576   8.287  1.00  0.00           N  
ATOM   3692  CD  PRO B 230      -2.763   4.940   9.433  1.00  0.00           C  
ATOM   3693  HD2 PRO B 230      -3.236   5.735  10.012  1.00  0.00           H  
ATOM   3694  HD3 PRO B 230      -1.779   5.253   9.090  1.00  0.00           H  
ATOM   3695  CG  PRO B 230      -2.637   3.684  10.290  1.00  0.00           C  
ATOM   3696  HG2 PRO B 230      -3.400   3.695  11.065  1.00  0.00           H  
ATOM   3697  HG3 PRO B 230      -1.646   3.604  10.731  1.00  0.00           H  
ATOM   3698  CB  PRO B 230      -2.902   2.537   9.318  1.00  0.00           C  
ATOM   3699  HB2 PRO B 230      -3.330   1.670   9.824  1.00  0.00           H  
ATOM   3700  HB3 PRO B 230      -1.972   2.267   8.817  1.00  0.00           H  
ATOM   3701  CA  PRO B 230      -3.863   3.152   8.301  1.00  0.00           C  
ATOM   3702  HA  PRO B 230      -3.635   2.744   7.318  1.00  0.00           H  
ATOM   3703  C   PRO B 230      -5.333   2.855   8.622  1.00  0.00           C  
ATOM   3704  O   PRO B 230      -6.017   3.594   9.334  1.00  0.00           O  
ATOM   3705  N   ARG B 231      -5.818   1.728   8.094  1.00  0.00           N  
ATOM   3706  H   ARG B 231      -5.205   1.206   7.478  1.00  0.00           H  
ATOM   3707  CA  ARG B 231      -7.169   1.209   8.342  1.00  0.00           C  
ATOM   3708  HA  ARG B 231      -7.884   1.987   8.083  1.00  0.00           H  
ATOM   3709  CB  ARG B 231      -7.399  -0.018   7.447  1.00  0.00           C  
ATOM   3710  HB2 ARG B 231      -6.575  -0.721   7.580  1.00  0.00           H  
ATOM   3711  HB3 ARG B 231      -8.327  -0.509   7.745  1.00  0.00           H  
ATOM   3712  CG  ARG B 231      -7.508   0.370   5.967  1.00  0.00           C  
ATOM   3713  HG2 ARG B 231      -8.414   0.962   5.824  1.00  0.00           H  
ATOM   3714  HG3 ARG B 231      -6.651   0.968   5.659  1.00  0.00           H  
ATOM   3715  CD  ARG B 231      -7.573  -0.879   5.086  1.00  0.00           C  
ATOM   3716  HD2 ARG B 231      -6.582  -1.339   5.045  1.00  0.00           H  
ATOM   3717  HD3 ARG B 231      -8.255  -1.598   5.543  1.00  0.00           H  
ATOM   3718  NE  ARG B 231      -8.016  -0.518   3.726  1.00  0.00           N  
ATOM   3719  HE  ARG B 231      -7.465   0.168   3.216  1.00  0.00           H  
ATOM   3720  CZ  ARG B 231      -9.037  -1.002   3.053  1.00  0.00           C  
ATOM   3721  NH1 ARG B 231      -9.783  -1.968   3.512  1.00  0.00           N  
ATOM   3722 HH11 ARG B 231      -9.516  -2.374   4.394  1.00  0.00           H  
ATOM   3723 HH12 ARG B 231     -10.529  -2.347   2.965  1.00  0.00           H  
ATOM   3724  NH2 ARG B 231      -9.293  -0.501   1.884  1.00  0.00           N  
ATOM   3725 HH21 ARG B 231      -8.618   0.183   1.527  1.00  0.00           H  
ATOM   3726 HH22 ARG B 231      -9.938  -0.908   1.239  1.00  0.00           H  
ATOM   3727  C   ARG B 231      -7.395   0.885   9.825  1.00  0.00           C  
ATOM   3728  O   ARG B 231      -6.486   0.447  10.527  1.00  0.00           O  
ATOM   3729  N   ALA B 232      -8.629   1.079  10.288  1.00  0.00           N  
ATOM   3730  H   ALA B 232      -9.332   1.407   9.651  1.00  0.00           H  
ATOM   3731  CA  ALA B 232      -9.045   0.789  11.662  1.00  0.00           C  
ATOM   3732  HA  ALA B 232      -8.340   1.274  12.331  1.00  0.00           H  
ATOM   3733  CB  ALA B 232     -10.420   1.425  11.898  1.00  0.00           C  
ATOM   3734  HB1 ALA B 232     -11.161   0.985  11.229  1.00  0.00           H  
ATOM   3735  HB2 ALA B 232     -10.727   1.256  12.932  1.00  0.00           H  
ATOM   3736  HB3 ALA B 232     -10.363   2.499  11.724  1.00  0.00           H  
ATOM   3737  C   ALA B 232      -9.071  -0.731  11.946  1.00  0.00           C  
ATOM   3738  O   ALA B 232      -9.527  -1.484  11.080  1.00  0.00           O  
ATOM   3739  N   PRO B 233      -8.621  -1.216  13.123  1.00  0.00           N  
ATOM   3740  CD  PRO B 233      -7.894  -0.497  14.158  1.00  0.00           C  
ATOM   3741  HD2 PRO B 233      -8.601  -0.070  14.868  1.00  0.00           H  
ATOM   3742  HD3 PRO B 233      -7.250   0.277  13.745  1.00  0.00           H  
ATOM   3743  CG  PRO B 233      -7.022  -1.549  14.838  1.00  0.00           C  
ATOM   3744  HG2 PRO B 233      -6.801  -1.287  15.872  1.00  0.00           H  
ATOM   3745  HG3 PRO B 233      -6.105  -1.682  14.264  1.00  0.00           H  
ATOM   3746  CB  PRO B 233      -7.861  -2.822  14.741  1.00  0.00           C  
ATOM   3747  HB2 PRO B 233      -8.547  -2.882  15.582  1.00  0.00           H  
ATOM   3748  HB3 PRO B 233      -7.235  -3.713  14.700  1.00  0.00           H  
ATOM   3749  CA  PRO B 233      -8.661  -2.644  13.449  1.00  0.00           C  
ATOM   3750  HA  PRO B 233      -8.155  -3.189  12.652  1.00  0.00           H  
ATOM   3751  C   PRO B 233     -10.086  -3.191  13.605  1.00  0.00           C  
ATOM   3752  O   PRO B 233     -10.967  -2.542  14.175  1.00  0.00           O  
ATOM   3753  N   GLY B 234     -10.293  -4.426  13.150  1.00  0.00           N  
ATOM   3754  H   GLY B 234      -9.498  -4.935  12.792  1.00  0.00           H  
ATOM   3755  CA  GLY B 234     -11.590  -5.111  13.199  1.00  0.00           C  
ATOM   3756  HA2 GLY B 234     -12.389  -4.371  13.261  1.00  0.00           H  
ATOM   3757  HA3 GLY B 234     -11.736  -5.669  12.275  1.00  0.00           H  
ATOM   3758  C   GLY B 234     -11.740  -6.082  14.376  1.00  0.00           C  
ATOM   3759  O   GLY B 234     -10.755  -6.516  14.971  1.00  0.00           O  
ATOM   3760  N   ASN B 235     -12.991  -6.462  14.659  1.00  0.00           N  
ATOM   3761  H   ASN B 235     -13.706  -6.139  14.022  1.00  0.00           H  
ATOM   3762  CA  ASN B 235     -13.358  -7.622  15.486  1.00  0.00           C  
ATOM   3763  HA  ASN B 235     -14.423  -7.528  15.702  1.00  0.00           H  
ATOM   3764  CB  ASN B 235     -13.187  -8.919  14.656  1.00  0.00           C  
ATOM   3765  HB2 ASN B 235     -12.137  -9.038  14.385  1.00  0.00           H  
ATOM   3766  HB3 ASN B 235     -13.461  -9.765  15.289  1.00  0.00           H  
ATOM   3767  CG  ASN B 235     -14.019  -8.977  13.382  1.00  0.00           C  
ATOM   3768  OD1 ASN B 235     -14.181  -8.017  12.650  1.00  0.00           O  
ATOM   3769  ND2 ASN B 235     -14.587 -10.119  13.069  1.00  0.00           N  
ATOM   3770 HD21 ASN B 235     -15.111 -10.138  12.210  1.00  0.00           H  
ATOM   3771 HD22 ASN B 235     -14.465 -10.918  13.660  1.00  0.00           H  
ATOM   3772  C   ASN B 235     -12.675  -7.674  16.874  1.00  0.00           C  
ATOM   3773  O   ASN B 235     -12.113  -8.703  17.239  1.00  0.00           O  
ATOM   3774  N   LEU B 236     -12.709  -6.573  17.637  1.00  0.00           N  
ATOM   3775  H   LEU B 236     -13.167  -5.756  17.272  1.00  0.00           H  
ATOM   3776  CA  LEU B 236     -12.220  -6.527  19.022  1.00  0.00           C  
ATOM   3777  HA  LEU B 236     -11.215  -6.946  19.036  1.00  0.00           H  
ATOM   3778  CB  LEU B 236     -12.134  -5.052  19.478  1.00  0.00           C  
ATOM   3779  HB2 LEU B 236     -11.416  -4.532  18.844  1.00  0.00           H  
ATOM   3780  HB3 LEU B 236     -13.113  -4.595  19.320  1.00  0.00           H  
ATOM   3781  CG  LEU B 236     -11.747  -4.834  20.957  1.00  0.00           C  
ATOM   3782  HG  LEU B 236     -12.453  -5.354  21.600  1.00  0.00           H  
ATOM   3783  CD1 LEU B 236     -10.338  -5.319  21.285  1.00  0.00           C  
ATOM   3784 HD11 LEU B 236     -10.307  -6.404  21.252  1.00  0.00           H  
ATOM   3785 HD12 LEU B 236      -9.626  -4.904  20.573  1.00  0.00           H  
ATOM   3786 HD13 LEU B 236     -10.061  -5.012  22.293  1.00  0.00           H  
ATOM   3787  CD2 LEU B 236     -11.806  -3.348  21.304  1.00  0.00           C  
ATOM   3788 HD21 LEU B 236     -11.063  -2.810  20.720  1.00  0.00           H  
ATOM   3789 HD22 LEU B 236     -12.800  -2.958  21.079  1.00  0.00           H  
ATOM   3790 HD23 LEU B 236     -11.601  -3.208  22.364  1.00  0.00           H  
ATOM   3791  C   LEU B 236     -13.104  -7.367  19.967  1.00  0.00           C  
ATOM   3792  O   LEU B 236     -14.317  -7.162  20.021  1.00  0.00           O  
ATOM   3793  N   THR B 237     -12.493  -8.241  20.769  1.00  0.00           N  
ATOM   3794  H   THR B 237     -11.489  -8.358  20.674  1.00  0.00           H  
ATOM   3795  CA  THR B 237     -13.171  -9.073  21.781  1.00  0.00           C  
ATOM   3796  HA  THR B 237     -14.030  -8.520  22.156  1.00  0.00           H  
ATOM   3797  CB  THR B 237     -13.720 -10.358  21.141  1.00  0.00           C  
ATOM   3798  HB  THR B 237     -14.262 -10.095  20.233  1.00  0.00           H  
ATOM   3799  CG2 THR B 237     -12.662 -11.406  20.799  1.00  0.00           C  
ATOM   3800 HG21 THR B 237     -11.907 -10.965  20.147  1.00  0.00           H  
ATOM   3801 HG22 THR B 237     -12.181 -11.775  21.705  1.00  0.00           H  
ATOM   3802 HG23 THR B 237     -13.129 -12.241  20.276  1.00  0.00           H  
ATOM   3803  OG1 THR B 237     -14.622 -10.963  22.034  1.00  0.00           O  
ATOM   3804  HG1 THR B 237     -15.015 -11.717  21.588  1.00  0.00           H  
ATOM   3805  C   THR B 237     -12.272  -9.349  22.995  1.00  0.00           C  
ATOM   3806  O   THR B 237     -11.075  -9.051  22.968  1.00  0.00           O  
ATOM   3807  N   VAL B 238     -12.848  -9.869  24.081  1.00  0.00           N  
ATOM   3808  H   VAL B 238     -13.801 -10.202  23.989  1.00  0.00           H  
ATOM   3809  CA  VAL B 238     -12.235  -9.967  25.415  1.00  0.00           C  
ATOM   3810  HA  VAL B 238     -11.154  -9.914  25.295  1.00  0.00           H  
ATOM   3811  CB  VAL B 238     -12.651  -8.760  26.290  1.00  0.00           C  
ATOM   3812  HB  VAL B 238     -12.294  -7.858  25.792  1.00  0.00           H  
ATOM   3813  CG1 VAL B 238     -14.169  -8.611  26.474  1.00  0.00           C  
ATOM   3814 HG11 VAL B 238     -14.379  -7.719  27.059  1.00  0.00           H  
ATOM   3815 HG12 VAL B 238     -14.662  -8.512  25.507  1.00  0.00           H  
ATOM   3816 HG13 VAL B 238     -14.579  -9.475  26.998  1.00  0.00           H  
ATOM   3817  CG2 VAL B 238     -12.015  -8.794  27.686  1.00  0.00           C  
ATOM   3818 HG21 VAL B 238     -12.450  -9.597  28.283  1.00  0.00           H  
ATOM   3819 HG22 VAL B 238     -10.940  -8.954  27.606  1.00  0.00           H  
ATOM   3820 HG23 VAL B 238     -12.196  -7.845  28.194  1.00  0.00           H  
ATOM   3821  C   VAL B 238     -12.535 -11.314  26.080  1.00  0.00           C  
ATOM   3822  O   VAL B 238     -13.670 -11.782  26.067  1.00  0.00           O  
ATOM   3823  N   HIE B 239     -11.505 -11.921  26.673  1.00  0.00           N  
ATOM   3824  H   HIE B 239     -10.596 -11.481  26.583  1.00  0.00           H  
ATOM   3825  CA  HIE B 239     -11.561 -13.164  27.450  1.00  0.00           C  
ATOM   3826  HA  HIE B 239     -12.588 -13.535  27.472  1.00  0.00           H  
ATOM   3827  CB  HIE B 239     -10.675 -14.229  26.787  1.00  0.00           C  
ATOM   3828  HB2 HIE B 239      -9.689 -13.805  26.587  1.00  0.00           H  
ATOM   3829  HB3 HIE B 239     -10.542 -15.063  27.476  1.00  0.00           H  
ATOM   3830  CG  HIE B 239     -11.243 -14.796  25.515  1.00  0.00           C  
ATOM   3831  ND1 HIE B 239     -12.345 -15.647  25.448  1.00  0.00           N  
ATOM   3832  CE1 HIE B 239     -12.491 -15.952  24.152  1.00  0.00           C  
ATOM   3833  HE1 HIE B 239     -13.268 -16.597  23.766  1.00  0.00           H  
ATOM   3834  NE2 HIE B 239     -11.537 -15.358  23.414  1.00  0.00           N  
ATOM   3835  HE2 HIE B 239     -11.426 -15.448  22.414  1.00  0.00           H  
ATOM   3836  CD2 HIE B 239     -10.737 -14.620  24.259  1.00  0.00           C  
ATOM   3837  HD2 HIE B 239      -9.876 -14.023  23.995  1.00  0.00           H  
ATOM   3838  C   HIE B 239     -11.099 -12.958  28.897  1.00  0.00           C  
ATOM   3839  O   HIE B 239     -10.301 -12.068  29.189  1.00  0.00           O  
ATOM   3840  N   THR B 240     -11.522 -13.853  29.787  1.00  0.00           N  
ATOM   3841  H   THR B 240     -12.155 -14.571  29.466  1.00  0.00           H  
ATOM   3842  CA  THR B 240     -10.883 -14.065  31.097  1.00  0.00           C  
ATOM   3843  HA  THR B 240     -10.500 -13.116  31.470  1.00  0.00           H  
ATOM   3844  CB  THR B 240     -11.928 -14.560  32.111  1.00  0.00           C  
ATOM   3845  HB  THR B 240     -12.561 -15.312  31.637  1.00  0.00           H  
ATOM   3846  CG2 THR B 240     -11.370 -15.151  33.405  1.00  0.00           C  
ATOM   3847 HG21 THR B 240     -10.683 -14.447  33.877  1.00  0.00           H  
ATOM   3848 HG22 THR B 240     -10.849 -16.081  33.184  1.00  0.00           H  
ATOM   3849 HG23 THR B 240     -12.187 -15.374  34.091  1.00  0.00           H  
ATOM   3850  OG1 THR B 240     -12.723 -13.454  32.471  1.00  0.00           O  
ATOM   3851  HG1 THR B 240     -13.366 -13.723  33.133  1.00  0.00           H  
ATOM   3852  C   THR B 240      -9.685 -15.009  30.956  1.00  0.00           C  
ATOM   3853  O   THR B 240      -9.691 -15.915  30.122  1.00  0.00           O  
ATOM   3854  N   GLN B 241      -8.642 -14.808  31.762  1.00  0.00           N  
ATOM   3855  H   GLN B 241      -8.686 -14.034  32.421  1.00  0.00           H  
ATOM   3856  CA  GLN B 241      -7.389 -15.564  31.749  1.00  0.00           C  
ATOM   3857  HA  GLN B 241      -7.575 -16.545  31.307  1.00  0.00           H  
ATOM   3858  CB  GLN B 241      -6.350 -14.814  30.887  1.00  0.00           C  
ATOM   3859  HB2 GLN B 241      -6.621 -13.760  30.812  1.00  0.00           H  
ATOM   3860  HB3 GLN B 241      -5.367 -14.861  31.357  1.00  0.00           H  
ATOM   3861  CG  GLN B 241      -6.228 -15.406  29.473  1.00  0.00           C  
ATOM   3862  HG2 GLN B 241      -7.214 -15.453  29.010  1.00  0.00           H  
ATOM   3863  HG3 GLN B 241      -5.609 -14.743  28.872  1.00  0.00           H  
ATOM   3864  CD  GLN B 241      -5.586 -16.793  29.451  1.00  0.00           C  
ATOM   3865  OE1 GLN B 241      -5.090 -17.306  30.445  1.00  0.00           O  
ATOM   3866  NE2 GLN B 241      -5.553 -17.444  28.311  1.00  0.00           N  
ATOM   3867 HE21 GLN B 241      -5.149 -18.365  28.330  1.00  0.00           H  
ATOM   3868 HE22 GLN B 241      -5.985 -17.060  27.487  1.00  0.00           H  
ATOM   3869  C   GLN B 241      -6.869 -15.834  33.170  1.00  0.00           C  
ATOM   3870  O   GLN B 241      -7.273 -15.198  34.145  1.00  0.00           O  
ATOM   3871  N   VAL B 242      -5.958 -16.804  33.286  1.00  0.00           N  
ATOM   3872  H   VAL B 242      -5.636 -17.255  32.436  1.00  0.00           H  
ATOM   3873  CA  VAL B 242      -5.425 -17.272  34.578  1.00  0.00           C  
ATOM   3874  HA  VAL B 242      -6.276 -17.598  35.176  1.00  0.00           H  
ATOM   3875  CB  VAL B 242      -4.490 -18.488  34.410  1.00  0.00           C  
ATOM   3876  HB  VAL B 242      -4.234 -18.853  35.405  1.00  0.00           H  
ATOM   3877  CG1 VAL B 242      -5.189 -19.635  33.668  1.00  0.00           C  
ATOM   3878 HG11 VAL B 242      -6.138 -19.865  34.153  1.00  0.00           H  
ATOM   3879 HG12 VAL B 242      -4.560 -20.525  33.693  1.00  0.00           H  
ATOM   3880 HG13 VAL B 242      -5.374 -19.367  32.626  1.00  0.00           H  
ATOM   3881  CG2 VAL B 242      -3.180 -18.155  33.683  1.00  0.00           C  
ATOM   3882 HG21 VAL B 242      -3.391 -17.744  32.696  1.00  0.00           H  
ATOM   3883 HG22 VAL B 242      -2.588 -19.064  33.571  1.00  0.00           H  
ATOM   3884 HG23 VAL B 242      -2.603 -17.445  34.275  1.00  0.00           H  
ATOM   3885  C   VAL B 242      -4.737 -16.147  35.365  1.00  0.00           C  
ATOM   3886  O   VAL B 242      -4.284 -15.156  34.784  1.00  0.00           O  
ATOM   3887  N   SER B 243      -4.632 -16.325  36.685  1.00  0.00           N  
ATOM   3888  H   SER B 243      -4.994 -17.178  37.083  1.00  0.00           H  
ATOM   3889  CA  SER B 243      -3.967 -15.384  37.605  1.00  0.00           C  
ATOM   3890  HA  SER B 243      -4.097 -15.774  38.615  1.00  0.00           H  
ATOM   3891  CB  SER B 243      -2.452 -15.336  37.336  1.00  0.00           C  
ATOM   3892  HB2 SER B 243      -2.270 -14.834  36.384  1.00  0.00           H  
ATOM   3893  HB3 SER B 243      -1.959 -14.767  38.125  1.00  0.00           H  
ATOM   3894  OG  SER B 243      -1.902 -16.644  37.276  1.00  0.00           O  
ATOM   3895  HG  SER B 243      -1.766 -16.955  38.177  1.00  0.00           H  
ATOM   3896  C   SER B 243      -4.605 -13.986  37.624  1.00  0.00           C  
ATOM   3897  O   SER B 243      -3.896 -12.987  37.565  1.00  0.00           O  
ATOM   3898  N   ASP B 244      -5.943 -13.931  37.667  1.00  0.00           N  
ATOM   3899  H   ASP B 244      -6.443 -14.802  37.725  1.00  0.00           H  
ATOM   3900  CA  ASP B 244      -6.747 -12.694  37.745  1.00  0.00           C  
ATOM   3901  HA  ASP B 244      -7.782 -12.995  37.577  1.00  0.00           H  
ATOM   3902  CB  ASP B 244      -6.734 -12.077  39.159  1.00  0.00           C  
ATOM   3903  HB2 ASP B 244      -5.749 -11.605  39.288  1.00  0.00           H  
ATOM   3904  HB3 ASP B 244      -7.520 -11.303  39.135  1.00  0.00           H  
ATOM   3905  CG  ASP B 244      -6.971 -13.204  40.212  1.00  0.00           C  
ATOM   3906  OD1 ASP B 244      -7.158 -13.873  41.251  1.00  0.00           O  
ATOM   3907  OD2 ASP B 244      -7.009 -12.217  40.986  1.00  0.00           O  
ATOM   3908  C   ASP B 244      -6.441 -11.689  36.617  1.00  0.00           C  
ATOM   3909  O   ASP B 244      -6.146 -10.513  36.844  1.00  0.00           O  
ATOM   3910  N   THR B 245      -6.508 -12.150  35.363  1.00  0.00           N  
ATOM   3911  H   THR B 245      -6.813 -13.105  35.208  1.00  0.00           H  
ATOM   3912  CA  THR B 245      -6.276 -11.305  34.182  1.00  0.00           C  
ATOM   3913  HA  THR B 245      -6.235 -10.269  34.507  1.00  0.00           H  
ATOM   3914  CB  THR B 245      -4.930 -11.607  33.498  1.00  0.00           C  
ATOM   3915  HB  THR B 245      -4.869 -11.015  32.583  1.00  0.00           H  
ATOM   3916  CG2 THR B 245      -3.704 -11.277  34.346  1.00  0.00           C  
ATOM   3917 HG21 THR B 245      -2.795 -11.511  33.794  1.00  0.00           H  
ATOM   3918 HG22 THR B 245      -3.697 -10.216  34.584  1.00  0.00           H  
ATOM   3919 HG23 THR B 245      -3.716 -11.845  35.273  1.00  0.00           H  
ATOM   3920  OG1 THR B 245      -4.803 -12.967  33.153  1.00  0.00           O  
ATOM   3921  HG1 THR B 245      -4.974 -13.476  33.964  1.00  0.00           H  
ATOM   3922  C   THR B 245      -7.423 -11.377  33.178  1.00  0.00           C  
ATOM   3923  O   THR B 245      -8.113 -12.385  33.063  1.00  0.00           O  
ATOM   3924  N   LEU B 246      -7.603 -10.295  32.423  1.00  0.00           N  
ATOM   3925  H   LEU B 246      -6.980  -9.514  32.594  1.00  0.00           H  
ATOM   3926  CA  LEU B 246      -8.356 -10.255  31.170  1.00  0.00           C  
ATOM   3927  HA  LEU B 246      -8.983 -11.143  31.090  1.00  0.00           H  
ATOM   3928  CB  LEU B 246      -9.256  -9.005  31.133  1.00  0.00           C  
ATOM   3929  HB2 LEU B 246      -8.625  -8.131  31.296  1.00  0.00           H  
ATOM   3930  HB3 LEU B 246      -9.699  -8.908  30.139  1.00  0.00           H  
ATOM   3931  CG  LEU B 246     -10.390  -9.001  32.176  1.00  0.00           C  
ATOM   3932  HG  LEU B 246      -9.995  -9.285  33.151  1.00  0.00           H  
ATOM   3933  CD1 LEU B 246     -10.967  -7.592  32.294  1.00  0.00           C  
ATOM   3934 HD11 LEU B 246     -11.374  -7.270  31.336  1.00  0.00           H  
ATOM   3935 HD12 LEU B 246     -10.182  -6.907  32.612  1.00  0.00           H  
ATOM   3936 HD13 LEU B 246     -11.756  -7.589  33.047  1.00  0.00           H  
ATOM   3937  CD2 LEU B 246     -11.522  -9.954  31.796  1.00  0.00           C  
ATOM   3938 HD21 LEU B 246     -11.151 -10.975  31.739  1.00  0.00           H  
ATOM   3939 HD22 LEU B 246     -12.302  -9.917  32.556  1.00  0.00           H  
ATOM   3940 HD23 LEU B 246     -11.952  -9.668  30.836  1.00  0.00           H  
ATOM   3941  C   LEU B 246      -7.373 -10.261  29.990  1.00  0.00           C  
ATOM   3942  O   LEU B 246      -6.234  -9.803  30.122  1.00  0.00           O  
ATOM   3943  N   LEU B 247      -7.826 -10.741  28.832  1.00  0.00           N  
ATOM   3944  H   LEU B 247      -8.771 -11.116  28.828  1.00  0.00           H  
ATOM   3945  CA  LEU B 247      -7.088 -10.779  27.568  1.00  0.00           C  
ATOM   3946  HA  LEU B 247      -6.214 -10.130  27.637  1.00  0.00           H  
ATOM   3947  CB  LEU B 247      -6.601 -12.220  27.320  1.00  0.00           C  
ATOM   3948  HB2 LEU B 247      -5.871 -12.476  28.087  1.00  0.00           H  
ATOM   3949  HB3 LEU B 247      -7.453 -12.892  27.430  1.00  0.00           H  
ATOM   3950  CG  LEU B 247      -5.978 -12.461  25.930  1.00  0.00           C  
ATOM   3951  HG  LEU B 247      -6.693 -12.204  25.154  1.00  0.00           H  
ATOM   3952  CD1 LEU B 247      -4.706 -11.639  25.721  1.00  0.00           C  
ATOM   3953 HD11 LEU B 247      -4.950 -10.578  25.694  1.00  0.00           H  
ATOM   3954 HD12 LEU B 247      -3.991 -11.839  26.517  1.00  0.00           H  
ATOM   3955 HD13 LEU B 247      -4.255 -11.903  24.762  1.00  0.00           H  
ATOM   3956  CD2 LEU B 247      -5.634 -13.941  25.768  1.00  0.00           C  
ATOM   3957 HD21 LEU B 247      -4.894 -14.241  26.508  1.00  0.00           H  
ATOM   3958 HD22 LEU B 247      -6.539 -14.540  25.878  1.00  0.00           H  
ATOM   3959 HD23 LEU B 247      -5.230 -14.107  24.767  1.00  0.00           H  
ATOM   3960  C   LEU B 247      -7.968 -10.255  26.427  1.00  0.00           C  
ATOM   3961  O   LEU B 247      -8.906 -10.929  26.004  1.00  0.00           O  
ATOM   3962  N   LEU B 248      -7.654  -9.061  25.928  1.00  0.00           N  
ATOM   3963  H   LEU B 248      -6.834  -8.591  26.300  1.00  0.00           H  
ATOM   3964  CA  LEU B 248      -8.269  -8.474  24.736  1.00  0.00           C  
ATOM   3965  HA  LEU B 248      -9.288  -8.846  24.655  1.00  0.00           H  
ATOM   3966  CB  LEU B 248      -8.337  -6.943  24.864  1.00  0.00           C  
ATOM   3967  HB2 LEU B 248      -7.328  -6.532  24.923  1.00  0.00           H  
ATOM   3968  HB3 LEU B 248      -8.795  -6.562  23.950  1.00  0.00           H  
ATOM   3969  CG  LEU B 248      -9.173  -6.480  26.079  1.00  0.00           C  
ATOM   3970  HG  LEU B 248      -9.826  -7.286  26.408  1.00  0.00           H  
ATOM   3971  CD1 LEU B 248      -8.280  -6.054  27.249  1.00  0.00           C  
ATOM   3972 HD11 LEU B 248      -8.905  -5.711  28.073  1.00  0.00           H  
ATOM   3973 HD12 LEU B 248      -7.681  -6.897  27.592  1.00  0.00           H  
ATOM   3974 HD13 LEU B 248      -7.619  -5.244  26.940  1.00  0.00           H  
ATOM   3975  CD2 LEU B 248     -10.060  -5.292  25.707  1.00  0.00           C  
ATOM   3976 HD21 LEU B 248     -10.668  -5.001  26.565  1.00  0.00           H  
ATOM   3977 HD22 LEU B 248      -9.447  -4.446  25.392  1.00  0.00           H  
ATOM   3978 HD23 LEU B 248     -10.727  -5.579  24.895  1.00  0.00           H  
ATOM   3979  C   LEU B 248      -7.522  -8.903  23.466  1.00  0.00           C  
ATOM   3980  O   LEU B 248      -6.312  -9.115  23.506  1.00  0.00           O  
ATOM   3981  N   THR B 249      -8.247  -9.024  22.353  1.00  0.00           N  
ATOM   3982  H   THR B 249      -9.239  -8.809  22.412  1.00  0.00           H  
ATOM   3983  CA  THR B 249      -7.754  -9.513  21.048  1.00  0.00           C  
ATOM   3984  HA  THR B 249      -6.692  -9.282  20.948  1.00  0.00           H  
ATOM   3985  CB  THR B 249      -7.931 -11.039  20.917  1.00  0.00           C  
ATOM   3986  HB  THR B 249      -7.652 -11.334  19.906  1.00  0.00           H  
ATOM   3987  CG2 THR B 249      -7.086 -11.853  21.896  1.00  0.00           C  
ATOM   3988 HG21 THR B 249      -7.200 -12.914  21.676  1.00  0.00           H  
ATOM   3989 HG22 THR B 249      -6.039 -11.585  21.774  1.00  0.00           H  
ATOM   3990 HG23 THR B 249      -7.391 -11.663  22.924  1.00  0.00           H  
ATOM   3991  OG1 THR B 249      -9.278 -11.401  21.134  1.00  0.00           O  
ATOM   3992  HG1 THR B 249      -9.562 -10.962  21.943  1.00  0.00           H  
ATOM   3993  C   THR B 249      -8.495  -8.822  19.899  1.00  0.00           C  
ATOM   3994  O   THR B 249      -9.649  -8.424  20.069  1.00  0.00           O  
ATOM   3995  N   TRP B 250      -7.857  -8.654  18.741  1.00  0.00           N  
ATOM   3996  H   TRP B 250      -6.890  -8.966  18.664  1.00  0.00           H  
ATOM   3997  CA  TRP B 250      -8.438  -8.014  17.550  1.00  0.00           C  
ATOM   3998  HA  TRP B 250      -9.493  -8.283  17.482  1.00  0.00           H  
ATOM   3999  CB  TRP B 250      -8.338  -6.483  17.692  1.00  0.00           C  
ATOM   4000  HB2 TRP B 250      -8.719  -6.009  16.788  1.00  0.00           H  
ATOM   4001  HB3 TRP B 250      -8.999  -6.175  18.502  1.00  0.00           H  
ATOM   4002  CG  TRP B 250      -6.976  -5.931  17.988  1.00  0.00           C  
ATOM   4003  CD1 TRP B 250      -6.075  -5.521  17.066  1.00  0.00           C  
ATOM   4004  HD1 TRP B 250      -6.232  -5.543  15.993  1.00  0.00           H  
ATOM   4005  NE1 TRP B 250      -4.912  -5.130  17.699  1.00  0.00           N  
ATOM   4006  HE1 TRP B 250      -4.088  -4.797  17.206  1.00  0.00           H  
ATOM   4007  CE2 TRP B 250      -4.995  -5.291  19.063  1.00  0.00           C  
ATOM   4008  CZ2 TRP B 250      -4.090  -5.067  20.109  1.00  0.00           C  
ATOM   4009  HZ2 TRP B 250      -3.083  -4.746  19.899  1.00  0.00           H  
ATOM   4010  CH2 TRP B 250      -4.500  -5.303  21.430  1.00  0.00           C  
ATOM   4011  HH2 TRP B 250      -3.803  -5.161  22.242  1.00  0.00           H  
ATOM   4012  CZ3 TRP B 250      -5.807  -5.749  21.690  1.00  0.00           C  
ATOM   4013  HZ3 TRP B 250      -6.109  -5.949  22.708  1.00  0.00           H  
ATOM   4014  CE3 TRP B 250      -6.705  -5.977  20.630  1.00  0.00           C  
ATOM   4015  HE3 TRP B 250      -7.696  -6.341  20.839  1.00  0.00           H  
ATOM   4016  CD2 TRP B 250      -6.320  -5.768  19.287  1.00  0.00           C  
ATOM   4017  C   TRP B 250      -7.762  -8.515  16.262  1.00  0.00           C  
ATOM   4018  O   TRP B 250      -6.824  -9.307  16.312  1.00  0.00           O  
ATOM   4019  N   SER B 251      -8.259  -8.088  15.093  1.00  0.00           N  
ATOM   4020  H   SER B 251      -9.047  -7.450  15.111  1.00  0.00           H  
ATOM   4021  CA  SER B 251      -7.716  -8.485  13.785  1.00  0.00           C  
ATOM   4022  HA  SER B 251      -7.055  -9.338  13.937  1.00  0.00           H  
ATOM   4023  CB  SER B 251      -8.838  -8.980  12.872  1.00  0.00           C  
ATOM   4024  HB2 SER B 251      -9.441  -9.715  13.408  1.00  0.00           H  
ATOM   4025  HB3 SER B 251      -9.467  -8.138  12.583  1.00  0.00           H  
ATOM   4026  OG  SER B 251      -8.278  -9.589  11.725  1.00  0.00           O  
ATOM   4027  HG  SER B 251      -8.974  -9.756  11.085  1.00  0.00           H  
ATOM   4028  C   SER B 251      -6.881  -7.395  13.101  1.00  0.00           C  
ATOM   4029  O   SER B 251      -7.210  -6.204  13.156  1.00  0.00           O  
ATOM   4030  N   ASN B 252      -5.816  -7.822  12.419  1.00  0.00           N  
ATOM   4031  H   ASN B 252      -5.696  -8.819  12.329  1.00  0.00           H  
ATOM   4032  CA  ASN B 252      -4.943  -6.964  11.617  1.00  0.00           C  
ATOM   4033  HA  ASN B 252      -4.633  -6.118  12.228  1.00  0.00           H  
ATOM   4034  CB  ASN B 252      -3.684  -7.779  11.275  1.00  0.00           C  
ATOM   4035  HB2 ASN B 252      -3.326  -8.261  12.185  1.00  0.00           H  
ATOM   4036  HB3 ASN B 252      -3.925  -8.559  10.555  1.00  0.00           H  
ATOM   4037  CG  ASN B 252      -2.565  -6.927  10.709  1.00  0.00           C  
ATOM   4038  OD1 ASN B 252      -2.751  -6.087   9.849  1.00  0.00           O  
ATOM   4039  ND2 ASN B 252      -1.359  -7.107  11.203  1.00  0.00           N  
ATOM   4040 HD21 ASN B 252      -0.604  -6.600  10.769  1.00  0.00           H  
ATOM   4041 HD22 ASN B 252      -1.171  -7.818  11.883  1.00  0.00           H  
ATOM   4042  C   ASN B 252      -5.708  -6.478  10.358  1.00  0.00           C  
ATOM   4043  O   ASN B 252      -6.177  -7.318   9.585  1.00  0.00           O  
ATOM   4044  N   PRO B 253      -5.889  -5.162  10.137  1.00  0.00           N  
ATOM   4045  CD  PRO B 253      -5.429  -4.087  11.006  1.00  0.00           C  
ATOM   4046  HD2 PRO B 253      -4.342  -4.079  11.080  1.00  0.00           H  
ATOM   4047  HD3 PRO B 253      -5.868  -4.203  11.998  1.00  0.00           H  
ATOM   4048  CG  PRO B 253      -5.933  -2.788  10.389  1.00  0.00           C  
ATOM   4049  HG2 PRO B 253      -5.198  -2.396   9.688  1.00  0.00           H  
ATOM   4050  HG3 PRO B 253      -6.165  -2.052  11.158  1.00  0.00           H  
ATOM   4051  CB  PRO B 253      -7.183  -3.236   9.637  1.00  0.00           C  
ATOM   4052  HB2 PRO B 253      -7.445  -2.543   8.841  1.00  0.00           H  
ATOM   4053  HB3 PRO B 253      -8.011  -3.327  10.338  1.00  0.00           H  
ATOM   4054  CA  PRO B 253      -6.824  -4.636   9.132  1.00  0.00           C  
ATOM   4055  HA  PRO B 253      -7.729  -5.243   9.161  1.00  0.00           H  
ATOM   4056  C   PRO B 253      -6.329  -4.659   7.668  1.00  0.00           C  
ATOM   4057  O   PRO B 253      -6.846  -3.907   6.838  1.00  0.00           O  
ATOM   4058  N   TYR B 254      -5.350  -5.508   7.333  1.00  0.00           N  
ATOM   4059  H   TYR B 254      -5.027  -6.156   8.041  1.00  0.00           H  
ATOM   4060  CA  TYR B 254      -4.751  -5.626   5.995  1.00  0.00           C  
ATOM   4061  HA  TYR B 254      -5.371  -5.076   5.288  1.00  0.00           H  
ATOM   4062  CB  TYR B 254      -3.359  -4.976   6.001  1.00  0.00           C  
ATOM   4063  HB2 TYR B 254      -2.789  -5.329   6.863  1.00  0.00           H  
ATOM   4064  HB3 TYR B 254      -2.817  -5.280   5.107  1.00  0.00           H  
ATOM   4065  CG  TYR B 254      -3.432  -3.466   6.019  1.00  0.00           C  
ATOM   4066  CD1 TYR B 254      -3.468  -2.759   4.803  1.00  0.00           C  
ATOM   4067  HD1 TYR B 254      -3.395  -3.286   3.863  1.00  0.00           H  
ATOM   4068  CE1 TYR B 254      -3.618  -1.361   4.807  1.00  0.00           C  
ATOM   4069  HE1 TYR B 254      -3.639  -0.809   3.883  1.00  0.00           H  
ATOM   4070  CZ  TYR B 254      -3.760  -0.679   6.029  1.00  0.00           C  
ATOM   4071  OH  TYR B 254      -3.969   0.658   6.030  1.00  0.00           O  
ATOM   4072  HH  TYR B 254      -3.786   1.029   5.139  1.00  0.00           H  
ATOM   4073  CE2 TYR B 254      -3.718  -1.382   7.249  1.00  0.00           C  
ATOM   4074  HE2 TYR B 254      -3.825  -0.841   8.175  1.00  0.00           H  
ATOM   4075  CD2 TYR B 254      -3.542  -2.780   7.243  1.00  0.00           C  
ATOM   4076  HD2 TYR B 254      -3.517  -3.335   8.170  1.00  0.00           H  
ATOM   4077  C   TYR B 254      -4.672  -7.083   5.507  1.00  0.00           C  
ATOM   4078  O   TYR B 254      -4.520  -7.990   6.326  1.00  0.00           O  
ATOM   4079  N   PRO B 255      -4.737  -7.340   4.183  1.00  0.00           N  
ATOM   4080  CD  PRO B 255      -4.930  -6.386   3.101  1.00  0.00           C  
ATOM   4081  HD2 PRO B 255      -4.268  -5.525   3.197  1.00  0.00           H  
ATOM   4082  HD3 PRO B 255      -5.972  -6.067   3.096  1.00  0.00           H  
ATOM   4083  CG  PRO B 255      -4.615  -7.145   1.809  1.00  0.00           C  
ATOM   4084  HG2 PRO B 255      -3.552  -7.065   1.580  1.00  0.00           H  
ATOM   4085  HG3 PRO B 255      -5.217  -6.789   0.973  1.00  0.00           H  
ATOM   4086  CB  PRO B 255      -4.949  -8.593   2.168  1.00  0.00           C  
ATOM   4087  HB2 PRO B 255      -4.407  -9.303   1.542  1.00  0.00           H  
ATOM   4088  HB3 PRO B 255      -6.026  -8.753   2.083  1.00  0.00           H  
ATOM   4089  CA  PRO B 255      -4.539  -8.680   3.639  1.00  0.00           C  
ATOM   4090  HA  PRO B 255      -5.210  -9.360   4.160  1.00  0.00           H  
ATOM   4091  C   PRO B 255      -3.077  -9.144   3.800  1.00  0.00           C  
ATOM   4092  O   PRO B 255      -2.166  -8.307   3.774  1.00  0.00           O  
ATOM   4093  N   PRO B 256      -2.810 -10.462   3.916  1.00  0.00           N  
ATOM   4094  CD  PRO B 256      -3.779 -11.543   4.069  1.00  0.00           C  
ATOM   4095  HD2 PRO B 256      -4.066 -11.912   3.084  1.00  0.00           H  
ATOM   4096  HD3 PRO B 256      -4.660 -11.240   4.632  1.00  0.00           H  
ATOM   4097  CG  PRO B 256      -3.059 -12.641   4.848  1.00  0.00           C  
ATOM   4098  HG2 PRO B 256      -3.455 -13.630   4.621  1.00  0.00           H  
ATOM   4099  HG3 PRO B 256      -3.116 -12.436   5.918  1.00  0.00           H  
ATOM   4100  CB  PRO B 256      -1.620 -12.482   4.374  1.00  0.00           C  
ATOM   4101  HB2 PRO B 256      -1.500 -12.961   3.399  1.00  0.00           H  
ATOM   4102  HB3 PRO B 256      -0.910 -12.892   5.092  1.00  0.00           H  
ATOM   4103  CA  PRO B 256      -1.476 -10.962   4.243  1.00  0.00           C  
ATOM   4104  HA  PRO B 256      -1.208 -10.563   5.224  1.00  0.00           H  
ATOM   4105  C   PRO B 256      -0.346 -10.599   3.270  1.00  0.00           C  
ATOM   4106  O   PRO B 256       0.798 -10.614   3.709  1.00  0.00           O  
ATOM   4107  N   ASP B 257      -0.594 -10.264   1.994  1.00  0.00           N  
ATOM   4108  H   ASP B 257      -1.550 -10.225   1.654  1.00  0.00           H  
ATOM   4109  CA  ASP B 257       0.455  -9.839   1.045  1.00  0.00           C  
ATOM   4110  HA  ASP B 257       1.334 -10.460   1.226  1.00  0.00           H  
ATOM   4111  CB  ASP B 257       0.030 -10.102  -0.418  1.00  0.00           C  
ATOM   4112  HB2 ASP B 257       0.891  -9.912  -1.066  1.00  0.00           H  
ATOM   4113  HB3 ASP B 257      -0.221 -11.159  -0.511  1.00  0.00           H  
ATOM   4114  CG  ASP B 257      -1.176  -9.285  -0.901  1.00  0.00           C  
ATOM   4115  OD1 ASP B 257      -0.975  -8.493  -1.862  1.00  0.00           O  
ATOM   4116  OD2 ASP B 257      -2.264  -9.483  -0.311  1.00  0.00           O  
ATOM   4117  C   ASP B 257       0.906  -8.369   1.227  1.00  0.00           C  
ATOM   4118  O   ASP B 257       1.944  -7.979   0.688  1.00  0.00           O  
ATOM   4119  N   ASN B 258       0.158  -7.549   1.976  1.00  0.00           N  
ATOM   4120  H   ASN B 258      -0.677  -7.933   2.402  1.00  0.00           H  
ATOM   4121  CA  ASN B 258       0.472  -6.136   2.242  1.00  0.00           C  
ATOM   4122  HA  ASN B 258       0.782  -5.690   1.297  1.00  0.00           H  
ATOM   4123  CB  ASN B 258      -0.825  -5.435   2.708  1.00  0.00           C  
ATOM   4124  HB2 ASN B 258      -1.613  -5.615   1.974  1.00  0.00           H  
ATOM   4125  HB3 ASN B 258      -1.136  -5.870   3.656  1.00  0.00           H  
ATOM   4126  CG  ASN B 258      -0.682  -3.935   2.909  1.00  0.00           C  
ATOM   4127  OD1 ASN B 258      -0.214  -3.488   3.942  1.00  0.00           O  
ATOM   4128  ND2 ASN B 258      -1.064  -3.130   1.945  1.00  0.00           N  
ATOM   4129 HD21 ASN B 258      -0.948  -2.123   2.074  1.00  0.00           H  
ATOM   4130 HD22 ASN B 258      -1.461  -3.487   1.095  1.00  0.00           H  
ATOM   4131  C   ASN B 258       1.648  -5.956   3.236  1.00  0.00           C  
ATOM   4132  O   ASN B 258       1.898  -6.791   4.109  1.00  0.00           O  
ATOM   4133  N   TYR B 259       2.377  -4.846   3.106  1.00  0.00           N  
ATOM   4134  H   TYR B 259       2.173  -4.224   2.337  1.00  0.00           H  
ATOM   4135  CA  TYR B 259       3.530  -4.506   3.943  1.00  0.00           C  
ATOM   4136  HA  TYR B 259       4.174  -5.383   4.007  1.00  0.00           H  
ATOM   4137  CB  TYR B 259       4.312  -3.396   3.233  1.00  0.00           C  
ATOM   4138  HB2 TYR B 259       3.751  -2.462   3.296  1.00  0.00           H  
ATOM   4139  HB3 TYR B 259       5.260  -3.250   3.752  1.00  0.00           H  
ATOM   4140  CG  TYR B 259       4.601  -3.709   1.776  1.00  0.00           C  
ATOM   4141  CD1 TYR B 259       4.020  -2.948   0.742  1.00  0.00           C  
ATOM   4142  HD1 TYR B 259       3.378  -2.107   0.963  1.00  0.00           H  
ATOM   4143  CE1 TYR B 259       4.299  -3.260  -0.600  1.00  0.00           C  
ATOM   4144  HE1 TYR B 259       3.884  -2.655  -1.391  1.00  0.00           H  
ATOM   4145  CZ  TYR B 259       5.142  -4.343  -0.914  1.00  0.00           C  
ATOM   4146  OH  TYR B 259       5.463  -4.616  -2.203  1.00  0.00           O  
ATOM   4147  HH  TYR B 259       6.170  -5.275  -2.276  1.00  0.00           H  
ATOM   4148  CE2 TYR B 259       5.679  -5.133   0.117  1.00  0.00           C  
ATOM   4149  HE2 TYR B 259       6.297  -5.972  -0.145  1.00  0.00           H  
ATOM   4150  CD2 TYR B 259       5.431  -4.800   1.461  1.00  0.00           C  
ATOM   4151  HD2 TYR B 259       5.887  -5.369   2.259  1.00  0.00           H  
ATOM   4152  C   TYR B 259       3.185  -4.106   5.391  1.00  0.00           C  
ATOM   4153  O   TYR B 259       3.897  -4.517   6.310  1.00  0.00           O  
ATOM   4154  N   LEU B 260       2.082  -3.374   5.617  1.00  0.00           N  
ATOM   4155  H   LEU B 260       1.469  -3.160   4.835  1.00  0.00           H  
ATOM   4156  CA  LEU B 260       1.637  -2.953   6.957  1.00  0.00           C  
ATOM   4157  HA  LEU B 260       2.467  -2.468   7.465  1.00  0.00           H  
ATOM   4158  CB  LEU B 260       0.459  -1.961   6.851  1.00  0.00           C  
ATOM   4159  HB2 LEU B 260      -0.308  -2.392   6.208  1.00  0.00           H  
ATOM   4160  HB3 LEU B 260       0.009  -1.842   7.835  1.00  0.00           H  
ATOM   4161  CG  LEU B 260       0.834  -0.565   6.328  1.00  0.00           C  
ATOM   4162  HG  LEU B 260       1.381  -0.658   5.389  1.00  0.00           H  
ATOM   4163  CD1 LEU B 260      -0.426   0.260   6.082  1.00  0.00           C  
ATOM   4164 HD11 LEU B 260      -1.015  -0.214   5.297  1.00  0.00           H  
ATOM   4165 HD12 LEU B 260      -1.020   0.324   6.994  1.00  0.00           H  
ATOM   4166 HD13 LEU B 260      -0.155   1.263   5.758  1.00  0.00           H  
ATOM   4167  CD2 LEU B 260       1.685   0.215   7.327  1.00  0.00           C  
ATOM   4168 HD21 LEU B 260       2.618  -0.309   7.525  1.00  0.00           H  
ATOM   4169 HD22 LEU B 260       1.132   0.348   8.255  1.00  0.00           H  
ATOM   4170 HD23 LEU B 260       1.940   1.192   6.912  1.00  0.00           H  
ATOM   4171  C   LEU B 260       1.239  -4.145   7.836  1.00  0.00           C  
ATOM   4172  O   LEU B 260       1.356  -4.076   9.057  1.00  0.00           O  
ATOM   4173  N   TYR B 261       0.859  -5.271   7.222  1.00  0.00           N  
ATOM   4174  H   TYR B 261       0.802  -5.265   6.214  1.00  0.00           H  
ATOM   4175  CA  TYR B 261       0.531  -6.513   7.924  1.00  0.00           C  
ATOM   4176  HA  TYR B 261      -0.362  -6.339   8.523  1.00  0.00           H  
ATOM   4177  CB  TYR B 261       0.213  -7.601   6.888  1.00  0.00           C  
ATOM   4178  HB2 TYR B 261      -0.494  -7.204   6.157  1.00  0.00           H  
ATOM   4179  HB3 TYR B 261       1.128  -7.864   6.355  1.00  0.00           H  
ATOM   4180  CG  TYR B 261      -0.383  -8.859   7.491  1.00  0.00           C  
ATOM   4181  CD1 TYR B 261       0.429  -9.971   7.792  1.00  0.00           C  
ATOM   4182  HD1 TYR B 261       1.491  -9.931   7.600  1.00  0.00           H  
ATOM   4183  CE1 TYR B 261      -0.142 -11.118   8.378  1.00  0.00           C  
ATOM   4184  HE1 TYR B 261       0.467 -11.971   8.636  1.00  0.00           H  
ATOM   4185  CZ  TYR B 261      -1.523 -11.152   8.667  1.00  0.00           C  
ATOM   4186  OH  TYR B 261      -2.062 -12.249   9.259  1.00  0.00           O  
ATOM   4187  HH  TYR B 261      -2.929 -12.062   9.622  1.00  0.00           H  
ATOM   4188  CE2 TYR B 261      -2.335 -10.041   8.358  1.00  0.00           C  
ATOM   4189  HE2 TYR B 261      -3.395 -10.059   8.565  1.00  0.00           H  
ATOM   4190  CD2 TYR B 261      -1.758  -8.895   7.781  1.00  0.00           C  
ATOM   4191  HD2 TYR B 261      -2.373  -8.031   7.574  1.00  0.00           H  
ATOM   4192  C   TYR B 261       1.655  -6.971   8.870  1.00  0.00           C  
ATOM   4193  O   TYR B 261       1.384  -7.549   9.920  1.00  0.00           O  
ATOM   4194  N   ASN B 262       2.918  -6.661   8.548  1.00  0.00           N  
ATOM   4195  H   ASN B 262       3.074  -6.108   7.713  1.00  0.00           H  
ATOM   4196  CA  ASN B 262       4.085  -7.005   9.368  1.00  0.00           C  
ATOM   4197  HA  ASN B 262       3.782  -7.729  10.124  1.00  0.00           H  
ATOM   4198  CB  ASN B 262       5.129  -7.687   8.471  1.00  0.00           C  
ATOM   4199  HB2 ASN B 262       5.425  -7.004   7.673  1.00  0.00           H  
ATOM   4200  HB3 ASN B 262       6.019  -7.922   9.056  1.00  0.00           H  
ATOM   4201  CG  ASN B 262       4.607  -8.969   7.861  1.00  0.00           C  
ATOM   4202  OD1 ASN B 262       4.279  -9.049   6.689  1.00  0.00           O  
ATOM   4203  ND2 ASN B 262       4.495 -10.028   8.625  1.00  0.00           N  
ATOM   4204 HD21 ASN B 262       4.157 -10.871   8.201  1.00  0.00           H  
ATOM   4205 HD22 ASN B 262       4.708  -9.965   9.605  1.00  0.00           H  
ATOM   4206  C   ASN B 262       4.679  -5.829  10.165  1.00  0.00           C  
ATOM   4207  O   ASN B 262       5.746  -5.992  10.747  1.00  0.00           O  
ATOM   4208  N   HIE B 263       4.020  -4.661  10.185  1.00  0.00           N  
ATOM   4209  H   HIE B 263       3.136  -4.608   9.693  1.00  0.00           H  
ATOM   4210  CA  HIE B 263       4.558  -3.415  10.761  1.00  0.00           C  
ATOM   4211  HA  HIE B 263       5.338  -3.671  11.483  1.00  0.00           H  
ATOM   4212  CB  HIE B 263       5.236  -2.602   9.645  1.00  0.00           C  
ATOM   4213  HB2 HIE B 263       4.586  -2.556   8.769  1.00  0.00           H  
ATOM   4214  HB3 HIE B 263       5.390  -1.583   9.994  1.00  0.00           H  
ATOM   4215  CG  HIE B 263       6.585  -3.155   9.253  1.00  0.00           C  
ATOM   4216  ND1 HIE B 263       7.713  -3.145  10.081  1.00  0.00           N  
ATOM   4217  CE1 HIE B 263       8.688  -3.736   9.377  1.00  0.00           C  
ATOM   4218  HE1 HIE B 263       9.695  -3.906   9.737  1.00  0.00           H  
ATOM   4219  NE2 HIE B 263       8.250  -4.075   8.155  1.00  0.00           N  
ATOM   4220  HE2 HIE B 263       8.838  -4.492   7.442  1.00  0.00           H  
ATOM   4221  CD2 HIE B 263       6.919  -3.718   8.053  1.00  0.00           C  
ATOM   4222  HD2 HIE B 263       6.264  -3.850   7.202  1.00  0.00           H  
ATOM   4223  C   HIE B 263       3.568  -2.551  11.570  1.00  0.00           C  
ATOM   4224  O   HIE B 263       3.993  -1.560  12.168  1.00  0.00           O  
ATOM   4225  N   LEU B 264       2.279  -2.902  11.651  1.00  0.00           N  
ATOM   4226  H   LEU B 264       1.952  -3.709  11.137  1.00  0.00           H  
ATOM   4227  CA  LEU B 264       1.352  -2.235  12.577  1.00  0.00           C  
ATOM   4228  HA  LEU B 264       1.500  -1.162  12.485  1.00  0.00           H  
ATOM   4229  CB  LEU B 264      -0.113  -2.567  12.243  1.00  0.00           C  
ATOM   4230  HB2 LEU B 264      -0.210  -3.651  12.162  1.00  0.00           H  
ATOM   4231  HB3 LEU B 264      -0.741  -2.244  13.077  1.00  0.00           H  
ATOM   4232  CG  LEU B 264      -0.650  -1.910  10.963  1.00  0.00           C  
ATOM   4233  HG  LEU B 264      -0.007  -2.167  10.127  1.00  0.00           H  
ATOM   4234  CD1 LEU B 264      -2.053  -2.437  10.683  1.00  0.00           C  
ATOM   4235 HD11 LEU B 264      -2.445  -1.968   9.787  1.00  0.00           H  
ATOM   4236 HD12 LEU B 264      -2.010  -3.515  10.530  1.00  0.00           H  
ATOM   4237 HD13 LEU B 264      -2.710  -2.215  11.524  1.00  0.00           H  
ATOM   4238  CD2 LEU B 264      -0.742  -0.384  11.054  1.00  0.00           C  
ATOM   4239 HD21 LEU B 264      -1.397  -0.093  11.871  1.00  0.00           H  
ATOM   4240 HD22 LEU B 264       0.243   0.039  11.219  1.00  0.00           H  
ATOM   4241 HD23 LEU B 264      -1.132   0.015  10.120  1.00  0.00           H  
ATOM   4242  C   LEU B 264       1.631  -2.603  14.043  1.00  0.00           C  
ATOM   4243  O   LEU B 264       1.699  -3.778  14.385  1.00  0.00           O  
ATOM   4244  N   THR B 265       1.672  -1.586  14.904  1.00  0.00           N  
ATOM   4245  H   THR B 265       1.554  -0.659  14.510  1.00  0.00           H  
ATOM   4246  CA  THR B 265       1.540  -1.701  16.372  1.00  0.00           C  
ATOM   4247  HA  THR B 265       1.448  -2.753  16.647  1.00  0.00           H  
ATOM   4248  CB  THR B 265       2.760  -1.139  17.119  1.00  0.00           C  
ATOM   4249  HB  THR B 265       2.640  -1.347  18.181  1.00  0.00           H  
ATOM   4250  CG2 THR B 265       4.089  -1.741  16.669  1.00  0.00           C  
ATOM   4251 HG21 THR B 265       4.894  -1.336  17.282  1.00  0.00           H  
ATOM   4252 HG22 THR B 265       4.283  -1.508  15.622  1.00  0.00           H  
ATOM   4253 HG23 THR B 265       4.058  -2.822  16.799  1.00  0.00           H  
ATOM   4254  OG1 THR B 265       2.843   0.258  16.951  1.00  0.00           O  
ATOM   4255  HG1 THR B 265       2.872   0.424  16.002  1.00  0.00           H  
ATOM   4256  C   THR B 265       0.258  -0.996  16.829  1.00  0.00           C  
ATOM   4257  O   THR B 265      -0.368  -0.277  16.039  1.00  0.00           O  
ATOM   4258  N   TYR B 266      -0.155  -1.188  18.085  1.00  0.00           N  
ATOM   4259  H   TYR B 266       0.442  -1.690  18.731  1.00  0.00           H  
ATOM   4260  CA  TYR B 266      -1.505  -0.822  18.531  1.00  0.00           C  
ATOM   4261  HA  TYR B 266      -1.974  -0.222  17.755  1.00  0.00           H  
ATOM   4262  CB  TYR B 266      -2.359  -2.098  18.675  1.00  0.00           C  
ATOM   4263  HB2 TYR B 266      -1.984  -2.680  19.514  1.00  0.00           H  
ATOM   4264  HB3 TYR B 266      -3.383  -1.812  18.917  1.00  0.00           H  
ATOM   4265  CG  TYR B 266      -2.392  -2.988  17.444  1.00  0.00           C  
ATOM   4266  CD1 TYR B 266      -3.277  -2.696  16.388  1.00  0.00           C  
ATOM   4267  HD1 TYR B 266      -3.936  -1.845  16.467  1.00  0.00           H  
ATOM   4268  CE1 TYR B 266      -3.292  -3.499  15.230  1.00  0.00           C  
ATOM   4269  HE1 TYR B 266      -3.957  -3.281  14.409  1.00  0.00           H  
ATOM   4270  CZ  TYR B 266      -2.415  -4.598  15.127  1.00  0.00           C  
ATOM   4271  OH  TYR B 266      -2.433  -5.367  14.011  1.00  0.00           O  
ATOM   4272  HH  TYR B 266      -1.700  -5.988  14.028  1.00  0.00           H  
ATOM   4273  CE2 TYR B 266      -1.549  -4.911  16.196  1.00  0.00           C  
ATOM   4274  HE2 TYR B 266      -0.885  -5.760  16.131  1.00  0.00           H  
ATOM   4275  CD2 TYR B 266      -1.536  -4.105  17.350  1.00  0.00           C  
ATOM   4276  HD2 TYR B 266      -0.848  -4.341  18.154  1.00  0.00           H  
ATOM   4277  C   TYR B 266      -1.542   0.037  19.802  1.00  0.00           C  
ATOM   4278  O   TYR B 266      -0.593   0.110  20.584  1.00  0.00           O  
ATOM   4279  N   ALA B 267      -2.700   0.652  20.040  1.00  0.00           N  
ATOM   4280  H   ALA B 267      -3.420   0.597  19.328  1.00  0.00           H  
ATOM   4281  CA  ALA B 267      -3.082   1.209  21.330  1.00  0.00           C  
ATOM   4282  HA  ALA B 267      -2.466   0.752  22.105  1.00  0.00           H  
ATOM   4283  CB  ALA B 267      -2.827   2.721  21.351  1.00  0.00           C  
ATOM   4284  HB1 ALA B 267      -3.140   3.131  22.310  1.00  0.00           H  
ATOM   4285  HB2 ALA B 267      -1.761   2.912  21.226  1.00  0.00           H  
ATOM   4286  HB3 ALA B 267      -3.381   3.204  20.548  1.00  0.00           H  
ATOM   4287  C   ALA B 267      -4.545   0.860  21.623  1.00  0.00           C  
ATOM   4288  O   ALA B 267      -5.410   0.970  20.749  1.00  0.00           O  
ATOM   4289  N   VAL B 268      -4.822   0.462  22.865  1.00  0.00           N  
ATOM   4290  H   VAL B 268      -4.056   0.454  23.535  1.00  0.00           H  
ATOM   4291  CA  VAL B 268      -6.137   0.028  23.351  1.00  0.00           C  
ATOM   4292  HA  VAL B 268      -6.829  -0.045  22.516  1.00  0.00           H  
ATOM   4293  CB  VAL B 268      -6.054  -1.368  24.001  1.00  0.00           C  
ATOM   4294  HB  VAL B 268      -5.405  -1.306  24.872  1.00  0.00           H  
ATOM   4295  CG1 VAL B 268      -7.433  -1.861  24.456  1.00  0.00           C  
ATOM   4296 HG11 VAL B 268      -8.114  -1.913  23.605  1.00  0.00           H  
ATOM   4297 HG12 VAL B 268      -7.343  -2.851  24.902  1.00  0.00           H  
ATOM   4298 HG13 VAL B 268      -7.850  -1.188  25.202  1.00  0.00           H  
ATOM   4299  CG2 VAL B 268      -5.472  -2.428  23.057  1.00  0.00           C  
ATOM   4300 HG21 VAL B 268      -5.404  -3.383  23.578  1.00  0.00           H  
ATOM   4301 HG22 VAL B 268      -6.110  -2.548  22.181  1.00  0.00           H  
ATOM   4302 HG23 VAL B 268      -4.470  -2.149  22.735  1.00  0.00           H  
ATOM   4303  C   VAL B 268      -6.688   1.046  24.349  1.00  0.00           C  
ATOM   4304  O   VAL B 268      -6.141   1.222  25.438  1.00  0.00           O  
ATOM   4305  N   ASN B 269      -7.792   1.699  23.999  1.00  0.00           N  
ATOM   4306  H   ASN B 269      -8.241   1.418  23.134  1.00  0.00           H  
ATOM   4307  CA  ASN B 269      -8.607   2.490  24.914  1.00  0.00           C  
ATOM   4308  HA  ASN B 269      -7.949   3.010  25.604  1.00  0.00           H  
ATOM   4309  CB  ASN B 269      -9.374   3.529  24.078  1.00  0.00           C  
ATOM   4310  HB2 ASN B 269      -8.659   4.241  23.681  1.00  0.00           H  
ATOM   4311  HB3 ASN B 269      -9.871   3.029  23.250  1.00  0.00           H  
ATOM   4312  CG  ASN B 269     -10.420   4.338  24.820  1.00  0.00           C  
ATOM   4313  OD1 ASN B 269     -11.469   4.639  24.278  1.00  0.00           O  
ATOM   4314  ND2 ASN B 269     -10.190   4.713  26.056  1.00  0.00           N  
ATOM   4315 HD21 ASN B 269     -10.898   5.275  26.502  1.00  0.00           H  
ATOM   4316 HD22 ASN B 269      -9.317   4.527  26.536  1.00  0.00           H  
ATOM   4317  C   ASN B 269      -9.535   1.568  25.727  1.00  0.00           C  
ATOM   4318  O   ASN B 269     -10.153   0.665  25.165  1.00  0.00           O  
ATOM   4319  N   ILE B 270      -9.646   1.815  27.035  1.00  0.00           N  
ATOM   4320  H   ILE B 270      -9.129   2.602  27.415  1.00  0.00           H  
ATOM   4321  CA  ILE B 270     -10.565   1.136  27.964  1.00  0.00           C  
ATOM   4322  HA  ILE B 270     -11.333   0.623  27.388  1.00  0.00           H  
ATOM   4323  CB  ILE B 270      -9.817   0.080  28.823  1.00  0.00           C  
ATOM   4324  HB  ILE B 270      -9.032   0.592  29.380  1.00  0.00           H  
ATOM   4325  CG2 ILE B 270     -10.753  -0.577  29.856  1.00  0.00           C  
ATOM   4326 HG21 ILE B 270     -11.578  -1.079  29.350  1.00  0.00           H  
ATOM   4327 HG22 ILE B 270     -10.213  -1.300  30.468  1.00  0.00           H  
ATOM   4328 HG23 ILE B 270     -11.156   0.170  30.541  1.00  0.00           H  
ATOM   4329  CG1 ILE B 270      -9.137  -0.971  27.913  1.00  0.00           C  
ATOM   4330 HG12 ILE B 270      -9.861  -1.338  27.192  1.00  0.00           H  
ATOM   4331 HG13 ILE B 270      -8.339  -0.477  27.360  1.00  0.00           H  
ATOM   4332  CD1 ILE B 270      -8.513  -2.183  28.613  1.00  0.00           C  
ATOM   4333 HD11 ILE B 270      -7.920  -2.750  27.891  1.00  0.00           H  
ATOM   4334 HD12 ILE B 270      -7.864  -1.851  29.421  1.00  0.00           H  
ATOM   4335 HD13 ILE B 270      -9.291  -2.836  29.009  1.00  0.00           H  
ATOM   4336  C   ILE B 270     -11.258   2.203  28.826  1.00  0.00           C  
ATOM   4337  O   ILE B 270     -10.617   3.189  29.192  1.00  0.00           O  
ATOM   4338  N   TRP B 271     -12.543   2.026  29.148  1.00  0.00           N  
ATOM   4339  H   TRP B 271     -13.021   1.198  28.804  1.00  0.00           H  
ATOM   4340  CA  TRP B 271     -13.280   2.894  30.080  1.00  0.00           C  
ATOM   4341  HA  TRP B 271     -12.608   3.157  30.898  1.00  0.00           H  
ATOM   4342  CB  TRP B 271     -13.697   4.202  29.384  1.00  0.00           C  
ATOM   4343  HB2 TRP B 271     -13.949   4.925  30.159  1.00  0.00           H  
ATOM   4344  HB3 TRP B 271     -12.843   4.613  28.848  1.00  0.00           H  
ATOM   4345  CG  TRP B 271     -14.853   4.123  28.432  1.00  0.00           C  
ATOM   4346  CD1 TRP B 271     -16.099   4.573  28.700  1.00  0.00           C  
ATOM   4347  HD1 TRP B 271     -16.406   5.035  29.634  1.00  0.00           H  
ATOM   4348  NE1 TRP B 271     -16.921   4.348  27.616  1.00  0.00           N  
ATOM   4349  HE1 TRP B 271     -17.899   4.597  27.622  1.00  0.00           H  
ATOM   4350  CE2 TRP B 271     -16.238   3.751  26.578  1.00  0.00           C  
ATOM   4351  CZ2 TRP B 271     -16.615   3.355  25.285  1.00  0.00           C  
ATOM   4352  HZ2 TRP B 271     -17.621   3.535  24.938  1.00  0.00           H  
ATOM   4353  CH2 TRP B 271     -15.667   2.740  24.449  1.00  0.00           C  
ATOM   4354  HH2 TRP B 271     -15.944   2.432  23.453  1.00  0.00           H  
ATOM   4355  CZ3 TRP B 271     -14.353   2.545  24.911  1.00  0.00           C  
ATOM   4356  HZ3 TRP B 271     -13.609   2.104  24.263  1.00  0.00           H  
ATOM   4357  CE3 TRP B 271     -13.982   2.962  26.204  1.00  0.00           C  
ATOM   4358  HE3 TRP B 271     -12.960   2.843  26.525  1.00  0.00           H  
ATOM   4359  CD2 TRP B 271     -14.912   3.573  27.076  1.00  0.00           C  
ATOM   4360  C   TRP B 271     -14.491   2.177  30.703  1.00  0.00           C  
ATOM   4361  O   TRP B 271     -14.879   1.098  30.251  1.00  0.00           O  
ATOM   4362  N   SER B 272     -15.065   2.746  31.770  1.00  0.00           N  
ATOM   4363  H   SER B 272     -14.725   3.649  32.074  1.00  0.00           H  
ATOM   4364  CA  SER B 272     -16.247   2.200  32.457  1.00  0.00           C  
ATOM   4365  HA  SER B 272     -16.220   1.115  32.383  1.00  0.00           H  
ATOM   4366  CB  SER B 272     -16.209   2.555  33.946  1.00  0.00           C  
ATOM   4367  HB2 SER B 272     -15.285   2.195  34.394  1.00  0.00           H  
ATOM   4368  HB3 SER B 272     -16.250   3.636  34.051  1.00  0.00           H  
ATOM   4369  OG  SER B 272     -17.320   1.988  34.620  1.00  0.00           O  
ATOM   4370  HG  SER B 272     -17.221   1.023  34.610  1.00  0.00           H  
ATOM   4371  C   SER B 272     -17.568   2.683  31.841  1.00  0.00           C  
ATOM   4372  O   SER B 272     -17.677   3.822  31.402  1.00  0.00           O  
ATOM   4373  N   GLU B 273     -18.596   1.832  31.877  1.00  0.00           N  
ATOM   4374  H   GLU B 273     -18.428   0.920  32.286  1.00  0.00           H  
ATOM   4375  CA  GLU B 273     -19.995   2.186  31.590  1.00  0.00           C  
ATOM   4376  HA  GLU B 273     -20.030   2.811  30.696  1.00  0.00           H  
ATOM   4377  CB  GLU B 273     -20.746   0.866  31.332  1.00  0.00           C  
ATOM   4378  HB2 GLU B 273     -20.113   0.191  30.753  1.00  0.00           H  
ATOM   4379  HB3 GLU B 273     -20.916   0.398  32.300  1.00  0.00           H  
ATOM   4380  CG  GLU B 273     -22.101   0.967  30.614  1.00  0.00           C  
ATOM   4381  HG2 GLU B 273     -22.642   0.035  30.794  1.00  0.00           H  
ATOM   4382  HG3 GLU B 273     -22.705   1.772  31.030  1.00  0.00           H  
ATOM   4383  CD  GLU B 273     -21.963   1.160  29.097  1.00  0.00           C  
ATOM   4384  OE1 GLU B 273     -22.725   0.513  28.336  1.00  0.00           O  
ATOM   4385  OE2 GLU B 273     -21.076   1.907  28.642  1.00  0.00           O  
ATOM   4386  C   GLU B 273     -20.667   2.971  32.744  1.00  0.00           C  
ATOM   4387  O   GLU B 273     -21.732   3.560  32.565  1.00  0.00           O  
ATOM   4388  N   ASN B 274     -20.055   2.969  33.937  1.00  0.00           N  
ATOM   4389  H   ASN B 274     -19.178   2.468  34.012  1.00  0.00           H  
ATOM   4390  CA  ASN B 274     -20.578   3.592  35.159  1.00  0.00           C  
ATOM   4391  HA  ASN B 274     -21.617   3.893  35.001  1.00  0.00           H  
ATOM   4392  CB  ASN B 274     -20.524   2.552  36.290  1.00  0.00           C  
ATOM   4393  HB2 ASN B 274     -19.508   2.176  36.377  1.00  0.00           H  
ATOM   4394  HB3 ASN B 274     -20.775   3.039  37.232  1.00  0.00           H  
ATOM   4395  CG  ASN B 274     -21.472   1.379  36.088  1.00  0.00           C  
ATOM   4396  OD1 ASN B 274     -21.160   0.358  35.489  1.00  0.00           O  
ATOM   4397  ND2 ASN B 274     -22.672   1.476  36.609  1.00  0.00           N  
ATOM   4398 HD21 ASN B 274     -23.293   0.706  36.444  1.00  0.00           H  
ATOM   4399 HD22 ASN B 274     -22.964   2.335  37.040  1.00  0.00           H  
ATOM   4400  C   ASN B 274     -19.819   4.859  35.594  1.00  0.00           C  
ATOM   4401  O   ASN B 274     -20.361   5.651  36.361  1.00  0.00           O  
ATOM   4402  N   ASP B 275     -18.567   5.027  35.159  1.00  0.00           N  
ATOM   4403  H   ASP B 275     -18.193   4.340  34.521  1.00  0.00           H  
ATOM   4404  CA  ASP B 275     -17.632   6.035  35.677  1.00  0.00           C  
ATOM   4405  HA  ASP B 275     -18.185   6.851  36.143  1.00  0.00           H  
ATOM   4406  CB  ASP B 275     -16.790   5.402  36.796  1.00  0.00           C  
ATOM   4407  HB2 ASP B 275     -17.455   5.076  37.598  1.00  0.00           H  
ATOM   4408  HB3 ASP B 275     -16.280   4.517  36.409  1.00  0.00           H  
ATOM   4409  CG  ASP B 275     -15.736   6.342  37.395  1.00  0.00           C  
ATOM   4410  OD1 ASP B 275     -15.717   7.548  37.035  1.00  0.00           O  
ATOM   4411  OD2 ASP B 275     -14.934   5.822  38.201  1.00  0.00           O  
ATOM   4412  C   ASP B 275     -16.754   6.618  34.550  1.00  0.00           C  
ATOM   4413  O   ASP B 275     -15.744   6.010  34.172  1.00  0.00           O  
ATOM   4414  N   PRO B 276     -17.109   7.798  34.005  1.00  0.00           N  
ATOM   4415  CD  PRO B 276     -18.371   8.497  34.212  1.00  0.00           C  
ATOM   4416  HD2 PRO B 276     -18.276   9.174  35.064  1.00  0.00           H  
ATOM   4417  HD3 PRO B 276     -19.200   7.807  34.369  1.00  0.00           H  
ATOM   4418  CG  PRO B 276     -18.599   9.294  32.932  1.00  0.00           C  
ATOM   4419  HG2 PRO B 276     -19.220  10.174  33.108  1.00  0.00           H  
ATOM   4420  HG3 PRO B 276     -19.044   8.649  32.173  1.00  0.00           H  
ATOM   4421  CB  PRO B 276     -17.175   9.669  32.528  1.00  0.00           C  
ATOM   4422  HB2 PRO B 276     -16.859  10.545  33.097  1.00  0.00           H  
ATOM   4423  HB3 PRO B 276     -17.101   9.864  31.458  1.00  0.00           H  
ATOM   4424  CA  PRO B 276     -16.347   8.443  32.938  1.00  0.00           C  
ATOM   4425  HA  PRO B 276     -16.296   7.755  32.094  1.00  0.00           H  
ATOM   4426  C   PRO B 276     -14.911   8.845  33.314  1.00  0.00           C  
ATOM   4427  O   PRO B 276     -14.117   9.098  32.410  1.00  0.00           O  
ATOM   4428  N   ALA B 277     -14.558   8.920  34.606  1.00  0.00           N  
ATOM   4429  H   ALA B 277     -15.205   8.600  35.324  1.00  0.00           H  
ATOM   4430  CA  ALA B 277     -13.205   9.272  35.036  1.00  0.00           C  
ATOM   4431  HA  ALA B 277     -12.828  10.060  34.382  1.00  0.00           H  
ATOM   4432  CB  ALA B 277     -13.283   9.840  36.457  1.00  0.00           C  
ATOM   4433  HB1 ALA B 277     -13.988  10.672  36.485  1.00  0.00           H  
ATOM   4434  HB2 ALA B 277     -13.609   9.066  37.153  1.00  0.00           H  
ATOM   4435  HB3 ALA B 277     -12.298  10.199  36.759  1.00  0.00           H  
ATOM   4436  C   ALA B 277     -12.211   8.096  34.942  1.00  0.00           C  
ATOM   4437  O   ALA B 277     -11.007   8.321  34.820  1.00  0.00           O  
ATOM   4438  N   ASP B 278     -12.680   6.843  34.950  1.00  0.00           N  
ATOM   4439  H   ASP B 278     -13.684   6.724  35.030  1.00  0.00           H  
ATOM   4440  CA  ASP B 278     -11.846   5.631  34.818  1.00  0.00           C  
ATOM   4441  HA  ASP B 278     -10.911   5.831  35.345  1.00  0.00           H  
ATOM   4442  CB  ASP B 278     -12.540   4.459  35.529  1.00  0.00           C  
ATOM   4443  HB2 ASP B 278     -13.110   4.861  36.366  1.00  0.00           H  
ATOM   4444  HB3 ASP B 278     -13.259   3.990  34.854  1.00  0.00           H  
ATOM   4445  CG  ASP B 278     -11.601   3.390  36.106  1.00  0.00           C  
ATOM   4446  OD1 ASP B 278     -12.170   2.462  36.734  1.00  0.00           O  
ATOM   4447  OD2 ASP B 278     -10.350   3.506  36.054  1.00  0.00           O  
ATOM   4448  C   ASP B 278     -11.462   5.321  33.351  1.00  0.00           C  
ATOM   4449  O   ASP B 278     -11.500   4.177  32.894  1.00  0.00           O  
ATOM   4450  N   PHE B 279     -11.147   6.369  32.586  1.00  0.00           N  
ATOM   4451  H   PHE B 279     -11.100   7.267  33.054  1.00  0.00           H  
ATOM   4452  CA  PHE B 279     -10.761   6.329  31.175  1.00  0.00           C  
ATOM   4453  HA  PHE B 279     -11.256   5.485  30.692  1.00  0.00           H  
ATOM   4454  CB  PHE B 279     -11.259   7.620  30.507  1.00  0.00           C  
ATOM   4455  HB2 PHE B 279     -12.351   7.615  30.510  1.00  0.00           H  
ATOM   4456  HB3 PHE B 279     -10.940   8.473  31.109  1.00  0.00           H  
ATOM   4457  CG  PHE B 279     -10.765   7.832  29.088  1.00  0.00           C  
ATOM   4458  CD1 PHE B 279      -9.518   8.447  28.866  1.00  0.00           C  
ATOM   4459  HD1 PHE B 279      -8.922   8.773  29.707  1.00  0.00           H  
ATOM   4460  CE1 PHE B 279      -9.046   8.639  27.555  1.00  0.00           C  
ATOM   4461  HE1 PHE B 279      -8.089   9.115  27.395  1.00  0.00           H  
ATOM   4462  CZ  PHE B 279      -9.828   8.227  26.462  1.00  0.00           C  
ATOM   4463  HZ  PHE B 279      -9.472   8.380  25.454  1.00  0.00           H  
ATOM   4464  CE2 PHE B 279     -11.084   7.630  26.681  1.00  0.00           C  
ATOM   4465  HE2 PHE B 279     -11.697   7.329  25.841  1.00  0.00           H  
ATOM   4466  CD2 PHE B 279     -11.547   7.423  27.992  1.00  0.00           C  
ATOM   4467  HD2 PHE B 279     -12.514   6.969  28.161  1.00  0.00           H  
ATOM   4468  C   PHE B 279      -9.241   6.149  31.010  1.00  0.00           C  
ATOM   4469  O   PHE B 279      -8.448   6.819  31.676  1.00  0.00           O  
ATOM   4470  N   ARG B 280      -8.816   5.250  30.108  1.00  0.00           N  
ATOM   4471  H   ARG B 280      -9.522   4.726  29.595  1.00  0.00           H  
ATOM   4472  CA  ARG B 280      -7.402   4.862  29.932  1.00  0.00           C  
ATOM   4473  HA  ARG B 280      -6.776   5.697  30.254  1.00  0.00           H  
ATOM   4474  CB  ARG B 280      -7.085   3.647  30.827  1.00  0.00           C  
ATOM   4475  HB2 ARG B 280      -7.697   2.800  30.510  1.00  0.00           H  
ATOM   4476  HB3 ARG B 280      -6.035   3.376  30.701  1.00  0.00           H  
ATOM   4477  CG  ARG B 280      -7.344   3.915  32.318  1.00  0.00           C  
ATOM   4478  HG2 ARG B 280      -6.792   4.800  32.641  1.00  0.00           H  
ATOM   4479  HG3 ARG B 280      -8.410   4.077  32.478  1.00  0.00           H  
ATOM   4480  CD  ARG B 280      -6.922   2.726  33.172  1.00  0.00           C  
ATOM   4481  HD2 ARG B 280      -7.322   1.817  32.718  1.00  0.00           H  
ATOM   4482  HD3 ARG B 280      -5.832   2.664  33.192  1.00  0.00           H  
ATOM   4483  NE  ARG B 280      -7.473   2.844  34.532  1.00  0.00           N  
ATOM   4484  HE  ARG B 280      -8.191   3.542  34.694  1.00  0.00           H  
ATOM   4485  CZ  ARG B 280      -7.311   1.968  35.497  1.00  0.00           C  
ATOM   4486  NH1 ARG B 280      -6.450   0.992  35.403  1.00  0.00           N  
ATOM   4487 HH11 ARG B 280      -5.929   0.874  34.548  1.00  0.00           H  
ATOM   4488 HH12 ARG B 280      -6.432   0.305  36.131  1.00  0.00           H  
ATOM   4489  NH2 ARG B 280      -8.037   2.041  36.571  1.00  0.00           N  
ATOM   4490 HH21 ARG B 280      -8.847   2.675  36.541  1.00  0.00           H  
ATOM   4491 HH22 ARG B 280      -8.078   1.246  37.184  1.00  0.00           H  
ATOM   4492  C   ARG B 280      -7.032   4.551  28.478  1.00  0.00           C  
ATOM   4493  O   ARG B 280      -7.885   4.181  27.668  1.00  0.00           O  
ATOM   4494  N   ILE B 281      -5.737   4.635  28.174  1.00  0.00           N  
ATOM   4495  H   ILE B 281      -5.104   4.950  28.893  1.00  0.00           H  
ATOM   4496  CA  ILE B 281      -5.133   4.189  26.911  1.00  0.00           C  
ATOM   4497  HA  ILE B 281      -5.825   3.520  26.400  1.00  0.00           H  
ATOM   4498  CB  ILE B 281      -4.855   5.388  25.970  1.00  0.00           C  
ATOM   4499  HB  ILE B 281      -4.295   6.143  26.526  1.00  0.00           H  
ATOM   4500  CG2 ILE B 281      -3.994   4.949  24.766  1.00  0.00           C  
ATOM   4501 HG21 ILE B 281      -3.020   4.592  25.103  1.00  0.00           H  
ATOM   4502 HG22 ILE B 281      -4.495   4.154  24.215  1.00  0.00           H  
ATOM   4503 HG23 ILE B 281      -3.801   5.791  24.105  1.00  0.00           H  
ATOM   4504  CG1 ILE B 281      -6.192   6.013  25.499  1.00  0.00           C  
ATOM   4505 HG12 ILE B 281      -6.778   5.260  24.971  1.00  0.00           H  
ATOM   4506 HG13 ILE B 281      -6.760   6.331  26.372  1.00  0.00           H  
ATOM   4507  CD1 ILE B 281      -6.050   7.247  24.598  1.00  0.00           C  
ATOM   4508 HD11 ILE B 281      -7.034   7.695  24.452  1.00  0.00           H  
ATOM   4509 HD12 ILE B 281      -5.394   7.977  25.072  1.00  0.00           H  
ATOM   4510 HD13 ILE B 281      -5.651   6.966  23.624  1.00  0.00           H  
ATOM   4511  C   ILE B 281      -3.873   3.381  27.234  1.00  0.00           C  
ATOM   4512  O   ILE B 281      -2.902   3.920  27.761  1.00  0.00           O  
ATOM   4513  N   TYR B 282      -3.893   2.092  26.916  1.00  0.00           N  
ATOM   4514  H   TYR B 282      -4.721   1.727  26.460  1.00  0.00           H  
ATOM   4515  CA  TYR B 282      -2.752   1.189  27.028  1.00  0.00           C  
ATOM   4516  HA  TYR B 282      -2.057   1.567  27.782  1.00  0.00           H  
ATOM   4517  CB  TYR B 282      -3.248  -0.189  27.488  1.00  0.00           C  
ATOM   4518  HB2 TYR B 282      -3.969  -0.563  26.760  1.00  0.00           H  
ATOM   4519  HB3 TYR B 282      -2.403  -0.881  27.492  1.00  0.00           H  
ATOM   4520  CG  TYR B 282      -3.893  -0.202  28.867  1.00  0.00           C  
ATOM   4521  CD1 TYR B 282      -3.093  -0.392  30.013  1.00  0.00           C  
ATOM   4522  HD1 TYR B 282      -2.025  -0.526  29.908  1.00  0.00           H  
ATOM   4523  CE1 TYR B 282      -3.678  -0.404  31.296  1.00  0.00           C  
ATOM   4524  HE1 TYR B 282      -3.066  -0.554  32.171  1.00  0.00           H  
ATOM   4525  CZ  TYR B 282      -5.068  -0.225  31.441  1.00  0.00           C  
ATOM   4526  OH  TYR B 282      -5.638  -0.254  32.679  1.00  0.00           O  
ATOM   4527  HH  TYR B 282      -6.411  -0.827  32.686  1.00  0.00           H  
ATOM   4528  CE2 TYR B 282      -5.870  -0.026  30.296  1.00  0.00           C  
ATOM   4529  HE2 TYR B 282      -6.931   0.133  30.409  1.00  0.00           H  
ATOM   4530  CD2 TYR B 282      -5.284  -0.020  29.013  1.00  0.00           C  
ATOM   4531  HD2 TYR B 282      -5.902   0.135  28.136  1.00  0.00           H  
ATOM   4532  C   TYR B 282      -2.024   1.111  25.678  1.00  0.00           C  
ATOM   4533  O   TYR B 282      -2.651   0.882  24.643  1.00  0.00           O  
ATOM   4534  N   GLN B 283      -0.704   1.289  25.675  1.00  0.00           N  
ATOM   4535  H   GLN B 283      -0.234   1.436  26.554  1.00  0.00           H  
ATOM   4536  CA  GLN B 283       0.127   1.134  24.476  1.00  0.00           C  
ATOM   4537  HA  GLN B 283      -0.447   1.460  23.605  1.00  0.00           H  
ATOM   4538  CB  GLN B 283       1.366   2.037  24.602  1.00  0.00           C  
ATOM   4539  HB2 GLN B 283       1.073   2.991  25.044  1.00  0.00           H  
ATOM   4540  HB3 GLN B 283       2.069   1.567  25.293  1.00  0.00           H  
ATOM   4541  CG  GLN B 283       2.085   2.301  23.265  1.00  0.00           C  
ATOM   4542  HG2 GLN B 283       3.147   2.094  23.396  1.00  0.00           H  
ATOM   4543  HG3 GLN B 283       1.716   1.636  22.484  1.00  0.00           H  
ATOM   4544  CD  GLN B 283       1.916   3.745  22.791  1.00  0.00           C  
ATOM   4545  OE1 GLN B 283       0.820   4.269  22.676  1.00  0.00           O  
ATOM   4546  NE2 GLN B 283       2.984   4.454  22.498  1.00  0.00           N  
ATOM   4547 HE21 GLN B 283       2.829   5.413  22.244  1.00  0.00           H  
ATOM   4548 HE22 GLN B 283       3.901   4.053  22.555  1.00  0.00           H  
ATOM   4549  C   GLN B 283       0.520  -0.342  24.283  1.00  0.00           C  
ATOM   4550  O   GLN B 283       0.838  -1.020  25.262  1.00  0.00           O  
ATOM   4551  N   VAL B 284       0.528  -0.831  23.039  1.00  0.00           N  
ATOM   4552  H   VAL B 284       0.246  -0.230  22.270  1.00  0.00           H  
ATOM   4553  CA  VAL B 284       0.971  -2.184  22.675  1.00  0.00           C  
ATOM   4554  HA  VAL B 284       1.186  -2.755  23.577  1.00  0.00           H  
ATOM   4555  CB  VAL B 284      -0.125  -2.951  21.904  1.00  0.00           C  
ATOM   4556  HB  VAL B 284      -0.307  -2.451  20.957  1.00  0.00           H  
ATOM   4557  CG1 VAL B 284       0.290  -4.395  21.601  1.00  0.00           C  
ATOM   4558 HG11 VAL B 284      -0.531  -4.930  21.119  1.00  0.00           H  
ATOM   4559 HG12 VAL B 284       1.135  -4.410  20.915  1.00  0.00           H  
ATOM   4560 HG13 VAL B 284       0.546  -4.922  22.521  1.00  0.00           H  
ATOM   4561  CG2 VAL B 284      -1.444  -2.994  22.691  1.00  0.00           C  
ATOM   4562 HG21 VAL B 284      -1.829  -1.987  22.845  1.00  0.00           H  
ATOM   4563 HG22 VAL B 284      -2.182  -3.559  22.123  1.00  0.00           H  
ATOM   4564 HG23 VAL B 284      -1.287  -3.478  23.655  1.00  0.00           H  
ATOM   4565  C   VAL B 284       2.262  -2.063  21.866  1.00  0.00           C  
ATOM   4566  O   VAL B 284       2.260  -1.629  20.717  1.00  0.00           O  
ATOM   4567  N   THR B 285       3.387  -2.427  22.480  1.00  0.00           N  
ATOM   4568  H   THR B 285       3.333  -2.793  23.420  1.00  0.00           H  
ATOM   4569  CA  THR B 285       4.738  -2.371  21.879  1.00  0.00           C  
ATOM   4570  HA  THR B 285       4.839  -1.437  21.327  1.00  0.00           H  
ATOM   4571  CB  THR B 285       5.797  -2.393  22.993  1.00  0.00           C  
ATOM   4572  HB  THR B 285       6.789  -2.520  22.556  1.00  0.00           H  
ATOM   4573  CG2 THR B 285       5.802  -1.112  23.827  1.00  0.00           C  
ATOM   4574 HG21 THR B 285       5.984  -0.257  23.173  1.00  0.00           H  
ATOM   4575 HG22 THR B 285       6.595  -1.160  24.572  1.00  0.00           H  
ATOM   4576 HG23 THR B 285       4.843  -0.982  24.327  1.00  0.00           H  
ATOM   4577  OG1 THR B 285       5.535  -3.463  23.874  1.00  0.00           O  
ATOM   4578  HG1 THR B 285       6.274  -3.528  24.482  1.00  0.00           H  
ATOM   4579  C   THR B 285       5.021  -3.499  20.875  1.00  0.00           C  
ATOM   4580  O   THR B 285       6.139  -3.617  20.378  1.00  0.00           O  
ATOM   4581  N   TYR B 286       4.026  -4.335  20.571  1.00  0.00           N  
ATOM   4582  H   TYR B 286       3.116  -4.121  20.948  1.00  0.00           H  
ATOM   4583  CA  TYR B 286       4.107  -5.496  19.686  1.00  0.00           C  
ATOM   4584  HA  TYR B 286       5.140  -5.641  19.369  1.00  0.00           H  
ATOM   4585  CB  TYR B 286       3.643  -6.756  20.446  1.00  0.00           C  
ATOM   4586  HB2 TYR B 286       2.726  -6.525  20.991  1.00  0.00           H  
ATOM   4587  HB3 TYR B 286       3.385  -7.509  19.706  1.00  0.00           H  
ATOM   4588  CG  TYR B 286       4.611  -7.451  21.393  1.00  0.00           C  
ATOM   4589  CD1 TYR B 286       5.930  -6.996  21.611  1.00  0.00           C  
ATOM   4590  HD1 TYR B 286       6.283  -6.079  21.163  1.00  0.00           H  
ATOM   4591  CE1 TYR B 286       6.815  -7.745  22.410  1.00  0.00           C  
ATOM   4592  HE1 TYR B 286       7.822  -7.396  22.566  1.00  0.00           H  
ATOM   4593  CZ  TYR B 286       6.385  -8.957  22.991  1.00  0.00           C  
ATOM   4594  OH  TYR B 286       7.241  -9.702  23.737  1.00  0.00           O  
ATOM   4595  HH  TYR B 286       8.133  -9.359  23.703  1.00  0.00           H  
ATOM   4596  CE2 TYR B 286       5.065  -9.404  22.791  1.00  0.00           C  
ATOM   4597  HE2 TYR B 286       4.743 -10.333  23.236  1.00  0.00           H  
ATOM   4598  CD2 TYR B 286       4.181  -8.649  22.000  1.00  0.00           C  
ATOM   4599  HD2 TYR B 286       3.171  -9.004  21.841  1.00  0.00           H  
ATOM   4600  C   TYR B 286       3.280  -5.335  18.400  1.00  0.00           C  
ATOM   4601  O   TYR B 286       2.304  -4.586  18.339  1.00  0.00           O  
ATOM   4602  N   LEU B 287       3.672  -6.129  17.395  1.00  0.00           N  
ATOM   4603  H   LEU B 287       4.503  -6.677  17.539  1.00  0.00           H  
ATOM   4604  CA  LEU B 287       2.916  -6.425  16.171  1.00  0.00           C  
ATOM   4605  HA  LEU B 287       2.499  -5.503  15.773  1.00  0.00           H  
ATOM   4606  CB  LEU B 287       3.888  -7.045  15.147  1.00  0.00           C  
ATOM   4607  HB2 LEU B 287       4.203  -8.017  15.533  1.00  0.00           H  
ATOM   4608  HB3 LEU B 287       3.342  -7.223  14.219  1.00  0.00           H  
ATOM   4609  CG  LEU B 287       5.154  -6.222  14.830  1.00  0.00           C  
ATOM   4610  HG  LEU B 287       5.688  -5.983  15.750  1.00  0.00           H  
ATOM   4611  CD1 LEU B 287       6.091  -7.050  13.952  1.00  0.00           C  
ATOM   4612 HD11 LEU B 287       6.968  -6.457  13.690  1.00  0.00           H  
ATOM   4613 HD12 LEU B 287       6.416  -7.938  14.494  1.00  0.00           H  
ATOM   4614 HD13 LEU B 287       5.581  -7.349  13.038  1.00  0.00           H  
ATOM   4615  CD2 LEU B 287       4.814  -4.924  14.104  1.00  0.00           C  
ATOM   4616 HD21 LEU B 287       4.243  -4.273  14.763  1.00  0.00           H  
ATOM   4617 HD22 LEU B 287       4.222  -5.142  13.217  1.00  0.00           H  
ATOM   4618 HD23 LEU B 287       5.729  -4.408  13.815  1.00  0.00           H  
ATOM   4619  C   LEU B 287       1.742  -7.400  16.411  1.00  0.00           C  
ATOM   4620  O   LEU B 287       0.827  -7.504  15.598  1.00  0.00           O  
ATOM   4621  N   GLU B 288       1.798  -8.124  17.532  1.00  0.00           N  
ATOM   4622  H   GLU B 288       2.574  -7.958  18.145  1.00  0.00           H  
ATOM   4623  CA  GLU B 288       0.792  -9.072  18.016  1.00  0.00           C  
ATOM   4624  HA  GLU B 288       0.570  -9.777  17.217  1.00  0.00           H  
ATOM   4625  CB  GLU B 288       1.416  -9.858  19.187  1.00  0.00           C  
ATOM   4626  HB2 GLU B 288       2.266 -10.428  18.810  1.00  0.00           H  
ATOM   4627  HB3 GLU B 288       1.798  -9.147  19.918  1.00  0.00           H  
ATOM   4628  CG  GLU B 288       0.480 -10.812  19.940  1.00  0.00           C  
ATOM   4629  HG2 GLU B 288       1.070 -11.374  20.668  1.00  0.00           H  
ATOM   4630  HG3 GLU B 288      -0.236 -10.211  20.502  1.00  0.00           H  
ATOM   4631  CD  GLU B 288      -0.285 -11.789  19.042  1.00  0.00           C  
ATOM   4632  OE1 GLU B 288      -1.388 -12.181  19.483  1.00  0.00           O  
ATOM   4633  OE2 GLU B 288       0.201 -12.088  17.928  1.00  0.00           O  
ATOM   4634  C   GLU B 288      -0.493  -8.334  18.450  1.00  0.00           C  
ATOM   4635  O   GLU B 288      -0.416  -7.446  19.310  1.00  0.00           O  
ATOM   4636  N   PRO B 289      -1.670  -8.649  17.873  1.00  0.00           N  
ATOM   4637  CD  PRO B 289      -1.879  -9.612  16.795  1.00  0.00           C  
ATOM   4638  HD2 PRO B 289      -1.644 -10.626  17.112  1.00  0.00           H  
ATOM   4639  HD3 PRO B 289      -1.267  -9.334  15.938  1.00  0.00           H  
ATOM   4640  CG  PRO B 289      -3.357  -9.531  16.418  1.00  0.00           C  
ATOM   4641  HG2 PRO B 289      -3.928 -10.247  17.014  1.00  0.00           H  
ATOM   4642  HG3 PRO B 289      -3.514  -9.699  15.353  1.00  0.00           H  
ATOM   4643  CB  PRO B 289      -3.718  -8.108  16.828  1.00  0.00           C  
ATOM   4644  HB2 PRO B 289      -4.786  -7.980  16.976  1.00  0.00           H  
ATOM   4645  HB3 PRO B 289      -3.361  -7.410  16.071  1.00  0.00           H  
ATOM   4646  CA  PRO B 289      -2.913  -7.919  18.117  1.00  0.00           C  
ATOM   4647  HA  PRO B 289      -2.688  -6.860  18.238  1.00  0.00           H  
ATOM   4648  C   PRO B 289      -3.644  -8.380  19.394  1.00  0.00           C  
ATOM   4649  O   PRO B 289      -4.821  -8.754  19.354  1.00  0.00           O  
ATOM   4650  N   SER B 290      -2.964  -8.344  20.545  1.00  0.00           N  
ATOM   4651  H   SER B 290      -1.996  -8.036  20.529  1.00  0.00           H  
ATOM   4652  CA  SER B 290      -3.572  -8.654  21.844  1.00  0.00           C  
ATOM   4653  HA  SER B 290      -4.623  -8.377  21.778  1.00  0.00           H  
ATOM   4654  CB  SER B 290      -3.534 -10.168  22.106  1.00  0.00           C  
ATOM   4655  HB2 SER B 290      -4.140 -10.384  22.985  1.00  0.00           H  
ATOM   4656  HB3 SER B 290      -3.972 -10.690  21.254  1.00  0.00           H  
ATOM   4657  OG  SER B 290      -2.232 -10.668  22.328  1.00  0.00           O  
ATOM   4658  HG  SER B 290      -1.908 -11.038  21.487  1.00  0.00           H  
ATOM   4659  C   SER B 290      -3.002  -7.843  23.019  1.00  0.00           C  
ATOM   4660  O   SER B 290      -1.901  -7.290  22.970  1.00  0.00           O  
ATOM   4661  N   LEU B 291      -3.787  -7.749  24.101  1.00  0.00           N  
ATOM   4662  H   LEU B 291      -4.698  -8.196  24.046  1.00  0.00           H  
ATOM   4663  CA  LEU B 291      -3.407  -7.093  25.359  1.00  0.00           C  
ATOM   4664  HA  LEU B 291      -2.318  -7.098  25.427  1.00  0.00           H  
ATOM   4665  CB  LEU B 291      -3.873  -5.623  25.338  1.00  0.00           C  
ATOM   4666  HB2 LEU B 291      -3.356  -5.102  24.531  1.00  0.00           H  
ATOM   4667  HB3 LEU B 291      -4.943  -5.610  25.123  1.00  0.00           H  
ATOM   4668  CG  LEU B 291      -3.637  -4.862  26.660  1.00  0.00           C  
ATOM   4669  HG  LEU B 291      -4.107  -5.392  27.487  1.00  0.00           H  
ATOM   4670  CD1 LEU B 291      -2.149  -4.686  26.971  1.00  0.00           C  
ATOM   4671 HD11 LEU B 291      -2.028  -4.089  27.874  1.00  0.00           H  
ATOM   4672 HD12 LEU B 291      -1.685  -5.656  27.145  1.00  0.00           H  
ATOM   4673 HD13 LEU B 291      -1.645  -4.191  26.140  1.00  0.00           H  
ATOM   4674  CD2 LEU B 291      -4.282  -3.484  26.575  1.00  0.00           C  
ATOM   4675 HD21 LEU B 291      -4.166  -2.971  27.528  1.00  0.00           H  
ATOM   4676 HD22 LEU B 291      -3.807  -2.902  25.783  1.00  0.00           H  
ATOM   4677 HD23 LEU B 291      -5.346  -3.590  26.367  1.00  0.00           H  
ATOM   4678  C   LEU B 291      -3.959  -7.836  26.585  1.00  0.00           C  
ATOM   4679  O   LEU B 291      -5.173  -7.907  26.787  1.00  0.00           O  
ATOM   4680  N   ARG B 292      -3.063  -8.318  27.453  1.00  0.00           N  
ATOM   4681  H   ARG B 292      -2.086  -8.187  27.235  1.00  0.00           H  
ATOM   4682  CA  ARG B 292      -3.407  -8.888  28.761  1.00  0.00           C  
ATOM   4683  HA  ARG B 292      -4.446  -9.205  28.733  1.00  0.00           H  
ATOM   4684  CB  ARG B 292      -2.526 -10.123  29.010  1.00  0.00           C  
ATOM   4685  HB2 ARG B 292      -2.508 -10.722  28.099  1.00  0.00           H  
ATOM   4686  HB3 ARG B 292      -1.505  -9.799  29.220  1.00  0.00           H  
ATOM   4687  CG  ARG B 292      -3.031 -11.010  30.157  1.00  0.00           C  
ATOM   4688  HG2 ARG B 292      -3.017 -10.452  31.093  1.00  0.00           H  
ATOM   4689  HG3 ARG B 292      -4.049 -11.339  29.944  1.00  0.00           H  
ATOM   4690  CD  ARG B 292      -2.118 -12.237  30.276  1.00  0.00           C  
ATOM   4691  HD2 ARG B 292      -2.114 -12.764  29.319  1.00  0.00           H  
ATOM   4692  HD3 ARG B 292      -1.104 -11.890  30.491  1.00  0.00           H  
ATOM   4693  NE  ARG B 292      -2.549 -13.166  31.338  1.00  0.00           N  
ATOM   4694  HE  ARG B 292      -3.390 -12.942  31.864  1.00  0.00           H  
ATOM   4695  CZ  ARG B 292      -1.920 -14.266  31.712  1.00  0.00           C  
ATOM   4696  NH1 ARG B 292      -0.835 -14.679  31.108  1.00  0.00           N  
ATOM   4697 HH11 ARG B 292      -0.485 -14.142  30.336  1.00  0.00           H  
ATOM   4698 HH12 ARG B 292      -0.374 -15.520  31.398  1.00  0.00           H  
ATOM   4699  NH2 ARG B 292      -2.375 -14.970  32.705  1.00  0.00           N  
ATOM   4700 HH21 ARG B 292      -3.205 -14.666  33.209  1.00  0.00           H  
ATOM   4701 HH22 ARG B 292      -1.915 -15.805  33.009  1.00  0.00           H  
ATOM   4702  C   ARG B 292      -3.272  -7.831  29.861  1.00  0.00           C  
ATOM   4703  O   ARG B 292      -2.270  -7.124  29.908  1.00  0.00           O  
ATOM   4704  N   ILE B 293      -4.234  -7.756  30.771  1.00  0.00           N  
ATOM   4705  H   ILE B 293      -5.026  -8.386  30.676  1.00  0.00           H  
ATOM   4706  CA  ILE B 293      -4.227  -6.825  31.915  1.00  0.00           C  
ATOM   4707  HA  ILE B 293      -3.196  -6.539  32.125  1.00  0.00           H  
ATOM   4708  CB  ILE B 293      -5.036  -5.535  31.625  1.00  0.00           C  
ATOM   4709  HB  ILE B 293      -5.328  -5.108  32.587  1.00  0.00           H  
ATOM   4710  CG2 ILE B 293      -4.140  -4.493  30.932  1.00  0.00           C  
ATOM   4711 HG21 ILE B 293      -4.686  -3.563  30.781  1.00  0.00           H  
ATOM   4712 HG22 ILE B 293      -3.270  -4.280  31.555  1.00  0.00           H  
ATOM   4713 HG23 ILE B 293      -3.797  -4.865  29.967  1.00  0.00           H  
ATOM   4714  CG1 ILE B 293      -6.324  -5.801  30.811  1.00  0.00           C  
ATOM   4715 HG12 ILE B 293      -6.077  -5.903  29.752  1.00  0.00           H  
ATOM   4716 HG13 ILE B 293      -6.773  -6.736  31.145  1.00  0.00           H  
ATOM   4717  CD1 ILE B 293      -7.380  -4.703  30.975  1.00  0.00           C  
ATOM   4718 HD11 ILE B 293      -8.252  -4.949  30.369  1.00  0.00           H  
ATOM   4719 HD12 ILE B 293      -6.981  -3.743  30.652  1.00  0.00           H  
ATOM   4720 HD13 ILE B 293      -7.686  -4.636  32.021  1.00  0.00           H  
ATOM   4721  C   ILE B 293      -4.741  -7.522  33.174  1.00  0.00           C  
ATOM   4722  O   ILE B 293      -5.558  -8.433  33.080  1.00  0.00           O  
ATOM   4723  N   ALA B 294      -4.279  -7.109  34.355  1.00  0.00           N  
ATOM   4724  H   ALA B 294      -3.603  -6.363  34.389  1.00  0.00           H  
ATOM   4725  CA  ALA B 294      -4.815  -7.603  35.625  1.00  0.00           C  
ATOM   4726  HA  ALA B 294      -4.854  -8.691  35.595  1.00  0.00           H  
ATOM   4727  CB  ALA B 294      -3.866  -7.210  36.761  1.00  0.00           C  
ATOM   4728  HB1 ALA B 294      -2.895  -7.683  36.615  1.00  0.00           H  
ATOM   4729  HB2 ALA B 294      -3.738  -6.131  36.795  1.00  0.00           H  
ATOM   4730  HB3 ALA B 294      -4.280  -7.548  37.712  1.00  0.00           H  
ATOM   4731  C   ALA B 294      -6.249  -7.092  35.856  1.00  0.00           C  
ATOM   4732  O   ALA B 294      -6.504  -5.887  35.770  1.00  0.00           O  
ATOM   4733  N   ALA B 295      -7.178  -7.998  36.167  1.00  0.00           N  
ATOM   4734  H   ALA B 295      -6.880  -8.958  36.312  1.00  0.00           H  
ATOM   4735  CA  ALA B 295      -8.591  -7.686  36.392  1.00  0.00           C  
ATOM   4736  HA  ALA B 295      -8.986  -7.174  35.514  1.00  0.00           H  
ATOM   4737  CB  ALA B 295      -9.351  -9.007  36.561  1.00  0.00           C  
ATOM   4738  HB1 ALA B 295     -10.416  -8.802  36.685  1.00  0.00           H  
ATOM   4739  HB2 ALA B 295      -9.216  -9.633  35.679  1.00  0.00           H  
ATOM   4740  HB3 ALA B 295      -8.988  -9.540  37.441  1.00  0.00           H  
ATOM   4741  C   ALA B 295      -8.792  -6.752  37.600  1.00  0.00           C  
ATOM   4742  O   ALA B 295      -9.693  -5.918  37.599  1.00  0.00           O  
ATOM   4743  N   SER B 296      -7.888  -6.802  38.580  1.00  0.00           N  
ATOM   4744  H   SER B 296      -7.158  -7.497  38.519  1.00  0.00           H  
ATOM   4745  CA  SER B 296      -7.813  -5.876  39.720  1.00  0.00           C  
ATOM   4746  HA  SER B 296      -8.796  -5.830  40.190  1.00  0.00           H  
ATOM   4747  CB  SER B 296      -6.826  -6.451  40.739  1.00  0.00           C  
ATOM   4748  HB2 SER B 296      -6.692  -5.750  41.565  1.00  0.00           H  
ATOM   4749  HB3 SER B 296      -7.229  -7.385  41.134  1.00  0.00           H  
ATOM   4750  OG  SER B 296      -5.578  -6.711  40.119  1.00  0.00           O  
ATOM   4751  HG  SER B 296      -5.057  -7.247  40.728  1.00  0.00           H  
ATOM   4752  C   SER B 296      -7.428  -4.430  39.349  1.00  0.00           C  
ATOM   4753  O   SER B 296      -7.404  -3.562  40.218  1.00  0.00           O  
ATOM   4754  N   THR B 297      -7.144  -4.130  38.072  1.00  0.00           N  
ATOM   4755  H   THR B 297      -7.140  -4.887  37.400  1.00  0.00           H  
ATOM   4756  CA  THR B 297      -7.037  -2.741  37.581  1.00  0.00           C  
ATOM   4757  HA  THR B 297      -6.598  -2.142  38.378  1.00  0.00           H  
ATOM   4758  CB  THR B 297      -6.108  -2.604  36.360  1.00  0.00           C  
ATOM   4759  HB  THR B 297      -6.037  -1.544  36.119  1.00  0.00           H  
ATOM   4760  CG2 THR B 297      -4.689  -3.088  36.640  1.00  0.00           C  
ATOM   4761 HG21 THR B 297      -4.077  -2.959  35.747  1.00  0.00           H  
ATOM   4762 HG22 THR B 297      -4.261  -2.503  37.453  1.00  0.00           H  
ATOM   4763 HG23 THR B 297      -4.699  -4.135  36.929  1.00  0.00           H  
ATOM   4764  OG1 THR B 297      -6.594  -3.259  35.211  1.00  0.00           O  
ATOM   4765  HG1 THR B 297      -6.567  -4.221  35.383  1.00  0.00           H  
ATOM   4766  C   THR B 297      -8.396  -2.095  37.275  1.00  0.00           C  
ATOM   4767  O   THR B 297      -8.422  -0.891  36.995  1.00  0.00           O  
ATOM   4768  N   LEU B 298      -9.490  -2.869  37.338  1.00  0.00           N  
ATOM   4769  H   LEU B 298      -9.361  -3.834  37.623  1.00  0.00           H  
ATOM   4770  CA  LEU B 298     -10.887  -2.491  37.096  1.00  0.00           C  
ATOM   4771  HA  LEU B 298     -10.938  -1.448  36.779  1.00  0.00           H  
ATOM   4772  CB  LEU B 298     -11.475  -3.386  35.982  1.00  0.00           C  
ATOM   4773  HB2 LEU B 298     -11.584  -4.393  36.387  1.00  0.00           H  
ATOM   4774  HB3 LEU B 298     -12.477  -3.030  35.740  1.00  0.00           H  
ATOM   4775  CG  LEU B 298     -10.661  -3.494  34.680  1.00  0.00           C  
ATOM   4776  HG  LEU B 298      -9.676  -3.910  34.896  1.00  0.00           H  
ATOM   4777  CD1 LEU B 298     -11.365  -4.437  33.708  1.00  0.00           C  
ATOM   4778 HD11 LEU B 298     -11.510  -5.402  34.192  1.00  0.00           H  
ATOM   4779 HD12 LEU B 298     -12.340  -4.035  33.429  1.00  0.00           H  
ATOM   4780 HD13 LEU B 298     -10.749  -4.576  32.822  1.00  0.00           H  
ATOM   4781  CD2 LEU B 298     -10.486  -2.148  33.975  1.00  0.00           C  
ATOM   4782 HD21 LEU B 298     -11.463  -1.731  33.730  1.00  0.00           H  
ATOM   4783 HD22 LEU B 298      -9.914  -2.286  33.059  1.00  0.00           H  
ATOM   4784 HD23 LEU B 298      -9.949  -1.457  34.624  1.00  0.00           H  
ATOM   4785  C   LEU B 298     -11.725  -2.646  38.382  1.00  0.00           C  
ATOM   4786  O   LEU B 298     -11.379  -3.413  39.280  1.00  0.00           O  
ATOM   4787  N   LYS B 299     -12.851  -1.934  38.475  1.00  0.00           N  
ATOM   4788  H   LYS B 299     -13.099  -1.337  37.693  1.00  0.00           H  
ATOM   4789  CA  LYS B 299     -13.822  -2.057  39.577  1.00  0.00           C  
ATOM   4790  HA  LYS B 299     -13.279  -2.177  40.516  1.00  0.00           H  
ATOM   4791  CB  LYS B 299     -14.681  -0.780  39.647  1.00  0.00           C  
ATOM   4792  HB2 LYS B 299     -15.202  -0.654  38.698  1.00  0.00           H  
ATOM   4793  HB3 LYS B 299     -15.430  -0.897  40.432  1.00  0.00           H  
ATOM   4794  CG  LYS B 299     -13.845   0.480  39.940  1.00  0.00           C  
ATOM   4795  HG2 LYS B 299     -13.444   0.406  40.952  1.00  0.00           H  
ATOM   4796  HG3 LYS B 299     -13.009   0.545  39.245  1.00  0.00           H  
ATOM   4797  CD  LYS B 299     -14.676   1.766  39.816  1.00  0.00           C  
ATOM   4798  HD2 LYS B 299     -15.115   1.830  38.817  1.00  0.00           H  
ATOM   4799  HD3 LYS B 299     -15.483   1.739  40.551  1.00  0.00           H  
ATOM   4800  CE  LYS B 299     -13.789   2.990  40.093  1.00  0.00           C  
ATOM   4801  HE2 LYS B 299     -14.325   3.673  40.755  1.00  0.00           H  
ATOM   4802  HE3 LYS B 299     -12.886   2.652  40.611  1.00  0.00           H  
ATOM   4803  NZ  LYS B 299     -13.413   3.719  38.858  1.00  0.00           N  
ATOM   4804  HZ1 LYS B 299     -14.193   4.272  38.488  1.00  0.00           H  
ATOM   4805  HZ2 LYS B 299     -12.712   4.422  39.037  1.00  0.00           H  
ATOM   4806  HZ3 LYS B 299     -13.064   3.100  38.125  1.00  0.00           H  
ATOM   4807  C   LYS B 299     -14.695  -3.302  39.378  1.00  0.00           C  
ATOM   4808  O   LYS B 299     -15.186  -3.529  38.275  1.00  0.00           O  
ATOM   4809  N   SER B 300     -14.919  -4.099  40.425  1.00  0.00           N  
ATOM   4810  H   SER B 300     -14.503  -3.878  41.313  1.00  0.00           H  
ATOM   4811  CA  SER B 300     -15.837  -5.249  40.343  1.00  0.00           C  
ATOM   4812  HA  SER B 300     -15.731  -5.655  39.344  1.00  0.00           H  
ATOM   4813  CB  SER B 300     -15.438  -6.363  41.314  1.00  0.00           C  
ATOM   4814  HB2 SER B 300     -14.383  -6.607  41.180  1.00  0.00           H  
ATOM   4815  HB3 SER B 300     -15.605  -6.027  42.340  1.00  0.00           H  
ATOM   4816  OG  SER B 300     -16.205  -7.520  41.067  1.00  0.00           O  
ATOM   4817  HG  SER B 300     -16.170  -7.721  40.097  1.00  0.00           H  
ATOM   4818  C   SER B 300     -17.312  -4.848  40.499  1.00  0.00           C  
ATOM   4819  O   SER B 300     -17.608  -3.811  41.094  1.00  0.00           O  
ATOM   4820  N   GLY B 301     -18.228  -5.635  39.931  1.00  0.00           N  
ATOM   4821  H   GLY B 301     -17.900  -6.472  39.439  1.00  0.00           H  
ATOM   4822  CA  GLY B 301     -19.675  -5.392  39.857  1.00  0.00           C  
ATOM   4823  HA2 GLY B 301     -20.159  -6.333  39.595  1.00  0.00           H  
ATOM   4824  HA3 GLY B 301     -20.037  -5.068  40.832  1.00  0.00           H  
ATOM   4825  C   GLY B 301     -20.094  -4.346  38.814  1.00  0.00           C  
ATOM   4826  O   GLY B 301     -21.286  -4.084  38.648  1.00  0.00           O  
ATOM   4827  N   ILE B 302     -19.116  -3.752  38.125  1.00  0.00           N  
ATOM   4828  H   ILE B 302     -18.189  -4.118  38.278  1.00  0.00           H  
ATOM   4829  CA  ILE B 302     -19.218  -2.619  37.197  1.00  0.00           C  
ATOM   4830  HA  ILE B 302     -20.207  -2.170  37.271  1.00  0.00           H  
ATOM   4831  CB  ILE B 302     -18.151  -1.572  37.610  1.00  0.00           C  
ATOM   4832  HB  ILE B 302     -17.209  -2.106  37.721  1.00  0.00           H  
ATOM   4833  CG2 ILE B 302     -17.892  -0.489  36.553  1.00  0.00           C  
ATOM   4834 HG21 ILE B 302     -17.459  -0.936  35.660  1.00  0.00           H  
ATOM   4835 HG22 ILE B 302     -18.819   0.002  36.280  1.00  0.00           H  
ATOM   4836 HG23 ILE B 302     -17.187   0.248  36.938  1.00  0.00           H  
ATOM   4837  CG1 ILE B 302     -18.453  -0.919  38.979  1.00  0.00           C  
ATOM   4838 HG12 ILE B 302     -18.574  -1.701  39.730  1.00  0.00           H  
ATOM   4839 HG13 ILE B 302     -17.591  -0.323  39.277  1.00  0.00           H  
ATOM   4840  CD1 ILE B 302     -19.688  -0.010  39.032  1.00  0.00           C  
ATOM   4841 HD11 ILE B 302     -19.536   0.862  38.398  1.00  0.00           H  
ATOM   4842 HD12 ILE B 302     -20.578  -0.548  38.710  1.00  0.00           H  
ATOM   4843 HD13 ILE B 302     -19.836   0.332  40.056  1.00  0.00           H  
ATOM   4844  C   ILE B 302     -19.037  -3.097  35.749  1.00  0.00           C  
ATOM   4845  O   ILE B 302     -18.267  -4.019  35.482  1.00  0.00           O  
ATOM   4846  N   SER B 303     -19.703  -2.452  34.788  1.00  0.00           N  
ATOM   4847  H   SER B 303     -20.251  -1.636  35.038  1.00  0.00           H  
ATOM   4848  CA  SER B 303     -19.480  -2.748  33.368  1.00  0.00           C  
ATOM   4849  HA  SER B 303     -19.143  -3.780  33.288  1.00  0.00           H  
ATOM   4850  CB  SER B 303     -20.795  -2.691  32.597  1.00  0.00           C  
ATOM   4851  HB2 SER B 303     -21.490  -3.413  33.025  1.00  0.00           H  
ATOM   4852  HB3 SER B 303     -21.231  -1.698  32.685  1.00  0.00           H  
ATOM   4853  OG  SER B 303     -20.593  -3.001  31.231  1.00  0.00           O  
ATOM   4854  HG  SER B 303     -20.063  -3.823  31.177  1.00  0.00           H  
ATOM   4855  C   SER B 303     -18.366  -1.883  32.764  1.00  0.00           C  
ATOM   4856  O   SER B 303     -18.186  -0.717  33.126  1.00  0.00           O  
ATOM   4857  N   TYR B 304     -17.614  -2.467  31.826  1.00  0.00           N  
ATOM   4858  H   TYR B 304     -17.854  -3.410  31.550  1.00  0.00           H  
ATOM   4859  CA  TYR B 304     -16.475  -1.853  31.138  1.00  0.00           C  
ATOM   4860  HA  TYR B 304     -16.512  -0.772  31.283  1.00  0.00           H  
ATOM   4861  CB  TYR B 304     -15.151  -2.355  31.745  1.00  0.00           C  
ATOM   4862  HB2 TYR B 304     -15.211  -3.432  31.903  1.00  0.00           H  
ATOM   4863  HB3 TYR B 304     -14.346  -2.186  31.028  1.00  0.00           H  
ATOM   4864  CG  TYR B 304     -14.754  -1.673  33.045  1.00  0.00           C  
ATOM   4865  CD1 TYR B 304     -13.932  -0.528  33.008  1.00  0.00           C  
ATOM   4866  HD1 TYR B 304     -13.585  -0.151  32.058  1.00  0.00           H  
ATOM   4867  CE1 TYR B 304     -13.552   0.124  34.197  1.00  0.00           C  
ATOM   4868  HE1 TYR B 304     -12.929   1.007  34.164  1.00  0.00           H  
ATOM   4869  CZ  TYR B 304     -13.987  -0.379  35.438  1.00  0.00           C  
ATOM   4870  OH  TYR B 304     -13.609   0.229  36.594  1.00  0.00           O  
ATOM   4871  HH  TYR B 304     -13.052   1.026  36.462  1.00  0.00           H  
ATOM   4872  CE2 TYR B 304     -14.804  -1.529  35.478  1.00  0.00           C  
ATOM   4873  HE2 TYR B 304     -15.138  -1.914  36.426  1.00  0.00           H  
ATOM   4874  CD2 TYR B 304     -15.189  -2.176  34.286  1.00  0.00           C  
ATOM   4875  HD2 TYR B 304     -15.821  -3.056  34.331  1.00  0.00           H  
ATOM   4876  C   TYR B 304     -16.532  -2.078  29.618  1.00  0.00           C  
ATOM   4877  O   TYR B 304     -17.238  -2.955  29.106  1.00  0.00           O  
ATOM   4878  N   ARG B 305     -15.799  -1.235  28.887  1.00  0.00           N  
ATOM   4879  H   ARG B 305     -15.262  -0.531  29.392  1.00  0.00           H  
ATOM   4880  CA  ARG B 305     -15.741  -1.170  27.423  1.00  0.00           C  
ATOM   4881  HA  ARG B 305     -16.107  -2.106  27.003  1.00  0.00           H  
ATOM   4882  CB  ARG B 305     -16.603   0.000  26.927  1.00  0.00           C  
ATOM   4883  HB2 ARG B 305     -16.364   0.901  27.498  1.00  0.00           H  
ATOM   4884  HB3 ARG B 305     -16.363   0.187  25.879  1.00  0.00           H  
ATOM   4885  CG  ARG B 305     -18.101  -0.297  27.024  1.00  0.00           C  
ATOM   4886  HG2 ARG B 305     -18.283  -1.231  26.497  1.00  0.00           H  
ATOM   4887  HG3 ARG B 305     -18.402  -0.412  28.067  1.00  0.00           H  
ATOM   4888  CD  ARG B 305     -18.923   0.825  26.377  1.00  0.00           C  
ATOM   4889  HD2 ARG B 305     -19.204   1.545  27.147  1.00  0.00           H  
ATOM   4890  HD3 ARG B 305     -18.304   1.344  25.647  1.00  0.00           H  
ATOM   4891  NE  ARG B 305     -20.094   0.288  25.657  1.00  0.00           N  
ATOM   4892  HE  ARG B 305     -19.936  -0.568  25.159  1.00  0.00           H  
ATOM   4893  CZ  ARG B 305     -21.257   0.885  25.470  1.00  0.00           C  
ATOM   4894  NH1 ARG B 305     -21.587   2.008  26.025  1.00  0.00           N  
ATOM   4895 HH11 ARG B 305     -21.119   2.168  26.926  1.00  0.00           H  
ATOM   4896 HH12 ARG B 305     -22.535   2.317  26.012  1.00  0.00           H  
ATOM   4897  NH2 ARG B 305     -22.131   0.349  24.666  1.00  0.00           N  
ATOM   4898 HH21 ARG B 305     -21.902  -0.494  24.175  1.00  0.00           H  
ATOM   4899 HH22 ARG B 305     -23.000   0.823  24.511  1.00  0.00           H  
ATOM   4900  C   ARG B 305     -14.312  -0.979  26.935  1.00  0.00           C  
ATOM   4901  O   ARG B 305     -13.482  -0.426  27.655  1.00  0.00           O  
ATOM   4902  N   ALA B 306     -14.061  -1.365  25.683  1.00  0.00           N  
ATOM   4903  H   ALA B 306     -14.804  -1.813  25.161  1.00  0.00           H  
ATOM   4904  CA  ALA B 306     -12.802  -1.083  24.999  1.00  0.00           C  
ATOM   4905  HA  ALA B 306     -12.378  -0.191  25.458  1.00  0.00           H  
ATOM   4906  CB  ALA B 306     -11.820  -2.239  25.237  1.00  0.00           C  
ATOM   4907  HB1 ALA B 306     -12.194  -3.159  24.795  1.00  0.00           H  
ATOM   4908  HB2 ALA B 306     -10.850  -2.001  24.798  1.00  0.00           H  
ATOM   4909  HB3 ALA B 306     -11.687  -2.395  26.307  1.00  0.00           H  
ATOM   4910  C   ALA B 306     -12.976  -0.765  23.503  1.00  0.00           C  
ATOM   4911  O   ALA B 306     -13.965  -1.155  22.871  1.00  0.00           O  
ATOM   4912  N   ARG B 307     -11.973  -0.072  22.952  1.00  0.00           N  
ATOM   4913  H   ARG B 307     -11.228   0.208  23.591  1.00  0.00           H  
ATOM   4914  CA  ARG B 307     -11.719   0.185  21.519  1.00  0.00           C  
ATOM   4915  HA  ARG B 307     -12.192  -0.592  20.919  1.00  0.00           H  
ATOM   4916  CB  ARG B 307     -12.269   1.556  21.077  1.00  0.00           C  
ATOM   4917  HB2 ARG B 307     -11.895   2.325  21.755  1.00  0.00           H  
ATOM   4918  HB3 ARG B 307     -11.885   1.765  20.081  1.00  0.00           H  
ATOM   4919  CG  ARG B 307     -13.806   1.631  21.012  1.00  0.00           C  
ATOM   4920  HG2 ARG B 307     -14.174   0.897  20.292  1.00  0.00           H  
ATOM   4921  HG3 ARG B 307     -14.205   1.377  21.993  1.00  0.00           H  
ATOM   4922  CD  ARG B 307     -14.326   3.032  20.640  1.00  0.00           C  
ATOM   4923  HD2 ARG B 307     -15.343   3.124  21.022  1.00  0.00           H  
ATOM   4924  HD3 ARG B 307     -13.710   3.782  21.141  1.00  0.00           H  
ATOM   4925  NE  ARG B 307     -14.365   3.275  19.179  1.00  0.00           N  
ATOM   4926  HE  ARG B 307     -14.269   2.465  18.573  1.00  0.00           H  
ATOM   4927  CZ  ARG B 307     -14.523   4.437  18.559  1.00  0.00           C  
ATOM   4928  NH1 ARG B 307     -14.569   5.569  19.206  1.00  0.00           N  
ATOM   4929 HH11 ARG B 307     -14.471   5.577  20.205  1.00  0.00           H  
ATOM   4930 HH12 ARG B 307     -14.678   6.419  18.678  1.00  0.00           H  
ATOM   4931  NH2 ARG B 307     -14.629   4.478  17.262  1.00  0.00           N  
ATOM   4932 HH21 ARG B 307     -14.546   3.627  16.735  1.00  0.00           H  
ATOM   4933 HH22 ARG B 307     -14.349   5.314  16.727  1.00  0.00           H  
ATOM   4934  C   ARG B 307     -10.208   0.110  21.255  1.00  0.00           C  
ATOM   4935  O   ARG B 307      -9.419   0.383  22.154  1.00  0.00           O  
ATOM   4936  N   VAL B 308      -9.791  -0.226  20.040  1.00  0.00           N  
ATOM   4937  H   VAL B 308     -10.488  -0.466  19.341  1.00  0.00           H
[truncated: 30,457 more chars]
