# Supplementary material for: Insights into receptor structure and dynamics at the surface of living cells
Source: Nat Commun. 2023 Mar 22;14:1596. doi: 10.1038/s41467-023-37284-4 (PMC10033668; doi:10.1038/s41467-023-37284-4)
Supplement: Supplementary file 15 — Source Data [file 41467_2023_37284_MOESM15_ESM.zip › Source data/SI/Supplementary Fig. 24/MD_average_3bpn_E94B.pdb]

ATOM      1  N   CYS A   1      17.880   4.798  -7.100  1.00  0.00           N  
ATOM      2  H1  CYS A   1      18.778   4.456  -7.424  1.00  0.00           H  
ATOM      3  H2  CYS A   1      17.946   5.171  -6.169  1.00  0.00           H  
ATOM      4  H3  CYS A   1      17.604   5.537  -7.741  1.00  0.00           H  
ATOM      5  CA  CYS A   1      16.888   3.714  -7.167  1.00  0.00           C  
ATOM      6  HA  CYS A   1      16.887   3.327  -8.184  1.00  0.00           H  
ATOM      7  CB  CYS A   1      17.228   2.549  -6.221  1.00  0.00           C  
ATOM      8  HB2 CYS A   1      17.199   2.879  -5.179  1.00  0.00           H  
ATOM      9  HB3 CYS A   1      16.481   1.764  -6.353  1.00  0.00           H  
ATOM     10  SG  CYS A   1      18.870   1.899  -6.634  1.00  0.00           S  
ATOM     11  HG  CYS A   1      18.666   0.631  -6.250  1.00  0.00           H  
ATOM     12  C   CYS A   1      15.486   4.256  -6.911  1.00  0.00           C  
ATOM     13  O   CYS A   1      15.075   4.367  -5.758  1.00  0.00           O  
ATOM     14  N   ASP A   2      14.746   4.555  -7.973  1.00  0.00           N  
ATOM     15  H   ASP A   2      15.205   4.566  -8.889  1.00  0.00           H  
ATOM     16  CA  ASP A   2      13.305   4.814  -7.934  1.00  0.00           C  
ATOM     17  HA  ASP A   2      13.118   5.688  -7.308  1.00  0.00           H  
ATOM     18  CB  ASP A   2      12.790   5.101  -9.362  1.00  0.00           C  
ATOM     19  HB2 ASP A   2      13.286   4.430 -10.065  1.00  0.00           H  
ATOM     20  HB3 ASP A   2      11.721   4.882  -9.390  1.00  0.00           H  
ATOM     21  CG  ASP A   2      12.950   6.551  -9.834  1.00  0.00           C  
ATOM     22  OD1 ASP A   2      12.823   7.444  -8.968  1.00  0.00           O  
ATOM     23  OD2 ASP A   2      13.090   6.744 -11.066  1.00  0.00           O  
ATOM     24  C   ASP A   2      12.545   3.614  -7.338  1.00  0.00           C  
ATOM     25  O   ASP A   2      12.425   2.556  -7.962  1.00  0.00           O  
ATOM     26  N   ILE A   3      11.966   3.785  -6.145  1.00  0.00           N  
ATOM     27  H   ILE A   3      12.166   4.636  -5.641  1.00  0.00           H  
ATOM     28  CA  ILE A   3      11.083   2.777  -5.528  1.00  0.00           C  
ATOM     29  HA  ILE A   3      11.633   1.840  -5.437  1.00  0.00           H  
ATOM     30  CB  ILE A   3      10.664   3.226  -4.104  1.00  0.00           C  
ATOM     31  HB  ILE A   3      10.291   4.250  -4.160  1.00  0.00           H  
ATOM     32  CG2 ILE A   3       9.539   2.345  -3.531  1.00  0.00           C  
ATOM     33 HG21 ILE A   3       9.864   1.306  -3.471  1.00  0.00           H  
ATOM     34 HG22 ILE A   3       9.258   2.690  -2.538  1.00  0.00           H  
ATOM     35 HG23 ILE A   3       8.643   2.405  -4.149  1.00  0.00           H  
ATOM     36  CG1 ILE A   3      11.901   3.196  -3.171  1.00  0.00           C  
ATOM     37 HG12 ILE A   3      12.272   2.172  -3.097  1.00  0.00           H  
ATOM     38 HG13 ILE A   3      12.692   3.805  -3.609  1.00  0.00           H  
ATOM     39  CD1 ILE A   3      11.651   3.730  -1.755  1.00  0.00           C  
ATOM     40 HD11 ILE A   3      11.179   4.711  -1.801  1.00  0.00           H  
ATOM     41 HD12 ILE A   3      11.019   3.045  -1.190  1.00  0.00           H  
ATOM     42 HD13 ILE A   3      12.604   3.823  -1.236  1.00  0.00           H  
ATOM     43  C   ILE A   3       9.882   2.490  -6.447  1.00  0.00           C  
ATOM     44  O   ILE A   3       9.484   1.340  -6.604  1.00  0.00           O  
ATOM     45  N   THR A   4       9.354   3.504  -7.137  1.00  0.00           N  
ATOM     46  H   THR A   4       9.712   4.433  -6.966  1.00  0.00           H  
ATOM     47  CA  THR A   4       8.245   3.389  -8.100  1.00  0.00           C  
ATOM     48  HA  THR A   4       7.366   2.989  -7.594  1.00  0.00           H  
ATOM     49  CB  THR A   4       7.923   4.791  -8.631  1.00  0.00           C  
ATOM     50  HB  THR A   4       8.778   5.162  -9.199  1.00  0.00           H  
ATOM     51  CG2 THR A   4       6.688   4.862  -9.519  1.00  0.00           C  
ATOM     52 HG21 THR A   4       5.838   4.438  -8.993  1.00  0.00           H  
ATOM     53 HG22 THR A   4       6.478   5.901  -9.771  1.00  0.00           H  
ATOM     54 HG23 THR A   4       6.857   4.306 -10.440  1.00  0.00           H  
ATOM     55  OG1 THR A   4       7.722   5.649  -7.536  1.00  0.00           O  
ATOM     56  HG1 THR A   4       7.114   5.203  -6.922  1.00  0.00           H  
ATOM     57  C   THR A   4       8.572   2.471  -9.279  1.00  0.00           C  
ATOM     58  O   THR A   4       7.730   1.697  -9.732  1.00  0.00           O  
ATOM     59  N   LEU A   5       9.817   2.509  -9.755  1.00  0.00           N  
ATOM     60  H   LEU A   5      10.484   3.123  -9.308  1.00  0.00           H  
ATOM     61  CA  LEU A   5      10.313   1.659 -10.834  1.00  0.00           C  
ATOM     62  HA  LEU A   5       9.620   1.716 -11.674  1.00  0.00           H  
ATOM     63  CB  LEU A   5      11.674   2.243 -11.247  1.00  0.00           C  
ATOM     64  HB2 LEU A   5      11.585   3.327 -11.339  1.00  0.00           H  
ATOM     65  HB3 LEU A   5      12.385   2.035 -10.446  1.00  0.00           H  
ATOM     66  CG  LEU A   5      12.247   1.702 -12.560  1.00  0.00           C  
ATOM     67  HG  LEU A   5      12.122   0.621 -12.612  1.00  0.00           H  
ATOM     68  CD1 LEU A   5      11.586   2.364 -13.766  1.00  0.00           C  
ATOM     69 HD11 LEU A   5      10.510   2.212 -13.721  1.00  0.00           H  
ATOM     70 HD12 LEU A   5      11.792   3.435 -13.761  1.00  0.00           H  
ATOM     71 HD13 LEU A   5      11.971   1.922 -14.683  1.00  0.00           H  
ATOM     72  CD2 LEU A   5      13.734   2.032 -12.612  1.00  0.00           C  
ATOM     73 HD21 LEU A   5      14.151   1.627 -13.528  1.00  0.00           H  
ATOM     74 HD22 LEU A   5      14.243   1.582 -11.760  1.00  0.00           H  
ATOM     75 HD23 LEU A   5      13.883   3.112 -12.572  1.00  0.00           H  
ATOM     76  C   LEU A   5      10.410   0.186 -10.390  1.00  0.00           C  
ATOM     77  O   LEU A   5      10.047  -0.721 -11.140  1.00  0.00           O  
ATOM     78  N   GLN A   6      10.821  -0.049  -9.141  1.00  0.00           N  
ATOM     79  H   GLN A   6      11.104   0.752  -8.585  1.00  0.00           H  
ATOM     80  CA  GLN A   6      10.819  -1.367  -8.503  1.00  0.00           C  
ATOM     81  HA  GLN A   6      11.327  -2.070  -9.163  1.00  0.00           H  
ATOM     82  CB  GLN A   6      11.624  -1.243  -7.200  1.00  0.00           C  
ATOM     83  HB2 GLN A   6      12.550  -0.701  -7.400  1.00  0.00           H  
ATOM     84  HB3 GLN A   6      11.039  -0.659  -6.490  1.00  0.00           H  
ATOM     85  CG  GLN A   6      11.981  -2.592  -6.563  1.00  0.00           C  
ATOM     86  HG2 GLN A   6      11.088  -3.208  -6.466  1.00  0.00           H  
ATOM     87  HG3 GLN A   6      12.689  -3.112  -7.207  1.00  0.00           H  
ATOM     88  CD  GLN A   6      12.579  -2.417  -5.170  1.00  0.00           C  
ATOM     89  OE1 GLN A   6      12.175  -1.577  -4.386  1.00  0.00           O  
ATOM     90  NE2 GLN A   6      13.541  -3.223  -4.779  1.00  0.00           N  
ATOM     91 HE21 GLN A   6      13.932  -3.047  -3.871  1.00  0.00           H  
ATOM     92 HE22 GLN A   6      13.962  -3.858  -5.433  1.00  0.00           H  
ATOM     93  C   GLN A   6       9.386  -1.889  -8.257  1.00  0.00           C  
ATOM     94  O   GLN A   6       9.108  -3.070  -8.466  1.00  0.00           O  
ATOM     95  N   GLU A   7       8.471  -1.001  -7.854  1.00  0.00           N  
ATOM     96  H   GLU A   7       8.809  -0.064  -7.649  1.00  0.00           H  
ATOM     97  CA  GLU A   7       7.030  -1.220  -7.656  1.00  0.00           C  
ATOM     98  HA  GLU A   7       6.890  -2.015  -6.923  1.00  0.00           H  
ATOM     99  CB  GLU A   7       6.427   0.095  -7.104  1.00  0.00           C  
ATOM    100  HB2 GLU A   7       7.138   0.537  -6.408  1.00  0.00           H  
ATOM    101  HB3 GLU A   7       6.271   0.796  -7.921  1.00  0.00           H  
ATOM    102  CG  GLU A   7       5.116  -0.043  -6.330  1.00  0.00           C  
ATOM    103  HG2 GLU A   7       4.342  -0.445  -6.985  1.00  0.00           H  
ATOM    104  HG3 GLU A   7       5.299  -0.734  -5.515  1.00  0.00           H  
ATOM    105  CD  GLU A   7       4.660   1.306  -5.753  1.00  0.00           C  
ATOM    106  OE1 GLU A   7       4.524   2.279  -6.532  1.00  0.00           O  
ATOM    107  OE2 GLU A   7       4.460   1.426  -4.525  1.00  0.00           O  
ATOM    108  C   GLU A   7       6.350  -1.647  -8.970  1.00  0.00           C  
ATOM    109  O   GLU A   7       5.622  -2.644  -9.023  1.00  0.00           O  
ATOM    110  N   ILE A   8       6.667  -0.959 -10.070  1.00  0.00           N  
ATOM    111  H   ILE A   8       7.226  -0.117  -9.950  1.00  0.00           H  
ATOM    112  CA  ILE A   8       6.246  -1.319 -11.427  1.00  0.00           C  
ATOM    113  HA  ILE A   8       5.164  -1.462 -11.419  1.00  0.00           H  
ATOM    114  CB  ILE A   8       6.545  -0.159 -12.407  1.00  0.00           C  
ATOM    115  HB  ILE A   8       7.569   0.182 -12.242  1.00  0.00           H  
ATOM    116  CG2 ILE A   8       6.417  -0.613 -13.871  1.00  0.00           C  
ATOM    117 HG21 ILE A   8       5.451  -1.086 -14.032  1.00  0.00           H  
ATOM    118 HG22 ILE A   8       6.515   0.237 -14.543  1.00  0.00           H  
ATOM    119 HG23 ILE A   8       7.208  -1.320 -14.115  1.00  0.00           H  
ATOM    120  CG1 ILE A   8       5.567   1.010 -12.136  1.00  0.00           C  
ATOM    121 HG12 ILE A   8       4.583   0.771 -12.543  1.00  0.00           H  
ATOM    122 HG13 ILE A   8       5.454   1.148 -11.061  1.00  0.00           H  
ATOM    123  CD1 ILE A   8       6.041   2.350 -12.707  1.00  0.00           C  
ATOM    124 HD11 ILE A   8       5.350   3.136 -12.406  1.00  0.00           H  
ATOM    125 HD12 ILE A   8       7.029   2.581 -12.314  1.00  0.00           H  
ATOM    126 HD13 ILE A   8       6.080   2.314 -13.794  1.00  0.00           H  
ATOM    127  C   ILE A   8       6.857  -2.661 -11.856  1.00  0.00           C  
ATOM    128  O   ILE A   8       6.112  -3.510 -12.343  1.00  0.00           O  
ATOM    129  N   ILE A   9       8.151  -2.926 -11.624  1.00  0.00           N  
ATOM    130  H   ILE A   9       8.744  -2.181 -11.263  1.00  0.00           H  
ATOM    131  CA  ILE A   9       8.752  -4.248 -11.912  1.00  0.00           C  
ATOM    132  HA  ILE A   9       8.599  -4.466 -12.971  1.00  0.00           H  
ATOM    133  CB  ILE A   9      10.276  -4.248 -11.643  1.00  0.00           C  
ATOM    134  HB  ILE A   9      10.462  -3.746 -10.693  1.00  0.00           H  
ATOM    135  CG2 ILE A   9      10.875  -5.669 -11.558  1.00  0.00           C  
ATOM    136 HG21 ILE A   9      11.952  -5.623 -11.406  1.00  0.00           H  
ATOM    137 HG22 ILE A   9      10.462  -6.209 -10.706  1.00  0.00           H  
ATOM    138 HG23 ILE A   9      10.663  -6.225 -12.473  1.00  0.00           H  
ATOM    139  CG1 ILE A   9      10.967  -3.458 -12.771  1.00  0.00           C  
ATOM    140 HG12 ILE A   9      10.904  -4.020 -13.704  1.00  0.00           H  
ATOM    141 HG13 ILE A   9      10.443  -2.515 -12.913  1.00  0.00           H  
ATOM    142  CD1 ILE A   9      12.433  -3.121 -12.488  1.00  0.00           C  
ATOM    143 HD11 ILE A   9      13.050  -4.018 -12.512  1.00  0.00           H  
ATOM    144 HD12 ILE A   9      12.783  -2.440 -13.258  1.00  0.00           H  
ATOM    145 HD13 ILE A   9      12.524  -2.633 -11.517  1.00  0.00           H  
ATOM    146  C   ILE A   9       8.049  -5.373 -11.143  1.00  0.00           C  
ATOM    147  O   ILE A   9       7.703  -6.391 -11.742  1.00  0.00           O  
ATOM    148  N   LYS A  10       7.793  -5.201  -9.840  1.00  0.00           N  
ATOM    149  H   LYS A  10       8.141  -4.358  -9.386  1.00  0.00           H  
ATOM    150  CA  LYS A  10       7.076  -6.209  -9.044  1.00  0.00           C  
ATOM    151  HA  LYS A  10       7.596  -7.159  -9.161  1.00  0.00           H  
ATOM    152  CB  LYS A  10       7.083  -5.827  -7.557  1.00  0.00           C  
ATOM    153  HB2 LYS A  10       8.111  -5.649  -7.236  1.00  0.00           H  
ATOM    154  HB3 LYS A  10       6.498  -4.920  -7.398  1.00  0.00           H  
ATOM    155  CG  LYS A  10       6.489  -6.989  -6.746  1.00  0.00           C  
ATOM    156  HG2 LYS A  10       5.430  -7.104  -6.986  1.00  0.00           H  
ATOM    157  HG3 LYS A  10       7.010  -7.908  -7.020  1.00  0.00           H  
ATOM    158  CD  LYS A  10       6.608  -6.794  -5.238  1.00  0.00           C  
ATOM    159  HD2 LYS A  10       7.650  -6.622  -4.962  1.00  0.00           H  
ATOM    160  HD3 LYS A  10       5.993  -5.950  -4.923  1.00  0.00           H  
ATOM    161  CE  LYS A  10       6.098  -8.080  -4.592  1.00  0.00           C  
ATOM    162  HE2 LYS A  10       5.063  -8.250  -4.909  1.00  0.00           H  
ATOM    163  HE3 LYS A  10       6.699  -8.921  -4.947  1.00  0.00           H  
ATOM    164  NZ  LYS A  10       6.165  -8.001  -3.123  1.00  0.00           N  
ATOM    165  HZ1 LYS A  10       7.114  -7.873  -2.790  1.00  0.00           H  
ATOM    166  HZ2 LYS A  10       5.586  -7.253  -2.757  1.00  0.00           H  
ATOM    167  HZ3 LYS A  10       5.805  -8.856  -2.711  1.00  0.00           H  
ATOM    168  C   LYS A  10       5.650  -6.434  -9.555  1.00  0.00           C  
ATOM    169  O   LYS A  10       5.199  -7.574  -9.611  1.00  0.00           O  
ATOM    170  N   THR A  11       4.972  -5.365  -9.971  1.00  0.00           N  
ATOM    171  H   THR A  11       5.426  -4.464  -9.884  1.00  0.00           H  
ATOM    172  CA  THR A  11       3.636  -5.425 -10.585  1.00  0.00           C  
ATOM    173  HA  THR A  11       2.952  -5.920  -9.896  1.00  0.00           H  
ATOM    174  CB  THR A  11       3.101  -4.013 -10.875  1.00  0.00           C  
ATOM    175  HB  THR A  11       3.727  -3.513 -11.612  1.00  0.00           H  
ATOM    176  CG2 THR A  11       1.658  -4.023 -11.385  1.00  0.00           C  
ATOM    177 HG21 THR A  11       1.612  -4.469 -12.380  1.00  0.00           H  
ATOM    178 HG22 THR A  11       1.025  -4.594 -10.708  1.00  0.00           H  
ATOM    179 HG23 THR A  11       1.283  -3.001 -11.446  1.00  0.00           H  
ATOM    180  OG1 THR A  11       3.101  -3.255  -9.692  1.00  0.00           O  
ATOM    181  HG1 THR A  11       4.028  -3.022  -9.477  1.00  0.00           H  
ATOM    182  C   THR A  11       3.659  -6.245 -11.873  1.00  0.00           C  
ATOM    183  O   THR A  11       2.825  -7.127 -12.056  1.00  0.00           O  
ATOM    184  N   LEU A  12       4.628  -5.987 -12.757  1.00  0.00           N  
ATOM    185  H   LEU A  12       5.289  -5.243 -12.547  1.00  0.00           H  
ATOM    186  CA  LEU A  12       4.792  -6.722 -14.015  1.00  0.00           C  
ATOM    187  HA  LEU A  12       3.842  -6.707 -14.549  1.00  0.00           H  
ATOM    188  CB  LEU A  12       5.854  -6.010 -14.875  1.00  0.00           C  
ATOM    189  HB2 LEU A  12       6.749  -5.868 -14.267  1.00  0.00           H  
ATOM    190  HB3 LEU A  12       6.118  -6.652 -15.712  1.00  0.00           H  
ATOM    191  CG  LEU A  12       5.392  -4.653 -15.443  1.00  0.00           C  
ATOM    192  HG  LEU A  12       4.844  -4.098 -14.684  1.00  0.00           H  
ATOM    193  CD1 LEU A  12       6.590  -3.811 -15.878  1.00  0.00           C  
ATOM    194 HD11 LEU A  12       7.266  -3.676 -15.034  1.00  0.00           H  
ATOM    195 HD12 LEU A  12       7.111  -4.303 -16.694  1.00  0.00           H  
ATOM    196 HD13 LEU A  12       6.242  -2.832 -16.208  1.00  0.00           H  
ATOM    197  CD2 LEU A  12       4.495  -4.846 -16.666  1.00  0.00           C  
ATOM    198 HD21 LEU A  12       5.023  -5.395 -17.446  1.00  0.00           H  
ATOM    199 HD22 LEU A  12       3.597  -5.395 -16.385  1.00  0.00           H  
ATOM    200 HD23 LEU A  12       4.198  -3.874 -17.051  1.00  0.00           H  
ATOM    201  C   LEU A  12       5.133  -8.209 -13.789  1.00  0.00           C  
ATOM    202  O   LEU A  12       4.710  -9.048 -14.585  1.00  0.00           O  
ATOM    203  N   ASN A  13       5.838  -8.564 -12.709  1.00  0.00           N  
ATOM    204  H   ASN A  13       6.240  -7.833 -12.136  1.00  0.00           H  
ATOM    205  CA  ASN A  13       6.077  -9.964 -12.334  1.00  0.00           C  
ATOM    206  HA  ASN A  13       6.424 -10.504 -13.217  1.00  0.00           H  
ATOM    207  CB  ASN A  13       7.179 -10.056 -11.266  1.00  0.00           C  
ATOM    208  HB2 ASN A  13       6.952  -9.380 -10.445  1.00  0.00           H  
ATOM    209  HB3 ASN A  13       7.182 -11.072 -10.870  1.00  0.00           H  
ATOM    210  CG  ASN A  13       8.586  -9.765 -11.763  1.00  0.00           C  
ATOM    211  OD1 ASN A  13       8.864  -9.503 -12.925  1.00  0.00           O  
ATOM    212  ND2 ASN A  13       9.535  -9.841 -10.859  1.00  0.00           N  
ATOM    213 HD21 ASN A  13      10.467  -9.650 -11.173  1.00  0.00           H  
ATOM    214 HD22 ASN A  13       9.302 -10.077  -9.912  1.00  0.00           H  
ATOM    215  C   ASN A  13       4.791 -10.681 -11.881  1.00  0.00           C  
ATOM    216  O   ASN A  13       4.435 -11.695 -12.479  1.00  0.00           O  
ATOM    217  N   SER A  14       4.040 -10.144 -10.909  1.00  0.00           N  
ATOM    218  H   SER A  14       4.373  -9.334 -10.392  1.00  0.00           H  
ATOM    219  CA  SER A  14       2.758 -10.751 -10.489  1.00  0.00           C  
ATOM    220  HA  SER A  14       2.947 -11.772 -10.156  1.00  0.00           H  
ATOM    221  CB  SER A  14       2.150  -9.977  -9.318  1.00  0.00           C  
ATOM    222  HB2 SER A  14       1.897  -8.964  -9.635  1.00  0.00           H  
ATOM    223  HB3 SER A  14       1.242 -10.486  -8.989  1.00  0.00           H  
ATOM    224  OG  SER A  14       3.059  -9.917  -8.242  1.00  0.00           O  
ATOM    225  HG  SER A  14       2.536 -10.092  -7.412  1.00  0.00           H  
ATOM    226  C   SER A  14       1.725 -10.822 -11.623  1.00  0.00           C  
ATOM    227  O   SER A  14       0.959 -11.782 -11.722  1.00  0.00           O  
ATOM    228  N   LEU A  15       1.742  -9.839 -12.530  1.00  0.00           N  
ATOM    229  H   LEU A  15       2.354  -9.047 -12.364  1.00  0.00           H  
ATOM    230  CA  LEU A  15       0.936  -9.852 -13.750  1.00  0.00           C  
ATOM    231  HA  LEU A  15      -0.094 -10.080 -13.467  1.00  0.00           H  
ATOM    232  CB  LEU A  15       0.958  -8.427 -14.338  1.00  0.00           C  
ATOM    233  HB2 LEU A  15       0.727  -7.746 -13.518  1.00  0.00           H  
ATOM    234  HB3 LEU A  15       1.960  -8.191 -14.693  1.00  0.00           H  
ATOM    235  CG  LEU A  15      -0.068  -8.153 -15.451  1.00  0.00           C  
ATOM    236  HG  LEU A  15      -1.012  -8.636 -15.202  1.00  0.00           H  
ATOM    237  CD1 LEU A  15      -0.321  -6.647 -15.594  1.00  0.00           C  
ATOM    238 HD11 LEU A  15      -0.641  -6.228 -14.644  1.00  0.00           H  
ATOM    239 HD12 LEU A  15      -1.111  -6.484 -16.327  1.00  0.00           H  
ATOM    240 HD13 LEU A  15       0.589  -6.144 -15.921  1.00  0.00           H  
ATOM    241  CD2 LEU A  15       0.417  -8.636 -16.813  1.00  0.00           C  
ATOM    242 HD21 LEU A  15      -0.291  -8.327 -17.581  1.00  0.00           H  
ATOM    243 HD22 LEU A  15       1.398  -8.218 -17.029  1.00  0.00           H  
ATOM    244 HD23 LEU A  15       0.475  -9.722 -16.846  1.00  0.00           H  
ATOM    245  C   LEU A  15       1.389 -10.970 -14.714  1.00  0.00           C  
ATOM    246  O   LEU A  15       0.539 -11.704 -15.212  1.00  0.00           O  
ATOM    247  N   THR A  16       2.701 -11.180 -14.896  1.00  0.00           N  
ATOM    248  H   THR A  16       3.343 -10.559 -14.420  1.00  0.00           H  
ATOM    249  CA  THR A  16       3.265 -12.329 -15.650  1.00  0.00           C  
ATOM    250  HA  THR A  16       2.878 -12.316 -16.671  1.00  0.00           H  
ATOM    251  CB  THR A  16       4.810 -12.252 -15.721  1.00  0.00           C  
ATOM    252  HB  THR A  16       5.219 -12.355 -14.718  1.00  0.00           H  
ATOM    253  CG2 THR A  16       5.430 -13.347 -16.591  1.00  0.00           C  
ATOM    254 HG21 THR A  16       5.270 -14.321 -16.134  1.00  0.00           H  
ATOM    255 HG22 THR A  16       4.978 -13.336 -17.586  1.00  0.00           H  
ATOM    256 HG23 THR A  16       6.503 -13.193 -16.681  1.00  0.00           H  
ATOM    257  OG1 THR A  16       5.282 -11.028 -16.262  1.00  0.00           O  
ATOM    258  HG1 THR A  16       4.944 -10.323 -15.675  1.00  0.00           H  
ATOM    259  C   THR A  16       2.861 -13.676 -15.020  1.00  0.00           C  
ATOM    260  O   THR A  16       2.650 -14.672 -15.717  1.00  0.00           O  
ATOM    261  N   GLU A  17       2.747 -13.748 -13.693  1.00  0.00           N  
ATOM    262  H   GLU A  17       3.040 -12.951 -13.135  1.00  0.00           H  
ATOM    263  CA  GLU A  17       2.331 -14.969 -12.988  1.00  0.00           C  
ATOM    264  HA  GLU A  17       2.772 -15.811 -13.511  1.00  0.00           H  
ATOM    265  CB  GLU A  17       2.884 -14.961 -11.548  1.00  0.00           C  
ATOM    266  HB2 GLU A  17       3.696 -14.236 -11.466  1.00  0.00           H  
ATOM    267  HB3 GLU A  17       2.097 -14.662 -10.853  1.00  0.00           H  
ATOM    268  CG  GLU A  17       3.442 -16.335 -11.140  1.00  0.00           C  
ATOM    269  HG2 GLU A  17       3.758 -16.290 -10.095  1.00  0.00           H  
ATOM    270  HG3 GLU A  17       2.648 -17.081 -11.210  1.00  0.00           H  
ATOM    271  CD  GLU A  17       4.630 -16.741 -12.027  1.00  0.00           C  
ATOM    272  OE1 GLU A  17       5.736 -16.203 -11.819  1.00  0.00           O  
ATOM    273  OE2 GLU A  17       4.410 -17.515 -12.993  1.00  0.00           O  
ATOM    274  C   GLU A  17       0.812 -15.222 -13.034  1.00  0.00           C  
ATOM    275  O   GLU A  17       0.366 -16.339 -12.780  1.00  0.00           O  
ATOM    276  N   GLN A  18      -0.003 -14.232 -13.416  1.00  0.00           N  
ATOM    277  H   GLN A  18       0.406 -13.326 -13.620  1.00  0.00           H  
ATOM    278  CA  GLN A  18      -1.464 -14.374 -13.448  1.00  0.00           C  
ATOM    279  HA  GLN A  18      -1.748 -14.881 -12.525  1.00  0.00           H  
ATOM    280  CB  GLN A  18      -2.094 -12.967 -13.453  1.00  0.00           C  
ATOM    281  HB2 GLN A  18      -1.577 -12.341 -12.725  1.00  0.00           H  
ATOM    282  HB3 GLN A  18      -1.958 -12.514 -14.437  1.00  0.00           H  
ATOM    283  CG  GLN A  18      -3.594 -12.964 -13.109  1.00  0.00           C  
ATOM    284  HG2 GLN A  18      -3.931 -11.928 -13.059  1.00  0.00           H  
ATOM    285  HG3 GLN A  18      -4.153 -13.451 -13.907  1.00  0.00           H  
ATOM    286  CD  GLN A  18      -3.936 -13.639 -11.780  1.00  0.00           C  
ATOM    287  OE1 GLN A  18      -4.922 -14.348 -11.652  1.00  0.00           O  
ATOM    288  NE2 GLN A  18      -3.150 -13.470 -10.739  1.00  0.00           N  
ATOM    289 HE21 GLN A  18      -3.384 -14.013  -9.929  1.00  0.00           H  
ATOM    290 HE22 GLN A  18      -2.262 -12.996 -10.828  1.00  0.00           H  
ATOM    291  C   GLN A  18      -1.981 -15.261 -14.602  1.00  0.00           C  
ATOM    292  O   GLN A  18      -3.074 -15.822 -14.495  1.00  0.00           O  
ATOM    293  N   LYS A  19      -1.198 -15.391 -15.687  1.00  0.00           N  
ATOM    294  H   LYS A  19      -0.337 -14.861 -15.656  1.00  0.00           H  
ATOM    295  CA  LYS A  19      -1.360 -16.319 -16.833  1.00  0.00           C  
ATOM    296  HA  LYS A  19      -0.881 -15.848 -17.693  1.00  0.00           H  
ATOM    297  CB  LYS A  19      -0.598 -17.635 -16.583  1.00  0.00           C  
ATOM    298  HB2 LYS A  19      -1.059 -18.178 -15.756  1.00  0.00           H  
ATOM    299  HB3 LYS A  19      -0.660 -18.249 -17.484  1.00  0.00           H  
ATOM    300  CG  LYS A  19       0.880 -17.376 -16.251  1.00  0.00           C  
ATOM    301  HG2 LYS A  19       1.277 -16.619 -16.928  1.00  0.00           H  
ATOM    302  HG3 LYS A  19       0.936 -16.997 -15.232  1.00  0.00           H  
ATOM    303  CD  LYS A  19       1.757 -18.629 -16.362  1.00  0.00           C  
ATOM    304  HD2 LYS A  19       1.172 -19.507 -16.082  1.00  0.00           H  
ATOM    305  HD3 LYS A  19       2.085 -18.752 -17.396  1.00  0.00           H  
ATOM    306  CE  LYS A  19       2.969 -18.551 -15.424  1.00  0.00           C  
ATOM    307  HE2 LYS A  19       2.604 -18.577 -14.391  1.00  0.00           H  
ATOM    308  HE3 LYS A  19       3.598 -19.436 -15.562  1.00  0.00           H  
ATOM    309  NZ  LYS A  19       3.782 -17.320 -15.585  1.00  0.00           N  
ATOM    310  HZ1 LYS A  19       4.377 -17.348 -16.394  1.00  0.00           H  
ATOM    311  HZ2 LYS A  19       3.203 -16.482 -15.621  1.00  0.00           H  
ATOM    312  HZ3 LYS A  19       4.355 -17.238 -14.734  1.00  0.00           H  
ATOM    313  C   LYS A  19      -2.819 -16.563 -17.246  1.00  0.00           C  
ATOM    314  O   LYS A  19      -3.491 -17.474 -16.762  1.00  0.00           O  
ATOM    315  N   THR A  20      -3.304 -15.738 -18.161  1.00  0.00           N  
ATOM    316  H   THR A  20      -2.681 -15.053 -18.571  1.00  0.00           H  
ATOM    317  CA  THR A  20      -4.675 -15.777 -18.677  1.00  0.00           C  
ATOM    318  HA  THR A  20      -5.096 -16.772 -18.523  1.00  0.00           H  
ATOM    319  CB  THR A  20      -5.551 -14.784 -17.901  1.00  0.00           C  
ATOM    320  HB  THR A  20      -5.504 -15.066 -16.851  1.00  0.00           H  
ATOM    321  CG2 THR A  20      -5.142 -13.313 -17.988  1.00  0.00           C  
ATOM    322 HG21 THR A  20      -4.182 -13.170 -17.492  1.00  0.00           H  
ATOM    323 HG22 THR A  20      -5.043 -13.005 -19.025  1.00  0.00           H  
ATOM    324 HG23 THR A  20      -5.885 -12.690 -17.490  1.00  0.00           H  
ATOM    325  OG1 THR A  20      -6.889 -14.884 -18.318  1.00  0.00           O  
ATOM    326  HG1 THR A  20      -7.123 -14.106 -18.841  1.00  0.00           H  
ATOM    327  C   THR A  20      -4.656 -15.515 -20.176  1.00  0.00           C  
ATOM    328  O   THR A  20      -3.865 -14.692 -20.632  1.00  0.00           O  
ATOM    329  N   LEU A  21      -5.527 -16.182 -20.945  1.00  0.00           N  
ATOM    330  H   LEU A  21      -6.208 -16.790 -20.496  1.00  0.00           H  
ATOM    331  CA  LEU A  21      -5.521 -16.107 -22.419  1.00  0.00           C  
ATOM    332  HA  LEU A  21      -4.534 -16.407 -22.776  1.00  0.00           H  
ATOM    333  CB  LEU A  21      -6.579 -17.076 -22.984  1.00  0.00           C  
ATOM    334  HB2 LEU A  21      -7.533 -16.863 -22.501  1.00  0.00           H  
ATOM    335  HB3 LEU A  21      -6.698 -16.881 -24.051  1.00  0.00           H  
ATOM    336  CG  LEU A  21      -6.242 -18.571 -22.802  1.00  0.00           C  
ATOM    337  HG  LEU A  21      -6.004 -18.772 -21.757  1.00  0.00           H  
ATOM    338  CD1 LEU A  21      -7.447 -19.432 -23.192  1.00  0.00           C  
ATOM    339 HD11 LEU A  21      -8.302 -19.176 -22.570  1.00  0.00           H  
ATOM    340 HD12 LEU A  21      -7.206 -20.486 -23.048  1.00  0.00           H  
ATOM    341 HD13 LEU A  21      -7.698 -19.264 -24.240  1.00  0.00           H  
ATOM    342  CD2 LEU A  21      -5.061 -18.998 -23.676  1.00  0.00           C  
ATOM    343 HD21 LEU A  21      -4.879 -20.067 -23.567  1.00  0.00           H  
ATOM    344 HD22 LEU A  21      -5.269 -18.778 -24.724  1.00  0.00           H  
ATOM    345 HD23 LEU A  21      -4.154 -18.469 -23.384  1.00  0.00           H  
ATOM    346  C   LEU A  21      -5.733 -14.676 -22.952  1.00  0.00           C  
ATOM    347  O   LEU A  21      -5.422 -14.373 -24.098  1.00  0.00           O  
ATOM    348  N   CYS A  22      -6.209 -13.779 -22.090  1.00  0.00           N  
ATOM    349  H   CYS A  22      -6.462 -14.117 -21.179  1.00  0.00           H  
ATOM    350  CA  CYS A  22      -6.361 -12.352 -22.325  1.00  0.00           C  
ATOM    351  HA  CYS A  22      -7.094 -12.208 -23.120  1.00  0.00           H  
ATOM    352  CB  CYS A  22      -6.890 -11.722 -21.030  1.00  0.00           C  
ATOM    353  HB2 CYS A  22      -6.078 -11.635 -20.310  1.00  0.00           H  
ATOM    354  HB3 CYS A  22      -7.240 -10.712 -21.251  1.00  0.00           H  
ATOM    355  SG  CYS A  22      -8.240 -12.707 -20.306  1.00  0.00           S  
ATOM    356  HG  CYS A  22      -9.186 -11.771 -20.516  1.00  0.00           H  
ATOM    357  C   CYS A  22      -5.073 -11.624 -22.750  1.00  0.00           C  
ATOM    358  O   CYS A  22      -5.192 -10.529 -23.294  1.00  0.00           O  
ATOM    359  N   THR A  23      -3.868 -12.166 -22.514  1.00  0.00           N  
ATOM    360  H   THR A  23      -3.783 -13.057 -22.034  1.00  0.00           H  
ATOM    361  CA  THR A  23      -2.618 -11.517 -22.964  1.00  0.00           C  
ATOM    362  HA  THR A  23      -2.786 -10.444 -22.942  1.00  0.00           H  
ATOM    363  CB  THR A  23      -1.443 -11.760 -22.006  1.00  0.00           C  
ATOM    364  HB  THR A  23      -0.596 -11.171 -22.357  1.00  0.00           H  
ATOM    365  CG2 THR A  23      -1.757 -11.323 -20.572  1.00  0.00           C  
ATOM    366 HG21 THR A  23      -0.856 -11.428 -19.966  1.00  0.00           H  
ATOM    367 HG22 THR A  23      -2.067 -10.280 -20.566  1.00  0.00           H  
ATOM    368 HG23 THR A  23      -2.544 -11.948 -20.151  1.00  0.00           H  
ATOM    369  OG1 THR A  23      -1.062 -13.108 -21.971  1.00  0.00           O  
ATOM    370  HG1 THR A  23      -0.119 -13.077 -21.679  1.00  0.00           H  
ATOM    371  C   THR A  23      -2.231 -11.822 -24.422  1.00  0.00           C  
ATOM    372  O   THR A  23      -1.403 -11.104 -24.984  1.00  0.00           O  
ATOM    373  N   GLU A  24      -2.889 -12.780 -25.088  1.00  0.00           N  
ATOM    374  H   GLU A  24      -3.533 -13.381 -24.591  1.00  0.00           H  
ATOM    375  CA  GLU A  24      -2.819 -12.926 -26.556  1.00  0.00           C  
ATOM    376  HA  GLU A  24      -1.778 -12.896 -26.871  1.00  0.00           H  
ATOM    377  CB  GLU A  24      -3.424 -14.275 -26.990  1.00  0.00           C  
ATOM    378  HB2 GLU A  24      -4.420 -14.357 -26.552  1.00  0.00           H  
ATOM    379  HB3 GLU A  24      -3.549 -14.286 -28.075  1.00  0.00           H  
ATOM    380  CG  GLU A  24      -2.600 -15.510 -26.585  1.00  0.00           C  
ATOM    381  HG2 GLU A  24      -2.242 -15.398 -25.559  1.00  0.00           H  
ATOM    382  HG3 GLU A  24      -3.276 -16.369 -26.597  1.00  0.00           H  
ATOM    383  CD  GLU A  24      -1.415 -15.790 -27.532  1.00  0.00           C  
ATOM    384  OE1 GLU A  24      -1.190 -16.986 -27.825  1.00  0.00           O  
ATOM    385  OE2 GLU A  24      -0.744 -14.815 -27.951  1.00  0.00           O  
ATOM    386  C   GLU A  24      -3.552 -11.786 -27.292  1.00  0.00           C  
ATOM    387  O   GLU A  24      -3.330 -11.549 -28.481  1.00  0.00           O  
ATOM    388  N   LEU A  25      -4.433 -11.050 -26.602  1.00  0.00           N  
ATOM    389  H   LEU A  25      -4.530 -11.227 -25.612  1.00  0.00           H  
ATOM    390  CA  LEU A  25      -5.198  -9.960 -27.207  1.00  0.00           C  
ATOM    391  HA  LEU A  25      -5.681 -10.366 -28.095  1.00  0.00           H  
ATOM    392  CB  LEU A  25      -6.294  -9.464 -26.248  1.00  0.00           C  
ATOM    393  HB2 LEU A  25      -5.812  -9.095 -25.343  1.00  0.00           H  
ATOM    394  HB3 LEU A  25      -6.809  -8.623 -26.715  1.00  0.00           H  
ATOM    395  CG  LEU A  25      -7.341 -10.532 -25.871  1.00  0.00           C  
ATOM    396  HG  LEU A  25      -6.853 -11.401 -25.429  1.00  0.00           H  
ATOM    397  CD1 LEU A  25      -8.333  -9.964 -24.851  1.00  0.00           C  
ATOM    398 HD11 LEU A  25      -7.792  -9.664 -23.955  1.00  0.00           H  
ATOM    399 HD12 LEU A  25      -8.850  -9.101 -25.272  1.00  0.00           H  
ATOM    400 HD13 LEU A  25      -9.061 -10.728 -24.580  1.00  0.00           H  
ATOM    401  CD2 LEU A  25      -8.143 -10.983 -27.097  1.00  0.00           C  
ATOM    402 HD21 LEU A  25      -8.582 -10.120 -27.598  1.00  0.00           H  
ATOM    403 HD22 LEU A  25      -7.499 -11.520 -27.791  1.00  0.00           H  
ATOM    404 HD23 LEU A  25      -8.939 -11.660 -26.790  1.00  0.00           H  
ATOM    405  C   LEU A  25      -4.288  -8.823 -27.696  1.00  0.00           C  
ATOM    406  O   LEU A  25      -3.304  -8.455 -27.058  1.00  0.00           O  
ATOM    407  N   THR A  26      -4.621  -8.285 -28.869  1.00  0.00           N  
ATOM    408  H   THR A  26      -5.458  -8.617 -29.322  1.00  0.00           H  
ATOM    409  CA  THR A  26      -3.770  -7.337 -29.603  1.00  0.00           C  
ATOM    410  HA  THR A  26      -2.736  -7.638 -29.450  1.00  0.00           H  
ATOM    411  CB  THR A  26      -4.048  -7.449 -31.109  1.00  0.00           C  
ATOM    412  HB  THR A  26      -5.104  -7.246 -31.295  1.00  0.00           H  
ATOM    413  CG2 THR A  26      -3.202  -6.527 -31.985  1.00  0.00           C  
ATOM    414 HG21 THR A  26      -3.470  -5.486 -31.809  1.00  0.00           H  
ATOM    415 HG22 THR A  26      -2.144  -6.676 -31.772  1.00  0.00           H  
ATOM    416 HG23 THR A  26      -3.388  -6.752 -33.035  1.00  0.00           H  
ATOM    417  OG1 THR A  26      -3.753  -8.763 -31.530  1.00  0.00           O  
ATOM    418  HG1 THR A  26      -3.954  -9.375 -30.816  1.00  0.00           H  
ATOM    419  C   THR A  26      -3.906  -5.894 -29.106  1.00  0.00           C  
ATOM    420  O   THR A  26      -5.005  -5.417 -28.823  1.00  0.00           O  
ATOM    421  N   VAL A  27      -2.777  -5.185 -29.044  1.00  0.00           N  
ATOM    422  H   VAL A  27      -1.914  -5.666 -29.284  1.00  0.00           H  
ATOM    423  CA  VAL A  27      -2.637  -3.772 -28.654  1.00  0.00           C  
ATOM    424  HA  VAL A  27      -3.621  -3.304 -28.699  1.00  0.00           H  
ATOM    425  CB  VAL A  27      -2.111  -3.630 -27.207  1.00  0.00           C  
ATOM    426  HB  VAL A  27      -2.148  -2.572 -26.945  1.00  0.00           H  
ATOM    427  CG1 VAL A  27      -2.997  -4.373 -26.203  1.00  0.00           C  
ATOM    428 HG11 VAL A  27      -2.714  -4.097 -25.189  1.00  0.00           H  
ATOM    429 HG12 VAL A  27      -2.890  -5.452 -26.324  1.00  0.00           H  
ATOM    430 HG13 VAL A  27      -4.038  -4.102 -26.367  1.00  0.00           H  
ATOM    431  CG2 VAL A  27      -0.659  -4.102 -27.028  1.00  0.00           C  
ATOM    432 HG21 VAL A  27      -0.563  -5.153 -27.304  1.00  0.00           H  
ATOM    433 HG22 VAL A  27       0.013  -3.505 -27.643  1.00  0.00           H  
ATOM    434 HG23 VAL A  27      -0.362  -3.983 -25.987  1.00  0.00           H  
ATOM    435  C   VAL A  27      -1.724  -3.017 -29.627  1.00  0.00           C  
ATOM    436  O   VAL A  27      -0.974  -3.623 -30.391  1.00  0.00           O  
ATOM    437  N   THR A  28      -1.759  -1.682 -29.573  1.00  0.00           N  
ATOM    438  H   THR A  28      -2.363  -1.249 -28.893  1.00  0.00           H  
ATOM    439  CA  THR A  28      -0.815  -0.808 -30.294  1.00  0.00           C  
ATOM    440  HA  THR A  28      -0.771  -1.115 -31.339  1.00  0.00           H  
ATOM    441  CB  THR A  28      -1.318   0.641 -30.255  1.00  0.00           C  
ATOM    442  HB  THR A  28      -1.573   0.904 -29.227  1.00  0.00           H  
ATOM    443  CG2 THR A  28      -0.320   1.668 -30.784  1.00  0.00           C  
ATOM    444 HG21 THR A  28      -0.810   2.636 -30.879  1.00  0.00           H  
ATOM    445 HG22 THR A  28       0.518   1.771 -30.094  1.00  0.00           H  
ATOM    446 HG23 THR A  28       0.053   1.352 -31.759  1.00  0.00           H  
ATOM    447  OG1 THR A  28      -2.474   0.746 -31.052  1.00  0.00           O  
ATOM    448  HG1 THR A  28      -3.041  -0.006 -30.871  1.00  0.00           H  
ATOM    449  C   THR A  28       0.602  -0.907 -29.714  1.00  0.00           C  
ATOM    450  O   THR A  28       0.805  -0.730 -28.512  1.00  0.00           O  
ATOM    451  N   ASP A  29       1.592  -1.168 -30.568  1.00  0.00           N  
ATOM    452  H   ASP A  29       1.359  -1.226 -31.555  1.00  0.00           H  
ATOM    453  CA  ASP A  29       3.012  -1.251 -30.214  1.00  0.00           C  
ATOM    454  HA  ASP A  29       3.092  -1.643 -29.201  1.00  0.00           H  
ATOM    455  CB  ASP A  29       3.701  -2.262 -31.136  1.00  0.00           C  
ATOM    456  HB2 ASP A  29       3.166  -3.210 -31.068  1.00  0.00           H  
ATOM    457  HB3 ASP A  29       3.631  -1.915 -32.165  1.00  0.00           H  
ATOM    458  CG  ASP A  29       5.174  -2.513 -30.804  1.00  0.00           C  
ATOM    459  OD1 ASP A  29       5.817  -1.787 -30.012  1.00  0.00           O  
ATOM    460  OD2 ASP A  29       5.710  -3.518 -31.317  1.00  0.00           O  
ATOM    461  C   ASP A  29       3.707   0.122 -30.235  1.00  0.00           C  
ATOM    462  O   ASP A  29       4.135   0.634 -31.269  1.00  0.00           O  
ATOM    463  N   ILE A  30       3.844   0.707 -29.047  1.00  0.00           N  
ATOM    464  H   ILE A  30       3.421   0.244 -28.258  1.00  0.00           H  
ATOM    465  CA  ILE A  30       4.460   2.020 -28.821  1.00  0.00           C  
ATOM    466  HA  ILE A  30       4.121   2.683 -29.619  1.00  0.00           H  
ATOM    467  CB  ILE A  30       3.948   2.594 -27.482  1.00  0.00           C  
ATOM    468  HB  ILE A  30       4.265   3.638 -27.433  1.00  0.00           H  
ATOM    469  CG2 ILE A  30       2.412   2.588 -27.457  1.00  0.00           C  
ATOM    470 HG21 ILE A  30       2.052   3.185 -26.620  1.00  0.00           H  
ATOM    471 HG22 ILE A  30       2.031   2.997 -28.390  1.00  0.00           H  
ATOM    472 HG23 ILE A  30       2.025   1.576 -27.350  1.00  0.00           H  
ATOM    473  CG1 ILE A  30       4.482   1.838 -26.241  1.00  0.00           C  
ATOM    474 HG12 ILE A  30       3.659   1.574 -25.575  1.00  0.00           H  
ATOM    475 HG13 ILE A  30       4.973   0.909 -26.534  1.00  0.00           H  
ATOM    476  CD1 ILE A  30       5.463   2.692 -25.443  1.00  0.00           C  
ATOM    477 HD11 ILE A  30       6.315   2.960 -26.065  1.00  0.00           H  
ATOM    478 HD12 ILE A  30       4.961   3.595 -25.103  1.00  0.00           H  
ATOM    479 HD13 ILE A  30       5.811   2.131 -24.577  1.00  0.00           H  
ATOM    480  C   ILE A  30       6.000   2.019 -28.891  1.00  0.00           C  
ATOM    481  O   ILE A  30       6.621   3.078 -28.752  1.00  0.00           O  
ATOM    482  N   PHE A  31       6.629   0.850 -29.068  1.00  0.00           N  
ATOM    483  H   PHE A  31       6.060   0.023 -29.233  1.00  0.00           H  
ATOM    484  CA  PHE A  31       8.086   0.688 -29.104  1.00  0.00           C  
ATOM    485  HA  PHE A  31       8.560   1.562 -28.656  1.00  0.00           H  
ATOM    486  CB  PHE A  31       8.495  -0.545 -28.280  1.00  0.00           C  
ATOM    487  HB2 PHE A  31       8.292  -1.436 -28.872  1.00  0.00           H  
ATOM    488  HB3 PHE A  31       9.574  -0.508 -28.122  1.00  0.00           H  
ATOM    489  CG  PHE A  31       7.811  -0.706 -26.932  1.00  0.00           C  
ATOM    490  CD1 PHE A  31       6.777  -1.651 -26.774  1.00  0.00           C  
ATOM    491  HD1 PHE A  31       6.461  -2.255 -27.613  1.00  0.00           H  
ATOM    492  CE1 PHE A  31       6.136  -1.799 -25.532  1.00  0.00           C  
ATOM    493  HE1 PHE A  31       5.332  -2.513 -25.415  1.00  0.00           H  
ATOM    494  CZ  PHE A  31       6.523  -1.001 -24.444  1.00  0.00           C  
ATOM    495  HZ  PHE A  31       6.006  -1.096 -23.501  1.00  0.00           H  
ATOM    496  CE2 PHE A  31       7.562  -0.066 -24.592  1.00  0.00           C  
ATOM    497  HE2 PHE A  31       7.854   0.552 -23.755  1.00  0.00           H  
ATOM    498  CD2 PHE A  31       8.203   0.085 -25.836  1.00  0.00           C  
ATOM    499  HD2 PHE A  31       8.990   0.817 -25.951  1.00  0.00           H  
ATOM    500  C   PHE A  31       8.622   0.561 -30.539  1.00  0.00           C  
ATOM    501  O   PHE A  31       9.657   1.143 -30.866  1.00  0.00           O  
ATOM    502  N   ALA A  32       7.925  -0.189 -31.400  1.00  0.00           N  
ATOM    503  H   ALA A  32       7.073  -0.634 -31.063  1.00  0.00           H  
ATOM    504  CA  ALA A  32       8.321  -0.431 -32.787  1.00  0.00           C  
ATOM    505  HA  ALA A  32       9.310  -0.892 -32.779  1.00  0.00           H  
ATOM    506  CB  ALA A  32       7.344  -1.427 -33.418  1.00  0.00           C  
ATOM    507  HB1 ALA A  32       7.433  -2.396 -32.929  1.00  0.00           H  
ATOM    508  HB2 ALA A  32       6.323  -1.060 -33.307  1.00  0.00           H  
ATOM    509  HB3 ALA A  32       7.567  -1.548 -34.479  1.00  0.00           H  
ATOM    510  C   ALA A  32       8.405   0.871 -33.604  1.00  0.00           C  
ATOM    511  O   ALA A  32       7.464   1.663 -33.630  1.00  0.00           O  
ATOM    512  N   ALA A  33       9.553   1.084 -34.266  1.00  0.00           N  
ATOM    513  H   ALA A  33      10.265   0.379 -34.174  1.00  0.00           H  
ATOM    514  CA  ALA A  33       9.896   2.271 -35.072  1.00  0.00           C  
ATOM    515  HA  ALA A  33      10.960   2.191 -35.300  1.00  0.00           H  
ATOM    516  CB  ALA A  33       9.151   2.198 -36.413  1.00  0.00           C  
ATOM    517  HB1 ALA A  33       9.501   2.992 -37.072  1.00  0.00           H  
ATOM    518  HB2 ALA A  33       9.336   1.235 -36.891  1.00  0.00           H  
ATOM    519  HB3 ALA A  33       8.079   2.322 -36.250  1.00  0.00           H  
ATOM    520  C   ALA A  33       9.749   3.640 -34.357  1.00  0.00           C  
ATOM    521  O   ALA A  33       9.824   4.694 -34.992  1.00  0.00           O  
ATOM    522  N   SER A  34       9.545   3.630 -33.039  1.00  0.00           N  
ATOM    523  H   SER A  34       9.507   2.734 -32.570  1.00  0.00           H  
ATOM    524  CA  SER A  34       9.260   4.815 -32.238  1.00  0.00           C  
ATOM    525  HA  SER A  34       8.500   5.402 -32.755  1.00  0.00           H  
ATOM    526  CB  SER A  34       8.672   4.349 -30.905  1.00  0.00           C  
ATOM    527  HB2 SER A  34       7.776   3.761 -31.109  1.00  0.00           H  
ATOM    528  HB3 SER A  34       9.396   3.720 -30.385  1.00  0.00           H  
ATOM    529  OG  SER A  34       8.321   5.430 -30.072  1.00  0.00           O  
ATOM    530  HG  SER A  34       7.595   5.112 -29.517  1.00  0.00           H  
ATOM    531  C   SER A  34      10.494   5.700 -32.039  1.00  0.00           C  
ATOM    532  O   SER A  34      11.626   5.216 -31.979  1.00  0.00           O  
ATOM    533  N   LYS A  35      10.271   7.009 -31.881  1.00  0.00           N  
ATOM    534  H   LYS A  35       9.306   7.312 -31.886  1.00  0.00           H  
ATOM    535  CA  LYS A  35      11.239   7.934 -31.280  1.00  0.00           C  
ATOM    536  HA  LYS A  35      12.119   7.368 -30.969  1.00  0.00           H  
ATOM    537  CB  LYS A  35      11.694   9.034 -32.252  1.00  0.00           C  
ATOM    538  HB2 LYS A  35      10.829   9.629 -32.554  1.00  0.00           H  
ATOM    539  HB3 LYS A  35      12.386   9.686 -31.714  1.00  0.00           H  
ATOM    540  CG  LYS A  35      12.402   8.495 -33.506  1.00  0.00           C  
ATOM    541  HG2 LYS A  35      13.174   7.783 -33.211  1.00  0.00           H  
ATOM    542  HG3 LYS A  35      11.674   7.986 -34.138  1.00  0.00           H  
ATOM    543  CD  LYS A  35      13.053   9.644 -34.290  1.00  0.00           C  
ATOM    544  HD2 LYS A  35      12.305  10.412 -34.489  1.00  0.00           H  
ATOM    545  HD3 LYS A  35      13.855  10.075 -33.686  1.00  0.00           H  
ATOM    546  CE  LYS A  35      13.622   9.128 -35.617  1.00  0.00           C  
ATOM    547  HE2 LYS A  35      14.316   8.307 -35.406  1.00  0.00           H  
ATOM    548  HE3 LYS A  35      12.796   8.723 -36.211  1.00  0.00           H  
ATOM    549  NZ  LYS A  35      14.320  10.204 -36.369  1.00  0.00           N  
ATOM    550  HZ1 LYS A  35      14.630   9.864 -37.271  1.00  0.00           H  
ATOM    551  HZ2 LYS A  35      15.129  10.529 -35.854  1.00  0.00           H  
ATOM    552  HZ3 LYS A  35      13.701  10.991 -36.519  1.00  0.00           H  
ATOM    553  C   LYS A  35      10.616   8.542 -30.030  1.00  0.00           C  
ATOM    554  O   LYS A  35       9.462   8.956 -30.052  1.00  0.00           O  
ATOM    555  N   ASN A  36      11.406   8.621 -28.968  1.00  0.00           N  
ATOM    556  H   ASN A  36      12.369   8.333 -29.057  1.00  0.00           H  
ATOM    557  CA  ASN A  36      11.023   9.220 -27.695  1.00  0.00           C  
ATOM    558  HA  ASN A  36      10.117   9.822 -27.814  1.00  0.00           H  
ATOM    559  CB  ASN A  36      10.764   8.107 -26.653  1.00  0.00           C  
ATOM    560  HB2 ASN A  36      11.710   7.629 -26.395  1.00  0.00           H  
ATOM    561  HB3 ASN A  36      10.377   8.558 -25.747  1.00  0.00           H  
ATOM    562  CG  ASN A  36       9.784   7.031 -27.092  1.00  0.00           C  
ATOM    563  OD1 ASN A  36       8.586   7.087 -26.862  1.00  0.00           O  
ATOM    564  ND2 ASN A  36      10.259   5.963 -27.688  1.00  0.00           N  
ATOM    565 HD21 ASN A  36       9.588   5.345 -28.115  1.00  0.00           H  
ATOM    566 HD22 ASN A  36      11.244   5.866 -27.845  1.00  0.00           H  
ATOM    567  C   ASN A  36      12.181  10.140 -27.291  1.00  0.00           C  
ATOM    568  O   ASN A  36      13.322   9.683 -27.269  1.00  0.00           O  
ATOM    569  N   THR A  37      11.921  11.418 -27.020  1.00  0.00           N  
ATOM    570  H   THR A  37      10.955  11.740 -27.059  1.00  0.00           H  
ATOM    571  CA  THR A  37      12.933  12.387 -26.552  1.00  0.00           C  
ATOM    572  HA  THR A  37      13.833  12.272 -27.155  1.00  0.00           H  
ATOM    573  CB  THR A  37      12.441  13.836 -26.710  1.00  0.00           C  
ATOM    574  HB  THR A  37      13.250  14.501 -26.405  1.00  0.00           H  
ATOM    575  CG2 THR A  37      12.064  14.186 -28.152  1.00  0.00           C  
ATOM    576 HG21 THR A  37      11.804  15.243 -28.207  1.00  0.00           H  
ATOM    577 HG22 THR A  37      12.911  13.994 -28.810  1.00  0.00           H  
ATOM    578 HG23 THR A  37      11.206  13.595 -28.476  1.00  0.00           H  
ATOM    579  OG1 THR A  37      11.326  14.102 -25.892  1.00  0.00           O  
ATOM    580  HG1 THR A  37      10.568  13.557 -26.209  1.00  0.00           H  
ATOM    581  C   THR A  37      13.338  12.135 -25.096  1.00  0.00           C  
ATOM    582  O   THR A  37      14.445  12.473 -24.688  1.00  0.00           O  
ATOM    583  N   THR A  38      12.475  11.466 -24.332  1.00  0.00           N  
ATOM    584  H   THR A  38      11.566  11.277 -24.733  1.00  0.00           H  
ATOM    585  CA  THR A  38      12.742  10.875 -23.016  1.00  0.00           C  
ATOM    586  HA  THR A  38      13.798  10.608 -22.953  1.00  0.00           H  
ATOM    587  CB  THR A  38      12.432  11.858 -21.863  1.00  0.00           C  
ATOM    588  HB  THR A  38      13.251  12.575 -21.791  1.00  0.00           H  
ATOM    589  CG2 THR A  38      11.127  12.641 -22.058  1.00  0.00           C  
ATOM    590 HG21 THR A  38      10.926  13.246 -21.175  1.00  0.00           H  
ATOM    591 HG22 THR A  38      11.222  13.313 -22.913  1.00  0.00           H  
ATOM    592 HG23 THR A  38      10.296  11.961 -22.232  1.00  0.00           H  
ATOM    593  OG1 THR A  38      12.288  11.201 -20.612  1.00  0.00           O  
ATOM    594  HG1 THR A  38      13.081  10.657 -20.414  1.00  0.00           H  
ATOM    595  C   THR A  38      11.922   9.595 -22.893  1.00  0.00           C  
ATOM    596  O   THR A  38      10.838   9.486 -23.467  1.00  0.00           O  
ATOM    597  N   GLU A  39      12.393   8.643 -22.091  1.00  0.00           N  
ATOM    598  H   GLU A  39      13.249   8.834 -21.573  1.00  0.00           H  
ATOM    599  CA  GLU A  39      11.644   7.448 -21.701  1.00  0.00           C  
ATOM    600  HA  GLU A  39      11.447   6.861 -22.599  1.00  0.00           H  
ATOM    601  CB  GLU A  39      12.511   6.596 -20.752  1.00  0.00           C  
ATOM    602  HB2 GLU A  39      12.006   5.636 -20.647  1.00  0.00           H  
ATOM    603  HB3 GLU A  39      13.471   6.390 -21.228  1.00  0.00           H  
ATOM    604  CG  GLU A  39      12.758   7.142 -19.329  1.00  0.00           C  
ATOM    605  HG2 GLU A  39      11.852   7.612 -18.945  1.00  0.00           H  
ATOM    606  HG3 GLU A  39      12.962   6.281 -18.687  1.00  0.00           H  
ATOM    607  CD  GLU A  39      13.939   8.122 -19.195  1.00  0.00           C  
ATOM    608  OE1 GLU A  39      13.966   9.153 -19.911  1.00  0.00           O  
ATOM    609  OE2 GLU A  39      14.805   7.851 -18.325  1.00  0.00           O  
ATOM    610  C   GLU A  39      10.274   7.776 -21.078  1.00  0.00           C  
ATOM    611  O   GLU A  39       9.374   6.940 -21.083  1.00  0.00           O  
ATOM    612  N   LYS A  40      10.061   9.011 -20.605  1.00  0.00           N  
ATOM    613  H   LYS A  40      10.836   9.668 -20.640  1.00  0.00           H  
ATOM    614  CA  LYS A  40       8.773   9.481 -20.078  1.00  0.00           C  
ATOM    615  HA  LYS A  40       8.402   8.731 -19.379  1.00  0.00           H  
ATOM    616  CB  LYS A  40       8.997  10.786 -19.302  1.00  0.00           C  
ATOM    617  HB2 LYS A  40       9.402  11.549 -19.967  1.00  0.00           H  
ATOM    618  HB3 LYS A  40       8.040  11.139 -18.921  1.00  0.00           H  
ATOM    619  CG  LYS A  40       9.969  10.552 -18.130  1.00  0.00           C  
ATOM    620  HG2 LYS A  40       9.602   9.731 -17.512  1.00  0.00           H  
ATOM    621  HG3 LYS A  40      10.950  10.273 -18.514  1.00  0.00           H  
ATOM    622  CD  LYS A  40      10.138  11.789 -17.247  1.00  0.00           C  
ATOM    623  HD2 LYS A  40      10.395  12.653 -17.863  1.00  0.00           H  
ATOM    624  HD3 LYS A  40       9.205  11.980 -16.724  1.00  0.00           H  
ATOM    625  CE  LYS A  40      11.245  11.527 -16.224  1.00  0.00           C  
ATOM    626  HE2 LYS A  40      11.088  10.530 -15.800  1.00  0.00           H  
ATOM    627  HE3 LYS A  40      12.208  11.532 -16.747  1.00  0.00           H  
ATOM    628  NZ  LYS A  40      11.217  12.540 -15.143  1.00  0.00           N  
ATOM    629  HZ1 LYS A  40      10.354  12.439 -14.619  1.00  0.00           H  
ATOM    630  HZ2 LYS A  40      11.993  12.410 -14.507  1.00  0.00           H  
ATOM    631  HZ3 LYS A  40      11.254  13.472 -15.535  1.00  0.00           H  
ATOM    632  C   LYS A  40       7.687   9.615 -21.158  1.00  0.00           C  
ATOM    633  O   LYS A  40       6.521   9.371 -20.853  1.00  0.00           O  
ATOM    634  N   GLU A  41       8.037   9.880 -22.423  1.00  0.00           N  
ATOM    635  H   GLU A  41       9.018  10.010 -22.638  1.00  0.00           H  
ATOM    636  CA  GLU A  41       7.087   9.689 -23.532  1.00  0.00           C  
ATOM    637  HA  GLU A  41       6.173  10.256 -23.344  1.00  0.00           H  
ATOM    638  CB  GLU A  41       7.665  10.124 -24.884  1.00  0.00           C  
ATOM    639  HB2 GLU A  41       8.656   9.692 -25.001  1.00  0.00           H  
ATOM    640  HB3 GLU A  41       7.019   9.700 -25.648  1.00  0.00           H  
ATOM    641  CG  GLU A  41       7.739  11.629 -25.138  1.00  0.00           C  
ATOM    642  HG2 GLU A  41       6.738  12.060 -25.072  1.00  0.00           H  
ATOM    643  HG3 GLU A  41       8.364  12.092 -24.371  1.00  0.00           H  
ATOM    644  CD  GLU A  41       8.327  11.884 -26.534  1.00  0.00           C  
ATOM    645  OE1 GLU A  41       9.431  12.461 -26.604  1.00  0.00           O  
ATOM    646  OE2 GLU A  41       7.736  11.434 -27.546  1.00  0.00           O  
ATOM    647  C   GLU A  41       6.699   8.211 -23.654  1.00  0.00           C  
ATOM    648  O   GLU A  41       5.516   7.897 -23.750  1.00  0.00           O  
ATOM    649  N   THR A  42       7.676   7.296 -23.601  1.00  0.00           N  
ATOM    650  H   THR A  42       8.631   7.613 -23.506  1.00  0.00           H  
ATOM    651  CA  THR A  42       7.449   5.843 -23.683  1.00  0.00           C  
ATOM    652  HA  THR A  42       6.959   5.611 -24.627  1.00  0.00           H  
ATOM    653  CB  THR A  42       8.770   5.055 -23.605  1.00  0.00           C  
ATOM    654  HB  THR A  42       9.105   5.003 -22.573  1.00  0.00           H  
ATOM    655  CG2 THR A  42       8.654   3.629 -24.134  1.00  0.00           C  
ATOM    656 HG21 THR A  42       9.612   3.120 -24.014  1.00  0.00           H  
ATOM    657 HG22 THR A  42       7.890   3.090 -23.574  1.00  0.00           H  
ATOM    658 HG23 THR A  42       8.387   3.650 -25.190  1.00  0.00           H  
ATOM    659  OG1 THR A  42       9.778   5.687 -24.350  1.00  0.00           O  
ATOM    660  HG1 THR A  42       9.416   5.852 -25.229  1.00  0.00           H  
ATOM    661  C   THR A  42       6.536   5.377 -22.551  1.00  0.00           C  
ATOM    662  O   THR A  42       5.599   4.617 -22.777  1.00  0.00           O  
ATOM    663  N   PHE A  43       6.763   5.871 -21.331  1.00  0.00           N  
ATOM    664  H   PHE A  43       7.585   6.459 -21.208  1.00  0.00           H  
ATOM    665  CA  PHE A  43       5.953   5.555 -20.154  1.00  0.00           C  
ATOM    666  HA  PHE A  43       5.843   4.473 -20.083  1.00  0.00           H  
ATOM    667  CB  PHE A  43       6.658   6.053 -18.881  1.00  0.00           C  
ATOM    668  HB2 PHE A  43       6.727   7.138 -18.945  1.00  0.00           H  
ATOM    669  HB3 PHE A  43       6.024   5.813 -18.027  1.00  0.00           H  
ATOM    670  CG  PHE A  43       8.058   5.527 -18.584  1.00  0.00           C  
ATOM    671  CD1 PHE A  43       8.618   4.426 -19.270  1.00  0.00           C  
ATOM    672  HD1 PHE A  43       8.059   3.907 -20.031  1.00  0.00           H  
ATOM    673  CE1 PHE A  43       9.933   4.010 -18.995  1.00  0.00           C  
ATOM    674  HE1 PHE A  43      10.363   3.190 -19.547  1.00  0.00           H  
ATOM    675  CZ  PHE A  43      10.684   4.662 -18.003  1.00  0.00           C  
ATOM    676  HZ  PHE A  43      11.691   4.336 -17.787  1.00  0.00           H  
ATOM    677  CE2 PHE A  43      10.129   5.748 -17.305  1.00  0.00           C  
ATOM    678  HE2 PHE A  43      10.704   6.257 -16.544  1.00  0.00           H  
ATOM    679  CD2 PHE A  43       8.824   6.181 -17.599  1.00  0.00           C  
ATOM    680  HD2 PHE A  43       8.407   7.023 -17.064  1.00  0.00           H  
ATOM    681  C   PHE A  43       4.536   6.132 -20.269  1.00  0.00           C  
ATOM    682  O   PHE A  43       3.583   5.400 -20.024  1.00  0.00           O  
ATOM    683  N   CYS A  44       4.370   7.390 -20.695  1.00  0.00           N  
ATOM    684  H   CYS A  44       5.193   7.957 -20.866  1.00  0.00           H  
ATOM    685  CA  CYS A  44       3.054   8.015 -20.881  1.00  0.00           C  
ATOM    686  HA  CYS A  44       2.481   7.918 -19.958  1.00  0.00           H  
ATOM    687  CB  CYS A  44       3.281   9.508 -21.156  1.00  0.00           C  
ATOM    688  HB2 CYS A  44       3.888   9.941 -20.363  1.00  0.00           H  
ATOM    689  HB3 CYS A  44       3.809   9.627 -22.105  1.00  0.00           H  
ATOM    690  SG  CYS A  44       1.699  10.389 -21.234  1.00  0.00           S  
ATOM    691  HG  CYS A  44       1.523  10.600 -19.915  1.00  0.00           H  
ATOM    692  C   CYS A  44       2.235   7.332 -22.000  1.00  0.00           C  
ATOM    693  O   CYS A  44       1.050   7.034 -21.820  1.00  0.00           O  
ATOM    694  N   ARG A  45       2.882   7.002 -23.129  1.00  0.00           N  
ATOM    695  H   ARG A  45       3.852   7.298 -23.217  1.00  0.00           H  
ATOM    696  CA  ARG A  45       2.305   6.212 -24.229  1.00  0.00           C  
ATOM    697  HA  ARG A  45       1.393   6.698 -24.581  1.00  0.00           H  
ATOM    698  CB  ARG A  45       3.301   6.112 -25.398  1.00  0.00           C  
ATOM    699  HB2 ARG A  45       4.283   5.832 -25.016  1.00  0.00           H  
ATOM    700  HB3 ARG A  45       2.966   5.331 -26.079  1.00  0.00           H  
ATOM    701  CG  ARG A  45       3.419   7.412 -26.201  1.00  0.00           C  
ATOM    702  HG2 ARG A  45       2.455   7.643 -26.659  1.00  0.00           H  
ATOM    703  HG3 ARG A  45       3.691   8.235 -25.542  1.00  0.00           H  
ATOM    704  CD  ARG A  45       4.489   7.275 -27.295  1.00  0.00           C  
ATOM    705  HD2 ARG A  45       5.453   7.086 -26.819  1.00  0.00           H  
ATOM    706  HD3 ARG A  45       4.244   6.429 -27.939  1.00  0.00           H  
ATOM    707  NE  ARG A  45       4.541   8.500 -28.106  1.00  0.00           N  
ATOM    708  HE  ARG A  45       3.648   8.903 -28.371  1.00  0.00           H  
ATOM    709  CZ  ARG A  45       5.591   9.274 -28.305  1.00  0.00           C  
ATOM    710  NH1 ARG A  45       6.825   8.930 -28.099  1.00  0.00           N  
ATOM    711 HH11 ARG A  45       7.106   8.024 -27.758  1.00  0.00           H  
ATOM    712 HH12 ARG A  45       7.504   9.692 -28.118  1.00  0.00           H  
ATOM    713  NH2 ARG A  45       5.429  10.492 -28.705  1.00  0.00           N  
ATOM    714 HH21 ARG A  45       4.503  10.855 -28.799  1.00  0.00           H  
ATOM    715 HH22 ARG A  45       6.245  11.095 -28.573  1.00  0.00           H  
ATOM    716  C   ARG A  45       1.898   4.817 -23.757  1.00  0.00           C  
ATOM    717  O   ARG A  45       0.775   4.404 -24.034  1.00  0.00           O  
ATOM    718  N   ALA A  46       2.765   4.112 -23.026  1.00  0.00           N  
ATOM    719  H   ALA A  46       3.684   4.507 -22.854  1.00  0.00           H  
ATOM    720  CA  ALA A  46       2.465   2.783 -22.486  1.00  0.00           C  
ATOM    721  HA  ALA A  46       2.162   2.138 -23.310  1.00  0.00           H  
ATOM    722  CB  ALA A  46       3.731   2.197 -21.848  1.00  0.00           C  
ATOM    723  HB1 ALA A  46       4.521   2.112 -22.593  1.00  0.00           H  
ATOM    724  HB2 ALA A  46       4.077   2.837 -21.033  1.00  0.00           H  
ATOM    725  HB3 ALA A  46       3.514   1.205 -21.450  1.00  0.00           H  
ATOM    726  C   ALA A  46       1.307   2.813 -21.477  1.00  0.00           C  
ATOM    727  O   ALA A  46       0.401   1.985 -21.558  1.00  0.00           O  
ATOM    728  N   ALA A  47       1.299   3.792 -20.567  1.00  0.00           N  
ATOM    729  H   ALA A  47       2.094   4.422 -20.526  1.00  0.00           H  
ATOM    730  CA  ALA A  47       0.210   4.020 -19.621  1.00  0.00           C  
ATOM    731  HA  ALA A  47       0.099   3.145 -18.978  1.00  0.00           H  
ATOM    732  CB  ALA A  47       0.577   5.229 -18.754  1.00  0.00           C  
ATOM    733  HB1 ALA A  47       1.554   5.091 -18.304  1.00  0.00           H  
ATOM    734  HB2 ALA A  47       0.588   6.146 -19.343  1.00  0.00           H  
ATOM    735  HB3 ALA A  47      -0.154   5.334 -17.958  1.00  0.00           H  
ATOM    736  C   ALA A  47      -1.123   4.249 -20.352  1.00  0.00           C  
ATOM    737  O   ALA A  47      -2.137   3.637 -20.011  1.00  0.00           O  
ATOM    738  N   THR A  48      -1.096   5.069 -21.409  1.00  0.00           N  
ATOM    739  H   THR A  48      -0.224   5.548 -21.609  1.00  0.00           H  
ATOM    740  CA  THR A  48      -2.262   5.367 -22.251  1.00  0.00           C  
ATOM    741  HA  THR A  48      -3.054   5.753 -21.611  1.00  0.00           H  
ATOM    742  CB  THR A  48      -1.939   6.456 -23.287  1.00  0.00           C  
ATOM    743  HB  THR A  48      -1.114   6.131 -23.918  1.00  0.00           H  
ATOM    744  CG2 THR A  48      -3.132   6.795 -24.185  1.00  0.00           C  
ATOM    745 HG21 THR A  48      -2.874   7.637 -24.829  1.00  0.00           H  
ATOM    746 HG22 THR A  48      -3.381   5.943 -24.819  1.00  0.00           H  
ATOM    747 HG23 THR A  48      -3.997   7.060 -23.577  1.00  0.00           H  
ATOM    748  OG1 THR A  48      -1.573   7.651 -22.636  1.00  0.00           O  
ATOM    749  HG1 THR A  48      -0.684   7.530 -22.260  1.00  0.00           H  
ATOM    750  C   THR A  48      -2.811   4.110 -22.929  1.00  0.00           C  
ATOM    751  O   THR A  48      -3.997   3.829 -22.778  1.00  0.00           O  
ATOM    752  N   VAL A  49      -1.980   3.319 -23.622  1.00  0.00           N  
ATOM    753  H   VAL A  49      -1.009   3.605 -23.715  1.00  0.00           H  
ATOM    754  CA  VAL A  49      -2.416   2.076 -24.297  1.00  0.00           C  
ATOM    755  HA  VAL A  49      -3.245   2.318 -24.963  1.00  0.00           H  
ATOM    756  CB  VAL A  49      -1.272   1.501 -25.161  1.00  0.00           C  
ATOM    757  HB  VAL A  49      -0.353   1.457 -24.573  1.00  0.00           H  
ATOM    758  CG1 VAL A  49      -1.562   0.095 -25.703  1.00  0.00           C  
ATOM    759 HG11 VAL A  49      -2.500   0.096 -26.257  1.00  0.00           H  
ATOM    760 HG12 VAL A  49      -0.754  -0.221 -26.365  1.00  0.00           H  
ATOM    761 HG13 VAL A  49      -1.621  -0.626 -24.887  1.00  0.00           H  
ATOM    762  CG2 VAL A  49      -1.043   2.415 -26.373  1.00  0.00           C  
ATOM    763 HG21 VAL A  49      -0.272   1.999 -27.018  1.00  0.00           H  
ATOM    764 HG22 VAL A  49      -1.964   2.513 -26.950  1.00  0.00           H  
ATOM    765 HG23 VAL A  49      -0.724   3.405 -26.044  1.00  0.00           H  
ATOM    766  C   VAL A  49      -2.954   1.030 -23.310  1.00  0.00           C  
ATOM    767  O   VAL A  49      -4.000   0.428 -23.568  1.00  0.00           O  
ATOM    768  N   LEU A  50      -2.278   0.839 -22.170  1.00  0.00           N  
ATOM    769  H   LEU A  50      -1.432   1.376 -22.009  1.00  0.00           H  
ATOM    770  CA  LEU A  50      -2.726  -0.085 -21.127  1.00  0.00           C  
ATOM    771  HA  LEU A  50      -2.881  -1.063 -21.583  1.00  0.00           H  
ATOM    772  CB  LEU A  50      -1.644  -0.214 -20.034  1.00  0.00           C  
ATOM    773  HB2 LEU A  50      -1.374   0.790 -19.701  1.00  0.00           H  
ATOM    774  HB3 LEU A  50      -2.066  -0.742 -19.177  1.00  0.00           H  
ATOM    775  CG  LEU A  50      -0.368  -0.956 -20.488  1.00  0.00           C  
ATOM    776  HG  LEU A  50      -0.030  -0.568 -21.448  1.00  0.00           H  
ATOM    777  CD1 LEU A  50       0.751  -0.753 -19.460  1.00  0.00           C  
ATOM    778 HD11 LEU A  50       1.021   0.302 -19.427  1.00  0.00           H  
ATOM    779 HD12 LEU A  50       0.405  -1.064 -18.475  1.00  0.00           H  
ATOM    780 HD13 LEU A  50       1.626  -1.337 -19.736  1.00  0.00           H  
ATOM    781  CD2 LEU A  50      -0.593  -2.463 -20.634  1.00  0.00           C  
ATOM    782 HD21 LEU A  50       0.307  -2.932 -21.029  1.00  0.00           H  
ATOM    783 HD22 LEU A  50      -0.824  -2.904 -19.667  1.00  0.00           H  
ATOM    784 HD23 LEU A  50      -1.407  -2.663 -21.329  1.00  0.00           H  
ATOM    785  C   LEU A  50      -4.089   0.337 -20.554  1.00  0.00           C  
ATOM    786  O   LEU A  50      -4.953  -0.524 -20.414  1.00  0.00           O  
ATOM    787  N   ARG A  51      -4.324   1.634 -20.300  1.00  0.00           N  
ATOM    788  H   ARG A  51      -3.558   2.292 -20.428  1.00  0.00           H  
ATOM    789  CA  ARG A  51      -5.638   2.149 -19.874  1.00  0.00           C  
ATOM    790  HA  ARG A  51      -5.988   1.549 -19.034  1.00  0.00           H  
ATOM    791  CB  ARG A  51      -5.465   3.601 -19.406  1.00  0.00           C  
ATOM    792  HB2 ARG A  51      -4.815   3.581 -18.533  1.00  0.00           H  
ATOM    793  HB3 ARG A  51      -4.956   4.164 -20.191  1.00  0.00           H  
ATOM    794  CG  ARG A  51      -6.755   4.369 -19.047  1.00  0.00           C  
ATOM    795  HG2 ARG A  51      -6.474   5.384 -18.764  1.00  0.00           H  
ATOM    796  HG3 ARG A  51      -7.384   4.446 -19.934  1.00  0.00           H  
ATOM    797  CD  ARG A  51      -7.590   3.769 -17.905  1.00  0.00           C  
ATOM    798  HD2 ARG A  51      -8.487   4.375 -17.777  1.00  0.00           H  
ATOM    799  HD3 ARG A  51      -7.903   2.759 -18.180  1.00  0.00           H  
ATOM    800  NE  ARG A  51      -6.821   3.712 -16.652  1.00  0.00           N  
ATOM    801  HE  ARG A  51      -5.995   3.118 -16.672  1.00  0.00           H  
ATOM    802  CZ  ARG A  51      -7.107   4.180 -15.453  1.00  0.00           C  
ATOM    803  NH1 ARG A  51      -8.205   4.838 -15.187  1.00  0.00           N  
ATOM    804 HH11 ARG A  51      -8.868   4.993 -15.919  1.00  0.00           H  
ATOM    805 HH12 ARG A  51      -8.371   5.186 -14.261  1.00  0.00           H  
ATOM    806  NH2 ARG A  51      -6.279   3.996 -14.466  1.00  0.00           N  
ATOM    807 HH21 ARG A  51      -5.421   3.449 -14.608  1.00  0.00           H  
ATOM    808 HH22 ARG A  51      -6.475   4.345 -13.553  1.00  0.00           H  
ATOM    809  C   ARG A  51      -6.696   2.023 -20.971  1.00  0.00           C  
ATOM    810  O   ARG A  51      -7.843   1.676 -20.685  1.00  0.00           O  
ATOM    811  N   GLN A  52      -6.340   2.327 -22.219  1.00  0.00           N  
ATOM    812  H   GLN A  52      -5.389   2.641 -22.383  1.00  0.00           H  
ATOM    813  CA  GLN A  52      -7.249   2.264 -23.360  1.00  0.00           C  
ATOM    814  HA  GLN A  52      -8.090   2.927 -23.154  1.00  0.00           H  
ATOM    815  CB  GLN A  52      -6.514   2.785 -24.606  1.00  0.00           C  
ATOM    816  HB2 GLN A  52      -6.045   3.738 -24.358  1.00  0.00           H  
ATOM    817  HB3 GLN A  52      -5.733   2.080 -24.893  1.00  0.00           H  
ATOM    818  CG  GLN A  52      -7.447   3.026 -25.801  1.00  0.00           C  
ATOM    819  HG2 GLN A  52      -7.857   2.081 -26.157  1.00  0.00           H  
ATOM    820  HG3 GLN A  52      -8.271   3.662 -25.475  1.00  0.00           H  
ATOM    821  CD  GLN A  52      -6.722   3.715 -26.957  1.00  0.00           C  
ATOM    822  OE1 GLN A  52      -5.540   3.547 -27.196  1.00  0.00           O  
ATOM    823  NE2 GLN A  52      -7.407   4.530 -27.728  1.00  0.00           N  
ATOM    824 HE21 GLN A  52      -6.886   4.961 -28.473  1.00  0.00           H  
ATOM    825 HE22 GLN A  52      -8.389   4.676 -27.589  1.00  0.00           H  
ATOM    826  C   GLN A  52      -7.810   0.847 -23.551  1.00  0.00           C  
ATOM    827  O   GLN A  52      -9.031   0.698 -23.621  1.00  0.00           O  
ATOM    828  N   PHE A  53      -6.938  -0.171 -23.529  1.00  0.00           N  
ATOM    829  H   PHE A  53      -5.951   0.068 -23.460  1.00  0.00           H  
ATOM    830  CA  PHE A  53      -7.257  -1.593 -23.714  1.00  0.00           C  
ATOM    831  HA  PHE A  53      -7.500  -1.763 -24.763  1.00  0.00           H  
ATOM    832  CB  PHE A  53      -5.996  -2.405 -23.368  1.00  0.00           C  
ATOM    833  HB2 PHE A  53      -5.220  -2.173 -24.099  1.00  0.00           H  
ATOM    834  HB3 PHE A  53      -5.629  -2.078 -22.395  1.00  0.00           H  
ATOM    835  CG  PHE A  53      -6.177  -3.914 -23.315  1.00  0.00           C  
ATOM    836  CD1 PHE A  53      -6.268  -4.579 -22.075  1.00  0.00           C  
ATOM    837  HD1 PHE A  53      -6.236  -4.015 -21.155  1.00  0.00           H  
ATOM    838  CE1 PHE A  53      -6.391  -5.981 -22.028  1.00  0.00           C  
ATOM    839  HE1 PHE A  53      -6.449  -6.486 -21.074  1.00  0.00           H  
ATOM    840  CZ  PHE A  53      -6.412  -6.723 -23.223  1.00  0.00           C  
ATOM    841  HZ  PHE A  53      -6.466  -7.802 -23.191  1.00  0.00           H  
ATOM    842  CE2 PHE A  53      -6.335  -6.060 -24.460  1.00  0.00           C  
ATOM    843  HE2 PHE A  53      -6.347  -6.625 -25.382  1.00  0.00           H  
ATOM    844  CD2 PHE A  53      -6.227  -4.660 -24.506  1.00  0.00           C  
ATOM    845  HD2 PHE A  53      -6.170  -4.160 -25.462  1.00  0.00           H  
ATOM    846  C   PHE A  53      -8.458  -2.092 -22.895  1.00  0.00           C  
ATOM    847  O   PHE A  53      -9.346  -2.736 -23.452  1.00  0.00           O  
ATOM    848  N   TYR A  54      -8.503  -1.784 -21.591  1.00  0.00           N  
ATOM    849  H   TYR A  54      -7.748  -1.237 -21.201  1.00  0.00           H  
ATOM    850  CA  TYR A  54      -9.566  -2.263 -20.695  1.00  0.00           C  
ATOM    851  HA  TYR A  54     -10.110  -3.052 -21.214  1.00  0.00           H  
ATOM    852  CB  TYR A  54      -8.960  -2.925 -19.452  1.00  0.00           C  
ATOM    853  HB2 TYR A  54      -9.746  -3.523 -18.995  1.00  0.00           H  
ATOM    854  HB3 TYR A  54      -8.175  -3.617 -19.754  1.00  0.00           H  
ATOM    855  CG  TYR A  54      -8.422  -1.965 -18.407  1.00  0.00           C  
ATOM    856  CD1 TYR A  54      -7.069  -1.586 -18.422  1.00  0.00           C  
ATOM    857  HD1 TYR A  54      -6.400  -2.008 -19.157  1.00  0.00           H  
ATOM    858  CE1 TYR A  54      -6.591  -0.633 -17.503  1.00  0.00           C  
ATOM    859  HE1 TYR A  54      -5.560  -0.313 -17.536  1.00  0.00           H  
ATOM    860  CZ  TYR A  54      -7.471  -0.067 -16.559  1.00  0.00           C  
ATOM    861  OH  TYR A  54      -7.030   0.879 -15.697  1.00  0.00           O  
ATOM    862  HH  TYR A  54      -6.119   1.174 -15.921  1.00  0.00           H  
ATOM    863  CE2 TYR A  54      -8.817  -0.479 -16.513  1.00  0.00           C  
ATOM    864  HE2 TYR A  54      -9.478  -0.052 -15.775  1.00  0.00           H  
ATOM    865  CD2 TYR A  54      -9.287  -1.434 -17.433  1.00  0.00           C  
ATOM    866  HD2 TYR A  54     -10.319  -1.748 -17.403  1.00  0.00           H  
ATOM    867  C   TYR A  54     -10.630  -1.214 -20.334  1.00  0.00           C  
ATOM    868  O   TYR A  54     -11.625  -1.570 -19.700  1.00  0.00           O  
ATOM    869  N   SER A  55     -10.492   0.051 -20.755  1.00  0.00           N  
ATOM    870  H   SER A  55      -9.629   0.320 -21.212  1.00  0.00           H  
ATOM    871  CA  SER A  55     -11.527   1.081 -20.531  1.00  0.00           C  
ATOM    872  HA  SER A  55     -11.649   1.206 -19.456  1.00  0.00           H  
ATOM    873  CB  SER A  55     -11.068   2.416 -21.125  1.00  0.00           C  
ATOM    874  HB2 SER A  55     -11.793   3.187 -20.845  1.00  0.00           H  
ATOM    875  HB3 SER A  55     -10.094   2.687 -20.716  1.00  0.00           H  
ATOM    876  OG  SER A  55     -10.993   2.347 -22.539  1.00  0.00           O  
ATOM    877  HG  SER A  55     -10.259   1.766 -22.812  1.00  0.00           H  
ATOM    878  C   SER A  55     -12.906   0.704 -21.110  1.00  0.00           C  
ATOM    879  O   SER A  55     -13.950   1.127 -20.609  1.00  0.00           O  
ATOM    880  N   HIE A  56     -12.911  -0.140 -22.144  1.00  0.00           N  
ATOM    881  H   HIE A  56     -12.014  -0.393 -22.535  1.00  0.00           H  
ATOM    882  CA  HIE A  56     -14.110  -0.746 -22.727  1.00  0.00           C  
ATOM    883  HA  HIE A  56     -14.845   0.031 -22.944  1.00  0.00           H  
ATOM    884  CB  HIE A  56     -13.668  -1.386 -24.051  1.00  0.00           C  
ATOM    885  HB2 HIE A  56     -12.992  -0.704 -24.568  1.00  0.00           H  
ATOM    886  HB3 HIE A  56     -13.114  -2.302 -23.842  1.00  0.00           H  
ATOM    887  CG  HIE A  56     -14.790  -1.685 -25.004  1.00  0.00           C  
ATOM    888  ND1 HIE A  56     -15.606  -0.726 -25.608  1.00  0.00           N  
ATOM    889  CE1 HIE A  56     -16.394  -1.404 -26.455  1.00  0.00           C  
ATOM    890  HE1 HIE A  56     -17.151  -0.951 -27.083  1.00  0.00           H  
ATOM    891  NE2 HIE A  56     -16.108  -2.717 -26.419  1.00  0.00           N  
ATOM    892  HE2 HIE A  56     -16.581  -3.432 -26.954  1.00  0.00           H  
ATOM    893  CD2 HIE A  56     -15.086  -2.911 -25.517  1.00  0.00           C  
ATOM    894  HD2 HIE A  56     -14.593  -3.843 -25.273  1.00  0.00           H  
ATOM    895  C   HIE A  56     -14.775  -1.764 -21.779  1.00  0.00           C  
ATOM    896  O   HIE A  56     -15.997  -1.840 -21.684  1.00  0.00           O  
ATOM    897  N   HIE A  57     -13.968  -2.520 -21.031  1.00  0.00           N  
ATOM    898  H   HIE A  57     -12.974  -2.337 -21.086  1.00  0.00           H  
ATOM    899  CA  HIE A  57     -14.394  -3.610 -20.139  1.00  0.00           C  
ATOM    900  HA  HIE A  57     -15.245  -4.132 -20.583  1.00  0.00           H  
ATOM    901  CB  HIE A  57     -13.224  -4.595 -19.985  1.00  0.00           C  
ATOM    902  HB2 HIE A  57     -12.451  -4.126 -19.377  1.00  0.00           H  
ATOM    903  HB3 HIE A  57     -13.575  -5.478 -19.451  1.00  0.00           H  
ATOM    904  CG  HIE A  57     -12.587  -5.035 -21.282  1.00  0.00           C  
ATOM    905  ND1 HIE A  57     -11.235  -5.347 -21.438  1.00  0.00           N  
ATOM    906  CE1 HIE A  57     -11.077  -5.656 -22.735  1.00  0.00           C  
ATOM    907  HE1 HIE A  57     -10.129  -5.903 -23.195  1.00  0.00           H  
ATOM    908  NE2 HIE A  57     -12.256  -5.606 -23.377  1.00  0.00           N  
ATOM    909  HE2 HIE A  57     -12.403  -5.836 -24.350  1.00  0.00           H  
ATOM    910  CD2 HIE A  57     -13.218  -5.208 -22.479  1.00  0.00           C  
ATOM    911  HD2 HIE A  57     -14.270  -5.058 -22.673  1.00  0.00           H  
ATOM    912  C   HIE A  57     -14.844  -3.131 -18.753  1.00  0.00           C  
ATOM    913  O   HIE A  57     -15.661  -3.794 -18.118  1.00  0.00           O  
ATOM    914  N   GLU A  58     -14.332  -1.984 -18.295  1.00  0.00           N  
ATOM    915  H   GLU A  58     -13.584  -1.556 -18.828  1.00  0.00           H  
ATOM    916  CA  GLU A  58     -14.811  -1.291 -17.087  1.00  0.00           C  
ATOM    917  HA  GLU A  58     -14.805  -1.970 -16.234  1.00  0.00           H  
ATOM    918  CB  GLU A  58     -13.885  -0.101 -16.787  1.00  0.00           C  
ATOM    919  HB2 GLU A  58     -13.676   0.419 -17.723  1.00  0.00           H  
ATOM    920  HB3 GLU A  58     -14.394   0.608 -16.134  1.00  0.00           H  
ATOM    921  CG  GLU A  58     -12.550  -0.537 -16.162  1.00  0.00           C  
ATOM    922  HG2 GLU A  58     -12.317  -1.560 -16.461  1.00  0.00           H  
ATOM    923  HG3 GLU A  58     -11.771   0.117 -16.559  1.00  0.00           H  
ATOM    924  CD  GLU A  58     -12.520  -0.409 -14.636  1.00  0.00           C  
ATOM    925  OE1 GLU A  58     -12.839   0.672 -14.109  1.00  0.00           O  
ATOM    926  OE2 GLU A  58     -12.075  -1.358 -13.932  1.00  0.00           O  
ATOM    927  C   GLU A  58     -16.254  -0.794 -17.253  1.00  0.00           C  
ATOM    928  O   GLU A  58     -17.078  -0.975 -16.359  1.00  0.00           O  
ATOM    929  N   LYS A  59     -16.568  -0.218 -18.421  1.00  0.00           N  
ATOM    930  H   LYS A  59     -15.834  -0.121 -19.109  1.00  0.00           H  
ATOM    931  CA  LYS A  59     -17.925   0.218 -18.773  1.00  0.00           C  
ATOM    932  HA  LYS A  59     -18.309   0.873 -17.988  1.00  0.00           H  
ATOM    933  CB  LYS A  59     -17.896   0.954 -20.115  1.00  0.00           C  
ATOM    934  HB2 LYS A  59     -17.175   0.479 -20.784  1.00  0.00           H  
ATOM    935  HB3 LYS A  59     -18.883   0.890 -20.577  1.00  0.00           H  
ATOM    936  CG  LYS A  59     -17.552   2.433 -19.934  1.00  0.00           C  
ATOM    937  HG2 LYS A  59     -18.337   2.907 -19.340  1.00  0.00           H  
ATOM    938  HG3 LYS A  59     -16.596   2.541 -19.420  1.00  0.00           H  
ATOM    939  CD  LYS A  59     -17.476   3.095 -21.309  1.00  0.00           C  
ATOM    940  HD2 LYS A  59     -16.589   2.728 -21.829  1.00  0.00           H  
ATOM    941  HD3 LYS A  59     -18.365   2.833 -21.886  1.00  0.00           H  
ATOM    942  CE  LYS A  59     -17.407   4.612 -21.143  1.00  0.00           C  
ATOM    943  HE2 LYS A  59     -18.307   4.943 -20.612  1.00  0.00           H  
ATOM    944  HE3 LYS A  59     -16.539   4.860 -20.524  1.00  0.00           H  
ATOM    945  NZ  LYS A  59     -17.314   5.274 -22.465  1.00  0.00           N  
ATOM    946  HZ1 LYS A  59     -18.114   5.025 -23.033  1.00  0.00           H  
ATOM    947  HZ2 LYS A  59     -17.292   6.279 -22.354  1.00  0.00           H  
ATOM    948  HZ3 LYS A  59     -16.474   4.971 -22.941  1.00  0.00           H  
ATOM    949  C   LYS A  59     -18.911  -0.939 -18.862  1.00  0.00           C  
ATOM    950  O   LYS A  59     -20.037  -0.808 -18.390  1.00  0.00           O  
ATOM    951  N   ASP A  60     -18.520  -2.035 -19.509  1.00  0.00           N  
ATOM    952  H   ASP A  60     -17.602  -2.060 -19.931  1.00  0.00           H  
ATOM    953  CA  ASP A  60     -19.416  -3.166 -19.708  1.00  0.00           C  
ATOM    954  HA  ASP A  60     -20.077  -3.231 -18.841  1.00  0.00           H  
ATOM    955  CB  ASP A  60     -20.319  -2.901 -20.917  1.00  0.00           C  
ATOM    956  HB2 ASP A  60     -20.805  -1.932 -20.796  1.00  0.00           H  
ATOM    957  HB3 ASP A  60     -19.712  -2.853 -21.820  1.00  0.00           H  
ATOM    958  CG  ASP A  60     -21.409  -3.958 -21.081  1.00  0.00           C  
ATOM    959  OD1 ASP A  60     -21.485  -4.936 -20.302  1.00  0.00           O  
ATOM    960  OD2 ASP A  60     -22.238  -3.796 -21.998  1.00  0.00           O  
ATOM    961  C   ASP A  60     -18.673  -4.502 -19.815  1.00  0.00           C  
ATOM    962  O   ASP A  60     -18.063  -4.845 -20.829  1.00  0.00           O  
ATOM    963  N   THR A  61     -18.831  -5.299 -18.761  1.00  0.00           N  
ATOM    964  H   THR A  61     -19.303  -4.896 -17.968  1.00  0.00           H  
ATOM    965  CA  THR A  61     -18.365  -6.686 -18.647  1.00  0.00           C  
ATOM    966  HA  THR A  61     -17.275  -6.684 -18.612  1.00  0.00           H  
ATOM    967  CB  THR A  61     -18.904  -7.287 -17.341  1.00  0.00           C  
ATOM    968  HB  THR A  61     -18.593  -8.325 -17.282  1.00  0.00           H  
ATOM    969  CG2 THR A  61     -18.380  -6.562 -16.100  1.00  0.00           C  
ATOM    970 HG21 THR A  61     -18.754  -7.061 -15.206  1.00  0.00           H  
ATOM    971 HG22 THR A  61     -17.289  -6.585 -16.098  1.00  0.00           H  
ATOM    972 HG23 THR A  61     -18.711  -5.523 -16.088  1.00  0.00           H  
ATOM    973  OG1 THR A  61     -20.313  -7.280 -17.301  1.00  0.00           O  
ATOM    974  HG1 THR A  61     -20.633  -6.418 -17.584  1.00  0.00           H  
ATOM    975  C   THR A  61     -18.781  -7.595 -19.811  1.00  0.00           C  
ATOM    976  O   THR A  61     -18.060  -8.543 -20.122  1.00  0.00           O  
ATOM    977  N   ARG A  62     -19.898  -7.310 -20.497  1.00  0.00           N  
ATOM    978  H   ARG A  62     -20.424  -6.476 -20.235  1.00  0.00           H  
ATOM    979  CA  ARG A  62     -20.374  -8.090 -21.654  1.00  0.00           C  
ATOM    980  HA  ARG A  62     -20.360  -9.150 -21.399  1.00  0.00           H  
ATOM    981  CB  ARG A  62     -21.810  -7.682 -22.005  1.00  0.00           C  
ATOM    982  HB2 ARG A  62     -21.805  -6.634 -22.305  1.00  0.00           H  
ATOM    983  HB3 ARG A  62     -22.147  -8.272 -22.859  1.00  0.00           H  
ATOM    984  CG  ARG A  62     -22.791  -7.903 -20.836  1.00  0.00           C  
ATOM    985  HG2 ARG A  62     -22.868  -8.972 -20.635  1.00  0.00           H  
ATOM    986  HG3 ARG A  62     -22.429  -7.412 -19.933  1.00  0.00           H  
ATOM    987  CD  ARG A  62     -24.186  -7.354 -21.145  1.00  0.00           C  
ATOM    988  HD2 ARG A  62     -24.574  -7.853 -22.034  1.00  0.00           H  
ATOM    989  HD3 ARG A  62     -24.839  -7.572 -20.298  1.00  0.00           H  
ATOM    990  NE  ARG A  62     -24.148  -5.901 -21.373  1.00  0.00           N  
ATOM    991  HE  ARG A  62     -23.238  -5.435 -21.280  1.00  0.00           H  
ATOM    992  CZ  ARG A  62     -25.139  -5.123 -21.744  1.00  0.00           C  
ATOM    993  NH1 ARG A  62     -26.368  -5.550 -21.823  1.00  0.00           N  
ATOM    994 HH11 ARG A  62     -26.551  -6.502 -21.568  1.00  0.00           H  
ATOM    995 HH12 ARG A  62     -27.099  -4.921 -22.090  1.00  0.00           H  
ATOM    996  NH2 ARG A  62     -24.904  -3.888 -22.052  1.00  0.00           N  
ATOM    997 HH21 ARG A  62     -23.910  -3.622 -22.068  1.00  0.00           H  
ATOM    998 HH22 ARG A  62     -25.609  -3.247 -22.341  1.00  0.00           H  
ATOM    999  C   ARG A  62     -19.469  -7.932 -22.876  1.00  0.00           C  
ATOM   1000  O   ARG A  62     -19.391  -8.850 -23.688  1.00  0.00           O  
ATOM   1001  N   CYS A  63     -18.728  -6.825 -22.977  1.00  0.00           N  
ATOM   1002  H   CYS A  63     -18.802  -6.129 -22.244  1.00  0.00           H  
ATOM   1003  CA  CYS A  63     -17.759  -6.580 -24.051  1.00  0.00           C  
ATOM   1004  HA  CYS A  63     -18.255  -6.762 -25.006  1.00  0.00           H  
ATOM   1005  CB  CYS A  63     -17.311  -5.113 -24.028  1.00  0.00           C  
ATOM   1006  HB2 CYS A  63     -16.822  -4.871 -23.081  1.00  0.00           H  
ATOM   1007  HB3 CYS A  63     -16.598  -4.964 -24.836  1.00  0.00           H  
ATOM   1008  SG  CYS A  63     -18.723  -4.006 -24.288  1.00  0.00           S  
ATOM   1009  HG  CYS A  63     -19.018  -3.859 -22.990  1.00  0.00           H  
ATOM   1010  C   CYS A  63     -16.540  -7.519 -24.026  1.00  0.00           C  
ATOM   1011  O   CYS A  63     -15.687  -7.423 -24.906  1.00  0.00           O  
ATOM   1012  N   LEU A  64     -16.439  -8.423 -23.043  1.00  0.00           N  
ATOM   1013  H   LEU A  64     -17.117  -8.398 -22.292  1.00  0.00           H  
ATOM   1014  CA  LEU A  64     -15.491  -9.533 -23.078  1.00  0.00           C  
ATOM   1015  HA  LEU A  64     -14.550  -9.184 -23.509  1.00  0.00           H  
ATOM   1016  CB  LEU A  64     -15.244 -10.046 -21.645  1.00  0.00           C  
ATOM   1017  HB2 LEU A  64     -16.041  -9.741 -20.971  1.00  0.00           H  
ATOM   1018  HB3 LEU A  64     -15.243 -11.135 -21.662  1.00  0.00           H  
ATOM   1019  CG  LEU A  64     -13.891  -9.583 -21.105  1.00  0.00           C  
ATOM   1020  HG  LEU A  64     -13.136  -9.725 -21.877  1.00  0.00           H  
ATOM   1021  CD1 LEU A  64     -13.920  -8.117 -20.691  1.00  0.00           C  
ATOM   1022 HD11 LEU A  64     -14.652  -7.958 -19.899  1.00  0.00           H  
ATOM   1023 HD12 LEU A  64     -14.191  -7.510 -21.551  1.00  0.00           H  
ATOM   1024 HD13 LEU A  64     -12.933  -7.815 -20.347  1.00  0.00           H  
ATOM   1025  CD2 LEU A  64     -13.485 -10.427 -19.906  1.00  0.00           C  
ATOM   1026 HD21 LEU A  64     -13.938 -10.048 -18.991  1.00  0.00           H  
ATOM   1027 HD22 LEU A  64     -12.412 -10.362 -19.839  1.00  0.00           H  
ATOM   1028 HD23 LEU A  64     -13.742 -11.472 -20.055  1.00  0.00           H  
ATOM   1029  C   LEU A  64     -15.951 -10.711 -23.944  1.00  0.00           C  
ATOM   1030  O   LEU A  64     -15.092 -11.417 -24.458  1.00  0.00           O  
ATOM   1031  N   GLY A  65     -17.251 -11.032 -23.978  1.00  0.00           N  
ATOM   1032  H   GLY A  65     -17.918 -10.362 -23.615  1.00  0.00           H  
ATOM   1033  CA  GLY A  65     -17.780 -12.319 -24.475  1.00  0.00           C  
ATOM   1034  HA2 GLY A  65     -18.867 -12.297 -24.414  1.00  0.00           H  
ATOM   1035  HA3 GLY A  65     -17.502 -12.419 -25.524  1.00  0.00           H  
ATOM   1036  C   GLY A  65     -17.293 -13.597 -23.750  1.00  0.00           C  
ATOM   1037  O   GLY A  65     -17.873 -14.664 -23.934  1.00  0.00           O  
ATOM   1038  N   ALA A  66     -16.232 -13.517 -22.945  1.00  0.00           N  
ATOM   1039  H   ALA A  66     -15.756 -12.630 -22.929  1.00  0.00           H  
ATOM   1040  CA  ALA A  66     -15.532 -14.654 -22.356  1.00  0.00           C  
ATOM   1041  HA  ALA A  66     -15.267 -15.333 -23.167  1.00  0.00           H  
ATOM   1042  CB  ALA A  66     -14.234 -14.144 -21.719  1.00  0.00           C  
ATOM   1043  HB1 ALA A  66     -13.646 -13.591 -22.453  1.00  0.00           H  
ATOM   1044  HB2 ALA A  66     -14.474 -13.495 -20.878  1.00  0.00           H  
ATOM   1045  HB3 ALA A  66     -13.649 -14.988 -21.358  1.00  0.00           H  
ATOM   1046  C   ALA A  66     -16.370 -15.443 -21.335  1.00  0.00           C  
ATOM   1047  O   ALA A  66     -17.119 -14.879 -20.537  1.00  0.00           O  
ATOM   1048  N   THR A  67     -16.157 -16.761 -21.299  1.00  0.00           N  
ATOM   1049  H   THR A  67     -15.500 -17.157 -21.950  1.00  0.00           H  
ATOM   1050  CA  THR A  67     -16.739 -17.654 -20.288  1.00  0.00           C  
ATOM   1051  HA  THR A  67     -17.823 -17.557 -20.337  1.00  0.00           H  
ATOM   1052  CB  THR A  67     -16.367 -19.121 -20.559  1.00  0.00           C  
ATOM   1053  HB  THR A  67     -16.820 -19.747 -19.789  1.00  0.00           H  
ATOM   1054  CG2 THR A  67     -16.855 -19.613 -21.921  1.00  0.00           C  
ATOM   1055 HG21 THR A  67     -16.656 -20.680 -22.022  1.00  0.00           H  
ATOM   1056 HG22 THR A  67     -16.354 -19.077 -22.728  1.00  0.00           H  
ATOM   1057 HG23 THR A  67     -17.930 -19.453 -22.006  1.00  0.00           H  
ATOM   1058  OG1 THR A  67     -14.968 -19.299 -20.525  1.00  0.00           O  
ATOM   1059  HG1 THR A  67     -14.769 -20.127 -20.969  1.00  0.00           H  
ATOM   1060  C   THR A  67     -16.290 -17.264 -18.876  1.00  0.00           C  
ATOM   1061  O   THR A  67     -15.165 -16.801 -18.679  1.00  0.00           O  
ATOM   1062  N   ALA A  68     -17.151 -17.485 -17.874  1.00  0.00           N  
ATOM   1063  H   ALA A  68     -18.069 -17.833 -18.108  1.00  0.00           H  
ATOM   1064  CA  ALA A  68     -16.950 -17.039 -16.487  1.00  0.00           C  
ATOM   1065  HA  ALA A  68     -17.074 -15.957 -16.455  1.00  0.00           H  
ATOM   1066  CB  ALA A  68     -18.062 -17.652 -15.627  1.00  0.00           C  
ATOM   1067  HB1 ALA A  68     -19.038 -17.351 -16.009  1.00  0.00           H  
ATOM   1068  HB2 ALA A  68     -17.993 -18.741 -15.633  1.00  0.00           H  
ATOM   1069  HB3 ALA A  68     -17.966 -17.297 -14.600  1.00  0.00           H  
ATOM   1070  C   ALA A  68     -15.550 -17.368 -15.920  1.00  0.00           C  
ATOM   1071  O   ALA A  68     -14.910 -16.513 -15.308  1.00  0.00           O  
ATOM   1072  N   GLN A  69     -15.034 -18.568 -16.212  1.00  0.00           N  
ATOM   1073  H   GLN A  69     -15.625 -19.216 -16.706  1.00  0.00           H  
ATOM   1074  CA  GLN A  69     -13.715 -19.040 -15.783  1.00  0.00           C  
ATOM   1075  HA  GLN A  69     -13.698 -19.029 -14.692  1.00  0.00           H  
ATOM   1076  CB  GLN A  69     -13.546 -20.489 -16.287  1.00  0.00           C  
ATOM   1077  HB2 GLN A  69     -14.518 -20.935 -16.510  1.00  0.00           H  
ATOM   1078  HB3 GLN A  69     -12.978 -20.483 -17.219  1.00  0.00           H  
ATOM   1079  CG  GLN A  69     -12.828 -21.391 -15.271  1.00  0.00           C  
ATOM   1080  HG2 GLN A  69     -12.466 -22.275 -15.796  1.00  0.00           H  
ATOM   1081  HG3 GLN A  69     -11.969 -20.870 -14.848  1.00  0.00           H  
ATOM   1082  CD  GLN A  69     -13.749 -21.855 -14.141  1.00  0.00           C  
ATOM   1083  OE1 GLN A  69     -14.826 -21.335 -13.914  1.00  0.00           O  
ATOM   1084  NE2 GLN A  69     -13.371 -22.871 -13.398  1.00  0.00           N  
ATOM   1085 HE21 GLN A  69     -12.502 -23.344 -13.554  1.00  0.00           H  
ATOM   1086 HE22 GLN A  69     -14.022 -23.151 -12.683  1.00  0.00           H  
ATOM   1087  C   GLN A  69     -12.546 -18.169 -16.288  1.00  0.00           C  
ATOM   1088  O   GLN A  69     -11.573 -17.954 -15.564  1.00  0.00           O  
ATOM   1089  N   GLN A  70     -12.632 -17.664 -17.527  1.00  0.00           N  
ATOM   1090  H   GLN A  70     -13.496 -17.809 -18.040  1.00  0.00           H  
ATOM   1091  CA  GLN A  70     -11.627 -16.773 -18.121  1.00  0.00           C  
ATOM   1092  HA  GLN A  70     -10.651 -17.010 -17.691  1.00  0.00           H  
ATOM   1093  CB  GLN A  70     -11.570 -17.017 -19.640  1.00  0.00           C  
ATOM   1094  HB2 GLN A  70     -11.876 -18.039 -19.872  1.00  0.00           H  
ATOM   1095  HB3 GLN A  70     -12.291 -16.361 -20.127  1.00  0.00           H  
ATOM   1096  CG  GLN A  70     -10.171 -16.743 -20.228  1.00  0.00           C  
ATOM   1097  HG2 GLN A  70      -9.788 -15.796 -19.848  1.00  0.00           H  
ATOM   1098  HG3 GLN A  70     -10.274 -16.655 -21.309  1.00  0.00           H  
ATOM   1099  CD  GLN A  70      -9.145 -17.848 -19.961  1.00  0.00           C  
ATOM   1100  OE1 GLN A  70      -7.962 -17.610 -19.766  1.00  0.00           O  
ATOM   1101  NE2 GLN A  70      -9.532 -19.106 -19.936  1.00  0.00           N  
ATOM   1102 HE21 GLN A  70      -8.800 -19.783 -19.814  1.00  0.00           H  
ATOM   1103 HE22 GLN A  70     -10.485 -19.358 -20.133  1.00  0.00           H  
ATOM   1104  C   GLN A  70     -11.927 -15.296 -17.818  1.00  0.00           C  
ATOM   1105  O   GLN A  70     -11.016 -14.514 -17.556  1.00  0.00           O  
ATOM   1106  N   PHE A  71     -13.209 -14.923 -17.791  1.00  0.00           N  
ATOM   1107  H   PHE A  71     -13.907 -15.618 -18.038  1.00  0.00           H  
ATOM   1108  CA  PHE A  71     -13.700 -13.599 -17.410  1.00  0.00           C  
ATOM   1109  HA  PHE A  71     -13.323 -12.855 -18.112  1.00  0.00           H  
ATOM   1110  CB  PHE A  71     -15.231 -13.637 -17.498  1.00  0.00           C  
ATOM   1111  HB2 PHE A  71     -15.527 -13.740 -18.542  1.00  0.00           H  
ATOM   1112  HB3 PHE A  71     -15.590 -14.515 -16.970  1.00  0.00           H  
ATOM   1113  CG  PHE A  71     -15.914 -12.429 -16.904  1.00  0.00           C  
ATOM   1114  CD1 PHE A  71     -16.096 -11.284 -17.692  1.00  0.00           C  
ATOM   1115  HD1 PHE A  71     -15.816 -11.294 -18.734  1.00  0.00           H  
ATOM   1116  CE1 PHE A  71     -16.642 -10.124 -17.128  1.00  0.00           C  
ATOM   1117  HE1 PHE A  71     -16.741  -9.244 -17.746  1.00  0.00           H  
ATOM   1118  CZ  PHE A  71     -17.067 -10.124 -15.788  1.00  0.00           C  
ATOM   1119  HZ  PHE A  71     -17.524  -9.241 -15.367  1.00  0.00           H  
ATOM   1120  CE2 PHE A  71     -16.920 -11.283 -15.004  1.00  0.00           C  
ATOM   1121  HE2 PHE A  71     -17.261 -11.298 -13.980  1.00  0.00           H  
ATOM   1122  CD2 PHE A  71     -16.333 -12.433 -15.559  1.00  0.00           C  
ATOM   1123  HD2 PHE A  71     -16.209 -13.320 -14.953  1.00  0.00           H  
ATOM   1124  C   PHE A  71     -13.231 -13.187 -16.005  1.00  0.00           C  
ATOM   1125  O   PHE A  71     -12.737 -12.075 -15.816  1.00  0.00           O  
ATOM   1126  N   HIE A  72     -13.297 -14.113 -15.040  1.00  0.00           N  
ATOM   1127  H   HIE A  72     -13.754 -14.994 -15.260  1.00  0.00           H  
ATOM   1128  CA  HIE A  72     -12.748 -13.951 -13.688  1.00  0.00           C  
ATOM   1129  HA  HIE A  72     -13.268 -13.146 -13.168  1.00  0.00           H  
ATOM   1130  CB  HIE A  72     -12.997 -15.259 -12.917  1.00  0.00           C  
ATOM   1131  HB2 HIE A  72     -14.070 -15.380 -12.761  1.00  0.00           H  
ATOM   1132  HB3 HIE A  72     -12.647 -16.102 -13.517  1.00  0.00           H  
ATOM   1133  CG  HIE A  72     -12.311 -15.315 -11.579  1.00  0.00           C  
ATOM   1134  ND1 HIE A  72     -12.499 -14.402 -10.544  1.00  0.00           N  
ATOM   1135  CE1 HIE A  72     -11.692 -14.802  -9.550  1.00  0.00           C  
ATOM   1136  HE1 HIE A  72     -11.586 -14.290  -8.600  1.00  0.00           H  
ATOM   1137  NE2 HIE A  72     -11.034 -15.921  -9.901  1.00  0.00           N  
ATOM   1138  HE2 HIE A  72     -10.384 -16.423  -9.312  1.00  0.00           H  
ATOM   1139  CD2 HIE A  72     -11.409 -16.259 -11.183  1.00  0.00           C  
ATOM   1140  HD2 HIE A  72     -11.072 -17.103 -11.767  1.00  0.00           H  
ATOM   1141  C   HIE A  72     -11.261 -13.568 -13.717  1.00  0.00           C  
ATOM   1142  O   HIE A  72     -10.863 -12.563 -13.124  1.00  0.00           O  
ATOM   1143  N   ARG A  73     -10.444 -14.300 -14.490  1.00  0.00           N  
ATOM   1144  H   ARG A  73     -10.843 -15.074 -15.001  1.00  0.00           H  
ATOM   1145  CA  ARG A  73      -9.021 -13.977 -14.675  1.00  0.00           C  
ATOM   1146  HA  ARG A  73      -8.550 -13.883 -13.696  1.00  0.00           H  
ATOM   1147  CB  ARG A  73      -8.290 -15.067 -15.466  1.00  0.00           C  
ATOM   1148  HB2 ARG A  73      -8.798 -15.240 -16.415  1.00  0.00           H  
ATOM   1149  HB3 ARG A  73      -7.293 -14.681 -15.674  1.00  0.00           H  
ATOM   1150  CG  ARG A  73      -8.120 -16.394 -14.725  1.00  0.00           C  
ATOM   1151  HG2 ARG A  73      -7.669 -16.206 -13.750  1.00  0.00           H  
ATOM   1152  HG3 ARG A  73      -9.092 -16.870 -14.592  1.00  0.00           H  
ATOM   1153  CD  ARG A  73      -7.196 -17.311 -15.543  1.00  0.00           C  
ATOM   1154  HD2 ARG A  73      -7.668 -17.526 -16.505  1.00  0.00           H  
ATOM   1155  HD3 ARG A  73      -6.259 -16.791 -15.741  1.00  0.00           H  
ATOM   1156  NE  ARG A  73      -6.934 -18.573 -14.830  1.00  0.00           N  
ATOM   1157  HE  ARG A  73      -7.714 -19.200 -14.754  1.00  0.00           H  
ATOM   1158  CZ  ARG A  73      -5.813 -18.925 -14.219  1.00  0.00           C  
ATOM   1159  NH1 ARG A  73      -4.712 -18.229 -14.239  1.00  0.00           N  
ATOM   1160 HH11 ARG A  73      -4.604 -17.408 -14.827  1.00  0.00           H  
ATOM   1161 HH12 ARG A  73      -3.894 -18.492 -13.730  1.00  0.00           H  
ATOM   1162  NH2 ARG A  73      -5.780 -20.033 -13.531  1.00  0.00           N  
ATOM   1163 HH21 ARG A  73      -6.588 -20.624 -13.476  1.00  0.00           H  
ATOM   1164 HH22 ARG A  73      -4.930 -20.277 -13.059  1.00  0.00           H  
ATOM   1165  C   ARG A  73      -8.800 -12.635 -15.375  1.00  0.00           C  
ATOM   1166  O   ARG A  73      -7.880 -11.920 -14.997  1.00  0.00           O  
ATOM   1167  N   HIE A  74      -9.621 -12.251 -16.352  1.00  0.00           N  
ATOM   1168  H   HIE A  74     -10.322 -12.907 -16.680  1.00  0.00           H  
ATOM   1169  CA  HIE A  74      -9.490 -10.939 -17.005  1.00  0.00           C  
ATOM   1170  HA  HIE A  74      -8.470 -10.831 -17.379  1.00  0.00           H  
ATOM   1171  CB  HIE A  74     -10.437 -10.835 -18.194  1.00  0.00           C  
ATOM   1172  HB2 HIE A  74     -10.397 -11.754 -18.778  1.00  0.00           H  
ATOM   1173  HB3 HIE A  74     -11.457 -10.731 -17.824  1.00  0.00           H  
ATOM   1174  CG  HIE A  74     -10.116  -9.669 -19.103  1.00  0.00           C  
ATOM   1175  ND1 HIE A  74      -9.446  -9.755 -20.324  1.00  0.00           N  
ATOM   1176  CE1 HIE A  74      -9.481  -8.522 -20.855  1.00  0.00           C  
ATOM   1177  HE1 HIE A  74      -9.089  -8.255 -21.829  1.00  0.00           H  
ATOM   1178  NE2 HIE A  74     -10.131  -7.680 -20.037  1.00  0.00           N  
ATOM   1179  HE2 HIE A  74     -10.386  -6.720 -20.273  1.00  0.00           H  
ATOM   1180  CD2 HIE A  74     -10.541  -8.385 -18.927  1.00  0.00           C  
ATOM   1181  HD2 HIE A  74     -11.132  -8.014 -18.103  1.00  0.00           H  
ATOM   1182  C   HIE A  74      -9.753  -9.783 -16.035  1.00  0.00           C  
ATOM   1183  O   HIE A  74      -9.035  -8.788 -16.061  1.00  0.00           O  
ATOM   1184  N   LYS A  75     -10.720  -9.924 -15.117  1.00  0.00           N  
ATOM   1185  H   LYS A  75     -11.303 -10.757 -15.159  1.00  0.00           H  
ATOM   1186  CA  LYS A  75     -10.922  -8.952 -14.024  1.00  0.00           C  
ATOM   1187  HA  LYS A  75     -10.977  -7.951 -14.453  1.00  0.00           H  
ATOM   1188  CB  LYS A  75     -12.233  -9.233 -13.278  1.00  0.00           C  
ATOM   1189  HB2 LYS A  75     -12.327 -10.298 -13.064  1.00  0.00           H  
ATOM   1190  HB3 LYS A  75     -12.200  -8.693 -12.331  1.00  0.00           H  
ATOM   1191  CG  LYS A  75     -13.445  -8.748 -14.091  1.00  0.00           C  
ATOM   1192  HG2 LYS A  75     -13.302  -7.700 -14.361  1.00  0.00           H  
ATOM   1193  HG3 LYS A  75     -13.516  -9.331 -15.011  1.00  0.00           H  
ATOM   1194  CD  LYS A  75     -14.770  -8.878 -13.328  1.00  0.00           C  
ATOM   1195  HD2 LYS A  75     -15.571  -8.562 -13.996  1.00  0.00           H  
ATOM   1196  HD3 LYS A  75     -14.925  -9.925 -13.060  1.00  0.00           H  
ATOM   1197  CE  LYS A  75     -14.799  -8.000 -12.068  1.00  0.00           C  
ATOM   1198  HE2 LYS A  75     -14.010  -8.332 -11.386  1.00  0.00           H  
ATOM   1199  HE3 LYS A  75     -14.581  -6.967 -12.358  1.00  0.00           H  
ATOM   1200  NZ  LYS A  75     -16.113  -8.074 -11.386  1.00  0.00           N  
ATOM   1201  HZ1 LYS A  75     -16.849  -7.743 -11.998  1.00  0.00           H  
ATOM   1202  HZ2 LYS A  75     -16.311  -9.030 -11.117  1.00  0.00           H  
ATOM   1203  HZ3 LYS A  75     -16.110  -7.503 -10.550  1.00  0.00           H  
ATOM   1204  C   LYS A  75      -9.735  -8.909 -13.055  1.00  0.00           C  
ATOM   1205  O   LYS A  75      -9.345  -7.822 -12.629  1.00  0.00           O  
ATOM   1206  N   GLN A  76      -9.109 -10.053 -12.775  1.00  0.00           N  
ATOM   1207  H   GLN A  76      -9.523 -10.926 -13.085  1.00  0.00           H  
ATOM   1208  CA  GLN A  76      -7.859 -10.082 -12.012  1.00  0.00           C  
ATOM   1209  HA  GLN A  76      -8.029  -9.503 -11.104  1.00  0.00           H  
ATOM   1210  CB  GLN A  76      -7.547 -11.533 -11.607  1.00  0.00           C  
ATOM   1211  HB2 GLN A  76      -8.475 -12.048 -11.351  1.00  0.00           H  
ATOM   1212  HB3 GLN A  76      -7.104 -12.052 -12.457  1.00  0.00           H  
ATOM   1213  CG  GLN A  76      -6.587 -11.634 -10.410  1.00  0.00           C  
ATOM   1214  HG2 GLN A  76      -6.299 -12.678 -10.305  1.00  0.00           H  
ATOM   1215  HG3 GLN A  76      -5.689 -11.048 -10.606  1.00  0.00           H  
ATOM   1216  CD  GLN A  76      -7.191 -11.209  -9.070  1.00  0.00           C  
ATOM   1217  OE1 GLN A  76      -8.291 -10.690  -8.967  1.00  0.00           O  
ATOM   1218  NE2 GLN A  76      -6.497 -11.437  -7.975  1.00  0.00           N  
ATOM   1219 HE21 GLN A  76      -6.940 -11.198  -7.105  1.00  0.00           H  
ATOM   1220 HE22 GLN A  76      -5.589 -11.863  -8.019  1.00  0.00           H  
ATOM   1221  C   GLN A  76      -6.695  -9.397 -12.761  1.00  0.00           C  
ATOM   1222  O   GLN A  76      -5.951  -8.635 -12.146  1.00  0.00           O  
ATOM   1223  N   LEU A  77      -6.579  -9.576 -14.086  1.00  0.00           N  
ATOM   1224  H   LEU A  77      -7.193 -10.250 -14.533  1.00  0.00           H  
ATOM   1225  CA  LEU A  77      -5.628  -8.835 -14.929  1.00  0.00           C  
ATOM   1226  HA  LEU A  77      -4.620  -9.020 -14.558  1.00  0.00           H  
ATOM   1227  CB  LEU A  77      -5.708  -9.345 -16.384  1.00  0.00           C  
ATOM   1228  HB2 LEU A  77      -5.596 -10.431 -16.401  1.00  0.00           H  
ATOM   1229  HB3 LEU A  77      -6.697  -9.118 -16.773  1.00  0.00           H  
ATOM   1230  CG  LEU A  77      -4.662  -8.705 -17.324  1.00  0.00           C  
ATOM   1231  HG  LEU A  77      -4.442  -7.686 -17.014  1.00  0.00           H  
ATOM   1232  CD1 LEU A  77      -3.367  -9.516 -17.317  1.00  0.00           C  
ATOM   1233 HD11 LEU A  77      -2.974  -9.575 -16.304  1.00  0.00           H  
ATOM   1234 HD12 LEU A  77      -3.540 -10.523 -17.698  1.00  0.00           H  
ATOM   1235 HD13 LEU A  77      -2.629  -9.025 -17.949  1.00  0.00           H  
ATOM   1236  CD2 LEU A  77      -5.190  -8.653 -18.759  1.00  0.00           C  
ATOM   1237 HD21 LEU A  77      -6.068  -8.009 -18.803  1.00  0.00           H  
ATOM   1238 HD22 LEU A  77      -4.427  -8.251 -19.424  1.00  0.00           H  
ATOM   1239 HD23 LEU A  77      -5.461  -9.654 -19.093  1.00  0.00           H  
ATOM   1240  C   LEU A  77      -5.885  -7.321 -14.847  1.00  0.00           C  
ATOM   1241  O   LEU A  77      -4.971  -6.556 -14.537  1.00  0.00           O  
ATOM   1242  N   ILE A  78      -7.138  -6.886 -15.042  1.00  0.00           N  
ATOM   1243  H   ILE A  78      -7.834  -7.573 -15.319  1.00  0.00           H  
ATOM   1244  CA  ILE A  78      -7.547  -5.475 -14.927  1.00  0.00           C  
ATOM   1245  HA  ILE A  78      -7.016  -4.906 -15.686  1.00  0.00           H  
ATOM   1246  CB  ILE A  78      -9.065  -5.301 -15.198  1.00  0.00           C  
ATOM   1247  HB  ILE A  78      -9.609  -6.084 -14.670  1.00  0.00           H  
ATOM   1248  CG2 ILE A  78      -9.593  -3.939 -14.697  1.00  0.00           C  
ATOM   1249 HG21 ILE A  78     -10.651  -3.815 -14.922  1.00  0.00           H  
ATOM   1250 HG22 ILE A  78      -9.497  -3.859 -13.615  1.00  0.00           H  
ATOM   1251 HG23 ILE A  78      -9.036  -3.127 -15.165  1.00  0.00           H  
ATOM   1252  CG1 ILE A  78      -9.313  -5.457 -16.716  1.00  0.00           C  
ATOM   1253 HG12 ILE A  78      -8.766  -4.676 -17.242  1.00  0.00           H  
ATOM   1254 HG13 ILE A  78      -8.912  -6.413 -17.051  1.00  0.00           H  
ATOM   1255  CD1 ILE A  78     -10.789  -5.399 -17.134  1.00  0.00           C  
ATOM   1256 HD11 ILE A  78     -10.867  -5.629 -18.194  1.00  0.00           H  
ATOM   1257 HD12 ILE A  78     -11.369  -6.125 -16.565  1.00  0.00           H  
ATOM   1258 HD13 ILE A  78     -11.196  -4.400 -16.982  1.00  0.00           H  
ATOM   1259  C   ILE A  78      -7.124  -4.876 -13.583  1.00  0.00           C  
ATOM   1260  O   ILE A  78      -6.611  -3.758 -13.563  1.00  0.00           O  
ATOM   1261  N   ARG A  79      -7.253  -5.611 -12.469  1.00  0.00           N  
ATOM   1262  H   ARG A  79      -7.676  -6.531 -12.552  1.00  0.00           H  
ATOM   1263  CA  ARG A  79      -6.848  -5.120 -11.138  1.00  0.00           C  
ATOM   1264  HA  ARG A  79      -7.385  -4.190 -10.957  1.00  0.00           H  
ATOM   1265  CB  ARG A  79      -7.260  -6.143 -10.067  1.00  0.00           C  
ATOM   1266  HB2 ARG A  79      -8.277  -6.485 -10.267  1.00  0.00           H  
ATOM   1267  HB3 ARG A  79      -6.607  -7.015 -10.130  1.00  0.00           H  
ATOM   1268  CG  ARG A  79      -7.209  -5.590  -8.631  1.00  0.00           C  
ATOM   1269  HG2 ARG A  79      -7.440  -6.420  -7.961  1.00  0.00           H  
ATOM   1270  HG3 ARG A  79      -6.206  -5.245  -8.387  1.00  0.00           H  
ATOM   1271  CD  ARG A  79      -8.239  -4.473  -8.360  1.00  0.00           C  
ATOM   1272  HD2 ARG A  79      -9.082  -4.601  -9.042  1.00  0.00           H  
ATOM   1273  HD3 ARG A  79      -8.614  -4.613  -7.345  1.00  0.00           H  
ATOM   1274  NE  ARG A  79      -7.694  -3.095  -8.453  1.00  0.00           N  
ATOM   1275  HE  ARG A  79      -6.688  -2.953  -8.360  1.00  0.00           H  
ATOM   1276  CZ  ARG A  79      -8.409  -1.990  -8.325  1.00  0.00           C  
ATOM   1277  NH1 ARG A  79      -9.711  -2.015  -8.357  1.00  0.00           N  
ATOM   1278 HH11 ARG A  79     -10.153  -2.911  -8.341  1.00  0.00           H  
ATOM   1279 HH12 ARG A  79     -10.208  -1.262  -7.864  1.00  0.00           H  
ATOM   1280  NH2 ARG A  79      -7.830  -0.845  -8.090  1.00  0.00           N  
ATOM   1281 HH21 ARG A  79      -6.832  -0.843  -7.858  1.00  0.00           H  
ATOM   1282 HH22 ARG A  79      -8.392  -0.071  -7.771  1.00  0.00           H  
ATOM   1283  C   ARG A  79      -5.356  -4.771 -11.041  1.00  0.00           C  
ATOM   1284  O   ARG A  79      -5.022  -3.803 -10.362  1.00  0.00           O  
ATOM   1285  N   PHE A  80      -4.467  -5.493 -11.733  1.00  0.00           N  
ATOM   1286  H   PHE A  80      -4.803  -6.271 -12.289  1.00  0.00           H  
ATOM   1287  CA  PHE A  80      -3.049  -5.116 -11.832  1.00  0.00           C  
ATOM   1288  HA  PHE A  80      -2.704  -4.779 -10.852  1.00  0.00           H  
ATOM   1289  CB  PHE A  80      -2.191  -6.322 -12.248  1.00  0.00           C  
ATOM   1290  HB2 PHE A  80      -2.559  -6.707 -13.201  1.00  0.00           H  
ATOM   1291  HB3 PHE A  80      -1.174  -5.963 -12.414  1.00  0.00           H  
ATOM   1292  CG  PHE A  80      -2.100  -7.468 -11.254  1.00  0.00           C  
ATOM   1293  CD1 PHE A  80      -2.812  -8.662 -11.475  1.00  0.00           C  
ATOM   1294  HD1 PHE A  80      -3.457  -8.756 -12.336  1.00  0.00           H  
ATOM   1295  CE1 PHE A  80      -2.674  -9.746 -10.589  1.00  0.00           C  
ATOM   1296  HE1 PHE A  80      -3.220 -10.661 -10.768  1.00  0.00           H  
ATOM   1297  CZ  PHE A  80      -1.813  -9.646  -9.483  1.00  0.00           C  
ATOM   1298  HZ  PHE A  80      -1.686 -10.486  -8.808  1.00  0.00           H  
ATOM   1299  CE2 PHE A  80      -1.092  -8.460  -9.261  1.00  0.00           C  
ATOM   1300  HE2 PHE A  80      -0.412  -8.407  -8.421  1.00  0.00           H  
ATOM   1301  CD2 PHE A  80      -1.236  -7.373 -10.145  1.00  0.00           C  
ATOM   1302  HD2 PHE A  80      -0.660  -6.474  -9.987  1.00  0.00           H  
ATOM   1303  C   PHE A  80      -2.835  -3.947 -12.813  1.00  0.00           C  
ATOM   1304  O   PHE A  80      -2.074  -3.024 -12.514  1.00  0.00           O  
ATOM   1305  N   LEU A  81      -3.526  -3.947 -13.961  1.00  0.00           N  
ATOM   1306  H   LEU A  81      -4.153  -4.728 -14.135  1.00  0.00           H  
ATOM   1307  CA  LEU A  81      -3.446  -2.883 -14.976  1.00  0.00           C  
ATOM   1308  HA  LEU A  81      -2.410  -2.788 -15.295  1.00  0.00           H  
ATOM   1309  CB  LEU A  81      -4.300  -3.256 -16.209  1.00  0.00           C  
ATOM   1310  HB2 LEU A  81      -5.326  -3.415 -15.880  1.00  0.00           H  
ATOM   1311  HB3 LEU A  81      -4.314  -2.402 -16.888  1.00  0.00           H  
ATOM   1312  CG  LEU A  81      -3.835  -4.494 -17.009  1.00  0.00           C  
ATOM   1313  HG  LEU A  81      -3.666  -5.330 -16.336  1.00  0.00           H  
ATOM   1314  CD1 LEU A  81      -4.899  -4.893 -18.035  1.00  0.00           C  
ATOM   1315 HD11 LEU A  81      -5.813  -5.195 -17.530  1.00  0.00           H  
ATOM   1316 HD12 LEU A  81      -5.110  -4.054 -18.696  1.00  0.00           H  
ATOM   1317 HD13 LEU A  81      -4.540  -5.730 -18.633  1.00  0.00           H  
ATOM   1318  CD2 LEU A  81      -2.541  -4.224 -17.777  1.00  0.00           C  
ATOM   1319 HD21 LEU A  81      -2.254  -5.116 -18.335  1.00  0.00           H  
ATOM   1320 HD22 LEU A  81      -2.697  -3.399 -18.471  1.00  0.00           H  
ATOM   1321 HD23 LEU A  81      -1.741  -3.974 -17.085  1.00  0.00           H  
ATOM   1322  C   LEU A  81      -3.863  -1.513 -14.410  1.00  0.00           C  
ATOM   1323  O   LEU A  81      -3.173  -0.525 -14.658  1.00  0.00           O  
ATOM   1324  N   LYS A  82      -4.903  -1.482 -13.560  1.00  0.00           N  
ATOM   1325  H   LYS A  82      -5.424  -2.349 -13.460  1.00  0.00           H  
ATOM   1326  CA  LYS A  82      -5.448  -0.289 -12.877  1.00  0.00           C  
ATOM   1327  HA  LYS A  82      -5.704   0.443 -13.642  1.00  0.00           H  
ATOM   1328  CB  LYS A  82      -6.716  -0.675 -12.071  1.00  0.00           C  
ATOM   1329  HB2 LYS A  82      -6.924  -1.739 -12.159  1.00  0.00           H  
ATOM   1330  HB3 LYS A  82      -6.563  -0.467 -11.010  1.00  0.00           H  
ATOM   1331  CG  LYS A  82      -7.943   0.107 -12.552  1.00  0.00           C  
ATOM   1332  HG2 LYS A  82      -7.731   1.175 -12.490  1.00  0.00           H  
ATOM   1333  HG3 LYS A  82      -8.138  -0.156 -13.591  1.00  0.00           H  
ATOM   1334  CD  LYS A  82      -9.206  -0.208 -11.739  1.00  0.00           C  
ATOM   1335  HD2 LYS A  82      -9.493  -1.246 -11.921  1.00  0.00           H  
ATOM   1336  HD3 LYS A  82      -9.018  -0.059 -10.676  1.00  0.00           H  
ATOM   1337  CE  LYS A  82     -10.326   0.733 -12.197  1.00  0.00           C  
ATOM   1338  HE2 LYS A  82     -10.137   1.746 -11.834  1.00  0.00           H  
ATOM   1339  HE3 LYS A  82     -10.315   0.763 -13.292  1.00  0.00           H  
ATOM   1340  NZ  LYS A  82     -11.670   0.273 -11.784  1.00  0.00           N  
ATOM   1341  HZ1 LYS A  82     -12.363   0.820 -12.302  1.00  0.00           H  
ATOM   1342  HZ2 LYS A  82     -11.850  -0.639 -12.208  1.00  0.00           H  
ATOM   1343  HZ3 LYS A  82     -11.857   0.300 -10.795  1.00  0.00           H  
ATOM   1344  C   LYS A  82      -4.464   0.443 -11.959  1.00  0.00           C  
ATOM   1345  O   LYS A  82      -4.728   1.580 -11.564  1.00  0.00           O  
ATOM   1346  N   ARG A  83      -3.370  -0.214 -11.559  1.00  0.00           N  
ATOM   1347  H   ARG A  83      -3.260  -1.162 -11.896  1.00  0.00           H  
ATOM   1348  CA  ARG A  83      -2.268   0.404 -10.806  1.00  0.00           C  
ATOM   1349  HA  ARG A  83      -2.549   1.422 -10.544  1.00  0.00           H  
ATOM   1350  CB  ARG A  83      -2.039  -0.286  -9.452  1.00  0.00           C  
ATOM   1351  HB2 ARG A  83      -1.134   0.136  -9.020  1.00  0.00           H  
ATOM   1352  HB3 ARG A  83      -2.865  -0.013  -8.796  1.00  0.00           H  
ATOM   1353  CG  ARG A  83      -1.929  -1.818  -9.432  1.00  0.00           C  
ATOM   1354  HG2 ARG A  83      -2.849  -2.265  -9.809  1.00  0.00           H  
ATOM   1355  HG3 ARG A  83      -1.079  -2.143 -10.032  1.00  0.00           H  
ATOM   1356  CD  ARG A  83      -1.727  -2.237  -7.972  1.00  0.00           C  
ATOM   1357  HD2 ARG A  83      -0.847  -1.726  -7.580  1.00  0.00           H  
ATOM   1358  HD3 ARG A  83      -2.582  -1.913  -7.385  1.00  0.00           H  
ATOM   1359  NE  ARG A  83      -1.526  -3.683  -7.813  1.00  0.00           N  
ATOM   1360  HE  ARG A  83      -0.555  -3.968  -7.792  1.00  0.00           H  
ATOM   1361  CZ  ARG A  83      -2.439  -4.585  -7.490  1.00  0.00           C  
ATOM   1362  NH1 ARG A  83      -3.717  -4.345  -7.393  1.00  0.00           N  
ATOM   1363 HH11 ARG A  83      -4.089  -3.411  -7.588  1.00  0.00           H  
ATOM   1364 HH12 ARG A  83      -4.344  -5.016  -7.001  1.00  0.00           H  
ATOM   1365  NH2 ARG A  83      -2.063  -5.796  -7.198  1.00  0.00           N  
ATOM   1366 HH21 ARG A  83      -1.088  -6.037  -7.203  1.00  0.00           H  
ATOM   1367 HH22 ARG A  83      -2.744  -6.470  -6.911  1.00  0.00           H  
ATOM   1368  C   ARG A  83      -1.015   0.586 -11.654  1.00  0.00           C  
ATOM   1369  O   ARG A  83      -0.371   1.623 -11.541  1.00  0.00           O  
ATOM   1370  N   LEU A  84      -0.713  -0.349 -12.558  1.00  0.00           N  
ATOM   1371  H   LEU A  84      -1.304  -1.168 -12.614  1.00  0.00           H  
ATOM   1372  CA  LEU A  84       0.403  -0.238 -13.505  1.00  0.00           C  
ATOM   1373  HA  LEU A  84       1.333  -0.182 -12.940  1.00  0.00           H  
ATOM   1374  CB  LEU A  84       0.424  -1.514 -14.375  1.00  0.00           C  
ATOM   1375  HB2 LEU A  84       0.553  -2.381 -13.726  1.00  0.00           H  
ATOM   1376  HB3 LEU A  84      -0.547  -1.607 -14.860  1.00  0.00           H  
ATOM   1377  CG  LEU A  84       1.500  -1.553 -15.479  1.00  0.00           C  
ATOM   1378  HG  LEU A  84       1.360  -0.707 -16.152  1.00  0.00           H  
ATOM   1379  CD1 LEU A  84       2.922  -1.510 -14.919  1.00  0.00           C  
ATOM   1380 HD11 LEU A  84       3.638  -1.559 -15.738  1.00  0.00           H  
ATOM   1381 HD12 LEU A  84       3.076  -0.571 -14.388  1.00  0.00           H  
ATOM   1382 HD13 LEU A  84       3.088  -2.347 -14.240  1.00  0.00           H  
ATOM   1383  CD2 LEU A  84       1.342  -2.838 -16.296  1.00  0.00           C  
ATOM   1384 HD21 LEU A  84       0.342  -2.880 -16.725  1.00  0.00           H  
ATOM   1385 HD22 LEU A  84       2.064  -2.845 -17.113  1.00  0.00           H  
ATOM   1386 HD23 LEU A  84       1.500  -3.711 -15.663  1.00  0.00           H  
ATOM   1387  C   LEU A  84       0.314   1.043 -14.358  1.00  0.00           C  
ATOM   1388  O   LEU A  84       1.311   1.748 -14.503  1.00  0.00           O  
ATOM   1389  N   ASP A  85      -0.875   1.363 -14.881  1.00  0.00           N  
ATOM   1390  H   ASP A  85      -1.675   0.764 -14.697  1.00  0.00           H  
ATOM   1391  CA  ASP A  85      -1.067   2.514 -15.768  1.00  0.00           C  
ATOM   1392  HA  ASP A  85      -0.284   2.474 -16.527  1.00  0.00           H  
ATOM   1393  CB  ASP A  85      -2.405   2.411 -16.532  1.00  0.00           C  
ATOM   1394  HB2 ASP A  85      -2.482   3.280 -17.186  1.00  0.00           H  
ATOM   1395  HB3 ASP A  85      -2.350   1.533 -17.178  1.00  0.00           H  
ATOM   1396  CG  ASP A  85      -3.703   2.312 -15.716  1.00  0.00           C  
ATOM   1397  OD1 ASP A  85      -4.744   1.947 -16.306  1.00  0.00           O  
ATOM   1398  OD2 ASP A  85      -3.776   2.707 -14.531  1.00  0.00           O  
ATOM   1399  C   ASP A  85      -0.865   3.854 -15.037  1.00  0.00           C  
ATOM   1400  O   ASP A  85      -0.018   4.647 -15.445  1.00  0.00           O  
ATOM   1401  N   ARG A  86      -1.566   4.094 -13.923  1.00  0.00           N  
ATOM   1402  H   ARG A  86      -2.317   3.438 -13.719  1.00  0.00           H  
ATOM   1403  CA  ARG A  86      -1.485   5.337 -13.137  1.00  0.00           C  
ATOM   1404  HA  ARG A  86      -1.649   6.172 -13.818  1.00  0.00           H  
ATOM   1405  CB  ARG A  86      -2.622   5.389 -12.096  1.00  0.00           C  
ATOM   1406  HB2 ARG A  86      -2.673   6.405 -11.701  1.00  0.00           H  
ATOM   1407  HB3 ARG A  86      -3.565   5.183 -12.606  1.00  0.00           H  
ATOM   1408  CG  ARG A  86      -2.479   4.426 -10.903  1.00  0.00           C  
ATOM   1409  HG2 ARG A  86      -2.323   3.417 -11.274  1.00  0.00           H  
ATOM   1410  HG3 ARG A  86      -1.619   4.725 -10.302  1.00  0.00           H  
ATOM   1411  CD  ARG A  86      -3.742   4.452 -10.030  1.00  0.00           C  
ATOM   1412  HD2 ARG A  86      -4.066   5.490  -9.923  1.00  0.00           H  
ATOM   1413  HD3 ARG A  86      -4.542   3.907 -10.531  1.00  0.00           H  
ATOM   1414  NE  ARG A  86      -3.502   3.923  -8.675  1.00  0.00           N  
ATOM   1415  HE  ARG A  86      -3.025   4.557  -8.027  1.00  0.00           H  
ATOM   1416  CZ  ARG A  86      -3.984   2.838  -8.098  1.00  0.00           C  
ATOM   1417  NH1 ARG A  86      -4.659   1.934  -8.738  1.00  0.00           N  
ATOM   1418 HH11 ARG A  86      -4.784   2.003  -9.739  1.00  0.00           H  
ATOM   1419 HH12 ARG A  86      -4.982   1.142  -8.182  1.00  0.00           H  
ATOM   1420  NH2 ARG A  86      -3.808   2.620  -6.832  1.00  0.00           N  
ATOM   1421 HH21 ARG A  86      -3.319   3.311  -6.255  1.00  0.00           H  
ATOM   1422 HH22 ARG A  86      -4.311   1.865  -6.370  1.00  0.00           H  
ATOM   1423  C   ARG A  86      -0.099   5.574 -12.533  1.00  0.00           C  
ATOM   1424  O   ARG A  86       0.331   6.721 -12.436  1.00  0.00           O  
ATOM   1425  N   ASN A  87       0.640   4.512 -12.202  1.00  0.00           N  
ATOM   1426  H   ASN A  87       0.234   3.593 -12.317  1.00  0.00           H  
ATOM   1427  CA  ASN A  87       2.019   4.619 -11.717  1.00  0.00           C  
ATOM   1428  HA  ASN A  87       2.060   5.474 -11.041  1.00  0.00           H  
ATOM   1429  CB  ASN A  87       2.370   3.346 -10.925  1.00  0.00           C  
ATOM   1430  HB2 ASN A  87       1.460   2.867 -10.577  1.00  0.00           H  
ATOM   1431  HB3 ASN A  87       2.896   2.640 -11.567  1.00  0.00           H  
ATOM   1432  CG  ASN A  87       3.170   3.607  -9.664  1.00  0.00           C  
ATOM   1433  OD1 ASN A  87       3.118   4.657  -9.048  1.00  0.00           O  
ATOM   1434  ND2 ASN A  87       3.872   2.607  -9.198  1.00  0.00           N  
ATOM   1435 HD21 ASN A  87       4.234   2.692  -8.245  1.00  0.00           H  
ATOM   1436 HD22 ASN A  87       3.902   1.729  -9.672  1.00  0.00           H  
ATOM   1437  C   ASN A  87       3.022   4.916 -12.851  1.00  0.00           C  
ATOM   1438  O   ASN A  87       3.960   5.683 -12.641  1.00  0.00           O  
ATOM   1439  N   LEU A  88       2.813   4.394 -14.072  1.00  0.00           N  
ATOM   1440  H   LEU A  88       2.049   3.737 -14.197  1.00  0.00           H  
ATOM   1441  CA  LEU A  88       3.562   4.820 -15.269  1.00  0.00           C  
ATOM   1442  HA  LEU A  88       4.630   4.772 -15.053  1.00  0.00           H  
ATOM   1443  CB  LEU A  88       3.249   3.896 -16.461  1.00  0.00           C  
ATOM   1444  HB2 LEU A  88       2.171   3.752 -16.507  1.00  0.00           H  
ATOM   1445  HB3 LEU A  88       3.556   4.399 -17.379  1.00  0.00           H  
ATOM   1446  CG  LEU A  88       3.930   2.519 -16.440  1.00  0.00           C  
ATOM   1447  HG  LEU A  88       3.797   2.050 -15.467  1.00  0.00           H  
ATOM   1448  CD1 LEU A  88       3.293   1.636 -17.513  1.00  0.00           C  
ATOM   1449 HD11 LEU A  88       2.238   1.491 -17.277  1.00  0.00           H  
ATOM   1450 HD12 LEU A  88       3.781   0.666 -17.522  1.00  0.00           H  
ATOM   1451 HD13 LEU A  88       3.380   2.104 -18.495  1.00  0.00           H  
ATOM   1452  CD2 LEU A  88       5.426   2.607 -16.754  1.00  0.00           C  
ATOM   1453 HD21 LEU A  88       5.577   3.026 -17.749  1.00  0.00           H  
ATOM   1454 HD22 LEU A  88       5.927   3.237 -16.021  1.00  0.00           H  
ATOM   1455 HD23 LEU A  88       5.861   1.609 -16.710  1.00  0.00           H  
ATOM   1456  C   LEU A  88       3.252   6.278 -15.658  1.00  0.00           C  
ATOM   1457  O   LEU A  88       4.165   7.008 -16.043  1.00  0.00           O  
ATOM   1458  N   TRP A  89       1.998   6.720 -15.508  1.00  0.00           N  
ATOM   1459  H   TRP A  89       1.281   6.039 -15.271  1.00  0.00           H  
ATOM   1460  CA  TRP A  89       1.595   8.125 -15.695  1.00  0.00           C  
ATOM   1461  HA  TRP A  89       1.862   8.435 -16.705  1.00  0.00           H  
ATOM   1462  CB  TRP A  89       0.072   8.269 -15.519  1.00  0.00           C  
ATOM   1463  HB2 TRP A  89      -0.349   7.310 -15.225  1.00  0.00           H  
ATOM   1464  HB3 TRP A  89      -0.137   8.959 -14.701  1.00  0.00           H  
ATOM   1465  CG  TRP A  89      -0.686   8.748 -16.719  1.00  0.00           C  
ATOM   1466  CD1 TRP A  89      -0.577   9.973 -17.281  1.00  0.00           C  
ATOM   1467  HD1 TRP A  89       0.083  10.757 -16.929  1.00  0.00           H  
ATOM   1468  NE1 TRP A  89      -1.432  10.067 -18.364  1.00  0.00           N  
ATOM   1469  HE1 TRP A  89      -1.560  10.910 -18.918  1.00  0.00           H  
ATOM   1470  CE2 TRP A  89      -2.142   8.905 -18.549  1.00  0.00           C  
ATOM   1471  CZ2 TRP A  89      -3.115   8.521 -19.482  1.00  0.00           C  
ATOM   1472  HZ2 TRP A  89      -3.406   9.203 -20.267  1.00  0.00           H  
ATOM   1473  CH2 TRP A  89      -3.687   7.243 -19.384  1.00  0.00           C  
ATOM   1474  HH2 TRP A  89      -4.433   6.927 -20.100  1.00  0.00           H  
ATOM   1475  CZ3 TRP A  89      -3.276   6.375 -18.356  1.00  0.00           C  
ATOM   1476  HZ3 TRP A  89      -3.700   5.389 -18.282  1.00  0.00           H  
ATOM   1477  CE3 TRP A  89      -2.299   6.771 -17.425  1.00  0.00           C  
ATOM   1478  HE3 TRP A  89      -1.992   6.093 -16.643  1.00  0.00           H  
ATOM   1479  CD2 TRP A  89      -1.697   8.044 -17.504  1.00  0.00           C  
ATOM   1480  C   TRP A  89       2.330   9.058 -14.718  1.00  0.00           C  
ATOM   1481  O   TRP A  89       2.861  10.092 -15.128  1.00  0.00           O  
ATOM   1482  N   GLY A  90       2.420   8.652 -13.445  1.00  0.00           N  
ATOM   1483  H   GLY A  90       1.894   7.828 -13.171  1.00  0.00           H  
ATOM   1484  CA  GLY A  90       3.196   9.345 -12.418  1.00  0.00           C  
ATOM   1485  HA2 GLY A  90       2.839  10.370 -12.321  1.00  0.00           H  
ATOM   1486  HA3 GLY A  90       3.056   8.838 -11.466  1.00  0.00           H  
ATOM   1487  C   GLY A  90       4.694   9.378 -12.729  1.00  0.00           C  
ATOM   1488  O   GLY A  90       5.281  10.455 -12.784  1.00  0.00           O  
ATOM   1489  N   LEU A  91       5.309   8.225 -13.020  1.00  0.00           N  
ATOM   1490  H   LEU A  91       4.776   7.365 -12.948  1.00  0.00           H  
ATOM   1491  CA  LEU A  91       6.729   8.107 -13.376  1.00  0.00           C  
ATOM   1492  HA  LEU A  91       7.315   8.498 -12.545  1.00  0.00           H  
ATOM   1493  CB  LEU A  91       7.036   6.607 -13.557  1.00  0.00           C  
ATOM   1494  HB2 LEU A  91       6.662   6.059 -12.692  1.00  0.00           H  
ATOM   1495  HB3 LEU A  91       6.490   6.258 -14.433  1.00  0.00           H  
ATOM   1496  CG  LEU A  91       8.527   6.265 -13.738  1.00  0.00           C  
ATOM   1497  HG  LEU A  91       8.958   6.894 -14.515  1.00  0.00           H  
ATOM   1498  CD1 LEU A  91       9.314   6.459 -12.440  1.00  0.00           C  
ATOM   1499 HD11 LEU A  91       8.894   5.844 -11.645  1.00  0.00           H  
ATOM   1500 HD12 LEU A  91      10.359   6.180 -12.587  1.00  0.00           H  
ATOM   1501 HD13 LEU A  91       9.289   7.505 -12.138  1.00  0.00           H  
ATOM   1502  CD2 LEU A  91       8.681   4.809 -14.176  1.00  0.00           C  
ATOM   1503 HD21 LEU A  91       8.319   4.145 -13.392  1.00  0.00           H  
ATOM   1504 HD22 LEU A  91       8.116   4.636 -15.093  1.00  0.00           H  
ATOM   1505 HD23 LEU A  91       9.731   4.599 -14.367  1.00  0.00           H  
ATOM   1506  C   LEU A  91       7.095   8.934 -14.629  1.00  0.00           C  
ATOM   1507  O   LEU A  91       8.206   9.462 -14.731  1.00  0.00           O  
ATOM   1508  N   ALA A  92       6.157   9.081 -15.573  1.00  0.00           N  
ATOM   1509  H   ALA A  92       5.294   8.554 -15.482  1.00  0.00           H  
ATOM   1510  CA  ALA A  92       6.287   9.986 -16.713  1.00  0.00           C  
ATOM   1511  HA  ALA A  92       7.265   9.831 -17.165  1.00  0.00           H  
ATOM   1512  CB  ALA A  92       5.213   9.624 -17.747  1.00  0.00           C  
ATOM   1513  HB1 ALA A  92       5.289   8.573 -18.018  1.00  0.00           H  
ATOM   1514  HB2 ALA A  92       4.218   9.809 -17.344  1.00  0.00           H  
ATOM   1515  HB3 ALA A  92       5.354  10.236 -18.638  1.00  0.00           H  
ATOM   1516  C   ALA A  92       6.165  11.478 -16.344  1.00  0.00           C  
ATOM   1517  O   ALA A  92       6.817  12.318 -16.961  1.00  0.00           O  
ATOM   1518  N   GLY A  93       5.304  11.837 -15.389  1.00  0.00           N  
ATOM   1519  H   GLY A  93       4.832  11.106 -14.865  1.00  0.00           H  
ATOM   1520  CA  GLY A  93       4.929  13.228 -15.100  1.00  0.00           C  
ATOM   1521  HA2 GLY A  93       4.273  13.233 -14.229  1.00  0.00           H  
ATOM   1522  HA3 GLY A  93       5.824  13.799 -14.859  1.00  0.00           H  
ATOM   1523  C   GLY A  93       4.197  13.950 -16.246  1.00  0.00           C  
ATOM   1524  O   GLY A  93       4.016  15.165 -16.185  1.00  0.00           O  
ATOM   1525  N   LEU A  94       3.784  13.231 -17.297  1.00  0.00           N  
ATOM   1526  H   LEU A  94       3.915  12.232 -17.242  1.00  0.00           H  
ATOM   1527  CA  LEU A  94       3.085  13.761 -18.471  1.00  0.00           C  
ATOM   1528  HA  LEU A  94       3.071  14.850 -18.431  1.00  0.00           H  
ATOM   1529  CB  LEU A  94       3.810  13.322 -19.761  1.00  0.00           C  
ATOM   1530  HB2 LEU A  94       3.934  12.239 -19.724  1.00  0.00           H  
ATOM   1531  HB3 LEU A  94       3.170  13.544 -20.616  1.00  0.00           H  
ATOM   1532  CG  LEU A  94       5.188  13.966 -20.007  1.00  0.00           C  
ATOM   1533  HG  LEU A  94       5.820  13.830 -19.130  1.00  0.00           H  
ATOM   1534  CD1 LEU A  94       5.862  13.278 -21.198  1.00  0.00           C  
ATOM   1535 HD11 LEU A  94       5.992  12.218 -20.984  1.00  0.00           H  
ATOM   1536 HD12 LEU A  94       6.842  13.720 -21.376  1.00  0.00           H  
ATOM   1537 HD13 LEU A  94       5.249  13.389 -22.094  1.00  0.00           H  
ATOM   1538  CD2 LEU A  94       5.074  15.463 -20.315  1.00  0.00           C  
ATOM   1539 HD21 LEU A  94       4.407  15.624 -21.163  1.00  0.00           H  
ATOM   1540 HD22 LEU A  94       4.695  15.993 -19.442  1.00  0.00           H  
ATOM   1541 HD23 LEU A  94       6.059  15.860 -20.555  1.00  0.00           H  
ATOM   1542  C   LEU A  94       1.634  13.273 -18.479  1.00  0.00           C  
ATOM   1543  O   LEU A  94       1.384  12.074 -18.556  1.00  0.00           O  
ATOM   1544  N   ASN A  95       0.672  14.199 -18.455  1.00  0.00           N  
ATOM   1545  H   ASN A  95       0.946  15.161 -18.327  1.00  0.00           H  
ATOM   1546  CA  ASN A  95      -0.760  13.869 -18.481  1.00  0.00           C  
ATOM   1547  HA  ASN A  95      -0.969  13.159 -17.677  1.00  0.00           H  
ATOM   1548  CB  ASN A  95      -1.577  15.150 -18.231  1.00  0.00           C  
ATOM   1549  HB2 ASN A  95      -1.246  15.941 -18.903  1.00  0.00           H  
ATOM   1550  HB3 ASN A  95      -2.629  14.948 -18.433  1.00  0.00           H  
ATOM   1551  CG  ASN A  95      -1.491  15.613 -16.792  1.00  0.00           C  
ATOM   1552  OD1 ASN A  95      -1.537  14.830 -15.864  1.00  0.00           O  
ATOM   1553  ND2 ASN A  95      -1.380  16.895 -16.543  1.00  0.00           N  
ATOM   1554 HD21 ASN A  95      -1.354  17.130 -15.566  1.00  0.00           H  
ATOM   1555 HD22 ASN A  95      -1.397  17.580 -17.273  1.00  0.00           H  
ATOM   1556  C   ASN A  95      -1.229  13.195 -19.783  1.00  0.00           C  
ATOM   1557  O   ASN A  95      -2.243  12.500 -19.776  1.00  0.00           O  
ATOM   1558  N   SER A  96      -0.527  13.412 -20.897  1.00  0.00           N  
ATOM   1559  H   SER A  96       0.323  13.952 -20.833  1.00  0.00           H  
ATOM   1560  CA  SER A  96      -0.867  12.879 -22.220  1.00  0.00           C  
ATOM   1561  HA  SER A  96      -1.220  11.852 -22.115  1.00  0.00           H  
ATOM   1562  CB  SER A  96      -1.992  13.726 -22.830  1.00  0.00           C  
ATOM   1563  HB2 SER A  96      -2.877  13.655 -22.194  1.00  0.00           H  
ATOM   1564  HB3 SER A  96      -1.674  14.770 -22.873  1.00  0.00           H  
ATOM   1565  OG  SER A  96      -2.327  13.293 -24.134  1.00  0.00           O  
ATOM   1566  HG  SER A  96      -3.093  13.791 -24.435  1.00  0.00           H  
ATOM   1567  C   SER A  96       0.364  12.881 -23.133  1.00  0.00           C  
ATOM   1568  O   SER A  96       1.244  13.733 -22.990  1.00  0.00           O  
ATOM   1569  N   CYS A  97       0.414  11.948 -24.085  1.00  0.00           N  
ATOM   1570  H   CYS A  97      -0.341  11.279 -24.140  1.00  0.00           H  
ATOM   1571  CA  CYS A  97       1.423  11.894 -25.136  1.00  0.00           C  
ATOM   1572  HA  CYS A  97       1.689  12.914 -25.410  1.00  0.00           H  
ATOM   1573  CB  CYS A  97       2.671  11.193 -24.584  1.00  0.00           C  
ATOM   1574  HB2 CYS A  97       2.997  11.689 -23.668  1.00  0.00           H  
ATOM   1575  HB3 CYS A  97       2.427  10.153 -24.359  1.00  0.00           H  
ATOM   1576  SG  CYS A  97       4.000  11.258 -25.812  1.00  0.00           S  
ATOM   1577  HG  CYS A  97       4.384  12.518 -25.576  1.00  0.00           H  
ATOM   1578  C   CYS A  97       0.835  11.152 -26.351  1.00  0.00           C  
ATOM   1579  O   CYS A  97       0.345  10.032 -26.181  1.00  0.00           O  
ATOM   1580  N   PRO A  98       0.841  11.738 -27.566  1.00  0.00           N  
ATOM   1581  CD  PRO A  98       1.401  13.030 -27.931  1.00  0.00           C  
ATOM   1582  HD2 PRO A  98       2.403  13.166 -27.525  1.00  0.00           H  
ATOM   1583  HD3 PRO A  98       0.739  13.823 -27.577  1.00  0.00           H  
ATOM   1584  CG  PRO A  98       1.448  13.040 -29.458  1.00  0.00           C  
ATOM   1585  HG2 PRO A  98       2.373  12.574 -29.800  1.00  0.00           H  
ATOM   1586  HG3 PRO A  98       1.353  14.050 -29.859  1.00  0.00           H  
ATOM   1587  CB  PRO A  98       0.258  12.163 -29.847  1.00  0.00           C  
ATOM   1588  HB2 PRO A  98       0.393  11.707 -30.829  1.00  0.00           H  
ATOM   1589  HB3 PRO A  98      -0.654  12.763 -29.832  1.00  0.00           H  
ATOM   1590  CA  PRO A  98       0.198  11.124 -28.723  1.00  0.00           C  
ATOM   1591  HA  PRO A  98      -0.848  10.934 -28.482  1.00  0.00           H  
ATOM   1592  C   PRO A  98       0.850   9.791 -29.105  1.00  0.00           C  
ATOM   1593  O   PRO A  98       2.069   9.607 -28.999  1.00  0.00           O  
ATOM   1594  N   VAL A  99       0.011   8.874 -29.586  1.00  0.00           N  
ATOM   1595  H   VAL A  99      -0.952   9.144 -29.733  1.00  0.00           H  
ATOM   1596  CA  VAL A  99       0.342   7.488 -29.936  1.00  0.00           C  
ATOM   1597  HA  VAL A  99       1.423   7.416 -30.047  1.00  0.00           H  
ATOM   1598  CB  VAL A  99      -0.103   6.552 -28.788  1.00  0.00           C  
ATOM   1599  HB  VAL A  99      -0.135   7.130 -27.863  1.00  0.00           H  
ATOM   1600  CG1 VAL A  99      -1.481   5.902 -28.974  1.00  0.00           C  
ATOM   1601 HG11 VAL A  99      -1.466   5.175 -29.788  1.00  0.00           H  
ATOM   1602 HG12 VAL A  99      -2.227   6.667 -29.190  1.00  0.00           H  
ATOM   1603 HG13 VAL A  99      -1.771   5.383 -28.060  1.00  0.00           H  
ATOM   1604  CG2 VAL A  99       0.933   5.453 -28.577  1.00  0.00           C  
ATOM   1605 HG21 VAL A  99       1.908   5.899 -28.385  1.00  0.00           H  
ATOM   1606 HG22 VAL A  99       0.990   4.808 -29.453  1.00  0.00           H  
ATOM   1607 HG23 VAL A  99       0.643   4.861 -27.709  1.00  0.00           H  
ATOM   1608  C   VAL A  99      -0.271   7.143 -31.298  1.00  0.00           C  
ATOM   1609  O   VAL A  99      -1.081   7.920 -31.805  1.00  0.00           O  
ATOM   1610  N   LYS A 100       0.129   6.027 -31.922  1.00  0.00           N  
ATOM   1611  H   LYS A 100       0.774   5.403 -31.460  1.00  0.00           H  
ATOM   1612  CA  LYS A 100      -0.300   5.679 -33.287  1.00  0.00           C  
ATOM   1613  HA  LYS A 100      -1.298   6.101 -33.458  1.00  0.00           H  
ATOM   1614  CB  LYS A 100       0.673   6.337 -34.277  1.00  0.00           C  
ATOM   1615  HB2 LYS A 100       0.907   7.341 -33.923  1.00  0.00           H  
ATOM   1616  HB3 LYS A 100       1.603   5.768 -34.324  1.00  0.00           H  
ATOM   1617  CG  LYS A 100       0.064   6.459 -35.676  1.00  0.00           C  
ATOM   1618  HG2 LYS A 100      -0.089   5.469 -36.105  1.00  0.00           H  
ATOM   1619  HG3 LYS A 100      -0.899   6.967 -35.600  1.00  0.00           H  
ATOM   1620  CD  LYS A 100       0.991   7.278 -36.580  1.00  0.00           C  
ATOM   1621  HD2 LYS A 100       1.908   6.712 -36.763  1.00  0.00           H  
ATOM   1622  HD3 LYS A 100       1.234   8.219 -36.082  1.00  0.00           H  
ATOM   1623  CE  LYS A 100       0.272   7.571 -37.899  1.00  0.00           C  
ATOM   1624  HE2 LYS A 100      -0.689   8.041 -37.666  1.00  0.00           H  
ATOM   1625  HE3 LYS A 100       0.055   6.623 -38.403  1.00  0.00           H  
ATOM   1626  NZ  LYS A 100       1.084   8.460 -38.765  1.00  0.00           N  
ATOM   1627  HZ1 LYS A 100       0.574   8.678 -39.611  1.00  0.00           H  
ATOM   1628  HZ2 LYS A 100       1.294   9.321 -38.277  1.00  0.00           H  
ATOM   1629  HZ3 LYS A 100       1.951   8.005 -39.018  1.00  0.00           H  
ATOM   1630  C   LYS A 100      -0.405   4.168 -33.501  1.00  0.00           C  
ATOM   1631  O   LYS A 100       0.557   3.438 -33.298  1.00  0.00           O  
ATOM   1632  N   GLU A 101      -1.570   3.732 -33.958  1.00  0.00           N  
ATOM   1633  H   GLU A 101      -2.269   4.455 -34.130  1.00  0.00           H  
ATOM   1634  CA  GLU A 101      -2.033   2.353 -34.203  1.00  0.00           C  
ATOM   1635  HA  GLU A 101      -1.877   1.783 -33.290  1.00  0.00           H  
ATOM   1636  CB  GLU A 101      -3.554   2.410 -34.476  1.00  0.00           C  
ATOM   1637  HB2 GLU A 101      -3.941   1.391 -34.493  1.00  0.00           H  
ATOM   1638  HB3 GLU A 101      -4.036   2.915 -33.638  1.00  0.00           H  
ATOM   1639  CG  GLU A 101      -3.971   3.113 -35.792  1.00  0.00           C  
ATOM   1640  HG2 GLU A 101      -3.624   2.510 -36.635  1.00  0.00           H  
ATOM   1641  HG3 GLU A 101      -5.062   3.132 -35.836  1.00  0.00           H  
ATOM   1642  CD  GLU A 101      -3.428   4.551 -35.922  1.00  0.00           C  
ATOM   1643  OE1 GLU A 101      -3.614   5.329 -34.955  1.00  0.00           O  
ATOM   1644  OE2 GLU A 101      -2.672   4.834 -36.879  1.00  0.00           O  
ATOM   1645  C   GLU A 101      -1.324   1.567 -35.327  1.00  0.00           C  
ATOM   1646  O   GLU A 101      -1.664   0.407 -35.568  1.00  0.00           O  
ATOM   1647  N   ALA A 102      -0.360   2.181 -36.018  1.00  0.00           N  
ATOM   1648  H   ALA A 102      -0.158   3.134 -35.763  1.00  0.00           H  
ATOM   1649  CA  ALA A 102       0.304   1.633 -37.204  1.00  0.00           C  
ATOM   1650  HA  ALA A 102      -0.466   1.327 -37.914  1.00  0.00           H  
ATOM   1651  CB  ALA A 102       1.121   2.765 -37.842  1.00  0.00           C  
ATOM   1652  HB1 ALA A 102       0.467   3.603 -38.085  1.00  0.00           H  
ATOM   1653  HB2 ALA A 102       1.901   3.093 -37.154  1.00  0.00           H  
ATOM   1654  HB3 ALA A 102       1.587   2.401 -38.759  1.00  0.00           H  
ATOM   1655  C   ALA A 102       1.183   0.389 -36.945  1.00  0.00           C  
ATOM   1656  O   ALA A 102       1.412  -0.379 -37.875  1.00  0.00           O  
ATOM   1657  N   ASN A 103       1.656   0.174 -35.710  1.00  0.00           N  
ATOM   1658  H   ASN A 103       1.383   0.819 -34.982  1.00  0.00           H  
ATOM   1659  CA  ASN A 103       2.333  -1.059 -35.288  1.00  0.00           C  
ATOM   1660  HA  ASN A 103       2.399  -1.744 -36.135  1.00  0.00           H  
ATOM   1661  CB  ASN A 103       3.766  -0.752 -34.811  1.00  0.00           C  
ATOM   1662  HB2 ASN A 103       3.717  -0.070 -33.961  1.00  0.00           H  
ATOM   1663  HB3 ASN A 103       4.236  -1.679 -34.481  1.00  0.00           H  
ATOM   1664  CG  ASN A 103       4.656  -0.153 -35.888  1.00  0.00           C  
ATOM   1665  OD1 ASN A 103       4.692  -0.586 -37.023  1.00  0.00           O  
ATOM   1666  ND2 ASN A 103       5.444   0.849 -35.575  1.00  0.00           N  
ATOM   1667 HD21 ASN A 103       6.032   1.183 -36.313  1.00  0.00           H  
ATOM   1668 HD22 ASN A 103       5.546   1.160 -34.619  1.00  0.00           H  
ATOM   1669  C   ASN A 103       1.498  -1.746 -34.196  1.00  0.00           C  
ATOM   1670  O   ASN A 103       0.959  -1.065 -33.322  1.00  0.00           O  
ATOM   1671  N   GLN A 104       1.386  -3.079 -34.222  1.00  0.00           N  
ATOM   1672  H   GLN A 104       1.889  -3.602 -34.924  1.00  0.00           H  
ATOM   1673  CA  GLN A 104       0.508  -3.839 -33.317  1.00  0.00           C  
ATOM   1674  HA  GLN A 104       0.355  -3.245 -32.418  1.00  0.00           H  
ATOM   1675  CB  GLN A 104      -0.882  -4.061 -33.956  1.00  0.00           C  
ATOM   1676  HB2 GLN A 104      -0.793  -4.733 -34.811  1.00  0.00           H  
ATOM   1677  HB3 GLN A 104      -1.519  -4.536 -33.211  1.00  0.00           H  
ATOM   1678  CG  GLN A 104      -1.543  -2.742 -34.410  1.00  0.00           C  
ATOM   1679  HG2 GLN A 104      -1.430  -2.003 -33.618  1.00  0.00           H  
ATOM   1680  HG3 GLN A 104      -1.030  -2.374 -35.300  1.00  0.00           H  
ATOM   1681  CD  GLN A 104      -3.034  -2.816 -34.724  1.00  0.00           C  
ATOM   1682  OE1 GLN A 104      -3.720  -3.803 -34.507  1.00  0.00           O  
ATOM   1683  NE2 GLN A 104      -3.597  -1.740 -35.226  1.00  0.00           N  
ATOM   1684 HE21 GLN A 104      -4.576  -1.785 -35.427  1.00  0.00           H  
ATOM   1685 HE22 GLN A 104      -3.015  -0.927 -35.427  1.00  0.00           H  
ATOM   1686  C   GLN A 104       1.154  -5.156 -32.849  1.00  0.00           C  
ATOM   1687  O   GLN A 104       1.999  -5.727 -33.536  1.00  0.00           O  
ATOM   1688  N   SER A 105       0.782  -5.617 -31.652  1.00  0.00           N  
ATOM   1689  H   SER A 105       0.052  -5.106 -31.162  1.00  0.00           H  
ATOM   1690  CA  SER A 105       1.436  -6.708 -30.910  1.00  0.00           C  
ATOM   1691  HA  SER A 105       1.834  -7.448 -31.606  1.00  0.00           H  
ATOM   1692  CB  SER A 105       2.593  -6.107 -30.097  1.00  0.00           C  
ATOM   1693  HB2 SER A 105       3.340  -5.714 -30.789  1.00  0.00           H  
ATOM   1694  HB3 SER A 105       2.218  -5.280 -29.492  1.00  0.00           H  
ATOM   1695  OG  SER A 105       3.214  -7.047 -29.239  1.00  0.00           O  
ATOM   1696  HG  SER A 105       2.614  -7.248 -28.497  1.00  0.00           H  
ATOM   1697  C   SER A 105       0.446  -7.395 -29.968  1.00  0.00           C  
ATOM   1698  O   SER A 105      -0.479  -6.742 -29.493  1.00  0.00           O  
ATOM   1699  N   THR A 106       0.649  -8.671 -29.623  1.00  0.00           N  
ATOM   1700  H   THR A 106       1.425  -9.184 -30.014  1.00  0.00           H  
ATOM   1701  CA  THR A 106      -0.041  -9.261 -28.459  1.00  0.00           C  
ATOM   1702  HA  THR A 106      -1.112  -9.096 -28.575  1.00  0.00           H  
ATOM   1703  CB  THR A 106       0.147 -10.786 -28.342  1.00  0.00           C  
ATOM   1704  HB  THR A 106      -0.517 -11.150 -27.559  1.00  0.00           H  
ATOM   1705  CG2 THR A 106      -0.184 -11.519 -29.642  1.00  0.00           C  
ATOM   1706 HG21 THR A 106      -0.203 -12.594 -29.457  1.00  0.00           H  
ATOM   1707 HG22 THR A 106      -1.170 -11.216 -29.992  1.00  0.00           H  
ATOM   1708 HG23 THR A 106       0.556 -11.300 -30.411  1.00  0.00           H  
ATOM   1709  OG1 THR A 106       1.469 -11.136 -27.998  1.00  0.00           O  
ATOM   1710  HG1 THR A 106       1.448 -12.097 -27.890  1.00  0.00           H  
ATOM   1711  C   THR A 106       0.398  -8.547 -27.173  1.00  0.00           C  
ATOM   1712  O   THR A 106       1.520  -8.021 -27.089  1.00  0.00           O  
ATOM   1713  N   LEU A 107      -0.499  -8.474 -26.188  1.00  0.00           N  
ATOM   1714  H   LEU A 107      -1.417  -8.883 -26.335  1.00  0.00           H  
ATOM   1715  CA  LEU A 107      -0.264  -7.798 -24.912  1.00  0.00           C  
ATOM   1716  HA  LEU A 107       0.040  -6.774 -25.122  1.00  0.00           H  
ATOM   1717  CB  LEU A 107      -1.606  -7.752 -24.155  1.00  0.00           C  
ATOM   1718  HB2 LEU A 107      -2.307  -7.139 -24.723  1.00  0.00           H  
ATOM   1719  HB3 LEU A 107      -2.015  -8.760 -24.122  1.00  0.00           H  
ATOM   1720  CG  LEU A 107      -1.535  -7.223 -22.715  1.00  0.00           C  
ATOM   1721  HG  LEU A 107      -0.843  -7.836 -22.145  1.00  0.00           H  
ATOM   1722  CD1 LEU A 107      -1.095  -5.758 -22.639  1.00  0.00           C  
ATOM   1723 HD11 LEU A 107      -1.087  -5.432 -21.600  1.00  0.00           H  
ATOM   1724 HD12 LEU A 107      -0.088  -5.652 -23.041  1.00  0.00           H  
ATOM   1725 HD13 LEU A 107      -1.779  -5.135 -23.212  1.00  0.00           H  
ATOM   1726  CD2 LEU A 107      -2.906  -7.336 -22.050  1.00  0.00           C  
ATOM   1727 HD21 LEU A 107      -3.631  -6.736 -22.597  1.00  0.00           H  
ATOM   1728 HD22 LEU A 107      -3.230  -8.376 -22.045  1.00  0.00           H  
ATOM   1729 HD23 LEU A 107      -2.842  -6.982 -21.022  1.00  0.00           H  
ATOM   1730  C   LEU A 107       0.876  -8.451 -24.109  1.00  0.00           C  
ATOM   1731  O   LEU A 107       1.642  -7.736 -23.471  1.00  0.00           O  
ATOM   1732  N   GLU A 108       1.055  -9.771 -24.190  1.00  0.00           N  
ATOM   1733  H   GLU A 108       0.346 -10.321 -24.672  1.00  0.00           H  
ATOM   1734  CA  GLU A 108       2.179 -10.490 -23.566  1.00  0.00           C  
ATOM   1735  HA  GLU A 108       2.128 -10.359 -22.483  1.00  0.00           H  
ATOM   1736  CB  GLU A 108       2.036 -11.992 -23.884  1.00  0.00           C  
ATOM   1737  HB2 GLU A 108       1.000 -12.303 -23.747  1.00  0.00           H  
ATOM   1738  HB3 GLU A 108       2.271 -12.147 -24.939  1.00  0.00           H  
ATOM   1739  CG  GLU A 108       2.949 -12.904 -23.043  1.00  0.00           C  
ATOM   1740  HG2 GLU A 108       2.907 -13.905 -23.475  1.00  0.00           H  
ATOM   1741  HG3 GLU A 108       3.979 -12.552 -23.132  1.00  0.00           H  
ATOM   1742  CD  GLU A 108       2.551 -12.997 -21.558  1.00  0.00           C  
ATOM   1743  OE1 GLU A 108       3.367 -13.523 -20.770  1.00  0.00           O  
ATOM   1744  OE2 GLU A 108       1.432 -12.550 -21.208  1.00  0.00           O  
ATOM   1745  C   GLU A 108       3.544  -9.956 -24.052  1.00  0.00           C  
ATOM   1746  O   GLU A 108       4.403  -9.575 -23.253  1.00  0.00           O  
ATOM   1747  N   ASN A 109       3.723  -9.839 -25.374  1.00  0.00           N  
ATOM   1748  H   ASN A 109       2.967 -10.133 -25.979  1.00  0.00           H  
ATOM   1749  CA  ASN A 109       4.946  -9.323 -25.997  1.00  0.00           C  
ATOM   1750  HA  ASN A 109       5.799  -9.872 -25.595  1.00  0.00           H  
ATOM   1751  CB  ASN A 109       4.818  -9.614 -27.504  1.00  0.00           C  
ATOM   1752  HB2 ASN A 109       4.652 -10.682 -27.637  1.00  0.00           H  
ATOM   1753  HB3 ASN A 109       3.947  -9.101 -27.902  1.00  0.00           H  
ATOM   1754  CG  ASN A 109       6.025  -9.201 -28.328  1.00  0.00           C  
ATOM   1755  OD1 ASN A 109       6.382  -8.041 -28.437  1.00  0.00           O  
ATOM   1756  ND2 ASN A 109       6.692 -10.143 -28.954  1.00  0.00           N  
ATOM   1757 HD21 ASN A 109       7.448  -9.855 -29.547  1.00  0.00           H  
ATOM   1758 HD22 ASN A 109       6.367 -11.091 -28.907  1.00  0.00           H  
ATOM   1759  C   ASN A 109       5.179  -7.830 -25.681  1.00  0.00           C  
ATOM   1760  O   ASN A 109       6.317  -7.399 -25.465  1.00  0.00           O  
ATOM   1761  N   PHE A 110       4.102  -7.043 -25.598  1.00  0.00           N  
ATOM   1762  H   PHE A 110       3.194  -7.456 -25.791  1.00  0.00           H  
ATOM   1763  CA  PHE A 110       4.148  -5.657 -25.134  1.00  0.00           C  
ATOM   1764  HA  PHE A 110       4.856  -5.102 -25.751  1.00  0.00           H  
ATOM   1765  CB  PHE A 110       2.748  -5.053 -25.339  1.00  0.00           C  
ATOM   1766  HB2 PHE A 110       2.470  -5.173 -26.388  1.00  0.00           H  
ATOM   1767  HB3 PHE A 110       2.027  -5.621 -24.756  1.00  0.00           H  
ATOM   1768  CG  PHE A 110       2.592  -3.596 -24.960  1.00  0.00           C  
ATOM   1769  CD1 PHE A 110       2.429  -3.227 -23.610  1.00  0.00           C  
ATOM   1770  HD1 PHE A 110       2.436  -3.983 -22.836  1.00  0.00           H  
ATOM   1771  CE1 PHE A 110       2.237  -1.878 -23.265  1.00  0.00           C  
ATOM   1772  HE1 PHE A 110       2.107  -1.595 -22.231  1.00  0.00           H  
ATOM   1773  CZ  PHE A 110       2.179  -0.901 -24.273  1.00  0.00           C  
ATOM   1774  HZ  PHE A 110       1.989   0.128 -24.015  1.00  0.00           H  
ATOM   1775  CE2 PHE A 110       2.333  -1.267 -25.620  1.00  0.00           C  
ATOM   1776  HE2 PHE A 110       2.255  -0.520 -26.396  1.00  0.00           H  
ATOM   1777  CD2 PHE A 110       2.543  -2.612 -25.964  1.00  0.00           C  
ATOM   1778  HD2 PHE A 110       2.630  -2.893 -27.004  1.00  0.00           H  
ATOM   1779  C   PHE A 110       4.630  -5.568 -23.672  1.00  0.00           C  
ATOM   1780  O   PHE A 110       5.514  -4.766 -23.356  1.00  0.00           O  
ATOM   1781  N   LEU A 111       4.104  -6.419 -22.786  1.00  0.00           N  
ATOM   1782  H   LEU A 111       3.408  -7.083 -23.120  1.00  0.00           H  
ATOM   1783  CA  LEU A 111       4.450  -6.452 -21.362  1.00  0.00           C  
ATOM   1784  HA  LEU A 111       4.365  -5.443 -20.962  1.00  0.00           H  
ATOM   1785  CB  LEU A 111       3.470  -7.365 -20.609  1.00  0.00           C  
ATOM   1786  HB2 LEU A 111       3.377  -8.300 -21.164  1.00  0.00           H  
ATOM   1787  HB3 LEU A 111       3.884  -7.612 -19.630  1.00  0.00           H  
ATOM   1788  CG  LEU A 111       2.073  -6.750 -20.408  1.00  0.00           C  
ATOM   1789  HG  LEU A 111       1.757  -6.233 -21.312  1.00  0.00           H  
ATOM   1790  CD1 LEU A 111       1.083  -7.874 -20.117  1.00  0.00           C  
ATOM   1791 HD11 LEU A 111       1.014  -8.529 -20.986  1.00  0.00           H  
ATOM   1792 HD12 LEU A 111       1.436  -8.477 -19.285  1.00  0.00           H  
ATOM   1793 HD13 LEU A 111       0.098  -7.464 -19.906  1.00  0.00           H  
ATOM   1794  CD2 LEU A 111       2.055  -5.747 -19.247  1.00  0.00           C  
ATOM   1795 HD21 LEU A 111       2.335  -6.248 -18.322  1.00  0.00           H  
ATOM   1796 HD22 LEU A 111       2.747  -4.932 -19.446  1.00  0.00           H  
ATOM   1797 HD23 LEU A 111       1.051  -5.335 -19.143  1.00  0.00           H  
ATOM   1798  C   LEU A 111       5.893  -6.903 -21.114  1.00  0.00           C  
ATOM   1799  O   LEU A 111       6.576  -6.282 -20.303  1.00  0.00           O  
ATOM   1800  N   GLU A 112       6.401  -7.926 -21.813  1.00  0.00           N  
ATOM   1801  H   GLU A 112       5.781  -8.470 -22.413  1.00  0.00           H  
ATOM   1802  CA  GLU A 112       7.810  -8.330 -21.671  1.00  0.00           C  
ATOM   1803  HA  GLU A 112       8.006  -8.475 -20.611  1.00  0.00           H  
ATOM   1804  CB  GLU A 112       8.088  -9.673 -22.372  1.00  0.00           C  
ATOM   1805  HB2 GLU A 112       7.340 -10.399 -22.053  1.00  0.00           H  
ATOM   1806  HB3 GLU A 112       7.980  -9.541 -23.450  1.00  0.00           H  
ATOM   1807  CG  GLU A 112       9.492 -10.246 -22.072  1.00  0.00           C  
ATOM   1808  HG2 GLU A 112       9.612 -11.168 -22.646  1.00  0.00           H  
ATOM   1809  HG3 GLU A 112      10.252  -9.547 -22.429  1.00  0.00           H  
ATOM   1810  CD  GLU A 112       9.712 -10.558 -20.578  1.00  0.00           C  
ATOM   1811  OE1 GLU A 112       8.811 -11.165 -19.959  1.00  0.00           O  
ATOM   1812  OE2 GLU A 112      10.749 -10.149 -19.997  1.00  0.00           O  
ATOM   1813  C   GLU A 112       8.763  -7.225 -22.154  1.00  0.00           C  
ATOM   1814  O   GLU A 112       9.789  -6.980 -21.517  1.00  0.00           O  
ATOM   1815  N   ARG A 113       8.425  -6.485 -23.222  1.00  0.00           N  
ATOM   1816  H   ARG A 113       7.568  -6.719 -23.719  1.00  0.00           H  
ATOM   1817  CA  ARG A 113       9.234  -5.333 -23.671  1.00  0.00           C  
ATOM   1818  HA  ARG A 113      10.280  -5.639 -23.679  1.00  0.00           H  
ATOM   1819  CB  ARG A 113       8.852  -4.922 -25.098  1.00  0.00           C  
ATOM   1820  HB2 ARG A 113       7.766  -4.897 -25.212  1.00  0.00           H  
ATOM   1821  HB3 ARG A 113       9.246  -3.922 -25.292  1.00  0.00           H  
ATOM   1822  CG  ARG A 113       9.487  -5.904 -26.097  1.00  0.00           C  
ATOM   1823  HG2 ARG A 113      10.558  -5.963 -25.895  1.00  0.00           H  
ATOM   1824  HG3 ARG A 113       9.056  -6.899 -25.969  1.00  0.00           H  
ATOM   1825  CD  ARG A 113       9.311  -5.450 -27.545  1.00  0.00           C  
ATOM   1826  HD2 ARG A 113       9.576  -4.393 -27.621  1.00  0.00           H  
ATOM   1827  HD3 ARG A 113      10.005  -6.018 -28.166  1.00  0.00           H  
ATOM   1828  NE  ARG A 113       7.946  -5.695 -28.038  1.00  0.00           N  
ATOM   1829  HE  ARG A 113       7.454  -6.515 -27.691  1.00  0.00           H  
ATOM   1830  CZ  ARG A 113       7.332  -5.051 -29.008  1.00  0.00           C  
ATOM   1831  NH1 ARG A 113       7.827  -3.997 -29.578  1.00  0.00           N  
ATOM   1832 HH11 ARG A 113       8.662  -3.574 -29.239  1.00  0.00           H  
ATOM   1833 HH12 ARG A 113       7.208  -3.514 -30.237  1.00  0.00           H  
ATOM   1834  NH2 ARG A 113       6.186  -5.450 -29.456  1.00  0.00           N  
ATOM   1835 HH21 ARG A 113       5.804  -6.339 -29.148  1.00  0.00           H  
ATOM   1836 HH22 ARG A 113       5.806  -4.950 -30.260  1.00  0.00           H  
ATOM   1837  C   ARG A 113       9.184  -4.149 -22.701  1.00  0.00           C  
ATOM   1838  O   ARG A 113      10.242  -3.614 -22.366  1.00  0.00           O  
ATOM   1839  N   LEU A 114       8.010  -3.813 -22.163  1.00  0.00           N  
ATOM   1840  H   LEU A 114       7.177  -4.269 -22.526  1.00  0.00           H  
ATOM   1841  CA  LEU A 114       7.865  -2.857 -21.061  1.00  0.00           C  
ATOM   1842  HA  LEU A 114       8.238  -1.889 -21.397  1.00  0.00           H  
ATOM   1843  CB  LEU A 114       6.365  -2.721 -20.727  1.00  0.00           C  
ATOM   1844  HB2 LEU A 114       5.840  -2.329 -21.598  1.00  0.00           H  
ATOM   1845  HB3 LEU A 114       5.965  -3.717 -20.532  1.00  0.00           H  
ATOM   1846  CG  LEU A 114       6.043  -1.838 -19.508  1.00  0.00           C  
ATOM   1847  HG  LEU A 114       6.541  -2.238 -18.627  1.00  0.00           H  
ATOM   1848  CD1 LEU A 114       6.483  -0.388 -19.713  1.00  0.00           C  
ATOM   1849 HD11 LEU A 114       7.566  -0.334 -19.812  1.00  0.00           H  
ATOM   1850 HD12 LEU A 114       6.018   0.022 -20.610  1.00  0.00           H  
ATOM   1851 HD13 LEU A 114       6.188   0.215 -18.854  1.00  0.00           H  
ATOM   1852  CD2 LEU A 114       4.538  -1.851 -19.252  1.00  0.00           C  
ATOM   1853 HD21 LEU A 114       4.323  -1.350 -18.312  1.00  0.00           H  
ATOM   1854 HD22 LEU A 114       4.018  -1.345 -20.065  1.00  0.00           H  
ATOM   1855 HD23 LEU A 114       4.181  -2.879 -19.189  1.00  0.00           H  
ATOM   1856  C   LEU A 114       8.703  -3.278 -19.835  1.00  0.00           C  
ATOM   1857  O   LEU A 114       9.528  -2.503 -19.358  1.00  0.00           O  
ATOM   1858  N   LYS A 115       8.546  -4.521 -19.368  1.00  0.00           N  
ATOM   1859  H   LYS A 115       7.837  -5.095 -19.816  1.00  0.00           H  
ATOM   1860  CA  LYS A 115       9.311  -5.139 -18.272  1.00  0.00           C  
ATOM   1861  HA  LYS A 115       9.209  -4.527 -17.377  1.00  0.00           H  
ATOM   1862  CB  LYS A 115       8.688  -6.520 -17.999  1.00  0.00           C  
ATOM   1863  HB2 LYS A 115       7.612  -6.395 -17.878  1.00  0.00           H  
ATOM   1864  HB3 LYS A 115       8.864  -7.138 -18.878  1.00  0.00           H  
ATOM   1865  CG  LYS A 115       9.215  -7.247 -16.747  1.00  0.00           C  
ATOM   1866  HG2 LYS A 115      10.272  -7.476 -16.885  1.00  0.00           H  
ATOM   1867  HG3 LYS A 115       9.115  -6.591 -15.882  1.00  0.00           H  
ATOM   1868  CD  LYS A 115       8.461  -8.564 -16.459  1.00  0.00           C  
ATOM   1869  HD2 LYS A 115       8.938  -9.071 -15.618  1.00  0.00           H  
ATOM   1870  HD3 LYS A 115       7.427  -8.352 -16.192  1.00  0.00           H  
ATOM   1871  CE  LYS A 115       8.482  -9.467 -17.692  1.00  0.00           C  
ATOM   1872  HE2 LYS A 115       8.004  -8.948 -18.525  1.00  0.00           H  
ATOM   1873  HE3 LYS A 115       9.520  -9.650 -17.987  1.00  0.00           H  
ATOM   1874  NZ  LYS A 115       7.800 -10.768 -17.521  1.00  0.00           N  
ATOM   1875  HZ1 LYS A 115       6.807 -10.679 -17.316  1.00  0.00           H  
ATOM   1876  HZ2 LYS A 115       7.901 -11.254 -18.421  1.00  0.00           H  
ATOM   1877  HZ3 LYS A 115       8.233 -11.330 -16.810  1.00  0.00           H  
ATOM   1878  C   LYS A 115      10.815  -5.226 -18.568  1.00  0.00           C  
ATOM   1879  O   LYS A 115      11.604  -5.183 -17.629  1.00  0.00           O  
ATOM   1880  N   THR A 116      11.227  -5.275 -19.838  1.00  0.00           N  
ATOM   1881  H   THR A 116      10.515  -5.388 -20.550  1.00  0.00           H  
ATOM   1882  CA  THR A 116      12.636  -5.207 -20.265  1.00  0.00           C  
ATOM   1883  HA  THR A 116      13.227  -5.822 -19.590  1.00  0.00           H  
ATOM   1884  CB  THR A 116      12.832  -5.781 -21.675  1.00  0.00           C  
ATOM   1885  HB  THR A 116      12.190  -5.269 -22.390  1.00  0.00           H  
ATOM   1886  CG2 THR A 116      14.278  -5.713 -22.166  1.00  0.00           C  
ATOM   1887 HG21 THR A 116      14.572  -4.676 -22.336  1.00  0.00           H  
ATOM   1888 HG22 THR A 116      14.948  -6.159 -21.431  1.00  0.00           H  
ATOM   1889 HG23 THR A 116      14.369  -6.253 -23.110  1.00  0.00           H  
ATOM   1890  OG1 THR A 116      12.508  -7.148 -21.634  1.00  0.00           O  
ATOM   1891  HG1 THR A 116      11.533  -7.220 -21.597  1.00  0.00           H  
ATOM   1892  C   THR A 116      13.198  -3.790 -20.174  1.00  0.00           C  
ATOM   1893  O   THR A 116      14.276  -3.612 -19.614  1.00  0.00           O  
ATOM   1894  N   ILE A 117      12.460  -2.772 -20.627  1.00  0.00           N  
ATOM   1895  H   ILE A 117      11.576  -2.979 -21.081  1.00  0.00           H  
ATOM   1896  CA  ILE A 117      12.852  -1.358 -20.478  1.00  0.00           C  
ATOM   1897  HA  ILE A 117      13.859  -1.228 -20.879  1.00  0.00           H  
ATOM   1898  CB  ILE A 117      11.889  -0.463 -21.294  1.00  0.00           C  
ATOM   1899  HB  ILE A 117      10.866  -0.760 -21.058  1.00  0.00           H  
ATOM   1900  CG2 ILE A 117      12.039   1.033 -20.950  1.00  0.00           C  
ATOM   1901 HG21 ILE A 117      11.371   1.636 -21.564  1.00  0.00           H  
ATOM   1902 HG22 ILE A 117      11.778   1.210 -19.907  1.00  0.00           H  
ATOM   1903 HG23 ILE A 117      13.067   1.356 -21.119  1.00  0.00           H  
ATOM   1904  CG1 ILE A 117      12.140  -0.685 -22.805  1.00  0.00           C  
ATOM   1905 HG12 ILE A 117      13.057  -0.174 -23.103  1.00  0.00           H  
ATOM   1906 HG13 ILE A 117      12.277  -1.748 -23.005  1.00  0.00           H  
ATOM   1907  CD1 ILE A 117      10.985  -0.215 -23.695  1.00  0.00           C  
ATOM   1908 HD11 ILE A 117      10.068  -0.725 -23.401  1.00  0.00           H  
ATOM   1909 HD12 ILE A 117      10.849   0.863 -23.616  1.00  0.00           H  
ATOM   1910 HD13 ILE A 117      11.209  -0.462 -24.733  1.00  0.00           H  
ATOM   1911  C   ILE A 117      12.917  -0.966 -18.992  1.00  0.00           C  
ATOM   1912  O   ILE A 117      13.852  -0.288 -18.569  1.00  0.00           O  
ATOM   1913  N   MET A 118      11.977  -1.463 -18.182  1.00  0.00           N  
ATOM   1914  H   MET A 118      11.199  -1.956 -18.610  1.00  0.00           H  
ATOM   1915  CA  MET A 118      12.002  -1.334 -16.721  1.00  0.00           C  
ATOM   1916  HA  MET A 118      12.071  -0.275 -16.463  1.00  0.00           H  
ATOM   1917  CB  MET A 118      10.701  -1.890 -16.127  1.00  0.00           C  
ATOM   1918  HB2 MET A 118      10.565  -2.917 -16.460  1.00  0.00           H  
ATOM   1919  HB3 MET A 118      10.785  -1.889 -15.044  1.00  0.00           H  
ATOM   1920  CG  MET A 118       9.463  -1.070 -16.506  1.00  0.00           C  
ATOM   1921  HG2 MET A 118       9.494  -0.820 -17.565  1.00  0.00           H  
ATOM   1922  HG3 MET A 118       8.578  -1.680 -16.331  1.00  0.00           H  
ATOM   1923  SD  MET A 118       9.288   0.450 -15.547  1.00  0.00           S  
ATOM   1924  CE  MET A 118       9.011   1.651 -16.870  1.00  0.00           C  
ATOM   1925  HE1 MET A 118       8.846   2.638 -16.436  1.00  0.00           H  
ATOM   1926  HE2 MET A 118       9.886   1.685 -17.517  1.00  0.00           H  
ATOM   1927  HE3 MET A 118       8.137   1.365 -17.453  1.00  0.00           H  
ATOM   1928  C   MET A 118      13.225  -2.027 -16.100  1.00  0.00           C  
ATOM   1929  O   MET A 118      13.941  -1.396 -15.323  1.00  0.00           O  
ATOM   1930  N   ARG A 119      13.523  -3.283 -16.483  1.00  0.00           N  
ATOM   1931  H   ARG A 119      12.870  -3.767 -17.091  1.00  0.00           H  
ATOM   1932  CA  ARG A 119      14.765  -3.994 -16.107  1.00  0.00           C  
ATOM   1933  HA  ARG A 119      14.761  -4.177 -15.033  1.00  0.00           H  
ATOM   1934  CB  ARG A 119      14.895  -5.330 -16.878  1.00  0.00           C  
ATOM   1935  HB2 ARG A 119      14.107  -5.400 -17.621  1.00  0.00           H  
ATOM   1936  HB3 ARG A 119      15.841  -5.343 -17.424  1.00  0.00           H  
ATOM   1937  CG  ARG A 119      14.846  -6.588 -15.998  1.00  0.00           C  
ATOM   1938  HG2 ARG A 119      15.505  -6.450 -15.140  1.00  0.00           H  
ATOM   1939  HG3 ARG A 119      13.828  -6.739 -15.637  1.00  0.00           H  
ATOM   1940  CD  ARG A 119      15.321  -7.838 -16.766  1.00  0.00           C  
ATOM   1941  HD2 ARG A 119      16.389  -7.729 -16.971  1.00  0.00           H  
ATOM   1942  HD3 ARG A 119      15.200  -8.713 -16.126  1.00  0.00           H  
ATOM   1943  NE  ARG A 119      14.611  -8.023 -18.052  1.00  0.00           N  
ATOM   1944  HE  ARG A 119      14.832  -7.358 -18.774  1.00  0.00           H  
ATOM   1945  CZ  ARG A 119      13.713  -8.937 -18.376  1.00  0.00           C  
ATOM   1946  NH1 ARG A 119      13.120  -8.902 -19.526  1.00  0.00           N  
ATOM   1947 HH11 ARG A 119      13.300  -8.193 -20.225  1.00  0.00           H  
ATOM   1948 HH12 ARG A 119      12.316  -9.512 -19.718  1.00  0.00           H  
ATOM   1949  NH2 ARG A 119      13.368  -9.911 -17.586  1.00  0.00           N  
ATOM   1950 HH21 ARG A 119      13.857 -10.048 -16.723  1.00  0.00           H  
ATOM   1951 HH22 ARG A 119      12.674 -10.558 -17.927  1.00  0.00           H  
ATOM   1952  C   ARG A 119      16.001  -3.142 -16.392  1.00  0.00           C  
ATOM   1953  O   ARG A 119      16.849  -2.989 -15.520  1.00  0.00           O  
ATOM   1954  N   GLU A 120      16.096  -2.597 -17.598  1.00  0.00           N  
ATOM   1955  H   GLU A 120      15.361  -2.806 -18.266  1.00  0.00           H  
ATOM   1956  CA  GLU A 120      17.257  -1.850 -18.090  1.00  0.00           C  
ATOM   1957  HA  GLU A 120      18.147  -2.471 -17.970  1.00  0.00           H  
ATOM   1958  CB  GLU A 120      17.036  -1.578 -19.592  1.00  0.00           C  
ATOM   1959  HB2 GLU A 120      16.851  -2.526 -20.099  1.00  0.00           H  
ATOM   1960  HB3 GLU A 120      16.150  -0.960 -19.724  1.00  0.00           H  
ATOM   1961  CG  GLU A 120      18.213  -0.882 -20.283  1.00  0.00           C  
ATOM   1962  HG2 GLU A 120      17.994  -0.789 -21.349  1.00  0.00           H  
ATOM   1963  HG3 GLU A 120      18.315   0.128 -19.877  1.00  0.00           H  
ATOM   1964  CD  GLU A 120      19.528  -1.647 -20.102  1.00  0.00           C  
ATOM   1965  OE1 GLU A 120      20.565  -0.955 -19.970  1.00  0.00           O  
ATOM   1966  OE2 GLU A 120      19.488  -2.891 -20.052  1.00  0.00           O  
ATOM   1967  C   GLU A 120      17.485  -0.552 -17.297  1.00  0.00           C  
ATOM   1968  O   GLU A 120      18.592  -0.274 -16.830  1.00  0.00           O  
ATOM   1969  N   LYS A 121      16.408   0.213 -17.069  1.00  0.00           N  
ATOM   1970  H   LYS A 121      15.531  -0.075 -17.498  1.00  0.00           H  
ATOM   1971  CA  LYS A 121      16.426   1.436 -16.250  1.00  0.00           C  
ATOM   1972  HA  LYS A 121      17.198   2.096 -16.640  1.00  0.00           H  
ATOM   1973  CB  LYS A 121      15.048   2.117 -16.371  1.00  0.00           C  
ATOM   1974  HB2 LYS A 121      14.808   2.258 -17.426  1.00  0.00           H  
ATOM   1975  HB3 LYS A 121      14.291   1.448 -15.955  1.00  0.00           H  
ATOM   1976  CG  LYS A 121      14.938   3.475 -15.656  1.00  0.00           C  
ATOM   1977  HG2 LYS A 121      13.885   3.762 -15.639  1.00  0.00           H  
ATOM   1978  HG3 LYS A 121      15.276   3.376 -14.626  1.00  0.00           H  
ATOM   1979  CD  LYS A 121      15.734   4.600 -16.330  1.00  0.00           C  
ATOM   1980  HD2 LYS A 121      16.793   4.342 -16.356  1.00  0.00           H  
ATOM   1981  HD3 LYS A 121      15.364   4.745 -17.348  1.00  0.00           H  
ATOM   1982  CE  LYS A 121      15.541   5.884 -15.516  1.00  0.00           C  
ATOM   1983  HE2 LYS A 121      14.469   6.079 -15.421  1.00  0.00           H  
ATOM   1984  HE3 LYS A 121      15.949   5.729 -14.512  1.00  0.00           H  
ATOM   1985  NZ  LYS A 121      16.197   7.045 -16.158  1.00  0.00           N  
ATOM   1986  HZ1 LYS A 121      15.761   7.246 -17.067  1.00  0.00           H  
ATOM   1987  HZ2 LYS A 121      16.072   7.877 -15.603  1.00  0.00           H  
ATOM   1988  HZ3 LYS A 121      17.182   6.878 -16.290  1.00  0.00           H  
ATOM   1989  C   LYS A 121      16.804   1.139 -14.791  1.00  0.00           C  
ATOM   1990  O   LYS A 121      17.653   1.827 -14.228  1.00  0.00           O  
ATOM   1991  N   TYR A 122      16.214   0.091 -14.209  1.00  0.00           N  
ATOM   1992  H   TYR A 122      15.528  -0.423 -14.751  1.00  0.00           H  
ATOM   1993  CA  TYR A 122      16.452  -0.339 -12.825  1.00  0.00           C  
ATOM   1994  HA  TYR A 122      16.339   0.519 -12.160  1.00  0.00           H  
ATOM   1995  CB  TYR A 122      15.393  -1.386 -12.448  1.00  0.00           C  
ATOM   1996  HB2 TYR A 122      14.413  -0.915 -12.510  1.00  0.00           H  
ATOM   1997  HB3 TYR A 122      15.417  -2.192 -13.182  1.00  0.00           H  
ATOM   1998  CG  TYR A 122      15.542  -2.001 -11.067  1.00  0.00           C  
ATOM   1999  CD1 TYR A 122      16.219  -3.228 -10.914  1.00  0.00           C  
ATOM   2000  HD1 TYR A 122      16.646  -3.721 -11.778  1.00  0.00           H  
ATOM   2001  CE1 TYR A 122      16.367  -3.801  -9.637  1.00  0.00           C  
ATOM   2002  HE1 TYR A 122      16.901  -4.732  -9.522  1.00  0.00           H  
ATOM   2003  CZ  TYR A 122      15.829  -3.148  -8.506  1.00  0.00           C  
ATOM   2004  OH  TYR A 122      15.993  -3.688  -7.268  1.00  0.00           O  
ATOM   2005  HH  TYR A 122      16.800  -4.207  -7.240  1.00  0.00           H  
ATOM   2006  CE2 TYR A 122      15.145  -1.925  -8.659  1.00  0.00           C  
ATOM   2007  HE2 TYR A 122      14.763  -1.420  -7.786  1.00  0.00           H  
ATOM   2008  CD2 TYR A 122      15.001  -1.353  -9.938  1.00  0.00           C  
ATOM   2009  HD2 TYR A 122      14.493  -0.404 -10.048  1.00  0.00           H  
ATOM   2010  C   TYR A 122      17.871  -0.880 -12.614  1.00  0.00           C  
ATOM   2011  O   TYR A 122      18.495  -0.579 -11.600  1.00  0.00           O  
ATOM   2012  N   SER A 123      18.422  -1.611 -13.588  1.00  0.00           N  
ATOM   2013  H   SER A 123      17.849  -1.842 -14.392  1.00  0.00           H  
ATOM   2014  CA  SER A 123      19.789  -2.158 -13.523  1.00  0.00           C  
ATOM   2015  HA  SER A 123      19.884  -2.759 -12.617  1.00  0.00           H  
ATOM   2016  CB  SER A 123      20.065  -3.070 -14.725  1.00  0.00           C  
ATOM   2017  HB2 SER A 123      19.995  -2.502 -15.654  1.00  0.00           H  
ATOM   2018  HB3 SER A 123      21.073  -3.479 -14.638  1.00  0.00           H  
ATOM   2019  OG  SER A 123      19.133  -4.135 -14.749  1.00  0.00           O  
ATOM   2020  HG  SER A 123      18.286  -3.776 -15.067  1.00  0.00           H  
ATOM   2021  C   SER A 123      20.854  -1.058 -13.452  1.00  0.00           C  
ATOM   2022  O   SER A 123      21.871  -1.229 -12.786  1.00  0.00           O  
ATOM   2023  N   LYS A 124      20.600   0.112 -14.060  1.00  0.00           N  
ATOM   2024  H   LYS A 124      19.745   0.188 -14.599  1.00  0.00           H  
ATOM   2025  CA  LYS A 124      21.433   1.320 -13.897  1.00  0.00           C  
ATOM   2026  HA  LYS A 124      22.479   1.008 -13.893  1.00  0.00           H  
ATOM   2027  CB  LYS A 124      21.230   2.275 -15.086  1.00  0.00           C  
ATOM   2028  HB2 LYS A 124      20.175   2.537 -15.176  1.00  0.00           H  
ATOM   2029  HB3 LYS A 124      21.795   3.189 -14.896  1.00  0.00           H  
ATOM   2030  CG  LYS A 124      21.733   1.663 -16.402  1.00  0.00           C  
ATOM   2031  HG2 LYS A 124      22.708   1.201 -16.237  1.00  0.00           H  
ATOM   2032  HG3 LYS A 124      21.034   0.899 -16.742  1.00  0.00           H  
ATOM   2033  CD  LYS A 124      21.885   2.751 -17.473  1.00  0.00           C  
ATOM   2034  HD2 LYS A 124      20.927   3.248 -17.637  1.00  0.00           H  
ATOM   2035  HD3 LYS A 124      22.600   3.493 -17.113  1.00  0.00           H  
ATOM   2036  CE  LYS A 124      22.419   2.178 -18.791  1.00  0.00           C  
ATOM   2037  HE2 LYS A 124      22.782   3.007 -19.404  1.00  0.00           H  
ATOM   2038  HE3 LYS A 124      23.267   1.520 -18.576  1.00  0.00           H  
ATOM   2039  NZ  LYS A 124      21.374   1.437 -19.533  1.00  0.00           N  
ATOM   2040  HZ1 LYS A 124      20.532   1.968 -19.682  1.00  0.00           H  
ATOM   2041  HZ2 LYS A 124      21.096   0.560 -19.078  1.00  0.00           H  
ATOM   2042  HZ3 LYS A 124      21.703   1.068 -20.417  1.00  0.00           H  
ATOM   2043  C   LYS A 124      21.250   2.046 -12.552  1.00  0.00           C  
ATOM   2044  O   LYS A 124      21.843   3.104 -12.358  1.00  0.00           O  
ATOM   2045  N   CYS A 125      20.458   1.494 -11.630  1.00  0.00           N  
ATOM   2046  H   CYS A 125      19.996   0.626 -11.865  1.00  0.00           H  
ATOM   2047  CA  CYS A 125      20.272   1.957 -10.248  1.00  0.00           C  
ATOM   2048  HA  CYS A 125      19.470   1.349  -9.826  1.00  0.00           H  
ATOM   2049  CB  CYS A 125      21.538   1.633  -9.436  1.00  0.00           C  
ATOM   2050  HB2 CYS A 125      22.397   2.155  -9.862  1.00  0.00           H  
ATOM   2051  HB3 CYS A 125      21.406   1.972  -8.407  1.00  0.00           H  
ATOM   2052  SG  CYS A 125      21.835  -0.164  -9.429  1.00  0.00           S  
ATOM   2053  HG  CYS A 125      22.035  -0.334 -10.747  1.00  0.00           H  
ATOM   2054  C   CYS A 125      19.774   3.414 -10.098  1.00  0.00           C  
ATOM   2055  O   CYS A 125      19.917   4.000  -9.020  1.00  0.00           O  
ATOM   2056  N   SER A 126      19.163   3.975 -11.156  1.00  0.00           N  
ATOM   2057  H   SER A 126      18.980   3.371 -11.943  1.00  0.00           H  
ATOM   2058  CA  SER A 126      18.544   5.318 -11.176  1.00  0.00           C  
ATOM   2059  HA  SER A 126      19.302   6.083 -11.006  1.00  0.00           H  
ATOM   2060  CB  SER A 126      17.838   5.576 -12.504  1.00  0.00           C  
ATOM   2061  HB2 SER A 126      17.063   4.820 -12.651  1.00  0.00           H  
ATOM   2062  HB3 SER A 126      17.374   6.565 -12.480  1.00  0.00           H  
ATOM   2063  OG  SER A 126      18.794   5.512 -13.542  1.00  0.00           O  
ATOM   2064  HG  SER A 126      19.585   5.137 -13.131  1.00  0.00           H  
ATOM   2065  C   SER A 126      17.527   5.470 -10.058  1.00  0.00           C  
ATOM   2066  O   SER A 126      17.681   6.402  -9.246  1.00  0.00           O  
ATOM   2067  OXT SER A 126      16.690   4.556  -9.917  1.00  0.00           O  
TER    2068      SER   126                                                      
ATOM   2068  N   MET B 127     -26.938  14.055  14.380  1.00  0.00           N  
ATOM   2069  H1  MET B 127     -26.041  14.344  13.998  1.00  0.00           H  
ATOM   2070  H2  MET B 127     -26.791  13.273  15.007  1.00  0.00           H  
ATOM   2071  H3  MET B 127     -27.491  13.780  13.585  1.00  0.00           H  
ATOM   2072  CA  MET B 127     -27.562  15.199  15.077  1.00  0.00           C  
ATOM   2073  HA  MET B 127     -27.309  16.109  14.530  1.00  0.00           H  
ATOM   2074  CB  MET B 127     -29.094  15.095  15.109  1.00  0.00           C  
ATOM   2075  HB2 MET B 127     -29.466  14.902  14.103  1.00  0.00           H  
ATOM   2076  HB3 MET B 127     -29.394  14.268  15.756  1.00  0.00           H  
ATOM   2077  CG  MET B 127     -29.726  16.394  15.626  1.00  0.00           C  
ATOM   2078  HG2 MET B 127     -30.785  16.218  15.812  1.00  0.00           H  
ATOM   2079  HG3 MET B 127     -29.263  16.680  16.571  1.00  0.00           H  
ATOM   2080  SD  MET B 127     -29.583  17.772  14.456  1.00  0.00           S  
ATOM   2081  CE  MET B 127     -30.088  19.149  15.521  1.00  0.00           C  
ATOM   2082  HE1 MET B 127     -29.389  19.245  16.352  1.00  0.00           H  
ATOM   2083  HE2 MET B 127     -30.086  20.072  14.941  1.00  0.00           H  
ATOM   2084  HE3 MET B 127     -31.091  18.966  15.907  1.00  0.00           H  
ATOM   2085  C   MET B 127     -26.985  15.318  16.477  1.00  0.00           C  
ATOM   2086  O   MET B 127     -27.293  14.487  17.327  1.00  0.00           O  
ATOM   2087  N   HIE B 128     -26.158  16.329  16.728  1.00  0.00           N  
ATOM   2088  H   HIE B 128     -25.945  16.989  15.977  1.00  0.00           H  
ATOM   2089  CA  HIE B 128     -25.713  16.713  18.070  1.00  0.00           C  
ATOM   2090  HA  HIE B 128     -25.695  15.833  18.715  1.00  0.00           H  
ATOM   2091  CB  HIE B 128     -24.280  17.247  17.957  1.00  0.00           C  
ATOM   2092  HB2 HIE B 128     -24.299  18.237  17.499  1.00  0.00           H  
ATOM   2093  HB3 HIE B 128     -23.721  16.585  17.299  1.00  0.00           H  
ATOM   2094  CG  HIE B 128     -23.511  17.297  19.250  1.00  0.00           C  
ATOM   2095  ND1 HIE B 128     -23.405  16.238  20.156  1.00  0.00           N  
ATOM   2096  CE1 HIE B 128     -22.493  16.624  21.060  1.00  0.00           C  
ATOM   2097  HE1 HIE B 128     -22.152  16.022  21.894  1.00  0.00           H  
ATOM   2098  NE2 HIE B 128     -21.996  17.832  20.745  1.00  0.00           N  
ATOM   2099  HE2 HIE B 128     -21.215  18.271  21.214  1.00  0.00           H  
ATOM   2100  CD2 HIE B 128     -22.624  18.270  19.599  1.00  0.00           C  
ATOM   2101  HD2 HIE B 128     -22.413  19.174  19.036  1.00  0.00           H  
ATOM   2102  C   HIE B 128     -26.694  17.731  18.674  1.00  0.00           C  
ATOM   2103  O   HIE B 128     -27.482  18.338  17.947  1.00  0.00           O  
ATOM   2104  N   HIE B 129     -26.662  17.960  19.991  1.00  0.00           N  
ATOM   2105  H   HIE B 129     -25.950  17.506  20.551  1.00  0.00           H  
ATOM   2106  CA  HIE B 129     -27.532  18.957  20.654  1.00  0.00           C  
ATOM   2107  HA  HIE B 129     -28.514  18.927  20.180  1.00  0.00           H  
ATOM   2108  CB  HIE B 129     -27.713  18.579  22.133  1.00  0.00           C  
ATOM   2109  HB2 HIE B 129     -27.979  17.525  22.210  1.00  0.00           H  
ATOM   2110  HB3 HIE B 129     -28.542  19.160  22.540  1.00  0.00           H  
ATOM   2111  CG  HIE B 129     -26.491  18.839  22.977  1.00  0.00           C  
ATOM   2112  ND1 HIE B 129     -25.266  18.185  22.850  1.00  0.00           N  
ATOM   2113  CE1 HIE B 129     -24.450  18.758  23.746  1.00  0.00           C  
ATOM   2114  HE1 HIE B 129     -23.414  18.482  23.893  1.00  0.00           H  
ATOM   2115  NE2 HIE B 129     -25.099  19.718  24.429  1.00  0.00           N  
ATOM   2116  HE2 HIE B 129     -24.708  20.283  25.168  1.00  0.00           H  
ATOM   2117  CD2 HIE B 129     -26.387  19.788  23.950  1.00  0.00           C  
ATOM   2118  HD2 HIE B 129     -27.166  20.476  24.249  1.00  0.00           H  
ATOM   2119  C   HIE B 129     -27.028  20.408  20.496  1.00  0.00           C  
ATOM   2120  O   HIE B 129     -27.474  21.312  21.199  1.00  0.00           O  
ATOM   2121  N   HIE B 130     -26.052  20.614  19.610  1.00  0.00           N  
ATOM   2122  H   HIE B 130     -25.800  19.830  19.029  1.00  0.00           H  
ATOM   2123  CA  HIE B 130     -25.221  21.805  19.470  1.00  0.00           C  
ATOM   2124  HA  HIE B 130     -25.817  22.708  19.614  1.00  0.00           H  
ATOM   2125  CB  HIE B 130     -24.142  21.719  20.563  1.00  0.00           C  
ATOM   2126  HB2 HIE B 130     -23.607  20.777  20.458  1.00  0.00           H  
ATOM   2127  HB3 HIE B 130     -24.645  21.695  21.531  1.00  0.00           H  
ATOM   2128  CG  HIE B 130     -23.115  22.821  20.611  1.00  0.00           C  
ATOM   2129  ND1 HIE B 130     -22.365  23.299  19.534  1.00  0.00           N  
ATOM   2130  CE1 HIE B 130     -21.389  24.046  20.068  1.00  0.00           C  
ATOM   2131  HE1 HIE B 130     -20.602  24.523  19.499  1.00  0.00           H  
ATOM   2132  NE2 HIE B 130     -21.499  24.082  21.406  1.00  0.00           N  
ATOM   2133  HE2 HIE B 130     -20.847  24.529  22.033  1.00  0.00           H  
ATOM   2134  CD2 HIE B 130     -22.574  23.303  21.768  1.00  0.00           C  
ATOM   2135  HD2 HIE B 130     -22.879  23.033  22.769  1.00  0.00           H  
ATOM   2136  C   HIE B 130     -24.633  21.790  18.052  1.00  0.00           C  
ATOM   2137  O   HIE B 130     -23.919  20.858  17.683  1.00  0.00           O  
ATOM   2138  N   HIE B 131     -25.005  22.766  17.220  1.00  0.00           N  
ATOM   2139  H   HIE B 131     -25.628  23.493  17.554  1.00  0.00           H  
ATOM   2140  CA  HIE B 131     -24.686  22.785  15.784  1.00  0.00           C  
ATOM   2141  HA  HIE B 131     -24.530  21.761  15.442  1.00  0.00           H  
ATOM   2142  CB  HIE B 131     -25.885  23.362  15.021  1.00  0.00           C  
ATOM   2143  HB2 HIE B 131     -26.772  22.767  15.241  1.00  0.00           H  
ATOM   2144  HB3 HIE B 131     -25.691  23.289  13.950  1.00  0.00           H  
ATOM   2145  CG  HIE B 131     -26.165  24.801  15.374  1.00  0.00           C  
ATOM   2146  ND1 HIE B 131     -26.627  25.249  16.611  1.00  0.00           N  
ATOM   2147  CE1 HIE B 131     -26.683  26.585  16.519  1.00  0.00           C  
ATOM   2148  HE1 HIE B 131     -27.006  27.239  17.319  1.00  0.00           H  
ATOM   2149  NE2 HIE B 131     -26.279  26.989  15.303  1.00  0.00           N  
ATOM   2150  HE2 HIE B 131     -26.230  27.948  14.994  1.00  0.00           H  
ATOM   2151  CD2 HIE B 131     -25.939  25.876  14.566  1.00  0.00           C  
ATOM   2152  HD2 HIE B 131     -25.553  25.844  13.557  1.00  0.00           H  
ATOM   2153  C   HIE B 131     -23.408  23.564  15.442  1.00  0.00           C  
ATOM   2154  O   HIE B 131     -22.943  23.506  14.305  1.00  0.00           O  
ATOM   2155  N   HIE B 132     -22.815  24.279  16.403  1.00  0.00           N  
ATOM   2156  H   HIE B 132     -23.211  24.222  17.331  1.00  0.00           H  
ATOM   2157  CA  HIE B 132     -21.525  24.969  16.254  1.00  0.00           C  
ATOM   2158  HA  HIE B 132     -21.441  25.321  15.228  1.00  0.00           H  
ATOM   2159  CB  HIE B 132     -21.466  26.203  17.174  1.00  0.00           C  
ATOM   2160  HB2 HIE B 132     -20.437  26.559  17.224  1.00  0.00           H  
ATOM   2161  HB3 HIE B 132     -21.772  25.922  18.180  1.00  0.00           H  
ATOM   2162  CG  HIE B 132     -22.311  27.378  16.737  1.00  0.00           C  
ATOM   2163  ND1 HIE B 132     -22.799  28.365  17.594  1.00  0.00           N  
ATOM   2164  CE1 HIE B 132     -23.367  29.293  16.815  1.00  0.00           C  
ATOM   2165  HE1 HIE B 132     -23.836  30.195  17.185  1.00  0.00           H  
ATOM   2166  NE2 HIE B 132     -23.239  28.959  15.519  1.00  0.00           N  
ATOM   2167  HE2 HIE B 132     -23.532  29.525  14.737  1.00  0.00           H  
ATOM   2168  CD2 HIE B 132     -22.568  27.759  15.450  1.00  0.00           C  
ATOM   2169  HD2 HIE B 132     -22.260  27.241  14.554  1.00  0.00           H  
ATOM   2170  C   HIE B 132     -20.345  23.996  16.413  1.00  0.00           C  
ATOM   2171  O   HIE B 132     -19.432  24.208  17.215  1.00  0.00           O  
ATOM   2172  N   HIE B 133     -20.367  22.931  15.604  1.00  0.00           N  
ATOM   2173  H   HIE B 133     -21.179  22.824  15.009  1.00  0.00           H  
ATOM   2174  CA  HIE B 133     -19.270  21.975  15.433  1.00  0.00           C  
ATOM   2175  HA  HIE B 133     -19.136  21.429  16.367  1.00  0.00           H  
ATOM   2176  CB  HIE B 133     -19.605  20.966  14.327  1.00  0.00           C  
ATOM   2177  HB2 HIE B 133     -18.712  20.388  14.092  1.00  0.00           H  
ATOM   2178  HB3 HIE B 133     -19.911  21.492  13.422  1.00  0.00           H  
ATOM   2179  CG  HIE B 133     -20.674  19.992  14.731  1.00  0.00           C  
ATOM   2180  ND1 HIE B 133     -20.485  18.955  15.643  1.00  0.00           N  
ATOM   2181  CE1 HIE B 133     -21.681  18.360  15.751  1.00  0.00           C  
ATOM   2182  HE1 HIE B 133     -21.881  17.510  16.386  1.00  0.00           H  
ATOM   2183  NE2 HIE B 133     -22.588  18.953  14.957  1.00  0.00           N  
ATOM   2184  HE2 HIE B 133     -23.564  18.648  14.850  1.00  0.00           H  
ATOM   2185  CD2 HIE B 133     -21.969  19.992  14.302  1.00  0.00           C  
ATOM   2186  HD2 HIE B 133     -22.417  20.682  13.602  1.00  0.00           H  
ATOM   2187  C   HIE B 133     -17.968  22.693  15.086  1.00  0.00           C  
ATOM   2188  O   HIE B 133     -17.934  23.571  14.221  1.00  0.00           O  
ATOM   2189  N   LYS B 134     -16.879  22.319  15.762  1.00  0.00           N  
ATOM   2190  H   LYS B 134     -16.963  21.582  16.447  1.00  0.00           H  
ATOM   2191  CA  LYS B 134     -15.598  23.019  15.650  1.00  0.00           C  
ATOM   2192  HA  LYS B 134     -15.522  23.431  14.643  1.00  0.00           H  
ATOM   2193  CB  LYS B 134     -15.592  24.190  16.648  1.00  0.00           C  
ATOM   2194  HB2 LYS B 134     -16.544  24.721  16.572  1.00  0.00           H  
ATOM   2195  HB3 LYS B 134     -15.494  23.811  17.666  1.00  0.00           H  
ATOM   2196  CG  LYS B 134     -14.462  25.184  16.353  1.00  0.00           C  
ATOM   2197  HG2 LYS B 134     -13.498  24.706  16.528  1.00  0.00           H  
ATOM   2198  HG3 LYS B 134     -14.524  25.494  15.308  1.00  0.00           H  
ATOM   2199  CD  LYS B 134     -14.581  26.421  17.249  1.00  0.00           C  
ATOM   2200  HD2 LYS B 134     -15.573  26.859  17.123  1.00  0.00           H  
ATOM   2201  HD3 LYS B 134     -14.445  26.127  18.292  1.00  0.00           H  
ATOM   2202  CE  LYS B 134     -13.511  27.440  16.846  1.00  0.00           C  
ATOM   2203  HE2 LYS B 134     -12.524  26.993  17.011  1.00  0.00           H  
ATOM   2204  HE3 LYS B 134     -13.611  27.643  15.774  1.00  0.00           H  
ATOM   2205  NZ  LYS B 134     -13.644  28.701  17.615  1.00  0.00           N  
ATOM   2206  HZ1 LYS B 134     -14.549  29.121  17.441  1.00  0.00           H  
ATOM   2207  HZ2 LYS B 134     -13.553  28.518  18.607  1.00  0.00           H  
ATOM   2208  HZ3 LYS B 134     -12.923  29.356  17.339  1.00  0.00           H  
ATOM   2209  C   LYS B 134     -14.429  22.064  15.853  1.00  0.00           C  
ATOM   2210  O   LYS B 134     -14.412  21.309  16.825  1.00  0.00           O  
ATOM   2211  N   VAL B 135     -13.459  22.124  14.947  1.00  0.00           N  
ATOM   2212  H   VAL B 135     -13.550  22.784  14.191  1.00  0.00           H  
ATOM   2213  CA  VAL B 135     -12.186  21.403  15.053  1.00  0.00           C  
ATOM   2214  HA  VAL B 135     -12.392  20.390  15.396  1.00  0.00           H  
ATOM   2215  CB  VAL B 135     -11.512  21.304  13.667  1.00  0.00           C  
ATOM   2216  HB  VAL B 135     -11.329  22.313  13.295  1.00  0.00           H  
ATOM   2217  CG1 VAL B 135     -10.179  20.557  13.704  1.00  0.00           C  
ATOM   2218 HG11 VAL B 135      -9.458  21.098  14.315  1.00  0.00           H  
ATOM   2219 HG12 VAL B 135     -10.319  19.547  14.092  1.00  0.00           H  
ATOM   2220 HG13 VAL B 135      -9.772  20.497  12.696  1.00  0.00           H  
ATOM   2221  CG2 VAL B 135     -12.415  20.577  12.656  1.00  0.00           C  
ATOM   2222 HG21 VAL B 135     -12.638  19.570  13.011  1.00  0.00           H  
ATOM   2223 HG22 VAL B 135     -13.346  21.123  12.511  1.00  0.00           H  
ATOM   2224 HG23 VAL B 135     -11.911  20.513  11.691  1.00  0.00           H  
ATOM   2225  C   VAL B 135     -11.285  22.091  16.093  1.00  0.00           C  
ATOM   2226  O   VAL B 135     -11.243  23.319  16.163  1.00  0.00           O  
ATOM   2227  N   LEU B 136     -10.593  21.299  16.915  1.00  0.00           N  
ATOM   2228  H   LEU B 136     -10.746  20.302  16.815  1.00  0.00           H  
ATOM   2229  CA  LEU B 136      -9.607  21.735  17.918  1.00  0.00           C  
ATOM   2230  HA  LEU B 136      -9.572  22.826  17.933  1.00  0.00           H  
ATOM   2231  CB  LEU B 136     -10.105  21.247  19.296  1.00  0.00           C  
ATOM   2232  HB2 LEU B 136     -11.066  21.722  19.496  1.00  0.00           H  
ATOM   2233  HB3 LEU B 136     -10.271  20.171  19.236  1.00  0.00           H  
ATOM   2234  CG  LEU B 136      -9.170  21.518  20.492  1.00  0.00           C  
ATOM   2235  HG  LEU B 136      -8.208  21.036  20.327  1.00  0.00           H  
ATOM   2236  CD1 LEU B 136      -8.956  23.011  20.743  1.00  0.00           C  
ATOM   2237 HD11 LEU B 136      -9.912  23.505  20.919  1.00  0.00           H  
ATOM   2238 HD12 LEU B 136      -8.310  23.153  21.608  1.00  0.00           H  
ATOM   2239 HD13 LEU B 136      -8.469  23.468  19.881  1.00  0.00           H  
ATOM   2240  CD2 LEU B 136      -9.764  20.900  21.759  1.00  0.00           C  
ATOM   2241 HD21 LEU B 136     -10.704  21.392  22.007  1.00  0.00           H  
ATOM   2242 HD22 LEU B 136      -9.937  19.836  21.604  1.00  0.00           H  
ATOM   2243 HD23 LEU B 136      -9.064  21.030  22.584  1.00  0.00           H  
ATOM   2244  C   LEU B 136      -8.176  21.258  17.589  1.00  0.00           C  
ATOM   2245  O   LEU B 136      -7.207  21.773  18.140  1.00  0.00           O  
ATOM   2246  N   GLN B 137      -8.043  20.277  16.694  1.00  0.00           N  
ATOM   2247  H   GLN B 137      -8.879  19.909  16.265  1.00  0.00           H  
ATOM   2248  CA  GLN B 137      -6.774  19.815  16.133  1.00  0.00           C  
ATOM   2249  HA  GLN B 137      -6.122  20.680  15.989  1.00  0.00           H  
ATOM   2250  CB  GLN B 137      -6.111  18.825  17.116  1.00  0.00           C  
ATOM   2251  HB2 GLN B 137      -6.371  19.113  18.135  1.00  0.00           H  
ATOM   2252  HB3 GLN B 137      -6.481  17.814  16.936  1.00  0.00           H  
ATOM   2253  CG  GLN B 137      -4.582  18.832  17.009  1.00  0.00           C  
ATOM   2254  HG2 GLN B 137      -4.291  18.436  16.036  1.00  0.00           H  
ATOM   2255  HG3 GLN B 137      -4.232  19.863  17.074  1.00  0.00           H  
ATOM   2256  CD  GLN B 137      -3.873  18.036  18.108  1.00  0.00           C  
ATOM   2257  OE1 GLN B 137      -4.430  17.530  19.080  1.00  0.00           O  
ATOM   2258  NE2 GLN B 137      -2.572  17.890  18.003  1.00  0.00           N  
ATOM   2259 HE21 GLN B 137      -2.097  17.358  18.705  1.00  0.00           H  
ATOM   2260 HE22 GLN B 137      -2.096  18.278  17.206  1.00  0.00           H  
ATOM   2261  C   GLN B 137      -7.064  19.187  14.761  1.00  0.00           C  
ATOM   2262  O   GLN B 137      -7.968  18.350  14.663  1.00  0.00           O  
ATOM   2263  N   GLU B 138      -6.379  19.646  13.715  1.00  0.00           N  
ATOM   2264  H   GLU B 138      -5.699  20.395  13.865  1.00  0.00           H  
ATOM   2265  CA  GLU B 138      -6.703  19.372  12.311  1.00  0.00           C  
ATOM   2266  HA  GLU B 138      -7.713  19.731  12.148  1.00  0.00           H  
ATOM   2267  CB  GLU B 138      -5.775  20.163  11.366  1.00  0.00           C  
ATOM   2268  HB2 GLU B 138      -4.731  20.015  11.645  1.00  0.00           H  
ATOM   2269  HB3 GLU B 138      -5.900  19.753  10.362  1.00  0.00           H  
ATOM   2270  CG  GLU B 138      -6.099  21.662  11.255  1.00  0.00           C  
ATOM   2271  HG2 GLU B 138      -5.625  22.030  10.341  1.00  0.00           H  
ATOM   2272  HG3 GLU B 138      -7.178  21.775  11.126  1.00  0.00           H  
ATOM   2273  CD  GLU B 138      -5.633  22.545  12.426  1.00  0.00           C  
ATOM   2274  OE1 GLU B 138      -5.050  22.016  13.403  1.00  0.00           O  
ATOM   2275  OE2 GLU B 138      -5.910  23.760  12.341  1.00  0.00           O  
ATOM   2276  C   GLU B 138      -6.648  17.881  11.926  1.00  0.00           C  
ATOM   2277  O   GLU B 138      -5.820  17.134  12.455  1.00  0.00           O  
ATOM   2278  N   PRO B 139      -7.479  17.447  10.956  1.00  0.00           N  
ATOM   2279  CD  PRO B 139      -8.645  18.137  10.421  1.00  0.00           C  
ATOM   2280  HD2 PRO B 139      -8.326  18.854   9.667  1.00  0.00           H  
ATOM   2281  HD3 PRO B 139      -9.217  18.635  11.204  1.00  0.00           H  
ATOM   2282  CG  PRO B 139      -9.509  17.053   9.784  1.00  0.00           C  
ATOM   2283  HG2 PRO B 139     -10.111  17.444   8.964  1.00  0.00           H  
ATOM   2284  HG3 PRO B 139     -10.144  16.602  10.547  1.00  0.00           H  
ATOM   2285  CB  PRO B 139      -8.482  16.033   9.305  1.00  0.00           C  
ATOM   2286  HB2 PRO B 139      -8.101  16.336   8.331  1.00  0.00           H  
ATOM   2287  HB3 PRO B 139      -8.910  15.033   9.254  1.00  0.00           H  
ATOM   2288  CA  PRO B 139      -7.378  16.122  10.363  1.00  0.00           C  
ATOM   2289  HA  PRO B 139      -7.583  15.394  11.134  1.00  0.00           H  
ATOM   2290  C   PRO B 139      -5.996  15.815   9.788  1.00  0.00           C  
ATOM   2291  O   PRO B 139      -5.476  16.536   8.933  1.00  0.00           O  
ATOM   2292  N   THR B 140      -5.442  14.679  10.205  1.00  0.00           N  
ATOM   2293  H   THR B 140      -5.912  14.168  10.949  1.00  0.00           H  
ATOM   2294  CA  THR B 140      -4.275  14.052   9.577  1.00  0.00           C  
ATOM   2295  HA  THR B 140      -4.035  14.609   8.672  1.00  0.00           H  
ATOM   2296  CB  THR B 140      -3.047  14.143  10.488  1.00  0.00           C  
ATOM   2297  HB  THR B 140      -2.993  15.152  10.897  1.00  0.00           H  
ATOM   2298  CG2 THR B 140      -3.052  13.142  11.642  1.00  0.00           C  
ATOM   2299 HG21 THR B 140      -2.212  13.348  12.305  1.00  0.00           H  
ATOM   2300 HG22 THR B 140      -3.977  13.239  12.212  1.00  0.00           H  
ATOM   2301 HG23 THR B 140      -2.968  12.120  11.269  1.00  0.00           H  
ATOM   2302  OG1 THR B 140      -1.889  13.920   9.715  1.00  0.00           O  
ATOM   2303  HG1 THR B 140      -1.367  14.726   9.765  1.00  0.00           H  
ATOM   2304  C   THR B 140      -4.622  12.630   9.142  1.00  0.00           C  
ATOM   2305  O   THR B 140      -5.518  12.008   9.713  1.00  0.00           O  
ATOM   2306  N   CYS B 141      -3.982  12.118   8.091  1.00  0.00           N  
ATOM   2307  H   CYS B 141      -3.177  12.610   7.730  1.00  0.00           H  
ATOM   2308  CA  CYS B 141      -4.370  10.863   7.440  1.00  0.00           C  
ATOM   2309  HA  CYS B 141      -4.942  10.261   8.142  1.00  0.00           H  
ATOM   2310  CB  CYS B 141      -5.278  11.187   6.241  1.00  0.00           C  
ATOM   2311  HB2 CYS B 141      -6.154  11.730   6.599  1.00  0.00           H  
ATOM   2312  HB3 CYS B 141      -4.735  11.822   5.540  1.00  0.00           H  
ATOM   2313  SG  CYS B 141      -5.830   9.679   5.383  1.00  0.00           S  
ATOM   2314  HG  CYS B 141      -4.729   9.496   4.634  1.00  0.00           H  
ATOM   2315  C   CYS B 141      -3.138  10.046   7.049  1.00  0.00           C  
ATOM   2316  O   CYS B 141      -2.174  10.600   6.520  1.00  0.00           O  
ATOM   2317  N   VAL B 142      -3.179   8.734   7.290  1.00  0.00           N  
ATOM   2318  H   VAL B 142      -4.022   8.367   7.729  1.00  0.00           H  
ATOM   2319  CA  VAL B 142      -2.048   7.813   7.114  1.00  0.00           C  
ATOM   2320  HA  VAL B 142      -1.374   8.253   6.378  1.00  0.00           H  
ATOM   2321  CB  VAL B 142      -1.266   7.670   8.437  1.00  0.00           C  
ATOM   2322  HB  VAL B 142      -0.957   8.668   8.748  1.00  0.00           H  
ATOM   2323  CG1 VAL B 142      -2.076   7.052   9.588  1.00  0.00           C  
ATOM   2324 HG11 VAL B 142      -2.357   6.022   9.365  1.00  0.00           H  
ATOM   2325 HG12 VAL B 142      -2.980   7.634   9.767  1.00  0.00           H  
ATOM   2326 HG13 VAL B 142      -1.480   7.062  10.498  1.00  0.00           H  
ATOM   2327  CG2 VAL B 142       0.004   6.837   8.242  1.00  0.00           C  
ATOM   2328 HG21 VAL B 142       0.580   6.851   9.165  1.00  0.00           H  
ATOM   2329 HG22 VAL B 142      -0.243   5.806   7.986  1.00  0.00           H  
ATOM   2330 HG23 VAL B 142       0.611   7.275   7.452  1.00  0.00           H  
ATOM   2331  C   VAL B 142      -2.509   6.461   6.570  1.00  0.00           C  
ATOM   2332  O   VAL B 142      -3.469   5.871   7.063  1.00  0.00           O  
ATOM   2333  N   SER B 143      -1.806   5.952   5.557  1.00  0.00           N  
ATOM   2334  H   SER B 143      -0.960   6.429   5.268  1.00  0.00           H  
ATOM   2335  CA  SER B 143      -2.143   4.718   4.836  1.00  0.00           C  
ATOM   2336  HA  SER B 143      -3.201   4.508   4.969  1.00  0.00           H  
ATOM   2337  CB  SER B 143      -1.907   4.920   3.338  1.00  0.00           C  
ATOM   2338  HB2 SER B 143      -2.465   5.788   2.991  1.00  0.00           H  
ATOM   2339  HB3 SER B 143      -0.842   5.081   3.161  1.00  0.00           H  
ATOM   2340  OG  SER B 143      -2.341   3.784   2.620  1.00  0.00           O  
ATOM   2341  HG  SER B 143      -3.307   3.758   2.675  1.00  0.00           H  
ATOM   2342  C   SER B 143      -1.352   3.502   5.324  1.00  0.00           C  
ATOM   2343  O   SER B 143      -0.174   3.620   5.669  1.00  0.00           O  
ATOM   2344  N   ASP B 144      -1.967   2.318   5.273  1.00  0.00           N  
ATOM   2345  H   ASP B 144      -2.928   2.284   4.939  1.00  0.00           H  
ATOM   2346  CA  ASP B 144      -1.301   1.037   5.527  1.00  0.00           C  
ATOM   2347  HA  ASP B 144      -0.596   1.189   6.340  1.00  0.00           H  
ATOM   2348  CB  ASP B 144      -2.330  -0.003   6.006  1.00  0.00           C  
ATOM   2349  HB2 ASP B 144      -1.782  -0.849   6.416  1.00  0.00           H  
ATOM   2350  HB3 ASP B 144      -2.904   0.429   6.827  1.00  0.00           H  
ATOM   2351  CG  ASP B 144      -3.306  -0.541   4.954  1.00  0.00           C  
ATOM   2352  OD1 ASP B 144      -3.354  -0.066   3.797  1.00  0.00           O  
ATOM   2353  OD2 ASP B 144      -4.018  -1.521   5.280  1.00  0.00           O  
ATOM   2354  C   ASP B 144      -0.476   0.514   4.332  1.00  0.00           C  
ATOM   2355  O   ASP B 144       0.201  -0.510   4.460  1.00  0.00           O  
ATOM   2356  N   TYR B 145      -0.534   1.194   3.179  1.00  0.00           N  
ATOM   2357  H   TYR B 145      -1.139   2.007   3.163  1.00  0.00           H  
ATOM   2358  CA  TYR B 145       0.061   0.783   1.897  1.00  0.00           C  
ATOM   2359  HA  TYR B 145      -0.287   1.522   1.175  1.00  0.00           H  
ATOM   2360  CB  TYR B 145       1.596   0.902   1.928  1.00  0.00           C  
ATOM   2361  HB2 TYR B 145       1.885   1.543   2.758  1.00  0.00           H  
ATOM   2362  HB3 TYR B 145       2.039  -0.076   2.118  1.00  0.00           H  
ATOM   2363  CG  TYR B 145       2.178   1.494   0.657  1.00  0.00           C  
ATOM   2364  CD1 TYR B 145       2.391   2.885   0.577  1.00  0.00           C  
ATOM   2365  HD1 TYR B 145       2.165   3.519   1.425  1.00  0.00           H  
ATOM   2366  CE1 TYR B 145       2.885   3.457  -0.609  1.00  0.00           C  
ATOM   2367  HE1 TYR B 145       3.042   4.519  -0.680  1.00  0.00           H  
ATOM   2368  CZ  TYR B 145       3.178   2.639  -1.718  1.00  0.00           C  
ATOM   2369  OH  TYR B 145       3.690   3.198  -2.840  1.00  0.00           O  
ATOM   2370  HH  TYR B 145       3.955   2.507  -3.495  1.00  0.00           H  
ATOM   2371  CE2 TYR B 145       2.961   1.248  -1.643  1.00  0.00           C  
ATOM   2372  HE2 TYR B 145       3.167   0.630  -2.503  1.00  0.00           H  
ATOM   2373  CD2 TYR B 145       2.467   0.677  -0.454  1.00  0.00           C  
ATOM   2374  HD2 TYR B 145       2.298  -0.390  -0.404  1.00  0.00           H  
ATOM   2375  C   TYR B 145      -0.464  -0.566   1.358  1.00  0.00           C  
ATOM   2376  O   TYR B 145       0.234  -1.300   0.653  1.00  0.00           O  
ATOM   2377  N   MET B 146      -1.713  -0.908   1.688  1.00  0.00           N  
ATOM   2378  H   MET B 146      -2.221  -0.307   2.336  1.00  0.00           H  
ATOM   2379  CA  MET B 146      -2.404  -2.092   1.179  1.00  0.00           C  
ATOM   2380  HA  MET B 146      -1.899  -2.418   0.270  1.00  0.00           H  
ATOM   2381  CB  MET B 146      -2.292  -3.242   2.190  1.00  0.00           C  
ATOM   2382  HB2 MET B 146      -1.240  -3.491   2.311  1.00  0.00           H  
ATOM   2383  HB3 MET B 146      -2.688  -2.930   3.155  1.00  0.00           H  
ATOM   2384  CG  MET B 146      -3.036  -4.496   1.722  1.00  0.00           C  
ATOM   2385  HG2 MET B 146      -4.109  -4.329   1.830  1.00  0.00           H  
ATOM   2386  HG3 MET B 146      -2.825  -4.658   0.664  1.00  0.00           H  
ATOM   2387  SD  MET B 146      -2.587  -6.002   2.626  1.00  0.00           S  
ATOM   2388  CE  MET B 146      -3.803  -7.141   1.918  1.00  0.00           C  
ATOM   2389  HE1 MET B 146      -3.641  -7.229   0.844  1.00  0.00           H  
ATOM   2390  HE2 MET B 146      -3.697  -8.121   2.380  1.00  0.00           H  
ATOM   2391  HE3 MET B 146      -4.810  -6.763   2.098  1.00  0.00           H  
ATOM   2392  C   MET B 146      -3.849  -1.812   0.754  1.00  0.00           C  
ATOM   2393  O   MET B 146      -4.164  -2.076  -0.404  1.00  0.00           O  
ATOM   2394  N   SER B 147      -4.717  -1.317   1.643  1.00  0.00           N  
ATOM   2395  H   SER B 147      -4.365  -1.056   2.563  1.00  0.00           H  
ATOM   2396  CA  SER B 147      -6.148  -1.116   1.326  1.00  0.00           C  
ATOM   2397  HA  SER B 147      -6.199  -0.662   0.338  1.00  0.00           H  
ATOM   2398  CB  SER B 147      -6.865  -2.476   1.256  1.00  0.00           C  
ATOM   2399  HB2 SER B 147      -7.875  -2.333   0.865  1.00  0.00           H  
ATOM   2400  HB3 SER B 147      -6.331  -3.141   0.573  1.00  0.00           H  
ATOM   2401  OG  SER B 147      -6.946  -3.074   2.544  1.00  0.00           O  
ATOM   2402  HG  SER B 147      -7.614  -2.566   3.022  1.00  0.00           H  
ATOM   2403  C   SER B 147      -6.929  -0.193   2.278  1.00  0.00           C  
ATOM   2404  O   SER B 147      -8.136  -0.012   2.100  1.00  0.00           O  
ATOM   2405  N   ILE B 148      -6.288   0.340   3.324  1.00  0.00           N  
ATOM   2406  H   ILE B 148      -5.286   0.190   3.422  1.00  0.00           H  
ATOM   2407  CA  ILE B 148      -6.941   1.162   4.354  1.00  0.00           C  
ATOM   2408  HA  ILE B 148      -7.894   1.517   3.963  1.00  0.00           H  
ATOM   2409  CB  ILE B 148      -7.246   0.341   5.641  1.00  0.00           C  
ATOM   2410  HB  ILE B 148      -6.304  -0.048   6.032  1.00  0.00           H  
ATOM   2411  CG2 ILE B 148      -7.884   1.225   6.736  1.00  0.00           C  
ATOM   2412 HG21 ILE B 148      -8.098   0.643   7.630  1.00  0.00           H  
ATOM   2413 HG22 ILE B 148      -7.201   2.014   7.046  1.00  0.00           H  
ATOM   2414 HG23 ILE B 148      -8.811   1.668   6.368  1.00  0.00           H  
ATOM   2415  CG1 ILE B 148      -8.171  -0.860   5.318  1.00  0.00           C  
ATOM   2416 HG12 ILE B 148      -9.093  -0.495   4.864  1.00  0.00           H  
ATOM   2417 HG13 ILE B 148      -7.668  -1.499   4.596  1.00  0.00           H  
ATOM   2418  CD1 ILE B 148      -8.533  -1.761   6.507  1.00  0.00           C  
ATOM   2419 HD11 ILE B 148      -9.210  -1.245   7.186  1.00  0.00           H  
ATOM   2420 HD12 ILE B 148      -9.038  -2.653   6.139  1.00  0.00           H  
ATOM   2421 HD13 ILE B 148      -7.630  -2.057   7.039  1.00  0.00           H  
ATOM   2422  C   ILE B 148      -6.088   2.401   4.636  1.00  0.00           C  
ATOM   2423  O   ILE B 148      -4.858   2.346   4.667  1.00  0.00           O  
ATOM   2424  N   SER B 149      -6.739   3.535   4.889  1.00  0.00           N  
ATOM   2425  H   SER B 149      -7.752   3.546   4.786  1.00  0.00           H  
ATOM   2426  CA  SER B 149      -6.079   4.711   5.467  1.00  0.00           C  
ATOM   2427  HA  SER B 149      -5.104   4.417   5.850  1.00  0.00           H  
ATOM   2428  CB  SER B 149      -5.855   5.797   4.410  1.00  0.00           C  
ATOM   2429  HB2 SER B 149      -6.807   6.256   4.145  1.00  0.00           H  
ATOM   2430  HB3 SER B 149      -5.197   6.563   4.819  1.00  0.00           H  
ATOM   2431  OG  SER B 149      -5.261   5.237   3.246  1.00  0.00           O  
ATOM   2432  HG  SER B 149      -5.860   4.548   2.919  1.00  0.00           H  
ATOM   2433  C   SER B 149      -6.875   5.231   6.656  1.00  0.00           C  
ATOM   2434  O   SER B 149      -8.078   5.442   6.550  1.00  0.00           O  
ATOM   2435  N   THR B 150      -6.217   5.425   7.790  1.00  0.00           N  
ATOM   2436  H   THR B 150      -5.207   5.312   7.785  1.00  0.00           H  
ATOM   2437  CA  THR B 150      -6.830   5.988   8.996  1.00  0.00           C  
ATOM   2438  HA  THR B 150      -7.895   5.759   9.015  1.00  0.00           H  
ATOM   2439  CB  THR B 150      -6.201   5.372  10.254  1.00  0.00           C  
ATOM   2440  HB  THR B 150      -5.122   5.528  10.239  1.00  0.00           H  
ATOM   2441  CG2 THR B 150      -6.766   5.946  11.548  1.00  0.00           C  
ATOM   2442 HG21 THR B 150      -6.396   5.377  12.402  1.00  0.00           H  
ATOM   2443 HG22 THR B 150      -6.455   6.984  11.667  1.00  0.00           H  
ATOM   2444 HG23 THR B 150      -7.854   5.897  11.523  1.00  0.00           H  
ATOM   2445  OG1 THR B 150      -6.459   3.983  10.274  1.00  0.00           O  
ATOM   2446  HG1 THR B 150      -7.423   3.858  10.237  1.00  0.00           H  
ATOM   2447  C   THR B 150      -6.663   7.502   8.966  1.00  0.00           C  
ATOM   2448  O   THR B 150      -5.557   8.001   8.761  1.00  0.00           O  
ATOM   2449  N   CYS B 151      -7.748   8.241   9.176  1.00  0.00           N  
ATOM   2450  H   CYS B 151      -8.652   7.788   9.268  1.00  0.00           H  
ATOM   2451  CA  CYS B 151      -7.716   9.678   9.406  1.00  0.00           C  
ATOM   2452  HA  CYS B 151      -6.687  10.020   9.374  1.00  0.00           H  
ATOM   2453  CB  CYS B 151      -8.495  10.370   8.282  1.00  0.00           C  
ATOM   2454  HB2 CYS B 151      -8.037  10.119   7.325  1.00  0.00           H  
ATOM   2455  HB3 CYS B 151      -9.526  10.012   8.283  1.00  0.00           H  
ATOM   2456  SG  CYS B 151      -8.479  12.170   8.510  1.00  0.00           S  
ATOM   2457  HG  CYS B 151      -7.191  12.271   8.876  1.00  0.00           H  
ATOM   2458  C   CYS B 151      -8.240   9.982  10.807  1.00  0.00           C  
ATOM   2459  O   CYS B 151      -9.219   9.374  11.232  1.00  0.00           O  
ATOM   2460  N   GLU B 152      -7.613  10.913  11.524  1.00  0.00           N  
ATOM   2461  H   GLU B 152      -6.812  11.386  11.118  1.00  0.00           H  
ATOM   2462  CA  GLU B 152      -8.028  11.317  12.870  1.00  0.00           C  
ATOM   2463  HA  GLU B 152      -9.085  11.077  12.976  1.00  0.00           H  
ATOM   2464  CB  GLU B 152      -7.266  10.524  13.950  1.00  0.00           C  
ATOM   2465  HB2 GLU B 152      -7.723  10.756  14.911  1.00  0.00           H  
ATOM   2466  HB3 GLU B 152      -7.406   9.458  13.766  1.00  0.00           H  
ATOM   2467  CG  GLU B 152      -5.756  10.820  14.029  1.00  0.00           C  
ATOM   2468  HG2 GLU B 152      -5.291  10.546  13.078  1.00  0.00           H  
ATOM   2469  HG3 GLU B 152      -5.606  11.890  14.182  1.00  0.00           H  
ATOM   2470  CD  GLU B 152      -5.065  10.068  15.180  1.00  0.00           C  
ATOM   2471  OE1 GLU B 152      -5.660   9.998  16.282  1.00  0.00           O  
ATOM   2472  OE2 GLU B 152      -3.930   9.589  14.964  1.00  0.00           O  
ATOM   2473  C   GLU B 152      -7.915  12.830  13.080  1.00  0.00           C  
ATOM   2474  O   GLU B 152      -7.118  13.496  12.421  1.00  0.00           O  
ATOM   2475  N   TRP B 153      -8.730  13.365  13.992  1.00  0.00           N  
ATOM   2476  H   TRP B 153      -9.350  12.731  14.491  1.00  0.00           H  
ATOM   2477  CA  TRP B 153      -8.791  14.778  14.378  1.00  0.00           C  
ATOM   2478  HA  TRP B 153      -7.780  15.193  14.371  1.00  0.00           H  
ATOM   2479  CB  TRP B 153      -9.638  15.562  13.361  1.00  0.00           C  
ATOM   2480  HB2 TRP B 153      -9.626  16.621  13.613  1.00  0.00           H  
ATOM   2481  HB3 TRP B 153      -9.153  15.477  12.400  1.00  0.00           H  
ATOM   2482  CG  TRP B 153     -11.060  15.137  13.153  1.00  0.00           C  
ATOM   2483  CD1 TRP B 153     -12.137  15.643  13.791  1.00  0.00           C  
ATOM   2484  HD1 TRP B 153     -12.101  16.419  14.545  1.00  0.00           H  
ATOM   2485  NE1 TRP B 153     -13.285  15.049  13.309  1.00  0.00           N  
ATOM   2486  HE1 TRP B 153     -14.210  15.287  13.645  1.00  0.00           H  
ATOM   2487  CE2 TRP B 153     -13.004  14.147  12.302  1.00  0.00           C  
ATOM   2488  CZ2 TRP B 153     -13.808  13.342  11.479  1.00  0.00           C  
ATOM   2489  HZ2 TRP B 153     -14.882  13.357  11.583  1.00  0.00           H  
ATOM   2490  CH2 TRP B 153     -13.196  12.528  10.510  1.00  0.00           C  
ATOM   2491  HH2 TRP B 153     -13.794  11.918   9.849  1.00  0.00           H  
ATOM   2492  CZ3 TRP B 153     -11.795  12.512  10.392  1.00  0.00           C  
ATOM   2493  HZ3 TRP B 153     -11.320  11.883   9.652  1.00  0.00           H  
ATOM   2494  CE3 TRP B 153     -10.999  13.323  11.223  1.00  0.00           C  
ATOM   2495  HE3 TRP B 153      -9.924  13.316  11.107  1.00  0.00           H  
ATOM   2496  CD2 TRP B 153     -11.581  14.163  12.197  1.00  0.00           C  
ATOM   2497  C   TRP B 153      -9.371  14.944  15.792  1.00  0.00           C  
ATOM   2498  O   TRP B 153      -9.781  13.978  16.447  1.00  0.00           O  
ATOM   2499  N   LYS B 154      -9.453  16.192  16.270  1.00  0.00           N  
ATOM   2500  H   LYS B 154      -9.099  16.945  15.682  1.00  0.00           H  
ATOM   2501  CA  LYS B 154     -10.205  16.557  17.481  1.00  0.00           C  
ATOM   2502  HA  LYS B 154     -10.690  15.667  17.882  1.00  0.00           H  
ATOM   2503  CB  LYS B 154      -9.279  17.129  18.557  1.00  0.00           C  
ATOM   2504  HB2 LYS B 154      -8.490  17.694  18.063  1.00  0.00           H  
ATOM   2505  HB3 LYS B 154      -9.831  17.822  19.195  1.00  0.00           H  
ATOM   2506  CG  LYS B 154      -8.690  16.039  19.456  1.00  0.00           C  
ATOM   2507  HG2 LYS B 154      -9.449  15.694  20.161  1.00  0.00           H  
ATOM   2508  HG3 LYS B 154      -8.349  15.200  18.848  1.00  0.00           H  
ATOM   2509  CD  LYS B 154      -7.504  16.640  20.208  1.00  0.00           C  
ATOM   2510  HD2 LYS B 154      -6.837  17.066  19.462  1.00  0.00           H  
ATOM   2511  HD3 LYS B 154      -7.842  17.440  20.869  1.00  0.00           H  
ATOM   2512  CE  LYS B 154      -6.738  15.585  21.001  1.00  0.00           C  
ATOM   2513  HE2 LYS B 154      -7.266  15.379  21.937  1.00  0.00           H  
ATOM   2514  HE3 LYS B 154      -6.711  14.663  20.410  1.00  0.00           H  
ATOM   2515  NZ  LYS B 154      -5.356  16.058  21.250  1.00  0.00           N  
ATOM   2516  HZ1 LYS B 154      -4.950  16.387  20.369  1.00  0.00           H  
ATOM   2517  HZ2 LYS B 154      -5.348  16.855  21.869  1.00  0.00           H  
ATOM   2518  HZ3 LYS B 154      -4.772  15.320  21.616  1.00  0.00           H  
ATOM   2519  C   LYS B 154     -11.308  17.561  17.197  1.00  0.00           C  
ATOM   2520  O   LYS B 154     -11.093  18.558  16.512  1.00  0.00           O  
ATOM   2521  N   MET B 155     -12.443  17.338  17.842  1.00  0.00           N  
ATOM   2522  H   MET B 155     -12.481  16.498  18.406  1.00  0.00           H  
ATOM   2523  CA  MET B 155     -13.524  18.297  18.038  1.00  0.00           C  
ATOM   2524  HA  MET B 155     -13.521  19.011  17.214  1.00  0.00           H  
ATOM   2525  CB  MET B 155     -14.876  17.562  18.036  1.00  0.00           C  
ATOM   2526  HB2 MET B 155     -14.934  16.913  18.912  1.00  0.00           H  
ATOM   2527  HB3 MET B 155     -15.680  18.295  18.110  1.00  0.00           H  
ATOM   2528  CG  MET B 155     -15.099  16.699  16.783  1.00  0.00           C  
ATOM   2529  HG2 MET B 155     -14.391  15.870  16.804  1.00  0.00           H  
ATOM   2530  HG3 MET B 155     -16.096  16.265  16.837  1.00  0.00           H  
ATOM   2531  SD  MET B 155     -14.929  17.545  15.182  1.00  0.00           S  
ATOM   2532  CE  MET B 155     -16.356  18.660  15.243  1.00  0.00           C  
ATOM   2533  HE1 MET B 155     -17.275  18.080  15.325  1.00  0.00           H  
ATOM   2534  HE2 MET B 155     -16.271  19.325  16.102  1.00  0.00           H  
ATOM   2535  HE3 MET B 155     -16.388  19.254  14.330  1.00  0.00           H  
ATOM   2536  C   MET B 155     -13.320  19.074  19.350  1.00  0.00           C  
ATOM   2537  O   MET B 155     -12.688  18.592  20.292  1.00  0.00           O  
ATOM   2538  N   ASN B 156     -13.888  20.275  19.436  1.00  0.00           N  
ATOM   2539  H   ASN B 156     -14.320  20.637  18.591  1.00  0.00           H  
ATOM   2540  CA  ASN B 156     -13.866  21.162  20.606  1.00  0.00           C  
ATOM   2541  HA  ASN B 156     -12.855  21.139  21.019  1.00  0.00           H  
ATOM   2542  CB  ASN B 156     -14.138  22.593  20.100  1.00  0.00           C  
ATOM   2543  HB2 ASN B 156     -13.576  22.759  19.181  1.00  0.00           H  
ATOM   2544  HB3 ASN B 156     -15.197  22.714  19.879  1.00  0.00           H  
ATOM   2545  CG  ASN B 156     -13.694  23.669  21.078  1.00  0.00           C  
ATOM   2546  OD1 ASN B 156     -12.558  24.103  21.070  1.00  0.00           O  
ATOM   2547  ND2 ASN B 156     -14.569  24.164  21.920  1.00  0.00           N  
ATOM   2548 HD21 ASN B 156     -14.224  24.827  22.587  1.00  0.00           H  
ATOM   2549 HD22 ASN B 156     -15.420  23.637  22.072  1.00  0.00           H  
ATOM   2550  C   ASN B 156     -14.816  20.706  21.748  1.00  0.00           C  
ATOM   2551  O   ASN B 156     -15.510  21.526  22.349  1.00  0.00           O  
ATOM   2552  N   GLY B 157     -14.880  19.402  22.030  1.00  0.00           N  
ATOM   2553  H   GLY B 157     -14.303  18.776  21.480  1.00  0.00           H  
ATOM   2554  CA  GLY B 157     -15.752  18.801  23.048  1.00  0.00           C  
ATOM   2555  HA2 GLY B 157     -15.184  18.699  23.972  1.00  0.00           H  
ATOM   2556  HA3 GLY B 157     -16.603  19.454  23.242  1.00  0.00           H  
ATOM   2557  C   GLY B 157     -16.301  17.424  22.637  1.00  0.00           C  
ATOM   2558  O   GLY B 157     -16.106  17.014  21.490  1.00  0.00           O  
ATOM   2559  N   PRO B 158     -16.980  16.692  23.544  1.00  0.00           N  
ATOM   2560  CD  PRO B 158     -17.176  17.012  24.949  1.00  0.00           C  
ATOM   2561  HD2 PRO B 158     -18.028  17.687  25.049  1.00  0.00           H  
ATOM   2562  HD3 PRO B 158     -16.288  17.453  25.401  1.00  0.00           H  
ATOM   2563  CG  PRO B 158     -17.492  15.677  25.619  1.00  0.00           C  
ATOM   2564  HG2 PRO B 158     -18.085  15.809  26.526  1.00  0.00           H  
ATOM   2565  HG3 PRO B 158     -16.563  15.149  25.840  1.00  0.00           H  
ATOM   2566  CB  PRO B 158     -18.266  14.926  24.537  1.00  0.00           C  
ATOM   2567  HB2 PRO B 158     -19.318  15.217  24.585  1.00  0.00           H  
ATOM   2568  HB3 PRO B 158     -18.170  13.846  24.649  1.00  0.00           H  
ATOM   2569  CA  PRO B 158     -17.630  15.416  23.229  1.00  0.00           C  
ATOM   2570  HA  PRO B 158     -16.872  14.702  22.914  1.00  0.00           H  
ATOM   2571  C   PRO B 158     -18.673  15.586  22.118  1.00  0.00           C  
ATOM   2572  O   PRO B 158     -19.560  16.436  22.227  1.00  0.00           O  
ATOM   2573  N   THR B 159     -18.544  14.814  21.038  1.00  0.00           N  
ATOM   2574  H   THR B 159     -17.812  14.110  21.024  1.00  0.00           H  
ATOM   2575  CA  THR B 159     -19.258  15.059  19.778  1.00  0.00           C  
ATOM   2576  HA  THR B 159     -20.123  15.691  19.967  1.00  0.00           H  
ATOM   2577  CB  THR B 159     -18.352  15.808  18.784  1.00  0.00           C  
ATOM   2578  HB  THR B 159     -17.506  15.174  18.523  1.00  0.00           H  
ATOM   2579  CG2 THR B 159     -19.103  16.211  17.513  1.00  0.00           C  
ATOM   2580 HG21 THR B 159     -19.409  15.330  16.951  1.00  0.00           H  
ATOM   2581 HG22 THR B 159     -19.980  16.802  17.775  1.00  0.00           H  
ATOM   2582 HG23 THR B 159     -18.453  16.814  16.880  1.00  0.00           H  
ATOM   2583  OG1 THR B 159     -17.848  17.003  19.335  1.00  0.00           O  
ATOM   2584  HG1 THR B 159     -17.269  16.779  20.082  1.00  0.00           H  
ATOM   2585  C   THR B 159     -19.753  13.752  19.159  1.00  0.00           C  
ATOM   2586  O   THR B 159     -18.984  12.806  18.978  1.00  0.00           O  
ATOM   2587  N   GLN B 160     -21.034  13.709  18.776  1.00  0.00           N  
ATOM   2588  H   GLN B 160     -21.605  14.524  18.962  1.00  0.00           H  
ATOM   2589  CA  GLN B 160     -21.694  12.571  18.109  1.00  0.00           C  
ATOM   2590  HA  GLN B 160     -21.396  11.651  18.613  1.00  0.00           H  
ATOM   2591  CB  GLN B 160     -23.223  12.722  18.267  1.00  0.00           C  
ATOM   2592  HB2 GLN B 160     -23.511  13.690  17.853  1.00  0.00           H  
ATOM   2593  HB3 GLN B 160     -23.730  11.956  17.677  1.00  0.00           H  
ATOM   2594  CG  GLN B 160     -23.727  12.653  19.729  1.00  0.00           C  
ATOM   2595  HG2 GLN B 160     -22.981  13.058  20.411  1.00  0.00           H  
ATOM   2596  HG3 GLN B 160     -24.614  13.281  19.808  1.00  0.00           H  
ATOM   2597  CD  GLN B 160     -24.114  11.253  20.215  1.00  0.00           C  
ATOM   2598  OE1 GLN B 160     -23.995  10.255  19.526  1.00  0.00           O  
ATOM   2599  NE2 GLN B 160     -24.580  11.110  21.439  1.00  0.00           N  
ATOM   2600 HE21 GLN B 160     -24.813  10.174  21.711  1.00  0.00           H  
ATOM   2601 HE22 GLN B 160     -24.651  11.902  22.051  1.00  0.00           H  
ATOM   2602  C   GLN B 160     -21.255  12.426  16.628  1.00  0.00           C  
ATOM   2603  O   GLN B 160     -22.082  12.447  15.713  1.00  0.00           O  
ATOM   2604  N   CYS B 161     -19.941  12.318  16.389  1.00  0.00           N  
ATOM   2605  H   CYS B 161     -19.340  12.296  17.205  1.00  0.00           H  
ATOM   2606  CA  CYS B 161     -19.282  12.476  15.086  1.00  0.00           C  
ATOM   2607  HA  CYS B 161     -19.439  13.498  14.746  1.00  0.00           H  
ATOM   2608  CB  CYS B 161     -17.771  12.248  15.254  1.00  0.00           C  
ATOM   2609  HB2 CYS B 161     -17.572  11.232  15.606  1.00  0.00           H  
ATOM   2610  HB3 CYS B 161     -17.288  12.368  14.283  1.00  0.00           H  
ATOM   2611  SG  CYS B 161     -17.047  13.448  16.407  1.00  0.00           S  
ATOM   2612  HG  CYS B 161     -17.407  12.855  17.560  1.00  0.00           H  
ATOM   2613  C   CYS B 161     -19.827  11.549  13.991  1.00  0.00           C  
ATOM   2614  O   CYS B 161     -20.050  11.994  12.866  1.00  0.00           O  
ATOM   2615  N   SER B 162     -20.099  10.294  14.351  1.00  0.00           N  
ATOM   2616  H   SER B 162     -19.940  10.036  15.314  1.00  0.00           H  
ATOM   2617  CA  SER B 162     -20.708   9.241  13.526  1.00  0.00           C  
ATOM   2618  HA  SER B 162     -20.065   9.029  12.672  1.00  0.00           H  
ATOM   2619  CB  SER B 162     -20.793   7.983  14.400  1.00  0.00           C  
ATOM   2620  HB2 SER B 162     -21.332   7.196  13.869  1.00  0.00           H  
ATOM   2621  HB3 SER B 162     -19.785   7.631  14.625  1.00  0.00           H  
ATOM   2622  OG  SER B 162     -21.464   8.302  15.613  1.00  0.00           O  
ATOM   2623  HG  SER B 162     -21.626   7.482  16.127  1.00  0.00           H  
ATOM   2624  C   SER B 162     -22.113   9.577  12.994  1.00  0.00           C  
ATOM   2625  O   SER B 162     -22.582   8.931  12.061  1.00  0.00           O  
ATOM   2626  N   THR B 163     -22.794  10.586  13.553  1.00  0.00           N  
ATOM   2627  H   THR B 163     -22.359  11.065  14.334  1.00  0.00           H  
ATOM   2628  CA  THR B 163     -24.155  11.006  13.156  1.00  0.00           C  
ATOM   2629  HA  THR B 163     -24.493  10.354  12.351  1.00  0.00           H  
ATOM   2630  CB  THR B 163     -25.173  10.845  14.303  1.00  0.00           C  
ATOM   2631  HB  THR B 163     -26.171  10.876  13.865  1.00  0.00           H  
ATOM   2632  CG2 THR B 163     -25.046   9.532  15.076  1.00  0.00           C  
ATOM   2633 HG21 THR B 163     -25.879   9.436  15.772  1.00  0.00           H  
ATOM   2634 HG22 THR B 163     -25.068   8.694  14.379  1.00  0.00           H  
ATOM   2635 HG23 THR B 163     -24.112   9.502  15.639  1.00  0.00           H  
ATOM   2636  OG1 THR B 163     -25.085  11.905  15.234  1.00  0.00           O  
ATOM   2637  HG1 THR B 163     -24.205  11.847  15.635  1.00  0.00           H  
ATOM   2638  C   THR B 163     -24.219  12.431  12.591  1.00  0.00           C  
ATOM   2639  O   THR B 163     -25.312  12.946  12.363  1.00  0.00           O  
ATOM   2640  N   GLU B 164     -23.070  13.082  12.394  1.00  0.00           N  
ATOM   2641  H   GLU B 164     -22.216  12.565  12.556  1.00  0.00           H  
ATOM   2642  CA  GLU B 164     -22.962  14.508  12.037  1.00  0.00           C  
ATOM   2643  HA  GLU B 164     -23.912  14.878  11.647  1.00  0.00           H  
ATOM   2644  CB  GLU B 164     -22.569  15.326  13.283  1.00  0.00           C  
ATOM   2645  HB2 GLU B 164     -21.727  14.829  13.766  1.00  0.00           H  
ATOM   2646  HB3 GLU B 164     -22.233  16.317  12.971  1.00  0.00           H  
ATOM   2647  CG  GLU B 164     -23.654  15.512  14.341  1.00  0.00           C  
ATOM   2648  HG2 GLU B 164     -24.075  14.544  14.616  1.00  0.00           H  
ATOM   2649  HG3 GLU B 164     -23.180  15.920  15.234  1.00  0.00           H  
ATOM   2650  CD  GLU B 164     -24.770  16.452  13.882  1.00  0.00           C  
ATOM   2651  OE1 GLU B 164     -25.595  16.002  13.060  1.00  0.00           O  
ATOM   2652  OE2 GLU B 164     -24.928  17.526  14.497  1.00  0.00           O  
ATOM   2653  C   GLU B 164     -21.906  14.773  10.959  1.00  0.00           C  
ATOM   2654  O   GLU B 164     -22.154  15.535  10.021  1.00  0.00           O  
ATOM   2655  N   LEU B 165     -20.723  14.167  11.100  1.00  0.00           N  
ATOM   2656  H   LEU B 165     -20.606  13.482  11.838  1.00  0.00           H  
ATOM   2657  CA  LEU B 165     -19.567  14.413  10.247  1.00  0.00           C  
ATOM   2658  HA  LEU B 165     -19.776  15.315   9.686  1.00  0.00           H  
ATOM   2659  CB  LEU B 165     -18.299  14.679  11.089  1.00  0.00           C  
ATOM   2660  HB2 LEU B 165     -18.135  13.854  11.782  1.00  0.00           H  
ATOM   2661  HB3 LEU B 165     -17.453  14.699  10.401  1.00  0.00           H  
ATOM   2662  CG  LEU B 165     -18.328  16.020  11.860  1.00  0.00           C  
ATOM   2663  HG  LEU B 165     -19.076  16.678  11.422  1.00  0.00           H  
ATOM   2664  CD1 LEU B 165     -18.654  15.835  13.341  1.00  0.00           C  
ATOM   2665 HD11 LEU B 165     -17.869  15.261  13.836  1.00  0.00           H  
ATOM   2666 HD12 LEU B 165     -18.753  16.806  13.827  1.00  0.00           H  
ATOM   2667 HD13 LEU B 165     -19.598  15.310  13.435  1.00  0.00           H  
ATOM   2668  CD2 LEU B 165     -16.969  16.720  11.783  1.00  0.00           C  
ATOM   2669 HD21 LEU B 165     -16.995  17.638  12.368  1.00  0.00           H  
ATOM   2670 HD22 LEU B 165     -16.184  16.072  12.172  1.00  0.00           H  
ATOM   2671 HD23 LEU B 165     -16.749  16.971  10.745  1.00  0.00           H  
ATOM   2672  C   LEU B 165     -19.360  13.319   9.193  1.00  0.00           C  
ATOM   2673  O   LEU B 165     -19.737  12.160   9.357  1.00  0.00           O  
ATOM   2674  N   ARG B 166     -18.742  13.694   8.072  1.00  0.00           N  
ATOM   2675  H   ARG B 166     -18.462  14.670   7.986  1.00  0.00           H  
ATOM   2676  CA  ARG B 166     -18.360  12.765   7.000  1.00  0.00           C  
ATOM   2677  HA  ARG B 166     -18.117  11.799   7.446  1.00  0.00           H  
ATOM   2678  CB  ARG B 166     -19.544  12.534   6.038  1.00  0.00           C  
ATOM   2679  HB2 ARG B 166     -19.269  11.775   5.306  1.00  0.00           H  
ATOM   2680  HB3 ARG B 166     -20.390  12.149   6.611  1.00  0.00           H  
ATOM   2681  CG  ARG B 166     -19.975  13.813   5.306  1.00  0.00           C  
ATOM   2682  HG2 ARG B 166     -20.174  14.597   6.037  1.00  0.00           H  
ATOM   2683  HG3 ARG B 166     -19.163  14.131   4.652  1.00  0.00           H  
ATOM   2684  CD  ARG B 166     -21.236  13.613   4.460  1.00  0.00           C  
ATOM   2685  HD2 ARG B 166     -21.065  12.779   3.777  1.00  0.00           H  
ATOM   2686  HD3 ARG B 166     -22.075  13.351   5.108  1.00  0.00           H  
ATOM   2687  NE  ARG B 166     -21.542  14.826   3.672  1.00  0.00           N  
ATOM   2688  HE  ARG B 166     -21.178  14.845   2.733  1.00  0.00           H  
ATOM   2689  CZ  ARG B 166     -22.208  15.902   4.066  1.00  0.00           C  
ATOM   2690  NH1 ARG B 166     -22.724  16.016   5.256  1.00  0.00           N  
ATOM   2691 HH11 ARG B 166     -22.629  15.269   5.918  1.00  0.00           H  
ATOM   2692 HH12 ARG B 166     -23.200  16.876   5.519  1.00  0.00           H  
ATOM   2693  NH2 ARG B 166     -22.370  16.910   3.261  1.00  0.00           N  
ATOM   2694 HH21 ARG B 166     -21.913  16.935   2.368  1.00  0.00           H  
ATOM   2695 HH22 ARG B 166     -22.866  17.728   3.580  1.00  0.00           H  
ATOM   2696  C   ARG B 166     -17.093  13.257   6.312  1.00  0.00           C  
ATOM   2697  O   ARG B 166     -16.898  14.466   6.178  1.00  0.00           O  
ATOM   2698  N   LEU B 167     -16.242  12.328   5.896  1.00  0.00           N  
ATOM   2699  H   LEU B 167     -16.505  11.353   6.010  1.00  0.00           H  
ATOM   2700  CA  LEU B 167     -14.985  12.614   5.210  1.00  0.00           C  
ATOM   2701  HA  LEU B 167     -14.809  13.690   5.214  1.00  0.00           H  
ATOM   2702  CB  LEU B 167     -13.842  11.944   5.993  1.00  0.00           C  
ATOM   2703  HB2 LEU B 167     -13.870  12.284   7.030  1.00  0.00           H  
ATOM   2704  HB3 LEU B 167     -14.019  10.868   5.988  1.00  0.00           H  
ATOM   2705  CG  LEU B 167     -12.439  12.209   5.413  1.00  0.00           C  
ATOM   2706  HG  LEU B 167     -12.412  11.922   4.362  1.00  0.00           H  
ATOM   2707  CD1 LEU B 167     -12.021  13.677   5.544  1.00  0.00           C  
ATOM   2708 HD11 LEU B 167     -11.002  13.796   5.184  1.00  0.00           H  
ATOM   2709 HD12 LEU B 167     -12.673  14.306   4.940  1.00  0.00           H  
ATOM   2710 HD13 LEU B 167     -12.070  13.991   6.588  1.00  0.00           H  
ATOM   2711  CD2 LEU B 167     -11.421  11.356   6.170  1.00  0.00           C  
ATOM   2712 HD21 LEU B 167     -11.415  11.620   7.226  1.00  0.00           H  
ATOM   2713 HD22 LEU B 167     -11.680  10.303   6.064  1.00  0.00           H  
ATOM   2714 HD23 LEU B 167     -10.427  11.516   5.756  1.00  0.00           H  
ATOM   2715  C   LEU B 167     -15.077  12.152   3.752  1.00  0.00           C  
ATOM   2716  O   LEU B 167     -15.125  10.953   3.476  1.00  0.00           O  
ATOM   2717  N   LEU B 168     -15.146  13.111   2.829  1.00  0.00           N  
ATOM   2718  H   LEU B 168     -15.070  14.076   3.137  1.00  0.00           H  
ATOM   2719  CA  LEU B 168     -15.038  12.860   1.393  1.00  0.00           C  
ATOM   2720  HA  LEU B 168     -15.568  11.942   1.152  1.00  0.00           H  
ATOM   2721  CB  LEU B 168     -15.671  14.018   0.600  1.00  0.00           C  
ATOM   2722  HB2 LEU B 168     -15.408  14.963   1.071  1.00  0.00           H  
ATOM   2723  HB3 LEU B 168     -15.235  14.013  -0.399  1.00  0.00           H  
ATOM   2724  CG  LEU B 168     -17.197  13.934   0.432  1.00  0.00           C  
ATOM   2725  HG  LEU B 168     -17.438  12.989  -0.046  1.00  0.00           H  
ATOM   2726  CD1 LEU B 168     -17.979  14.058   1.745  1.00  0.00           C  
ATOM   2727 HD11 LEU B 168     -19.045  14.041   1.530  1.00  0.00           H  
ATOM   2728 HD12 LEU B 168     -17.710  14.984   2.251  1.00  0.00           H  
ATOM   2729 HD13 LEU B 168     -17.749  13.210   2.386  1.00  0.00           H  
ATOM   2730  CD2 LEU B 168     -17.667  15.058  -0.493  1.00  0.00           C  
ATOM   2731 HD21 LEU B 168     -18.738  14.965  -0.669  1.00  0.00           H  
ATOM   2732 HD22 LEU B 168     -17.448  16.030  -0.050  1.00  0.00           H  
ATOM   2733 HD23 LEU B 168     -17.156  14.977  -1.453  1.00  0.00           H  
ATOM   2734  C   LEU B 168     -13.563  12.681   1.015  1.00  0.00           C  
ATOM   2735  O   LEU B 168     -12.705  13.397   1.536  1.00  0.00           O  
ATOM   2736  N   TYR B 169     -13.268  11.777   0.076  1.00  0.00           N  
ATOM   2737  H   TYR B 169     -14.025  11.235  -0.335  1.00  0.00           H  
ATOM   2738  CA  TYR B 169     -11.909  11.540  -0.419  1.00  0.00           C  
ATOM   2739  HA  TYR B 169     -11.371  12.482  -0.346  1.00  0.00           H  
ATOM   2740  CB  TYR B 169     -11.180  10.524   0.475  1.00  0.00           C  
ATOM   2741  HB2 TYR B 169     -10.139  10.485   0.155  1.00  0.00           H  
ATOM   2742  HB3 TYR B 169     -11.183  10.903   1.498  1.00  0.00           H  
ATOM   2743  CG  TYR B 169     -11.728   9.105   0.498  1.00  0.00           C  
ATOM   2744  CD1 TYR B 169     -12.774   8.764   1.377  1.00  0.00           C  
ATOM   2745  HD1 TYR B 169     -13.226   9.520   2.006  1.00  0.00           H  
ATOM   2746  CE1 TYR B 169     -13.215   7.429   1.464  1.00  0.00           C  
ATOM   2747  HE1 TYR B 169     -14.007   7.160   2.144  1.00  0.00           H  
ATOM   2748  CZ  TYR B 169     -12.608   6.425   0.683  1.00  0.00           C  
ATOM   2749  OH  TYR B 169     -13.019   5.138   0.827  1.00  0.00           O  
ATOM   2750  HH  TYR B 169     -12.519   4.528   0.259  1.00  0.00           H  
ATOM   2751  CE2 TYR B 169     -11.566   6.767  -0.208  1.00  0.00           C  
ATOM   2752  HE2 TYR B 169     -11.101   6.001  -0.811  1.00  0.00           H  
ATOM   2753  CD2 TYR B 169     -11.132   8.106  -0.298  1.00  0.00           C  
ATOM   2754  HD2 TYR B 169     -10.327   8.360  -0.972  1.00  0.00           H  
ATOM   2755  C   TYR B 169     -11.882  11.115  -1.893  1.00  0.00           C  
ATOM   2756  O   TYR B 169     -12.707  10.318  -2.327  1.00  0.00           O  
ATOM   2757  N   GLN B 170     -10.939  11.655  -2.670  1.00  0.00           N  
ATOM   2758  H   GLN B 170     -10.314  12.341  -2.259  1.00  0.00           H  
ATOM   2759  CA  GLN B 170     -10.871  11.457  -4.127  1.00  0.00           C  
ATOM   2760  HA  GLN B 170     -11.375  10.523  -4.388  1.00  0.00           H  
ATOM   2761  CB  GLN B 170     -11.622  12.609  -4.816  1.00  0.00           C  
ATOM   2762  HB2 GLN B 170     -12.635  12.654  -4.414  1.00  0.00           H  
ATOM   2763  HB3 GLN B 170     -11.126  13.551  -4.582  1.00  0.00           H  
ATOM   2764  CG  GLN B 170     -11.703  12.449  -6.344  1.00  0.00           C  
ATOM   2765  HG2 GLN B 170     -10.706  12.500  -6.778  1.00  0.00           H  
ATOM   2766  HG3 GLN B 170     -12.127  11.474  -6.574  1.00  0.00           H  
ATOM   2767  CD  GLN B 170     -12.566  13.522  -7.012  1.00  0.00           C  
ATOM   2768  OE1 GLN B 170     -12.831  14.585  -6.471  1.00  0.00           O  
ATOM   2769  NE2 GLN B 170     -13.035  13.287  -8.216  1.00  0.00           N  
ATOM   2770 HE21 GLN B 170     -13.585  14.007  -8.641  1.00  0.00           H  
ATOM   2771 HE22 GLN B 170     -12.856  12.393  -8.670  1.00  0.00           H  
ATOM   2772  C   GLN B 170      -9.421  11.359  -4.616  1.00  0.00           C  
ATOM   2773  O   GLN B 170      -8.600  12.202  -4.259  1.00  0.00           O  
ATOM   2774  N   LEU B 171      -9.107  10.346  -5.424  1.00  0.00           N  
ATOM   2775  H   LEU B 171      -9.847   9.736  -5.741  1.00  0.00           H  
ATOM   2776  CA  LEU B 171      -7.784  10.172  -6.018  1.00  0.00           C  
ATOM   2777  HA  LEU B 171      -7.030  10.312  -5.243  1.00  0.00           H  
ATOM   2778  CB  LEU B 171      -7.705   8.729  -6.551  1.00  0.00           C  
ATOM   2779  HB2 LEU B 171      -7.990   8.036  -5.757  1.00  0.00           H  
ATOM   2780  HB3 LEU B 171      -8.436   8.628  -7.354  1.00  0.00           H  
ATOM   2781  CG  LEU B 171      -6.326   8.320  -7.090  1.00  0.00           C  
ATOM   2782  HG  LEU B 171      -5.948   9.098  -7.753  1.00  0.00           H  
ATOM   2783  CD1 LEU B 171      -5.323   8.097  -5.960  1.00  0.00           C  
ATOM   2784 HD11 LEU B 171      -4.354   7.852  -6.391  1.00  0.00           H  
ATOM   2785 HD12 LEU B 171      -5.230   8.987  -5.348  1.00  0.00           H  
ATOM   2786 HD13 LEU B 171      -5.645   7.266  -5.333  1.00  0.00           H  
ATOM   2787  CD2 LEU B 171      -6.435   7.022  -7.886  1.00  0.00           C  
ATOM   2788 HD21 LEU B 171      -5.455   6.750  -8.275  1.00  0.00           H  
ATOM   2789 HD22 LEU B 171      -6.802   6.216  -7.249  1.00  0.00           H  
ATOM   2790 HD23 LEU B 171      -7.126   7.158  -8.718  1.00  0.00           H  
ATOM   2791  C   LEU B 171      -7.565  11.228  -7.115  1.00  0.00           C  
ATOM   2792  O   LEU B 171      -8.379  11.332  -8.026  1.00  0.00           O  
ATOM   2793  N   VAL B 172      -6.456  11.974  -7.077  1.00  0.00           N  
ATOM   2794  H   VAL B 172      -5.823  11.854  -6.293  1.00  0.00           H  
ATOM   2795  CA  VAL B 172      -6.188  13.069  -8.042  1.00  0.00           C  
ATOM   2796  HA  VAL B 172      -7.094  13.673  -8.109  1.00  0.00           H  
ATOM   2797  CB  VAL B 172      -5.061  13.998  -7.514  1.00  0.00           C  
ATOM   2798  HB  VAL B 172      -4.119  13.447  -7.504  1.00  0.00           H  
ATOM   2799  CG1 VAL B 172      -4.869  15.286  -8.333  1.00  0.00           C  
ATOM   2800 HG11 VAL B 172      -5.814  15.825  -8.413  1.00  0.00           H  
ATOM   2801 HG12 VAL B 172      -4.128  15.929  -7.858  1.00  0.00           H  
ATOM   2802 HG13 VAL B 172      -4.502  15.054  -9.331  1.00  0.00           H  
ATOM   2803  CG2 VAL B 172      -5.358  14.482  -6.083  1.00  0.00           C  
ATOM   2804 HG21 VAL B 172      -5.382  13.651  -5.385  1.00  0.00           H  
ATOM   2805 HG22 VAL B 172      -6.324  14.985  -6.064  1.00  0.00           H  
ATOM   2806 HG23 VAL B 172      -4.583  15.173  -5.750  1.00  0.00           H  
ATOM   2807  C   VAL B 172      -5.931  12.555  -9.481  1.00  0.00           C  
ATOM   2808  O   VAL B 172      -5.871  13.341 -10.425  1.00  0.00           O  
ATOM   2809  N   PHE B 173      -5.807  11.237  -9.685  1.00  0.00           N  
ATOM   2810  H   PHE B 173      -5.966  10.624  -8.903  1.00  0.00           H  
ATOM   2811  CA  PHE B 173      -5.665  10.646 -11.018  1.00  0.00           C  
ATOM   2812  HA  PHE B 173      -4.835  11.152 -11.513  1.00  0.00           H  
ATOM   2813  CB  PHE B 173      -5.296   9.160 -10.896  1.00  0.00           C  
ATOM   2814  HB2 PHE B 173      -4.402   9.060 -10.279  1.00  0.00           H  
ATOM   2815  HB3 PHE B 173      -6.111   8.630 -10.403  1.00  0.00           H  
ATOM   2816  CG  PHE B 173      -5.035   8.531 -12.249  1.00  0.00           C  
ATOM   2817  CD1 PHE B 173      -3.799   8.745 -12.887  1.00  0.00           C  
ATOM   2818  HD1 PHE B 173      -3.002   9.264 -12.370  1.00  0.00           H  
ATOM   2819  CE1 PHE B 173      -3.612   8.325 -14.214  1.00  0.00           C  
ATOM   2820  HE1 PHE B 173      -2.674   8.518 -14.713  1.00  0.00           H  
ATOM   2821  CZ  PHE B 173      -4.657   7.695 -14.908  1.00  0.00           C  
ATOM   2822  HZ  PHE B 173      -4.524   7.408 -15.943  1.00  0.00           H  
ATOM   2823  CE2 PHE B 173      -5.888   7.470 -14.269  1.00  0.00           C  
ATOM   2824  HE2 PHE B 173      -6.706   7.037 -14.818  1.00  0.00           H  
ATOM   2825  CD2 PHE B 173      -6.076   7.878 -12.937  1.00  0.00           C  
ATOM   2826  HD2 PHE B 173      -7.048   7.765 -12.473  1.00  0.00           H  
ATOM   2827  C   PHE B 173      -6.913  10.851 -11.906  1.00  0.00           C  
ATOM   2828  O   PHE B 173      -8.047  10.851 -11.422  1.00  0.00           O  
ATOM   2829  N   LEU B 174      -6.700  10.956 -13.227  1.00  0.00           N  
ATOM   2830  H   LEU B 174      -5.749  10.855 -13.545  1.00  0.00           H  
ATOM   2831  CA  LEU B 174      -7.714  11.246 -14.246  1.00  0.00           C  
ATOM   2832  HA  LEU B 174      -7.929  12.312 -14.204  1.00  0.00           H  
ATOM   2833  CB  LEU B 174      -7.161  10.911 -15.648  1.00  0.00           C  
ATOM   2834  HB2 LEU B 174      -6.753   9.899 -15.617  1.00  0.00           H  
ATOM   2835  HB3 LEU B 174      -7.995  10.897 -16.352  1.00  0.00           H  
ATOM   2836  CG  LEU B 174      -6.086  11.860 -16.208  1.00  0.00           C  
ATOM   2837  HG  LEU B 174      -5.255  11.932 -15.506  1.00  0.00           H  
ATOM   2838  CD1 LEU B 174      -5.569  11.302 -17.535  1.00  0.00           C  
ATOM   2839 HD11 LEU B 174      -4.798  11.958 -17.939  1.00  0.00           H  
ATOM   2840 HD12 LEU B 174      -5.129  10.318 -17.376  1.00  0.00           H  
ATOM   2841 HD13 LEU B 174      -6.384  11.218 -18.254  1.00  0.00           H  
ATOM   2842  CD2 LEU B 174      -6.645  13.261 -16.481  1.00  0.00           C  
ATOM   2843 HD21 LEU B 174      -6.913  13.746 -15.543  1.00  0.00           H  
ATOM   2844 HD22 LEU B 174      -5.888  13.870 -16.974  1.00  0.00           H  
ATOM   2845 HD23 LEU B 174      -7.527  13.197 -17.120  1.00  0.00           H  
ATOM   2846  C   LEU B 174      -9.047  10.504 -14.045  1.00  0.00           C  
ATOM   2847  O   LEU B 174      -9.122   9.280 -14.155  1.00  0.00           O  
ATOM   2848  N   LEU B 175     -10.103  11.309 -13.870  1.00  0.00           N  
ATOM   2849  H   LEU B 175      -9.903  12.284 -13.712  1.00  0.00           H  
ATOM   2850  CA  LEU B 175     -11.526  10.939 -13.874  1.00  0.00           C  
ATOM   2851  HA  LEU B 175     -12.084  11.865 -13.747  1.00  0.00           H  
ATOM   2852  CB  LEU B 175     -11.937  10.365 -15.252  1.00  0.00           C  
ATOM   2853  HB2 LEU B 175     -11.477   9.382 -15.359  1.00  0.00           H  
ATOM   2854  HB3 LEU B 175     -13.018  10.215 -15.257  1.00  0.00           H  
ATOM   2855  CG  LEU B 175     -11.557  11.218 -16.479  1.00  0.00           C  
ATOM   2856  HG  LEU B 175     -10.483  11.401 -16.491  1.00  0.00           H  
ATOM   2857  CD1 LEU B 175     -11.920  10.477 -17.767  1.00  0.00           C  
ATOM   2858 HD11 LEU B 175     -11.642  11.081 -18.630  1.00  0.00           H  
ATOM   2859 HD12 LEU B 175     -11.377   9.533 -17.806  1.00  0.00           H  
ATOM   2860 HD13 LEU B 175     -12.992  10.279 -17.791  1.00  0.00           H  
ATOM   2861  CD2 LEU B 175     -12.286  12.563 -16.492  1.00  0.00           C  
ATOM   2862 HD21 LEU B 175     -13.365  12.405 -16.472  1.00  0.00           H  
ATOM   2863 HD22 LEU B 175     -11.998  13.155 -15.625  1.00  0.00           H  
ATOM   2864 HD23 LEU B 175     -12.022  13.120 -17.391  1.00  0.00           H  
ATOM   2865  C   LEU B 175     -12.010  10.071 -12.694  1.00  0.00           C  
ATOM   2866  O   LEU B 175     -13.170   9.678 -12.696  1.00  0.00           O  
ATOM   2867  N   SER B 176     -11.167   9.814 -11.689  1.00  0.00           N  
ATOM   2868  H   SER B 176     -10.227  10.173 -11.752  1.00  0.00           H  
ATOM   2869  CA  SER B 176     -11.498   8.972 -10.528  1.00  0.00           C  
ATOM   2870  HA  SER B 176     -11.787   7.981 -10.884  1.00  0.00           H  
ATOM   2871  CB  SER B 176     -10.274   8.824  -9.605  1.00  0.00           C  
ATOM   2872  HB2 SER B 176     -10.137   9.749  -9.043  1.00  0.00           H  
ATOM   2873  HB3 SER B 176     -10.467   8.018  -8.895  1.00  0.00           H  
ATOM   2874  OG  SER B 176      -9.072   8.547 -10.314  1.00  0.00           O  
ATOM   2875  HG  SER B 176      -8.737   9.405 -10.635  1.00  0.00           H  
ATOM   2876  C   SER B 176     -12.659   9.549  -9.701  1.00  0.00           C  
ATOM   2877  O   SER B 176     -12.620  10.721  -9.315  1.00  0.00           O  
ATOM   2878  N   GLU B 177     -13.665   8.738  -9.365  1.00  0.00           N  
ATOM   2879  H   GLU B 177     -13.720   7.808  -9.789  1.00  0.00           H  
ATOM   2880  CA  GLU B 177     -14.797   9.155  -8.515  1.00  0.00           C  
ATOM   2881  HA  GLU B 177     -15.204  10.065  -8.966  1.00  0.00           H  
ATOM   2882  CB  GLU B 177     -15.917   8.077  -8.416  1.00  0.00           C  
ATOM   2883  HB2 GLU B 177     -16.213   8.533  -9.361  1.00  0.00           H  
ATOM   2884  HB3 GLU B 177     -15.129   7.400  -8.077  1.00  0.00           H  
ATOM   2885  CG  GLU B 177     -16.491   6.834  -9.144  1.00  0.00           C  
ATOM   2886  HG2 GLU B 177     -16.482   5.975  -8.463  1.00  0.00           H  
ATOM   2887  HG3 GLU B 177     -17.549   7.015  -9.362  1.00  0.00           H  
ATOM   2888  CD  GLU B 177     -15.753   6.451 -10.442  1.00  0.00           C  
ATOM   2889  OE1 GLU B 177     -16.435   6.355 -11.486  1.00  0.00           O  
ATOM   2890  OE2 GLU B 177     -14.513   6.268 -10.371  1.00  0.00           O  
ATOM   2891  C   GLU B 177     -14.386   9.561  -7.086  1.00  0.00           C  
ATOM   2892  O   GLU B 177     -13.438   9.038  -6.493  1.00  0.00           O  
ATOM   2893  N   ALA B 178     -15.155  10.489  -6.511  1.00  0.00           N  
ATOM   2894  H   ALA B 178     -15.938  10.842  -7.035  1.00  0.00           H  
ATOM   2895  CA  ALA B 178     -15.082  10.856  -5.102  1.00  0.00           C  
ATOM   2896  HA  ALA B 178     -14.040  10.829  -4.787  1.00  0.00           H  
ATOM   2897  CB  ALA B 178     -15.594  12.291  -4.931  1.00  0.00           C  
ATOM   2898  HB1 ALA B 178     -15.501  12.589  -3.885  1.00  0.00           H  
ATOM   2899  HB2 ALA B 178     -15.010  12.974  -5.549  1.00  0.00           H  
ATOM   2900  HB3 ALA B 178     -16.643  12.348  -5.225  1.00  0.00           H  
ATOM   2901  C   ALA B 178     -15.872   9.867  -4.231  1.00  0.00           C  
ATOM   2902  O   ALA B 178     -17.042   9.582  -4.491  1.00  0.00           O  
ATOM   2903  N   HIE B 179     -15.234   9.382  -3.168  1.00  0.00           N  
ATOM   2904  H   HIE B 179     -14.281   9.694  -3.012  1.00  0.00           H  
ATOM   2905  CA  HIE B 179     -15.813   8.523  -2.135  1.00  0.00           C  
ATOM   2906  HA  HIE B 179     -16.733   8.073  -2.514  1.00  0.00           H  
ATOM   2907  CB  HIE B 179     -14.824   7.388  -1.828  1.00  0.00           C  
ATOM   2908  HB2 HIE B 179     -13.823   7.798  -1.695  1.00  0.00           H  
ATOM   2909  HB3 HIE B 179     -15.111   6.894  -0.900  1.00  0.00           H  
ATOM   2910  CG  HIE B 179     -14.800   6.340  -2.908  1.00  0.00           C  
ATOM   2911  ND1 HIE B 179     -15.534   5.152  -2.877  1.00  0.00           N  
ATOM   2912  CE1 HIE B 179     -15.356   4.584  -4.078  1.00  0.00           C  
ATOM   2913  HE1 HIE B 179     -15.819   3.657  -4.391  1.00  0.00           H  
ATOM   2914  NE2 HIE B 179     -14.562   5.346  -4.849  1.00  0.00           N  
ATOM   2915  HE2 HIE B 179     -14.335   5.162  -5.818  1.00  0.00           H  
ATOM   2916  CD2 HIE B 179     -14.199   6.459  -4.128  1.00  0.00           C  
ATOM   2917  HD2 HIE B 179     -13.614   7.299  -4.481  1.00  0.00           H  
ATOM   2918  C   HIE B 179     -16.183   9.319  -0.880  1.00  0.00           C  
ATOM   2919  O   HIE B 179     -15.816  10.484  -0.722  1.00  0.00           O  
ATOM   2920  N   THR B 180     -16.925   8.686   0.032  1.00  0.00           N  
ATOM   2921  H   THR B 180     -17.180   7.724  -0.155  1.00  0.00           H  
ATOM   2922  CA  THR B 180     -17.289   9.228   1.353  1.00  0.00           C  
ATOM   2923  HA  THR B 180     -16.593  10.014   1.637  1.00  0.00           H  
ATOM   2924  CB  THR B 180     -18.709   9.819   1.346  1.00  0.00           C  
ATOM   2925  HB  THR B 180     -19.416   9.052   1.029  1.00  0.00           H  
ATOM   2926  CG2 THR B 180     -19.154  10.361   2.708  1.00  0.00           C  
ATOM   2927 HG21 THR B 180     -19.283   9.541   3.416  1.00  0.00           H  
ATOM   2928 HG22 THR B 180     -18.403  11.050   3.094  1.00  0.00           H  
ATOM   2929 HG23 THR B 180     -20.107  10.877   2.603  1.00  0.00           H  
ATOM   2930  OG1 THR B 180     -18.788  10.893   0.445  1.00  0.00           O  
ATOM   2931  HG1 THR B 180     -18.377  10.612  -0.378  1.00  0.00           H  
ATOM   2932  C   THR B 180     -17.227   8.129   2.409  1.00  0.00           C  
ATOM   2933  O   THR B 180     -17.852   7.086   2.224  1.00  0.00           O  
ATOM   2934  N   CYS B 181     -16.553   8.381   3.532  1.00  0.00           N  
ATOM   2935  H   CYS B 181     -16.049   9.260   3.620  1.00  0.00           H  
ATOM   2936  CA  CYS B 181     -16.663   7.559   4.739  1.00  0.00           C  
ATOM   2937  HA  CYS B 181     -17.455   6.824   4.589  1.00  0.00           H  
ATOM   2938  CB  CYS B 181     -15.369   6.752   4.943  1.00  0.00           C  
ATOM   2939  HB2 CYS B 181     -15.454   6.131   5.837  1.00  0.00           H  
ATOM   2940  HB3 CYS B 181     -15.232   6.081   4.092  1.00  0.00           H  
ATOM   2941  SG  CYS B 181     -13.903   7.804   5.100  1.00  0.00           S  
ATOM   2942  HG  CYS B 181     -13.085   6.793   5.439  1.00  0.00           H  
ATOM   2943  C   CYS B 181     -17.125   8.399   5.948  1.00  0.00           C  
ATOM   2944  O   CYS B 181     -17.266   9.626   5.872  1.00  0.00           O  
ATOM   2945  N   ILE B 182     -17.466   7.718   7.045  1.00  0.00           N  
ATOM   2946  H   ILE B 182     -17.247   6.733   7.090  1.00  0.00           H  
ATOM   2947  CA  ILE B 182     -18.115   8.283   8.238  1.00  0.00           C  
ATOM   2948  HA  ILE B 182     -18.128   9.365   8.138  1.00  0.00           H  
ATOM   2949  CB  ILE B 182     -19.589   7.805   8.317  1.00  0.00           C  
ATOM   2950  HB  ILE B 182     -19.596   6.715   8.266  1.00  0.00           H  
ATOM   2951  CG2 ILE B 182     -20.272   8.210   9.638  1.00  0.00           C  
ATOM   2952 HG21 ILE B 182     -19.727   7.812  10.493  1.00  0.00           H  
ATOM   2953 HG22 ILE B 182     -20.340   9.296   9.717  1.00  0.00           H  
ATOM   2954 HG23 ILE B 182     -21.275   7.789   9.695  1.00  0.00           H  
ATOM   2955  CG1 ILE B 182     -20.379   8.359   7.103  1.00  0.00           C  
ATOM   2956 HG12 ILE B 182     -20.299   9.447   7.088  1.00  0.00           H  
ATOM   2957 HG13 ILE B 182     -19.932   7.977   6.185  1.00  0.00           H  
ATOM   2958  CD1 ILE B 182     -21.865   7.979   7.063  1.00  0.00           C  
ATOM   2959 HD11 ILE B 182     -22.283   8.271   6.100  1.00  0.00           H  
ATOM   2960 HD12 ILE B 182     -21.977   6.902   7.189  1.00  0.00           H  
ATOM   2961 HD13 ILE B 182     -22.411   8.501   7.848  1.00  0.00           H  
ATOM   2962  C   ILE B 182     -17.282   7.903   9.481  1.00  0.00           C  
ATOM   2963  O   ILE B 182     -16.711   6.810   9.482  1.00  0.00           O  
ATOM   2964  N   PRO B 183     -17.178   8.767  10.517  1.00  0.00           N  
ATOM   2965  CD  PRO B 183     -17.635  10.150  10.568  1.00  0.00           C  
ATOM   2966  HD2 PRO B 183     -18.621  10.194  11.031  1.00  0.00           H  
ATOM   2967  HD3 PRO B 183     -17.652  10.627   9.591  1.00  0.00           H  
ATOM   2968  CG  PRO B 183     -16.624  10.874  11.443  1.00  0.00           C  
ATOM   2969  HG2 PRO B 183     -17.051  11.762  11.907  1.00  0.00           H  
ATOM   2970  HG3 PRO B 183     -15.746  11.124  10.850  1.00  0.00           H  
ATOM   2971  CB  PRO B 183     -16.265   9.810  12.471  1.00  0.00           C  
ATOM   2972  HB2 PRO B 183     -17.005   9.820  13.275  1.00  0.00           H  
ATOM   2973  HB3 PRO B 183     -15.263   9.958  12.868  1.00  0.00           H  
ATOM   2974  CA  PRO B 183     -16.341   8.500  11.685  1.00  0.00           C  
ATOM   2975  HA  PRO B 183     -15.342   8.249  11.330  1.00  0.00           H  
ATOM   2976  C   PRO B 183     -16.825   7.370  12.598  1.00  0.00           C  
ATOM   2977  O   PRO B 183     -18.014   7.069  12.694  1.00  0.00           O  
ATOM   2978  N   GLU B 184     -15.882   6.820  13.359  1.00  0.00           N  
ATOM   2979  H   GLU B 184     -14.931   7.144  13.248  1.00  0.00           H  
ATOM   2980  CA  GLU B 184     -16.112   5.765  14.342  1.00  0.00           C  
ATOM   2981  HA  GLU B 184     -16.686   4.980  13.847  1.00  0.00           H  
ATOM   2982  CB  GLU B 184     -14.769   5.187  14.818  1.00  0.00           C  
ATOM   2983  HB2 GLU B 184     -14.131   5.998  15.161  1.00  0.00           H  
ATOM   2984  HB3 GLU B 184     -14.942   4.530  15.671  1.00  0.00           H  
ATOM   2985  CG  GLU B 184     -14.035   4.378  13.737  1.00  0.00           C  
ATOM   2986  HG2 GLU B 184     -13.770   5.037  12.907  1.00  0.00           H  
ATOM   2987  HG3 GLU B 184     -13.105   3.992  14.159  1.00  0.00           H  
ATOM   2988  CD  GLU B 184     -14.866   3.194  13.223  1.00  0.00           C  
ATOM   2989  OE1 GLU B 184     -15.797   2.767  13.943  1.00  0.00           O  
ATOM   2990  OE2 GLU B 184     -14.549   2.707  12.118  1.00  0.00           O  
ATOM   2991  C   GLU B 184     -16.941   6.220  15.548  1.00  0.00           C  
ATOM   2992  O   GLU B 184     -16.833   7.343  16.048  1.00  0.00           O  
ATOM   2993  N   ASN B 185     -17.781   5.311  16.039  1.00  0.00           N  
ATOM   2994  H   ASN B 185     -17.751   4.386  15.627  1.00  0.00           H  
ATOM   2995  CA  ASN B 185     -18.857   5.605  16.982  1.00  0.00           C  
ATOM   2996  HA  ASN B 185     -19.246   6.593  16.728  1.00  0.00           H  
ATOM   2997  CB  ASN B 185     -19.972   4.576  16.727  1.00  0.00           C  
ATOM   2998  HB2 ASN B 185     -20.119   4.449  15.654  1.00  0.00           H  
ATOM   2999  HB3 ASN B 185     -19.681   3.613  17.148  1.00  0.00           H  
ATOM   3000  CG  ASN B 185     -21.298   5.024  17.305  1.00  0.00           C  
ATOM   3001  OD1 ASN B 185     -21.720   6.154  17.131  1.00  0.00           O  
ATOM   3002  ND2 ASN B 185     -22.014   4.168  17.989  1.00  0.00           N  
ATOM   3003 HD21 ASN B 185     -22.875   4.514  18.369  1.00  0.00           H  
ATOM   3004 HD22 ASN B 185     -21.655   3.251  18.178  1.00  0.00           H  
ATOM   3005  C   ASN B 185     -18.395   5.689  18.455  1.00  0.00           C  
ATOM   3006  O   ASN B 185     -18.820   4.889  19.289  1.00  0.00           O  
ATOM   3007  N   ASN B 186     -17.506   6.638  18.779  1.00  0.00           N  
ATOM   3008  H   ASN B 186     -17.143   7.210  18.021  1.00  0.00           H  
ATOM   3009  CA  ASN B 186     -16.933   6.801  20.127  1.00  0.00           C  
ATOM   3010  HA  ASN B 186     -17.126   5.884  20.688  1.00  0.00           H  
ATOM   3011  CB  ASN B 186     -15.396   6.925  20.011  1.00  0.00           C  
ATOM   3012  HB2 ASN B 186     -14.965   6.685  20.982  1.00  0.00           H  
ATOM   3013  HB3 ASN B 186     -15.021   6.196  19.292  1.00  0.00           H  
ATOM   3014  CG  ASN B 186     -14.894   8.307  19.618  1.00  0.00           C  
ATOM   3015  OD1 ASN B 186     -15.639   9.222  19.319  1.00  0.00           O  
ATOM   3016  ND2 ASN B 186     -13.605   8.534  19.658  1.00  0.00           N  
ATOM   3017 HD21 ASN B 186     -13.323   9.479  19.408  1.00  0.00           H  
ATOM   3018 HD22 ASN B 186     -12.951   7.811  19.880  1.00  0.00           H  
ATOM   3019  C   ASN B 186     -17.557   7.935  20.980  1.00  0.00           C  
ATOM   3020  O   ASN B 186     -17.277   8.006  22.175  1.00  0.00           O  
ATOM   3021  N   GLY B 187     -18.347   8.845  20.389  1.00  0.00           N  
ATOM   3022  H   GLY B 187     -18.480   8.748  19.395  1.00  0.00           H  
ATOM   3023  CA  GLY B 187     -18.971  10.007  21.057  1.00  0.00           C  
ATOM   3024  HA2 GLY B 187     -19.583  10.533  20.327  1.00  0.00           H  
ATOM   3025  HA3 GLY B 187     -19.624   9.640  21.849  1.00  0.00           H  
ATOM   3026  C   GLY B 187     -18.017  11.043  21.691  1.00  0.00           C  
ATOM   3027  O   GLY B 187     -18.470  11.963  22.375  1.00  0.00           O  
ATOM   3028  N   GLY B 188     -16.703  10.880  21.527  1.00  0.00           N  
ATOM   3029  H   GLY B 188     -16.402  10.146  20.896  1.00  0.00           H  
ATOM   3030  CA  GLY B 188     -15.671  11.617  22.256  1.00  0.00           C  
ATOM   3031  HA2 GLY B 188     -16.017  11.804  23.273  1.00  0.00           H  
ATOM   3032  HA3 GLY B 188     -14.782  10.991  22.315  1.00  0.00           H  
ATOM   3033  C   GLY B 188     -15.276  12.956  21.626  1.00  0.00           C  
ATOM   3034  O   GLY B 188     -15.883  13.428  20.668  1.00  0.00           O  
ATOM   3035  N   ALA B 189     -14.240  13.588  22.192  1.00  0.00           N  
ATOM   3036  H   ALA B 189     -13.846  13.204  23.033  1.00  0.00           H  
ATOM   3037  CA  ALA B 189     -13.606  14.768  21.594  1.00  0.00           C  
ATOM   3038  HA  ALA B 189     -14.364  15.358  21.078  1.00  0.00           H  
ATOM   3039  CB  ALA B 189     -13.013  15.627  22.717  1.00  0.00           C  
ATOM   3040  HB1 ALA B 189     -13.795  15.900  23.426  1.00  0.00           H  
ATOM   3041  HB2 ALA B 189     -12.223  15.082  23.236  1.00  0.00           H  
ATOM   3042  HB3 ALA B 189     -12.596  16.540  22.287  1.00  0.00           H  
ATOM   3043  C   ALA B 189     -12.540  14.406  20.542  1.00  0.00           C  
ATOM   3044  O   ALA B 189     -12.383  15.120  19.557  1.00  0.00           O  
ATOM   3045  N   GLY B 190     -11.797  13.310  20.739  1.00  0.00           N  
ATOM   3046  H   GLY B 190     -12.018  12.736  21.535  1.00  0.00           H  
ATOM   3047  CA  GLY B 190     -10.944  12.717  19.702  1.00  0.00           C  
ATOM   3048  HA2 GLY B 190     -10.445  13.500  19.130  1.00  0.00           H  
ATOM   3049  HA3 GLY B 190     -10.183  12.083  20.157  1.00  0.00           H  
ATOM   3050  C   GLY B 190     -11.784  11.860  18.756  1.00  0.00           C  
ATOM   3051  O   GLY B 190     -12.686  11.163  19.217  1.00  0.00           O  
ATOM   3052  N   CYS B 191     -11.509  11.915  17.457  1.00  0.00           N  
ATOM   3053  H   CYS B 191     -10.718  12.472  17.140  1.00  0.00           H  
ATOM   3054  CA  CYS B 191     -12.355  11.354  16.409  1.00  0.00           C  
ATOM   3055  HA  CYS B 191     -13.023  10.598  16.827  1.00  0.00           H  
ATOM   3056  CB  CYS B 191     -13.206  12.506  15.859  1.00  0.00           C  
ATOM   3057  HB2 CYS B 191     -13.803  12.932  16.669  1.00  0.00           H  
ATOM   3058  HB3 CYS B 191     -12.548  13.277  15.451  1.00  0.00           H  
ATOM   3059  SG  CYS B 191     -14.319  11.912  14.562  1.00  0.00           S  
ATOM   3060  HG  CYS B 191     -13.402  11.810  13.590  1.00  0.00           H  
ATOM   3061  C   CYS B 191     -11.494  10.687  15.328  1.00  0.00           C  
ATOM   3062  O   CYS B 191     -10.453  11.225  14.962  1.00  0.00           O  
ATOM   3063  N   VAL B 192     -11.934   9.540  14.806  1.00  0.00           N  
ATOM   3064  H   VAL B 192     -12.843   9.198  15.086  1.00  0.00           H  
ATOM   3065  CA  VAL B 192     -11.192   8.731  13.822  1.00  0.00           C  
ATOM   3066  HA  VAL B 192     -10.483   9.384  13.321  1.00  0.00           H  
ATOM   3067  CB  VAL B 192     -10.368   7.632  14.527  1.00  0.00           C  
ATOM   3068  HB  VAL B 192      -9.749   8.114  15.286  1.00  0.00           H  
ATOM   3069  CG1 VAL B 192     -11.229   6.577  15.228  1.00  0.00           C  
ATOM   3070 HG11 VAL B 192     -11.808   6.020  14.494  1.00  0.00           H  
ATOM   3071 HG12 VAL B 192     -10.589   5.884  15.776  1.00  0.00           H  
ATOM   3072 HG13 VAL B 192     -11.907   7.054  15.934  1.00  0.00           H  
ATOM   3073  CG2 VAL B 192      -9.427   6.891  13.573  1.00  0.00           C  
ATOM   3074 HG21 VAL B 192      -8.790   6.212  14.142  1.00  0.00           H  
ATOM   3075 HG22 VAL B 192      -9.988   6.319  12.835  1.00  0.00           H  
ATOM   3076 HG23 VAL B 192      -8.784   7.611  13.069  1.00  0.00           H  
ATOM   3077  C   VAL B 192     -12.138   8.197  12.745  1.00  0.00           C  
ATOM   3078  O   VAL B 192     -13.311   7.952  13.014  1.00  0.00           O  
ATOM   3079  N   CYS B 193     -11.661   8.071  11.510  1.00  0.00           N  
ATOM   3080  H   CYS B 193     -10.691   8.332  11.355  1.00  0.00           H  
ATOM   3081  CA  CYS B 193     -12.457   7.768  10.325  1.00  0.00           C  
ATOM   3082  HA  CYS B 193     -13.301   7.128  10.591  1.00  0.00           H  
ATOM   3083  CB  CYS B 193     -12.979   9.109   9.790  1.00  0.00           C  
ATOM   3084  HB2 CYS B 193     -13.481   9.640  10.600  1.00  0.00           H  
ATOM   3085  HB3 CYS B 193     -12.132   9.709   9.452  1.00  0.00           H  
ATOM   3086  SG  CYS B 193     -14.153   8.893   8.424  1.00  0.00           S  
ATOM   3087  HG  CYS B 193     -13.311   8.365   7.525  1.00  0.00           H  
ATOM   3088  C   CYS B 193     -11.580   7.043   9.297  1.00  0.00           C  
ATOM   3089  O   CYS B 193     -10.548   7.573   8.876  1.00  0.00           O  
ATOM   3090  N   HIE B 194     -11.964   5.830   8.894  1.00  0.00           N  
ATOM   3091  H   HIE B 194     -12.832   5.446   9.243  1.00  0.00           H  
ATOM   3092  CA  HIE B 194     -11.155   5.005   7.987  1.00  0.00           C  
ATOM   3093  HA  HIE B 194     -10.127   5.368   8.012  1.00  0.00           H  
ATOM   3094  CB  HIE B 194     -11.099   3.551   8.469  1.00  0.00           C  
ATOM   3095  HB2 HIE B 194     -12.091   3.107   8.374  1.00  0.00           H  
ATOM   3096  HB3 HIE B 194     -10.415   2.991   7.832  1.00  0.00           H  
ATOM   3097  CG  HIE B 194     -10.643   3.418   9.902  1.00  0.00           C  
ATOM   3098  ND1 HIE B 194      -9.344   3.626  10.388  1.00  0.00           N  
ATOM   3099  CE1 HIE B 194      -9.431   3.448  11.719  1.00  0.00           C  
ATOM   3100  HE1 HIE B 194      -8.600   3.540  12.406  1.00  0.00           H  
ATOM   3101  NE2 HIE B 194     -10.691   3.154  12.082  1.00  0.00           N  
ATOM   3102  HE2 HIE B 194     -11.029   2.989  13.022  1.00  0.00           H  
ATOM   3103  CD2 HIE B 194     -11.465   3.130  10.949  1.00  0.00           C  
ATOM   3104  HD2 HIE B 194     -12.528   2.932  10.891  1.00  0.00           H  
ATOM   3105  C   HIE B 194     -11.636   5.123   6.538  1.00  0.00           C  
ATOM   3106  O   HIE B 194     -12.824   5.017   6.242  1.00  0.00           O  
ATOM   3107  N   LEU B 195     -10.698   5.361   5.626  1.00  0.00           N  
ATOM   3108  H   LEU B 195      -9.749   5.454   5.970  1.00  0.00           H  
ATOM   3109  CA  LEU B 195     -10.869   5.386   4.177  1.00  0.00           C  
ATOM   3110  HA  LEU B 195     -11.901   5.637   3.928  1.00  0.00           H  
ATOM   3111  CB  LEU B 195      -9.931   6.438   3.544  1.00  0.00           C  
ATOM   3112  HB2 LEU B 195      -8.904   6.119   3.705  1.00  0.00           H  
ATOM   3113  HB3 LEU B 195     -10.109   6.405   2.468  1.00  0.00           H  
ATOM   3114  CG  LEU B 195     -10.059   7.912   3.989  1.00  0.00           C  
ATOM   3115  HG  LEU B 195     -11.093   8.239   3.883  1.00  0.00           H  
ATOM   3116  CD1 LEU B 195      -9.574   8.213   5.412  1.00  0.00           C  
ATOM   3117 HD11 LEU B 195      -8.592   7.772   5.578  1.00  0.00           H  
ATOM   3118 HD12 LEU B 195      -9.497   9.287   5.562  1.00  0.00           H  
ATOM   3119 HD13 LEU B 195     -10.279   7.833   6.147  1.00  0.00           H  
ATOM   3120  CD2 LEU B 195      -9.176   8.770   3.079  1.00  0.00           C  
ATOM   3121 HD21 LEU B 195      -9.445   8.606   2.037  1.00  0.00           H  
ATOM   3122 HD22 LEU B 195      -9.333   9.821   3.314  1.00  0.00           H  
ATOM   3123 HD23 LEU B 195      -8.125   8.521   3.226  1.00  0.00           H  
ATOM   3124  C   LEU B 195     -10.542   3.997   3.607  1.00  0.00           C  
ATOM   3125  O   LEU B 195      -9.550   3.387   4.012  1.00  0.00           O  
ATOM   3126  N   LEU B 196     -11.338   3.526   2.646  1.00  0.00           N  
ATOM   3127  H   LEU B 196     -12.112   4.106   2.349  1.00  0.00           H  
ATOM   3128  CA  LEU B 196     -11.135   2.264   1.927  1.00  0.00           C  
ATOM   3129  HA  LEU B 196     -10.392   1.657   2.448  1.00  0.00           H  
ATOM   3130  CB  LEU B 196     -12.469   1.490   1.876  1.00  0.00           C  
ATOM   3131  HB2 LEU B 196     -13.194   2.106   1.344  1.00  0.00           H  
ATOM   3132  HB3 LEU B 196     -12.323   0.582   1.290  1.00  0.00           H  
ATOM   3133  CG  LEU B 196     -13.071   1.103   3.243  1.00  0.00           C  
ATOM   3134  HG  LEU B 196     -13.173   1.989   3.870  1.00  0.00           H  
ATOM   3135  CD1 LEU B 196     -14.463   0.499   3.042  1.00  0.00           C  
ATOM   3136 HD11 LEU B 196     -14.400  -0.394   2.418  1.00  0.00           H  
ATOM   3137 HD12 LEU B 196     -15.114   1.229   2.561  1.00  0.00           H  
ATOM   3138 HD13 LEU B 196     -14.893   0.233   4.008  1.00  0.00           H  
ATOM   3139  CD2 LEU B 196     -12.199   0.075   3.967  1.00  0.00           C  
ATOM   3140 HD21 LEU B 196     -12.681  -0.231   4.895  1.00  0.00           H  
ATOM   3141 HD22 LEU B 196     -12.045  -0.799   3.333  1.00  0.00           H  
ATOM   3142 HD23 LEU B 196     -11.235   0.518   4.212  1.00  0.00           H  
ATOM   3143  C   LEU B 196     -10.602   2.513   0.506  1.00  0.00           C  
ATOM   3144  O   LEU B 196     -11.069   3.432  -0.175  1.00  0.00           O  
ATOM   3145  N   MET B 197      -9.691   1.659   0.031  1.00  0.00           N  
ATOM   3146  H   MET B 197      -9.301   0.960   0.658  1.00  0.00           H  
ATOM   3147  CA  MET B 197      -9.205   1.653  -1.355  1.00  0.00           C  
ATOM   3148  HA  MET B 197     -10.032   1.935  -2.006  1.00  0.00           H  
ATOM   3149  CB  MET B 197      -8.089   2.700  -1.548  1.00  0.00           C  
ATOM   3150  HB2 MET B 197      -7.685   2.577  -2.554  1.00  0.00           H  
ATOM   3151  HB3 MET B 197      -8.532   3.693  -1.510  1.00  0.00           H  
ATOM   3152  CG  MET B 197      -6.915   2.633  -0.553  1.00  0.00           C  
ATOM   3153  HG2 MET B 197      -6.681   1.587  -0.361  1.00  0.00           H  
ATOM   3154  HG3 MET B 197      -6.044   3.071  -1.041  1.00  0.00           H  
ATOM   3155  SD  MET B 197      -7.120   3.487   1.050  1.00  0.00           S  
ATOM   3156  CE  MET B 197      -7.215   5.219   0.512  1.00  0.00           C  
ATOM   3157  HE1 MET B 197      -8.093   5.372  -0.116  1.00  0.00           H  
ATOM   3158  HE2 MET B 197      -7.293   5.868   1.384  1.00  0.00           H  
ATOM   3159  HE3 MET B 197      -6.318   5.478  -0.050  1.00  0.00           H  
ATOM   3160  C   MET B 197      -8.765   0.248  -1.790  1.00  0.00           C  
ATOM   3161  O   MET B 197      -8.235  -0.516  -0.990  1.00  0.00           O  
ATOM   3162  N   ASP B 198      -8.974  -0.106  -3.064  1.00  0.00           N  
ATOM   3163  H   ASP B 198      -9.477   0.527  -3.668  1.00  0.00           H  
ATOM   3164  CA  ASP B 198      -8.606  -1.430  -3.600  1.00  0.00           C  
ATOM   3165  HA  ASP B 198      -9.141  -2.214  -3.060  1.00  0.00           H  
ATOM   3166  CB  ASP B 198      -8.965  -1.506  -5.087  1.00  0.00           C  
ATOM   3167  HB2 ASP B 198      -8.379  -0.741  -5.594  1.00  0.00           H  
ATOM   3168  HB3 ASP B 198      -8.641  -2.476  -5.469  1.00  0.00           H  
ATOM   3169  CG  ASP B 198     -10.427  -1.316  -5.473  1.00  0.00           C  
ATOM   3170  OD1 ASP B 198     -10.648  -0.457  -6.364  1.00  0.00           O  
ATOM   3171  OD2 ASP B 198     -11.262  -2.154  -5.086  1.00  0.00           O  
ATOM   3172  C   ASP B 198      -7.095  -1.737  -3.535  1.00  0.00           C  
ATOM   3173  O   ASP B 198      -6.697  -2.873  -3.270  1.00  0.00           O  
ATOM   3174  N   ASP B 199      -6.260  -0.749  -3.874  1.00  0.00           N  
ATOM   3175  H   ASP B 199      -6.652   0.159  -4.078  1.00  0.00           H  
ATOM   3176  CA  ASP B 199      -4.808  -0.875  -3.967  1.00  0.00           C  
ATOM   3177  HA  ASP B 199      -4.469  -1.462  -3.110  1.00  0.00           H  
ATOM   3178  CB  ASP B 199      -4.408  -1.635  -5.248  1.00  0.00           C  
ATOM   3179  HB2 ASP B 199      -3.321  -1.611  -5.337  1.00  0.00           H  
ATOM   3180  HB3 ASP B 199      -4.688  -2.680  -5.108  1.00  0.00           H  
ATOM   3181  CG  ASP B 199      -5.028  -1.164  -6.574  1.00  0.00           C  
ATOM   3182  OD1 ASP B 199      -5.238  -2.035  -7.455  1.00  0.00           O  
ATOM   3183  OD2 ASP B 199      -5.264   0.033  -6.828  1.00  0.00           O  
ATOM   3184  C   ASP B 199      -4.103   0.489  -3.894  1.00  0.00           C  
ATOM   3185  O   ASP B 199      -4.687   1.531  -4.197  1.00  0.00           O  
ATOM   3186  N   VAL B 200      -2.830   0.470  -3.493  1.00  0.00           N  
ATOM   3187  H   VAL B 200      -2.409  -0.421  -3.279  1.00  0.00           H  
ATOM   3188  CA  VAL B 200      -1.981   1.654  -3.279  1.00  0.00           C  
ATOM   3189  HA  VAL B 200      -2.512   2.538  -3.625  1.00  0.00           H  
ATOM   3190  CB  VAL B 200      -1.684   1.853  -1.773  1.00  0.00           C  
ATOM   3191  HB  VAL B 200      -1.165   0.969  -1.397  1.00  0.00           H  
ATOM   3192  CG1 VAL B 200      -0.796   3.075  -1.510  1.00  0.00           C  
ATOM   3193 HG11 VAL B 200      -1.254   3.967  -1.939  1.00  0.00           H  
ATOM   3194 HG12 VAL B 200      -0.664   3.212  -0.438  1.00  0.00           H  
ATOM   3195 HG13 VAL B 200       0.189   2.928  -1.951  1.00  0.00           H  
ATOM   3196  CG2 VAL B 200      -2.974   2.029  -0.956  1.00  0.00           C  
ATOM   3197 HG21 VAL B 200      -2.731   2.205   0.093  1.00  0.00           H  
ATOM   3198 HG22 VAL B 200      -3.547   2.872  -1.342  1.00  0.00           H  
ATOM   3199 HG23 VAL B 200      -3.582   1.126  -1.012  1.00  0.00           H  
ATOM   3200  C   VAL B 200      -0.679   1.528  -4.081  1.00  0.00           C  
ATOM   3201  O   VAL B 200      -0.055   0.464  -4.059  1.00  0.00           O  
ATOM   3202  N   VAL B 201      -0.250   2.616  -4.735  1.00  0.00           N  
ATOM   3203  H   VAL B 201      -0.864   3.431  -4.728  1.00  0.00           H  
ATOM   3204  CA  VAL B 201       1.050   2.770  -5.422  1.00  0.00           C  
ATOM   3205  HA  VAL B 201       1.776   2.104  -4.950  1.00  0.00           H  
ATOM   3206  CB  VAL B 201       0.973   2.403  -6.919  1.00  0.00           C  
ATOM   3207  HB  VAL B 201       1.931   2.640  -7.369  1.00  0.00           H  
ATOM   3208  CG1 VAL B 201       0.781   0.902  -7.131  1.00  0.00           C  
ATOM   3209 HG11 VAL B 201      -0.213   0.605  -6.801  1.00  0.00           H  
ATOM   3210 HG12 VAL B 201       0.916   0.665  -8.186  1.00  0.00           H  
ATOM   3211 HG13 VAL B 201       1.529   0.360  -6.553  1.00  0.00           H  
ATOM   3212  CG2 VAL B 201      -0.094   3.189  -7.690  1.00  0.00           C  
ATOM   3213 HG21 VAL B 201      -0.074   2.912  -8.743  1.00  0.00           H  
ATOM   3214 HG22 VAL B 201      -1.080   2.973  -7.284  1.00  0.00           H  
ATOM   3215 HG23 VAL B 201       0.094   4.260  -7.607  1.00  0.00           H  
ATOM   3216  C   VAL B 201       1.611   4.192  -5.283  1.00  0.00           C  
ATOM   3217  O   VAL B 201       0.921   5.114  -4.849  1.00  0.00           O  
ATOM   3218  N   SER B 202       2.872   4.377  -5.686  1.00  0.00           N  
ATOM   3219  H   SER B 202       3.369   3.556  -6.017  1.00  0.00           H  
ATOM   3220  CA  SER B 202       3.659   5.599  -5.481  1.00  0.00           C  
ATOM   3221  HA  SER B 202       3.865   5.684  -4.421  1.00  0.00           H  
ATOM   3222  CB  SER B 202       4.992   5.524  -6.222  1.00  0.00           C  
ATOM   3223  HB2 SER B 202       4.812   5.477  -7.295  1.00  0.00           H  
ATOM   3224  HB3 SER B 202       5.554   6.431  -6.005  1.00  0.00           H  
ATOM   3225  OG  SER B 202       5.781   4.423  -5.834  1.00  0.00           O  
ATOM   3226  HG  SER B 202       5.274   3.593  -6.022  1.00  0.00           H  
ATOM   3227  C   SER B 202       2.980   6.879  -5.971  1.00  0.00           C  
ATOM   3228  O   SER B 202       3.055   7.914  -5.305  1.00  0.00           O  
ATOM   3229  N   ALA B 203       2.365   6.820  -7.152  1.00  0.00           N  
ATOM   3230  H   ALA B 203       2.425   5.949  -7.668  1.00  0.00           H  
ATOM   3231  CA  ALA B 203       1.693   7.946  -7.804  1.00  0.00           C  
ATOM   3232  HA  ALA B 203       2.360   8.807  -7.777  1.00  0.00           H  
ATOM   3233  CB  ALA B 203       1.469   7.560  -9.270  1.00  0.00           C  
ATOM   3234  HB1 ALA B 203       2.424   7.319  -9.736  1.00  0.00           H  
ATOM   3235  HB2 ALA B 203       0.804   6.697  -9.332  1.00  0.00           H  
ATOM   3236  HB3 ALA B 203       1.016   8.395  -9.805  1.00  0.00           H  
ATOM   3237  C   ALA B 203       0.372   8.377  -7.131  1.00  0.00           C  
ATOM   3238  O   ALA B 203      -0.168   9.428  -7.479  1.00  0.00           O  
ATOM   3239  N   ASP B 204      -0.153   7.609  -6.172  1.00  0.00           N  
ATOM   3240  H   ASP B 204       0.334   6.767  -5.887  1.00  0.00           H  
ATOM   3241  CA  ASP B 204      -1.412   7.921  -5.502  1.00  0.00           C  
ATOM   3242  HA  ASP B 204      -2.134   8.168  -6.281  1.00  0.00           H  
ATOM   3243  CB  ASP B 204      -1.958   6.694  -4.743  1.00  0.00           C  
ATOM   3244  HB2 ASP B 204      -1.236   6.387  -3.986  1.00  0.00           H  
ATOM   3245  HB3 ASP B 204      -2.872   6.986  -4.222  1.00  0.00           H  
ATOM   3246  CG  ASP B 204      -2.293   5.500  -5.647  1.00  0.00           C  
ATOM   3247  OD1 ASP B 204      -2.449   4.372  -5.128  1.00  0.00           O  
ATOM   3248  OD2 ASP B 204      -2.492   5.692  -6.864  1.00  0.00           O  
ATOM   3249  C   ASP B 204      -1.302   9.139  -4.572  1.00  0.00           C  
ATOM   3250  O   ASP B 204      -0.424   9.225  -3.710  1.00  0.00           O  
ATOM   3251  N   GLN B 205      -2.269  10.050  -4.683  1.00  0.00           N  
ATOM   3252  H   GLN B 205      -2.938   9.942  -5.432  1.00  0.00           H  
ATOM   3253  CA  GLN B 205      -2.523  11.143  -3.747  1.00  0.00           C  
ATOM   3254  HA  GLN B 205      -2.249  10.824  -2.741  1.00  0.00           H  
ATOM   3255  CB  GLN B 205      -1.670  12.371  -4.121  1.00  0.00           C  
ATOM   3256  HB2 GLN B 205      -0.620  12.102  -4.006  1.00  0.00           H  
ATOM   3257  HB3 GLN B 205      -1.845  12.629  -5.168  1.00  0.00           H  
ATOM   3258  CG  GLN B 205      -1.978  13.600  -3.246  1.00  0.00           C  
ATOM   3259  HG2 GLN B 205      -2.974  13.972  -3.488  1.00  0.00           H  
ATOM   3260  HG3 GLN B 205      -1.965  13.313  -2.198  1.00  0.00           H  
ATOM   3261  CD  GLN B 205      -0.983  14.742  -3.401  1.00  0.00           C  
ATOM   3262  OE1 GLN B 205       0.163  14.583  -3.785  1.00  0.00           O  
ATOM   3263  NE2 GLN B 205      -1.362  15.951  -3.059  1.00  0.00           N  
ATOM   3264 HE21 GLN B 205      -0.698  16.689  -3.202  1.00  0.00           H  
ATOM   3265 HE22 GLN B 205      -2.257  16.095  -2.601  1.00  0.00           H  
ATOM   3266  C   GLN B 205      -4.026  11.440  -3.758  1.00  0.00           C  
ATOM   3267  O   GLN B 205      -4.667  11.340  -4.804  1.00  0.00           O  
ATOM   3268  N   TYR B 206      -4.578  11.818  -2.607  1.00  0.00           N  
ATOM   3269  H   TYR B 206      -3.979  11.884  -1.792  1.00  0.00           H  
ATOM   3270  CA  TYR B 206      -6.003  12.096  -2.414  1.00  0.00           C  
ATOM   3271  HA  TYR B 206      -6.512  11.956  -3.361  1.00  0.00           H  
ATOM   3272  CB  TYR B 206      -6.607  11.110  -1.401  1.00  0.00           C  
ATOM   3273  HB2 TYR B 206      -6.037  11.162  -0.476  1.00  0.00           H  
ATOM   3274  HB3 TYR B 206      -7.625  11.434  -1.168  1.00  0.00           H  
ATOM   3275  CG  TYR B 206      -6.662   9.665  -1.860  1.00  0.00           C  
ATOM   3276  CD1 TYR B 206      -5.523   8.837  -1.772  1.00  0.00           C  
ATOM   3277  HD1 TYR B 206      -4.596   9.230  -1.376  1.00  0.00           H  
ATOM   3278  CE1 TYR B 206      -5.586   7.497  -2.211  1.00  0.00           C  
ATOM   3279  HE1 TYR B 206      -4.714   6.865  -2.152  1.00  0.00           H  
ATOM   3280  CZ  TYR B 206      -6.799   6.982  -2.726  1.00  0.00           C  
ATOM   3281  OH  TYR B 206      -6.884   5.696  -3.158  1.00  0.00           O  
ATOM   3282  HH  TYR B 206      -6.023   5.285  -3.259  1.00  0.00           H  
ATOM   3283  CE2 TYR B 206      -7.940   7.806  -2.792  1.00  0.00           C  
ATOM   3284  HE2 TYR B 206      -8.863   7.402  -3.179  1.00  0.00           H  
ATOM   3285  CD2 TYR B 206      -7.868   9.144  -2.363  1.00  0.00           C  
ATOM   3286  HD2 TYR B 206      -8.745   9.772  -2.421  1.00  0.00           H  
ATOM   3287  C   TYR B 206      -6.246  13.534  -1.946  1.00  0.00           C  
ATOM   3288  O   TYR B 206      -5.547  14.017  -1.052  1.00  0.00           O  
ATOM   3289  N   THR B 207      -7.254  14.212  -2.495  1.00  0.00           N  
ATOM   3290  H   THR B 207      -7.774  13.758  -3.245  1.00  0.00           H  
ATOM   3291  CA  THR B 207      -7.892  15.388  -1.862  1.00  0.00           C  
ATOM   3292  HA  THR B 207      -7.139  15.986  -1.348  1.00  0.00           H  
ATOM   3293  CB  THR B 207      -8.591  16.299  -2.882  1.00  0.00           C  
ATOM   3294  HB  THR B 207      -9.198  17.031  -2.348  1.00  0.00           H  
ATOM   3295  CG2 THR B 207      -7.588  17.051  -3.750  1.00  0.00           C  
ATOM   3296 HG21 THR B 207      -8.127  17.690  -4.450  1.00  0.00           H  
ATOM   3297 HG22 THR B 207      -6.980  16.343  -4.309  1.00  0.00           H  
ATOM   3298 HG23 THR B 207      -6.946  17.666  -3.122  1.00  0.00           H  
ATOM   3299  OG1 THR B 207      -9.422  15.556  -3.741  1.00  0.00           O  
ATOM   3300  HG1 THR B 207     -10.103  15.122  -3.217  1.00  0.00           H  
ATOM   3301  C   THR B 207      -8.924  14.933  -0.833  1.00  0.00           C  
ATOM   3302  O   THR B 207      -9.616  13.942  -1.065  1.00  0.00           O  
ATOM   3303  N   LEU B 208      -9.031  15.655   0.285  1.00  0.00           N  
ATOM   3304  H   LEU B 208      -8.481  16.504   0.368  1.00  0.00           H  
ATOM   3305  CA  LEU B 208      -9.890  15.330   1.428  1.00  0.00           C  
ATOM   3306  HA  LEU B 208     -10.535  14.488   1.181  1.00  0.00           H  
ATOM   3307  CB  LEU B 208      -9.022  14.960   2.649  1.00  0.00           C  
ATOM   3308  HB2 LEU B 208      -8.418  15.829   2.916  1.00  0.00           H  
ATOM   3309  HB3 LEU B 208      -9.694  14.757   3.483  1.00  0.00           H  
ATOM   3310  CG  LEU B 208      -8.081  13.756   2.486  1.00  0.00           C  
ATOM   3311  HG  LEU B 208      -7.358  13.956   1.696  1.00  0.00           H  
ATOM   3312  CD1 LEU B 208      -7.316  13.524   3.790  1.00  0.00           C  
ATOM   3313 HD11 LEU B 208      -6.663  12.659   3.687  1.00  0.00           H  
ATOM   3314 HD12 LEU B 208      -6.714  14.400   4.029  1.00  0.00           H  
ATOM   3315 HD13 LEU B 208      -8.015  13.337   4.608  1.00  0.00           H  
ATOM   3316  CD2 LEU B 208      -8.846  12.479   2.155  1.00  0.00           C  
ATOM   3317 HD21 LEU B 208      -9.296  12.573   1.170  1.00  0.00           H  
ATOM   3318 HD22 LEU B 208      -8.165  11.628   2.143  1.00  0.00           H  
ATOM   3319 HD23 LEU B 208      -9.628  12.310   2.896  1.00  0.00           H  
ATOM   3320  C   LEU B 208     -10.782  16.519   1.798  1.00  0.00           C  
ATOM   3321  O   LEU B 208     -10.271  17.623   1.965  1.00  0.00           O  
ATOM   3322  N   ASP B 209     -12.074  16.281   2.035  1.00  0.00           N  
ATOM   3323  H   ASP B 209     -12.419  15.335   1.891  1.00  0.00           H  
ATOM   3324  CA  ASP B 209     -13.043  17.296   2.472  1.00  0.00           C  
ATOM   3325  HA  ASP B 209     -12.508  18.185   2.811  1.00  0.00           H  
ATOM   3326  CB  ASP B 209     -13.958  17.726   1.307  1.00  0.00           C  
ATOM   3327  HB2 ASP B 209     -14.305  16.841   0.775  1.00  0.00           H  
ATOM   3328  HB3 ASP B 209     -14.833  18.222   1.725  1.00  0.00           H  
ATOM   3329  CG  ASP B 209     -13.303  18.668   0.293  1.00  0.00           C  
ATOM   3330  OD1 ASP B 209     -12.217  18.370  -0.255  1.00  0.00           O  
ATOM   3331  OD2 ASP B 209     -13.871  19.762   0.043  1.00  0.00           O  
ATOM   3332  C   ASP B 209     -13.867  16.784   3.668  1.00  0.00           C  
ATOM   3333  O   ASP B 209     -14.674  15.860   3.540  1.00  0.00           O  
ATOM   3334  N   LEU B 210     -13.684  17.394   4.842  1.00  0.00           N  
ATOM   3335  H   LEU B 210     -13.086  18.215   4.866  1.00  0.00           H  
ATOM   3336  CA  LEU B 210     -14.431  17.081   6.060  1.00  0.00           C  
ATOM   3337  HA  LEU B 210     -14.759  16.042   6.003  1.00  0.00           H  
ATOM   3338  CB  LEU B 210     -13.498  17.223   7.282  1.00  0.00           C  
ATOM   3339  HB2 LEU B 210     -12.630  16.576   7.144  1.00  0.00           H  
ATOM   3340  HB3 LEU B 210     -13.147  18.254   7.321  1.00  0.00           H  
ATOM   3341  CG  LEU B 210     -14.166  16.886   8.629  1.00  0.00           C  
ATOM   3342  HG  LEU B 210     -15.069  17.484   8.751  1.00  0.00           H  
ATOM   3343  CD1 LEU B 210     -14.534  15.405   8.720  1.00  0.00           C  
ATOM   3344 HD11 LEU B 210     -15.261  15.145   7.958  1.00  0.00           H  
ATOM   3345 HD12 LEU B 210     -13.642  14.788   8.603  1.00  0.00           H  
ATOM   3346 HD13 LEU B 210     -14.979  15.203   9.692  1.00  0.00           H  
ATOM   3347  CD2 LEU B 210     -13.225  17.208   9.789  1.00  0.00           C  
ATOM   3348 HD21 LEU B 210     -12.915  18.252   9.740  1.00  0.00           H  
ATOM   3349 HD22 LEU B 210     -13.737  17.039  10.736  1.00  0.00           H  
ATOM   3350 HD23 LEU B 210     -12.350  16.562   9.744  1.00  0.00           H  
ATOM   3351  C   LEU B 210     -15.675  17.975   6.172  1.00  0.00           C  
ATOM   3352  O   LEU B 210     -15.572  19.201   6.254  1.00  0.00           O  
ATOM   3353  N   TRP B 211     -16.850  17.357   6.221  1.00  0.00           N  
ATOM   3354  H   TRP B 211     -16.847  16.342   6.170  1.00  0.00           H  
ATOM   3355  CA  TRP B 211     -18.152  18.013   6.373  1.00  0.00           C  
ATOM   3356  HA  TRP B 211     -18.044  19.091   6.267  1.00  0.00           H  
ATOM   3357  CB  TRP B 211     -19.089  17.514   5.269  1.00  0.00           C  
ATOM   3358  HB2 TRP B 211     -19.041  16.428   5.238  1.00  0.00           H  
ATOM   3359  HB3 TRP B 211     -20.111  17.790   5.529  1.00  0.00           H  
ATOM   3360  CG  TRP B 211     -18.815  18.035   3.895  1.00  0.00           C  
ATOM   3361  CD1 TRP B 211     -17.743  17.730   3.129  1.00  0.00           C  
ATOM   3362  HD1 TRP B 211     -16.937  17.063   3.421  1.00  0.00           H  
ATOM   3363  NE1 TRP B 211     -17.813  18.423   1.936  1.00  0.00           N  
ATOM   3364  HE1 TRP B 211     -17.081  18.401   1.237  1.00  0.00           H  
ATOM   3365  CE2 TRP B 211     -18.957  19.188   1.862  1.00  0.00           C  
ATOM   3366  CZ2 TRP B 211     -19.489  20.023   0.871  1.00  0.00           C  
ATOM   3367  HZ2 TRP B 211     -18.967  20.158  -0.065  1.00  0.00           H  
ATOM   3368  CH2 TRP B 211     -20.707  20.681   1.113  1.00  0.00           C  
ATOM   3369  HH2 TRP B 211     -21.133  21.332   0.360  1.00  0.00           H  
ATOM   3370  CZ3 TRP B 211     -21.369  20.504   2.340  1.00  0.00           C  
ATOM   3371  HZ3 TRP B 211     -22.301  21.026   2.526  1.00  0.00           H  
ATOM   3372  CE3 TRP B 211     -20.825  19.664   3.330  1.00  0.00           C  
ATOM   3373  HE3 TRP B 211     -21.336  19.549   4.275  1.00  0.00           H  
ATOM   3374  CD2 TRP B 211     -19.608  18.980   3.114  1.00  0.00           C  
ATOM   3375  C   TRP B 211     -18.769  17.746   7.747  1.00  0.00           C  
ATOM   3376  O   TRP B 211     -18.525  16.696   8.337  1.00  0.00           O  
ATOM   3377  N   ALA B 212     -19.632  18.657   8.201  1.00  0.00           N  
ATOM   3378  H   ALA B 212     -19.753  19.501   7.646  1.00  0.00           H  
ATOM   3379  CA  ALA B 212     -20.547  18.501   9.330  1.00  0.00           C  
ATOM   3380  HA  ALA B 212     -20.603  17.451   9.610  1.00  0.00           H  
ATOM   3381  CB  ALA B 212     -20.018  19.284  10.534  1.00  0.00           C  
ATOM   3382  HB1 ALA B 212     -19.960  20.345  10.290  1.00  0.00           H  
ATOM   3383  HB2 ALA B 212     -20.689  19.148  11.384  1.00  0.00           H  
ATOM   3384  HB3 ALA B 212     -19.030  18.915  10.797  1.00  0.00           H  
ATOM   3385  C   ALA B 212     -21.951  18.973   8.918  1.00  0.00           C  
ATOM   3386  O   ALA B 212     -22.166  20.153   8.625  1.00  0.00           O  
ATOM   3387  N   GLY B 213     -22.907  18.043   8.854  1.00  0.00           N  
ATOM   3388  H   GLY B 213     -22.676  17.101   9.160  1.00  0.00           H  
ATOM   3389  CA  GLY B 213     -24.275  18.310   8.405  1.00  0.00           C  
ATOM   3390  HA2 GLY B 213     -24.817  17.368   8.322  1.00  0.00           H  
ATOM   3391  HA3 GLY B 213     -24.781  18.924   9.151  1.00  0.00           H  
ATOM   3392  C   GLY B 213     -24.319  19.016   7.043  1.00  0.00           C  
ATOM   3393  O   GLY B 213     -23.898  18.450   6.027  1.00  0.00           O  
ATOM   3394  N   GLN B 214     -24.827  20.250   7.046  1.00  0.00           N  
ATOM   3395  H   GLN B 214     -25.054  20.655   7.941  1.00  0.00           H  
ATOM   3396  CA  GLN B 214     -25.032  21.093   5.861  1.00  0.00           C  
ATOM   3397  HA  GLN B 214     -25.468  20.482   5.070  1.00  0.00           H  
ATOM   3398  CB  GLN B 214     -26.015  22.230   6.215  1.00  0.00           C  
ATOM   3399  HB2 GLN B 214     -25.601  22.787   7.058  1.00  0.00           H  
ATOM   3400  HB3 GLN B 214     -26.084  22.923   5.374  1.00  0.00           H  
ATOM   3401  CG  GLN B 214     -27.445  21.794   6.580  1.00  0.00           C  
ATOM   3402  HG2 GLN B 214     -27.423  21.004   7.330  1.00  0.00           H  
ATOM   3403  HG3 GLN B 214     -27.950  22.654   7.020  1.00  0.00           H  
ATOM   3404  CD  GLN B 214     -28.283  21.326   5.390  1.00  0.00           C  
ATOM   3405  OE1 GLN B 214     -27.794  20.950   4.341  1.00  0.00           O  
ATOM   3406  NE2 GLN B 214     -29.589  21.307   5.510  1.00  0.00           N  
ATOM   3407 HE21 GLN B 214     -30.092  21.014   4.690  1.00  0.00           H  
ATOM   3408 HE22 GLN B 214     -30.039  21.622   6.348  1.00  0.00           H  
ATOM   3409  C   GLN B 214     -23.754  21.722   5.266  1.00  0.00           C  
ATOM   3410  O   GLN B 214     -23.838  22.303   4.187  1.00  0.00           O  
ATOM   3411  N   GLN B 215     -22.589  21.661   5.931  1.00  0.00           N  
ATOM   3412  H   GLN B 215     -22.540  21.158   6.810  1.00  0.00           H  
ATOM   3413  CA  GLN B 215     -21.425  22.482   5.546  1.00  0.00           C  
ATOM   3414  HA  GLN B 215     -21.523  22.744   4.493  1.00  0.00           H  
ATOM   3415  CB  GLN B 215     -21.457  23.801   6.341  1.00  0.00           C  
ATOM   3416  HB2 GLN B 215     -20.748  24.501   5.899  1.00  0.00           H  
ATOM   3417  HB3 GLN B 215     -22.454  24.234   6.244  1.00  0.00           H  
ATOM   3418  CG  GLN B 215     -21.110  23.630   7.832  1.00  0.00           C  
ATOM   3419  HG2 GLN B 215     -21.673  22.797   8.251  1.00  0.00           H  
ATOM   3420  HG3 GLN B 215     -20.048  23.402   7.928  1.00  0.00           H  
ATOM   3421  CD  GLN B 215     -21.437  24.860   8.672  1.00  0.00           C  
ATOM   3422  OE1 GLN B 215     -22.387  25.589   8.448  1.00  0.00           O  
ATOM   3423  NE2 GLN B 215     -20.671  25.130   9.704  1.00  0.00           N  
ATOM   3424 HE21 GLN B 215     -20.947  25.916  10.261  1.00  0.00           H  
ATOM   3425 HE22 GLN B 215     -19.902  24.529   9.934  1.00  0.00           H  
ATOM   3426  C   GLN B 215     -20.067  21.775   5.680  1.00  0.00           C  
ATOM   3427  O   GLN B 215     -19.917  20.805   6.420  1.00  0.00           O  
ATOM   3428  N   LEU B 216     -19.065  22.288   4.964  1.00  0.00           N  
ATOM   3429  H   LEU B 216     -19.269  23.086   4.384  1.00  0.00           H  
ATOM   3430  CA  LEU B 216     -17.651  21.931   5.116  1.00  0.00           C  
ATOM   3431  HA  LEU B 216     -17.552  20.847   5.133  1.00  0.00           H  
ATOM   3432  CB  LEU B 216     -16.911  22.485   3.879  1.00  0.00           C  
ATOM   3433  HB2 LEU B 216     -17.438  22.172   2.976  1.00  0.00           H  
ATOM   3434  HB3 LEU B 216     -16.964  23.574   3.928  1.00  0.00           H  
ATOM   3435  CG  LEU B 216     -15.434  22.069   3.752  1.00  0.00           C  
ATOM   3436  HG  LEU B 216     -14.949  22.116   4.725  1.00  0.00           H  
ATOM   3437  CD1 LEU B 216     -15.301  20.657   3.186  1.00  0.00           C  
ATOM   3438 HD11 LEU B 216     -15.709  20.616   2.176  1.00  0.00           H  
ATOM   3439 HD12 LEU B 216     -14.252  20.372   3.151  1.00  0.00           H  
ATOM   3440 HD13 LEU B 216     -15.836  19.949   3.814  1.00  0.00           H  
ATOM   3441  CD2 LEU B 216     -14.697  23.024   2.813  1.00  0.00           C  
ATOM   3442 HD21 LEU B 216     -13.651  22.733   2.755  1.00  0.00           H  
ATOM   3443 HD22 LEU B 216     -15.142  22.989   1.818  1.00  0.00           H  
ATOM   3444 HD23 LEU B 216     -14.755  24.041   3.201  1.00  0.00           H  
ATOM   3445  C   LEU B 216     -17.093  22.514   6.433  1.00  0.00           C  
ATOM   3446  O   LEU B 216     -17.412  23.653   6.769  1.00  0.00           O  
ATOM   3447  N   LEU B 217     -16.235  21.780   7.153  1.00  0.00           N  
ATOM   3448  H   LEU B 217     -16.043  20.835   6.840  1.00  0.00           H  
ATOM   3449  CA  LEU B 217     -15.422  22.313   8.265  1.00  0.00           C  
ATOM   3450  HA  LEU B 217     -15.806  23.288   8.570  1.00  0.00           H  
ATOM   3451  CB  LEU B 217     -15.466  21.365   9.480  1.00  0.00           C  
ATOM   3452  HB2 LEU B 217     -15.058  20.397   9.185  1.00  0.00           H  
ATOM   3453  HB3 LEU B 217     -14.796  21.783  10.233  1.00  0.00           H  
ATOM   3454  CG  LEU B 217     -16.834  21.128  10.146  1.00  0.00           C  
ATOM   3455  HG  LEU B 217     -17.428  20.465   9.518  1.00  0.00           H  
ATOM   3456  CD1 LEU B 217     -16.595  20.461  11.504  1.00  0.00           C  
ATOM   3457 HD11 LEU B 217     -17.545  20.212  11.970  1.00  0.00           H  
ATOM   3458 HD12 LEU B 217     -16.047  21.135  12.163  1.00  0.00           H  
ATOM   3459 HD13 LEU B 217     -16.013  19.550  11.364  1.00  0.00           H  
ATOM   3460  CD2 LEU B 217     -17.616  22.419  10.395  1.00  0.00           C  
ATOM   3461 HD21 LEU B 217     -17.908  22.861   9.443  1.00  0.00           H  
ATOM   3462 HD22 LEU B 217     -17.001  23.126  10.954  1.00  0.00           H  
ATOM   3463 HD23 LEU B 217     -18.518  22.204  10.967  1.00  0.00           H  
ATOM   3464  C   LEU B 217     -13.948  22.534   7.891  1.00  0.00           C  
ATOM   3465  O   LEU B 217     -13.311  23.437   8.425  1.00  0.00           O  
ATOM   3466  N   TRP B 218     -13.394  21.679   7.026  1.00  0.00           N  
ATOM   3467  H   TRP B 218     -13.982  20.961   6.621  1.00  0.00           H  
ATOM   3468  CA  TRP B 218     -11.965  21.622   6.697  1.00  0.00           C  
ATOM   3469  HA  TRP B 218     -11.571  22.634   6.581  1.00  0.00           H  
ATOM   3470  CB  TRP B 218     -11.226  20.934   7.861  1.00  0.00           C  
ATOM   3471  HB2 TRP B 218     -11.304  21.566   8.746  1.00  0.00           H  
ATOM   3472  HB3 TRP B 218     -11.741  20.002   8.094  1.00  0.00           H  
ATOM   3473  CG  TRP B 218      -9.780  20.594   7.657  1.00  0.00           C  
ATOM   3474  CD1 TRP B 218      -8.729  21.296   8.138  1.00  0.00           C  
ATOM   3475  HD1 TRP B 218      -8.799  22.203   8.731  1.00  0.00           H  
ATOM   3476  NE1 TRP B 218      -7.550  20.667   7.791  1.00  0.00           N  
ATOM   3477  HE1 TRP B 218      -6.641  20.990   8.095  1.00  0.00           H  
ATOM   3478  CE2 TRP B 218      -7.779  19.519   7.061  1.00  0.00           C  
ATOM   3479  CZ2 TRP B 218      -6.936  18.534   6.527  1.00  0.00           C  
ATOM   3480  HZ2 TRP B 218      -5.869  18.590   6.686  1.00  0.00           H  
ATOM   3481  CH2 TRP B 218      -7.502  17.450   5.835  1.00  0.00           C  
ATOM   3482  HH2 TRP B 218      -6.868  16.667   5.444  1.00  0.00           H  
ATOM   3483  CZ3 TRP B 218      -8.899  17.362   5.692  1.00  0.00           C  
ATOM   3484  HZ3 TRP B 218      -9.336  16.518   5.178  1.00  0.00           H  
ATOM   3485  CE3 TRP B 218      -9.736  18.344   6.253  1.00  0.00           C  
ATOM   3486  HE3 TRP B 218     -10.806  18.242   6.167  1.00  0.00           H  
ATOM   3487  CD2 TRP B 218      -9.200  19.450   6.950  1.00  0.00           C  
ATOM   3488  C   TRP B 218     -11.763  20.862   5.381  1.00  0.00           C  
ATOM   3489  O   TRP B 218     -12.539  19.958   5.074  1.00  0.00           O  
ATOM   3490  N   LYS B 219     -10.705  21.178   4.626  1.00  0.00           N  
ATOM   3491  H   LYS B 219     -10.066  21.883   4.971  1.00  0.00           H  
ATOM   3492  CA  LYS B 219     -10.253  20.392   3.466  1.00  0.00           C  
ATOM   3493  HA  LYS B 219     -10.523  19.351   3.649  1.00  0.00           H  
ATOM   3494  CB  LYS B 219     -10.966  20.825   2.168  1.00  0.00           C  
ATOM   3495  HB2 LYS B 219     -10.661  20.153   1.367  1.00  0.00           H  
ATOM   3496  HB3 LYS B 219     -12.041  20.713   2.305  1.00  0.00           H  
ATOM   3497  CG  LYS B 219     -10.664  22.271   1.742  1.00  0.00           C  
ATOM   3498  HG2 LYS B 219     -10.934  22.939   2.562  1.00  0.00           H  
ATOM   3499  HG3 LYS B 219      -9.596  22.382   1.551  1.00  0.00           H  
ATOM   3500  CD  LYS B 219     -11.441  22.721   0.494  1.00  0.00           C  
ATOM   3501  HD2 LYS B 219     -12.511  22.569   0.644  1.00  0.00           H  
ATOM   3502  HD3 LYS B 219     -11.279  23.796   0.395  1.00  0.00           H  
ATOM   3503  CE  LYS B 219     -10.995  22.069  -0.826  1.00  0.00           C  
ATOM   3504  HE2 LYS B 219     -11.181  22.792  -1.625  1.00  0.00           H  
ATOM   3505  HE3 LYS B 219      -9.920  21.878  -0.792  1.00  0.00           H  
ATOM   3506  NZ  LYS B 219     -11.734  20.822  -1.136  1.00  0.00           N  
ATOM   3507  HZ1 LYS B 219     -11.453  20.007  -0.582  1.00  0.00           H  
ATOM   3508  HZ2 LYS B 219     -12.722  20.854  -0.871  1.00  0.00           H  
ATOM   3509  HZ3 LYS B 219     -11.679  20.533  -2.097  1.00  0.00           H  
ATOM   3510  C   LYS B 219      -8.727  20.406   3.345  1.00  0.00           C  
ATOM   3511  O   LYS B 219      -8.082  21.374   3.744  1.00  0.00           O  
ATOM   3512  N   GLY B 220      -8.166  19.347   2.769  1.00  0.00           N  
ATOM   3513  H   GLY B 220      -8.794  18.614   2.450  1.00  0.00           H  
ATOM   3514  CA  GLY B 220      -6.723  19.127   2.640  1.00  0.00           C  
ATOM   3515  HA2 GLY B 220      -6.236  20.053   2.333  1.00  0.00           H  
ATOM   3516  HA3 GLY B 220      -6.325  18.839   3.613  1.00  0.00           H  
ATOM   3517  C   GLY B 220      -6.378  18.039   1.622  1.00  0.00           C  
ATOM   3518  O   GLY B 220      -7.145  17.778   0.695  1.00  0.00           O  
ATOM   3519  N   SER B 221      -5.208  17.410   1.763  1.00  0.00           N  
ATOM   3520  H   SER B 221      -4.610  17.639   2.546  1.00  0.00           H  
ATOM   3521  CA  SER B 221      -4.750  16.343   0.868  1.00  0.00           C  
ATOM   3522  HA  SER B 221      -5.613  15.725   0.622  1.00  0.00           H  
ATOM   3523  CB  SER B 221      -4.203  16.968  -0.425  1.00  0.00           C  
ATOM   3524  HB2 SER B 221      -4.988  17.554  -0.905  1.00  0.00           H  
ATOM   3525  HB3 SER B 221      -3.373  17.635  -0.187  1.00  0.00           H  
ATOM   3526  OG  SER B 221      -3.760  15.981  -1.330  1.00  0.00           O  
ATOM   3527  HG  SER B 221      -4.453  15.292  -1.370  1.00  0.00           H  
ATOM   3528  C   SER B 221      -3.711  15.446   1.553  1.00  0.00           C  
ATOM   3529  O   SER B 221      -2.980  15.913   2.424  1.00  0.00           O  
ATOM   3530  N   PHE B 222      -3.639  14.164   1.180  1.00  0.00           N  
ATOM   3531  H   PHE B 222      -4.249  13.841   0.436  1.00  0.00           H  
ATOM   3532  CA  PHE B 222      -2.729  13.179   1.774  1.00  0.00           C  
ATOM   3533  HA  PHE B 222      -1.865  13.716   2.166  1.00  0.00           H  
ATOM   3534  CB  PHE B 222      -3.418  12.502   2.976  1.00  0.00           C  
ATOM   3535  HB2 PHE B 222      -2.789  12.650   3.855  1.00  0.00           H  
ATOM   3536  HB3 PHE B 222      -4.364  12.998   3.194  1.00  0.00           H  
ATOM   3537  CG  PHE B 222      -3.678  11.021   2.817  1.00  0.00           C  
ATOM   3538  CD1 PHE B 222      -2.766  10.098   3.356  1.00  0.00           C  
ATOM   3539  HD1 PHE B 222      -1.924  10.453   3.930  1.00  0.00           H  
ATOM   3540  CE1 PHE B 222      -2.947   8.723   3.149  1.00  0.00           C  
ATOM   3541  HE1 PHE B 222      -2.235   8.020   3.557  1.00  0.00           H  
ATOM   3542  CZ  PHE B 222      -4.051   8.272   2.405  1.00  0.00           C  
ATOM   3543  HZ  PHE B 222      -4.190   7.217   2.232  1.00  0.00           H  
ATOM   3544  CE2 PHE B 222      -4.979   9.189   1.883  1.00  0.00           C  
ATOM   3545  HE2 PHE B 222      -5.829   8.830   1.319  1.00  0.00           H  
ATOM   3546  CD2 PHE B 222      -4.795  10.567   2.094  1.00  0.00           C  
ATOM   3547  HD2 PHE B 222      -5.505  11.276   1.695  1.00  0.00           H  
ATOM   3548  C   PHE B 222      -2.191  12.199   0.712  1.00  0.00           C  
ATOM   3549  O   PHE B 222      -2.864  11.924  -0.285  1.00  0.00           O  
ATOM   3550  N   LYS B 223      -0.961  11.708   0.896  1.00  0.00           N  
ATOM   3551  H   LYS B 223      -0.505  11.934   1.777  1.00  0.00           H  
ATOM   3552  CA  LYS B 223      -0.125  11.095  -0.152  1.00  0.00           C  
ATOM   3553  HA  LYS B 223      -0.741  10.809  -1.004  1.00  0.00           H  
ATOM   3554  CB  LYS B 223       0.853  12.179  -0.639  1.00  0.00           C  
ATOM   3555  HB2 LYS B 223       0.276  13.026  -1.014  1.00  0.00           H  
ATOM   3556  HB3 LYS B 223       1.449  12.526   0.207  1.00  0.00           H  
ATOM   3557  CG  LYS B 223       1.797  11.704  -1.751  1.00  0.00           C  
ATOM   3558  HG2 LYS B 223       2.389  10.863  -1.393  1.00  0.00           H  
ATOM   3559  HG3 LYS B 223       1.215  11.387  -2.617  1.00  0.00           H  
ATOM   3560  CD  LYS B 223       2.738  12.850  -2.149  1.00  0.00           C  
ATOM   3561  HD2 LYS B 223       2.143  13.680  -2.528  1.00  0.00           H  
ATOM   3562  HD3 LYS B 223       3.287  13.200  -1.273  1.00  0.00           H  
ATOM   3563  CE  LYS B 223       3.726  12.431  -3.239  1.00  0.00           C  
ATOM   3564  HE2 LYS B 223       3.162  12.010  -4.077  1.00  0.00           H  
ATOM   3565  HE3 LYS B 223       4.248  13.325  -3.593  1.00  0.00           H  
ATOM   3566  NZ  LYS B 223       4.704  11.439  -2.740  1.00  0.00           N  
ATOM   3567  HZ1 LYS B 223       5.436  11.230  -3.411  1.00  0.00           H  
ATOM   3568  HZ2 LYS B 223       5.133  11.731  -1.875  1.00  0.00           H  
ATOM   3569  HZ3 LYS B 223       4.243  10.551  -2.538  1.00  0.00           H  
ATOM   3570  C   LYS B 223       0.587   9.833   0.372  1.00  0.00           C  
ATOM   3571  O   LYS B 223       1.651   9.961   0.980  1.00  0.00           O  
ATOM   3572  N   PRO B 224       0.028   8.623   0.148  1.00  0.00           N  
ATOM   3573  CD  PRO B 224      -1.276   8.381  -0.459  1.00  0.00           C  
ATOM   3574  HD2 PRO B 224      -1.197   8.473  -1.540  1.00  0.00           H  
ATOM   3575  HD3 PRO B 224      -2.030   9.072  -0.078  1.00  0.00           H  
ATOM   3576  CG  PRO B 224      -1.661   6.945  -0.105  1.00  0.00           C  
ATOM   3577  HG2 PRO B 224      -2.261   6.482  -0.889  1.00  0.00           H  
ATOM   3578  HG3 PRO B 224      -2.187   6.925   0.848  1.00  0.00           H  
ATOM   3579  CB  PRO B 224      -0.307   6.261   0.050  1.00  0.00           C  
ATOM   3580  HB2 PRO B 224       0.080   5.993  -0.936  1.00  0.00           H  
ATOM   3581  HB3 PRO B 224      -0.368   5.380   0.691  1.00  0.00           H  
ATOM   3582  CA  PRO B 224       0.553   7.357   0.680  1.00  0.00           C  
ATOM   3583  HA  PRO B 224       0.394   7.348   1.759  1.00  0.00           H  
ATOM   3584  C   PRO B 224       2.039   7.085   0.422  1.00  0.00           C  
ATOM   3585  O   PRO B 224       2.701   6.494   1.271  1.00  0.00           O  
ATOM   3586  N   SER B 225       2.604   7.562  -0.691  1.00  0.00           N  
ATOM   3587  H   SER B 225       2.022   8.011  -1.384  1.00  0.00           H  
ATOM   3588  CA  SER B 225       4.054   7.636  -0.898  1.00  0.00           C  
ATOM   3589  HA  SER B 225       4.498   6.679  -0.618  1.00  0.00           H  
ATOM   3590  CB  SER B 225       4.337   7.843  -2.387  1.00  0.00           C  
ATOM   3591  HB2 SER B 225       5.401   8.034  -2.544  1.00  0.00           H  
ATOM   3592  HB3 SER B 225       4.075   6.917  -2.892  1.00  0.00           H  
ATOM   3593  OG  SER B 225       3.562   8.901  -2.935  1.00  0.00           O  
ATOM   3594  HG  SER B 225       3.250   8.591  -3.819  1.00  0.00           H  
ATOM   3595  C   SER B 225       4.683   8.714  -0.000  1.00  0.00           C  
ATOM   3596  O   SER B 225       5.089   9.789  -0.463  1.00  0.00           O  
ATOM   3597  N   BCN B 226       4.767   8.400   1.297  1.00  0.00           N  
ATOM   3598  H27 BCN B 226       4.324   7.523   1.558  1.00  0.00           H  
ATOM   3599  C2  BCN B 226       5.230   9.272   2.361  1.00  0.00           C  
ATOM   3600  H   BCN B 226       5.156  10.297   2.003  1.00  0.00           H  
ATOM   3601  C4  BCN B 226       6.712   9.010   2.703  1.00  0.00           C  
ATOM   3602  H1  BCN B 226       7.015   9.641   3.550  1.00  0.00           H  
ATOM   3603  H2  BCN B 226       6.819   7.973   3.052  1.00  0.00           H  
ATOM   3604  C5  BCN B 226       7.707   9.240   1.537  1.00  0.00           C  
ATOM   3605  H3  BCN B 226       8.680   8.820   1.824  1.00  0.00           H  
ATOM   3606  H4  BCN B 226       7.390   8.675   0.652  1.00  0.00           H  
ATOM   3607  C6  BCN B 226       7.906  10.738   1.193  1.00  0.00           C  
ATOM   3608  H8  BCN B 226       8.463  11.215   2.010  1.00  0.00           H  
ATOM   3609  H9  BCN B 226       6.943  11.257   1.129  1.00  0.00           H  
ATOM   3610  C7  BCN B 226       8.672  10.950  -0.129  1.00  0.00           C  
ATOM   3611  H5  BCN B 226       9.584  10.336  -0.140  1.00  0.00           H  
ATOM   3612  H6  BCN B 226       8.979  12.002  -0.206  1.00  0.00           H  
ATOM   3613  N2  BCN B 226       7.837  10.618  -1.289  1.00  0.00           N  
ATOM   3614  H7  BCN B 226       6.935  10.184  -1.141  1.00  0.00           H  
ATOM   3615  C8  BCN B 226       8.265  10.757  -2.579  1.00  0.00           C  
ATOM   3616  O1  BCN B 226       9.353  11.182  -2.903  1.00  0.00           O  
ATOM   3617  O2  BCN B 226       7.264  10.398  -3.428  1.00  0.00           O  
ATOM   3618  C9  BCN B 226       7.647  10.227  -4.807  1.00  0.00           C  
ATOM   3619  H21 BCN B 226       8.289   9.340  -4.904  1.00  0.00           H  
ATOM   3620  H22 BCN B 226       8.213  11.096  -5.171  1.00  0.00           H  
ATOM   3621  C10 BCN B 226       6.383  10.045  -5.643  1.00  0.00           C  
ATOM   3622  H23 BCN B 226       5.637   9.412  -5.166  1.00  0.00           H  
ATOM   3623  C11 BCN B 226       6.535   9.851  -7.137  1.00  0.00           C  
ATOM   3624  H12 BCN B 226       7.537   9.973  -7.546  1.00  0.00           H  
ATOM   3625  C12 BCN B 226       5.809   8.664  -7.818  1.00  0.00           C  
ATOM   3626  H13 BCN B 226       4.868   8.462  -7.295  1.00  0.00           H  
ATOM   3627  H14 BCN B 226       6.423   7.769  -7.698  1.00  0.00           H  
ATOM   3628  C13 BCN B 226       5.513   8.849  -9.335  1.00  0.00           C  
ATOM   3629  H19 BCN B 226       6.441   8.951  -9.913  1.00  0.00           H  
ATOM   3630  H20 BCN B 226       4.936   8.005  -9.731  1.00  0.00           H  
ATOM   3631  C14 BCN B 226       4.740  10.074  -9.388  1.00  0.00           C  
ATOM   3632  C15 BCN B 226       4.252  11.078  -8.980  1.00  0.00           C  
ATOM   3633  C16 BCN B 226       3.929  12.109  -8.013  1.00  0.00           C  
ATOM   3634  H17 BCN B 226       2.849  12.305  -8.008  1.00  0.00           H  
ATOM   3635  H18 BCN B 226       4.460  13.037  -8.260  1.00  0.00           H  
ATOM   3636  C17 BCN B 226       4.407  11.533  -6.643  1.00  0.00           C  
ATOM   3637  H15 BCN B 226       4.217  12.298  -5.885  1.00  0.00           H  
ATOM   3638  H16 BCN B 226       3.782  10.669  -6.376  1.00  0.00           H  
ATOM   3639  C18 BCN B 226       5.906  11.136  -6.585  1.00  0.00           C  
ATOM   3640  H11 BCN B 226       6.544  12.014  -6.676  1.00  0.00           H  
ATOM   3641  C3  BCN B 226       4.331   9.200   3.596  1.00  0.00           C  
ATOM   3642  O3  BCN B 226       4.755   8.919   4.703  1.00  0.00           O  
ATOM   3643  N   HIE B 227       3.024   9.430   3.432  1.00  0.00           N  
ATOM   3644  H   HIE B 227       2.685   9.638   2.497  1.00  0.00           H  
ATOM   3645  CA  HIE B 227       2.021   9.300   4.505  1.00  0.00           C  
ATOM   3646  HA  HIE B 227       2.462   9.658   5.436  1.00  0.00           H  
ATOM   3647  CB  HIE B 227       0.801  10.185   4.202  1.00  0.00           C  
ATOM   3648  HB2 HIE B 227       0.327   9.839   3.284  1.00  0.00           H  
ATOM   3649  HB3 HIE B 227       0.085  10.056   5.015  1.00  0.00           H  
ATOM   3650  CG  HIE B 227       1.075  11.667   4.084  1.00  0.00           C  
ATOM   3651  ND1 HIE B 227       0.247  12.584   3.431  1.00  0.00           N  
ATOM   3652  CE1 HIE B 227       0.753  13.799   3.687  1.00  0.00           C  
ATOM   3653  HE1 HIE B 227       0.318  14.732   3.347  1.00  0.00           H  
ATOM   3654  NE2 HIE B 227       1.848  13.692   4.457  1.00  0.00           N  
ATOM   3655  HE2 HIE B 227       2.367  14.469   4.842  1.00  0.00           H  
ATOM   3656  CD2 HIE B 227       2.064  12.358   4.723  1.00  0.00           C  
ATOM   3657  HD2 HIE B 227       2.825  11.936   5.366  1.00  0.00           H  
ATOM   3658  C   HIE B 227       1.637   7.831   4.765  1.00  0.00           C  
ATOM   3659  O   HIE B 227       0.511   7.406   4.502  1.00  0.00           O  
ATOM   3660  N   VAL B 228       2.585   7.062   5.306  1.00  0.00           N  
ATOM   3661  H   VAL B 228       3.487   7.492   5.493  1.00  0.00           H  
ATOM   3662  CA  VAL B 228       2.488   5.605   5.496  1.00  0.00           C  
ATOM   3663  HA  VAL B 228       1.442   5.333   5.397  1.00  0.00           H  
ATOM   3664  CB  VAL B 228       3.225   4.863   4.356  1.00  0.00           C  
ATOM   3665  HB  VAL B 228       2.679   5.061   3.435  1.00  0.00           H  
ATOM   3666  CG1 VAL B 228       4.666   5.349   4.156  1.00  0.00           C  
ATOM   3667 HG11 VAL B 228       4.665   6.354   3.743  1.00  0.00           H  
ATOM   3668 HG12 VAL B 228       5.187   5.361   5.111  1.00  0.00           H  
ATOM   3669 HG13 VAL B 228       5.190   4.699   3.455  1.00  0.00           H  
ATOM   3670  CG2 VAL B 228       3.253   3.341   4.531  1.00  0.00           C  
ATOM   3671 HG21 VAL B 228       2.238   2.969   4.673  1.00  0.00           H  
ATOM   3672 HG22 VAL B 228       3.672   2.877   3.636  1.00  0.00           H  
ATOM   3673 HG23 VAL B 228       3.869   3.062   5.385  1.00  0.00           H  
ATOM   3674  C   VAL B 228       2.918   5.151   6.903  1.00  0.00           C  
ATOM   3675  O   VAL B 228       3.865   5.671   7.498  1.00  0.00           O  
ATOM   3676  N   LYS B 229       2.208   4.147   7.431  1.00  0.00           N  
ATOM   3677  H   LYS B 229       1.424   3.800   6.879  1.00  0.00           H  
ATOM   3678  CA  LYS B 229       2.484   3.445   8.696  1.00  0.00           C  
ATOM   3679  HA  LYS B 229       3.532   3.568   8.962  1.00  0.00           H  
ATOM   3680  CB  LYS B 229       1.626   4.068   9.806  1.00  0.00           C  
ATOM   3681  HB2 LYS B 229       1.934   5.106   9.929  1.00  0.00           H  
ATOM   3682  HB3 LYS B 229       0.579   4.050   9.500  1.00  0.00           H  
ATOM   3683  CG  LYS B 229       1.752   3.351  11.160  1.00  0.00           C  
ATOM   3684  HG2 LYS B 229       1.363   2.336  11.082  1.00  0.00           H  
ATOM   3685  HG3 LYS B 229       2.800   3.301  11.451  1.00  0.00           H  
ATOM   3686  CD  LYS B 229       0.946   4.115  12.220  1.00  0.00           C  
ATOM   3687  HD2 LYS B 229       1.288   5.150  12.260  1.00  0.00           H  
ATOM   3688  HD3 LYS B 229      -0.109   4.099  11.938  1.00  0.00           H  
ATOM   3689  CE  LYS B 229       1.114   3.483  13.602  1.00  0.00           C  
ATOM   3690  HE2 LYS B 229       0.851   2.422  13.549  1.00  0.00           H  
ATOM   3691  HE3 LYS B 229       2.166   3.542  13.902  1.00  0.00           H  
ATOM   3692  NZ  LYS B 229       0.260   4.156  14.609  1.00  0.00           N  
ATOM   3693  HZ1 LYS B 229      -0.723   4.043  14.411  1.00  0.00           H  
ATOM   3694  HZ2 LYS B 229       0.398   3.691  15.512  1.00  0.00           H  
ATOM   3695  HZ3 LYS B 229       0.479   5.132  14.730  1.00  0.00           H  
ATOM   3696  C   LYS B 229       2.158   1.957   8.508  1.00  0.00           C  
ATOM   3697  O   LYS B 229       1.046   1.663   8.073  1.00  0.00           O  
ATOM   3698  N   PRO B 230       3.063   1.004   8.801  1.00  0.00           N  
ATOM   3699  CD  PRO B 230       4.447   1.165   9.215  1.00  0.00           C  
ATOM   3700  HD2 PRO B 230       4.497   1.183  10.304  1.00  0.00           H  
ATOM   3701  HD3 PRO B 230       4.906   2.061   8.800  1.00  0.00           H  
ATOM   3702  CG  PRO B 230       5.172  -0.065   8.677  1.00  0.00           C  
ATOM   3703  HG2 PRO B 230       5.991  -0.355   9.325  1.00  0.00           H  
ATOM   3704  HG3 PRO B 230       5.524   0.130   7.663  1.00  0.00           H  
ATOM   3705  CB  PRO B 230       4.106  -1.156   8.657  1.00  0.00           C  
ATOM   3706  HB2 PRO B 230       4.148  -1.719   9.590  1.00  0.00           H  
ATOM   3707  HB3 PRO B 230       4.243  -1.831   7.813  1.00  0.00           H  
ATOM   3708  CA  PRO B 230       2.780  -0.404   8.538  1.00  0.00           C  
ATOM   3709  HA  PRO B 230       2.429  -0.480   7.511  1.00  0.00           H  
ATOM   3710  C   PRO B 230       1.727  -1.005   9.478  1.00  0.00           C  
ATOM   3711  O   PRO B 230       1.614  -0.614  10.643  1.00  0.00           O  
ATOM   3712  N   ARG B 231       1.035  -2.044   8.997  1.00  0.00           N  
ATOM   3713  H   ARG B 231       1.188  -2.285   8.024  1.00  0.00           H  
ATOM   3714  CA  ARG B 231       0.260  -2.972   9.840  1.00  0.00           C  
ATOM   3715  HA  ARG B 231      -0.493  -2.399  10.382  1.00  0.00           H  
ATOM   3716  CB  ARG B 231      -0.446  -4.022   8.957  1.00  0.00           C  
ATOM   3717  HB2 ARG B 231       0.306  -4.556   8.379  1.00  0.00           H  
ATOM   3718  HB3 ARG B 231      -0.958  -4.738   9.603  1.00  0.00           H  
ATOM   3719  CG  ARG B 231      -1.467  -3.431   7.971  1.00  0.00           C  
ATOM   3720  HG2 ARG B 231      -2.215  -2.857   8.521  1.00  0.00           H  
ATOM   3721  HG3 ARG B 231      -0.953  -2.773   7.271  1.00  0.00           H  
ATOM   3722  CD  ARG B 231      -2.159  -4.545   7.177  1.00  0.00           C  
ATOM   3723  HD2 ARG B 231      -1.412  -5.090   6.596  1.00  0.00           H  
ATOM   3724  HD3 ARG B 231      -2.637  -5.233   7.877  1.00  0.00           H  
ATOM   3725  NE  ARG B 231      -3.179  -4.005   6.266  1.00  0.00           N  
ATOM   3726  HE  ARG B 231      -3.234  -2.995   6.132  1.00  0.00           H  
ATOM   3727  CZ  ARG B 231      -4.045  -4.693   5.554  1.00  0.00           C  
ATOM   3728  NH1 ARG B 231      -4.118  -5.994   5.599  1.00  0.00           N  
ATOM   3729 HH11 ARG B 231      -3.415  -6.498   6.108  1.00  0.00           H  
ATOM   3730 HH12 ARG B 231      -4.789  -6.462   5.029  1.00  0.00           H  
ATOM   3731  NH2 ARG B 231      -4.853  -4.043   4.775  1.00  0.00           N  
ATOM   3732 HH21 ARG B 231      -4.735  -3.023   4.754  1.00  0.00           H  
ATOM   3733 HH22 ARG B 231      -5.526  -4.477   4.173  1.00  0.00           H  
ATOM   3734  C   ARG B 231       1.168  -3.647  10.888  1.00  0.00           C  
ATOM   3735  O   ARG B 231       2.355  -3.856  10.647  1.00  0.00           O  
ATOM   3736  N   ALA B 232       0.606  -4.009  12.042  1.00  0.00           N  
ATOM   3737  H   ALA B 232      -0.380  -3.860  12.167  1.00  0.00           H  
ATOM   3738  CA  ALA B 232       1.325  -4.715  13.109  1.00  0.00           C  
ATOM   3739  HA  ALA B 232       2.265  -4.194  13.271  1.00  0.00           H  
ATOM   3740  CB  ALA B 232       0.511  -4.609  14.404  1.00  0.00           C  
ATOM   3741  HB1 ALA B 232       0.344  -3.563  14.654  1.00  0.00           H  
ATOM   3742  HB2 ALA B 232      -0.449  -5.115  14.287  1.00  0.00           H  
ATOM   3743  HB3 ALA B 232       1.059  -5.081  15.220  1.00  0.00           H  
ATOM   3744  C   ALA B 232       1.604  -6.197  12.754  1.00  0.00           C  
ATOM   3745  O   ALA B 232       0.740  -6.832  12.142  1.00  0.00           O  
ATOM   3746  N   PRO B 233       2.759  -6.782  13.138  1.00  0.00           N  
ATOM   3747  CD  PRO B 233       3.930  -6.132  13.708  1.00  0.00           C  
ATOM   3748  HD2 PRO B 233       3.847  -6.116  14.796  1.00  0.00           H  
ATOM   3749  HD3 PRO B 233       4.073  -5.124  13.320  1.00  0.00           H  
ATOM   3750  CG  PRO B 233       5.111  -6.998  13.280  1.00  0.00           C  
ATOM   3751  HG2 PRO B 233       5.949  -6.910  13.972  1.00  0.00           H  
ATOM   3752  HG3 PRO B 233       5.413  -6.721  12.270  1.00  0.00           H  
ATOM   3753  CB  PRO B 233       4.523  -8.408  13.263  1.00  0.00           C  
ATOM   3754  HB2 PRO B 233       4.583  -8.848  14.257  1.00  0.00           H  
ATOM   3755  HB3 PRO B 233       5.034  -9.042  12.540  1.00  0.00           H  
ATOM   3756  CA  PRO B 233       3.052  -8.198  12.888  1.00  0.00           C  
ATOM   3757  HA  PRO B 233       2.929  -8.400  11.825  1.00  0.00           H  
ATOM   3758  C   PRO B 233       2.140  -9.154  13.671  1.00  0.00           C  
ATOM   3759  O   PRO B 233       1.641  -8.816  14.747  1.00  0.00           O  
ATOM   3760  N   GLY B 234       1.984 -10.378  13.160  1.00  0.00           N  
ATOM   3761  H   GLY B 234       2.518 -10.617  12.332  1.00  0.00           H  
ATOM   3762  CA  GLY B 234       1.142 -11.421  13.760  1.00  0.00           C  
ATOM   3763  HA2 GLY B 234       0.545 -11.002  14.571  1.00  0.00           H  
ATOM   3764  HA3 GLY B 234       0.452 -11.797  13.004  1.00  0.00           H  
ATOM   3765  C   GLY B 234       1.936 -12.606  14.315  1.00  0.00           C  
ATOM   3766  O   GLY B 234       3.130 -12.733  14.072  1.00  0.00           O  
ATOM   3767  N   ASN B 235       1.251 -13.503  15.026  1.00  0.00           N  
ATOM   3768  H   ASN B 235       0.252 -13.357  15.087  1.00  0.00           H  
ATOM   3769  CA  ASN B 235       1.713 -14.852  15.401  1.00  0.00           C  
ATOM   3770  HA  ASN B 235       1.012 -15.215  16.153  1.00  0.00           H  
ATOM   3771  CB  ASN B 235       1.586 -15.811  14.193  1.00  0.00           C  
ATOM   3772  HB2 ASN B 235       2.198 -15.452  13.365  1.00  0.00           H  
ATOM   3773  HB3 ASN B 235       1.967 -16.790  14.486  1.00  0.00           H  
ATOM   3774  CG  ASN B 235       0.158 -15.996  13.710  1.00  0.00           C  
ATOM   3775  OD1 ASN B 235      -0.661 -15.095  13.725  1.00  0.00           O  
ATOM   3776  ND2 ASN B 235      -0.206 -17.185  13.298  1.00  0.00           N  
ATOM   3777 HD21 ASN B 235      -1.165 -17.279  13.009  1.00  0.00           H  
ATOM   3778 HD22 ASN B 235       0.440 -17.952  13.301  1.00  0.00           H  
ATOM   3779  C   ASN B 235       3.090 -14.923  16.099  1.00  0.00           C  
ATOM   3780  O   ASN B 235       3.868 -15.838  15.832  1.00  0.00           O  
ATOM   3781  N   LEU B 236       3.401 -13.980  16.997  1.00  0.00           N  
ATOM   3782  H   LEU B 236       2.739 -13.249  17.199  1.00  0.00           H  
ATOM   3783  CA  LEU B 236       4.662 -14.010  17.741  1.00  0.00           C  
ATOM   3784  HA  LEU B 236       5.461 -14.134  17.011  1.00  0.00           H  
ATOM   3785  CB  LEU B 236       4.892 -12.669  18.455  1.00  0.00           C  
ATOM   3786  HB2 LEU B 236       4.908 -11.866  17.715  1.00  0.00           H  
ATOM   3787  HB3 LEU B 236       4.053 -12.496  19.132  1.00  0.00           H  
ATOM   3788  CG  LEU B 236       6.200 -12.636  19.273  1.00  0.00           C  
ATOM   3789  HG  LEU B 236       6.216 -13.461  19.980  1.00  0.00           H  
ATOM   3790  CD1 LEU B 236       7.465 -12.702  18.421  1.00  0.00           C  
ATOM   3791 HD11 LEU B 236       7.523 -13.666  17.916  1.00  0.00           H  
ATOM   3792 HD12 LEU B 236       7.464 -11.900  17.683  1.00  0.00           H  
ATOM   3793 HD13 LEU B 236       8.343 -12.604  19.057  1.00  0.00           H  
ATOM   3794  CD2 LEU B 236       6.257 -11.347  20.077  1.00  0.00           C  
ATOM   3795 HD21 LEU B 236       6.278 -10.500  19.396  1.00  0.00           H  
ATOM   3796 HD22 LEU B 236       7.148 -11.344  20.702  1.00  0.00           H  
ATOM   3797 HD23 LEU B 236       5.376 -11.294  20.716  1.00  0.00           H  
ATOM   3798  C   LEU B 236       4.733 -15.204  18.712  1.00  0.00           C  
ATOM   3799  O   LEU B 236       3.900 -15.366  19.604  1.00  0.00           O  
ATOM   3800  N   THR B 237       5.794 -15.989  18.571  1.00  0.00           N  
ATOM   3801  H   THR B 237       6.429 -15.767  17.810  1.00  0.00           H  
ATOM   3802  CA  THR B 237       6.142 -17.163  19.382  1.00  0.00           C  
ATOM   3803  HA  THR B 237       5.460 -17.230  20.230  1.00  0.00           H  
ATOM   3804  CB  THR B 237       5.949 -18.438  18.539  1.00  0.00           C  
ATOM   3805  HB  THR B 237       4.899 -18.494  18.245  1.00  0.00           H  
ATOM   3806  CG2 THR B 237       6.310 -19.744  19.251  1.00  0.00           C  
ATOM   3807 HG21 THR B 237       5.818 -19.791  20.221  1.00  0.00           H  
ATOM   3808 HG22 THR B 237       5.976 -20.585  18.645  1.00  0.00           H  
ATOM   3809 HG23 THR B 237       7.390 -19.823  19.381  1.00  0.00           H  
ATOM   3810  OG1 THR B 237       6.738 -18.383  17.374  1.00  0.00           O  
ATOM   3811  HG1 THR B 237       6.507 -17.576  16.891  1.00  0.00           H  
ATOM   3812  C   THR B 237       7.559 -17.013  19.943  1.00  0.00           C  
ATOM   3813  O   THR B 237       8.368 -16.249  19.414  1.00  0.00           O  
ATOM   3814  N   VAL B 238       7.846 -17.705  21.046  1.00  0.00           N  
ATOM   3815  H   VAL B 238       7.146 -18.330  21.419  1.00  0.00           H  
ATOM   3816  CA  VAL B 238       9.141 -17.732  21.737  1.00  0.00           C  
ATOM   3817  HA  VAL B 238       9.910 -17.402  21.042  1.00  0.00           H  
ATOM   3818  CB  VAL B 238       9.155 -16.759  22.936  1.00  0.00           C  
ATOM   3819  HB  VAL B 238       9.045 -15.751  22.534  1.00  0.00           H  
ATOM   3820  CG1 VAL B 238       8.007 -16.980  23.931  1.00  0.00           C  
ATOM   3821 HG11 VAL B 238       8.032 -16.201  24.691  1.00  0.00           H  
ATOM   3822 HG12 VAL B 238       7.045 -16.928  23.427  1.00  0.00           H  
ATOM   3823 HG13 VAL B 238       8.099 -17.957  24.409  1.00  0.00           H  
ATOM   3824  CG2 VAL B 238      10.476 -16.807  23.712  1.00  0.00           C  
ATOM   3825 HG21 VAL B 238      11.316 -16.685  23.028  1.00  0.00           H  
ATOM   3826 HG22 VAL B 238      10.501 -16.003  24.447  1.00  0.00           H  
ATOM   3827 HG23 VAL B 238      10.579 -17.761  24.230  1.00  0.00           H  
ATOM   3828  C   VAL B 238       9.462 -19.176  22.119  1.00  0.00           C  
ATOM   3829  O   VAL B 238       8.573 -19.905  22.556  1.00  0.00           O  
ATOM   3830  N   HIE B 239      10.701 -19.616  21.890  1.00  0.00           N  
ATOM   3831  H   HIE B 239      11.375 -18.965  21.499  1.00  0.00           H  
ATOM   3832  CA  HIE B 239      11.081 -21.032  21.918  1.00  0.00           C  
ATOM   3833  HA  HIE B 239      10.429 -21.564  22.612  1.00  0.00           H  
ATOM   3834  CB  HIE B 239      10.850 -21.612  20.513  1.00  0.00           C  
ATOM   3835  HB2 HIE B 239       9.852 -21.336  20.170  1.00  0.00           H  
ATOM   3836  HB3 HIE B 239      11.573 -21.176  19.821  1.00  0.00           H  
ATOM   3837  CG  HIE B 239      10.946 -23.113  20.449  1.00  0.00           C  
ATOM   3838  ND1 HIE B 239      10.262 -23.986  21.292  1.00  0.00           N  
ATOM   3839  CE1 HIE B 239      10.528 -25.218  20.843  1.00  0.00           C  
ATOM   3840  HE1 HIE B 239      10.134 -26.124  21.285  1.00  0.00           H  
ATOM   3841  NE2 HIE B 239      11.323 -25.164  19.760  1.00  0.00           N  
ATOM   3842  HE2 HIE B 239      11.634 -25.967  19.234  1.00  0.00           H  
ATOM   3843  CD2 HIE B 239      11.590 -23.838  19.488  1.00  0.00           C  
ATOM   3844  HD2 HIE B 239      12.151 -23.435  18.659  1.00  0.00           H  
ATOM   3845  C   HIE B 239      12.530 -21.227  22.384  1.00  0.00           C  
ATOM   3846  O   HIE B 239      13.444 -20.581  21.869  1.00  0.00           O  
ATOM   3847  N   THR B 240      12.747 -22.114  23.355  1.00  0.00           N  
ATOM   3848  H   THR B 240      11.956 -22.600  23.751  1.00  0.00           H  
ATOM   3849  CA  THR B 240      14.069 -22.397  23.945  1.00  0.00           C  
ATOM   3850  HA  THR B 240      14.595 -21.452  24.071  1.00  0.00           H  
ATOM   3851  CB  THR B 240      13.906 -23.010  25.353  1.00  0.00           C  
ATOM   3852  HB  THR B 240      13.387 -23.967  25.271  1.00  0.00           H  
ATOM   3853  CG2 THR B 240      15.232 -23.221  26.082  1.00  0.00           C  
ATOM   3854 HG21 THR B 240      15.822 -23.984  25.579  1.00  0.00           H  
ATOM   3855 HG22 THR B 240      15.793 -22.287  26.112  1.00  0.00           H  
ATOM   3856 HG23 THR B 240      15.035 -23.552  27.103  1.00  0.00           H  
ATOM   3857  OG1 THR B 240      13.136 -22.141  26.157  1.00  0.00           O  
ATOM   3858  HG1 THR B 240      12.966 -22.576  27.011  1.00  0.00           H  
ATOM   3859  C   THR B 240      14.921 -23.281  23.016  1.00  0.00           C  
ATOM   3860  O   THR B 240      14.425 -24.227  22.400  1.00  0.00           O  
ATOM   3861  N   GLN B 241      16.219 -22.980  22.896  1.00  0.00           N  
ATOM   3862  H   GLN B 241      16.582 -22.187  23.416  1.00  0.00           H  
ATOM   3863  CA  GLN B 241      17.189 -23.691  22.051  1.00  0.00           C  
ATOM   3864  HA  GLN B 241      16.716 -24.590  21.654  1.00  0.00           H  
ATOM   3865  CB  GLN B 241      17.627 -22.817  20.855  1.00  0.00           C  
ATOM   3866  HB2 GLN B 241      18.271 -22.011  21.208  1.00  0.00           H  
ATOM   3867  HB3 GLN B 241      18.229 -23.441  20.192  1.00  0.00           H  
ATOM   3868  CG  GLN B 241      16.474 -22.203  20.040  1.00  0.00           C  
ATOM   3869  HG2 GLN B 241      15.542 -22.722  20.265  1.00  0.00           H  
ATOM   3870  HG3 GLN B 241      16.347 -21.159  20.328  1.00  0.00           H  
ATOM   3871  CD  GLN B 241      16.716 -22.292  18.535  1.00  0.00           C  
ATOM   3872  OE1 GLN B 241      17.537 -21.597  17.941  1.00  0.00           O  
ATOM   3873  NE2 GLN B 241      16.019 -23.170  17.846  1.00  0.00           N  
ATOM   3874 HE21 GLN B 241      16.120 -23.178  16.848  1.00  0.00           H  
ATOM   3875 HE22 GLN B 241      15.333 -23.735  18.319  1.00  0.00           H  
ATOM   3876  C   GLN B 241      18.424 -24.140  22.852  1.00  0.00           C  
ATOM   3877  O   GLN B 241      18.660 -23.691  23.972  1.00  0.00           O  
ATOM   3878  N   VAL B 242      19.242 -25.009  22.247  1.00  0.00           N  
ATOM   3879  H   VAL B 242      19.006 -25.311  21.318  1.00  0.00           H  
ATOM   3880  CA  VAL B 242      20.569 -25.387  22.769  1.00  0.00           C  
ATOM   3881  HA  VAL B 242      20.432 -25.782  23.777  1.00  0.00           H  
ATOM   3882  CB  VAL B 242      21.229 -26.491  21.913  1.00  0.00           C  
ATOM   3883  HB  VAL B 242      22.145 -26.801  22.417  1.00  0.00           H  
ATOM   3884  CG1 VAL B 242      20.329 -27.728  21.798  1.00  0.00           C  
ATOM   3885 HG11 VAL B 242      20.033 -28.061  22.793  1.00  0.00           H  
ATOM   3886 HG12 VAL B 242      20.877 -28.535  21.311  1.00  0.00           H  
ATOM   3887 HG13 VAL B 242      19.437 -27.506  21.213  1.00  0.00           H  
ATOM   3888  CG2 VAL B 242      21.608 -26.029  20.498  1.00  0.00           C  
ATOM   3889 HG21 VAL B 242      20.730 -25.674  19.961  1.00  0.00           H  
ATOM   3890 HG22 VAL B 242      22.344 -25.226  20.552  1.00  0.00           H  
ATOM   3891 HG23 VAL B 242      22.055 -26.857  19.948  1.00  0.00           H  
ATOM   3892  C   VAL B 242      21.502 -24.172  22.876  1.00  0.00           C  
ATOM   3893  O   VAL B 242      21.318 -23.185  22.163  1.00  0.00           O  
ATOM   3894  N   SER B 243      22.522 -24.269  23.738  1.00  0.00           N  
ATOM   3895  H   SER B 243      22.613 -25.116  24.274  1.00  0.00           H  
ATOM   3896  CA  SER B 243      23.486 -23.190  24.018  1.00  0.00           C  
ATOM   3897  HA  SER B 243      24.115 -23.522  24.845  1.00  0.00           H  
ATOM   3898  CB  SER B 243      24.415 -22.939  22.819  1.00  0.00           C  
ATOM   3899  HB2 SER B 243      23.827 -22.597  21.967  1.00  0.00           H  
ATOM   3900  HB3 SER B 243      25.137 -22.163  23.077  1.00  0.00           H  
ATOM   3901  OG  SER B 243      25.108 -24.125  22.467  1.00  0.00           O  
ATOM   3902  HG  SER B 243      25.800 -24.276  23.116  1.00  0.00           H  
ATOM   3903  C   SER B 243      22.807 -21.906  24.511  1.00  0.00           C  
ATOM   3904  O   SER B 243      22.941 -20.841  23.908  1.00  0.00           O  
ATOM   3905  N   ASP B 244      22.049 -22.043  25.603  1.00  0.00           N  
ATOM   3906  H   ASP B 244      22.104 -22.932  26.090  1.00  0.00           H  
ATOM   3907  CA  ASP B 244      21.497 -20.966  26.437  1.00  0.00           C  
ATOM   3908  HA  ASP B 244      20.700 -21.422  27.027  1.00  0.00           H  
ATOM   3909  CB  ASP B 244      22.545 -20.475  27.459  1.00  0.00           C  
ATOM   3910  HB2 ASP B 244      23.314 -19.915  26.924  1.00  0.00           H  
ATOM   3911  HB3 ASP B 244      22.054 -19.792  28.155  1.00  0.00           H  
ATOM   3912  CG  ASP B 244      23.236 -21.584  28.277  1.00  0.00           C  
ATOM   3913  OD1 ASP B 244      24.136 -21.217  29.064  1.00  0.00           O  
ATOM   3914  OD2 ASP B 244      22.877 -22.775  28.115  1.00  0.00           O  
ATOM   3915  C   ASP B 244      20.821 -19.837  25.636  1.00  0.00           C  
ATOM   3916  O   ASP B 244      21.034 -18.650  25.884  1.00  0.00           O  
ATOM   3917  N   THR B 245      20.019 -20.207  24.633  1.00  0.00           N  
ATOM   3918  H   THR B 245      19.869 -21.200  24.498  1.00  0.00           H  
ATOM   3919  CA  THR B 245      19.508 -19.295  23.599  1.00  0.00           C  
ATOM   3920  HA  THR B 245      19.745 -18.266  23.868  1.00  0.00           H  
ATOM   3921  CB  THR B 245      20.215 -19.577  22.264  1.00  0.00           C  
ATOM   3922  HB  THR B 245      20.230 -20.652  22.080  1.00  0.00           H  
ATOM   3923  CG2 THR B 245      19.600 -18.883  21.047  1.00  0.00           C  
ATOM   3924 HG21 THR B 245      18.611 -19.291  20.838  1.00  0.00           H  
ATOM   3925 HG22 THR B 245      19.526 -17.811  21.230  1.00  0.00           H  
ATOM   3926 HG23 THR B 245      20.236 -19.063  20.183  1.00  0.00           H  
ATOM   3927  OG1 THR B 245      21.535 -19.097  22.331  1.00  0.00           O  
ATOM   3928  HG1 THR B 245      22.023 -19.667  22.958  1.00  0.00           H  
ATOM   3929  C   THR B 245      17.994 -19.392  23.447  1.00  0.00           C  
ATOM   3930  O   THR B 245      17.453 -20.469  23.209  1.00  0.00           O  
ATOM   3931  N   LEU B 246      17.311 -18.252  23.510  1.00  0.00           N  
ATOM   3932  H   LEU B 246      17.830 -17.392  23.655  1.00  0.00           H  
ATOM   3933  CA  LEU B 246      15.943 -18.107  23.025  1.00  0.00           C  
ATOM   3934  HA  LEU B 246      15.399 -19.041  23.181  1.00  0.00           H  
ATOM   3935  CB  LEU B 246      15.224 -16.969  23.768  1.00  0.00           C  
ATOM   3936  HB2 LEU B 246      15.838 -16.070  23.706  1.00  0.00           H  
ATOM   3937  HB3 LEU B 246      14.280 -16.760  23.261  1.00  0.00           H  
ATOM   3938  CG  LEU B 246      14.921 -17.273  25.241  1.00  0.00           C  
ATOM   3939  HG  LEU B 246      15.841 -17.534  25.761  1.00  0.00           H  
ATOM   3940  CD1 LEU B 246      14.331 -16.027  25.895  1.00  0.00           C  
ATOM   3941 HD11 LEU B 246      14.115 -16.239  26.943  1.00  0.00           H  
ATOM   3942 HD12 LEU B 246      13.405 -15.747  25.394  1.00  0.00           H  
ATOM   3943 HD13 LEU B 246      15.047 -15.207  25.839  1.00  0.00           H  
ATOM   3944  CD2 LEU B 246      13.916 -18.414  25.383  1.00  0.00           C  
ATOM   3945 HD21 LEU B 246      13.647 -18.529  26.431  1.00  0.00           H  
ATOM   3946 HD22 LEU B 246      14.355 -19.355  25.058  1.00  0.00           H  
ATOM   3947 HD23 LEU B 246      13.017 -18.212  24.804  1.00  0.00           H  
ATOM   3948  C   LEU B 246      15.933 -17.814  21.527  1.00  0.00           C  
ATOM   3949  O   LEU B 246      16.760 -17.058  21.015  1.00  0.00           O  
ATOM   3950  N   LEU B 247      14.926 -18.348  20.851  1.00  0.00           N  
ATOM   3951  H   LEU B 247      14.304 -18.978  21.354  1.00  0.00           H  
ATOM   3952  CA  LEU B 247      14.468 -17.938  19.532  1.00  0.00           C  
ATOM   3953  HA  LEU B 247      15.163 -17.217  19.102  1.00  0.00           H  
ATOM   3954  CB  LEU B 247      14.429 -19.202  18.656  1.00  0.00           C  
ATOM   3955  HB2 LEU B 247      15.422 -19.649  18.650  1.00  0.00           H  
ATOM   3956  HB3 LEU B 247      13.743 -19.912  19.122  1.00  0.00           H  
ATOM   3957  CG  LEU B 247      13.983 -18.989  17.202  1.00  0.00           C  
ATOM   3958  HG  LEU B 247      13.028 -18.468  17.170  1.00  0.00           H  
ATOM   3959  CD1 LEU B 247      15.035 -18.197  16.425  1.00  0.00           C  
ATOM   3960 HD11 LEU B 247      15.093 -17.179  16.808  1.00  0.00           H  
ATOM   3961 HD12 LEU B 247      16.007 -18.681  16.496  1.00  0.00           H  
ATOM   3962 HD13 LEU B 247      14.739 -18.141  15.379  1.00  0.00           H  
ATOM   3963  CD2 LEU B 247      13.829 -20.350  16.520  1.00  0.00           C  
ATOM   3964 HD21 LEU B 247      14.785 -20.870  16.495  1.00  0.00           H  
ATOM   3965 HD22 LEU B 247      13.093 -20.946  17.058  1.00  0.00           H  
ATOM   3966 HD23 LEU B 247      13.468 -20.200  15.502  1.00  0.00           H  
ATOM   3967  C   LEU B 247      13.094 -17.269  19.684  1.00  0.00           C  
ATOM   3968  O   LEU B 247      12.275 -17.727  20.479  1.00  0.00           O  
ATOM   3969  N   LEU B 248      12.828 -16.208  18.928  1.00  0.00           N  
ATOM   3970  H   LEU B 248      13.569 -15.839  18.342  1.00  0.00           H  
ATOM   3971  CA  LEU B 248      11.497 -15.634  18.729  1.00  0.00           C  
ATOM   3972  HA  LEU B 248      10.759 -16.273  19.210  1.00  0.00           H  
ATOM   3973  CB  LEU B 248      11.399 -14.224  19.339  1.00  0.00           C  
ATOM   3974  HB2 LEU B 248      12.163 -13.578  18.904  1.00  0.00           H  
ATOM   3975  HB3 LEU B 248      10.429 -13.820  19.050  1.00  0.00           H  
ATOM   3976  CG  LEU B 248      11.504 -14.214  20.877  1.00  0.00           C  
ATOM   3977  HG  LEU B 248      11.252 -15.198  21.263  1.00  0.00           H  
ATOM   3978  CD1 LEU B 248      12.907 -13.832  21.356  1.00  0.00           C  
ATOM   3979 HD11 LEU B 248      13.639 -14.518  20.932  1.00  0.00           H  
ATOM   3980 HD12 LEU B 248      13.147 -12.818  21.038  1.00  0.00           H  
ATOM   3981 HD13 LEU B 248      12.956 -13.901  22.443  1.00  0.00           H  
ATOM   3982  CD2 LEU B 248      10.518 -13.212  21.481  1.00  0.00           C  
ATOM   3983 HD21 LEU B 248      10.610 -13.225  22.567  1.00  0.00           H  
ATOM   3984 HD22 LEU B 248      10.723 -12.211  21.106  1.00  0.00           H  
ATOM   3985 HD23 LEU B 248       9.501 -13.500  21.215  1.00  0.00           H  
ATOM   3986  C   LEU B 248      11.181 -15.625  17.233  1.00  0.00           C  
ATOM   3987  O   LEU B 248      12.088 -15.433  16.426  1.00  0.00           O  
ATOM   3988  N   THR B 249       9.918 -15.821  16.857  1.00  0.00           N  
ATOM   3989  H   THR B 249       9.227 -15.982  17.583  1.00  0.00           H  
ATOM   3990  CA  THR B 249       9.493 -16.011  15.456  1.00  0.00           C  
ATOM   3991  HA  THR B 249      10.158 -15.458  14.791  1.00  0.00           H  
ATOM   3992  CB  THR B 249       9.551 -17.504  15.076  1.00  0.00           C  
ATOM   3993  HB  THR B 249       8.786 -18.039  15.638  1.00  0.00           H  
ATOM   3994  CG2 THR B 249       9.315 -17.752  13.588  1.00  0.00           C  
ATOM   3995 HG21 THR B 249       8.304 -17.457  13.313  1.00  0.00           H  
ATOM   3996 HG22 THR B 249       9.432 -18.816  13.378  1.00  0.00           H  
ATOM   3997 HG23 THR B 249      10.033 -17.185  12.994  1.00  0.00           H  
ATOM   3998  OG1 THR B 249      10.803 -18.077  15.401  1.00  0.00           O  
ATOM   3999  HG1 THR B 249      11.497 -17.464  15.133  1.00  0.00           H  
ATOM   4000  C   THR B 249       8.072 -15.481  15.257  1.00  0.00           C  
ATOM   4001  O   THR B 249       7.222 -15.699  16.124  1.00  0.00           O  
ATOM   4002  N   TRP B 250       7.793 -14.780  14.153  1.00  0.00           N  
ATOM   4003  H   TRP B 250       8.536 -14.610  13.475  1.00  0.00           H  
ATOM   4004  CA  TRP B 250       6.506 -14.113  13.893  1.00  0.00           C  
ATOM   4005  HA  TRP B 250       5.715 -14.664  14.403  1.00  0.00           H  
ATOM   4006  CB  TRP B 250       6.539 -12.691  14.484  1.00  0.00           C  
ATOM   4007  HB2 TRP B 250       5.587 -12.197  14.298  1.00  0.00           H  
ATOM   4008  HB3 TRP B 250       6.632 -12.779  15.565  1.00  0.00           H  
ATOM   4009  CG  TRP B 250       7.630 -11.779  14.012  1.00  0.00           C  
ATOM   4010  CD1 TRP B 250       7.555 -10.935  12.958  1.00  0.00           C  
ATOM   4011  HD1 TRP B 250       6.689 -10.827  12.314  1.00  0.00           H  
ATOM   4012  NE1 TRP B 250       8.757 -10.268  12.811  1.00  0.00           N  
ATOM   4013  HE1 TRP B 250       8.953  -9.613  12.062  1.00  0.00           H  
ATOM   4014  CE2 TRP B 250       9.676 -10.667  13.755  1.00  0.00           C  
ATOM   4015  CZ2 TRP B 250      11.011 -10.319  13.998  1.00  0.00           C  
ATOM   4016  HZ2 TRP B 250      11.525  -9.631  13.347  1.00  0.00           H  
ATOM   4017  CH2 TRP B 250      11.691 -10.920  15.070  1.00  0.00           C  
ATOM   4018  HH2 TRP B 250      12.729 -10.686  15.243  1.00  0.00           H  
ATOM   4019  CZ3 TRP B 250      11.032 -11.858  15.884  1.00  0.00           C  
ATOM   4020  HZ3 TRP B 250      11.567 -12.341  16.690  1.00  0.00           H  
ATOM   4021  CE3 TRP B 250       9.692 -12.204  15.625  1.00  0.00           C  
ATOM   4022  HE3 TRP B 250       9.203 -12.946  16.234  1.00  0.00           H  
ATOM   4023  CD2 TRP B 250       8.980 -11.624  14.551  1.00  0.00           C  
ATOM   4024  C   TRP B 250       6.132 -14.096  12.400  1.00  0.00           C  
ATOM   4025  O   TRP B 250       6.908 -14.477  11.531  1.00  0.00           O  
ATOM   4026  N   SER B 251       4.914 -13.647  12.088  1.00  0.00           N  
ATOM   4027  H   SER B 251       4.324 -13.331  12.849  1.00  0.00           H  
ATOM   4028  CA  SER B 251       4.411 -13.488  10.719  1.00  0.00           C  
ATOM   4029  HA  SER B 251       4.997 -14.126  10.058  1.00  0.00           H  
ATOM   4030  CB  SER B 251       2.962 -13.969  10.631  1.00  0.00           C  
ATOM   4031  HB2 SER B 251       2.915 -14.994  11.002  1.00  0.00           H  
ATOM   4032  HB3 SER B 251       2.321 -13.341  11.252  1.00  0.00           H  
ATOM   4033  OG  SER B 251       2.507 -13.946   9.291  1.00  0.00           O  
ATOM   4034  HG  SER B 251       2.312 -13.039   9.012  1.00  0.00           H  
ATOM   4035  C   SER B 251       4.525 -12.047  10.221  1.00  0.00           C  
ATOM   4036  O   SER B 251       4.137 -11.099  10.912  1.00  0.00           O  
ATOM   4037  N   ASN B 252       4.972 -11.877   8.972  1.00  0.00           N  
ATOM   4038  H   ASN B 252       5.241 -12.698   8.452  1.00  0.00           H  
ATOM   4039  CA  ASN B 252       4.935 -10.596   8.260  1.00  0.00           C  
ATOM   4040  HA  ASN B 252       5.551  -9.900   8.824  1.00  0.00           H  
ATOM   4041  CB  ASN B 252       5.590 -10.804   6.876  1.00  0.00           C  
ATOM   4042  HB2 ASN B 252       6.567 -11.265   7.024  1.00  0.00           H  
ATOM   4043  HB3 ASN B 252       4.974 -11.486   6.288  1.00  0.00           H  
ATOM   4044  CG  ASN B 252       5.775  -9.530   6.058  1.00  0.00           C  
ATOM   4045  OD1 ASN B 252       4.857  -8.753   5.853  1.00  0.00           O  
ATOM   4046  ND2 ASN B 252       6.956  -9.291   5.531  1.00  0.00           N  
ATOM   4047 HD21 ASN B 252       7.043  -8.500   4.912  1.00  0.00           H  
ATOM   4048 HD22 ASN B 252       7.719  -9.932   5.659  1.00  0.00           H  
ATOM   4049  C   ASN B 252       3.470 -10.073   8.174  1.00  0.00           C  
ATOM   4050  O   ASN B 252       2.566 -10.882   7.943  1.00  0.00           O  
ATOM   4051  N   PRO B 253       3.205  -8.761   8.361  1.00  0.00           N  
ATOM   4052  CD  PRO B 253       4.169  -7.764   8.816  1.00  0.00           C  
ATOM   4053  HD2 PRO B 253       4.771  -7.420   7.976  1.00  0.00           H  
ATOM   4054  HD3 PRO B 253       4.813  -8.158   9.602  1.00  0.00           H  
ATOM   4055  CG  PRO B 253       3.373  -6.600   9.386  1.00  0.00           C  
ATOM   4056  HG2 PRO B 253       3.826  -5.645   9.116  1.00  0.00           H  
ATOM   4057  HG3 PRO B 253       3.316  -6.688  10.466  1.00  0.00           H  
ATOM   4058  CB  PRO B 253       1.981  -6.745   8.782  1.00  0.00           C  
ATOM   4059  HB2 PRO B 253       1.901  -6.068   7.936  1.00  0.00           H  
ATOM   4060  HB3 PRO B 253       1.211  -6.505   9.514  1.00  0.00           H  
ATOM   4061  CA  PRO B 253       1.847  -8.196   8.307  1.00  0.00           C  
ATOM   4062  HA  PRO B 253       1.224  -8.739   9.019  1.00  0.00           H  
ATOM   4063  C   PRO B 253       1.128  -8.221   6.936  1.00  0.00           C  
ATOM   4064  O   PRO B 253      -0.052  -7.860   6.874  1.00  0.00           O  
ATOM   4065  N   TYR B 254       1.809  -8.581   5.840  1.00  0.00           N  
ATOM   4066  H   TYR B 254       2.771  -8.881   5.946  1.00  0.00           H  
ATOM   4067  CA  TYR B 254       1.313  -8.430   4.464  1.00  0.00           C  
ATOM   4068  HA  TYR B 254       0.275  -8.102   4.505  1.00  0.00           H  
ATOM   4069  CB  TYR B 254       2.122  -7.343   3.734  1.00  0.00           C  
ATOM   4070  HB2 TYR B 254       3.178  -7.617   3.751  1.00  0.00           H  
ATOM   4071  HB3 TYR B 254       1.815  -7.317   2.689  1.00  0.00           H  
ATOM   4072  CG  TYR B 254       1.982  -5.951   4.309  1.00  0.00           C  
ATOM   4073  CD1 TYR B 254       1.091  -5.024   3.733  1.00  0.00           C  
ATOM   4074  HD1 TYR B 254       0.505  -5.292   2.866  1.00  0.00           H  
ATOM   4075  CE1 TYR B 254       0.968  -3.736   4.285  1.00  0.00           C  
ATOM   4076  HE1 TYR B 254       0.304  -3.010   3.843  1.00  0.00           H  
ATOM   4077  CZ  TYR B 254       1.723  -3.382   5.420  1.00  0.00           C  
ATOM   4078  OH  TYR B 254       1.577  -2.156   5.974  1.00  0.00           O  
ATOM   4079  HH  TYR B 254       1.083  -1.559   5.371  1.00  0.00           H  
ATOM   4080  CE2 TYR B 254       2.621  -4.303   5.990  1.00  0.00           C  
ATOM   4081  HE2 TYR B 254       3.203  -4.018   6.854  1.00  0.00           H  
ATOM   4082  CD2 TYR B 254       2.757  -5.583   5.424  1.00  0.00           C  
ATOM   4083  HD2 TYR B 254       3.454  -6.293   5.848  1.00  0.00           H  
ATOM   4084  C   TYR B 254       1.370  -9.740   3.657  1.00  0.00           C  
ATOM   4085  O   TYR B 254       2.258 -10.566   3.880  1.00  0.00           O  
ATOM   4086  N   PRO B 255       0.484  -9.919   2.653  1.00  0.00           N  
ATOM   4087  CD  PRO B 255      -0.647  -9.064   2.307  1.00  0.00           C  
ATOM   4088  HD2 PRO B 255      -0.369  -8.011   2.299  1.00  0.00           H  
ATOM   4089  HD3 PRO B 255      -1.455  -9.233   3.019  1.00  0.00           H  
ATOM   4090  CG  PRO B 255      -1.092  -9.490   0.907  1.00  0.00           C  
ATOM   4091  HG2 PRO B 255      -0.560  -8.904   0.157  1.00  0.00           H  
ATOM   4092  HG3 PRO B 255      -2.170  -9.388   0.775  1.00  0.00           H  
ATOM   4093  CB  PRO B 255      -0.651 -10.952   0.833  1.00  0.00           C  
ATOM   4094  HB2 PRO B 255      -0.501 -11.278  -0.197  1.00  0.00           H  
ATOM   4095  HB3 PRO B 255      -1.396 -11.581   1.324  1.00  0.00           H  
ATOM   4096  CA  PRO B 255       0.645 -10.964   1.648  1.00  0.00           C  
ATOM   4097  HA  PRO B 255       0.742 -11.924   2.151  1.00  0.00           H  
ATOM   4098  C   PRO B 255       1.876 -10.678   0.756  1.00  0.00           C  
ATOM   4099  O   PRO B 255       2.134  -9.505   0.452  1.00  0.00           O  
ATOM   4100  N   PRO B 256       2.592 -11.715   0.268  1.00  0.00           N  
ATOM   4101  CD  PRO B 256       2.397 -13.126   0.586  1.00  0.00           C  
ATOM   4102  HD2 PRO B 256       1.594 -13.533  -0.031  1.00  0.00           H  
ATOM   4103  HD3 PRO B 256       2.179 -13.282   1.642  1.00  0.00           H  
ATOM   4104  CG  PRO B 256       3.714 -13.824   0.253  1.00  0.00           C  
ATOM   4105  HG2 PRO B 256       3.560 -14.860  -0.049  1.00  0.00           H  
ATOM   4106  HG3 PRO B 256       4.387 -13.769   1.110  1.00  0.00           H  
ATOM   4107  CB  PRO B 256       4.265 -12.976  -0.887  1.00  0.00           C  
ATOM   4108  HB2 PRO B 256       3.786 -13.269  -1.823  1.00  0.00           H  
ATOM   4109  HB3 PRO B 256       5.350 -13.062  -0.966  1.00  0.00           H  
ATOM   4110  CA  PRO B 256       3.836 -11.560  -0.494  1.00  0.00           C  
ATOM   4111  HA  PRO B 256       4.588 -11.151   0.176  1.00  0.00           H  
ATOM   4112  C   PRO B 256       3.773 -10.656  -1.728  1.00  0.00           C  
ATOM   4113  O   PRO B 256       4.801 -10.108  -2.113  1.00  0.00           O  
ATOM   4114  N   ASP B 257       2.599 -10.460  -2.337  1.00  0.00           N  
ATOM   4115  H   ASP B 257       1.795 -10.957  -1.993  1.00  0.00           H  
ATOM   4116  CA  ASP B 257       2.394  -9.550  -3.477  1.00  0.00           C  
ATOM   4117  HA  ASP B 257       3.072  -9.834  -4.282  1.00  0.00           H  
ATOM   4118  CB  ASP B 257       0.928  -9.655  -3.960  1.00  0.00           C  
ATOM   4119  HB2 ASP B 257       0.311 -10.114  -3.186  1.00  0.00           H  
ATOM   4120  HB3 ASP B 257       0.532  -8.649  -4.112  1.00  0.00           H  
ATOM   4121  CG  ASP B 257       0.741 -10.390  -5.290  1.00  0.00           C  
ATOM   4122  OD1 ASP B 257      -0.370 -10.935  -5.477  1.00  0.00           O  
ATOM   4123  OD2 ASP B 257       1.652 -10.318  -6.140  1.00  0.00           O  
ATOM   4124  C   ASP B 257       2.679  -8.078  -3.136  1.00  0.00           C  
ATOM   4125  O   ASP B 257       3.131  -7.318  -3.992  1.00  0.00           O  
ATOM   4126  N   ASN B 258       2.428  -7.646  -1.894  1.00  0.00           N  
ATOM   4127  H   ASN B 258       2.180  -8.326  -1.184  1.00  0.00           H  
ATOM   4128  CA  ASN B 258       2.436  -6.225  -1.541  1.00  0.00           C  
ATOM   4129  HA  ASN B 258       1.767  -5.717  -2.238  1.00  0.00           H  
ATOM   4130  CB  ASN B 258       1.865  -6.053  -0.124  1.00  0.00           C  
ATOM   4131  HB2 ASN B 258       0.915  -6.580  -0.039  1.00  0.00           H  
ATOM   4132  HB3 ASN B 258       2.564  -6.474   0.598  1.00  0.00           H  
ATOM   4133  CG  ASN B 258       1.665  -4.586   0.212  1.00  0.00           C  
ATOM   4134  OD1 ASN B 258       2.611  -3.867   0.464  1.00  0.00           O  
ATOM   4135  ND2 ASN B 258       0.463  -4.075   0.158  1.00  0.00           N  
ATOM   4136 HD21 ASN B 258       0.413  -3.070   0.339  1.00  0.00           H  
ATOM   4137 HD22 ASN B 258      -0.335  -4.612  -0.115  1.00  0.00           H  
ATOM   4138  C   ASN B 258       3.828  -5.578  -1.707  1.00  0.00           C  
ATOM   4139  O   ASN B 258       4.859  -6.199  -1.443  1.00  0.00           O  
ATOM   4140  N   TYR B 259       3.878  -4.318  -2.133  1.00  0.00           N  
ATOM   4141  H   TYR B 259       3.015  -3.844  -2.363  1.00  0.00           H  
ATOM   4142  CA  TYR B 259       5.125  -3.584  -2.367  1.00  0.00           C  
ATOM   4143  HA  TYR B 259       5.736  -4.165  -3.057  1.00  0.00           H  
ATOM   4144  CB  TYR B 259       4.765  -2.262  -3.058  1.00  0.00           C  
ATOM   4145  HB2 TYR B 259       4.246  -1.613  -2.351  1.00  0.00           H  
ATOM   4146  HB3 TYR B 259       5.680  -1.753  -3.365  1.00  0.00           H  
ATOM   4147  CG  TYR B 259       3.886  -2.492  -4.276  1.00  0.00           C  
ATOM   4148  CD1 TYR B 259       4.380  -3.260  -5.350  1.00  0.00           C  
ATOM   4149  HD1 TYR B 259       5.396  -3.622  -5.327  1.00  0.00           H  
ATOM   4150  CE1 TYR B 259       3.559  -3.538  -6.456  1.00  0.00           C  
ATOM   4151  HE1 TYR B 259       3.937  -4.121  -7.279  1.00  0.00           H  
ATOM   4152  CZ  TYR B 259       2.234  -3.053  -6.490  1.00  0.00           C  
ATOM   4153  OH  TYR B 259       1.446  -3.312  -7.569  1.00  0.00           O  
ATOM   4154  HH  TYR B 259       2.001  -3.294  -8.373  1.00  0.00           H  
ATOM   4155  CE2 TYR B 259       1.744  -2.274  -5.421  1.00  0.00           C  
ATOM   4156  HE2 TYR B 259       0.745  -1.866  -5.456  1.00  0.00           H  
ATOM   4157  CD2 TYR B 259       2.570  -1.993  -4.316  1.00  0.00           C  
ATOM   4158  HD2 TYR B 259       2.190  -1.374  -3.512  1.00  0.00           H  
ATOM   4159  C   TYR B 259       5.965  -3.380  -1.096  1.00  0.00           C  
ATOM   4160  O   TYR B 259       7.186  -3.537  -1.139  1.00  0.00           O  
ATOM   4161  N   LEU B 260       5.316  -3.150   0.051  1.00  0.00           N  
ATOM   4162  H   LEU B 260       4.300  -3.128   0.025  1.00  0.00           H  
ATOM   4163  CA  LEU B 260       5.948  -3.010   1.365  1.00  0.00           C  
ATOM   4164  HA  LEU B 260       6.770  -2.301   1.272  1.00  0.00           H  
ATOM   4165  CB  LEU B 260       4.901  -2.447   2.360  1.00  0.00           C  
ATOM   4166  HB2 LEU B 260       4.095  -1.943   1.822  1.00  0.00           H  
ATOM   4167  HB3 LEU B 260       4.449  -3.276   2.907  1.00  0.00           H  
ATOM   4168  CG  LEU B 260       5.503  -1.440   3.360  1.00  0.00           C  
ATOM   4169  HG  LEU B 260       6.456  -1.819   3.726  1.00  0.00           H  
ATOM   4170  CD1 LEU B 260       5.717  -0.072   2.703  1.00  0.00           C  
ATOM   4171 HD11 LEU B 260       6.402  -0.161   1.863  1.00  0.00           H  
ATOM   4172 HD12 LEU B 260       4.770   0.326   2.335  1.00  0.00           H  
ATOM   4173 HD13 LEU B 260       6.138   0.630   3.421  1.00  0.00           H  
ATOM   4174  CD2 LEU B 260       4.572  -1.241   4.555  1.00  0.00           C  
ATOM   4175 HD21 LEU B 260       4.445  -2.188   5.077  1.00  0.00           H  
ATOM   4176 HD22 LEU B 260       3.598  -0.886   4.213  1.00  0.00           H  
ATOM   4177 HD23 LEU B 260       5.001  -0.512   5.241  1.00  0.00           H  
ATOM   4178  C   LEU B 260       6.544  -4.338   1.872  1.00  0.00           C  
ATOM   4179  O   LEU B 260       7.470  -4.313   2.681  1.00  0.00           O  
ATOM   4180  N   TYR B 261       6.063  -5.496   1.393  1.00  0.00           N  
ATOM   4181  H   TYR B 261       5.352  -5.459   0.674  1.00  0.00           H  
ATOM   4182  CA  TYR B 261       6.465  -6.814   1.905  1.00  0.00           C  
ATOM   4183  HA  TYR B 261       6.124  -6.910   2.935  1.00  0.00           H  
ATOM   4184  CB  TYR B 261       5.775  -7.902   1.070  1.00  0.00           C  
ATOM   4185  HB2 TYR B 261       4.698  -7.727   1.079  1.00  0.00           H  
ATOM   4186  HB3 TYR B 261       6.117  -7.822   0.040  1.00  0.00           H  
ATOM   4187  CG  TYR B 261       6.039  -9.319   1.541  1.00  0.00           C  
ATOM   4188  CD1 TYR B 261       7.116 -10.057   1.008  1.00  0.00           C  
ATOM   4189  HD1 TYR B 261       7.762  -9.613   0.264  1.00  0.00           H  
ATOM   4190  CE1 TYR B 261       7.351 -11.374   1.447  1.00  0.00           C  
ATOM   4191  HE1 TYR B 261       8.176 -11.948   1.054  1.00  0.00           H  
ATOM   4192  CZ  TYR B 261       6.505 -11.958   2.413  1.00  0.00           C  
ATOM   4193  OH  TYR B 261       6.733 -13.229   2.834  1.00  0.00           O  
ATOM   4194  HH  TYR B 261       6.076 -13.522   3.466  1.00  0.00           H  
ATOM   4195  CE2 TYR B 261       5.416 -11.226   2.930  1.00  0.00           C  
ATOM   4196  HE2 TYR B 261       4.749 -11.671   3.653  1.00  0.00           H  
ATOM   4197  CD2 TYR B 261       5.192  -9.906   2.500  1.00  0.00           C  
ATOM   4198  HD2 TYR B 261       4.358  -9.350   2.901  1.00  0.00           H  
ATOM   4199  C   TYR B 261       7.990  -7.012   1.894  1.00  0.00           C  
ATOM   4200  O   TYR B 261       8.561  -7.514   2.860  1.00  0.00           O  
ATOM   4201  N   ASN B 262       8.645  -6.560   0.818  1.00  0.00           N  
ATOM   4202  H   ASN B 262       8.101  -6.083   0.113  1.00  0.00           H  
ATOM   4203  CA  ASN B 262      10.086  -6.686   0.592  1.00  0.00           C  
ATOM   4204  HA  ASN B 262      10.398  -7.664   0.963  1.00  0.00           H  
ATOM   4205  CB  ASN B 262      10.354  -6.635  -0.925  1.00  0.00           C  
ATOM   4206  HB2 ASN B 262       9.882  -5.750  -1.352  1.00  0.00           H  
ATOM   4207  HB3 ASN B 262      11.427  -6.549  -1.101  1.00  0.00           H  
ATOM   4208  CG  ASN B 262       9.854  -7.870  -1.646  1.00  0.00           C  
ATOM   4209  OD1 ASN B 262       8.704  -7.973  -2.040  1.00  0.00           O  
ATOM   4210  ND2 ASN B 262      10.689  -8.866  -1.833  1.00  0.00           N  
ATOM   4211 HD21 ASN B 262      10.334  -9.700  -2.268  1.00  0.00           H  
ATOM   4212 HD22 ASN B 262      11.627  -8.808  -1.470  1.00  0.00           H  
ATOM   4213  C   ASN B 262      10.964  -5.667   1.347  1.00  0.00           C  
ATOM   4214  O   ASN B 262      12.178  -5.736   1.182  1.00  0.00           O  
ATOM   4215  N   HIE B 263      10.404  -4.761   2.162  1.00  0.00           N  
ATOM   4216  H   HIE B 263       9.392  -4.742   2.236  1.00  0.00           H  
ATOM   4217  CA  HIE B 263      11.164  -3.678   2.823  1.00  0.00           C  
ATOM   4218  HA  HIE B 263      12.229  -3.808   2.618  1.00  0.00           H  
ATOM   4219  CB  HIE B 263      10.747  -2.338   2.206  1.00  0.00           C  
ATOM   4220  HB2 HIE B 263       9.719  -2.117   2.496  1.00  0.00           H  
ATOM   4221  HB3 HIE B 263      11.386  -1.552   2.608  1.00  0.00           H  
ATOM   4222  CG  HIE B 263      10.843  -2.306   0.704  1.00  0.00           C  
ATOM   4223  ND1 HIE B 263      12.025  -2.356  -0.039  1.00  0.00           N  
ATOM   4224  CE1 HIE B 263      11.654  -2.228  -1.319  1.00  0.00           C  
ATOM   4225  HE1 HIE B 263      12.342  -2.195  -2.147  1.00  0.00           H  
ATOM   4226  NE2 HIE B 263      10.323  -2.097  -1.418  1.00  0.00           N  
ATOM   4227  HE2 HIE B 263       9.818  -1.936  -2.279  1.00  0.00           H  
ATOM   4228  CD2 HIE B 263       9.793  -2.147  -0.149  1.00  0.00           C  
ATOM   4229  HD2 HIE B 263       8.755  -2.046   0.134  1.00  0.00           H  
ATOM   4230  C   HIE B 263      11.032  -3.620   4.355  1.00  0.00           C  
ATOM   4231  O   HIE B 263      11.655  -2.771   4.995  1.00  0.00           O  
ATOM   4232  N   LEU B 264      10.186  -4.472   4.939  1.00  0.00           N  
ATOM   4233  H   LEU B 264       9.749  -5.169   4.355  1.00  0.00           H  
ATOM   4234  CA  LEU B 264       9.864  -4.477   6.369  1.00  0.00           C  
ATOM   4235  HA  LEU B 264       9.723  -3.447   6.696  1.00  0.00           H  
ATOM   4236  CB  LEU B 264       8.549  -5.247   6.572  1.00  0.00           C  
ATOM   4237  HB2 LEU B 264       8.594  -6.164   5.980  1.00  0.00           H  
ATOM   4238  HB3 LEU B 264       8.440  -5.537   7.619  1.00  0.00           H  
ATOM   4239  CG  LEU B 264       7.336  -4.405   6.146  1.00  0.00           C  
ATOM   4240  HG  LEU B 264       7.588  -3.788   5.286  1.00  0.00           H  
ATOM   4241  CD1 LEU B 264       6.169  -5.307   5.764  1.00  0.00           C  
ATOM   4242 HD11 LEU B 264       5.339  -4.686   5.434  1.00  0.00           H  
ATOM   4243 HD12 LEU B 264       6.467  -5.949   4.939  1.00  0.00           H  
ATOM   4244 HD13 LEU B 264       5.868  -5.924   6.610  1.00  0.00           H  
ATOM   4245  CD2 LEU B 264       6.870  -3.493   7.280  1.00  0.00           C  
ATOM   4246 HD21 LEU B 264       7.697  -2.877   7.630  1.00  0.00           H  
ATOM   4247 HD22 LEU B 264       6.491  -4.090   8.109  1.00  0.00           H  
ATOM   4248 HD23 LEU B 264       6.083  -2.842   6.906  1.00  0.00           H  
ATOM   4249  C   LEU B 264      10.979  -5.080   7.227  1.00  0.00           C  
ATOM   4250  O   LEU B 264      11.473  -6.167   6.945  1.00  0.00           O  
ATOM   4251  N   THR B 265      11.313  -4.405   8.325  1.00  0.00           N  
ATOM   4252  H   THR B 265      10.885  -3.496   8.482  1.00  0.00           H  
ATOM   4253  CA  THR B 265      12.233  -4.888   9.363  1.00  0.00           C  
ATOM   4254  HA  THR B 265      12.219  -5.980   9.348  1.00  0.00           H  
ATOM   4255  CB  THR B 265      13.675  -4.460   9.046  1.00  0.00           C  
ATOM   4256  HB  THR B 265      13.905  -4.723   8.012  1.00  0.00           H  
ATOM   4257  CG2 THR B 265      13.927  -2.966   9.244  1.00  0.00           C  
ATOM   4258 HG21 THR B 265      13.210  -2.386   8.663  1.00  0.00           H  
ATOM   4259 HG22 THR B 265      14.934  -2.724   8.904  1.00  0.00           H  
ATOM   4260 HG23 THR B 265      13.835  -2.711  10.298  1.00  0.00           H  
ATOM   4261  OG1 THR B 265      14.564  -5.153   9.888  1.00  0.00           O  
ATOM   4262  HG1 THR B 265      14.649  -6.057   9.524  1.00  0.00           H  
ATOM   4263  C   THR B 265      11.745  -4.461  10.754  1.00  0.00           C  
ATOM   4264  O   THR B 265      10.807  -3.670  10.877  1.00  0.00           O  
ATOM   4265  N   TYR B 266      12.296  -5.038  11.824  1.00  0.00           N  
ATOM   4266  H   TYR B 266      13.157  -5.549  11.677  1.00  0.00           H  
ATOM   4267  CA  TYR B 266      11.554  -5.266  13.072  1.00  0.00           C  
ATOM   4268  HA  TYR B 266      10.608  -4.733  13.016  1.00  0.00           H  
ATOM   4269  CB  TYR B 266      11.223  -6.763  13.180  1.00  0.00           C  
ATOM   4270  HB2 TYR B 266      12.156  -7.314  13.296  1.00  0.00           H  
ATOM   4271  HB3 TYR B 266      10.637  -6.931  14.084  1.00  0.00           H  
ATOM   4272  CG  TYR B 266      10.457  -7.342  12.003  1.00  0.00           C  
ATOM   4273  CD1 TYR B 266       9.060  -7.176  11.923  1.00  0.00           C  
ATOM   4274  HD1 TYR B 266       8.541  -6.638  12.704  1.00  0.00           H  
ATOM   4275  CE1 TYR B 266       8.345  -7.717  10.835  1.00  0.00           C  
ATOM   4276  HE1 TYR B 266       7.275  -7.599  10.761  1.00  0.00           H  
ATOM   4277  CZ  TYR B 266       9.031  -8.412   9.816  1.00  0.00           C  
ATOM   4278  OH  TYR B 266       8.352  -8.929   8.760  1.00  0.00           O  
ATOM   4279  HH  TYR B 266       8.974  -9.164   8.063  1.00  0.00           H  
ATOM   4280  CE2 TYR B 266      10.427  -8.580   9.899  1.00  0.00           C  
ATOM   4281  HE2 TYR B 266      10.958  -9.114   9.123  1.00  0.00           H  
ATOM   4282  CD2 TYR B 266      11.137  -8.054  10.994  1.00  0.00           C  
ATOM   4283  HD2 TYR B 266      12.211  -8.199  11.044  1.00  0.00           H  
ATOM   4284  C   TYR B 266      12.255  -4.790  14.354  1.00  0.00           C  
ATOM   4285  O   TYR B 266      13.476  -4.691  14.426  1.00  0.00           O  
ATOM   4286  N   ALA B 267      11.480  -4.594  15.425  1.00  0.00           N  
ATOM   4287  H   ALA B 267      10.474  -4.639  15.297  1.00  0.00           H  
ATOM   4288  CA  ALA B 267      11.982  -4.443  16.794  1.00  0.00           C  
ATOM   4289  HA  ALA B 267      12.979  -4.879  16.838  1.00  0.00           H  
ATOM   4290  CB  ALA B 267      12.115  -2.958  17.147  1.00  0.00           C  
ATOM   4291  HB1 ALA B 267      12.840  -2.492  16.481  1.00  0.00           H  
ATOM   4292  HB2 ALA B 267      11.147  -2.466  17.043  1.00  0.00           H  
ATOM   4293  HB3 ALA B 267      12.470  -2.854  18.173  1.00  0.00           H  
ATOM   4294  C   ALA B 267      11.118  -5.207  17.814  1.00  0.00           C  
ATOM   4295  O   ALA B 267       9.888  -5.176  17.758  1.00  0.00           O  
ATOM   4296  N   VAL B 268      11.771  -5.892  18.755  1.00  0.00           N  
ATOM   4297  H   VAL B 268      12.783  -5.794  18.776  1.00  0.00           H  
ATOM   4298  CA  VAL B 268      11.186  -6.810  19.745  1.00  0.00           C  
ATOM   4299  HA  VAL B 268      10.124  -6.939  19.541  1.00  0.00           H  
ATOM   4300  CB  VAL B 268      11.857  -8.198  19.647  1.00  0.00           C  
ATOM   4301  HB  VAL B 268      12.929  -8.077  19.800  1.00  0.00           H  
ATOM   4302  CG1 VAL B 268      11.334  -9.181  20.706  1.00  0.00           C  
ATOM   4303 HG11 VAL B 268      11.557  -8.821  21.709  1.00  0.00           H  
ATOM   4304 HG12 VAL B 268      10.256  -9.313  20.598  1.00  0.00           H  
ATOM   4305 HG13 VAL B 268      11.829 -10.144  20.579  1.00  0.00           H  
ATOM   4306  CG2 VAL B 268      11.642  -8.826  18.262  1.00  0.00           C  
ATOM   4307 HG21 VAL B 268      12.126  -9.801  18.213  1.00  0.00           H  
ATOM   4308 HG22 VAL B 268      10.579  -8.959  18.072  1.00  0.00           H  
ATOM   4309 HG23 VAL B 268      12.074  -8.198  17.483  1.00  0.00           H  
ATOM   4310  C   VAL B 268      11.344  -6.236  21.154  1.00  0.00           C  
ATOM   4311  O   VAL B 268      12.461  -6.083  21.644  1.00  0.00           O  
ATOM   4312  N   ASN B 269      10.230  -5.937  21.822  1.00  0.00           N  
ATOM   4313  H   ASN B 269       9.346  -6.166  21.380  1.00  0.00           H  
ATOM   4314  CA  ASN B 269      10.193  -5.565  23.237  1.00  0.00           C  
ATOM   4315  HA  ASN B 269      11.141  -5.105  23.505  1.00  0.00           H  
ATOM   4316  CB  ASN B 269       9.075  -4.529  23.455  1.00  0.00           C  
ATOM   4317  HB2 ASN B 269       9.332  -3.621  22.917  1.00  0.00           H  
ATOM   4318  HB3 ASN B 269       8.148  -4.911  23.032  1.00  0.00           H  
ATOM   4319  CG  ASN B 269       8.811  -4.147  24.906  1.00  0.00           C  
ATOM   4320  OD1 ASN B 269       7.669  -3.949  25.300  1.00  0.00           O  
ATOM   4321  ND2 ASN B 269       9.810  -4.003  25.741  1.00  0.00           N  
ATOM   4322 HD21 ASN B 269       9.613  -3.667  26.672  1.00  0.00           H  
ATOM   4323 HD22 ASN B 269      10.768  -4.222  25.493  1.00  0.00           H  
ATOM   4324  C   ASN B 269       9.990  -6.809  24.113  1.00  0.00           C  
ATOM   4325  O   ASN B 269       9.005  -7.525  23.929  1.00  0.00           O  
ATOM   4326  N   ILE B 270      10.872  -7.011  25.095  1.00  0.00           N  
ATOM   4327  H   ILE B 270      11.617  -6.329  25.208  1.00  0.00           H  
ATOM   4328  CA  ILE B 270      10.757  -7.996  26.183  1.00  0.00           C  
ATOM   4329  HA  ILE B 270       9.833  -8.550  26.054  1.00  0.00           H  
ATOM   4330  CB  ILE B 270      11.942  -8.997  26.124  1.00  0.00           C  
ATOM   4331  HB  ILE B 270      12.832  -8.453  25.803  1.00  0.00           H  
ATOM   4332  CG2 ILE B 270      12.287  -9.663  27.475  1.00  0.00           C  
ATOM   4333 HG21 ILE B 270      12.571  -8.912  28.215  1.00  0.00           H  
ATOM   4334 HG22 ILE B 270      11.434 -10.235  27.842  1.00  0.00           H  
ATOM   4335 HG23 ILE B 270      13.140 -10.332  27.366  1.00  0.00           H  
ATOM   4336  CG1 ILE B 270      11.608 -10.066  25.061  1.00  0.00           C  
ATOM   4337 HG12 ILE B 270      10.743 -10.636  25.397  1.00  0.00           H  
ATOM   4338 HG13 ILE B 270      11.344  -9.568  24.128  1.00  0.00           H  
ATOM   4339  CD1 ILE B 270      12.744 -11.048  24.756  1.00  0.00           C  
ATOM   4340 HD11 ILE B 270      12.901 -11.723  25.597  1.00  0.00           H  
ATOM   4341 HD12 ILE B 270      12.478 -11.643  23.882  1.00  0.00           H  
ATOM   4342 HD13 ILE B 270      13.659 -10.495  24.553  1.00  0.00           H  
ATOM   4343  C   ILE B 270      10.658  -7.270  27.530  1.00  0.00           C  
ATOM   4344  O   ILE B 270      11.270  -6.219  27.700  1.00  0.00           O  
ATOM   4345  N   TRP B 271       9.913  -7.823  28.489  1.00  0.00           N  
ATOM   4346  H   TRP B 271       9.394  -8.668  28.271  1.00  0.00           H  
ATOM   4347  CA  TRP B 271       9.882  -7.370  29.890  1.00  0.00           C  
ATOM   4348  HA  TRP B 271      10.896  -7.097  30.177  1.00  0.00           H  
ATOM   4349  CB  TRP B 271       8.996  -6.124  30.054  1.00  0.00           C  
ATOM   4350  HB2 TRP B 271       9.213  -5.685  31.029  1.00  0.00           H  
ATOM   4351  HB3 TRP B 271       9.281  -5.385  29.307  1.00  0.00           H  
ATOM   4352  CG  TRP B 271       7.515  -6.339  29.959  1.00  0.00           C  
ATOM   4353  CD1 TRP B 271       6.654  -6.320  31.001  1.00  0.00           C  
ATOM   4354  HD1 TRP B 271       6.935  -6.158  32.039  1.00  0.00           H  
ATOM   4355  NE1 TRP B 271       5.375  -6.592  30.555  1.00  0.00           N  
ATOM   4356  HE1 TRP B 271       4.596  -6.699  31.190  1.00  0.00           H  
ATOM   4357  CE2 TRP B 271       5.347  -6.822  29.197  1.00  0.00           C  
ATOM   4358  CZ2 TRP B 271       4.323  -7.163  28.297  1.00  0.00           C  
ATOM   4359  HZ2 TRP B 271       3.306  -7.248  28.645  1.00  0.00           H  
ATOM   4360  CH2 TRP B 271       4.656  -7.446  26.961  1.00  0.00           C  
ATOM   4361  HH2 TRP B 271       3.891  -7.768  26.270  1.00  0.00           H  
ATOM   4362  CZ3 TRP B 271       5.996  -7.345  26.544  1.00  0.00           C  
ATOM   4363  HZ3 TRP B 271       6.295  -7.620  25.547  1.00  0.00           H  
ATOM   4364  CE3 TRP B 271       6.991  -6.913  27.430  1.00  0.00           C  
ATOM   4365  HE3 TRP B 271       8.003  -6.811  27.078  1.00  0.00           H  
ATOM   4366  CD2 TRP B 271       6.707  -6.674  28.789  1.00  0.00           C  
ATOM   4367  C   TRP B 271       9.430  -8.505  30.824  1.00  0.00           C  
ATOM   4368  O   TRP B 271       8.848  -9.490  30.365  1.00  0.00           O  
ATOM   4369  N   SER B 272       9.735  -8.410  32.120  1.00  0.00           N  
ATOM   4370  H   SER B 272      10.216  -7.583  32.449  1.00  0.00           H  
ATOM   4371  CA  SER B 272       9.350  -9.425  33.114  1.00  0.00           C  
ATOM   4372  HA  SER B 272       9.506 -10.408  32.679  1.00  0.00           H  
ATOM   4373  CB  SER B 272      10.269  -9.332  34.333  1.00  0.00           C  
ATOM   4374  HB2 SER B 272      11.309  -9.447  34.026  1.00  0.00           H  
ATOM   4375  HB3 SER B 272      10.146  -8.357  34.792  1.00  0.00           H  
ATOM   4376  OG  SER B 272       9.944 -10.327  35.282  1.00  0.00           O  
ATOM   4377  HG  SER B 272      10.212 -11.186  34.925  1.00  0.00           H  
ATOM   4378  C   SER B 272       7.876  -9.321  33.544  1.00  0.00           C  
ATOM   4379  O   SER B 272       7.294  -8.239  33.548  1.00  0.00           O  
ATOM   4380  N   GLU B 273       7.291 -10.439  33.983  1.00  0.00           N  
ATOM   4381  H   GLU B 273       7.838 -11.293  33.949  1.00  0.00           H  
ATOM   4382  CA  GLU B 273       6.034 -10.475  34.750  1.00  0.00           C  
ATOM   4383  HA  GLU B 273       5.283  -9.848  34.267  1.00  0.00           H  
ATOM   4384  CB  GLU B 273       5.526 -11.929  34.813  1.00  0.00           C  
ATOM   4385  HB2 GLU B 273       6.342 -12.555  35.183  1.00  0.00           H  
ATOM   4386  HB3 GLU B 273       4.710 -12.000  35.537  1.00  0.00           H  
ATOM   4387  CG  GLU B 273       5.040 -12.516  33.481  1.00  0.00           C  
ATOM   4388  HG2 GLU B 273       5.705 -12.221  32.664  1.00  0.00           H  
ATOM   4389  HG3 GLU B 273       5.079 -13.601  33.563  1.00  0.00           H  
ATOM   4390  CD  GLU B 273       3.598 -12.114  33.169  1.00  0.00           C  
ATOM   4391  OE1 GLU B 273       2.699 -12.992  33.140  1.00  0.00           O  
ATOM   4392  OE2 GLU B 273       3.342 -10.946  32.828  1.00  0.00           O  
ATOM   4393  C   GLU B 273       6.194  -9.984  36.205  1.00  0.00           C  
ATOM   4394  O   GLU B 273       5.235  -9.495  36.796  1.00  0.00           O  
ATOM   4395  N   ASN B 274       7.380 -10.161  36.801  1.00  0.00           N  
ATOM   4396  H   ASN B 274       8.139 -10.515  36.230  1.00  0.00           H  
ATOM   4397  CA  ASN B 274       7.668  -9.861  38.212  1.00  0.00           C  
ATOM   4398  HA  ASN B 274       6.736  -9.851  38.779  1.00  0.00           H  
ATOM   4399  CB  ASN B 274       8.590 -10.961  38.772  1.00  0.00           C  
ATOM   4400  HB2 ASN B 274       9.448 -11.092  38.112  1.00  0.00           H  
ATOM   4401  HB3 ASN B 274       8.974 -10.645  39.743  1.00  0.00           H  
ATOM   4402  CG  ASN B 274       7.894 -12.292  38.957  1.00  0.00           C  
ATOM   4403  OD1 ASN B 274       7.975 -13.192  38.137  1.00  0.00           O  
ATOM   4404  ND2 ASN B 274       7.197 -12.464  40.055  1.00  0.00           N  
ATOM   4405 HD21 ASN B 274       6.736 -13.347  40.162  1.00  0.00           H  
ATOM   4406 HD22 ASN B 274       7.120 -11.719  40.723  1.00  0.00           H  
ATOM   4407  C   ASN B 274       8.338  -8.498  38.437  1.00  0.00           C  
ATOM   4408  O   ASN B 274       8.276  -7.966  39.543  1.00  0.00           O  
ATOM   4409  N   ASP B 275       9.021  -7.976  37.420  1.00  0.00           N  
ATOM   4410  H   ASP B 275       9.010  -8.482  36.547  1.00  0.00           H  
ATOM   4411  CA  ASP B 275       9.951  -6.849  37.526  1.00  0.00           C  
ATOM   4412  HA  ASP B 275       9.784  -6.317  38.463  1.00  0.00           H  
ATOM   4413  CB  ASP B 275      11.383  -7.402  37.606  1.00  0.00           C  
ATOM   4414  HB2 ASP B 275      11.454  -8.067  38.466  1.00  0.00           H  
ATOM   4415  HB3 ASP B 275      11.595  -7.996  36.717  1.00  0.00           H  
ATOM   4416  CG  ASP B 275      12.462  -6.323  37.744  1.00  0.00           C  
ATOM   4417  OD1 ASP B 275      12.120  -5.117  37.734  1.00  0.00           O  
ATOM   4418  OD2 ASP B 275      13.644  -6.734  37.843  1.00  0.00           O  
ATOM   4419  C   ASP B 275       9.761  -5.854  36.363  1.00  0.00           C  
ATOM   4420  O   ASP B 275      10.352  -6.026  35.291  1.00  0.00           O  
ATOM   4421  N   PRO B 276       8.950  -4.793  36.555  1.00  0.00           N  
ATOM   4422  CD  PRO B 276       8.089  -4.569  37.709  1.00  0.00           C  
ATOM   4423  HD2 PRO B 276       8.657  -4.060  38.490  1.00  0.00           H  
ATOM   4424  HD3 PRO B 276       7.668  -5.501  38.090  1.00  0.00           H  
ATOM   4425  CG  PRO B 276       6.968  -3.666  37.205  1.00  0.00           C  
ATOM   4426  HG2 PRO B 276       6.543  -3.062  38.007  1.00  0.00           H  
ATOM   4427  HG3 PRO B 276       6.197  -4.270  36.725  1.00  0.00           H  
ATOM   4428  CB  PRO B 276       7.683  -2.812  36.161  1.00  0.00           C  
ATOM   4429  HB2 PRO B 276       8.203  -1.994  36.662  1.00  0.00           H  
ATOM   4430  HB3 PRO B 276       6.988  -2.418  35.418  1.00  0.00           H  
ATOM   4431  CA  PRO B 276       8.699  -3.776  35.533  1.00  0.00           C  
ATOM   4432  HA  PRO B 276       8.240  -4.263  34.673  1.00  0.00           H  
ATOM   4433  C   PRO B 276       9.950  -3.022  35.051  1.00  0.00           C  
ATOM   4434  O   PRO B 276       9.891  -2.374  34.004  1.00  0.00           O  
ATOM   4435  N   ALA B 277      11.066  -3.080  35.789  1.00  0.00           N  
ATOM   4436  H   ALA B 277      11.087  -3.669  36.618  1.00  0.00           H  
ATOM   4437  CA  ALA B 277      12.327  -2.455  35.402  1.00  0.00           C  
ATOM   4438  HA  ALA B 277      12.105  -1.563  34.816  1.00  0.00           H  
ATOM   4439  CB  ALA B 277      13.056  -1.996  36.671  1.00  0.00           C  
ATOM   4440  HB1 ALA B 277      13.964  -1.459  36.394  1.00  0.00           H  
ATOM   4441  HB2 ALA B 277      12.412  -1.331  37.248  1.00  0.00           H  
ATOM   4442  HB3 ALA B 277      13.325  -2.857  37.283  1.00  0.00           H  
ATOM   4443  C   ALA B 277      13.214  -3.352  34.514  1.00  0.00           C  
ATOM   4444  O   ALA B 277      14.105  -2.828  33.848  1.00  0.00           O  
ATOM   4445  N   ASP B 278      12.973  -4.668  34.413  1.00  0.00           N  
ATOM   4446  H   ASP B 278      12.213  -5.058  34.967  1.00  0.00           H  
ATOM   4447  CA  ASP B 278      13.692  -5.557  33.467  1.00  0.00           C  
ATOM   4448  HA  ASP B 278      14.706  -5.164  33.381  1.00  0.00           H  
ATOM   4449  CB  ASP B 278      13.817  -6.980  34.028  1.00  0.00           C  
ATOM   4450  HB2 ASP B 278      13.842  -6.916  35.115  1.00  0.00           H  
ATOM   4451  HB3 ASP B 278      12.927  -7.558  33.772  1.00  0.00           H  
ATOM   4452  CG  ASP B 278      15.085  -7.735  33.581  1.00  0.00           C  
ATOM   4453  OD1 ASP B 278      15.951  -7.224  32.827  1.00  0.00           O  
ATOM   4454  OD2 ASP B 278      15.249  -8.858  34.115  1.00  0.00           O  
ATOM   4455  C   ASP B 278      13.096  -5.511  32.043  1.00  0.00           C  
ATOM   4456  O   ASP B 278      12.877  -6.529  31.379  1.00  0.00           O  
ATOM   4457  N   PHE B 279      12.780  -4.294  31.602  1.00  0.00           N  
ATOM   4458  H   PHE B 279      13.049  -3.520  32.201  1.00  0.00           H  
ATOM   4459  CA  PHE B 279      12.230  -3.951  30.295  1.00  0.00           C  
ATOM   4460  HA  PHE B 279      11.607  -4.770  29.938  1.00  0.00           H  
ATOM   4461  CB  PHE B 279      11.358  -2.700  30.476  1.00  0.00           C  
ATOM   4462  HB2 PHE B 279      10.549  -2.942  31.166  1.00  0.00           H  
ATOM   4463  HB3 PHE B 279      11.960  -1.925  30.953  1.00  0.00           H  
ATOM   4464  CG  PHE B 279      10.766  -2.112  29.207  1.00  0.00           C  
ATOM   4465  CD1 PHE B 279       9.412  -2.332  28.891  1.00  0.00           C  
ATOM   4466  HD1 PHE B 279       8.799  -2.937  29.547  1.00  0.00           H  
ATOM   4467  CE1 PHE B 279       8.844  -1.722  27.758  1.00  0.00           C  
ATOM   4468  HE1 PHE B 279       7.798  -1.870  27.539  1.00  0.00           H  
ATOM   4469  CZ  PHE B 279       9.632  -0.902  26.929  1.00  0.00           C  
ATOM   4470  HZ  PHE B 279       9.194  -0.416  26.070  1.00  0.00           H  
ATOM   4471  CE2 PHE B 279      10.987  -0.690  27.235  1.00  0.00           C  
ATOM   4472  HE2 PHE B 279      11.593  -0.043  26.616  1.00  0.00           H  
ATOM   4473  CD2 PHE B 279      11.549  -1.285  28.378  1.00  0.00           C  
ATOM   4474  HD2 PHE B 279      12.582  -1.084  28.634  1.00  0.00           H  
ATOM   4475  C   PHE B 279      13.353  -3.712  29.278  1.00  0.00           C  
ATOM   4476  O   PHE B 279      14.289  -2.959  29.541  1.00  0.00           O  
ATOM   4477  N   ARG B 280      13.251  -4.307  28.085  1.00  0.00           N  
ATOM   4478  H   ARG B 280      12.466  -4.938  27.946  1.00  0.00           H  
ATOM   4479  CA  ARG B 280      14.256  -4.204  27.012  1.00  0.00           C  
ATOM   4480  HA  ARG B 280      14.821  -3.280  27.155  1.00  0.00           H  
ATOM   4481  CB  ARG B 280      15.239  -5.385  27.085  1.00  0.00           C  
ATOM   4482  HB2 ARG B 280      14.696  -6.320  26.934  1.00  0.00           H  
ATOM   4483  HB3 ARG B 280      15.983  -5.285  26.293  1.00  0.00           H  
ATOM   4484  CG  ARG B 280      15.955  -5.429  28.439  1.00  0.00           C  
ATOM   4485  HG2 ARG B 280      16.436  -4.471  28.637  1.00  0.00           H  
ATOM   4486  HG3 ARG B 280      15.226  -5.634  29.223  1.00  0.00           H  
ATOM   4487  CD  ARG B 280      17.005  -6.528  28.485  1.00  0.00           C  
ATOM   4488  HD2 ARG B 280      16.586  -7.440  28.056  1.00  0.00           H  
ATOM   4489  HD3 ARG B 280      17.877  -6.222  27.901  1.00  0.00           H  
ATOM   4490  NE  ARG B 280      17.372  -6.794  29.881  1.00  0.00           N  
ATOM   4491  HE  ARG B 280      16.765  -6.440  30.612  1.00  0.00           H  
ATOM   4492  CZ  ARG B 280      18.295  -7.627  30.291  1.00  0.00           C  
ATOM   4493  NH1 ARG B 280      19.149  -8.178  29.474  1.00  0.00           N  
ATOM   4494 HH11 ARG B 280      19.071  -7.999  28.488  1.00  0.00           H  
ATOM   4495 HH12 ARG B 280      19.771  -8.876  29.844  1.00  0.00           H  
ATOM   4496  NH2 ARG B 280      18.343  -7.942  31.544  1.00  0.00           N  
ATOM   4497 HH21 ARG B 280      17.563  -7.631  32.137  1.00  0.00           H  
ATOM   4498 HH22 ARG B 280      18.868  -8.761  31.803  1.00  0.00           H  
ATOM   4499  C   ARG B 280      13.624  -4.136  25.630  1.00  0.00           C  
ATOM   4500  O   ARG B 280      12.545  -4.680  25.392  1.00  0.00           O  
ATOM   4501  N   ILE B 281      14.334  -3.511  24.696  1.00  0.00           N  
ATOM   4502  H   ILE B 281      15.232  -3.129  24.961  1.00  0.00           H  
ATOM   4503  CA  ILE B 281      14.035  -3.544  23.261  1.00  0.00           C  
ATOM   4504  HA  ILE B 281      13.255  -4.281  23.081  1.00  0.00           H  
ATOM   4505  CB  ILE B 281      13.516  -2.177  22.749  1.00  0.00           C  
ATOM   4506  HB  ILE B 281      14.211  -1.402  23.078  1.00  0.00           H  
ATOM   4507  CG2 ILE B 281      13.452  -2.137  21.206  1.00  0.00           C  
ATOM   4508 HG21 ILE B 281      12.803  -2.929  20.830  1.00  0.00           H  
ATOM   4509 HG22 ILE B 281      13.090  -1.171  20.860  1.00  0.00           H  
ATOM   4510 HG23 ILE B 281      14.449  -2.262  20.781  1.00  0.00           H  
ATOM   4511  CG1 ILE B 281      12.123  -1.885  23.354  1.00  0.00           C  
ATOM   4512 HG12 ILE B 281      11.410  -2.611  22.967  1.00  0.00           H  
ATOM   4513 HG13 ILE B 281      12.168  -2.002  24.436  1.00  0.00           H  
ATOM   4514  CD1 ILE B 281      11.591  -0.472  23.083  1.00  0.00           C  
ATOM   4515 HD11 ILE B 281      10.667  -0.326  23.643  1.00  0.00           H  
ATOM   4516 HD12 ILE B 281      12.324   0.267  23.406  1.00  0.00           H  
ATOM   4517 HD13 ILE B 281      11.376  -0.338  22.023  1.00  0.00           H  
ATOM   4518  C   ILE B 281      15.284  -4.013  22.518  1.00  0.00           C  
ATOM   4519  O   ILE B 281      16.375  -3.502  22.753  1.00  0.00           O  
ATOM   4520  N   TYR B 282      15.092  -4.950  21.596  1.00  0.00           N  
ATOM   4521  H   TYR B 282      14.148  -5.302  21.474  1.00  0.00           H  
ATOM   4522  CA  TYR B 282      16.083  -5.421  20.636  1.00  0.00           C  
ATOM   4523  HA  TYR B 282      17.043  -4.942  20.832  1.00  0.00           H  
ATOM   4524  CB  TYR B 282      16.256  -6.941  20.803  1.00  0.00           C  
ATOM   4525  HB2 TYR B 282      15.301  -7.426  20.591  1.00  0.00           H  
ATOM   4526  HB3 TYR B 282      16.972  -7.292  20.058  1.00  0.00           H  
ATOM   4527  CG  TYR B 282      16.728  -7.382  22.185  1.00  0.00           C  
ATOM   4528  CD1 TYR B 282      15.799  -7.646  23.214  1.00  0.00           C  
ATOM   4529  HD1 TYR B 282      14.741  -7.525  23.024  1.00  0.00           H  
ATOM   4530  CE1 TYR B 282      16.242  -8.079  24.483  1.00  0.00           C  
ATOM   4531  HE1 TYR B 282      15.530  -8.295  25.265  1.00  0.00           H  
ATOM   4532  CZ  TYR B 282      17.623  -8.234  24.733  1.00  0.00           C  
ATOM   4533  OH  TYR B 282      18.060  -8.665  25.949  1.00  0.00           O  
ATOM   4534  HH  TYR B 282      17.617  -9.473  26.226  1.00  0.00           H  
ATOM   4535  CE2 TYR B 282      18.552  -7.950  23.711  1.00  0.00           C  
ATOM   4536  HE2 TYR B 282      19.607  -8.062  23.909  1.00  0.00           H  
ATOM   4537  CD2 TYR B 282      18.105  -7.534  22.440  1.00  0.00           C  
ATOM   4538  HD2 TYR B 282      18.823  -7.335  21.657  1.00  0.00           H  
ATOM   4539  C   TYR B 282      15.616  -5.016  19.228  1.00  0.00           C  
ATOM   4540  O   TYR B 282      14.416  -5.036  18.951  1.00  0.00           O  
ATOM   4541  N   GLN B 283      16.533  -4.634  18.336  1.00  0.00           N  
ATOM   4542  H   GLN B 283      17.509  -4.680  18.585  1.00  0.00           H  
ATOM   4543  CA  GLN B 283      16.221  -4.194  16.970  1.00  0.00           C  
ATOM   4544  HA  GLN B 283      15.148  -4.266  16.797  1.00  0.00           H  
ATOM   4545  CB  GLN B 283      16.598  -2.710  16.807  1.00  0.00           C  
ATOM   4546  HB2 GLN B 283      16.042  -2.138  17.551  1.00  0.00           H  
ATOM   4547  HB3 GLN B 283      17.663  -2.582  17.005  1.00  0.00           H  
ATOM   4548  CG  GLN B 283      16.279  -2.158  15.405  1.00  0.00           C  
ATOM   4549  HG2 GLN B 283      16.988  -2.574  14.688  1.00  0.00           H  
ATOM   4550  HG3 GLN B 283      15.276  -2.473  15.113  1.00  0.00           H  
ATOM   4551  CD  GLN B 283      16.326  -0.628  15.347  1.00  0.00           C  
ATOM   4552  OE1 GLN B 283      15.637   0.079  16.062  1.00  0.00           O  
ATOM   4553  NE2 GLN B 283      17.149  -0.049  14.497  1.00  0.00           N  
ATOM   4554 HE21 GLN B 283      17.160   0.955  14.504  1.00  0.00           H  
ATOM   4555 HE22 GLN B 283      17.752  -0.598  13.912  1.00  0.00           H  
ATOM   4556  C   GLN B 283      16.899  -5.115  15.950  1.00  0.00           C  
ATOM   4557  O   GLN B 283      18.081  -5.427  16.080  1.00  0.00           O  
ATOM   4558  N   VAL B 284      16.136  -5.571  14.958  1.00  0.00           N  
ATOM   4559  H   VAL B 284      15.190  -5.212  14.871  1.00  0.00           H  
ATOM   4560  CA  VAL B 284      16.608  -6.438  13.870  1.00  0.00           C  
ATOM   4561  HA  VAL B 284      17.487  -6.978  14.221  1.00  0.00           H  
ATOM   4562  CB  VAL B 284      15.532  -7.485  13.477  1.00  0.00           C  
ATOM   4563  HB  VAL B 284      14.825  -7.027  12.785  1.00  0.00           H  
ATOM   4564  CG1 VAL B 284      16.169  -8.706  12.800  1.00  0.00           C  
ATOM   4565 HG11 VAL B 284      16.736  -8.412  11.927  1.00  0.00           H  
ATOM   4566 HG12 VAL B 284      15.389  -9.398  12.474  1.00  0.00           H  
ATOM   4567 HG13 VAL B 284      16.828  -9.226  13.498  1.00  0.00           H  
ATOM   4568  CG2 VAL B 284      14.737  -8.041  14.673  1.00  0.00           C  
ATOM   4569 HG21 VAL B 284      15.422  -8.439  15.421  1.00  0.00           H  
ATOM   4570 HG22 VAL B 284      14.127  -7.259  15.121  1.00  0.00           H  
ATOM   4571 HG23 VAL B 284      14.073  -8.837  14.334  1.00  0.00           H  
ATOM   4572  C   VAL B 284      17.032  -5.566  12.675  1.00  0.00           C  
ATOM   4573  O   VAL B 284      16.505  -4.472  12.487  1.00  0.00           O  
ATOM   4574  N   THR B 285      17.989  -6.032  11.871  1.00  0.00           N  
ATOM   4575  H   THR B 285      18.501  -6.857  12.149  1.00  0.00           H  
ATOM   4576  CA  THR B 285      18.397  -5.395  10.596  1.00  0.00           C  
ATOM   4577  HA  THR B 285      17.886  -4.439  10.483  1.00  0.00           H  
ATOM   4578  CB  THR B 285      19.910  -5.130  10.579  1.00  0.00           C  
ATOM   4579  HB  THR B 285      20.204  -4.786   9.586  1.00  0.00           H  
ATOM   4580  CG2 THR B 285      20.336  -4.070  11.593  1.00  0.00           C  
ATOM   4581 HG21 THR B 285      19.801  -3.142  11.392  1.00  0.00           H  
ATOM   4582 HG22 THR B 285      20.111  -4.404  12.606  1.00  0.00           H  
ATOM   4583 HG23 THR B 285      21.407  -3.889  11.504  1.00  0.00           H  
ATOM   4584  OG1 THR B 285      20.613  -6.315  10.878  1.00  0.00           O  
ATOM   4585  HG1 THR B 285      21.543  -6.148  10.714  1.00  0.00           H  
ATOM   4586  C   THR B 285      18.022  -6.218   9.357  1.00  0.00           C  
ATOM   4587  O   THR B 285      18.259  -5.784   8.232  1.00  0.00           O  
ATOM   4588  N   TYR B 286      17.463  -7.411   9.551  1.00  0.00           N  
ATOM   4589  H   TYR B 286      17.317  -7.701  10.501  1.00  0.00           H  
ATOM   4590  CA  TYR B 286      17.029  -8.329   8.499  1.00  0.00           C  
ATOM   4591  HA  TYR B 286      17.635  -8.153   7.610  1.00  0.00           H  
ATOM   4592  CB  TYR B 286      17.267  -9.774   8.973  1.00  0.00           C  
ATOM   4593  HB2 TYR B 286      16.535  -9.994   9.753  1.00  0.00           H  
ATOM   4594  HB3 TYR B 286      17.073 -10.451   8.141  1.00  0.00           H  
ATOM   4595  CG  TYR B 286      18.656 -10.085   9.510  1.00  0.00           C  
ATOM   4596  CD1 TYR B 286      18.799 -10.710  10.766  1.00  0.00           C  
ATOM   4597  HD1 TYR B 286      17.921 -10.969  11.345  1.00  0.00           H  
ATOM   4598  CE1 TYR B 286      20.081 -11.016  11.264  1.00  0.00           C  
ATOM   4599  HE1 TYR B 286      20.196 -11.499  12.221  1.00  0.00           H  
ATOM   4600  CZ  TYR B 286      21.226 -10.704  10.504  1.00  0.00           C  
ATOM   4601  OH  TYR B 286      22.461 -11.011  10.984  1.00  0.00           O  
ATOM   4602  HH  TYR B 286      23.145 -10.783  10.355  1.00  0.00           H  
ATOM   4603  CE2 TYR B 286      21.088 -10.084   9.243  1.00  0.00           C  
ATOM   4604  HE2 TYR B 286      21.960  -9.848   8.654  1.00  0.00           H  
ATOM   4605  CD2 TYR B 286      19.804  -9.777   8.749  1.00  0.00           C  
ATOM   4606  HD2 TYR B 286      19.702  -9.305   7.782  1.00  0.00           H  
ATOM   4607  C   TYR B 286      15.551  -8.139   8.111  1.00  0.00           C  
ATOM   4608  O   TYR B 286      14.747  -7.619   8.887  1.00  0.00           O  
ATOM   4609  N   LEU B 287      15.187  -8.647   6.929  1.00  0.00           N  
ATOM   4610  H   LEU B 287      15.918  -8.983   6.323  1.00  0.00           H  
ATOM   4611  CA  LEU B 287      13.800  -8.954   6.527  1.00  0.00           C  
ATOM   4612  HA  LEU B 287      13.145  -8.126   6.806  1.00  0.00           H  
ATOM   4613  CB  LEU B 287      13.787  -9.133   4.997  1.00  0.00           C  
ATOM   4614  HB2 LEU B 287      14.690  -9.667   4.696  1.00  0.00           H  
ATOM   4615  HB3 LEU B 287      12.937  -9.752   4.702  1.00  0.00           H  
ATOM   4616  CG  LEU B 287      13.698  -7.782   4.269  1.00  0.00           C  
ATOM   4617  HG  LEU B 287      14.145  -6.998   4.883  1.00  0.00           H  
ATOM   4618  CD1 LEU B 287      12.235  -7.436   4.000  1.00  0.00           C  
ATOM   4619 HD11 LEU B 287      11.835  -8.051   3.195  1.00  0.00           H  
ATOM   4620 HD12 LEU B 287      12.168  -6.385   3.738  1.00  0.00           H  
ATOM   4621 HD13 LEU B 287      11.642  -7.608   4.896  1.00  0.00           H  
ATOM   4622  CD2 LEU B 287      14.449  -7.828   2.939  1.00  0.00           C  
ATOM   4623 HD21 LEU B 287      14.332  -6.873   2.426  1.00  0.00           H  
ATOM   4624 HD22 LEU B 287      15.509  -8.001   3.122  1.00  0.00           H  
ATOM   4625 HD23 LEU B 287      14.051  -8.625   2.311  1.00  0.00           H  
ATOM   4626  C   LEU B 287      13.236 -10.219   7.205  1.00  0.00           C  
ATOM   4627  O   LEU B 287      12.029 -10.451   7.192  1.00  0.00           O  
ATOM   4628  N   GLU B 288      14.117 -11.035   7.784  1.00  0.00           N  
ATOM   4629  H   GLU B 288      15.083 -10.768   7.761  1.00  0.00           H  
ATOM   4630  CA  GLU B 288      13.802 -12.273   8.499  1.00  0.00           C  
ATOM   4631  HA  GLU B 288      13.290 -12.944   7.811  1.00  0.00           H  
ATOM   4632  CB  GLU B 288      15.149 -12.917   8.888  1.00  0.00           C  
ATOM   4633  HB2 GLU B 288      15.711 -13.131   7.977  1.00  0.00           H  
ATOM   4634  HB3 GLU B 288      15.727 -12.196   9.467  1.00  0.00           H  
ATOM   4635  CG  GLU B 288      15.062 -14.200   9.719  1.00  0.00           C  
ATOM   4636  HG2 GLU B 288      16.078 -14.555   9.911  1.00  0.00           H  
ATOM   4637  HG3 GLU B 288      14.623 -13.943  10.682  1.00  0.00           H  
ATOM   4638  CD  GLU B 288      14.254 -15.324   9.054  1.00  0.00           C  
ATOM   4639  OE1 GLU B 288      13.879 -16.259   9.796  1.00  0.00           O  
ATOM   4640  OE2 GLU B 288      14.022 -15.236   7.824  1.00  0.00           O  
ATOM   4641  C   GLU B 288      12.908 -12.007   9.734  1.00  0.00           C  
ATOM   4642  O   GLU B 288      13.337 -11.292  10.646  1.00  0.00           O  
ATOM   4643  N   PRO B 289      11.676 -12.554   9.808  1.00  0.00           N  
ATOM   4644  CD  PRO B 289      11.034 -13.380   8.793  1.00  0.00           C  
ATOM   4645  HD2 PRO B 289      11.587 -14.307   8.627  1.00  0.00           H  
ATOM   4646  HD3 PRO B 289      10.960 -12.816   7.863  1.00  0.00           H  
ATOM   4647  CG  PRO B 289       9.628 -13.690   9.313  1.00  0.00           C  
ATOM   4648  HG2 PRO B 289       9.637 -14.626   9.875  1.00  0.00           H  
ATOM   4649  HG3 PRO B 289       8.899 -13.733   8.504  1.00  0.00           H  
ATOM   4650  CB  PRO B 289       9.357 -12.520  10.256  1.00  0.00           C  
ATOM   4651  HB2 PRO B 289       8.586 -12.738  10.989  1.00  0.00           H  
ATOM   4652  HB3 PRO B 289       9.081 -11.639   9.674  1.00  0.00           H  
ATOM   4653  CA  PRO B 289      10.728 -12.300  10.896  1.00  0.00           C  
ATOM   4654  HA  PRO B 289      10.810 -11.260  11.210  1.00  0.00           H  
ATOM   4655  C   PRO B 289      11.010 -13.190  12.126  1.00  0.00           C  
ATOM   4656  O   PRO B 289      10.149 -13.922  12.624  1.00  0.00           O  
ATOM   4657  N   SER B 290      12.261 -13.168  12.583  1.00  0.00           N  
ATOM   4658  H   SER B 290      12.919 -12.548  12.121  1.00  0.00           H  
ATOM   4659  CA  SER B 290      12.806 -14.054  13.609  1.00  0.00           C  
ATOM   4660  HA  SER B 290      12.048 -14.200  14.375  1.00  0.00           H  
ATOM   4661  CB  SER B 290      13.102 -15.398  12.940  1.00  0.00           C  
ATOM   4662  HB2 SER B 290      12.165 -15.859  12.624  1.00  0.00           H  
ATOM   4663  HB3 SER B 290      13.700 -15.215  12.054  1.00  0.00           H  
ATOM   4664  OG  SER B 290      13.811 -16.301  13.754  1.00  0.00           O  
ATOM   4665  HG  SER B 290      14.167 -16.938  13.125  1.00  0.00           H  
ATOM   4666  C   SER B 290      14.058 -13.447  14.262  1.00  0.00           C  
ATOM   4667  O   SER B 290      14.789 -12.680  13.635  1.00  0.00           O  
ATOM   4668  N   LEU B 291      14.300 -13.746  15.541  1.00  0.00           N  
ATOM   4669  H   LEU B 291      13.679 -14.427  15.971  1.00  0.00           H  
ATOM   4670  CA  LEU B 291      15.377 -13.159  16.355  1.00  0.00           C  
ATOM   4671  HA  LEU B 291      16.218 -12.934  15.698  1.00  0.00           H  
ATOM   4672  CB  LEU B 291      14.880 -11.830  16.974  1.00  0.00           C  
ATOM   4673  HB2 LEU B 291      14.703 -11.120  16.167  1.00  0.00           H  
ATOM   4674  HB3 LEU B 291      13.929 -12.028  17.470  1.00  0.00           H  
ATOM   4675  CG  LEU B 291      15.823 -11.170  18.001  1.00  0.00           C  
ATOM   4676  HG  LEU B 291      16.081 -11.889  18.775  1.00  0.00           H  
ATOM   4677  CD1 LEU B 291      17.113 -10.655  17.359  1.00  0.00           C  
ATOM   4678 HD11 LEU B 291      17.665 -11.478  16.912  1.00  0.00           H  
ATOM   4679 HD12 LEU B 291      17.745 -10.200  18.122  1.00  0.00           H  
ATOM   4680 HD13 LEU B 291      16.886  -9.917  16.591  1.00  0.00           H  
ATOM   4681  CD2 LEU B 291      15.121  -9.997  18.686  1.00  0.00           C  
ATOM   4682 HD21 LEU B 291      14.242 -10.364  19.213  1.00  0.00           H  
ATOM   4683 HD22 LEU B 291      15.796  -9.542  19.409  1.00  0.00           H  
ATOM   4684 HD23 LEU B 291      14.823  -9.255  17.943  1.00  0.00           H  
ATOM   4685  C   LEU B 291      15.863 -14.137  17.433  1.00  0.00           C  
ATOM   4686  O   LEU B 291      15.065 -14.690  18.188  1.00  0.00           O  
ATOM   4687  N   ARG B 292      17.184 -14.307  17.557  1.00  0.00           N  
ATOM   4688  H   ARG B 292      17.784 -13.782  16.937  1.00  0.00           H  
ATOM   4689  CA  ARG B 292      17.806 -14.987  18.707  1.00  0.00           C  
ATOM   4690  HA  ARG B 292      17.062 -15.638  19.161  1.00  0.00           H  
ATOM   4691  CB  ARG B 292      18.997 -15.850  18.270  1.00  0.00           C  
ATOM   4692  HB2 ARG B 292      19.591 -15.311  17.529  1.00  0.00           H  
ATOM   4693  HB3 ARG B 292      19.629 -16.043  19.140  1.00  0.00           H  
ATOM   4694  CG  ARG B 292      18.541 -17.203  17.709  1.00  0.00           C  
ATOM   4695  HG2 ARG B 292      17.976 -17.736  18.475  1.00  0.00           H  
ATOM   4696  HG3 ARG B 292      17.906 -17.048  16.835  1.00  0.00           H  
ATOM   4697  CD  ARG B 292      19.770 -18.029  17.312  1.00  0.00           C  
ATOM   4698  HD2 ARG B 292      20.230 -17.550  16.446  1.00  0.00           H  
ATOM   4699  HD3 ARG B 292      20.487 -18.017  18.135  1.00  0.00           H  
ATOM   4700  NE  ARG B 292      19.414 -19.428  17.009  1.00  0.00           N  
ATOM   4701  HE  ARG B 292      18.665 -19.846  17.550  1.00  0.00           H  
ATOM   4702  CZ  ARG B 292      19.971 -20.219  16.113  1.00  0.00           C  
ATOM   4703  NH1 ARG B 292      20.956 -19.833  15.350  1.00  0.00           N  
ATOM   4704 HH11 ARG B 292      21.313 -18.904  15.471  1.00  0.00           H  
ATOM   4705 HH12 ARG B 292      21.331 -20.440  14.646  1.00  0.00           H  
ATOM   4706  NH2 ARG B 292      19.531 -21.433  15.973  1.00  0.00           N  
ATOM   4707 HH21 ARG B 292      18.777 -21.720  16.594  1.00  0.00           H  
ATOM   4708 HH22 ARG B 292      19.942 -22.069  15.319  1.00  0.00           H  
ATOM   4709  C   ARG B 292      18.226 -13.999  19.793  1.00  0.00           C  
ATOM   4710  O   ARG B 292      18.710 -12.913  19.486  1.00  0.00           O  
ATOM   4711  N   ILE B 293      18.107 -14.413  21.054  1.00  0.00           N  
ATOM   4712  H   ILE B 293      17.716 -15.339  21.209  1.00  0.00           H  
ATOM   4713  CA  ILE B 293      18.554 -13.673  22.244  1.00  0.00           C  
ATOM   4714  HA  ILE B 293      19.330 -12.962  21.960  1.00  0.00           H  
ATOM   4715  CB  ILE B 293      17.383 -12.889  22.897  1.00  0.00           C  
ATOM   4716  HB  ILE B 293      16.615 -13.612  23.182  1.00  0.00           H  
ATOM   4717  CG2 ILE B 293      17.845 -12.160  24.177  1.00  0.00           C  
ATOM   4718 HG21 ILE B 293      17.005 -11.667  24.662  1.00  0.00           H  
ATOM   4719 HG22 ILE B 293      18.611 -11.421  23.939  1.00  0.00           H  
ATOM   4720 HG23 ILE B 293      18.240 -12.873  24.897  1.00  0.00           H  
ATOM   4721  CG1 ILE B 293      16.739 -11.881  21.912  1.00  0.00           C  
ATOM   4722 HG12 ILE B 293      17.472 -11.123  21.629  1.00  0.00           H  
ATOM   4723 HG13 ILE B 293      16.429 -12.409  21.013  1.00  0.00           H  
ATOM   4724  CD1 ILE B 293      15.482 -11.191  22.450  1.00  0.00           C  
ATOM   4725 HD11 ILE B 293      15.020 -10.605  21.657  1.00  0.00           H  
ATOM   4726 HD12 ILE B 293      14.775 -11.943  22.797  1.00  0.00           H  
ATOM   4727 HD13 ILE B 293      15.736 -10.521  23.267  1.00  0.00           H  
ATOM   4728  C   ILE B 293      19.161 -14.689  23.220  1.00  0.00           C  
ATOM   4729  O   ILE B 293      18.574 -15.745  23.438  1.00  0.00           O  
ATOM   4730  N   ALA B 294      20.316 -14.405  23.825  1.00  0.00           N  
ATOM   4731  H   ALA B 294      20.792 -13.539  23.632  1.00  0.00           H  
ATOM   4732  CA  ALA B 294      20.848 -15.279  24.873  1.00  0.00           C  
ATOM   4733  HA  ALA B 294      20.871 -16.303  24.491  1.00  0.00           H  
ATOM   4734  CB  ALA B 294      22.294 -14.888  25.193  1.00  0.00           C  
ATOM   4735  HB1 ALA B 294      22.671 -15.519  26.000  1.00  0.00           H  
ATOM   4736  HB2 ALA B 294      22.918 -15.040  24.312  1.00  0.00           H  
ATOM   4737  HB3 ALA B 294      22.351 -13.845  25.497  1.00  0.00           H  
ATOM   4738  C   ALA B 294      19.924 -15.259  26.109  1.00  0.00           C  
ATOM   4739  O   ALA B 294      19.608 -14.195  26.653  1.00  0.00           O  
ATOM   4740  N   ALA B 295      19.492 -16.438  26.559  1.00  0.00           N  
ATOM   4741  H   ALA B 295      19.861 -17.277  26.122  1.00  0.00           H  
ATOM   4742  CA  ALA B 295      18.612 -16.620  27.713  1.00  0.00           C  
ATOM   4743  HA  ALA B 295      17.709 -16.024  27.570  1.00  0.00           H  
ATOM   4744  CB  ALA B 295      18.218 -18.100  27.790  1.00  0.00           C  
ATOM   4745  HB1 ALA B 295      19.097 -18.715  27.985  1.00  0.00           H  
ATOM   4746  HB2 ALA B 295      17.498 -18.244  28.597  1.00  0.00           H  
ATOM   4747  HB3 ALA B 295      17.762 -18.416  26.852  1.00  0.00           H  
ATOM   4748  C   ALA B 295      19.284 -16.153  29.014  1.00  0.00           C  
ATOM   4749  O   ALA B 295      18.624 -15.579  29.875  1.00  0.00           O  
ATOM   4750  N   SER B 296      20.611 -16.287  29.110  1.00  0.00           N  
ATOM   4751  H   SER B 296      21.101 -16.753  28.358  1.00  0.00           H  
ATOM   4752  CA  SER B 296      21.440 -15.747  30.197  1.00  0.00           C  
ATOM   4753  HA  SER B 296      21.045 -16.120  31.141  1.00  0.00           H  
ATOM   4754  CB  SER B 296      22.870 -16.273  30.043  1.00  0.00           C  
ATOM   4755  HB2 SER B 296      23.501 -15.859  30.831  1.00  0.00           H  
ATOM   4756  HB3 SER B 296      22.861 -17.361  30.137  1.00  0.00           H  
ATOM   4757  OG  SER B 296      23.393 -15.921  28.774  1.00  0.00           O  
ATOM   4758  HG  SER B 296      24.214 -16.410  28.645  1.00  0.00           H  
ATOM   4759  C   SER B 296      21.441 -14.212  30.300  1.00  0.00           C  
ATOM   4760  O   SER B 296      21.980 -13.670  31.261  1.00  0.00           O  
ATOM   4761  N   THR B 297      20.799 -13.483  29.375  1.00  0.00           N  
ATOM   4762  H   THR B 297      20.384 -13.963  28.586  1.00  0.00           H  
ATOM   4763  CA  THR B 297      20.497 -12.052  29.578  1.00  0.00           C  
ATOM   4764  HA  THR B 297      21.377 -11.587  30.022  1.00  0.00           H  
ATOM   4765  CB  THR B 297      20.219 -11.309  28.257  1.00  0.00           C  
ATOM   4766  HB  THR B 297      20.102 -10.257  28.496  1.00  0.00           H  
ATOM   4767  CG2 THR B 297      21.359 -11.392  27.250  1.00  0.00           C  
ATOM   4768 HG21 THR B 297      21.553 -12.429  26.992  1.00  0.00           H  
ATOM   4769 HG22 THR B 297      21.092 -10.837  26.350  1.00  0.00           H  
ATOM   4770 HG23 THR B 297      22.260 -10.960  27.683  1.00  0.00           H  
ATOM   4771  OG1 THR B 297      19.032 -11.716  27.621  1.00  0.00           O  
ATOM   4772  HG1 THR B 297      19.174 -12.619  27.279  1.00  0.00           H  
ATOM   4773  C   THR B 297      19.344 -11.800  30.567  1.00  0.00           C  
ATOM   4774  O   THR B 297      19.190 -10.660  31.020  1.00  0.00           O  
ATOM   4775  N   LEU B 298      18.554 -12.833  30.895  1.00  0.00           N  
ATOM   4776  H   LEU B 298      18.806 -13.745  30.526  1.00  0.00           H  
ATOM   4777  CA  LEU B 298      17.354 -12.813  31.750  1.00  0.00           C  
ATOM   4778  HA  LEU B 298      17.016 -11.783  31.872  1.00  0.00           H  
ATOM   4779  CB  LEU B 298      16.227 -13.619  31.068  1.00  0.00           C  
ATOM   4780  HB2 LEU B 298      16.497 -14.676  31.097  1.00  0.00           H  
ATOM   4781  HB3 LEU B 298      15.317 -13.512  31.657  1.00  0.00           H  
ATOM   4782  CG  LEU B 298      15.904 -13.254  29.604  1.00  0.00           C  
ATOM   4783  HG  LEU B 298      16.789 -13.387  28.983  1.00  0.00           H  
ATOM   4784  CD1 LEU B 298      14.807 -14.178  29.077  1.00  0.00           C  
ATOM   4785 HD11 LEU B 298      14.582 -13.936  28.040  1.00  0.00           H  
ATOM   4786 HD12 LEU B 298      15.145 -15.214  29.131  1.00  0.00           H  
ATOM   4787 HD13 LEU B 298      13.901 -14.070  29.675  1.00  0.00           H  
ATOM   4788  CD2 LEU B 298      15.410 -11.812  29.463  1.00  0.00           C  
ATOM   4789 HD21 LEU B 298      15.197 -11.604  28.416  1.00  0.00           H  
ATOM   4790 HD22 LEU B 298      14.502 -11.674  30.050  1.00  0.00           H  
ATOM   4791 HD23 LEU B 298      16.176 -11.119  29.806  1.00  0.00           H  
ATOM   4792  C   LEU B 298      17.618 -13.389  33.157  1.00  0.00           C  
ATOM   4793  O   LEU B 298      18.575 -14.133  33.380  1.00  0.00           O  
ATOM   4794  N   LYS B 299      16.743 -13.077  34.120  1.00  0.00           N  
ATOM   4795  H   LYS B 299      15.946 -12.500  33.872  1.00  0.00           H  
ATOM   4796  CA  LYS B 299      16.774 -13.637  35.482  1.00  0.00           C  
ATOM   4797  HA  LYS B 299      17.813 -13.681  35.809  1.00  0.00           H  
ATOM   4798  CB  LYS B 299      15.997 -12.722  36.449  1.00  0.00           C  
ATOM   4799  HB2 LYS B 299      14.960 -12.657  36.118  1.00  0.00           H  
ATOM   4800  HB3 LYS B 299      16.006 -13.176  37.441  1.00  0.00           H  
ATOM   4801  CG  LYS B 299      16.591 -11.303  36.542  1.00  0.00           C  
ATOM   4802  HG2 LYS B 299      17.626 -11.380  36.879  1.00  0.00           H  
ATOM   4803  HG3 LYS B 299      16.582 -10.835  35.557  1.00  0.00           H  
ATOM   4804  CD  LYS B 299      15.805 -10.417  37.523  1.00  0.00           C  
ATOM   4805  HD2 LYS B 299      14.763 -10.346  37.202  1.00  0.00           H  
ATOM   4806  HD3 LYS B 299      15.840 -10.878  38.511  1.00  0.00           H  
ATOM   4807  CE  LYS B 299      16.411  -9.011  37.620  1.00  0.00           C  
ATOM   4808  HE2 LYS B 299      16.340  -8.661  38.658  1.00  0.00           H  
ATOM   4809  HE3 LYS B 299      17.465  -9.067  37.352  1.00  0.00           H  
ATOM   4810  NZ  LYS B 299      15.731  -8.053  36.719  1.00  0.00           N  
ATOM   4811  HZ1 LYS B 299      14.829  -7.782  37.117  1.00  0.00           H  
ATOM   4812  HZ2 LYS B 299      16.221  -7.173  36.648  1.00  0.00           H  
ATOM   4813  HZ3 LYS B 299      15.551  -8.445  35.787  1.00  0.00           H  
ATOM   4814  C   LYS B 299      16.218 -15.069  35.502  1.00  0.00           C  
ATOM   4815  O   LYS B 299      15.155 -15.334  34.947  1.00  0.00           O  
ATOM   4816  N   SER B 300      16.918 -15.985  36.175  1.00  0.00           N  
ATOM   4817  H   SER B 300      17.768 -15.695  36.626  1.00  0.00           H  
ATOM   4818  CA  SER B 300      16.499 -17.392  36.303  1.00  0.00           C  
ATOM   4819  HA  SER B 300      16.312 -17.785  35.303  1.00  0.00           H  
ATOM   4820  CB  SER B 300      17.619 -18.225  36.934  1.00  0.00           C  
ATOM   4821  HB2 SER B 300      18.532 -18.123  36.346  1.00  0.00           H  
ATOM   4822  HB3 SER B 300      17.809 -17.860  37.945  1.00  0.00           H  
ATOM   4823  OG  SER B 300      17.251 -19.588  37.004  1.00  0.00           O  
ATOM   4824  HG  SER B 300      17.635 -20.070  36.263  1.00  0.00           H  
ATOM   4825  C   SER B 300      15.206 -17.533  37.121  1.00  0.00           C  
ATOM   4826  O   SER B 300      14.994 -16.787  38.076  1.00  0.00           O  
ATOM   4827  N   GLY B 301      14.334 -18.477  36.747  1.00  0.00           N  
ATOM   4828  H   GLY B 301      14.598 -19.075  35.979  1.00  0.00           H  
ATOM   4829  CA  GLY B 301      13.055 -18.768  37.417  1.00  0.00           C  
ATOM   4830  HA2 GLY B 301      12.656 -19.704  37.026  1.00  0.00           H  
ATOM   4831  HA3 GLY B 301      13.245 -18.901  38.482  1.00  0.00           H  
ATOM   4832  C   GLY B 301      11.962 -17.697  37.272  1.00  0.00           C  
ATOM   4833  O   GLY B 301      10.802 -17.967  37.574  1.00  0.00           O  
ATOM   4834  N   ILE B 302      12.309 -16.500  36.798  1.00  0.00           N  
ATOM   4835  H   ILE B 302      13.277 -16.357  36.549  1.00  0.00           H  
ATOM   4836  CA  ILE B 302      11.386 -15.391  36.553  1.00  0.00           C  
ATOM   4837  HA  ILE B 302      10.575 -15.447  37.282  1.00  0.00           H  
ATOM   4838  CB  ILE B 302      12.129 -14.050  36.773  1.00  0.00           C  
ATOM   4839  HB  ILE B 302      13.047 -14.056  36.183  1.00  0.00           H  
ATOM   4840  CG2 ILE B 302      11.295 -12.852  36.293  1.00  0.00           C  
ATOM   4841 HG21 ILE B 302      11.836 -11.921  36.459  1.00  0.00           H  
ATOM   4842 HG22 ILE B 302      11.124 -12.928  35.221  1.00  0.00           H  
ATOM   4843 HG23 ILE B 302      10.341 -12.823  36.817  1.00  0.00           H  
ATOM   4844  CG1 ILE B 302      12.506 -13.951  38.275  1.00  0.00           C  
ATOM   4845 HG12 ILE B 302      11.667 -14.292  38.885  1.00  0.00           H  
ATOM   4846 HG13 ILE B 302      13.346 -14.623  38.458  1.00  0.00           H  
ATOM   4847  CD1 ILE B 302      12.907 -12.564  38.788  1.00  0.00           C  
ATOM   4848 HD11 ILE B 302      13.654 -12.130  38.132  1.00  0.00           H  
ATOM   4849 HD12 ILE B 302      12.034 -11.912  38.831  1.00  0.00           H  
ATOM   4850 HD13 ILE B 302      13.321 -12.655  39.791  1.00  0.00           H  
ATOM   4851  C   ILE B 302      10.748 -15.531  35.165  1.00  0.00           C  
ATOM   4852  O   ILE B 302      11.397 -15.950  34.208  1.00  0.00           O  
ATOM   4853  N   SER B 303       9.469 -15.167  35.049  1.00  0.00           N  
ATOM   4854  H   SER B 303       9.007 -14.788  35.865  1.00  0.00           H  
ATOM   4855  CA  SER B 303       8.736 -15.179  33.778  1.00  0.00           C  
ATOM   4856  HA  SER B 303       9.217 -15.903  33.121  1.00  0.00           H  
ATOM   4857  CB  SER B 303       7.307 -15.668  34.017  1.00  0.00           C  
ATOM   4858  HB2 SER B 303       7.340 -16.622  34.546  1.00  0.00           H  
ATOM   4859  HB3 SER B 303       6.779 -14.944  34.639  1.00  0.00           H  
ATOM   4860  OG  SER B 303       6.613 -15.841  32.796  1.00  0.00           O  
ATOM   4861  HG  SER B 303       7.165 -16.379  32.196  1.00  0.00           H  
ATOM   4862  C   SER B 303       8.789 -13.830  33.050  1.00  0.00           C  
ATOM   4863  O   SER B 303       8.918 -12.772  33.675  1.00  0.00           O  
ATOM   4864  N   TYR B 304       8.675 -13.874  31.722  1.00  0.00           N  
ATOM   4865  H   TYR B 304       8.501 -14.776  31.290  1.00  0.00           H  
ATOM   4866  CA  TYR B 304       8.794 -12.729  30.816  1.00  0.00           C  
ATOM   4867  HA  TYR B 304       8.632 -11.811  31.375  1.00  0.00           H  
ATOM   4868  CB  TYR B 304      10.216 -12.689  30.215  1.00  0.00           C  
ATOM   4869  HB2 TYR B 304      10.436 -13.657  29.761  1.00  0.00           H  
ATOM   4870  HB3 TYR B 304      10.230 -11.953  29.410  1.00  0.00           H  
ATOM   4871  CG  TYR B 304      11.337 -12.338  31.188  1.00  0.00           C  
ATOM   4872  CD1 TYR B 304      11.848 -11.025  31.220  1.00  0.00           C  
ATOM   4873  HD1 TYR B 304      11.456 -10.281  30.544  1.00  0.00           H  
ATOM   4874  CE1 TYR B 304      12.872 -10.673  32.122  1.00  0.00           C  
ATOM   4875  HE1 TYR B 304      13.253  -9.662  32.145  1.00  0.00           H  
ATOM   4876  CZ  TYR B 304      13.409 -11.649  32.987  1.00  0.00           C  
ATOM   4877  OH  TYR B 304      14.403 -11.327  33.859  1.00  0.00           O  
ATOM   4878  HH  TYR B 304      14.619 -10.367  33.875  1.00  0.00           H  
ATOM   4879  CE2 TYR B 304      12.923 -12.973  32.936  1.00  0.00           C  
ATOM   4880  HE2 TYR B 304      13.343 -13.725  33.591  1.00  0.00           H  
ATOM   4881  CD2 TYR B 304      11.891 -13.316  32.040  1.00  0.00           C  
ATOM   4882  HD2 TYR B 304      11.530 -14.335  32.014  1.00  0.00           H  
ATOM   4883  C   TYR B 304       7.721 -12.768  29.713  1.00  0.00           C  
ATOM   4884  O   TYR B 304       7.163 -13.825  29.397  1.00  0.00           O  
ATOM   4885  N   ARG B 305       7.455 -11.615  29.092  1.00  0.00           N  
ATOM   4886  H   ARG B 305       7.948 -10.788  29.425  1.00  0.00           H  
ATOM   4887  CA  ARG B 305       6.630 -11.470  27.881  1.00  0.00           C  
ATOM   4888  HA  ARG B 305       6.339 -12.459  27.532  1.00  0.00           H  
ATOM   4889  CB  ARG B 305       5.359 -10.659  28.177  1.00  0.00           C  
ATOM   4890  HB2 ARG B 305       5.642  -9.689  28.586  1.00  0.00           H  
ATOM   4891  HB3 ARG B 305       4.824 -10.494  27.241  1.00  0.00           H  
ATOM   4892  CG  ARG B 305       4.405 -11.351  29.155  1.00  0.00           C  
ATOM   4893  HG2 ARG B 305       4.278 -12.397  28.873  1.00  0.00           H  
ATOM   4894  HG3 ARG B 305       4.836 -11.307  30.157  1.00  0.00           H  
ATOM   4895  CD  ARG B 305       3.037 -10.656  29.140  1.00  0.00           C  
ATOM   4896  HD2 ARG B 305       3.193  -9.576  29.163  1.00  0.00           H  
ATOM   4897  HD3 ARG B 305       2.508 -10.919  28.221  1.00  0.00           H  
ATOM   4898  NE  ARG B 305       2.270 -11.028  30.335  1.00  0.00           N  
ATOM   4899  HE  ARG B 305       2.773 -10.935  31.220  1.00  0.00           H  
ATOM   4900  CZ  ARG B 305       1.026 -11.426  30.486  1.00  0.00           C  
ATOM   4901  NH1 ARG B 305       0.173 -11.490  29.496  1.00  0.00           N  
ATOM   4902 HH11 ARG B 305       0.483 -11.219  28.578  1.00  0.00           H  
ATOM   4903 HH12 ARG B 305      -0.763 -11.810  29.655  1.00  0.00           H  
ATOM   4904  NH2 ARG B 305       0.642 -11.790  31.673  1.00  0.00           N  
ATOM   4905 HH21 ARG B 305       1.378 -11.853  32.391  1.00  0.00           H  
ATOM   4906 HH22 ARG B 305      -0.296 -12.054  31.887  1.00  0.00           H  
ATOM   4907  C   ARG B 305       7.406 -10.826  26.739  1.00  0.00           C  
ATOM   4908  O   ARG B 305       8.419 -10.166  26.966  1.00  0.00           O  
ATOM   4909  N   ALA B 306       6.893 -10.979  25.519  1.00  0.00           N  
ATOM   4910  H   ALA B 306       6.052 -11.539  25.429  1.00  0.00           H  
ATOM   4911  CA  ALA B 306       7.454 -10.369  24.316  1.00  0.00           C  
ATOM   4912  HA  ALA B 306       8.058  -9.522  24.628  1.00  0.00           H  
ATOM   4913  CB  ALA B 306       8.384 -11.375  23.628  1.00  0.00           C  
ATOM   4914  HB1 ALA B 306       9.105 -11.770  24.343  1.00  0.00           H  
ATOM   4915  HB2 ALA B 306       7.808 -12.205  23.223  1.00  0.00           H  
ATOM   4916  HB3 ALA B 306       8.923 -10.884  22.817  1.00  0.00           H  
ATOM   4917  C   ALA B 306       6.370  -9.847  23.358  1.00  0.00           C  
ATOM   4918  O   ALA B 306       5.261 -10.377  23.331  1.00  0.00           O  
ATOM   4919  N   ARG B 307       6.694  -8.823  22.563  1.00  0.00           N  
ATOM   4920  H   ARG B 307       7.615  -8.413  22.707  1.00  0.00           H  
ATOM   4921  CA  ARG B 307       5.891  -8.278  21.441  1.00  0.00           C  
ATOM   4922  HA  ARG B 307       5.390  -9.093  20.926  1.00  0.00           H  
ATOM   4923  CB  ARG B 307       4.776  -7.312  21.895  1.00  0.00           C  
ATOM   4924  HB2 ARG B 307       4.485  -6.683  21.053  1.00  0.00           H  
ATOM   4925  HB3 ARG B 307       3.901  -7.890  22.195  1.00  0.00           H  
ATOM   4926  CG  ARG B 307       5.217  -6.443  23.070  1.00  0.00           C  
ATOM   4927  HG2 ARG B 307       5.169  -7.064  23.955  1.00  0.00           H  
ATOM   4928  HG3 ARG B 307       6.240  -6.109  22.909  1.00  0.00           H  
ATOM   4929  CD  ARG B 307       4.343  -5.223  23.328  1.00  0.00           C  
ATOM   4930  HD2 ARG B 307       4.253  -4.655  22.405  1.00  0.00           H  
ATOM   4931  HD3 ARG B 307       3.354  -5.553  23.651  1.00  0.00           H  
ATOM   4932  NE  ARG B 307       4.969  -4.378  24.356  1.00  0.00           N  
ATOM   4933  HE  ARG B 307       5.932  -4.580  24.606  1.00  0.00           H  
ATOM   4934  CZ  ARG B 307       4.455  -3.329  24.958  1.00  0.00           C  
ATOM   4935  NH1 ARG B 307       3.228  -2.943  24.744  1.00  0.00           N  
ATOM   4936 HH11 ARG B 307       2.685  -3.469  24.083  1.00  0.00           H  
ATOM   4937 HH12 ARG B 307       2.842  -2.144  25.213  1.00  0.00           H
[truncated: 31,105 more chars]
