# Supplementary material for: Insights into receptor structure and dynamics at the surface of living cells
Source: Nat Commun. 2023 Mar 22;14:1596. doi: 10.1038/s41467-023-37284-4 (PMC10033668; doi:10.1038/s41467-023-37284-4)
Supplement: Supplementary file 15 — Source Data [file 41467_2023_37284_MOESM15_ESM.zip › Source data/SI/Supplementary Fig. 24/MD_average_3bpn_K22B.pdb]

ATOM      1  N   CYS A   1      17.827  -0.017   7.310  1.00  0.00           N  
ATOM      2  H1  CYS A   1      18.346   0.814   7.070  1.00  0.00           H  
ATOM      3  H2  CYS A   1      18.424  -0.583   7.905  1.00  0.00           H  
ATOM      4  H3  CYS A   1      16.975   0.216   7.804  1.00  0.00           H  
ATOM      5  CA  CYS A   1      17.505  -0.778   6.091  1.00  0.00           C  
ATOM      6  HA  CYS A   1      18.422  -0.923   5.530  1.00  0.00           H  
ATOM      7  CB  CYS A   1      16.915  -2.162   6.413  1.00  0.00           C  
ATOM      8  HB2 CYS A   1      17.429  -2.620   7.263  1.00  0.00           H  
ATOM      9  HB3 CYS A   1      15.854  -2.070   6.654  1.00  0.00           H  
ATOM     10  SG  CYS A   1      17.114  -3.217   4.950  1.00  0.00           S  
ATOM     11  HG  CYS A   1      18.374  -3.643   5.181  1.00  0.00           H  
ATOM     12  C   CYS A   1      16.555   0.040   5.235  1.00  0.00           C  
ATOM     13  O   CYS A   1      15.774   0.804   5.801  1.00  0.00           O  
ATOM     14  N   ASP A   2      16.610  -0.101   3.915  1.00  0.00           N  
ATOM     15  H   ASP A   2      17.237  -0.790   3.526  1.00  0.00           H  
ATOM     16  CA  ASP A   2      15.603   0.460   3.001  1.00  0.00           C  
ATOM     17  HA  ASP A   2      15.244   1.421   3.380  1.00  0.00           H  
ATOM     18  CB  ASP A   2      16.259   0.715   1.635  1.00  0.00           C  
ATOM     19  HB2 ASP A   2      17.035   1.469   1.760  1.00  0.00           H  
ATOM     20  HB3 ASP A   2      16.739  -0.204   1.296  1.00  0.00           H  
ATOM     21  CG  ASP A   2      15.288   1.186   0.547  1.00  0.00           C  
ATOM     22  OD1 ASP A   2      15.700   1.123  -0.627  1.00  0.00           O  
ATOM     23  OD2 ASP A   2      14.129   1.551   0.858  1.00  0.00           O  
ATOM     24  C   ASP A   2      14.393  -0.494   2.884  1.00  0.00           C  
ATOM     25  O   ASP A   2      14.546  -1.679   2.571  1.00  0.00           O  
ATOM     26  N   ILE A   3      13.184   0.026   3.129  1.00  0.00           N  
ATOM     27  H   ILE A   3      13.130   1.026   3.269  1.00  0.00           H  
ATOM     28  CA  ILE A   3      11.926  -0.729   3.040  1.00  0.00           C  
ATOM     29  HA  ILE A   3      12.047  -1.610   3.668  1.00  0.00           H  
ATOM     30  CB  ILE A   3      10.768   0.123   3.611  1.00  0.00           C  
ATOM     31  HB  ILE A   3      11.091   0.532   4.573  1.00  0.00           H  
ATOM     32  CG2 ILE A   3      10.412   1.316   2.704  1.00  0.00           C  
ATOM     33 HG21 ILE A   3       9.986   0.968   1.762  1.00  0.00           H  
ATOM     34 HG22 ILE A   3       9.670   1.950   3.193  1.00  0.00           H  
ATOM     35 HG23 ILE A   3      11.293   1.922   2.492  1.00  0.00           H  
ATOM     36  CG1 ILE A   3       9.474  -0.679   3.868  1.00  0.00           C  
ATOM     37 HG12 ILE A   3       8.717   0.010   4.244  1.00  0.00           H  
ATOM     38 HG13 ILE A   3       9.103  -1.103   2.935  1.00  0.00           H  
ATOM     39  CD1 ILE A   3       9.625  -1.799   4.906  1.00  0.00           C  
ATOM     40 HD11 ILE A   3       8.642  -2.213   5.132  1.00  0.00           H  
ATOM     41 HD12 ILE A   3      10.258  -2.595   4.516  1.00  0.00           H  
ATOM     42 HD13 ILE A   3      10.062  -1.399   5.821  1.00  0.00           H  
ATOM     43  C   ILE A   3      11.652  -1.227   1.613  1.00  0.00           C  
ATOM     44  O   ILE A   3      11.065  -2.294   1.452  1.00  0.00           O  
ATOM     45  N   THR A   4      12.151  -0.525   0.587  1.00  0.00           N  
ATOM     46  H   THR A   4      12.654   0.332   0.813  1.00  0.00           H  
ATOM     47  CA  THR A   4      11.975  -0.821  -0.851  1.00  0.00           C  
ATOM     48  HA  THR A   4      10.916  -0.787  -1.104  1.00  0.00           H  
ATOM     49  CB  THR A   4      12.715   0.230  -1.709  1.00  0.00           C  
ATOM     50  HB  THR A   4      13.787   0.040  -1.648  1.00  0.00           H  
ATOM     51  CG2 THR A   4      12.322   0.207  -3.182  1.00  0.00           C  
ATOM     52 HG21 THR A   4      12.923   0.932  -3.729  1.00  0.00           H  
ATOM     53 HG22 THR A   4      12.493  -0.781  -3.606  1.00  0.00           H  
ATOM     54 HG23 THR A   4      11.272   0.470  -3.282  1.00  0.00           H  
ATOM     55  OG1 THR A   4      12.463   1.538  -1.248  1.00  0.00           O  
ATOM     56  HG1 THR A   4      13.101   1.702  -0.519  1.00  0.00           H  
ATOM     57  C   THR A   4      12.517  -2.206  -1.218  1.00  0.00           C  
ATOM     58  O   THR A   4      11.874  -2.984  -1.927  1.00  0.00           O  
ATOM     59  N   LEU A   5      13.677  -2.574  -0.654  1.00  0.00           N  
ATOM     60  H   LEU A   5      14.134  -1.900  -0.053  1.00  0.00           H  
ATOM     61  CA  LEU A   5      14.275  -3.909  -0.781  1.00  0.00           C  
ATOM     62  HA  LEU A   5      14.430  -4.139  -1.835  1.00  0.00           H  
ATOM     63  CB  LEU A   5      15.624  -3.926  -0.034  1.00  0.00           C  
ATOM     64  HB2 LEU A   5      15.444  -3.652   1.005  1.00  0.00           H  
ATOM     65  HB3 LEU A   5      16.011  -4.945  -0.044  1.00  0.00           H  
ATOM     66  CG  LEU A   5      16.708  -2.990  -0.597  1.00  0.00           C  
ATOM     67  HG  LEU A   5      16.345  -1.964  -0.603  1.00  0.00           H  
ATOM     68  CD1 LEU A   5      17.960  -3.058   0.280  1.00  0.00           C  
ATOM     69 HD11 LEU A   5      18.683  -2.318  -0.060  1.00  0.00           H  
ATOM     70 HD12 LEU A   5      17.695  -2.838   1.315  1.00  0.00           H  
ATOM     71 HD13 LEU A   5      18.401  -4.050   0.218  1.00  0.00           H  
ATOM     72  CD2 LEU A   5      17.098  -3.403  -2.016  1.00  0.00           C  
ATOM     73 HD21 LEU A   5      17.332  -4.467  -2.051  1.00  0.00           H  
ATOM     74 HD22 LEU A   5      16.277  -3.191  -2.699  1.00  0.00           H  
ATOM     75 HD23 LEU A   5      17.968  -2.833  -2.333  1.00  0.00           H  
ATOM     76  C   LEU A   5      13.360  -5.002  -0.207  1.00  0.00           C  
ATOM     77  O   LEU A   5      13.283  -6.108  -0.745  1.00  0.00           O  
ATOM     78  N   GLN A   6      12.641  -4.682   0.871  1.00  0.00           N  
ATOM     79  H   GLN A   6      12.690  -3.730   1.216  1.00  0.00           H  
ATOM     80  CA  GLN A   6      11.687  -5.586   1.496  1.00  0.00           C  
ATOM     81  HA  GLN A   6      12.126  -6.583   1.463  1.00  0.00           H  
ATOM     82  CB  GLN A   6      11.478  -5.198   2.967  1.00  0.00           C  
ATOM     83  HB2 GLN A   6      12.236  -4.484   3.292  1.00  0.00           H  
ATOM     84  HB3 GLN A   6      10.498  -4.732   3.083  1.00  0.00           H  
ATOM     85  CG  GLN A   6      11.568  -6.448   3.853  1.00  0.00           C  
ATOM     86  HG2 GLN A   6      12.600  -6.798   3.893  1.00  0.00           H  
ATOM     87  HG3 GLN A   6      10.953  -7.242   3.426  1.00  0.00           H  
ATOM     88  CD  GLN A   6      11.051  -6.172   5.254  1.00  0.00           C  
ATOM     89  OE1 GLN A   6       9.862  -6.023   5.468  1.00  0.00           O  
ATOM     90  NE2 GLN A   6      11.887  -6.118   6.266  1.00  0.00           N  
ATOM     91 HE21 GLN A   6      11.486  -5.959   7.171  1.00  0.00           H  
ATOM     92 HE22 GLN A   6      12.882  -6.253   6.145  1.00  0.00           H  
ATOM     93  C   GLN A   6      10.361  -5.662   0.726  1.00  0.00           C  
ATOM     94  O   GLN A   6       9.809  -6.755   0.617  1.00  0.00           O  
ATOM     95  N   GLU A   7       9.884  -4.568   0.122  1.00  0.00           N  
ATOM     96  H   GLU A   7      10.350  -3.680   0.289  1.00  0.00           H  
ATOM     97  CA  GLU A   7       8.760  -4.597  -0.827  1.00  0.00           C  
ATOM     98  HA  GLU A   7       7.875  -4.996  -0.335  1.00  0.00           H  
ATOM     99  CB  GLU A   7       8.423  -3.199  -1.356  1.00  0.00           C  
ATOM    100  HB2 GLU A   7       9.286  -2.779  -1.870  1.00  0.00           H  
ATOM    101  HB3 GLU A   7       7.619  -3.328  -2.079  1.00  0.00           H  
ATOM    102  CG  GLU A   7       7.949  -2.197  -0.304  1.00  0.00           C  
ATOM    103  HG2 GLU A   7       7.178  -2.671   0.307  1.00  0.00           H  
ATOM    104  HG3 GLU A   7       8.782  -1.933   0.347  1.00  0.00           H  
ATOM    105  CD  GLU A   7       7.386  -0.918  -0.942  1.00  0.00           C  
ATOM    106  OE1 GLU A   7       6.796  -0.101  -0.193  1.00  0.00           O  
ATOM    107  OE2 GLU A   7       7.499  -0.715  -2.173  1.00  0.00           O  
ATOM    108  C   GLU A   7       9.078  -5.497  -2.026  1.00  0.00           C  
ATOM    109  O   GLU A   7       8.262  -6.339  -2.403  1.00  0.00           O  
ATOM    110  N   ILE A   8      10.280  -5.396  -2.598  1.00  0.00           N  
ATOM    111  H   ILE A   8      10.899  -4.645  -2.291  1.00  0.00           H  
ATOM    112  CA  ILE A   8      10.704  -6.254  -3.709  1.00  0.00           C  
ATOM    113  HA  ILE A   8       9.946  -6.186  -4.492  1.00  0.00           H  
ATOM    114  CB  ILE A   8      12.027  -5.727  -4.310  1.00  0.00           C  
ATOM    115  HB  ILE A   8      12.757  -5.603  -3.507  1.00  0.00           H  
ATOM    116  CG2 ILE A   8      12.584  -6.725  -5.336  1.00  0.00           C  
ATOM    117 HG21 ILE A   8      12.845  -7.656  -4.839  1.00  0.00           H  
ATOM    118 HG22 ILE A   8      11.835  -6.927  -6.099  1.00  0.00           H  
ATOM    119 HG23 ILE A   8      13.481  -6.329  -5.808  1.00  0.00           H  
ATOM    120  CG1 ILE A   8      11.787  -4.362  -4.999  1.00  0.00           C  
ATOM    121 HG12 ILE A   8      11.245  -4.518  -5.932  1.00  0.00           H  
ATOM    122 HG13 ILE A   8      11.171  -3.729  -4.362  1.00  0.00           H  
ATOM    123  CD1 ILE A   8      13.071  -3.577  -5.290  1.00  0.00           C  
ATOM    124 HD11 ILE A   8      13.627  -3.429  -4.363  1.00  0.00           H  
ATOM    125 HD12 ILE A   8      12.811  -2.603  -5.706  1.00  0.00           H  
ATOM    126 HD13 ILE A   8      13.692  -4.110  -6.007  1.00  0.00           H  
ATOM    127  C   ILE A   8      10.746  -7.733  -3.274  1.00  0.00           C  
ATOM    128  O   ILE A   8      10.169  -8.578  -3.961  1.00  0.00           O  
ATOM    129  N   ILE A   9      11.316  -8.056  -2.105  1.00  0.00           N  
ATOM    130  H   ILE A   9      11.773  -7.311  -1.587  1.00  0.00           H  
ATOM    131  CA  ILE A   9      11.311  -9.422  -1.535  1.00  0.00           C  
ATOM    132  HA  ILE A   9      11.756 -10.102  -2.261  1.00  0.00           H  
ATOM    133  CB  ILE A   9      12.170  -9.475  -0.247  1.00  0.00           C  
ATOM    134  HB  ILE A   9      11.883  -8.635   0.386  1.00  0.00           H  
ATOM    135  CG2 ILE A   9      11.948 -10.771   0.563  1.00  0.00           C  
ATOM    136 HG21 ILE A   9      12.599 -10.790   1.436  1.00  0.00           H  
ATOM    137 HG22 ILE A   9      10.923 -10.822   0.927  1.00  0.00           H  
ATOM    138 HG23 ILE A   9      12.147 -11.641  -0.063  1.00  0.00           H  
ATOM    139  CG1 ILE A   9      13.666  -9.337  -0.607  1.00  0.00           C  
ATOM    140 HG12 ILE A   9      14.028 -10.261  -1.058  1.00  0.00           H  
ATOM    141 HG13 ILE A   9      13.785  -8.546  -1.345  1.00  0.00           H  
ATOM    142  CD1 ILE A   9      14.550  -8.973   0.593  1.00  0.00           C  
ATOM    143 HD11 ILE A   9      14.144  -8.101   1.108  1.00  0.00           H  
ATOM    144 HD12 ILE A   9      14.625  -9.809   1.287  1.00  0.00           H  
ATOM    145 HD13 ILE A   9      15.546  -8.727   0.235  1.00  0.00           H  
ATOM    146  C   ILE A   9       9.883  -9.934  -1.278  1.00  0.00           C  
ATOM    147  O   ILE A   9       9.555 -11.064  -1.642  1.00  0.00           O  
ATOM    148  N   LYS A  10       9.013  -9.113  -0.675  1.00  0.00           N  
ATOM    149  H   LYS A  10       9.357  -8.203  -0.375  1.00  0.00           H  
ATOM    150  CA  LYS A  10       7.594  -9.409  -0.405  1.00  0.00           C  
ATOM    151  HA  LYS A  10       7.524 -10.292   0.231  1.00  0.00           H  
ATOM    152  CB  LYS A  10       7.005  -8.189   0.329  1.00  0.00           C  
ATOM    153  HB2 LYS A  10       7.558  -8.031   1.255  1.00  0.00           H  
ATOM    154  HB3 LYS A  10       7.151  -7.305  -0.290  1.00  0.00           H  
ATOM    155  CG  LYS A  10       5.512  -8.252   0.667  1.00  0.00           C  
ATOM    156  HG2 LYS A  10       5.224  -7.270   1.044  1.00  0.00           H  
ATOM    157  HG3 LYS A  10       4.927  -8.453  -0.233  1.00  0.00           H  
ATOM    158  CD  LYS A  10       5.172  -9.285   1.745  1.00  0.00           C  
ATOM    159  HD2 LYS A  10       5.363 -10.294   1.372  1.00  0.00           H  
ATOM    160  HD3 LYS A  10       5.775  -9.094   2.633  1.00  0.00           H  
ATOM    161  CE  LYS A  10       3.689  -9.117   2.081  1.00  0.00           C  
ATOM    162  HE2 LYS A  10       3.479  -8.059   2.274  1.00  0.00           H  
ATOM    163  HE3 LYS A  10       3.101  -9.408   1.205  1.00  0.00           H  
ATOM    164  NZ  LYS A  10       3.274  -9.922   3.248  1.00  0.00           N  
ATOM    165  HZ1 LYS A  10       3.749  -9.646   4.105  1.00  0.00           H  
ATOM    166  HZ2 LYS A  10       2.276  -9.777   3.409  1.00  0.00           H  
ATOM    167  HZ3 LYS A  10       3.398 -10.910   3.087  1.00  0.00           H  
ATOM    168  C   LYS A  10       6.829  -9.706  -1.695  1.00  0.00           C  
ATOM    169  O   LYS A  10       6.107 -10.696  -1.769  1.00  0.00           O  
ATOM    170  N   THR A  11       7.078  -8.906  -2.728  1.00  0.00           N  
ATOM    171  H   THR A  11       7.681  -8.108  -2.557  1.00  0.00           H  
ATOM    172  CA  THR A  11       6.479  -9.053  -4.063  1.00  0.00           C  
ATOM    173  HA  THR A  11       5.395  -9.126  -3.957  1.00  0.00           H  
ATOM    174  CB  THR A  11       6.795  -7.821  -4.930  1.00  0.00           C  
ATOM    175  HB  THR A  11       7.871  -7.757  -5.095  1.00  0.00           H  
ATOM    176  CG2 THR A  11       6.092  -7.831  -6.287  1.00  0.00           C  
ATOM    177 HG21 THR A  11       5.018  -7.964  -6.152  1.00  0.00           H  
ATOM    178 HG22 THR A  11       6.274  -6.888  -6.804  1.00  0.00           H  
ATOM    179 HG23 THR A  11       6.479  -8.642  -6.904  1.00  0.00           H  
ATOM    180  OG1 THR A  11       6.374  -6.660  -4.253  1.00  0.00           O  
ATOM    181  HG1 THR A  11       7.039  -6.498  -3.551  1.00  0.00           H  
ATOM    182  C   THR A  11       6.960 -10.329  -4.751  1.00  0.00           C  
ATOM    183  O   THR A  11       6.151 -11.058  -5.315  1.00  0.00           O  
ATOM    184  N   LEU A  12       8.259 -10.647  -4.670  1.00  0.00           N  
ATOM    185  H   LEU A  12       8.890  -9.995  -4.215  1.00  0.00           H  
ATOM    186  CA  LEU A  12       8.826 -11.890  -5.208  1.00  0.00           C  
ATOM    187  HA  LEU A  12       8.529 -11.982  -6.250  1.00  0.00           H  
ATOM    188  CB  LEU A  12      10.363 -11.816  -5.148  1.00  0.00           C  
ATOM    189  HB2 LEU A  12      10.656 -11.495  -4.148  1.00  0.00           H  
ATOM    190  HB3 LEU A  12      10.771 -12.811  -5.319  1.00  0.00           H  
ATOM    191  CG  LEU A  12      10.963 -10.866  -6.203  1.00  0.00           C  
ATOM    192  HG  LEU A  12      10.346  -9.973  -6.291  1.00  0.00           H  
ATOM    193  CD1 LEU A  12      12.379 -10.435  -5.830  1.00  0.00           C  
ATOM    194 HD11 LEU A  12      13.055 -11.281  -5.908  1.00  0.00           H  
ATOM    195 HD12 LEU A  12      12.706  -9.651  -6.513  1.00  0.00           H  
ATOM    196 HD13 LEU A  12      12.392 -10.041  -4.815  1.00  0.00           H  
ATOM    197  CD2 LEU A  12      11.034 -11.562  -7.562  1.00  0.00           C  
ATOM    198 HD21 LEU A  12      11.639 -12.468  -7.502  1.00  0.00           H  
ATOM    199 HD22 LEU A  12      10.033 -11.823  -7.902  1.00  0.00           H  
ATOM    200 HD23 LEU A  12      11.483 -10.887  -8.288  1.00  0.00           H  
ATOM    201  C   LEU A  12       8.272 -13.145  -4.509  1.00  0.00           C  
ATOM    202  O   LEU A  12       8.116 -14.178  -5.163  1.00  0.00           O  
ATOM    203  N   ASN A  13       7.910 -13.065  -3.222  1.00  0.00           N  
ATOM    204  H   ASN A  13       8.112 -12.212  -2.716  1.00  0.00           H  
ATOM    205  CA  ASN A  13       7.128 -14.113  -2.555  1.00  0.00           C  
ATOM    206  HA  ASN A  13       7.574 -15.080  -2.793  1.00  0.00           H  
ATOM    207  CB  ASN A  13       7.172 -13.942  -1.026  1.00  0.00           C  
ATOM    208  HB2 ASN A  13       6.966 -12.908  -0.761  1.00  0.00           H  
ATOM    209  HB3 ASN A  13       6.397 -14.567  -0.580  1.00  0.00           H  
ATOM    210  CG  ASN A  13       8.490 -14.376  -0.412  1.00  0.00           C  
ATOM    211  OD1 ASN A  13       9.308 -15.062  -1.002  1.00  0.00           O  
ATOM    212  ND2 ASN A  13       8.724 -14.055   0.837  1.00  0.00           N  
ATOM    213 HD21 ASN A  13       9.561 -14.446   1.225  1.00  0.00           H  
ATOM    214 HD22 ASN A  13       8.014 -13.606   1.384  1.00  0.00           H  
ATOM    215  C   ASN A  13       5.687 -14.193  -3.088  1.00  0.00           C  
ATOM    216  O   ASN A  13       5.272 -15.276  -3.492  1.00  0.00           O  
ATOM    217  N   SER A  14       4.943 -13.085  -3.173  1.00  0.00           N  
ATOM    218  H   SER A  14       5.287 -12.220  -2.766  1.00  0.00           H  
ATOM    219  CA  SER A  14       3.582 -13.092  -3.750  1.00  0.00           C  
ATOM    220  HA  SER A  14       2.978 -13.809  -3.192  1.00  0.00           H  
ATOM    221  CB  SER A  14       2.914 -11.719  -3.595  1.00  0.00           C  
ATOM    222  HB2 SER A  14       3.553 -10.950  -4.031  1.00  0.00           H  
ATOM    223  HB3 SER A  14       1.959 -11.727  -4.120  1.00  0.00           H  
ATOM    224  OG  SER A  14       2.671 -11.421  -2.232  1.00  0.00           O  
ATOM    225  HG  SER A  14       1.730 -11.673  -2.048  1.00  0.00           H  
ATOM    226  C   SER A  14       3.547 -13.549  -5.222  1.00  0.00           C  
ATOM    227  O   SER A  14       2.583 -14.189  -5.631  1.00  0.00           O  
ATOM    228  N   LEU A  15       4.614 -13.325  -6.002  1.00  0.00           N  
ATOM    229  H   LEU A  15       5.315 -12.684  -5.647  1.00  0.00           H  
ATOM    230  CA  LEU A  15       4.844 -13.943  -7.320  1.00  0.00           C  
ATOM    231  HA  LEU A  15       3.967 -13.775  -7.945  1.00  0.00           H  
ATOM    232  CB  LEU A  15       6.077 -13.295  -7.985  1.00  0.00           C  
ATOM    233  HB2 LEU A  15       6.850 -13.165  -7.232  1.00  0.00           H  
ATOM    234  HB3 LEU A  15       6.476 -13.971  -8.744  1.00  0.00           H  
ATOM    235  CG  LEU A  15       5.780 -11.941  -8.648  1.00  0.00           C  
ATOM    236  HG  LEU A  15       5.136 -11.360  -7.993  1.00  0.00           H  
ATOM    237  CD1 LEU A  15       7.058 -11.141  -8.900  1.00  0.00           C  
ATOM    238 HD11 LEU A  15       7.530 -10.902  -7.950  1.00  0.00           H  
ATOM    239 HD12 LEU A  15       7.743 -11.721  -9.517  1.00  0.00           H  
ATOM    240 HD13 LEU A  15       6.817 -10.207  -9.409  1.00  0.00           H  
ATOM    241  CD2 LEU A  15       5.095 -12.153  -9.997  1.00  0.00           C  
ATOM    242 HD21 LEU A  15       5.705 -12.789 -10.640  1.00  0.00           H  
ATOM    243 HD22 LEU A  15       4.122 -12.618  -9.853  1.00  0.00           H  
ATOM    244 HD23 LEU A  15       4.944 -11.199 -10.494  1.00  0.00           H  
ATOM    245  C   LEU A  15       5.044 -15.468  -7.260  1.00  0.00           C  
ATOM    246  O   LEU A  15       4.497 -16.175  -8.099  1.00  0.00           O  
ATOM    247  N   THR A  16       5.792 -15.979  -6.274  1.00  0.00           N  
ATOM    248  H   THR A  16       6.150 -15.335  -5.582  1.00  0.00           H  
ATOM    249  CA  THR A  16       6.084 -17.422  -6.100  1.00  0.00           C  
ATOM    250  HA  THR A  16       6.565 -17.799  -7.004  1.00  0.00           H  
ATOM    251  CB  THR A  16       7.056 -17.641  -4.915  1.00  0.00           C  
ATOM    252  HB  THR A  16       6.554 -17.362  -3.989  1.00  0.00           H  
ATOM    253  CG2 THR A  16       7.524 -19.089  -4.779  1.00  0.00           C  
ATOM    254 HG21 THR A  16       8.248 -19.170  -3.970  1.00  0.00           H  
ATOM    255 HG22 THR A  16       7.987 -19.417  -5.711  1.00  0.00           H  
ATOM    256 HG23 THR A  16       6.679 -19.737  -4.549  1.00  0.00           H  
ATOM    257  OG1 THR A  16       8.248 -16.871  -5.021  1.00  0.00           O  
ATOM    258  HG1 THR A  16       7.999 -15.948  -5.201  1.00  0.00           H  
ATOM    259  C   THR A  16       4.798 -18.248  -5.890  1.00  0.00           C  
ATOM    260  O   THR A  16       4.697 -19.387  -6.342  1.00  0.00           O  
ATOM    261  N   GLU A  17       3.787 -17.657  -5.245  1.00  0.00           N  
ATOM    262  H   GLU A  17       3.949 -16.735  -4.870  1.00  0.00           H  
ATOM    263  CA  GLU A  17       2.458 -18.250  -5.021  1.00  0.00           C  
ATOM    264  HA  GLU A  17       2.576 -19.267  -4.644  1.00  0.00           H  
ATOM    265  CB  GLU A  17       1.782 -17.409  -3.916  1.00  0.00           C  
ATOM    266  HB2 GLU A  17       2.349 -17.559  -2.996  1.00  0.00           H  
ATOM    267  HB3 GLU A  17       1.870 -16.352  -4.173  1.00  0.00           H  
ATOM    268  CG  GLU A  17       0.297 -17.666  -3.604  1.00  0.00           C  
ATOM    269  HG2 GLU A  17       0.047 -17.151  -2.675  1.00  0.00           H  
ATOM    270  HG3 GLU A  17      -0.295 -17.204  -4.395  1.00  0.00           H  
ATOM    271  CD  GLU A  17      -0.124 -19.136  -3.487  1.00  0.00           C  
ATOM    272  OE1 GLU A  17      -1.300 -19.412  -3.824  1.00  0.00           O  
ATOM    273  OE2 GLU A  17       0.698 -19.997  -3.104  1.00  0.00           O  
ATOM    274  C   GLU A  17       1.612 -18.359  -6.315  1.00  0.00           C  
ATOM    275  O   GLU A  17       0.673 -19.150  -6.383  1.00  0.00           O  
ATOM    276  N   GLN A  18       1.943 -17.642  -7.396  1.00  0.00           N  
ATOM    277  H   GLN A  18       2.796 -17.091  -7.371  1.00  0.00           H  
ATOM    278  CA  GLN A  18       1.150 -17.644  -8.640  1.00  0.00           C  
ATOM    279  HA  GLN A  18       0.109 -17.793  -8.351  1.00  0.00           H  
ATOM    280  CB  GLN A  18       1.198 -16.275  -9.344  1.00  0.00           C  
ATOM    281  HB2 GLN A  18       2.177 -16.144  -9.804  1.00  0.00           H  
ATOM    282  HB3 GLN A  18       0.446 -16.274 -10.132  1.00  0.00           H  
ATOM    283  CG  GLN A  18       0.930 -15.069  -8.430  1.00  0.00           C  
ATOM    284  HG2 GLN A  18       1.839 -14.868  -7.873  1.00  0.00           H  
ATOM    285  HG3 GLN A  18       0.730 -14.191  -9.040  1.00  0.00           H  
ATOM    286  CD  GLN A  18      -0.231 -15.265  -7.456  1.00  0.00           C  
ATOM    287  OE1 GLN A  18      -1.350 -15.581  -7.830  1.00  0.00           O  
ATOM    288  NE2 GLN A  18      -0.015 -15.073  -6.177  1.00  0.00           N  
ATOM    289 HE21 GLN A  18      -0.764 -15.255  -5.533  1.00  0.00           H  
ATOM    290 HE22 GLN A  18       0.925 -14.848  -5.860  1.00  0.00           H  
ATOM    291  C   GLN A  18       1.470 -18.826  -9.581  1.00  0.00           C  
ATOM    292  O   GLN A  18       1.474 -18.684 -10.808  1.00  0.00           O  
ATOM    293  N   LYS A  19       1.701 -20.018  -9.007  1.00  0.00           N  
ATOM    294  H   LYS A  19       1.658 -20.033  -7.993  1.00  0.00           H  
ATOM    295  CA  LYS A  19       2.002 -21.273  -9.720  1.00  0.00           C  
ATOM    296  HA  LYS A  19       2.975 -21.171 -10.207  1.00  0.00           H  
ATOM    297  CB  LYS A  19       2.053 -22.438  -8.711  1.00  0.00           C  
ATOM    298  HB2 LYS A  19       1.183 -22.381  -8.064  1.00  0.00           H  
ATOM    299  HB3 LYS A  19       2.000 -23.386  -9.251  1.00  0.00           H  
ATOM    300  CG  LYS A  19       3.293 -22.462  -7.806  1.00  0.00           C  
ATOM    301  HG2 LYS A  19       3.449 -21.479  -7.363  1.00  0.00           H  
ATOM    302  HG3 LYS A  19       3.118 -23.178  -7.001  1.00  0.00           H  
ATOM    303  CD  LYS A  19       4.537 -22.895  -8.586  1.00  0.00           C  
ATOM    304  HD2 LYS A  19       4.346 -23.856  -9.069  1.00  0.00           H  
ATOM    305  HD3 LYS A  19       4.766 -22.151  -9.352  1.00  0.00           H  
ATOM    306  CE  LYS A  19       5.747 -23.039  -7.667  1.00  0.00           C  
ATOM    307  HE2 LYS A  19       5.924 -22.078  -7.169  1.00  0.00           H  
ATOM    308  HE3 LYS A  19       5.551 -23.798  -6.906  1.00  0.00           H  
ATOM    309  NZ  LYS A  19       6.927 -23.394  -8.477  1.00  0.00           N  
ATOM    310  HZ1 LYS A  19       6.836 -24.210  -9.058  1.00  0.00           H  
ATOM    311  HZ2 LYS A  19       7.161 -22.597  -9.078  1.00  0.00           H  
ATOM    312  HZ3 LYS A  19       7.805 -23.421  -7.958  1.00  0.00           H  
ATOM    313  C   LYS A  19       0.969 -21.550 -10.821  1.00  0.00           C  
ATOM    314  O   LYS A  19      -0.204 -21.805 -10.517  1.00  0.00           O  
ATOM    315  N   THR A  20       1.422 -21.485 -12.075  1.00  0.00           N  
ATOM    316  H   THR A  20       2.417 -21.318 -12.205  1.00  0.00           H  
ATOM    317  CA  THR A  20       0.646 -21.585 -13.329  1.00  0.00           C  
ATOM    318  HA  THR A  20      -0.171 -22.288 -13.196  1.00  0.00           H  
ATOM    319  CB  THR A  20       0.077 -20.222 -13.781  1.00  0.00           C  
ATOM    320  HB  THR A  20      -0.344 -20.345 -14.779  1.00  0.00           H  
ATOM    321  CG2 THR A  20      -1.042 -19.690 -12.902  1.00  0.00           C  
ATOM    322 HG21 THR A  20      -1.387 -18.738 -13.304  1.00  0.00           H  
ATOM    323 HG22 THR A  20      -1.868 -20.399 -12.897  1.00  0.00           H  
ATOM    324 HG23 THR A  20      -0.681 -19.546 -11.889  1.00  0.00           H  
ATOM    325  OG1 THR A  20       1.085 -19.242 -13.864  1.00  0.00           O  
ATOM    326  HG1 THR A  20       1.333 -19.014 -12.955  1.00  0.00           H  
ATOM    327  C   THR A  20       1.544 -22.093 -14.461  1.00  0.00           C  
ATOM    328  O   THR A  20       2.757 -22.126 -14.318  1.00  0.00           O  
ATOM    329  N   LEU A  21       0.986 -22.429 -15.629  1.00  0.00           N  
ATOM    330  H   LEU A  21      -0.019 -22.399 -15.729  1.00  0.00           H  
ATOM    331  CA  LEU A  21       1.814 -22.750 -16.806  1.00  0.00           C  
ATOM    332  HA  LEU A  21       2.550 -23.489 -16.488  1.00  0.00           H  
ATOM    333  CB  LEU A  21       0.941 -23.371 -17.917  1.00  0.00           C  
ATOM    334  HB2 LEU A  21      -0.091 -23.043 -17.791  1.00  0.00           H  
ATOM    335  HB3 LEU A  21       1.274 -23.016 -18.894  1.00  0.00           H  
ATOM    336  CG  LEU A  21       0.999 -24.908 -17.914  1.00  0.00           C  
ATOM    337  HG  LEU A  21       0.834 -25.279 -16.901  1.00  0.00           H  
ATOM    338  CD1 LEU A  21      -0.094 -25.474 -18.821  1.00  0.00           C  
ATOM    339 HD11 LEU A  21       0.037 -25.101 -19.838  1.00  0.00           H  
ATOM    340 HD12 LEU A  21      -1.071 -25.166 -18.454  1.00  0.00           H  
ATOM    341 HD13 LEU A  21      -0.040 -26.563 -18.830  1.00  0.00           H  
ATOM    342  CD2 LEU A  21       2.344 -25.426 -18.433  1.00  0.00           C  
ATOM    343 HD21 LEU A  21       2.510 -25.078 -19.454  1.00  0.00           H  
ATOM    344 HD22 LEU A  21       2.357 -26.515 -18.421  1.00  0.00           H  
ATOM    345 HD23 LEU A  21       3.164 -25.068 -17.810  1.00  0.00           H  
ATOM    346  C   LEU A  21       2.665 -21.571 -17.334  1.00  0.00           C  
ATOM    347  O   LEU A  21       3.565 -21.795 -18.140  1.00  0.00           O  
ATOM    348  N   CYS A  22       2.456 -20.335 -16.870  1.00  0.00           N  
ATOM    349  H   CYS A  22       1.711 -20.176 -16.210  1.00  0.00           H  
ATOM    350  CA  CYS A  22       3.310 -19.207 -17.246  1.00  0.00           C  
ATOM    351  HA  CYS A  22       3.541 -19.291 -18.308  1.00  0.00           H  
ATOM    352  CB  CYS A  22       2.517 -17.908 -17.040  1.00  0.00           C  
ATOM    353  HB2 CYS A  22       1.521 -18.004 -17.479  1.00  0.00           H  
ATOM    354  HB3 CYS A  22       2.400 -17.709 -15.973  1.00  0.00           H  
ATOM    355  SG  CYS A  22       3.384 -16.521 -17.833  1.00  0.00           S  
ATOM    356  HG  CYS A  22       3.177 -16.875 -19.102  1.00  0.00           H  
ATOM    357  C   CYS A  22       4.669 -19.208 -16.514  1.00  0.00           C  
ATOM    358  O   CYS A  22       5.675 -18.802 -17.099  1.00  0.00           O  
ATOM    359  N   THR A  23       4.739 -19.698 -15.266  1.00  0.00           N  
ATOM    360  H   THR A  23       3.926 -20.137 -14.850  1.00  0.00           H  
ATOM    361  CA  THR A  23       5.993 -19.695 -14.476  1.00  0.00           C  
ATOM    362  HA  THR A  23       6.419 -18.695 -14.534  1.00  0.00           H  
ATOM    363  CB  THR A  23       5.748 -20.003 -12.983  1.00  0.00           C  
ATOM    364  HB  THR A  23       6.707 -20.170 -12.491  1.00  0.00           H  
ATOM    365  CG2 THR A  23       5.060 -18.822 -12.294  1.00  0.00           C  
ATOM    366 HG21 THR A  23       5.670 -17.926 -12.404  1.00  0.00           H  
ATOM    367 HG22 THR A  23       4.950 -19.040 -11.232  1.00  0.00           H  
ATOM    368 HG23 THR A  23       4.077 -18.651 -12.732  1.00  0.00           H  
ATOM    369  OG1 THR A  23       4.921 -21.121 -12.756  1.00  0.00           O  
ATOM    370  HG1 THR A  23       5.434 -21.939 -12.986  1.00  0.00           H  
ATOM    371  C   THR A  23       7.074 -20.618 -15.043  1.00  0.00           C  
ATOM    372  O   THR A  23       8.256 -20.397 -14.783  1.00  0.00           O  
ATOM    373  N   GLU A  24       6.696 -21.593 -15.872  1.00  0.00           N  
ATOM    374  H   GLU A  24       5.706 -21.733 -16.018  1.00  0.00           H  
ATOM    375  CA  GLU A  24       7.616 -22.568 -16.475  1.00  0.00           C  
ATOM    376  HA  GLU A  24       8.442 -22.742 -15.782  1.00  0.00           H  
ATOM    377  CB  GLU A  24       6.872 -23.903 -16.667  1.00  0.00           C  
ATOM    378  HB2 GLU A  24       6.162 -23.797 -17.490  1.00  0.00           H  
ATOM    379  HB3 GLU A  24       7.601 -24.664 -16.944  1.00  0.00           H  
ATOM    380  CG  GLU A  24       6.106 -24.396 -15.423  1.00  0.00           C  
ATOM    381  HG2 GLU A  24       5.124 -23.915 -15.418  1.00  0.00           H  
ATOM    382  HG3 GLU A  24       5.933 -25.470 -15.519  1.00  0.00           H  
ATOM    383  CD  GLU A  24       6.826 -24.089 -14.097  1.00  0.00           C  
ATOM    384  OE1 GLU A  24       7.951 -24.599 -13.905  1.00  0.00           O  
ATOM    385  OE2 GLU A  24       6.257 -23.312 -13.291  1.00  0.00           O  
ATOM    386  C   GLU A  24       8.242 -22.088 -17.800  1.00  0.00           C  
ATOM    387  O   GLU A  24       9.053 -22.791 -18.404  1.00  0.00           O  
ATOM    388  N   LEU A  25       7.869 -20.896 -18.283  1.00  0.00           N  
ATOM    389  H   LEU A  25       7.230 -20.343 -17.726  1.00  0.00           H  
ATOM    390  CA  LEU A  25       8.345 -20.324 -19.545  1.00  0.00           C  
ATOM    391  HA  LEU A  25       8.485 -21.138 -20.258  1.00  0.00           H  
ATOM    392  CB  LEU A  25       7.285 -19.360 -20.105  1.00  0.00           C  
ATOM    393  HB2 LEU A  25       7.143 -18.556 -19.382  1.00  0.00           H  
ATOM    394  HB3 LEU A  25       7.660 -18.916 -21.028  1.00  0.00           H  
ATOM    395  CG  LEU A  25       5.921 -20.014 -20.391  1.00  0.00           C  
ATOM    396  HG  LEU A  25       5.522 -20.456 -19.481  1.00  0.00           H  
ATOM    397  CD1 LEU A  25       4.945 -18.944 -20.871  1.00  0.00           C  
ATOM    398 HD11 LEU A  25       4.860 -18.160 -20.118  1.00  0.00           H  
ATOM    399 HD12 LEU A  25       5.291 -18.511 -21.807  1.00  0.00           H  
ATOM    400 HD13 LEU A  25       3.972 -19.403 -21.025  1.00  0.00           H  
ATOM    401  CD2 LEU A  25       6.013 -21.092 -21.475  1.00  0.00           C  
ATOM    402 HD21 LEU A  25       5.013 -21.459 -21.710  1.00  0.00           H  
ATOM    403 HD22 LEU A  25       6.474 -20.688 -22.375  1.00  0.00           H  
ATOM    404 HD23 LEU A  25       6.598 -21.935 -21.106  1.00  0.00           H  
ATOM    405  C   LEU A  25       9.702 -19.623 -19.403  1.00  0.00           C  
ATOM    406  O   LEU A  25      10.082 -19.170 -18.319  1.00  0.00           O  
ATOM    407  N   THR A  26      10.427 -19.498 -20.518  1.00  0.00           N  
ATOM    408  H   THR A  26      10.076 -19.863 -21.390  1.00  0.00           H  
ATOM    409  CA  THR A  26      11.725 -18.819 -20.553  1.00  0.00           C  
ATOM    410  HA  THR A  26      12.251 -19.121 -19.654  1.00  0.00           H  
ATOM    411  CB  THR A  26      12.595 -19.258 -21.740  1.00  0.00           C  
ATOM    412  HB  THR A  26      13.401 -18.535 -21.862  1.00  0.00           H  
ATOM    413  CG2 THR A  26      13.227 -20.627 -21.497  1.00  0.00           C  
ATOM    414 HG21 THR A  26      13.811 -20.918 -22.370  1.00  0.00           H  
ATOM    415 HG22 THR A  26      13.888 -20.572 -20.632  1.00  0.00           H  
ATOM    416 HG23 THR A  26      12.452 -21.372 -21.313  1.00  0.00           H  
ATOM    417  OG1 THR A  26      11.864 -19.325 -22.945  1.00  0.00           O  
ATOM    418  HG1 THR A  26      12.415 -18.926 -23.628  1.00  0.00           H  
ATOM    419  C   THR A  26      11.629 -17.291 -20.523  1.00  0.00           C  
ATOM    420  O   THR A  26      10.819 -16.660 -21.204  1.00  0.00           O  
ATOM    421  N   VAL A  27      12.546 -16.693 -19.766  1.00  0.00           N  
ATOM    422  H   VAL A  27      13.152 -17.295 -19.213  1.00  0.00           H  
ATOM    423  CA  VAL A  27      12.890 -15.269 -19.750  1.00  0.00           C  
ATOM    424  HA  VAL A  27      12.347 -14.778 -20.557  1.00  0.00           H  
ATOM    425  CB  VAL A  27      12.437 -14.620 -18.422  1.00  0.00           C  
ATOM    426  HB  VAL A  27      11.372 -14.820 -18.298  1.00  0.00           H  
ATOM    427  CG1 VAL A  27      13.166 -15.186 -17.198  1.00  0.00           C  
ATOM    428 HG11 VAL A  27      13.003 -16.261 -17.129  1.00  0.00           H  
ATOM    429 HG12 VAL A  27      14.237 -14.994 -17.268  1.00  0.00           H  
ATOM    430 HG13 VAL A  27      12.780 -14.721 -16.293  1.00  0.00           H  
ATOM    431  CG2 VAL A  27      12.617 -13.096 -18.419  1.00  0.00           C  
ATOM    432 HG21 VAL A  27      13.676 -12.832 -18.417  1.00  0.00           H  
ATOM    433 HG22 VAL A  27      12.157 -12.682 -17.522  1.00  0.00           H  
ATOM    434 HG23 VAL A  27      12.122 -12.662 -19.288  1.00  0.00           H  
ATOM    435  C   VAL A  27      14.389 -15.124 -20.043  1.00  0.00           C  
ATOM    436  O   VAL A  27      15.172 -16.038 -19.770  1.00  0.00           O  
ATOM    437  N   THR A  28      14.796 -13.992 -20.625  1.00  0.00           N  
ATOM    438  H   THR A  28      14.114 -13.277 -20.816  1.00  0.00           H  
ATOM    439  CA  THR A  28      16.213 -13.717 -20.930  1.00  0.00           C  
ATOM    440  HA  THR A  28      16.619 -14.565 -21.481  1.00  0.00           H  
ATOM    441  CB  THR A  28      16.363 -12.475 -21.821  1.00  0.00           C  
ATOM    442  HB  THR A  28      15.924 -11.615 -21.318  1.00  0.00           H  
ATOM    443  CG2 THR A  28      17.818 -12.167 -22.166  1.00  0.00           C  
ATOM    444 HG21 THR A  28      18.280 -13.043 -22.621  1.00  0.00           H  
ATOM    445 HG22 THR A  28      17.852 -11.337 -22.872  1.00  0.00           H  
ATOM    446 HG23 THR A  28      18.367 -11.889 -21.268  1.00  0.00           H  
ATOM    447  OG1 THR A  28      15.698 -12.666 -23.052  1.00  0.00           O  
ATOM    448  HG1 THR A  28      14.795 -12.351 -22.966  1.00  0.00           H  
ATOM    449  C   THR A  28      17.033 -13.559 -19.643  1.00  0.00           C  
ATOM    450  O   THR A  28      16.806 -12.646 -18.849  1.00  0.00           O  
ATOM    451  N   ASP A  29      18.003 -14.445 -19.431  1.00  0.00           N  
ATOM    452  H   ASP A  29      18.209 -15.127 -20.156  1.00  0.00           H  
ATOM    453  CA  ASP A  29      18.762 -14.551 -18.188  1.00  0.00           C  
ATOM    454  HA  ASP A  29      18.104 -14.265 -17.366  1.00  0.00           H  
ATOM    455  CB  ASP A  29      19.136 -16.013 -17.936  1.00  0.00           C  
ATOM    456  HB2 ASP A  29      18.237 -16.626 -18.036  1.00  0.00           H  
ATOM    457  HB3 ASP A  29      19.857 -16.346 -18.686  1.00  0.00           H  
ATOM    458  CG  ASP A  29      19.720 -16.223 -16.538  1.00  0.00           C  
ATOM    459  OD1 ASP A  29      20.006 -15.251 -15.794  1.00  0.00           O  
ATOM    460  OD2 ASP A  29      19.878 -17.399 -16.158  1.00  0.00           O  
ATOM    461  C   ASP A  29      19.972 -13.607 -18.159  1.00  0.00           C  
ATOM    462  O   ASP A  29      21.103 -13.973 -18.489  1.00  0.00           O  
ATOM    463  N   ILE A  30      19.715 -12.373 -17.722  1.00  0.00           N  
ATOM    464  H   ILE A  30      18.745 -12.144 -17.555  1.00  0.00           H  
ATOM    465  CA  ILE A  30      20.718 -11.313 -17.542  1.00  0.00           C  
ATOM    466  HA  ILE A  30      21.276 -11.236 -18.476  1.00  0.00           H  
ATOM    467  CB  ILE A  30      20.028  -9.945 -17.295  1.00  0.00           C  
ATOM    468  HB  ILE A  30      20.782  -9.171 -17.451  1.00  0.00           H  
ATOM    469  CG2 ILE A  30      18.925  -9.697 -18.340  1.00  0.00           C  
ATOM    470 HG21 ILE A  30      18.563  -8.672 -18.271  1.00  0.00           H  
ATOM    471 HG22 ILE A  30      19.320  -9.872 -19.339  1.00  0.00           H  
ATOM    472 HG23 ILE A  30      18.078 -10.363 -18.172  1.00  0.00           H  
ATOM    473  CG1 ILE A  30      19.437  -9.763 -15.874  1.00  0.00           C  
ATOM    474 HG12 ILE A  30      18.499  -9.212 -15.939  1.00  0.00           H  
ATOM    475 HG13 ILE A  30      19.214 -10.732 -15.428  1.00  0.00           H  
ATOM    476  CD1 ILE A  30      20.351  -8.973 -14.929  1.00  0.00           C  
ATOM    477 HD11 ILE A  30      21.271  -9.522 -14.738  1.00  0.00           H  
ATOM    478 HD12 ILE A  30      20.591  -8.004 -15.364  1.00  0.00           H  
ATOM    479 HD13 ILE A  30      19.838  -8.812 -13.982  1.00  0.00           H  
ATOM    480  C   ILE A  30      21.756 -11.622 -16.447  1.00  0.00           C  
ATOM    481  O   ILE A  30      22.788 -10.956 -16.397  1.00  0.00           O  
ATOM    482  N   PHE A  31      21.506 -12.602 -15.569  1.00  0.00           N  
ATOM    483  H   PHE A  31      20.679 -13.175 -15.701  1.00  0.00           H  
ATOM    484  CA  PHE A  31      22.462 -13.014 -14.534  1.00  0.00           C  
ATOM    485  HA  PHE A  31      23.029 -12.142 -14.208  1.00  0.00           H  
ATOM    486  CB  PHE A  31      21.720 -13.580 -13.316  1.00  0.00           C  
ATOM    487  HB2 PHE A  31      21.285 -14.538 -13.594  1.00  0.00           H  
ATOM    488  HB3 PHE A  31      22.451 -13.769 -12.529  1.00  0.00           H  
ATOM    489  CG  PHE A  31      20.630 -12.689 -12.750  1.00  0.00           C  
ATOM    490  CD1 PHE A  31      20.954 -11.426 -12.219  1.00  0.00           C  
ATOM    491  HD1 PHE A  31      21.981 -11.087 -12.212  1.00  0.00           H  
ATOM    492  CE1 PHE A  31      19.941 -10.597 -11.705  1.00  0.00           C  
ATOM    493  HE1 PHE A  31      20.191  -9.622 -11.311  1.00  0.00           H  
ATOM    494  CZ  PHE A  31      18.605 -11.035 -11.711  1.00  0.00           C  
ATOM    495  HZ  PHE A  31      17.826 -10.396 -11.327  1.00  0.00           H  
ATOM    496  CE2 PHE A  31      18.280 -12.301 -12.228  1.00  0.00           C  
ATOM    497  HE2 PHE A  31      17.252 -12.636 -12.240  1.00  0.00           H  
ATOM    498  CD2 PHE A  31      19.291 -13.126 -12.752  1.00  0.00           C  
ATOM    499  HD2 PHE A  31      19.035 -14.090 -13.168  1.00  0.00           H  
ATOM    500  C   PHE A  31      23.471 -14.040 -15.061  1.00  0.00           C  
ATOM    501  O   PHE A  31      24.628 -14.014 -14.656  1.00  0.00           O  
ATOM    502  N   ALA A  32      23.050 -14.918 -15.976  1.00  0.00           N  
ATOM    503  H   ALA A  32      22.062 -14.921 -16.208  1.00  0.00           H  
ATOM    504  CA  ALA A  32      23.920 -15.861 -16.685  1.00  0.00           C  
ATOM    505  HA  ALA A  32      24.767 -16.098 -16.039  1.00  0.00           H  
ATOM    506  CB  ALA A  32      23.135 -17.160 -16.901  1.00  0.00           C  
ATOM    507  HB1 ALA A  32      23.765 -17.904 -17.391  1.00  0.00           H  
ATOM    508  HB2 ALA A  32      22.808 -17.558 -15.939  1.00  0.00           H  
ATOM    509  HB3 ALA A  32      22.260 -16.963 -17.515  1.00  0.00           H  
ATOM    510  C   ALA A  32      24.531 -15.288 -17.988  1.00  0.00           C  
ATOM    511  O   ALA A  32      25.013 -16.043 -18.835  1.00  0.00           O  
ATOM    512  N   ALA A  33      24.492 -13.966 -18.186  1.00  0.00           N  
ATOM    513  H   ALA A  33      24.103 -13.389 -17.458  1.00  0.00           H  
ATOM    514  CA  ALA A  33      25.102 -13.293 -19.333  1.00  0.00           C  
ATOM    515  HA  ALA A  33      24.891 -13.882 -20.225  1.00  0.00           H  
ATOM    516  CB  ALA A  33      24.458 -11.912 -19.503  1.00  0.00           C  
ATOM    517  HB1 ALA A  33      23.377 -12.018 -19.593  1.00  0.00           H  
ATOM    518  HB2 ALA A  33      24.688 -11.285 -18.640  1.00  0.00           H  
ATOM    519  HB3 ALA A  33      24.843 -11.438 -20.407  1.00  0.00           H  
ATOM    520  C   ALA A  33      26.632 -13.191 -19.197  1.00  0.00           C  
ATOM    521  O   ALA A  33      27.159 -12.919 -18.116  1.00  0.00           O  
ATOM    522  N   SER A  34      27.365 -13.340 -20.307  1.00  0.00           N  
ATOM    523  H   SER A  34      26.892 -13.521 -21.189  1.00  0.00           H  
ATOM    524  CA  SER A  34      28.839 -13.321 -20.278  1.00  0.00           C  
ATOM    525  HA  SER A  34      29.162 -13.990 -19.480  1.00  0.00           H  
ATOM    526  CB  SER A  34      29.411 -13.868 -21.587  1.00  0.00           C  
ATOM    527  HB2 SER A  34      30.482 -14.039 -21.469  1.00  0.00           H  
ATOM    528  HB3 SER A  34      28.928 -14.818 -21.821  1.00  0.00           H  
ATOM    529  OG  SER A  34      29.205 -12.956 -22.647  1.00  0.00           O  
ATOM    530  HG  SER A  34      29.191 -13.452 -23.472  1.00  0.00           H  
ATOM    531  C   SER A  34      29.449 -11.946 -19.962  1.00  0.00           C  
ATOM    532  O   SER A  34      30.656 -11.855 -19.734  1.00  0.00           O  
ATOM    533  N   LYS A  35      28.640 -10.872 -19.934  1.00  0.00           N  
ATOM    534  H   LYS A  35      27.663 -11.034 -20.134  1.00  0.00           H  
ATOM    535  CA  LYS A  35      29.064  -9.510 -19.577  1.00  0.00           C  
ATOM    536  HA  LYS A  35      30.025  -9.579 -19.064  1.00  0.00           H  
ATOM    537  CB  LYS A  35      29.302  -8.656 -20.837  1.00  0.00           C  
ATOM    538  HB2 LYS A  35      28.372  -8.545 -21.396  1.00  0.00           H  
ATOM    539  HB3 LYS A  35      29.643  -7.668 -20.522  1.00  0.00           H  
ATOM    540  CG  LYS A  35      30.370  -9.299 -21.736  1.00  0.00           C  
ATOM    541  HG2 LYS A  35      31.198  -9.639 -21.112  1.00  0.00           H  
ATOM    542  HG3 LYS A  35      29.934 -10.163 -22.242  1.00  0.00           H  
ATOM    543  CD  LYS A  35      30.945  -8.348 -22.788  1.00  0.00           C  
ATOM    544  HD2 LYS A  35      30.143  -7.945 -23.408  1.00  0.00           H  
ATOM    545  HD3 LYS A  35      31.469  -7.536 -22.279  1.00  0.00           H  
ATOM    546  CE  LYS A  35      31.920  -9.168 -23.642  1.00  0.00           C  
ATOM    547  HE2 LYS A  35      32.525  -9.787 -22.972  1.00  0.00           H  
ATOM    548  HE3 LYS A  35      31.339  -9.845 -24.278  1.00  0.00           H  
ATOM    549  NZ  LYS A  35      32.806  -8.311 -24.464  1.00  0.00           N  
ATOM    550  HZ1 LYS A  35      33.437  -8.890 -25.004  1.00  0.00           H  
ATOM    551  HZ2 LYS A  35      32.265  -7.749 -25.107  1.00  0.00           H  
ATOM    552  HZ3 LYS A  35      33.356  -7.705 -23.868  1.00  0.00           H  
ATOM    553  C   LYS A  35      28.096  -8.862 -18.585  1.00  0.00           C  
ATOM    554  O   LYS A  35      27.061  -8.299 -18.962  1.00  0.00           O  
ATOM    555  N   ASN A  36      28.482  -8.919 -17.311  1.00  0.00           N  
ATOM    556  H   ASN A  36      29.349  -9.396 -17.117  1.00  0.00           H  
ATOM    557  CA  ASN A  36      27.877  -8.170 -16.207  1.00  0.00           C  
ATOM    558  HA  ASN A  36      26.815  -8.413 -16.175  1.00  0.00           H  
ATOM    559  CB  ASN A  36      28.509  -8.654 -14.877  1.00  0.00           C  
ATOM    560  HB2 ASN A  36      28.006  -8.178 -14.036  1.00  0.00           H  
ATOM    561  HB3 ASN A  36      28.345  -9.728 -14.782  1.00  0.00           H  
ATOM    562  CG  ASN A  36      30.005  -8.399 -14.737  1.00  0.00           C  
ATOM    563  OD1 ASN A  36      30.667  -7.884 -15.617  1.00  0.00           O  
ATOM    564  ND2 ASN A  36      30.597  -8.782 -13.631  1.00  0.00           N  
ATOM    565 HD21 ASN A  36      31.582  -8.591 -13.567  1.00  0.00           H  
ATOM    566 HD22 ASN A  36      30.089  -9.226 -12.888  1.00  0.00           H  
ATOM    567  C   ASN A  36      27.973  -6.638 -16.415  1.00  0.00           C  
ATOM    568  O   ASN A  36      28.424  -6.141 -17.450  1.00  0.00           O  
ATOM    569  N   THR A  37      27.481  -5.868 -15.447  1.00  0.00           N  
ATOM    570  H   THR A  37      27.142  -6.295 -14.593  1.00  0.00           H  
ATOM    571  CA  THR A  37      27.556  -4.402 -15.432  1.00  0.00           C  
ATOM    572  HA  THR A  37      28.548  -4.098 -15.766  1.00  0.00           H  
ATOM    573  CB  THR A  37      26.528  -3.811 -16.420  1.00  0.00           C  
ATOM    574  HB  THR A  37      26.688  -4.266 -17.397  1.00  0.00           H  
ATOM    575  CG2 THR A  37      25.067  -4.051 -16.040  1.00  0.00           C  
ATOM    576 HG21 THR A  37      24.854  -3.588 -15.081  1.00  0.00           H  
ATOM    577 HG22 THR A  37      24.412  -3.615 -16.793  1.00  0.00           H  
ATOM    578 HG23 THR A  37      24.869  -5.119 -15.968  1.00  0.00           H  
ATOM    579  OG1 THR A  37      26.711  -2.425 -16.578  1.00  0.00           O  
ATOM    580  HG1 THR A  37      27.590  -2.258 -16.927  1.00  0.00           H  
ATOM    581  C   THR A  37      27.407  -3.913 -13.984  1.00  0.00           C  
ATOM    582  O   THR A  37      27.368  -4.729 -13.062  1.00  0.00           O  
ATOM    583  N   THR A  38      27.362  -2.603 -13.757  1.00  0.00           N  
ATOM    584  H   THR A  38      27.298  -1.970 -14.547  1.00  0.00           H  
ATOM    585  CA  THR A  38      27.139  -2.012 -12.434  1.00  0.00           C  
ATOM    586  HA  THR A  38      27.838  -2.480 -11.740  1.00  0.00           H  
ATOM    587  CB  THR A  38      27.463  -0.509 -12.465  1.00  0.00           C  
ATOM    588  HB  THR A  38      27.018  -0.015 -11.601  1.00  0.00           H  
ATOM    589  CG2 THR A  38      28.972  -0.266 -12.436  1.00  0.00           C  
ATOM    590 HG21 THR A  38      29.448  -0.749 -13.289  1.00  0.00           H  
ATOM    591 HG22 THR A  38      29.162   0.807 -12.483  1.00  0.00           H  
ATOM    592 HG23 THR A  38      29.393  -0.658 -11.511  1.00  0.00           H  
ATOM    593  OG1 THR A  38      26.978   0.082 -13.642  1.00  0.00           O  
ATOM    594  HG1 THR A  38      26.039   0.342 -13.451  1.00  0.00           H  
ATOM    595  C   THR A  38      25.732  -2.316 -11.895  1.00  0.00           C  
ATOM    596  O   THR A  38      24.851  -2.824 -12.595  1.00  0.00           O  
ATOM    597  N   GLU A  39      25.539  -2.115 -10.589  1.00  0.00           N  
ATOM    598  H   GLU A  39      26.279  -1.692 -10.052  1.00  0.00           H  
ATOM    599  CA  GLU A  39      24.406  -2.694  -9.855  1.00  0.00           C  
ATOM    600  HA  GLU A  39      24.404  -3.774 -10.023  1.00  0.00           H  
ATOM    601  CB  GLU A  39      24.618  -2.444  -8.351  1.00  0.00           C  
ATOM    602  HB2 GLU A  39      25.607  -2.807  -8.062  1.00  0.00           H  
ATOM    603  HB3 GLU A  39      24.575  -1.369  -8.163  1.00  0.00           H  
ATOM    604  CG  GLU A  39      23.562  -3.149  -7.494  1.00  0.00           C  
ATOM    605  HG2 GLU A  39      22.576  -2.865  -7.851  1.00  0.00           H  
ATOM    606  HG3 GLU A  39      23.667  -4.230  -7.606  1.00  0.00           H  
ATOM    607  CD  GLU A  39      23.663  -2.763  -6.020  1.00  0.00           C  
ATOM    608  OE1 GLU A  39      24.106  -3.598  -5.197  1.00  0.00           O  
ATOM    609  OE2 GLU A  39      23.279  -1.632  -5.644  1.00  0.00           O  
ATOM    610  C   GLU A  39      23.040  -2.172 -10.331  1.00  0.00           C  
ATOM    611  O   GLU A  39      22.141  -2.966 -10.612  1.00  0.00           O  
ATOM    612  N   LYS A  40      22.894  -0.851 -10.484  1.00  0.00           N  
ATOM    613  H   LYS A  40      23.712  -0.270 -10.369  1.00  0.00           H  
ATOM    614  CA  LYS A  40      21.643  -0.205 -10.918  1.00  0.00           C  
ATOM    615  HA  LYS A  40      20.820  -0.526 -10.281  1.00  0.00           H  
ATOM    616  CB  LYS A  40      21.814   1.317 -10.818  1.00  0.00           C  
ATOM    617  HB2 LYS A  40      22.770   1.618 -11.248  1.00  0.00           H  
ATOM    618  HB3 LYS A  40      21.018   1.805 -11.383  1.00  0.00           H  
ATOM    619  CG  LYS A  40      21.736   1.768  -9.356  1.00  0.00           C  
ATOM    620  HG2 LYS A  40      20.753   1.497  -8.973  1.00  0.00           H  
ATOM    621  HG3 LYS A  40      22.491   1.253  -8.761  1.00  0.00           H  
ATOM    622  CD  LYS A  40      21.961   3.281  -9.241  1.00  0.00           C  
ATOM    623  HD2 LYS A  40      23.034   3.479  -9.280  1.00  0.00           H  
ATOM    624  HD3 LYS A  40      21.505   3.794 -10.090  1.00  0.00           H  
ATOM    625  CE  LYS A  40      21.379   3.849  -7.940  1.00  0.00           C  
ATOM    626  HE2 LYS A  40      21.803   3.307  -7.089  1.00  0.00           H  
ATOM    627  HE3 LYS A  40      21.682   4.898  -7.868  1.00  0.00           H  
ATOM    628  NZ  LYS A  40      19.897   3.748  -7.929  1.00  0.00           N  
ATOM    629  HZ1 LYS A  40      19.588   2.785  -7.793  1.00  0.00           H  
ATOM    630  HZ2 LYS A  40      19.468   4.313  -7.213  1.00  0.00           H  
ATOM    631  HZ3 LYS A  40      19.527   4.005  -8.842  1.00  0.00           H  
ATOM    632  C   LYS A  40      21.266  -0.602 -12.340  1.00  0.00           C  
ATOM    633  O   LYS A  40      20.100  -0.835 -12.641  1.00  0.00           O  
ATOM    634  N   GLU A  41      22.261  -0.746 -13.195  1.00  0.00           N  
ATOM    635  H   GLU A  41      23.182  -0.457 -12.870  1.00  0.00           H  
ATOM    636  CA  GLU A  41      22.143  -1.131 -14.593  1.00  0.00           C  
ATOM    637  HA  GLU A  41      21.352  -0.550 -15.066  1.00  0.00           H  
ATOM    638  CB  GLU A  41      23.466  -0.804 -15.314  1.00  0.00           C  
ATOM    639  HB2 GLU A  41      24.282  -1.348 -14.839  1.00  0.00           H  
ATOM    640  HB3 GLU A  41      23.392  -1.152 -16.346  1.00  0.00           H  
ATOM    641  CG  GLU A  41      23.817   0.703 -15.339  1.00  0.00           C  
ATOM    642  HG2 GLU A  41      24.744   0.827 -15.904  1.00  0.00           H  
ATOM    643  HG3 GLU A  41      23.027   1.219 -15.889  1.00  0.00           H  
ATOM    644  CD  GLU A  41      23.990   1.346 -13.944  1.00  0.00           C  
ATOM    645  OE1 GLU A  41      23.434   2.437 -13.713  1.00  0.00           O  
ATOM    646  OE2 GLU A  41      24.593   0.691 -13.055  1.00  0.00           O  
ATOM    647  C   GLU A  41      21.754  -2.613 -14.689  1.00  0.00           C  
ATOM    648  O   GLU A  41      20.928  -2.981 -15.521  1.00  0.00           O  
ATOM    649  N   THR A  42      22.247  -3.446 -13.768  1.00  0.00           N  
ATOM    650  H   THR A  42      22.948  -3.071 -13.136  1.00  0.00           H  
ATOM    651  CA  THR A  42      21.847  -4.853 -13.600  1.00  0.00           C  
ATOM    652  HA  THR A  42      21.895  -5.342 -14.573  1.00  0.00           H  
ATOM    653  CB  THR A  42      22.837  -5.582 -12.675  1.00  0.00           C  
ATOM    654  HB  THR A  42      22.818  -5.142 -11.680  1.00  0.00           H  
ATOM    655  CG2 THR A  42      22.544  -7.078 -12.559  1.00  0.00           C  
ATOM    656 HG21 THR A  42      23.306  -7.544 -11.933  1.00  0.00           H  
ATOM    657 HG22 THR A  42      21.570  -7.243 -12.102  1.00  0.00           H  
ATOM    658 HG23 THR A  42      22.567  -7.536 -13.548  1.00  0.00           H  
ATOM    659  OG1 THR A  42      24.140  -5.476 -13.203  1.00  0.00           O  
ATOM    660  HG1 THR A  42      24.469  -4.580 -13.018  1.00  0.00           H  
ATOM    661  C   THR A  42      20.401  -4.993 -13.097  1.00  0.00           C  
ATOM    662  O   THR A  42      19.633  -5.780 -13.654  1.00  0.00           O  
ATOM    663  N   PHE A  43      19.968  -4.196 -12.111  1.00  0.00           N  
ATOM    664  H   PHE A  43      20.641  -3.610 -11.621  1.00  0.00           H  
ATOM    665  CA  PHE A  43      18.549  -4.118 -11.722  1.00  0.00           C  
ATOM    666  HA  PHE A  43      18.182  -5.117 -11.486  1.00  0.00           H  
ATOM    667  CB  PHE A  43      18.384  -3.225 -10.478  1.00  0.00           C  
ATOM    668  HB2 PHE A  43      18.745  -2.226 -10.719  1.00  0.00           H  
ATOM    669  HB3 PHE A  43      17.319  -3.134 -10.263  1.00  0.00           H  
ATOM    670  CG  PHE A  43      19.064  -3.685  -9.195  1.00  0.00           C  
ATOM    671  CD1 PHE A  43      19.519  -2.724  -8.271  1.00  0.00           C  
ATOM    672  HD1 PHE A  43      19.417  -1.670  -8.488  1.00  0.00           H  
ATOM    673  CE1 PHE A  43      20.115  -3.124  -7.061  1.00  0.00           C  
ATOM    674  HE1 PHE A  43      20.488  -2.380  -6.369  1.00  0.00           H  
ATOM    675  CZ  PHE A  43      20.267  -4.490  -6.768  1.00  0.00           C  
ATOM    676  HZ  PHE A  43      20.740  -4.798  -5.846  1.00  0.00           H  
ATOM    677  CE2 PHE A  43      19.814  -5.454  -7.684  1.00  0.00           C  
ATOM    678  HE2 PHE A  43      19.928  -6.504  -7.458  1.00  0.00           H  
ATOM    679  CD2 PHE A  43      19.206  -5.055  -8.888  1.00  0.00           C  
ATOM    680  HD2 PHE A  43      18.854  -5.811  -9.570  1.00  0.00           H  
ATOM    681  C   PHE A  43      17.672  -3.612 -12.878  1.00  0.00           C  
ATOM    682  O   PHE A  43      16.606  -4.172 -13.134  1.00  0.00           O  
ATOM    683  N   CYS A  44      18.131  -2.613 -13.639  1.00  0.00           N  
ATOM    684  H   CYS A  44      18.986  -2.137 -13.361  1.00  0.00           H  
ATOM    685  CA  CYS A  44      17.399  -2.100 -14.795  1.00  0.00           C  
ATOM    686  HA  CYS A  44      16.382  -1.853 -14.481  1.00  0.00           H  
ATOM    687  CB  CYS A  44      18.083  -0.815 -15.270  1.00  0.00           C  
ATOM    688  HB2 CYS A  44      18.261  -0.154 -14.423  1.00  0.00           H  
ATOM    689  HB3 CYS A  44      19.041  -1.055 -15.734  1.00  0.00           H  
ATOM    690  SG  CYS A  44      17.003   0.012 -16.469  1.00  0.00           S  
ATOM    691  HG  CYS A  44      16.074   0.472 -15.611  1.00  0.00           H  
ATOM    692  C   CYS A  44      17.289  -3.142 -15.923  1.00  0.00           C  
ATOM    693  O   CYS A  44      16.221  -3.291 -16.519  1.00  0.00           O  
ATOM    694  N   ARG A  45      18.345  -3.927 -16.190  1.00  0.00           N  
ATOM    695  H   ARG A  45      19.223  -3.712 -15.720  1.00  0.00           H  
ATOM    696  CA  ARG A  45      18.317  -5.074 -17.124  1.00  0.00           C  
ATOM    697  HA  ARG A  45      17.995  -4.731 -18.111  1.00  0.00           H  
ATOM    698  CB  ARG A  45      19.712  -5.713 -17.252  1.00  0.00           C  
ATOM    699  HB2 ARG A  45      20.186  -5.767 -16.271  1.00  0.00           H  
ATOM    700  HB3 ARG A  45      19.595  -6.730 -17.624  1.00  0.00           H  
ATOM    701  CG  ARG A  45      20.632  -4.972 -18.228  1.00  0.00           C  
ATOM    702  HG2 ARG A  45      20.159  -4.925 -19.209  1.00  0.00           H  
ATOM    703  HG3 ARG A  45      20.802  -3.960 -17.872  1.00  0.00           H  
ATOM    704  CD  ARG A  45      21.976  -5.702 -18.347  1.00  0.00           C  
ATOM    705  HD2 ARG A  45      22.465  -5.685 -17.369  1.00  0.00           H  
ATOM    706  HD3 ARG A  45      21.797  -6.739 -18.634  1.00  0.00           H  
ATOM    707  NE  ARG A  45      22.848  -5.064 -19.349  1.00  0.00           N  
ATOM    708  HE  ARG A  45      22.419  -4.376 -19.957  1.00  0.00           H  
ATOM    709  CZ  ARG A  45      24.145  -5.262 -19.495  1.00  0.00           C  
ATOM    710  NH1 ARG A  45      24.778  -6.225 -18.878  1.00  0.00           N  
ATOM    711 HH11 ARG A  45      24.250  -6.862 -18.307  1.00  0.00           H  
ATOM    712 HH12 ARG A  45      25.753  -6.438 -19.050  1.00  0.00           H  
ATOM    713  NH2 ARG A  45      24.821  -4.471 -20.276  1.00  0.00           N  
ATOM    714 HH21 ARG A  45      24.319  -3.744 -20.758  1.00  0.00           H  
ATOM    715 HH22 ARG A  45      25.820  -4.539 -20.309  1.00  0.00           H  
ATOM    716  C   ARG A  45      17.304  -6.133 -16.691  1.00  0.00           C  
ATOM    717  O   ARG A  45      16.518  -6.577 -17.525  1.00  0.00           O  
ATOM    718  N   ALA A  46      17.271  -6.494 -15.404  1.00  0.00           N  
ATOM    719  H   ALA A  46      17.974  -6.114 -14.778  1.00  0.00           H  
ATOM    720  CA  ALA A  46      16.279  -7.423 -14.852  1.00  0.00           C  
ATOM    721  HA  ALA A  46      16.339  -8.365 -15.399  1.00  0.00           H  
ATOM    722  CB  ALA A  46      16.610  -7.707 -13.379  1.00  0.00           C  
ATOM    723  HB1 ALA A  46      15.902  -8.434 -12.980  1.00  0.00           H  
ATOM    724  HB2 ALA A  46      17.616  -8.118 -13.297  1.00  0.00           H  
ATOM    725  HB3 ALA A  46      16.547  -6.793 -12.788  1.00  0.00           H  
ATOM    726  C   ALA A  46      14.841  -6.896 -15.020  1.00  0.00           C  
ATOM    727  O   ALA A  46      13.973  -7.626 -15.497  1.00  0.00           O  
ATOM    728  N   ALA A  47      14.588  -5.619 -14.709  1.00  0.00           N  
ATOM    729  H   ALA A  47      15.316  -5.060 -14.270  1.00  0.00           H  
ATOM    730  CA  ALA A  47      13.288  -4.990 -14.966  1.00  0.00           C  
ATOM    731  HA  ALA A  47      12.519  -5.544 -14.426  1.00  0.00           H  
ATOM    732  CB  ALA A  47      13.313  -3.554 -14.423  1.00  0.00           C  
ATOM    733  HB1 ALA A  47      14.041  -2.950 -14.965  1.00  0.00           H  
ATOM    734  HB2 ALA A  47      12.325  -3.102 -14.536  1.00  0.00           H  
ATOM    735  HB3 ALA A  47      13.575  -3.560 -13.366  1.00  0.00           H  
ATOM    736  C   ALA A  47      12.921  -5.021 -16.464  1.00  0.00           C  
ATOM    737  O   ALA A  47      11.800  -5.378 -16.817  1.00  0.00           O  
ATOM    738  N   THR A  48      13.875  -4.717 -17.349  1.00  0.00           N  
ATOM    739  H   THR A  48      14.771  -4.431 -16.972  1.00  0.00           H  
ATOM    740  CA  THR A  48      13.697  -4.665 -18.810  1.00  0.00           C  
ATOM    741  HA  THR A  48      12.918  -3.937 -19.029  1.00  0.00           H  
ATOM    742  CB  THR A  48      14.993  -4.190 -19.499  1.00  0.00           C  
ATOM    743  HB  THR A  48      15.797  -4.893 -19.287  1.00  0.00           H  
ATOM    744  CG2 THR A  48      14.855  -4.048 -21.013  1.00  0.00           C  
ATOM    745 HG21 THR A  48      14.690  -5.023 -21.470  1.00  0.00           H  
ATOM    746 HG22 THR A  48      14.022  -3.387 -21.248  1.00  0.00           H  
ATOM    747 HG23 THR A  48      15.775  -3.627 -21.418  1.00  0.00           H  
ATOM    748  OG1 THR A  48      15.364  -2.910 -19.030  1.00  0.00           O  
ATOM    749  HG1 THR A  48      15.623  -2.998 -18.094  1.00  0.00           H  
ATOM    750  C   THR A  48      13.238  -6.006 -19.398  1.00  0.00           C  
ATOM    751  O   THR A  48      12.308  -6.029 -20.207  1.00  0.00           O  
ATOM    752  N   VAL A  49      13.835  -7.132 -18.990  1.00  0.00           N  
ATOM    753  H   VAL A  49      14.624  -7.070 -18.354  1.00  0.00           H  
ATOM    754  CA  VAL A  49      13.420  -8.463 -19.486  1.00  0.00           C  
ATOM    755  HA  VAL A  49      13.209  -8.369 -20.553  1.00  0.00           H  
ATOM    756  CB  VAL A  49      14.537  -9.511 -19.356  1.00  0.00           C  
ATOM    757  HB  VAL A  49      14.178 -10.436 -19.809  1.00  0.00           H  
ATOM    758  CG1 VAL A  49      15.783  -9.068 -20.131  1.00  0.00           C  
ATOM    759 HG11 VAL A  49      15.523  -8.881 -21.173  1.00  0.00           H  
ATOM    760 HG12 VAL A  49      16.201  -8.162 -19.694  1.00  0.00           H  
ATOM    761 HG13 VAL A  49      16.535  -9.853 -20.087  1.00  0.00           H  
ATOM    762  CG2 VAL A  49      14.925  -9.818 -17.907  1.00  0.00           C  
ATOM    763 HG21 VAL A  49      14.072 -10.210 -17.353  1.00  0.00           H  
ATOM    764 HG22 VAL A  49      15.292  -8.920 -17.418  1.00  0.00           H  
ATOM    765 HG23 VAL A  49      15.705 -10.574 -17.889  1.00  0.00           H  
ATOM    766  C   VAL A  49      12.120  -8.961 -18.843  1.00  0.00           C  
ATOM    767  O   VAL A  49      11.303  -9.578 -19.527  1.00  0.00           O  
ATOM    768  N   LEU A  50      11.857  -8.632 -17.571  1.00  0.00           N  
ATOM    769  H   LEU A  50      12.560  -8.140 -17.029  1.00  0.00           H  
ATOM    770  CA  LEU A  50      10.553  -8.909 -16.952  1.00  0.00           C  
ATOM    771  HA  LEU A  50      10.304  -9.954 -17.132  1.00  0.00           H  
ATOM    772  CB  LEU A  50      10.637  -8.675 -15.434  1.00  0.00           C  
ATOM    773  HB2 LEU A  50      11.018  -7.666 -15.262  1.00  0.00           H  
ATOM    774  HB3 LEU A  50       9.633  -8.730 -15.010  1.00  0.00           H  
ATOM    775  CG  LEU A  50      11.542  -9.689 -14.699  1.00  0.00           C  
ATOM    776  HG  LEU A  50      12.505  -9.758 -15.200  1.00  0.00           H  
ATOM    777  CD1 LEU A  50      11.774  -9.228 -13.259  1.00  0.00           C  
ATOM    778 HD11 LEU A  50      12.304  -8.276 -13.271  1.00  0.00           H  
ATOM    779 HD12 LEU A  50      10.818  -9.095 -12.759  1.00  0.00           H  
ATOM    780 HD13 LEU A  50      12.375  -9.958 -12.720  1.00  0.00           H  
ATOM    781  CD2 LEU A  50      10.930 -11.091 -14.643  1.00  0.00           C  
ATOM    782 HD21 LEU A  50      10.795 -11.489 -15.647  1.00  0.00           H  
ATOM    783 HD22 LEU A  50      11.595 -11.763 -14.102  1.00  0.00           H  
ATOM    784 HD23 LEU A  50       9.969 -11.062 -14.137  1.00  0.00           H  
ATOM    785  C   LEU A  50       9.424  -8.085 -17.601  1.00  0.00           C  
ATOM    786  O   LEU A  50       8.319  -8.605 -17.773  1.00  0.00           O  
ATOM    787  N   ARG A  51       9.716  -6.853 -18.044  1.00  0.00           N  
ATOM    788  H   ARG A  51      10.615  -6.463 -17.776  1.00  0.00           H  
ATOM    789  CA  ARG A  51       8.817  -5.992 -18.826  1.00  0.00           C  
ATOM    790  HA  ARG A  51       7.861  -5.941 -18.316  1.00  0.00           H  
ATOM    791  CB  ARG A  51       9.411  -4.580 -18.885  1.00  0.00           C  
ATOM    792  HB2 ARG A  51       9.626  -4.265 -17.863  1.00  0.00           H  
ATOM    793  HB3 ARG A  51      10.348  -4.602 -19.438  1.00  0.00           H  
ATOM    794  CG  ARG A  51       8.473  -3.549 -19.534  1.00  0.00           C  
ATOM    795  HG2 ARG A  51       8.194  -3.872 -20.537  1.00  0.00           H  
ATOM    796  HG3 ARG A  51       7.570  -3.458 -18.939  1.00  0.00           H  
ATOM    797  CD  ARG A  51       9.135  -2.174 -19.650  1.00  0.00           C  
ATOM    798  HD2 ARG A  51       9.946  -2.251 -20.377  1.00  0.00           H  
ATOM    799  HD3 ARG A  51       8.398  -1.458 -20.018  1.00  0.00           H  
ATOM    800  NE  ARG A  51       9.667  -1.701 -18.360  1.00  0.00           N  
ATOM    801  HE  ARG A  51       9.226  -2.062 -17.508  1.00  0.00           H  
ATOM    802  CZ  ARG A  51      10.675  -0.873 -18.184  1.00  0.00           C  
ATOM    803  NH1 ARG A  51      11.238  -0.250 -19.178  1.00  0.00           N  
ATOM    804 HH11 ARG A  51      10.828  -0.309 -20.086  1.00  0.00           H  
ATOM    805 HH12 ARG A  51      11.951   0.436 -18.948  1.00  0.00           H  
ATOM    806  NH2 ARG A  51      11.142  -0.604 -17.006  1.00  0.00           N  
ATOM    807 HH21 ARG A  51      10.707  -1.043 -16.185  1.00  0.00           H  
ATOM    808 HH22 ARG A  51      11.936   0.008 -16.908  1.00  0.00           H  
ATOM    809  C   ARG A  51       8.511  -6.539 -20.212  1.00  0.00           C  
ATOM    810  O   ARG A  51       7.349  -6.503 -20.614  1.00  0.00           O  
ATOM    811  N   GLN A  52       9.503  -7.062 -20.936  1.00  0.00           N  
ATOM    812  H   GLN A  52      10.447  -6.994 -20.574  1.00  0.00           H  
ATOM    813  CA  GLN A  52       9.246  -7.802 -22.180  1.00  0.00           C  
ATOM    814  HA  GLN A  52       8.755  -7.144 -22.900  1.00  0.00           H  
ATOM    815  CB  GLN A  52      10.556  -8.332 -22.780  1.00  0.00           C  
ATOM    816  HB2 GLN A  52      11.201  -8.725 -21.994  1.00  0.00           H  
ATOM    817  HB3 GLN A  52      10.308  -9.155 -23.454  1.00  0.00           H  
ATOM    818  CG  GLN A  52      11.322  -7.292 -23.602  1.00  0.00           C  
ATOM    819  HG2 GLN A  52      10.629  -6.802 -24.287  1.00  0.00           H  
ATOM    820  HG3 GLN A  52      11.753  -6.537 -22.947  1.00  0.00           H  
ATOM    821  CD  GLN A  52      12.433  -7.955 -24.412  1.00  0.00           C  
ATOM    822  OE1 GLN A  52      13.171  -8.805 -23.942  1.00  0.00           O  
ATOM    823  NE2 GLN A  52      12.595  -7.605 -25.670  1.00  0.00           N  
ATOM    824 HE21 GLN A  52      13.322  -8.087 -26.168  1.00  0.00           H  
ATOM    825 HE22 GLN A  52      11.997  -6.923 -26.097  1.00  0.00           H  
ATOM    826  C   GLN A  52       8.304  -8.988 -21.933  1.00  0.00           C  
ATOM    827  O   GLN A  52       7.308  -9.143 -22.639  1.00  0.00           O  
ATOM    828  N   PHE A  53       8.603  -9.786 -20.904  1.00  0.00           N  
ATOM    829  H   PHE A  53       9.449  -9.593 -20.377  1.00  0.00           H  
ATOM    830  CA  PHE A  53       7.854 -10.987 -20.553  1.00  0.00           C  
ATOM    831  HA  PHE A  53       7.846 -11.647 -21.424  1.00  0.00           H  
ATOM    832  CB  PHE A  53       8.598 -11.710 -19.419  1.00  0.00           C  
ATOM    833  HB2 PHE A  53       9.644 -11.829 -19.705  1.00  0.00           H  
ATOM    834  HB3 PHE A  53       8.579 -11.094 -18.521  1.00  0.00           H  
ATOM    835  CG  PHE A  53       8.039 -13.073 -19.080  1.00  0.00           C  
ATOM    836  CD1 PHE A  53       6.915 -13.180 -18.240  1.00  0.00           C  
ATOM    837  HD1 PHE A  53       6.460 -12.295 -17.822  1.00  0.00           H  
ATOM    838  CE1 PHE A  53       6.368 -14.441 -17.959  1.00  0.00           C  
ATOM    839  HE1 PHE A  53       5.499 -14.527 -17.321  1.00  0.00           H  
ATOM    840  CZ  PHE A  53       6.957 -15.600 -18.494  1.00  0.00           C  
ATOM    841  HZ  PHE A  53       6.537 -16.570 -18.264  1.00  0.00           H  
ATOM    842  CE2 PHE A  53       8.091 -15.499 -19.316  1.00  0.00           C  
ATOM    843  HE2 PHE A  53       8.552 -16.392 -19.717  1.00  0.00           H  
ATOM    844  CD2 PHE A  53       8.627 -14.235 -19.617  1.00  0.00           C  
ATOM    845  HD2 PHE A  53       9.491 -14.168 -20.263  1.00  0.00           H  
ATOM    846  C   PHE A  53       6.386 -10.681 -20.210  1.00  0.00           C  
ATOM    847  O   PHE A  53       5.494 -11.287 -20.807  1.00  0.00           O  
ATOM    848  N   TYR A  54       6.102  -9.715 -19.323  1.00  0.00           N  
ATOM    849  H   TYR A  54       6.855  -9.233 -18.840  1.00  0.00           H  
ATOM    850  CA  TYR A  54       4.709  -9.357 -19.028  1.00  0.00           C  
ATOM    851  HA  TYR A  54       4.171 -10.297 -18.888  1.00  0.00           H  
ATOM    852  CB  TYR A  54       4.562  -8.596 -17.695  1.00  0.00           C  
ATOM    853  HB2 TYR A  54       3.512  -8.653 -17.408  1.00  0.00           H  
ATOM    854  HB3 TYR A  54       5.116  -9.151 -16.939  1.00  0.00           H  
ATOM    855  CG  TYR A  54       4.954  -7.123 -17.617  1.00  0.00           C  
ATOM    856  CD1 TYR A  54       5.953  -6.715 -16.709  1.00  0.00           C  
ATOM    857  HD1 TYR A  54       6.503  -7.446 -16.137  1.00  0.00           H  
ATOM    858  CE1 TYR A  54       6.248  -5.350 -16.536  1.00  0.00           C  
ATOM    859  HE1 TYR A  54       7.010  -5.045 -15.836  1.00  0.00           H  
ATOM    860  CZ  TYR A  54       5.568  -4.376 -17.293  1.00  0.00           C  
ATOM    861  OH  TYR A  54       5.839  -3.056 -17.131  1.00  0.00           O  
ATOM    862  HH  TYR A  54       6.729  -2.905 -16.738  1.00  0.00           H  
ATOM    863  CE2 TYR A  54       4.583  -4.779 -18.217  1.00  0.00           C  
ATOM    864  HE2 TYR A  54       4.082  -4.026 -18.807  1.00  0.00           H  
ATOM    865  CD2 TYR A  54       4.250  -6.142 -18.349  1.00  0.00           C  
ATOM    866  HD2 TYR A  54       3.447  -6.426 -19.015  1.00  0.00           H  
ATOM    867  C   TYR A  54       4.010  -8.662 -20.206  1.00  0.00           C  
ATOM    868  O   TYR A  54       2.827  -8.909 -20.420  1.00  0.00           O  
ATOM    869  N   SER A  55       4.709  -7.838 -21.000  1.00  0.00           N  
ATOM    870  H   SER A  55       5.675  -7.639 -20.771  1.00  0.00           H  
ATOM    871  CA  SER A  55       4.104  -7.164 -22.167  1.00  0.00           C  
ATOM    872  HA  SER A  55       3.196  -6.653 -21.844  1.00  0.00           H  
ATOM    873  CB  SER A  55       5.049  -6.121 -22.767  1.00  0.00           C  
ATOM    874  HB2 SER A  55       5.962  -6.608 -23.112  1.00  0.00           H  
ATOM    875  HB3 SER A  55       4.558  -5.646 -23.617  1.00  0.00           H  
ATOM    876  OG  SER A  55       5.369  -5.128 -21.816  1.00  0.00           O  
ATOM    877  HG  SER A  55       6.011  -5.526 -21.200  1.00  0.00           H  
ATOM    878  C   SER A  55       3.703  -8.137 -23.279  1.00  0.00           C  
ATOM    879  O   SER A  55       2.801  -7.828 -24.057  1.00  0.00           O  
ATOM    880  N   HIE A  56       4.348  -9.305 -23.353  1.00  0.00           N  
ATOM    881  H   HIE A  56       5.148  -9.445 -22.745  1.00  0.00           H  
ATOM    882  CA  HIE A  56       3.954 -10.408 -24.232  1.00  0.00           C  
ATOM    883  HA  HIE A  56       3.540 -10.000 -25.155  1.00  0.00           H  
ATOM    884  CB  HIE A  56       5.208 -11.218 -24.600  1.00  0.00           C  
ATOM    885  HB2 HIE A  56       5.963 -10.539 -25.000  1.00  0.00           H  
ATOM    886  HB3 HIE A  56       5.623 -11.692 -23.710  1.00  0.00           H  
ATOM    887  CG  HIE A  56       4.935 -12.276 -25.635  1.00  0.00           C  
ATOM    888  ND1 HIE A  56       5.100 -12.120 -27.011  1.00  0.00           N  
ATOM    889  CE1 HIE A  56       4.625 -13.246 -27.565  1.00  0.00           C  
ATOM    890  HE1 HIE A  56       4.586 -13.433 -28.628  1.00  0.00           H  
ATOM    891  NE2 HIE A  56       4.168 -14.081 -26.617  1.00  0.00           N  
ATOM    892  HE2 HIE A  56       3.663 -14.956 -26.771  1.00  0.00           H  
ATOM    893  CD2 HIE A  56       4.356 -13.485 -25.394  1.00  0.00           C  
ATOM    894  HD2 HIE A  56       4.044 -13.867 -24.434  1.00  0.00           H  
ATOM    895  C   HIE A  56       2.856 -11.290 -23.608  1.00  0.00           C  
ATOM    896  O   HIE A  56       1.743 -11.391 -24.134  1.00  0.00           O  
ATOM    897  N   HIE A  57       3.157 -11.935 -22.474  1.00  0.00           N  
ATOM    898  H   HIE A  57       4.069 -11.775 -22.058  1.00  0.00           H  
ATOM    899  CA  HIE A  57       2.299 -12.965 -21.866  1.00  0.00           C  
ATOM    900  HA  HIE A  57       1.947 -13.619 -22.666  1.00  0.00           H  
ATOM    901  CB  HIE A  57       3.121 -13.854 -20.921  1.00  0.00           C  
ATOM    902  HB2 HIE A  57       3.565 -13.242 -20.136  1.00  0.00           H  
ATOM    903  HB3 HIE A  57       2.460 -14.584 -20.454  1.00  0.00           H  
ATOM    904  CG  HIE A  57       4.208 -14.619 -21.642  1.00  0.00           C  
ATOM    905  ND1 HIE A  57       3.995 -15.602 -22.609  1.00  0.00           N  
ATOM    906  CE1 HIE A  57       5.213 -15.999 -23.009  1.00  0.00           C  
ATOM    907  HE1 HIE A  57       5.392 -16.757 -23.761  1.00  0.00           H  
ATOM    908  NE2 HIE A  57       6.170 -15.328 -22.346  1.00  0.00           N  
ATOM    909  HE2 HIE A  57       7.167 -15.471 -22.439  1.00  0.00           H  
ATOM    910  CD2 HIE A  57       5.551 -14.450 -21.484  1.00  0.00           C  
ATOM    911  HD2 HIE A  57       6.023 -13.765 -20.796  1.00  0.00           H  
ATOM    912  C   HIE A  57       1.021 -12.421 -21.208  1.00  0.00           C  
ATOM    913  O   HIE A  57       0.154 -13.204 -20.835  1.00  0.00           O  
ATOM    914  N   GLU A  58       0.821 -11.100 -21.149  1.00  0.00           N  
ATOM    915  H   GLU A  58       1.589 -10.482 -21.390  1.00  0.00           H  
ATOM    916  CA  GLU A  58      -0.483 -10.493 -20.832  1.00  0.00           C  
ATOM    917  HA  GLU A  58      -0.794 -10.847 -19.847  1.00  0.00           H  
ATOM    918  CB  GLU A  58      -0.321  -8.958 -20.749  1.00  0.00           C  
ATOM    919  HB2 GLU A  58       0.370  -8.751 -19.933  1.00  0.00           H  
ATOM    920  HB3 GLU A  58       0.114  -8.586 -21.678  1.00  0.00           H  
ATOM    921  CG  GLU A  58      -1.617  -8.181 -20.462  1.00  0.00           C  
ATOM    922  HG2 GLU A  58      -2.166  -8.037 -21.395  1.00  0.00           H  
ATOM    923  HG3 GLU A  58      -2.240  -8.776 -19.791  1.00  0.00           H  
ATOM    924  CD  GLU A  58      -1.362  -6.819 -19.795  1.00  0.00           C  
ATOM    925  OE1 GLU A  58      -1.784  -6.621 -18.635  1.00  0.00           O  
ATOM    926  OE2 GLU A  58      -0.720  -5.918 -20.390  1.00  0.00           O  
ATOM    927  C   GLU A  58      -1.599 -10.917 -21.817  1.00  0.00           C  
ATOM    928  O   GLU A  58      -2.779 -10.833 -21.469  1.00  0.00           O  
ATOM    929  N   LYS A  59      -1.262 -11.403 -23.026  1.00  0.00           N  
ATOM    930  H   LYS A  59      -0.275 -11.415 -23.267  1.00  0.00           H  
ATOM    931  CA  LYS A  59      -2.256 -11.791 -24.054  1.00  0.00           C  
ATOM    932  HA  LYS A  59      -3.247 -11.802 -23.597  1.00  0.00           H  
ATOM    933  CB  LYS A  59      -2.272 -10.754 -25.189  1.00  0.00           C  
ATOM    934  HB2 LYS A  59      -1.390 -10.903 -25.816  1.00  0.00           H  
ATOM    935  HB3 LYS A  59      -3.160 -10.931 -25.799  1.00  0.00           H  
ATOM    936  CG  LYS A  59      -2.281  -9.299 -24.698  1.00  0.00           C  
ATOM    937  HG2 LYS A  59      -3.078  -9.157 -23.967  1.00  0.00           H  
ATOM    938  HG3 LYS A  59      -1.322  -9.080 -24.225  1.00  0.00           H  
ATOM    939  CD  LYS A  59      -2.486  -8.330 -25.863  1.00  0.00           C  
ATOM    940  HD2 LYS A  59      -1.863  -8.637 -26.706  1.00  0.00           H  
ATOM    941  HD3 LYS A  59      -3.536  -8.349 -26.162  1.00  0.00           H  
ATOM    942  CE  LYS A  59      -2.075  -6.927 -25.409  1.00  0.00           C  
ATOM    943  HE2 LYS A  59      -2.652  -6.657 -24.518  1.00  0.00           H  
ATOM    944  HE3 LYS A  59      -1.019  -6.958 -25.122  1.00  0.00           H  
ATOM    945  NZ  LYS A  59      -2.283  -5.930 -26.485  1.00  0.00           N  
ATOM    946  HZ1 LYS A  59      -3.269  -5.821 -26.674  1.00  0.00           H  
ATOM    947  HZ2 LYS A  59      -1.818  -6.229 -27.332  1.00  0.00           H  
ATOM    948  HZ3 LYS A  59      -1.900  -5.037 -26.204  1.00  0.00           H  
ATOM    949  C   LYS A  59      -2.081 -13.192 -24.650  1.00  0.00           C  
ATOM    950  O   LYS A  59      -3.025 -13.710 -25.240  1.00  0.00           O  
ATOM    951  N   ASP A  60      -0.898 -13.793 -24.548  1.00  0.00           N  
ATOM    952  H   ASP A  60      -0.168 -13.329 -24.032  1.00  0.00           H  
ATOM    953  CA  ASP A  60      -0.587 -15.074 -25.193  1.00  0.00           C  
ATOM    954  HA  ASP A  60      -1.007 -15.061 -26.201  1.00  0.00           H  
ATOM    955  CB  ASP A  60       0.936 -15.208 -25.343  1.00  0.00           C  
ATOM    956  HB2 ASP A  60       1.323 -14.274 -25.755  1.00  0.00           H  
ATOM    957  HB3 ASP A  60       1.394 -15.360 -24.363  1.00  0.00           H  
ATOM    958  CG  ASP A  60       1.342 -16.352 -26.279  1.00  0.00           C  
ATOM    959  OD1 ASP A  60       2.444 -16.264 -26.863  1.00  0.00           O  
ATOM    960  OD2 ASP A  60       0.559 -17.300 -26.519  1.00  0.00           O  
ATOM    961  C   ASP A  60      -1.219 -16.258 -24.444  1.00  0.00           C  
ATOM    962  O   ASP A  60      -0.670 -16.764 -23.466  1.00  0.00           O  
ATOM    963  N   THR A  61      -2.389 -16.714 -24.900  1.00  0.00           N  
ATOM    964  H   THR A  61      -2.806 -16.229 -25.681  1.00  0.00           H  
ATOM    965  CA  THR A  61      -3.201 -17.741 -24.219  1.00  0.00           C  
ATOM    966  HA  THR A  61      -3.396 -17.385 -23.209  1.00  0.00           H  
ATOM    967  CB  THR A  61      -4.560 -17.932 -24.916  1.00  0.00           C  
ATOM    968  HB  THR A  61      -5.145 -18.661 -24.353  1.00  0.00           H  
ATOM    969  CG2 THR A  61      -5.376 -16.643 -25.004  1.00  0.00           C  
ATOM    970 HG21 THR A  61      -6.354 -16.867 -25.430  1.00  0.00           H  
ATOM    971 HG22 THR A  61      -5.510 -16.224 -24.008  1.00  0.00           H  
ATOM    972 HG23 THR A  61      -4.873 -15.914 -25.639  1.00  0.00           H  
ATOM    973  OG1 THR A  61      -4.394 -18.413 -26.231  1.00  0.00           O  
ATOM    974  HG1 THR A  61      -4.290 -19.367 -26.187  1.00  0.00           H  
ATOM    975  C   THR A  61      -2.520 -19.107 -24.074  1.00  0.00           C  
ATOM    976  O   THR A  61      -3.045 -19.971 -23.376  1.00  0.00           O  
ATOM    977  N   ARG A  62      -1.358 -19.329 -24.702  1.00  0.00           N  
ATOM    978  H   ARG A  62      -0.949 -18.554 -25.220  1.00  0.00           H  
ATOM    979  CA  ARG A  62      -0.588 -20.583 -24.603  1.00  0.00           C  
ATOM    980  HA  ARG A  62      -1.267 -21.430 -24.712  1.00  0.00           H  
ATOM    981  CB  ARG A  62       0.455 -20.622 -25.728  1.00  0.00           C  
ATOM    982  HB2 ARG A  62       1.105 -19.750 -25.637  1.00  0.00           H  
ATOM    983  HB3 ARG A  62       1.067 -21.520 -25.618  1.00  0.00           H  
ATOM    984  CG  ARG A  62      -0.211 -20.650 -27.115  1.00  0.00           C  
ATOM    985  HG2 ARG A  62      -0.788 -21.570 -27.211  1.00  0.00           H  
ATOM    986  HG3 ARG A  62      -0.891 -19.805 -27.232  1.00  0.00           H  
ATOM    987  CD  ARG A  62       0.823 -20.597 -28.240  1.00  0.00           C  
ATOM    988  HD2 ARG A  62       1.553 -21.394 -28.086  1.00  0.00           H  
ATOM    989  HD3 ARG A  62       0.307 -20.763 -29.188  1.00  0.00           H  
ATOM    990  NE  ARG A  62       1.509 -19.295 -28.274  1.00  0.00           N  
ATOM    991  HE  ARG A  62       1.209 -18.585 -27.596  1.00  0.00           H  
ATOM    992  CZ  ARG A  62       2.446 -18.924 -29.119  1.00  0.00           C  
ATOM    993  NH1 ARG A  62       2.862 -19.698 -30.083  1.00  0.00           N  
ATOM    994 HH11 ARG A  62       2.453 -20.608 -30.173  1.00  0.00           H  
ATOM    995 HH12 ARG A  62       3.579 -19.377 -30.702  1.00  0.00           H  
ATOM    996  NH2 ARG A  62       3.000 -17.761 -29.020  1.00  0.00           N  
ATOM    997 HH21 ARG A  62       2.727 -17.182 -28.216  1.00  0.00           H  
ATOM    998 HH22 ARG A  62       3.737 -17.455 -29.613  1.00  0.00           H  
ATOM    999  C   ARG A  62       0.089 -20.779 -23.243  1.00  0.00           C  
ATOM   1000  O   ARG A  62       0.470 -21.900 -22.927  1.00  0.00           O  
ATOM   1001  N   CYS A  63       0.235 -19.722 -22.443  1.00  0.00           N  
ATOM   1002  H   CYS A  63      -0.054 -18.816 -22.792  1.00  0.00           H  
ATOM   1003  CA  CYS A  63       0.709 -19.818 -21.056  1.00  0.00           C  
ATOM   1004  HA  CYS A  63       1.480 -20.590 -21.002  1.00  0.00           H  
ATOM   1005  CB  CYS A  63       1.349 -18.478 -20.664  1.00  0.00           C  
ATOM   1006  HB2 CYS A  63       1.834 -18.603 -19.696  1.00  0.00           H  
ATOM   1007  HB3 CYS A  63       2.099 -18.183 -21.401  1.00  0.00           H  
ATOM   1008  SG  CYS A  63       0.106 -17.166 -20.515  1.00  0.00           S  
ATOM   1009  HG  CYS A  63       0.029 -16.833 -21.814  1.00  0.00           H  
ATOM   1010  C   CYS A  63      -0.389 -20.229 -20.049  1.00  0.00           C  
ATOM   1011  O   CYS A  63      -0.095 -20.452 -18.873  1.00  0.00           O  
ATOM   1012  N   LEU A  64      -1.656 -20.294 -20.479  1.00  0.00           N  
ATOM   1013  H   LEU A  64      -1.843 -20.169 -21.465  1.00  0.00           H  
ATOM   1014  CA  LEU A  64      -2.796 -20.548 -19.602  1.00  0.00           C  
ATOM   1015  HA  LEU A  64      -2.572 -20.129 -18.620  1.00  0.00           H  
ATOM   1016  CB  LEU A  64      -4.051 -19.838 -20.143  1.00  0.00           C  
ATOM   1017  HB2 LEU A  64      -4.307 -20.279 -21.107  1.00  0.00           H  
ATOM   1018  HB3 LEU A  64      -4.880 -20.041 -19.465  1.00  0.00           H  
ATOM   1019  CG  LEU A  64      -3.917 -18.313 -20.317  1.00  0.00           C  
ATOM   1020  HG  LEU A  64      -3.094 -18.087 -20.991  1.00  0.00           H  
ATOM   1021  CD1 LEU A  64      -5.202 -17.760 -20.933  1.00  0.00           C  
ATOM   1022 HD11 LEU A  64      -5.360 -18.221 -21.907  1.00  0.00           H  
ATOM   1023 HD12 LEU A  64      -6.055 -17.993 -20.297  1.00  0.00           H  
ATOM   1024 HD13 LEU A  64      -5.116 -16.682 -21.063  1.00  0.00           H  
ATOM   1025  CD2 LEU A  64      -3.675 -17.602 -18.985  1.00  0.00           C  
ATOM   1026 HD21 LEU A  64      -2.677 -17.846 -18.618  1.00  0.00           H  
ATOM   1027 HD22 LEU A  64      -3.718 -16.525 -19.137  1.00  0.00           H  
ATOM   1028 HD23 LEU A  64      -4.417 -17.905 -18.250  1.00  0.00           H  
ATOM   1029  C   LEU A  64      -3.055 -22.049 -19.425  1.00  0.00           C  
ATOM   1030  O   LEU A  64      -3.239 -22.793 -20.385  1.00  0.00           O  
ATOM   1031  N   GLY A  65      -3.173 -22.474 -18.166  1.00  0.00           N  
ATOM   1032  H   GLY A  65      -2.970 -21.816 -17.432  1.00  0.00           H  
ATOM   1033  CA  GLY A  65      -3.791 -23.748 -17.802  1.00  0.00           C  
ATOM   1034  HA2 GLY A  65      -3.404 -24.531 -18.455  1.00  0.00           H  
ATOM   1035  HA3 GLY A  65      -3.536 -23.998 -16.775  1.00  0.00           H  
ATOM   1036  C   GLY A  65      -5.318 -23.697 -17.937  1.00  0.00           C  
ATOM   1037  O   GLY A  65      -5.940 -22.662 -17.709  1.00  0.00           O  
ATOM   1038  N   ALA A  66      -5.934 -24.834 -18.265  1.00  0.00           N  
ATOM   1039  H   ALA A  66      -5.358 -25.645 -18.428  1.00  0.00           H  
ATOM   1040  CA  ALA A  66      -7.344 -24.945 -18.666  1.00  0.00           C  
ATOM   1041  HA  ALA A  66      -7.535 -24.155 -19.394  1.00  0.00           H  
ATOM   1042  CB  ALA A  66      -7.513 -26.289 -19.394  1.00  0.00           C  
ATOM   1043  HB1 ALA A  66      -6.779 -26.376 -20.196  1.00  0.00           H  
ATOM   1044  HB2 ALA A  66      -7.387 -27.112 -18.690  1.00  0.00           H  
ATOM   1045  HB3 ALA A  66      -8.512 -26.348 -19.831  1.00  0.00           H  
ATOM   1046  C   ALA A  66      -8.402 -24.753 -17.546  1.00  0.00           C  
ATOM   1047  O   ALA A  66      -9.523 -25.238 -17.676  1.00  0.00           O  
ATOM   1048  N   THR A  67      -8.088 -24.074 -16.436  1.00  0.00           N  
ATOM   1049  H   THR A  67      -7.202 -23.584 -16.419  1.00  0.00           H  
ATOM   1050  CA  THR A  67      -9.063 -23.771 -15.370  1.00  0.00           C  
ATOM   1051  HA  THR A  67     -10.054 -24.054 -15.723  1.00  0.00           H  
ATOM   1052  CB  THR A  67      -8.838 -24.573 -14.070  1.00  0.00           C  
ATOM   1053  HB  THR A  67      -9.758 -24.518 -13.487  1.00  0.00           H  
ATOM   1054  CG2 THR A  67      -8.510 -26.049 -14.287  1.00  0.00           C  
ATOM   1055 HG21 THR A  67      -7.537 -26.156 -14.766  1.00  0.00           H  
ATOM   1056 HG22 THR A  67      -8.498 -26.570 -13.329  1.00  0.00           H  
ATOM   1057 HG23 THR A  67      -9.272 -26.503 -14.921  1.00  0.00           H  
ATOM   1058  OG1 THR A  67      -7.807 -24.029 -13.276  1.00  0.00           O  
ATOM   1059  HG1 THR A  67      -7.660 -24.645 -12.550  1.00  0.00           H  
ATOM   1060  C   THR A  67      -9.126 -22.275 -15.079  1.00  0.00           C  
ATOM   1061  O   THR A  67      -8.121 -21.562 -15.141  1.00  0.00           O  
ATOM   1062  N   ALA A  68     -10.306 -21.785 -14.688  1.00  0.00           N  
ATOM   1063  H   ALA A  68     -11.116 -22.387 -14.701  1.00  0.00           H  
ATOM   1064  CA  ALA A  68     -10.497 -20.380 -14.321  1.00  0.00           C  
ATOM   1065  HA  ALA A  68     -10.276 -19.763 -15.194  1.00  0.00           H  
ATOM   1066  CB  ALA A  68     -11.972 -20.181 -13.952  1.00  0.00           C  
ATOM   1067  HB1 ALA A  68     -12.608 -20.461 -14.794  1.00  0.00           H  
ATOM   1068  HB2 ALA A  68     -12.234 -20.789 -13.085  1.00  0.00           H  
ATOM   1069  HB3 ALA A  68     -12.150 -19.131 -13.716  1.00  0.00           H  
ATOM   1070  C   ALA A  68      -9.556 -19.918 -13.185  1.00  0.00           C  
ATOM   1071  O   ALA A  68      -9.157 -18.758 -13.155  1.00  0.00           O  
ATOM   1072  N   GLN A  69      -9.139 -20.825 -12.292  1.00  0.00           N  
ATOM   1073  H   GLN A  69      -9.468 -21.773 -12.391  1.00  0.00           H  
ATOM   1074  CA  GLN A  69      -8.184 -20.532 -11.217  1.00  0.00           C  
ATOM   1075  HA  GLN A  69      -8.510 -19.621 -10.711  1.00  0.00           H  
ATOM   1076  CB  GLN A  69      -8.234 -21.687 -10.207  1.00  0.00           C  
ATOM   1077  HB2 GLN A  69      -9.277 -21.904  -9.966  1.00  0.00           H  
ATOM   1078  HB3 GLN A  69      -7.799 -22.574 -10.669  1.00  0.00           H  
ATOM   1079  CG  GLN A  69      -7.496 -21.374  -8.895  1.00  0.00           C  
ATOM   1080  HG2 GLN A  69      -6.457 -21.120  -9.099  1.00  0.00           H  
ATOM   1081  HG3 GLN A  69      -7.969 -20.520  -8.411  1.00  0.00           H  
ATOM   1082  CD  GLN A  69      -7.503 -22.573  -7.953  1.00  0.00           C  
ATOM   1083  OE1 GLN A  69      -7.257 -23.696  -8.355  1.00  0.00           O  
ATOM   1084  NE2 GLN A  69      -7.777 -22.397  -6.680  1.00  0.00           N  
ATOM   1085 HE21 GLN A  69      -7.773 -23.227  -6.112  1.00  0.00           H  
ATOM   1086 HE22 GLN A  69      -7.942 -21.486  -6.292  1.00  0.00           H  
ATOM   1087  C   GLN A  69      -6.752 -20.289 -11.734  1.00  0.00           C  
ATOM   1088  O   GLN A  69      -6.053 -19.418 -11.214  1.00  0.00           O  
ATOM   1089  N   GLN A  70      -6.328 -20.999 -12.789  1.00  0.00           N  
ATOM   1090  H   GLN A  70      -6.958 -21.672 -13.213  1.00  0.00           H  
ATOM   1091  CA  GLN A  70      -5.060 -20.719 -13.478  1.00  0.00           C  
ATOM   1092  HA  GLN A  70      -4.256 -20.673 -12.742  1.00  0.00           H  
ATOM   1093  CB  GLN A  70      -4.724 -21.833 -14.489  1.00  0.00           C  
ATOM   1094  HB2 GLN A  70      -5.573 -21.961 -15.159  1.00  0.00           H  
ATOM   1095  HB3 GLN A  70      -3.889 -21.502 -15.107  1.00  0.00           H  
ATOM   1096  CG  GLN A  70      -4.410 -23.198 -13.834  1.00  0.00           C  
ATOM   1097  HG2 GLN A  70      -4.633 -23.164 -12.767  1.00  0.00           H  
ATOM   1098  HG3 GLN A  70      -5.072 -23.942 -14.277  1.00  0.00           H  
ATOM   1099  CD  GLN A  70      -2.971 -23.701 -14.008  1.00  0.00           C  
ATOM   1100  OE1 GLN A  70      -2.086 -23.048 -14.538  1.00  0.00           O  
ATOM   1101  NE2 GLN A  70      -2.682 -24.912 -13.579  1.00  0.00           N  
ATOM   1102 HE21 GLN A  70      -1.722 -25.197 -13.692  1.00  0.00           H  
ATOM   1103 HE22 GLN A  70      -3.364 -25.471 -13.101  1.00  0.00           H  
ATOM   1104  C   GLN A  70      -5.114 -19.352 -14.177  1.00  0.00           C  
ATOM   1105  O   GLN A  70      -4.204 -18.544 -14.013  1.00  0.00           O  
ATOM   1106  N   PHE A  71      -6.211 -19.046 -14.880  1.00  0.00           N  
ATOM   1107  H   PHE A  71      -6.915 -19.766 -15.000  1.00  0.00           H  
ATOM   1108  CA  PHE A  71      -6.437 -17.730 -15.499  1.00  0.00           C  
ATOM   1109  HA  PHE A  71      -5.611 -17.518 -16.178  1.00  0.00           H  
ATOM   1110  CB  PHE A  71      -7.734 -17.797 -16.320  1.00  0.00           C  
ATOM   1111  HB2 PHE A  71      -7.638 -18.598 -17.056  1.00  0.00           H  
ATOM   1112  HB3 PHE A  71      -8.558 -18.067 -15.659  1.00  0.00           H  
ATOM   1113  CG  PHE A  71      -8.104 -16.524 -17.065  1.00  0.00           C  
ATOM   1114  CD1 PHE A  71      -9.252 -15.791 -16.704  1.00  0.00           C  
ATOM   1115  HD1 PHE A  71      -9.852 -16.109 -15.863  1.00  0.00           H  
ATOM   1116  CE1 PHE A  71      -9.649 -14.675 -17.465  1.00  0.00           C  
ATOM   1117  HE1 PHE A  71     -10.560 -14.152 -17.212  1.00  0.00           H  
ATOM   1118  CZ  PHE A  71      -8.893 -14.283 -18.586  1.00  0.00           C  
ATOM   1119  HZ  PHE A  71      -9.216 -13.458 -19.205  1.00  0.00           H  
ATOM   1120  CE2 PHE A  71      -7.730 -14.993 -18.928  1.00  0.00           C  
ATOM   1121  HE2 PHE A  71      -7.150 -14.705 -19.796  1.00  0.00           H  
ATOM   1122  CD2 PHE A  71      -7.337 -16.109 -18.169  1.00  0.00           C  
ATOM   1123  HD2 PHE A  71      -6.456 -16.664 -18.455  1.00  0.00           H  
ATOM   1124  C   PHE A  71      -6.476 -16.589 -14.464  1.00  0.00           C  
ATOM   1125  O   PHE A  71      -5.964 -15.499 -14.718  1.00  0.00           O  
ATOM   1126  N   HIE A  72      -7.028 -16.845 -13.273  1.00  0.00           N  
ATOM   1127  H   HIE A  72      -7.524 -17.721 -13.158  1.00  0.00           H  
ATOM   1128  CA  HIE A  72      -7.011 -15.909 -12.147  1.00  0.00           C  
ATOM   1129  HA  HIE A  72      -7.380 -14.941 -12.489  1.00  0.00           H  
ATOM   1130  CB  HIE A  72      -7.970 -16.408 -11.059  1.00  0.00           C  
ATOM   1131  HB2 HIE A  72      -8.944 -16.612 -11.506  1.00  0.00           H  
ATOM   1132  HB3 HIE A  72      -7.595 -17.335 -10.628  1.00  0.00           H  
ATOM   1133  CG  HIE A  72      -8.173 -15.399  -9.965  1.00  0.00           C  
ATOM   1134  ND1 HIE A  72      -8.902 -14.219 -10.101  1.00  0.00           N  
ATOM   1135  CE1 HIE A  72      -8.812 -13.599  -8.915  1.00  0.00           C  
ATOM   1136  HE1 HIE A  72      -9.278 -12.651  -8.683  1.00  0.00           H  
ATOM   1137  NE2 HIE A  72      -8.073 -14.325  -8.058  1.00  0.00           N  
ATOM   1138  HE2 HIE A  72      -7.867 -14.069  -7.102  1.00  0.00           H  
ATOM   1139  CD2 HIE A  72      -7.652 -15.465  -8.706  1.00  0.00           C  
ATOM   1140  HD2 HIE A  72      -7.032 -16.255  -8.305  1.00  0.00           H  
ATOM   1141  C   HIE A  72      -5.591 -15.669 -11.609  1.00  0.00           C  
ATOM   1142  O   HIE A  72      -5.156 -14.519 -11.544  1.00  0.00           O  
ATOM   1143  N   ARG A  73      -4.828 -16.735 -11.303  1.00  0.00           N  
ATOM   1144  H   ARG A  73      -5.234 -17.661 -11.398  1.00  0.00           H  
ATOM   1145  CA  ARG A  73      -3.409 -16.625 -10.900  1.00  0.00           C  
ATOM   1146  HA  ARG A  73      -3.322 -15.981 -10.021  1.00  0.00           H  
ATOM   1147  CB  ARG A  73      -2.817 -18.001 -10.559  1.00  0.00           C  
ATOM   1148  HB2 ARG A  73      -3.203 -18.754 -11.249  1.00  0.00           H  
ATOM   1149  HB3 ARG A  73      -1.737 -17.928 -10.697  1.00  0.00           H  
ATOM   1150  CG  ARG A  73      -3.042 -18.456  -9.111  1.00  0.00           C  
ATOM   1151  HG2 ARG A  73      -2.695 -17.680  -8.432  1.00  0.00           H  
ATOM   1152  HG3 ARG A  73      -4.101 -18.642  -8.932  1.00  0.00           H  
ATOM   1153  CD  ARG A  73      -2.230 -19.737  -8.873  1.00  0.00           C  
ATOM   1154  HD2 ARG A  73      -2.730 -20.563  -9.382  1.00  0.00           H  
ATOM   1155  HD3 ARG A  73      -1.240 -19.615  -9.314  1.00  0.00           H  
ATOM   1156  NE  ARG A  73      -2.048 -20.051  -7.444  1.00  0.00           N  
ATOM   1157  HE  ARG A  73      -2.073 -19.291  -6.774  1.00  0.00           H  
ATOM   1158  CZ  ARG A  73      -1.596 -21.193  -6.962  1.00  0.00           C  
ATOM   1159  NH1 ARG A  73      -1.342 -22.219  -7.729  1.00  0.00           N  
ATOM   1160 HH11 ARG A  73      -1.261 -22.050  -8.724  1.00  0.00           H  
ATOM   1161 HH12 ARG A  73      -0.958 -23.040  -7.311  1.00  0.00           H  
ATOM   1162  NH2 ARG A  73      -1.379 -21.344  -5.693  1.00  0.00           N  
ATOM   1163 HH21 ARG A  73      -1.415 -20.522  -5.072  1.00  0.00           H  
ATOM   1164 HH22 ARG A  73      -0.946 -22.146  -5.291  1.00  0.00           H  
ATOM   1165  C   ARG A  73      -2.538 -15.965 -11.975  1.00  0.00           C  
ATOM   1166  O   ARG A  73      -1.621 -15.231 -11.629  1.00  0.00           O  
ATOM   1167  N   HIE A  74      -2.831 -16.162 -13.264  1.00  0.00           N  
ATOM   1168  H   HIE A  74      -3.537 -16.851 -13.500  1.00  0.00           H  
ATOM   1169  CA  HIE A  74      -2.085 -15.513 -14.350  1.00  0.00           C  
ATOM   1170  HA  HIE A  74      -1.020 -15.730 -14.227  1.00  0.00           H  
ATOM   1171  CB  HIE A  74      -2.516 -16.063 -15.713  1.00  0.00           C  
ATOM   1172  HB2 HIE A  74      -2.416 -17.149 -15.714  1.00  0.00           H  
ATOM   1173  HB3 HIE A  74      -3.556 -15.810 -15.913  1.00  0.00           H  
ATOM   1174  CG  HIE A  74      -1.643 -15.509 -16.807  1.00  0.00           C  
ATOM   1175  ND1 HIE A  74      -0.274 -15.735 -16.886  1.00  0.00           N  
ATOM   1176  CE1 HIE A  74       0.146 -15.062 -17.964  1.00  0.00           C  
ATOM   1177  HE1 HIE A  74       1.163 -15.051 -18.333  1.00  0.00           H  
ATOM   1178  NE2 HIE A  74      -0.882 -14.438 -18.557  1.00  0.00           N  
ATOM   1179  HE2 HIE A  74      -0.799 -13.928 -19.436  1.00  0.00           H  
ATOM   1180  CD2 HIE A  74      -2.025 -14.691 -17.832  1.00  0.00           C  
ATOM   1181  HD2 HIE A  74      -3.021 -14.329 -18.041  1.00  0.00           H  
ATOM   1182  C   HIE A  74      -2.225 -13.988 -14.316  1.00  0.00           C  
ATOM   1183  O   HIE A  74      -1.232 -13.269 -14.394  1.00  0.00           O  
ATOM   1184  N   LYS A  75      -3.444 -13.469 -14.105  1.00  0.00           N  
ATOM   1185  H   LYS A  75      -4.233 -14.106 -14.046  1.00  0.00           H  
ATOM   1186  CA  LYS A  75      -3.660 -12.023 -13.914  1.00  0.00           C  
ATOM   1187  HA  LYS A  75      -3.243 -11.495 -14.775  1.00  0.00           H  
ATOM   1188  CB  LYS A  75      -5.157 -11.694 -13.816  1.00  0.00           C  
ATOM   1189  HB2 LYS A  75      -5.623 -12.288 -13.028  1.00  0.00           H  
ATOM   1190  HB3 LYS A  75      -5.254 -10.639 -13.554  1.00  0.00           H  
ATOM   1191  CG  LYS A  75      -5.876 -11.937 -15.151  1.00  0.00           C  
ATOM   1192  HG2 LYS A  75      -5.302 -11.480 -15.958  1.00  0.00           H  
ATOM   1193  HG3 LYS A  75      -5.949 -13.007 -15.337  1.00  0.00           H  
ATOM   1194  CD  LYS A  75      -7.279 -11.323 -15.139  1.00  0.00           C  
ATOM   1195  HD2 LYS A  75      -7.856 -11.742 -14.313  1.00  0.00           H  
ATOM   1196  HD3 LYS A  75      -7.185 -10.244 -15.005  1.00  0.00           H  
ATOM   1197  CE  LYS A  75      -7.976 -11.623 -16.470  1.00  0.00           C  
ATOM   1198  HE2 LYS A  75      -7.291 -11.369 -17.286  1.00  0.00           H  
ATOM   1199  HE3 LYS A  75      -8.170 -12.700 -16.527  1.00  0.00           H  
ATOM   1200  NZ  LYS A  75      -9.235 -10.849 -16.608  1.00  0.00           N  
ATOM   1201  HZ1 LYS A  75      -9.679 -11.049 -17.496  1.00  0.00           H  
ATOM   1202  HZ2 LYS A  75      -9.033  -9.858 -16.562  1.00  0.00           H  
ATOM   1203  HZ3 LYS A  75      -9.876 -11.083 -15.860  1.00  0.00           H  
ATOM   1204  C   LYS A  75      -2.901 -11.481 -12.699  1.00  0.00           C  
ATOM   1205  O   LYS A  75      -2.350 -10.388 -12.789  1.00  0.00           O  
ATOM   1206  N   GLN A  76      -2.813 -12.246 -11.609  1.00  0.00           N  
ATOM   1207  H   GLN A  76      -3.308 -13.127 -11.602  1.00  0.00           H  
ATOM   1208  CA  GLN A  76      -1.986 -11.902 -10.446  1.00  0.00           C  
ATOM   1209  HA  GLN A  76      -2.231 -10.886 -10.139  1.00  0.00           H  
ATOM   1210  CB  GLN A  76      -2.302 -12.840  -9.270  1.00  0.00           C  
ATOM   1211  HB2 GLN A  76      -2.157 -13.867  -9.593  1.00  0.00           H  
ATOM   1212  HB3 GLN A  76      -1.598 -12.644  -8.459  1.00  0.00           H  
ATOM   1213  CG  GLN A  76      -3.733 -12.709  -8.723  1.00  0.00           C  
ATOM   1214  HG2 GLN A  76      -4.458 -12.803  -9.531  1.00  0.00           H  
ATOM   1215  HG3 GLN A  76      -3.907 -13.527  -8.022  1.00  0.00           H  
ATOM   1216  CD  GLN A  76      -3.961 -11.388  -7.996  1.00  0.00           C  
ATOM   1217  OE1 GLN A  76      -4.374 -10.393  -8.575  1.00  0.00           O  
ATOM   1218  NE2 GLN A  76      -3.702 -11.332  -6.706  1.00  0.00           N  
ATOM   1219 HE21 GLN A  76      -3.819 -10.445  -6.251  1.00  0.00           H  
ATOM   1220 HE22 GLN A  76      -3.355 -12.144  -6.223  1.00  0.00           H  
ATOM   1221  C   GLN A  76      -0.481 -11.926 -10.773  1.00  0.00           C  
ATOM   1222  O   GLN A  76       0.214 -10.978 -10.424  1.00  0.00           O  
ATOM   1223  N   LEU A  77       0.024 -12.936 -11.493  1.00  0.00           N  
ATOM   1224  H   LEU A  77      -0.590 -13.710 -11.730  1.00  0.00           H  
ATOM   1225  CA  LEU A  77       1.424 -13.006 -11.939  1.00  0.00           C  
ATOM   1226  HA  LEU A  77       2.065 -12.992 -11.057  1.00  0.00           H  
ATOM   1227  CB  LEU A  77       1.673 -14.324 -12.709  1.00  0.00           C  
ATOM   1228  HB2 LEU A  77       1.316 -15.171 -12.124  1.00  0.00           H  
ATOM   1229  HB3 LEU A  77       1.086 -14.295 -13.628  1.00  0.00           H  
ATOM   1230  CG  LEU A  77       3.157 -14.552 -13.080  1.00  0.00           C  
ATOM   1231  HG  LEU A  77       3.623 -13.604 -13.343  1.00  0.00           H  
ATOM   1232  CD1 LEU A  77       3.941 -15.183 -11.930  1.00  0.00           C  
ATOM   1233 HD11 LEU A  77       4.998 -15.236 -12.189  1.00  0.00           H  
ATOM   1234 HD12 LEU A  77       3.572 -16.192 -11.738  1.00  0.00           H  
ATOM   1235 HD13 LEU A  77       3.827 -14.592 -11.024  1.00  0.00           H  
ATOM   1236  CD2 LEU A  77       3.279 -15.480 -14.284  1.00  0.00           C  
ATOM   1237 HD21 LEU A  77       2.843 -16.451 -14.051  1.00  0.00           H  
ATOM   1238 HD22 LEU A  77       2.746 -15.053 -15.136  1.00  0.00           H  
ATOM   1239 HD23 LEU A  77       4.326 -15.608 -14.560  1.00  0.00           H  
ATOM   1240  C   LEU A  77       1.777 -11.776 -12.792  1.00  0.00           C  
ATOM   1241  O   LEU A  77       2.714 -11.055 -12.465  1.00  0.00           O  
ATOM   1242  N   ILE A  78       0.990 -11.488 -13.832  1.00  0.00           N  
ATOM   1243  H   ILE A  78       0.249 -12.151 -14.045  1.00  0.00           H  
ATOM   1244  CA  ILE A  78       1.174 -10.321 -14.718  1.00  0.00           C  
ATOM   1245  HA  ILE A  78       2.184 -10.355 -15.124  1.00  0.00           H  
ATOM   1246  CB  ILE A  78       0.170 -10.386 -15.896  1.00  0.00           C  
ATOM   1247  HB  ILE A  78      -0.829 -10.518 -15.476  1.00  0.00           H  
ATOM   1248  CG2 ILE A  78       0.136  -9.088 -16.727  1.00  0.00           C  
ATOM   1249 HG21 ILE A  78      -0.514  -9.215 -17.592  1.00  0.00           H  
ATOM   1250 HG22 ILE A  78      -0.264  -8.265 -16.138  1.00  0.00           H  
ATOM   1251 HG23 ILE A  78       1.136  -8.819 -17.071  1.00  0.00           H  
ATOM   1252  CG1 ILE A  78       0.441 -11.592 -16.829  1.00  0.00           C  
ATOM   1253 HG12 ILE A  78       0.410 -12.510 -16.245  1.00  0.00           H  
ATOM   1254 HG13 ILE A  78      -0.372 -11.651 -17.553  1.00  0.00           H  
ATOM   1255  CD1 ILE A  78       1.767 -11.578 -17.606  1.00  0.00           C  
ATOM   1256 HD11 ILE A  78       2.614 -11.565 -16.920  1.00  0.00           H  
ATOM   1257 HD12 ILE A  78       1.830 -12.480 -18.212  1.00  0.00           H  
ATOM   1258 HD13 ILE A  78       1.816 -10.712 -18.266  1.00  0.00           H  
ATOM   1259  C   ILE A  78       1.059  -8.996 -13.945  1.00  0.00           C  
ATOM   1260  O   ILE A  78       1.885  -8.101 -14.142  1.00  0.00           O  
ATOM   1261  N   ARG A  79       0.103  -8.872 -13.013  1.00  0.00           N  
ATOM   1262  H   ARG A  79      -0.568  -9.633 -12.924  1.00  0.00           H  
ATOM   1263  CA  ARG A  79      -0.056  -7.716 -12.108  1.00  0.00           C  
ATOM   1264  HA  ARG A  79      -0.156  -6.814 -12.709  1.00  0.00           H  
ATOM   1265  CB  ARG A  79      -1.352  -7.914 -11.297  1.00  0.00           C  
ATOM   1266  HB2 ARG A  79      -2.189  -7.967 -11.993  1.00  0.00           H  
ATOM   1267  HB3 ARG A  79      -1.292  -8.856 -10.756  1.00  0.00           H  
ATOM   1268  CG  ARG A  79      -1.645  -6.803 -10.290  1.00  0.00           C  
ATOM   1269  HG2 ARG A  79      -0.852  -6.771  -9.542  1.00  0.00           H  
ATOM   1270  HG3 ARG A  79      -1.688  -5.847 -10.813  1.00  0.00           H  
ATOM   1271  CD  ARG A  79      -2.983  -7.046  -9.575  1.00  0.00           C  
ATOM   1272  HD2 ARG A  79      -3.784  -7.049 -10.314  1.00  0.00           H  
ATOM   1273  HD3 ARG A  79      -2.961  -8.015  -9.070  1.00  0.00           H  
ATOM   1274  NE  ARG A  79      -3.205  -5.978  -8.591  1.00  0.00           N  
ATOM   1275  HE  ARG A  79      -2.370  -5.454  -8.321  1.00  0.00           H  
ATOM   1276  CZ  ARG A  79      -4.325  -5.391  -8.231  1.00  0.00           C  
ATOM   1277  NH1 ARG A  79      -5.503  -5.800  -8.610  1.00  0.00           N  
ATOM   1278 HH11 ARG A  79      -5.567  -6.663  -9.110  1.00  0.00           H  
ATOM   1279 HH12 ARG A  79      -6.300  -5.289  -8.276  1.00  0.00           H  
ATOM   1280  NH2 ARG A  79      -4.262  -4.360  -7.457  1.00  0.00           N  
ATOM   1281 HH21 ARG A  79      -3.342  -4.085  -7.113  1.00  0.00           H  
ATOM   1282 HH22 ARG A  79      -4.976  -3.630  -7.506  1.00  0.00           H  
ATOM   1283  C   ARG A  79       1.167  -7.497 -11.210  1.00  0.00           C  
ATOM   1284  O   ARG A  79       1.707  -6.391 -11.154  1.00  0.00           O  
ATOM   1285  N   PHE A  80       1.661  -8.542 -10.551  1.00  0.00           N  
ATOM   1286  H   PHE A  80       1.177  -9.432 -10.610  1.00  0.00           H  
ATOM   1287  CA  PHE A  80       2.860  -8.453  -9.722  1.00  0.00           C  
ATOM   1288  HA  PHE A  80       2.782  -7.555  -9.114  1.00  0.00           H  
ATOM   1289  CB  PHE A  80       2.948  -9.657  -8.781  1.00  0.00           C  
ATOM   1290  HB2 PHE A  80       2.955 -10.557  -9.394  1.00  0.00           H  
ATOM   1291  HB3 PHE A  80       3.898  -9.583  -8.252  1.00  0.00           H  
ATOM   1292  CG  PHE A  80       1.867  -9.805  -7.721  1.00  0.00           C  
ATOM   1293  CD1 PHE A  80       1.423  -8.697  -6.968  1.00  0.00           C  
ATOM   1294  HD1 PHE A  80       1.813  -7.710  -7.163  1.00  0.00           H  
ATOM   1295  CE1 PHE A  80       0.479  -8.871  -5.939  1.00  0.00           C  
ATOM   1296  HE1 PHE A  80       0.147  -8.025  -5.355  1.00  0.00           H  
ATOM   1297  CZ  PHE A  80      -0.020 -10.154  -5.653  1.00  0.00           C  
ATOM   1298  HZ  PHE A  80      -0.730 -10.298  -4.849  1.00  0.00           H  
ATOM   1299  CE2 PHE A  80       0.419 -11.261  -6.398  1.00  0.00           C  
ATOM   1300  HE2 PHE A  80       0.046 -12.248  -6.166  1.00  0.00           H  
ATOM   1301  CD2 PHE A  80       1.364 -11.088  -7.424  1.00  0.00           C  
ATOM   1302  HD2 PHE A  80       1.712 -11.946  -7.981  1.00  0.00           H  
ATOM   1303  C   PHE A  80       4.155  -8.292 -10.537  1.00  0.00           C  
ATOM   1304  O   PHE A  80       5.074  -7.647 -10.046  1.00  0.00           O  
ATOM   1305  N   LEU A  81       4.243  -8.785 -11.780  1.00  0.00           N  
ATOM   1306  H   LEU A  81       3.502  -9.397 -12.111  1.00  0.00           H  
ATOM   1307  CA  LEU A  81       5.367  -8.499 -12.683  1.00  0.00           C  
ATOM   1308  HA  LEU A  81       6.298  -8.700 -12.153  1.00  0.00           H  
ATOM   1309  CB  LEU A  81       5.295  -9.418 -13.923  1.00  0.00           C  
ATOM   1310  HB2 LEU A  81       4.284  -9.373 -14.328  1.00  0.00           H  
ATOM   1311  HB3 LEU A  81       5.969  -9.027 -14.683  1.00  0.00           H  
ATOM   1312  CG  LEU A  81       5.677 -10.893 -13.678  1.00  0.00           C  
ATOM   1313  HG  LEU A  81       5.169 -11.278 -12.800  1.00  0.00           H  
ATOM   1314  CD1 LEU A  81       5.276 -11.741 -14.887  1.00  0.00           C  
ATOM   1315 HD11 LEU A  81       5.575 -12.776 -14.733  1.00  0.00           H  
ATOM   1316 HD12 LEU A  81       4.195 -11.710 -15.011  1.00  0.00           H  
ATOM   1317 HD13 LEU A  81       5.753 -11.352 -15.785  1.00  0.00           H  
ATOM   1318  CD2 LEU A  81       7.184 -11.052 -13.469  1.00  0.00           C  
ATOM   1319 HD21 LEU A  81       7.712 -10.707 -14.358  1.00  0.00           H  
ATOM   1320 HD22 LEU A  81       7.506 -10.478 -12.603  1.00  0.00           H  
ATOM   1321 HD23 LEU A  81       7.418 -12.103 -13.296  1.00  0.00           H  
ATOM   1322  C   LEU A  81       5.409  -7.007 -13.066  1.00  0.00           C  
ATOM   1323  O   LEU A  81       6.480  -6.402 -13.005  1.00  0.00           O  
ATOM   1324  N   LYS A  82       4.253  -6.384 -13.344  1.00  0.00           N  
ATOM   1325  H   LYS A  82       3.412  -6.953 -13.424  1.00  0.00           H  
ATOM   1326  CA  LYS A  82       4.138  -4.921 -13.505  1.00  0.00           C  
ATOM   1327  HA  LYS A  82       4.845  -4.584 -14.267  1.00  0.00           H  
ATOM   1328  CB  LYS A  82       2.712  -4.564 -13.958  1.00  0.00           C  
ATOM   1329  HB2 LYS A  82       1.981  -5.136 -13.385  1.00  0.00           H  
ATOM   1330  HB3 LYS A  82       2.535  -3.501 -13.786  1.00  0.00           H  
ATOM   1331  CG  LYS A  82       2.536  -4.846 -15.454  1.00  0.00           C  
ATOM   1332  HG2 LYS A  82       3.196  -4.168 -15.992  1.00  0.00           H  
ATOM   1333  HG3 LYS A  82       2.830  -5.874 -15.671  1.00  0.00           H  
ATOM   1334  CD  LYS A  82       1.105  -4.623 -15.957  1.00  0.00           C  
ATOM   1335  HD2 LYS A  82       0.437  -5.351 -15.491  1.00  0.00           H  
ATOM   1336  HD3 LYS A  82       0.785  -3.610 -15.709  1.00  0.00           H  
ATOM   1337  CE  LYS A  82       1.122  -4.813 -17.478  1.00  0.00           C  
ATOM   1338  HE2 LYS A  82       1.863  -4.132 -17.908  1.00  0.00           H  
ATOM   1339  HE3 LYS A  82       1.445  -5.835 -17.695  1.00  0.00           H  
ATOM   1340  NZ  LYS A  82      -0.194  -4.576 -18.109  1.00  0.00           N  
ATOM   1341  HZ1 LYS A  82      -0.562  -3.648 -17.984  1.00  0.00           H  
ATOM   1342  HZ2 LYS A  82      -0.155  -4.801 -19.108  1.00  0.00           H  
ATOM   1343  HZ3 LYS A  82      -0.883  -5.284 -17.836  1.00  0.00           H  
ATOM   1344  C   LYS A  82       4.523  -4.167 -12.226  1.00  0.00           C  
ATOM   1345  O   LYS A  82       5.245  -3.174 -12.291  1.00  0.00           O  
ATOM   1346  N   ARG A  83       4.088  -4.641 -11.053  1.00  0.00           N  
ATOM   1347  H   ARG A  83       3.408  -5.394 -11.072  1.00  0.00           H  
ATOM   1348  CA  ARG A  83       4.466  -4.050  -9.759  1.00  0.00           C  
ATOM   1349  HA  ARG A  83       4.288  -2.977  -9.824  1.00  0.00           H  
ATOM   1350  CB  ARG A  83       3.544  -4.626  -8.671  1.00  0.00           C  
ATOM   1351  HB2 ARG A  83       2.533  -4.699  -9.075  1.00  0.00           H  
ATOM   1352  HB3 ARG A  83       3.880  -5.627  -8.398  1.00  0.00           H  
ATOM   1353  CG  ARG A  83       3.482  -3.740  -7.417  1.00  0.00           C  
ATOM   1354  HG2 ARG A  83       4.457  -3.721  -6.929  1.00  0.00           H  
ATOM   1355  HG3 ARG A  83       3.211  -2.725  -7.709  1.00  0.00           H  
ATOM   1356  CD  ARG A  83       2.426  -4.281  -6.442  1.00  0.00           C  
ATOM   1357  HD2 ARG A  83       1.475  -4.365  -6.971  1.00  0.00           H  
ATOM   1358  HD3 ARG A  83       2.731  -5.275  -6.106  1.00  0.00           H  
ATOM   1359  NE  ARG A  83       2.255  -3.394  -5.275  1.00  0.00           N  
ATOM   1360  HE  ARG A  83       2.919  -2.639  -5.177  1.00  0.00           H  
ATOM   1361  CZ  ARG A  83       1.334  -3.485  -4.331  1.00  0.00           C  
ATOM   1362  NH1 ARG A  83       0.361  -4.352  -4.402  1.00  0.00           N  
ATOM   1363 HH11 ARG A  83       0.199  -4.813  -5.284  1.00  0.00           H  
ATOM   1364 HH12 ARG A  83      -0.400  -4.289  -3.758  1.00  0.00           H  
ATOM   1365  NH2 ARG A  83       1.355  -2.672  -3.314  1.00  0.00           N  
ATOM   1366 HH21 ARG A  83       2.019  -1.894  -3.321  1.00  0.00           H  
ATOM   1367 HH22 ARG A  83       0.644  -2.685  -2.610  1.00  0.00           H  
ATOM   1368  C   ARG A  83       5.961  -4.224  -9.433  1.00  0.00           C  
ATOM   1369  O   ARG A  83       6.565  -3.323  -8.863  1.00  0.00           O  
ATOM   1370  N   LEU A  84       6.574  -5.347  -9.810  1.00  0.00           N  
ATOM   1371  H   LEU A  84       6.003  -6.073 -10.226  1.00  0.00           H  
ATOM   1372  CA  LEU A  84       8.003  -5.607  -9.612  1.00  0.00           C  
ATOM   1373  HA  LEU A  84       8.240  -5.410  -8.564  1.00  0.00           H  
ATOM   1374  CB  LEU A  84       8.286  -7.096  -9.899  1.00  0.00           C  
ATOM   1375  HB2 LEU A  84       7.693  -7.698  -9.209  1.00  0.00           H  
ATOM   1376  HB3 LEU A  84       7.952  -7.322 -10.912  1.00  0.00           H  
ATOM   1377  CG  LEU A  84       9.760  -7.526  -9.777  1.00  0.00           C  
ATOM   1378  HG  LEU A  84      10.356  -6.998 -10.520  1.00  0.00           H  
ATOM   1379  CD1 LEU A  84      10.342  -7.275  -8.385  1.00  0.00           C  
ATOM   1380 HD11 LEU A  84       9.736  -7.765  -7.624  1.00  0.00           H  
ATOM   1381 HD12 LEU A  84      11.361  -7.659  -8.345  1.00  0.00           H  
ATOM   1382 HD13 LEU A  84      10.376  -6.203  -8.189  1.00  0.00           H  
ATOM   1383  CD2 LEU A  84       9.873  -9.028 -10.042  1.00  0.00           C  
ATOM   1384 HD21 LEU A  84      10.921  -9.312 -10.119  1.00  0.00           H  
ATOM   1385 HD22 LEU A  84       9.403  -9.583  -9.232  1.00  0.00           H  
ATOM   1386 HD23 LEU A  84       9.369  -9.277 -10.975  1.00  0.00           H  
ATOM   1387  C   LEU A  84       8.866  -4.652 -10.455  1.00  0.00           C  
ATOM   1388  O   LEU A  84       9.825  -4.095  -9.935  1.00  0.00           O  
ATOM   1389  N   ASP A  85       8.479  -4.394 -11.705  1.00  0.00           N  
ATOM   1390  H   ASP A  85       7.703  -4.935 -12.075  1.00  0.00           H  
ATOM   1391  CA  ASP A  85       9.068  -3.363 -12.581  1.00  0.00           C  
ATOM   1392  HA  ASP A  85      10.144  -3.533 -12.669  1.00  0.00           H  
ATOM   1393  CB  ASP A  85       8.428  -3.554 -13.969  1.00  0.00           C  
ATOM   1394  HB2 ASP A  85       8.616  -4.583 -14.281  1.00  0.00           H  
ATOM   1395  HB3 ASP A  85       7.349  -3.426 -13.875  1.00  0.00           H  
ATOM   1396  CG  ASP A  85       8.903  -2.647 -15.107  1.00  0.00           C  
ATOM   1397  OD1 ASP A  85       9.909  -1.925 -14.975  1.00  0.00           O  
ATOM   1398  OD2 ASP A  85       8.238  -2.673 -16.166  1.00  0.00           O  
ATOM   1399  C   ASP A  85       8.874  -1.941 -12.003  1.00  0.00           C  
ATOM   1400  O   ASP A  85       9.837  -1.186 -11.868  1.00  0.00           O  
ATOM   1401  N   ARG A  86       7.656  -1.620 -11.536  1.00  0.00           N  
ATOM   1402  H   ARG A  86       6.906  -2.282 -11.711  1.00  0.00           H  
ATOM   1403  CA  ARG A  86       7.317  -0.367 -10.828  1.00  0.00           C  
ATOM   1404  HA  ARG A  86       7.509   0.476 -11.487  1.00  0.00           H  
ATOM   1405  CB  ARG A  86       5.813  -0.405 -10.514  1.00  0.00           C  
ATOM   1406  HB2 ARG A  86       5.270  -0.626 -11.434  1.00  0.00           H  
ATOM   1407  HB3 ARG A  86       5.633  -1.210  -9.808  1.00  0.00           H  
ATOM   1408  CG  ARG A  86       5.224   0.881  -9.919  1.00  0.00           C  
ATOM   1409  HG2 ARG A  86       5.768   1.154  -9.017  1.00  0.00           H  
ATOM   1410  HG3 ARG A  86       5.301   1.696 -10.640  1.00  0.00           H  
ATOM   1411  CD  ARG A  86       3.754   0.635  -9.557  1.00  0.00           C  
ATOM   1412  HD2 ARG A  86       3.197   0.443 -10.477  1.00  0.00           H  
ATOM   1413  HD3 ARG A  86       3.686  -0.246  -8.914  1.00  0.00           H  
ATOM   1414  NE  ARG A  86       3.182   1.784  -8.841  1.00  0.00           N  
ATOM   1415  HE  ARG A  86       3.826   2.415  -8.356  1.00  0.00           H  
ATOM   1416  CZ  ARG A  86       1.915   2.126  -8.731  1.00  0.00           C  
ATOM   1417  NH1 ARG A  86       0.944   1.461  -9.278  1.00  0.00           N  
ATOM   1418 HH11 ARG A  86       1.160   0.526  -9.563  1.00  0.00           H  
ATOM   1419 HH12 ARG A  86       0.010   1.705  -9.038  1.00  0.00           H  
ATOM   1420  NH2 ARG A  86       1.602   3.182  -8.050  1.00  0.00           N  
ATOM   1421 HH21 ARG A  86       2.350   3.570  -7.464  1.00  0.00           H  
ATOM   1422 HH22 ARG A  86       0.679   3.571  -7.998  1.00  0.00           H  
ATOM   1423  C   ARG A  86       8.167  -0.119  -9.573  1.00  0.00           C  
ATOM   1424  O   ARG A  86       8.434   1.038  -9.255  1.00  0.00           O  
ATOM   1425  N   ASN A  87       8.597  -1.176  -8.879  1.00  0.00           N  
ATOM   1426  H   ASN A  87       8.253  -2.084  -9.165  1.00  0.00           H  
ATOM   1427  CA  ASN A  87       9.463  -1.090  -7.698  1.00  0.00           C  
ATOM   1428  HA  ASN A  87       9.252  -0.142  -7.198  1.00  0.00           H  
ATOM   1429  CB  ASN A  87       9.079  -2.238  -6.739  1.00  0.00           C  
ATOM   1430  HB2 ASN A  87       8.040  -2.521  -6.907  1.00  0.00           H  
ATOM   1431  HB3 ASN A  87       9.703  -3.110  -6.919  1.00  0.00           H  
ATOM   1432  CG  ASN A  87       9.196  -1.802  -5.290  1.00  0.00           C  
ATOM   1433  OD1 ASN A  87      10.072  -1.041  -4.937  1.00  0.00           O  
ATOM   1434  ND2 ASN A  87       8.279  -2.197  -4.442  1.00  0.00           N  
ATOM   1435 HD21 ASN A  87       8.231  -1.675  -3.559  1.00  0.00           H  
ATOM   1436 HD22 ASN A  87       7.516  -2.768  -4.740  1.00  0.00           H  
ATOM   1437  C   ASN A  87      10.969  -1.064  -8.053  1.00  0.00           C  
ATOM   1438  O   ASN A  87      11.719  -0.214  -7.566  1.00  0.00           O  
ATOM   1439  N   LEU A  88      11.425  -1.933  -8.965  1.00  0.00           N  
ATOM   1440  H   LEU A  88      10.777  -2.613  -9.351  1.00  0.00           H  
ATOM   1441  CA  LEU A  88      12.806  -1.919  -9.474  1.00  0.00           C  
ATOM   1442  HA  LEU A  88      13.491  -2.060  -8.639  1.00  0.00           H  
ATOM   1443  CB  LEU A  88      12.995  -3.058 -10.494  1.00  0.00           C  
ATOM   1444  HB2 LEU A  88      12.176  -3.006 -11.214  1.00  0.00           H  
ATOM   1445  HB3 LEU A  88      13.922  -2.886 -11.043  1.00  0.00           H  
ATOM   1446  CG  LEU A  88      13.050  -4.471  -9.888  1.00  0.00           C  
ATOM   1447  HG  LEU A  88      12.228  -4.613  -9.191  1.00  0.00           H  
ATOM   1448  CD1 LEU A  88      12.934  -5.512 -11.004  1.00  0.00           C  
ATOM   1449 HD11 LEU A  88      12.942  -6.511 -10.571  1.00  0.00           H  
ATOM   1450 HD12 LEU A  88      11.998  -5.367 -11.545  1.00  0.00           H  
ATOM   1451 HD13 LEU A  88      13.772  -5.410 -11.694  1.00  0.00           H  
ATOM   1452  CD2 LEU A  88      14.363  -4.726  -9.143  1.00  0.00           C  
ATOM   1453 HD21 LEU A  88      15.208  -4.580  -9.816  1.00  0.00           H  
ATOM   1454 HD22 LEU A  88      14.449  -4.041  -8.300  1.00  0.00           H  
ATOM   1455 HD23 LEU A  88      14.369  -5.749  -8.770  1.00  0.00           H  
ATOM   1456  C   LEU A  88      13.180  -0.575 -10.123  1.00  0.00           C  
ATOM   1457  O   LEU A  88      14.335  -0.162 -10.033  1.00  0.00           O  
ATOM   1458  N   TRP A  89      12.214   0.120 -10.733  1.00  0.00           N  
ATOM   1459  H   TRP A  89      11.312  -0.336 -10.847  1.00  0.00           H  
ATOM   1460  CA  TRP A  89      12.341   1.473 -11.286  1.00  0.00           C  
ATOM   1461  HA  TRP A  89      12.974   1.441 -12.172  1.00  0.00           H  
ATOM   1462  CB  TRP A  89      10.937   1.922 -11.716  1.00  0.00           C  
ATOM   1463  HB2 TRP A  89      10.708   1.460 -12.676  1.00  0.00           H  
ATOM   1464  HB3 TRP A  89      10.215   1.531 -11.002  1.00  0.00           H  
ATOM   1465  CG  TRP A  89      10.688   3.396 -11.823  1.00  0.00           C  
ATOM   1466  CD1 TRP A  89       9.917   4.108 -10.969  1.00  0.00           C  
ATOM   1467  HD1 TRP A  89       9.401   3.698 -10.104  1.00  0.00           H  
ATOM   1468  NE1 TRP A  89       9.902   5.432 -11.354  1.00  0.00           N  
ATOM   1469  HE1 TRP A  89       9.456   6.153 -10.806  1.00  0.00           H  
ATOM   1470  CE2 TRP A  89      10.631   5.633 -12.507  1.00  0.00           C  
ATOM   1471  CZ2 TRP A  89      10.888   6.766 -13.291  1.00  0.00           C  
ATOM   1472  HZ2 TRP A  89      10.457   7.720 -13.029  1.00  0.00           H  
ATOM   1473  CH2 TRP A  89      11.729   6.648 -14.409  1.00  0.00           C  
ATOM   1474  HH2 TRP A  89      11.952   7.517 -15.012  1.00  0.00           H  
ATOM   1475  CZ3 TRP A  89      12.297   5.403 -14.727  1.00  0.00           C  
ATOM   1476  HZ3 TRP A  89      12.966   5.327 -15.567  1.00  0.00           H  
ATOM   1477  CE3 TRP A  89      12.018   4.263 -13.947  1.00  0.00           C  
ATOM   1478  HE3 TRP A  89      12.467   3.311 -14.193  1.00  0.00           H  
ATOM   1479  CD2 TRP A  89      11.174   4.349 -12.818  1.00  0.00           C  
ATOM   1480  C   TRP A  89      12.988   2.471 -10.314  1.00  0.00           C  
ATOM   1481  O   TRP A  89      13.909   3.183 -10.717  1.00  0.00           O  
ATOM   1482  N   GLY A  90      12.596   2.480  -9.034  1.00  0.00           N  
ATOM   1483  H   GLY A  90      11.877   1.829  -8.740  1.00  0.00           H  
ATOM   1484  CA  GLY A  90      13.232   3.330  -8.022  1.00  0.00           C  
ATOM   1485  HA2 GLY A  90      13.297   4.357  -8.388  1.00  0.00           H  
ATOM   1486  HA3 GLY A  90      12.625   3.324  -7.116  1.00  0.00           H  
ATOM   1487  C   GLY A  90      14.637   2.849  -7.651  1.00  0.00           C  
ATOM   1488  O   GLY A  90      15.590   3.631  -7.629  1.00  0.00           O  
ATOM   1489  N   LEU A  91      14.782   1.544  -7.395  1.00  0.00           N  
ATOM   1490  H   LEU A  91      13.959   0.956  -7.457  1.00  0.00           H  
ATOM   1491  CA  LEU A  91      16.044   0.951  -6.940  1.00  0.00           C  
ATOM   1492  HA  LEU A  91      16.344   1.478  -6.035  1.00  0.00           H  
ATOM   1493  CB  LEU A  91      15.788  -0.527  -6.598  1.00  0.00           C  
ATOM   1494  HB2 LEU A  91      14.895  -0.609  -5.975  1.00  0.00           H  
ATOM   1495  HB3 LEU A  91      15.595  -1.064  -7.529  1.00  0.00           H  
ATOM   1496  CG  LEU A  91      16.965  -1.196  -5.865  1.00  0.00           C  
ATOM   1497  HG  LEU A  91      17.893  -0.990  -6.396  1.00  0.00           H  
ATOM   1498  CD1 LEU A  91      17.092  -0.701  -4.424  1.00  0.00           C  
ATOM   1499 HD11 LEU A  91      17.932  -1.195  -3.942  1.00  0.00           H  
ATOM   1500 HD12 LEU A  91      16.177  -0.912  -3.869  1.00  0.00           H  
ATOM   1501 HD13 LEU A  91      17.274   0.372  -4.404  1.00  0.00           H  
ATOM   1502  CD2 LEU A  91      16.766  -2.707  -5.833  1.00  0.00           C  
ATOM   1503 HD21 LEU A  91      15.861  -2.954  -5.281  1.00  0.00           H  
ATOM   1504 HD22 LEU A  91      17.622  -3.183  -5.355  1.00  0.00           H  
ATOM   1505 HD23 LEU A  91      16.681  -3.077  -6.854  1.00  0.00           H  
ATOM   1506  C   LEU A  91      17.175   1.122  -7.973  1.00  0.00           C  
ATOM   1507  O   LEU A  91      18.304   1.472  -7.618  1.00  0.00           O  
ATOM   1508  N   ALA A  92      16.863   0.949  -9.259  1.00  0.00           N  
ATOM   1509  H   ALA A  92      15.917   0.651  -9.480  1.00  0.00           H  
ATOM   1510  CA  ALA A  92      17.744   1.296 -10.366  1.00  0.00           C  
ATOM   1511  HA  ALA A  92      18.745   0.899 -10.177  1.00  0.00           H  
ATOM   1512  CB  ALA A  92      17.207   0.644 -11.645  1.00  0.00           C  
ATOM   1513  HB1 ALA A  92      16.198   0.999 -11.863  1.00  0.00           H  
ATOM   1514  HB2 ALA A  92      17.863   0.897 -12.475  1.00  0.00           H  
ATOM   1515  HB3 ALA A  92      17.186  -0.438 -11.528  1.00  0.00           H  
ATOM   1516  C   ALA A  92      17.866   2.821 -10.532  1.00  0.00           C  
ATOM   1517  O   ALA A  92      18.976   3.351 -10.525  1.00  0.00           O  
ATOM   1518  N   GLY A  93      16.751   3.549 -10.636  1.00  0.00           N  
ATOM   1519  H   GLY A  93      15.847   3.104 -10.497  1.00  0.00           H  
ATOM   1520  CA  GLY A  93      16.736   4.930 -11.131  1.00  0.00           C  
ATOM   1521  HA2 GLY A  93      15.772   5.377 -10.889  1.00  0.00           H  
ATOM   1522  HA3 GLY A  93      17.521   5.511 -10.647  1.00  0.00           H  
ATOM   1523  C   GLY A  93      16.928   5.022 -12.651  1.00  0.00           C  
ATOM   1524  O   GLY A  93      17.415   6.032 -13.149  1.00  0.00           O  
ATOM   1525  N   LEU A  94      16.579   3.963 -13.392  1.00  0.00           N  
ATOM   1526  H   LEU A  94      16.119   3.194 -12.925  1.00  0.00           H  
ATOM   1527  CA  LEU A  94      16.757   3.861 -14.846  1.00  0.00           C  
ATOM   1528  HA  LEU A  94      16.878   4.864 -15.258  1.00  0.00           H  
ATOM   1529  CB  LEU A  94      18.016   3.042 -15.185  1.00  0.00           C  
ATOM   1530  HB2 LEU A  94      17.962   2.107 -14.631  1.00  0.00           H  
ATOM   1531  HB3 LEU A  94      17.996   2.800 -16.248  1.00  0.00           H  
ATOM   1532  CG  LEU A  94      19.372   3.703 -14.886  1.00  0.00           C  
ATOM   1533  HG  LEU A  94      19.418   4.004 -13.840  1.00  0.00           H  
ATOM   1534  CD1 LEU A  94      20.460   2.664 -15.143  1.00  0.00           C  
ATOM   1535 HD11 LEU A  94      20.364   1.835 -14.441  1.00  0.00           H  
ATOM   1536 HD12 LEU A  94      20.414   2.294 -16.166  1.00  0.00           H  
ATOM   1537 HD13 LEU A  94      21.433   3.126 -14.981  1.00  0.00           H  
ATOM   1538  CD2 LEU A  94      19.646   4.915 -15.782  1.00  0.00           C  
ATOM   1539 HD21 LEU A  94      20.650   5.291 -15.580  1.00  0.00           H  
ATOM   1540 HD22 LEU A  94      19.577   4.636 -16.833  1.00  0.00           H  
ATOM   1541 HD23 LEU A  94      18.938   5.711 -15.557  1.00  0.00           H  
ATOM   1542  C   LEU A  94      15.524   3.238 -15.512  1.00  0.00           C  
ATOM   1543  O   LEU A  94      14.952   2.264 -15.021  1.00  0.00           O  
ATOM   1544  N   ASN A  95      15.143   3.804 -16.661  1.00  0.00           N  
ATOM   1545  H   ASN A  95      15.704   4.565 -17.004  1.00  0.00           H  
ATOM   1546  CA  ASN A  95      13.941   3.441 -17.416  1.00  0.00           C  
ATOM   1547  HA  ASN A  95      13.097   3.371 -16.727  1.00  0.00           H  
ATOM   1548  CB  ASN A  95      13.673   4.589 -18.419  1.00  0.00           C  
ATOM   1549  HB2 ASN A  95      13.711   5.539 -17.886  1.00  0.00           H  
ATOM   1550  HB3 ASN A  95      14.451   4.610 -19.180  1.00  0.00           H  
ATOM   1551  CG  ASN A  95      12.329   4.501 -19.128  1.00  0.00           C  
ATOM   1552  OD1 ASN A  95      11.883   3.445 -19.539  1.00  0.00           O  
ATOM   1553  ND2 ASN A  95      11.653   5.612 -19.319  1.00  0.00           N  
ATOM   1554 HD21 ASN A  95      10.757   5.508 -19.764  1.00  0.00           H  
ATOM   1555 HD22 ASN A  95      11.992   6.498 -18.991  1.00  0.00           H  
ATOM   1556  C   ASN A  95      14.070   2.061 -18.091  1.00  0.00           C  
ATOM   1557  O   ASN A  95      13.214   1.198 -17.920  1.00  0.00           O  
ATOM   1558  N   SER A  96      15.154   1.843 -18.835  1.00  0.00           N  
ATOM   1559  H   SER A  96      15.879   2.547 -18.852  1.00  0.00           H  
ATOM   1560  CA  SER A  96      15.421   0.637 -19.628  1.00  0.00           C  
ATOM   1561  HA  SER A  96      15.036  -0.241 -19.109  1.00  0.00           H  
ATOM   1562  CB  SER A  96      14.719   0.768 -20.985  1.00  0.00           C  
ATOM   1563  HB2 SER A  96      13.640   0.812 -20.827  1.00  0.00           H  
ATOM   1564  HB3 SER A  96      15.042   1.694 -21.462  1.00  0.00           H  
ATOM   1565  OG  SER A  96      15.025  -0.318 -21.837  1.00  0.00           O  
ATOM   1566  HG  SER A  96      14.559  -0.201 -22.670  1.00  0.00           H  
ATOM   1567  C   SER A  96      16.931   0.477 -19.823  1.00  0.00           C  
ATOM   1568  O   SER A  96      17.631   1.486 -19.931  1.00  0.00           O  
ATOM   1569  N   CYS A  97      17.438  -0.758 -19.886  1.00  0.00           N  
ATOM   1570  H   CYS A  97      16.800  -1.544 -19.804  1.00  0.00           H  
ATOM   1571  CA  CYS A  97      18.859  -1.032 -20.118  1.00  0.00           C  
ATOM   1572  HA  CYS A  97      19.303  -0.142 -20.557  1.00  0.00           H  
ATOM   1573  CB  CYS A  97      19.565  -1.268 -18.777  1.00  0.00           C  
ATOM   1574  HB2 CYS A  97      19.370  -0.431 -18.105  1.00  0.00           H  
ATOM   1575  HB3 CYS A  97      19.181  -2.184 -18.325  1.00  0.00           H  
ATOM   1576  SG  CYS A  97      21.358  -1.416 -19.052  1.00  0.00           S  
ATOM   1577  HG  CYS A  97      21.630  -0.105 -19.058  1.00  0.00           H  
ATOM   1578  C   CYS A  97      19.049  -2.217 -21.086  1.00  0.00           C  
ATOM   1579  O   CYS A  97      18.571  -3.319 -20.800  1.00  0.00           O  
ATOM   1580  N   PRO A  98      19.743  -2.036 -22.230  1.00  0.00           N  
ATOM   1581  CD  PRO A  98      20.365  -0.806 -22.703  1.00  0.00           C  
ATOM   1582  HD2 PRO A  98      21.003  -0.360 -21.940  1.00  0.00           H  
ATOM   1583  HD3 PRO A  98      19.588  -0.101 -23.004  1.00  0.00           H  
ATOM   1584  CG  PRO A  98      21.208  -1.201 -23.915  1.00  0.00           C  
ATOM   1585  HG2 PRO A  98      22.203  -1.503 -23.585  1.00  0.00           H  
ATOM   1586  HG3 PRO A  98      21.272  -0.391 -24.642  1.00  0.00           H  
ATOM   1587  CB  PRO A  98      20.465  -2.411 -24.477  1.00  0.00           C  
ATOM   1588  HB2 PRO A  98      21.126  -3.066 -25.047  1.00  0.00           H  
ATOM   1589  HB3 PRO A  98      19.641  -2.068 -25.106  1.00  0.00           H  
ATOM   1590  CA  PRO A  98      19.897  -3.089 -23.227  1.00  0.00           C  
ATOM   1591  HA  PRO A  98      18.907  -3.478 -23.474  1.00  0.00           H  
ATOM   1592  C   PRO A  98      20.758  -4.262 -22.732  1.00  0.00           C  
ATOM   1593  O   PRO A  98      21.777  -4.101 -22.047  1.00  0.00           O  
ATOM   1594  N   VAL A  99      20.319  -5.461 -23.119  1.00  0.00           N  
ATOM   1595  H   VAL A  99      19.516  -5.490 -23.731  1.00  0.00           H  
ATOM   1596  CA  VAL A  99      20.919  -6.758 -22.784  1.00  0.00           C  
ATOM   1597  HA  VAL A  99      21.633  -6.628 -21.972  1.00  0.00           H  
ATOM   1598  CB  VAL A  99      19.815  -7.720 -22.300  1.00  0.00           C  
ATOM   1599  HB  VAL A  99      19.005  -7.715 -23.029  1.00  0.00           H  
ATOM   1600  CG1 VAL A  99      20.282  -9.169 -22.123  1.00  0.00           C  
ATOM   1601 HG11 VAL A  99      21.139  -9.215 -21.451  1.00  0.00           H  
ATOM   1602 HG12 VAL A  99      19.469  -9.762 -21.707  1.00  0.00           H  
ATOM   1603 HG13 VAL A  99      20.544  -9.603 -23.089  1.00  0.00           H  
ATOM   1604  CG2 VAL A  99      19.260  -7.238 -20.954  1.00  0.00           C  
ATOM   1605 HG21 VAL A  99      20.036  -7.282 -20.192  1.00  0.00           H  
ATOM   1606 HG22 VAL A  99      18.429  -7.876 -20.657  1.00  0.00           H  
ATOM   1607 HG23 VAL A  99      18.885  -6.216 -21.031  1.00  0.00           H  
ATOM   1608  C   VAL A  99      21.686  -7.303 -23.992  1.00  0.00           C  
ATOM   1609  O   VAL A  99      21.323  -7.034 -25.137  1.00  0.00           O  
ATOM   1610  N   LYS A 100      22.763  -8.050 -23.733  1.00  0.00           N  
ATOM   1611  H   LYS A 100      22.967  -8.267 -22.766  1.00  0.00           H  
ATOM   1612  CA  LYS A 100      23.612  -8.730 -24.720  1.00  0.00           C  
ATOM   1613  HA  LYS A 100      23.004  -9.048 -25.568  1.00  0.00           H  
ATOM   1614  CB  LYS A 100      24.725  -7.793 -25.224  1.00  0.00           C  
ATOM   1615  HB2 LYS A 100      25.227  -7.322 -24.378  1.00  0.00           H  
ATOM   1616  HB3 LYS A 100      25.460  -8.392 -25.755  1.00  0.00           H  
ATOM   1617  CG  LYS A 100      24.203  -6.720 -26.191  1.00  0.00           C  
ATOM   1618  HG2 LYS A 100      23.456  -7.169 -26.847  1.00  0.00           H  
ATOM   1619  HG3 LYS A 100      23.741  -5.911 -25.623  1.00  0.00           H  
ATOM   1620  CD  LYS A 100      25.328  -6.160 -27.067  1.00  0.00           C  
ATOM   1621  HD2 LYS A 100      26.071  -5.662 -26.441  1.00  0.00           H  
ATOM   1622  HD3 LYS A 100      25.802  -6.987 -27.601  1.00  0.00           H  
ATOM   1623  CE  LYS A 100      24.727  -5.172 -28.072  1.00  0.00           C  
ATOM   1624  HE2 LYS A 100      23.855  -5.646 -28.535  1.00  0.00           H  
ATOM   1625  HE3 LYS A 100      24.375  -4.288 -27.530  1.00  0.00           H  
ATOM   1626  NZ  LYS A 100      25.706  -4.798 -29.121  1.00  0.00           N  
ATOM   1627  HZ1 LYS A 100      25.286  -4.164 -29.789  1.00  0.00           H  
ATOM   1628  HZ2 LYS A 100      26.012  -5.628 -29.618  1.00  0.00           H  
ATOM   1629  HZ3 LYS A 100      26.517  -4.353 -28.713  1.00  0.00           H  
ATOM   1630  C   LYS A 100      24.207  -9.997 -24.107  1.00  0.00           C  
ATOM   1631  O   LYS A 100      24.298 -10.089 -22.885  1.00  0.00           O  
ATOM   1632  N   GLU A 101      24.608 -10.932 -24.963  1.00  0.00           N  
ATOM   1633  H   GLU A 101      24.642 -10.668 -25.948  1.00  0.00           H  
ATOM   1634  CA  GLU A 101      25.376 -12.140 -24.640  1.00  0.00           C  
ATOM   1635  HA  GLU A 101      25.354 -12.763 -25.536  1.00  0.00           H  
ATOM   1636  CB  GLU A 101      26.858 -11.784 -24.396  1.00  0.00           C  
ATOM   1637  HB2 GLU A 101      26.976 -11.544 -23.339  1.00  0.00           H  
ATOM   1638  HB3 GLU A 101      27.440 -12.683 -24.598  1.00  0.00           H  
ATOM   1639  CG  GLU A 101      27.504 -10.614 -25.174  1.00  0.00           C  
ATOM   1640  HG2 GLU A 101      27.135  -9.682 -24.742  1.00  0.00           H  
ATOM   1641  HG3 GLU A 101      28.578 -10.635 -24.967  1.00  0.00           H  
ATOM   1642  CD  GLU A 101      27.276 -10.558 -26.698  1.00  0.00           C  
ATOM   1643  OE1 GLU A 101      28.299 -10.558 -27.412  1.00  0.00           O  
ATOM   1644  OE2 GLU A 101      26.115 -10.364 -27.133  1.00  0.00           O  
ATOM   1645  C   GLU A 101      24.744 -12.998 -23.516  1.00  0.00           C  
ATOM   1646  O   GLU A 101      25.437 -13.541 -22.651  1.00  0.00           O  
ATOM   1647  N   ALA A 102      23.406 -13.050 -23.505  1.00  0.00           N  
ATOM   1648  H   ALA A 102      22.922 -12.647 -24.289  1.00  0.00           H  
ATOM   1649  CA  ALA A 102      22.579 -13.585 -22.426  1.00  0.00           C  
ATOM   1650  HA  ALA A 102      23.176 -13.624 -21.518  1.00  0.00           H  
ATOM   1651  CB  ALA A 102      21.420 -12.615 -22.173  1.00  0.00           C  
ATOM   1652  HB1 ALA A 102      20.793 -12.553 -23.064  1.00  0.00           H  
ATOM   1653  HB2 ALA A 102      20.817 -12.973 -21.337  1.00  0.00           H  
ATOM   1654  HB3 ALA A 102      21.817 -11.630 -21.932  1.00  0.00           H  
ATOM   1655  C   ALA A 102      22.070 -15.007 -22.700  1.00  0.00           C  
ATOM   1656  O   ALA A 102      21.817 -15.387 -23.844  1.00  0.00           O  
ATOM   1657  N   ASN A 103      21.878 -15.772 -21.625  1.00  0.00           N  
ATOM   1658  H   ASN A 103      22.052 -15.363 -20.718  1.00  0.00           H  
ATOM   1659  CA  ASN A 103      21.272 -17.103 -21.660  1.00  0.00           C  
ATOM   1660  HA  ASN A 103      21.487 -17.567 -22.626  1.00  0.00           H  
ATOM   1661  CB  ASN A 103      21.957 -17.948 -20.566  1.00  0.00           C  
ATOM   1662  HB2 ASN A 103      22.154 -17.340 -19.689  1.00  0.00           H  
ATOM   1663  HB3 ASN A 103      21.321 -18.776 -20.259  1.00  0.00           H  
ATOM   1664  CG  ASN A 103      23.252 -18.551 -21.081  1.00  0.00           C  
ATOM   1665  OD1 ASN A 103      23.233 -19.494 -21.855  1.00  0.00           O  
ATOM   1666  ND2 ASN A 103      24.408 -18.055 -20.707  1.00  0.00           N  
ATOM   1667 HD21 ASN A 103      25.220 -18.482 -21.106  1.00  0.00           H  
ATOM   1668 HD22 ASN A 103      24.485 -17.282 -20.050  1.00  0.00           H  
ATOM   1669  C   ASN A 103      19.728 -17.048 -21.557  1.00  0.00           C  
ATOM   1670  O   ASN A 103      19.118 -15.983 -21.485  1.00  0.00           O  
ATOM   1671  N   GLN A 104      19.082 -18.215 -21.563  1.00  0.00           N  
ATOM   1672  H   GLN A 104      19.639 -19.056 -21.592  1.00  0.00           H  
ATOM   1673  CA  GLN A 104      17.656 -18.395 -21.254  1.00  0.00           C  
ATOM   1674  HA  GLN A 104      17.139 -17.433 -21.233  1.00  0.00           H  
ATOM   1675  CB  GLN A 104      17.007 -19.293 -22.324  1.00  0.00           C  
ATOM   1676  HB2 GLN A 104      17.519 -20.257 -22.319  1.00  0.00           H  
ATOM   1677  HB3 GLN A 104      15.967 -19.475 -22.054  1.00  0.00           H  
ATOM   1678  CG  GLN A 104      17.063 -18.732 -23.756  1.00  0.00           C  
ATOM   1679  HG2 GLN A 104      18.084 -18.444 -24.006  1.00  0.00           H  
ATOM   1680  HG3 GLN A 104      16.774 -19.522 -24.449  1.00  0.00           H  
ATOM   1681  CD  GLN A 104      16.117 -17.558 -23.980  1.00  0.00           C  
ATOM   1682  OE1 GLN A 104      14.957 -17.581 -23.602  1.00  0.00           O  
ATOM   1683  NE2 GLN A 104      16.567 -16.505 -24.622  1.00  0.00           N  
ATOM   1684 HE21 GLN A 104      15.915 -15.750 -24.745  1.00  0.00           H  
ATOM   1685 HE22 GLN A 104      17.533 -16.431 -24.887  1.00  0.00           H  
ATOM   1686  C   GLN A 104      17.508 -19.057 -19.876  1.00  0.00           C  
ATOM   1687  O   GLN A 104      18.341 -19.889 -19.514  1.00  0.00           O  
ATOM   1688  N   SER A 105      16.438 -18.769 -19.129  1.00  0.00           N  
ATOM   1689  H   SER A 105      15.813 -18.019 -19.420  1.00  0.00           H  
ATOM   1690  CA  SER A 105      16.078 -19.557 -17.937  1.00  0.00           C  
ATOM   1691  HA  SER A 105      16.329 -20.600 -18.131  1.00  0.00           H  
ATOM   1692  CB  SER A 105      16.886 -19.096 -16.721  1.00  0.00           C  
ATOM   1693  HB2 SER A 105      17.925 -18.932 -17.011  1.00  0.00           H  
ATOM   1694  HB3 SER A 105      16.470 -18.162 -16.338  1.00  0.00           H  
ATOM   1695  OG  SER A 105      16.849 -20.096 -15.718  1.00  0.00           O  
ATOM   1696  HG  SER A 105      17.512 -20.759 -15.941  1.00  0.00           H  
ATOM   1697  C   SER A 105      14.579 -19.497 -17.643  1.00  0.00           C  
ATOM   1698  O   SER A 105      13.909 -18.576 -18.104  1.00  0.00           O  
ATOM   1699  N   THR A 106      14.034 -20.473 -16.911  1.00  0.00           N  
ATOM   1700  H   THR A 106      14.640 -21.134 -16.449  1.00  0.00           H  
ATOM   1701  CA  THR A 106      12.619 -20.458 -16.506  1.00  0.00           C  
ATOM   1702  HA  THR A 106      12.012 -20.316 -17.398  1.00  0.00           H  
ATOM   1703  CB  THR A 106      12.174 -21.782 -15.864  1.00  0.00           C  
ATOM   1704  HB  THR A 106      11.155 -21.666 -15.493  1.00  0.00           H  
ATOM   1705  CG2 THR A 106      12.195 -22.936 -16.862  1.00  0.00           C  
ATOM   1706 HG21 THR A 106      11.764 -23.825 -16.402  1.00  0.00           H  
ATOM   1707 HG22 THR A 106      11.592 -22.675 -17.732  1.00  0.00           H  
ATOM   1708 HG23 THR A 106      13.215 -23.148 -17.184  1.00  0.00           H  
ATOM   1709  OG1 THR A 106      13.012 -22.155 -14.792  1.00  0.00           O  
ATOM   1710  HG1 THR A 106      12.636 -22.963 -14.429  1.00  0.00           H  
ATOM   1711  C   THR A 106      12.338 -19.286 -15.563  1.00  0.00           C  
ATOM   1712  O   THR A 106      13.181 -18.919 -14.736  1.00  0.00           O  
ATOM   1713  N   LEU A 107      11.153 -18.679 -15.696  1.00  0.00           N  
ATOM   1714  H   LEU A 107      10.532 -18.993 -16.438  1.00  0.00           H  
ATOM   1715  CA  LEU A 107      10.783 -17.461 -14.971  1.00  0.00           C  
ATOM   1716  HA  LEU A 107      11.450 -16.662 -15.294  1.00  0.00           H  
ATOM   1717  CB  LEU A 107       9.339 -17.063 -15.325  1.00  0.00           C  
ATOM   1718  HB2 LEU A 107       9.251 -16.930 -16.405  1.00  0.00           H  
ATOM   1719  HB3 LEU A 107       8.673 -17.876 -15.038  1.00  0.00           H  
ATOM   1720  CG  LEU A 107       8.873 -15.777 -14.612  1.00  0.00           C  
ATOM   1721  HG  LEU A 107       9.132 -15.816 -13.556  1.00  0.00           H  
ATOM   1722  CD1 LEU A 107       9.509 -14.528 -15.222  1.00  0.00           C  
ATOM   1723 HD11 LEU A 107       9.266 -14.470 -16.284  1.00  0.00           H  
ATOM   1724 HD12 LEU A 107       9.136 -13.638 -14.719  1.00  0.00           H  
ATOM   1725 HD13 LEU A 107      10.591 -14.566 -15.098  1.00  0.00           H  
ATOM   1726  CD2 LEU A 107       7.355 -15.646 -14.680  1.00  0.00           C  
ATOM   1727 HD21 LEU A 107       7.026 -15.725 -15.714  1.00  0.00           H  
ATOM   1728 HD22 LEU A 107       6.896 -16.452 -14.108  1.00  0.00           H  
ATOM   1729 HD23 LEU A 107       7.036 -14.693 -14.262  1.00  0.00           H  
ATOM   1730  C   LEU A 107      10.969 -17.621 -13.460  1.00  0.00           C  
ATOM   1731  O   LEU A 107      11.589 -16.759 -12.842  1.00  0.00           O  
ATOM   1732  N   GLU A 108      10.520 -18.739 -12.883  1.00  0.00           N  
ATOM   1733  H   GLU A 108      10.002 -19.405 -13.450  1.00  0.00           H  
ATOM   1734  CA  GLU A 108      10.727 -19.031 -11.461  1.00  0.00           C  
ATOM   1735  HA  GLU A 108      10.232 -18.267 -10.858  1.00  0.00           H  
ATOM   1736  CB  GLU A 108      10.091 -20.385 -11.116  1.00  0.00           C  
ATOM   1737  HB2 GLU A 108       9.014 -20.288 -11.255  1.00  0.00           H  
ATOM   1738  HB3 GLU A 108      10.448 -21.151 -11.806  1.00  0.00           H  
ATOM   1739  CG  GLU A 108      10.420 -20.822  -9.677  1.00  0.00           C  
ATOM   1740  HG2 GLU A 108      11.347 -21.401  -9.680  1.00  0.00           H  
ATOM   1741  HG3 GLU A 108      10.578 -19.938  -9.058  1.00  0.00           H  
ATOM   1742  CD  GLU A 108       9.286 -21.617  -9.041  1.00  0.00           C  
ATOM   1743  OE1 GLU A 108       8.139 -21.119  -9.025  1.00  0.00           O  
ATOM   1744  OE2 GLU A 108       9.508 -22.753  -8.563  1.00  0.00           O  
ATOM   1745  C   GLU A 108      12.211 -19.014 -11.072  1.00  0.00           C  
ATOM   1746  O   GLU A 108      12.575 -18.371 -10.088  1.00  0.00           O  
ATOM   1747  N   ASN A 109      13.089 -19.677 -11.829  1.00  0.00           N  
ATOM   1748  H   ASN A 109      12.778 -20.097 -12.696  1.00  0.00           H  
ATOM   1749  CA  ASN A 109      14.505 -19.751 -11.471  1.00  0.00           C  
ATOM   1750  HA  ASN A 109      14.573 -20.070 -10.431  1.00  0.00           H  
ATOM   1751  CB  ASN A 109      15.175 -20.804 -12.358  1.00  0.00           C  
ATOM   1752  HB2 ASN A 109      14.598 -21.730 -12.330  1.00  0.00           H  
ATOM   1753  HB3 ASN A 109      15.205 -20.454 -13.390  1.00  0.00           H  
ATOM   1754  CG  ASN A 109      16.584 -21.086 -11.883  1.00  0.00           C  
ATOM   1755  OD1 ASN A 109      17.551 -20.488 -12.327  1.00  0.00           O  
ATOM   1756  ND2 ASN A 109      16.748 -21.972 -10.928  1.00  0.00           N  
ATOM   1757 HD21 ASN A 109      17.685 -22.149 -10.618  1.00  0.00           H  
ATOM   1758 HD22 ASN A 109      15.949 -22.423 -10.517  1.00  0.00           H  
ATOM   1759  C   ASN A 109      15.202 -18.381 -11.568  1.00  0.00           C  
ATOM   1760  O   ASN A 109      16.051 -18.048 -10.738  1.00  0.00           O  
ATOM   1761  N   PHE A 110      14.803 -17.567 -12.547  1.00  0.00           N  
ATOM   1762  H   PHE A 110      14.111 -17.917 -13.206  1.00  0.00           H  
ATOM   1763  CA  PHE A 110      15.244 -16.182 -12.679  1.00  0.00           C  
ATOM   1764  HA  PHE A 110      16.334 -16.156 -12.665  1.00  0.00           H  
ATOM   1765  CB  PHE A 110      14.763 -15.669 -14.040  1.00  0.00           C  
ATOM   1766  HB2 PHE A 110      15.131 -16.339 -14.818  1.00  0.00           H  
ATOM   1767  HB3 PHE A 110      13.674 -15.703 -14.074  1.00  0.00           H  
ATOM   1768  CG  PHE A 110      15.219 -14.265 -14.361  1.00  0.00           C  
ATOM   1769  CD1 PHE A 110      16.481 -14.059 -14.945  1.00  0.00           C  
ATOM   1770  HD1 PHE A 110      17.126 -14.901 -15.159  1.00  0.00           H  
ATOM   1771  CE1 PHE A 110      16.910 -12.756 -15.244  1.00  0.00           C  
ATOM   1772  HE1 PHE A 110      17.884 -12.603 -15.679  1.00  0.00           H  
ATOM   1773  CZ  PHE A 110      16.083 -11.657 -14.956  1.00  0.00           C  
ATOM   1774  HZ  PHE A 110      16.416 -10.657 -15.186  1.00  0.00           H  
ATOM   1775  CE2 PHE A 110      14.825 -11.860 -14.362  1.00  0.00           C  
ATOM   1776  HE2 PHE A 110      14.195 -11.015 -14.130  1.00  0.00           H  
ATOM   1777  CD2 PHE A 110      14.391 -13.165 -14.067  1.00  0.00           C  
ATOM   1778  HD2 PHE A 110      13.426 -13.328 -13.609  1.00  0.00           H  
ATOM   1779  C   PHE A 110      14.750 -15.302 -11.513  1.00  0.00           C  
ATOM   1780  O   PHE A 110      15.540 -14.564 -10.913  1.00  0.00           O  
ATOM   1781  N   LEU A 111      13.469 -15.415 -11.134  1.00  0.00           N  
ATOM   1782  H   LEU A 111      12.867 -16.051 -11.653  1.00  0.00           H  
ATOM   1783  CA  LEU A 111      12.888 -14.700  -9.992  1.00  0.00           C  
ATOM   1784  HA  LEU A 111      13.131 -13.642 -10.084  1.00  0.00           H  
ATOM   1785  CB  LEU A 111      11.354 -14.856  -9.982  1.00  0.00           C  
ATOM   1786  HB2 LEU A 111      11.113 -15.920 -10.013  1.00  0.00           H  
ATOM   1787  HB3 LEU A 111      10.981 -14.468  -9.033  1.00  0.00           H  
ATOM   1788  CG  LEU A 111      10.585 -14.143 -11.113  1.00  0.00           C  
ATOM   1789  HG  LEU A 111      10.885 -14.539 -12.077  1.00  0.00           H  
ATOM   1790  CD1 LEU A 111       9.089 -14.401 -10.917  1.00  0.00           C  
ATOM   1791 HD11 LEU A 111       8.762 -14.005  -9.956  1.00  0.00           H  
ATOM   1792 HD12 LEU A 111       8.521 -13.934 -11.721  1.00  0.00           H  
ATOM   1793 HD13 LEU A 111       8.902 -15.477 -10.941  1.00  0.00           H  
ATOM   1794  CD2 LEU A 111      10.813 -12.628 -11.151  1.00  0.00           C  
ATOM   1795 HD21 LEU A 111      11.852 -12.408 -11.388  1.00  0.00           H  
ATOM   1796 HD22 LEU A 111      10.179 -12.189 -11.922  1.00  0.00           H  
ATOM   1797 HD23 LEU A 111      10.551 -12.190 -10.193  1.00  0.00           H  
ATOM   1798  C   LEU A 111      13.482 -15.152  -8.650  1.00  0.00           C  
ATOM   1799  O   LEU A 111      13.711 -14.305  -7.794  1.00  0.00           O  
ATOM   1800  N   GLU A 112      13.769 -16.438  -8.438  1.00  0.00           N  
ATOM   1801  H   GLU A 112      13.494 -17.122  -9.140  1.00  0.00           H  
ATOM   1802  CA  GLU A 112      14.400 -16.924  -7.200  1.00  0.00           C  
ATOM   1803  HA  GLU A 112      13.852 -16.511  -6.355  1.00  0.00           H  
ATOM   1804  CB  GLU A 112      14.306 -18.458  -7.099  1.00  0.00           C  
ATOM   1805  HB2 GLU A 112      13.269 -18.762  -7.250  1.00  0.00           H  
ATOM   1806  HB3 GLU A 112      14.902 -18.904  -7.898  1.00  0.00           H  
ATOM   1807  CG  GLU A 112      14.793 -19.012  -5.743  1.00  0.00           C  
ATOM   1808  HG2 GLU A 112      14.699 -20.099  -5.764  1.00  0.00           H  
ATOM   1809  HG3 GLU A 112      15.853 -18.781  -5.620  1.00  0.00           H  
ATOM   1810  CD  GLU A 112      13.984 -18.463  -4.555  1.00  0.00           C  
ATOM   1811  OE1 GLU A 112      12.751 -18.683  -4.519  1.00  0.00           O  
ATOM   1812  OE2 GLU A 112      14.555 -17.744  -3.696  1.00  0.00           O  
ATOM   1813  C   GLU A 112      15.852 -16.435  -7.083  1.00  0.00           C  
ATOM   1814  O   GLU A 112      16.283 -16.023  -6.003  1.00  0.00           O  
ATOM   1815  N   ARG A 113      16.605 -16.369  -8.191  1.00  0.00           N  
ATOM   1816  H   ARG A 113      16.226 -16.738  -9.060  1.00  0.00           H  
ATOM   1817  CA  ARG A 113      17.931 -15.729  -8.198  1.00  0.00           C  
ATOM   1818  HA  ARG A 113      18.502 -16.132  -7.362  1.00  0.00           H  
ATOM   1819  CB  ARG A 113      18.683 -16.070  -9.495  1.00  0.00           C  
ATOM   1820  HB2 ARG A 113      18.022 -15.967 -10.357  1.00  0.00           H  
ATOM   1821  HB3 ARG A 113      19.521 -15.380  -9.612  1.00  0.00           H  
ATOM   1822  CG  ARG A 113      19.236 -17.503  -9.404  1.00  0.00           C  
ATOM   1823  HG2 ARG A 113      19.868 -17.571  -8.517  1.00  0.00           H  
ATOM   1824  HG3 ARG A 113      18.418 -18.218  -9.293  1.00  0.00           H  
ATOM   1825  CD  ARG A 113      20.092 -17.894 -10.614  1.00  0.00           C  
ATOM   1826  HD2 ARG A 113      20.774 -17.077 -10.850  1.00  0.00           H  
ATOM   1827  HD3 ARG A 113      20.692 -18.762 -10.338  1.00  0.00           H  
ATOM   1828  NE  ARG A 113      19.269 -18.267 -11.775  1.00  0.00           N  
ATOM   1829  HE  ARG A 113      18.508 -18.921 -11.622  1.00  0.00           H  
ATOM   1830  CZ  ARG A 113      19.459 -17.945 -13.038  1.00  0.00           C  
ATOM   1831  NH1 ARG A 113      20.376 -17.122 -13.445  1.00  0.00           N  
ATOM   1832 HH11 ARG A 113      20.989 -16.668 -12.806  1.00  0.00           H  
ATOM   1833 HH12 ARG A 113      20.390 -16.915 -14.449  1.00  0.00           H  
ATOM   1834  NH2 ARG A 113      18.727 -18.475 -13.959  1.00  0.00           N  
ATOM   1835 HH21 ARG A 113      18.063 -19.204 -13.730  1.00  0.00           H  
ATOM   1836 HH22 ARG A 113      18.963 -18.246 -14.925  1.00  0.00           H  
ATOM   1837  C   ARG A 113      17.853 -14.224  -7.924  1.00  0.00           C  
ATOM   1838  O   ARG A 113      18.603 -13.738  -7.079  1.00  0.00           O  
ATOM   1839  N   LEU A 114      16.889 -13.506  -8.509  1.00  0.00           N  
ATOM   1840  H   LEU A 114      16.320 -13.953  -9.222  1.00  0.00           H  
ATOM   1841  CA  LEU A 114      16.606 -12.112  -8.144  1.00  0.00           C  
ATOM   1842  HA  LEU A 114      17.530 -11.545  -8.272  1.00  0.00           H  
ATOM   1843  CB  LEU A 114      15.556 -11.533  -9.113  1.00  0.00           C  
ATOM   1844  HB2 LEU A 114      15.955 -11.581 -10.127  1.00  0.00           H  
ATOM   1845  HB3 LEU A 114      14.668 -12.165  -9.079  1.00  0.00           H  
ATOM   1846  CG  LEU A 114      15.119 -10.084  -8.810  1.00  0.00           C  
ATOM   1847  HG  LEU A 114      14.641 -10.057  -7.832  1.00  0.00           H  
ATOM   1848  CD1 LEU A 114      16.275  -9.081  -8.814  1.00  0.00           C  
ATOM   1849 HD11 LEU A 114      16.992  -9.326  -8.031  1.00  0.00           H  
ATOM   1850 HD12 LEU A 114      16.774  -9.091  -9.781  1.00  0.00           H  
ATOM   1851 HD13 LEU A 114      15.882  -8.082  -8.628  1.00  0.00           H  
ATOM   1852  CD2 LEU A 114      14.096  -9.631  -9.854  1.00  0.00           C  
ATOM   1853 HD21 LEU A 114      14.562  -9.583 -10.838  1.00  0.00           H  
ATOM   1854 HD22 LEU A 114      13.269 -10.342  -9.888  1.00  0.00           H  
ATOM   1855 HD23 LEU A 114      13.708  -8.647  -9.593  1.00  0.00           H  
ATOM   1856  C   LEU A 114      16.201 -11.973  -6.660  1.00  0.00           C  
ATOM   1857  O   LEU A 114      16.720 -11.101  -5.972  1.00  0.00           O  
ATOM   1858  N   LYS A 115      15.347 -12.851  -6.122  1.00  0.00           N  
ATOM   1859  H   LYS A 115      14.917 -13.525  -6.750  1.00  0.00           H  
ATOM   1860  CA  LYS A 115      14.949 -12.884  -4.700  1.00  0.00           C  
ATOM   1861  HA  LYS A 115      14.610 -11.891  -4.411  1.00  0.00           H  
ATOM   1862  CB  LYS A 115      13.776 -13.867  -4.549  1.00  0.00           C  
ATOM   1863  HB2 LYS A 115      13.020 -13.631  -5.298  1.00  0.00           H  
ATOM   1864  HB3 LYS A 115      14.150 -14.872  -4.743  1.00  0.00           H  
ATOM   1865  CG  LYS A 115      13.107 -13.826  -3.161  1.00  0.00           C  
ATOM   1866  HG2 LYS A 115      13.816 -14.197  -2.421  1.00  0.00           H  
ATOM   1867  HG3 LYS A 115      12.861 -12.793  -2.910  1.00  0.00           H  
ATOM   1868  CD  LYS A 115      11.821 -14.669  -3.069  1.00  0.00           C  
ATOM   1869  HD2 LYS A 115      11.526 -14.720  -2.022  1.00  0.00           H  
ATOM   1870  HD3 LYS A 115      11.019 -14.201  -3.633  1.00  0.00           H  
ATOM   1871  CE  LYS A 115      12.055 -16.084  -3.596  1.00  0.00           C  
ATOM   1872  HE2 LYS A 115      12.432 -16.039  -4.620  1.00  0.00           H  
ATOM   1873  HE3 LYS A 115      12.846 -16.547  -3.000  1.00  0.00           H  
ATOM   1874  NZ  LYS A 115      10.877 -16.981  -3.581  1.00  0.00           N  
ATOM   1875  HZ1 LYS A 115      10.489 -17.084  -2.658  1.00  0.00           H  
ATOM   1876  HZ2 LYS A 115      10.148 -16.718  -4.237  1.00  0.00           H  
ATOM   1877  HZ3 LYS A 115      11.242 -17.889  -3.892  1.00  0.00           H  
ATOM   1878  C   LYS A 115      16.113 -13.225  -3.765  1.00  0.00           C  
ATOM   1879  O   LYS A 115      16.153 -12.717  -2.646  1.00  0.00           O  
ATOM   1880  N   THR A 116      17.073 -14.027  -4.212  1.00  0.00           N  
ATOM   1881  H   THR A 116      16.913 -14.498  -5.095  1.00  0.00           H  
ATOM   1882  CA  THR A 116      18.334 -14.291  -3.506  1.00  0.00           C  
ATOM   1883  HA  THR A 116      18.110 -14.528  -2.469  1.00  0.00           H  
ATOM   1884  CB  THR A 116      19.036 -15.513  -4.113  1.00  0.00           C  
ATOM   1885  HB  THR A 116      19.224 -15.350  -5.173  1.00  0.00           H  
ATOM   1886  CG2 THR A 116      20.356 -15.856  -3.422  1.00  0.00           C  
ATOM   1887 HG21 THR A 116      21.083 -15.058  -3.578  1.00  0.00           H  
ATOM   1888 HG22 THR A 116      20.192 -15.995  -2.354  1.00  0.00           H  
ATOM   1889 HG23 THR A 116      20.757 -16.776  -3.848  1.00  0.00           H  
ATOM   1890  OG1 THR A 116      18.198 -16.634  -3.956  1.00  0.00           O  
ATOM   1891  HG1 THR A 116      17.475 -16.579  -4.605  1.00  0.00           H  
ATOM   1892  C   THR A 116      19.242 -13.058  -3.499  1.00  0.00           C  
ATOM   1893  O   THR A 116      19.665 -12.627  -2.426  1.00  0.00           O  
ATOM   1894  N   ILE A 117      19.455 -12.428  -4.660  1.00  0.00           N  
ATOM   1895  H   ILE A 117      19.058 -12.833  -5.503  1.00  0.00           H  
ATOM   1896  CA  ILE A 117      20.251 -11.195  -4.805  1.00  0.00           C  
ATOM   1897  HA  ILE A 117      21.256 -11.374  -4.419  1.00  0.00           H  
ATOM   1898  CB  ILE A 117      20.371 -10.811  -6.303  1.00  0.00           C  
ATOM   1899  HB  ILE A 117      19.371 -10.828  -6.739  1.00  0.00           H  
ATOM   1900  CG2 ILE A 117      20.950  -9.395  -6.496  1.00  0.00           C  
ATOM   1901 HG21 ILE A 117      21.081  -9.175  -7.555  1.00  0.00           H  
ATOM   1902 HG22 ILE A 117      20.274  -8.647  -6.082  1.00  0.00           H  
ATOM   1903 HG23 ILE A 117      21.917  -9.317  -5.995  1.00  0.00           H  
ATOM   1904  CG1 ILE A 117      21.256 -11.835  -7.053  1.00  0.00           C  
ATOM   1905 HG12 ILE A 117      22.306 -11.641  -6.835  1.00  0.00           H  
ATOM   1906 HG13 ILE A 117      21.039 -12.843  -6.703  1.00  0.00           H  
ATOM   1907  CD1 ILE A 117      21.045 -11.831  -8.574  1.00  0.00           C  
ATOM   1908 HD11 ILE A 117      21.361 -10.880  -9.001  1.00  0.00           H  
ATOM   1909 HD12 ILE A 117      21.638 -12.629  -9.022  1.00  0.00           H  
ATOM   1910 HD13 ILE A 117      19.993 -12.001  -8.805  1.00  0.00           H  
ATOM   1911  C   ILE A 117      19.643 -10.069  -3.958  1.00  0.00           C  
ATOM   1912  O   ILE A 117      20.355  -9.396  -3.219  1.00  0.00           O  
ATOM   1913  N   MET A 118      18.318  -9.915  -3.976  1.00  0.00           N  
ATOM   1914  H   MET A 118      17.787 -10.460  -4.646  1.00  0.00           H  
ATOM   1915  CA  MET A 118      17.605  -8.944  -3.138  1.00  0.00           C  
ATOM   1916  HA  MET A 118      18.039  -7.960  -3.307  1.00  0.00           H  
ATOM   1917  CB  MET A 118      16.119  -8.894  -3.518  1.00  0.00           C  
ATOM   1918  HB2 MET A 118      15.711  -9.904  -3.560  1.00  0.00           H  
ATOM   1919  HB3 MET A 118      15.573  -8.327  -2.765  1.00  0.00           H  
ATOM   1920  CG  MET A 118      15.931  -8.197  -4.864  1.00  0.00           C  
ATOM   1921  HG2 MET A 118      16.572  -8.674  -5.603  1.00  0.00           H  
ATOM   1922  HG3 MET A 118      14.901  -8.321  -5.190  1.00  0.00           H  
ATOM   1923  SD  MET A 118      16.332  -6.431  -4.808  1.00  0.00           S  
ATOM   1924  CE  MET A 118      16.755  -6.193  -6.547  1.00  0.00           C  
ATOM   1925  HE1 MET A 118      17.461  -6.961  -6.860  1.00  0.00           H  
ATOM   1926  HE2 MET A 118      15.853  -6.254  -7.150  1.00  0.00           H  
ATOM   1927  HE3 MET A 118      17.216  -5.218  -6.680  1.00  0.00           H  
ATOM   1928  C   MET A 118      17.743  -9.219  -1.639  1.00  0.00           C  
ATOM   1929  O   MET A 118      17.861  -8.271  -0.868  1.00  0.00           O  
ATOM   1930  N   ARG A 119      17.764 -10.485  -1.203  1.00  0.00           N  
ATOM   1931  H   ARG A 119      17.662 -11.231  -1.882  1.00  0.00           H  
ATOM   1932  CA  ARG A 119      17.951 -10.839   0.215  1.00  0.00           C  
ATOM   1933  HA  ARG A 119      17.364 -10.137   0.804  1.00  0.00           H  
ATOM   1934  CB  ARG A 119      17.382 -12.243   0.465  1.00  0.00           C  
ATOM   1935  HB2 ARG A 119      16.388 -12.290   0.016  1.00  0.00           H  
ATOM   1936  HB3 ARG A 119      18.014 -12.992  -0.014  1.00  0.00           H  
ATOM   1937  CG  ARG A 119      17.249 -12.546   1.967  1.00  0.00           C  
ATOM   1938  HG2 ARG A 119      18.231 -12.764   2.387  1.00  0.00           H  
ATOM   1939  HG3 ARG A 119      16.845 -11.668   2.474  1.00  0.00           H  
ATOM   1940  CD  ARG A 119      16.297 -13.722   2.239  1.00  0.00           C  
ATOM   1941  HD2 ARG A 119      16.205 -13.839   3.321  1.00  0.00           H  
ATOM   1942  HD3 ARG A 119      15.305 -13.471   1.858  1.00  0.00           H  
ATOM   1943  NE  ARG A 119      16.783 -14.998   1.666  1.00  0.00           N  
ATOM   1944  HE  ARG A 119      17.587 -15.405   2.114  1.00  0.00           H  
ATOM   1945  CZ  ARG A 119      16.281 -15.667   0.637  1.00  0.00           C  
ATOM   1946  NH1 ARG A 119      15.246 -15.252  -0.036  1.00  0.00           N  
ATOM   1947 HH11 ARG A 119      14.856 -14.357   0.190  1.00  0.00           H  
ATOM   1948 HH12 ARG A 119      14.940 -15.771  -0.843  1.00  0.00           H  
ATOM   1949  NH2 ARG A 119      16.822 -16.786   0.245  1.00  0.00           N  
ATOM   1950 HH21 ARG A 119      17.646 -17.145   0.693  1.00  0.00           H  
ATOM   1951 HH22 ARG A 119      16.447 -17.278  -0.553  1.00  0.00           H  
ATOM   1952  C   ARG A 119      19.397 -10.656   0.697  1.00  0.00           C  
ATOM   1953  O   ARG A 119      19.594 -10.195   1.817  1.00  0.00           O  
ATOM   1954  N   GLU A 120      20.386 -10.923  -0.155  1.00  0.00           N  
ATOM   1955  H   GLU A 120      20.142 -11.345  -1.046  1.00  0.00           H  
ATOM   1956  CA  GLU A 120      21.789 -10.514   0.041  1.00  0.00           C  
ATOM   1957  HA  GLU A 120      22.172 -10.909   0.984  1.00  0.00           H  
ATOM   1958  CB  GLU A 120      22.619 -11.131  -1.109  1.00  0.00           C  
ATOM   1959  HB2 GLU A 120      22.740 -12.200  -0.916  1.00  0.00           H  
ATOM   1960  HB3 GLU A 120      22.040 -11.039  -2.031  1.00  0.00           H  
ATOM   1961  CG  GLU A 120      23.999 -10.525  -1.415  1.00  0.00           C  
ATOM   1962  HG2 GLU A 120      24.341 -10.966  -2.352  1.00  0.00           H  
ATOM   1963  HG3 GLU A 120      23.900  -9.455  -1.596  1.00  0.00           H  
ATOM   1964  CD  GLU A 120      25.081 -10.762  -0.356  1.00  0.00           C  
ATOM   1965  OE1 GLU A 120      24.767 -10.847   0.848  1.00  0.00           O  
ATOM   1966  OE2 GLU A 120      26.271 -10.771  -0.752  1.00  0.00           O  
ATOM   1967  C   GLU A 120      21.905  -8.978   0.122  1.00  0.00           C  
ATOM   1968  O   GLU A 120      22.429  -8.435   1.095  1.00  0.00           O  
ATOM   1969  N   LYS A 121      21.321  -8.251  -0.840  1.00  0.00           N  
ATOM   1970  H   LYS A 121      20.914  -8.749  -1.625  1.00  0.00           H  
ATOM   1971  CA  LYS A 121      21.320  -6.780  -0.878  1.00  0.00           C  
ATOM   1972  HA  LYS A 121      22.360  -6.455  -0.884  1.00  0.00           H  
ATOM   1973  CB  LYS A 121      20.620  -6.311  -2.167  1.00  0.00           C  
ATOM   1974  HB2 LYS A 121      21.113  -6.768  -3.027  1.00  0.00           H  
ATOM   1975  HB3 LYS A 121      19.587  -6.656  -2.156  1.00  0.00           H  
ATOM   1976  CG  LYS A 121      20.612  -4.788  -2.363  1.00  0.00           C  
ATOM   1977  HG2 LYS A 121      20.052  -4.562  -3.271  1.00  0.00           H  
ATOM   1978  HG3 LYS A 121      20.107  -4.308  -1.526  1.00  0.00           H  
ATOM   1979  CD  LYS A 121      22.028  -4.220  -2.495  1.00  0.00           C  
ATOM   1980  HD2 LYS A 121      22.591  -4.384  -1.575  1.00  0.00           H  
ATOM   1981  HD3 LYS A 121      22.535  -4.725  -3.322  1.00  0.00           H  
ATOM   1982  CE  LYS A 121      21.966  -2.720  -2.778  1.00  0.00           C  
ATOM   1983  HE2 LYS A 121      21.353  -2.568  -3.671  1.00  0.00           H  
ATOM   1984  HE3 LYS A 121      21.501  -2.199  -1.937  1.00  0.00           H  
ATOM   1985  NZ  LYS A 121      23.320  -2.195  -3.035  1.00  0.00           N  
ATOM   1986  HZ1 LYS A 121      23.873  -2.050  -2.207  1.00  0.00           H  
ATOM   1987  HZ2 LYS A 121      23.792  -2.844  -3.672  1.00  0.00           H  
ATOM   1988  HZ3 LYS A 121      23.274  -1.383  -3.646  1.00  0.00           H  
ATOM   1989  C   LYS A 121      20.675  -6.171   0.367  1.00  0.00           C  
ATOM   1990  O   LYS A 121      21.245  -5.259   0.957  1.00  0.00           O  
ATOM   1991  N   TYR A 122      19.531  -6.708   0.785  1.00  0.00           N  
ATOM   1992  H   TYR A 122      19.112  -7.417   0.194  1.00  0.00           H  
ATOM   1993  CA  TYR A 122      18.840  -6.366   2.027  1.00  0.00           C  
ATOM   1994  HA  TYR A 122      18.581  -5.309   2.025  1.00  0.00           H  
ATOM   1995  CB  TYR A 122      17.540  -7.181   2.078  1.00  0.00           C  
ATOM   1996  HB2 TYR A 122      16.909  -6.884   1.241  1.00  0.00           H  
ATOM   1997  HB3 TYR A 122      17.780  -8.235   1.951  1.00  0.00           H  
ATOM   1998  CG  TYR A 122      16.752  -7.033   3.358  1.00  0.00           C  
ATOM   1999  CD1 TYR A 122      15.759  -6.040   3.460  1.00  0.00           C  
ATOM   2000  HD1 TYR A 122      15.562  -5.379   2.628  1.00  0.00           H  
ATOM   2001  CE1 TYR A 122      15.070  -5.859   4.673  1.00  0.00           C  
ATOM   2002  HE1 TYR A 122      14.346  -5.064   4.770  1.00  0.00           H  
ATOM   2003  CZ  TYR A 122      15.389  -6.666   5.784  1.00  0.00           C  
ATOM   2004  OH  TYR A 122      14.753  -6.467   6.966  1.00  0.00           O  
ATOM   2005  HH  TYR A 122      15.327  -6.727   7.692  1.00  0.00           H  
ATOM   2006  CE2 TYR A 122      16.367  -7.677   5.677  1.00  0.00           C  
ATOM   2007  HE2 TYR A 122      16.619  -8.286   6.532  1.00  0.00           H  
ATOM   2008  CD2 TYR A 122      17.043  -7.865   4.458  1.00  0.00           C  
ATOM   2009  HD2 TYR A 122      17.817  -8.618   4.382  1.00  0.00           H  
ATOM   2010  C   TYR A 122      19.721  -6.606   3.260  1.00  0.00           C  
ATOM   2011  O   TYR A 122      19.854  -5.710   4.090  1.00  0.00           O  
ATOM   2012  N   SER A 123      20.376  -7.768   3.359  1.00  0.00           N  
ATOM   2013  H   SER A 123      20.227  -8.471   2.641  1.00  0.00           H  
ATOM   2014  CA  SER A 123      21.308  -8.093   4.452  1.00  0.00           C  
ATOM   2015  HA  SER A 123      20.770  -8.070   5.400  1.00  0.00           H  
ATOM   2016  CB  SER A 123      21.843  -9.515   4.239  1.00  0.00           C  
ATOM   2017  HB2 SER A 123      21.007 -10.211   4.162  1.00  0.00           H  
ATOM   2018  HB3 SER A 123      22.420  -9.560   3.314  1.00  0.00           H  
ATOM   2019  OG  SER A 123      22.671  -9.910   5.310  1.00  0.00           O  
ATOM   2020  HG  SER A 123      23.293 -10.570   4.989  1.00  0.00           H  
ATOM   2021  C   SER A 123      22.457  -7.078   4.548  1.00  0.00           C  
ATOM   2022  O   SER A 123      22.699  -6.492   5.601  1.00  0.00           O  
ATOM   2023  N   LYS A 124      23.116  -6.785   3.419  1.00  0.00           N  
ATOM   2024  H   LYS A 124      22.866  -7.304   2.581  1.00  0.00           H  
ATOM   2025  CA  LYS A 124      24.230  -5.823   3.341  1.00  0.00           C  
ATOM   2026  HA  LYS A 124      24.880  -5.976   4.204  1.00  0.00           H  
ATOM   2027  CB  LYS A 124      25.034  -6.098   2.064  1.00  0.00           C  
ATOM   2028  HB2 LYS A 124      24.358  -6.240   1.219  1.00  0.00           H  
ATOM   2029  HB3 LYS A 124      25.688  -5.251   1.851  1.00  0.00           H  
ATOM   2030  CG  LYS A 124      25.905  -7.341   2.272  1.00  0.00           C  
ATOM   2031  HG2 LYS A 124      26.623  -7.133   3.067  1.00  0.00           H  
ATOM   2032  HG3 LYS A 124      25.286  -8.188   2.572  1.00  0.00           H  
ATOM   2033  CD  LYS A 124      26.661  -7.717   0.999  1.00  0.00           C  
ATOM   2034  HD2 LYS A 124      25.947  -8.102   0.267  1.00  0.00           H  
ATOM   2035  HD3 LYS A 124      27.166  -6.839   0.590  1.00  0.00           H  
ATOM   2036  CE  LYS A 124      27.685  -8.795   1.362  1.00  0.00           C  
ATOM   2037  HE2 LYS A 124      28.430  -8.358   2.031  1.00  0.00           H  
ATOM   2038  HE3 LYS A 124      27.158  -9.597   1.892  1.00  0.00           H  
ATOM   2039  NZ  LYS A 124      28.329  -9.350   0.155  1.00  0.00           N  
ATOM   2040  HZ1 LYS A 124      28.659  -8.628  -0.464  1.00  0.00           H  
ATOM   2041  HZ2 LYS A 124      27.607  -9.884  -0.340  1.00  0.00           H  
ATOM   2042  HZ3 LYS A 124      29.049 -10.014   0.390  1.00  0.00           H  
ATOM   2043  C   LYS A 124      23.820  -4.347   3.436  1.00  0.00           C  
ATOM   2044  O   LYS A 124      24.699  -3.505   3.592  1.00  0.00           O  
ATOM   2045  N   CYS A 125      22.527  -4.027   3.351  1.00  0.00           N  
ATOM   2046  H   CYS A 125      21.869  -4.774   3.175  1.00  0.00           H  
ATOM   2047  CA  CYS A 125      21.993  -2.668   3.509  1.00  0.00           C  
ATOM   2048  HA  CYS A 125      22.821  -1.981   3.701  1.00  0.00           H  
ATOM   2049  CB  CYS A 125      21.309  -2.222   2.203  1.00  0.00           C  
ATOM   2050  HB2 CYS A 125      20.419  -2.832   2.039  1.00  0.00           H  
ATOM   2051  HB3 CYS A 125      21.001  -1.180   2.303  1.00  0.00           H  
ATOM   2052  SG  CYS A 125      22.416  -2.385   0.768  1.00  0.00           S  
ATOM   2053  HG  CYS A 125      22.384  -3.726   0.796  1.00  0.00           H  
ATOM   2054  C   CYS A 125      21.054  -2.543   4.726  1.00  0.00           C  
ATOM   2055  O   CYS A 125      20.194  -1.659   4.743  1.00  0.00           O  
ATOM   2056  N   SER A 126      21.159  -3.457   5.701  1.00  0.00           N  
ATOM   2057  H   SER A 126      21.913  -4.127   5.651  1.00  0.00           H  
ATOM   2058  CA  SER A 126      20.325  -3.490   6.915  1.00  0.00           C  
ATOM   2059  HA  SER A 126      19.301  -3.330   6.622  1.00  0.00           H  
ATOM   2060  CB  SER A 126      20.387  -4.861   7.574  1.00  0.00           C  
ATOM   2061  HB2 SER A 126      21.419  -5.212   7.624  1.00  0.00           H  
ATOM   2062  HB3 SER A 126      19.984  -4.798   8.586  1.00  0.00           H  
ATOM   2063  OG  SER A 126      19.582  -5.728   6.800  1.00  0.00           O  
ATOM   2064  HG  SER A 126      19.876  -5.664   5.873  1.00  0.00           H  
ATOM   2065  C   SER A 126      20.637  -2.369   7.901  1.00  0.00           C  
ATOM   2066  O   SER A 126      19.646  -1.701   8.279  1.00  0.00           O  
ATOM   2067  OXT SER A 126      21.823  -2.157   8.208  1.00  0.00           O  
TER    2068      SER   126                                                      
ATOM   2068  N   MET B 127     -17.524  30.687 -15.022  1.00  0.00           N  
ATOM   2069  H1  MET B 127     -17.321  30.908 -15.988  1.00  0.00           H  
ATOM   2070  H2  MET B 127     -18.360  30.122 -14.963  1.00  0.00           H  
ATOM   2071  H3  MET B 127     -16.741  30.159 -14.655  1.00  0.00           H  
ATOM   2072  CA  MET B 127     -17.673  31.937 -14.236  1.00  0.00           C  
ATOM   2073  HA  MET B 127     -18.492  32.526 -14.648  1.00  0.00           H  
ATOM   2074  CB  MET B 127     -18.023  31.584 -12.780  1.00  0.00           C  
ATOM   2075  HB2 MET B 127     -19.024  31.152 -12.773  1.00  0.00           H  
ATOM   2076  HB3 MET B 127     -17.328  30.826 -12.416  1.00  0.00           H  
ATOM   2077  CG  MET B 127     -17.989  32.768 -11.809  1.00  0.00           C  
ATOM   2078  HG2 MET B 127     -16.958  33.102 -11.713  1.00  0.00           H  
ATOM   2079  HG3 MET B 127     -18.581  33.590 -12.213  1.00  0.00           H  
ATOM   2080  SD  MET B 127     -18.597  32.375 -10.151  1.00  0.00           S  
ATOM   2081  CE  MET B 127     -20.389  32.389 -10.421  1.00  0.00           C  
ATOM   2082  HE1 MET B 127     -20.664  31.633 -11.156  1.00  0.00           H  
ATOM   2083  HE2 MET B 127     -20.700  33.374 -10.768  1.00  0.00           H  
ATOM   2084  HE3 MET B 127     -20.894  32.168  -9.480  1.00  0.00           H  
ATOM   2085  C   MET B 127     -16.395  32.765 -14.379  1.00  0.00           C  
ATOM   2086  O   MET B 127     -15.361  32.170 -14.656  1.00  0.00           O  
ATOM   2087  N   HIE B 128     -16.446  34.104 -14.283  1.00  0.00           N  
ATOM   2088  H   HIE B 128     -17.294  34.568 -13.998  1.00  0.00           H  
ATOM   2089  CA  HIE B 128     -15.240  34.940 -14.439  1.00  0.00           C  
ATOM   2090  HA  HIE B 128     -14.643  34.500 -15.241  1.00  0.00           H  
ATOM   2091  CB  HIE B 128     -15.604  36.369 -14.876  1.00  0.00           C  
ATOM   2092  HB2 HIE B 128     -15.910  36.943 -14.000  1.00  0.00           H  
ATOM   2093  HB3 HIE B 128     -16.442  36.327 -15.572  1.00  0.00           H  
ATOM   2094  CG  HIE B 128     -14.477  37.096 -15.577  1.00  0.00           C  
ATOM   2095  ND1 HIE B 128     -13.264  36.528 -15.978  1.00  0.00           N  
ATOM   2096  CE1 HIE B 128     -12.612  37.478 -16.663  1.00  0.00           C  
ATOM   2097  HE1 HIE B 128     -11.640  37.347 -17.124  1.00  0.00           H  
ATOM   2098  NE2 HIE B 128     -13.349  38.600 -16.719  1.00  0.00           N  
ATOM   2099  HE2 HIE B 128     -13.093  39.444 -17.213  1.00  0.00           H  
ATOM   2100  CD2 HIE B 128     -14.530  38.377 -16.044  1.00  0.00           C  
ATOM   2101  HD2 HIE B 128     -15.361  39.062 -15.936  1.00  0.00           H  
ATOM   2102  C   HIE B 128     -14.352  34.921 -13.185  1.00  0.00           C  
ATOM   2103  O   HIE B 128     -14.844  34.686 -12.079  1.00  0.00           O  
ATOM   2104  N   HIE B 129     -13.048  35.157 -13.355  1.00  0.00           N  
ATOM   2105  H   HIE B 129     -12.750  35.456 -14.278  1.00  0.00           H  
ATOM   2106  CA  HIE B 129     -12.009  34.748 -12.394  1.00  0.00           C  
ATOM   2107  HA  HIE B 129     -12.246  33.724 -12.112  1.00  0.00           H  
ATOM   2108  CB  HIE B 129     -10.635  34.708 -13.094  1.00  0.00           C  
ATOM   2109  HB2 HIE B 129     -10.016  35.536 -12.744  1.00  0.00           H  
ATOM   2110  HB3 HIE B 129     -10.759  34.815 -14.173  1.00  0.00           H  
ATOM   2111  CG  HIE B 129      -9.920  33.399 -12.849  1.00  0.00           C  
ATOM   2112  ND1 HIE B 129     -10.455  32.142 -13.132  1.00  0.00           N  
ATOM   2113  CE1 HIE B 129      -9.548  31.244 -12.723  1.00  0.00           C  
ATOM   2114  HE1 HIE B 129      -9.680  30.169 -12.773  1.00  0.00           H  
ATOM   2115  NE2 HIE B 129      -8.454  31.870 -12.256  1.00  0.00           N  
ATOM   2116  HE2 HIE B 129      -7.614  31.403 -11.942  1.00  0.00           H  
ATOM   2117  CD2 HIE B 129      -8.673  33.232 -12.320  1.00  0.00           C  
ATOM   2118  HD2 HIE B 129      -7.996  34.021 -12.023  1.00  0.00           H  
ATOM   2119  C   HIE B 129     -11.982  35.519 -11.062  1.00  0.00           C  
ATOM   2120  O   HIE B 129     -11.281  35.111 -10.136  1.00  0.00           O  
ATOM   2121  N   HIE B 130     -12.756  36.600 -10.940  1.00  0.00           N  
ATOM   2122  H   HIE B 130     -13.211  36.944 -11.775  1.00  0.00           H  
ATOM   2123  CA  HIE B 130     -12.994  37.340  -9.693  1.00  0.00           C  
ATOM   2124  HA  HIE B 130     -12.048  37.469  -9.169  1.00  0.00           H  
ATOM   2125  CB  HIE B 130     -13.562  38.728 -10.029  1.00  0.00           C  
ATOM   2126  HB2 HIE B 130     -13.676  39.296  -9.104  1.00  0.00           H  
ATOM   2127  HB3 HIE B 130     -14.551  38.612 -10.476  1.00  0.00           H  
ATOM   2128  CG  HIE B 130     -12.699  39.512 -10.984  1.00  0.00           C  
ATOM   2129  ND1 HIE B 130     -12.543  39.235 -12.345  1.00  0.00           N  
ATOM   2130  CE1 HIE B 130     -11.658  40.133 -12.801  1.00  0.00           C  
ATOM   2131  HE1 HIE B 130     -11.313  40.187 -13.826  1.00  0.00           H  
ATOM   2132  NE2 HIE B 130     -11.259  40.946 -11.808  1.00  0.00           N  
ATOM   2133  HE2 HIE B 130     -10.596  41.703 -11.900  1.00  0.00           H  
ATOM   2134  CD2 HIE B 130     -11.905  40.569 -10.652  1.00  0.00           C  
ATOM   2135  HD2 HIE B 130     -11.804  41.009  -9.669  1.00  0.00           H  
ATOM   2136  C   HIE B 130     -13.948  36.618  -8.737  1.00  0.00           C  
ATOM   2137  O   HIE B 130     -13.754  36.687  -7.527  1.00  0.00           O  
ATOM   2138  N   HIE B 131     -14.959  35.928  -9.274  1.00  0.00           N  
ATOM   2139  H   HIE B 131     -15.034  35.917 -10.282  1.00  0.00           H  
ATOM   2140  CA  HIE B 131     -15.978  35.199  -8.503  1.00  0.00           C  
ATOM   2141  HA  HIE B 131     -15.918  35.486  -7.451  1.00  0.00           H  
ATOM   2142  CB  HIE B 131     -17.374  35.560  -9.023  1.00  0.00           C  
ATOM   2143  HB2 HIE B 131     -18.121  34.993  -8.463  1.00  0.00           H  
ATOM   2144  HB3 HIE B 131     -17.451  35.289 -10.078  1.00  0.00           H  
ATOM   2145  CG  HIE B 131     -17.677  37.026  -8.875  1.00  0.00           C  
ATOM   2146  ND1 HIE B 131     -17.555  37.991  -9.877  1.00  0.00           N  
ATOM   2147  CE1 HIE B 131     -17.832  39.162  -9.284  1.00  0.00           C  
ATOM   2148  HE1 HIE B 131     -17.826  40.118  -9.790  1.00  0.00           H  
ATOM   2149  NE2 HIE B 131     -18.097  38.982  -7.978  1.00  0.00           N  
ATOM   2150  HE2 HIE B 131     -18.307  39.712  -7.313  1.00  0.00           H  
ATOM   2151  CD2 HIE B 131     -17.997  37.639  -7.701  1.00  0.00           C  
ATOM   2152  HD2 HIE B 131     -18.112  37.157  -6.740  1.00  0.00           H  
ATOM   2153  C   HIE B 131     -15.776  33.688  -8.536  1.00  0.00           C  
ATOM   2154  O   HIE B 131     -16.167  33.004  -7.593  1.00  0.00           O  
ATOM   2155  N   HIE B 132     -15.134  33.176  -9.589  1.00  0.00           N  
ATOM   2156  H   HIE B 132     -14.866  33.791 -10.345  1.00  0.00           H  
ATOM   2157  CA  HIE B 132     -14.656  31.802  -9.603  1.00  0.00           C  
ATOM   2158  HA  HIE B 132     -15.506  31.143  -9.410  1.00  0.00           H  
ATOM   2159  CB  HIE B 132     -14.098  31.447 -10.984  1.00  0.00           C  
ATOM   2160  HB2 HIE B 132     -13.309  32.145 -11.247  1.00  0.00           H  
ATOM   2161  HB3 HIE B 132     -14.886  31.503 -11.735  1.00  0.00           H  
ATOM   2162  CG  HIE B 132     -13.517  30.070 -10.969  1.00  0.00           C  
ATOM   2163  ND1 HIE B 132     -12.191  29.791 -10.642  1.00  0.00           N  
ATOM   2164  CE1 HIE B 132     -12.163  28.480 -10.370  1.00  0.00           C  
ATOM   2165  HE1 HIE B 132     -11.281  27.947 -10.041  1.00  0.00           H  
ATOM   2166  NE2 HIE B 132     -13.387  27.941 -10.519  1.00  0.00           N  
ATOM   2167  HE2 HIE B 132     -13.651  26.984 -10.326  1.00  0.00           H  
ATOM   2168  CD2 HIE B 132     -14.258  28.929 -10.890  1.00  0.00           C  
ATOM   2169  HD2 HIE B 132     -15.337  28.832 -10.964  1.00  0.00           H  
ATOM   2170  C   HIE B 132     -13.655  31.573  -8.457  1.00  0.00           C  
ATOM   2171  O   HIE B 132     -12.853  32.447  -8.102  1.00  0.00           O  
ATOM   2172  N   HIE B 133     -13.767  30.409  -7.825  1.00  0.00           N  
ATOM   2173  H   HIE B 133     -14.409  29.725  -8.206  1.00  0.00           H  
ATOM   2174  CA  HIE B 133     -13.262  30.143  -6.482  1.00  0.00           C  
ATOM   2175  HA  HIE B 133     -13.565  30.983  -5.854  1.00  0.00           H  
ATOM   2176  CB  HIE B 133     -13.955  28.884  -5.934  1.00  0.00           C  
ATOM   2177  HB2 HIE B 133     -13.853  28.851  -4.848  1.00  0.00           H  
ATOM   2178  HB3 HIE B 133     -13.457  28.018  -6.367  1.00  0.00           H  
ATOM   2179  CG  HIE B 133     -15.414  28.781  -6.308  1.00  0.00           C  
ATOM   2180  ND1 HIE B 133     -15.875  28.198  -7.488  1.00  0.00           N  
ATOM   2181  CE1 HIE B 133     -17.178  28.505  -7.582  1.00  0.00           C  
ATOM   2182  HE1 HIE B 133     -17.821  28.223  -8.413  1.00  0.00           H  
ATOM   2183  NE2 HIE B 133     -17.561  29.202  -6.496  1.00  0.00           N  
ATOM   2184  HE2 HIE B 133     -18.492  29.560  -6.331  1.00  0.00           H  
ATOM   2185  CD2 HIE B 133     -16.459  29.402  -5.689  1.00  0.00           C  
ATOM   2186  HD2 HIE B 133     -16.410  29.999  -4.787  1.00  0.00           H  
ATOM   2187  C   HIE B 133     -11.730  30.039  -6.409  1.00  0.00           C  
ATOM   2188  O   HIE B 133     -11.049  29.642  -7.355  1.00  0.00           O  
ATOM   2189  N   LYS B 134     -11.176  30.394  -5.249  1.00  0.00           N  
ATOM   2190  H   LYS B 134     -11.806  30.693  -4.510  1.00  0.00           H  
ATOM   2191  CA  LYS B 134      -9.759  30.254  -4.889  1.00  0.00           C  
ATOM   2192  HA  LYS B 134      -9.192  29.952  -5.769  1.00  0.00           H  
ATOM   2193  CB  LYS B 134      -9.204  31.591  -4.362  1.00  0.00           C  
ATOM   2194  HB2 LYS B 134      -9.706  31.831  -3.425  1.00  0.00           H  
ATOM   2195  HB3 LYS B 134      -8.141  31.477  -4.141  1.00  0.00           H  
ATOM   2196  CG  LYS B 134      -9.392  32.782  -5.318  1.00  0.00           C  
ATOM   2197  HG2 LYS B 134     -10.452  32.900  -5.542  1.00  0.00           H  
ATOM   2198  HG3 LYS B 134      -9.067  33.689  -4.805  1.00  0.00           H  
ATOM   2199  CD  LYS B 134      -8.589  32.646  -6.621  1.00  0.00           C  
ATOM   2200  HD2 LYS B 134      -7.533  32.802  -6.391  1.00  0.00           H  
ATOM   2201  HD3 LYS B 134      -8.702  31.649  -7.048  1.00  0.00           H  
ATOM   2202  CE  LYS B 134      -9.036  33.683  -7.657  1.00  0.00           C  
ATOM   2203  HE2 LYS B 134      -9.167  34.650  -7.161  1.00  0.00           H  
ATOM   2204  HE3 LYS B 134      -8.242  33.793  -8.400  1.00  0.00           H  
ATOM   2205  NZ  LYS B 134     -10.290  33.276  -8.340  1.00  0.00           N  
ATOM   2206  HZ1 LYS B 134     -11.082  33.171  -7.709  1.00  0.00           H  
ATOM   2207  HZ2 LYS B 134     -10.590  33.974  -9.020  1.00  0.00           H  
ATOM   2208  HZ3 LYS B 134     -10.209  32.390  -8.822  1.00  0.00           H  
ATOM   2209  C   LYS B 134      -9.592  29.152  -3.846  1.00  0.00           C  
ATOM   2210  O   LYS B 134     -10.465  28.967  -2.996  1.00  0.00           O  
ATOM   2211  N   VAL B 135      -8.459  28.458  -3.882  1.00  0.00           N  
ATOM   2212  H   VAL B 135      -7.769  28.694  -4.576  1.00  0.00           H  
ATOM   2213  CA  VAL B 135      -8.041  27.564  -2.797  1.00  0.00           C  
ATOM   2214  HA  VAL B 135      -8.868  26.901  -2.541  1.00  0.00           H  
ATOM   2215  CB  VAL B 135      -6.846  26.692  -3.232  1.00  0.00           C  
ATOM   2216  HB  VAL B 135      -5.986  27.334  -3.427  1.00  0.00           H  
ATOM   2217  CG1 VAL B 135      -6.464  25.688  -2.146  1.00  0.00           C  
ATOM   2218 HG11 VAL B 135      -6.139  26.213  -1.249  1.00  0.00           H  
ATOM   2219 HG12 VAL B 135      -7.313  25.045  -1.904  1.00  0.00           H  
ATOM   2220 HG13 VAL B 135      -5.638  25.073  -2.494  1.00  0.00           H  
ATOM   2221  CG2 VAL B 135      -7.155  25.907  -4.514  1.00  0.00           C  
ATOM   2222 HG21 VAL B 135      -6.318  25.252  -4.758  1.00  0.00           H  
ATOM   2223 HG22 VAL B 135      -8.054  25.304  -4.381  1.00  0.00           H  
ATOM   2224 HG23 VAL B 135      -7.296  26.596  -5.344  1.00  0.00           H  
ATOM   2225  C   VAL B 135      -7.696  28.424  -1.577  1.00  0.00           C  
ATOM   2226  O   VAL B 135      -6.874  29.330  -1.686  1.00  0.00           O  
ATOM   2227  N   LEU B 136      -8.360  28.187  -0.445  1.00  0.00           N  
ATOM   2228  H   LEU B 136      -9.009  27.409  -0.444  1.00  0.00           H  
ATOM   2229  CA  LEU B 136      -8.088  28.857   0.834  1.00  0.00           C  
ATOM   2230  HA  LEU B 136      -7.676  29.847   0.636  1.00  0.00           H  
ATOM   2231  CB  LEU B 136      -9.420  29.016   1.587  1.00  0.00           C  
ATOM   2232  HB2 LEU B 136     -10.111  29.531   0.930  1.00  0.00           H  
ATOM   2233  HB3 LEU B 136      -9.822  28.022   1.791  1.00  0.00           H  
ATOM   2234  CG  LEU B 136      -9.342  29.798   2.913  1.00  0.00           C  
ATOM   2235  HG  LEU B 136      -8.596  29.353   3.568  1.00  0.00           H  
ATOM   2236  CD1 LEU B 136      -9.000  31.274   2.686  1.00  0.00           C  
ATOM   2237 HD11 LEU B 136      -8.000  31.361   2.260  1.00  0.00           H  
ATOM   2238 HD12 LEU B 136      -9.726  31.730   2.013  1.00  0.00           H  
ATOM   2239 HD13 LEU B 136      -9.008  31.801   3.639  1.00  0.00           H  
ATOM   2240  CD2 LEU B 136     -10.685  29.734   3.637  1.00  0.00           C  
ATOM   2241 HD21 LEU B 136     -11.469  30.191   3.035  1.00  0.00           H  
ATOM   2242 HD22 LEU B 136     -10.946  28.693   3.832  1.00  0.00           H  
ATOM   2243 HD23 LEU B 136     -10.608  30.256   4.591  1.00  0.00           H  
ATOM   2244  C   LEU B 136      -7.055  28.095   1.676  1.00  0.00           C  
ATOM   2245  O   LEU B 136      -6.348  28.699   2.477  1.00  0.00           O  
ATOM   2246  N   GLN B 137      -6.955  26.780   1.477  1.00  0.00           N  
ATOM   2247  H   GLN B 137      -7.569  26.342   0.802  1.00  0.00           H  
ATOM   2248  CA  GLN B 137      -5.975  25.930   2.150  1.00  0.00           C  
ATOM   2249  HA  GLN B 137      -5.099  26.540   2.373  1.00  0.00           H  
ATOM   2250  CB  GLN B 137      -6.582  25.433   3.471  1.00  0.00           C  
ATOM   2251  HB2 GLN B 137      -7.240  26.214   3.859  1.00  0.00           H  
ATOM   2252  HB3 GLN B 137      -7.179  24.537   3.298  1.00  0.00           H  
ATOM   2253  CG  GLN B 137      -5.509  25.145   4.529  1.00  0.00           C  
ATOM   2254  HG2 GLN B 137      -4.984  24.225   4.273  1.00  0.00           H  
ATOM   2255  HG3 GLN B 137      -4.789  25.964   4.541  1.00  0.00           H  
ATOM   2256  CD  GLN B 137      -6.086  25.030   5.938  1.00  0.00           C  
ATOM   2257  OE1 GLN B 137      -7.245  25.286   6.217  1.00  0.00           O  
ATOM   2258  NE2 GLN B 137      -5.289  24.653   6.910  1.00  0.00           N  
ATOM   2259 HE21 GLN B 137      -5.728  24.571   7.809  1.00  0.00           H  
ATOM   2260 HE22 GLN B 137      -4.328  24.426   6.735  1.00  0.00           H  
ATOM   2261  C   GLN B 137      -5.542  24.795   1.215  1.00  0.00           C  
ATOM   2262  O   GLN B 137      -6.399  24.136   0.623  1.00  0.00           O  
ATOM   2263  N   GLU B 138      -4.226  24.638   1.031  1.00  0.00           N  
ATOM   2264  H   GLU B 138      -3.596  25.199   1.581  1.00  0.00           H  
ATOM   2265  CA  GLU B 138      -3.617  23.838  -0.046  1.00  0.00           C  
ATOM   2266  HA  GLU B 138      -4.000  24.247  -0.974  1.00  0.00           H  
ATOM   2267  CB  GLU B 138      -2.083  24.017  -0.029  1.00  0.00           C  
ATOM   2268  HB2 GLU B 138      -1.769  24.534   0.881  1.00  0.00           H  
ATOM   2269  HB3 GLU B 138      -1.603  23.036  -0.042  1.00  0.00           H  
ATOM   2270  CG  GLU B 138      -1.603  24.806  -1.252  1.00  0.00           C  
ATOM   2271  HG2 GLU B 138      -2.062  24.370  -2.141  1.00  0.00           H  
ATOM   2272  HG3 GLU B 138      -1.952  25.839  -1.175  1.00  0.00           H  
ATOM   2273  CD  GLU B 138      -0.074  24.765  -1.399  1.00  0.00           C  
ATOM   2274  OE1 GLU B 138       0.376  24.196  -2.424  1.00  0.00           O  
ATOM   2275  OE2 GLU B 138       0.612  25.314  -0.507  1.00  0.00           O  
ATOM   2276  C   GLU B 138      -3.972  22.335   0.002  1.00  0.00           C  
ATOM   2277  O   GLU B 138      -4.072  21.779   1.100  1.00  0.00           O  
ATOM   2278  N   PRO B 139      -4.119  21.646  -1.151  1.00  0.00           N  
ATOM   2279  CD  PRO B 139      -4.155  22.169  -2.509  1.00  0.00           C  
ATOM   2280  HD2 PRO B 139      -3.147  22.143  -2.917  1.00  0.00           H  
ATOM   2281  HD3 PRO B 139      -4.560  23.175  -2.571  1.00  0.00           H  
ATOM   2282  CG  PRO B 139      -5.063  21.221  -3.285  1.00  0.00           C  
ATOM   2283  HG2 PRO B 139      -4.851  21.232  -4.352  1.00  0.00           H  
ATOM   2284  HG3 PRO B 139      -6.106  21.481  -3.104  1.00  0.00           H  
ATOM   2285  CB  PRO B 139      -4.741  19.872  -2.651  1.00  0.00           C  
ATOM   2286  HB2 PRO B 139      -3.849  19.459  -3.123  1.00  0.00           H  
ATOM   2287  HB3 PRO B 139      -5.577  19.178  -2.743  1.00  0.00           H  
ATOM   2288  CA  PRO B 139      -4.463  20.228  -1.184  1.00  0.00           C  
ATOM   2289  HA  PRO B 139      -5.376  20.102  -0.612  1.00  0.00           H  
ATOM   2290  C   PRO B 139      -3.417  19.317  -0.543  1.00  0.00           C  
ATOM   2291  O   PRO B 139      -2.304  19.142  -1.040  1.00  0.00           O  
ATOM   2292  N   THR B 140      -3.830  18.670   0.543  1.00  0.00           N  
ATOM   2293  H   THR B 140      -4.784  18.844   0.846  1.00  0.00           H  
ATOM   2294  CA  THR B 140      -3.106  17.569   1.183  1.00  0.00           C  
ATOM   2295  HA  THR B 140      -2.073  17.587   0.835  1.00  0.00           H  
ATOM   2296  CB  THR B 140      -3.071  17.775   2.704  1.00  0.00           C  
ATOM   2297  HB  THR B 140      -2.762  18.800   2.907  1.00  0.00           H  
ATOM   2298  CG2 THR B 140      -4.403  17.521   3.411  1.00  0.00           C  
ATOM   2299 HG21 THR B 140      -5.171  18.182   3.007  1.00  0.00           H  
ATOM   2300 HG22 THR B 140      -4.718  16.484   3.286  1.00  0.00           H  
ATOM   2301 HG23 THR B 140      -4.292  17.730   4.475  1.00  0.00           H  
ATOM   2302  OG1 THR B 140      -2.116  16.911   3.275  1.00  0.00           O  
ATOM   2303  HG1 THR B 140      -1.356  17.448   3.515  1.00  0.00           H  
ATOM   2304  C   THR B 140      -3.703  16.223   0.758  1.00  0.00           C  
ATOM   2305  O   THR B 140      -4.777  16.172   0.154  1.00  0.00           O  
ATOM   2306  N   CYS B 141      -3.013  15.112   1.028  1.00  0.00           N  
ATOM   2307  H   CYS B 141      -2.168  15.194   1.581  1.00  0.00           H  
ATOM   2308  CA  CYS B 141      -3.481  13.769   0.676  1.00  0.00           C  
ATOM   2309  HA  CYS B 141      -4.553  13.730   0.851  1.00  0.00           H  
ATOM   2310  CB  CYS B 141      -3.201  13.552  -0.823  1.00  0.00           C  
ATOM   2311  HB2 CYS B 141      -3.727  14.318  -1.396  1.00  0.00           H  
ATOM   2312  HB3 CYS B 141      -2.133  13.669  -1.005  1.00  0.00           H  
ATOM   2313  SG  CYS B 141      -3.740  11.917  -1.399  1.00  0.00           S  
ATOM   2314  HG  CYS B 141      -2.693  11.234  -0.917  1.00  0.00           H  
ATOM   2315  C   CYS B 141      -2.861  12.677   1.556  1.00  0.00           C  
ATOM   2316  O   CYS B 141      -1.684  12.759   1.896  1.00  0.00           O  
ATOM   2317  N   VAL B 142      -3.632  11.631   1.873  1.00  0.00           N  
ATOM   2318  H   VAL B 142      -4.594  11.636   1.543  1.00  0.00           H  
ATOM   2319  CA  VAL B 142      -3.175  10.448   2.634  1.00  0.00           C  
ATOM   2320  HA  VAL B 142      -2.087  10.468   2.672  1.00  0.00           H  
ATOM   2321  CB  VAL B 142      -3.676  10.454   4.096  1.00  0.00           C  
ATOM   2322  HB  VAL B 142      -3.180   9.635   4.620  1.00  0.00           H  
ATOM   2323  CG1 VAL B 142      -3.312  11.752   4.827  1.00  0.00           C  
ATOM   2324 HG11 VAL B 142      -3.880  12.589   4.421  1.00  0.00           H  
ATOM   2325 HG12 VAL B 142      -3.537  11.655   5.889  1.00  0.00           H  
ATOM   2326 HG13 VAL B 142      -2.246  11.951   4.711  1.00  0.00           H  
ATOM   2327  CG2 VAL B 142      -5.189  10.228   4.230  1.00  0.00           C  
ATOM   2328 HG21 VAL B 142      -5.728  10.995   3.674  1.00  0.00           H  
ATOM   2329 HG22 VAL B 142      -5.480  10.278   5.278  1.00  0.00           H  
ATOM   2330 HG23 VAL B 142      -5.460   9.245   3.848  1.00  0.00           H  
ATOM   2331  C   VAL B 142      -3.573   9.151   1.924  1.00  0.00           C  
ATOM   2332  O   VAL B 142      -4.625   9.099   1.291  1.00  0.00           O  
ATOM   2333  N   SER B 143      -2.753   8.103   2.022  1.00  0.00           N  
ATOM   2334  H   SER B 143      -1.941   8.198   2.626  1.00  0.00           H  
ATOM   2335  CA  SER B 143      -2.970   6.793   1.378  1.00  0.00           C  
ATOM   2336  HA  SER B 143      -3.790   6.869   0.672  1.00  0.00           H  
ATOM   2337  CB  SER B 143      -1.722   6.372   0.587  1.00  0.00           C  
ATOM   2338  HB2 SER B 143      -1.373   7.204  -0.020  1.00  0.00           H  
ATOM   2339  HB3 SER B 143      -0.924   6.084   1.276  1.00  0.00           H  
ATOM   2340  OG  SER B 143      -2.023   5.283  -0.267  1.00  0.00           O  
ATOM   2341  HG  SER B 143      -2.528   5.638  -1.014  1.00  0.00           H  
ATOM   2342  C   SER B 143      -3.334   5.698   2.383  1.00  0.00           C  
ATOM   2343  O   SER B 143      -2.721   5.624   3.448  1.00  0.00           O  
ATOM   2344  N   ASP B 144      -4.258   4.795   2.032  1.00  0.00           N  
ATOM   2345  H   ASP B 144      -4.771   4.912   1.160  1.00  0.00           H  
ATOM   2346  CA  ASP B 144      -4.495   3.576   2.824  1.00  0.00           C  
ATOM   2347  HA  ASP B 144      -4.412   3.845   3.877  1.00  0.00           H  
ATOM   2348  CB  ASP B 144      -5.930   3.060   2.624  1.00  0.00           C  
ATOM   2349  HB2 ASP B 144      -6.154   2.399   3.461  1.00  0.00           H  
ATOM   2350  HB3 ASP B 144      -6.623   3.901   2.679  1.00  0.00           H  
ATOM   2351  CG  ASP B 144      -6.197   2.281   1.334  1.00  0.00           C  
ATOM   2352  OD1 ASP B 144      -5.447   2.401   0.342  1.00  0.00           O  
ATOM   2353  OD2 ASP B 144      -7.181   1.506   1.329  1.00  0.00           O  
ATOM   2354  C   ASP B 144      -3.452   2.462   2.577  1.00  0.00           C  
ATOM   2355  O   ASP B 144      -3.457   1.454   3.289  1.00  0.00           O  
ATOM   2356  N   TYR B 145      -2.574   2.643   1.580  1.00  0.00           N  
ATOM   2357  H   TYR B 145      -2.648   3.516   1.075  1.00  0.00           H  
ATOM   2358  CA  TYR B 145      -1.565   1.696   1.085  1.00  0.00           C  
ATOM   2359  HA  TYR B 145      -1.200   2.144   0.161  1.00  0.00           H  
ATOM   2360  CB  TYR B 145      -0.358   1.632   2.047  1.00  0.00           C  
ATOM   2361  HB2 TYR B 145      -0.358   2.526   2.671  1.00  0.00           H  
ATOM   2362  HB3 TYR B 145      -0.477   0.779   2.715  1.00  0.00           H  
ATOM   2363  CG  TYR B 145       1.003   1.581   1.364  1.00  0.00           C  
ATOM   2364  CD1 TYR B 145       1.398   2.642   0.524  1.00  0.00           C  
ATOM   2365  HD1 TYR B 145       0.732   3.479   0.361  1.00  0.00           H  
ATOM   2366  CE1 TYR B 145       2.652   2.613  -0.115  1.00  0.00           C  
ATOM   2367  HE1 TYR B 145       2.951   3.406  -0.780  1.00  0.00           H  
ATOM   2368  CZ  TYR B 145       3.546   1.548   0.117  1.00  0.00           C  
ATOM   2369  OH  TYR B 145       4.743   1.552  -0.530  1.00  0.00           O  
ATOM   2370  HH  TYR B 145       5.377   0.850  -0.280  1.00  0.00           H  
ATOM   2371  CE2 TYR B 145       3.177   0.516   1.008  1.00  0.00           C  
ATOM   2372  HE2 TYR B 145       3.881  -0.261   1.244  1.00  0.00           H  
ATOM   2373  CD2 TYR B 145       1.898   0.519   1.605  1.00  0.00           C  
ATOM   2374  HD2 TYR B 145       1.614  -0.288   2.262  1.00  0.00           H  
ATOM   2375  C   TYR B 145      -2.142   0.335   0.635  1.00  0.00           C  
ATOM   2376  O   TYR B 145      -1.525  -0.721   0.804  1.00  0.00           O  
ATOM   2377  N   MET B 146      -3.359   0.349   0.072  1.00  0.00           N  
ATOM   2378  H   MET B 146      -3.843   1.244   0.020  1.00  0.00           H  
ATOM   2379  CA  MET B 146      -4.078  -0.851  -0.380  1.00  0.00           C  
ATOM   2380  HA  MET B 146      -3.353  -1.592  -0.719  1.00  0.00           H  
ATOM   2381  CB  MET B 146      -4.829  -1.424   0.835  1.00  0.00           C  
ATOM   2382  HB2 MET B 146      -4.086  -1.812   1.525  1.00  0.00           H  
ATOM   2383  HB3 MET B 146      -5.378  -0.623   1.330  1.00  0.00           H  
ATOM   2384  CG  MET B 146      -5.813  -2.555   0.528  1.00  0.00           C  
ATOM   2385  HG2 MET B 146      -6.634  -2.158  -0.069  1.00  0.00           H  
ATOM   2386  HG3 MET B 146      -5.301  -3.324  -0.054  1.00  0.00           H  
ATOM   2387  SD  MET B 146      -6.515  -3.322   2.011  1.00  0.00           S  
ATOM   2388  CE  MET B 146      -7.686  -4.456   1.226  1.00  0.00           C  
ATOM   2389  HE1 MET B 146      -8.409  -3.888   0.640  1.00  0.00           H  
ATOM   2390  HE2 MET B 146      -7.148  -5.141   0.570  1.00  0.00           H  
ATOM   2391  HE3 MET B 146      -8.209  -5.024   1.995  1.00  0.00           H  
ATOM   2392  C   MET B 146      -5.038  -0.625  -1.562  1.00  0.00           C  
ATOM   2393  O   MET B 146      -5.300  -1.567  -2.308  1.00  0.00           O  
ATOM   2394  N   SER B 147      -5.626   0.566  -1.724  1.00  0.00           N  
ATOM   2395  H   SER B 147      -5.401   1.312  -1.069  1.00  0.00           H  
ATOM   2396  CA  SER B 147      -6.727   0.775  -2.678  1.00  0.00           C  
ATOM   2397  HA  SER B 147      -6.489   0.268  -3.610  1.00  0.00           H  
ATOM   2398  CB  SER B 147      -7.978   0.126  -2.068  1.00  0.00           C  
ATOM   2399  HB2 SER B 147      -7.758  -0.910  -1.804  1.00  0.00           H  
ATOM   2400  HB3 SER B 147      -8.235   0.665  -1.159  1.00  0.00           H  
ATOM   2401  OG  SER B 147      -9.100   0.138  -2.923  1.00  0.00           O  
ATOM   2402  HG  SER B 147      -8.839  -0.212  -3.783  1.00  0.00           H  
ATOM   2403  C   SER B 147      -7.016   2.241  -3.016  1.00  0.00           C  
ATOM   2404  O   SER B 147      -7.256   2.569  -4.181  1.00  0.00           O  
ATOM   2405  N   ILE B 148      -7.022   3.125  -2.013  1.00  0.00           N  
ATOM   2406  H   ILE B 148      -6.687   2.827  -1.099  1.00  0.00           H  
ATOM   2407  CA  ILE B 148      -7.478   4.515  -2.150  1.00  0.00           C  
ATOM   2408  HA  ILE B 148      -7.414   4.794  -3.201  1.00  0.00           H  
ATOM   2409  CB  ILE B 148      -8.964   4.669  -1.716  1.00  0.00           C  
ATOM   2410  HB  ILE B 148      -9.075   4.265  -0.707  1.00  0.00           H  
ATOM   2411  CG2 ILE B 148      -9.397   6.152  -1.673  1.00  0.00           C  
ATOM   2412 HG21 ILE B 148      -8.814   6.703  -0.938  1.00  0.00           H  
ATOM   2413 HG22 ILE B 148      -9.275   6.608  -2.656  1.00  0.00           H  
ATOM   2414 HG23 ILE B 148     -10.436   6.241  -1.361  1.00  0.00           H  
ATOM   2415  CG1 ILE B 148      -9.884   3.865  -2.666  1.00  0.00           C  
ATOM   2416 HG12 ILE B 148      -9.655   4.138  -3.695  1.00  0.00           H  
ATOM   2417 HG13 ILE B 148      -9.664   2.806  -2.546  1.00  0.00           H  
ATOM   2418  CD1 ILE B 148     -11.395   4.033  -2.452  1.00  0.00           C  
ATOM   2419 HD11 ILE B 148     -11.718   5.022  -2.776  1.00  0.00           H  
ATOM   2420 HD12 ILE B 148     -11.926   3.290  -3.047  1.00  0.00           H  
ATOM   2421 HD13 ILE B 148     -11.641   3.888  -1.400  1.00  0.00           H  
ATOM   2422  C   ILE B 148      -6.557   5.467  -1.384  1.00  0.00           C  
ATOM   2423  O   ILE B 148      -6.200   5.241  -0.228  1.00  0.00           O  
ATOM   2424  N   SER B 149      -6.259   6.605  -2.011  1.00  0.00           N  
ATOM   2425  H   SER B 149      -6.602   6.716  -2.962  1.00  0.00           H  
ATOM   2426  CA  SER B 149      -5.774   7.803  -1.318  1.00  0.00           C  
ATOM   2427  HA  SER B 149      -5.507   7.521  -0.303  1.00  0.00           H  
ATOM   2428  CB  SER B 149      -4.496   8.331  -1.977  1.00  0.00           C  
ATOM   2429  HB2 SER B 149      -4.715   8.708  -2.976  1.00  0.00           H  
ATOM   2430  HB3 SER B 149      -4.089   9.139  -1.371  1.00  0.00           H  
ATOM   2431  OG  SER B 149      -3.533   7.291  -2.066  1.00  0.00           O  
ATOM   2432  HG  SER B 149      -3.874   6.654  -2.705  1.00  0.00           H  
ATOM   2433  C   SER B 149      -6.874   8.872  -1.204  1.00  0.00           C  
ATOM   2434  O   SER B 149      -7.581   9.158  -2.168  1.00  0.00           O  
ATOM   2435  N   THR B 150      -7.039   9.460  -0.019  1.00  0.00           N  
ATOM   2436  H   THR B 150      -6.331   9.277   0.685  1.00  0.00           H  
ATOM   2437  CA  THR B 150      -7.966  10.574   0.227  1.00  0.00           C  
ATOM   2438  HA  THR B 150      -8.714  10.606  -0.564  1.00  0.00           H  
ATOM   2439  CB  THR B 150      -8.722  10.415   1.552  1.00  0.00           C  
ATOM   2440  HB  THR B 150      -8.017  10.386   2.384  1.00  0.00           H  
ATOM   2441  CG2 THR B 150      -9.733  11.536   1.779  1.00  0.00           C  
ATOM   2442 HG21 THR B 150     -10.338  11.312   2.657  1.00  0.00           H  
ATOM   2443 HG22 THR B 150      -9.214  12.479   1.952  1.00  0.00           H  
ATOM   2444 HG23 THR B 150     -10.379  11.634   0.908  1.00  0.00           H  
ATOM   2445  OG1 THR B 150      -9.453   9.209   1.529  1.00  0.00           O  
ATOM   2446  HG1 THR B 150      -8.814   8.491   1.522  1.00  0.00           H  
ATOM   2447  C   THR B 150      -7.201  11.891   0.207  1.00  0.00           C  
ATOM   2448  O   THR B 150      -6.398  12.161   1.099  1.00  0.00           O  
ATOM   2449  N   CYS B 151      -7.458  12.699  -0.818  1.00  0.00           N  
ATOM   2450  H   CYS B 151      -8.159  12.404  -1.492  1.00  0.00           H  
ATOM   2451  CA  CYS B 151      -7.040  14.093  -0.900  1.00  0.00           C  
ATOM   2452  HA  CYS B 151      -6.145  14.239  -0.308  1.00  0.00           H  
ATOM   2453  CB  CYS B 151      -6.709  14.391  -2.370  1.00  0.00           C  
ATOM   2454  HB2 CYS B 151      -5.887  13.746  -2.679  1.00  0.00           H  
ATOM   2455  HB3 CYS B 151      -7.581  14.167  -2.987  1.00  0.00           H  
ATOM   2456  SG  CYS B 151      -6.234  16.124  -2.625  1.00  0.00           S  
ATOM   2457  HG  CYS B 151      -5.396  16.225  -1.585  1.00  0.00           H  
ATOM   2458  C   CYS B 151      -8.125  14.998  -0.310  1.00  0.00           C  
ATOM   2459  O   CYS B 151      -9.310  14.699  -0.467  1.00  0.00           O  
ATOM   2460  N   GLU B 152      -7.752  16.107   0.330  1.00  0.00           N  
ATOM   2461  H   GLU B 152      -6.763  16.322   0.416  1.00  0.00           H  
ATOM   2462  CA  GLU B 152      -8.697  17.164   0.699  1.00  0.00           C  
ATOM   2463  HA  GLU B 152      -9.442  17.208  -0.091  1.00  0.00           H  
ATOM   2464  CB  GLU B 152      -9.448  16.837   2.000  1.00  0.00           C  
ATOM   2465  HB2 GLU B 152     -10.228  17.589   2.119  1.00  0.00           H  
ATOM   2466  HB3 GLU B 152      -9.936  15.868   1.900  1.00  0.00           H  
ATOM   2467  CG  GLU B 152      -8.596  16.829   3.276  1.00  0.00           C  
ATOM   2468  HG2 GLU B 152      -7.859  16.025   3.203  1.00  0.00           H  
ATOM   2469  HG3 GLU B 152      -8.060  17.776   3.361  1.00  0.00           H  
ATOM   2470  CD  GLU B 152      -9.456  16.637   4.536  1.00  0.00           C  
ATOM   2471  OE1 GLU B 152      -8.856  16.325   5.587  1.00  0.00           O  
ATOM   2472  OE2 GLU B 152     -10.698  16.810   4.462  1.00  0.00           O  
ATOM   2473  C   GLU B 152      -8.046  18.551   0.741  1.00  0.00           C  
ATOM   2474  O   GLU B 152      -6.828  18.690   0.884  1.00  0.00           O  
ATOM   2475  N   TRP B 153      -8.882  19.576   0.579  1.00  0.00           N  
ATOM   2476  H   TRP B 153      -9.873  19.363   0.496  1.00  0.00           H  
ATOM   2477  CA  TRP B 153      -8.510  20.989   0.530  1.00  0.00           C  
ATOM   2478  HA  TRP B 153      -7.692  21.168   1.231  1.00  0.00           H  
ATOM   2479  CB  TRP B 153      -8.018  21.350  -0.880  1.00  0.00           C  
ATOM   2480  HB2 TRP B 153      -7.608  22.358  -0.874  1.00  0.00           H  
ATOM   2481  HB3 TRP B 153      -7.205  20.683  -1.123  1.00  0.00           H  
ATOM   2482  CG  TRP B 153      -8.982  21.234  -2.015  1.00  0.00           C  
ATOM   2483  CD1 TRP B 153      -9.752  22.231  -2.500  1.00  0.00           C  
ATOM   2484  HD1 TRP B 153      -9.779  23.240  -2.105  1.00  0.00           H  
ATOM   2485  NE1 TRP B 153     -10.496  21.763  -3.563  1.00  0.00           N  
ATOM   2486  HE1 TRP B 153     -11.193  22.329  -4.029  1.00  0.00           H  
ATOM   2487  CE2 TRP B 153     -10.216  20.441  -3.837  1.00  0.00           C  
ATOM   2488  CZ2 TRP B 153     -10.674  19.542  -4.811  1.00  0.00           C  
ATOM   2489  HZ2 TRP B 153     -11.392  19.863  -5.549  1.00  0.00           H  
ATOM   2490  CH2 TRP B 153     -10.167  18.230  -4.822  1.00  0.00           C  
ATOM   2491  HH2 TRP B 153     -10.474  17.531  -5.586  1.00  0.00           H  
ATOM   2492  CZ3 TRP B 153      -9.252  17.825  -3.836  1.00  0.00           C  
ATOM   2493  HZ3 TRP B 153      -8.881  16.810  -3.825  1.00  0.00           H  
ATOM   2494  CE3 TRP B 153      -8.801  18.735  -2.863  1.00  0.00           C  
ATOM   2495  HE3 TRP B 153      -8.078  18.420  -2.125  1.00  0.00           H  
ATOM   2496  CD2 TRP B 153      -9.266  20.067  -2.842  1.00  0.00           C  
ATOM   2497  C   TRP B 153      -9.689  21.880   0.934  1.00  0.00           C  
ATOM   2498  O   TRP B 153     -10.826  21.423   1.082  1.00  0.00           O  
ATOM   2499  N   BCN B 154      -9.424  23.181   1.075  1.00  0.00           N  
ATOM   2500  H27 BCN B 154      -8.472  23.486   0.897  1.00  0.00           H  
ATOM   2501  C2  BCN B 154     -10.442  24.170   1.361  1.00  0.00           C  
ATOM   2502  H   BCN B 154     -11.404  23.665   1.269  1.00  0.00           H  
ATOM   2503  C4  BCN B 154     -10.355  24.678   2.812  1.00  0.00           C  
ATOM   2504  H1  BCN B 154      -9.475  24.250   3.311  1.00  0.00           H  
ATOM   2505  H2  BCN B 154     -10.230  25.768   2.847  1.00  0.00           H  
ATOM   2506  C5  BCN B 154     -11.616  24.260   3.598  1.00  0.00           C  
ATOM   2507  H3  BCN B 154     -12.487  24.763   3.160  1.00  0.00           H  
ATOM   2508  H4  BCN B 154     -11.758  23.181   3.465  1.00  0.00           H  
ATOM   2509  C6  BCN B 154     -11.561  24.547   5.116  1.00  0.00           C  
ATOM   2510  H8  BCN B 154     -11.609  25.630   5.293  1.00  0.00           H  
ATOM   2511  H9  BCN B 154     -10.601  24.200   5.522  1.00  0.00           H  
ATOM   2512  C7  BCN B 154     -12.710  23.829   5.872  1.00  0.00           C  
ATOM   2513  H5  BCN B 154     -12.657  24.086   6.939  1.00  0.00           H  
ATOM   2514  H6  BCN B 154     -12.588  22.741   5.780  1.00  0.00           H  
ATOM   2515  N2  BCN B 154     -14.019  24.212   5.326  1.00  0.00           N  
ATOM   2516  H7  BCN B 154     -14.107  24.303   4.330  1.00  0.00           H  
ATOM   2517  C8  BCN B 154     -14.983  24.857   6.043  1.00  0.00           C  
ATOM   2518  O1  BCN B 154     -15.087  24.874   7.254  1.00  0.00           O  
ATOM   2519  O2  BCN B 154     -15.683  25.629   5.168  1.00  0.00           O  
ATOM   2520  C9  BCN B 154     -16.044  26.946   5.627  1.00  0.00           C  
ATOM   2521  H21 BCN B 154     -16.681  26.889   6.520  1.00  0.00           H  
ATOM   2522  H22 BCN B 154     -16.592  27.477   4.838  1.00  0.00           H  
ATOM   2523  C10 BCN B 154     -14.737  27.687   5.933  1.00  0.00           C  
ATOM   2524  H23 BCN B 154     -13.936  27.430   5.241  1.00  0.00           H  
ATOM   2525  C11 BCN B 154     -14.685  29.097   6.485  1.00  0.00           C  
ATOM   2526  H12 BCN B 154     -15.638  29.579   6.693  1.00  0.00           H  
ATOM   2527  C12 BCN B 154     -13.658  30.099   5.894  1.00  0.00           C  
ATOM   2528  H13 BCN B 154     -12.768  29.544   5.572  1.00  0.00           H  
ATOM   2529  H14 BCN B 154     -14.073  30.555   4.988  1.00  0.00           H  
ATOM   2530  C13 BCN B 154     -13.210  31.230   6.874  1.00  0.00           C  
ATOM   2531  H19 BCN B 154     -14.055  31.869   7.156  1.00  0.00           H  
ATOM   2532  H20 BCN B 154     -12.425  31.853   6.427  1.00  0.00           H  
ATOM   2533  C14 BCN B 154     -12.696  30.531   8.037  1.00  0.00           C  
ATOM   2534  C15 BCN B 154     -12.464  29.597   8.742  1.00  0.00           C  
ATOM   2535  C16 BCN B 154     -12.462  28.206   9.153  1.00  0.00           C  
ATOM   2536  H17 BCN B 154     -11.453  27.884   9.438  1.00  0.00           H  
ATOM   2537  H18 BCN B 154     -13.136  28.058  10.007  1.00  0.00           H  
ATOM   2538  C17 BCN B 154     -12.970  27.433   7.896  1.00  0.00           C  
ATOM   2539  H15 BCN B 154     -13.018  26.365   8.142  1.00  0.00           H  
ATOM   2540  H16 BCN B 154     -12.228  27.524   7.092  1.00  0.00           H  
ATOM   2541  C18 BCN B 154     -14.361  27.898   7.386  1.00  0.00           C  
ATOM   2542  H11 BCN B 154     -15.128  27.670   8.123  1.00  0.00           H  
ATOM   2543  C3  BCN B 154     -10.512  25.273   0.326  1.00  0.00           C  
ATOM   2544  O3  BCN B 154      -9.532  25.677  -0.278  1.00  0.00           O  
ATOM   2545  N   MET B 155     -11.725  25.776   0.099  1.00  0.00           N  
ATOM   2546  H   MET B 155     -12.507  25.370   0.606  1.00  0.00           H  
ATOM   2547  CA  MET B 155     -12.047  26.844  -0.854  1.00  0.00           C  
ATOM   2548  HA  MET B 155     -11.188  27.028  -1.500  1.00  0.00           H  
ATOM   2549  CB  MET B 155     -13.218  26.394  -1.745  1.00  0.00           C  
ATOM   2550  HB2 MET B 155     -14.105  26.254  -1.126  1.00  0.00           H  
ATOM   2551  HB3 MET B 155     -13.440  27.171  -2.478  1.00  0.00           H  
ATOM   2552  CG  MET B 155     -12.927  25.071  -2.473  1.00  0.00           C  
ATOM   2553  HG2 MET B 155     -12.745  24.297  -1.729  1.00  0.00           H  
ATOM   2554  HG3 MET B 155     -13.821  24.776  -3.019  1.00  0.00           H  
ATOM   2555  SD  MET B 155     -11.533  25.069  -3.639  1.00  0.00           S  
ATOM   2556  CE  MET B 155     -12.175  26.227  -4.866  1.00  0.00           C  
ATOM   2557  HE1 MET B 155     -11.545  26.223  -5.751  1.00  0.00           H  
ATOM   2558  HE2 MET B 155     -13.187  25.936  -5.151  1.00  0.00           H  
ATOM   2559  HE3 MET B 155     -12.183  27.229  -4.440  1.00  0.00           H  
ATOM   2560  C   MET B 155     -12.374  28.152  -0.117  1.00  0.00           C  
ATOM   2561  O   MET B 155     -12.759  28.134   1.050  1.00  0.00           O  
ATOM   2562  N   ASN B 156     -12.236  29.303  -0.777  1.00  0.00           N  
ATOM   2563  H   ASN B 156     -11.877  29.270  -1.727  1.00  0.00           H  
ATOM   2564  CA  ASN B 156     -12.451  30.628  -0.169  1.00  0.00           C  
ATOM   2565  HA  ASN B 156     -11.978  30.624   0.812  1.00  0.00           H  
ATOM   2566  CB  ASN B 156     -11.745  31.694  -1.022  1.00  0.00           C  
ATOM   2567  HB2 ASN B 156     -11.589  32.576  -0.404  1.00  0.00           H  
ATOM   2568  HB3 ASN B 156     -10.767  31.331  -1.334  1.00  0.00           H  
ATOM   2569  CG  ASN B 156     -12.549  32.090  -2.249  1.00  0.00           C  
ATOM   2570  OD1 ASN B 156     -12.777  31.309  -3.158  1.00  0.00           O  
ATOM   2571  ND2 ASN B 156     -13.001  33.318  -2.319  1.00  0.00           N  
ATOM   2572 HD21 ASN B 156     -13.581  33.557  -3.103  1.00  0.00           H  
ATOM   2573 HD22 ASN B 156     -12.890  33.929  -1.529  1.00  0.00           H  
ATOM   2574  C   ASN B 156     -13.926  30.992   0.100  1.00  0.00           C  
ATOM   2575  O   ASN B 156     -14.213  32.093   0.563  1.00  0.00           O  
ATOM   2576  N   GLY B 157     -14.852  30.090  -0.216  1.00  0.00           N  
ATOM   2577  H   GLY B 157     -14.537  29.198  -0.571  1.00  0.00           H  
ATOM   2578  CA  GLY B 157     -16.294  30.246  -0.081  1.00  0.00           C  
ATOM   2579  HA2 GLY B 157     -16.536  30.501   0.950  1.00  0.00           H  
ATOM   2580  HA3 GLY B 157     -16.641  31.047  -0.735  1.00  0.00           H  
ATOM   2581  C   GLY B 157     -17.007  28.941  -0.460  1.00  0.00           C  
ATOM   2582  O   GLY B 157     -16.357  28.023  -0.970  1.00  0.00           O  
ATOM   2583  N   PRO B 158     -18.323  28.829  -0.205  1.00  0.00           N  
ATOM   2584  CD  PRO B 158     -19.198  29.862   0.329  1.00  0.00           C  
ATOM   2585  HD2 PRO B 158     -18.985  30.841  -0.104  1.00  0.00           H  
ATOM   2586  HD3 PRO B 158     -19.088  29.897   1.412  1.00  0.00           H  
ATOM   2587  CG  PRO B 158     -20.618  29.430  -0.037  1.00  0.00           C  
ATOM   2588  HG2 PRO B 158     -20.873  29.813  -1.026  1.00  0.00           H  
ATOM   2589  HG3 PRO B 158     -21.346  29.763   0.705  1.00  0.00           H  
ATOM   2590  CB  PRO B 158     -20.515  27.904  -0.086  1.00  0.00           C  
ATOM   2591  HB2 PRO B 158     -21.278  27.467  -0.733  1.00  0.00           H  
ATOM   2592  HB3 PRO B 158     -20.598  27.501   0.925  1.00  0.00           H  
ATOM   2593  CA  PRO B 158     -19.097  27.662  -0.615  1.00  0.00           C  
ATOM   2594  HA  PRO B 158     -18.684  26.767  -0.148  1.00  0.00           H  
ATOM   2595  C   PRO B 158     -19.059  27.495  -2.142  1.00  0.00           C  
ATOM   2596  O   PRO B 158     -19.126  28.470  -2.893  1.00  0.00           O  
ATOM   2597  N   THR B 159     -18.947  26.249  -2.601  1.00  0.00           N  
ATOM   2598  H   THR B 159     -18.904  25.483  -1.943  1.00  0.00           H  
ATOM   2599  CA  THR B 159     -18.884  25.904  -4.027  1.00  0.00           C  
ATOM   2600  HA  THR B 159     -19.527  26.598  -4.569  1.00  0.00           H  
ATOM   2601  CB  THR B 159     -17.465  26.090  -4.585  1.00  0.00           C  
ATOM   2602  HB  THR B 159     -17.136  27.105  -4.362  1.00  0.00           H  
ATOM   2603  CG2 THR B 159     -16.427  25.112  -4.041  1.00  0.00           C  
ATOM   2604 HG21 THR B 159     -15.459  25.340  -4.482  1.00  0.00           H  
ATOM   2605 HG22 THR B 159     -16.356  25.210  -2.958  1.00  0.00           H  
ATOM   2606 HG23 THR B 159     -16.696  24.087  -4.295  1.00  0.00           H  
ATOM   2607  OG1 THR B 159     -17.500  25.924  -5.981  1.00  0.00           O  
ATOM   2608  HG1 THR B 159     -16.903  26.577  -6.379  1.00  0.00           H  
ATOM   2609  C   THR B 159     -19.430  24.500  -4.281  1.00  0.00           C  
ATOM   2610  O   THR B 159     -19.432  23.658  -3.381  1.00  0.00           O  
ATOM   2611  N   GLN B 160     -19.937  24.268  -5.492  1.00  0.00           N  
ATOM   2612  H   GLN B 160     -19.766  24.965  -6.203  1.00  0.00           H  
ATOM   2613  CA  GLN B 160     -20.710  23.085  -5.876  1.00  0.00           C  
ATOM   2614  HA  GLN B 160     -21.153  22.660  -4.974  1.00  0.00           H  
ATOM   2615  CB  GLN B 160     -21.861  23.555  -6.783  1.00  0.00           C  
ATOM   2616  HB2 GLN B 160     -22.270  24.467  -6.344  1.00  0.00           H  
ATOM   2617  HB3 GLN B 160     -21.489  23.810  -7.776  1.00  0.00           H  
ATOM   2618  CG  GLN B 160     -23.001  22.532  -6.895  1.00  0.00           C  
ATOM   2619  HG2 GLN B 160     -22.760  21.787  -7.652  1.00  0.00           H  
ATOM   2620  HG3 GLN B 160     -23.128  22.022  -5.940  1.00  0.00           H  
ATOM   2621  CD  GLN B 160     -24.328  23.216  -7.217  1.00  0.00           C  
ATOM   2622  OE1 GLN B 160     -24.856  24.005  -6.451  1.00  0.00           O  
ATOM   2623  NE2 GLN B 160     -24.934  22.942  -8.348  1.00  0.00           N  
ATOM   2624 HE21 GLN B 160     -25.806  23.414  -8.503  1.00  0.00           H  
ATOM   2625 HE22 GLN B 160     -24.500  22.327  -9.013  1.00  0.00           H  
ATOM   2626  C   GLN B 160     -19.782  22.015  -6.479  1.00  0.00           C  
ATOM   2627  O   GLN B 160     -19.719  21.820  -7.698  1.00  0.00           O  
ATOM   2628  N   CYS B 161     -18.999  21.386  -5.594  1.00  0.00           N  
ATOM   2629  H   CYS B 161     -19.207  21.542  -4.613  1.00  0.00           H  
ATOM   2630  CA  CYS B 161     -17.708  20.754  -5.892  1.00  0.00           C  
ATOM   2631  HA  CYS B 161     -16.995  21.534  -6.155  1.00  0.00           H  
ATOM   2632  CB  CYS B 161     -17.199  20.031  -4.637  1.00  0.00           C  
ATOM   2633  HB2 CYS B 161     -17.928  19.289  -4.300  1.00  0.00           H  
ATOM   2634  HB3 CYS B 161     -16.263  19.519  -4.863  1.00  0.00           H  
ATOM   2635  SG  CYS B 161     -16.908  21.242  -3.330  1.00  0.00           S  
ATOM   2636  HG  CYS B 161     -18.196  21.421  -3.006  1.00  0.00           H  
ATOM   2637  C   CYS B 161     -17.742  19.781  -7.065  1.00  0.00           C  
ATOM   2638  O   CYS B 161     -16.969  19.936  -8.006  1.00  0.00           O  
ATOM   2639  N   SER B 162     -18.683  18.841  -7.031  1.00  0.00           N  
ATOM   2640  H   SER B 162     -19.303  18.799  -6.233  1.00  0.00           H  
ATOM   2641  CA  SER B 162     -18.861  17.788  -8.032  1.00  0.00           C  
ATOM   2642  HA  SER B 162     -17.883  17.346  -8.201  1.00  0.00           H  
ATOM   2643  CB  SER B 162     -19.761  16.690  -7.439  1.00  0.00           C  
ATOM   2644  HB2 SER B 162     -20.100  16.016  -8.227  1.00  0.00           H  
ATOM   2645  HB3 SER B 162     -19.175  16.107  -6.728  1.00  0.00           H  
ATOM   2646  OG  SER B 162     -20.879  17.232  -6.750  1.00  0.00           O  
ATOM   2647  HG  SER B 162     -20.921  16.793  -5.885  1.00  0.00           H  
ATOM   2648  C   SER B 162     -19.343  18.279  -9.411  1.00  0.00           C  
ATOM   2649  O   SER B 162     -19.459  17.471 -10.330  1.00  0.00           O  
ATOM   2650  N   THR B 163     -19.564  19.590  -9.593  1.00  0.00           N  
ATOM   2651  H   THR B 163     -19.446  20.190  -8.789  1.00  0.00           H  
ATOM   2652  CA  THR B 163     -19.900  20.217 -10.890  1.00  0.00           C  
ATOM   2653  HA  THR B 163     -19.913  19.442 -11.655  1.00  0.00           H  
ATOM   2654  CB  THR B 163     -21.310  20.832 -10.876  1.00  0.00           C  
ATOM   2655  HB  THR B 163     -21.527  21.201 -11.878  1.00  0.00           H  
ATOM   2656  CG2 THR B 163     -22.401  19.827 -10.508  1.00  0.00           C  
ATOM   2657 HG21 THR B 163     -22.338  18.963 -11.171  1.00  0.00           H  
ATOM   2658 HG22 THR B 163     -22.283  19.496  -9.475  1.00  0.00           H  
ATOM   2659 HG23 THR B 163     -23.378  20.294 -10.627  1.00  0.00           H  
ATOM   2660  OG1 THR B 163     -21.420  21.916  -9.981  1.00  0.00           O  
ATOM   2661  HG1 THR B 163     -20.889  21.718  -9.195  1.00  0.00           H  
ATOM   2662  C   THR B 163     -18.872  21.247 -11.383  1.00  0.00           C  
ATOM   2663  O   THR B 163     -18.670  21.341 -12.592  1.00  0.00           O  
ATOM   2664  N   GLU B 164     -18.195  21.990 -10.499  1.00  0.00           N  
ATOM   2665  H   GLU B 164     -18.420  21.891  -9.517  1.00  0.00           H  
ATOM   2666  CA  GLU B 164     -17.116  22.929 -10.885  1.00  0.00           C  
ATOM   2667  HA  GLU B 164     -17.316  23.345 -11.875  1.00  0.00           H  
ATOM   2668  CB  GLU B 164     -17.057  24.105  -9.880  1.00  0.00           C  
ATOM   2669  HB2 GLU B 164     -17.274  23.712  -8.884  1.00  0.00           H  
ATOM   2670  HB3 GLU B 164     -16.042  24.505  -9.840  1.00  0.00           H  
ATOM   2671  CG  GLU B 164     -18.027  25.271 -10.172  1.00  0.00           C  
ATOM   2672  HG2 GLU B 164     -18.957  24.876 -10.585  1.00  0.00           H  
ATOM   2673  HG3 GLU B 164     -18.270  25.740  -9.214  1.00  0.00           H  
ATOM   2674  CD  GLU B 164     -17.448  26.353 -11.114  1.00  0.00           C  
ATOM   2675  OE1 GLU B 164     -16.617  26.008 -11.984  1.00  0.00           O  
ATOM   2676  OE2 GLU B 164     -17.829  27.541 -10.970  1.00  0.00           O  
ATOM   2677  C   GLU B 164     -15.729  22.256 -10.968  1.00  0.00           C  
ATOM   2678  O   GLU B 164     -14.950  22.530 -11.886  1.00  0.00           O  
ATOM   2679  N   LEU B 165     -15.378  21.409  -9.994  1.00  0.00           N  
ATOM   2680  H   LEU B 165     -16.091  21.086  -9.349  1.00  0.00           H  
ATOM   2681  CA  LEU B 165     -13.998  20.985  -9.720  1.00  0.00           C  
ATOM   2682  HA  LEU B 165     -13.316  21.641 -10.259  1.00  0.00           H  
ATOM   2683  CB  LEU B 165     -13.721  21.144  -8.209  1.00  0.00           C  
ATOM   2684  HB2 LEU B 165     -14.474  20.571  -7.671  1.00  0.00           H  
ATOM   2685  HB3 LEU B 165     -12.746  20.716  -7.976  1.00  0.00           H  
ATOM   2686  CG  LEU B 165     -13.753  22.594  -7.691  1.00  0.00           C  
ATOM   2687  HG  LEU B 165     -14.590  23.135  -8.130  1.00  0.00           H  
ATOM   2688  CD1 LEU B 165     -13.910  22.629  -6.171  1.00  0.00           C  
ATOM   2689 HD11 LEU B 165     -14.849  22.155  -5.887  1.00  0.00           H  
ATOM   2690 HD12 LEU B 165     -13.092  22.097  -5.689  1.00  0.00           H  
ATOM   2691 HD13 LEU B 165     -13.928  23.661  -5.823  1.00  0.00           H  
ATOM   2692  CD2 LEU B 165     -12.450  23.313  -8.032  1.00  0.00           C  
ATOM   2693 HD21 LEU B 165     -11.608  22.843  -7.525  1.00  0.00           H  
ATOM   2694 HD22 LEU B 165     -12.292  23.263  -9.106  1.00  0.00           H  
ATOM   2695 HD23 LEU B 165     -12.520  24.358  -7.730  1.00  0.00           H  
ATOM   2696  C   LEU B 165     -13.697  19.552 -10.194  1.00  0.00           C  
ATOM   2697  O   LEU B 165     -14.568  18.688 -10.231  1.00  0.00           O  
ATOM   2698  N   ARG B 166     -12.426  19.278 -10.516  1.00  0.00           N  
ATOM   2699  H   ARG B 166     -11.765  20.051 -10.509  1.00  0.00           H  
ATOM   2700  CA  ARG B 166     -11.903  17.938 -10.860  1.00  0.00           C  
ATOM   2701  HA  ARG B 166     -12.369  17.211 -10.196  1.00  0.00           H  
ATOM   2702  CB  ARG B 166     -12.301  17.547 -12.297  1.00  0.00           C  
ATOM   2703  HB2 ARG B 166     -11.912  16.551 -12.519  1.00  0.00           H  
ATOM   2704  HB3 ARG B 166     -13.390  17.488 -12.337  1.00  0.00           H  
ATOM   2705  CG  ARG B 166     -11.811  18.535 -13.369  1.00  0.00           C  
ATOM   2706  HG2 ARG B 166     -11.985  19.558 -13.033  1.00  0.00           H  
ATOM   2707  HG3 ARG B 166     -10.743  18.388 -13.523  1.00  0.00           H  
ATOM   2708  CD  ARG B 166     -12.539  18.346 -14.704  1.00  0.00           C  
ATOM   2709  HD2 ARG B 166     -12.185  17.431 -15.182  1.00  0.00           H  
ATOM   2710  HD3 ARG B 166     -13.607  18.226 -14.506  1.00  0.00           H  
ATOM   2711  NE  ARG B 166     -12.362  19.529 -15.577  1.00  0.00           N  
ATOM   2712  HE  ARG B 166     -12.897  20.345 -15.323  1.00  0.00           H  
ATOM   2713  CZ  ARG B 166     -11.571  19.661 -16.628  1.00  0.00           C  
ATOM   2714  NH1 ARG B 166     -10.821  18.686 -17.067  1.00  0.00           N  
ATOM   2715 HH11 ARG B 166     -10.833  17.807 -16.581  1.00  0.00           H  
ATOM   2716 HH12 ARG B 166     -10.222  18.822 -17.860  1.00  0.00           H  
ATOM   2717  NH2 ARG B 166     -11.512  20.796 -17.262  1.00  0.00           N  
ATOM   2718 HH21 ARG B 166     -12.069  21.592 -16.950  1.00  0.00           H  
ATOM   2719 HH22 ARG B 166     -10.878  20.929 -18.028  1.00  0.00           H  
ATOM   2720  C   ARG B 166     -10.396  17.849 -10.628  1.00  0.00           C  
ATOM   2721  O   ARG B 166      -9.659  18.766 -10.972  1.00  0.00           O  
ATOM   2722  N   LEU B 167      -9.925  16.746 -10.062  1.00  0.00           N  
ATOM   2723  H   LEU B 167     -10.573  15.983  -9.883  1.00  0.00           H  
ATOM   2724  CA  LEU B 167      -8.514  16.531  -9.736  1.00  0.00           C  
ATOM   2725  HA  LEU B 167      -7.963  17.465  -9.851  1.00  0.00           H  
ATOM   2726  CB  LEU B 167      -8.438  16.112  -8.257  1.00  0.00           C  
ATOM   2727  HB2 LEU B 167      -8.944  16.866  -7.652  1.00  0.00           H  
ATOM   2728  HB3 LEU B 167      -8.984  15.174  -8.141  1.00  0.00           H  
ATOM   2729  CG  LEU B 167      -7.017  15.918  -7.700  1.00  0.00           C  
ATOM   2730  HG  LEU B 167      -6.489  15.173  -8.295  1.00  0.00           H  
ATOM   2731  CD1 LEU B 167      -6.212  17.220  -7.675  1.00  0.00           C  
ATOM   2732 HD11 LEU B 167      -5.244  17.035  -7.211  1.00  0.00           H  
ATOM   2733 HD12 LEU B 167      -6.041  17.571  -8.690  1.00  0.00           H  
ATOM   2734 HD13 LEU B 167      -6.743  17.978  -7.100  1.00  0.00           H  
ATOM   2735  CD2 LEU B 167      -7.115  15.422  -6.259  1.00  0.00           C  
ATOM   2736 HD21 LEU B 167      -7.538  16.195  -5.622  1.00  0.00           H  
ATOM   2737 HD22 LEU B 167      -7.751  14.538  -6.208  1.00  0.00           H  
ATOM   2738 HD23 LEU B 167      -6.123  15.162  -5.889  1.00  0.00           H  
ATOM   2739  C   LEU B 167      -7.908  15.506 -10.703  1.00  0.00           C  
ATOM   2740  O   LEU B 167      -8.377  14.373 -10.775  1.00  0.00           O  
ATOM   2741  N   LEU B 168      -6.913  15.898 -11.496  1.00  0.00           N  
ATOM   2742  H   LEU B 168      -6.581  16.856 -11.417  1.00  0.00           H  
ATOM   2743  CA  LEU B 168      -6.095  14.982 -12.296  1.00  0.00           C  
ATOM   2744  HA  LEU B 168      -6.701  14.135 -12.611  1.00  0.00           H  
ATOM   2745  CB  LEU B 168      -5.548  15.680 -13.558  1.00  0.00           C  
ATOM   2746  HB2 LEU B 168      -5.225  16.689 -13.312  1.00  0.00           H  
ATOM   2747  HB3 LEU B 168      -4.666  15.124 -13.879  1.00  0.00           H  
ATOM   2748  CG  LEU B 168      -6.521  15.726 -14.750  1.00  0.00           C  
ATOM   2749  HG  LEU B 168      -7.003  14.756 -14.848  1.00  0.00           H  
ATOM   2750  CD1 LEU B 168      -7.597  16.807 -14.614  1.00  0.00           C  
ATOM   2751 HD11 LEU B 168      -8.205  16.622 -13.731  1.00  0.00           H  
ATOM   2752 HD12 LEU B 168      -8.242  16.789 -15.490  1.00  0.00           H  
ATOM   2753 HD13 LEU B 168      -7.126  17.783 -14.525  1.00  0.00           H  
ATOM   2754  CD2 LEU B 168      -5.746  15.990 -16.042  1.00  0.00           C  
ATOM   2755 HD21 LEU B 168      -5.013  15.197 -16.198  1.00  0.00           H  
ATOM   2756 HD22 LEU B 168      -5.230  16.949 -15.984  1.00  0.00           H  
ATOM   2757 HD23 LEU B 168      -6.428  15.990 -16.892  1.00  0.00           H  
ATOM   2758  C   LEU B 168      -4.942  14.428 -11.447  1.00  0.00           C  
ATOM   2759  O   LEU B 168      -4.416  15.126 -10.576  1.00  0.00           O  
ATOM   2760  N   TYR B 169      -4.523  13.195 -11.740  1.00  0.00           N  
ATOM   2761  H   TYR B 169      -4.999  12.686 -12.483  1.00  0.00           H  
ATOM   2762  CA  TYR B 169      -3.371  12.546 -11.113  1.00  0.00           C  
ATOM   2763  HA  TYR B 169      -2.662  13.331 -10.865  1.00  0.00           H  
ATOM   2764  CB  TYR B 169      -3.783  11.865  -9.800  1.00  0.00           C  
ATOM   2765  HB2 TYR B 169      -2.875  11.555  -9.281  1.00  0.00           H  
ATOM   2766  HB3 TYR B 169      -4.269  12.608  -9.170  1.00  0.00           H  
ATOM   2767  CG  TYR B 169      -4.723  10.676  -9.892  1.00  0.00           C  
ATOM   2768  CD1 TYR B 169      -6.100  10.889 -10.094  1.00  0.00           C  
ATOM   2769  HD1 TYR B 169      -6.477  11.886 -10.273  1.00  0.00           H  
ATOM   2770  CE1 TYR B 169      -7.002   9.814 -10.000  1.00  0.00           C  
ATOM   2771  HE1 TYR B 169      -8.057   9.976 -10.138  1.00  0.00           H  
ATOM   2772  CZ  TYR B 169      -6.532   8.518  -9.712  1.00  0.00           C  
ATOM   2773  OH  TYR B 169      -7.411   7.492  -9.579  1.00  0.00           O  
ATOM   2774  HH  TYR B 169      -6.961   6.642  -9.625  1.00  0.00           H  
ATOM   2775  CE2 TYR B 169      -5.147   8.295  -9.557  1.00  0.00           C  
ATOM   2776  HE2 TYR B 169      -4.786   7.299  -9.352  1.00  0.00           H  
ATOM   2777  CD2 TYR B 169      -4.246   9.373  -9.646  1.00  0.00           C  
ATOM   2778  HD2 TYR B 169      -3.190   9.200  -9.507  1.00  0.00           H  
ATOM   2779  C   TYR B 169      -2.661  11.571 -12.061  1.00  0.00           C  
ATOM   2780  O   TYR B 169      -3.304  10.864 -12.831  1.00  0.00           O  
ATOM   2781  N   GLN B 170      -1.328  11.526 -12.005  1.00  0.00           N  
ATOM   2782  H   GLN B 170      -0.847  12.143 -11.360  1.00  0.00           H  
ATOM   2783  CA  GLN B 170      -0.517  10.732 -12.936  1.00  0.00           C  
ATOM   2784  HA  GLN B 170      -1.107   9.885 -13.290  1.00  0.00           H  
ATOM   2785  CB  GLN B 170      -0.171  11.599 -14.156  1.00  0.00           C  
ATOM   2786  HB2 GLN B 170      -1.088  12.034 -14.554  1.00  0.00           H  
ATOM   2787  HB3 GLN B 170       0.491  12.409 -13.858  1.00  0.00           H  
ATOM   2788  CG  GLN B 170       0.500  10.783 -15.262  1.00  0.00           C  
ATOM   2789  HG2 GLN B 170       1.465  10.401 -14.925  1.00  0.00           H  
ATOM   2790  HG3 GLN B 170      -0.150   9.941 -15.496  1.00  0.00           H  
ATOM   2791  CD  GLN B 170       0.722  11.582 -16.539  1.00  0.00           C  
ATOM   2792  OE1 GLN B 170       0.729  12.800 -16.571  1.00  0.00           O  
ATOM   2793  NE2 GLN B 170       0.913  10.907 -17.642  1.00  0.00           N  
ATOM   2794 HE21 GLN B 170       1.035  11.420 -18.495  1.00  0.00           H  
ATOM   2795 HE22 GLN B 170       0.854   9.890 -17.615  1.00  0.00           H  
ATOM   2796  C   GLN B 170       0.734  10.168 -12.252  1.00  0.00           C  
ATOM   2797  O   GLN B 170       1.371  10.868 -11.468  1.00  0.00           O  
ATOM   2798  N   LEU B 171       1.066   8.900 -12.508  1.00  0.00           N  
ATOM   2799  H   LEU B 171       0.550   8.416 -13.231  1.00  0.00           H  
ATOM   2800  CA  LEU B 171       2.235   8.213 -11.941  1.00  0.00           C  
ATOM   2801  HA  LEU B 171       2.461   8.648 -10.967  1.00  0.00           H  
ATOM   2802  CB  LEU B 171       1.865   6.728 -11.752  1.00  0.00           C  
ATOM   2803  HB2 LEU B 171       0.956   6.653 -11.157  1.00  0.00           H  
ATOM   2804  HB3 LEU B 171       1.651   6.311 -12.735  1.00  0.00           H  
ATOM   2805  CG  LEU B 171       2.958   5.877 -11.087  1.00  0.00           C  
ATOM   2806  HG  LEU B 171       3.923   6.098 -11.539  1.00  0.00           H  
ATOM   2807  CD1 LEU B 171       3.053   6.146  -9.588  1.00  0.00           C  
ATOM   2808 HD11 LEU B 171       3.960   5.682  -9.207  1.00  0.00           H  
ATOM   2809 HD12 LEU B 171       3.086   7.211  -9.383  1.00  0.00           H  
ATOM   2810 HD13 LEU B 171       2.197   5.716  -9.077  1.00  0.00           H  
ATOM   2811  CD2 LEU B 171       2.667   4.394 -11.300  1.00  0.00           C  
ATOM   2812 HD21 LEU B 171       2.674   4.169 -12.367  1.00  0.00           H  
ATOM   2813 HD22 LEU B 171       3.435   3.798 -10.808  1.00  0.00           H  
ATOM   2814 HD23 LEU B 171       1.691   4.144 -10.887  1.00  0.00           H  
ATOM   2815  C   LEU B 171       3.466   8.382 -12.849  1.00  0.00           C  
ATOM   2816  O   LEU B 171       3.361   8.148 -14.050  1.00  0.00           O  
ATOM   2817  N   VAL B 172       4.643   8.734 -12.307  1.00  0.00           N  
ATOM   2818  H   VAL B 172       4.672   8.964 -11.319  1.00  0.00           H  
ATOM   2819  CA  VAL B 172       5.838   9.006 -13.154  1.00  0.00           C  
ATOM   2820  HA  VAL B 172       5.503   9.654 -13.964  1.00  0.00           H  
ATOM   2821  CB  VAL B 172       6.977   9.747 -12.407  1.00  0.00           C  
ATOM   2822  HB  VAL B 172       7.682   9.010 -12.024  1.00  0.00           H  
ATOM   2823  CG1 VAL B 172       7.731  10.679 -13.365  1.00  0.00           C  
ATOM   2824 HG11 VAL B 172       8.108  10.119 -14.221  1.00  0.00           H  
ATOM   2825 HG12 VAL B 172       7.067  11.468 -13.718  1.00  0.00           H  
ATOM   2826 HG13 VAL B 172       8.582  11.128 -12.853  1.00  0.00           H  
ATOM   2827  CG2 VAL B 172       6.530  10.603 -11.218  1.00  0.00           C  
ATOM   2828 HG21 VAL B 172       6.250   9.947 -10.403  1.00  0.00           H  
ATOM   2829 HG22 VAL B 172       5.695  11.247 -11.499  1.00  0.00           H  
ATOM   2830 HG23 VAL B 172       7.360  11.217 -10.866  1.00  0.00           H  
ATOM   2831  C   VAL B 172       6.427   7.746 -13.822  1.00  0.00           C  
ATOM   2832  O   VAL B 172       7.078   7.837 -14.863  1.00  0.00           O  
ATOM   2833  N   PHE B 173       6.217   6.564 -13.233  1.00  0.00           N  
ATOM   2834  H   PHE B 173       5.621   6.544 -12.422  1.00  0.00           H  
ATOM   2835  CA  PHE B 173       6.711   5.285 -13.759  1.00  0.00           C  
ATOM   2836  HA  PHE B 173       7.801   5.314 -13.784  1.00  0.00           H  
ATOM   2837  CB  PHE B 173       6.287   4.157 -12.805  1.00  0.00           C  
ATOM   2838  HB2 PHE B 173       6.873   4.232 -11.887  1.00  0.00           H  
ATOM   2839  HB3 PHE B 173       5.242   4.308 -12.537  1.00  0.00           H  
ATOM   2840  CG  PHE B 173       6.426   2.751 -13.361  1.00  0.00           C  
ATOM   2841  CD1 PHE B 173       7.698   2.166 -13.502  1.00  0.00           C  
ATOM   2842  HD1 PHE B 173       8.580   2.721 -13.232  1.00  0.00           H  
ATOM   2843  CE1 PHE B 173       7.827   0.852 -13.991  1.00  0.00           C  
ATOM   2844  HE1 PHE B 173       8.806   0.399 -14.087  1.00  0.00           H  
ATOM   2845  CZ  PHE B 173       6.679   0.120 -14.341  1.00  0.00           C  
ATOM   2846  HZ  PHE B 173       6.772  -0.890 -14.716  1.00  0.00           H  
ATOM   2847  CE2 PHE B 173       5.409   0.710 -14.230  1.00  0.00           C  
ATOM   2848  HE2 PHE B 173       4.533   0.149 -14.524  1.00  0.00           H  
ATOM   2849  CD2 PHE B 173       5.281   2.023 -13.742  1.00  0.00           C  
ATOM   2850  HD2 PHE B 173       4.300   2.474 -13.666  1.00  0.00           H  
ATOM   2851  C   PHE B 173       6.207   5.034 -15.191  1.00  0.00           C  
ATOM   2852  O   PHE B 173       5.001   4.993 -15.428  1.00  0.00           O  
ATOM   2853  N   LEU B 174       7.140   4.866 -16.137  1.00  0.00           N  
ATOM   2854  H   LEU B 174       8.102   4.934 -15.845  1.00  0.00           H  
ATOM   2855  CA  LEU B 174       6.885   4.539 -17.551  1.00  0.00           C  
ATOM   2856  HA  LEU B 174       7.797   4.774 -18.094  1.00  0.00           H  
ATOM   2857  CB  LEU B 174       6.618   3.027 -17.724  1.00  0.00           C  
ATOM   2858  HB2 LEU B 174       5.739   2.761 -17.132  1.00  0.00           H  
ATOM   2859  HB3 LEU B 174       6.390   2.819 -18.770  1.00  0.00           H  
ATOM   2860  CG  LEU B 174       7.786   2.118 -17.321  1.00  0.00           C  
ATOM   2861  HG  LEU B 174       8.020   2.275 -16.273  1.00  0.00           H  
ATOM   2862  CD1 LEU B 174       7.395   0.660 -17.537  1.00  0.00           C  
ATOM   2863 HD11 LEU B 174       7.335   0.434 -18.600  1.00  0.00           H  
ATOM   2864 HD12 LEU B 174       6.422   0.466 -17.087  1.00  0.00           H  
ATOM   2865 HD13 LEU B 174       8.123   0.013 -17.052  1.00  0.00           H  
ATOM   2866  CD2 LEU B 174       9.045   2.392 -18.146  1.00  0.00           C  
ATOM   2867 HD21 LEU B 174       9.828   1.706 -17.841  1.00  0.00           H  
ATOM   2868 HD22 LEU B 174       9.417   3.396 -17.961  1.00  0.00           H  
ATOM   2869 HD23 LEU B 174       8.836   2.267 -19.209  1.00  0.00           H  
ATOM   2870  C   LEU B 174       5.835   5.417 -18.257  1.00  0.00           C  
ATOM   2871  O   LEU B 174       5.137   4.937 -19.144  1.00  0.00           O  
ATOM   2872  N   LEU B 175       5.757   6.710 -17.909  1.00  0.00           N  
ATOM   2873  H   LEU B 175       6.321   7.034 -17.134  1.00  0.00           H  
ATOM   2874  CA  LEU B 175       4.829   7.664 -18.543  1.00  0.00           C  
ATOM   2875  HA  LEU B 175       4.909   8.608 -18.006  1.00  0.00           H  
ATOM   2876  CB  LEU B 175       5.230   7.924 -20.019  1.00  0.00           C  
ATOM   2877  HB2 LEU B 175       5.001   7.024 -20.589  1.00  0.00           H  
ATOM   2878  HB3 LEU B 175       4.595   8.713 -20.423  1.00  0.00           H  
ATOM   2879  CG  LEU B 175       6.702   8.296 -20.278  1.00  0.00           C  
ATOM   2880  HG  LEU B 175       7.364   7.643 -19.710  1.00  0.00           H  
ATOM   2881  CD1 LEU B 175       7.044   8.117 -21.758  1.00  0.00           C  
ATOM   2882 HD11 LEU B 175       6.400   8.750 -22.368  1.00  0.00           H  
ATOM   2883 HD12 LEU B 175       6.886   7.075 -22.041  1.00  0.00           H  
ATOM   2884 HD13 LEU B 175       8.087   8.378 -21.934  1.00  0.00           H  
ATOM   2885  CD2 LEU B 175       6.983   9.745 -19.883  1.00  0.00           C  
ATOM   2886 HD21 LEU B 175       6.354  10.415 -20.472  1.00  0.00           H  
ATOM   2887 HD22 LEU B 175       8.030   9.983 -20.067  1.00  0.00           H  
ATOM   2888 HD23 LEU B 175       6.766   9.888 -18.826  1.00  0.00           H  
ATOM   2889  C   LEU B 175       3.350   7.233 -18.404  1.00  0.00           C  
ATOM   2890  O   LEU B 175       2.551   7.468 -19.306  1.00  0.00           O  
ATOM   2891  N   SER B 176       3.003   6.570 -17.293  1.00  0.00           N  
ATOM   2892  H   SER B 176       3.718   6.416 -16.595  1.00  0.00           H  
ATOM   2893  CA  SER B 176       1.681   5.961 -17.072  1.00  0.00           C  
ATOM   2894  HA  SER B 176       1.553   5.156 -17.796  1.00  0.00           H  
ATOM   2895  CB  SER B 176       1.607   5.356 -15.668  1.00  0.00           C  
ATOM   2896  HB2 SER B 176       1.900   6.109 -14.937  1.00  0.00           H  
ATOM   2897  HB3 SER B 176       0.583   5.046 -15.458  1.00  0.00           H  
ATOM   2898  OG  SER B 176       2.447   4.224 -15.549  1.00  0.00           O  
ATOM   2899  HG  SER B 176       3.378   4.517 -15.616  1.00  0.00           H  
ATOM   2900  C   SER B 176       0.509   6.936 -17.245  1.00  0.00           C  
ATOM   2901  O   SER B 176       0.647   8.141 -17.041  1.00  0.00           O  
ATOM   2902  N   GLU B 177      -0.665   6.385 -17.566  1.00  0.00           N  
ATOM   2903  H   GLU B 177      -0.676   5.402 -17.782  1.00  0.00           H  
ATOM   2904  CA  GLU B 177      -1.901   7.137 -17.830  1.00  0.00           C  
ATOM   2905  HA  GLU B 177      -1.772   7.665 -18.774  1.00  0.00           H  
ATOM   2906  CB  GLU B 177      -3.099   6.176 -17.961  1.00  0.00           C  
ATOM   2907  HB2 GLU B 177      -3.222   5.653 -17.010  1.00  0.00           H  
ATOM   2908  HB3 GLU B 177      -4.005   6.761 -18.133  1.00  0.00           H  
ATOM   2909  CG  GLU B 177      -2.979   5.113 -19.067  1.00  0.00           C  
ATOM   2910  HG2 GLU B 177      -2.070   4.529 -18.910  1.00  0.00           H  
ATOM   2911  HG3 GLU B 177      -3.825   4.432 -18.954  1.00  0.00           H  
ATOM   2912  CD  GLU B 177      -2.995   5.666 -20.501  1.00  0.00           C  
ATOM   2913  OE1 GLU B 177      -2.990   4.827 -21.428  1.00  0.00           O  
ATOM   2914  OE2 GLU B 177      -3.029   6.907 -20.662  1.00  0.00           O  
ATOM   2915  C   GLU B 177      -2.244   8.181 -16.756  1.00  0.00           C  
ATOM   2916  O   GLU B 177      -2.158   7.919 -15.551  1.00  0.00           O  
ATOM   2917  N   ALA B 178      -2.690   9.361 -17.195  1.00  0.00           N  
ATOM   2918  H   ALA B 178      -2.787   9.488 -18.193  1.00  0.00           H  
ATOM   2919  CA  ALA B 178      -3.263  10.388 -16.329  1.00  0.00           C  
ATOM   2920  HA  ALA B 178      -2.719  10.399 -15.382  1.00  0.00           H  
ATOM   2921  CB  ALA B 178      -3.089  11.761 -16.988  1.00  0.00           C  
ATOM   2922  HB1 ALA B 178      -3.495  12.534 -16.335  1.00  0.00           H  
ATOM   2923  HB2 ALA B 178      -2.032  11.963 -17.159  1.00  0.00           H  
ATOM   2924  HB3 ALA B 178      -3.617  11.787 -17.943  1.00  0.00           H  
ATOM   2925  C   ALA B 178      -4.743  10.082 -16.032  1.00  0.00           C  
ATOM   2926  O   ALA B 178      -5.594  10.118 -16.921  1.00  0.00           O  
ATOM   2927  N   HIE B 179      -5.052   9.794 -14.769  1.00  0.00           N  
ATOM   2928  H   HIE B 179      -4.309   9.867 -14.081  1.00  0.00           H  
ATOM   2929  CA  HIE B 179      -6.417   9.619 -14.264  1.00  0.00           C  
ATOM   2930  HA  HIE B 179      -7.039   9.186 -15.049  1.00  0.00           H  
ATOM   2931  CB  HIE B 179      -6.398   8.646 -13.076  1.00  0.00           C  
ATOM   2932  HB2 HIE B 179      -5.600   8.930 -12.391  1.00  0.00           H  
ATOM   2933  HB3 HIE B 179      -7.348   8.718 -12.546  1.00  0.00           H  
ATOM   2934  CG  HIE B 179      -6.221   7.203 -13.466  1.00  0.00           C  
ATOM   2935  ND1 HIE B 179      -7.213   6.225 -13.361  1.00  0.00           N  
ATOM   2936  CE1 HIE B 179      -6.665   5.098 -13.838  1.00  0.00           C  
ATOM   2937  HE1 HIE B 179      -7.182   4.149 -13.901  1.00  0.00           H  
ATOM   2938  NE2 HIE B 179      -5.399   5.317 -14.236  1.00  0.00           N  
ATOM   2939  HE2 HIE B 179      -4.793   4.641 -14.679  1.00  0.00           H  
ATOM   2940  CD2 HIE B 179      -5.099   6.641 -14.001  1.00  0.00           C  
ATOM   2941  HD2 HIE B 179      -4.171   7.154 -14.225  1.00  0.00           H  
ATOM   2942  C   HIE B 179      -7.035  10.963 -13.855  1.00  0.00           C  
ATOM   2943  O   HIE B 179      -6.334  11.957 -13.652  1.00  0.00           O  
ATOM   2944  N   THR B 180      -8.358  10.997 -13.666  1.00  0.00           N  
ATOM   2945  H   THR B 180      -8.895  10.152 -13.818  1.00  0.00           H  
ATOM   2946  CA  THR B 180      -9.052  12.140 -13.053  1.00  0.00           C  
ATOM   2947  HA  THR B 180      -8.334  12.627 -12.401  1.00  0.00           H  
ATOM   2948  CB  THR B 180      -9.500  13.180 -14.099  1.00  0.00           C  
ATOM   2949  HB  THR B 180      -8.662  13.377 -14.764  1.00  0.00           H  
ATOM   2950  CG2 THR B 180     -10.697  12.766 -14.956  1.00  0.00           C  
ATOM   2951 HG21 THR B 180     -11.600  12.704 -14.346  1.00  0.00           H  
ATOM   2952 HG22 THR B 180     -10.505  11.797 -15.416  1.00  0.00           H  
ATOM   2953 HG23 THR B 180     -10.852  13.507 -15.741  1.00  0.00           H  
ATOM   2954  OG1 THR B 180      -9.870  14.388 -13.466  1.00  0.00           O  
ATOM   2955  HG1 THR B 180      -9.189  14.582 -12.811  1.00  0.00           H  
ATOM   2956  C   THR B 180     -10.205  11.687 -12.165  1.00  0.00           C  
ATOM   2957  O   THR B 180     -10.915  10.742 -12.508  1.00  0.00           O  
ATOM   2958  N   CYS B 181     -10.394  12.373 -11.036  1.00  0.00           N  
ATOM   2959  H   CYS B 181      -9.757  13.138 -10.835  1.00  0.00           H  
ATOM   2960  CA  CYS B 181     -11.488  12.160 -10.096  1.00  0.00           C  
ATOM   2961  HA  CYS B 181     -12.174  11.420 -10.514  1.00  0.00           H  
ATOM   2962  CB  CYS B 181     -10.949  11.598  -8.773  1.00  0.00           C  
ATOM   2963  HB2 CYS B 181     -10.079  12.171  -8.446  1.00  0.00           H  
ATOM   2964  HB3 CYS B 181     -11.722  11.674  -8.006  1.00  0.00           H  
ATOM   2965  SG  CYS B 181     -10.512   9.848  -8.962  1.00  0.00           S  
ATOM   2966  HG  CYS B 181     -10.650   9.499  -7.672  1.00  0.00           H  
ATOM   2967  C   CYS B 181     -12.300  13.441  -9.866  1.00  0.00           C  
ATOM   2968  O   CYS B 181     -11.793  14.565  -9.932  1.00  0.00           O  
ATOM   2969  N   ILE B 182     -13.576  13.241  -9.549  1.00  0.00           N  
ATOM   2970  H   ILE B 182     -13.894  12.287  -9.473  1.00  0.00           H  
ATOM   2971  CA  ILE B 182     -14.504  14.274  -9.087  1.00  0.00           C  
ATOM   2972  HA  ILE B 182     -14.239  15.217  -9.560  1.00  0.00           H  
ATOM   2973  CB  ILE B 182     -15.940  13.910  -9.538  1.00  0.00           C  
ATOM   2974  HB  ILE B 182     -16.222  12.979  -9.041  1.00  0.00           H  
ATOM   2975  CG2 ILE B 182     -16.956  14.978  -9.113  1.00  0.00           C  
ATOM   2976 HG21 ILE B 182     -16.667  15.953  -9.504  1.00  0.00           H  
ATOM   2977 HG22 ILE B 182     -17.947  14.727  -9.493  1.00  0.00           H  
ATOM   2978 HG23 ILE B 182     -17.016  15.026  -8.026  1.00  0.00           H  
ATOM   2979  CG1 ILE B 182     -16.059  13.661 -11.065  1.00  0.00           C  
ATOM   2980 HG12 ILE B 182     -15.442  12.805 -11.339  1.00  0.00           H  
ATOM   2981 HG13 ILE B 182     -17.090  13.385 -11.293  1.00  0.00           H  
ATOM   2982  CD1 ILE B 182     -15.671  14.841 -11.970  1.00  0.00           C  
ATOM   2983 HD11 ILE B 182     -15.769  14.538 -13.012  1.00  0.00           H  
ATOM   2984 HD12 ILE B 182     -16.332  15.690 -11.793  1.00  0.00           H  
ATOM   2985 HD13 ILE B 182     -14.638  15.138 -11.791  1.00  0.00           H  
ATOM   2986  C   ILE B 182     -14.371  14.413  -7.551  1.00  0.00           C  
ATOM   2987  O   ILE B 182     -14.241  13.394  -6.864  1.00  0.00           O  
ATOM   2988  N   PRO B 183     -14.338  15.636  -6.989  1.00  0.00           N  
ATOM   2989  CD  PRO B 183     -14.156  16.896  -7.690  1.00  0.00           C  
ATOM   2990  HD2 PRO B 183     -15.014  17.112  -8.326  1.00  0.00           H  
ATOM   2991  HD3 PRO B 183     -13.243  16.849  -8.280  1.00  0.00           H  
ATOM   2992  CG  PRO B 183     -14.013  17.974  -6.618  1.00  0.00           C  
ATOM   2993  HG2 PRO B 183     -14.971  18.474  -6.481  1.00  0.00           H  
ATOM   2994  HG3 PRO B 183     -13.232  18.686  -6.876  1.00  0.00           H  
ATOM   2995  CB  PRO B 183     -13.646  17.195  -5.358  1.00  0.00           C  
ATOM   2996  HB2 PRO B 183     -13.940  17.723  -4.449  1.00  0.00           H  
ATOM   2997  HB3 PRO B 183     -12.579  16.998  -5.353  1.00  0.00           H  
ATOM   2998  CA  PRO B 183     -14.386  15.875  -5.548  1.00  0.00           C  
ATOM   2999  HA  PRO B 183     -13.867  15.084  -5.008  1.00  0.00           H  
ATOM   3000  C   PRO B 183     -15.819  15.985  -5.013  1.00  0.00           C  
ATOM   3001  O   PRO B 183     -16.758  16.242  -5.762  1.00  0.00           O  
ATOM   3002  N   GLU B 184     -15.964  15.891  -3.695  1.00  0.00           N  
ATOM   3003  H   GLU B 184     -15.142  15.683  -3.138  1.00  0.00           H  
ATOM   3004  CA  GLU B 184     -17.224  16.036  -2.972  1.00  0.00           C  
ATOM   3005  HA  GLU B 184     -17.976  16.384  -3.679  1.00  0.00           H  
ATOM   3006  CB  GLU B 184     -17.649  14.648  -2.456  1.00  0.00           C  
ATOM   3007  HB2 GLU B 184     -17.608  13.944  -3.290  1.00  0.00           H  
ATOM   3008  HB3 GLU B 184     -16.930  14.318  -1.705  1.00  0.00           H  
ATOM   3009  CG  GLU B 184     -19.059  14.571  -1.854  1.00  0.00           C  
ATOM   3010  HG2 GLU B 184     -19.268  13.529  -1.602  1.00  0.00           H  
ATOM   3011  HG3 GLU B 184     -19.086  15.145  -0.924  1.00  0.00           H  
ATOM   3012  CD  GLU B 184     -20.118  15.099  -2.830  1.00  0.00           C  
ATOM   3013  OE1 GLU B 184     -20.780  14.274  -3.493  1.00  0.00           O  
ATOM   3014  OE2 GLU B 184     -20.223  16.343  -2.946  1.00  0.00           O  
ATOM   3015  C   GLU B 184     -17.126  17.092  -1.852  1.00  0.00           C  
ATOM   3016  O   GLU B 184     -16.051  17.323  -1.288  1.00  0.00           O  
ATOM   3017  N   ASN B 185     -18.244  17.748  -1.532  1.00  0.00           N  
ATOM   3018  H   ASN B 185     -19.100  17.454  -2.009  1.00  0.00           H  
ATOM   3019  CA  ASN B 185     -18.355  18.798  -0.513  1.00  0.00           C  
ATOM   3020  HA  ASN B 185     -17.569  19.535  -0.692  1.00  0.00           H  
ATOM   3021  CB  ASN B 185     -19.730  19.490  -0.667  1.00  0.00           C  
ATOM   3022  HB2 ASN B 185     -20.476  18.766  -0.998  1.00  0.00           H  
ATOM   3023  HB3 ASN B 185     -20.054  19.876   0.299  1.00  0.00           H  
ATOM   3024  CG  ASN B 185     -19.711  20.654  -1.639  1.00  0.00           C  
ATOM   3025  OD1 ASN B 185     -20.021  20.551  -2.814  1.00  0.00           O  
ATOM   3026  ND2 ASN B 185     -19.327  21.825  -1.185  1.00  0.00           N  
ATOM   3027 HD21 ASN B 185     -19.334  22.587  -1.858  1.00  0.00           H  
ATOM   3028 HD22 ASN B 185     -18.990  21.948  -0.247  1.00  0.00           H  
ATOM   3029  C   ASN B 185     -18.148  18.253   0.920  1.00  0.00           C  
ATOM   3030  O   ASN B 185     -19.097  17.845   1.593  1.00  0.00           O  
ATOM   3031  N   ASN B 186     -16.920  18.347   1.441  1.00  0.00           N  
ATOM   3032  H   ASN B 186     -16.202  18.747   0.852  1.00  0.00           H  
ATOM   3033  CA  ASN B 186     -16.560  18.005   2.828  1.00  0.00           C  
ATOM   3034  HA  ASN B 186     -17.122  17.102   3.077  1.00  0.00           H  
ATOM   3035  CB  ASN B 186     -15.053  17.661   2.912  1.00  0.00           C  
ATOM   3036  HB2 ASN B 186     -14.731  17.193   1.986  1.00  0.00           H  
ATOM   3037  HB3 ASN B 186     -14.467  18.569   3.045  1.00  0.00           H  
ATOM   3038  CG  ASN B 186     -14.736  16.691   4.047  1.00  0.00           C  
ATOM   3039  OD1 ASN B 186     -15.586  15.953   4.524  1.00  0.00           O  
ATOM   3040  ND2 ASN B 186     -13.510  16.611   4.502  1.00  0.00           N  
ATOM   3041 HD21 ASN B 186     -13.332  15.969   5.248  1.00  0.00           H  
ATOM   3042 HD22 ASN B 186     -12.708  17.120   4.135  1.00  0.00           H  
ATOM   3043  C   ASN B 186     -17.009  19.092   3.834  1.00  0.00           C  
ATOM   3044  O   ASN B 186     -16.223  19.616   4.618  1.00  0.00           O  
ATOM   3045  N   GLY B 187     -18.285  19.482   3.756  1.00  0.00           N  
ATOM   3046  H   GLY B 187     -18.864  18.968   3.101  1.00  0.00           H  
ATOM   3047  CA  GLY B 187     -18.911  20.541   4.551  1.00  0.00           C  
ATOM   3048  HA2 GLY B 187     -19.991  20.405   4.520  1.00  0.00           H  
ATOM   3049  HA3 GLY B 187     -18.593  20.442   5.589  1.00  0.00           H  
ATOM   3050  C   GLY B 187     -18.571  21.968   4.092  1.00  0.00           C  
ATOM   3051  O   GLY B 187     -17.424  22.405   4.120  1.00  0.00           O  
ATOM   3052  N   GLY B 188     -19.593  22.750   3.721  1.00  0.00           N  
ATOM   3053  H   GLY B 188     -20.517  22.348   3.681  1.00  0.00           H  
ATOM   3054  CA  GLY B 188     -19.449  24.185   3.441  1.00  0.00           C  
ATOM   3055  HA2 GLY B 188     -20.426  24.608   3.212  1.00  0.00           H  
ATOM   3056  HA3 GLY B 188     -19.069  24.682   4.336  1.00  0.00           H  
ATOM   3057  C   GLY B 188     -18.510  24.486   2.267  1.00  0.00           C  
ATOM   3058  O   GLY B 188     -18.895  24.335   1.109  1.00  0.00           O  
ATOM   3059  N   ALA B 189     -17.288  24.931   2.578  1.00  0.00           N  
ATOM   3060  H   ALA B 189     -17.035  24.964   3.558  1.00  0.00           H  
ATOM   3061  CA  ALA B 189     -16.212  25.197   1.617  1.00  0.00           C  
ATOM   3062  HA  ALA B 189     -16.631  25.186   0.610  1.00  0.00           H  
ATOM   3063  CB  ALA B 189     -15.676  26.611   1.875  1.00  0.00           C  
ATOM   3064  HB1 ALA B 189     -15.100  26.637   2.798  1.00  0.00           H  
ATOM   3065  HB2 ALA B 189     -15.024  26.900   1.053  1.00  0.00           H  
ATOM   3066  HB3 ALA B 189     -16.501  27.319   1.934  1.00  0.00           H  
ATOM   3067  C   ALA B 189     -15.088  24.130   1.622  1.00  0.00           C  
ATOM   3068  O   ALA B 189     -14.059  24.319   0.971  1.00  0.00           O  
ATOM   3069  N   GLY B 190     -15.246  23.028   2.363  1.00  0.00           N  
ATOM   3070  H   GLY B 190     -16.101  22.912   2.898  1.00  0.00           H  
ATOM   3071  CA  GLY B 190     -14.353  21.868   2.314  1.00  0.00           C  
ATOM   3072  HA2 GLY B 190     -13.318  22.200   2.325  1.00  0.00           H  
ATOM   3073  HA3 GLY B 190     -14.520  21.244   3.192  1.00  0.00           H  
ATOM   3074  C   GLY B 190     -14.573  21.011   1.064  1.00  0.00           C  
ATOM   3075  O   GLY B 190     -15.698  20.878   0.579  1.00  0.00           O  
ATOM   3076  N   CYS B 191     -13.496  20.424   0.542  1.00  0.00           N  
ATOM   3077  H   CYS B 191     -12.592  20.609   0.971  1.00  0.00           H  
ATOM   3078  CA  CYS B 191     -13.476  19.567  -0.647  1.00  0.00           C  
ATOM   3079  HA  CYS B 191     -14.487  19.287  -0.945  1.00  0.00           H  
ATOM   3080  CB  CYS B 191     -12.804  20.334  -1.789  1.00  0.00           C  
ATOM   3081  HB2 CYS B 191     -11.830  20.681  -1.440  1.00  0.00           H  
ATOM   3082  HB3 CYS B 191     -12.651  19.662  -2.634  1.00  0.00           H  
ATOM   3083  SG  CYS B 191     -13.782  21.753  -2.335  1.00  0.00           S  
ATOM   3084  HG  CYS B 191     -14.176  22.156  -1.122  1.00  0.00           H  
ATOM   3085  C   CYS B 191     -12.659  18.302  -0.369  1.00  0.00           C  
ATOM   3086  O   CYS B 191     -11.498  18.417   0.014  1.00  0.00           O  
ATOM   3087  N   VAL B 192     -13.227  17.117  -0.599  1.00  0.00           N  
ATOM   3088  H   VAL B 192     -14.194  17.103  -0.916  1.00  0.00           H  
ATOM   3089  CA  VAL B 192     -12.547  15.815  -0.447  1.00  0.00           C  
ATOM   3090  HA  VAL B 192     -11.495  16.003  -0.240  1.00  0.00           H  
ATOM   3091  CB  VAL B 192     -13.101  15.037   0.767  1.00  0.00           C  
ATOM   3092  HB  VAL B 192     -13.027  15.690   1.636  1.00  0.00           H  
ATOM   3093  CG1 VAL B 192     -14.569  14.612   0.607  1.00  0.00           C  
ATOM   3094 HG11 VAL B 192     -14.679  13.907  -0.216  1.00  0.00           H  
ATOM   3095 HG12 VAL B 192     -14.920  14.148   1.530  1.00  0.00           H  
ATOM   3096 HG13 VAL B 192     -15.192  15.482   0.408  1.00  0.00           H  
ATOM   3097  CG2 VAL B 192     -12.287  13.779   1.081  1.00  0.00           C  
ATOM   3098 HG21 VAL B 192     -12.637  13.348   2.019  1.00  0.00           H  
ATOM   3099 HG22 VAL B 192     -12.389  13.043   0.285  1.00  0.00           H  
ATOM   3100 HG23 VAL B 192     -11.239  14.047   1.204  1.00  0.00           H  
ATOM   3101  C   VAL B 192     -12.602  15.025  -1.755  1.00  0.00           C  
ATOM   3102  O   VAL B 192     -13.574  15.119  -2.497  1.00  0.00           O  
ATOM   3103  N   CYS B 193     -11.560  14.260  -2.084  1.00  0.00           N  
ATOM   3104  H   CYS B 193     -10.759  14.240  -1.457  1.00  0.00           H  
ATOM   3105  CA  CYS B 193     -11.462  13.556  -3.360  1.00  0.00           C  
ATOM   3106  HA  CYS B 193     -12.470  13.338  -3.720  1.00  0.00           H  
ATOM   3107  CB  CYS B 193     -10.792  14.490  -4.373  1.00  0.00           C  
ATOM   3108  HB2 CYS B 193     -11.268  15.469  -4.324  1.00  0.00           H  
ATOM   3109  HB3 CYS B 193      -9.737  14.600  -4.118  1.00  0.00           H  
ATOM   3110  SG  CYS B 193     -10.951  13.826  -6.055  1.00  0.00           S  
ATOM   3111  HG  CYS B 193     -12.294  13.833  -6.124  1.00  0.00           H  
ATOM   3112  C   CYS B 193     -10.727  12.220  -3.204  1.00  0.00           C  
ATOM   3113  O   CYS B 193      -9.580  12.170  -2.753  1.00  0.00           O  
ATOM   3114  N   HIE B 194     -11.406  11.130  -3.564  1.00  0.00           N  
ATOM   3115  H   HIE B 194     -12.340  11.242  -3.935  1.00  0.00           H  
ATOM   3116  CA  HIE B 194     -10.875   9.770  -3.484  1.00  0.00           C  
ATOM   3117  HA  HIE B 194     -10.142   9.723  -2.678  1.00  0.00           H  
ATOM   3118  CB  HIE B 194     -12.013   8.800  -3.131  1.00  0.00           C  
ATOM   3119  HB2 HIE B 194     -12.758   8.815  -3.927  1.00  0.00           H  
ATOM   3120  HB3 HIE B 194     -11.612   7.788  -3.063  1.00  0.00           H  
ATOM   3121  CG  HIE B 194     -12.692   9.135  -1.824  1.00  0.00           C  
ATOM   3122  ND1 HIE B 194     -14.066   9.090  -1.598  1.00  0.00           N  
ATOM   3123  CE1 HIE B 194     -14.250   9.511  -0.338  1.00  0.00           C  
ATOM   3124  HE1 HIE B 194     -15.218   9.621   0.135  1.00  0.00           H  
ATOM   3125  NE2 HIE B 194     -13.068   9.783   0.243  1.00  0.00           N  
ATOM   3126  HE2 HIE B 194     -12.934  10.115   1.189  1.00  0.00           H  
ATOM   3127  CD2 HIE B 194     -12.075   9.549  -0.679  1.00  0.00           C  
ATOM   3128  HD2 HIE B 194     -11.014   9.683  -0.530  1.00  0.00           H  
ATOM   3129  C   HIE B 194     -10.156   9.393  -4.780  1.00  0.00           C  
ATOM   3130  O   HIE B 194     -10.756   9.290  -5.845  1.00  0.00           O  
ATOM   3131  N   LEU B 195      -8.847   9.195  -4.674  1.00  0.00           N  
ATOM   3132  H   LEU B 195      -8.438   9.292  -3.750  1.00  0.00           H  
ATOM   3133  CA  LEU B 195      -7.932   8.801  -5.745  1.00  0.00           C  
ATOM   3134  HA  LEU B 195      -8.341   9.084  -6.716  1.00  0.00           H  
ATOM   3135  CB  LEU B 195      -6.593   9.533  -5.526  1.00  0.00           C  
ATOM   3136  HB2 LEU B 195      -6.197   9.211  -4.564  1.00  0.00           H  
ATOM   3137  HB3 LEU B 195      -5.892   9.208  -6.294  1.00  0.00           H  
ATOM   3138  CG  LEU B 195      -6.677  11.075  -5.523  1.00  0.00           C  
ATOM   3139  HG  LEU B 195      -7.596  11.415  -5.047  1.00  0.00           H  
ATOM   3140  CD1 LEU B 195      -5.506  11.674  -4.743  1.00  0.00           C  
ATOM   3141 HD11 LEU B 195      -5.574  11.362  -3.700  1.00  0.00           H  
ATOM   3142 HD12 LEU B 195      -4.554  11.351  -5.162  1.00  0.00           H  
ATOM   3143 HD13 LEU B 195      -5.564  12.763  -4.780  1.00  0.00           H  
ATOM   3144  CD2 LEU B 195      -6.627  11.618  -6.946  1.00  0.00           C  
ATOM   3145 HD21 LEU B 195      -5.691  11.318  -7.412  1.00  0.00           H  
ATOM   3146 HD22 LEU B 195      -6.680  12.702  -6.939  1.00  0.00           H  
ATOM   3147 HD23 LEU B 195      -7.466  11.228  -7.522  1.00  0.00           H  
ATOM   3148  C   LEU B 195      -7.724   7.280  -5.709  1.00  0.00           C  
ATOM   3149  O   LEU B 195      -7.259   6.748  -4.697  1.00  0.00           O  
ATOM   3150  N   LEU B 196      -8.032   6.573  -6.798  1.00  0.00           N  
ATOM   3151  H   LEU B 196      -8.355   7.068  -7.619  1.00  0.00           H  
ATOM   3152  CA  LEU B 196      -7.777   5.130  -6.914  1.00  0.00           C  
ATOM   3153  HA  LEU B 196      -8.116   4.638  -6.002  1.00  0.00           H  
ATOM   3154  CB  LEU B 196      -8.565   4.536  -8.100  1.00  0.00           C  
ATOM   3155  HB2 LEU B 196      -8.226   5.014  -9.018  1.00  0.00           H  
ATOM   3156  HB3 LEU B 196      -8.326   3.475  -8.181  1.00  0.00           H  
ATOM   3157  CG  LEU B 196     -10.096   4.691  -8.006  1.00  0.00           C  
ATOM   3158  HG  LEU B 196     -10.354   5.738  -7.852  1.00  0.00           H  
ATOM   3159  CD1 LEU B 196     -10.740   4.228  -9.312  1.00  0.00           C  
ATOM   3160 HD11 LEU B 196     -10.504   3.180  -9.499  1.00  0.00           H  
ATOM   3161 HD12 LEU B 196     -11.822   4.355  -9.258  1.00  0.00           H  
ATOM   3162 HD13 LEU B 196     -10.365   4.835 -10.138  1.00  0.00           H  
ATOM   3163  CD2 LEU B 196     -10.691   3.857  -6.869  1.00  0.00           C  
ATOM   3164 HD21 LEU B 196     -10.425   2.807  -6.996  1.00  0.00           H  
ATOM   3165 HD22 LEU B 196     -11.777   3.956  -6.868  1.00  0.00           H  
ATOM   3166 HD23 LEU B 196     -10.316   4.211  -5.911  1.00  0.00           H  
ATOM   3167  C   LEU B 196      -6.267   4.870  -7.044  1.00  0.00           C  
ATOM   3168  O   LEU B 196      -5.638   5.326  -8.001  1.00  0.00           O  
ATOM   3169  N   MET B 197      -5.688   4.166  -6.068  1.00  0.00           N  
ATOM   3170  H   MET B 197      -6.288   3.799  -5.332  1.00  0.00           H  
ATOM   3171  CA  MET B 197      -4.253   3.883  -5.953  1.00  0.00           C  
ATOM   3172  HA  MET B 197      -3.830   3.746  -6.948  1.00  0.00           H  
ATOM   3173  CB  MET B 197      -3.521   5.055  -5.262  1.00  0.00           C  
ATOM   3174  HB2 MET B 197      -3.934   5.197  -4.262  1.00  0.00           H  
ATOM   3175  HB3 MET B 197      -2.474   4.774  -5.159  1.00  0.00           H  
ATOM   3176  CG  MET B 197      -3.556   6.406  -5.984  1.00  0.00           C  
ATOM   3177  HG2 MET B 197      -3.286   6.257  -7.030  1.00  0.00           H  
ATOM   3178  HG3 MET B 197      -4.566   6.815  -5.939  1.00  0.00           H  
ATOM   3179  SD  MET B 197      -2.402   7.601  -5.254  1.00  0.00           S  
ATOM   3180  CE  MET B 197      -2.697   9.027  -6.327  1.00  0.00           C  
ATOM   3181  HE1 MET B 197      -2.550   8.733  -7.364  1.00  0.00           H  
ATOM   3182  HE2 MET B 197      -3.717   9.381  -6.194  1.00  0.00           H  
ATOM   3183  HE3 MET B 197      -1.999   9.825  -6.075  1.00  0.00           H  
ATOM   3184  C   MET B 197      -4.030   2.580  -5.163  1.00  0.00           C  
ATOM   3185  O   MET B 197      -3.804   2.622  -3.956  1.00  0.00           O  
ATOM   3186  N   ASP B 198      -4.093   1.423  -5.831  1.00  0.00           N  
ATOM   3187  H   ASP B 198      -4.286   1.422  -6.827  1.00  0.00           H  
ATOM   3188  CA  ASP B 198      -4.000   0.101  -5.193  1.00  0.00           C  
ATOM   3189  HA  ASP B 198      -4.286   0.204  -4.148  1.00  0.00           H  
ATOM   3190  CB  ASP B 198      -5.018  -0.873  -5.821  1.00  0.00           C  
ATOM   3191  HB2 ASP B 198      -4.914  -1.840  -5.327  1.00  0.00           H  
ATOM   3192  HB3 ASP B 198      -6.017  -0.499  -5.602  1.00  0.00           H  
ATOM   3193  CG  ASP B 198      -4.951  -1.091  -7.339  1.00  0.00           C  
ATOM   3194  OD1 ASP B 198      -4.217  -0.354  -8.040  1.00  0.00           O  
ATOM   3195  OD2 ASP B 198      -5.622  -2.052  -7.781  1.00  0.00           O  
ATOM   3196  C   ASP B 198      -2.577  -0.490  -5.162  1.00  0.00           C  
ATOM   3197  O   ASP B 198      -2.013  -0.699  -4.087  1.00  0.00           O  
ATOM   3198  N   ASP B 199      -1.966  -0.737  -6.325  1.00  0.00           N  
ATOM   3199  H   ASP B 199      -2.518  -0.573  -7.166  1.00  0.00           H  
ATOM   3200  CA  ASP B 199      -0.632  -1.366  -6.453  1.00  0.00           C  
ATOM   3201  HA  ASP B 199      -0.558  -2.097  -5.649  1.00  0.00           H  
ATOM   3202  CB  ASP B 199      -0.510  -2.141  -7.783  1.00  0.00           C  
ATOM   3203  HB2 ASP B 199      -0.959  -1.557  -8.588  1.00  0.00           H  
ATOM   3204  HB3 ASP B 199       0.539  -2.292  -8.032  1.00  0.00           H  
ATOM   3205  CG  ASP B 199      -1.122  -3.539  -7.740  1.00  0.00           C  
ATOM   3206  OD1 ASP B 199      -1.644  -3.980  -6.690  1.00  0.00           O  
ATOM   3207  OD2 ASP B 199      -1.023  -4.259  -8.751  1.00  0.00           O  
ATOM   3208  C   ASP B 199       0.550  -0.408  -6.198  1.00  0.00           C  
ATOM   3209  O   ASP B 199       1.561  -0.430  -6.904  1.00  0.00           O  
ATOM   3210  N   VAL B 200       0.414   0.455  -5.191  1.00  0.00           N  
ATOM   3211  H   VAL B 200      -0.432   0.381  -4.636  1.00  0.00           H  
ATOM   3212  CA  VAL B 200       1.424   1.442  -4.778  1.00  0.00           C  
ATOM   3213  HA  VAL B 200       1.717   1.966  -5.679  1.00  0.00           H  
ATOM   3214  CB  VAL B 200       0.844   2.486  -3.803  1.00  0.00           C  
ATOM   3215  HB  VAL B 200       1.659   3.115  -3.444  1.00  0.00           H  
ATOM   3216  CG1 VAL B 200      -0.158   3.399  -4.519  1.00  0.00           C  
ATOM   3217 HG11 VAL B 200       0.331   3.896  -5.357  1.00  0.00           H  
ATOM   3218 HG12 VAL B 200      -0.520   4.154  -3.823  1.00  0.00           H  
ATOM   3219 HG13 VAL B 200      -1.004   2.815  -4.883  1.00  0.00           H  
ATOM   3220  CG2 VAL B 200       0.149   1.873  -2.581  1.00  0.00           C  
ATOM   3221 HG21 VAL B 200      -0.150   2.672  -1.903  1.00  0.00           H  
ATOM   3222 HG22 VAL B 200       0.836   1.209  -2.057  1.00  0.00           H  
ATOM   3223 HG23 VAL B 200      -0.740   1.316  -2.874  1.00  0.00           H  
ATOM   3224  C   VAL B 200       2.711   0.820  -4.213  1.00  0.00           C  
ATOM   3225  O   VAL B 200       2.713  -0.309  -3.715  1.00  0.00           O  
ATOM   3226  N   VAL B 201       3.828   1.545  -4.320  1.00  0.00           N  
ATOM   3227  H   VAL B 201       3.740   2.483  -4.712  1.00  0.00           H  
ATOM   3228  CA  VAL B 201       5.181   1.114  -3.913  1.00  0.00           C  
ATOM   3229  HA  VAL B 201       5.087   0.420  -3.081  1.00  0.00           H  
ATOM   3230  CB  VAL B 201       5.938   0.387  -5.056  1.00  0.00           C  
ATOM   3231  HB  VAL B 201       6.897   0.057  -4.657  1.00  0.00           H  
ATOM   3232  CG1 VAL B 201       5.214  -0.845  -5.626  1.00  0.00           C  
ATOM   3233 HG11 VAL B 201       5.859  -1.351  -6.343  1.00  0.00           H  
ATOM   3234 HG12 VAL B 201       4.970  -1.539  -4.829  1.00  0.00           H  
ATOM   3235 HG13 VAL B 201       4.296  -0.543  -6.132  1.00  0.00           H  
ATOM   3236  CG2 VAL B 201       6.227   1.289  -6.258  1.00  0.00           C  
ATOM   3237 HG21 VAL B 201       6.740   2.193  -5.948  1.00  0.00           H  
ATOM   3238 HG22 VAL B 201       6.872   0.762  -6.958  1.00  0.00           H  
ATOM   3239 HG23 VAL B 201       5.296   1.573  -6.747  1.00  0.00           H  
ATOM   3240  C   VAL B 201       6.010   2.301  -3.401  1.00  0.00           C  
ATOM   3241  O   VAL B 201       5.721   3.451  -3.730  1.00  0.00           O  
ATOM   3242  N   SER B 202       7.082   2.044  -2.651  1.00  0.00           N  
ATOM   3243  H   SER B 202       7.249   1.074  -2.382  1.00  0.00           H  
ATOM   3244  CA  SER B 202       7.981   3.093  -2.119  1.00  0.00           C  
ATOM   3245  HA  SER B 202       7.368   3.821  -1.588  1.00  0.00           H  
ATOM   3246  CB  SER B 202       8.950   2.488  -1.099  1.00  0.00           C  
ATOM   3247  HB2 SER B 202       9.468   1.628  -1.528  1.00  0.00           H  
ATOM   3248  HB3 SER B 202       9.685   3.241  -0.808  1.00  0.00           H  
ATOM   3249  OG  SER B 202       8.227   2.097   0.054  1.00  0.00           O  
ATOM   3250  HG  SER B 202       7.696   1.296  -0.150  1.00  0.00           H  
ATOM   3251  C   SER B 202       8.755   3.877  -3.201  1.00  0.00           C  
ATOM   3252  O   SER B 202       9.167   5.020  -2.970  1.00  0.00           O  
ATOM   3253  N   ALA B 203       8.884   3.306  -4.406  1.00  0.00           N  
ATOM   3254  H   ALA B 203       8.550   2.361  -4.507  1.00  0.00           H  
ATOM   3255  CA  ALA B 203       9.385   3.964  -5.617  1.00  0.00           C  
ATOM   3256  HA  ALA B 203      10.256   4.564  -5.348  1.00  0.00           H  
ATOM   3257  CB  ALA B 203       9.830   2.860  -6.586  1.00  0.00           C  
ATOM   3258  HB1 ALA B 203       8.970   2.267  -6.888  1.00  0.00           H  
ATOM   3259  HB2 ALA B 203      10.268   3.310  -7.476  1.00  0.00           H  
ATOM   3260  HB3 ALA B 203      10.565   2.211  -6.106  1.00  0.00           H  
ATOM   3261  C   ALA B 203       8.368   4.913  -6.302  1.00  0.00           C  
ATOM   3262  O   ALA B 203       8.693   5.526  -7.322  1.00  0.00           O  
ATOM   3263  N   ASP B 204       7.133   5.018  -5.797  1.00  0.00           N  
ATOM   3264  H   ASP B 204       6.886   4.490  -4.968  1.00  0.00           H  
ATOM   3265  CA  ASP B 204       6.106   5.876  -6.391  1.00  0.00           C  
ATOM   3266  HA  ASP B 204       6.075   5.682  -7.464  1.00  0.00           H  
ATOM   3267  CB  ASP B 204       4.715   5.580  -5.822  1.00  0.00           C  
ATOM   3268  HB2 ASP B 204       4.760   5.526  -4.735  1.00  0.00           H  
ATOM   3269  HB3 ASP B 204       4.050   6.413  -6.061  1.00  0.00           H  
ATOM   3270  CG  ASP B 204       4.059   4.336  -6.399  1.00  0.00           C  
ATOM   3271  OD1 ASP B 204       4.338   3.949  -7.553  1.00  0.00           O  
ATOM   3272  OD2 ASP B 204       3.093   3.849  -5.782  1.00  0.00           O  
ATOM   3273  C   ASP B 204       6.354   7.367  -6.189  1.00  0.00           C  
ATOM   3274  O   ASP B 204       6.829   7.808  -5.147  1.00  0.00           O  
ATOM   3275  N   GLN B 205       5.850   8.143  -7.146  1.00  0.00           N  
ATOM   3276  H   GLN B 205       5.519   7.692  -7.988  1.00  0.00           H  
ATOM   3277  CA  GLN B 205       5.456   9.537  -6.975  1.00  0.00           C  
ATOM   3278  HA  GLN B 205       5.086   9.679  -5.959  1.00  0.00           H  
ATOM   3279  CB  GLN B 205       6.682  10.442  -7.175  1.00  0.00           C  
ATOM   3280  HB2 GLN B 205       7.418  10.184  -6.411  1.00  0.00           H  
ATOM   3281  HB3 GLN B 205       7.124  10.243  -8.151  1.00  0.00           H  
ATOM   3282  CG  GLN B 205       6.374  11.944  -7.069  1.00  0.00           C  
ATOM   3283  HG2 GLN B 205       5.756  12.253  -7.911  1.00  0.00           H  
ATOM   3284  HG3 GLN B 205       5.823  12.134  -6.147  1.00  0.00           H  
ATOM   3285  CD  GLN B 205       7.638  12.801  -7.053  1.00  0.00           C  
ATOM   3286  OE1 GLN B 205       8.757  12.335  -7.148  1.00  0.00           O  
ATOM   3287  NE2 GLN B 205       7.518  14.103  -6.933  1.00  0.00           N  
ATOM   3288 HE21 GLN B 205       8.373  14.627  -6.891  1.00  0.00           H  
ATOM   3289 HE22 GLN B 205       6.596  14.522  -6.876  1.00  0.00           H  
ATOM   3290  C   GLN B 205       4.314   9.838  -7.958  1.00  0.00           C  
ATOM   3291  O   GLN B 205       4.332   9.358  -9.092  1.00  0.00           O  
ATOM   3292  N   TYR B 206       3.322  10.625  -7.547  1.00  0.00           N  
ATOM   3293  H   TYR B 206       3.350  10.997  -6.603  1.00  0.00           H  
ATOM   3294  CA  TYR B 206       2.246  11.104  -8.416  1.00  0.00           C  
ATOM   3295  HA  TYR B 206       2.348  10.640  -9.392  1.00  0.00           H  
ATOM   3296  CB  TYR B 206       0.875  10.702  -7.849  1.00  0.00           C  
ATOM   3297  HB2 TYR B 206       0.823  11.002  -6.801  1.00  0.00           H  
ATOM   3298  HB3 TYR B 206       0.106  11.269  -8.377  1.00  0.00           H  
ATOM   3299  CG  TYR B 206       0.525   9.224  -7.958  1.00  0.00           C  
ATOM   3300  CD1 TYR B 206       0.957   8.308  -6.978  1.00  0.00           C  
ATOM   3301  HD1 TYR B 206       1.575   8.650  -6.160  1.00  0.00           H  
ATOM   3302  CE1 TYR B 206       0.583   6.950  -7.061  1.00  0.00           C  
ATOM   3303  HE1 TYR B 206       0.918   6.238  -6.321  1.00  0.00           H  
ATOM   3304  CZ  TYR B 206      -0.249   6.508  -8.113  1.00  0.00           C  
ATOM   3305  OH  TYR B 206      -0.623   5.201  -8.203  1.00  0.00           O  
ATOM   3306  HH  TYR B 206      -1.388   5.108  -8.778  1.00  0.00           H  
ATOM   3307  CE2 TYR B 206      -0.673   7.425  -9.099  1.00  0.00           C  
ATOM   3308  HE2 TYR B 206      -1.288   7.089  -9.922  1.00  0.00           H  
ATOM   3309  CD2 TYR B 206      -0.276   8.774  -9.027  1.00  0.00           C  
ATOM   3310  HD2 TYR B 206      -0.594   9.468  -9.791  1.00  0.00           H  
ATOM   3311  C   TYR B 206       2.346  12.623  -8.601  1.00  0.00           C  
ATOM   3312  O   TYR B 206       2.586  13.349  -7.634  1.00  0.00           O  
ATOM   3313  N   THR B 207       2.140  13.136  -9.812  1.00  0.00           N  
ATOM   3314  H   THR B 207       1.967  12.502 -10.590  1.00  0.00           H  
ATOM   3315  CA  THR B 207       1.793  14.551 -10.029  1.00  0.00           C  
ATOM   3316  HA  THR B 207       2.292  15.172  -9.288  1.00  0.00           H  
ATOM   3317  CB  THR B 207       2.241  15.039 -11.411  1.00  0.00           C  
ATOM   3318  HB  THR B 207       1.836  16.036 -11.589  1.00  0.00           H  
ATOM   3319  CG2 THR B 207       3.764  15.110 -11.513  1.00  0.00           C  
ATOM   3320 HG21 THR B 207       4.195  14.117 -11.379  1.00  0.00           H  
ATOM   3321 HG22 THR B 207       4.038  15.482 -12.501  1.00  0.00           H  
ATOM   3322 HG23 THR B 207       4.158  15.786 -10.754  1.00  0.00           H  
ATOM   3323  OG1 THR B 207       1.789  14.170 -12.418  1.00  0.00           O  
ATOM   3324  HG1 THR B 207       0.845  14.305 -12.544  1.00  0.00           H  
ATOM   3325  C   THR B 207       0.288  14.747  -9.857  1.00  0.00           C  
ATOM   3326  O   THR B 207      -0.486  13.821 -10.104  1.00  0.00           O  
ATOM   3327  N   LEU B 208      -0.120  15.946  -9.439  1.00  0.00           N  
ATOM   3328  H   LEU B 208       0.576  16.666  -9.270  1.00  0.00           H  
ATOM   3329  CA  LEU B 208      -1.512  16.329  -9.184  1.00  0.00           C  
ATOM   3330  HA  LEU B 208      -2.184  15.582  -9.604  1.00  0.00           H  
ATOM   3331  CB  LEU B 208      -1.759  16.441  -7.666  1.00  0.00           C  
ATOM   3332  HB2 LEU B 208      -1.053  17.168  -7.261  1.00  0.00           H  
ATOM   3333  HB3 LEU B 208      -2.763  16.838  -7.515  1.00  0.00           H  
ATOM   3334  CG  LEU B 208      -1.635  15.139  -6.858  1.00  0.00           C  
ATOM   3335  HG  LEU B 208      -0.682  14.657  -7.075  1.00  0.00           H  
ATOM   3336  CD1 LEU B 208      -1.684  15.446  -5.362  1.00  0.00           C  
ATOM   3337 HD11 LEU B 208      -1.692  14.516  -4.795  1.00  0.00           H  
ATOM   3338 HD12 LEU B 208      -0.809  16.032  -5.080  1.00  0.00           H  
ATOM   3339 HD13 LEU B 208      -2.586  16.012  -5.121  1.00  0.00           H  
ATOM   3340  CD2 LEU B 208      -2.769  14.173  -7.187  1.00  0.00           C  
ATOM   3341 HD21 LEU B 208      -2.653  13.253  -6.616  1.00  0.00           H  
ATOM   3342 HD22 LEU B 208      -3.734  14.624  -6.953  1.00  0.00           H  
ATOM   3343 HD23 LEU B 208      -2.733  13.937  -8.246  1.00  0.00           H  
ATOM   3344  C   LEU B 208      -1.832  17.674  -9.846  1.00  0.00           C  
ATOM   3345  O   LEU B 208      -1.100  18.637  -9.639  1.00  0.00           O  
ATOM   3346  N   ASP B 209      -2.963  17.761 -10.543  1.00  0.00           N  
ATOM   3347  H   ASP B 209      -3.522  16.919 -10.649  1.00  0.00           H  
ATOM   3348  CA  ASP B 209      -3.474  18.997 -11.157  1.00  0.00           C  
ATOM   3349  HA  ASP B 209      -2.941  19.853 -10.737  1.00  0.00           H  
ATOM   3350  CB  ASP B 209      -3.241  19.011 -12.683  1.00  0.00           C  
ATOM   3351  HB2 ASP B 209      -3.495  18.035 -13.093  1.00  0.00           H  
ATOM   3352  HB3 ASP B 209      -3.915  19.742 -13.127  1.00  0.00           H  
ATOM   3353  CG  ASP B 209      -1.808  19.349 -13.101  1.00  0.00           C  
ATOM   3354  OD1 ASP B 209      -1.611  20.361 -13.825  1.00  0.00           O  
ATOM   3355  OD2 ASP B 209      -0.859  18.643 -12.704  1.00  0.00           O  
ATOM   3356  C   ASP B 209      -4.964  19.185 -10.831  1.00  0.00           C  
ATOM   3357  O   ASP B 209      -5.835  18.523 -11.400  1.00  0.00           O  
ATOM   3358  N   LEU B 210      -5.272  20.108  -9.918  1.00  0.00           N  
ATOM   3359  H   LEU B 210      -4.518  20.698  -9.578  1.00  0.00           H  
ATOM   3360  CA  LEU B 210      -6.633  20.518  -9.566  1.00  0.00           C  
ATOM   3361  HA  LEU B 210      -7.276  19.637  -9.575  1.00  0.00           H  
ATOM   3362  CB  LEU B 210      -6.637  21.113  -8.143  1.00  0.00           C  
ATOM   3363  HB2 LEU B 210      -6.314  20.349  -7.436  1.00  0.00           H  
ATOM   3364  HB3 LEU B 210      -5.913  21.926  -8.112  1.00  0.00           H  
ATOM   3365  CG  LEU B 210      -7.999  21.674  -7.686  1.00  0.00           C  
ATOM   3366  HG  LEU B 210      -8.318  22.460  -8.368  1.00  0.00           H  
ATOM   3367  CD1 LEU B 210      -9.081  20.596  -7.648  1.00  0.00           C  
ATOM   3368 HD11 LEU B 210     -10.004  21.025  -7.265  1.00  0.00           H  
ATOM   3369 HD12 LEU B 210      -9.278  20.217  -8.649  1.00  0.00           H  
ATOM   3370 HD13 LEU B 210      -8.766  19.780  -6.998  1.00  0.00           H  
ATOM   3371  CD2 LEU B 210      -7.869  22.283  -6.289  1.00  0.00           C  
ATOM   3372 HD21 LEU B 210      -7.133  23.086  -6.304  1.00  0.00           H  
ATOM   3373 HD22 LEU B 210      -7.556  21.522  -5.573  1.00  0.00           H  
ATOM   3374 HD23 LEU B 210      -8.826  22.695  -5.969  1.00  0.00           H  
ATOM   3375  C   LEU B 210      -7.160  21.515 -10.604  1.00  0.00           C  
ATOM   3376  O   LEU B 210      -6.700  22.655 -10.675  1.00  0.00           O  
ATOM   3377  N   TRP B 211      -8.131  21.085 -11.400  1.00  0.00           N  
ATOM   3378  H   TRP B 211      -8.479  20.142 -11.254  1.00  0.00           H  
ATOM   3379  CA  TRP B 211      -8.846  21.902 -12.376  1.00  0.00           C  
ATOM   3380  HA  TRP B 211      -8.257  22.785 -12.623  1.00  0.00           H  
ATOM   3381  CB  TRP B 211      -9.045  21.093 -13.661  1.00  0.00           C  
ATOM   3382  HB2 TRP B 211      -9.322  20.074 -13.399  1.00  0.00           H  
ATOM   3383  HB3 TRP B 211      -9.876  21.523 -14.222  1.00  0.00           H  
ATOM   3384  CG  TRP B 211      -7.862  21.044 -14.574  1.00  0.00           C  
ATOM   3385  CD1 TRP B 211      -6.675  20.457 -14.304  1.00  0.00           C  
ATOM   3386  HD1 TRP B 211      -6.436  19.940 -13.381  1.00  0.00           H  
ATOM   3387  NE1 TRP B 211      -5.818  20.619 -15.376  1.00  0.00           N  
ATOM   3388  HE1 TRP B 211      -4.864  20.281 -15.378  1.00  0.00           H  
ATOM   3389  CE2 TRP B 211      -6.418  21.330 -16.394  1.00  0.00           C  
ATOM   3390  CZ2 TRP B 211      -5.980  21.743 -17.660  1.00  0.00           C  
ATOM   3391  HZ2 TRP B 211      -4.983  21.504 -17.997  1.00  0.00           H  
ATOM   3392  CH2 TRP B 211      -6.855  22.480 -18.478  1.00  0.00           C  
ATOM   3393  HH2 TRP B 211      -6.532  22.817 -19.455  1.00  0.00           H  
ATOM   3394  CZ3 TRP B 211      -8.146  22.796 -18.020  1.00  0.00           C  
ATOM   3395  HZ3 TRP B 211      -8.803  23.385 -18.647  1.00  0.00           H  
ATOM   3396  CE3 TRP B 211      -8.574  22.381 -16.744  1.00  0.00           C  
ATOM   3397  HE3 TRP B 211      -9.554  22.662 -16.387  1.00  0.00           H  
ATOM   3398  CD2 TRP B 211      -7.724  21.630 -15.903  1.00  0.00           C  
ATOM   3399  C   TRP B 211     -10.187  22.396 -11.834  1.00  0.00           C  
ATOM   3400  O   TRP B 211     -10.833  21.741 -11.013  1.00  0.00           O  
ATOM   3401  N   ALA B 212     -10.627  23.532 -12.369  1.00  0.00           N  
ATOM   3402  H   ALA B 212     -10.038  24.014 -13.045  1.00  0.00           H  
ATOM   3403  CA  ALA B 212     -11.926  24.124 -12.102  1.00  0.00           C  
ATOM   3404  HA  ALA B 212     -12.600  23.357 -11.720  1.00  0.00           H  
ATOM   3405  CB  ALA B 212     -11.747  25.190 -11.026  1.00  0.00           C  
ATOM   3406  HB1 ALA B 212     -12.727  25.436 -10.626  1.00  0.00           H  
ATOM   3407  HB2 ALA B 212     -11.119  24.810 -10.222  1.00  0.00           H  
ATOM   3408  HB3 ALA B 212     -11.270  26.069 -11.460  1.00  0.00           H  
ATOM   3409  C   ALA B 212     -12.508  24.690 -13.404  1.00  0.00           C  
ATOM   3410  O   ALA B 212     -11.900  25.552 -14.047  1.00  0.00           O  
ATOM   3411  N   GLY B 213     -13.654  24.162 -13.833  1.00  0.00           N  
ATOM   3412  H   GLY B 213     -14.156  23.531 -13.212  1.00  0.00           H  
ATOM   3413  CA  GLY B 213     -14.268  24.500 -15.114  1.00  0.00           C  
ATOM   3414  HA2 GLY B 213     -15.131  23.855 -15.278  1.00  0.00           H  
ATOM   3415  HA3 GLY B 213     -14.618  25.532 -15.076  1.00  0.00           H  
ATOM   3416  C   GLY B 213     -13.296  24.322 -16.289  1.00  0.00           C  
ATOM   3417  O   GLY B 213     -12.879  23.201 -16.608  1.00  0.00           O  
ATOM   3418  N   GLN B 214     -12.951  25.444 -16.930  1.00  0.00           N  
ATOM   3419  H   GLN B 214     -13.250  26.321 -16.528  1.00  0.00           H  
ATOM   3420  CA  GLN B 214     -12.135  25.526 -18.146  1.00  0.00           C  
ATOM   3421  HA  GLN B 214     -12.228  24.581 -18.681  1.00  0.00           H  
ATOM   3422  CB  GLN B 214     -12.703  26.631 -19.063  1.00  0.00           C  
ATOM   3423  HB2 GLN B 214     -12.728  27.578 -18.524  1.00  0.00           H  
ATOM   3424  HB3 GLN B 214     -12.048  26.748 -19.928  1.00  0.00           H  
ATOM   3425  CG  GLN B 214     -14.115  26.296 -19.573  1.00  0.00           C  
ATOM   3426  HG2 GLN B 214     -14.099  25.303 -20.023  1.00  0.00           H  
ATOM   3427  HG3 GLN B 214     -14.814  26.281 -18.737  1.00  0.00           H  
ATOM   3428  CD  GLN B 214     -14.629  27.303 -20.601  1.00  0.00           C  
ATOM   3429  OE1 GLN B 214     -14.698  28.496 -20.367  1.00  0.00           O  
ATOM   3430  NE2 GLN B 214     -15.066  26.867 -21.763  1.00  0.00           N  
ATOM   3431 HE21 GLN B 214     -15.384  27.580 -22.397  1.00  0.00           H  
ATOM   3432 HE22 GLN B 214     -15.038  25.894 -21.999  1.00  0.00           H  
ATOM   3433  C   GLN B 214     -10.620  25.709 -17.914  1.00  0.00           C  
ATOM   3434  O   GLN B 214      -9.875  25.695 -18.892  1.00  0.00           O  
ATOM   3435  N   GLN B 215     -10.133  25.818 -16.668  1.00  0.00           N  
ATOM   3436  H   GLN B 215     -10.766  25.773 -15.877  1.00  0.00           H  
ATOM   3437  CA  GLN B 215      -8.705  26.056 -16.390  1.00  0.00           C  
ATOM   3438  HA  GLN B 215      -8.128  25.653 -17.222  1.00  0.00           H  
ATOM   3439  CB  GLN B 215      -8.397  27.572 -16.347  1.00  0.00           C  
ATOM   3440  HB2 GLN B 215      -7.369  27.706 -16.008  1.00  0.00           H  
ATOM   3441  HB3 GLN B 215      -8.426  27.958 -17.367  1.00  0.00           H  
ATOM   3442  CG  GLN B 215      -9.307  28.441 -15.450  1.00  0.00           C  
ATOM   3443  HG2 GLN B 215      -9.857  27.825 -14.740  1.00  0.00           H  
ATOM   3444  HG3 GLN B 215      -8.672  29.116 -14.875  1.00  0.00           H  
ATOM   3445  CD  GLN B 215     -10.295  29.284 -16.261  1.00  0.00           C  
ATOM   3446  OE1 GLN B 215     -10.868  28.854 -17.246  1.00  0.00           O  
ATOM   3447  NE2 GLN B 215     -10.564  30.519 -15.894  1.00  0.00           N  
ATOM   3448 HE21 GLN B 215     -11.212  31.006 -16.486  1.00  0.00           H  
ATOM   3449 HE22 GLN B 215     -10.244  30.911 -15.021  1.00  0.00           H  
ATOM   3450  C   GLN B 215      -8.173  25.316 -15.153  1.00  0.00           C  
ATOM   3451  O   GLN B 215      -8.925  24.779 -14.337  1.00  0.00           O  
ATOM   3452  N   LEU B 216      -6.843  25.276 -15.029  1.00  0.00           N  
ATOM   3453  H   LEU B 216      -6.291  25.714 -15.748  1.00  0.00           H  
ATOM   3454  CA  LEU B 216      -6.143  24.842 -13.819  1.00  0.00           C  
ATOM   3455  HA  LEU B 216      -6.533  23.866 -13.533  1.00  0.00           H  
ATOM   3456  CB  LEU B 216      -4.643  24.707 -14.155  1.00  0.00           C  
ATOM   3457  HB2 LEU B 216      -4.530  24.097 -15.053  1.00  0.00           H  
ATOM   3458  HB3 LEU B 216      -4.262  25.705 -14.380  1.00  0.00           H  
ATOM   3459  CG  LEU B 216      -3.784  24.093 -13.033  1.00  0.00           C  
ATOM   3460  HG  LEU B 216      -4.011  24.567 -12.081  1.00  0.00           H  
ATOM   3461  CD1 LEU B 216      -4.024  22.590 -12.919  1.00  0.00           C  
ATOM   3462 HD11 LEU B 216      -5.064  22.384 -12.683  1.00  0.00           H  
ATOM   3463 HD12 LEU B 216      -3.765  22.102 -13.858  1.00  0.00           H  
ATOM   3464 HD13 LEU B 216      -3.399  22.176 -12.133  1.00  0.00           H  
ATOM   3465  CD2 LEU B 216      -2.299  24.320 -13.316  1.00  0.00           C  
ATOM   3466 HD21 LEU B 216      -2.007  23.796 -14.227  1.00  0.00           H  
ATOM   3467 HD22 LEU B 216      -2.099  25.385 -13.428  1.00  0.00           H  
ATOM   3468 HD23 LEU B 216      -1.717  23.942 -12.478  1.00  0.00           H  
ATOM   3469  C   LEU B 216      -6.388  25.836 -12.664  1.00  0.00           C  
ATOM   3470  O   LEU B 216      -6.459  27.045 -12.885  1.00  0.00           O  
ATOM   3471  N   LEU B 217      -6.469  25.330 -11.434  1.00  0.00           N  
ATOM   3472  H   LEU B 217      -6.448  24.321 -11.344  1.00  0.00           H  
ATOM   3473  CA  LEU B 217      -6.644  26.096 -10.194  1.00  0.00           C  
ATOM   3474  HA  LEU B 217      -6.704  27.160 -10.425  1.00  0.00           H  
ATOM   3475  CB  LEU B 217      -7.995  25.658  -9.591  1.00  0.00           C  
ATOM   3476  HB2 LEU B 217      -8.797  26.005 -10.243  1.00  0.00           H  
ATOM   3477  HB3 LEU B 217      -8.028  24.569  -9.582  1.00  0.00           H  
ATOM   3478  CG  LEU B 217      -8.270  26.131  -8.156  1.00  0.00           C  
ATOM   3479  HG  LEU B 217      -7.464  25.788  -7.511  1.00  0.00           H  
ATOM   3480  CD1 LEU B 217      -8.395  27.652  -8.048  1.00  0.00           C  
ATOM   3481 HD11 LEU B 217      -7.443  28.119  -8.295  1.00  0.00           H  
ATOM   3482 HD12 LEU B 217      -9.164  28.018  -8.728  1.00  0.00           H  
ATOM   3483 HD13 LEU B 217      -8.665  27.923  -7.029  1.00  0.00           H  
ATOM   3484  CD2 LEU B 217      -9.565  25.507  -7.646  1.00  0.00           C  
ATOM   3485 HD21 LEU B 217      -9.552  24.430  -7.806  1.00  0.00           H  
ATOM   3486 HD22 LEU B 217     -10.424  25.940  -8.158  1.00  0.00           H  
ATOM   3487 HD23 LEU B 217      -9.639  25.689  -6.576  1.00  0.00           H  
ATOM   3488  C   LEU B 217      -5.449  25.923  -9.231  1.00  0.00           C  
ATOM   3489  O   LEU B 217      -5.043  26.884  -8.585  1.00  0.00           O  
ATOM   3490  N   TRP B 218      -4.863  24.723  -9.159  1.00  0.00           N  
ATOM   3491  H   TRP B 218      -5.263  23.964  -9.701  1.00  0.00           H  
ATOM   3492  CA  TRP B 218      -3.636  24.409  -8.403  1.00  0.00           C  
ATOM   3493  HA  TRP B 218      -2.940  25.246  -8.478  1.00  0.00           H  
ATOM   3494  CB  TRP B 218      -3.978  24.201  -6.914  1.00  0.00           C  
ATOM   3495  HB2 TRP B 218      -4.274  25.161  -6.488  1.00  0.00           H  
ATOM   3496  HB3 TRP B 218      -4.843  23.544  -6.846  1.00  0.00           H  
ATOM   3497  CG  TRP B 218      -2.906  23.603  -6.045  1.00  0.00           C  
ATOM   3498  CD1 TRP B 218      -2.059  24.291  -5.245  1.00  0.00           C  
ATOM   3499  HD1 TRP B 218      -2.042  25.367  -5.116  1.00  0.00           H  
ATOM   3500  NE1 TRP B 218      -1.219  23.414  -4.587  1.00  0.00           N  
ATOM   3501  HE1 TRP B 218      -0.525  23.709  -3.883  1.00  0.00           H  
ATOM   3502  CE2 TRP B 218      -1.496  22.105  -4.910  1.00  0.00           C  
ATOM   3503  CZ2 TRP B 218      -0.984  20.879  -4.462  1.00  0.00           C  
ATOM   3504  HZ2 TRP B 218      -0.220  20.868  -3.698  1.00  0.00           H  
ATOM   3505  CH2 TRP B 218      -1.508  19.684  -4.983  1.00  0.00           C  
ATOM   3506  HH2 TRP B 218      -1.142  18.732  -4.623  1.00  0.00           H  
ATOM   3507  CZ3 TRP B 218      -2.524  19.732  -5.955  1.00  0.00           C  
ATOM   3508  HZ3 TRP B 218      -2.934  18.815  -6.347  1.00  0.00           H  
ATOM   3509  CE3 TRP B 218      -3.040  20.970  -6.388  1.00  0.00           C  
ATOM   3510  HE3 TRP B 218      -3.839  20.990  -7.110  1.00  0.00           H  
ATOM   3511  CD2 TRP B 218      -2.554  22.190  -5.863  1.00  0.00           C  
ATOM   3512  C   TRP B 218      -2.952  23.168  -8.995  1.00  0.00           C  
ATOM   3513  O   TRP B 218      -3.623  22.331  -9.594  1.00  0.00           O  
ATOM   3514  N   LYS B 219      -1.636  23.005  -8.804  1.00  0.00           N  
ATOM   3515  H   LYS B 219      -1.144  23.677  -8.224  1.00  0.00           H  
ATOM   3516  CA  LYS B 219      -0.924  21.751  -9.109  1.00  0.00           C  
ATOM   3517  HA  LYS B 219      -1.636  20.935  -8.987  1.00  0.00           H  
ATOM   3518  CB  LYS B 219      -0.423  21.711 -10.566  1.00  0.00           C  
ATOM   3519  HB2 LYS B 219      -0.020  20.717 -10.753  1.00  0.00           H  
ATOM   3520  HB3 LYS B 219      -1.267  21.858 -11.237  1.00  0.00           H  
ATOM   3521  CG  LYS B 219       0.664  22.751 -10.880  1.00  0.00           C  
ATOM   3522  HG2 LYS B 219       0.266  23.745 -10.675  1.00  0.00           H  
ATOM   3523  HG3 LYS B 219       1.524  22.590 -10.228  1.00  0.00           H  
ATOM   3524  CD  LYS B 219       1.150  22.723 -12.338  1.00  0.00           C  
ATOM   3525  HD2 LYS B 219       0.308  22.869 -13.015  1.00  0.00           H  
ATOM   3526  HD3 LYS B 219       1.823  23.573 -12.462  1.00  0.00           H  
ATOM   3527  CE  LYS B 219       1.926  21.459 -12.739  1.00  0.00           C  
ATOM   3528  HE2 LYS B 219       2.615  21.740 -13.540  1.00  0.00           H  
ATOM   3529  HE3 LYS B 219       2.523  21.111 -11.891  1.00  0.00           H  
ATOM   3530  NZ  LYS B 219       1.043  20.377 -13.236  1.00  0.00           N  
ATOM   3531  HZ1 LYS B 219       0.233  20.712 -13.763  1.00  0.00           H  
ATOM   3532  HZ2 LYS B 219       1.511  19.681 -13.793  1.00  0.00           H  
ATOM   3533  HZ3 LYS B 219       0.557  19.850 -12.506  1.00  0.00           H  
ATOM   3534  C   LYS B 219       0.200  21.472  -8.112  1.00  0.00           C  
ATOM   3535  O   LYS B 219       0.799  22.405  -7.586  1.00  0.00           O  
ATOM   3536  N   GLY B 220       0.516  20.196  -7.910  1.00  0.00           N  
ATOM   3537  H   GLY B 220      -0.004  19.501  -8.436  1.00  0.00           H  
ATOM   3538  CA  GLY B 220       1.535  19.733  -6.972  1.00  0.00           C  
ATOM   3539  HA2 GLY B 220       2.422  20.362  -7.050  1.00  0.00           H  
ATOM   3540  HA3 GLY B 220       1.147  19.828  -5.958  1.00  0.00           H  
ATOM   3541  C   GLY B 220       1.945  18.280  -7.211  1.00  0.00           C  
ATOM   3542  O   GLY B 220       1.835  17.753  -8.321  1.00  0.00           O  
ATOM   3543  N   SER B 221       2.444  17.620  -6.164  1.00  0.00           N  
ATOM   3544  H   SER B 221       2.499  18.084  -5.266  1.00  0.00           H  
ATOM   3545  CA  SER B 221       2.884  16.225  -6.224  1.00  0.00           C  
ATOM   3546  HA  SER B 221       2.235  15.705  -6.926  1.00  0.00           H  
ATOM   3547  CB  SER B 221       4.320  16.170  -6.760  1.00  0.00           C  
ATOM   3548  HB2 SER B 221       4.367  16.706  -7.710  1.00  0.00           H  
ATOM   3549  HB3 SER B 221       4.991  16.653  -6.047  1.00  0.00           H  
ATOM   3550  OG  SER B 221       4.740  14.840  -6.970  1.00  0.00           O  
ATOM   3551  HG  SER B 221       4.022  14.360  -7.424  1.00  0.00           H  
ATOM   3552  C   SER B 221       2.737  15.522  -4.871  1.00  0.00           C  
ATOM   3553  O   SER B 221       2.786  16.163  -3.827  1.00  0.00           O  
ATOM   3554  N   PHE B 222       2.528  14.208  -4.895  1.00  0.00           N  
ATOM   3555  H   PHE B 222       2.562  13.739  -5.795  1.00  0.00           H  
ATOM   3556  CA  PHE B 222       2.181  13.377  -3.742  1.00  0.00           C  
ATOM   3557  HA  PHE B 222       2.456  13.887  -2.817  1.00  0.00           H  
ATOM   3558  CB  PHE B 222       0.663  13.156  -3.750  1.00  0.00           C  
ATOM   3559  HB2 PHE B 222       0.183  14.085  -3.444  1.00  0.00           H  
ATOM   3560  HB3 PHE B 222       0.345  12.939  -4.773  1.00  0.00           H  
ATOM   3561  CG  PHE B 222       0.168  12.039  -2.855  1.00  0.00           C  
ATOM   3562  CD1 PHE B 222       0.136  12.220  -1.461  1.00  0.00           C  
ATOM   3563  HD1 PHE B 222       0.451  13.157  -1.021  1.00  0.00           H  
ATOM   3564  CE1 PHE B 222      -0.330  11.186  -0.634  1.00  0.00           C  
ATOM   3565  HE1 PHE B 222      -0.370  11.330   0.433  1.00  0.00           H  
ATOM   3566  CZ  PHE B 222      -0.767   9.974  -1.188  1.00  0.00           C  
ATOM   3567  HZ  PHE B 222      -1.146   9.196  -0.545  1.00  0.00           H  
ATOM   3568  CE2 PHE B 222      -0.727   9.786  -2.579  1.00  0.00           C  
ATOM   3569  HE2 PHE B 222      -1.075   8.856  -3.005  1.00  0.00           H  
ATOM   3570  CD2 PHE B 222      -0.252  10.814  -3.412  1.00  0.00           C  
ATOM   3571  HD2 PHE B 222      -0.225  10.664  -4.480  1.00  0.00           H  
ATOM   3572  C   PHE B 222       2.946  12.055  -3.800  1.00  0.00           C  
ATOM   3573  O   PHE B 222       3.225  11.548  -4.888  1.00  0.00           O  
ATOM   3574  N   LYS B 223       3.284  11.481  -2.643  1.00  0.00           N  
ATOM   3575  H   LYS B 223       2.978  11.913  -1.782  1.00  0.00           H  
ATOM   3576  CA  LYS B 223       4.136  10.290  -2.553  1.00  0.00           C  
ATOM   3577  HA  LYS B 223       4.188   9.814  -3.530  1.00  0.00           H  
ATOM   3578  CB  LYS B 223       5.561  10.769  -2.217  1.00  0.00           C  
ATOM   3579  HB2 LYS B 223       5.776  11.690  -2.760  1.00  0.00           H  
ATOM   3580  HB3 LYS B 223       5.645  10.989  -1.157  1.00  0.00           H  
ATOM   3581  CG  LYS B 223       6.579   9.721  -2.665  1.00  0.00           C  
ATOM   3582  HG2 LYS B 223       6.322   8.755  -2.232  1.00  0.00           H  
ATOM   3583  HG3 LYS B 223       6.495   9.670  -3.745  1.00  0.00           H  
ATOM   3584  CD  LYS B 223       8.036  10.071  -2.342  1.00  0.00           C  
ATOM   3585  HD2 LYS B 223       8.304  10.987  -2.874  1.00  0.00           H  
ATOM   3586  HD3 LYS B 223       8.154  10.251  -1.274  1.00  0.00           H  
ATOM   3587  CE  LYS B 223       8.994   8.948  -2.781  1.00  0.00           C  
ATOM   3588  HE2 LYS B 223       8.831   8.737  -3.844  1.00  0.00           H  
ATOM   3589  HE3 LYS B 223      10.017   9.312  -2.657  1.00  0.00           H  
ATOM   3590  NZ  LYS B 223       8.818   7.710  -1.979  1.00  0.00           N  
ATOM   3591  HZ1 LYS B 223       9.488   6.985  -2.215  1.00  0.00           H  
ATOM   3592  HZ2 LYS B 223       8.867   7.914  -0.975  1.00  0.00           H  
ATOM   3593  HZ3 LYS B 223       7.913   7.291  -2.130  1.00  0.00           H  
ATOM   3594  C   LYS B 223       3.525   9.298  -1.539  1.00  0.00           C  
ATOM   3595  O   LYS B 223       3.492   9.637  -0.356  1.00  0.00           O  
ATOM   3596  N   PRO B 224       2.959   8.145  -1.964  1.00  0.00           N  
ATOM   3597  CD  PRO B 224       2.878   7.675  -3.342  1.00  0.00           C  
ATOM   3598  HD2 PRO B 224       3.791   7.133  -3.578  1.00  0.00           H  
ATOM   3599  HD3 PRO B 224       2.727   8.489  -4.051  1.00  0.00           H  
ATOM   3600  CG  PRO B 224       1.679   6.732  -3.411  1.00  0.00           C  
ATOM   3601  HG2 PRO B 224       1.827   5.943  -4.150  1.00  0.00           H  
ATOM   3602  HG3 PRO B 224       0.774   7.301  -3.628  1.00  0.00           H  
ATOM   3603  CB  PRO B 224       1.604   6.167  -1.997  1.00  0.00           C  
ATOM   3604  HB2 PRO B 224       2.295   5.327  -1.920  1.00  0.00           H  
ATOM   3605  HB3 PRO B 224       0.593   5.847  -1.744  1.00  0.00           H  
ATOM   3606  CA  PRO B 224       2.072   7.333  -1.116  1.00  0.00           C  
ATOM   3607  HA  PRO B 224       1.204   7.937  -0.849  1.00  0.00           H  
ATOM   3608  C   PRO B 224       2.704   6.816   0.184  1.00  0.00           C  
ATOM   3609  O   PRO B 224       2.049   6.835   1.222  1.00  0.00           O  
ATOM   3610  N   SER B 225       3.972   6.399   0.130  1.00  0.00           N  
ATOM   3611  H   SER B 225       4.457   6.450  -0.752  1.00  0.00           H  
ATOM   3612  CA  SER B 225       4.742   5.834   1.249  1.00  0.00           C  
ATOM   3613  HA  SER B 225       4.183   5.004   1.682  1.00  0.00           H  
ATOM   3614  CB  SER B 225       6.064   5.283   0.692  1.00  0.00           C  
ATOM   3615  HB2 SER B 225       6.694   4.920   1.506  1.00  0.00           H  
ATOM   3616  HB3 SER B 225       5.833   4.438   0.039  1.00  0.00           H  
ATOM   3617  OG  SER B 225       6.749   6.274  -0.073  1.00  0.00           O  
ATOM   3618  HG  SER B 225       7.299   6.833   0.518  1.00  0.00           H  
ATOM   3619  C   SER B 225       5.023   6.825   2.386  1.00  0.00           C  
ATOM   3620  O   SER B 225       5.217   6.401   3.519  1.00  0.00           O  
ATOM   3621  N   GLU B 226       5.005   8.132   2.112  1.00  0.00           N  
ATOM   3622  H   GLU B 226       4.819   8.417   1.163  1.00  0.00           H  
ATOM   3623  CA  GLU B 226       5.309   9.184   3.098  1.00  0.00           C  
ATOM   3624  HA  GLU B 226       6.074   8.828   3.793  1.00  0.00           H  
ATOM   3625  CB  GLU B 226       5.860  10.428   2.372  1.00  0.00           C  
ATOM   3626  HB2 GLU B 226       5.022  10.989   1.961  1.00  0.00           H  
ATOM   3627  HB3 GLU B 226       6.362  11.069   3.099  1.00  0.00           H  
ATOM   3628  CG  GLU B 226       6.809  10.153   1.195  1.00  0.00           C  
ATOM   3629  HG2 GLU B 226       6.229   9.681   0.402  1.00  0.00           H  
ATOM   3630  HG3 GLU B 226       7.172  11.109   0.809  1.00  0.00           H  
ATOM   3631  CD  GLU B 226       7.995   9.237   1.500  1.00  0.00           C  
ATOM   3632  OE1 GLU B 226       8.309   8.415   0.601  1.00  0.00           O  
ATOM   3633  OE2 GLU B 226       8.593   9.377   2.581  1.00  0.00           O  
ATOM   3634  C   GLU B 226       4.072   9.590   3.925  1.00  0.00           C  
ATOM   3635  O   GLU B 226       4.199  10.142   5.015  1.00  0.00           O  
ATOM   3636  N   HIE B 227       2.864   9.324   3.406  1.00  0.00           N  
ATOM   3637  H   HIE B 227       2.845   8.786   2.549  1.00  0.00           H  
ATOM   3638  CA  HIE B 227       1.582   9.829   3.931  1.00  0.00           C  
ATOM   3639  HA  HIE B 227       1.765  10.303   4.898  1.00  0.00           H  
ATOM   3640  CB  HIE B 227       1.018  10.915   3.000  1.00  0.00           C  
ATOM   3641  HB2 HIE B 227       0.857  10.473   2.019  1.00  0.00           H  
ATOM   3642  HB3 HIE B 227       0.057  11.251   3.391  1.00  0.00           H  
ATOM   3643  CG  HIE B 227       1.888  12.137   2.858  1.00  0.00           C  
ATOM   3644  ND1 HIE B 227       1.970  13.179   3.782  1.00  0.00           N  
ATOM   3645  CE1 HIE B 227       2.916  14.006   3.318  1.00  0.00           C  
ATOM   3646  HE1 HIE B 227       3.249  14.899   3.830  1.00  0.00           H  
ATOM   3647  NE2 HIE B 227       3.410  13.554   2.152  1.00  0.00           N  
ATOM   3648  HE2 HIE B 227       4.169  13.978   1.641  1.00  0.00           H  
ATOM   3649  CD2 HIE B 227       2.768  12.374   1.843  1.00  0.00           C  
ATOM   3650  HD2 HIE B 227       2.957  11.712   1.011  1.00  0.00           H  
ATOM   3651  C   HIE B 227       0.576   8.696   4.187  1.00  0.00           C  
ATOM   3652  O   HIE B 227      -0.618   8.816   3.892  1.00  0.00           O  
ATOM   3653  N   VAL B 228       1.066   7.558   4.683  1.00  0.00           N  
ATOM   3654  H   VAL B 228       2.062   7.512   4.858  1.00  0.00           H  
ATOM   3655  CA  VAL B 228       0.241   6.385   4.999  1.00  0.00           C  
ATOM   3656  HA  VAL B 228      -0.427   6.210   4.158  1.00  0.00           H  
ATOM   3657  CB  VAL B 228       1.104   5.123   5.176  1.00  0.00           C  
ATOM   3658  HB  VAL B 228       1.832   5.307   5.964  1.00  0.00           H  
ATOM   3659  CG1 VAL B 228       0.256   3.903   5.560  1.00  0.00           C  
ATOM   3660 HG11 VAL B 228       0.895   3.024   5.611  1.00  0.00           H  
ATOM   3661 HG12 VAL B 228      -0.193   4.045   6.541  1.00  0.00           H  
ATOM   3662 HG13 VAL B 228      -0.529   3.740   4.820  1.00  0.00           H  
ATOM   3663  CG2 VAL B 228       1.863   4.768   3.894  1.00  0.00           C  
ATOM   3664 HG21 VAL B 228       1.166   4.612   3.070  1.00  0.00           H  
ATOM   3665 HG22 VAL B 228       2.549   5.572   3.632  1.00  0.00           H  
ATOM   3666 HG23 VAL B 228       2.450   3.863   4.048  1.00  0.00           H  
ATOM   3667  C   VAL B 228      -0.604   6.623   6.256  1.00  0.00           C  
ATOM   3668  O   VAL B 228      -0.069   6.808   7.354  1.00  0.00           O  
ATOM   3669  N   LYS B 229      -1.930   6.518   6.112  1.00  0.00           N  
ATOM   3670  H   LYS B 229      -2.270   6.300   5.176  1.00  0.00           H  
ATOM   3671  CA  LYS B 229      -2.880   6.386   7.226  1.00  0.00           C  
ATOM   3672  HA  LYS B 229      -2.340   6.480   8.166  1.00  0.00           H  
ATOM   3673  CB  LYS B 229      -3.919   7.521   7.206  1.00  0.00           C  
ATOM   3674  HB2 LYS B 229      -3.391   8.475   7.252  1.00  0.00           H  
ATOM   3675  HB3 LYS B 229      -4.493   7.491   6.278  1.00  0.00           H  
ATOM   3676  CG  LYS B 229      -4.874   7.405   8.411  1.00  0.00           C  
ATOM   3677  HG2 LYS B 229      -5.576   6.588   8.235  1.00  0.00           H  
ATOM   3678  HG3 LYS B 229      -4.299   7.165   9.305  1.00  0.00           H  
ATOM   3679  CD  LYS B 229      -5.658   8.699   8.667  1.00  0.00           C  
ATOM   3680  HD2 LYS B 229      -4.955   9.520   8.824  1.00  0.00           H  
ATOM   3681  HD3 LYS B 229      -6.284   8.917   7.799  1.00  0.00           H  
ATOM   3682  CE  LYS B 229      -6.532   8.536   9.917  1.00  0.00           C  
ATOM   3683  HE2 LYS B 229      -7.215   7.694   9.766  1.00  0.00           H  
ATOM   3684  HE3 LYS B 229      -5.895   8.289  10.774  1.00  0.00           H  
ATOM   3685  NZ  LYS B 229      -7.319   9.757  10.213  1.00  0.00           N  
ATOM   3686  HZ1 LYS B 229      -7.899  10.033   9.436  1.00  0.00           H  
ATOM   3687  HZ2 LYS B 229      -7.980   9.539  10.968  1.00  0.00           H  
ATOM   3688  HZ3 LYS B 229      -6.752  10.525  10.535  1.00  0.00           H  
ATOM   3689  C   LYS B 229      -3.510   4.990   7.164  1.00  0.00           C  
ATOM   3690  O   LYS B 229      -4.318   4.738   6.270  1.00  0.00           O  
ATOM   3691  N   PRO B 230      -3.157   4.061   8.074  1.00  0.00           N  
ATOM   3692  CD  PRO B 230      -2.122   4.143   9.094  1.00  0.00           C  
ATOM   3693  HD2 PRO B 230      -2.555   4.517  10.023  1.00  0.00           H  
ATOM   3694  HD3 PRO B 230      -1.286   4.770   8.788  1.00  0.00           H  
ATOM   3695  CG  PRO B 230      -1.636   2.709   9.284  1.00  0.00           C  
ATOM   3696  HG2 PRO B 230      -1.238   2.549  10.284  1.00  0.00           H  
ATOM   3697  HG3 PRO B 230      -0.888   2.470   8.525  1.00  0.00           H  
ATOM   3698  CB  PRO B 230      -2.898   1.884   9.042  1.00  0.00           C  
ATOM   3699  HB2 PRO B 230      -3.473   1.822   9.965  1.00  0.00           H  
ATOM   3700  HB3 PRO B 230      -2.660   0.884   8.676  1.00  0.00           H  
ATOM   3701  CA  PRO B 230      -3.661   2.698   7.992  1.00  0.00           C  
ATOM   3702  HA  PRO B 230      -3.395   2.328   7.005  1.00  0.00           H  
ATOM   3703  C   PRO B 230      -5.182   2.603   8.179  1.00  0.00           C  
ATOM   3704  O   PRO B 230      -5.781   3.377   8.931  1.00  0.00           O  
ATOM   3705  N   ARG B 231      -5.800   1.609   7.534  1.00  0.00           N  
ATOM   3706  H   ARG B 231      -5.226   1.028   6.934  1.00  0.00           H  
ATOM   3707  CA  ARG B 231      -7.193   1.196   7.775  1.00  0.00           C  
ATOM   3708  HA  ARG B 231      -7.847   2.044   7.576  1.00  0.00           H  
ATOM   3709  CB  ARG B 231      -7.567   0.035   6.833  1.00  0.00           C  
ATOM   3710  HB2 ARG B 231      -6.818  -0.748   6.923  1.00  0.00           H  
ATOM   3711  HB3 ARG B 231      -8.531  -0.374   7.139  1.00  0.00           H  
ATOM   3712  CG  ARG B 231      -7.653   0.451   5.357  1.00  0.00           C  
ATOM   3713  HG2 ARG B 231      -8.392   1.248   5.257  1.00  0.00           H  
ATOM   3714  HG3 ARG B 231      -6.683   0.822   5.029  1.00  0.00           H  
ATOM   3715  CD  ARG B 231      -8.056  -0.732   4.464  1.00  0.00           C  
ATOM   3716  HD2 ARG B 231      -7.248  -1.469   4.460  1.00  0.00           H  
ATOM   3717  HD3 ARG B 231      -8.948  -1.199   4.882  1.00  0.00           H  
ATOM   3718  NE  ARG B 231      -8.313  -0.284   3.081  1.00  0.00           N  
ATOM   3719  HE  ARG B 231      -7.679   0.415   2.692  1.00  0.00           H  
ATOM   3720  CZ  ARG B 231      -9.283  -0.627   2.258  1.00  0.00           C  
ATOM   3721  NH1 ARG B 231     -10.190  -1.508   2.559  1.00  0.00           N  
ATOM   3722 HH11 ARG B 231     -10.141  -1.931   3.465  1.00  0.00           H  
ATOM   3723 HH12 ARG B 231     -10.936  -1.699   1.923  1.00  0.00           H  
ATOM   3724  NH2 ARG B 231      -9.372  -0.037   1.106  1.00  0.00           N  
ATOM   3725 HH21 ARG B 231      -8.661   0.683   0.927  1.00  0.00           H  
ATOM   3726 HH22 ARG B 231     -10.117  -0.201   0.458  1.00  0.00           H  
ATOM   3727  C   ARG B 231      -7.389   0.800   9.245  1.00  0.00           C  
ATOM   3728  O   ARG B 231      -6.482   0.249   9.865  1.00  0.00           O  
ATOM   3729  N   ALA B 232      -8.576   1.056   9.796  1.00  0.00           N  
ATOM   3730  H   ALA B 232      -9.293   1.476   9.229  1.00  0.00           H  
ATOM   3731  CA  ALA B 232      -8.920   0.650  11.161  1.00  0.00           C  
ATOM   3732  HA  ALA B 232      -8.152   1.037  11.827  1.00  0.00           H  
ATOM   3733  CB  ALA B 232     -10.247   1.305  11.561  1.00  0.00           C  
ATOM   3734  HB1 ALA B 232     -11.053   0.953  10.915  1.00  0.00           H  
ATOM   3735  HB2 ALA B 232     -10.486   1.049  12.594  1.00  0.00           H  
ATOM   3736  HB3 ALA B 232     -10.166   2.387  11.482  1.00  0.00           H  
ATOM   3737  C   ALA B 232      -9.001  -0.891  11.293  1.00  0.00           C  
ATOM   3738  O   ALA B 232      -9.532  -1.533  10.384  1.00  0.00           O  
ATOM   3739  N   PRO B 233      -8.526  -1.499  12.402  1.00  0.00           N  
ATOM   3740  CD  PRO B 233      -7.710  -0.897  13.447  1.00  0.00           C  
ATOM   3741  HD2 PRO B 233      -8.354  -0.423  14.191  1.00  0.00           H  
ATOM   3742  HD3 PRO B 233      -6.999  -0.178  13.042  1.00  0.00           H  
ATOM   3743  CG  PRO B 233      -6.942  -2.056  14.074  1.00  0.00           C  
ATOM   3744  HG2 PRO B 233      -6.674  -1.851  15.111  1.00  0.00           H  
ATOM   3745  HG3 PRO B 233      -6.054  -2.267  13.478  1.00  0.00           H  
ATOM   3746  CB  PRO B 233      -7.920  -3.223  13.954  1.00  0.00           C  
ATOM   3747  HB2 PRO B 233      -8.609  -3.213  14.798  1.00  0.00           H  
ATOM   3748  HB3 PRO B 233      -7.397  -4.179  13.907  1.00  0.00           H  
ATOM   3749  CA  PRO B 233      -8.690  -2.932  12.661  1.00  0.00           C  
ATOM   3750  HA  PRO B 233      -8.234  -3.486  11.840  1.00  0.00           H  
ATOM   3751  C   PRO B 233     -10.161  -3.355  12.794  1.00  0.00           C  
ATOM   3752  O   PRO B 233     -11.023  -2.552  13.158  1.00  0.00           O  
ATOM   3753  N   GLY B 234     -10.435  -4.641  12.558  1.00  0.00           N  
ATOM   3754  H   GLY B 234      -9.659  -5.263  12.361  1.00  0.00           H  
ATOM   3755  CA  GLY B 234     -11.788  -5.218  12.600  1.00  0.00           C  
ATOM   3756  HA2 GLY B 234     -12.525  -4.431  12.755  1.00  0.00           H  
ATOM   3757  HA3 GLY B 234     -12.004  -5.684  11.638  1.00  0.00           H  
ATOM   3758  C   GLY B 234     -11.982  -6.273  13.692  1.00  0.00           C  
ATOM   3759  O   GLY B 234     -11.033  -6.685  14.349  1.00  0.00           O  
ATOM   3760  N   ASN B 235     -13.220  -6.743  13.863  1.00  0.00           N  
ATOM   3761  H   ASN B 235     -13.922  -6.397  13.226  1.00  0.00           H  
ATOM   3762  CA  ASN B 235     -13.573  -7.954  14.627  1.00  0.00           C  
ATOM   3763  HA  ASN B 235     -14.661  -7.964  14.696  1.00  0.00           H  
ATOM   3764  CB  ASN B 235     -13.170  -9.220  13.830  1.00  0.00           C  
ATOM   3765  HB2 ASN B 235     -12.084  -9.263  13.745  1.00  0.00           H  
ATOM   3766  HB3 ASN B 235     -13.483 -10.100  14.393  1.00  0.00           H  
ATOM   3767  CG  ASN B 235     -13.764  -9.307  12.433  1.00  0.00           C  
ATOM   3768  OD1 ASN B 235     -13.611  -8.431  11.601  1.00  0.00           O  
ATOM   3769  ND2 ASN B 235     -14.481 -10.360  12.123  1.00  0.00           N  
ATOM   3770 HD21 ASN B 235     -14.873 -10.378  11.198  1.00  0.00           H  
ATOM   3771 HD22 ASN B 235     -14.634 -11.095  12.789  1.00  0.00           H  
ATOM   3772  C   ASN B 235     -13.097  -7.985  16.100  1.00  0.00           C  
ATOM   3773  O   ASN B 235     -12.862  -9.064  16.637  1.00  0.00           O  
ATOM   3774  N   LEU B 236     -12.954  -6.828  16.762  1.00  0.00           N  
ATOM   3775  H   LEU B 236     -13.143  -5.964  16.283  1.00  0.00           H  
ATOM   3776  CA  LEU B 236     -12.524  -6.770  18.161  1.00  0.00           C  
ATOM   3777  HA  LEU B 236     -11.571  -7.288  18.234  1.00  0.00           H  
ATOM   3778  CB  LEU B 236     -12.299  -5.306  18.582  1.00  0.00           C  
ATOM   3779  HB2 LEU B 236     -11.491  -4.884  17.983  1.00  0.00           H  
ATOM   3780  HB3 LEU B 236     -13.212  -4.745  18.368  1.00  0.00           H  
ATOM   3781  CG  LEU B 236     -11.971  -5.133  20.080  1.00  0.00           C  
ATOM   3782  HG  LEU B 236     -12.765  -5.565  20.686  1.00  0.00           H  
ATOM   3783  CD1 LEU B 236     -10.640  -5.752  20.504  1.00  0.00           C  
ATOM   3784 HD11 LEU B 236     -10.665  -6.831  20.360  1.00  0.00           H  
ATOM   3785 HD12 LEU B 236      -9.825  -5.326  19.919  1.00  0.00           H  
ATOM   3786 HD13 LEU B 236     -10.464  -5.562  21.562  1.00  0.00           H  
ATOM   3787  CD2 LEU B 236     -11.902  -3.652  20.417  1.00  0.00           C  
ATOM   3788 HD21 LEU B 236     -11.109  -3.182  19.838  1.00  0.00           H  
ATOM   3789 HD22 LEU B 236     -12.858  -3.188  20.175  1.00  0.00           H  
ATOM   3790 HD23 LEU B 236     -11.703  -3.528  21.480  1.00  0.00           H  
ATOM   3791  C   LEU B 236     -13.506  -7.494  19.097  1.00  0.00           C  
ATOM   3792  O   LEU B 236     -14.688  -7.155  19.167  1.00  0.00           O  
ATOM   3793  N   THR B 237     -12.989  -8.440  19.875  1.00  0.00           N  
ATOM   3794  H   THR B 237     -12.014  -8.692  19.730  1.00  0.00           H  
ATOM   3795  CA  THR B 237     -13.719  -9.179  20.906  1.00  0.00           C  
ATOM   3796  HA  THR B 237     -14.632  -8.634  21.146  1.00  0.00           H  
ATOM   3797  CB  THR B 237     -14.159 -10.550  20.371  1.00  0.00           C  
ATOM   3798  HB  THR B 237     -14.649 -10.411  19.407  1.00  0.00           H  
ATOM   3799  CG2 THR B 237     -13.014 -11.545  20.198  1.00  0.00           C  
ATOM   3800 HG21 THR B 237     -12.530 -11.749  21.154  1.00  0.00           H  
ATOM   3801 HG22 THR B 237     -13.394 -12.477  19.781  1.00  0.00           H  
ATOM   3802 HG23 THR B 237     -12.280 -11.134  19.504  1.00  0.00           H  
ATOM   3803  OG1 THR B 237     -15.088 -11.123  21.259  1.00  0.00           O  
ATOM   3804  HG1 THR B 237     -15.209 -12.045  21.013  1.00  0.00           H  
ATOM   3805  C   THR B 237     -12.917  -9.263  22.209  1.00  0.00           C  
ATOM   3806  O   THR B 237     -11.734  -8.916  22.262  1.00  0.00           O  
ATOM   3807  N   VAL B 238     -13.582  -9.697  23.274  1.00  0.00           N  
ATOM   3808  H   VAL B 238     -14.517 -10.057  23.110  1.00  0.00           H  
ATOM   3809  CA  VAL B 238     -13.086  -9.771  24.653  1.00  0.00           C  
ATOM   3810  HA  VAL B 238     -11.997  -9.758  24.631  1.00  0.00           H  
ATOM   3811  CB  VAL B 238     -13.553  -8.543  25.459  1.00  0.00           C  
ATOM   3812  HB  VAL B 238     -13.126  -7.656  24.988  1.00  0.00           H  
ATOM   3813  CG1 VAL B 238     -15.079  -8.378  25.477  1.00  0.00           C  
ATOM   3814 HG11 VAL B 238     -15.344  -7.480  26.023  1.00  0.00           H  
ATOM   3815 HG12 VAL B 238     -15.467  -8.287  24.462  1.00  0.00           H  
ATOM   3816 HG13 VAL B 238     -15.554  -9.231  25.961  1.00  0.00           H  
ATOM   3817  CG2 VAL B 238     -13.053  -8.581  26.905  1.00  0.00           C  
ATOM   3818 HG21 VAL B 238     -11.980  -8.769  26.927  1.00  0.00           H  
ATOM   3819 HG22 VAL B 238     -13.248  -7.623  27.386  1.00  0.00           H  
ATOM   3820 HG23 VAL B 238     -13.569  -9.363  27.462  1.00  0.00           H  
ATOM   3821  C   VAL B 238     -13.517 -11.097  25.275  1.00  0.00           C  
ATOM   3822  O   VAL B 238     -14.654 -11.527  25.097  1.00  0.00           O  
ATOM   3823  N   HIE B 239     -12.599 -11.769  25.970  1.00  0.00           N  
ATOM   3824  H   HIE B 239     -11.665 -11.378  26.041  1.00  0.00           H  
ATOM   3825  CA  HIE B 239     -12.752 -13.167  26.371  1.00  0.00           C  
ATOM   3826  HA  HIE B 239     -13.814 -13.390  26.487  1.00  0.00           H  
ATOM   3827  CB  HIE B 239     -12.212 -14.048  25.236  1.00  0.00           C  
ATOM   3828  HB2 HIE B 239     -11.132 -13.912  25.161  1.00  0.00           H  
ATOM   3829  HB3 HIE B 239     -12.659 -13.729  24.293  1.00  0.00           H  
ATOM   3830  CG  HIE B 239     -12.514 -15.511  25.405  1.00  0.00           C  
ATOM   3831  ND1 HIE B 239     -13.660 -16.027  26.009  1.00  0.00           N  
ATOM   3832  CE1 HIE B 239     -13.620 -17.350  25.803  1.00  0.00           C  
ATOM   3833  HE1 HIE B 239     -14.389 -18.041  26.124  1.00  0.00           H  
ATOM   3834  NE2 HIE B 239     -12.522 -17.684  25.100  1.00  0.00           N  
ATOM   3835  HE2 HIE B 239     -12.299 -18.612  24.773  1.00  0.00           H  
ATOM   3836  CD2 HIE B 239     -11.816 -16.532  24.830  1.00  0.00           C  
ATOM   3837  HD2 HIE B 239     -10.930 -16.430  24.220  1.00  0.00           H  
ATOM   3838  C   HIE B 239     -12.066 -13.457  27.709  1.00  0.00           C  
ATOM   3839  O   HIE B 239     -11.016 -12.896  28.020  1.00  0.00           O  
ATOM   3840  N   THR B 240     -12.658 -14.331  28.519  1.00  0.00           N  
ATOM   3841  H   THR B 240     -13.479 -14.811  28.174  1.00  0.00           H  
ATOM   3842  CA  THR B 240     -12.205 -14.617  29.892  1.00  0.00           C  
ATOM   3843  HA  THR B 240     -11.717 -13.726  30.288  1.00  0.00           H  
ATOM   3844  CB  THR B 240     -13.408 -14.904  30.803  1.00  0.00           C  
ATOM   3845  HB  THR B 240     -13.931 -15.792  30.450  1.00  0.00           H  
ATOM   3846  CG2 THR B 240     -13.042 -15.092  32.275  1.00  0.00           C  
ATOM   3847 HG21 THR B 240     -12.468 -14.235  32.632  1.00  0.00           H  
ATOM   3848 HG22 THR B 240     -12.451 -16.000  32.406  1.00  0.00           H  
ATOM   3849 HG23 THR B 240     -13.949 -15.191  32.873  1.00  0.00           H  
ATOM   3850  OG1 THR B 240     -14.281 -13.803  30.750  1.00  0.00           O  
ATOM   3851  HG1 THR B 240     -14.900 -13.882  31.480  1.00  0.00           H  
ATOM   3852  C   THR B 240     -11.185 -15.760  29.933  1.00  0.00           C  
ATOM   3853  O   THR B 240     -11.288 -16.736  29.187  1.00  0.00           O  
ATOM   3854  N   GLN B 241     -10.190 -15.659  30.820  1.00  0.00           N  
ATOM   3855  H   GLN B 241     -10.124 -14.819  31.389  1.00  0.00           H  
ATOM   3856  CA  GLN B 241      -9.137 -16.656  31.037  1.00  0.00           C  
ATOM   3857  HA  GLN B 241      -9.426 -17.585  30.546  1.00  0.00           H  
ATOM   3858  CB  GLN B 241      -7.802 -16.183  30.421  1.00  0.00           C  
ATOM   3859  HB2 GLN B 241      -7.390 -15.389  31.042  1.00  0.00           H  
ATOM   3860  HB3 GLN B 241      -7.099 -17.016  30.461  1.00  0.00           H  
ATOM   3861  CG  GLN B 241      -7.886 -15.662  28.972  1.00  0.00           C  
ATOM   3862  HG2 GLN B 241      -8.877 -15.832  28.556  1.00  0.00           H  
ATOM   3863  HG3 GLN B 241      -7.720 -14.584  28.973  1.00  0.00           H  
ATOM   3864  CD  GLN B 241      -6.872 -16.323  28.047  1.00  0.00           C  
ATOM   3865  OE1 GLN B 241      -5.665 -16.134  28.146  1.00  0.00           O  
ATOM   3866  NE2 GLN B 241      -7.323 -17.130  27.112  1.00  0.00           N  
ATOM   3867 HE21 GLN B 241      -6.671 -17.521  26.458  1.00  0.00           H  
ATOM   3868 HE22 GLN B 241      -8.315 -17.290  27.037  1.00  0.00           H  
ATOM   3869  C   GLN B 241      -8.961 -16.965  32.536  1.00  0.00           C  
ATOM   3870  O   GLN B 241      -9.418 -16.222  33.404  1.00  0.00           O  
ATOM   3871  N   VAL B 242      -8.270 -18.072  32.832  1.00  0.00           N  
ATOM   3872  H   VAL B 242      -7.910 -18.620  32.071  1.00  0.00           H  
ATOM   3873  CA  VAL B 242      -7.835 -18.443  34.194  1.00  0.00           C  
ATOM   3874  HA  VAL B 242      -8.719 -18.495  34.831  1.00  0.00           H  
ATOM   3875  CB  VAL B 242      -7.149 -19.826  34.209  1.00  0.00           C  
ATOM   3876  HB  VAL B 242      -6.902 -20.069  35.243  1.00  0.00           H  
ATOM   3877  CG1 VAL B 242      -8.092 -20.921  33.695  1.00  0.00           C  
ATOM   3878 HG11 VAL B 242      -9.022 -20.902  34.263  1.00  0.00           H  
ATOM   3879 HG12 VAL B 242      -7.623 -21.897  33.828  1.00  0.00           H  
ATOM   3880 HG13 VAL B 242      -8.312 -20.777  32.638  1.00  0.00           H  
ATOM   3881  CG2 VAL B 242      -5.849 -19.870  33.392  1.00  0.00           C  
ATOM   3882 HG21 VAL B 242      -6.041 -19.634  32.346  1.00  0.00           H  
ATOM   3883 HG22 VAL B 242      -5.407 -20.864  33.460  1.00  0.00           H  
ATOM   3884 HG23 VAL B 242      -5.130 -19.154  33.793  1.00  0.00           H  
ATOM   3885  C   VAL B 242      -6.897 -17.390  34.800  1.00  0.00           C  
ATOM   3886  O   VAL B 242      -6.280 -16.620  34.064  1.00  0.00           O  
ATOM   3887  N   SER B 243      -6.766 -17.389  36.132  1.00  0.00           N  
ATOM   3888  H   SER B 243      -7.279 -18.072  36.664  1.00  0.00           H  
ATOM   3889  CA  SER B 243      -5.936 -16.431  36.886  1.00  0.00           C  
ATOM   3890  HA  SER B 243      -6.149 -16.571  37.946  1.00  0.00           H  
ATOM   3891  CB  SER B 243      -4.440 -16.709  36.684  1.00  0.00           C  
ATOM   3892  HB2 SER B 243      -4.182 -16.581  35.632  1.00  0.00           H  
ATOM   3893  HB3 SER B 243      -3.855 -16.002  37.274  1.00  0.00           H  
ATOM   3894  OG  SER B 243      -4.124 -18.031  37.087  1.00  0.00           O  
ATOM   3895  HG  SER B 243      -4.061 -18.053  38.046  1.00  0.00           H  
ATOM   3896  C   SER B 243      -6.305 -14.976  36.573  1.00  0.00           C  
ATOM   3897  O   SER B 243      -5.505 -14.212  36.034  1.00  0.00           O  
ATOM   3898  N   ASP B 244      -7.557 -14.630  36.881  1.00  0.00           N  
ATOM   3899  H   ASP B 244      -8.080 -15.277  37.461  1.00  0.00           H  
ATOM   3900  CA  ASP B 244      -8.126 -13.276  36.869  1.00  0.00           C  
ATOM   3901  HA  ASP B 244      -9.209 -13.403  36.865  1.00  0.00           H  
ATOM   3902  CB  ASP B 244      -7.791 -12.523  38.172  1.00  0.00           C  
ATOM   3903  HB2 ASP B 244      -6.720 -12.309  38.186  1.00  0.00           H  
ATOM   3904  HB3 ASP B 244      -8.323 -11.570  38.169  1.00  0.00           H  
ATOM   3905  CG  ASP B 244      -8.153 -13.258  39.465  1.00  0.00           C  
ATOM   3906  OD1 ASP B 244      -7.918 -12.635  40.522  1.00  0.00           O  
ATOM   3907  OD2 ASP B 244      -8.642 -14.412  39.400  1.00  0.00           O  
ATOM   3908  C   ASP B 244      -7.804 -12.451  35.615  1.00  0.00           C  
ATOM   3909  O   ASP B 244      -7.508 -11.262  35.707  1.00  0.00           O  
ATOM   3910  N   THR B 245      -7.816 -13.071  34.432  1.00  0.00           N  
ATOM   3911  H   THR B 245      -8.081 -14.047  34.409  1.00  0.00           H  
ATOM   3912  CA  THR B 245      -7.275 -12.466  33.206  1.00  0.00           C  
ATOM   3913  HA  THR B 245      -6.926 -11.458  33.425  1.00  0.00           H  
ATOM   3914  CB  THR B 245      -6.037 -13.239  32.732  1.00  0.00           C  
ATOM   3915  HB  THR B 245      -6.253 -14.306  32.713  1.00  0.00           H  
ATOM   3916  CG2 THR B 245      -5.519 -12.808  31.358  1.00  0.00           C  
ATOM   3917 HG21 THR B 245      -6.234 -13.076  30.581  1.00  0.00           H  
ATOM   3918 HG22 THR B 245      -4.582 -13.325  31.162  1.00  0.00           H  
ATOM   3919 HG23 THR B 245      -5.349 -11.731  31.347  1.00  0.00           H  
ATOM   3920  OG1 THR B 245      -4.973 -12.993  33.618  1.00  0.00           O  
ATOM   3921  HG1 THR B 245      -5.193 -13.411  34.474  1.00  0.00           H  
ATOM   3922  C   THR B 245      -8.325 -12.337  32.108  1.00  0.00           C  
ATOM   3923  O   THR B 245      -8.981 -13.304  31.729  1.00  0.00           O  
ATOM   3924  N   LEU B 246      -8.438 -11.138  31.540  1.00  0.00           N  
ATOM   3925  H   LEU B 246      -7.859 -10.389  31.907  1.00  0.00           H  
ATOM   3926  CA  LEU B 246      -9.127 -10.872  30.277  1.00  0.00           C  
ATOM   3927  HA  LEU B 246      -9.889 -11.635  30.108  1.00  0.00           H  
ATOM   3928  CB  LEU B 246      -9.807  -9.494  30.337  1.00  0.00           C  
ATOM   3929  HB2 LEU B 246      -9.080  -8.771  30.711  1.00  0.00           H  
ATOM   3930  HB3 LEU B 246     -10.089  -9.184  29.331  1.00  0.00           H  
ATOM   3931  CG  LEU B 246     -11.060  -9.473  31.229  1.00  0.00           C  
ATOM   3932  HG  LEU B 246     -10.865 -10.013  32.153  1.00  0.00           H  
ATOM   3933  CD1 LEU B 246     -11.412  -8.030  31.584  1.00  0.00           C  
ATOM   3934 HD11 LEU B 246     -12.285  -8.025  32.238  1.00  0.00           H  
ATOM   3935 HD12 LEU B 246     -11.639  -7.465  30.680  1.00  0.00           H  
ATOM   3936 HD13 LEU B 246     -10.578  -7.566  32.109  1.00  0.00           H  
ATOM   3937  CD2 LEU B 246     -12.266 -10.102  30.530  1.00  0.00           C  
ATOM   3938 HD21 LEU B 246     -12.080 -11.156  30.330  1.00  0.00           H  
ATOM   3939 HD22 LEU B 246     -12.467  -9.587  29.592  1.00  0.00           H  
ATOM   3940 HD23 LEU B 246     -13.145 -10.026  31.170  1.00  0.00           H  
ATOM   3941  C   LEU B 246      -8.139 -10.925  29.109  1.00  0.00           C  
ATOM   3942  O   LEU B 246      -7.016 -10.431  29.208  1.00  0.00           O  
ATOM   3943  N   LEU B 247      -8.580 -11.487  27.986  1.00  0.00           N  
ATOM   3944  H   LEU B 247      -9.517 -11.881  28.004  1.00  0.00           H  
ATOM   3945  CA  LEU B 247      -7.908 -11.485  26.687  1.00  0.00           C  
ATOM   3946  HA  LEU B 247      -6.947 -10.977  26.766  1.00  0.00           H  
ATOM   3947  CB  LEU B 247      -7.664 -12.947  26.262  1.00  0.00           C  
ATOM   3948  HB2 LEU B 247      -6.989 -13.413  26.979  1.00  0.00           H  
ATOM   3949  HB3 LEU B 247      -8.621 -13.472  26.310  1.00  0.00           H  
ATOM   3950  CG  LEU B 247      -7.090 -13.129  24.841  1.00  0.00           C  
ATOM   3951  HG  LEU B 247      -7.682 -12.572  24.116  1.00  0.00           H  
ATOM   3952  CD1 LEU B 247      -5.634 -12.672  24.763  1.00  0.00           C  
ATOM   3953 HD11 LEU B 247      -5.576 -11.595  24.915  1.00  0.00           H  
ATOM   3954 HD12 LEU B 247      -5.035 -13.184  25.512  1.00  0.00           H  
ATOM   3955 HD13 LEU B 247      -5.231 -12.898  23.776  1.00  0.00           H  
ATOM   3956  CD2 LEU B 247      -7.139 -14.608  24.455  1.00  0.00           C  
ATOM   3957 HD21 LEU B 247      -8.170 -14.960  24.492  1.00  0.00           H  
ATOM   3958 HD22 LEU B 247      -6.771 -14.726  23.435  1.00  0.00           H  
ATOM   3959 HD23 LEU B 247      -6.521 -15.193  25.131  1.00  0.00           H  
ATOM   3960  C   LEU B 247      -8.782 -10.729  25.676  1.00  0.00           C  
ATOM   3961  O   LEU B 247      -9.908 -11.145  25.414  1.00  0.00           O  
ATOM   3962  N   LEU B 248      -8.273  -9.644  25.096  1.00  0.00           N  
ATOM   3963  H   LEU B 248      -7.323  -9.377  25.335  1.00  0.00           H  
ATOM   3964  CA  LEU B 248      -8.890  -8.977  23.943  1.00  0.00           C  
ATOM   3965  HA  LEU B 248      -9.932  -9.282  23.864  1.00  0.00           H  
ATOM   3966  CB  LEU B 248      -8.858  -7.446  24.117  1.00  0.00           C  
ATOM   3967  HB2 LEU B 248      -7.823  -7.100  24.110  1.00  0.00           H  
ATOM   3968  HB3 LEU B 248      -9.349  -7.017  23.244  1.00  0.00           H  
ATOM   3969  CG  LEU B 248      -9.570  -6.954  25.397  1.00  0.00           C  
ATOM   3970  HG  LEU B 248     -10.219  -7.739  25.781  1.00  0.00           H  
ATOM   3971  CD1 LEU B 248      -8.565  -6.559  26.487  1.00  0.00           C  
ATOM   3972 HD11 LEU B 248      -9.098  -6.296  27.400  1.00  0.00           H  
ATOM   3973 HD12 LEU B 248      -7.901  -7.398  26.696  1.00  0.00           H  
ATOM   3974 HD13 LEU B 248      -7.970  -5.709  26.155  1.00  0.00           H  
ATOM   3975  CD2 LEU B 248     -10.436  -5.727  25.111  1.00  0.00           C  
ATOM   3976 HD21 LEU B 248     -10.919  -5.396  26.030  1.00  0.00           H  
ATOM   3977 HD22 LEU B 248      -9.821  -4.927  24.703  1.00  0.00           H  
ATOM   3978 HD23 LEU B 248     -11.209  -5.998  24.391  1.00  0.00           H  
ATOM   3979  C   LEU B 248      -8.177  -9.423  22.662  1.00  0.00           C  
ATOM   3980  O   LEU B 248      -6.961  -9.584  22.685  1.00  0.00           O  
ATOM   3981  N   THR B 249      -8.895  -9.610  21.555  1.00  0.00           N  
ATOM   3982  H   THR B 249      -9.897  -9.442  21.589  1.00  0.00           H  
ATOM   3983  CA  THR B 249      -8.314 -10.012  20.258  1.00  0.00           C  
ATOM   3984  HA  THR B 249      -7.338  -9.540  20.180  1.00  0.00           H  
ATOM   3985  CB  THR B 249      -8.086 -11.533  20.183  1.00  0.00           C  
ATOM   3986  HB  THR B 249      -7.435 -11.831  21.005  1.00  0.00           H  
ATOM   3987  CG2 THR B 249      -9.380 -12.345  20.269  1.00  0.00           C  
ATOM   3988 HG21 THR B 249     -10.036 -12.096  19.435  1.00  0.00           H  
ATOM   3989 HG22 THR B 249      -9.142 -13.408  20.224  1.00  0.00           H  
ATOM   3990 HG23 THR B 249      -9.891 -12.139  21.209  1.00  0.00           H  
ATOM   3991  OG1 THR B 249      -7.465 -11.897  18.973  1.00  0.00           O  
ATOM   3992  HG1 THR B 249      -6.647 -11.385  18.867  1.00  0.00           H  
ATOM   3993  C   THR B 249      -9.142  -9.490  19.083  1.00  0.00           C  
ATOM   3994  O   THR B 249     -10.334  -9.218  19.237  1.00  0.00           O  
ATOM   3995  N   TRP B 250      -8.507  -9.270  17.932  1.00  0.00           N  
ATOM   3996  H   TRP B 250      -7.530  -9.545  17.869  1.00  0.00           H  
ATOM   3997  CA  TRP B 250      -9.060  -8.564  16.770  1.00  0.00           C  
ATOM   3998  HA  TRP B 250     -10.132  -8.758  16.709  1.00  0.00           H  
ATOM   3999  CB  TRP B 250      -8.848  -7.050  16.970  1.00  0.00           C  
ATOM   4000  HB2 TRP B 250      -9.219  -6.508  16.103  1.00  0.00           H  
ATOM   4001  HB3 TRP B 250      -9.452  -6.731  17.818  1.00  0.00           H  
ATOM   4002  CG  TRP B 250      -7.441  -6.610  17.236  1.00  0.00           C  
ATOM   4003  CD1 TRP B 250      -6.537  -6.269  16.292  1.00  0.00           C  
ATOM   4004  HD1 TRP B 250      -6.725  -6.274  15.224  1.00  0.00           H  
ATOM   4005  NE1 TRP B 250      -5.331  -5.974  16.896  1.00  0.00           N  
ATOM   4006  HE1 TRP B 250      -4.495  -5.724  16.382  1.00  0.00           H  
ATOM   4007  CE2 TRP B 250      -5.388  -6.140  18.261  1.00  0.00           C  
ATOM   4008  CZ2 TRP B 250      -4.434  -6.019  19.281  1.00  0.00           C  
ATOM   4009  HZ2 TRP B 250      -3.408  -5.780  19.047  1.00  0.00           H  
ATOM   4010  CH2 TRP B 250      -4.821  -6.267  20.608  1.00  0.00           C  
ATOM   4011  HH2 TRP B 250      -4.088  -6.222  21.400  1.00  0.00           H  
ATOM   4012  CZ3 TRP B 250      -6.152  -6.614  20.902  1.00  0.00           C  
ATOM   4013  HZ3 TRP B 250      -6.437  -6.817  21.924  1.00  0.00           H  
ATOM   4014  CE3 TRP B 250      -7.099  -6.736  19.867  1.00  0.00           C  
ATOM   4015  HE3 TRP B 250      -8.112  -7.024  20.099  1.00  0.00           H  
ATOM   4016  CD2 TRP B 250      -6.738  -6.521  18.517  1.00  0.00           C  
ATOM   4017  C   TRP B 250      -8.434  -9.062  15.453  1.00  0.00           C  
ATOM   4018  O   TRP B 250      -7.516  -9.877  15.444  1.00  0.00           O  
ATOM   4019  N   SER B 251      -8.930  -8.572  14.316  1.00  0.00           N  
ATOM   4020  H   SER B 251      -9.656  -7.869  14.387  1.00  0.00           H  
ATOM   4021  CA  SER B 251      -8.407  -8.888  12.981  1.00  0.00           C  
ATOM   4022  HA  SER B 251      -7.809  -9.800  13.044  1.00  0.00           H  
ATOM   4023  CB  SER B 251      -9.559  -9.179  12.019  1.00  0.00           C  
ATOM   4024  HB2 SER B 251     -10.218  -9.929  12.458  1.00  0.00           H  
ATOM   4025  HB3 SER B 251     -10.122  -8.262  11.834  1.00  0.00           H  
ATOM   4026  OG  SER B 251      -9.037  -9.678  10.805  1.00  0.00           O  
ATOM   4027  HG  SER B 251      -9.703  -9.602  10.115  1.00  0.00           H  
ATOM   4028  C   SER B 251      -7.506  -7.778  12.422  1.00  0.00           C  
ATOM   4029  O   SER B 251      -7.772  -6.585  12.609  1.00  0.00           O  
ATOM   4030  N   ASN B 252      -6.463  -8.165  11.676  1.00  0.00           N  
ATOM   4031  H   ASN B 252      -6.377  -9.153  11.489  1.00  0.00           H  
ATOM   4032  CA  ASN B 252      -5.597  -7.245  10.935  1.00  0.00           C  
ATOM   4033  HA  ASN B 252      -5.235  -6.510  11.653  1.00  0.00           H  
ATOM   4034  CB  ASN B 252      -4.373  -8.014  10.386  1.00  0.00           C  
ATOM   4035  HB2 ASN B 252      -3.917  -8.573  11.203  1.00  0.00           H  
ATOM   4036  HB3 ASN B 252      -4.705  -8.726   9.630  1.00  0.00           H  
ATOM   4037  CG  ASN B 252      -3.304  -7.123   9.749  1.00  0.00           C  
ATOM   4038  OD1 ASN B 252      -3.570  -6.310   8.881  1.00  0.00           O  
ATOM   4039  ND2 ASN B 252      -2.054  -7.262  10.136  1.00  0.00           N  
ATOM   4040 HD21 ASN B 252      -1.349  -6.725   9.659  1.00  0.00           H  
ATOM   4041 HD22 ASN B 252      -1.799  -7.942  10.829  1.00  0.00           H  
ATOM   4042  C   ASN B 252      -6.404  -6.543   9.812  1.00  0.00           C  
ATOM   4043  O   ASN B 252      -7.110  -7.219   9.060  1.00  0.00           O  
ATOM   4044  N   PRO B 253      -6.288  -5.211   9.644  1.00  0.00           N  
ATOM   4045  CD  PRO B 253      -5.590  -4.318  10.560  1.00  0.00           C  
ATOM   4046  HD2 PRO B 253      -4.530  -4.569  10.613  1.00  0.00           H  
ATOM   4047  HD3 PRO B 253      -6.038  -4.391  11.552  1.00  0.00           H  
ATOM   4048  CG  PRO B 253      -5.754  -2.898  10.037  1.00  0.00           C  
ATOM   4049  HG2 PRO B 253      -4.791  -2.517   9.699  1.00  0.00           H  
ATOM   4050  HG3 PRO B 253      -6.155  -2.252  10.816  1.00  0.00           H  
ATOM   4051  CB  PRO B 253      -6.720  -2.992   8.858  1.00  0.00           C  
ATOM   4052  HB2 PRO B 253      -6.261  -2.536   7.987  1.00  0.00           H  
ATOM   4053  HB3 PRO B 253      -7.648  -2.476   9.083  1.00  0.00           H  
ATOM   4054  CA  PRO B 253      -7.005  -4.475   8.598  1.00  0.00           C  
ATOM   4055  HA  PRO B 253      -8.072  -4.652   8.735  1.00  0.00           H  
ATOM   4056  C   PRO B 253      -6.666  -4.838   7.133  1.00  0.00           C  
ATOM   4057  O   PRO B 253      -7.288  -4.278   6.226  1.00  0.00           O  
ATOM   4058  N   TYR B 254      -5.682  -5.711   6.874  1.00  0.00           N  
ATOM   4059  H   TYR B 254      -5.208  -6.144   7.657  1.00  0.00           H  
ATOM   4060  CA  TYR B 254      -5.113  -5.961   5.541  1.00  0.00           C  
ATOM   4061  HA  TYR B 254      -5.752  -5.478   4.804  1.00  0.00           H  
ATOM   4062  CB  TYR B 254      -3.729  -5.302   5.456  1.00  0.00           C  
ATOM   4063  HB2 TYR B 254      -3.093  -5.685   6.256  1.00  0.00           H  
ATOM   4064  HB3 TYR B 254      -3.263  -5.592   4.517  1.00  0.00           H  
ATOM   4065  CG  TYR B 254      -3.755  -3.790   5.528  1.00  0.00           C  
ATOM   4066  CD1 TYR B 254      -3.759  -3.034   4.342  1.00  0.00           C  
ATOM   4067  HD1 TYR B 254      -3.731  -3.525   3.381  1.00  0.00           H  
ATOM   4068  CE1 TYR B 254      -3.799  -1.631   4.404  1.00  0.00           C  
ATOM   4069  HE1 TYR B 254      -3.774  -1.037   3.506  1.00  0.00           H  
ATOM   4070  CZ  TYR B 254      -3.868  -0.985   5.650  1.00  0.00           C  
ATOM   4071  OH  TYR B 254      -3.927   0.367   5.686  1.00  0.00           O  
ATOM   4072  HH  TYR B 254      -3.721   0.749   4.808  1.00  0.00           H  
ATOM   4073  CE2 TYR B 254      -3.855  -1.735   6.843  1.00  0.00           C  
ATOM   4074  HE2 TYR B 254      -3.889  -1.228   7.795  1.00  0.00           H  
ATOM   4075  CD2 TYR B 254      -3.794  -3.141   6.777  1.00  0.00           C  
ATOM   4076  HD2 TYR B 254      -3.787  -3.731   7.684  1.00  0.00           H  
ATOM   4077  C   TYR B 254      -5.002  -7.458   5.175  1.00  0.00           C  
ATOM   4078  O   TYR B 254      -4.753  -8.295   6.046  1.00  0.00           O  
ATOM   4079  N   PRO B 255      -5.115  -7.813   3.875  1.00  0.00           N  
ATOM   4080  CD  PRO B 255      -5.431  -6.936   2.753  1.00  0.00           C  
ATOM   4081  HD2 PRO B 255      -4.825  -6.030   2.763  1.00  0.00           H  
ATOM   4082  HD3 PRO B 255      -6.490  -6.677   2.789  1.00  0.00           H  
ATOM   4083  CG  PRO B 255      -5.139  -7.740   1.486  1.00  0.00           C  
ATOM   4084  HG2 PRO B 255      -4.101  -7.591   1.187  1.00  0.00           H  
ATOM   4085  HG3 PRO B 255      -5.814  -7.473   0.673  1.00  0.00           H  
ATOM   4086  CB  PRO B 255      -5.343  -9.184   1.943  1.00  0.00           C  
ATOM   4087  HB2 PRO B 255      -4.793  -9.889   1.318  1.00  0.00           H  
ATOM   4088  HB3 PRO B 255      -6.408  -9.422   1.935  1.00  0.00           H  
ATOM   4089  CA  PRO B 255      -4.836  -9.164   3.388  1.00  0.00           C  
ATOM   4090  HA  PRO B 255      -5.406  -9.873   3.984  1.00  0.00           H  
ATOM   4091  C   PRO B 255      -3.327  -9.491   3.458  1.00  0.00           C  
ATOM   4092  O   PRO B 255      -2.511  -8.571   3.336  1.00  0.00           O  
ATOM   4093  N   PRO B 256      -2.928 -10.777   3.571  1.00  0.00           N  
ATOM   4094  CD  PRO B 256      -3.793 -11.946   3.704  1.00  0.00           C  
ATOM   4095  HD2 PRO B 256      -4.107 -12.278   2.713  1.00  0.00           H  
ATOM   4096  HD3 PRO B 256      -4.662 -11.751   4.330  1.00  0.00           H  
ATOM   4097  CG  PRO B 256      -2.938 -13.025   4.366  1.00  0.00           C  
ATOM   4098  HG2 PRO B 256      -3.258 -14.028   4.082  1.00  0.00           H  
ATOM   4099  HG3 PRO B 256      -2.965 -12.901   5.450  1.00  0.00           H  
ATOM   4100  CB  PRO B 256      -1.540 -12.703   3.849  1.00  0.00           C  
ATOM   4101  HB2 PRO B 256      -1.425 -13.104   2.839  1.00  0.00           H  
ATOM   4102  HB3 PRO B 256      -0.764 -13.092   4.510  1.00  0.00           H  
ATOM   4103  CA  PRO B 256      -1.538 -11.172   3.816  1.00  0.00           C  
ATOM   4104  HA  PRO B 256      -1.267 -10.811   4.807  1.00  0.00           H  
ATOM   4105  C   PRO B 256      -0.489 -10.644   2.829  1.00  0.00           C  
ATOM   4106  O   PRO B 256       0.633 -10.381   3.258  1.00  0.00           O  
ATOM   4107  N   ASP B 257      -0.809 -10.456   1.544  1.00  0.00           N  
ATOM   4108  H   ASP B 257      -1.693 -10.820   1.203  1.00  0.00           H  
ATOM   4109  CA  ASP B 257       0.112  -9.889   0.542  1.00  0.00           C  
ATOM   4110  HA  ASP B 257       1.022 -10.496   0.515  1.00  0.00           H  
ATOM   4111  CB  ASP B 257      -0.529  -9.959  -0.849  1.00  0.00           C  
ATOM   4112  HB2 ASP B 257      -1.455  -9.379  -0.855  1.00  0.00           H  
ATOM   4113  HB3 ASP B 257       0.152  -9.519  -1.581  1.00  0.00           H  
ATOM   4114  CG  ASP B 257      -0.815 -11.397  -1.248  1.00  0.00           C  
ATOM   4115  OD1 ASP B 257      -1.953 -11.841  -0.977  1.00  0.00           O  
ATOM   4116  OD2 ASP B 257       0.139 -12.017  -1.773  1.00  0.00           O  
ATOM   4117  C   ASP B 257       0.526  -8.434   0.799  1.00  0.00           C  
ATOM   4118  O   ASP B 257       1.560  -7.994   0.297  1.00  0.00           O  
ATOM   4119  N   ASN B 258      -0.254  -7.661   1.560  1.00  0.00           N  
ATOM   4120  H   ASN B 258      -1.051  -8.080   2.027  1.00  0.00           H  
ATOM   4121  CA  ASN B 258      -0.015  -6.228   1.700  1.00  0.00           C  
ATOM   4122  HA  ASN B 258       0.031  -5.816   0.688  1.00  0.00           H  
ATOM   4123  CB  ASN B 258      -1.204  -5.579   2.415  1.00  0.00           C  
ATOM   4124  HB2 ASN B 258      -2.140  -5.929   1.979  1.00  0.00           H  
ATOM   4125  HB3 ASN B 258      -1.185  -5.855   3.467  1.00  0.00           H  
ATOM   4126  CG  ASN B 258      -1.113  -4.073   2.293  1.00  0.00           C  
ATOM   4127  OD1 ASN B 258      -0.322  -3.439   2.964  1.00  0.00           O  
ATOM   4128  ND2 ASN B 258      -1.847  -3.484   1.386  1.00  0.00           N  
ATOM   4129 HD21 ASN B 258      -1.721  -2.473   1.291  1.00  0.00           H  
ATOM   4130 HD22 ASN B 258      -2.454  -3.995   0.779  1.00  0.00           H  
ATOM   4131  C   ASN B 258       1.329  -5.905   2.388  1.00  0.00           C  
ATOM   4132  O   ASN B 258       1.739  -6.567   3.343  1.00  0.00           O  
ATOM   4133  N   TYR B 259       2.004  -4.844   1.943  1.00  0.00           N  
ATOM   4134  H   TYR B 259       1.598  -4.262   1.227  1.00  0.00           H  
ATOM   4135  CA  TYR B 259       3.312  -4.440   2.461  1.00  0.00           C  
ATOM   4136  HA  TYR B 259       3.995  -5.285   2.399  1.00  0.00           H  
ATOM   4137  CB  TYR B 259       3.869  -3.318   1.569  1.00  0.00           C  
ATOM   4138  HB2 TYR B 259       3.187  -2.469   1.638  1.00  0.00           H  
ATOM   4139  HB3 TYR B 259       4.821  -3.011   1.998  1.00  0.00           H  
ATOM   4140  CG  TYR B 259       4.121  -3.606   0.086  1.00  0.00           C  
ATOM   4141  CD1 TYR B 259       4.095  -4.907  -0.465  1.00  0.00           C  
ATOM   4142  HD1 TYR B 259       3.822  -5.753   0.143  1.00  0.00           H  
ATOM   4143  CE1 TYR B 259       4.428  -5.125  -1.820  1.00  0.00           C  
ATOM   4144  HE1 TYR B 259       4.416  -6.124  -2.229  1.00  0.00           H  
ATOM   4145  CZ  TYR B 259       4.778  -4.036  -2.648  1.00  0.00           C  
ATOM   4146  OH  TYR B 259       5.123  -4.237  -3.951  1.00  0.00           O  
ATOM   4147  HH  TYR B 259       5.426  -5.147  -4.117  1.00  0.00           H  
ATOM   4148  CE2 TYR B 259       4.777  -2.736  -2.107  1.00  0.00           C  
ATOM   4149  HE2 TYR B 259       5.075  -1.897  -2.715  1.00  0.00           H  
ATOM   4150  CD2 TYR B 259       4.453  -2.527  -0.756  1.00  0.00           C  
ATOM   4151  HD2 TYR B 259       4.511  -1.524  -0.362  1.00  0.00           H  
ATOM   4152  C   TYR B 259       3.263  -4.025   3.949  1.00  0.00           C  
ATOM   4153  O   TYR B 259       4.196  -4.330   4.687  1.00  0.00           O  
ATOM   4154  N   LEU B 260       2.164  -3.436   4.443  1.00  0.00           N  
ATOM   4155  H   LEU B 260       1.377  -3.264   3.821  1.00  0.00           H  
ATOM   4156  CA  LEU B 260       1.999  -3.087   5.869  1.00  0.00           C  
ATOM   4157  HA  LEU B 260       2.905  -2.593   6.219  1.00  0.00           H  
ATOM   4158  CB  LEU B 260       0.794  -2.139   6.053  1.00  0.00           C  
ATOM   4159  HB2 LEU B 260      -0.093  -2.633   5.651  1.00  0.00           H  
ATOM   4160  HB3 LEU B 260       0.633  -1.997   7.123  1.00  0.00           H  
ATOM   4161  CG  LEU B 260       0.912  -0.748   5.408  1.00  0.00           C  
ATOM   4162  HG  LEU B 260       1.053  -0.860   4.334  1.00  0.00           H  
ATOM   4163  CD1 LEU B 260      -0.382   0.027   5.654  1.00  0.00           C  
ATOM   4164 HD11 LEU B 260      -1.207  -0.500   5.181  1.00  0.00           H  
ATOM   4165 HD12 LEU B 260      -0.311   1.015   5.207  1.00  0.00           H  
ATOM   4166 HD13 LEU B 260      -0.571   0.124   6.722  1.00  0.00           H  
ATOM   4167  CD2 LEU B 260       2.072   0.066   5.981  1.00  0.00           C  
ATOM   4168 HD21 LEU B 260       2.120   1.036   5.486  1.00  0.00           H  
ATOM   4169 HD22 LEU B 260       3.011  -0.445   5.790  1.00  0.00           H  
ATOM   4170 HD23 LEU B 260       1.942   0.210   7.053  1.00  0.00           H  
ATOM   4171  C   LEU B 260       1.793  -4.309   6.780  1.00  0.00           C  
ATOM   4172  O   LEU B 260       2.079  -4.244   7.977  1.00  0.00           O  
ATOM   4173  N   TYR B 261       1.290  -5.422   6.233  1.00  0.00           N  
ATOM   4174  H   TYR B 261       1.146  -5.421   5.232  1.00  0.00           H  
ATOM   4175  CA  TYR B 261       0.757  -6.559   6.997  1.00  0.00           C  
ATOM   4176  HA  TYR B 261      -0.145  -6.236   7.520  1.00  0.00           H  
ATOM   4177  CB  TYR B 261       0.360  -7.660   6.003  1.00  0.00           C  
ATOM   4178  HB2 TYR B 261      -0.364  -7.252   5.298  1.00  0.00           H  
ATOM   4179  HB3 TYR B 261       1.239  -7.958   5.431  1.00  0.00           H  
ATOM   4180  CG  TYR B 261      -0.239  -8.904   6.626  1.00  0.00           C  
ATOM   4181  CD1 TYR B 261       0.564 -10.042   6.846  1.00  0.00           C  
ATOM   4182  HD1 TYR B 261       1.613 -10.023   6.594  1.00  0.00           H  
ATOM   4183  CE1 TYR B 261      -0.005 -11.213   7.377  1.00  0.00           C  
ATOM   4184  HE1 TYR B 261       0.593 -12.095   7.549  1.00  0.00           H  
ATOM   4185  CZ  TYR B 261      -1.380 -11.248   7.685  1.00  0.00           C  
ATOM   4186  OH  TYR B 261      -1.929 -12.393   8.163  1.00  0.00           O  
ATOM   4187  HH  TYR B 261      -2.854 -12.276   8.382  1.00  0.00           H  
ATOM   4188  CE2 TYR B 261      -2.181 -10.106   7.476  1.00  0.00           C  
ATOM   4189  HE2 TYR B 261      -3.237 -10.127   7.702  1.00  0.00           H  
ATOM   4190  CD2 TYR B 261      -1.607  -8.933   6.954  1.00  0.00           C  
ATOM   4191  HD2 TYR B 261      -2.228  -8.061   6.793  1.00  0.00           H  
ATOM   4192  C   TYR B 261       1.735  -7.096   8.055  1.00  0.00           C  
ATOM   4193  O   TYR B 261       1.342  -7.318   9.198  1.00  0.00           O  
ATOM   4194  N   ASN B 262       3.019  -7.227   7.697  1.00  0.00           N  
ATOM   4195  H   ASN B 262       3.271  -6.934   6.764  1.00  0.00           H  
ATOM   4196  CA  ASN B 262       4.080  -7.735   8.573  1.00  0.00           C  
ATOM   4197  HA  ASN B 262       3.629  -8.462   9.253  1.00  0.00           H  
ATOM   4198  CB  ASN B 262       5.128  -8.473   7.715  1.00  0.00           C  
ATOM   4199  HB2 ASN B 262       5.535  -7.792   6.966  1.00  0.00           H  
ATOM   4200  HB3 ASN B 262       5.953  -8.798   8.349  1.00  0.00           H  
ATOM   4201  CG  ASN B 262       4.559  -9.695   7.020  1.00  0.00           C  
ATOM   4202  OD1 ASN B 262       4.254  -9.689   5.836  1.00  0.00           O  
ATOM   4203  ND2 ASN B 262       4.384 -10.784   7.733  1.00  0.00           N  
ATOM   4204 HD21 ASN B 262       3.980 -11.581   7.282  1.00  0.00           H  
ATOM   4205 HD22 ASN B 262       4.671 -10.805   8.695  1.00  0.00           H  
ATOM   4206  C   ASN B 262       4.730  -6.680   9.498  1.00  0.00           C  
ATOM   4207  O   ASN B 262       5.708  -7.012  10.161  1.00  0.00           O  
ATOM   4208  N   HIE B 263       4.218  -5.443   9.552  1.00  0.00           N  
ATOM   4209  H   HIE B 263       3.427  -5.223   8.958  1.00  0.00           H  
ATOM   4210  CA  HIE B 263       4.802  -4.330  10.326  1.00  0.00           C  
ATOM   4211  HA  HIE B 263       5.594  -4.709  10.973  1.00  0.00           H  
ATOM   4212  CB  HIE B 263       5.442  -3.338   9.346  1.00  0.00           C  
ATOM   4213  HB2 HIE B 263       4.679  -2.962   8.662  1.00  0.00           H  
ATOM   4214  HB3 HIE B 263       5.819  -2.491   9.921  1.00  0.00           H  
ATOM   4215  CG  HIE B 263       6.594  -3.894   8.544  1.00  0.00           C  
ATOM   4216  ND1 HIE B 263       7.924  -3.948   8.975  1.00  0.00           N  
ATOM   4217  CE1 HIE B 263       8.622  -4.446   7.946  1.00  0.00           C  
ATOM   4218  HE1 HIE B 263       9.688  -4.620   7.951  1.00  0.00           H  
ATOM   4219  NE2 HIE B 263       7.817  -4.692   6.904  1.00  0.00           N  
ATOM   4220  HE2 HIE B 263       8.142  -5.098   6.026  1.00  0.00           H  
ATOM   4221  CD2 HIE B 263       6.534  -4.336   7.254  1.00  0.00           C  
ATOM   4222  HD2 HIE B 263       5.654  -4.370   6.633  1.00  0.00           H  
ATOM   4223  C   HIE B 263       3.810  -3.596  11.249  1.00  0.00           C  
ATOM   4224  O   HIE B 263       4.228  -2.770  12.063  1.00  0.00           O  
ATOM   4225  N   LEU B 264       2.504  -3.857  11.126  1.00  0.00           N  
ATOM   4226  H   LEU B 264       2.217  -4.536  10.439  1.00  0.00           H  
ATOM   4227  CA  LEU B 264       1.473  -3.207  11.945  1.00  0.00           C  
ATOM   4228  HA  LEU B 264       1.623  -2.131  11.877  1.00  0.00           H  
ATOM   4229  CB  LEU B 264       0.071  -3.546  11.412  1.00  0.00           C  
ATOM   4230  HB2 LEU B 264       0.022  -4.623  11.239  1.00  0.00           H  
ATOM   4231  HB3 LEU B 264      -0.673  -3.300  12.172  1.00  0.00           H  
ATOM   4232  CG  LEU B 264      -0.287  -2.797  10.119  1.00  0.00           C  
ATOM   4233  HG  LEU B 264       0.534  -2.877   9.413  1.00  0.00           H  
ATOM   4234  CD1 LEU B 264      -1.526  -3.422   9.483  1.00  0.00           C  
ATOM   4235 HD11 LEU B 264      -1.341  -4.471   9.261  1.00  0.00           H  
ATOM   4236 HD12 LEU B 264      -2.378  -3.342  10.158  1.00  0.00           H  
ATOM   4237 HD13 LEU B 264      -1.738  -2.903   8.550  1.00  0.00           H  
ATOM   4238  CD2 LEU B 264      -0.586  -1.313  10.348  1.00  0.00           C  
ATOM   4239 HD21 LEU B 264      -0.851  -0.847   9.400  1.00  0.00           H  
ATOM   4240 HD22 LEU B 264      -1.409  -1.198  11.049  1.00  0.00           H  
ATOM   4241 HD23 LEU B 264       0.295  -0.808  10.737  1.00  0.00           H  
ATOM   4242  C   LEU B 264       1.577  -3.578  13.430  1.00  0.00           C  
ATOM   4243  O   LEU B 264       1.670  -4.746  13.793  1.00  0.00           O  
ATOM   4244  N   THR B 265       1.476  -2.562  14.283  1.00  0.00           N  
ATOM   4245  H   THR B 265       1.376  -1.634  13.882  1.00  0.00           H  
ATOM   4246  CA  THR B 265       1.480  -2.638  15.752  1.00  0.00           C  
ATOM   4247  HA  THR B 265       1.313  -3.675  16.057  1.00  0.00           H  
ATOM   4248  CB  THR B 265       2.832  -2.191  16.332  1.00  0.00           C  
ATOM   4249  HB  THR B 265       2.732  -2.083  17.413  1.00  0.00           H  
ATOM   4250  CG2 THR B 265       3.956  -3.188  16.062  1.00  0.00           C  
ATOM   4251 HG21 THR B 265       4.094  -3.325  14.989  1.00  0.00           H  
ATOM   4252 HG22 THR B 265       4.881  -2.817  16.500  1.00  0.00           H  
ATOM   4253 HG23 THR B 265       3.708  -4.145  16.518  1.00  0.00           H  
ATOM   4254  OG1 THR B 265       3.232  -0.949  15.795  1.00  0.00           O  
ATOM   4255  HG1 THR B 265       3.089  -0.985  14.840  1.00  0.00           H  
ATOM   4256  C   THR B 265       0.333  -1.799  16.324  1.00  0.00           C  
ATOM   4257  O   THR B 265      -0.097  -0.816  15.716  1.00  0.00           O  
ATOM   4258  N   TYR B 266      -0.217  -2.214  17.467  1.00  0.00           N  
ATOM   4259  H   TYR B 266       0.232  -2.966  17.974  1.00  0.00           H  
ATOM   4260  CA  TYR B 266      -1.551  -1.794  17.912  1.00  0.00           C  
ATOM   4261  HA  TYR B 266      -1.994  -1.173  17.137  1.00  0.00           H  
ATOM   4262  CB  TYR B 266      -2.462  -3.027  18.056  1.00  0.00           C  
ATOM   4263  HB2 TYR B 266      -2.095  -3.645  18.872  1.00  0.00           H  
ATOM   4264  HB3 TYR B 266      -3.460  -2.693  18.339  1.00  0.00           H  
ATOM   4265  CG  TYR B 266      -2.592  -3.894  16.814  1.00  0.00           C  
ATOM   4266  CD1 TYR B 266      -3.500  -3.537  15.797  1.00  0.00           C  
ATOM   4267  HD1 TYR B 266      -4.090  -2.638  15.901  1.00  0.00           H  
ATOM   4268  CE1 TYR B 266      -3.649  -4.356  14.659  1.00  0.00           C  
ATOM   4269  HE1 TYR B 266      -4.339  -4.093  13.872  1.00  0.00           H  
ATOM   4270  CZ  TYR B 266      -2.889  -5.539  14.536  1.00  0.00           C  
ATOM   4271  OH  TYR B 266      -3.047  -6.338  13.449  1.00  0.00           O  
ATOM   4272  HH  TYR B 266      -2.351  -7.001  13.424  1.00  0.00           H  
ATOM   4273  CE2 TYR B 266      -1.978  -5.894  15.553  1.00  0.00           C  
ATOM   4274  HE2 TYR B 266      -1.379  -6.791  15.462  1.00  0.00           H  
ATOM   4275  CD2 TYR B 266      -1.832  -5.075  16.689  1.00  0.00           C  
ATOM   4276  HD2 TYR B 266      -1.128  -5.365  17.461  1.00  0.00           H  
ATOM   4277  C   TYR B 266      -1.550  -0.953  19.198  1.00  0.00           C  
ATOM   4278  O   TYR B 266      -0.602  -0.966  19.983  1.00  0.00           O  
ATOM   4279  N   ALA B 267      -2.657  -0.253  19.448  1.00  0.00           N  
ATOM   4280  H   ALA B 267      -3.369  -0.227  18.725  1.00  0.00           H  
ATOM   4281  CA  ALA B 267      -2.968   0.387  20.726  1.00  0.00           C  
ATOM   4282  HA  ALA B 267      -2.421  -0.144  21.503  1.00  0.00           H  
ATOM   4283  CB  ALA B 267      -2.480   1.840  20.717  1.00  0.00           C  
ATOM   4284  HB1 ALA B 267      -2.715   2.309  21.673  1.00  0.00           H  
ATOM   4285  HB2 ALA B 267      -1.398   1.860  20.579  1.00  0.00           H  
ATOM   4286  HB3 ALA B 267      -2.964   2.391  19.911  1.00  0.00           H  
ATOM   4287  C   ALA B 267      -4.469   0.286  21.054  1.00  0.00           C  
ATOM   4288  O   ALA B 267      -5.320   0.609  20.223  1.00  0.00           O  
ATOM   4289  N   VAL B 268      -4.794  -0.156  22.272  1.00  0.00           N  
ATOM   4290  H   VAL B 268      -4.022  -0.329  22.909  1.00  0.00           H  
ATOM   4291  CA  VAL B 268      -6.150  -0.461  22.765  1.00  0.00           C  
ATOM   4292  HA  VAL B 268      -6.844  -0.450  21.928  1.00  0.00           H  
ATOM   4293  CB  VAL B 268      -6.199  -1.871  23.401  1.00  0.00           C  
ATOM   4294  HB  VAL B 268      -5.543  -1.884  24.271  1.00  0.00           H  
ATOM   4295  CG1 VAL B 268      -7.616  -2.242  23.861  1.00  0.00           C  
ATOM   4296 HG11 VAL B 268      -7.606  -3.236  24.309  1.00  0.00           H  
ATOM   4297 HG12 VAL B 268      -7.970  -1.540  24.613  1.00  0.00           H  
ATOM   4298 HG13 VAL B 268      -8.300  -2.239  23.013  1.00  0.00           H  
ATOM   4299  CG2 VAL B 268      -5.723  -2.968  22.439  1.00  0.00           C  
ATOM   4300 HG21 VAL B 268      -4.697  -2.787  22.118  1.00  0.00           H  
ATOM   4301 HG22 VAL B 268      -5.749  -3.935  22.941  1.00  0.00           H  
ATOM   4302 HG23 VAL B 268      -6.373  -3.016  21.566  1.00  0.00           H  
ATOM   4303  C   VAL B 268      -6.608   0.585  23.787  1.00  0.00           C  
ATOM   4304  O   VAL B 268      -5.947   0.795  24.801  1.00  0.00           O  
ATOM   4305  N   ASN B 269      -7.756   1.221  23.559  1.00  0.00           N  
ATOM   4306  H   ASN B 269      -8.291   0.947  22.741  1.00  0.00           H  
ATOM   4307  CA  ASN B 269      -8.420   2.103  24.522  1.00  0.00           C  
ATOM   4308  HA  ASN B 269      -7.703   2.392  25.286  1.00  0.00           H  
ATOM   4309  CB  ASN B 269      -8.869   3.376  23.786  1.00  0.00           C  
ATOM   4310  HB2 ASN B 269      -7.984   3.894  23.426  1.00  0.00           H  
ATOM   4311  HB3 ASN B 269      -9.469   3.092  22.924  1.00  0.00           H  
ATOM   4312  CG  ASN B 269      -9.676   4.372  24.610  1.00  0.00           C  
ATOM   4313  OD1 ASN B 269     -10.547   5.040  24.070  1.00  0.00           O  
ATOM   4314  ND2 ASN B 269      -9.453   4.528  25.894  1.00  0.00           N  
ATOM   4315 HD21 ASN B 269      -9.991   5.233  26.380  1.00  0.00           H  
ATOM   4316 HD22 ASN B 269      -8.746   4.007  26.401  1.00  0.00           H  
ATOM   4317  C   ASN B 269      -9.578   1.369  25.221  1.00  0.00           C  
ATOM   4318  O   ASN B 269     -10.458   0.824  24.555  1.00  0.00           O  
ATOM   4319  N   ILE B 270      -9.584   1.395  26.555  1.00  0.00           N  
ATOM   4320  H   ILE B 270      -8.854   1.918  27.029  1.00  0.00           H  
ATOM   4321  CA  ILE B 270     -10.618   0.820  27.425  1.00  0.00           C  
ATOM   4322  HA  ILE B 270     -11.399   0.381  26.811  1.00  0.00           H  
ATOM   4323  CB  ILE B 270     -10.008  -0.294  28.313  1.00  0.00           C  
ATOM   4324  HB  ILE B 270      -9.112   0.107  28.791  1.00  0.00           H  
ATOM   4325  CG2 ILE B 270     -10.955  -0.762  29.438  1.00  0.00           C  
ATOM   4326 HG21 ILE B 270     -11.878  -1.160  29.015  1.00  0.00           H  
ATOM   4327 HG22 ILE B 270     -10.481  -1.532  30.045  1.00  0.00           H  
ATOM   4328 HG23 ILE B 270     -11.193   0.065  30.108  1.00  0.00           H  
ATOM   4329  CG1 ILE B 270      -9.582  -1.464  27.400  1.00  0.00           C  
ATOM   4330 HG12 ILE B 270     -10.449  -1.818  26.848  1.00  0.00           H  
ATOM   4331 HG13 ILE B 270      -8.851  -1.100  26.680  1.00  0.00           H  
ATOM   4332  CD1 ILE B 270      -8.943  -2.654  28.114  1.00  0.00           C  
ATOM   4333 HD11 ILE B 270      -9.684  -3.192  28.704  1.00  0.00           H  
ATOM   4334 HD12 ILE B 270      -8.533  -3.337  27.370  1.00  0.00           H  
ATOM   4335 HD13 ILE B 270      -8.142  -2.300  28.761  1.00  0.00           H  
ATOM   4336  C   ILE B 270     -11.259   1.938  28.248  1.00  0.00           C  
ATOM   4337  O   ILE B 270     -10.567   2.870  28.658  1.00  0.00           O  
ATOM   4338  N   TRP B 271     -12.566   1.859  28.499  1.00  0.00           N  
ATOM   4339  H   TRP B 271     -13.095   1.076  28.128  1.00  0.00           H  
ATOM   4340  CA  TRP B 271     -13.273   2.779  29.395  1.00  0.00           C  
ATOM   4341  HA  TRP B 271     -12.616   3.007  30.233  1.00  0.00           H  
ATOM   4342  CB  TRP B 271     -13.578   4.094  28.665  1.00  0.00           C  
ATOM   4343  HB2 TRP B 271     -13.847   4.836  29.419  1.00  0.00           H  
ATOM   4344  HB3 TRP B 271     -12.668   4.455  28.187  1.00  0.00           H  
ATOM   4345  CG  TRP B 271     -14.668   4.063  27.634  1.00  0.00           C  
ATOM   4346  CD1 TRP B 271     -15.909   4.556  27.835  1.00  0.00           C  
ATOM   4347  HD1 TRP B 271     -16.252   5.003  28.765  1.00  0.00           H  
ATOM   4348  NE1 TRP B 271     -16.670   4.393  26.699  1.00  0.00           N  
ATOM   4349  HE1 TRP B 271     -17.648   4.650  26.667  1.00  0.00           H  
ATOM   4350  CE2 TRP B 271     -15.951   3.791  25.690  1.00  0.00           C  
ATOM   4351  CZ2 TRP B 271     -16.272   3.441  24.368  1.00  0.00           C  
ATOM   4352  HZ2 TRP B 271     -17.240   3.694  23.964  1.00  0.00           H  
ATOM   4353  CH2 TRP B 271     -15.338   2.723  23.605  1.00  0.00           C  
ATOM   4354  HH2 TRP B 271     -15.586   2.414  22.600  1.00  0.00           H  
ATOM   4355  CZ3 TRP B 271     -14.090   2.395  24.163  1.00  0.00           C  
ATOM   4356  HZ3 TRP B 271     -13.384   1.815  23.593  1.00  0.00           H  
ATOM   4357  CE3 TRP B 271     -13.752   2.813  25.466  1.00  0.00           C  
ATOM   4358  HE3 TRP B 271     -12.780   2.574  25.870  1.00  0.00           H  
ATOM   4359  CD2 TRP B 271     -14.676   3.516  26.273  1.00  0.00           C  
ATOM   4360  C   TRP B 271     -14.542   2.134  29.970  1.00  0.00           C  
ATOM   4361  O   TRP B 271     -15.065   1.178  29.390  1.00  0.00           O  
ATOM   4362  N   SER B 272     -15.027   2.609  31.120  1.00  0.00           N  
ATOM   4363  H   SER B 272     -14.560   3.387  31.571  1.00  0.00           H  
ATOM   4364  CA  SER B 272     -16.288   2.121  31.695  1.00  0.00           C  
ATOM   4365  HA  SER B 272     -16.337   1.050  31.528  1.00  0.00           H  
ATOM   4366  CB  SER B 272     -16.303   2.315  33.212  1.00  0.00           C  
ATOM   4367  HB2 SER B 272     -15.426   1.840  33.655  1.00  0.00           H  
ATOM   4368  HB3 SER B 272     -16.278   3.380  33.439  1.00  0.00           H  
ATOM   4369  OG  SER B 272     -17.476   1.743  33.760  1.00  0.00           O  
ATOM   4370  HG  SER B 272     -17.491   0.794  33.544  1.00  0.00           H  
ATOM   4371  C   SER B 272     -17.529   2.750  31.040  1.00  0.00           C  
ATOM   4372  O   SER B 272     -17.505   3.904  30.617  1.00  0.00           O  
ATOM   4373  N   GLU B 273     -18.648   2.019  31.023  1.00  0.00           N  
ATOM   4374  H   GLU B 273     -18.599   1.080  31.402  1.00  0.00           H  
ATOM   4375  CA  GLU B 273     -19.986   2.595  30.787  1.00  0.00           C  
ATOM   4376  HA  GLU B 273     -19.976   3.225  29.898  1.00  0.00           H  
ATOM   4377  CB  GLU B 273     -21.017   1.466  30.625  1.00  0.00           C  
ATOM   4378  HB2 GLU B 273     -20.950   0.824  31.502  1.00  0.00           H  
ATOM   4379  HB3 GLU B 273     -22.021   1.891  30.613  1.00  0.00           H  
ATOM   4380  CG  GLU B 273     -20.866   0.584  29.386  1.00  0.00           C  
ATOM   4381  HG2 GLU B 273     -19.825   0.283  29.254  1.00  0.00           H  
ATOM   4382  HG3 GLU B 273     -21.453  -0.317  29.558  1.00  0.00           H  
ATOM   4383  CD  GLU B 273     -21.382   1.262  28.114  1.00  0.00           C  
ATOM   4384  OE1 GLU B 273     -22.296   0.714  27.449  1.00  0.00           O  
ATOM   4385  OE2 GLU B 273     -20.812   2.269  27.663  1.00  0.00           O  
ATOM   4386  C   GLU B 273     -20.478   3.446  31.971  1.00  0.00           C  
ATOM   4387  O   GLU B 273     -21.308   4.334  31.804  1.00  0.00           O  
ATOM   4388  N   ASN B 274     -20.041   3.104  33.188  1.00  0.00           N  
ATOM   4389  H   ASN B 274     -19.311   2.402  33.241  1.00  0.00           H  
ATOM   4390  CA  ASN B 274     -20.565   3.616  34.455  1.00  0.00           C  
ATOM   4391  HA  ASN B 274     -21.573   4.006  34.298  1.00  0.00           H  
ATOM   4392  CB  ASN B 274     -20.621   2.434  35.442  1.00  0.00           C  
ATOM   4393  HB2 ASN B 274     -19.607   2.074  35.618  1.00  0.00           H  
ATOM   4394  HB3 ASN B 274     -21.024   2.781  36.394  1.00  0.00           H  
ATOM   4395  CG  ASN B 274     -21.468   1.272  34.950  1.00  0.00           C  
ATOM   4396  OD1 ASN B 274     -20.987   0.225  34.545  1.00  0.00           O  
ATOM   4397  ND2 ASN B 274     -22.772   1.417  34.966  1.00  0.00           N  
ATOM   4398 HD21 ASN B 274     -23.313   0.634  34.653  1.00  0.00           H  
ATOM   4399 HD22 ASN B 274     -23.181   2.274  35.291  1.00  0.00           H  
ATOM   4400  C   ASN B 274     -19.734   4.768  35.041  1.00  0.00           C  
ATOM   4401  O   ASN B 274     -20.199   5.474  35.935  1.00  0.00           O  
ATOM   4402  N   ASP B 275     -18.505   4.929  34.556  1.00  0.00           N  
ATOM   4403  H   ASP B 275     -18.210   4.315  33.814  1.00  0.00           H  
ATOM   4404  CA  ASP B 275     -17.513   5.872  35.062  1.00  0.00           C  
ATOM   4405  HA  ASP B 275     -18.010   6.686  35.588  1.00  0.00           H  
ATOM   4406  CB  ASP B 275     -16.638   5.166  36.103  1.00  0.00           C  
ATOM   4407  HB2 ASP B 275     -17.278   4.769  36.893  1.00  0.00           H  
ATOM   4408  HB3 ASP B 275     -16.119   4.324  35.643  1.00  0.00           H  
ATOM   4409  CG  ASP B 275     -15.608   6.101  36.740  1.00  0.00           C  
ATOM   4410  OD1 ASP B 275     -14.980   5.625  37.718  1.00  0.00           O  
ATOM   4411  OD2 ASP B 275     -15.447   7.254  36.292  1.00  0.00           O  
ATOM   4412  C   ASP B 275     -16.693   6.454  33.895  1.00  0.00           C  
ATOM   4413  O   ASP B 275     -15.736   5.821  33.435  1.00  0.00           O  
ATOM   4414  N   PRO B 276     -17.057   7.654  33.400  1.00  0.00           N  
ATOM   4415  CD  PRO B 276     -18.280   8.376  33.722  1.00  0.00           C  
ATOM   4416  HD2 PRO B 276     -18.107   9.019  34.587  1.00  0.00           H  
ATOM   4417  HD3 PRO B 276     -19.114   7.701  33.913  1.00  0.00           H  
ATOM   4418  CG  PRO B 276     -18.579   9.224  32.492  1.00  0.00           C  
ATOM   4419  HG2 PRO B 276     -19.162  10.110  32.742  1.00  0.00           H  
ATOM   4420  HG3 PRO B 276     -19.093   8.618  31.744  1.00  0.00           H  
ATOM   4421  CB  PRO B 276     -17.176   9.578  32.001  1.00  0.00           C  
ATOM   4422  HB2 PRO B 276     -16.800  10.425  32.578  1.00  0.00           H  
ATOM   4423  HB3 PRO B 276     -17.171   9.813  30.936  1.00  0.00           H  
ATOM   4424  CA  PRO B 276     -16.351   8.320  32.307  1.00  0.00           C  
ATOM   4425  HA  PRO B 276     -16.366   7.661  31.440  1.00  0.00           H  
ATOM   4426  C   PRO B 276     -14.890   8.689  32.611  1.00  0.00           C  
ATOM   4427  O   PRO B 276     -14.144   8.987  31.679  1.00  0.00           O  
ATOM   4428  N   ALA B 277     -14.476   8.701  33.886  1.00  0.00           N  
ATOM   4429  H   ALA B 277     -15.103   8.377  34.618  1.00  0.00           H  
ATOM   4430  CA  ALA B 277     -13.105   9.013  34.285  1.00  0.00           C  
ATOM   4431  HA  ALA B 277     -12.677   9.703  33.556  1.00  0.00           H  
ATOM   4432  CB  ALA B 277     -13.140   9.729  35.640  1.00  0.00           C  
ATOM   4433  HB1 ALA B 277     -13.537   9.060  36.403  1.00  0.00           H  
ATOM   4434  HB2 ALA B 277     -12.129  10.027  35.917  1.00  0.00           H  
ATOM   4435  HB3 ALA B 277     -13.770  10.616  35.572  1.00  0.00           H  
ATOM   4436  C   ALA B 277     -12.185   7.777  34.314  1.00  0.00           C  
ATOM   4437  O   ALA B 277     -10.968   7.932  34.218  1.00  0.00           O  
ATOM   4438  N   ASP B 278     -12.727   6.554  34.400  1.00  0.00           N  
ATOM   4439  H   ASP B 278     -13.736   6.486  34.479  1.00  0.00           H  
ATOM   4440  CA  ASP B 278     -11.946   5.306  34.335  1.00  0.00           C  
ATOM   4441  HA  ASP B 278     -10.991   5.508  34.822  1.00  0.00           H  
ATOM   4442  CB  ASP B 278     -12.623   4.198  35.157  1.00  0.00           C  
ATOM   4443  HB2 ASP B 278     -12.961   4.623  36.104  1.00  0.00           H  
ATOM   4444  HB3 ASP B 278     -13.498   3.819  34.624  1.00  0.00           H  
ATOM   4445  CG  ASP B 278     -11.664   3.043  35.484  1.00  0.00           C  
ATOM   4446  OD1 ASP B 278     -10.456   3.105  35.167  1.00  0.00           O  
ATOM   4447  OD2 ASP B 278     -12.098   2.054  36.118  1.00  0.00           O  
ATOM   4448  C   ASP B 278     -11.605   4.901  32.883  1.00  0.00           C  
ATOM   4449  O   ASP B 278     -11.998   3.846  32.375  1.00  0.00           O  
ATOM   4450  N   PHE B 279     -10.897   5.806  32.202  1.00  0.00           N  
ATOM   4451  H   PHE B 279     -10.629   6.638  32.721  1.00  0.00           H  
ATOM   4452  CA  PHE B 279     -10.473   5.741  30.802  1.00  0.00           C  
ATOM   4453  HA  PHE B 279     -11.036   4.962  30.286  1.00  0.00           H  
ATOM   4454  CB  PHE B 279     -10.813   7.096  30.160  1.00  0.00           C  
ATOM   4455  HB2 PHE B 279     -11.896   7.233  30.199  1.00  0.00           H  
ATOM   4456  HB3 PHE B 279     -10.375   7.889  30.769  1.00  0.00           H  
ATOM   4457  CG  PHE B 279     -10.341   7.289  28.731  1.00  0.00           C  
ATOM   4458  CD1 PHE B 279      -9.019   7.701  28.474  1.00  0.00           C  
ATOM   4459  HD1 PHE B 279      -8.335   7.861  29.299  1.00  0.00           H  
ATOM   4460  CE1 PHE B 279      -8.594   7.933  27.155  1.00  0.00           C  
ATOM   4461  HE1 PHE B 279      -7.582   8.263  26.968  1.00  0.00           H  
ATOM   4462  CZ  PHE B 279      -9.495   7.774  26.088  1.00  0.00           C  
ATOM   4463  HZ  PHE B 279      -9.172   7.975  25.077  1.00  0.00           H  
ATOM   4464  CE2 PHE B 279     -10.819   7.368  26.343  1.00  0.00           C  
ATOM   4465  HE2 PHE B 279     -11.521   7.253  25.532  1.00  0.00           H  
ATOM   4466  CD2 PHE B 279     -11.238   7.120  27.662  1.00  0.00           C  
ATOM   4467  HD2 PHE B 279     -12.262   6.835  27.859  1.00  0.00           H  
ATOM   4468  C   PHE B 279      -8.973   5.416  30.701  1.00  0.00           C  
ATOM   4469  O   PHE B 279      -8.147   6.057  31.349  1.00  0.00           O  
ATOM   4470  N   ARG B 280      -8.591   4.423  29.886  1.00  0.00           N  
ATOM   4471  H   ARG B 280      -9.326   3.927  29.390  1.00  0.00           H  
ATOM   4472  CA  ARG B 280      -7.233   3.842  29.854  1.00  0.00           C  
ATOM   4473  HA  ARG B 280      -6.533   4.572  30.263  1.00  0.00           H  
ATOM   4474  CB  ARG B 280      -7.187   2.578  30.735  1.00  0.00           C  
ATOM   4475  HB2 ARG B 280      -7.748   1.786  30.237  1.00  0.00           H  
ATOM   4476  HB3 ARG B 280      -6.149   2.255  30.827  1.00  0.00           H  
ATOM   4477  CG  ARG B 280      -7.778   2.771  32.143  1.00  0.00           C  
ATOM   4478  HG2 ARG B 280      -7.293   3.613  32.640  1.00  0.00           H  
ATOM   4479  HG3 ARG B 280      -8.849   2.970  32.065  1.00  0.00           H  
ATOM   4480  CD  ARG B 280      -7.588   1.509  32.983  1.00  0.00           C  
ATOM   4481  HD2 ARG B 280      -7.881   0.640  32.389  1.00  0.00           H  
ATOM   4482  HD3 ARG B 280      -6.533   1.419  33.246  1.00  0.00           H  
ATOM   4483  NE  ARG B 280      -8.412   1.554  34.201  1.00  0.00           N  
ATOM   4484  HE  ARG B 280      -9.101   2.305  34.305  1.00  0.00           H  
ATOM   4485  CZ  ARG B 280      -8.411   0.691  35.191  1.00  0.00           C  
ATOM   4486  NH1 ARG B 280      -7.547  -0.281  35.244  1.00  0.00           N  
ATOM   4487 HH11 ARG B 280      -6.911  -0.413  34.483  1.00  0.00           H  
ATOM   4488 HH12 ARG B 280      -7.620  -0.925  36.021  1.00  0.00           H  
ATOM   4489  NH2 ARG B 280      -9.282   0.781  36.149  1.00  0.00           N  
ATOM   4490 HH21 ARG B 280      -9.999   1.514  36.059  1.00  0.00           H  
ATOM   4491 HH22 ARG B 280      -9.292   0.106  36.893  1.00  0.00           H  
ATOM   4492  C   ARG B 280      -6.776   3.509  28.435  1.00  0.00           C  
ATOM   4493  O   ARG B 280      -7.593   3.184  27.573  1.00  0.00           O  
ATOM   4494  N   ILE B 281      -5.466   3.541  28.187  1.00  0.00           N  
ATOM   4495  H   ILE B 281      -4.842   3.762  28.949  1.00  0.00           H  
ATOM   4496  CA  ILE B 281      -4.842   3.192  26.898  1.00  0.00           C  
ATOM   4497  HA  ILE B 281      -5.563   2.640  26.301  1.00  0.00           H  
ATOM   4498  CB  ILE B 281      -4.455   4.466  26.099  1.00  0.00           C  
ATOM   4499  HB  ILE B 281      -3.948   5.155  26.778  1.00  0.00           H  
ATOM   4500  CG2 ILE B 281      -3.488   4.163  24.934  1.00  0.00           C  
ATOM   4501 HG21 ILE B 281      -2.552   3.752  25.315  1.00  0.00           H  
ATOM   4502 HG22 ILE B 281      -3.937   3.455  24.237  1.00  0.00           H  
ATOM   4503 HG23 ILE B 281      -3.223   5.078  24.407  1.00  0.00           H  
ATOM   4504  CG1 ILE B 281      -5.740   5.147  25.568  1.00  0.00           C  
ATOM   4505 HG12 ILE B 281      -6.256   4.456  24.904  1.00  0.00           H  
ATOM   4506 HG13 ILE B 281      -6.398   5.367  26.408  1.00  0.00           H  
ATOM   4507  CD1 ILE B 281      -5.524   6.469  24.821  1.00  0.00           C  
ATOM   4508 HD11 ILE B 281      -6.492   6.923  24.612  1.00  0.00           H  
ATOM   4509 HD12 ILE B 281      -4.935   7.151  25.434  1.00  0.00           H  
ATOM   4510 HD13 ILE B 281      -5.018   6.296  23.871  1.00  0.00           H  
ATOM   4511  C   ILE B 281      -3.659   2.247  27.134  1.00  0.00           C  
ATOM   4512  O   ILE B 281      -2.856   2.473  28.034  1.00  0.00           O  
ATOM   4513  N   TYR B 282      -3.535   1.228  26.283  1.00  0.00           N  
ATOM   4514  H   TYR B 282      -4.265   1.104  25.590  1.00  0.00           H  
ATOM   4515  CA  TYR B 282      -2.481   0.211  26.310  1.00  0.00           C  
ATOM   4516  HA  TYR B 282      -1.711   0.498  27.027  1.00  0.00           H  
ATOM   4517  CB  TYR B 282      -3.081  -1.130  26.765  1.00  0.00           C  
ATOM   4518  HB2 TYR B 282      -3.819  -1.451  26.031  1.00  0.00           H  
ATOM   4519  HB3 TYR B 282      -2.289  -1.881  26.772  1.00  0.00           H  
ATOM   4520  CG  TYR B 282      -3.744  -1.109  28.133  1.00  0.00           C  
ATOM   4521  CD1 TYR B 282      -5.097  -0.731  28.262  1.00  0.00           C  
ATOM   4522  HD1 TYR B 282      -5.664  -0.462  27.380  1.00  0.00           H  
ATOM   4523  CE1 TYR B 282      -5.705  -0.698  29.532  1.00  0.00           C  
ATOM   4524  HE1 TYR B 282      -6.740  -0.415  29.640  1.00  0.00           H  
ATOM   4525  CZ  TYR B 282      -4.967  -1.064  30.677  1.00  0.00           C  
ATOM   4526  OH  TYR B 282      -5.566  -1.066  31.899  1.00  0.00           O  
ATOM   4527  HH  TYR B 282      -5.067  -1.602  32.518  1.00  0.00           H  
ATOM   4528  CE2 TYR B 282      -3.615  -1.454  30.549  1.00  0.00           C  
ATOM   4529  HE2 TYR B 282      -3.043  -1.728  31.421  1.00  0.00           H  
ATOM   4530  CD2 TYR B 282      -3.007  -1.472  29.278  1.00  0.00           C  
ATOM   4531  HD2 TYR B 282      -1.971  -1.769  29.180  1.00  0.00           H  
ATOM   4532  C   TYR B 282      -1.831   0.082  24.923  1.00  0.00           C  
ATOM   4533  O   TYR B 282      -2.533   0.003  23.916  1.00  0.00           O  
ATOM   4534  N   GLN B 283      -0.499   0.062  24.859  1.00  0.00           N  
ATOM   4535  H   GLN B 283       0.026   0.107  25.719  1.00  0.00           H  
ATOM   4536  CA  GLN B 283       0.269  -0.167  23.628  1.00  0.00           C  
ATOM   4537  HA  GLN B 283      -0.327   0.142  22.768  1.00  0.00           H  
ATOM   4538  CB  GLN B 283       1.531   0.712  23.683  1.00  0.00           C  
ATOM   4539  HB2 GLN B 283       1.256   1.693  24.080  1.00  0.00           H  
ATOM   4540  HB3 GLN B 283       2.242   0.270  24.386  1.00  0.00           H  
ATOM   4541  CG  GLN B 283       2.225   0.907  22.323  1.00  0.00           C  
ATOM   4542  HG2 GLN B 283       3.249   0.538  22.388  1.00  0.00           H  
ATOM   4543  HG3 GLN B 283       1.715   0.339  21.547  1.00  0.00           H  
ATOM   4544  CD  GLN B 283       2.239   2.379  21.916  1.00  0.00           C  
ATOM   4545  OE1 GLN B 283       1.246   2.937  21.477  1.00  0.00           O  
ATOM   4546  NE2 GLN B 283       3.338   3.086  22.086  1.00  0.00           N  
ATOM   4547 HE21 GLN B 283       3.286   4.049  21.816  1.00  0.00           H  
ATOM   4548 HE22 GLN B 283       4.163   2.669  22.480  1.00  0.00           H  
ATOM   4549  C   GLN B 283       0.611  -1.661  23.480  1.00  0.00           C  
ATOM   4550  O   GLN B 283       0.946  -2.301  24.476  1.00  0.00           O  
ATOM   4551  N   VAL B 284       0.551  -2.212  22.264  1.00  0.00           N  
ATOM   4552  H   VAL B 284       0.247  -1.642  21.479  1.00  0.00           H  
ATOM   4553  CA  VAL B 284       0.871  -3.622  21.980  1.00  0.00           C  
ATOM   4554  HA  VAL B 284       1.117  -4.134  22.912  1.00  0.00           H  
ATOM   4555  CB  VAL B 284      -0.327  -4.369  21.363  1.00  0.00           C  
ATOM   4556  HB  VAL B 284      -0.523  -3.957  20.377  1.00  0.00           H  
ATOM   4557  CG1 VAL B 284      -0.026  -5.866  21.214  1.00  0.00           C  
ATOM   4558 HG11 VAL B 284       0.819  -6.023  20.545  1.00  0.00           H  
ATOM   4559 HG12 VAL B 284       0.188  -6.311  22.185  1.00  0.00           H  
ATOM   4560 HG13 VAL B 284      -0.889  -6.373  20.779  1.00  0.00           H  
ATOM   4561  CG2 VAL B 284      -1.597  -4.206  22.210  1.00  0.00           C  
ATOM   4562 HG21 VAL B 284      -1.914  -3.163  22.223  1.00  0.00           H  
ATOM   4563 HG22 VAL B 284      -1.407  -4.542  23.228  1.00  0.00           H  
ATOM   4564 HG23 VAL B 284      -2.400  -4.798  21.778  1.00  0.00           H  
ATOM   4565  C   VAL B 284       2.095  -3.690  21.072  1.00  0.00           C  
ATOM   4566  O   VAL B 284       2.028  -3.382  19.883  1.00  0.00           O  
ATOM   4567  N   THR B 285       3.237  -4.075  21.642  1.00  0.00           N  
ATOM   4568  H   THR B 285       3.221  -4.327  22.621  1.00  0.00           H  
ATOM   4569  CA  THR B 285       4.561  -4.079  20.986  1.00  0.00           C  
ATOM   4570  HA  THR B 285       4.592  -3.244  20.287  1.00  0.00           H  
ATOM   4571  CB  THR B 285       5.684  -3.852  22.017  1.00  0.00           C  
ATOM   4572  HB  THR B 285       6.645  -3.832  21.499  1.00  0.00           H  
ATOM   4573  CG2 THR B 285       5.520  -2.514  22.741  1.00  0.00           C  
ATOM   4574 HG21 THR B 285       5.492  -1.706  22.011  1.00  0.00           H  
ATOM   4575 HG22 THR B 285       4.605  -2.505  23.334  1.00  0.00           H  
ATOM   4576 HG23 THR B 285       6.369  -2.362  23.406  1.00  0.00           H  
ATOM   4577  OG1 THR B 285       5.697  -4.884  22.982  1.00  0.00           O  
ATOM   4578  HG1 THR B 285       5.885  -5.707  22.514  1.00  0.00           H  
ATOM   4579  C   THR B 285       4.823  -5.336  20.146  1.00  0.00           C  
ATOM   4580  O   THR B 285       5.950  -5.826  20.100  1.00  0.00           O  
ATOM   4581  N   TYR B 286       3.786  -5.875  19.507  1.00  0.00           N  
ATOM   4582  H   TYR B 286       2.913  -5.363  19.508  1.00  0.00           H  
ATOM   4583  CA  TYR B 286       3.817  -7.124  18.745  1.00  0.00           C  
ATOM   4584  HA  TYR B 286       4.842  -7.335  18.443  1.00  0.00           H  
ATOM   4585  CB  TYR B 286       3.307  -8.294  19.612  1.00  0.00           C  
ATOM   4586  HB2 TYR B 286       2.243  -8.133  19.797  1.00  0.00           H  
ATOM   4587  HB3 TYR B 286       3.395  -9.215  19.033  1.00  0.00           H  
ATOM   4588  CG  TYR B 286       4.002  -8.536  20.946  1.00  0.00           C  
ATOM   4589  CD1 TYR B 286       3.231  -8.700  22.115  1.00  0.00           C  
ATOM   4590  HD1 TYR B 286       2.152  -8.635  22.062  1.00  0.00           H  
ATOM   4591  CE1 TYR B 286       3.857  -8.971  23.349  1.00  0.00           C  
ATOM   4592  HE1 TYR B 286       3.270  -9.103  24.245  1.00  0.00           H  
ATOM   4593  CZ  TYR B 286       5.261  -9.088  23.420  1.00  0.00           C  
ATOM   4594  OH  TYR B 286       5.863  -9.372  24.606  1.00  0.00           O  
ATOM   4595  HH  TYR B 286       6.804  -9.518  24.500  1.00  0.00           H  
ATOM   4596  CE2 TYR B 286       6.036  -8.927  22.251  1.00  0.00           C  
ATOM   4597  HE2 TYR B 286       7.112  -9.010  22.297  1.00  0.00           H  
ATOM   4598  CD2 TYR B 286       5.405  -8.661  21.019  1.00  0.00           C  
ATOM   4599  HD2 TYR B 286       6.004  -8.542  20.127  1.00  0.00           H  
ATOM   4600  C   TYR B 286       2.975  -7.014  17.463  1.00  0.00           C  
ATOM   4601  O   TYR B 286       2.097  -6.159  17.355  1.00  0.00           O  
ATOM   4602  N   LEU B 287       3.230  -7.912  16.504  1.00  0.00           N  
ATOM   4603  H   LEU B 287       4.016  -8.530  16.629  1.00  0.00           H  
ATOM   4604  CA  LEU B 287       2.350  -8.142  15.344  1.00  0.00           C  
ATOM   4605  HA  LEU B 287       2.011  -7.179  14.954  1.00  0.00           H  
ATOM   4606  CB  LEU B 287       3.151  -8.879  14.250  1.00  0.00           C  
ATOM   4607  HB2 LEU B 287       3.428  -9.864  14.633  1.00  0.00           H  
ATOM   4608  HB3 LEU B 287       2.492  -9.032  13.394  1.00  0.00           H  
ATOM   4609  CG  LEU B 287       4.429  -8.171  13.756  1.00  0.00           C  
ATOM   4610  HG  LEU B 287       5.110  -8.016  14.594  1.00  0.00           H  
ATOM   4611  CD1 LEU B 287       5.138  -9.068  12.739  1.00  0.00           C  
ATOM   4612 HD11 LEU B 287       4.482  -9.249  11.890  1.00  0.00           H  
ATOM   4613 HD12 LEU B 287       6.048  -8.578  12.391  1.00  0.00           H  
ATOM   4614 HD13 LEU B 287       5.402 -10.016  13.206  1.00  0.00           H  
ATOM   4615  CD2 LEU B 287       4.138  -6.820  13.107  1.00  0.00           C  
ATOM   4616 HD21 LEU B 287       3.394  -6.932  12.320  1.00  0.00           H  
ATOM   4617 HD22 LEU B 287       3.767  -6.128  13.860  1.00  0.00           H  
ATOM   4618 HD23 LEU B 287       5.055  -6.407  12.691  1.00  0.00           H  
ATOM   4619  C   LEU B 287       1.085  -8.953  15.711  1.00  0.00           C  
ATOM   4620  O   LEU B 287       0.099  -8.940  14.975  1.00  0.00           O  
ATOM   4621  N   GLU B 288       1.131  -9.647  16.854  1.00  0.00           N  
ATOM   4622  H   GLU B 288       1.954  -9.541  17.414  1.00  0.00           H  
ATOM   4623  CA  GLU B 288       0.047 -10.433  17.452  1.00  0.00           C  
ATOM   4624  HA  GLU B 288      -0.236 -11.235  16.769  1.00  0.00           H  
ATOM   4625  CB  GLU B 288       0.611 -11.083  18.735  1.00  0.00           C  
ATOM   4626  HB2 GLU B 288       1.361 -11.822  18.444  1.00  0.00           H  
ATOM   4627  HB3 GLU B 288       1.125 -10.322  19.322  1.00  0.00           H  
ATOM   4628  CG  GLU B 288      -0.407 -11.761  19.663  1.00  0.00           C  
ATOM   4629  HG2 GLU B 288       0.137 -12.282  20.454  1.00  0.00           H  
ATOM   4630  HG3 GLU B 288      -1.005 -10.983  20.140  1.00  0.00           H  
ATOM   4631  CD  GLU B 288      -1.333 -12.752  18.955  1.00  0.00           C  
ATOM   4632  OE1 GLU B 288      -2.482 -12.883  19.439  1.00  0.00           O  
ATOM   4633  OE2 GLU B 288      -0.895 -13.354  17.950  1.00  0.00           O  
ATOM   4634  C   GLU B 288      -1.179  -9.544  17.754  1.00  0.00           C  
ATOM   4635  O   GLU B 288      -1.055  -8.595  18.535  1.00  0.00           O  
ATOM   4636  N   PRO B 289      -2.359  -9.805  17.157  1.00  0.00           N  
ATOM   4637  CD  PRO B 289      -2.618 -10.806  16.127  1.00  0.00           C  
ATOM   4638  HD2 PRO B 289      -2.492 -11.818  16.516  1.00  0.00           H  
ATOM   4639  HD3 PRO B 289      -1.946 -10.643  15.284  1.00  0.00           H  
ATOM   4640  CG  PRO B 289      -4.065 -10.595  15.672  1.00  0.00           C  
ATOM   4641  HG2 PRO B 289      -4.729 -11.248  16.240  1.00  0.00           H  
ATOM   4642  HG3 PRO B 289      -4.182 -10.764  14.601  1.00  0.00           H  
ATOM   4643  CB  PRO B 289      -4.324  -9.137  16.046  1.00  0.00           C  
ATOM   4644  HB2 PRO B 289      -5.379  -8.908  16.156  1.00  0.00           H  
ATOM   4645  HB3 PRO B 289      -3.877  -8.484  15.295  1.00  0.00           H  
ATOM   4646  CA  PRO B 289      -3.560  -9.002  17.361  1.00  0.00           C  
ATOM   4647  HA  PRO B 289      -3.282  -7.958  17.496  1.00  0.00           H  
ATOM   4648  C   PRO B 289      -4.351  -9.445  18.609  1.00  0.00           C  
ATOM   4649  O   PRO B 289      -5.554  -9.735  18.548  1.00  0.00           O  
ATOM   4650  N   SER B 290      -3.679  -9.497  19.762  1.00  0.00           N  
ATOM   4651  H   SER B 290      -2.693  -9.260  19.756  1.00  0.00           H  
ATOM   4652  CA  SER B 290      -4.309  -9.727  21.064  1.00  0.00           C  
ATOM   4653  HA  SER B 290      -5.299  -9.281  21.008  1.00  0.00           H  
ATOM   4654  CB  SER B 290      -4.500 -11.226  21.346  1.00  0.00           C  
ATOM   4655  HB2 SER B 290      -5.199 -11.331  22.172  1.00  0.00           H  
ATOM   4656  HB3 SER B 290      -4.935 -11.708  20.469  1.00  0.00           H  
ATOM   4657  OG  SER B 290      -3.305 -11.894  21.690  1.00  0.00           O  
ATOM   4658  HG  SER B 290      -2.964 -12.305  20.852  1.00  0.00           H  
ATOM   4659  C   SER B 290      -3.585  -9.020  22.216  1.00  0.00           C  
ATOM   4660  O   SER B 290      -2.450  -8.562  22.088  1.00  0.00           O  
ATOM   4661  N   LEU B 291      -4.274  -8.872  23.351  1.00  0.00           N  
ATOM   4662  H   LEU B 291      -5.222  -9.235  23.360  1.00  0.00           H  
ATOM   4663  CA  LEU B 291      -3.765  -8.246  24.576  1.00  0.00           C  
ATOM   4664  HA  LEU B 291      -2.684  -8.391  24.612  1.00  0.00           H  
ATOM   4665  CB  LEU B 291      -4.048  -6.729  24.524  1.00  0.00           C  
ATOM   4666  HB2 LEU B 291      -3.478  -6.296  23.702  1.00  0.00           H  
ATOM   4667  HB3 LEU B 291      -5.108  -6.588  24.307  1.00  0.00           H  
ATOM   4668  CG  LEU B 291      -3.720  -5.951  25.814  1.00  0.00           C  
ATOM   4669  HG  LEU B 291      -4.297  -6.362  26.640  1.00  0.00           H  
ATOM   4670  CD1 LEU B 291      -2.236  -5.994  26.183  1.00  0.00           C  
ATOM   4671 HD11 LEU B 291      -1.910  -7.016  26.359  1.00  0.00           H  
ATOM   4672 HD12 LEU B 291      -1.640  -5.564  25.379  1.00  0.00           H  
ATOM   4673 HD13 LEU B 291      -2.069  -5.425  27.097  1.00  0.00           H  
ATOM   4674  CD2 LEU B 291      -4.119  -4.484  25.652  1.00  0.00           C  
ATOM   4675 HD21 LEU B 291      -5.185  -4.419  25.433  1.00  0.00           H  
ATOM   4676 HD22 LEU B 291      -3.921  -3.948  26.580  1.00  0.00           H  
ATOM   4677 HD23 LEU B 291      -3.552  -4.032  24.839  1.00  0.00           H  
ATOM   4678  C   LEU B 291      -4.384  -8.900  25.819  1.00  0.00           C  
ATOM   4679  O   LEU B 291      -5.601  -9.057  25.899  1.00  0.00           O  
ATOM   4680  N   ARG B 292      -3.553  -9.228  26.816  1.00  0.00           N  
ATOM   4681  H   ARG B 292      -2.572  -9.028  26.686  1.00  0.00           H  
ATOM   4682  CA  ARG B 292      -3.997  -9.670  28.152  1.00  0.00           C  
ATOM   4683  HA  ARG B 292      -5.025 -10.013  28.069  1.00  0.00           H  
ATOM   4684  CB  ARG B 292      -3.141 -10.831  28.668  1.00  0.00           C  
ATOM   4685  HB2 ARG B 292      -2.085 -10.624  28.481  1.00  0.00           H  
ATOM   4686  HB3 ARG B 292      -3.285 -10.916  29.747  1.00  0.00           H  
ATOM   4687  CG  ARG B 292      -3.541 -12.165  28.033  1.00  0.00           C  
ATOM   4688  HG2 ARG B 292      -4.602 -12.346  28.215  1.00  0.00           H  
ATOM   4689  HG3 ARG B 292      -3.356 -12.136  26.959  1.00  0.00           H  
ATOM   4690  CD  ARG B 292      -2.717 -13.283  28.673  1.00  0.00           C  
ATOM   4691  HD2 ARG B 292      -1.665 -13.122  28.432  1.00  0.00           H  
ATOM   4692  HD3 ARG B 292      -2.819 -13.227  29.759  1.00  0.00           H  
ATOM   4693  NE  ARG B 292      -3.174 -14.608  28.224  1.00  0.00           N  
ATOM   4694  HE  ARG B 292      -4.139 -14.858  28.419  1.00  0.00           H  
ATOM   4695  CZ  ARG B 292      -2.471 -15.539  27.613  1.00  0.00           C  
ATOM   4696  NH1 ARG B 292      -1.228 -15.375  27.258  1.00  0.00           N  
ATOM   4697 HH11 ARG B 292      -0.779 -14.499  27.451  1.00  0.00           H  
ATOM   4698 HH12 ARG B 292      -0.744 -16.094  26.756  1.00  0.00           H  
ATOM   4699  NH2 ARG B 292      -3.035 -16.680  27.359  1.00  0.00           N  
ATOM   4700 HH21 ARG B 292      -4.011 -16.778  27.630  1.00  0.00           H  
ATOM   4701 HH22 ARG B 292      -2.532 -17.431  26.928  1.00  0.00           H  
ATOM   4702  C   ARG B 292      -3.993  -8.541  29.182  1.00  0.00           C  
ATOM   4703  O   ARG B 292      -3.038  -7.772  29.247  1.00  0.00           O  
ATOM   4704  N   ILE B 293      -5.006  -8.515  30.051  1.00  0.00           N  
ATOM   4705  H   ILE B 293      -5.742  -9.208  29.942  1.00  0.00           H  
ATOM   4706  CA  ILE B 293      -5.136  -7.573  31.173  1.00  0.00           C  
ATOM   4707  HA  ILE B 293      -4.152  -7.182  31.427  1.00  0.00           H  
ATOM   4708  CB  ILE B 293      -6.043  -6.371  30.796  1.00  0.00           C  
ATOM   4709  HB  ILE B 293      -7.022  -6.762  30.513  1.00  0.00           H  
ATOM   4710  CG2 ILE B 293      -6.249  -5.423  31.998  1.00  0.00           C  
ATOM   4711 HG21 ILE B 293      -5.296  -5.009  32.325  1.00  0.00           H  
ATOM   4712 HG22 ILE B 293      -6.718  -5.954  32.825  1.00  0.00           H  
ATOM   4713 HG23 ILE B 293      -6.924  -4.610  31.735  1.00  0.00           H  
ATOM   4714  CG1 ILE B 293      -5.460  -5.610  29.579  1.00  0.00           C  
ATOM   4715 HG12 ILE B 293      -4.442  -5.282  29.797  1.00  0.00           H  
ATOM   4716 HG13 ILE B 293      -5.430  -6.285  28.725  1.00  0.00           H  
ATOM   4717  CD1 ILE B 293      -6.285  -4.403  29.135  1.00  0.00           C  
ATOM   4718 HD11 ILE B 293      -7.327  -4.702  29.032  1.00  0.00           H  
ATOM   4719 HD12 ILE B 293      -6.201  -3.596  29.861  1.00  0.00           H  
ATOM   4720 HD13 ILE B 293      -5.918  -4.041  28.175  1.00  0.00           H  
ATOM   4721  C   ILE B 293      -5.660  -8.330  32.399  1.00  0.00           C  
ATOM   4722  O   ILE B 293      -6.642  -9.066  32.302  1.00  0.00           O  
ATOM   4723  N   ALA B 294      -5.025  -8.143  33.559  1.00  0.00           N  
ATOM   4724  H   ALA B 294      -4.207  -7.557  33.585  1.00  0.00           H  
ATOM   4725  CA  ALA B 294      -5.555  -8.626  34.831  1.00  0.00           C  
ATOM   4726  HA  ALA B 294      -5.768  -9.693  34.744  1.00  0.00           H  
ATOM   4727  CB  ALA B 294      -4.485  -8.444  35.914  1.00  0.00           C  
ATOM   4728  HB1 ALA B 294      -3.609  -9.048  35.671  1.00  0.00           H  
ATOM   4729  HB2 ALA B 294      -4.195  -7.396  35.986  1.00  0.00           H  
ATOM   4730  HB3 ALA B 294      -4.885  -8.774  36.875  1.00  0.00           H  
ATOM   4731  C   ALA B 294      -6.863  -7.886  35.168  1.00  0.00           C  
ATOM   4732  O   ALA B 294      -6.865  -6.668  35.375  1.00  0.00           O  
ATOM   4733  N   ALA B 295      -7.976  -8.616  35.209  1.00  0.00           N  
ATOM   4734  H   ALA B 295      -7.873  -9.622  35.123  1.00  0.00           H  
ATOM   4735  CA  ALA B 295      -9.322  -8.106  35.454  1.00  0.00           C  
ATOM   4736  HA  ALA B 295      -9.566  -7.370  34.687  1.00  0.00           H  
ATOM   4737  CB  ALA B 295     -10.299  -9.282  35.336  1.00  0.00           C  
ATOM   4738  HB1 ALA B 295     -10.112 -10.006  36.131  1.00  0.00           H  
ATOM   4739  HB2 ALA B 295     -11.323  -8.917  35.426  1.00  0.00           H  
ATOM   4740  HB3 ALA B 295     -10.180  -9.775  34.372  1.00  0.00           H  
ATOM   4741  C   ALA B 295      -9.437  -7.419  36.823  1.00  0.00           C  
ATOM   4742  O   ALA B 295     -10.163  -6.442  36.957  1.00  0.00           O  
ATOM   4743  N   SER B 296      -8.643  -7.850  37.806  1.00  0.00           N  
ATOM   4744  H   SER B 296      -8.064  -8.660  37.631  1.00  0.00           H  
ATOM   4745  CA  SER B 296      -8.494  -7.213  39.124  1.00  0.00           C  
ATOM   4746  HA  SER B 296      -9.482  -7.136  39.574  1.00  0.00           H  
ATOM   4747  CB  SER B 296      -7.647  -8.133  40.010  1.00  0.00           C  
ATOM   4748  HB2 SER B 296      -7.450  -7.641  40.964  1.00  0.00           H  
ATOM   4749  HB3 SER B 296      -8.205  -9.052  40.199  1.00  0.00           H  
ATOM   4750  OG  SER B 296      -6.421  -8.464  39.377  1.00  0.00           O  
ATOM   4751  HG  SER B 296      -6.042  -9.212  39.857  1.00  0.00           H  
ATOM   4752  C   SER B 296      -7.910  -5.785  39.097  1.00  0.00           C  
ATOM   4753  O   SER B 296      -7.943  -5.098  40.114  1.00  0.00           O  
ATOM   4754  N   THR B 297      -7.419  -5.288  37.953  1.00  0.00           N  
ATOM   4755  H   THR B 297      -7.351  -5.919  37.164  1.00  0.00           H  
ATOM   4756  CA  THR B 297      -7.134  -3.848  37.744  1.00  0.00           C  
ATOM   4757  HA  THR B 297      -6.737  -3.436  38.672  1.00  0.00           H  
ATOM   4758  CB  THR B 297      -6.080  -3.610  36.649  1.00  0.00           C  
ATOM   4759  HB  THR B 297      -5.869  -2.541  36.612  1.00  0.00           H  
ATOM   4760  CG2 THR B 297      -4.757  -4.327  36.905  1.00  0.00           C  
ATOM   4761 HG21 THR B 297      -4.065  -4.118  36.089  1.00  0.00           H  
ATOM   4762 HG22 THR B 297      -4.327  -3.964  37.838  1.00  0.00           H  
ATOM   4763 HG23 THR B 297      -4.914  -5.402  36.981  1.00  0.00           H  
ATOM   4764  OG1 THR B 297      -6.543  -3.988  35.372  1.00  0.00           O  
ATOM   4765  HG1 THR B 297      -6.648  -4.960  35.378  1.00  0.00           H  
ATOM   4766  C   THR B 297      -8.379  -3.017  37.398  1.00  0.00           C  
ATOM   4767  O   THR B 297      -8.325  -1.781  37.423  1.00  0.00           O  
ATOM   4768  N   LEU B 298      -9.488  -3.661  37.036  1.00  0.00           N  
ATOM   4769  H   LEU B 298      -9.489  -4.674  37.100  1.00  0.00           H  
ATOM   4770  CA  LEU B 298     -10.785  -3.044  36.757  1.00  0.00           C  
ATOM   4771  HA  LEU B 298     -10.656  -1.990  36.508  1.00  0.00           H  
ATOM   4772  CB  LEU B 298     -11.444  -3.752  35.559  1.00  0.00           C  
ATOM   4773  HB2 LEU B 298     -11.678  -4.767  35.873  1.00  0.00           H  
ATOM   4774  HB3 LEU B 298     -12.388  -3.256  35.337  1.00  0.00           H  
ATOM   4775  CG  LEU B 298     -10.621  -3.832  34.263  1.00  0.00           C  
ATOM   4776  HG  LEU B 298      -9.653  -4.294  34.458  1.00  0.00           H  
ATOM   4777  CD1 LEU B 298     -11.369  -4.699  33.251  1.00  0.00           C  
ATOM   4778 HD11 LEU B 298     -12.336  -4.254  33.016  1.00  0.00           H  
ATOM   4779 HD12 LEU B 298     -10.774  -4.785  32.342  1.00  0.00           H  
ATOM   4780 HD13 LEU B 298     -11.510  -5.698  33.663  1.00  0.00           H  
ATOM   4781  CD2 LEU B 298     -10.403  -2.457  33.632  1.00  0.00           C  
ATOM   4782 HD21 LEU B 298      -9.819  -2.564  32.718  1.00  0.00           H  
ATOM   4783 HD22 LEU B 298      -9.862  -1.814  34.321  1.00  0.00           H  
ATOM   4784 HD23 LEU B 298     -11.365  -2.002  33.393  1.00  0.00           H  
ATOM   4785  C   LEU B 298     -11.699  -3.134  37.989  1.00  0.00           C  
ATOM   4786  O   LEU B 298     -11.481  -3.932  38.900  1.00  0.00           O  
ATOM   4787  N   LYS B 299     -12.768  -2.336  37.999  1.00  0.00           N  
ATOM   4788  H   LYS B 299     -12.910  -1.705  37.218  1.00  0.00           H  
ATOM   4789  CA  LYS B 299     -13.849  -2.447  38.987  1.00  0.00           C  
ATOM   4790  HA  LYS B 299     -13.407  -2.585  39.972  1.00  0.00           H  
ATOM   4791  CB  LYS B 299     -14.671  -1.144  38.989  1.00  0.00           C  
ATOM   4792  HB2 LYS B 299     -15.112  -1.004  38.002  1.00  0.00           H  
ATOM   4793  HB3 LYS B 299     -15.477  -1.227  39.722  1.00  0.00           H  
ATOM   4794  CG  LYS B 299     -13.787   0.071  39.334  1.00  0.00           C  
ATOM   4795  HG2 LYS B 299     -13.444  -0.029  40.366  1.00  0.00           H  
ATOM   4796  HG3 LYS B 299     -12.910   0.086  38.686  1.00  0.00           H  
ATOM   4797  CD  LYS B 299     -14.497   1.421  39.169  1.00  0.00           C  
ATOM   4798  HD2 LYS B 299     -14.931   1.491  38.169  1.00  0.00           H  
ATOM   4799  HD3 LYS B 299     -15.285   1.513  39.919  1.00  0.00           H  
ATOM   4800  CE  LYS B 299     -13.443   2.524  39.341  1.00  0.00           C  
ATOM   4801  HE2 LYS B 299     -12.881   2.321  40.257  1.00  0.00           H  
ATOM   4802  HE3 LYS B 299     -12.744   2.467  38.498  1.00  0.00           H  
ATOM   4803  NZ  LYS B 299     -14.038   3.880  39.417  1.00  0.00           N  
ATOM   4804  HZ1 LYS B 299     -13.348   4.601  39.577  1.00  0.00           H  
ATOM   4805  HZ2 LYS B 299     -14.459   4.179  38.529  1.00  0.00           H  
ATOM   4806  HZ3 LYS B 299     -14.764   3.955  40.111  1.00  0.00           H  
ATOM   4807  C   LYS B 299     -14.705  -3.687  38.684  1.00  0.00           C  
ATOM   4808  O   LYS B 299     -14.962  -3.975  37.517  1.00  0.00           O  
ATOM   4809  N   SER B 300     -15.137  -4.402  39.725  1.00  0.00           N  
ATOM   4810  H   SER B 300     -14.869  -4.100  40.645  1.00  0.00           H  
ATOM   4811  CA  SER B 300     -16.167  -5.452  39.645  1.00  0.00           C  
ATOM   4812  HA  SER B 300     -16.191  -5.851  38.636  1.00  0.00           H  
ATOM   4813  CB  SER B 300     -15.801  -6.619  40.569  1.00  0.00           C  
ATOM   4814  HB2 SER B 300     -14.854  -7.052  40.244  1.00  0.00           H  
ATOM   4815  HB3 SER B 300     -15.685  -6.247  41.588  1.00  0.00           H  
ATOM   4816  OG  SER B 300     -16.789  -7.627  40.575  1.00  0.00           O  
ATOM   4817  HG  SER B 300     -16.995  -7.910  39.644  1.00  0.00           H  
ATOM   4818  C   SER B 300     -17.565  -4.878  39.924  1.00  0.00           C  
ATOM   4819  O   SER B 300     -17.680  -3.811  40.532  1.00  0.00           O  
ATOM   4820  N   GLY B 301     -18.617  -5.540  39.438  1.00  0.00           N  
ATOM   4821  H   GLY B 301     -18.458  -6.436  38.972  1.00  0.00           H  
ATOM   4822  CA  GLY B 301     -19.991  -5.030  39.398  1.00  0.00           C  
ATOM   4823  HA2 GLY B 301     -20.657  -5.868  39.193  1.00  0.00           H  
ATOM   4824  HA3 GLY B 301     -20.250  -4.602  40.368  1.00  0.00           H  
ATOM   4825  C   GLY B 301     -20.228  -3.965  38.318  1.00  0.00           C  
ATOM   4826  O   GLY B 301     -21.265  -3.306  38.332  1.00  0.00           O  
ATOM   4827  N   ILE B 302     -19.281  -3.771  37.395  1.00  0.00           N  
ATOM   4828  H   ILE B 302     -18.540  -4.456  37.347  1.00  0.00           H  
ATOM   4829  CA  ILE B 302     -19.192  -2.610  36.497  1.00  0.00           C  
ATOM   4830  HA  ILE B 302     -20.140  -2.074  36.509  1.00  0.00           H  
ATOM   4831  CB  ILE B 302     -18.080  -1.651  36.998  1.00  0.00           C  
ATOM   4832  HB  ILE B 302     -17.183  -2.252  37.158  1.00  0.00           H  
ATOM   4833  CG2 ILE B 302     -17.704  -0.567  35.974  1.00  0.00           C  
ATOM   4834 HG21 ILE B 302     -17.247  -1.019  35.095  1.00  0.00           H  
ATOM   4835 HG22 ILE B 302     -18.589  -0.016  35.662  1.00  0.00           H  
ATOM   4836 HG23 ILE B 302     -16.982   0.127  36.404  1.00  0.00           H  
ATOM   4837  CG1 ILE B 302     -18.430  -0.985  38.351  1.00  0.00           C  
ATOM   4838 HG12 ILE B 302     -18.645  -1.758  39.087  1.00  0.00           H  
ATOM   4839 HG13 ILE B 302     -17.552  -0.446  38.707  1.00  0.00           H  
ATOM   4840  CD1 ILE B 302     -19.606   0.004  38.336  1.00  0.00           C  
ATOM   4841 HD11 ILE B 302     -20.511  -0.478  37.968  1.00  0.00           H  
ATOM   4842 HD12 ILE B 302     -19.788   0.355  39.351  1.00  0.00           H  
ATOM   4843 HD13 ILE B 302     -19.368   0.864  37.713  1.00  0.00           H  
ATOM   4844  C   ILE B 302     -18.969  -3.064  35.051  1.00  0.00           C  
ATOM   4845  O   ILE B 302     -18.246  -4.026  34.792  1.00  0.00           O  
ATOM   4846  N   SER B 303     -19.579  -2.350  34.101  1.00  0.00           N  
ATOM   4847  H   SER B 303     -20.110  -1.530  34.379  1.00  0.00           H  
ATOM   4848  CA  SER B 303     -19.444  -2.624  32.671  1.00  0.00           C  
ATOM   4849  HA  SER B 303     -19.179  -3.670  32.552  1.00  0.00           H  
ATOM   4850  CB  SER B 303     -20.795  -2.432  31.977  1.00  0.00           C  
ATOM   4851  HB2 SER B 303     -21.555  -3.013  32.496  1.00  0.00           H  
ATOM   4852  HB3 SER B 303     -21.083  -1.382  32.023  1.00  0.00           H  
ATOM   4853  OG  SER B 303     -20.750  -2.851  30.626  1.00  0.00           O  
ATOM   4854  HG  SER B 303     -20.268  -3.704  30.592  1.00  0.00           H  
ATOM   4855  C   SER B 303     -18.324  -1.796  32.031  1.00  0.00           C  
ATOM   4856  O   SER B 303     -18.154  -0.609  32.333  1.00  0.00           O  
ATOM   4857  N   TYR B 304     -17.584  -2.416  31.112  1.00  0.00           N  
ATOM   4858  H   TYR B 304     -17.812  -3.375  30.880  1.00  0.00           H  
ATOM   4859  CA  TYR B 304     -16.471  -1.805  30.382  1.00  0.00           C  
ATOM   4860  HA  TYR B 304     -16.503  -0.728  30.511  1.00  0.00           H  
ATOM   4861  CB  TYR B 304     -15.128  -2.303  30.947  1.00  0.00           C  
ATOM   4862  HB2 TYR B 304     -15.174  -3.388  31.042  1.00  0.00           H  
ATOM   4863  HB3 TYR B 304     -14.341  -2.076  30.226  1.00  0.00           H  
ATOM   4864  CG  TYR B 304     -14.708  -1.714  32.286  1.00  0.00           C  
ATOM   4865  CD1 TYR B 304     -13.891  -0.563  32.322  1.00  0.00           C  
ATOM   4866  HD1 TYR B 304     -13.591  -0.091  31.398  1.00  0.00           H  
ATOM   4867  CE1 TYR B 304     -13.440  -0.039  33.552  1.00  0.00           C  
ATOM   4868  HE1 TYR B 304     -12.810   0.840  33.575  1.00  0.00           H  
ATOM   4869  CZ  TYR B 304     -13.800  -0.677  34.759  1.00  0.00           C  
ATOM   4870  OH  TYR B 304     -13.340  -0.222  35.956  1.00  0.00           O  
ATOM   4871  HH  TYR B 304     -12.912   0.665  35.896  1.00  0.00           H  
ATOM   4872  CE2 TYR B 304     -14.626  -1.821  34.724  1.00  0.00           C  
ATOM   4873  HE2 TYR B 304     -14.912  -2.300  35.648  1.00  0.00           H  
ATOM   4874  CD2 TYR B 304     -15.078  -2.340  33.494  1.00  0.00           C  
ATOM   4875  HD2 TYR B 304     -15.698  -3.229  33.484  1.00  0.00           H  
ATOM   4876  C   TYR B 304     -16.584  -2.052  28.871  1.00  0.00           C  
ATOM   4877  O   TYR B 304     -17.224  -3.005  28.417  1.00  0.00           O  
ATOM   4878  N   ARG B 305     -15.958  -1.165  28.090  1.00  0.00           N  
ATOM   4879  H   ARG B 305     -15.493  -0.391  28.560  1.00  0.00           H  
ATOM   4880  CA  ARG B 305     -15.795  -1.243  26.635  1.00  0.00           C  
ATOM   4881  HA  ARG B 305     -16.218  -2.179  26.278  1.00  0.00           H  
ATOM   4882  CB  ARG B 305     -16.499  -0.061  25.951  1.00  0.00           C  
ATOM   4883  HB2 ARG B 305     -16.120   0.868  26.382  1.00  0.00           H  
ATOM   4884  HB3 ARG B 305     -16.233  -0.072  24.892  1.00  0.00           H  
ATOM   4885  CG  ARG B 305     -18.028  -0.069  26.053  1.00  0.00           C  
ATOM   4886  HG2 ARG B 305     -18.417  -1.043  25.761  1.00  0.00           H  
ATOM   4887  HG3 ARG B 305     -18.330   0.155  27.078  1.00  0.00           H  
ATOM   4888  CD  ARG B 305     -18.563   1.005  25.097  1.00  0.00           C  
ATOM   4889  HD2 ARG B 305     -18.052   1.937  25.329  1.00  0.00           H  
ATOM   4890  HD3 ARG B 305     -18.338   0.717  24.070  1.00  0.00           H  
ATOM   4891  NE  ARG B 305     -19.996   1.247  25.281  1.00  0.00           N  
ATOM   4892  HE  ARG B 305     -20.280   1.438  26.243  1.00  0.00           H  
ATOM   4893  CZ  ARG B 305     -20.920   1.575  24.406  1.00  0.00           C  
ATOM   4894  NH1 ARG B 305     -20.687   1.606  23.123  1.00  0.00           N  
ATOM   4895 HH11 ARG B 305     -19.772   1.354  22.800  1.00  0.00           H  
ATOM   4896 HH12 ARG B 305     -21.409   1.876  22.489  1.00  0.00           H  
ATOM   4897  NH2 ARG B 305     -22.105   1.879  24.844  1.00  0.00           N  
ATOM   4898 HH21 ARG B 305     -22.243   1.802  25.861  1.00  0.00           H  
ATOM   4899 HH22 ARG B 305     -22.836   2.211  24.250  1.00  0.00           H  
ATOM   4900  C   ARG B 305     -14.323  -1.244  26.234  1.00  0.00           C  
ATOM   4901  O   ARG B 305     -13.466  -0.790  26.990  1.00  0.00           O  
ATOM   4902  N   ALA B 306     -14.047  -1.675  25.003  1.00  0.00           N  
ATOM   4903  H   ALA B 306     -14.814  -2.017  24.438  1.00  0.00           H  
ATOM   4904  CA  ALA B 306     -12.729  -1.543  24.380  1.00  0.00           C  
ATOM   4905  HA  ALA B 306     -12.214  -0.715  24.860  1.00  0.00           H  
ATOM   4906  CB  ALA B 306     -11.916  -2.813  24.629  1.00  0.00           C  
ATOM   4907  HB1 ALA B 306     -12.367  -3.657  24.110  1.00  0.00           H  
ATOM   4908  HB2 ALA B 306     -10.896  -2.674  24.269  1.00  0.00           H  
ATOM   4909  HB3 ALA B 306     -11.885  -3.033  25.695  1.00  0.00           H  
ATOM   4910  C   ALA B 306     -12.816  -1.232  22.878  1.00  0.00           C  
ATOM   4911  O   ALA B 306     -13.790  -1.609  22.229  1.00  0.00           O  
ATOM   4912  N   ARG B 307     -11.790  -0.570  22.332  1.00  0.00           N  
ATOM   4913  H   ARG B 307     -11.060  -0.260  22.971  1.00  0.00           H  
ATOM   4914  CA  ARG B 307     -11.575  -0.277  20.898  1.00  0.00           C  
ATOM   4915  HA  ARG B 307     -12.002  -1.078  20.297  1.00  0.00           H  
ATOM   4916  CB  ARG B 307     -12.295   1.021  20.496  1.00  0.00           C  
ATOM   4917  HB2 ARG B 307     -12.207   1.156  19.416  1.00  0.00           H  
ATOM   4918  HB3 ARG B 307     -13.355   0.916  20.735  1.00  0.00           H  
ATOM   4919  CG  ARG B 307     -11.734   2.261  21.209  1.00  0.00           C  
ATOM   4920  HG2 ARG B 307     -11.685   2.085  22.282  1.00  0.00           H  
ATOM   4921  HG3 ARG B 307     -10.725   2.457  20.856  1.00  0.00           H  
ATOM   4922  CD  ARG B 307     -12.598   3.492  20.940  1.00  0.00           C  
ATOM   4923  HD2 ARG B 307     -12.539   3.735  19.877  1.00  0.00           H  
ATOM   4924  HD3 ARG B 307     -13.633   3.266  21.196  1.00  0.00           H  
ATOM   4925  NE  ARG B 307     -12.151   4.632  21.755  1.00  0.00           N  
ATOM   4926  HE  ARG B 307     -11.600   4.438  22.586  1.00  0.00           H  
ATOM   4927  CZ  ARG B 307     -12.423   5.904  21.561  1.00  0.00           C  
ATOM   4928  NH1 ARG B 307     -13.176   6.310  20.577  1.00  0.00           N  
ATOM   4929 HH11 ARG B 307     -13.581   5.616  19.975  1.00  0.00           H  
ATOM   4930 HH12 ARG B 307     -13.381   7.283  20.451  1.00  0.00           H  
ATOM   4931  NH2 ARG B 307     -11.927   6.784  22.374  1.00  0.00           N  
ATOM   4932 HH21 ARG B 307     -11.338   6.432  23.126  1.00  0.00           H  
ATOM   4933 HH22 ARG B 307     -12.100   7.762  22.258  1.00  0.00           H  
ATOM   4934  C   ARG B 307     -10.073  -0.230  20.602  1.00  0.00           C  
ATOM   4935  O   ARG B 307      -9.304   0.147  21.481  1.00  0.00           O  
ATOM   4936  N   VAL B 308      -9.640  -0.583  19.395  1.00  0.00           N  
ATOM   4937  H   VAL B 308     -10.324  -0.835  18.688  1.00  0.00           H
[truncated: 30,538 more chars]
