# Supplementary material for: Insights into receptor structure and dynamics at the surface of living cells
Source: Nat Commun. 2023 Mar 22;14:1596. doi: 10.1038/s41467-023-37284-4 (PMC10033668; doi:10.1038/s41467-023-37284-4)
Supplement: Supplementary file 15 — Source Data [file 41467_2023_37284_MOESM15_ESM.zip › Source data/SI/Supplementary Fig. 24/MD_average_3bpn_K87B.pdb]

ATOM      1  N   CYS A   1       6.524  -7.628  12.988  1.00  0.00           N  
ATOM      2  H1  CYS A   1       6.078  -6.872  12.479  1.00  0.00           H  
ATOM      3  H2  CYS A   1       7.377  -7.260  13.385  1.00  0.00           H  
ATOM      4  H3  CYS A   1       5.915  -7.957  13.724  1.00  0.00           H  
ATOM      5  CA  CYS A   1       6.842  -8.715  12.034  1.00  0.00           C  
ATOM      6  HA  CYS A   1       7.457  -9.475  12.517  1.00  0.00           H  
ATOM      7  CB  CYS A   1       5.555  -9.376  11.502  1.00  0.00           C  
ATOM      8  HB2 CYS A   1       4.931  -9.713  12.333  1.00  0.00           H  
ATOM      9  HB3 CYS A   1       4.979  -8.675  10.889  1.00  0.00           H  
ATOM     10  SG  CYS A   1       5.983 -10.831  10.505  1.00  0.00           S  
ATOM     11  HG  CYS A   1       6.344 -10.243   9.348  1.00  0.00           H  
ATOM     12  C   CYS A   1       7.643  -8.104  10.894  1.00  0.00           C  
ATOM     13  O   CYS A   1       7.353  -6.959  10.565  1.00  0.00           O  
ATOM     14  N   ASP A   2       8.593  -8.810  10.281  1.00  0.00           N  
ATOM     15  H   ASP A   2       8.782  -9.768  10.542  1.00  0.00           H  
ATOM     16  CA  ASP A   2       9.054  -8.388   8.953  1.00  0.00           C  
ATOM     17  HA  ASP A   2       9.197  -7.305   8.939  1.00  0.00           H  
ATOM     18  CB  ASP A   2      10.408  -9.017   8.603  1.00  0.00           C  
ATOM     19  HB2 ASP A   2      11.132  -8.750   9.374  1.00  0.00           H  
ATOM     20  HB3 ASP A   2      10.318 -10.103   8.583  1.00  0.00           H  
ATOM     21  CG  ASP A   2      10.930  -8.526   7.245  1.00  0.00           C  
ATOM     22  OD1 ASP A   2      10.302  -7.610   6.662  1.00  0.00           O  
ATOM     23  OD2 ASP A   2      11.948  -9.077   6.786  1.00  0.00           O  
ATOM     24  C   ASP A   2       7.959  -8.741   7.933  1.00  0.00           C  
ATOM     25  O   ASP A   2       7.850  -9.879   7.473  1.00  0.00           O  
ATOM     26  N   ILE A   3       7.044  -7.800   7.691  1.00  0.00           N  
ATOM     27  H   ILE A   3       7.166  -6.889   8.113  1.00  0.00           H  
ATOM     28  CA  ILE A   3       5.855  -8.033   6.857  1.00  0.00           C  
ATOM     29  HA  ILE A   3       5.432  -8.979   7.187  1.00  0.00           H  
ATOM     30  CB  ILE A   3       4.808  -6.931   7.156  1.00  0.00           C  
ATOM     31  HB  ILE A   3       4.773  -6.803   8.240  1.00  0.00           H  
ATOM     32  CG2 ILE A   3       5.196  -5.567   6.571  1.00  0.00           C  
ATOM     33 HG21 ILE A   3       6.223  -5.307   6.826  1.00  0.00           H  
ATOM     34 HG22 ILE A   3       5.088  -5.592   5.490  1.00  0.00           H  
ATOM     35 HG23 ILE A   3       4.531  -4.794   6.961  1.00  0.00           H  
ATOM     36  CG1 ILE A   3       3.377  -7.294   6.707  1.00  0.00           C  
ATOM     37 HG12 ILE A   3       2.736  -6.418   6.829  1.00  0.00           H  
ATOM     38 HG13 ILE A   3       3.372  -7.572   5.653  1.00  0.00           H  
ATOM     39  CD1 ILE A   3       2.761  -8.427   7.541  1.00  0.00           C  
ATOM     40 HD11 ILE A   3       3.311  -9.354   7.396  1.00  0.00           H  
ATOM     41 HD12 ILE A   3       2.775  -8.165   8.599  1.00  0.00           H  
ATOM     42 HD13 ILE A   3       1.730  -8.582   7.226  1.00  0.00           H  
ATOM     43  C   ILE A   3       6.218  -8.251   5.369  1.00  0.00           C  
ATOM     44  O   ILE A   3       5.477  -8.910   4.637  1.00  0.00           O  
ATOM     45  N   THR A   4       7.437  -7.857   4.975  1.00  0.00           N  
ATOM     46  H   THR A   4       8.020  -7.373   5.647  1.00  0.00           H  
ATOM     47  CA  THR A   4       8.048  -8.086   3.656  1.00  0.00           C  
ATOM     48  HA  THR A   4       7.528  -7.485   2.911  1.00  0.00           H  
ATOM     49  CB  THR A   4       9.533  -7.666   3.694  1.00  0.00           C  
ATOM     50  HB  THR A   4      10.102  -8.431   4.224  1.00  0.00           H  
ATOM     51  CG2 THR A   4      10.143  -7.495   2.307  1.00  0.00           C  
ATOM     52 HG21 THR A   4      11.203  -7.262   2.408  1.00  0.00           H  
ATOM     53 HG22 THR A   4      10.034  -8.411   1.730  1.00  0.00           H  
ATOM     54 HG23 THR A   4       9.648  -6.670   1.801  1.00  0.00           H  
ATOM     55  OG1 THR A   4       9.702  -6.443   4.378  1.00  0.00           O  
ATOM     56  HG1 THR A   4      10.004  -6.714   5.277  1.00  0.00           H  
ATOM     57  C   THR A   4       7.966  -9.555   3.232  1.00  0.00           C  
ATOM     58  O   THR A   4       7.575  -9.864   2.106  1.00  0.00           O  
ATOM     59  N   LEU A   5       8.269 -10.484   4.150  1.00  0.00           N  
ATOM     60  H   LEU A   5       8.554 -10.169   5.070  1.00  0.00           H  
ATOM     61  CA  LEU A   5       8.243 -11.923   3.882  1.00  0.00           C  
ATOM     62  HA  LEU A   5       8.828 -12.095   2.980  1.00  0.00           H  
ATOM     63  CB  LEU A   5       8.925 -12.647   5.060  1.00  0.00           C  
ATOM     64  HB2 LEU A   5       9.913 -12.211   5.217  1.00  0.00           H  
ATOM     65  HB3 LEU A   5       8.338 -12.472   5.963  1.00  0.00           H  
ATOM     66  CG  LEU A   5       9.084 -14.168   4.868  1.00  0.00           C  
ATOM     67  HG  LEU A   5       8.105 -14.626   4.717  1.00  0.00           H  
ATOM     68  CD1 LEU A   5       9.978 -14.501   3.674  1.00  0.00           C  
ATOM     69 HD11 LEU A   5      10.942 -14.004   3.776  1.00  0.00           H  
ATOM     70 HD12 LEU A   5      10.131 -15.578   3.620  1.00  0.00           H  
ATOM     71 HD13 LEU A   5       9.500 -14.182   2.749  1.00  0.00           H  
ATOM     72  CD2 LEU A   5       9.708 -14.781   6.121  1.00  0.00           C  
ATOM     73 HD21 LEU A   5      10.679 -14.329   6.321  1.00  0.00           H  
ATOM     74 HD22 LEU A   5       9.055 -14.612   6.978  1.00  0.00           H  
ATOM     75 HD23 LEU A   5       9.833 -15.855   5.987  1.00  0.00           H  
ATOM     76  C   LEU A   5       6.822 -12.448   3.610  1.00  0.00           C  
ATOM     77  O   LEU A   5       6.619 -13.244   2.692  1.00  0.00           O  
ATOM     78  N   GLN A   6       5.822 -11.967   4.358  1.00  0.00           N  
ATOM     79  H   GLN A   6       6.038 -11.258   5.046  1.00  0.00           H  
ATOM     80  CA  GLN A   6       4.412 -12.254   4.060  1.00  0.00           C  
ATOM     81  HA  GLN A   6       4.291 -13.332   3.955  1.00  0.00           H  
ATOM     82  CB  GLN A   6       3.484 -11.756   5.183  1.00  0.00           C  
ATOM     83  HB2 GLN A   6       3.822 -10.784   5.545  1.00  0.00           H  
ATOM     84  HB3 GLN A   6       2.480 -11.634   4.773  1.00  0.00           H  
ATOM     85  CG  GLN A   6       3.408 -12.765   6.340  1.00  0.00           C  
ATOM     86  HG2 GLN A   6       3.094 -13.721   5.931  1.00  0.00           H  
ATOM     87  HG3 GLN A   6       4.395 -12.873   6.788  1.00  0.00           H  
ATOM     88  CD  GLN A   6       2.395 -12.408   7.429  1.00  0.00           C  
ATOM     89  OE1 GLN A   6       1.516 -11.573   7.276  1.00  0.00           O  
ATOM     90  NE2 GLN A   6       2.451 -13.058   8.574  1.00  0.00           N  
ATOM     91 HE21 GLN A   6       1.775 -12.800   9.266  1.00  0.00           H  
ATOM     92 HE22 GLN A   6       3.119 -13.803   8.704  1.00  0.00           H  
ATOM     93  C   GLN A   6       3.978 -11.641   2.725  1.00  0.00           C  
ATOM     94  O   GLN A   6       3.256 -12.285   1.965  1.00  0.00           O  
ATOM     95  N   GLU A   7       4.406 -10.414   2.421  1.00  0.00           N  
ATOM     96  H   GLU A   7       4.961  -9.906   3.106  1.00  0.00           H  
ATOM     97  CA  GLU A   7       4.030  -9.716   1.192  1.00  0.00           C  
ATOM     98  HA  GLU A   7       2.949  -9.788   1.089  1.00  0.00           H  
ATOM     99  CB  GLU A   7       4.375  -8.231   1.345  1.00  0.00           C  
ATOM    100  HB2 GLU A   7       4.072  -7.907   2.342  1.00  0.00           H  
ATOM    101  HB3 GLU A   7       5.452  -8.089   1.248  1.00  0.00           H  
ATOM    102  CG  GLU A   7       3.622  -7.362   0.330  1.00  0.00           C  
ATOM    103  HG2 GLU A   7       3.999  -7.558  -0.676  1.00  0.00           H  
ATOM    104  HG3 GLU A   7       2.561  -7.619   0.359  1.00  0.00           H  
ATOM    105  CD  GLU A   7       3.805  -5.883   0.671  1.00  0.00           C  
ATOM    106  OE1 GLU A   7       4.981  -5.457   0.734  1.00  0.00           O  
ATOM    107  OE2 GLU A   7       2.802  -5.180   0.931  1.00  0.00           O  
ATOM    108  C   GLU A   7       4.659 -10.357  -0.058  1.00  0.00           C  
ATOM    109  O   GLU A   7       4.035 -10.380  -1.122  1.00  0.00           O  
ATOM    110  N   ILE A   8       5.846 -10.965   0.070  1.00  0.00           N  
ATOM    111  H   ILE A   8       6.358 -10.823   0.941  1.00  0.00           H  
ATOM    112  CA  ILE A   8       6.426 -11.846  -0.954  1.00  0.00           C  
ATOM    113  HA  ILE A   8       6.443 -11.309  -1.904  1.00  0.00           H  
ATOM    114  CB  ILE A   8       7.885 -12.217  -0.597  1.00  0.00           C  
ATOM    115  HB  ILE A   8       7.920 -12.526   0.448  1.00  0.00           H  
ATOM    116  CG2 ILE A   8       8.377 -13.392  -1.459  1.00  0.00           C  
ATOM    117 HG21 ILE A   8       9.443 -13.534  -1.330  1.00  0.00           H  
ATOM    118 HG22 ILE A   8       7.887 -14.312  -1.142  1.00  0.00           H  
ATOM    119 HG23 ILE A   8       8.164 -13.207  -2.509  1.00  0.00           H  
ATOM    120  CG1 ILE A   8       8.806 -10.990  -0.777  1.00  0.00           C  
ATOM    121 HG12 ILE A   8       8.971 -10.797  -1.837  1.00  0.00           H  
ATOM    122 HG13 ILE A   8       8.312 -10.115  -0.358  1.00  0.00           H  
ATOM    123  CD1 ILE A   8      10.160 -11.131  -0.071  1.00  0.00           C  
ATOM    124 HD11 ILE A   8      10.759 -11.911  -0.537  1.00  0.00           H  
ATOM    125 HD12 ILE A   8      10.707 -10.192  -0.136  1.00  0.00           H  
ATOM    126 HD13 ILE A   8       9.999 -11.371   0.980  1.00  0.00           H  
ATOM    127  C   ILE A   8       5.544 -13.087  -1.168  1.00  0.00           C  
ATOM    128  O   ILE A   8       5.151 -13.357  -2.303  1.00  0.00           O  
ATOM    129  N   ILE A   9       5.154 -13.798  -0.100  1.00  0.00           N  
ATOM    130  H   ILE A   9       5.509 -13.525   0.814  1.00  0.00           H  
ATOM    131  CA  ILE A   9       4.244 -14.959  -0.185  1.00  0.00           C  
ATOM    132  HA  ILE A   9       4.702 -15.718  -0.818  1.00  0.00           H  
ATOM    133  CB  ILE A   9       4.041 -15.564   1.226  1.00  0.00           C  
ATOM    134  HB  ILE A   9       3.741 -14.752   1.884  1.00  0.00           H  
ATOM    135  CG2 ILE A   9       2.903 -16.599   1.277  1.00  0.00           C  
ATOM    136 HG21 ILE A   9       3.068 -17.385   0.538  1.00  0.00           H  
ATOM    137 HG22 ILE A   9       2.855 -17.042   2.274  1.00  0.00           H  
ATOM    138 HG23 ILE A   9       1.945 -16.121   1.078  1.00  0.00           H  
ATOM    139  CG1 ILE A   9       5.345 -16.145   1.829  1.00  0.00           C  
ATOM    140 HG12 ILE A   9       6.185 -15.496   1.590  1.00  0.00           H  
ATOM    141 HG13 ILE A   9       5.237 -16.134   2.912  1.00  0.00           H  
ATOM    142  CD1 ILE A   9       5.728 -17.571   1.413  1.00  0.00           C  
ATOM    143 HD11 ILE A   9       5.800 -17.641   0.327  1.00  0.00           H  
ATOM    144 HD12 ILE A   9       6.692 -17.821   1.857  1.00  0.00           H  
ATOM    145 HD13 ILE A   9       4.992 -18.285   1.784  1.00  0.00           H  
ATOM    146  C   ILE A   9       2.905 -14.561  -0.843  1.00  0.00           C  
ATOM    147  O   ILE A   9       2.433 -15.225  -1.764  1.00  0.00           O  
ATOM    148  N   LYS A  10       2.326 -13.426  -0.431  1.00  0.00           N  
ATOM    149  H   LYS A  10       2.782 -12.940   0.338  1.00  0.00           H  
ATOM    150  CA  LYS A  10       1.098 -12.821  -0.973  1.00  0.00           C  
ATOM    151  HA  LYS A  10       0.269 -13.505  -0.809  1.00  0.00           H  
ATOM    152  CB  LYS A  10       0.870 -11.507  -0.196  1.00  0.00           C  
ATOM    153  HB2 LYS A  10       0.897 -11.717   0.876  1.00  0.00           H  
ATOM    154  HB3 LYS A  10       1.690 -10.831  -0.415  1.00  0.00           H  
ATOM    155  CG  LYS A  10      -0.422 -10.746  -0.501  1.00  0.00           C  
ATOM    156  HG2 LYS A  10      -0.359  -9.773  -0.011  1.00  0.00           H  
ATOM    157  HG3 LYS A  10      -0.522 -10.585  -1.574  1.00  0.00           H  
ATOM    158  CD  LYS A  10      -1.653 -11.479   0.034  1.00  0.00           C  
ATOM    159  HD2 LYS A  10      -1.796 -12.404  -0.525  1.00  0.00           H  
ATOM    160  HD3 LYS A  10      -1.504 -11.714   1.090  1.00  0.00           H  
ATOM    161  CE  LYS A  10      -2.882 -10.585  -0.123  1.00  0.00           C  
ATOM    162  HE2 LYS A  10      -2.726  -9.655   0.434  1.00  0.00           H  
ATOM    163  HE3 LYS A  10      -3.003 -10.330  -1.182  1.00  0.00           H  
ATOM    164  NZ  LYS A  10      -4.089 -11.276   0.375  1.00  0.00           N  
ATOM    165  HZ1 LYS A  10      -4.065 -11.436   1.374  1.00  0.00           H  
ATOM    166  HZ2 LYS A  10      -4.925 -10.739   0.147  1.00  0.00           H  
ATOM    167  HZ3 LYS A  10      -4.235 -12.153  -0.107  1.00  0.00           H  
ATOM    168  C   LYS A  10       1.210 -12.579  -2.482  1.00  0.00           C  
ATOM    169  O   LYS A  10       0.295 -12.910  -3.241  1.00  0.00           O  
ATOM    170  N   THR A  11       2.345 -12.034  -2.914  1.00  0.00           N  
ATOM    171  H   THR A  11       3.019 -11.757  -2.208  1.00  0.00           H  
ATOM    172  CA  THR A  11       2.675 -11.766  -4.315  1.00  0.00           C  
ATOM    173  HA  THR A  11       1.830 -11.258  -4.781  1.00  0.00           H  
ATOM    174  CB  THR A  11       3.886 -10.828  -4.395  1.00  0.00           C  
ATOM    175  HB  THR A  11       4.773 -11.322  -3.992  1.00  0.00           H  
ATOM    176  CG2 THR A  11       4.161 -10.373  -5.817  1.00  0.00           C  
ATOM    177 HG21 THR A  11       4.575 -11.191  -6.405  1.00  0.00           H  
ATOM    178 HG22 THR A  11       3.242 -10.022  -6.281  1.00  0.00           H  
ATOM    179 HG23 THR A  11       4.876  -9.551  -5.792  1.00  0.00           H  
ATOM    180  OG1 THR A  11       3.650  -9.640  -3.676  1.00  0.00           O  
ATOM    181  HG1 THR A  11       3.817  -9.821  -2.730  1.00  0.00           H  
ATOM    182  C   THR A  11       2.929 -13.051  -5.108  1.00  0.00           C  
ATOM    183  O   THR A  11       2.418 -13.176  -6.211  1.00  0.00           O  
ATOM    184  N   LEU A  12       3.622 -14.051  -4.552  1.00  0.00           N  
ATOM    185  H   LEU A  12       4.031 -13.893  -3.637  1.00  0.00           H  
ATOM    186  CA  LEU A  12       3.808 -15.366  -5.170  1.00  0.00           C  
ATOM    187  HA  LEU A  12       4.187 -15.234  -6.182  1.00  0.00           H  
ATOM    188  CB  LEU A  12       4.828 -16.172  -4.348  1.00  0.00           C  
ATOM    189  HB2 LEU A  12       4.524 -16.148  -3.300  1.00  0.00           H  
ATOM    190  HB3 LEU A  12       4.791 -17.208  -4.676  1.00  0.00           H  
ATOM    191  CG  LEU A  12       6.282 -15.671  -4.462  1.00  0.00           C  
ATOM    192  HG  LEU A  12       6.315 -14.599  -4.280  1.00  0.00           H  
ATOM    193  CD1 LEU A  12       7.167 -16.354  -3.418  1.00  0.00           C  
ATOM    194 HD11 LEU A  12       7.174 -17.428  -3.576  1.00  0.00           H  
ATOM    195 HD12 LEU A  12       8.185 -15.973  -3.499  1.00  0.00           H  
ATOM    196 HD13 LEU A  12       6.789 -16.137  -2.419  1.00  0.00           H  
ATOM    197  CD2 LEU A  12       6.877 -15.936  -5.846  1.00  0.00           C  
ATOM    198 HD21 LEU A  12       6.320 -15.393  -6.605  1.00  0.00           H  
ATOM    199 HD22 LEU A  12       7.906 -15.579  -5.870  1.00  0.00           H  
ATOM    200 HD23 LEU A  12       6.868 -16.999  -6.079  1.00  0.00           H  
ATOM    201  C   LEU A  12       2.483 -16.132  -5.318  1.00  0.00           C  
ATOM    202  O   LEU A  12       2.273 -16.794  -6.337  1.00  0.00           O  
ATOM    203  N   ASN A  13       1.560 -16.006  -4.359  1.00  0.00           N  
ATOM    204  H   ASN A  13       1.812 -15.531  -3.497  1.00  0.00           H  
ATOM    205  CA  ASN A  13       0.194 -16.513  -4.500  1.00  0.00           C  
ATOM    206  HA  ASN A  13       0.233 -17.564  -4.793  1.00  0.00           H  
ATOM    207  CB  ASN A  13      -0.559 -16.410  -3.157  1.00  0.00           C  
ATOM    208  HB2 ASN A  13      -0.540 -15.381  -2.805  1.00  0.00           H  
ATOM    209  HB3 ASN A  13      -1.598 -16.687  -3.329  1.00  0.00           H  
ATOM    210  CG  ASN A  13      -0.033 -17.307  -2.045  1.00  0.00           C  
ATOM    211  OD1 ASN A  13       0.928 -18.047  -2.165  1.00  0.00           O  
ATOM    212  ND2 ASN A  13      -0.687 -17.290  -0.902  1.00  0.00           N  
ATOM    213 HD21 ASN A  13      -0.334 -17.887  -0.178  1.00  0.00           H  
ATOM    214 HD22 ASN A  13      -1.525 -16.752  -0.811  1.00  0.00           H  
ATOM    215  C   ASN A  13      -0.550 -15.761  -5.619  1.00  0.00           C  
ATOM    216  O   ASN A  13      -1.129 -16.386  -6.501  1.00  0.00           O  
ATOM    217  N   SER A  14      -0.477 -14.426  -5.638  1.00  0.00           N  
ATOM    218  H   SER A  14       0.038 -13.963  -4.903  1.00  0.00           H  
ATOM    219  CA  SER A  14      -1.177 -13.595  -6.633  1.00  0.00           C  
ATOM    220  HA  SER A  14      -2.229 -13.892  -6.650  1.00  0.00           H  
ATOM    221  CB  SER A  14      -1.124 -12.120  -6.216  1.00  0.00           C  
ATOM    222  HB2 SER A  14      -0.097 -11.756  -6.244  1.00  0.00           H  
ATOM    223  HB3 SER A  14      -1.727 -11.536  -6.909  1.00  0.00           H  
ATOM    224  OG  SER A  14      -1.651 -11.956  -4.908  1.00  0.00           O  
ATOM    225  HG  SER A  14      -0.986 -12.262  -4.268  1.00  0.00           H  
ATOM    226  C   SER A  14      -0.640 -13.782  -8.064  1.00  0.00           C  
ATOM    227  O   SER A  14      -1.411 -13.729  -9.018  1.00  0.00           O  
ATOM    228  N   LEU A  15       0.662 -14.061  -8.211  1.00  0.00           N  
ATOM    229  H   LEU A  15       1.242 -14.001  -7.382  1.00  0.00           H  
ATOM    230  CA  LEU A  15       1.310 -14.470  -9.463  1.00  0.00           C  
ATOM    231  HA  LEU A  15       1.049 -13.764 -10.254  1.00  0.00           H  
ATOM    232  CB  LEU A  15       2.836 -14.505  -9.268  1.00  0.00           C  
ATOM    233  HB2 LEU A  15       3.052 -15.031  -8.337  1.00  0.00           H  
ATOM    234  HB3 LEU A  15       3.290 -15.078 -10.078  1.00  0.00           H  
ATOM    235  CG  LEU A  15       3.486 -13.117  -9.232  1.00  0.00           C  
ATOM    236  HG  LEU A  15       2.876 -12.447  -8.633  1.00  0.00           H  
ATOM    237  CD1 LEU A  15       4.873 -13.197  -8.604  1.00  0.00           C  
ATOM    238 HD11 LEU A  15       5.504 -13.872  -9.179  1.00  0.00           H  
ATOM    239 HD12 LEU A  15       5.319 -12.202  -8.592  1.00  0.00           H  
ATOM    240 HD13 LEU A  15       4.794 -13.550  -7.579  1.00  0.00           H  
ATOM    241  CD2 LEU A  15       3.642 -12.527 -10.630  1.00  0.00           C  
ATOM    242 HD21 LEU A  15       2.666 -12.386 -11.087  1.00  0.00           H  
ATOM    243 HD22 LEU A  15       4.140 -11.562 -10.564  1.00  0.00           H  
ATOM    244 HD23 LEU A  15       4.240 -13.189 -11.256  1.00  0.00           H  
ATOM    245  C   LEU A  15       0.857 -15.856  -9.920  1.00  0.00           C  
ATOM    246  O   LEU A  15       0.621 -16.058 -11.107  1.00  0.00           O  
ATOM    247  N   THR A  16       0.727 -16.810  -8.989  1.00  0.00           N  
ATOM    248  H   THR A  16       0.921 -16.569  -8.026  1.00  0.00           H  
ATOM    249  CA  THR A  16       0.297 -18.188  -9.305  1.00  0.00           C  
ATOM    250  HA  THR A  16       0.999 -18.607 -10.026  1.00  0.00           H  
ATOM    251  CB  THR A  16       0.318 -19.081  -8.043  1.00  0.00           C  
ATOM    252  HB  THR A  16      -0.359 -18.667  -7.298  1.00  0.00           H  
ATOM    253  CG2 THR A  16      -0.087 -20.533  -8.301  1.00  0.00           C  
ATOM    254 HG21 THR A  16       0.048 -21.118  -7.390  1.00  0.00           H  
ATOM    255 HG22 THR A  16      -1.140 -20.586  -8.578  1.00  0.00           H  
ATOM    256 HG23 THR A  16       0.523 -20.958  -9.099  1.00  0.00           H  
ATOM    257  OG1 THR A  16       1.621 -19.144  -7.489  1.00  0.00           O  
ATOM    258  HG1 THR A  16       1.794 -18.264  -7.101  1.00  0.00           H  
ATOM    259  C   THR A  16      -1.092 -18.202  -9.966  1.00  0.00           C  
ATOM    260  O   THR A  16      -1.376 -19.081 -10.782  1.00  0.00           O  
ATOM    261  N   GLU A  17      -1.938 -17.218  -9.643  1.00  0.00           N  
ATOM    262  H   GLU A  17      -1.641 -16.567  -8.926  1.00  0.00           H  
ATOM    263  CA  GLU A  17      -3.280 -17.015 -10.200  1.00  0.00           C  
ATOM    264  HA  GLU A  17      -3.806 -17.972 -10.196  1.00  0.00           H  
ATOM    265  CB  GLU A  17      -4.004 -16.030  -9.259  1.00  0.00           C  
ATOM    266  HB2 GLU A  17      -3.828 -16.331  -8.224  1.00  0.00           H  
ATOM    267  HB3 GLU A  17      -3.581 -15.037  -9.398  1.00  0.00           H  
ATOM    268  CG  GLU A  17      -5.517 -15.935  -9.464  1.00  0.00           C  
ATOM    269  HG2 GLU A  17      -5.848 -15.127  -8.792  1.00  0.00           H  
ATOM    270  HG3 GLU A  17      -5.666 -15.626 -10.513  1.00  0.00           H  
ATOM    271  CD  GLU A  17      -6.114 -17.321  -9.081  1.00  0.00           C  
ATOM    272  OE1 GLU A  17      -6.856 -18.302  -8.878  1.00  0.00           O  
ATOM    273  OE2 GLU A  17      -7.166 -16.757  -9.463  1.00  0.00           O  
ATOM    274  C   GLU A  17      -3.288 -16.491 -11.652  1.00  0.00           C  
ATOM    275  O   GLU A  17      -4.147 -16.874 -12.446  1.00  0.00           O  
ATOM    276  N   GLN A  18      -2.336 -15.641 -12.058  1.00  0.00           N  
ATOM    277  H   GLN A  18      -1.558 -15.455 -11.436  1.00  0.00           H  
ATOM    278  CA  GLN A  18      -2.376 -14.964 -13.367  1.00  0.00           C  
ATOM    279  HA  GLN A  18      -3.410 -14.675 -13.552  1.00  0.00           H  
ATOM    280  CB  GLN A  18      -1.549 -13.662 -13.357  1.00  0.00           C  
ATOM    281  HB2 GLN A  18      -0.499 -13.910 -13.202  1.00  0.00           H  
ATOM    282  HB3 GLN A  18      -1.639 -13.194 -14.339  1.00  0.00           H  
ATOM    283  CG  GLN A  18      -1.963 -12.630 -12.294  1.00  0.00           C  
ATOM    284  HG2 GLN A  18      -1.622 -12.990 -11.329  1.00  0.00           H  
ATOM    285  HG3 GLN A  18      -1.440 -11.694 -12.491  1.00  0.00           H  
ATOM    286  CD  GLN A  18      -3.464 -12.340 -12.221  1.00  0.00           C  
ATOM    287  OE1 GLN A  18      -4.126 -12.056 -13.210  1.00  0.00           O  
ATOM    288  NE2 GLN A  18      -4.066 -12.392 -11.053  1.00  0.00           N  
ATOM    289 HE21 GLN A  18      -5.062 -12.257 -11.054  1.00  0.00           H  
ATOM    290 HE22 GLN A  18      -3.574 -12.728 -10.236  1.00  0.00           H  
ATOM    291  C   GLN A  18      -1.984 -15.887 -14.538  1.00  0.00           C  
ATOM    292  O   GLN A  18      -0.902 -15.776 -15.105  1.00  0.00           O  
ATOM    293  N   LYS A  19      -2.878 -16.802 -14.938  1.00  0.00           N  
ATOM    294  H   LYS A  19      -3.707 -16.909 -14.358  1.00  0.00           H  
ATOM    295  CA  LYS A  19      -2.680 -17.708 -16.085  1.00  0.00           C  
ATOM    296  HA  LYS A  19      -1.694 -18.167 -15.991  1.00  0.00           H  
ATOM    297  CB  LYS A  19      -3.740 -18.828 -16.070  1.00  0.00           C  
ATOM    298  HB2 LYS A  19      -4.729 -18.377 -16.149  1.00  0.00           H  
ATOM    299  HB3 LYS A  19      -3.592 -19.460 -16.947  1.00  0.00           H  
ATOM    300  CG  LYS A  19      -3.715 -19.722 -14.815  1.00  0.00           C  
ATOM    301  HG2 LYS A  19      -3.969 -19.121 -13.941  1.00  0.00           H  
ATOM    302  HG3 LYS A  19      -4.484 -20.488 -14.926  1.00  0.00           H  
ATOM    303  CD  LYS A  19      -2.359 -20.407 -14.569  1.00  0.00           C  
ATOM    304  HD2 LYS A  19      -2.089 -21.010 -15.440  1.00  0.00           H  
ATOM    305  HD3 LYS A  19      -1.594 -19.643 -14.421  1.00  0.00           H  
ATOM    306  CE  LYS A  19      -2.413 -21.309 -13.329  1.00  0.00           C  
ATOM    307  HE2 LYS A  19      -3.258 -20.996 -12.705  1.00  0.00           H  
ATOM    308  HE3 LYS A  19      -2.603 -22.336 -13.655  1.00  0.00           H  
ATOM    309  NZ  LYS A  19      -1.157 -21.228 -12.538  1.00  0.00           N  
ATOM    310  HZ1 LYS A  19      -0.327 -21.390 -13.100  1.00  0.00           H  
ATOM    311  HZ2 LYS A  19      -1.077 -20.305 -12.111  1.00  0.00           H  
ATOM    312  HZ3 LYS A  19      -1.165 -21.888 -11.776  1.00  0.00           H  
ATOM    313  C   LYS A  19      -2.660 -16.937 -17.415  1.00  0.00           C  
ATOM    314  O   LYS A  19      -3.700 -16.459 -17.879  1.00  0.00           O  
ATOM    315  N   THR A  20      -1.467 -16.840 -17.999  1.00  0.00           N  
ATOM    316  H   THR A  20      -0.689 -17.271 -17.516  1.00  0.00           H  
ATOM    317  CA  THR A  20      -1.103 -16.147 -19.249  1.00  0.00           C  
ATOM    318  HA  THR A  20      -1.928 -16.220 -19.959  1.00  0.00           H  
ATOM    319  CB  THR A  20      -0.821 -14.656 -18.968  1.00  0.00           C  
ATOM    320  HB  THR A  20      -1.698 -14.212 -18.503  1.00  0.00           H  
ATOM    321  CG2 THR A  20       0.388 -14.403 -18.061  1.00  0.00           C  
ATOM    322 HG21 THR A  20       0.517 -13.335 -17.901  1.00  0.00           H  
ATOM    323 HG22 THR A  20       0.239 -14.875 -17.093  1.00  0.00           H  
ATOM    324 HG23 THR A  20       1.297 -14.806 -18.500  1.00  0.00           H  
ATOM    325  OG1 THR A  20      -0.562 -13.974 -20.169  1.00  0.00           O  
ATOM    326  HG1 THR A  20      -1.396 -13.725 -20.584  1.00  0.00           H  
ATOM    327  C   THR A  20       0.132 -16.829 -19.863  1.00  0.00           C  
ATOM    328  O   THR A  20       0.866 -17.503 -19.144  1.00  0.00           O  
ATOM    329  N   LEU A  21       0.402 -16.642 -21.161  1.00  0.00           N  
ATOM    330  H   LEU A  21      -0.224 -16.052 -21.691  1.00  0.00           H  
ATOM    331  CA  LEU A  21       1.568 -17.220 -21.864  1.00  0.00           C  
ATOM    332  HA  LEU A  21       1.550 -18.304 -21.739  1.00  0.00           H  
ATOM    333  CB  LEU A  21       1.468 -16.880 -23.370  1.00  0.00           C  
ATOM    334  HB2 LEU A  21       0.847 -15.995 -23.518  1.00  0.00           H  
ATOM    335  HB3 LEU A  21       2.463 -16.632 -23.743  1.00  0.00           H  
ATOM    336  CG  LEU A  21       0.940 -18.038 -24.231  1.00  0.00           C  
ATOM    337  HG  LEU A  21       1.590 -18.903 -24.098  1.00  0.00           H  
ATOM    338  CD1 LEU A  21       0.974 -17.635 -25.708  1.00  0.00           C  
ATOM    339 HD11 LEU A  21       0.344 -16.760 -25.873  1.00  0.00           H  
ATOM    340 HD12 LEU A  21       0.622 -18.461 -26.325  1.00  0.00           H  
ATOM    341 HD13 LEU A  21       1.998 -17.395 -25.997  1.00  0.00           H  
ATOM    342  CD2 LEU A  21      -0.491 -18.439 -23.865  1.00  0.00           C  
ATOM    343 HD21 LEU A  21      -0.827 -19.229 -24.537  1.00  0.00           H  
ATOM    344 HD22 LEU A  21      -0.515 -18.829 -22.847  1.00  0.00           H  
ATOM    345 HD23 LEU A  21      -1.154 -17.579 -23.944  1.00  0.00           H  
ATOM    346  C   LEU A  21       2.939 -16.773 -21.318  1.00  0.00           C  
ATOM    347  O   LEU A  21       3.954 -17.368 -21.668  1.00  0.00           O  
ATOM    348  N   CYS A  22       3.002 -15.731 -20.485  1.00  0.00           N  
ATOM    349  H   CYS A  22       2.141 -15.283 -20.214  1.00  0.00           H  
ATOM    350  CA  CYS A  22       4.269 -15.190 -20.002  1.00  0.00           C  
ATOM    351  HA  CYS A  22       4.915 -15.011 -20.863  1.00  0.00           H  
ATOM    352  CB  CYS A  22       3.985 -13.834 -19.336  1.00  0.00           C  
ATOM    353  HB2 CYS A  22       3.308 -13.243 -19.958  1.00  0.00           H  
ATOM    354  HB3 CYS A  22       3.520 -14.007 -18.369  1.00  0.00           H  
ATOM    355  SG  CYS A  22       5.517 -12.886 -19.101  1.00  0.00           S  
ATOM    356  HG  CYS A  22       5.623 -12.505 -20.383  1.00  0.00           H  
ATOM    357  C   CYS A  22       5.029 -16.169 -19.078  1.00  0.00           C  
ATOM    358  O   CYS A  22       6.255 -16.134 -19.058  1.00  0.00           O  
ATOM    359  N   THR A  23       4.361 -17.065 -18.333  1.00  0.00           N  
ATOM    360  H   THR A  23       3.358 -17.162 -18.430  1.00  0.00           H  
ATOM    361  CA  THR A  23       5.057 -17.946 -17.366  1.00  0.00           C  
ATOM    362  HA  THR A  23       5.778 -17.325 -16.846  1.00  0.00           H  
ATOM    363  CB  THR A  23       4.136 -18.494 -16.265  1.00  0.00           C  
ATOM    364  HB  THR A  23       4.763 -19.005 -15.534  1.00  0.00           H  
ATOM    365  CG2 THR A  23       3.374 -17.386 -15.534  1.00  0.00           C  
ATOM    366 HG21 THR A  23       2.676 -16.897 -16.213  1.00  0.00           H  
ATOM    367 HG22 THR A  23       2.816 -17.823 -14.706  1.00  0.00           H  
ATOM    368 HG23 THR A  23       4.077 -16.652 -15.142  1.00  0.00           H  
ATOM    369  OG1 THR A  23       3.195 -19.409 -16.754  1.00  0.00           O  
ATOM    370  HG1 THR A  23       3.061 -20.061 -16.031  1.00  0.00           H  
ATOM    371  C   THR A  23       5.886 -19.062 -18.021  1.00  0.00           C  
ATOM    372  O   THR A  23       6.818 -19.579 -17.404  1.00  0.00           O  
ATOM    373  N   GLU A  24       5.651 -19.349 -19.304  1.00  0.00           N  
ATOM    374  H   GLU A  24       4.836 -18.942 -19.738  1.00  0.00           H  
ATOM    375  CA  GLU A  24       6.526 -20.169 -20.156  1.00  0.00           C  
ATOM    376  HA  GLU A  24       6.735 -21.122 -19.669  1.00  0.00           H  
ATOM    377  CB  GLU A  24       5.813 -20.433 -21.497  1.00  0.00           C  
ATOM    378  HB2 GLU A  24       5.602 -19.474 -21.971  1.00  0.00           H  
ATOM    379  HB3 GLU A  24       6.485 -20.975 -22.163  1.00  0.00           H  
ATOM    380  CG  GLU A  24       4.493 -21.214 -21.396  1.00  0.00           C  
ATOM    381  HG2 GLU A  24       3.822 -20.715 -20.692  1.00  0.00           H  
ATOM    382  HG3 GLU A  24       4.012 -21.181 -22.377  1.00  0.00           H  
ATOM    383  CD  GLU A  24       4.667 -22.688 -20.995  1.00  0.00           C  
ATOM    384  OE1 GLU A  24       3.624 -23.362 -20.872  1.00  0.00           O  
ATOM    385  OE2 GLU A  24       5.824 -23.144 -20.841  1.00  0.00           O  
ATOM    386  C   GLU A  24       7.877 -19.492 -20.470  1.00  0.00           C  
ATOM    387  O   GLU A  24       8.851 -20.163 -20.820  1.00  0.00           O  
ATOM    388  N   LEU A  25       7.957 -18.154 -20.415  1.00  0.00           N  
ATOM    389  H   LEU A  25       7.176 -17.632 -20.032  1.00  0.00           H  
ATOM    390  CA  LEU A  25       9.090 -17.414 -20.980  1.00  0.00           C  
ATOM    391  HA  LEU A  25       9.266 -17.841 -21.966  1.00  0.00           H  
ATOM    392  CB  LEU A  25       8.779 -15.919 -21.151  1.00  0.00           C  
ATOM    393  HB2 LEU A  25       8.419 -15.519 -20.205  1.00  0.00           H  
ATOM    394  HB3 LEU A  25       9.702 -15.392 -21.394  1.00  0.00           H  
ATOM    395  CG  LEU A  25       7.760 -15.630 -22.264  1.00  0.00           C  
ATOM    396  HG  LEU A  25       6.828 -16.161 -22.073  1.00  0.00           H  
ATOM    397  CD1 LEU A  25       7.480 -14.137 -22.311  1.00  0.00           C  
ATOM    398 HD11 LEU A  25       8.406 -13.587 -22.458  1.00  0.00           H  
ATOM    399 HD12 LEU A  25       6.823 -13.929 -23.150  1.00  0.00           H  
ATOM    400 HD13 LEU A  25       7.021 -13.817 -21.378  1.00  0.00           H  
ATOM    401  CD2 LEU A  25       8.294 -16.018 -23.645  1.00  0.00           C  
ATOM    402 HD21 LEU A  25       7.579 -15.698 -24.403  1.00  0.00           H  
ATOM    403 HD22 LEU A  25       9.245 -15.516 -23.822  1.00  0.00           H  
ATOM    404 HD23 LEU A  25       8.403 -17.097 -23.727  1.00  0.00           H  
ATOM    405  C   LEU A  25      10.400 -17.615 -20.219  1.00  0.00           C  
ATOM    406  O   LEU A  25      10.451 -17.739 -18.995  1.00  0.00           O  
ATOM    407  N   THR A  26      11.480 -17.625 -20.997  1.00  0.00           N  
ATOM    408  H   THR A  26      11.347 -17.536 -21.990  1.00  0.00           H  
ATOM    409  CA  THR A  26      12.830 -17.951 -20.554  1.00  0.00           C  
ATOM    410  HA  THR A  26      12.762 -18.889 -20.010  1.00  0.00           H  
ATOM    411  CB  THR A  26      13.772 -18.153 -21.754  1.00  0.00           C  
ATOM    412  HB  THR A  26      14.232 -17.201 -22.020  1.00  0.00           H  
ATOM    413  CG2 THR A  26      14.859 -19.166 -21.405  1.00  0.00           C  
ATOM    414 HG21 THR A  26      15.399 -18.833 -20.519  1.00  0.00           H  
ATOM    415 HG22 THR A  26      14.421 -20.144 -21.201  1.00  0.00           H  
ATOM    416 HG23 THR A  26      15.566 -19.247 -22.230  1.00  0.00           H  
ATOM    417  OG1 THR A  26      13.087 -18.648 -22.893  1.00  0.00           O  
ATOM    418  HG1 THR A  26      12.901 -19.577 -22.736  1.00  0.00           H  
ATOM    419  C   THR A  26      13.402 -16.880 -19.619  1.00  0.00           C  
ATOM    420  O   THR A  26      13.337 -15.681 -19.913  1.00  0.00           O  
ATOM    421  N   VAL A  27      13.999 -17.340 -18.520  1.00  0.00           N  
ATOM    422  H   VAL A  27      13.962 -18.344 -18.362  1.00  0.00           H  
ATOM    423  CA  VAL A  27      14.647 -16.560 -17.463  1.00  0.00           C  
ATOM    424  HA  VAL A  27      15.047 -15.652 -17.915  1.00  0.00           H  
ATOM    425  CB  VAL A  27      13.595 -16.139 -16.413  1.00  0.00           C  
ATOM    426  HB  VAL A  27      12.804 -15.600 -16.931  1.00  0.00           H  
ATOM    427  CG1 VAL A  27      12.950 -17.325 -15.690  1.00  0.00           C  
ATOM    428 HG11 VAL A  27      13.708 -17.940 -15.205  1.00  0.00           H  
ATOM    429 HG12 VAL A  27      12.398 -17.931 -16.407  1.00  0.00           H  
ATOM    430 HG13 VAL A  27      12.255 -16.958 -14.936  1.00  0.00           H  
ATOM    431  CG2 VAL A  27      14.172 -15.187 -15.360  1.00  0.00           C  
ATOM    432 HG21 VAL A  27      14.692 -14.363 -15.848  1.00  0.00           H  
ATOM    433 HG22 VAL A  27      13.357 -14.780 -14.760  1.00  0.00           H  
ATOM    434 HG23 VAL A  27      14.851 -15.721 -14.696  1.00  0.00           H  
ATOM    435  C   VAL A  27      15.830 -17.351 -16.875  1.00  0.00           C  
ATOM    436  O   VAL A  27      15.882 -18.579 -16.952  1.00  0.00           O  
ATOM    437  N   THR A  28      16.814 -16.644 -16.313  1.00  0.00           N  
ATOM    438  H   THR A  28      16.685 -15.651 -16.205  1.00  0.00           H  
ATOM    439  CA  THR A  28      18.049 -17.252 -15.790  1.00  0.00           C  
ATOM    440  HA  THR A  28      18.421 -17.964 -16.529  1.00  0.00           H  
ATOM    441  CB  THR A  28      19.133 -16.181 -15.612  1.00  0.00           C  
ATOM    442  HB  THR A  28      18.772 -15.391 -14.952  1.00  0.00           H  
ATOM    443  CG2 THR A  28      20.446 -16.731 -15.071  1.00  0.00           C  
ATOM    444 HG21 THR A  28      20.326 -17.031 -14.032  1.00  0.00           H  
ATOM    445 HG22 THR A  28      20.754 -17.587 -15.671  1.00  0.00           H  
ATOM    446 HG23 THR A  28      21.215 -15.963 -15.131  1.00  0.00           H  
ATOM    447  OG1 THR A  28      19.428 -15.636 -16.876  1.00  0.00           O  
ATOM    448  HG1 THR A  28      18.615 -15.284 -17.241  1.00  0.00           H  
ATOM    449  C   THR A  28      17.820 -18.016 -14.482  1.00  0.00           C  
ATOM    450  O   THR A  28      17.371 -17.449 -13.483  1.00  0.00           O  
ATOM    451  N   ASP A  29      18.182 -19.300 -14.469  1.00  0.00           N  
ATOM    452  H   ASP A  29      18.596 -19.688 -15.311  1.00  0.00           H  
ATOM    453  CA  ASP A  29      18.106 -20.188 -13.309  1.00  0.00           C  
ATOM    454  HA  ASP A  29      17.173 -19.978 -12.781  1.00  0.00           H  
ATOM    455  CB  ASP A  29      18.060 -21.657 -13.756  1.00  0.00           C  
ATOM    456  HB2 ASP A  29      17.248 -21.785 -14.473  1.00  0.00           H  
ATOM    457  HB3 ASP A  29      18.995 -21.919 -14.251  1.00  0.00           H  
ATOM    458  CG  ASP A  29      17.830 -22.607 -12.576  1.00  0.00           C  
ATOM    459  OD1 ASP A  29      18.085 -23.819 -12.712  1.00  0.00           O  
ATOM    460  OD2 ASP A  29      17.353 -22.163 -11.503  1.00  0.00           O  
ATOM    461  C   ASP A  29      19.259 -19.931 -12.329  1.00  0.00           C  
ATOM    462  O   ASP A  29      20.217 -20.700 -12.212  1.00  0.00           O  
ATOM    463  N   ILE A  30      19.155 -18.826 -11.588  1.00  0.00           N  
ATOM    464  H   ILE A  30      18.369 -18.213 -11.770  1.00  0.00           H  
ATOM    465  CA  ILE A  30      20.129 -18.452 -10.548  1.00  0.00           C  
ATOM    466  HA  ILE A  30      21.116 -18.391 -11.007  1.00  0.00           H  
ATOM    467  CB  ILE A  30      19.779 -17.072  -9.953  1.00  0.00           C  
ATOM    468  HB  ILE A  30      20.535 -16.858  -9.195  1.00  0.00           H  
ATOM    469  CG2 ILE A  30      19.884 -15.963 -11.010  1.00  0.00           C  
ATOM    470 HG21 ILE A  30      19.181 -16.146 -11.822  1.00  0.00           H  
ATOM    471 HG22 ILE A  30      19.650 -14.999 -10.560  1.00  0.00           H  
ATOM    472 HG23 ILE A  30      20.893 -15.937 -11.416  1.00  0.00           H  
ATOM    473  CG1 ILE A  30      18.381 -17.045  -9.287  1.00  0.00           C  
ATOM    474 HG12 ILE A  30      17.663 -16.527  -9.924  1.00  0.00           H  
ATOM    475 HG13 ILE A  30      18.000 -18.052  -9.131  1.00  0.00           H  
ATOM    476  CD1 ILE A  30      18.433 -16.362  -7.924  1.00  0.00           C  
ATOM    477 HD11 ILE A  30      19.170 -16.854  -7.290  1.00  0.00           H  
ATOM    478 HD12 ILE A  30      17.458 -16.429  -7.449  1.00  0.00           H  
ATOM    479 HD13 ILE A  30      18.706 -15.318  -8.055  1.00  0.00           H  
ATOM    480  C   ILE A  30      20.236 -19.489  -9.415  1.00  0.00           C  
ATOM    481  O   ILE A  30      21.211 -19.489  -8.668  1.00  0.00           O  
ATOM    482  N   PHE A  31      19.239 -20.369  -9.284  1.00  0.00           N  
ATOM    483  H   PHE A  31      18.488 -20.342  -9.960  1.00  0.00           H  
ATOM    484  CA  PHE A  31      19.158 -21.401  -8.254  1.00  0.00           C  
ATOM    485  HA  PHE A  31      19.556 -20.985  -7.326  1.00  0.00           H  
ATOM    486  CB  PHE A  31      17.684 -21.762  -8.024  1.00  0.00           C  
ATOM    487  HB2 PHE A  31      17.363 -22.388  -8.851  1.00  0.00           H  
ATOM    488  HB3 PHE A  31      17.608 -22.357  -7.113  1.00  0.00           H  
ATOM    489  CG  PHE A  31      16.733 -20.579  -7.915  1.00  0.00           C  
ATOM    490  CD1 PHE A  31      16.739 -19.769  -6.763  1.00  0.00           C  
ATOM    491  HD1 PHE A  31      17.416 -19.989  -5.950  1.00  0.00           H  
ATOM    492  CE1 PHE A  31      15.867 -18.670  -6.668  1.00  0.00           C  
ATOM    493  HE1 PHE A  31      15.877 -18.050  -5.785  1.00  0.00           H  
ATOM    494  CZ  PHE A  31      14.988 -18.374  -7.725  1.00  0.00           C  
ATOM    495  HZ  PHE A  31      14.318 -17.529  -7.661  1.00  0.00           H  
ATOM    496  CE2 PHE A  31      14.977 -19.181  -8.873  1.00  0.00           C  
ATOM    497  HE2 PHE A  31      14.295 -18.957  -9.678  1.00  0.00           H  
ATOM    498  CD2 PHE A  31      15.851 -20.278  -8.972  1.00  0.00           C  
ATOM    499  HD2 PHE A  31      15.840 -20.888  -9.864  1.00  0.00           H  
ATOM    500  C   PHE A  31      19.999 -22.646  -8.586  1.00  0.00           C  
ATOM    501  O   PHE A  31      20.096 -23.550  -7.761  1.00  0.00           O  
ATOM    502  N   ALA A  32      20.621 -22.706  -9.774  1.00  0.00           N  
ATOM    503  H   ALA A  32      20.440 -21.974 -10.452  1.00  0.00           H  
ATOM    504  CA  ALA A  32      21.647 -23.692 -10.126  1.00  0.00           C  
ATOM    505  HA  ALA A  32      21.339 -24.666  -9.749  1.00  0.00           H  
ATOM    506  CB  ALA A  32      21.716 -23.771 -11.658  1.00  0.00           C  
ATOM    507  HB1 ALA A  32      22.054 -22.816 -12.063  1.00  0.00           H  
ATOM    508  HB2 ALA A  32      22.423 -24.549 -11.953  1.00  0.00           H  
ATOM    509  HB3 ALA A  32      20.732 -24.009 -12.064  1.00  0.00           H  
ATOM    510  C   ALA A  32      23.038 -23.394  -9.516  1.00  0.00           C  
ATOM    511  O   ALA A  32      23.943 -24.221  -9.629  1.00  0.00           O  
ATOM    512  N   ALA A  33      23.216 -22.235  -8.869  1.00  0.00           N  
ATOM    513  H   ALA A  33      22.435 -21.599  -8.808  1.00  0.00           H  
ATOM    514  CA  ALA A  33      24.465 -21.824  -8.230  1.00  0.00           C  
ATOM    515  HA  ALA A  33      25.265 -21.932  -8.966  1.00  0.00           H  
ATOM    516  CB  ALA A  33      24.347 -20.337  -7.866  1.00  0.00           C  
ATOM    517  HB1 ALA A  33      23.543 -20.197  -7.144  1.00  0.00           H  
ATOM    518  HB2 ALA A  33      25.282 -19.980  -7.435  1.00  0.00           H  
ATOM    519  HB3 ALA A  33      24.128 -19.757  -8.764  1.00  0.00           H  
ATOM    520  C   ALA A  33      24.846 -22.680  -6.999  1.00  0.00           C  
ATOM    521  O   ALA A  33      24.024 -23.376  -6.400  1.00  0.00           O  
ATOM    522  N   SER A  34      26.117 -22.595  -6.586  1.00  0.00           N  
ATOM    523  H   SER A  34      26.733 -21.986  -7.100  1.00  0.00           H  
ATOM    524  CA  SER A  34      26.643 -23.332  -5.426  1.00  0.00           C  
ATOM    525  HA  SER A  34      26.500 -24.395  -5.619  1.00  0.00           H  
ATOM    526  CB  SER A  34      28.147 -23.088  -5.261  1.00  0.00           C  
ATOM    527  HB2 SER A  34      28.674 -23.446  -6.147  1.00  0.00           H  
ATOM    528  HB3 SER A  34      28.332 -22.019  -5.142  1.00  0.00           H  
ATOM    529  OG  SER A  34      28.613 -23.775  -4.115  1.00  0.00           O  
ATOM    530  HG  SER A  34      29.575 -23.723  -4.070  1.00  0.00           H  
ATOM    531  C   SER A  34      25.922 -22.985  -4.116  1.00  0.00           C  
ATOM    532  O   SER A  34      25.679 -21.810  -3.833  1.00  0.00           O  
ATOM    533  N   LYS A  35      25.691 -24.005  -3.273  1.00  0.00           N  
ATOM    534  H   LYS A  35      26.000 -24.915  -3.581  1.00  0.00           H  
ATOM    535  CA  LYS A  35      25.075 -23.912  -1.932  1.00  0.00           C  
ATOM    536  HA  LYS A  35      24.078 -23.475  -2.029  1.00  0.00           H  
ATOM    537  CB  LYS A  35      24.955 -25.320  -1.322  1.00  0.00           C  
ATOM    538  HB2 LYS A  35      25.913 -25.836  -1.417  1.00  0.00           H  
ATOM    539  HB3 LYS A  35      24.734 -25.223  -0.257  1.00  0.00           H  
ATOM    540  CG  LYS A  35      23.839 -26.164  -1.956  1.00  0.00           C  
ATOM    541  HG2 LYS A  35      22.886 -25.649  -1.817  1.00  0.00           H  
ATOM    542  HG3 LYS A  35      24.025 -26.286  -3.024  1.00  0.00           H  
ATOM    543  CD  LYS A  35      23.775 -27.545  -1.286  1.00  0.00           C  
ATOM    544  HD2 LYS A  35      24.685 -28.097  -1.531  1.00  0.00           H  
ATOM    545  HD3 LYS A  35      23.721 -27.414  -0.203  1.00  0.00           H  
ATOM    546  CE  LYS A  35      22.545 -28.331  -1.758  1.00  0.00           C  
ATOM    547  HE2 LYS A  35      21.648 -27.757  -1.502  1.00  0.00           H  
ATOM    548  HE3 LYS A  35      22.583 -28.421  -2.848  1.00  0.00           H  
ATOM    549  NZ  LYS A  35      22.490 -29.677  -1.130  1.00  0.00           N  
ATOM    550  HZ1 LYS A  35      21.664 -30.183  -1.426  1.00  0.00           H  
ATOM    551  HZ2 LYS A  35      22.470 -29.594  -0.121  1.00  0.00           H  
ATOM    552  HZ3 LYS A  35      23.305 -30.218  -1.390  1.00  0.00           H  
ATOM    553  C   LYS A  35      25.818 -22.997  -0.945  1.00  0.00           C  
ATOM    554  O   LYS A  35      25.260 -22.664   0.091  1.00  0.00           O  
ATOM    555  N   ASN A  36      27.044 -22.581  -1.261  1.00  0.00           N  
ATOM    556  H   ASN A  36      27.487 -22.997  -2.065  1.00  0.00           H  
ATOM    557  CA  ASN A  36      27.776 -21.549  -0.517  1.00  0.00           C  
ATOM    558  HA  ASN A  36      27.726 -21.793   0.547  1.00  0.00           H  
ATOM    559  CB  ASN A  36      29.258 -21.510  -0.958  1.00  0.00           C  
ATOM    560  HB2 ASN A  36      29.320 -21.003  -1.920  1.00  0.00           H  
ATOM    561  HB3 ASN A  36      29.796 -20.899  -0.231  1.00  0.00           H  
ATOM    562  CG  ASN A  36      30.005 -22.832  -1.092  1.00  0.00           C  
ATOM    563  OD1 ASN A  36      29.487 -23.931  -1.011  1.00  0.00           O  
ATOM    564  ND2 ASN A  36      31.287 -22.768  -1.359  1.00  0.00           N  
ATOM    565 HD21 ASN A  36      31.777 -23.647  -1.380  1.00  0.00           H  
ATOM    566 HD22 ASN A  36      31.755 -21.880  -1.369  1.00  0.00           H  
ATOM    567  C   ASN A  36      27.150 -20.144  -0.687  1.00  0.00           C  
ATOM    568  O   ASN A  36      27.505 -19.232   0.051  1.00  0.00           O  
ATOM    569  N   THR A  37      26.264 -19.963  -1.674  1.00  0.00           N  
ATOM    570  H   THR A  37      26.014 -20.762  -2.240  1.00  0.00           H  
ATOM    571  CA  THR A  37      25.487 -18.735  -1.890  1.00  0.00           C  
ATOM    572  HA  THR A  37      26.160 -17.876  -1.921  1.00  0.00           H  
ATOM    573  CB  THR A  37      24.712 -18.813  -3.217  1.00  0.00           C  
ATOM    574  HB  THR A  37      24.004 -19.640  -3.162  1.00  0.00           H  
ATOM    575  CG2 THR A  37      23.936 -17.540  -3.516  1.00  0.00           C  
ATOM    576 HG21 THR A  37      23.377 -17.663  -4.441  1.00  0.00           H  
ATOM    577 HG22 THR A  37      23.214 -17.361  -2.733  1.00  0.00           H  
ATOM    578 HG23 THR A  37      24.620 -16.696  -3.568  1.00  0.00           H  
ATOM    579  OG1 THR A  37      25.575 -19.044  -4.314  1.00  0.00           O  
ATOM    580  HG1 THR A  37      25.786 -19.990  -4.245  1.00  0.00           H  
ATOM    581  C   THR A  37      24.475 -18.532  -0.762  1.00  0.00           C  
ATOM    582  O   THR A  37      23.643 -19.402  -0.504  1.00  0.00           O  
ATOM    583  N   THR A  38      24.482 -17.362  -0.130  1.00  0.00           N  
ATOM    584  H   THR A  38      25.192 -16.683  -0.401  1.00  0.00           H  
ATOM    585  CA  THR A  38      23.475 -16.965   0.870  1.00  0.00           C  
ATOM    586  HA  THR A  38      23.394 -17.761   1.610  1.00  0.00           H  
ATOM    587  CB  THR A  38      23.898 -15.682   1.596  1.00  0.00           C  
ATOM    588  HB  THR A  38      23.120 -15.417   2.315  1.00  0.00           H  
ATOM    589  CG2 THR A  38      25.215 -15.830   2.355  1.00  0.00           C  
ATOM    590 HG21 THR A  38      25.146 -16.667   3.049  1.00  0.00           H  
ATOM    591 HG22 THR A  38      26.038 -16.010   1.661  1.00  0.00           H  
ATOM    592 HG23 THR A  38      25.417 -14.919   2.918  1.00  0.00           H  
ATOM    593  OG1 THR A  38      24.041 -14.620   0.683  1.00  0.00           O  
ATOM    594  HG1 THR A  38      24.840 -14.826   0.151  1.00  0.00           H  
ATOM    595  C   THR A  38      22.081 -16.756   0.260  1.00  0.00           C  
ATOM    596  O   THR A  38      21.932 -16.436  -0.924  1.00  0.00           O  
ATOM    597  N   GLU A  39      21.018 -16.849   1.067  1.00  0.00           N  
ATOM    598  H   GLU A  39      21.144 -16.975   2.069  1.00  0.00           H  
ATOM    599  CA  GLU A  39      19.679 -16.492   0.587  1.00  0.00           C  
ATOM    600  HA  GLU A  39      19.512 -17.052  -0.332  1.00  0.00           H  
ATOM    601  CB  GLU A  39      18.580 -16.950   1.565  1.00  0.00           C  
ATOM    602  HB2 GLU A  39      17.674 -17.071   0.972  1.00  0.00           H  
ATOM    603  HB3 GLU A  39      18.828 -17.937   1.954  1.00  0.00           H  
ATOM    604  CG  GLU A  39      18.216 -16.022   2.737  1.00  0.00           C  
ATOM    605  HG2 GLU A  39      18.076 -15.002   2.379  1.00  0.00           H  
ATOM    606  HG3 GLU A  39      17.248 -16.352   3.123  1.00  0.00           H  
ATOM    607  CD  GLU A  39      19.224 -16.021   3.892  1.00  0.00           C  
ATOM    608  OE1 GLU A  39      18.739 -16.072   5.052  1.00  0.00           O  
ATOM    609  OE2 GLU A  39      20.442 -15.911   3.628  1.00  0.00           O  
ATOM    610  C   GLU A  39      19.595 -15.002   0.208  1.00  0.00           C  
ATOM    611  O   GLU A  39      18.904 -14.659  -0.748  1.00  0.00           O  
ATOM    612  N   LYS A  40      20.376 -14.130   0.866  1.00  0.00           N  
ATOM    613  H   LYS A  40      20.914 -14.497   1.644  1.00  0.00           H  
ATOM    614  CA  LYS A  40      20.488 -12.699   0.528  1.00  0.00           C  
ATOM    615  HA  LYS A  40      19.493 -12.257   0.573  1.00  0.00           H  
ATOM    616  CB  LYS A  40      21.409 -11.975   1.518  1.00  0.00           C  
ATOM    617  HB2 LYS A  40      22.428 -12.352   1.413  1.00  0.00           H  
ATOM    618  HB3 LYS A  40      21.410 -10.914   1.259  1.00  0.00           H  
ATOM    619  CG  LYS A  40      20.971 -12.135   2.977  1.00  0.00           C  
ATOM    620  HG2 LYS A  40      19.913 -11.884   3.073  1.00  0.00           H  
ATOM    621  HG3 LYS A  40      21.130 -13.166   3.298  1.00  0.00           H  
ATOM    622  CD  LYS A  40      21.800 -11.195   3.853  1.00  0.00           C  
ATOM    623  HD2 LYS A  40      22.863 -11.398   3.708  1.00  0.00           H  
ATOM    624  HD3 LYS A  40      21.590 -10.167   3.559  1.00  0.00           H  
ATOM    625  CE  LYS A  40      21.433 -11.397   5.322  1.00  0.00           C  
ATOM    626  HE2 LYS A  40      20.342 -11.430   5.402  1.00  0.00           H  
ATOM    627  HE3 LYS A  40      21.828 -12.365   5.650  1.00  0.00           H  
ATOM    628  NZ  LYS A  40      21.970 -10.289   6.147  1.00  0.00           N  
ATOM    629  HZ1 LYS A  40      22.977 -10.249   6.059  1.00  0.00           H  
ATOM    630  HZ2 LYS A  40      21.586  -9.407   5.824  1.00  0.00           H  
ATOM    631  HZ3 LYS A  40      21.723 -10.414   7.120  1.00  0.00           H  
ATOM    632  C   LYS A  40      21.004 -12.459  -0.889  1.00  0.00           C  
ATOM    633  O   LYS A  40      20.379 -11.730  -1.658  1.00  0.00           O  
ATOM    634  N   GLU A  41      22.114 -13.095  -1.257  1.00  0.00           N  
ATOM    635  H   GLU A  41      22.587 -13.681  -0.576  1.00  0.00           H  
ATOM    636  CA  GLU A  41      22.608 -13.081  -2.639  1.00  0.00           C  
ATOM    637  HA  GLU A  41      22.852 -12.066  -2.953  1.00  0.00           H  
ATOM    638  CB  GLU A  41      23.843 -13.965  -2.772  1.00  0.00           C  
ATOM    639  HB2 GLU A  41      23.613 -14.922  -2.308  1.00  0.00           H  
ATOM    640  HB3 GLU A  41      24.035 -14.152  -3.831  1.00  0.00           H  
ATOM    641  CG  GLU A  41      25.120 -13.418  -2.142  1.00  0.00           C  
ATOM    642  HG2 GLU A  41      25.518 -12.590  -2.728  1.00  0.00           H  
ATOM    643  HG3 GLU A  41      24.926 -13.047  -1.135  1.00  0.00           H  
ATOM    644  CD  GLU A  41      26.094 -14.589  -2.117  1.00  0.00           C  
ATOM    645  OE1 GLU A  41      26.109 -15.262  -1.062  1.00  0.00           O  
ATOM    646  OE2 GLU A  41      26.686 -14.879  -3.190  1.00  0.00           O  
ATOM    647  C   GLU A  41      21.562 -13.641  -3.598  1.00  0.00           C  
ATOM    648  O   GLU A  41      21.343 -13.080  -4.665  1.00  0.00           O  
ATOM    649  N   THR A  42      20.895 -14.728  -3.211  1.00  0.00           N  
ATOM    650  H   THR A  42      21.133 -15.138  -2.313  1.00  0.00           H  
ATOM    651  CA  THR A  42      19.896 -15.402  -4.046  1.00  0.00           C  
ATOM    652  HA  THR A  42      20.356 -15.655  -5.000  1.00  0.00           H  
ATOM    653  CB  THR A  42      19.461 -16.714  -3.377  1.00  0.00           C  
ATOM    654  HB  THR A  42      18.961 -16.503  -2.434  1.00  0.00           H  
ATOM    655  CG2 THR A  42      18.522 -17.536  -4.254  1.00  0.00           C  
ATOM    656 HG21 THR A  42      19.027 -17.798  -5.184  1.00  0.00           H  
ATOM    657 HG22 THR A  42      18.258 -18.453  -3.729  1.00  0.00           H  
ATOM    658 HG23 THR A  42      17.614 -16.976  -4.466  1.00  0.00           H  
ATOM    659  OG1 THR A  42      20.580 -17.539  -3.139  1.00  0.00           O  
ATOM    660  HG1 THR A  42      21.090 -17.187  -2.389  1.00  0.00           H  
ATOM    661  C   THR A  42      18.700 -14.488  -4.340  1.00  0.00           C  
ATOM    662  O   THR A  42      18.296 -14.353  -5.495  1.00  0.00           O  
ATOM    663  N   PHE A  43      18.166 -13.790  -3.335  1.00  0.00           N  
ATOM    664  H   PHE A  43      18.526 -13.944  -2.397  1.00  0.00           H  
ATOM    665  CA  PHE A  43      17.082 -12.819  -3.503  1.00  0.00           C  
ATOM    666  HA  PHE A  43      16.272 -13.286  -4.062  1.00  0.00           H  
ATOM    667  CB  PHE A  43      16.540 -12.405  -2.124  1.00  0.00           C  
ATOM    668  HB2 PHE A  43      17.333 -11.875  -1.599  1.00  0.00           H  
ATOM    669  HB3 PHE A  43      15.715 -11.707  -2.275  1.00  0.00           H  
ATOM    670  CG  PHE A  43      16.044 -13.515  -1.208  1.00  0.00           C  
ATOM    671  CD1 PHE A  43      16.057 -13.300   0.184  1.00  0.00           C  
ATOM    672  HD1 PHE A  43      16.413 -12.358   0.578  1.00  0.00           H  
ATOM    673  CE1 PHE A  43      15.628 -14.307   1.066  1.00  0.00           C  
ATOM    674  HE1 PHE A  43      15.650 -14.134   2.134  1.00  0.00           H  
ATOM    675  CZ  PHE A  43      15.185 -15.541   0.561  1.00  0.00           C  
ATOM    676  HZ  PHE A  43      14.856 -16.319   1.236  1.00  0.00           H  
ATOM    677  CE2 PHE A  43      15.166 -15.761  -0.827  1.00  0.00           C  
ATOM    678  HE2 PHE A  43      14.818 -16.705  -1.218  1.00  0.00           H  
ATOM    679  CD2 PHE A  43      15.583 -14.751  -1.710  1.00  0.00           C  
ATOM    680  HD2 PHE A  43      15.562 -14.945  -2.771  1.00  0.00           H  
ATOM    681  C   PHE A  43      17.536 -11.604  -4.324  1.00  0.00           C  
ATOM    682  O   PHE A  43      16.843 -11.216  -5.264  1.00  0.00           O  
ATOM    683  N   CYS A  44      18.734 -11.065  -4.064  1.00  0.00           N  
ATOM    684  H   CYS A  44      19.277 -11.442  -3.291  1.00  0.00           H  
ATOM    685  CA  CYS A  44      19.308  -9.962  -4.843  1.00  0.00           C  
ATOM    686  HA  CYS A  44      18.604  -9.127  -4.830  1.00  0.00           H  
ATOM    687  CB  CYS A  44      20.600  -9.515  -4.150  1.00  0.00           C  
ATOM    688  HB2 CYS A  44      20.393  -9.270  -3.109  1.00  0.00           H  
ATOM    689  HB3 CYS A  44      21.321 -10.333  -4.176  1.00  0.00           H  
ATOM    690  SG  CYS A  44      21.307  -8.059  -4.977  1.00  0.00           S  
ATOM    691  HG  CYS A  44      20.380  -7.151  -4.626  1.00  0.00           H  
ATOM    692  C   CYS A  44      19.538 -10.338  -6.321  1.00  0.00           C  
ATOM    693  O   CYS A  44      19.128  -9.592  -7.214  1.00  0.00           O  
ATOM    694  N   ARG A  45      20.103 -11.525  -6.597  1.00  0.00           N  
ATOM    695  H   ARG A  45      20.433 -12.086  -5.814  1.00  0.00           H  
ATOM    696  CA  ARG A  45      20.220 -12.096  -7.951  1.00  0.00           C  
ATOM    697  HA  ARG A  45      20.792 -11.405  -8.576  1.00  0.00           H  
ATOM    698  CB  ARG A  45      20.951 -13.461  -7.915  1.00  0.00           C  
ATOM    699  HB2 ARG A  45      20.526 -14.073  -7.117  1.00  0.00           H  
ATOM    700  HB3 ARG A  45      20.771 -13.972  -8.860  1.00  0.00           H  
ATOM    701  CG  ARG A  45      22.479 -13.378  -7.724  1.00  0.00           C  
ATOM    702  HG2 ARG A  45      22.919 -12.857  -8.575  1.00  0.00           H  
ATOM    703  HG3 ARG A  45      22.694 -12.803  -6.826  1.00  0.00           H  
ATOM    704  CD  ARG A  45      23.126 -14.775  -7.595  1.00  0.00           C  
ATOM    705  HD2 ARG A  45      22.624 -15.310  -6.785  1.00  0.00           H  
ATOM    706  HD3 ARG A  45      22.979 -15.329  -8.524  1.00  0.00           H  
ATOM    707  NE  ARG A  45      24.575 -14.671  -7.304  1.00  0.00           N  
ATOM    708  HE  ARG A  45      25.045 -13.845  -7.661  1.00  0.00           H  
ATOM    709  CZ  ARG A  45      25.297 -15.415  -6.482  1.00  0.00           C  
ATOM    710  NH1 ARG A  45      24.994 -16.647  -6.209  1.00  0.00           N  
ATOM    711 HH11 ARG A  45      24.198 -17.071  -6.645  1.00  0.00           H  
ATOM    712 HH12 ARG A  45      25.524 -17.164  -5.515  1.00  0.00           H  
ATOM    713  NH2 ARG A  45      26.354 -14.911  -5.918  1.00  0.00           N  
ATOM    714 HH21 ARG A  45      26.514 -13.929  -6.042  1.00  0.00           H  
ATOM    715 HH22 ARG A  45      26.640 -15.276  -5.001  1.00  0.00           H  
ATOM    716  C   ARG A  45      18.834 -12.227  -8.595  1.00  0.00           C  
ATOM    717  O   ARG A  45      18.662 -11.789  -9.728  1.00  0.00           O  
ATOM    718  N   ALA A  46      17.838 -12.771  -7.890  1.00  0.00           N  
ATOM    719  H   ALA A  46      18.044 -13.135  -6.964  1.00  0.00           H  
ATOM    720  CA  ALA A  46      16.478 -12.938  -8.410  1.00  0.00           C  
ATOM    721  HA  ALA A  46      16.538 -13.530  -9.325  1.00  0.00           H  
ATOM    722  CB  ALA A  46      15.627 -13.709  -7.393  1.00  0.00           C  
ATOM    723  HB1 ALA A  46      14.633 -13.880  -7.809  1.00  0.00           H  
ATOM    724  HB2 ALA A  46      16.082 -14.671  -7.166  1.00  0.00           H  
ATOM    725  HB3 ALA A  46      15.531 -13.135  -6.473  1.00  0.00           H  
ATOM    726  C   ALA A  46      15.810 -11.600  -8.771  1.00  0.00           C  
ATOM    727  O   ALA A  46      15.260 -11.475  -9.863  1.00  0.00           O  
ATOM    728  N   ALA A  47      15.883 -10.602  -7.887  1.00  0.00           N  
ATOM    729  H   ALA A  47      16.304 -10.792  -6.982  1.00  0.00           H  
ATOM    730  CA  ALA A  47      15.378  -9.249  -8.112  1.00  0.00           C  
ATOM    731  HA  ALA A  47      14.319  -9.303  -8.363  1.00  0.00           H  
ATOM    732  CB  ALA A  47      15.534  -8.482  -6.798  1.00  0.00           C  
ATOM    733  HB1 ALA A  47      15.163  -7.465  -6.916  1.00  0.00           H  
ATOM    734  HB2 ALA A  47      14.969  -8.977  -6.013  1.00  0.00           H  
ATOM    735  HB3 ALA A  47      16.584  -8.459  -6.505  1.00  0.00           H  
ATOM    736  C   ALA A  47      16.100  -8.525  -9.265  1.00  0.00           C  
ATOM    737  O   ALA A  47      15.444  -7.865 -10.068  1.00  0.00           O  
ATOM    738  N   THR A  48      17.426  -8.693  -9.375  1.00  0.00           N  
ATOM    739  H   THR A  48      17.897  -9.195  -8.630  1.00  0.00           H  
ATOM    740  CA  THR A  48      18.244  -8.218 -10.512  1.00  0.00           C  
ATOM    741  HA  THR A  48      18.171  -7.132 -10.579  1.00  0.00           H  
ATOM    742  CB  THR A  48      19.733  -8.598 -10.336  1.00  0.00           C  
ATOM    743  HB  THR A  48      19.833  -9.682 -10.317  1.00  0.00           H  
ATOM    744  CG2 THR A  48      20.625  -8.061 -11.454  1.00  0.00           C  
ATOM    745 HG21 THR A  48      21.666  -8.296 -11.231  1.00  0.00           H  
ATOM    746 HG22 THR A  48      20.361  -8.516 -12.407  1.00  0.00           H  
ATOM    747 HG23 THR A  48      20.510  -6.978 -11.524  1.00  0.00           H  
ATOM    748  OG1 THR A  48      20.275  -8.083  -9.145  1.00  0.00           O  
ATOM    749  HG1 THR A  48      19.908  -8.589  -8.398  1.00  0.00           H  
ATOM    750  C   THR A  48      17.747  -8.816 -11.832  1.00  0.00           C  
ATOM    751  O   THR A  48      17.455  -8.089 -12.781  1.00  0.00           O  
ATOM    752  N   VAL A  49      17.619 -10.147 -11.878  1.00  0.00           N  
ATOM    753  H   VAL A  49      17.875 -10.680 -11.051  1.00  0.00           H  
ATOM    754  CA  VAL A  49      17.171 -10.911 -13.052  1.00  0.00           C  
ATOM    755  HA  VAL A  49      17.800 -10.646 -13.902  1.00  0.00           H  
ATOM    756  CB  VAL A  49      17.332 -12.424 -12.789  1.00  0.00           C  
ATOM    757  HB  VAL A  49      16.963 -12.657 -11.789  1.00  0.00           H  
ATOM    758  CG1 VAL A  49      16.580 -13.322 -13.779  1.00  0.00           C  
ATOM    759 HG11 VAL A  49      15.505 -13.183 -13.663  1.00  0.00           H  
ATOM    760 HG12 VAL A  49      16.869 -13.075 -14.801  1.00  0.00           H  
ATOM    761 HG13 VAL A  49      16.806 -14.369 -13.578  1.00  0.00           H  
ATOM    762  CG2 VAL A  49      18.820 -12.797 -12.868  1.00  0.00           C  
ATOM    763 HG21 VAL A  49      18.944 -13.853 -12.640  1.00  0.00           H  
ATOM    764 HG22 VAL A  49      19.204 -12.601 -13.871  1.00  0.00           H  
ATOM    765 HG23 VAL A  49      19.390 -12.212 -12.149  1.00  0.00           H  
ATOM    766  C   VAL A  49      15.745 -10.526 -13.442  1.00  0.00           C  
ATOM    767  O   VAL A  49      15.487 -10.317 -14.624  1.00  0.00           O  
ATOM    768  N   LEU A  50      14.840 -10.327 -12.477  1.00  0.00           N  
ATOM    769  H   LEU A  50      15.090 -10.560 -11.522  1.00  0.00           H  
ATOM    770  CA  LEU A  50      13.501  -9.795 -12.743  1.00  0.00           C  
ATOM    771  HA  LEU A  50      13.055 -10.379 -13.546  1.00  0.00           H  
ATOM    772  CB  LEU A  50      12.624  -9.941 -11.488  1.00  0.00           C  
ATOM    773  HB2 LEU A  50      13.170  -9.538 -10.634  1.00  0.00           H  
ATOM    774  HB3 LEU A  50      11.725  -9.344 -11.620  1.00  0.00           H  
ATOM    775  CG  LEU A  50      12.192 -11.389 -11.184  1.00  0.00           C  
ATOM    776  HG  LEU A  50      13.065 -12.038 -11.135  1.00  0.00           H  
ATOM    777  CD1 LEU A  50      11.489 -11.427  -9.825  1.00  0.00           C  
ATOM    778 HD11 LEU A  50      10.608 -10.784  -9.846  1.00  0.00           H  
ATOM    779 HD12 LEU A  50      11.187 -12.446  -9.589  1.00  0.00           H  
ATOM    780 HD13 LEU A  50      12.173 -11.079  -9.050  1.00  0.00           H  
ATOM    781  CD2 LEU A  50      11.234 -11.944 -12.245  1.00  0.00           C  
ATOM    782 HD21 LEU A  50      10.849 -12.913 -11.929  1.00  0.00           H  
ATOM    783 HD22 LEU A  50      10.404 -11.254 -12.394  1.00  0.00           H  
ATOM    784 HD23 LEU A  50      11.755 -12.088 -13.191  1.00  0.00           H  
ATOM    785  C   LEU A  50      13.533  -8.346 -13.256  1.00  0.00           C  
ATOM    786  O   LEU A  50      12.850  -8.045 -14.231  1.00  0.00           O  
ATOM    787  N   ARG A  51      14.361  -7.453 -12.693  1.00  0.00           N  
ATOM    788  H   ARG A  51      14.902  -7.735 -11.879  1.00  0.00           H  
ATOM    789  CA  ARG A  51      14.512  -6.081 -13.217  1.00  0.00           C  
ATOM    790  HA  ARG A  51      13.520  -5.648 -13.292  1.00  0.00           H  
ATOM    791  CB  ARG A  51      15.359  -5.217 -12.259  1.00  0.00           C  
ATOM    792  HB2 ARG A  51      16.191  -5.811 -11.877  1.00  0.00           H  
ATOM    793  HB3 ARG A  51      15.777  -4.364 -12.799  1.00  0.00           H  
ATOM    794  CG  ARG A  51      14.525  -4.687 -11.074  1.00  0.00           C  
ATOM    795  HG2 ARG A  51      13.943  -5.512 -10.658  1.00  0.00           H  
ATOM    796  HG3 ARG A  51      15.204  -4.333 -10.296  1.00  0.00           H  
ATOM    797  CD  ARG A  51      13.592  -3.524 -11.472  1.00  0.00           C  
ATOM    798  HD2 ARG A  51      14.148  -2.589 -11.379  1.00  0.00           H  
ATOM    799  HD3 ARG A  51      13.291  -3.640 -12.514  1.00  0.00           H  
ATOM    800  NE  ARG A  51      12.375  -3.496 -10.639  1.00  0.00           N  
ATOM    801  HE  ARG A  51      12.051  -4.403 -10.302  1.00  0.00           H  
ATOM    802  CZ  ARG A  51      11.548  -2.504 -10.368  1.00  0.00           C  
ATOM    803  NH1 ARG A  51      11.722  -1.307 -10.855  1.00  0.00           N  
ATOM    804 HH11 ARG A  51      12.498  -1.146 -11.469  1.00  0.00           H  
ATOM    805 HH12 ARG A  51      11.095  -0.568 -10.606  1.00  0.00           H  
ATOM    806  NH2 ARG A  51      10.510  -2.703  -9.613  1.00  0.00           N  
ATOM    807 HH21 ARG A  51      10.401  -3.627  -9.166  1.00  0.00           H  
ATOM    808 HH22 ARG A  51       9.845  -1.990  -9.402  1.00  0.00           H  
ATOM    809  C   ARG A  51      15.030  -6.051 -14.662  1.00  0.00           C  
ATOM    810  O   ARG A  51      14.632  -5.152 -15.400  1.00  0.00           O  
ATOM    811  N   GLN A  52      15.839  -7.025 -15.088  1.00  0.00           N  
ATOM    812  H   GLN A  52      16.162  -7.701 -14.407  1.00  0.00           H  
ATOM    813  CA  GLN A  52      16.198  -7.196 -16.504  1.00  0.00           C  
ATOM    814  HA  GLN A  52      16.402  -6.212 -16.929  1.00  0.00           H  
ATOM    815  CB  GLN A  52      17.480  -8.040 -16.634  1.00  0.00           C  
ATOM    816  HB2 GLN A  52      17.416  -8.923 -15.998  1.00  0.00           H  
ATOM    817  HB3 GLN A  52      17.573  -8.365 -17.672  1.00  0.00           H  
ATOM    818  CG  GLN A  52      18.732  -7.221 -16.276  1.00  0.00           C  
ATOM    819  HG2 GLN A  52      18.706  -6.287 -16.839  1.00  0.00           H  
ATOM    820  HG3 GLN A  52      18.724  -6.976 -15.214  1.00  0.00           H  
ATOM    821  CD  GLN A  52      20.044  -7.937 -16.606  1.00  0.00           C  
ATOM    822  OE1 GLN A  52      20.159  -9.150 -16.599  1.00  0.00           O  
ATOM    823  NE2 GLN A  52      21.100  -7.206 -16.892  1.00  0.00           N  
ATOM    824 HE21 GLN A  52      21.933  -7.713 -17.141  1.00  0.00           H  
ATOM    825 HE22 GLN A  52      21.053  -6.205 -16.901  1.00  0.00           H  
ATOM    826  C   GLN A  52      15.050  -7.786 -17.344  1.00  0.00           C  
ATOM    827  O   GLN A  52      14.760  -7.252 -18.418  1.00  0.00           O  
ATOM    828  N   PHE A  53      14.359  -8.823 -16.850  1.00  0.00           N  
ATOM    829  H   PHE A  53      14.657  -9.193 -15.953  1.00  0.00           H  
ATOM    830  CA  PHE A  53      13.323  -9.598 -17.567  1.00  0.00           C  
ATOM    831  HA  PHE A  53      13.811 -10.197 -18.336  1.00  0.00           H  
ATOM    832  CB  PHE A  53      12.665 -10.564 -16.556  1.00  0.00           C  
ATOM    833  HB2 PHE A  53      13.442 -11.198 -16.127  1.00  0.00           H  
ATOM    834  HB3 PHE A  53      12.241  -9.979 -15.741  1.00  0.00           H  
ATOM    835  CG  PHE A  53      11.556 -11.462 -17.084  1.00  0.00           C  
ATOM    836  CD1 PHE A  53      10.235 -10.978 -17.172  1.00  0.00           C  
ATOM    837  HD1 PHE A  53      10.010  -9.965 -16.877  1.00  0.00           H  
ATOM    838  CE1 PHE A  53       9.205 -11.806 -17.651  1.00  0.00           C  
ATOM    839  HE1 PHE A  53       8.194 -11.429 -17.734  1.00  0.00           H  
ATOM    840  CZ  PHE A  53       9.486 -13.130 -18.030  1.00  0.00           C  
ATOM    841  HZ  PHE A  53       8.693 -13.763 -18.407  1.00  0.00           H  
ATOM    842  CE2 PHE A  53      10.795 -13.631 -17.916  1.00  0.00           C  
ATOM    843  HE2 PHE A  53      11.006 -14.652 -18.206  1.00  0.00           H  
ATOM    844  CD2 PHE A  53      11.829 -12.796 -17.448  1.00  0.00           C  
ATOM    845  HD2 PHE A  53      12.834 -13.183 -17.379  1.00  0.00           H  
ATOM    846  C   PHE A  53      12.266  -8.734 -18.279  1.00  0.00           C  
ATOM    847  O   PHE A  53      11.917  -9.005 -19.431  1.00  0.00           O  
ATOM    848  N   TYR A  54      11.791  -7.662 -17.629  1.00  0.00           N  
ATOM    849  H   TYR A  54      12.097  -7.514 -16.674  1.00  0.00           H  
ATOM    850  CA  TYR A  54      10.780  -6.760 -18.199  1.00  0.00           C  
ATOM    851  HA  TYR A  54       9.893  -7.346 -18.446  1.00  0.00           H  
ATOM    852  CB  TYR A  54      10.378  -5.667 -17.192  1.00  0.00           C  
ATOM    853  HB2 TYR A  54      11.131  -4.878 -17.215  1.00  0.00           H  
ATOM    854  HB3 TYR A  54       9.439  -5.224 -17.528  1.00  0.00           H  
ATOM    855  CG  TYR A  54      10.215  -6.120 -15.757  1.00  0.00           C  
ATOM    856  CD1 TYR A  54       9.388  -7.217 -15.455  1.00  0.00           C  
ATOM    857  HD1 TYR A  54       8.850  -7.725 -16.241  1.00  0.00           H  
ATOM    858  CE1 TYR A  54       9.307  -7.689 -14.135  1.00  0.00           C  
ATOM    859  HE1 TYR A  54       8.719  -8.562 -13.909  1.00  0.00           H  
ATOM    860  CZ  TYR A  54      10.017  -7.038 -13.106  1.00  0.00           C  
ATOM    861  OH  TYR A  54       9.929  -7.493 -11.833  1.00  0.00           O  
ATOM    862  HH  TYR A  54      10.400  -6.907 -11.199  1.00  0.00           H  
ATOM    863  CE2 TYR A  54      10.799  -5.902 -13.401  1.00  0.00           C  
ATOM    864  HE2 TYR A  54      11.337  -5.412 -12.605  1.00  0.00           H  
ATOM    865  CD2 TYR A  54      10.915  -5.455 -14.731  1.00  0.00           C  
ATOM    866  HD2 TYR A  54      11.571  -4.627 -14.966  1.00  0.00           H  
ATOM    867  C   TYR A  54      11.262  -6.082 -19.485  1.00  0.00           C  
ATOM    868  O   TYR A  54      10.552  -6.073 -20.482  1.00  0.00           O  
ATOM    869  N   SER A  55      12.481  -5.532 -19.483  1.00  0.00           N  
ATOM    870  H   SER A  55      13.061  -5.665 -18.665  1.00  0.00           H  
ATOM    871  CA  SER A  55      13.003  -4.725 -20.599  1.00  0.00           C  
ATOM    872  HA  SER A  55      12.353  -3.859 -20.728  1.00  0.00           H  
ATOM    873  CB  SER A  55      14.409  -4.228 -20.245  1.00  0.00           C  
ATOM    874  HB2 SER A  55      14.730  -3.510 -21.001  1.00  0.00           H  
ATOM    875  HB3 SER A  55      14.383  -3.724 -19.277  1.00  0.00           H  
ATOM    876  OG  SER A  55      15.346  -5.289 -20.199  1.00  0.00           O  
ATOM    877  HG  SER A  55      15.104  -5.942 -19.514  1.00  0.00           H  
ATOM    878  C   SER A  55      13.021  -5.480 -21.937  1.00  0.00           C  
ATOM    879  O   SER A  55      12.910  -4.862 -23.000  1.00  0.00           O  
ATOM    880  N   HIE A  56      13.122  -6.811 -21.858  1.00  0.00           N  
ATOM    881  H   HIE A  56      13.203  -7.203 -20.931  1.00  0.00           H  
ATOM    882  CA  HIE A  56      13.061  -7.761 -22.961  1.00  0.00           C  
ATOM    883  HA  HIE A  56      13.506  -7.309 -23.849  1.00  0.00           H  
ATOM    884  CB  HIE A  56      13.914  -8.974 -22.549  1.00  0.00           C  
ATOM    885  HB2 HIE A  56      14.799  -8.615 -22.020  1.00  0.00           H  
ATOM    886  HB3 HIE A  56      13.361  -9.604 -21.852  1.00  0.00           H  
ATOM    887  CG  HIE A  56      14.414  -9.819 -23.688  1.00  0.00           C  
ATOM    888  ND1 HIE A  56      15.628  -9.629 -24.350  1.00  0.00           N  
ATOM    889  CE1 HIE A  56      15.737 -10.643 -25.218  1.00  0.00           C  
ATOM    890  HE1 HIE A  56      16.586 -10.798 -25.870  1.00  0.00           H  
ATOM    891  NE2 HIE A  56      14.658 -11.441 -25.144  1.00  0.00           N  
ATOM    892  HE2 HIE A  56      14.518 -12.282 -25.681  1.00  0.00           H  
ATOM    893  CD2 HIE A  56      13.807 -10.931 -24.188  1.00  0.00           C  
ATOM    894  HD2 HIE A  56      12.857 -11.332 -23.865  1.00  0.00           H  
ATOM    895  C   HIE A  56      11.609  -8.141 -23.311  1.00  0.00           C  
ATOM    896  O   HIE A  56      11.147  -7.869 -24.419  1.00  0.00           O  
ATOM    897  N   HIE A  57      10.872  -8.744 -22.368  1.00  0.00           N  
ATOM    898  H   HIE A  57      11.290  -8.898 -21.456  1.00  0.00           H  
ATOM    899  CA  HIE A  57       9.570  -9.376 -22.646  1.00  0.00           C  
ATOM    900  HA  HIE A  57       9.609  -9.792 -23.655  1.00  0.00           H  
ATOM    901  CB  HIE A  57       9.366 -10.563 -21.697  1.00  0.00           C  
ATOM    902  HB2 HIE A  57       9.345 -10.198 -20.669  1.00  0.00           H  
ATOM    903  HB3 HIE A  57       8.400 -11.024 -21.912  1.00  0.00           H  
ATOM    904  CG  HIE A  57      10.425 -11.639 -21.817  1.00  0.00           C  
ATOM    905  ND1 HIE A  57      10.682 -12.422 -22.947  1.00  0.00           N  
ATOM    906  CE1 HIE A  57      11.580 -13.340 -22.561  1.00  0.00           C  
ATOM    907  HE1 HIE A  57      11.969 -14.122 -23.196  1.00  0.00           H  
ATOM    908  NE2 HIE A  57      11.919 -13.165 -21.273  1.00  0.00           N  
ATOM    909  HE2 HIE A  57      12.527 -13.779 -20.731  1.00  0.00           H  
ATOM    910  CD2 HIE A  57      11.206 -12.086 -20.795  1.00  0.00           C  
ATOM    911  HD2 HIE A  57      11.194 -11.698 -19.789  1.00  0.00           H  
ATOM    912  C   HIE A  57       8.356  -8.428 -22.645  1.00  0.00           C  
ATOM    913  O   HIE A  57       7.298  -8.811 -23.140  1.00  0.00           O  
ATOM    914  N   GLU A  58       8.488  -7.174 -22.193  1.00  0.00           N  
ATOM    915  H   GLU A  58       9.377  -6.917 -21.772  1.00  0.00           H  
ATOM    916  CA  GLU A  58       7.438  -6.123 -22.229  1.00  0.00           C  
ATOM    917  HA  GLU A  58       6.538  -6.536 -21.774  1.00  0.00           H  
ATOM    918  CB  GLU A  58       7.916  -4.952 -21.334  1.00  0.00           C  
ATOM    919  HB2 GLU A  58       8.234  -5.416 -20.402  1.00  0.00           H  
ATOM    920  HB3 GLU A  58       8.787  -4.485 -21.796  1.00  0.00           H  
ATOM    921  CG  GLU A  58       6.930  -3.846 -20.920  1.00  0.00           C  
ATOM    922  HG2 GLU A  58       7.026  -2.995 -21.598  1.00  0.00           H  
ATOM    923  HG3 GLU A  58       5.913  -4.230 -21.004  1.00  0.00           H  
ATOM    924  CD  GLU A  58       7.171  -3.413 -19.454  1.00  0.00           C  
ATOM    925  OE1 GLU A  58       6.785  -4.156 -18.526  1.00  0.00           O  
ATOM    926  OE2 GLU A  58       7.762  -2.347 -19.165  1.00  0.00           O  
ATOM    927  C   GLU A  58       7.039  -5.699 -23.667  1.00  0.00           C  
ATOM    928  O   GLU A  58       6.185  -4.832 -23.856  1.00  0.00           O  
ATOM    929  N   LYS A  59       7.639  -6.343 -24.682  1.00  0.00           N  
ATOM    930  H   LYS A  59       8.348  -7.011 -24.410  1.00  0.00           H  
ATOM    931  CA  LYS A  59       7.413  -6.163 -26.127  1.00  0.00           C  
ATOM    932  HA  LYS A  59       6.490  -5.600 -26.271  1.00  0.00           H  
ATOM    933  CB  LYS A  59       8.578  -5.371 -26.748  1.00  0.00           C  
ATOM    934  HB2 LYS A  59       9.415  -6.055 -26.904  1.00  0.00           H  
ATOM    935  HB3 LYS A  59       8.263  -4.995 -27.724  1.00  0.00           H  
ATOM    936  CG  LYS A  59       9.078  -4.197 -25.893  1.00  0.00           C  
ATOM    937  HG2 LYS A  59       8.258  -3.505 -25.693  1.00  0.00           H  
ATOM    938  HG3 LYS A  59       9.462  -4.583 -24.949  1.00  0.00           H  
ATOM    939  CD  LYS A  59      10.216  -3.461 -26.599  1.00  0.00           C  
ATOM    940  HD2 LYS A  59      10.907  -4.187 -27.032  1.00  0.00           H  
ATOM    941  HD3 LYS A  59       9.806  -2.831 -27.391  1.00  0.00           H  
ATOM    942  CE  LYS A  59      10.955  -2.619 -25.556  1.00  0.00           C  
ATOM    943  HE2 LYS A  59      10.255  -1.898 -25.121  1.00  0.00           H  
ATOM    944  HE3 LYS A  59      11.292  -3.287 -24.755  1.00  0.00           H  
ATOM    945  NZ  LYS A  59      12.121  -1.931 -26.153  1.00  0.00           N  
ATOM    946  HZ1 LYS A  59      11.822  -1.288 -26.874  1.00  0.00           H  
ATOM    947  HZ2 LYS A  59      12.624  -1.422 -25.438  1.00  0.00           H  
ATOM    948  HZ3 LYS A  59      12.746  -2.619 -26.556  1.00  0.00           H  
ATOM    949  C   LYS A  59       7.247  -7.488 -26.894  1.00  0.00           C  
ATOM    950  O   LYS A  59       7.130  -7.457 -28.117  1.00  0.00           O  
ATOM    951  N   ASP A  60       7.291  -8.647 -26.225  1.00  0.00           N  
ATOM    952  H   ASP A  60       7.316  -8.634 -25.214  1.00  0.00           H  
ATOM    953  CA  ASP A  60       7.157  -9.951 -26.895  1.00  0.00           C  
ATOM    954  HA  ASP A  60       7.874  -9.976 -27.716  1.00  0.00           H  
ATOM    955  CB  ASP A  60       7.516 -11.111 -25.932  1.00  0.00           C  
ATOM    956  HB2 ASP A  60       8.506 -10.915 -25.516  1.00  0.00           H  
ATOM    957  HB3 ASP A  60       6.799 -11.115 -25.111  1.00  0.00           H  
ATOM    958  CG  ASP A  60       7.527 -12.519 -26.565  1.00  0.00           C  
ATOM    959  OD1 ASP A  60       8.067 -13.467 -25.955  1.00  0.00           O  
ATOM    960  OD2 ASP A  60       6.979 -12.719 -27.668  1.00  0.00           O  
ATOM    961  C   ASP A  60       5.750 -10.082 -27.502  1.00  0.00           C  
ATOM    962  O   ASP A  60       4.738 -10.016 -26.796  1.00  0.00           O  
ATOM    963  N   THR A  61       5.681 -10.304 -28.817  1.00  0.00           N  
ATOM    964  H   THR A  61       6.540 -10.438 -29.331  1.00  0.00           H  
ATOM    965  CA  THR A  61       4.423 -10.488 -29.555  1.00  0.00           C  
ATOM    966  HA  THR A  61       3.795  -9.618 -29.382  1.00  0.00           H  
ATOM    967  CB  THR A  61       4.663 -10.588 -31.068  1.00  0.00           C  
ATOM    968  HB  THR A  61       3.725 -10.839 -31.563  1.00  0.00           H  
ATOM    969  CG2 THR A  61       5.178  -9.275 -31.654  1.00  0.00           C  
ATOM    970 HG21 THR A  61       4.459  -8.482 -31.453  1.00  0.00           H  
ATOM    971 HG22 THR A  61       6.137  -9.009 -31.208  1.00  0.00           H  
ATOM    972 HG23 THR A  61       5.295  -9.376 -32.733  1.00  0.00           H  
ATOM    973  OG1 THR A  61       5.614 -11.586 -31.354  1.00  0.00           O  
ATOM    974  HG1 THR A  61       5.781 -11.563 -32.300  1.00  0.00           H  
ATOM    975  C   THR A  61       3.626 -11.702 -29.085  1.00  0.00           C  
ATOM    976  O   THR A  61       2.433 -11.760 -29.359  1.00  0.00           O  
ATOM    977  N   ARG A  62       4.214 -12.629 -28.315  1.00  0.00           N  
ATOM    978  H   ARG A  62       5.221 -12.539 -28.160  1.00  0.00           H  
ATOM    979  CA  ARG A  62       3.508 -13.737 -27.646  1.00  0.00           C  
ATOM    980  HA  ARG A  62       2.730 -14.115 -28.311  1.00  0.00           H  
ATOM    981  CB  ARG A  62       4.510 -14.868 -27.360  1.00  0.00           C  
ATOM    982  HB2 ARG A  62       5.269 -14.500 -26.670  1.00  0.00           H  
ATOM    983  HB3 ARG A  62       3.986 -15.694 -26.876  1.00  0.00           H  
ATOM    984  CG  ARG A  62       5.179 -15.392 -28.648  1.00  0.00           C  
ATOM    985  HG2 ARG A  62       4.417 -15.859 -29.272  1.00  0.00           H  
ATOM    986  HG3 ARG A  62       5.626 -14.574 -29.214  1.00  0.00           H  
ATOM    987  CD  ARG A  62       6.279 -16.415 -28.354  1.00  0.00           C  
ATOM    988  HD2 ARG A  62       5.858 -17.221 -27.750  1.00  0.00           H  
ATOM    989  HD3 ARG A  62       6.617 -16.830 -29.307  1.00  0.00           H  
ATOM    990  NE  ARG A  62       7.428 -15.805 -27.651  1.00  0.00           N  
ATOM    991  HE  ARG A  62       7.365 -14.806 -27.422  1.00  0.00           H  
ATOM    992  CZ  ARG A  62       8.529 -16.408 -27.246  1.00  0.00           C  
ATOM    993  NH1 ARG A  62       8.744 -17.678 -27.476  1.00  0.00           N  
ATOM    994 HH11 ARG A  62       8.036 -18.204 -27.953  1.00  0.00           H  
ATOM    995 HH12 ARG A  62       9.583 -18.117 -27.148  1.00  0.00           H  
ATOM    996  NH2 ARG A  62       9.438 -15.735 -26.611  1.00  0.00           N  
ATOM    997 HH21 ARG A  62       9.165 -14.780 -26.336  1.00  0.00           H  
ATOM    998 HH22 ARG A  62      10.237 -16.173 -26.204  1.00  0.00           H  
ATOM    999  C   ARG A  62       2.792 -13.304 -26.358  1.00  0.00           C  
ATOM   1000  O   ARG A  62       1.724 -13.830 -26.061  1.00  0.00           O  
ATOM   1001  N   CYS A  63       3.346 -12.332 -25.626  1.00  0.00           N  
ATOM   1002  H   CYS A  63       4.197 -11.912 -25.973  1.00  0.00           H  
ATOM   1003  CA  CYS A  63       2.708 -11.726 -24.447  1.00  0.00           C  
ATOM   1004  HA  CYS A  63       2.199 -12.499 -23.869  1.00  0.00           H  
ATOM   1005  CB  CYS A  63       3.768 -11.069 -23.557  1.00  0.00           C  
ATOM   1006  HB2 CYS A  63       4.433 -10.427 -24.139  1.00  0.00           H  
ATOM   1007  HB3 CYS A  63       3.256 -10.462 -22.813  1.00  0.00           H  
ATOM   1008  SG  CYS A  63       4.712 -12.334 -22.685  1.00  0.00           S  
ATOM   1009  HG  CYS A  63       5.606 -12.559 -23.658  1.00  0.00           H  
ATOM   1010  C   CYS A  63       1.654 -10.674 -24.814  1.00  0.00           C  
ATOM   1011  O   CYS A  63       0.644 -10.540 -24.123  1.00  0.00           O  
ATOM   1012  N   LEU A  64       1.881  -9.929 -25.899  1.00  0.00           N  
ATOM   1013  H   LEU A  64       2.791 -10.009 -26.345  1.00  0.00           H  
ATOM   1014  CA  LEU A  64       0.863  -9.073 -26.511  1.00  0.00           C  
ATOM   1015  HA  LEU A  64       0.395  -8.466 -25.735  1.00  0.00           H  
ATOM   1016  CB  LEU A  64       1.539  -8.143 -27.542  1.00  0.00           C  
ATOM   1017  HB2 LEU A  64       2.015  -8.765 -28.299  1.00  0.00           H  
ATOM   1018  HB3 LEU A  64       0.774  -7.547 -28.040  1.00  0.00           H  
ATOM   1019  CG  LEU A  64       2.604  -7.197 -26.940  1.00  0.00           C  
ATOM   1020  HG  LEU A  64       3.269  -7.755 -26.283  1.00  0.00           H  
ATOM   1021  CD1 LEU A  64       3.466  -6.572 -28.039  1.00  0.00           C  
ATOM   1022 HD11 LEU A  64       4.199  -5.901 -27.590  1.00  0.00           H  
ATOM   1023 HD12 LEU A  64       2.842  -6.016 -28.738  1.00  0.00           H  
ATOM   1024 HD13 LEU A  64       4.006  -7.355 -28.569  1.00  0.00           H  
ATOM   1025  CD2 LEU A  64       1.967  -6.068 -26.126  1.00  0.00           C  
ATOM   1026 HD21 LEU A  64       2.750  -5.428 -25.720  1.00  0.00           H  
ATOM   1027 HD22 LEU A  64       1.309  -5.477 -26.761  1.00  0.00           H  
ATOM   1028 HD23 LEU A  64       1.398  -6.487 -25.299  1.00  0.00           H  
ATOM   1029  C   LEU A  64      -0.242  -9.967 -27.109  1.00  0.00           C  
ATOM   1030  O   LEU A  64      -1.393  -9.918 -26.676  1.00  0.00           O  
ATOM   1031  N   GLY A  65       0.142 -10.876 -28.005  1.00  0.00           N  
ATOM   1032  H   GLY A  65       1.089 -10.834 -28.361  1.00  0.00           H  
ATOM   1033  CA  GLY A  65      -0.583 -12.104 -28.312  1.00  0.00           C  
ATOM   1034  HA2 GLY A  65       0.056 -12.733 -28.931  1.00  0.00           H  
ATOM   1035  HA3 GLY A  65      -0.773 -12.643 -27.384  1.00  0.00           H  
ATOM   1036  C   GLY A  65      -1.895 -11.921 -29.072  1.00  0.00           C  
ATOM   1037  O   GLY A  65      -1.899 -11.769 -30.289  1.00  0.00           O  
ATOM   1038  N   ALA A  66      -3.009 -12.101 -28.356  1.00  0.00           N  
ATOM   1039  H   ALA A  66      -2.893 -12.109 -27.356  1.00  0.00           H  
ATOM   1040  CA  ALA A  66      -4.230 -12.662 -28.945  1.00  0.00           C  
ATOM   1041  HA  ALA A  66      -4.224 -12.490 -30.024  1.00  0.00           H  
ATOM   1042  CB  ALA A  66      -4.180 -14.178 -28.704  1.00  0.00           C  
ATOM   1043  HB1 ALA A  66      -4.170 -14.388 -27.633  1.00  0.00           H  
ATOM   1044  HB2 ALA A  66      -5.053 -14.652 -29.154  1.00  0.00           H  
ATOM   1045  HB3 ALA A  66      -3.280 -14.596 -29.158  1.00  0.00           H  
ATOM   1046  C   ALA A  66      -5.552 -12.081 -28.416  1.00  0.00           C  
ATOM   1047  O   ALA A  66      -6.502 -11.941 -29.183  1.00  0.00           O  
ATOM   1048  N   THR A  67      -5.652 -11.756 -27.120  1.00  0.00           N  
ATOM   1049  H   THR A  67      -4.835 -11.831 -26.533  1.00  0.00           H  
ATOM   1050  CA  THR A  67      -6.884 -11.200 -26.524  1.00  0.00           C  
ATOM   1051  HA  THR A  67      -7.406 -10.652 -27.309  1.00  0.00           H  
ATOM   1052  CB  THR A  67      -7.875 -12.268 -26.000  1.00  0.00           C  
ATOM   1053  HB  THR A  67      -8.851 -11.787 -25.914  1.00  0.00           H  
ATOM   1054  CG2 THR A  67      -8.054 -13.513 -26.866  1.00  0.00           C  
ATOM   1055 HG21 THR A  67      -8.830 -14.152 -26.447  1.00  0.00           H  
ATOM   1056 HG22 THR A  67      -8.362 -13.219 -27.870  1.00  0.00           H  
ATOM   1057 HG23 THR A  67      -7.121 -14.073 -26.928  1.00  0.00           H  
ATOM   1058  OG1 THR A  67      -7.541 -12.744 -24.714  1.00  0.00           O  
ATOM   1059  HG1 THR A  67      -8.090 -13.525 -24.583  1.00  0.00           H  
ATOM   1060  C   THR A  67      -6.584 -10.200 -25.409  1.00  0.00           C  
ATOM   1061  O   THR A  67      -5.588 -10.316 -24.692  1.00  0.00           O  
ATOM   1062  N   ALA A  68      -7.499  -9.245 -25.204  1.00  0.00           N  
ATOM   1063  H   ALA A  68      -8.283  -9.172 -25.837  1.00  0.00           H  
ATOM   1064  CA  ALA A  68      -7.389  -8.257 -24.130  1.00  0.00           C  
ATOM   1065  HA  ALA A  68      -6.474  -7.682 -24.278  1.00  0.00           H  
ATOM   1066  CB  ALA A  68      -8.583  -7.302 -24.241  1.00  0.00           C  
ATOM   1067  HB1 ALA A  68      -9.517  -7.847 -24.099  1.00  0.00           H  
ATOM   1068  HB2 ALA A  68      -8.506  -6.528 -23.477  1.00  0.00           H  
ATOM   1069  HB3 ALA A  68      -8.590  -6.825 -25.223  1.00  0.00           H  
ATOM   1070  C   ALA A  68      -7.311  -8.897 -22.728  1.00  0.00           C  
ATOM   1071  O   ALA A  68      -6.632  -8.373 -21.849  1.00  0.00           O  
ATOM   1072  N   GLN A  69      -7.948 -10.056 -22.522  1.00  0.00           N  
ATOM   1073  H   GLN A  69      -8.453 -10.461 -23.295  1.00  0.00           H  
ATOM   1074  CA  GLN A  69      -7.903 -10.797 -21.257  1.00  0.00           C  
ATOM   1075  HA  GLN A  69      -8.145 -10.111 -20.443  1.00  0.00           H  
ATOM   1076  CB  GLN A  69      -8.983 -11.891 -21.316  1.00  0.00           C  
ATOM   1077  HB2 GLN A  69      -9.933 -11.431 -21.597  1.00  0.00           H  
ATOM   1078  HB3 GLN A  69      -8.716 -12.617 -22.086  1.00  0.00           H  
ATOM   1079  CG  GLN A  69      -9.184 -12.636 -19.990  1.00  0.00           C  
ATOM   1080  HG2 GLN A  69      -8.249 -13.097 -19.675  1.00  0.00           H  
ATOM   1081  HG3 GLN A  69      -9.501 -11.933 -19.219  1.00  0.00           H  
ATOM   1082  CD  GLN A  69     -10.235 -13.730 -20.139  1.00  0.00           C  
ATOM   1083  OE1 GLN A  69      -9.924 -14.893 -20.309  1.00  0.00           O  
ATOM   1084  NE2 GLN A  69     -11.510 -13.403 -20.122  1.00  0.00           N  
ATOM   1085 HE21 GLN A  69     -12.166 -14.157 -20.249  1.00  0.00           H  
ATOM   1086 HE22 GLN A  69     -11.804 -12.458 -19.957  1.00  0.00           H  
ATOM   1087  C   GLN A  69      -6.502 -11.372 -20.975  1.00  0.00           C  
ATOM   1088  O   GLN A  69      -6.002 -11.267 -19.855  1.00  0.00           O  
ATOM   1089  N   GLN A  70      -5.845 -11.931 -21.999  1.00  0.00           N  
ATOM   1090  H   GLN A  70      -6.292 -11.957 -22.909  1.00  0.00           H  
ATOM   1091  CA  GLN A  70      -4.466 -12.433 -21.911  1.00  0.00           C  
ATOM   1092  HA  GLN A  70      -4.381 -13.113 -21.061  1.00  0.00           H  
ATOM   1093  CB  GLN A  70      -4.127 -13.215 -23.193  1.00  0.00           C  
ATOM   1094  HB2 GLN A  70      -4.339 -12.586 -24.057  1.00  0.00           H  
ATOM   1095  HB3 GLN A  70      -3.058 -13.432 -23.212  1.00  0.00           H  
ATOM   1096  CG  GLN A  70      -4.926 -14.527 -23.337  1.00  0.00           C  
ATOM   1097  HG2 GLN A  70      -5.821 -14.512 -22.716  1.00  0.00           H  
ATOM   1098  HG3 GLN A  70      -5.252 -14.616 -24.373  1.00  0.00           H  
ATOM   1099  CD  GLN A  70      -4.109 -15.767 -22.985  1.00  0.00           C  
ATOM   1100  OE1 GLN A  70      -3.185 -15.737 -22.186  1.00  0.00           O  
ATOM   1101  NE2 GLN A  70      -4.415 -16.912 -23.560  1.00  0.00           N  
ATOM   1102 HE21 GLN A  70      -3.843 -17.700 -23.308  1.00  0.00           H  
ATOM   1103 HE22 GLN A  70      -5.152 -16.981 -24.238  1.00  0.00           H  
ATOM   1104  C   GLN A  70      -3.463 -11.289 -21.680  1.00  0.00           C  
ATOM   1105  O   GLN A  70      -2.629 -11.383 -20.780  1.00  0.00           O  
ATOM   1106  N   PHE A  71      -3.615 -10.177 -22.407  1.00  0.00           N  
ATOM   1107  H   PHE A  71      -4.293 -10.192 -23.164  1.00  0.00           H  
ATOM   1108  CA  PHE A  71      -2.820  -8.954 -22.236  1.00  0.00           C  
ATOM   1109  HA  PHE A  71      -1.764  -9.215 -22.323  1.00  0.00           H  
ATOM   1110  CB  PHE A  71      -3.188  -8.015 -23.395  1.00  0.00           C  
ATOM   1111  HB2 PHE A  71      -2.917  -8.508 -24.331  1.00  0.00           H  
ATOM   1112  HB3 PHE A  71      -4.272  -7.891 -23.399  1.00  0.00           H  
ATOM   1113  CG  PHE A  71      -2.547  -6.637 -23.398  1.00  0.00           C  
ATOM   1114  CD1 PHE A  71      -1.155  -6.490 -23.239  1.00  0.00           C  
ATOM   1115  HD1 PHE A  71      -0.532  -7.360 -23.072  1.00  0.00           H  
ATOM   1116  CE1 PHE A  71      -0.561  -5.220 -23.353  1.00  0.00           C  
ATOM   1117  HE1 PHE A  71       0.514  -5.124 -23.271  1.00  0.00           H  
ATOM   1118  CZ  PHE A  71      -1.351  -4.094 -23.644  1.00  0.00           C  
ATOM   1119  HZ  PHE A  71      -0.878  -3.133 -23.799  1.00  0.00           H  
ATOM   1120  CE2 PHE A  71      -2.743  -4.233 -23.792  1.00  0.00           C  
ATOM   1121  HE2 PHE A  71      -3.350  -3.381 -24.069  1.00  0.00           H  
ATOM   1122  CD2 PHE A  71      -3.338  -5.501 -23.663  1.00  0.00           C  
ATOM   1123  HD2 PHE A  71      -4.402  -5.613 -23.827  1.00  0.00           H  
ATOM   1124  C   PHE A  71      -3.028  -8.278 -20.861  1.00  0.00           C  
ATOM   1125  O   PHE A  71      -2.092  -7.703 -20.298  1.00  0.00           O  
ATOM   1126  N   HIE A  72      -4.231  -8.374 -20.278  1.00  0.00           N  
ATOM   1127  H   HIE A  72      -4.995  -8.768 -20.817  1.00  0.00           H  
ATOM   1128  CA  HIE A  72      -4.502  -7.934 -18.905  1.00  0.00           C  
ATOM   1129  HA  HIE A  72      -4.131  -6.918 -18.773  1.00  0.00           H  
ATOM   1130  CB  HIE A  72      -6.014  -7.917 -18.638  1.00  0.00           C  
ATOM   1131  HB2 HIE A  72      -6.485  -7.180 -19.289  1.00  0.00           H  
ATOM   1132  HB3 HIE A  72      -6.441  -8.894 -18.860  1.00  0.00           H  
ATOM   1133  CG  HIE A  72      -6.325  -7.566 -17.207  1.00  0.00           C  
ATOM   1134  ND1 HIE A  72      -6.186  -6.295 -16.652  1.00  0.00           N  
ATOM   1135  CE1 HIE A  72      -6.404  -6.447 -15.337  1.00  0.00           C  
ATOM   1136  HE1 HIE A  72      -6.354  -5.645 -14.611  1.00  0.00           H  
ATOM   1137  NE2 HIE A  72      -6.670  -7.733 -15.047  1.00  0.00           N  
ATOM   1138  HE2 HIE A  72      -6.823  -8.105 -14.119  1.00  0.00           H  
ATOM   1139  CD2 HIE A  72      -6.618  -8.457 -16.216  1.00  0.00           C  
ATOM   1140  HD2 HIE A  72      -6.722  -9.526 -16.328  1.00  0.00           H  
ATOM   1141  C   HIE A  72      -3.760  -8.794 -17.876  1.00  0.00           C  
ATOM   1142  O   HIE A  72      -3.023  -8.253 -17.056  1.00  0.00           O  
ATOM   1143  N   ARG A  73      -3.882 -10.128 -17.958  1.00  0.00           N  
ATOM   1144  H   ARG A  73      -4.492 -10.514 -18.671  1.00  0.00           H  
ATOM   1145  CA  ARG A  73      -3.144 -11.048 -17.071  1.00  0.00           C  
ATOM   1146  HA  ARG A  73      -3.333 -10.764 -16.033  1.00  0.00           H  
ATOM   1147  CB  ARG A  73      -3.626 -12.497 -17.253  1.00  0.00           C  
ATOM   1148  HB2 ARG A  73      -3.624 -12.764 -18.312  1.00  0.00           H  
ATOM   1149  HB3 ARG A  73      -2.932 -13.158 -16.729  1.00  0.00           H  
ATOM   1150  CG  ARG A  73      -5.030 -12.709 -16.660  1.00  0.00           C  
ATOM   1151  HG2 ARG A  73      -5.043 -12.347 -15.632  1.00  0.00           H  
ATOM   1152  HG3 ARG A  73      -5.767 -12.153 -17.242  1.00  0.00           H  
ATOM   1153  CD  ARG A  73      -5.391 -14.197 -16.663  1.00  0.00           C  
ATOM   1154  HD2 ARG A  73      -5.465 -14.526 -17.702  1.00  0.00           H  
ATOM   1155  HD3 ARG A  73      -4.588 -14.753 -16.177  1.00  0.00           H  
ATOM   1156  NE  ARG A  73      -6.653 -14.470 -15.944  1.00  0.00           N  
ATOM   1157  HE  ARG A  73      -6.931 -13.798 -15.245  1.00  0.00           H  
ATOM   1158  CZ  ARG A  73      -7.398 -15.555 -16.081  1.00  0.00           C  
ATOM   1159  NH1 ARG A  73      -7.063 -16.524 -16.890  1.00  0.00           N  
ATOM   1160 HH11 ARG A  73      -6.176 -16.474 -17.368  1.00  0.00           H  
ATOM   1161 HH12 ARG A  73      -7.657 -17.324 -16.994  1.00  0.00           H  
ATOM   1162  NH2 ARG A  73      -8.507 -15.701 -15.414  1.00  0.00           N  
ATOM   1163 HH21 ARG A  73      -8.760 -15.034 -14.704  1.00  0.00           H  
ATOM   1164 HH22 ARG A  73      -9.057 -16.534 -15.519  1.00  0.00           H  
ATOM   1165  C   ARG A  73      -1.625 -10.926 -17.233  1.00  0.00           C  
ATOM   1166  O   ARG A  73      -0.929 -10.973 -16.226  1.00  0.00           O  
ATOM   1167  N   HIE A  74      -1.117 -10.673 -18.444  1.00  0.00           N  
ATOM   1168  H   HIE A  74      -1.739 -10.716 -19.243  1.00  0.00           H  
ATOM   1169  CA  HIE A  74       0.296 -10.334 -18.669  1.00  0.00           C  
ATOM   1170  HA  HIE A  74       0.935 -11.137 -18.295  1.00  0.00           H  
ATOM   1171  CB  HIE A  74       0.593 -10.183 -20.171  1.00  0.00           C  
ATOM   1172  HB2 HIE A  74       0.496 -11.156 -20.656  1.00  0.00           H  
ATOM   1173  HB3 HIE A  74      -0.127  -9.503 -20.624  1.00  0.00           H  
ATOM   1174  CG  HIE A  74       1.983  -9.653 -20.427  1.00  0.00           C  
ATOM   1175  ND1 HIE A  74       3.152 -10.263 -19.980  1.00  0.00           N  
ATOM   1176  CE1 HIE A  74       4.163  -9.494 -20.411  1.00  0.00           C  
ATOM   1177  HE1 HIE A  74       5.211  -9.713 -20.255  1.00  0.00           H  
ATOM   1178  NE2 HIE A  74       3.686  -8.428 -21.075  1.00  0.00           N  
ATOM   1179  HE2 HIE A  74       4.257  -7.711 -21.499  1.00  0.00           H  
ATOM   1180  CD2 HIE A  74       2.310  -8.512 -21.104  1.00  0.00           C  
ATOM   1181  HD2 HIE A  74       1.621  -7.833 -21.584  1.00  0.00           H  
ATOM   1182  C   HIE A  74       0.690  -9.078 -17.883  1.00  0.00           C  
ATOM   1183  O   HIE A  74       1.551  -9.138 -17.010  1.00  0.00           O  
ATOM   1184  N   LYS A  75       0.017  -7.945 -18.111  1.00  0.00           N  
ATOM   1185  H   LYS A  75      -0.733  -7.955 -18.793  1.00  0.00           H  
ATOM   1186  CA  LYS A  75       0.346  -6.693 -17.405  1.00  0.00           C  
ATOM   1187  HA  LYS A  75       1.409  -6.492 -17.548  1.00  0.00           H  
ATOM   1188  CB  LYS A  75      -0.456  -5.525 -17.990  1.00  0.00           C  
ATOM   1189  HB2 LYS A  75      -1.507  -5.804 -18.073  1.00  0.00           H  
ATOM   1190  HB3 LYS A  75      -0.374  -4.675 -17.311  1.00  0.00           H  
ATOM   1191  CG  LYS A  75       0.109  -5.109 -19.360  1.00  0.00           C  
ATOM   1192  HG2 LYS A  75       1.177  -4.915 -19.254  1.00  0.00           H  
ATOM   1193  HG3 LYS A  75      -0.019  -5.919 -20.079  1.00  0.00           H  
ATOM   1194  CD  LYS A  75      -0.553  -3.836 -19.903  1.00  0.00           C  
ATOM   1195  HD2 LYS A  75      -0.470  -3.047 -19.152  1.00  0.00           H  
ATOM   1196  HD3 LYS A  75      -0.012  -3.522 -20.798  1.00  0.00           H  
ATOM   1197  CE  LYS A  75      -2.024  -4.083 -20.257  1.00  0.00           C  
ATOM   1198  HE2 LYS A  75      -2.064  -4.840 -21.049  1.00  0.00           H  
ATOM   1199  HE3 LYS A  75      -2.535  -4.493 -19.381  1.00  0.00           H  
ATOM   1200  NZ  LYS A  75      -2.692  -2.836 -20.704  1.00  0.00           N  
ATOM   1201  HZ1 LYS A  75      -2.233  -2.483 -21.534  1.00  0.00           H  
ATOM   1202  HZ2 LYS A  75      -3.661  -3.025 -20.929  1.00  0.00           H  
ATOM   1203  HZ3 LYS A  75      -2.660  -2.126 -19.982  1.00  0.00           H  
ATOM   1204  C   LYS A  75       0.161  -6.802 -15.888  1.00  0.00           C  
ATOM   1205  O   LYS A  75       0.973  -6.263 -15.146  1.00  0.00           O  
ATOM   1206  N   GLN A  76      -0.862  -7.520 -15.425  1.00  0.00           N  
ATOM   1207  H   GLN A  76      -1.525  -7.892 -16.094  1.00  0.00           H  
ATOM   1208  CA  GLN A  76      -1.111  -7.757 -14.003  1.00  0.00           C  
ATOM   1209  HA  GLN A  76      -1.059  -6.794 -13.497  1.00  0.00           H  
ATOM   1210  CB  GLN A  76      -2.534  -8.316 -13.834  1.00  0.00           C  
ATOM   1211  HB2 GLN A  76      -3.236  -7.690 -14.385  1.00  0.00           H  
ATOM   1212  HB3 GLN A  76      -2.576  -9.318 -14.264  1.00  0.00           H  
ATOM   1213  CG  GLN A  76      -2.992  -8.396 -12.372  1.00  0.00           C  
ATOM   1214  HG2 GLN A  76      -3.981  -8.856 -12.341  1.00  0.00           H  
ATOM   1215  HG3 GLN A  76      -2.310  -9.042 -11.817  1.00  0.00           H  
ATOM   1216  CD  GLN A  76      -3.075  -7.040 -11.661  1.00  0.00           C  
ATOM   1217  OE1 GLN A  76      -3.092  -5.970 -12.256  1.00  0.00           O  
ATOM   1218  NE2 GLN A  76      -3.118  -7.067 -10.353  1.00  0.00           N  
ATOM   1219 HE21 GLN A  76      -3.172  -6.199  -9.813  1.00  0.00           H  
ATOM   1220 HE22 GLN A  76      -2.929  -7.929  -9.876  1.00  0.00           H  
ATOM   1221  C   GLN A  76      -0.048  -8.661 -13.357  1.00  0.00           C  
ATOM   1222  O   GLN A  76       0.372  -8.390 -12.233  1.00  0.00           O  
ATOM   1223  N   LEU A  77       0.449  -9.679 -14.069  1.00  0.00           N  
ATOM   1224  H   LEU A  77       0.051  -9.877 -14.983  1.00  0.00           H  
ATOM   1225  CA  LEU A  77       1.617 -10.466 -13.663  1.00  0.00           C  
ATOM   1226  HA  LEU A  77       1.450 -10.855 -12.657  1.00  0.00           H  
ATOM   1227  CB  LEU A  77       1.757 -11.657 -14.633  1.00  0.00           C  
ATOM   1228  HB2 LEU A  77       0.836 -12.238 -14.608  1.00  0.00           H  
ATOM   1229  HB3 LEU A  77       1.845 -11.259 -15.643  1.00  0.00           H  
ATOM   1230  CG  LEU A  77       2.955 -12.592 -14.360  1.00  0.00           C  
ATOM   1231  HG  LEU A  77       3.642 -12.137 -13.649  1.00  0.00           H  
ATOM   1232  CD1 LEU A  77       2.502 -13.948 -13.810  1.00  0.00           C  
ATOM   1233 HD11 LEU A  77       3.371 -14.576 -13.612  1.00  0.00           H  
ATOM   1234 HD12 LEU A  77       1.951 -13.812 -12.881  1.00  0.00           H  
ATOM   1235 HD13 LEU A  77       1.859 -14.456 -14.529  1.00  0.00           H  
ATOM   1236  CD2 LEU A  77       3.714 -12.855 -15.657  1.00  0.00           C  
ATOM   1237 HD21 LEU A  77       4.100 -11.919 -16.062  1.00  0.00           H  
ATOM   1238 HD22 LEU A  77       4.553 -13.526 -15.470  1.00  0.00           H  
ATOM   1239 HD23 LEU A  77       3.044 -13.313 -16.383  1.00  0.00           H  
ATOM   1240  C   LEU A  77       2.871  -9.576 -13.611  1.00  0.00           C  
ATOM   1241  O   LEU A  77       3.560  -9.554 -12.595  1.00  0.00           O  
ATOM   1242  N   ILE A  78       3.135  -8.773 -14.649  1.00  0.00           N  
ATOM   1243  H   ILE A  78       2.555  -8.864 -15.482  1.00  0.00           H  
ATOM   1244  CA  ILE A  78       4.259  -7.820 -14.676  1.00  0.00           C  
ATOM   1245  HA  ILE A  78       5.180  -8.385 -14.538  1.00  0.00           H  
ATOM   1246  CB  ILE A  78       4.327  -7.127 -16.059  1.00  0.00           C  
ATOM   1247  HB  ILE A  78       3.334  -6.742 -16.286  1.00  0.00           H  
ATOM   1248  CG2 ILE A  78       5.278  -5.920 -16.062  1.00  0.00           C  
ATOM   1249 HG21 ILE A  78       4.879  -5.119 -15.441  1.00  0.00           H  
ATOM   1250 HG22 ILE A  78       6.259  -6.221 -15.694  1.00  0.00           H  
ATOM   1251 HG23 ILE A  78       5.373  -5.544 -17.079  1.00  0.00           H  
ATOM   1252  CG1 ILE A  78       4.708  -8.101 -17.203  1.00  0.00           C  
ATOM   1253 HG12 ILE A  78       4.077  -8.986 -17.153  1.00  0.00           H  
ATOM   1254 HG13 ILE A  78       4.495  -7.610 -18.153  1.00  0.00           H  
ATOM   1255  CD1 ILE A  78       6.169  -8.573 -17.237  1.00  0.00           C  
ATOM   1256 HD11 ILE A  78       6.453  -9.009 -16.281  1.00  0.00           H  
ATOM   1257 HD12 ILE A  78       6.284  -9.329 -18.015  1.00  0.00           H  
ATOM   1258 HD13 ILE A  78       6.829  -7.738 -17.473  1.00  0.00           H  
ATOM   1259  C   ILE A  78       4.199  -6.809 -13.511  1.00  0.00           C  
ATOM   1260  O   ILE A  78       5.245  -6.493 -12.943  1.00  0.00           O  
ATOM   1261  N   ARG A  79       3.009  -6.340 -13.095  1.00  0.00           N  
ATOM   1262  H   ARG A  79       2.189  -6.588 -13.643  1.00  0.00           H  
ATOM   1263  CA  ARG A  79       2.830  -5.527 -11.870  1.00  0.00           C  
ATOM   1264  HA  ARG A  79       3.503  -4.669 -11.898  1.00  0.00           H  
ATOM   1265  CB  ARG A  79       1.386  -5.014 -11.745  1.00  0.00           C  
ATOM   1266  HB2 ARG A  79       0.685  -5.819 -11.966  1.00  0.00           H  
ATOM   1267  HB3 ARG A  79       1.217  -4.694 -10.715  1.00  0.00           H  
ATOM   1268  CG  ARG A  79       1.107  -3.822 -12.667  1.00  0.00           C  
ATOM   1269  HG2 ARG A  79       1.759  -2.989 -12.399  1.00  0.00           H  
ATOM   1270  HG3 ARG A  79       1.315  -4.104 -13.700  1.00  0.00           H  
ATOM   1271  CD  ARG A  79      -0.356  -3.380 -12.557  1.00  0.00           C  
ATOM   1272  HD2 ARG A  79      -0.549  -2.633 -13.329  1.00  0.00           H  
ATOM   1273  HD3 ARG A  79      -0.996  -4.242 -12.757  1.00  0.00           H  
ATOM   1274  NE  ARG A  79      -0.664  -2.785 -11.240  1.00  0.00           N  
ATOM   1275  HE  ARG A  79       0.093  -2.360 -10.705  1.00  0.00           H  
ATOM   1276  CZ  ARG A  79      -1.830  -2.790 -10.620  1.00  0.00           C  
ATOM   1277  NH1 ARG A  79      -2.850  -3.500 -11.002  1.00  0.00           N  
ATOM   1278 HH11 ARG A  79      -2.755  -4.238 -11.686  1.00  0.00           H  
ATOM   1279 HH12 ARG A  79      -3.628  -3.498 -10.348  1.00  0.00           H  
ATOM   1280  NH2 ARG A  79      -2.022  -2.099  -9.541  1.00  0.00           N  
ATOM   1281 HH21 ARG A  79      -1.273  -1.549  -9.105  1.00  0.00           H  
ATOM   1282 HH22 ARG A  79      -2.916  -2.198  -9.056  1.00  0.00           H  
ATOM   1283  C   ARG A  79       3.203  -6.301 -10.608  1.00  0.00           C  
ATOM   1284  O   ARG A  79       3.980  -5.800  -9.801  1.00  0.00           O  
ATOM   1285  N   PHE A  80       2.713  -7.528 -10.445  1.00  0.00           N  
ATOM   1286  H   PHE A  80       2.063  -7.895 -11.133  1.00  0.00           H  
ATOM   1287  CA  PHE A  80       3.079  -8.353  -9.293  1.00  0.00           C  
ATOM   1288  HA  PHE A  80       2.887  -7.780  -8.388  1.00  0.00           H  
ATOM   1289  CB  PHE A  80       2.205  -9.614  -9.258  1.00  0.00           C  
ATOM   1290  HB2 PHE A  80       2.318 -10.128 -10.211  1.00  0.00           H  
ATOM   1291  HB3 PHE A  80       2.595 -10.263  -8.478  1.00  0.00           H  
ATOM   1292  CG  PHE A  80       0.715  -9.443  -8.986  1.00  0.00           C  
ATOM   1293  CD1 PHE A  80       0.225  -8.467  -8.090  1.00  0.00           C  
ATOM   1294  HD1 PHE A  80       0.899  -7.784  -7.597  1.00  0.00           H  
ATOM   1295  CE1 PHE A  80      -1.152  -8.388  -7.804  1.00  0.00           C  
ATOM   1296  HE1 PHE A  80      -1.521  -7.642  -7.115  1.00  0.00           H  
ATOM   1297  CZ  PHE A  80      -2.047  -9.293  -8.394  1.00  0.00           C  
ATOM   1298  HZ  PHE A  80      -3.100  -9.250  -8.147  1.00  0.00           H  
ATOM   1299  CE2 PHE A  80      -1.567 -10.262  -9.289  1.00  0.00           C  
ATOM   1300  HE2 PHE A  80      -2.252 -10.963  -9.738  1.00  0.00           H  
ATOM   1301  CD2 PHE A  80      -0.194 -10.339  -9.580  1.00  0.00           C  
ATOM   1302  HD2 PHE A  80       0.164 -11.102 -10.257  1.00  0.00           H  
ATOM   1303  C   PHE A  80       4.588  -8.674  -9.256  1.00  0.00           C  
ATOM   1304  O   PHE A  80       5.187  -8.562  -8.191  1.00  0.00           O  
ATOM   1305  N   LEU A  81       5.250  -8.949 -10.388  1.00  0.00           N  
ATOM   1306  H   LEU A  81       4.715  -9.048 -11.247  1.00  0.00           H  
ATOM   1307  CA  LEU A  81       6.717  -9.077 -10.449  1.00  0.00           C  
ATOM   1308  HA  LEU A  81       7.028  -9.826  -9.722  1.00  0.00           H  
ATOM   1309  CB  LEU A  81       7.155  -9.551 -11.848  1.00  0.00           C  
ATOM   1310  HB2 LEU A  81       6.787  -8.825 -12.573  1.00  0.00           H  
ATOM   1311  HB3 LEU A  81       8.244  -9.537 -11.875  1.00  0.00           H  
ATOM   1312  CG  LEU A  81       6.700 -10.955 -12.290  1.00  0.00           C  
ATOM   1313  HG  LEU A  81       5.619 -11.018 -12.242  1.00  0.00           H  
ATOM   1314  CD1 LEU A  81       7.118 -11.195 -13.742  1.00  0.00           C  
ATOM   1315 HD11 LEU A  81       6.667 -12.120 -14.094  1.00  0.00           H  
ATOM   1316 HD12 LEU A  81       6.754 -10.382 -14.368  1.00  0.00           H  
ATOM   1317 HD13 LEU A  81       8.203 -11.265 -13.824  1.00  0.00           H  
ATOM   1318  CD2 LEU A  81       7.295 -12.073 -11.427  1.00  0.00           C  
ATOM   1319 HD21 LEU A  81       7.000 -13.043 -11.826  1.00  0.00           H  
ATOM   1320 HD22 LEU A  81       8.382 -12.007 -11.421  1.00  0.00           H  
ATOM   1321 HD23 LEU A  81       6.922 -11.989 -10.410  1.00  0.00           H  
ATOM   1322  C   LEU A  81       7.440  -7.765 -10.068  1.00  0.00           C  
ATOM   1323  O   LEU A  81       8.356  -7.784  -9.244  1.00  0.00           O  
ATOM   1324  N   LYS A  82       6.981  -6.610 -10.584  1.00  0.00           N  
ATOM   1325  H   LYS A  82       6.228  -6.667 -11.265  1.00  0.00           H  
ATOM   1326  CA  LYS A  82       7.529  -5.270 -10.272  1.00  0.00           C  
ATOM   1327  HA  LYS A  82       8.616  -5.342 -10.326  1.00  0.00           H  
ATOM   1328  CB  LYS A  82       7.055  -4.241 -11.330  1.00  0.00           C  
ATOM   1329  HB2 LYS A  82       5.976  -4.335 -11.462  1.00  0.00           H  
ATOM   1330  HB3 LYS A  82       7.269  -3.234 -10.966  1.00  0.00           H  
ATOM   1331  CG  LYS A  82       7.768  -4.418 -12.690  1.00  0.00           C  
ATOM   1332  HG2 LYS A  82       8.832  -4.237 -12.540  1.00  0.00           H  
ATOM   1333  HG3 LYS A  82       7.641  -5.446 -13.028  1.00  0.00           H  
ATOM   1334  CD  LYS A  82       7.277  -3.478 -13.812  1.00  0.00           C  
ATOM   1335  HD2 LYS A  82       6.199  -3.602 -13.926  1.00  0.00           H  
ATOM   1336  HD3 LYS A  82       7.483  -2.445 -13.535  1.00  0.00           H  
ATOM   1337  CE  LYS A  82       7.978  -3.815 -15.147  1.00  0.00           C  
ATOM   1338  HE2 LYS A  82       9.061  -3.755 -15.009  1.00  0.00           H  
ATOM   1339  HE3 LYS A  82       7.741  -4.854 -15.394  1.00  0.00           H  
ATOM   1340  NZ  LYS A  82       7.564  -2.943 -16.281  1.00  0.00           N  
ATOM   1341  HZ1 LYS A  82       8.041  -2.055 -16.312  1.00  0.00           H  
ATOM   1342  HZ2 LYS A  82       7.724  -3.391 -17.197  1.00  0.00           H  
ATOM   1343  HZ3 LYS A  82       6.566  -2.804 -16.309  1.00  0.00           H  
ATOM   1344  C   LYS A  82       7.242  -4.797  -8.831  1.00  0.00           C  
ATOM   1345  O   LYS A  82       7.884  -3.842  -8.381  1.00  0.00           O  
ATOM   1346  N   ARG A  83       6.327  -5.455  -8.093  1.00  0.00           N  
ATOM   1347  H   ARG A  83       5.719  -6.091  -8.597  1.00  0.00           H  
ATOM   1348  CA  ARG A  83       6.213  -5.418  -6.614  1.00  0.00           C  
ATOM   1349  HA  ARG A  83       6.514  -4.437  -6.239  1.00  0.00           H  
ATOM   1350  CB  ARG A  83       4.760  -5.697  -6.158  1.00  0.00           C  
ATOM   1351  HB2 ARG A  83       4.419  -6.638  -6.593  1.00  0.00           H  
ATOM   1352  HB3 ARG A  83       4.755  -5.815  -5.074  1.00  0.00           H  
ATOM   1353  CG  ARG A  83       3.736  -4.602  -6.510  1.00  0.00           C  
ATOM   1354  HG2 ARG A  83       4.086  -3.642  -6.131  1.00  0.00           H  
ATOM   1355  HG3 ARG A  83       3.660  -4.529  -7.593  1.00  0.00           H  
ATOM   1356  CD  ARG A  83       2.347  -4.906  -5.914  1.00  0.00           C  
ATOM   1357  HD2 ARG A  83       2.247  -5.984  -5.771  1.00  0.00           H  
ATOM   1358  HD3 ARG A  83       2.268  -4.418  -4.940  1.00  0.00           H  
ATOM   1359  NE  ARG A  83       1.265  -4.432  -6.803  1.00  0.00           N  
ATOM   1360  HE  ARG A  83       1.525  -3.820  -7.570  1.00  0.00           H  
ATOM   1361  CZ  ARG A  83      -0.023  -4.720  -6.785  1.00  0.00           C  
ATOM   1362  NH1 ARG A  83      -0.622  -5.368  -5.827  1.00  0.00           N  
ATOM   1363 HH11 ARG A  83      -0.095  -5.613  -5.008  1.00  0.00           H  
ATOM   1364 HH12 ARG A  83      -1.638  -5.447  -5.843  1.00  0.00           H  
ATOM   1365  NH2 ARG A  83      -0.758  -4.306  -7.764  1.00  0.00           N  
ATOM   1366 HH21 ARG A  83      -0.356  -3.595  -8.367  1.00  0.00           H  
ATOM   1367 HH22 ARG A  83      -1.753  -4.525  -7.833  1.00  0.00           H  
ATOM   1368  C   ARG A  83       7.158  -6.422  -5.929  1.00  0.00           C  
ATOM   1369  O   ARG A  83       7.827  -6.069  -4.960  1.00  0.00           O  
ATOM   1370  N   LEU A  84       7.241  -7.653  -6.439  1.00  0.00           N  
ATOM   1371  H   LEU A  84       6.661  -7.871  -7.240  1.00  0.00           H  
ATOM   1372  CA  LEU A  84       8.038  -8.740  -5.860  1.00  0.00           C  
ATOM   1373  HA  LEU A  84       7.678  -8.926  -4.848  1.00  0.00           H  
ATOM   1374  CB  LEU A  84       7.817 -10.007  -6.713  1.00  0.00           C  
ATOM   1375  HB2 LEU A  84       6.760 -10.252  -6.735  1.00  0.00           H  
ATOM   1376  HB3 LEU A  84       8.126  -9.790  -7.734  1.00  0.00           H  
ATOM   1377  CG  LEU A  84       8.601 -11.244  -6.257  1.00  0.00           C  
ATOM   1378  HG  LEU A  84       9.664 -11.021  -6.281  1.00  0.00           H  
ATOM   1379  CD1 LEU A  84       8.218 -11.712  -4.854  1.00  0.00           C  
ATOM   1380 HD11 LEU A  84       7.156 -11.954  -4.813  1.00  0.00           H  
ATOM   1381 HD12 LEU A  84       8.802 -12.598  -4.608  1.00  0.00           H  
ATOM   1382 HD13 LEU A  84       8.448 -10.935  -4.128  1.00  0.00           H  
ATOM   1383  CD2 LEU A  84       8.343 -12.402  -7.221  1.00  0.00           C  
ATOM   1384 HD21 LEU A  84       7.303 -12.716  -7.166  1.00  0.00           H  
ATOM   1385 HD22 LEU A  84       8.577 -12.097  -8.241  1.00  0.00           H  
ATOM   1386 HD23 LEU A  84       8.983 -13.243  -6.959  1.00  0.00           H  
ATOM   1387  C   LEU A  84       9.530  -8.390  -5.761  1.00  0.00           C  
ATOM   1388  O   LEU A  84      10.152  -8.628  -4.726  1.00  0.00           O  
ATOM   1389  N   ASP A  85      10.107  -7.834  -6.829  1.00  0.00           N  
ATOM   1390  H   ASP A  85       9.537  -7.679  -7.657  1.00  0.00           H  
ATOM   1391  CA  ASP A  85      11.549  -7.590  -6.902  1.00  0.00           C  
ATOM   1392  HA  ASP A  85      12.053  -8.536  -6.698  1.00  0.00           H  
ATOM   1393  CB  ASP A  85      11.949  -7.183  -8.328  1.00  0.00           C  
ATOM   1394  HB2 ASP A  85      13.019  -6.961  -8.334  1.00  0.00           H  
ATOM   1395  HB3 ASP A  85      11.784  -8.048  -8.972  1.00  0.00           H  
ATOM   1396  CG  ASP A  85      11.201  -5.993  -8.933  1.00  0.00           C  
ATOM   1397  OD1 ASP A  85      10.740  -5.081  -8.216  1.00  0.00           O  
ATOM   1398  OD2 ASP A  85      11.157  -5.911 -10.180  1.00  0.00           O  
ATOM   1399  C   ASP A  85      12.052  -6.606  -5.829  1.00  0.00           C  
ATOM   1400  O   ASP A  85      13.067  -6.880  -5.191  1.00  0.00           O  
ATOM   1401  N   ARG A  86      11.335  -5.510  -5.560  1.00  0.00           N  
ATOM   1402  H   ARG A  86      10.569  -5.310  -6.199  1.00  0.00           H  
ATOM   1403  CA  ARG A  86      11.706  -4.514  -4.536  1.00  0.00           C  
ATOM   1404  HA  ARG A  86      12.731  -4.195  -4.726  1.00  0.00           H  
ATOM   1405  CB  ARG A  86      10.802  -3.274  -4.606  1.00  0.00           C  
ATOM   1406  HB2 ARG A  86       9.810  -3.525  -4.236  1.00  0.00           H  
ATOM   1407  HB3 ARG A  86      11.228  -2.510  -3.954  1.00  0.00           H  
ATOM   1408  CG  ARG A  86      10.655  -2.707  -6.026  1.00  0.00           C  
ATOM   1409  HG2 ARG A  86      11.602  -2.814  -6.555  1.00  0.00           H  
ATOM   1410  HG3 ARG A  86       9.895  -3.283  -6.553  1.00  0.00           H  
ATOM   1411  CD  ARG A  86      10.266  -1.225  -6.045  1.00  0.00           C  
ATOM   1412  HD2 ARG A  86      11.106  -0.651  -5.647  1.00  0.00           H  
ATOM   1413  HD3 ARG A  86      10.108  -0.911  -7.076  1.00  0.00           H  
ATOM   1414  NE  ARG A  86       9.078  -0.909  -5.240  1.00  0.00           N  
ATOM   1415  HE  ARG A  86       9.241  -0.433  -4.347  1.00  0.00           H  
ATOM   1416  CZ  ARG A  86       7.806  -1.061  -5.538  1.00  0.00           C  
ATOM   1417  NH1 ARG A  86       7.364  -1.728  -6.564  1.00  0.00           N  
ATOM   1418 HH11 ARG A  86       7.963  -2.341  -7.091  1.00  0.00           H  
ATOM   1419 HH12 ARG A  86       6.367  -1.765  -6.673  1.00  0.00           H  
ATOM   1420  NH2 ARG A  86       6.896  -0.524  -4.802  1.00  0.00           N  
ATOM   1421 HH21 ARG A  86       7.166  -0.016  -3.955  1.00  0.00           H  
ATOM   1422 HH22 ARG A  86       5.909  -0.632  -5.003  1.00  0.00           H  
ATOM   1423  C   ARG A  86      11.700  -5.095  -3.121  1.00  0.00           C  
ATOM   1424  O   ARG A  86      12.564  -4.750  -2.322  1.00  0.00           O  
ATOM   1425  N   ASN A  87      10.772  -6.008  -2.824  1.00  0.00           N  
ATOM   1426  H   ASN A  87      10.104  -6.246  -3.544  1.00  0.00           H  
ATOM   1427  CA  ASN A  87      10.732  -6.726  -1.547  1.00  0.00           C  
ATOM   1428  HA  ASN A  87      10.926  -6.020  -0.737  1.00  0.00           H  
ATOM   1429  CB  ASN A  87       9.337  -7.340  -1.345  1.00  0.00           C  
ATOM   1430  HB2 ASN A  87       8.940  -7.703  -2.294  1.00  0.00           H  
ATOM   1431  HB3 ASN A  87       9.435  -8.183  -0.667  1.00  0.00           H  
ATOM   1432  CG  ASN A  87       8.338  -6.403  -0.691  1.00  0.00           C  
ATOM   1433  OD1 ASN A  87       8.656  -5.345  -0.169  1.00  0.00           O  
ATOM   1434  ND2 ASN A  87       7.095  -6.815  -0.640  1.00  0.00           N  
ATOM   1435 HD21 ASN A  87       6.433  -6.230  -0.124  1.00  0.00           H  
ATOM   1436 HD22 ASN A  87       6.834  -7.703  -1.014  1.00  0.00           H  
ATOM   1437  C   ASN A  87      11.830  -7.793  -1.425  1.00  0.00           C  
ATOM   1438  O   ASN A  87      12.398  -7.941  -0.346  1.00  0.00           O  
ATOM   1439  N   LEU A  88      12.179  -8.501  -2.508  1.00  0.00           N  
ATOM   1440  H   LEU A  88      11.639  -8.375  -3.357  1.00  0.00           H  
ATOM   1441  CA  LEU A  88      13.368  -9.368  -2.550  1.00  0.00           C  
ATOM   1442  HA  LEU A  88      13.327 -10.076  -1.722  1.00  0.00           H  
ATOM   1443  CB  LEU A  88      13.395 -10.126  -3.887  1.00  0.00           C  
ATOM   1444  HB2 LEU A  88      13.237  -9.395  -4.675  1.00  0.00           H  
ATOM   1445  HB3 LEU A  88      14.387 -10.556  -4.030  1.00  0.00           H  
ATOM   1446  CG  LEU A  88      12.350 -11.237  -4.047  1.00  0.00           C  
ATOM   1447  HG  LEU A  88      11.366 -10.873  -3.749  1.00  0.00           H  
ATOM   1448  CD1 LEU A  88      12.301 -11.643  -5.519  1.00  0.00           C  
ATOM   1449 HD11 LEU A  88      13.261 -12.054  -5.832  1.00  0.00           H  
ATOM   1450 HD12 LEU A  88      11.515 -12.375  -5.665  1.00  0.00           H  
ATOM   1451 HD13 LEU A  88      12.073 -10.774  -6.134  1.00  0.00           H  
ATOM   1452  CD2 LEU A  88      12.696 -12.478  -3.222  1.00  0.00           C  
ATOM   1453 HD21 LEU A  88      13.658 -12.882  -3.539  1.00  0.00           H  
ATOM   1454 HD22 LEU A  88      12.754 -12.218  -2.166  1.00  0.00           H  
ATOM   1455 HD23 LEU A  88      11.922 -13.230  -3.361  1.00  0.00           H  
ATOM   1456  C   LEU A  88      14.674  -8.571  -2.390  1.00  0.00           C  
ATOM   1457  O   LEU A  88      15.622  -9.055  -1.775  1.00  0.00           O  
ATOM   1458  N   TRP A  89      14.723  -7.348  -2.928  1.00  0.00           N  
ATOM   1459  H   TRP A  89      13.949  -7.055  -3.516  1.00  0.00           H  
ATOM   1460  CA  TRP A  89      15.842  -6.421  -2.756  1.00  0.00           C  
ATOM   1461  HA  TRP A  89      16.769  -6.946  -2.995  1.00  0.00           H  
ATOM   1462  CB  TRP A  89      15.691  -5.240  -3.719  1.00  0.00           C  
ATOM   1463  HB2 TRP A  89      15.349  -5.619  -4.682  1.00  0.00           H  
ATOM   1464  HB3 TRP A  89      14.934  -4.551  -3.345  1.00  0.00           H  
ATOM   1465  CG  TRP A  89      16.955  -4.482  -3.966  1.00  0.00           C  
ATOM   1466  CD1 TRP A  89      17.465  -3.493  -3.196  1.00  0.00           C  
ATOM   1467  HD1 TRP A  89      17.011  -3.116  -2.286  1.00  0.00           H  
ATOM   1468  NE1 TRP A  89      18.689  -3.097  -3.705  1.00  0.00           N  
ATOM   1469  HE1 TRP A  89      19.318  -2.465  -3.225  1.00  0.00           H  
ATOM   1470  CE2 TRP A  89      19.033  -3.827  -4.820  1.00  0.00           C  
ATOM   1471  CZ2 TRP A  89      20.153  -3.825  -5.662  1.00  0.00           C  
ATOM   1472  HZ2 TRP A  89      20.950  -3.122  -5.492  1.00  0.00           H  
ATOM   1473  CH2 TRP A  89      20.222  -4.751  -6.716  1.00  0.00           C  
ATOM   1474  HH2 TRP A  89      21.082  -4.765  -7.372  1.00  0.00           H  
ATOM   1475  CZ3 TRP A  89      19.157  -5.645  -6.930  1.00  0.00           C  
ATOM   1476  HZ3 TRP A  89      19.193  -6.334  -7.759  1.00  0.00           H  
ATOM   1477  CE3 TRP A  89      18.033  -5.628  -6.086  1.00  0.00           C  
ATOM   1478  HE3 TRP A  89      17.215  -6.305  -6.259  1.00  0.00           H  
ATOM   1479  CD2 TRP A  89      17.945  -4.725  -5.007  1.00  0.00           C  
ATOM   1480  C   TRP A  89      15.960  -5.913  -1.315  1.00  0.00           C  
ATOM   1481  O   TRP A  89      17.063  -5.893  -0.767  1.00  0.00           O  
ATOM   1482  N   GLY A  90      14.839  -5.572  -0.669  1.00  0.00           N  
ATOM   1483  H   GLY A  90      13.970  -5.535  -1.194  1.00  0.00           H  
ATOM   1484  CA  GLY A  90      14.806  -5.211   0.752  1.00  0.00           C  
ATOM   1485  HA2 GLY A  90      15.462  -4.359   0.935  1.00  0.00           H  
ATOM   1486  HA3 GLY A  90      13.790  -4.942   1.026  1.00  0.00           H  
ATOM   1487  C   GLY A  90      15.232  -6.367   1.657  1.00  0.00           C  
ATOM   1488  O   GLY A  90      16.135  -6.208   2.475  1.00  0.00           O  
ATOM   1489  N   LEU A  91      14.646  -7.552   1.452  1.00  0.00           N  
ATOM   1490  H   LEU A  91      13.895  -7.606   0.767  1.00  0.00           H  
ATOM   1491  CA  LEU A  91      14.961  -8.749   2.239  1.00  0.00           C  
ATOM   1492  HA  LEU A  91      14.850  -8.482   3.291  1.00  0.00           H  
ATOM   1493  CB  LEU A  91      13.916  -9.822   1.879  1.00  0.00           C  
ATOM   1494  HB2 LEU A  91      12.923  -9.370   1.903  1.00  0.00           H  
ATOM   1495  HB3 LEU A  91      14.111 -10.148   0.856  1.00  0.00           H  
ATOM   1496  CG  LEU A  91      13.899 -11.052   2.805  1.00  0.00           C  
ATOM   1497  HG  LEU A  91      14.897 -11.483   2.869  1.00  0.00           H  
ATOM   1498  CD1 LEU A  91      13.394 -10.716   4.210  1.00  0.00           C  
ATOM   1499 HD11 LEU A  91      14.076 -10.028   4.707  1.00  0.00           H  
ATOM   1500 HD12 LEU A  91      12.408 -10.248   4.165  1.00  0.00           H  
ATOM   1501 HD13 LEU A  91      13.323 -11.620   4.812  1.00  0.00           H  
ATOM   1502  CD2 LEU A  91      12.959 -12.111   2.228  1.00  0.00           C  
ATOM   1503 HD21 LEU A  91      13.236 -12.319   1.196  1.00  0.00           H  
ATOM   1504 HD22 LEU A  91      11.929 -11.756   2.266  1.00  0.00           H  
ATOM   1505 HD23 LEU A  91      13.042 -13.030   2.805  1.00  0.00           H  
ATOM   1506  C   LEU A  91      16.417  -9.235   2.045  1.00  0.00           C  
ATOM   1507  O   LEU A  91      16.996  -9.838   2.948  1.00  0.00           O  
ATOM   1508  N   ALA A  92      17.030  -8.960   0.889  1.00  0.00           N  
ATOM   1509  H   ALA A  92      16.496  -8.519   0.150  1.00  0.00           H  
ATOM   1510  CA  ALA A  92      18.463  -9.163   0.683  1.00  0.00           C  
ATOM   1511  HA  ALA A  92      18.732 -10.158   1.036  1.00  0.00           H  
ATOM   1512  CB  ALA A  92      18.772  -9.073  -0.814  1.00  0.00           C  
ATOM   1513  HB1 ALA A  92      19.840  -9.228  -0.964  1.00  0.00           H  
ATOM   1514  HB2 ALA A  92      18.218  -9.835  -1.357  1.00  0.00           H  
ATOM   1515  HB3 ALA A  92      18.495  -8.094  -1.204  1.00  0.00           H  
ATOM   1516  C   ALA A  92      19.319  -8.145   1.460  1.00  0.00           C  
ATOM   1517  O   ALA A  92      20.314  -8.521   2.083  1.00  0.00           O  
ATOM   1518  N   GLY A  93      18.961  -6.858   1.385  1.00  0.00           N  
ATOM   1519  H   GLY A  93      18.104  -6.620   0.890  1.00  0.00           H  
ATOM   1520  CA  GLY A  93      19.754  -5.760   1.950  1.00  0.00           C  
ATOM   1521  HA2 GLY A  93      19.176  -4.839   1.863  1.00  0.00           H  
ATOM   1522  HA3 GLY A  93      19.940  -5.957   3.007  1.00  0.00           H  
ATOM   1523  C   GLY A  93      21.104  -5.541   1.249  1.00  0.00           C  
ATOM   1524  O   GLY A  93      22.017  -4.966   1.841  1.00  0.00           O  
ATOM   1525  N   LEU A  94      21.263  -6.024   0.012  1.00  0.00           N  
ATOM   1526  H   LEU A  94      20.449  -6.421  -0.433  1.00  0.00           H  
ATOM   1527  CA  LEU A  94      22.475  -5.862  -0.798  1.00  0.00           C  
ATOM   1528  HA  LEU A  94      23.306  -5.582  -0.149  1.00  0.00           H  
ATOM   1529  CB  LEU A  94      22.832  -7.191  -1.497  1.00  0.00           C  
ATOM   1530  HB2 LEU A  94      21.992  -7.477  -2.128  1.00  0.00           H  
ATOM   1531  HB3 LEU A  94      23.686  -7.012  -2.150  1.00  0.00           H  
ATOM   1532  CG  LEU A  94      23.174  -8.380  -0.575  1.00  0.00           C  
ATOM   1533  HG  LEU A  94      22.311  -8.621   0.044  1.00  0.00           H  
ATOM   1534  CD1 LEU A  94      23.519  -9.605  -1.426  1.00  0.00           C  
ATOM   1535 HD11 LEU A  94      22.678  -9.848  -2.072  1.00  0.00           H  
ATOM   1536 HD12 LEU A  94      24.401  -9.402  -2.035  1.00  0.00           H  
ATOM   1537 HD13 LEU A  94      23.721 -10.459  -0.778  1.00  0.00           H  
ATOM   1538  CD2 LEU A  94      24.374  -8.089   0.328  1.00  0.00           C  
ATOM   1539 HD21 LEU A  94      24.124  -7.298   1.034  1.00  0.00           H  
ATOM   1540 HD22 LEU A  94      24.630  -8.984   0.895  1.00  0.00           H  
ATOM   1541 HD23 LEU A  94      25.235  -7.792  -0.272  1.00  0.00           H  
ATOM   1542  C   LEU A  94      22.304  -4.738  -1.833  1.00  0.00           C  
ATOM   1543  O   LEU A  94      21.254  -4.620  -2.456  1.00  0.00           O  
ATOM   1544  N   ASN A  95      23.365  -3.961  -2.082  1.00  0.00           N  
ATOM   1545  H   ASN A  95      24.186  -4.077  -1.511  1.00  0.00           H  
ATOM   1546  CA  ASN A  95      23.406  -3.009  -3.207  1.00  0.00           C  
ATOM   1547  HA  ASN A  95      22.434  -2.519  -3.287  1.00  0.00           H  
ATOM   1548  CB  ASN A  95      24.495  -1.945  -2.945  1.00  0.00           C  
ATOM   1549  HB2 ASN A  95      25.322  -2.383  -2.386  1.00  0.00           H  
ATOM   1550  HB3 ASN A  95      24.891  -1.590  -3.897  1.00  0.00           H  
ATOM   1551  CG  ASN A  95      23.985  -0.717  -2.214  1.00  0.00           C  
ATOM   1552  OD1 ASN A  95      22.807  -0.415  -2.173  1.00  0.00           O  
ATOM   1553  ND2 ASN A  95      24.863   0.061  -1.623  1.00  0.00           N  
ATOM   1554 HD21 ASN A  95      24.476   0.857  -1.147  1.00  0.00           H  
ATOM   1555 HD22 ASN A  95      25.847  -0.129  -1.656  1.00  0.00           H  
ATOM   1556  C   ASN A  95      23.629  -3.682  -4.575  1.00  0.00           C  
ATOM   1557  O   ASN A  95      23.409  -3.053  -5.607  1.00  0.00           O  
ATOM   1558  N   SER A  96      24.111  -4.925  -4.596  1.00  0.00           N  
ATOM   1559  H   SER A  96      24.274  -5.389  -3.716  1.00  0.00           H  
ATOM   1560  CA  SER A  96      24.261  -5.751  -5.797  1.00  0.00           C  
ATOM   1561  HA  SER A  96      23.316  -5.765  -6.342  1.00  0.00           H  
ATOM   1562  CB  SER A  96      25.357  -5.177  -6.711  1.00  0.00           C  
ATOM   1563  HB2 SER A  96      25.110  -4.150  -6.980  1.00  0.00           H  
ATOM   1564  HB3 SER A  96      26.310  -5.179  -6.180  1.00  0.00           H  
ATOM   1565  OG  SER A  96      25.482  -5.928  -7.904  1.00  0.00           O  
ATOM   1566  HG  SER A  96      25.949  -5.385  -8.548  1.00  0.00           H  
ATOM   1567  C   SER A  96      24.627  -7.183  -5.400  1.00  0.00           C  
ATOM   1568  O   SER A  96      25.173  -7.416  -4.319  1.00  0.00           O  
ATOM   1569  N   CYS A  97      24.389  -8.135  -6.297  1.00  0.00           N  
ATOM   1570  H   CYS A  97      23.926  -7.867  -7.154  1.00  0.00           H  
ATOM   1571  CA  CYS A  97      25.032  -9.437  -6.276  1.00  0.00           C  
ATOM   1572  HA  CYS A  97      26.021  -9.326  -5.836  1.00  0.00           H  
ATOM   1573  CB  CYS A  97      24.239 -10.408  -5.403  1.00  0.00           C  
ATOM   1574  HB2 CYS A  97      24.132 -10.012  -4.392  1.00  0.00           H  
ATOM   1575  HB3 CYS A  97      23.250 -10.566  -5.838  1.00  0.00           H  
ATOM   1576  SG  CYS A  97      25.166 -11.963  -5.382  1.00  0.00           S  
ATOM   1577  HG  CYS A  97      25.963 -11.680  -4.339  1.00  0.00           H  
ATOM   1578  C   CYS A  97      25.141  -9.953  -7.719  1.00  0.00           C  
ATOM   1579  O   CYS A  97      24.106 -10.170  -8.354  1.00  0.00           O  
ATOM   1580  N   PRO A  98      26.355 -10.160  -8.266  1.00  0.00           N  
ATOM   1581  CD  PRO A  98      27.662  -9.957  -7.657  1.00  0.00           C  
ATOM   1582  HD2 PRO A  98      27.715 -10.388  -6.657  1.00  0.00           H  
ATOM   1583  HD3 PRO A  98      27.879  -8.888  -7.620  1.00  0.00           H  
ATOM   1584  CG  PRO A  98      28.663 -10.659  -8.575  1.00  0.00           C  
ATOM   1585  HG2 PRO A  98      28.762 -11.703  -8.277  1.00  0.00           H  
ATOM   1586  HG3 PRO A  98      29.635 -10.161  -8.567  1.00  0.00           H  
ATOM   1587  CB  PRO A  98      28.000 -10.577  -9.949  1.00  0.00           C  
ATOM   1588  HB2 PRO A  98      28.322 -11.387 -10.606  1.00  0.00           H  
ATOM   1589  HB3 PRO A  98      28.223  -9.610 -10.402  1.00  0.00           H  
ATOM   1590  CA  PRO A  98      26.504 -10.650  -9.630  1.00  0.00           C  
ATOM   1591  HA  PRO A  98      25.971  -9.980 -10.306  1.00  0.00           H  
ATOM   1592  C   PRO A  98      25.929 -12.063  -9.790  1.00  0.00           C  
ATOM   1593  O   PRO A  98      26.120 -12.946  -8.949  1.00  0.00           O  
ATOM   1594  N   VAL A  99      25.230 -12.269 -10.905  1.00  0.00           N  
ATOM   1595  H   VAL A  99      25.131 -11.489 -11.537  1.00  0.00           H  
ATOM   1596  CA  VAL A  99      24.779 -13.577 -11.400  1.00  0.00           C  
ATOM   1597  HA  VAL A  99      24.376 -14.154 -10.569  1.00  0.00           H  
ATOM   1598  CB  VAL A  99      23.662 -13.371 -12.445  1.00  0.00           C  
ATOM   1599  HB  VAL A  99      24.031 -12.703 -13.224  1.00  0.00           H  
ATOM   1600  CG1 VAL A  99      23.192 -14.666 -13.115  1.00  0.00           C  
ATOM   1601 HG11 VAL A  99      23.976 -15.060 -13.762  1.00  0.00           H  
ATOM   1602 HG12 VAL A  99      22.931 -15.411 -12.365  1.00  0.00           H  
ATOM   1603 HG13 VAL A  99      22.322 -14.461 -13.739  1.00  0.00           H  
ATOM   1604  CG2 VAL A  99      22.435 -12.717 -11.795  1.00  0.00           C  
ATOM   1605 HG21 VAL A  99      22.697 -11.768 -11.327  1.00  0.00           H  
ATOM   1606 HG22 VAL A  99      21.692 -12.513 -12.564  1.00  0.00           H  
ATOM   1607 HG23 VAL A  99      22.005 -13.382 -11.047  1.00  0.00           H  
ATOM   1608  C   VAL A  99      25.976 -14.343 -11.979  1.00  0.00           C  
ATOM   1609  O   VAL A  99      26.908 -13.726 -12.493  1.00  0.00           O  
ATOM   1610  N   LYS A 100      25.952 -15.677 -11.895  1.00  0.00           N  
ATOM   1611  H   LYS A 100      25.126 -16.124 -11.521  1.00  0.00           H  
ATOM   1612  CA  LYS A 100      27.038 -16.578 -12.304  1.00  0.00           C  
ATOM   1613  HA  LYS A 100      27.551 -16.178 -13.181  1.00  0.00           H  
ATOM   1614  CB  LYS A 100      28.034 -16.745 -11.145  1.00  0.00           C  
ATOM   1615  HB2 LYS A 100      27.504 -16.784 -10.191  1.00  0.00           H  
ATOM   1616  HB3 LYS A 100      28.534 -17.704 -11.273  1.00  0.00           H  
ATOM   1617  CG  LYS A 100      29.104 -15.648 -11.100  1.00  0.00           C  
ATOM   1618  HG2 LYS A 100      29.416 -15.404 -12.116  1.00  0.00           H  
ATOM   1619  HG3 LYS A 100      28.706 -14.753 -10.619  1.00  0.00           H  
ATOM   1620  CD  LYS A 100      30.315 -16.174 -10.323  1.00  0.00           C  
ATOM   1621  HD2 LYS A 100      30.047 -16.338  -9.279  1.00  0.00           H  
ATOM   1622  HD3 LYS A 100      30.611 -17.130 -10.751  1.00  0.00           H  
ATOM   1623  CE  LYS A 100      31.494 -15.212 -10.432  1.00  0.00           C  
ATOM   1624  HE2 LYS A 100      31.484 -14.763 -11.431  1.00  0.00           H  
ATOM   1625  HE3 LYS A 100      31.371 -14.415  -9.693  1.00  0.00           H  
ATOM   1626  NZ  LYS A 100      32.763 -15.950 -10.234  1.00  0.00           N  
ATOM   1627  HZ1 LYS A 100      32.726 -16.483  -9.375  1.00  0.00           H  
ATOM   1628  HZ2 LYS A 100      32.887 -16.604 -11.003  1.00  0.00           H  
ATOM   1629  HZ3 LYS A 100      33.550 -15.318 -10.209  1.00  0.00           H  
ATOM   1630  C   LYS A 100      26.515 -17.968 -12.662  1.00  0.00           C  
ATOM   1631  O   LYS A 100      25.554 -18.414 -12.044  1.00  0.00           O  
ATOM   1632  N   GLU A 101      27.208 -18.643 -13.581  1.00  0.00           N  
ATOM   1633  H   GLU A 101      28.005 -18.170 -13.992  1.00  0.00           H  
ATOM   1634  CA  GLU A 101      27.184 -20.104 -13.801  1.00  0.00           C  
ATOM   1635  HA  GLU A 101      27.657 -20.281 -14.769  1.00  0.00           H  
ATOM   1636  CB  GLU A 101      28.061 -20.829 -12.749  1.00  0.00           C  
ATOM   1637  HB2 GLU A 101      27.509 -20.859 -11.809  1.00  0.00           H  
ATOM   1638  HB3 GLU A 101      28.171 -21.861 -13.083  1.00  0.00           H  
ATOM   1639  CG  GLU A 101      29.482 -20.300 -12.428  1.00  0.00           C  
ATOM   1640  HG2 GLU A 101      29.445 -19.856 -11.429  1.00  0.00           H  
ATOM   1641  HG3 GLU A 101      30.161 -21.154 -12.360  1.00  0.00           H  
ATOM   1642  CD  GLU A 101      30.077 -19.264 -13.398  1.00  0.00           C  
ATOM   1643  OE1 GLU A 101      30.027 -19.490 -14.624  1.00  0.00           O  
ATOM   1644  OE2 GLU A 101      30.534 -18.206 -12.903  1.00  0.00           O  
ATOM   1645  C   GLU A 101      25.773 -20.727 -13.929  1.00  0.00           C  
ATOM   1646  O   GLU A 101      25.516 -21.822 -13.429  1.00  0.00           O  
ATOM   1647  N   ALA A 102      24.824 -20.006 -14.537  1.00  0.00           N  
ATOM   1648  H   ALA A 102      25.091 -19.140 -14.973  1.00  0.00           H  
ATOM   1649  CA  ALA A 102      23.393 -20.302 -14.438  1.00  0.00           C  
ATOM   1650  HA  ALA A 102      23.240 -21.016 -13.628  1.00  0.00           H  
ATOM   1651  CB  ALA A 102      22.674 -19.015 -14.027  1.00  0.00           C  
ATOM   1652  HB1 ALA A 102      23.028 -18.691 -13.048  1.00  0.00           H  
ATOM   1653  HB2 ALA A 102      22.870 -18.236 -14.762  1.00  0.00           H  
ATOM   1654  HB3 ALA A 102      21.603 -19.204 -13.972  1.00  0.00           H  
ATOM   1655  C   ALA A 102      22.788 -20.926 -15.712  1.00  0.00           C  
ATOM   1656  O   ALA A 102      23.077 -20.508 -16.835  1.00  0.00           O  
ATOM   1657  N   ASN A 103      21.886 -21.895 -15.519  1.00  0.00           N  
ATOM   1658  H   ASN A 103      21.673 -22.143 -14.566  1.00  0.00           H  
ATOM   1659  CA  ASN A 103      21.069 -22.491 -16.582  1.00  0.00           C  
ATOM   1660  HA  ASN A 103      21.704 -22.653 -17.457  1.00  0.00           H  
ATOM   1661  CB  ASN A 103      20.542 -23.859 -16.088  1.00  0.00           C  
ATOM   1662  HB2 ASN A 103      20.439 -23.859 -15.003  1.00  0.00           H  
ATOM   1663  HB3 ASN A 103      19.550 -24.060 -16.490  1.00  0.00           H  
ATOM   1664  CG  ASN A 103      21.432 -25.006 -16.533  1.00  0.00           C  
ATOM   1665  OD1 ASN A 103      21.769 -25.135 -17.696  1.00  0.00           O  
ATOM   1666  ND2 ASN A 103      21.810 -25.891 -15.645  1.00  0.00           N  
ATOM   1667 HD21 ASN A 103      22.406 -26.625 -15.983  1.00  0.00           H  
ATOM   1668 HD22 ASN A 103      21.562 -25.779 -14.681  1.00  0.00           H  
ATOM   1669  C   ASN A 103      19.932 -21.557 -17.048  1.00  0.00           C  
ATOM   1670  O   ASN A 103      19.724 -20.472 -16.506  1.00  0.00           O  
ATOM   1671  N   GLN A 104      19.171 -21.989 -18.056  1.00  0.00           N  
ATOM   1672  H   GLN A 104      19.374 -22.904 -18.432  1.00  0.00           H  
ATOM   1673  CA  GLN A 104      17.931 -21.346 -18.510  1.00  0.00           C  
ATOM   1674  HA  GLN A 104      17.858 -20.344 -18.084  1.00  0.00           H  
ATOM   1675  CB  GLN A 104      17.957 -21.210 -20.043  1.00  0.00           C  
ATOM   1676  HB2 GLN A 104      18.088 -22.199 -20.485  1.00  0.00           H  
ATOM   1677  HB3 GLN A 104      16.998 -20.821 -20.383  1.00  0.00           H  
ATOM   1678  CG  GLN A 104      19.083 -20.289 -20.551  1.00  0.00           C  
ATOM   1679  HG2 GLN A 104      20.050 -20.693 -20.250  1.00  0.00           H  
ATOM   1680  HG3 GLN A 104      19.056 -20.271 -21.642  1.00  0.00           H  
ATOM   1681  CD  GLN A 104      18.952 -18.850 -20.053  1.00  0.00           C  
ATOM   1682  OE1 GLN A 104      17.887 -18.256 -20.056  1.00  0.00           O  
ATOM   1683  NE2 GLN A 104      20.019 -18.214 -19.624  1.00  0.00           N  
ATOM   1684 HE21 GLN A 104      19.862 -17.283 -19.275  1.00  0.00           H  
ATOM   1685 HE22 GLN A 104      20.910 -18.674 -19.543  1.00  0.00           H  
ATOM   1686  C   GLN A 104      16.695 -22.131 -18.032  1.00  0.00           C  
ATOM   1687  O   GLN A 104      16.703 -23.361 -18.030  1.00  0.00           O  
ATOM   1688  N   SER A 105      15.628 -21.421 -17.656  1.00  0.00           N  
ATOM   1689  H   SER A 105      15.705 -20.407 -17.666  1.00  0.00           H  
ATOM   1690  CA  SER A 105      14.375 -21.971 -17.111  1.00  0.00           C  
ATOM   1691  HA  SER A 105      14.270 -23.016 -17.409  1.00  0.00           H  
ATOM   1692  CB  SER A 105      14.427 -21.903 -15.575  1.00  0.00           C  
ATOM   1693  HB2 SER A 105      15.207 -22.582 -15.228  1.00  0.00           H  
ATOM   1694  HB3 SER A 105      14.690 -20.890 -15.266  1.00  0.00           H  
ATOM   1695  OG  SER A 105      13.202 -22.271 -14.960  1.00  0.00           O  
ATOM   1696  HG  SER A 105      12.547 -21.554 -15.068  1.00  0.00           H  
ATOM   1697  C   SER A 105      13.167 -21.195 -17.640  1.00  0.00           C  
ATOM   1698  O   SER A 105      13.312 -20.047 -18.047  1.00  0.00           O  
ATOM   1699  N   THR A 106      11.968 -21.779 -17.584  1.00  0.00           N  
ATOM   1700  H   THR A 106      11.905 -22.723 -17.236  1.00  0.00           H  
ATOM   1701  CA  THR A 106      10.710 -21.017 -17.641  1.00  0.00           C  
ATOM   1702  HA  THR A 106      10.749 -20.326 -18.485  1.00  0.00           H  
ATOM   1703  CB  THR A 106       9.490 -21.930 -17.851  1.00  0.00           C  
ATOM   1704  HB  THR A 106       8.614 -21.305 -18.007  1.00  0.00           H  
ATOM   1705  CG2 THR A 106       9.636 -22.863 -19.054  1.00  0.00           C  
ATOM   1706 HG21 THR A 106      10.363 -23.649 -18.849  1.00  0.00           H  
ATOM   1707 HG22 THR A 106       8.670 -23.313 -19.287  1.00  0.00           H  
ATOM   1708 HG23 THR A 106       9.963 -22.296 -19.924  1.00  0.00           H  
ATOM   1709  OG1 THR A 106       9.269 -22.753 -16.724  1.00  0.00           O  
ATOM   1710  HG1 THR A 106       8.445 -23.215 -16.919  1.00  0.00           H  
ATOM   1711  C   THR A 106      10.511 -20.188 -16.365  1.00  0.00           C  
ATOM   1712  O   THR A 106      11.076 -20.503 -15.305  1.00  0.00           O  
ATOM   1713  N   LEU A 107       9.697 -19.136 -16.468  1.00  0.00           N  
ATOM   1714  H   LEU A 107       9.328 -18.903 -17.384  1.00  0.00           H  
ATOM   1715  CA  LEU A 107       9.326 -18.262 -15.351  1.00  0.00           C  
ATOM   1716  HA  LEU A 107      10.241 -17.983 -14.837  1.00  0.00           H  
ATOM   1717  CB  LEU A 107       8.703 -16.977 -15.934  1.00  0.00           C  
ATOM   1718  HB2 LEU A 107       9.429 -16.492 -16.590  1.00  0.00           H  
ATOM   1719  HB3 LEU A 107       7.857 -17.266 -16.548  1.00  0.00           H  
ATOM   1720  CG  LEU A 107       8.227 -15.961 -14.878  1.00  0.00           C  
ATOM   1721  HG  LEU A 107       7.623 -16.465 -14.125  1.00  0.00           H  
ATOM   1722  CD1 LEU A 107       9.405 -15.267 -14.190  1.00  0.00           C  
ATOM   1723 HD11 LEU A 107      10.017 -15.999 -13.665  1.00  0.00           H  
ATOM   1724 HD12 LEU A 107      10.014 -14.748 -14.931  1.00  0.00           H  
ATOM   1725 HD13 LEU A 107       9.032 -14.543 -13.464  1.00  0.00           H  
ATOM   1726  CD2 LEU A 107       7.341 -14.888 -15.505  1.00  0.00           C  
ATOM   1727 HD21 LEU A 107       7.926 -14.261 -16.173  1.00  0.00           H  
ATOM   1728 HD22 LEU A 107       6.532 -15.345 -16.073  1.00  0.00           H  
ATOM   1729 HD23 LEU A 107       6.909 -14.272 -14.719  1.00  0.00           H  
ATOM   1730  C   LEU A 107       8.433 -18.972 -14.310  1.00  0.00           C  
ATOM   1731  O   LEU A 107       8.567 -18.692 -13.123  1.00  0.00           O  
ATOM   1732  N   GLU A 108       7.588 -19.931 -14.706  1.00  0.00           N  
ATOM   1733  H   GLU A 108       7.451 -20.053 -15.708  1.00  0.00           H  
ATOM   1734  CA  GLU A 108       6.808 -20.792 -13.797  1.00  0.00           C  
ATOM   1735  HA  GLU A 108       6.155 -20.162 -13.194  1.00  0.00           H  
ATOM   1736  CB  GLU A 108       5.912 -21.733 -14.636  1.00  0.00           C  
ATOM   1737  HB2 GLU A 108       5.459 -21.180 -15.457  1.00  0.00           H  
ATOM   1738  HB3 GLU A 108       6.559 -22.484 -15.092  1.00  0.00           H  
ATOM   1739  CG  GLU A 108       4.812 -22.471 -13.842  1.00  0.00           C  
ATOM   1740  HG2 GLU A 108       4.528 -23.354 -14.421  1.00  0.00           H  
ATOM   1741  HG3 GLU A 108       5.232 -22.827 -12.899  1.00  0.00           H  
ATOM   1742  CD  GLU A 108       3.530 -21.647 -13.579  1.00  0.00           C  
ATOM   1743  OE1 GLU A 108       2.997 -21.719 -12.443  1.00  0.00           O  
ATOM   1744  OE2 GLU A 108       3.060 -20.945 -14.508  1.00  0.00           O  
ATOM   1745  C   GLU A 108       7.723 -21.588 -12.837  1.00  0.00           C  
ATOM   1746  O   GLU A 108       7.551 -21.533 -11.616  1.00  0.00           O  
ATOM   1747  N   ASN A 109       8.760 -22.262 -13.367  1.00  0.00           N  
ATOM   1748  H   ASN A 109       8.889 -22.224 -14.371  1.00  0.00           H  
ATOM   1749  CA  ASN A 109       9.747 -23.008 -12.562  1.00  0.00           C  
ATOM   1750  HA  ASN A 109       9.213 -23.655 -11.862  1.00  0.00           H  
ATOM   1751  CB  ASN A 109      10.627 -23.883 -13.483  1.00  0.00           C  
ATOM   1752  HB2 ASN A 109      10.634 -23.490 -14.499  1.00  0.00           H  
ATOM   1753  HB3 ASN A 109      11.659 -23.868 -13.131  1.00  0.00           H  
ATOM   1754  CG  ASN A 109      10.200 -25.339 -13.482  1.00  0.00           C  
ATOM   1755  OD1 ASN A 109      10.109 -25.977 -12.447  1.00  0.00           O  
ATOM   1756  ND2 ASN A 109       9.946 -25.912 -14.634  1.00  0.00           N  
ATOM   1757 HD21 ASN A 109       9.631 -26.866 -14.605  1.00  0.00           H  
ATOM   1758 HD22 ASN A 109      10.012 -25.381 -15.483  1.00  0.00           H  
ATOM   1759  C   ASN A 109      10.631 -22.088 -11.703  1.00  0.00           C  
ATOM   1760  O   ASN A 109      10.970 -22.442 -10.573  1.00  0.00           O  
ATOM   1761  N   PHE A 110      10.977 -20.899 -12.207  1.00  0.00           N  
ATOM   1762  H   PHE A 110      10.692 -20.680 -13.155  1.00  0.00           H  
ATOM   1763  CA  PHE A 110      11.693 -19.877 -11.438  1.00  0.00           C  
ATOM   1764  HA  PHE A 110      12.625 -20.300 -11.060  1.00  0.00           H  
ATOM   1765  CB  PHE A 110      12.032 -18.722 -12.396  1.00  0.00           C  
ATOM   1766  HB2 PHE A 110      12.626 -19.125 -13.215  1.00  0.00           H  
ATOM   1767  HB3 PHE A 110      11.108 -18.347 -12.831  1.00  0.00           H  
ATOM   1768  CG  PHE A 110      12.770 -17.531 -11.809  1.00  0.00           C  
ATOM   1769  CD1 PHE A 110      14.167 -17.416 -11.957  1.00  0.00           C  
ATOM   1770  HD1 PHE A 110      14.732 -18.193 -12.454  1.00  0.00           H  
ATOM   1771  CE1 PHE A 110      14.836 -16.271 -11.484  1.00  0.00           C  
ATOM   1772  HE1 PHE A 110      15.904 -16.178 -11.620  1.00  0.00           H  
ATOM   1773  CZ  PHE A 110      14.113 -15.237 -10.867  1.00  0.00           C  
ATOM   1774  HZ  PHE A 110      14.625 -14.350 -10.529  1.00  0.00           H  
ATOM   1775  CE2 PHE A 110      12.720 -15.349 -10.715  1.00  0.00           C  
ATOM   1776  HE2 PHE A 110      12.164 -14.545 -10.255  1.00  0.00           H  
ATOM   1777  CD2 PHE A 110      12.049 -16.491 -11.189  1.00  0.00           C  
ATOM   1778  HD2 PHE A 110      10.975 -16.558 -11.098  1.00  0.00           H  
ATOM   1779  C   PHE A 110      10.861 -19.436 -10.216  1.00  0.00           C  
ATOM   1780  O   PHE A 110      11.372 -19.414  -9.092  1.00  0.00           O  
ATOM   1781  N   LEU A 111       9.564 -19.166 -10.415  1.00  0.00           N  
ATOM   1782  H   LEU A 111       9.203 -19.230 -11.365  1.00  0.00           H  
ATOM   1783  CA  LEU A 111       8.629 -18.802  -9.352  1.00  0.00           C  
ATOM   1784  HA  LEU A 111       9.097 -18.037  -8.737  1.00  0.00           H  
ATOM   1785  CB  LEU A 111       7.353 -18.209  -9.987  1.00  0.00           C  
ATOM   1786  HB2 LEU A 111       6.982 -18.909 -10.740  1.00  0.00           H  
ATOM   1787  HB3 LEU A 111       6.583 -18.112  -9.220  1.00  0.00           H  
ATOM   1788  CG  LEU A 111       7.562 -16.825 -10.643  1.00  0.00           C  
ATOM   1789  HG  LEU A 111       8.425 -16.855 -11.309  1.00  0.00           H  
ATOM   1790  CD1 LEU A 111       6.335 -16.424 -11.459  1.00  0.00           C  
ATOM   1791 HD11 LEU A 111       6.517 -15.472 -11.952  1.00  0.00           H  
ATOM   1792 HD12 LEU A 111       6.149 -17.178 -12.223  1.00  0.00           H  
ATOM   1793 HD13 LEU A 111       5.462 -16.343 -10.817  1.00  0.00           H  
ATOM   1794  CD2 LEU A 111       7.802 -15.740  -9.590  1.00  0.00           C  
ATOM   1795 HD21 LEU A 111       8.727 -15.932  -9.053  1.00  0.00           H  
ATOM   1796 HD22 LEU A 111       7.897 -14.776 -10.085  1.00  0.00           H  
ATOM   1797 HD23 LEU A 111       6.973 -15.708  -8.890  1.00  0.00           H  
ATOM   1798  C   LEU A 111       8.320 -19.965  -8.398  1.00  0.00           C  
ATOM   1799  O   LEU A 111       8.112 -19.705  -7.215  1.00  0.00           O  
ATOM   1800  N   GLU A 112       8.286 -21.224  -8.839  1.00  0.00           N  
ATOM   1801  H   GLU A 112       8.326 -21.396  -9.840  1.00  0.00           H  
ATOM   1802  CA  GLU A 112       8.105 -22.367  -7.927  1.00  0.00           C  
ATOM   1803  HA  GLU A 112       7.383 -22.053  -7.182  1.00  0.00           H  
ATOM   1804  CB  GLU A 112       7.459 -23.569  -8.643  1.00  0.00           C  
ATOM   1805  HB2 GLU A 112       6.647 -23.204  -9.283  1.00  0.00           H  
ATOM   1806  HB3 GLU A 112       8.207 -24.051  -9.281  1.00  0.00           H  
ATOM   1807  CG  GLU A 112       6.872 -24.606  -7.658  1.00  0.00           C  
ATOM   1808  HG2 GLU A 112       6.395 -25.397  -8.239  1.00  0.00           H  
ATOM   1809  HG3 GLU A 112       7.694 -25.057  -7.103  1.00  0.00           H  
ATOM   1810  CD  GLU A 112       5.849 -24.012  -6.673  1.00  0.00           C  
ATOM   1811  OE1 GLU A 112       4.891 -23.332  -7.100  1.00  0.00           O  
ATOM   1812  OE2 GLU A 112       6.019 -24.167  -5.444  1.00  0.00           O  
ATOM   1813  C   GLU A 112       9.377 -22.734  -7.132  1.00  0.00           C  
ATOM   1814  O   GLU A 112       9.277 -23.023  -5.936  1.00  0.00           O  
ATOM   1815  N   ARG A 113      10.581 -22.612  -7.719  1.00  0.00           N  
ATOM   1816  H   ARG A 113      10.609 -22.397  -8.714  1.00  0.00           H  
ATOM   1817  CA  ARG A 113      11.862 -22.659  -6.977  1.00  0.00           C  
ATOM   1818  HA  ARG A 113      11.928 -23.604  -6.435  1.00  0.00           H  
ATOM   1819  CB  ARG A 113      13.065 -22.556  -7.959  1.00  0.00           C  
ATOM   1820  HB2 ARG A 113      12.850 -21.789  -8.704  1.00  0.00           H  
ATOM   1821  HB3 ARG A 113      13.957 -22.247  -7.412  1.00  0.00           H  
ATOM   1822  CG  ARG A 113      13.366 -23.905  -8.655  1.00  0.00           C  
ATOM   1823  HG2 ARG A 113      13.933 -24.536  -7.973  1.00  0.00           H  
ATOM   1824  HG3 ARG A 113      12.410 -24.399  -8.831  1.00  0.00           H  
ATOM   1825  CD  ARG A 113      14.066 -23.839 -10.035  1.00  0.00           C  
ATOM   1826  HD2 ARG A 113      13.691 -24.674 -10.630  1.00  0.00           H  
ATOM   1827  HD3 ARG A 113      13.744 -22.931 -10.550  1.00  0.00           H  
ATOM   1828  NE  ARG A 113      15.553 -23.908 -10.056  1.00  0.00           N  
ATOM   1829  HE  ARG A 113      16.039 -23.162 -10.561  1.00  0.00           H  
ATOM   1830  CZ  ARG A 113      16.336 -24.955  -9.838  1.00  0.00           C  
ATOM   1831  NH1 ARG A 113      15.952 -26.013  -9.179  1.00  0.00           N  
ATOM   1832 HH11 ARG A 113      15.020 -26.032  -8.810  1.00  0.00           H  
ATOM   1833 HH12 ARG A 113      16.605 -26.755  -9.031  1.00  0.00           H  
ATOM   1834  NH2 ARG A 113      17.547 -24.969 -10.302  1.00  0.00           N  
ATOM   1835 HH21 ARG A 113      17.780 -24.264 -11.017  1.00  0.00           H  
ATOM   1836 HH22 ARG A 113      18.136 -25.771 -10.242  1.00  0.00           H  
ATOM   1837  C   ARG A 113      11.875 -21.565  -5.902  1.00  0.00           C  
ATOM   1838  O   ARG A 113      12.117 -21.854  -4.729  1.00  0.00           O  
ATOM   1839  N   LEU A 114      11.507 -20.334  -6.263  1.00  0.00           N  
ATOM   1840  H   LEU A 114      11.378 -20.150  -7.254  1.00  0.00           H  
ATOM   1841  CA  LEU A 114      11.410 -19.210  -5.326  1.00  0.00           C  
ATOM   1842  HA  LEU A 114      12.357 -19.167  -4.789  1.00  0.00           H  
ATOM   1843  CB  LEU A 114      11.271 -17.924  -6.155  1.00  0.00           C  
ATOM   1844  HB2 LEU A 114      12.024 -17.938  -6.944  1.00  0.00           H  
ATOM   1845  HB3 LEU A 114      10.292 -17.933  -6.632  1.00  0.00           H  
ATOM   1846  CG  LEU A 114      11.432 -16.610  -5.373  1.00  0.00           C  
ATOM   1847  HG  LEU A 114      10.681 -16.555  -4.585  1.00  0.00           H  
ATOM   1848  CD1 LEU A 114      12.827 -16.428  -4.761  1.00  0.00           C  
ATOM   1849 HD11 LEU A 114      13.000 -17.183  -3.995  1.00  0.00           H  
ATOM   1850 HD12 LEU A 114      13.590 -16.514  -5.535  1.00  0.00           H  
ATOM   1851 HD13 LEU A 114      12.899 -15.446  -4.294  1.00  0.00           H  
ATOM   1852  CD2 LEU A 114      11.206 -15.455  -6.348  1.00  0.00           C  
ATOM   1853 HD21 LEU A 114      10.225 -15.545  -6.814  1.00  0.00           H  
ATOM   1854 HD22 LEU A 114      11.246 -14.519  -5.803  1.00  0.00           H  
ATOM   1855 HD23 LEU A 114      11.974 -15.461  -7.125  1.00  0.00           H  
ATOM   1856  C   LEU A 114      10.302 -19.377  -4.260  1.00  0.00           C  
ATOM   1857  O   LEU A 114      10.550 -19.079  -3.096  1.00  0.00           O  
ATOM   1858  N   LYS A 115       9.122 -19.927  -4.593  1.00  0.00           N  
ATOM   1859  H   LYS A 115       8.929 -20.076  -5.581  1.00  0.00           H  
ATOM   1860  CA  LYS A 115       8.098 -20.345  -3.608  1.00  0.00           C  
ATOM   1861  HA  LYS A 115       7.827 -19.493  -2.987  1.00  0.00           H  
ATOM   1862  CB  LYS A 115       6.832 -20.880  -4.311  1.00  0.00           C  
ATOM   1863  HB2 LYS A 115       7.114 -21.434  -5.201  1.00  0.00           H  
ATOM   1864  HB3 LYS A 115       6.319 -21.576  -3.646  1.00  0.00           H  
ATOM   1865  CG  LYS A 115       5.837 -19.765  -4.666  1.00  0.00           C  
ATOM   1866  HG2 LYS A 115       5.471 -19.339  -3.730  1.00  0.00           H  
ATOM   1867  HG3 LYS A 115       6.352 -18.985  -5.222  1.00  0.00           H  
ATOM   1868  CD  LYS A 115       4.626 -20.251  -5.482  1.00  0.00           C  
ATOM   1869  HD2 LYS A 115       4.333 -21.244  -5.136  1.00  0.00           H  
ATOM   1870  HD3 LYS A 115       3.792 -19.568  -5.315  1.00  0.00           H  
ATOM   1871  CE  LYS A 115       4.940 -20.282  -6.985  1.00  0.00           C  
ATOM   1872  HE2 LYS A 115       5.089 -19.261  -7.344  1.00  0.00           H  
ATOM   1873  HE3 LYS A 115       5.874 -20.829  -7.125  1.00  0.00           H  
ATOM   1874  NZ  LYS A 115       3.877 -20.965  -7.761  1.00  0.00           N  
ATOM   1875  HZ1 LYS A 115       2.964 -20.534  -7.631  1.00  0.00           H  
ATOM   1876  HZ2 LYS A 115       4.103 -20.997  -8.746  1.00  0.00           H  
ATOM   1877  HZ3 LYS A 115       3.860 -21.948  -7.468  1.00  0.00           H  
ATOM   1878  C   LYS A 115       8.628 -21.395  -2.636  1.00  0.00           C  
ATOM   1879  O   LYS A 115       8.367 -21.297  -1.442  1.00  0.00           O  
ATOM   1880  N   THR A 116       9.396 -22.365  -3.119  1.00  0.00           N  
ATOM   1881  H   THR A 116       9.545 -22.386  -4.121  1.00  0.00           H  
ATOM   1882  CA  THR A 116       9.982 -23.430  -2.292  1.00  0.00           C  
ATOM   1883  HA  THR A 116       9.194 -23.905  -1.710  1.00  0.00           H  
ATOM   1884  CB  THR A 116      10.612 -24.504  -3.189  1.00  0.00           C  
ATOM   1885  HB  THR A 116      11.388 -24.065  -3.816  1.00  0.00           H  
ATOM   1886  CG2 THR A 116      11.215 -25.671  -2.411  1.00  0.00           C  
ATOM   1887 HG21 THR A 116      12.056 -25.328  -1.808  1.00  0.00           H  
ATOM   1888 HG22 THR A 116      10.463 -26.121  -1.764  1.00  0.00           H  
ATOM   1889 HG23 THR A 116      11.579 -26.420  -3.114  1.00  0.00           H  
ATOM   1890  OG1 THR A 116       9.595 -25.032  -4.009  1.00  0.00           O  
ATOM   1891  HG1 THR A 116       9.426 -24.393  -4.723  1.00  0.00           H  
ATOM   1892  C   THR A 116      10.984 -22.867  -1.285  1.00  0.00           C  
ATOM   1893  O   THR A 116      10.886 -23.167  -0.097  1.00  0.00           O  
ATOM   1894  N   ILE A 117      11.878 -21.972  -1.724  1.00  0.00           N  
ATOM   1895  H   ILE A 117      11.914 -21.770  -2.719  1.00  0.00           H  
ATOM   1896  CA  ILE A 117      12.801 -21.248  -0.832  1.00  0.00           C  
ATOM   1897  HA  ILE A 117      13.340 -21.976  -0.223  1.00  0.00           H  
ATOM   1898  CB  ILE A 117      13.842 -20.454  -1.660  1.00  0.00           C  
ATOM   1899  HB  ILE A 117      13.305 -19.835  -2.381  1.00  0.00           H  
ATOM   1900  CG2 ILE A 117      14.687 -19.521  -0.771  1.00  0.00           C  
ATOM   1901 HG21 ILE A 117      15.216 -20.106  -0.017  1.00  0.00           H  
ATOM   1902 HG22 ILE A 117      15.416 -18.978  -1.371  1.00  0.00           H  
ATOM   1903 HG23 ILE A 117      14.060 -18.785  -0.270  1.00  0.00           H  
ATOM   1904  CG1 ILE A 117      14.764 -21.431  -2.430  1.00  0.00           C  
ATOM   1905 HG12 ILE A 117      15.380 -21.983  -1.719  1.00  0.00           H  
ATOM   1906 HG13 ILE A 117      14.156 -22.155  -2.971  1.00  0.00           H  
ATOM   1907  CD1 ILE A 117      15.678 -20.758  -3.462  1.00  0.00           C  
ATOM   1908 HD11 ILE A 117      15.086 -20.137  -4.134  1.00  0.00           H  
ATOM   1909 HD12 ILE A 117      16.436 -20.150  -2.969  1.00  0.00           H  
ATOM   1910 HD13 ILE A 117      16.185 -21.527  -4.046  1.00  0.00           H  
ATOM   1911  C   ILE A 117      12.034 -20.346   0.148  1.00  0.00           C  
ATOM   1912  O   ILE A 117      12.387 -20.277   1.323  1.00  0.00           O  
ATOM   1913  N   MET A 118      10.961 -19.682  -0.292  1.00  0.00           N  
ATOM   1914  H   MET A 118      10.739 -19.704  -1.281  1.00  0.00           H  
ATOM   1915  CA  MET A 118      10.154 -18.832   0.594  1.00  0.00           C  
ATOM   1916  HA  MET A 118      10.843 -18.235   1.191  1.00  0.00           H  
ATOM   1917  CB  MET A 118       9.283 -17.867  -0.224  1.00  0.00           C  
ATOM   1918  HB2 MET A 118       8.768 -18.410  -1.018  1.00  0.00           H  
ATOM   1919  HB3 MET A 118       8.537 -17.410   0.426  1.00  0.00           H  
ATOM   1920  CG  MET A 118      10.138 -16.747  -0.825  1.00  0.00           C  
ATOM   1921  HG2 MET A 118      10.941 -17.189  -1.413  1.00  0.00           H  
ATOM   1922  HG3 MET A 118       9.518 -16.149  -1.492  1.00  0.00           H  
ATOM   1923  SD  MET A 118      10.868 -15.652   0.425  1.00  0.00           S  
ATOM   1924  CE  MET A 118      12.050 -14.762  -0.604  1.00  0.00           C  
ATOM   1925  HE1 MET A 118      12.616 -15.472  -1.201  1.00  0.00           H  
ATOM   1926  HE2 MET A 118      12.729 -14.191   0.028  1.00  0.00           H  
ATOM   1927  HE3 MET A 118      11.523 -14.084  -1.267  1.00  0.00           H  
ATOM   1928  C   MET A 118       9.318 -19.613   1.615  1.00  0.00           C  
ATOM   1929  O   MET A 118       9.175 -19.134   2.736  1.00  0.00           O  
ATOM   1930  N   ARG A 119       8.829 -20.820   1.287  1.00  0.00           N  
ATOM   1931  H   ARG A 119       8.959 -21.130   0.329  1.00  0.00           H  
ATOM   1932  CA  ARG A 119       8.214 -21.751   2.258  1.00  0.00           C  
ATOM   1933  HA  ARG A 119       7.386 -21.255   2.770  1.00  0.00           H  
ATOM   1934  CB  ARG A 119       7.698 -23.032   1.579  1.00  0.00           C  
ATOM   1935  HB2 ARG A 119       8.482 -23.432   0.936  1.00  0.00           H  
ATOM   1936  HB3 ARG A 119       7.494 -23.773   2.355  1.00  0.00           H  
ATOM   1937  CG  ARG A 119       6.412 -22.849   0.761  1.00  0.00           C  
ATOM   1938  HG2 ARG A 119       5.595 -22.552   1.417  1.00  0.00           H  
ATOM   1939  HG3 ARG A 119       6.556 -22.073   0.014  1.00  0.00           H  
ATOM   1940  CD  ARG A 119       6.060 -24.177   0.073  1.00  0.00           C  
ATOM   1941  HD2 ARG A 119       6.978 -24.625  -0.311  1.00  0.00           H  
ATOM   1942  HD3 ARG A 119       5.649 -24.865   0.817  1.00  0.00           H  
ATOM   1943  NE  ARG A 119       5.090 -24.000  -1.029  1.00  0.00           N  
ATOM   1944  HE  ARG A 119       4.161 -23.703  -0.778  1.00  0.00           H  
ATOM   1945  CZ  ARG A 119       5.340 -24.136  -2.323  1.00  0.00           C  
ATOM   1946  NH1 ARG A 119       6.494 -24.494  -2.795  1.00  0.00           N  
ATOM   1947 HH11 ARG A 119       7.248 -24.776  -2.210  1.00  0.00           H  
ATOM   1948 HH12 ARG A 119       6.581 -24.533  -3.814  1.00  0.00           H  
ATOM   1949  NH2 ARG A 119       4.429 -23.907  -3.218  1.00  0.00           N  
ATOM   1950 HH21 ARG A 119       3.492 -23.649  -2.985  1.00  0.00           H  
ATOM   1951 HH22 ARG A 119       4.729 -23.998  -4.198  1.00  0.00           H  
ATOM   1952  C   ARG A 119       9.220 -22.125   3.342  1.00  0.00           C  
ATOM   1953  O   ARG A 119       8.930 -21.944   4.517  1.00  0.00           O  
ATOM   1954  N   GLU A 120      10.413 -22.577   2.950  1.00  0.00           N  
ATOM   1955  H   GLU A 120      10.574 -22.700   1.957  1.00  0.00           H  
ATOM   1956  CA  GLU A 120      11.499 -22.921   3.881  1.00  0.00           C  
ATOM   1957  HA  GLU A 120      11.156 -23.707   4.554  1.00  0.00           H  
ATOM   1958  CB  GLU A 120      12.678 -23.468   3.055  1.00  0.00           C  
ATOM   1959  HB2 GLU A 120      12.385 -24.426   2.622  1.00  0.00           H  
ATOM   1960  HB3 GLU A 120      12.863 -22.785   2.226  1.00  0.00           H  
ATOM   1961  CG  GLU A 120      14.017 -23.645   3.792  1.00  0.00           C  
ATOM   1962  HG2 GLU A 120      14.747 -24.017   3.070  1.00  0.00           H  
ATOM   1963  HG3 GLU A 120      14.367 -22.665   4.125  1.00  0.00           H  
ATOM   1964  CD  GLU A 120      14.000 -24.600   4.994  1.00  0.00           C  
ATOM   1965  OE1 GLU A 120      15.071 -24.705   5.638  1.00  0.00           O  
ATOM   1966  OE2 GLU A 120      12.958 -25.222   5.282  1.00  0.00           O  
ATOM   1967  C   GLU A 120      11.905 -21.725   4.761  1.00  0.00           C  
ATOM   1968  O   GLU A 120      12.095 -21.873   5.968  1.00  0.00           O  
ATOM   1969  N   LYS A 121      11.979 -20.516   4.187  1.00  0.00           N  
ATOM   1970  H   LYS A 121      11.874 -20.455   3.178  1.00  0.00           H  
ATOM   1971  CA  LYS A 121      12.256 -19.296   4.955  1.00  0.00           C  
ATOM   1972  HA  LYS A 121      13.130 -19.507   5.567  1.00  0.00           H  
ATOM   1973  CB  LYS A 121      12.570 -18.129   3.997  1.00  0.00           C  
ATOM   1974  HB2 LYS A 121      13.274 -18.474   3.238  1.00  0.00           H  
ATOM   1975  HB3 LYS A 121      11.651 -17.833   3.488  1.00  0.00           H  
ATOM   1976  CG  LYS A 121      13.176 -16.889   4.683  1.00  0.00           C  
ATOM   1977  HG2 LYS A 121      13.263 -16.100   3.935  1.00  0.00           H  
ATOM   1978  HG3 LYS A 121      12.499 -16.539   5.463  1.00  0.00           H  
ATOM   1979  CD  LYS A 121      14.570 -17.140   5.289  1.00  0.00           C  
ATOM   1980  HD2 LYS A 121      14.500 -17.905   6.063  1.00  0.00           H  
ATOM   1981  HD3 LYS A 121      15.246 -17.485   4.504  1.00  0.00           H  
ATOM   1982  CE  LYS A 121      15.124 -15.854   5.916  1.00  0.00           C  
ATOM   1983  HE2 LYS A 121      15.163 -15.074   5.150  1.00  0.00           H  
ATOM   1984  HE3 LYS A 121      14.423 -15.529   6.693  1.00  0.00           H  
ATOM   1985  NZ  LYS A 121      16.474 -16.053   6.505  1.00  0.00           N  
ATOM   1986  HZ1 LYS A 121      16.484 -16.821   7.157  1.00  0.00           H  
ATOM   1987  HZ2 LYS A 121      17.193 -16.233   5.793  1.00  0.00           H  
ATOM   1988  HZ3 LYS A 121      16.785 -15.219   6.982  1.00  0.00           H  
ATOM   1989  C   LYS A 121      11.125 -18.973   5.939  1.00  0.00           C  
ATOM   1990  O   LYS A 121      11.416 -18.611   7.075  1.00  0.00           O  
ATOM   1991  N   TYR A 122       9.859 -19.134   5.544  1.00  0.00           N  
ATOM   1992  H   TYR A 122       9.687 -19.446   4.595  1.00  0.00           H  
ATOM   1993  CA  TYR A 122       8.689 -18.863   6.393  1.00  0.00           C  
ATOM   1994  HA  TYR A 122       8.759 -17.841   6.765  1.00  0.00           H  
ATOM   1995  CB  TYR A 122       7.411 -18.974   5.546  1.00  0.00           C  
ATOM   1996  HB2 TYR A 122       7.591 -18.510   4.577  1.00  0.00           H  
ATOM   1997  HB3 TYR A 122       7.173 -20.023   5.367  1.00  0.00           H  
ATOM   1998  CG  TYR A 122       6.210 -18.287   6.160  1.00  0.00           C  
ATOM   1999  CD1 TYR A 122       5.529 -18.863   7.250  1.00  0.00           C  
ATOM   2000  HD1 TYR A 122       5.853 -19.811   7.661  1.00  0.00           H  
ATOM   2001  CE1 TYR A 122       4.452 -18.184   7.849  1.00  0.00           C  
ATOM   2002  HE1 TYR A 122       3.977 -18.612   8.720  1.00  0.00           H  
ATOM   2003  CZ  TYR A 122       4.033 -16.937   7.336  1.00  0.00           C  
ATOM   2004  OH  TYR A 122       3.006 -16.264   7.921  1.00  0.00           O  
ATOM   2005  HH  TYR A 122       2.660 -16.764   8.665  1.00  0.00           H  
ATOM   2006  CE2 TYR A 122       4.697 -16.380   6.223  1.00  0.00           C  
ATOM   2007  HE2 TYR A 122       4.381 -15.432   5.832  1.00  0.00           H  
ATOM   2008  CD2 TYR A 122       5.795 -17.043   5.650  1.00  0.00           C  
ATOM   2009  HD2 TYR A 122       6.336 -16.591   4.832  1.00  0.00           H  
ATOM   2010  C   TYR A 122       8.627 -19.799   7.610  1.00  0.00           C  
ATOM   2011  O   TYR A 122       8.448 -19.342   8.739  1.00  0.00           O  
ATOM   2012  N   SER A 123       8.879 -21.094   7.397  1.00  0.00           N  
ATOM   2013  H   SER A 123       8.973 -21.417   6.438  1.00  0.00           H  
ATOM   2014  CA  SER A 123       8.977 -22.117   8.452  1.00  0.00           C  
ATOM   2015  HA  SER A 123       8.046 -22.128   9.020  1.00  0.00           H  
ATOM   2016  CB  SER A 123       9.174 -23.496   7.816  1.00  0.00           C  
ATOM   2017  HB2 SER A 123      10.109 -23.503   7.250  1.00  0.00           H  
ATOM   2018  HB3 SER A 123       9.230 -24.252   8.601  1.00  0.00           H  
ATOM   2019  OG  SER A 123       8.100 -23.804   6.949  1.00  0.00           O  
ATOM   2020  HG  SER A 123       8.350 -24.583   6.447  1.00  0.00           H  
ATOM   2021  C   SER A 123      10.120 -21.881   9.449  1.00  0.00           C  
ATOM   2022  O   SER A 123      10.178 -22.549  10.478  1.00  0.00           O  
ATOM   2023  N   LYS A 124      11.033 -20.944   9.161  1.00  0.00           N  
ATOM   2024  H   LYS A 124      10.946 -20.481   8.264  1.00  0.00           H  
ATOM   2025  CA  LYS A 124      12.121 -20.491  10.043  1.00  0.00           C  
ATOM   2026  HA  LYS A 124      12.086 -21.070  10.968  1.00  0.00           H  
ATOM   2027  CB  LYS A 124      13.467 -20.779   9.351  1.00  0.00           C  
ATOM   2028  HB2 LYS A 124      13.436 -20.408   8.324  1.00  0.00           H  
ATOM   2029  HB3 LYS A 124      14.274 -20.270   9.880  1.00  0.00           H  
ATOM   2030  CG  LYS A 124      13.764 -22.288   9.360  1.00  0.00           C  
ATOM   2031  HG2 LYS A 124      13.897 -22.607  10.396  1.00  0.00           H  
ATOM   2032  HG3 LYS A 124      12.921 -22.835   8.934  1.00  0.00           H  
ATOM   2033  CD  LYS A 124      15.019 -22.641   8.555  1.00  0.00           C  
ATOM   2034  HD2 LYS A 124      14.814 -22.471   7.495  1.00  0.00           H  
ATOM   2035  HD3 LYS A 124      15.852 -22.015   8.876  1.00  0.00           H  
ATOM   2036  CE  LYS A 124      15.353 -24.118   8.795  1.00  0.00           C  
ATOM   2037  HE2 LYS A 124      15.638 -24.254   9.841  1.00  0.00           H  
ATOM   2038  HE3 LYS A 124      14.446 -24.702   8.604  1.00  0.00           H  
ATOM   2039  NZ  LYS A 124      16.423 -24.597   7.891  1.00  0.00           N  
ATOM   2040  HZ1 LYS A 124      16.056 -24.546   6.934  1.00  0.00           H  
ATOM   2041  HZ2 LYS A 124      17.261 -24.041   7.931  1.00  0.00           H  
ATOM   2042  HZ3 LYS A 124      16.617 -25.576   8.031  1.00  0.00           H  
ATOM   2043  C   LYS A 124      11.954 -19.028  10.496  1.00  0.00           C  
ATOM   2044  O   LYS A 124      12.903 -18.448  11.019  1.00  0.00           O  
ATOM   2045  N   CYS A 125      10.767 -18.443  10.306  1.00  0.00           N  
ATOM   2046  H   CYS A 125      10.048 -18.988   9.848  1.00  0.00           H  
ATOM   2047  CA  CYS A 125      10.405 -17.073  10.697  1.00  0.00           C  
ATOM   2048  HA  CYS A 125      11.075 -16.748  11.495  1.00  0.00           H  
ATOM   2049  CB  CYS A 125      10.576 -16.119   9.497  1.00  0.00           C  
ATOM   2050  HB2 CYS A 125       9.857 -16.398   8.727  1.00  0.00           H  
ATOM   2051  HB3 CYS A 125      10.343 -15.104   9.824  1.00  0.00           H  
ATOM   2052  SG  CYS A 125      12.253 -16.136   8.788  1.00  0.00           S  
ATOM   2053  HG  CYS A 125      12.113 -17.349   8.230  1.00  0.00           H  
ATOM   2054  C   CYS A 125       8.973 -16.975  11.281  1.00  0.00           C  
ATOM   2055  O   CYS A 125       8.378 -15.896  11.235  1.00  0.00           O  
ATOM   2056  N   SER A 126       8.421 -18.094  11.774  1.00  0.00           N  
ATOM   2057  H   SER A 126       9.019 -18.896  11.900  1.00  0.00           H  
ATOM   2058  CA  SER A 126       7.080 -18.216  12.381  1.00  0.00           C  
ATOM   2059  HA  SER A 126       6.473 -17.347  12.139  1.00  0.00           H  
ATOM   2060  CB  SER A 126       6.374 -19.468  11.862  1.00  0.00           C  
ATOM   2061  HB2 SER A 126       6.973 -20.350  12.106  1.00  0.00           H  
ATOM   2062  HB3 SER A 126       5.407 -19.562  12.360  1.00  0.00           H  
ATOM   2063  OG  SER A 126       6.181 -19.372  10.461  1.00  0.00           O  
ATOM   2064  HG  SER A 126       7.045 -19.224  10.046  1.00  0.00           H  
ATOM   2065  C   SER A 126       7.143 -18.284  13.907  1.00  0.00           C  
ATOM   2066  O   SER A 126       8.013 -19.037  14.394  1.00  0.00           O  
ATOM   2067  OXT SER A 126       6.308 -17.607  14.543  1.00  0.00           O  
TER    2068      SER   126                                                      
ATOM   2068  N   MET B 127      -0.818  36.757  -0.727  1.00  0.00           N  
ATOM   2069  H1  MET B 127      -1.132  37.693  -0.512  1.00  0.00           H  
ATOM   2070  H2  MET B 127      -1.139  36.511  -1.657  1.00  0.00           H  
ATOM   2071  H3  MET B 127      -1.206  36.104  -0.061  1.00  0.00           H  
ATOM   2072  CA  MET B 127       0.658  36.695  -0.704  1.00  0.00           C  
ATOM   2073  HA  MET B 127       1.027  36.994   0.273  1.00  0.00           H  
ATOM   2074  CB  MET B 127       1.096  35.252  -0.948  1.00  0.00           C  
ATOM   2075  HB2 MET B 127       0.748  34.941  -1.935  1.00  0.00           H  
ATOM   2076  HB3 MET B 127       0.608  34.625  -0.201  1.00  0.00           H  
ATOM   2077  CG  MET B 127       2.604  35.017  -0.865  1.00  0.00           C  
ATOM   2078  HG2 MET B 127       2.906  34.491  -1.771  1.00  0.00           H  
ATOM   2079  HG3 MET B 127       3.134  35.960  -0.834  1.00  0.00           H  
ATOM   2080  SD  MET B 127       3.101  34.001   0.546  1.00  0.00           S  
ATOM   2081  CE  MET B 127       3.509  35.185   1.853  1.00  0.00           C  
ATOM   2082  HE1 MET B 127       3.719  34.641   2.775  1.00  0.00           H  
ATOM   2083  HE2 MET B 127       4.407  35.734   1.575  1.00  0.00           H  
ATOM   2084  HE3 MET B 127       2.679  35.869   2.019  1.00  0.00           H  
ATOM   2085  C   MET B 127       1.207  37.640  -1.773  1.00  0.00           C  
ATOM   2086  O   MET B 127       0.672  37.613  -2.869  1.00  0.00           O  
ATOM   2087  N   HIE B 128       2.153  38.539  -1.485  1.00  0.00           N  
ATOM   2088  H   HIE B 128       2.532  39.044  -2.286  1.00  0.00           H  
ATOM   2089  CA  HIE B 128       2.551  38.993  -0.143  1.00  0.00           C  
ATOM   2090  HA  HIE B 128       1.763  38.720   0.553  1.00  0.00           H  
ATOM   2091  CB  HIE B 128       2.522  40.537  -0.048  1.00  0.00           C  
ATOM   2092  HB2 HIE B 128       2.514  40.806   1.011  1.00  0.00           H  
ATOM   2093  HB3 HIE B 128       1.588  40.904  -0.477  1.00  0.00           H  
ATOM   2094  CG  HIE B 128       3.662  41.288  -0.677  1.00  0.00           C  
ATOM   2095  ND1 HIE B 128       4.929  41.426  -0.110  1.00  0.00           N  
ATOM   2096  CE1 HIE B 128       5.658  42.124  -0.997  1.00  0.00           C  
ATOM   2097  HE1 HIE B 128       6.701  42.397  -0.863  1.00  0.00           H  
ATOM   2098  NE2 HIE B 128       4.916  42.410  -2.082  1.00  0.00           N  
ATOM   2099  HE2 HIE B 128       5.255  42.881  -2.909  1.00  0.00           H  
ATOM   2100  CD2 HIE B 128       3.650  41.897  -1.899  1.00  0.00           C  
ATOM   2101  HD2 HIE B 128       2.827  41.920  -2.601  1.00  0.00           H  
ATOM   2102  C   HIE B 128       3.802  38.355   0.497  1.00  0.00           C  
ATOM   2103  O   HIE B 128       3.822  38.323   1.720  1.00  0.00           O  
ATOM   2104  N   HIE B 129       4.846  37.773  -0.110  1.00  0.00           N  
ATOM   2105  H   HIE B 129       5.458  37.365   0.580  1.00  0.00           H  
ATOM   2106  CA  HIE B 129       5.346  37.483  -1.471  1.00  0.00           C  
ATOM   2107  HA  HIE B 129       4.837  36.614  -1.892  1.00  0.00           H  
ATOM   2108  CB  HIE B 129       5.251  38.669  -2.446  1.00  0.00           C  
ATOM   2109  HB2 HIE B 129       4.874  39.530  -1.932  1.00  0.00           H  
ATOM   2110  HB3 HIE B 129       6.238  38.943  -2.822  1.00  0.00           H  
ATOM   2111  CG  HIE B 129       4.379  38.400  -3.643  1.00  0.00           C  
ATOM   2112  ND1 HIE B 129       3.400  39.270  -4.130  1.00  0.00           N  
ATOM   2113  CE1 HIE B 129       2.864  38.648  -5.191  1.00  0.00           C  
ATOM   2114  HE1 HIE B 129       2.071  39.054  -5.804  1.00  0.00           H  
ATOM   2115  NE2 HIE B 129       3.444  37.449  -5.381  1.00  0.00           N  
ATOM   2116  HE2 HIE B 129       3.213  36.781  -6.105  1.00  0.00           H  
ATOM   2117  CD2 HIE B 129       4.405  37.276  -4.414  1.00  0.00           C  
ATOM   2118  HD2 HIE B 129       5.058  36.415  -4.285  1.00  0.00           H  
ATOM   2119  C   HIE B 129       6.847  37.099  -1.417  1.00  0.00           C  
ATOM   2120  O   HIE B 129       7.274  36.293  -2.221  1.00  0.00           O  
ATOM   2121  N   HIE B 130       7.721  37.628  -0.544  1.00  0.00           N  
ATOM   2122  H   HIE B 130       8.650  37.237  -0.640  1.00  0.00           H  
ATOM   2123  CA  HIE B 130       7.564  38.664   0.494  1.00  0.00           C  
ATOM   2124  HA  HIE B 130       6.600  39.159   0.436  1.00  0.00           H  
ATOM   2125  CB  HIE B 130       8.551  39.814   0.254  1.00  0.00           C  
ATOM   2126  HB2 HIE B 130       9.567  39.478   0.462  1.00  0.00           H  
ATOM   2127  HB3 HIE B 130       8.509  40.092  -0.800  1.00  0.00           H  
ATOM   2128  CG  HIE B 130       8.276  41.070   1.060  1.00  0.00           C  
ATOM   2129  ND1 HIE B 130       8.880  42.303   0.820  1.00  0.00           N  
ATOM   2130  CE1 HIE B 130       8.356  43.157   1.710  1.00  0.00           C  
ATOM   2131  HE1 HIE B 130       8.620  44.204   1.786  1.00  0.00           H  
ATOM   2132  NE2 HIE B 130       7.452  42.534   2.482  1.00  0.00           N  
ATOM   2133  HE2 HIE B 130       6.912  42.959   3.223  1.00  0.00           H  
ATOM   2134  CD2 HIE B 130       7.386  41.221   2.088  1.00  0.00           C  
ATOM   2135  HD2 HIE B 130       6.731  40.473   2.502  1.00  0.00           H  
ATOM   2136  C   HIE B 130       7.720  38.030   1.884  1.00  0.00           C  
ATOM   2137  O   HIE B 130       8.827  37.677   2.284  1.00  0.00           O  
ATOM   2138  N   HIE B 131       6.623  37.884   2.638  1.00  0.00           N  
ATOM   2139  H   HIE B 131       5.723  38.181   2.283  1.00  0.00           H  
ATOM   2140  CA  HIE B 131       6.693  37.497   4.052  1.00  0.00           C  
ATOM   2141  HA  HIE B 131       7.496  38.084   4.501  1.00  0.00           H  
ATOM   2142  CB  HIE B 131       5.401  37.904   4.778  1.00  0.00           C  
ATOM   2143  HB2 HIE B 131       4.653  37.111   4.731  1.00  0.00           H  
ATOM   2144  HB3 HIE B 131       4.980  38.792   4.304  1.00  0.00           H  
ATOM   2145  CG  HIE B 131       5.702  38.253   6.207  1.00  0.00           C  
ATOM   2146  ND1 HIE B 131       5.990  39.540   6.653  1.00  0.00           N  
ATOM   2147  CE1 HIE B 131       6.412  39.411   7.918  1.00  0.00           C  
ATOM   2148  HE1 HIE B 131       6.738  40.234   8.541  1.00  0.00           H  
ATOM   2149  NE2 HIE B 131       6.412  38.116   8.278  1.00  0.00           N  
ATOM   2150  HE2 HIE B 131       6.737  37.758   9.164  1.00  0.00           H  
ATOM   2151  CD2 HIE B 131       5.986  37.366   7.204  1.00  0.00           C  
ATOM   2152  HD2 HIE B 131       5.960  36.287   7.124  1.00  0.00           H  
ATOM   2153  C   HIE B 131       7.047  36.014   4.270  1.00  0.00           C  
ATOM   2154  O   HIE B 131       6.181  35.138   4.240  1.00  0.00           O  
ATOM   2155  N   HIE B 132       8.337  35.738   4.483  1.00  0.00           N  
ATOM   2156  H   HIE B 132       8.991  36.503   4.391  1.00  0.00           H  
ATOM   2157  CA  HIE B 132       8.896  34.388   4.615  1.00  0.00           C  
ATOM   2158  HA  HIE B 132       8.449  33.770   3.834  1.00  0.00           H  
ATOM   2159  CB  HIE B 132      10.409  34.429   4.340  1.00  0.00           C  
ATOM   2160  HB2 HIE B 132      10.946  34.778   5.223  1.00  0.00           H  
ATOM   2161  HB3 HIE B 132      10.602  35.134   3.530  1.00  0.00           H  
ATOM   2162  CG  HIE B 132      10.953  33.087   3.915  1.00  0.00           C  
ATOM   2163  ND1 HIE B 132      11.145  31.977   4.741  1.00  0.00           N  
ATOM   2164  CE1 HIE B 132      11.540  30.982   3.930  1.00  0.00           C  
ATOM   2165  HE1 HIE B 132      11.750  29.973   4.257  1.00  0.00           H  
ATOM   2166  NE2 HIE B 132      11.613  31.409   2.657  1.00  0.00           N  
ATOM   2167  HE2 HIE B 132      11.859  30.842   1.855  1.00  0.00           H  
ATOM   2168  CD2 HIE B 132      11.244  32.735   2.628  1.00  0.00           C  
ATOM   2169  HD2 HIE B 132      11.163  33.372   1.755  1.00  0.00           H  
ATOM   2170  C   HIE B 132       8.540  33.735   5.962  1.00  0.00           C  
ATOM   2171  O   HIE B 132       9.236  33.872   6.971  1.00  0.00           O  
ATOM   2172  N   HIE B 133       7.404  33.038   5.995  1.00  0.00           N  
ATOM   2173  H   HIE B 133       6.810  33.048   5.178  1.00  0.00           H  
ATOM   2174  CA  HIE B 133       6.993  32.263   7.164  1.00  0.00           C  
ATOM   2175  HA  HIE B 133       7.220  32.848   8.055  1.00  0.00           H  
ATOM   2176  CB  HIE B 133       5.475  32.043   7.134  1.00  0.00           C  
ATOM   2177  HB2 HIE B 133       5.203  31.314   7.896  1.00  0.00           H  
ATOM   2178  HB3 HIE B 133       5.179  31.642   6.164  1.00  0.00           H  
ATOM   2179  CG  HIE B 133       4.714  33.316   7.412  1.00  0.00           C  
ATOM   2180  ND1 HIE B 133       4.811  34.058   8.591  1.00  0.00           N  
ATOM   2181  CE1 HIE B 133       3.941  35.070   8.463  1.00  0.00           C  
ATOM   2182  HE1 HIE B 133       3.775  35.833   9.214  1.00  0.00           H  
ATOM   2183  NE2 HIE B 133       3.320  35.004   7.271  1.00  0.00           N  
ATOM   2184  HE2 HIE B 133       2.628  35.657   6.926  1.00  0.00           H  
ATOM   2185  CD2 HIE B 133       3.798  33.907   6.593  1.00  0.00           C  
ATOM   2186  HD2 HIE B 133       3.500  33.570   5.610  1.00  0.00           H  
ATOM   2187  C   HIE B 133       7.776  30.947   7.256  1.00  0.00           C  
ATOM   2188  O   HIE B 133       7.631  30.073   6.405  1.00  0.00           O  
ATOM   2189  N   LYS B 134       8.580  30.779   8.314  1.00  0.00           N  
ATOM   2190  H   LYS B 134       8.699  31.566   8.933  1.00  0.00           H  
ATOM   2191  CA  LYS B 134       9.288  29.523   8.629  1.00  0.00           C  
ATOM   2192  HA  LYS B 134      10.007  29.322   7.832  1.00  0.00           H  
ATOM   2193  CB  LYS B 134      10.017  29.645   9.975  1.00  0.00           C  
ATOM   2194  HB2 LYS B 134       9.324  30.034  10.722  1.00  0.00           H  
ATOM   2195  HB3 LYS B 134      10.325  28.649  10.302  1.00  0.00           H  
ATOM   2196  CG  LYS B 134      11.265  30.529   9.923  1.00  0.00           C  
ATOM   2197  HG2 LYS B 134      12.024  30.033   9.316  1.00  0.00           H  
ATOM   2198  HG3 LYS B 134      11.025  31.497   9.480  1.00  0.00           H  
ATOM   2199  CD  LYS B 134      11.787  30.739  11.351  1.00  0.00           C  
ATOM   2200  HD2 LYS B 134      11.082  31.377  11.889  1.00  0.00           H  
ATOM   2201  HD3 LYS B 134      11.848  29.775  11.860  1.00  0.00           H  
ATOM   2202  CE  LYS B 134      13.174  31.388  11.328  1.00  0.00           C  
ATOM   2203  HE2 LYS B 134      13.121  32.306  10.735  1.00  0.00           H  
ATOM   2204  HE3 LYS B 134      13.869  30.703  10.830  1.00  0.00           H  
ATOM   2205  NZ  LYS B 134      13.640  31.689  12.705  1.00  0.00           N  
ATOM   2206  HZ1 LYS B 134      13.645  30.847  13.267  1.00  0.00           H  
ATOM   2207  HZ2 LYS B 134      14.575  32.078  12.693  1.00  0.00           H  
ATOM   2208  HZ3 LYS B 134      13.010  32.351  13.142  1.00  0.00           H  
ATOM   2209  C   LYS B 134       8.348  28.317   8.727  1.00  0.00           C  
ATOM   2210  O   LYS B 134       7.235  28.433   9.233  1.00  0.00           O  
ATOM   2211  N   VAL B 135       8.856  27.142   8.361  1.00  0.00           N  
ATOM   2212  H   VAL B 135       9.799  27.117   8.013  1.00  0.00           H  
ATOM   2213  CA  VAL B 135       8.238  25.861   8.738  1.00  0.00           C  
ATOM   2214  HA  VAL B 135       7.176  25.899   8.496  1.00  0.00           H  
ATOM   2215  CB  VAL B 135       8.854  24.687   7.954  1.00  0.00           C  
ATOM   2216  HB  VAL B 135       9.939  24.716   8.065  1.00  0.00           H  
ATOM   2217  CG1 VAL B 135       8.354  23.324   8.446  1.00  0.00           C  
ATOM   2218 HG11 VAL B 135       8.720  23.122   9.453  1.00  0.00           H  
ATOM   2219 HG12 VAL B 135       7.265  23.297   8.450  1.00  0.00           H  
ATOM   2220 HG13 VAL B 135       8.725  22.531   7.798  1.00  0.00           H  
ATOM   2221  CG2 VAL B 135       8.513  24.807   6.463  1.00  0.00           C  
ATOM   2222 HG21 VAL B 135       8.825  25.773   6.071  1.00  0.00           H  
ATOM   2223 HG22 VAL B 135       9.023  24.023   5.906  1.00  0.00           H  
ATOM   2224 HG23 VAL B 135       7.440  24.706   6.320  1.00  0.00           H  
ATOM   2225  C   VAL B 135       8.375  25.671  10.253  1.00  0.00           C  
ATOM   2226  O   VAL B 135       9.455  25.859  10.816  1.00  0.00           O  
ATOM   2227  N   LEU B 136       7.270  25.331  10.915  1.00  0.00           N  
ATOM   2228  H   LEU B 136       6.435  25.152  10.367  1.00  0.00           H  
ATOM   2229  CA  LEU B 136       7.212  25.032  12.344  1.00  0.00           C  
ATOM   2230  HA  LEU B 136       8.106  25.418  12.832  1.00  0.00           H  
ATOM   2231  CB  LEU B 136       5.990  25.711  12.991  1.00  0.00           C  
ATOM   2232  HB2 LEU B 136       5.087  25.351  12.497  1.00  0.00           H  
ATOM   2233  HB3 LEU B 136       5.946  25.388  14.033  1.00  0.00           H  
ATOM   2234  CG  LEU B 136       5.975  27.250  12.961  1.00  0.00           C  
ATOM   2235  HG  LEU B 136       5.883  27.589  11.932  1.00  0.00           H  
ATOM   2236  CD1 LEU B 136       4.765  27.735  13.762  1.00  0.00           C  
ATOM   2237 HD11 LEU B 136       3.848  27.344  13.319  1.00  0.00           H  
ATOM   2238 HD12 LEU B 136       4.839  27.397  14.796  1.00  0.00           H  
ATOM   2239 HD13 LEU B 136       4.716  28.823  13.748  1.00  0.00           H  
ATOM   2240  CD2 LEU B 136       7.222  27.886  13.579  1.00  0.00           C  
ATOM   2241 HD21 LEU B 136       8.094  27.662  12.965  1.00  0.00           H  
ATOM   2242 HD22 LEU B 136       7.375  27.501  14.588  1.00  0.00           H  
ATOM   2243 HD23 LEU B 136       7.105  28.969  13.621  1.00  0.00           H  
ATOM   2244  C   LEU B 136       7.192  23.515  12.565  1.00  0.00           C  
ATOM   2245  O   LEU B 136       6.145  22.879  12.450  1.00  0.00           O  
ATOM   2246  N   GLN B 137       8.358  22.988  12.953  1.00  0.00           N  
ATOM   2247  H   GLN B 137       9.153  23.606  12.922  1.00  0.00           H  
ATOM   2248  CA  GLN B 137       8.625  21.584  13.307  1.00  0.00           C  
ATOM   2249  HA  GLN B 137       9.678  21.533  13.583  1.00  0.00           H  
ATOM   2250  CB  GLN B 137       7.834  21.186  14.577  1.00  0.00           C  
ATOM   2251  HB2 GLN B 137       6.772  21.367  14.411  1.00  0.00           H  
ATOM   2252  HB3 GLN B 137       7.953  20.121  14.778  1.00  0.00           H  
ATOM   2253  CG  GLN B 137       8.298  21.956  15.826  1.00  0.00           C  
ATOM   2254  HG2 GLN B 137       9.221  21.512  16.200  1.00  0.00           H  
ATOM   2255  HG3 GLN B 137       8.497  22.997  15.577  1.00  0.00           H  
ATOM   2256  CD  GLN B 137       7.240  21.942  16.921  1.00  0.00           C  
ATOM   2257  OE1 GLN B 137       6.442  22.851  17.063  1.00  0.00           O  
ATOM   2258  NE2 GLN B 137       7.175  20.915  17.738  1.00  0.00           N  
ATOM   2259 HE21 GLN B 137       6.447  20.959  18.427  1.00  0.00           H  
ATOM   2260 HE22 GLN B 137       7.813  20.146  17.652  1.00  0.00           H  
ATOM   2261  C   GLN B 137       8.499  20.573  12.146  1.00  0.00           C  
ATOM   2262  O   GLN B 137       8.192  20.927  11.009  1.00  0.00           O  
ATOM   2263  N   GLU B 138       8.851  19.321  12.456  1.00  0.00           N  
ATOM   2264  H   GLU B 138       9.117  19.138  13.407  1.00  0.00           H  
ATOM   2265  CA  GLU B 138       9.063  18.204  11.532  1.00  0.00           C  
ATOM   2266  HA  GLU B 138       9.965  18.418  10.959  1.00  0.00           H  
ATOM   2267  CB  GLU B 138       9.341  16.942  12.378  1.00  0.00           C  
ATOM   2268  HB2 GLU B 138       9.843  17.218  13.306  1.00  0.00           H  
ATOM   2269  HB3 GLU B 138       8.401  16.479  12.672  1.00  0.00           H  
ATOM   2270  CG  GLU B 138      10.201  15.902  11.646  1.00  0.00           C  
ATOM   2271  HG2 GLU B 138      10.213  14.984  12.239  1.00  0.00           H  
ATOM   2272  HG3 GLU B 138       9.740  15.673  10.682  1.00  0.00           H  
ATOM   2273  CD  GLU B 138      11.649  16.380  11.446  1.00  0.00           C  
ATOM   2274  OE1 GLU B 138      12.101  17.250  12.223  1.00  0.00           O  
ATOM   2275  OE2 GLU B 138      12.293  15.896  10.490  1.00  0.00           O  
ATOM   2276  C   GLU B 138       7.871  17.944  10.579  1.00  0.00           C  
ATOM   2277  O   GLU B 138       6.762  17.676  11.057  1.00  0.00           O  
ATOM   2278  N   PRO B 139       8.076  17.967   9.247  1.00  0.00           N  
ATOM   2279  CD  PRO B 139       9.199  18.591   8.566  1.00  0.00           C  
ATOM   2280  HD2 PRO B 139      10.009  17.869   8.489  1.00  0.00           H  
ATOM   2281  HD3 PRO B 139       9.539  19.490   9.081  1.00  0.00           H  
ATOM   2282  CG  PRO B 139       8.681  18.956   7.178  1.00  0.00           C  
ATOM   2283  HG2 PRO B 139       9.484  18.996   6.443  1.00  0.00           H  
ATOM   2284  HG3 PRO B 139       8.147  19.906   7.220  1.00  0.00           H  
ATOM   2285  CB  PRO B 139       7.701  17.820   6.892  1.00  0.00           C  
ATOM   2286  HB2 PRO B 139       8.256  16.957   6.525  1.00  0.00           H  
ATOM   2287  HB3 PRO B 139       6.943  18.116   6.169  1.00  0.00           H  
ATOM   2288  CA  PRO B 139       7.088  17.521   8.267  1.00  0.00           C  
ATOM   2289  HA  PRO B 139       6.191  18.122   8.398  1.00  0.00           H  
ATOM   2290  C   PRO B 139       6.715  16.043   8.435  1.00  0.00           C  
ATOM   2291  O   PRO B 139       7.533  15.142   8.248  1.00  0.00           O  
ATOM   2292  N   THR B 140       5.457  15.779   8.791  1.00  0.00           N  
ATOM   2293  H   THR B 140       4.796  16.551   8.799  1.00  0.00           H  
ATOM   2294  CA  THR B 140       4.950  14.417   9.015  1.00  0.00           C  
ATOM   2295  HA  THR B 140       5.798  13.786   9.281  1.00  0.00           H  
ATOM   2296  CB  THR B 140       3.980  14.389  10.211  1.00  0.00           C  
ATOM   2297  HB  THR B 140       4.261  15.178  10.910  1.00  0.00           H  
ATOM   2298  CG2 THR B 140       2.504  14.564   9.850  1.00  0.00           C  
ATOM   2299 HG21 THR B 140       1.918  14.642  10.765  1.00  0.00           H  
ATOM   2300 HG22 THR B 140       2.371  15.475   9.266  1.00  0.00           H  
ATOM   2301 HG23 THR B 140       2.147  13.708   9.277  1.00  0.00           H  
ATOM   2302  OG1 THR B 140       4.105  13.156  10.883  1.00  0.00           O  
ATOM   2303  HG1 THR B 140       4.903  13.208  11.418  1.00  0.00           H  
ATOM   2304  C   THR B 140       4.363  13.851   7.721  1.00  0.00           C  
ATOM   2305  O   THR B 140       3.949  14.616   6.847  1.00  0.00           O  
ATOM   2306  N   CYS B 141       4.332  12.526   7.545  1.00  0.00           N  
ATOM   2307  H   CYS B 141       4.618  11.916   8.300  1.00  0.00           H  
ATOM   2308  CA  CYS B 141       3.884  11.916   6.289  1.00  0.00           C  
ATOM   2309  HA  CYS B 141       3.113  12.550   5.862  1.00  0.00           H  
ATOM   2310  CB  CYS B 141       5.076  11.890   5.317  1.00  0.00           C  
ATOM   2311  HB2 CYS B 141       5.491  12.895   5.238  1.00  0.00           H  
ATOM   2312  HB3 CYS B 141       5.847  11.223   5.704  1.00  0.00           H  
ATOM   2313  SG  CYS B 141       4.574  11.343   3.661  1.00  0.00           S  
ATOM   2314  HG  CYS B 141       4.493  10.036   3.940  1.00  0.00           H  
ATOM   2315  C   CYS B 141       3.256  10.531   6.510  1.00  0.00           C  
ATOM   2316  O   CYS B 141       3.796   9.731   7.268  1.00  0.00           O  
ATOM   2317  N   VAL B 142       2.136  10.254   5.838  1.00  0.00           N  
ATOM   2318  H   VAL B 142       1.781  10.975   5.215  1.00  0.00           H  
ATOM   2319  CA  VAL B 142       1.357   9.004   5.935  1.00  0.00           C  
ATOM   2320  HA  VAL B 142       1.972   8.252   6.424  1.00  0.00           H  
ATOM   2321  CB  VAL B 142       0.081   9.181   6.787  1.00  0.00           C  
ATOM   2322  HB  VAL B 142      -0.443   8.226   6.817  1.00  0.00           H  
ATOM   2323  CG1 VAL B 142       0.407   9.565   8.234  1.00  0.00           C  
ATOM   2324 HG11 VAL B 142       1.117   8.850   8.654  1.00  0.00           H  
ATOM   2325 HG12 VAL B 142       0.846  10.563   8.273  1.00  0.00           H  
ATOM   2326 HG13 VAL B 142      -0.502   9.551   8.835  1.00  0.00           H  
ATOM   2327  CG2 VAL B 142      -0.892  10.221   6.208  1.00  0.00           C  
ATOM   2328 HG21 VAL B 142      -1.768  10.304   6.852  1.00  0.00           H  
ATOM   2329 HG22 VAL B 142      -0.410  11.196   6.138  1.00  0.00           H  
ATOM   2330 HG23 VAL B 142      -1.224   9.914   5.216  1.00  0.00           H  
ATOM   2331  C   VAL B 142       1.008   8.456   4.551  1.00  0.00           C  
ATOM   2332  O   VAL B 142       0.942   9.212   3.583  1.00  0.00           O  
ATOM   2333  N   SER B 143       0.782   7.148   4.431  1.00  0.00           N  
ATOM   2334  H   SER B 143       0.827   6.574   5.269  1.00  0.00           H  
ATOM   2335  CA  SER B 143       0.461   6.484   3.163  1.00  0.00           C  
ATOM   2336  HA  SER B 143       0.583   7.188   2.345  1.00  0.00           H  
ATOM   2337  CB  SER B 143       1.446   5.342   2.921  1.00  0.00           C  
ATOM   2338  HB2 SER B 143       2.465   5.685   3.096  1.00  0.00           H  
ATOM   2339  HB3 SER B 143       1.228   4.512   3.593  1.00  0.00           H  
ATOM   2340  OG  SER B 143       1.331   4.929   1.579  1.00  0.00           O  
ATOM   2341  HG  SER B 143       1.761   5.608   1.035  1.00  0.00           H  
ATOM   2342  C   SER B 143      -0.976   5.964   3.116  1.00  0.00           C  
ATOM   2343  O   SER B 143      -1.448   5.397   4.098  1.00  0.00           O  
ATOM   2344  N   ASP B 144      -1.658   6.063   1.971  1.00  0.00           N  
ATOM   2345  H   ASP B 144      -1.253   6.537   1.172  1.00  0.00           H  
ATOM   2346  CA  ASP B 144      -2.884   5.278   1.740  1.00  0.00           C  
ATOM   2347  HA  ASP B 144      -3.456   5.247   2.667  1.00  0.00           H  
ATOM   2348  CB  ASP B 144      -3.777   5.958   0.692  1.00  0.00           C  
ATOM   2349  HB2 ASP B 144      -4.768   5.503   0.754  1.00  0.00           H  
ATOM   2350  HB3 ASP B 144      -3.890   7.014   0.946  1.00  0.00           H  
ATOM   2351  CG  ASP B 144      -3.306   5.845  -0.759  1.00  0.00           C  
ATOM   2352  OD1 ASP B 144      -2.173   5.407  -1.047  1.00  0.00           O  
ATOM   2353  OD2 ASP B 144      -4.133   6.155  -1.641  1.00  0.00           O  
ATOM   2354  C   ASP B 144      -2.579   3.817   1.350  1.00  0.00           C  
ATOM   2355  O   ASP B 144      -3.500   3.009   1.205  1.00  0.00           O  
ATOM   2356  N   TYR B 145      -1.292   3.493   1.154  1.00  0.00           N  
ATOM   2357  H   TYR B 145      -0.607   4.229   1.279  1.00  0.00           H  
ATOM   2358  CA  TYR B 145      -0.757   2.211   0.696  1.00  0.00           C  
ATOM   2359  HA  TYR B 145       0.288   2.403   0.465  1.00  0.00           H  
ATOM   2360  CB  TYR B 145      -0.763   1.186   1.843  1.00  0.00           C  
ATOM   2361  HB2 TYR B 145      -0.642   1.716   2.787  1.00  0.00           H  
ATOM   2362  HB3 TYR B 145      -1.732   0.691   1.869  1.00  0.00           H  
ATOM   2363  CG  TYR B 145       0.348   0.157   1.767  1.00  0.00           C  
ATOM   2364  CD1 TYR B 145       1.673   0.560   2.025  1.00  0.00           C  
ATOM   2365  HD1 TYR B 145       1.890   1.593   2.261  1.00  0.00           H  
ATOM   2366  CE1 TYR B 145       2.716  -0.384   1.992  1.00  0.00           C  
ATOM   2367  HE1 TYR B 145       3.737  -0.091   2.171  1.00  0.00           H  
ATOM   2368  CZ  TYR B 145       2.429  -1.739   1.728  1.00  0.00           C  
ATOM   2369  OH  TYR B 145       3.430  -2.650   1.761  1.00  0.00           O  
ATOM   2370  HH  TYR B 145       3.154  -3.522   1.415  1.00  0.00           H  
ATOM   2371  CE2 TYR B 145       1.107  -2.138   1.443  1.00  0.00           C  
ATOM   2372  HE2 TYR B 145       0.903  -3.171   1.211  1.00  0.00           H  
ATOM   2373  CD2 TYR B 145       0.066  -1.189   1.467  1.00  0.00           C  
ATOM   2374  HD2 TYR B 145      -0.950  -1.494   1.262  1.00  0.00           H  
ATOM   2375  C   TYR B 145      -1.382   1.722  -0.625  1.00  0.00           C  
ATOM   2376  O   TYR B 145      -1.618   0.529  -0.818  1.00  0.00           O  
ATOM   2377  N   MET B 146      -1.703   2.645  -1.539  1.00  0.00           N  
ATOM   2378  H   MET B 146      -1.563   3.624  -1.293  1.00  0.00           H  
ATOM   2379  CA  MET B 146      -2.370   2.333  -2.806  1.00  0.00           C  
ATOM   2380  HA  MET B 146      -2.078   1.331  -3.118  1.00  0.00           H  
ATOM   2381  CB  MET B 146      -3.893   2.344  -2.583  1.00  0.00           C  
ATOM   2382  HB2 MET B 146      -4.140   1.498  -1.949  1.00  0.00           H  
ATOM   2383  HB3 MET B 146      -4.179   3.267  -2.077  1.00  0.00           H  
ATOM   2384  CG  MET B 146      -4.714   2.222  -3.872  1.00  0.00           C  
ATOM   2385  HG2 MET B 146      -4.523   3.094  -4.498  1.00  0.00           H  
ATOM   2386  HG3 MET B 146      -4.388   1.333  -4.415  1.00  0.00           H  
ATOM   2387  SD  MET B 146      -6.503   2.117  -3.613  1.00  0.00           S  
ATOM   2388  CE  MET B 146      -7.016   2.211  -5.347  1.00  0.00           C  
ATOM   2389  HE1 MET B 146      -6.572   1.383  -5.901  1.00  0.00           H  
ATOM   2390  HE2 MET B 146      -8.102   2.153  -5.413  1.00  0.00           H  
ATOM   2391  HE3 MET B 146      -6.672   3.151  -5.778  1.00  0.00           H  
ATOM   2392  C   MET B 146      -1.992   3.251  -3.963  1.00  0.00           C  
ATOM   2393  O   MET B 146      -1.880   2.755  -5.080  1.00  0.00           O  
ATOM   2394  N   SER B 147      -1.885   4.561  -3.743  1.00  0.00           N  
ATOM   2395  H   SER B 147      -1.985   4.906  -2.790  1.00  0.00           H  
ATOM   2396  CA  SER B 147      -1.619   5.523  -4.817  1.00  0.00           C  
ATOM   2397  HA  SER B 147      -0.825   5.129  -5.446  1.00  0.00           H  
ATOM   2398  CB  SER B 147      -2.888   5.667  -5.670  1.00  0.00           C  
ATOM   2399  HB2 SER B 147      -3.093   4.723  -6.176  1.00  0.00           H  
ATOM   2400  HB3 SER B 147      -3.726   5.892  -5.012  1.00  0.00           H  
ATOM   2401  OG  SER B 147      -2.802   6.691  -6.636  1.00  0.00           O  
ATOM   2402  HG  SER B 147      -2.010   6.541  -7.168  1.00  0.00           H  
ATOM   2403  C   SER B 147      -1.148   6.887  -4.320  1.00  0.00           C  
ATOM   2404  O   SER B 147      -0.366   7.529  -5.019  1.00  0.00           O  
ATOM   2405  N   ILE B 148      -1.582   7.348  -3.141  1.00  0.00           N  
ATOM   2406  H   ILE B 148      -2.130   6.732  -2.545  1.00  0.00           H  
ATOM   2407  CA  ILE B 148      -1.262   8.687  -2.629  1.00  0.00           C  
ATOM   2408  HA  ILE B 148      -0.416   9.087  -3.193  1.00  0.00           H  
ATOM   2409  CB  ILE B 148      -2.439   9.675  -2.845  1.00  0.00           C  
ATOM   2410  HB  ILE B 148      -3.329   9.275  -2.357  1.00  0.00           H  
ATOM   2411  CG2 ILE B 148      -2.116  11.045  -2.216  1.00  0.00           C  
ATOM   2412 HG21 ILE B 148      -2.942  11.741  -2.353  1.00  0.00           H  
ATOM   2413 HG22 ILE B 148      -1.965  10.949  -1.142  1.00  0.00           H  
ATOM   2414 HG23 ILE B 148      -1.211  11.455  -2.665  1.00  0.00           H  
ATOM   2415  CG1 ILE B 148      -2.728   9.826  -4.359  1.00  0.00           C  
ATOM   2416 HG12 ILE B 148      -1.805  10.095  -4.873  1.00  0.00           H  
ATOM   2417 HG13 ILE B 148      -3.060   8.865  -4.749  1.00  0.00           H  
ATOM   2418  CD1 ILE B 148      -3.803  10.852  -4.738  1.00  0.00           C  
ATOM   2419 HD11 ILE B 148      -4.711  10.673  -4.161  1.00  0.00           H  
ATOM   2420 HD12 ILE B 148      -3.444  11.865  -4.557  1.00  0.00           H  
ATOM   2421 HD13 ILE B 148      -4.030  10.755  -5.800  1.00  0.00           H  
ATOM   2422  C   ILE B 148      -0.810   8.602  -1.169  1.00  0.00           C  
ATOM   2423  O   ILE B 148      -1.602   8.402  -0.245  1.00  0.00           O  
ATOM   2424  N   SER B 149       0.476   8.868  -0.947  1.00  0.00           N  
ATOM   2425  H   SER B 149       1.044   9.109  -1.756  1.00  0.00           H  
ATOM   2426  CA  SER B 149       0.965   9.302   0.365  1.00  0.00           C  
ATOM   2427  HA  SER B 149       0.362   8.827   1.134  1.00  0.00           H  
ATOM   2428  CB  SER B 149       2.415   8.852   0.581  1.00  0.00           C  
ATOM   2429  HB2 SER B 149       3.062   9.339  -0.150  1.00  0.00           H  
ATOM   2430  HB3 SER B 149       2.736   9.142   1.583  1.00  0.00           H  
ATOM   2431  OG  SER B 149       2.518   7.438   0.443  1.00  0.00           O  
ATOM   2432  HG  SER B 149       2.527   7.257  -0.506  1.00  0.00           H  
ATOM   2433  C   SER B 149       0.765  10.820   0.522  1.00  0.00           C  
ATOM   2434  O   SER B 149       0.695  11.555  -0.463  1.00  0.00           O  
ATOM   2435  N   THR B 150       0.608  11.304   1.754  1.00  0.00           N  
ATOM   2436  H   THR B 150       0.706  10.654   2.528  1.00  0.00           H  
ATOM   2437  CA  THR B 150       0.329  12.716   2.078  1.00  0.00           C  
ATOM   2438  HA  THR B 150       0.482  13.340   1.196  1.00  0.00           H  
ATOM   2439  CB  THR B 150      -1.129  12.911   2.534  1.00  0.00           C  
ATOM   2440  HB  THR B 150      -1.319  12.324   3.434  1.00  0.00           H  
ATOM   2441  CG2 THR B 150      -1.481  14.375   2.807  1.00  0.00           C  
ATOM   2442 HG21 THR B 150      -2.542  14.462   3.037  1.00  0.00           H  
ATOM   2443 HG22 THR B 150      -0.916  14.749   3.661  1.00  0.00           H  
ATOM   2444 HG23 THR B 150      -1.254  14.982   1.931  1.00  0.00           H  
ATOM   2445  OG1 THR B 150      -2.000  12.475   1.516  1.00  0.00           O  
ATOM   2446  HG1 THR B 150      -1.826  11.541   1.374  1.00  0.00           H  
ATOM   2447  C   THR B 150       1.287  13.193   3.159  1.00  0.00           C  
ATOM   2448  O   THR B 150       1.394  12.550   4.201  1.00  0.00           O  
ATOM   2449  N   CYS B 151       1.948  14.323   2.913  1.00  0.00           N  
ATOM   2450  H   CYS B 151       1.790  14.806   2.035  1.00  0.00           H  
ATOM   2451  CA  CYS B 151       2.852  14.986   3.846  1.00  0.00           C  
ATOM   2452  HA  CYS B 151       2.938  14.388   4.746  1.00  0.00           H  
ATOM   2453  CB  CYS B 151       4.231  15.073   3.179  1.00  0.00           C  
ATOM   2454  HB2 CYS B 151       4.584  14.070   2.942  1.00  0.00           H  
ATOM   2455  HB3 CYS B 151       4.138  15.640   2.252  1.00  0.00           H  
ATOM   2456  SG  CYS B 151       5.442  15.892   4.255  1.00  0.00           S  
ATOM   2457  HG  CYS B 151       5.208  15.172   5.368  1.00  0.00           H  
ATOM   2458  C   CYS B 151       2.286  16.355   4.238  1.00  0.00           C  
ATOM   2459  O   CYS B 151       1.776  17.070   3.374  1.00  0.00           O  
ATOM   2460  N   GLU B 152       2.376  16.738   5.513  1.00  0.00           N  
ATOM   2461  H   GLU B 152       2.861  16.139   6.173  1.00  0.00           H  
ATOM   2462  CA  GLU B 152       2.005  18.080   5.980  1.00  0.00           C  
ATOM   2463  HA  GLU B 152       2.153  18.759   5.139  1.00  0.00           H  
ATOM   2464  CB  GLU B 152       0.509  18.180   6.358  1.00  0.00           C  
ATOM   2465  HB2 GLU B 152       0.277  19.242   6.365  1.00  0.00           H  
ATOM   2466  HB3 GLU B 152      -0.097  17.726   5.572  1.00  0.00           H  
ATOM   2467  CG  GLU B 152       0.088  17.594   7.724  1.00  0.00           C  
ATOM   2468  HG2 GLU B 152      -0.102  16.525   7.603  1.00  0.00           H  
ATOM   2469  HG3 GLU B 152       0.908  17.703   8.433  1.00  0.00           H  
ATOM   2470  CD  GLU B 152      -1.149  18.275   8.352  1.00  0.00           C  
ATOM   2471  OE1 GLU B 152      -1.467  17.921   9.512  1.00  0.00           O  
ATOM   2472  OE2 GLU B 152      -1.775  19.153   7.705  1.00  0.00           O  
ATOM   2473  C   GLU B 152       2.921  18.608   7.094  1.00  0.00           C  
ATOM   2474  O   GLU B 152       3.596  17.859   7.806  1.00  0.00           O  
ATOM   2475  N   TRP B 153       2.934  19.933   7.227  1.00  0.00           N  
ATOM   2476  H   TRP B 153       2.342  20.469   6.595  1.00  0.00           H  
ATOM   2477  CA  TRP B 153       3.714  20.699   8.198  1.00  0.00           C  
ATOM   2478  HA  TRP B 153       3.799  20.117   9.117  1.00  0.00           H  
ATOM   2479  CB  TRP B 153       5.129  20.940   7.653  1.00  0.00           C  
ATOM   2480  HB2 TRP B 153       5.708  21.493   8.393  1.00  0.00           H  
ATOM   2481  HB3 TRP B 153       5.612  19.974   7.539  1.00  0.00           H  
ATOM   2482  CG  TRP B 153       5.232  21.637   6.330  1.00  0.00           C  
ATOM   2483  CD1 TRP B 153       5.300  22.974   6.152  1.00  0.00           C  
ATOM   2484  HD1 TRP B 153       5.282  23.703   6.955  1.00  0.00           H  
ATOM   2485  NE1 TRP B 153       5.398  23.261   4.803  1.00  0.00           N  
ATOM   2486  HE1 TRP B 153       5.405  24.204   4.438  1.00  0.00           H  
ATOM   2487  CE2 TRP B 153       5.391  22.112   4.039  1.00  0.00           C  
ATOM   2488  CZ2 TRP B 153       5.477  21.875   2.658  1.00  0.00           C  
ATOM   2489  HZ2 TRP B 153       5.580  22.700   1.970  1.00  0.00           H  
ATOM   2490  CH2 TRP B 153       5.401  20.555   2.182  1.00  0.00           C  
ATOM   2491  HH2 TRP B 153       5.458  20.356   1.123  1.00  0.00           H  
ATOM   2492  CZ3 TRP B 153       5.239  19.494   3.087  1.00  0.00           C  
ATOM   2493  HZ3 TRP B 153       5.166  18.477   2.725  1.00  0.00           H  
ATOM   2494  CE3 TRP B 153       5.173  19.743   4.472  1.00  0.00           C  
ATOM   2495  HE3 TRP B 153       5.058  18.915   5.154  1.00  0.00           H  
ATOM   2496  CD2 TRP B 153       5.249  21.055   4.988  1.00  0.00           C  
ATOM   2497  C   TRP B 153       3.013  22.024   8.538  1.00  0.00           C  
ATOM   2498  O   TRP B 153       2.084  22.457   7.852  1.00  0.00           O  
ATOM   2499  N   LYS B 154       3.448  22.693   9.612  1.00  0.00           N  
ATOM   2500  H   LYS B 154       4.258  22.330  10.101  1.00  0.00           H  
ATOM   2501  CA  LYS B 154       2.922  24.008  10.023  1.00  0.00           C  
ATOM   2502  HA  LYS B 154       1.999  24.200   9.480  1.00  0.00           H  
ATOM   2503  CB  LYS B 154       2.571  23.997  11.518  1.00  0.00           C  
ATOM   2504  HB2 LYS B 154       3.356  23.496  12.088  1.00  0.00           H  
ATOM   2505  HB3 LYS B 154       2.475  25.023  11.877  1.00  0.00           H  
ATOM   2506  CG  LYS B 154       1.224  23.279  11.710  1.00  0.00           C  
ATOM   2507  HG2 LYS B 154       0.483  23.759  11.068  1.00  0.00           H  
ATOM   2508  HG3 LYS B 154       1.316  22.233  11.412  1.00  0.00           H  
ATOM   2509  CD  LYS B 154       0.722  23.358  13.156  1.00  0.00           C  
ATOM   2510  HD2 LYS B 154       1.398  22.814  13.817  1.00  0.00           H  
ATOM   2511  HD3 LYS B 154       0.705  24.406  13.462  1.00  0.00           H  
ATOM   2512  CE  LYS B 154      -0.710  22.803  13.233  1.00  0.00           C  
ATOM   2513  HE2 LYS B 154      -1.301  23.461  13.878  1.00  0.00           H  
ATOM   2514  HE3 LYS B 154      -1.153  22.844  12.231  1.00  0.00           H  
ATOM   2515  NZ  LYS B 154      -0.754  21.412  13.751  1.00  0.00           N  
ATOM   2516  HZ1 LYS B 154      -0.402  21.379  14.698  1.00  0.00           H  
ATOM   2517  HZ2 LYS B 154      -1.705  21.061  13.747  1.00  0.00           H  
ATOM   2518  HZ3 LYS B 154      -0.195  20.798  13.169  1.00  0.00           H  
ATOM   2519  C   LYS B 154       3.836  25.158   9.608  1.00  0.00           C  
ATOM   2520  O   LYS B 154       4.999  24.947   9.271  1.00  0.00           O  
ATOM   2521  N   MET B 155       3.296  26.374   9.617  1.00  0.00           N  
ATOM   2522  H   MET B 155       2.332  26.463   9.924  1.00  0.00           H  
ATOM   2523  CA  MET B 155       3.969  27.595   9.167  1.00  0.00           C  
ATOM   2524  HA  MET B 155       5.020  27.373   8.987  1.00  0.00           H  
ATOM   2525  CB  MET B 155       3.362  28.094   7.840  1.00  0.00           C  
ATOM   2526  HB2 MET B 155       2.329  28.394   8.021  1.00  0.00           H  
ATOM   2527  HB3 MET B 155       3.915  28.973   7.507  1.00  0.00           H  
ATOM   2528  CG  MET B 155       3.365  27.053   6.709  1.00  0.00           C  
ATOM   2529  HG2 MET B 155       2.735  26.214   7.006  1.00  0.00           H  
ATOM   2530  HG3 MET B 155       2.910  27.499   5.824  1.00  0.00           H  
ATOM   2531  SD  MET B 155       4.995  26.398   6.251  1.00  0.00           S  
ATOM   2532  CE  MET B 155       5.683  27.740   5.258  1.00  0.00           C  
ATOM   2533  HE1 MET B 155       6.745  27.562   5.089  1.00  0.00           H  
ATOM   2534  HE2 MET B 155       5.171  27.767   4.298  1.00  0.00           H  
ATOM   2535  HE3 MET B 155       5.559  28.689   5.777  1.00  0.00           H  
ATOM   2536  C   MET B 155       3.911  28.693  10.236  1.00  0.00           C  
ATOM   2537  O   MET B 155       2.960  28.777  11.007  1.00  0.00           O  
ATOM   2538  N   ASN B 156       4.906  29.580  10.242  1.00  0.00           N  
ATOM   2539  H   ASN B 156       5.702  29.369   9.647  1.00  0.00           H  
ATOM   2540  CA  ASN B 156       5.014  30.750  11.131  1.00  0.00           C  
ATOM   2541  HA  ASN B 156       4.950  30.398  12.161  1.00  0.00           H  
ATOM   2542  CB  ASN B 156       6.419  31.347  10.891  1.00  0.00           C  
ATOM   2543  HB2 ASN B 156       7.110  30.530  10.704  1.00  0.00           H  
ATOM   2544  HB3 ASN B 156       6.380  31.985  10.014  1.00  0.00           H  
ATOM   2545  CG  ASN B 156       7.033  32.152  12.027  1.00  0.00           C  
ATOM   2546  OD1 ASN B 156       8.159  31.907  12.436  1.00  0.00           O  
ATOM   2547  ND2 ASN B 156       6.351  33.142  12.541  1.00  0.00           N  
ATOM   2548 HD21 ASN B 156       6.771  33.657  13.289  1.00  0.00           H  
ATOM   2549 HD22 ASN B 156       5.393  33.304  12.238  1.00  0.00           H  
ATOM   2550  C   ASN B 156       3.868  31.777  10.925  1.00  0.00           C  
ATOM   2551  O   ASN B 156       3.734  32.718  11.706  1.00  0.00           O  
ATOM   2552  N   GLY B 157       3.040  31.594   9.895  1.00  0.00           N  
ATOM   2553  H   GLY B 157       3.217  30.810   9.286  1.00  0.00           H  
ATOM   2554  CA  GLY B 157       1.839  32.364   9.601  1.00  0.00           C  
ATOM   2555  HA2 GLY B 157       1.112  32.193  10.394  1.00  0.00           H  
ATOM   2556  HA3 GLY B 157       2.081  33.424   9.573  1.00  0.00           H  
ATOM   2557  C   GLY B 157       1.226  31.947   8.254  1.00  0.00           C  
ATOM   2558  O   GLY B 157       1.769  31.069   7.573  1.00  0.00           O  
ATOM   2559  N   PRO B 158       0.092  32.545   7.846  1.00  0.00           N  
ATOM   2560  CD  PRO B 158      -0.713  33.486   8.605  1.00  0.00           C  
ATOM   2561  HD2 PRO B 158      -0.353  34.500   8.420  1.00  0.00           H  
ATOM   2562  HD3 PRO B 158      -0.702  33.271   9.674  1.00  0.00           H  
ATOM   2563  CG  PRO B 158      -2.128  33.324   8.057  1.00  0.00           C  
ATOM   2564  HG2 PRO B 158      -2.714  34.236   8.181  1.00  0.00           H  
ATOM   2565  HG3 PRO B 158      -2.616  32.480   8.549  1.00  0.00           H  
ATOM   2566  CB  PRO B 158      -1.892  32.997   6.582  1.00  0.00           C  
ATOM   2567  HB2 PRO B 158      -1.787  33.928   6.022  1.00  0.00           H  
ATOM   2568  HB3 PRO B 158      -2.705  32.398   6.171  1.00  0.00           H  
ATOM   2569  CA  PRO B 158      -0.567  32.222   6.582  1.00  0.00           C  
ATOM   2570  HA  PRO B 158      -0.781  31.157   6.574  1.00  0.00           H  
ATOM   2571  C   PRO B 158       0.306  32.563   5.367  1.00  0.00           C  
ATOM   2572  O   PRO B 158       0.803  33.684   5.253  1.00  0.00           O  
ATOM   2573  N   THR B 159       0.466  31.607   4.445  1.00  0.00           N  
ATOM   2574  H   THR B 159       0.009  30.717   4.586  1.00  0.00           H  
ATOM   2575  CA  THR B 159       1.364  31.733   3.284  1.00  0.00           C  
ATOM   2576  HA  THR B 159       1.425  32.788   3.018  1.00  0.00           H  
ATOM   2577  CB  THR B 159       2.783  31.291   3.680  1.00  0.00           C  
ATOM   2578  HB  THR B 159       2.983  31.598   4.706  1.00  0.00           H  
ATOM   2579  CG2 THR B 159       3.073  29.800   3.557  1.00  0.00           C  
ATOM   2580 HG21 THR B 159       2.330  29.229   4.113  1.00  0.00           H  
ATOM   2581 HG22 THR B 159       3.065  29.497   2.509  1.00  0.00           H  
ATOM   2582 HG23 THR B 159       4.058  29.605   3.971  1.00  0.00           H  
ATOM   2583  OG1 THR B 159       3.694  31.935   2.841  1.00  0.00           O  
ATOM   2584  HG1 THR B 159       4.540  31.479   2.893  1.00  0.00           H  
ATOM   2585  C   THR B 159       0.836  30.987   2.048  1.00  0.00           C  
ATOM   2586  O   THR B 159       0.186  29.949   2.190  1.00  0.00           O  
ATOM   2587  N   GLN B 160       1.091  31.499   0.841  1.00  0.00           N  
ATOM   2588  H   GLN B 160       1.770  32.247   0.780  1.00  0.00           H  
ATOM   2589  CA  GLN B 160       0.640  30.899  -0.423  1.00  0.00           C  
ATOM   2590  HA  GLN B 160      -0.314  30.393  -0.262  1.00  0.00           H  
ATOM   2591  CB  GLN B 160       0.405  32.008  -1.453  1.00  0.00           C  
ATOM   2592  HB2 GLN B 160      -0.296  32.707  -1.000  1.00  0.00           H  
ATOM   2593  HB3 GLN B 160       1.345  32.524  -1.651  1.00  0.00           H  
ATOM   2594  CG  GLN B 160      -0.164  31.501  -2.790  1.00  0.00           C  
ATOM   2595  HG2 GLN B 160       0.639  31.460  -3.523  1.00  0.00           H  
ATOM   2596  HG3 GLN B 160      -0.537  30.483  -2.674  1.00  0.00           H  
ATOM   2597  CD  GLN B 160      -1.295  32.356  -3.366  1.00  0.00           C  
ATOM   2598  OE1 GLN B 160      -1.675  33.414  -2.865  1.00  0.00           O  
ATOM   2599  NE2 GLN B 160      -1.878  31.905  -4.456  1.00  0.00           N  
ATOM   2600 HE21 GLN B 160      -2.651  32.420  -4.826  1.00  0.00           H  
ATOM   2601 HE22 GLN B 160      -1.572  31.027  -4.854  1.00  0.00           H  
ATOM   2602  C   GLN B 160       1.654  29.858  -0.899  1.00  0.00           C  
ATOM   2603  O   GLN B 160       2.709  30.188  -1.433  1.00  0.00           O  
ATOM   2604  N   CYS B 161       1.368  28.590  -0.630  1.00  0.00           N  
ATOM   2605  H   CYS B 161       0.445  28.340  -0.302  1.00  0.00           H  
ATOM   2606  CA  CYS B 161       2.386  27.554  -0.741  1.00  0.00           C  
ATOM   2607  HA  CYS B 161       3.333  27.958  -0.384  1.00  0.00           H  
ATOM   2608  CB  CYS B 161       1.993  26.397   0.175  1.00  0.00           C  
ATOM   2609  HB2 CYS B 161       1.059  25.982  -0.179  1.00  0.00           H  
ATOM   2610  HB3 CYS B 161       2.762  25.625   0.136  1.00  0.00           H  
ATOM   2611  SG  CYS B 161       1.769  26.985   1.885  1.00  0.00           S  
ATOM   2612  HG  CYS B 161       0.898  27.968   1.621  1.00  0.00           H  
ATOM   2613  C   CYS B 161       2.629  27.137  -2.200  1.00  0.00           C  
ATOM   2614  O   CYS B 161       3.767  26.841  -2.554  1.00  0.00           O  
ATOM   2615  N   SER B 162       1.601  27.222  -3.052  1.00  0.00           N  
ATOM   2616  H   SER B 162       0.685  27.465  -2.697  1.00  0.00           H  
ATOM   2617  CA  SER B 162       1.674  26.864  -4.472  1.00  0.00           C  
ATOM   2618  HA  SER B 162       2.156  25.893  -4.522  1.00  0.00           H  
ATOM   2619  CB  SER B 162       0.260  26.715  -5.034  1.00  0.00           C  
ATOM   2620  HB2 SER B 162       0.308  26.538  -6.110  1.00  0.00           H  
ATOM   2621  HB3 SER B 162      -0.208  25.848  -4.565  1.00  0.00           H  
ATOM   2622  OG  SER B 162      -0.529  27.866  -4.771  1.00  0.00           O  
ATOM   2623  HG  SER B 162      -1.345  27.536  -4.305  1.00  0.00           H  
ATOM   2624  C   SER B 162       2.516  27.800  -5.348  1.00  0.00           C  
ATOM   2625  O   SER B 162       2.814  27.445  -6.489  1.00  0.00           O  
ATOM   2626  N   THR B 163       2.946  28.956  -4.832  1.00  0.00           N  
ATOM   2627  H   THR B 163       2.635  29.210  -3.906  1.00  0.00           H  
ATOM   2628  CA  THR B 163       3.999  29.784  -5.448  1.00  0.00           C  
ATOM   2629  HA  THR B 163       4.183  29.434  -6.463  1.00  0.00           H  
ATOM   2630  CB  THR B 163       3.593  31.267  -5.546  1.00  0.00           C  
ATOM   2631  HB  THR B 163       4.468  31.858  -5.822  1.00  0.00           H  
ATOM   2632  CG2 THR B 163       2.525  31.458  -6.623  1.00  0.00           C  
ATOM   2633 HG21 THR B 163       2.906  31.103  -7.581  1.00  0.00           H  
ATOM   2634 HG22 THR B 163       1.629  30.894  -6.364  1.00  0.00           H  
ATOM   2635 HG23 THR B 163       2.280  32.516  -6.708  1.00  0.00           H  
ATOM   2636  OG1 THR B 163       3.066  31.758  -4.330  1.00  0.00           O  
ATOM   2637  HG1 THR B 163       3.692  32.443  -3.984  1.00  0.00           H  
ATOM   2638  C   THR B 163       5.331  29.644  -4.721  1.00  0.00           C  
ATOM   2639  O   THR B 163       6.340  29.333  -5.358  1.00  0.00           O  
ATOM   2640  N   GLU B 164       5.354  29.845  -3.400  1.00  0.00           N  
ATOM   2641  H   GLU B 164       4.490  30.111  -2.939  1.00  0.00           H  
ATOM   2642  CA  GLU B 164       6.618  30.038  -2.678  1.00  0.00           C  
ATOM   2643  HA  GLU B 164       7.288  30.600  -3.329  1.00  0.00           H  
ATOM   2644  CB  GLU B 164       6.397  30.899  -1.414  1.00  0.00           C  
ATOM   2645  HB2 GLU B 164       5.921  30.281  -0.651  1.00  0.00           H  
ATOM   2646  HB3 GLU B 164       7.383  31.165  -1.031  1.00  0.00           H  
ATOM   2647  CG  GLU B 164       5.584  32.211  -1.534  1.00  0.00           C  
ATOM   2648  HG2 GLU B 164       4.533  31.962  -1.388  1.00  0.00           H  
ATOM   2649  HG3 GLU B 164       5.867  32.864  -0.704  1.00  0.00           H  
ATOM   2650  CD  GLU B 164       5.715  32.988  -2.854  1.00  0.00           C  
ATOM   2651  OE1 GLU B 164       6.831  33.032  -3.410  1.00  0.00           O  
ATOM   2652  OE2 GLU B 164       4.670  33.515  -3.320  1.00  0.00           O  
ATOM   2653  C   GLU B 164       7.374  28.734  -2.323  1.00  0.00           C  
ATOM   2654  O   GLU B 164       8.538  28.817  -1.922  1.00  0.00           O  
ATOM   2655  N   LEU B 165       6.765  27.539  -2.436  1.00  0.00           N  
ATOM   2656  H   LEU B 165       5.820  27.524  -2.813  1.00  0.00           H  
ATOM   2657  CA  LEU B 165       7.329  26.263  -1.953  1.00  0.00           C  
ATOM   2658  HA  LEU B 165       8.364  26.439  -1.667  1.00  0.00           H  
ATOM   2659  CB  LEU B 165       6.585  25.806  -0.677  1.00  0.00           C  
ATOM   2660  HB2 LEU B 165       5.511  25.828  -0.863  1.00  0.00           H  
ATOM   2661  HB3 LEU B 165       6.842  24.765  -0.482  1.00  0.00           H  
ATOM   2662  CG  LEU B 165       6.928  26.635   0.584  1.00  0.00           C  
ATOM   2663  HG  LEU B 165       7.677  27.387   0.346  1.00  0.00           H  
ATOM   2664  CD1 LEU B 165       5.701  27.348   1.148  1.00  0.00           C  
ATOM   2665 HD11 LEU B 165       4.919  26.624   1.383  1.00  0.00           H  
ATOM   2666 HD12 LEU B 165       5.967  27.899   2.047  1.00  0.00           H  
ATOM   2667 HD13 LEU B 165       5.335  28.055   0.406  1.00  0.00           H  
ATOM   2668  CD2 LEU B 165       7.488  25.739   1.698  1.00  0.00           C  
ATOM   2669 HD21 LEU B 165       8.381  25.233   1.333  1.00  0.00           H  
ATOM   2670 HD22 LEU B 165       6.745  24.998   1.995  1.00  0.00           H  
ATOM   2671 HD23 LEU B 165       7.760  26.348   2.559  1.00  0.00           H  
ATOM   2672  C   LEU B 165       7.406  25.130  -3.001  1.00  0.00           C  
ATOM   2673  O   LEU B 165       6.726  25.101  -4.026  1.00  0.00           O  
ATOM   2674  N   ARG B 166       8.270  24.145  -2.708  1.00  0.00           N  
ATOM   2675  H   ARG B 166       8.823  24.258  -1.860  1.00  0.00           H  
ATOM   2676  CA  ARG B 166       8.439  22.887  -3.461  1.00  0.00           C  
ATOM   2677  HA  ARG B 166       7.525  22.658  -4.014  1.00  0.00           H  
ATOM   2678  CB  ARG B 166       9.613  22.989  -4.435  1.00  0.00           C  
ATOM   2679  HB2 ARG B 166      10.491  23.344  -3.894  1.00  0.00           H  
ATOM   2680  HB3 ARG B 166       9.831  21.988  -4.814  1.00  0.00           H  
ATOM   2681  CG  ARG B 166       9.365  23.900  -5.632  1.00  0.00           C  
ATOM   2682  HG2 ARG B 166       8.469  23.579  -6.166  1.00  0.00           H  
ATOM   2683  HG3 ARG B 166       9.255  24.937  -5.310  1.00  0.00           H  
ATOM   2684  CD  ARG B 166      10.593  23.755  -6.529  1.00  0.00           C  
ATOM   2685  HD2 ARG B 166      11.483  24.031  -5.960  1.00  0.00           H  
ATOM   2686  HD3 ARG B 166      10.680  22.711  -6.841  1.00  0.00           H  
ATOM   2687  NE  ARG B 166      10.491  24.617  -7.709  1.00  0.00           N  
ATOM   2688  HE  ARG B 166       9.722  25.267  -7.721  1.00  0.00           H  
ATOM   2689  CZ  ARG B 166      11.342  24.641  -8.712  1.00  0.00           C  
ATOM   2690  NH1 ARG B 166      12.371  23.838  -8.769  1.00  0.00           N  
ATOM   2691 HH11 ARG B 166      12.501  23.179  -8.015  1.00  0.00           H  
ATOM   2692 HH12 ARG B 166      12.998  23.856  -9.550  1.00  0.00           H  
ATOM   2693  NH2 ARG B 166      11.161  25.494  -9.679  1.00  0.00           N  
ATOM   2694 HH21 ARG B 166      10.390  26.139  -9.624  1.00  0.00           H  
ATOM   2695 HH22 ARG B 166      11.812  25.554 -10.437  1.00  0.00           H  
ATOM   2696  C   ARG B 166       8.747  21.717  -2.539  1.00  0.00           C  
ATOM   2697  O   ARG B 166       9.426  21.907  -1.532  1.00  0.00           O  
ATOM   2698  N   LEU B 167       8.350  20.513  -2.949  1.00  0.00           N  
ATOM   2699  H   LEU B 167       7.786  20.442  -3.790  1.00  0.00           H  
ATOM   2700  CA  LEU B 167       8.782  19.260  -2.329  1.00  0.00           C  
ATOM   2701  HA  LEU B 167       9.626  19.462  -1.667  1.00  0.00           H  
ATOM   2702  CB  LEU B 167       7.623  18.712  -1.478  1.00  0.00           C  
ATOM   2703  HB2 LEU B 167       7.274  19.494  -0.802  1.00  0.00           H  
ATOM   2704  HB3 LEU B 167       6.804  18.463  -2.153  1.00  0.00           H  
ATOM   2705  CG  LEU B 167       7.982  17.466  -0.649  1.00  0.00           C  
ATOM   2706  HG  LEU B 167       8.470  16.727  -1.283  1.00  0.00           H  
ATOM   2707  CD1 LEU B 167       8.897  17.805   0.530  1.00  0.00           C  
ATOM   2708 HD11 LEU B 167       9.843  18.202   0.169  1.00  0.00           H  
ATOM   2709 HD12 LEU B 167       8.422  18.540   1.180  1.00  0.00           H  
ATOM   2710 HD13 LEU B 167       9.103  16.903   1.105  1.00  0.00           H  
ATOM   2711  CD2 LEU B 167       6.706  16.847  -0.081  1.00  0.00           C  
ATOM   2712 HD21 LEU B 167       6.953  15.935   0.462  1.00  0.00           H  
ATOM   2713 HD22 LEU B 167       6.026  16.600  -0.895  1.00  0.00           H  
ATOM   2714 HD23 LEU B 167       6.220  17.547   0.598  1.00  0.00           H  
ATOM   2715  C   LEU B 167       9.261  18.278  -3.409  1.00  0.00           C  
ATOM   2716  O   LEU B 167       8.476  17.834  -4.251  1.00  0.00           O  
ATOM   2717  N   LEU B 168      10.554  17.962  -3.396  1.00  0.00           N  
ATOM   2718  H   LEU B 168      11.127  18.322  -2.634  1.00  0.00           H  
ATOM   2719  CA  LEU B 168      11.120  16.866  -4.187  1.00  0.00           C  
ATOM   2720  HA  LEU B 168      10.517  16.733  -5.083  1.00  0.00           H  
ATOM   2721  CB  LEU B 168      12.540  17.254  -4.637  1.00  0.00           C  
ATOM   2722  HB2 LEU B 168      12.461  18.197  -5.177  1.00  0.00           H  
ATOM   2723  HB3 LEU B 168      13.127  17.446  -3.741  1.00  0.00           H  
ATOM   2724  CG  LEU B 168      13.295  16.241  -5.532  1.00  0.00           C  
ATOM   2725  HG  LEU B 168      12.718  15.331  -5.660  1.00  0.00           H  
ATOM   2726  CD1 LEU B 168      13.555  16.827  -6.921  1.00  0.00           C  
ATOM   2727 HD11 LEU B 168      14.062  16.088  -7.541  1.00  0.00           H  
ATOM   2728 HD12 LEU B 168      12.605  17.080  -7.388  1.00  0.00           H  
ATOM   2729 HD13 LEU B 168      14.176  17.719  -6.845  1.00  0.00           H  
ATOM   2730  CD2 LEU B 168      14.645  15.868  -4.922  1.00  0.00           C  
ATOM   2731 HD21 LEU B 168      15.154  15.146  -5.561  1.00  0.00           H  
ATOM   2732 HD22 LEU B 168      15.271  16.751  -4.806  1.00  0.00           H  
ATOM   2733 HD23 LEU B 168      14.493  15.410  -3.943  1.00  0.00           H  
ATOM   2734  C   LEU B 168      11.046  15.556  -3.383  1.00  0.00           C  
ATOM   2735  O   LEU B 168      11.069  15.572  -2.148  1.00  0.00           O  
ATOM   2736  N   TYR B 169      10.950  14.430  -4.089  1.00  0.00           N  
ATOM   2737  H   TYR B 169      10.895  14.494  -5.101  1.00  0.00           H  
ATOM   2738  CA  TYR B 169      11.035  13.091  -3.507  1.00  0.00           C  
ATOM   2739  HA  TYR B 169      11.717  13.146  -2.654  1.00  0.00           H  
ATOM   2740  CB  TYR B 169       9.657  12.665  -2.972  1.00  0.00           C  
ATOM   2741  HB2 TYR B 169       9.816  11.799  -2.327  1.00  0.00           H  
ATOM   2742  HB3 TYR B 169       9.276  13.461  -2.331  1.00  0.00           H  
ATOM   2743  CG  TYR B 169       8.570  12.320  -3.984  1.00  0.00           C  
ATOM   2744  CD1 TYR B 169       7.885  13.328  -4.695  1.00  0.00           C  
ATOM   2745  HD1 TYR B 169       8.183  14.363  -4.585  1.00  0.00           H  
ATOM   2746  CE1 TYR B 169       6.789  12.993  -5.521  1.00  0.00           C  
ATOM   2747  HE1 TYR B 169       6.257  13.758  -6.064  1.00  0.00           H  
ATOM   2748  CZ  TYR B 169       6.371  11.649  -5.636  1.00  0.00           C  
ATOM   2749  OH  TYR B 169       5.289  11.323  -6.392  1.00  0.00           O  
ATOM   2750  HH  TYR B 169       5.052  10.388  -6.272  1.00  0.00           H  
ATOM   2751  CE2 TYR B 169       7.069  10.639  -4.944  1.00  0.00           C  
ATOM   2752  HE2 TYR B 169       6.756   9.609  -5.041  1.00  0.00           H  
ATOM   2753  CD2 TYR B 169       8.163  10.979  -4.126  1.00  0.00           C  
ATOM   2754  HD2 TYR B 169       8.684  10.209  -3.585  1.00  0.00           H  
ATOM   2755  C   TYR B 169      11.625  12.075  -4.496  1.00  0.00           C  
ATOM   2756  O   TYR B 169      11.468  12.211  -5.710  1.00  0.00           O  
ATOM   2757  N   GLN B 170      12.291  11.039  -3.975  1.00  0.00           N  
ATOM   2758  H   GLN B 170      12.435  11.010  -2.973  1.00  0.00           H  
ATOM   2759  CA  GLN B 170      12.924   9.973  -4.762  1.00  0.00           C  
ATOM   2760  HA  GLN B 170      12.369   9.849  -5.694  1.00  0.00           H  
ATOM   2761  CB  GLN B 170      14.366  10.384  -5.111  1.00  0.00           C  
ATOM   2762  HB2 GLN B 170      14.334  11.342  -5.634  1.00  0.00           H  
ATOM   2763  HB3 GLN B 170      14.932  10.519  -4.188  1.00  0.00           H  
ATOM   2764  CG  GLN B 170      15.093   9.360  -6.002  1.00  0.00           C  
ATOM   2765  HG2 GLN B 170      15.277   8.444  -5.444  1.00  0.00           H  
ATOM   2766  HG3 GLN B 170      14.461   9.125  -6.857  1.00  0.00           H  
ATOM   2767  CD  GLN B 170      16.434   9.878  -6.524  1.00  0.00           C  
ATOM   2768  OE1 GLN B 170      17.095  10.710  -5.925  1.00  0.00           O  
ATOM   2769  NE2 GLN B 170      16.908   9.398  -7.648  1.00  0.00           N  
ATOM   2770 HE21 GLN B 170      17.741   9.827  -7.998  1.00  0.00           H  
ATOM   2771 HE22 GLN B 170      16.398   8.703  -8.187  1.00  0.00           H  
ATOM   2772  C   GLN B 170      12.881   8.641  -3.997  1.00  0.00           C  
ATOM   2773  O   GLN B 170      13.026   8.621  -2.773  1.00  0.00           O  
ATOM   2774  N   LEU B 171      12.643   7.529  -4.701  1.00  0.00           N  
ATOM   2775  H   LEU B 171      12.544   7.615  -5.702  1.00  0.00           H  
ATOM   2776  CA  LEU B 171      12.620   6.183  -4.113  1.00  0.00           C  
ATOM   2777  HA  LEU B 171      12.137   6.247  -3.136  1.00  0.00           H  
ATOM   2778  CB  LEU B 171      11.770   5.253  -5.005  1.00  0.00           C  
ATOM   2779  HB2 LEU B 171      10.759   5.654  -5.083  1.00  0.00           H  
ATOM   2780  HB3 LEU B 171      12.201   5.275  -6.001  1.00  0.00           H  
ATOM   2781  CG  LEU B 171      11.685   3.778  -4.559  1.00  0.00           C  
ATOM   2782  HG  LEU B 171      12.683   3.410  -4.334  1.00  0.00           H  
ATOM   2783  CD1 LEU B 171      10.807   3.587  -3.322  1.00  0.00           C  
ATOM   2784 HD11 LEU B 171       9.772   3.820  -3.561  1.00  0.00           H  
ATOM   2785 HD12 LEU B 171      10.871   2.551  -2.987  1.00  0.00           H  
ATOM   2786 HD13 LEU B 171      11.141   4.239  -2.520  1.00  0.00           H  
ATOM   2787  CD2 LEU B 171      11.090   2.919  -5.678  1.00  0.00           C  
ATOM   2788 HD21 LEU B 171      10.081   3.261  -5.915  1.00  0.00           H  
ATOM   2789 HD22 LEU B 171      11.715   2.989  -6.567  1.00  0.00           H  
ATOM   2790 HD23 LEU B 171      11.049   1.879  -5.355  1.00  0.00           H  
ATOM   2791  C   LEU B 171      14.052   5.654  -3.902  1.00  0.00           C  
ATOM   2792  O   LEU B 171      14.871   5.655  -4.819  1.00  0.00           O  
ATOM   2793  N   VAL B 172      14.338   5.133  -2.710  1.00  0.00           N  
ATOM   2794  H   VAL B 172      13.609   5.142  -2.005  1.00  0.00           H  
ATOM   2795  CA  VAL B 172      15.619   4.506  -2.341  1.00  0.00           C  
ATOM   2796  HA  VAL B 172      16.419   5.061  -2.828  1.00  0.00           H  
ATOM   2797  CB  VAL B 172      15.871   4.600  -0.817  1.00  0.00           C  
ATOM   2798  HB  VAL B 172      15.121   4.013  -0.288  1.00  0.00           H  
ATOM   2799  CG1 VAL B 172      17.264   4.084  -0.426  1.00  0.00           C  
ATOM   2800 HG11 VAL B 172      18.034   4.640  -0.961  1.00  0.00           H  
ATOM   2801 HG12 VAL B 172      17.414   4.202   0.647  1.00  0.00           H  
ATOM   2802 HG13 VAL B 172      17.358   3.025  -0.664  1.00  0.00           H  
ATOM   2803  CG2 VAL B 172      15.786   6.053  -0.318  1.00  0.00           C  
ATOM   2804 HG21 VAL B 172      16.521   6.670  -0.836  1.00  0.00           H  
ATOM   2805 HG22 VAL B 172      14.793   6.461  -0.500  1.00  0.00           H  
ATOM   2806 HG23 VAL B 172      15.975   6.090   0.754  1.00  0.00           H  
ATOM   2807  C   VAL B 172      15.675   3.070  -2.887  1.00  0.00           C  
ATOM   2808  O   VAL B 172      15.529   2.092  -2.158  1.00  0.00           O  
ATOM   2809  N   PHE B 173      15.822   2.950  -4.209  1.00  0.00           N  
ATOM   2810  H   PHE B 173      15.849   3.808  -4.753  1.00  0.00           H  
ATOM   2811  CA  PHE B 173      15.867   1.677  -4.937  1.00  0.00           C  
ATOM   2812  HA  PHE B 173      16.402   0.950  -4.323  1.00  0.00           H  
ATOM   2813  CB  PHE B 173      14.423   1.164  -5.129  1.00  0.00           C  
ATOM   2814  HB2 PHE B 173      13.974   0.989  -4.149  1.00  0.00           H  
ATOM   2815  HB3 PHE B 173      13.837   1.939  -5.615  1.00  0.00           H  
ATOM   2816  CG  PHE B 173      14.293  -0.104  -5.946  1.00  0.00           C  
ATOM   2817  CD1 PHE B 173      14.557  -1.355  -5.358  1.00  0.00           C  
ATOM   2818  HD1 PHE B 173      14.788  -1.421  -4.302  1.00  0.00           H  
ATOM   2819  CE1 PHE B 173      14.550  -2.517  -6.151  1.00  0.00           C  
ATOM   2820  HE1 PHE B 173      14.774  -3.475  -5.707  1.00  0.00           H  
ATOM   2821  CZ  PHE B 173      14.278  -2.433  -7.526  1.00  0.00           C  
ATOM   2822  HZ  PHE B 173      14.293  -3.326  -8.133  1.00  0.00           H  
ATOM   2823  CE2 PHE B 173      14.015  -1.182  -8.112  1.00  0.00           C  
ATOM   2824  HE2 PHE B 173      13.854  -1.103  -9.174  1.00  0.00           H  
ATOM   2825  CD2 PHE B 173      14.010  -0.021  -7.322  1.00  0.00           C  
ATOM   2826  HD2 PHE B 173      13.849   0.943  -7.787  1.00  0.00           H  
ATOM   2827  C   PHE B 173      16.637   1.810  -6.270  1.00  0.00           C  
ATOM   2828  O   PHE B 173      16.865   2.920  -6.758  1.00  0.00           O  
ATOM   2829  N   LEU B 174      16.995   0.671  -6.878  1.00  0.00           N  
ATOM   2830  H   LEU B 174      16.683  -0.185  -6.441  1.00  0.00           H  
ATOM   2831  CA  LEU B 174      17.732   0.514  -8.140  1.00  0.00           C  
ATOM   2832  HA  LEU B 174      18.782   0.707  -7.924  1.00  0.00           H  
ATOM   2833  CB  LEU B 174      17.574  -0.955  -8.613  1.00  0.00           C  
ATOM   2834  HB2 LEU B 174      16.929  -1.493  -7.917  1.00  0.00           H  
ATOM   2835  HB3 LEU B 174      17.070  -0.985  -9.580  1.00  0.00           H  
ATOM   2836  CG  LEU B 174      18.879  -1.754  -8.739  1.00  0.00           C  
ATOM   2837  HG  LEU B 174      19.369  -1.805  -7.766  1.00  0.00           H  
ATOM   2838  CD1 LEU B 174      19.842  -1.150  -9.761  1.00  0.00           C  
ATOM   2839 HD11 LEU B 174      20.173  -0.166  -9.435  1.00  0.00           H  
ATOM   2840 HD12 LEU B 174      19.356  -1.067 -10.734  1.00  0.00           H  
ATOM   2841 HD13 LEU B 174      20.721  -1.789  -9.853  1.00  0.00           H  
ATOM   2842  CD2 LEU B 174      18.528  -3.166  -9.208  1.00  0.00           C  
ATOM   2843 HD21 LEU B 174      19.433  -3.766  -9.294  1.00  0.00           H  
ATOM   2844 HD22 LEU B 174      17.868  -3.638  -8.478  1.00  0.00           H  
ATOM   2845 HD23 LEU B 174      18.028  -3.133 -10.176  1.00  0.00           H  
ATOM   2846  C   LEU B 174      17.284   1.491  -9.249  1.00  0.00           C  
ATOM   2847  O   LEU B 174      16.230   1.315  -9.865  1.00  0.00           O  
ATOM   2848  N   LEU B 175      18.137   2.491  -9.517  1.00  0.00           N  
ATOM   2849  H   LEU B 175      18.934   2.585  -8.910  1.00  0.00           H  
ATOM   2850  CA  LEU B 175      18.003   3.480 -10.603  1.00  0.00           C  
ATOM   2851  HA  LEU B 175      18.694   4.294 -10.385  1.00  0.00           H  
ATOM   2852  CB  LEU B 175      18.435   2.856 -11.947  1.00  0.00           C  
ATOM   2853  HB2 LEU B 175      17.752   2.035 -12.172  1.00  0.00           H  
ATOM   2854  HB3 LEU B 175      18.323   3.599 -12.738  1.00  0.00           H  
ATOM   2855  CG  LEU B 175      19.883   2.332 -11.976  1.00  0.00           C  
ATOM   2856  HG  LEU B 175      20.070   1.703 -11.107  1.00  0.00           H  
ATOM   2857  CD1 LEU B 175      20.094   1.472 -13.222  1.00  0.00           C  
ATOM   2858 HD11 LEU B 175      19.910   2.066 -14.118  1.00  0.00           H  
ATOM   2859 HD12 LEU B 175      21.115   1.094 -13.242  1.00  0.00           H  
ATOM   2860 HD13 LEU B 175      19.406   0.627 -13.207  1.00  0.00           H  
ATOM   2861  CD2 LEU B 175      20.911   3.467 -11.990  1.00  0.00           C  
ATOM   2862 HD21 LEU B 175      20.749   4.109 -12.857  1.00  0.00           H  
ATOM   2863 HD22 LEU B 175      20.823   4.066 -11.084  1.00  0.00           H  
ATOM   2864 HD23 LEU B 175      21.917   3.052 -12.034  1.00  0.00           H  
ATOM   2865  C   LEU B 175      16.617   4.157 -10.646  1.00  0.00           C  
ATOM   2866  O   LEU B 175      16.042   4.376 -11.710  1.00  0.00           O  
ATOM   2867  N   SER B 176      16.069   4.459  -9.469  1.00  0.00           N  
ATOM   2868  H   SER B 176      16.574   4.221  -8.630  1.00  0.00           H  
ATOM   2869  CA  SER B 176      14.790   5.163  -9.336  1.00  0.00           C  
ATOM   2870  HA  SER B 176      14.063   4.716 -10.013  1.00  0.00           H  
ATOM   2871  CB  SER B 176      14.259   5.047  -7.910  1.00  0.00           C  
ATOM   2872  HB2 SER B 176      14.885   5.646  -7.248  1.00  0.00           H  
ATOM   2873  HB3 SER B 176      13.241   5.434  -7.887  1.00  0.00           H  
ATOM   2874  OG  SER B 176      14.274   3.697  -7.480  1.00  0.00           O  
ATOM   2875  HG  SER B 176      15.201   3.461  -7.312  1.00  0.00           H  
ATOM   2876  C   SER B 176      14.943   6.645  -9.678  1.00  0.00           C  
ATOM   2877  O   SER B 176      15.830   7.304  -9.140  1.00  0.00           O  
ATOM   2878  N   GLU B 177      14.061   7.185 -10.517  1.00  0.00           N  
ATOM   2879  H   GLU B 177      13.363   6.604 -10.946  1.00  0.00           H  
ATOM   2880  CA  GLU B 177      14.061   8.611 -10.863  1.00  0.00           C  
ATOM   2881  HA  GLU B 177      15.100   8.902 -11.036  1.00  0.00           H  
ATOM   2882  CB  GLU B 177      13.270   8.798 -12.174  1.00  0.00           C  
ATOM   2883  HB2 GLU B 177      13.568   8.011 -12.868  1.00  0.00           H  
ATOM   2884  HB3 GLU B 177      12.206   8.673 -11.972  1.00  0.00           H  
ATOM   2885  CG  GLU B 177      13.491  10.139 -12.887  1.00  0.00           C  
ATOM   2886  HG2 GLU B 177      13.050  10.086 -13.886  1.00  0.00           H  
ATOM   2887  HG3 GLU B 177      12.967  10.924 -12.344  1.00  0.00           H  
ATOM   2888  CD  GLU B 177      14.981  10.484 -12.984  1.00  0.00           C  
ATOM   2889  OE1 GLU B 177      15.453  11.220 -12.086  1.00  0.00           O  
ATOM   2890  OE2 GLU B 177      15.645   9.927 -13.885  1.00  0.00           O  
ATOM   2891  C   GLU B 177      13.525   9.497  -9.717  1.00  0.00           C  
ATOM   2892  O   GLU B 177      12.755   9.040  -8.865  1.00  0.00           O  
ATOM   2893  N   ALA B 178      13.941  10.765  -9.693  1.00  0.00           N  
ATOM   2894  H   ALA B 178      14.544  11.077 -10.456  1.00  0.00           H  
ATOM   2895  CA  ALA B 178      13.422  11.796  -8.794  1.00  0.00           C  
ATOM   2896  HA  ALA B 178      13.159  11.332  -7.843  1.00  0.00           H  
ATOM   2897  CB  ALA B 178      14.536  12.817  -8.521  1.00  0.00           C  
ATOM   2898  HB1 ALA B 178      14.823  13.311  -9.450  1.00  0.00           H  
ATOM   2899  HB2 ALA B 178      14.190  13.562  -7.805  1.00  0.00           H  
ATOM   2900  HB3 ALA B 178      15.407  12.311  -8.103  1.00  0.00           H  
ATOM   2901  C   ALA B 178      12.142  12.460  -9.346  1.00  0.00           C  
ATOM   2902  O   ALA B 178      11.883  12.490 -10.550  1.00  0.00           O  
ATOM   2903  N   HIE B 179      11.332  13.036  -8.455  1.00  0.00           N  
ATOM   2904  H   HIE B 179      11.570  12.953  -7.472  1.00  0.00           H  
ATOM   2905  CA  HIE B 179      10.033  13.636  -8.781  1.00  0.00           C  
ATOM   2906  HA  HIE B 179      10.012  13.870  -9.847  1.00  0.00           H  
ATOM   2907  CB  HIE B 179       8.935  12.597  -8.504  1.00  0.00           C  
ATOM   2908  HB2 HIE B 179       9.332  11.601  -8.708  1.00  0.00           H  
ATOM   2909  HB3 HIE B 179       8.665  12.627  -7.450  1.00  0.00           H  
ATOM   2910  CG  HIE B 179       7.698  12.750  -9.353  1.00  0.00           C  
ATOM   2911  ND1 HIE B 179       7.341  13.873 -10.108  1.00  0.00           N  
ATOM   2912  CE1 HIE B 179       6.195  13.550 -10.724  1.00  0.00           C  
ATOM   2913  HE1 HIE B 179       5.655  14.206 -11.394  1.00  0.00           H  
ATOM   2914  NE2 HIE B 179       5.822  12.299 -10.401  1.00  0.00           N  
ATOM   2915  HE2 HIE B 179       5.010  11.816 -10.755  1.00  0.00           H  
ATOM   2916  CD2 HIE B 179       6.756  11.782  -9.533  1.00  0.00           C  
ATOM   2917  HD2 HIE B 179       6.763  10.797  -9.085  1.00  0.00           H  
ATOM   2918  C   HIE B 179       9.802  14.946  -8.011  1.00  0.00           C  
ATOM   2919  O   HIE B 179      10.435  15.184  -6.984  1.00  0.00           O  
ATOM   2920  N   THR B 180       8.906  15.813  -8.491  1.00  0.00           N  
ATOM   2921  H   THR B 180       8.326  15.495  -9.264  1.00  0.00           H  
ATOM   2922  CA  THR B 180       8.600  17.126  -7.888  1.00  0.00           C  
ATOM   2923  HA  THR B 180       9.042  17.183  -6.893  1.00  0.00           H  
ATOM   2924  CB  THR B 180       9.176  18.286  -8.724  1.00  0.00           C  
ATOM   2925  HB  THR B 180       8.760  18.236  -9.731  1.00  0.00           H  
ATOM   2926  CG2 THR B 180       8.887  19.672  -8.140  1.00  0.00           C  
ATOM   2927 HG21 THR B 180       9.210  19.711  -7.099  1.00  0.00           H  
ATOM   2928 HG22 THR B 180       9.426  20.425  -8.715  1.00  0.00           H  
ATOM   2929 HG23 THR B 180       7.822  19.891  -8.200  1.00  0.00           H  
ATOM   2930  OG1 THR B 180      10.577  18.196  -8.816  1.00  0.00           O  
ATOM   2931  HG1 THR B 180      10.785  17.285  -9.050  1.00  0.00           H  
ATOM   2932  C   THR B 180       7.097  17.326  -7.740  1.00  0.00           C  
ATOM   2933  O   THR B 180       6.353  17.205  -8.713  1.00  0.00           O  
ATOM   2934  N   CYS B 181       6.678  17.743  -6.544  1.00  0.00           N  
ATOM   2935  H   CYS B 181       7.362  17.836  -5.798  1.00  0.00           H  
ATOM   2936  CA  CYS B 181       5.332  18.228  -6.261  1.00  0.00           C  
ATOM   2937  HA  CYS B 181       4.725  18.161  -7.166  1.00  0.00           H  
ATOM   2938  CB  CYS B 181       4.673  17.339  -5.197  1.00  0.00           C  
ATOM   2939  HB2 CYS B 181       5.358  17.186  -4.360  1.00  0.00           H  
ATOM   2940  HB3 CYS B 181       3.767  17.826  -4.832  1.00  0.00           H  
ATOM   2941  SG  CYS B 181       4.199  15.739  -5.905  1.00  0.00           S  
ATOM   2942  HG  CYS B 181       3.437  15.357  -4.865  1.00  0.00           H  
ATOM   2943  C   CYS B 181       5.341  19.707  -5.836  1.00  0.00           C  
ATOM   2944  O   CYS B 181       6.352  20.259  -5.384  1.00  0.00           O  
ATOM   2945  N   ILE B 182       4.172  20.335  -5.971  1.00  0.00           N  
ATOM   2946  H   ILE B 182       3.387  19.806  -6.325  1.00  0.00           H  
ATOM   2947  CA  ILE B 182       3.864  21.678  -5.475  1.00  0.00           C  
ATOM   2948  HA  ILE B 182       4.783  22.198  -5.217  1.00  0.00           H  
ATOM   2949  CB  ILE B 182       3.179  22.503  -6.591  1.00  0.00           C  
ATOM   2950  HB  ILE B 182       2.249  21.999  -6.864  1.00  0.00           H  
ATOM   2951  CG2 ILE B 182       2.802  23.904  -6.091  1.00  0.00           C  
ATOM   2952 HG21 ILE B 182       2.428  24.516  -6.914  1.00  0.00           H  
ATOM   2953 HG22 ILE B 182       2.011  23.824  -5.345  1.00  0.00           H  
ATOM   2954 HG23 ILE B 182       3.663  24.402  -5.642  1.00  0.00           H  
ATOM   2955  CG1 ILE B 182       4.029  22.607  -7.881  1.00  0.00           C  
ATOM   2956 HG12 ILE B 182       4.145  21.614  -8.314  1.00  0.00           H  
ATOM   2957 HG13 ILE B 182       3.478  23.202  -8.611  1.00  0.00           H  
ATOM   2958  CD1 ILE B 182       5.425  23.227  -7.717  1.00  0.00           C  
ATOM   2959 HD11 ILE B 182       5.349  24.233  -7.304  1.00  0.00           H  
ATOM   2960 HD12 ILE B 182       6.040  22.608  -7.063  1.00  0.00           H  
ATOM   2961 HD13 ILE B 182       5.907  23.285  -8.693  1.00  0.00           H  
ATOM   2962  C   ILE B 182       2.987  21.537  -4.213  1.00  0.00           C  
ATOM   2963  O   ILE B 182       1.894  20.974  -4.309  1.00  0.00           O  
ATOM   2964  N   PRO B 183       3.438  21.996  -3.030  1.00  0.00           N  
ATOM   2965  CD  PRO B 183       4.798  22.391  -2.707  1.00  0.00           C  
ATOM   2966  HD2 PRO B 183       4.913  23.462  -2.878  1.00  0.00           H  
ATOM   2967  HD3 PRO B 183       5.534  21.825  -3.277  1.00  0.00           H  
ATOM   2968  CG  PRO B 183       4.948  22.074  -1.226  1.00  0.00           C  
ATOM   2969  HG2 PRO B 183       5.732  22.668  -0.758  1.00  0.00           H  
ATOM   2970  HG3 PRO B 183       5.142  21.008  -1.106  1.00  0.00           H  
ATOM   2971  CB  PRO B 183       3.561  22.418  -0.681  1.00  0.00           C  
ATOM   2972  HB2 PRO B 183       3.523  23.488  -0.474  1.00  0.00           H  
ATOM   2973  HB3 PRO B 183       3.328  21.851   0.221  1.00  0.00           H  
ATOM   2974  CA  PRO B 183       2.604  22.069  -1.830  1.00  0.00           C  
ATOM   2975  HA  PRO B 183       2.152  21.093  -1.648  1.00  0.00           H  
ATOM   2976  C   PRO B 183       1.500  23.129  -1.966  1.00  0.00           C  
ATOM   2977  O   PRO B 183       1.648  24.081  -2.728  1.00  0.00           O  
ATOM   2978  N   GLU B 184       0.444  23.031  -1.158  1.00  0.00           N  
ATOM   2979  H   GLU B 184       0.387  22.232  -0.531  1.00  0.00           H  
ATOM   2980  CA  GLU B 184      -0.578  24.076  -1.003  1.00  0.00           C  
ATOM   2981  HA  GLU B 184      -0.149  24.988  -1.402  1.00  0.00           H  
ATOM   2982  CB  GLU B 184      -1.810  23.783  -1.876  1.00  0.00           C  
ATOM   2983  HB2 GLU B 184      -1.463  23.529  -2.880  1.00  0.00           H  
ATOM   2984  HB3 GLU B 184      -2.324  22.907  -1.475  1.00  0.00           H  
ATOM   2985  CG  GLU B 184      -2.829  24.938  -2.014  1.00  0.00           C  
ATOM   2986  HG2 GLU B 184      -3.555  24.645  -2.775  1.00  0.00           H  
ATOM   2987  HG3 GLU B 184      -3.386  25.030  -1.079  1.00  0.00           H  
ATOM   2988  CD  GLU B 184      -2.221  26.314  -2.384  1.00  0.00           C  
ATOM   2989  OE1 GLU B 184      -1.472  26.910  -1.568  1.00  0.00           O  
ATOM   2990  OE2 GLU B 184      -2.487  26.799  -3.500  1.00  0.00           O  
ATOM   2991  C   GLU B 184      -0.916  24.337   0.483  1.00  0.00           C  
ATOM   2992  O   GLU B 184      -0.567  23.559   1.373  1.00  0.00           O  
ATOM   2993  N   ASN B 185      -1.542  25.475   0.777  1.00  0.00           N  
ATOM   2994  H   ASN B 185      -1.766  26.094  -0.001  1.00  0.00           H  
ATOM   2995  CA  ASN B 185      -1.908  25.917   2.116  1.00  0.00           C  
ATOM   2996  HA  ASN B 185      -1.022  25.844   2.751  1.00  0.00           H  
ATOM   2997  CB  ASN B 185      -2.326  27.395   2.016  1.00  0.00           C  
ATOM   2998  HB2 ASN B 185      -1.554  27.967   1.499  1.00  0.00           H  
ATOM   2999  HB3 ASN B 185      -3.255  27.473   1.446  1.00  0.00           H  
ATOM   3000  CG  ASN B 185      -2.554  27.973   3.393  1.00  0.00           C  
ATOM   3001  OD1 ASN B 185      -3.602  27.820   3.993  1.00  0.00           O  
ATOM   3002  ND2 ASN B 185      -1.565  28.617   3.961  1.00  0.00           N  
ATOM   3003 HD21 ASN B 185      -1.638  28.748   4.962  1.00  0.00           H  
ATOM   3004 HD22 ASN B 185      -0.727  28.796   3.421  1.00  0.00           H  
ATOM   3005  C   ASN B 185      -3.021  25.049   2.738  1.00  0.00           C  
ATOM   3006  O   ASN B 185      -4.154  25.031   2.255  1.00  0.00           O  
ATOM   3007  N   ASN B 186      -2.724  24.380   3.857  1.00  0.00           N  
ATOM   3008  H   ASN B 186      -1.810  24.526   4.259  1.00  0.00           H  
ATOM   3009  CA  ASN B 186      -3.733  23.703   4.676  1.00  0.00           C  
ATOM   3010  HA  ASN B 186      -4.552  23.402   4.018  1.00  0.00           H  
ATOM   3011  CB  ASN B 186      -3.158  22.408   5.296  1.00  0.00           C  
ATOM   3012  HB2 ASN B 186      -2.615  21.849   4.538  1.00  0.00           H  
ATOM   3013  HB3 ASN B 186      -2.471  22.649   6.106  1.00  0.00           H  
ATOM   3014  CG  ASN B 186      -4.258  21.501   5.839  1.00  0.00           C  
ATOM   3015  OD1 ASN B 186      -5.432  21.665   5.556  1.00  0.00           O  
ATOM   3016  ND2 ASN B 186      -3.938  20.512   6.635  1.00  0.00           N  
ATOM   3017 HD21 ASN B 186      -4.680  19.930   6.972  1.00  0.00           H  
ATOM   3018 HD22 ASN B 186      -2.976  20.282   6.909  1.00  0.00           H  
ATOM   3019  C   ASN B 186      -4.330  24.676   5.715  1.00  0.00           C  
ATOM   3020  O   ASN B 186      -3.911  24.701   6.874  1.00  0.00           O  
ATOM   3021  N   GLY B 187      -5.294  25.498   5.294  1.00  0.00           N  
ATOM   3022  H   GLY B 187      -5.490  25.508   4.300  1.00  0.00           H  
ATOM   3023  CA  GLY B 187      -6.209  26.215   6.196  1.00  0.00           C  
ATOM   3024  HA2 GLY B 187      -6.972  26.699   5.588  1.00  0.00           H  
ATOM   3025  HA3 GLY B 187      -6.704  25.488   6.839  1.00  0.00           H  
ATOM   3026  C   GLY B 187      -5.589  27.299   7.095  1.00  0.00           C  
ATOM   3027  O   GLY B 187      -5.996  27.452   8.245  1.00  0.00           O  
ATOM   3028  N   GLY B 188      -4.616  28.064   6.594  1.00  0.00           N  
ATOM   3029  H   GLY B 188      -4.323  27.876   5.639  1.00  0.00           H  
ATOM   3030  CA  GLY B 188      -3.985  29.185   7.302  1.00  0.00           C  
ATOM   3031  HA2 GLY B 188      -4.027  30.068   6.666  1.00  0.00           H  
ATOM   3032  HA3 GLY B 188      -4.528  29.410   8.221  1.00  0.00           H  
ATOM   3033  C   GLY B 188      -2.520  28.919   7.640  1.00  0.00           C  
ATOM   3034  O   GLY B 188      -1.661  28.945   6.761  1.00  0.00           O  
ATOM   3035  N   ALA B 189      -2.204  28.695   8.916  1.00  0.00           N  
ATOM   3036  H   ALA B 189      -2.956  28.654   9.588  1.00  0.00           H  
ATOM   3037  CA  ALA B 189      -0.836  28.425   9.387  1.00  0.00           C  
ATOM   3038  HA  ALA B 189      -0.153  29.031   8.789  1.00  0.00           H  
ATOM   3039  CB  ALA B 189      -0.717  28.916  10.835  1.00  0.00           C  
ATOM   3040  HB1 ALA B 189       0.314  28.809  11.170  1.00  0.00           H  
ATOM   3041  HB2 ALA B 189      -0.991  29.969  10.893  1.00  0.00           H  
ATOM   3042  HB3 ALA B 189      -1.365  28.329  11.485  1.00  0.00           H  
ATOM   3043  C   ALA B 189      -0.381  26.955   9.183  1.00  0.00           C  
ATOM   3044  O   ALA B 189       0.401  26.417   9.972  1.00  0.00           O  
ATOM   3045  N   GLY B 190      -0.875  26.297   8.129  1.00  0.00           N  
ATOM   3046  H   GLY B 190      -1.432  26.825   7.468  1.00  0.00           H  
ATOM   3047  CA  GLY B 190      -0.598  24.908   7.755  1.00  0.00           C  
ATOM   3048  HA2 GLY B 190       0.257  24.529   8.309  1.00  0.00           H  
ATOM   3049  HA3 GLY B 190      -1.462  24.290   7.998  1.00  0.00           H  
ATOM   3050  C   GLY B 190      -0.312  24.761   6.257  1.00  0.00           C  
ATOM   3051  O   GLY B 190      -0.659  25.629   5.456  1.00  0.00           O  
ATOM   3052  N   CYS B 191       0.342  23.667   5.870  1.00  0.00           N  
ATOM   3053  H   CYS B 191       0.654  23.006   6.577  1.00  0.00           H  
ATOM   3054  CA  CYS B 191       0.757  23.389   4.494  1.00  0.00           C  
ATOM   3055  HA  CYS B 191       0.030  23.807   3.799  1.00  0.00           H  
ATOM   3056  CB  CYS B 191       2.103  24.077   4.253  1.00  0.00           C  
ATOM   3057  HB2 CYS B 191       1.996  25.151   4.413  1.00  0.00           H  
ATOM   3058  HB3 CYS B 191       2.825  23.677   4.965  1.00  0.00           H  
ATOM   3059  SG  CYS B 191       2.684  23.780   2.563  1.00  0.00           S  
ATOM   3060  HG  CYS B 191       1.672  24.397   1.937  1.00  0.00           H  
ATOM   3061  C   CYS B 191       0.827  21.877   4.248  1.00  0.00           C  
ATOM   3062  O   CYS B 191       1.326  21.134   5.090  1.00  0.00           O  
ATOM   3063  N   VAL B 192       0.323  21.432   3.098  1.00  0.00           N  
ATOM   3064  H   VAL B 192       0.016  22.124   2.419  1.00  0.00           H  
ATOM   3065  CA  VAL B 192       0.146  20.023   2.719  1.00  0.00           C  
ATOM   3066  HA  VAL B 192       0.760  19.414   3.379  1.00  0.00           H  
ATOM   3067  CB  VAL B 192      -1.322  19.582   2.931  1.00  0.00           C  
ATOM   3068  HB  VAL B 192      -1.580  19.782   3.972  1.00  0.00           H  
ATOM   3069  CG1 VAL B 192      -2.316  20.341   2.040  1.00  0.00           C  
ATOM   3070 HG11 VAL B 192      -3.336  20.055   2.301  1.00  0.00           H  
ATOM   3071 HG12 VAL B 192      -2.214  21.416   2.188  1.00  0.00           H  
ATOM   3072 HG13 VAL B 192      -2.137  20.115   0.989  1.00  0.00           H  
ATOM   3073  CG2 VAL B 192      -1.551  18.083   2.689  1.00  0.00           C  
ATOM   3074 HG21 VAL B 192      -0.854  17.506   3.296  1.00  0.00           H  
ATOM   3075 HG22 VAL B 192      -2.567  17.818   2.986  1.00  0.00           H  
ATOM   3076 HG23 VAL B 192      -1.411  17.833   1.637  1.00  0.00           H  
ATOM   3077  C   VAL B 192       0.642  19.780   1.293  1.00  0.00           C  
ATOM   3078  O   VAL B 192       0.525  20.638   0.418  1.00  0.00           O  
ATOM   3079  N   CYS B 193       1.190  18.592   1.053  1.00  0.00           N  
ATOM   3080  H   CYS B 193       1.308  17.958   1.839  1.00  0.00           H  
ATOM   3081  CA  CYS B 193       1.675  18.148  -0.246  1.00  0.00           C  
ATOM   3082  HA  CYS B 193       1.172  18.718  -1.030  1.00  0.00           H  
ATOM   3083  CB  CYS B 193       3.177  18.445  -0.319  1.00  0.00           C  
ATOM   3084  HB2 CYS B 193       3.353  19.474  -0.004  1.00  0.00           H  
ATOM   3085  HB3 CYS B 193       3.717  17.773   0.352  1.00  0.00           H  
ATOM   3086  SG  CYS B 193       3.765  18.238  -2.022  1.00  0.00           S  
ATOM   3087  HG  CYS B 193       3.550  16.921  -2.143  1.00  0.00           H  
ATOM   3088  C   CYS B 193       1.368  16.658  -0.455  1.00  0.00           C  
ATOM   3089  O   CYS B 193       1.792  15.801   0.328  1.00  0.00           O  
ATOM   3090  N   HIE B 194       0.636  16.337  -1.520  1.00  0.00           N  
ATOM   3091  H   HIE B 194       0.265  17.077  -2.099  1.00  0.00           H  
ATOM   3092  CA  HIE B 194       0.392  14.956  -1.940  1.00  0.00           C  
ATOM   3093  HA  HIE B 194       0.242  14.348  -1.046  1.00  0.00           H  
ATOM   3094  CB  HIE B 194      -0.897  14.880  -2.771  1.00  0.00           C  
ATOM   3095  HB2 HIE B 194      -0.753  15.422  -3.707  1.00  0.00           H  
ATOM   3096  HB3 HIE B 194      -1.116  13.840  -3.008  1.00  0.00           H  
ATOM   3097  CG  HIE B 194      -2.083  15.474  -2.049  1.00  0.00           C  
ATOM   3098  ND1 HIE B 194      -2.671  16.702  -2.350  1.00  0.00           N  
ATOM   3099  CE1 HIE B 194      -3.565  16.932  -1.379  1.00  0.00           C  
ATOM   3100  HE1 HIE B 194      -4.177  17.822  -1.308  1.00  0.00           H  
ATOM   3101  NE2 HIE B 194      -3.568  15.919  -0.495  1.00  0.00           N  
ATOM   3102  HE2 HIE B 194      -4.120  15.886   0.351  1.00  0.00           H  
ATOM   3103  CD2 HIE B 194      -2.637  14.990  -0.900  1.00  0.00           C  
ATOM   3104  HD2 HIE B 194      -2.346  14.088  -0.380  1.00  0.00           H  
ATOM   3105  C   HIE B 194       1.602  14.371  -2.679  1.00  0.00           C  
ATOM   3106  O   HIE B 194       2.377  15.090  -3.312  1.00  0.00           O  
ATOM   3107  N   LEU B 195       1.753  13.050  -2.590  1.00  0.00           N  
ATOM   3108  H   LEU B 195       1.100  12.537  -2.003  1.00  0.00           H  
ATOM   3109  CA  LEU B 195       2.898  12.290  -3.089  1.00  0.00           C  
ATOM   3110  HA  LEU B 195       3.451  12.878  -3.822  1.00  0.00           H  
ATOM   3111  CB  LEU B 195       3.826  11.960  -1.903  1.00  0.00           C  
ATOM   3112  HB2 LEU B 195       3.237  11.455  -1.140  1.00  0.00           H  
ATOM   3113  HB3 LEU B 195       4.577  11.255  -2.252  1.00  0.00           H  
ATOM   3114  CG  LEU B 195       4.536  13.167  -1.261  1.00  0.00           C  
ATOM   3115  HG  LEU B 195       3.847  14.000  -1.141  1.00  0.00           H  
ATOM   3116  CD1 LEU B 195       5.063  12.802   0.126  1.00  0.00           C  
ATOM   3117 HD11 LEU B 195       5.761  11.969   0.057  1.00  0.00           H  
ATOM   3118 HD12 LEU B 195       5.570  13.663   0.564  1.00  0.00           H  
ATOM   3119 HD13 LEU B 195       4.230  12.525   0.773  1.00  0.00           H  
ATOM   3120  CD2 LEU B 195       5.717  13.610  -2.118  1.00  0.00           C  
ATOM   3121 HD21 LEU B 195       6.412  12.782  -2.255  1.00  0.00           H  
ATOM   3122 HD22 LEU B 195       5.361  13.946  -3.091  1.00  0.00           H  
ATOM   3123 HD23 LEU B 195       6.243  14.432  -1.639  1.00  0.00           H  
ATOM   3124  C   LEU B 195       2.408  11.008  -3.778  1.00  0.00           C  
ATOM   3125  O   LEU B 195       1.966  10.069  -3.111  1.00  0.00           O  
ATOM   3126  N   LEU B 196       2.493  10.976  -5.109  1.00  0.00           N  
ATOM   3127  H   LEU B 196       2.940  11.747  -5.584  1.00  0.00           H  
ATOM   3128  CA  LEU B 196       2.101   9.822  -5.924  1.00  0.00           C  
ATOM   3129  HA  LEU B 196       1.082   9.536  -5.658  1.00  0.00           H  
ATOM   3130  CB  LEU B 196       2.128  10.193  -7.423  1.00  0.00           C  
ATOM   3131  HB2 LEU B 196       3.162  10.388  -7.708  1.00  0.00           H  
ATOM   3132  HB3 LEU B 196       1.790   9.332  -8.003  1.00  0.00           H  
ATOM   3133  CG  LEU B 196       1.278  11.421  -7.809  1.00  0.00           C  
ATOM   3134  HG  LEU B 196       1.520  12.259  -7.157  1.00  0.00           H  
ATOM   3135  CD1 LEU B 196       1.602  11.857  -9.239  1.00  0.00           C  
ATOM   3136 HD11 LEU B 196       1.007  12.731  -9.503  1.00  0.00           H  
ATOM   3137 HD12 LEU B 196       2.658  12.119  -9.304  1.00  0.00           H  
ATOM   3138 HD13 LEU B 196       1.386  11.045  -9.934  1.00  0.00           H  
ATOM   3139  CD2 LEU B 196      -0.223  11.147  -7.709  1.00  0.00           C  
ATOM   3140 HD21 LEU B 196      -0.482  10.888  -6.684  1.00  0.00           H  
ATOM   3141 HD22 LEU B 196      -0.781  12.038  -7.995  1.00  0.00           H  
ATOM   3142 HD23 LEU B 196      -0.499  10.323  -8.368  1.00  0.00           H  
ATOM   3143  C   LEU B 196       3.032   8.641  -5.606  1.00  0.00           C  
ATOM   3144  O   LEU B 196       4.249   8.758  -5.781  1.00  0.00           O  
ATOM   3145  N   MET B 197       2.464   7.560  -5.071  1.00  0.00           N  
ATOM   3146  H   MET B 197       1.454   7.572  -4.988  1.00  0.00           H  
ATOM   3147  CA  MET B 197       3.147   6.368  -4.560  1.00  0.00           C  
ATOM   3148  HA  MET B 197       4.027   6.170  -5.175  1.00  0.00           H  
ATOM   3149  CB  MET B 197       3.603   6.599  -3.103  1.00  0.00           C  
ATOM   3150  HB2 MET B 197       2.736   6.841  -2.487  1.00  0.00           H  
ATOM   3151  HB3 MET B 197       4.033   5.670  -2.737  1.00  0.00           H  
ATOM   3152  CG  MET B 197       4.660   7.696  -2.923  1.00  0.00           C  
ATOM   3153  HG2 MET B 197       5.462   7.525  -3.641  1.00  0.00           H  
ATOM   3154  HG3 MET B 197       4.216   8.667  -3.132  1.00  0.00           H  
ATOM   3155  SD  MET B 197       5.380   7.736  -1.260  1.00  0.00           S  
ATOM   3156  CE  MET B 197       6.624   9.033  -1.474  1.00  0.00           C  
ATOM   3157  HE1 MET B 197       7.312   9.024  -0.629  1.00  0.00           H  
ATOM   3158  HE2 MET B 197       7.179   8.850  -2.391  1.00  0.00           H  
ATOM   3159  HE3 MET B 197       6.146  10.007  -1.533  1.00  0.00           H  
ATOM   3160  C   MET B 197       2.216   5.145  -4.685  1.00  0.00           C  
ATOM   3161  O   MET B 197       1.649   4.663  -3.699  1.00  0.00           O  
ATOM   3162  N   ASP B 198       2.007   4.686  -5.920  1.00  0.00           N  
ATOM   3163  H   ASP B 198       2.511   5.104  -6.704  1.00  0.00           H  
ATOM   3164  CA  ASP B 198       1.254   3.477  -6.281  1.00  0.00           C  
ATOM   3165  HA  ASP B 198       0.487   3.322  -5.525  1.00  0.00           H  
ATOM   3166  CB  ASP B 198       0.517   3.669  -7.628  1.00  0.00           C  
ATOM   3167  HB2 ASP B 198       0.085   2.716  -7.939  1.00  0.00           H  
ATOM   3168  HB3 ASP B 198      -0.323   4.340  -7.444  1.00  0.00           H  
ATOM   3169  CG  ASP B 198       1.309   4.273  -8.804  1.00  0.00           C  
ATOM   3170  OD1 ASP B 198       0.724   4.294  -9.908  1.00  0.00           O  
ATOM   3171  OD2 ASP B 198       2.437   4.782  -8.607  1.00  0.00           O  
ATOM   3172  C   ASP B 198       2.107   2.190  -6.259  1.00  0.00           C  
ATOM   3173  O   ASP B 198       3.337   2.233  -6.185  1.00  0.00           O  
ATOM   3174  N   ASP B 199       1.425   1.032  -6.240  1.00  0.00           N  
ATOM   3175  H   ASP B 199       0.425   1.088  -6.382  1.00  0.00           H  
ATOM   3176  CA  ASP B 199       1.997  -0.326  -6.125  1.00  0.00           C  
ATOM   3177  HA  ASP B 199       1.220  -0.927  -5.652  1.00  0.00           H  
ATOM   3178  CB  ASP B 199       2.251  -0.979  -7.505  1.00  0.00           C  
ATOM   3179  HB2 ASP B 199       2.764  -0.272  -8.157  1.00  0.00           H  
ATOM   3180  HB3 ASP B 199       2.897  -1.848  -7.377  1.00  0.00           H  
ATOM   3181  CG  ASP B 199       0.978  -1.480  -8.198  1.00  0.00           C  
ATOM   3182  OD1 ASP B 199       1.036  -2.474  -8.952  1.00  0.00           O  
ATOM   3183  OD2 ASP B 199      -0.137  -0.974  -7.924  1.00  0.00           O  
ATOM   3184  C   ASP B 199       3.180  -0.417  -5.132  1.00  0.00           C  
ATOM   3185  O   ASP B 199       4.193  -1.091  -5.374  1.00  0.00           O  
ATOM   3186  N   VAL B 200       3.051   0.306  -4.011  1.00  0.00           N  
ATOM   3187  H   VAL B 200       2.223   0.873  -3.923  1.00  0.00           H  
ATOM   3188  CA  VAL B 200       4.029   0.361  -2.914  1.00  0.00           C  
ATOM   3189  HA  VAL B 200       4.998   0.572  -3.355  1.00  0.00           H  
ATOM   3190  CB  VAL B 200       3.738   1.477  -1.890  1.00  0.00           C  
ATOM   3191  HB  VAL B 200       4.318   1.281  -0.987  1.00  0.00           H  
ATOM   3192  CG1 VAL B 200       4.208   2.830  -2.422  1.00  0.00           C  
ATOM   3193 HG11 VAL B 200       3.707   3.046  -3.365  1.00  0.00           H  
ATOM   3194 HG12 VAL B 200       3.984   3.609  -1.695  1.00  0.00           H  
ATOM   3195 HG13 VAL B 200       5.284   2.798  -2.594  1.00  0.00           H  
ATOM   3196  CG2 VAL B 200       2.267   1.590  -1.473  1.00  0.00           C  
ATOM   3197 HG21 VAL B 200       1.659   1.931  -2.311  1.00  0.00           H  
ATOM   3198 HG22 VAL B 200       1.902   0.622  -1.125  1.00  0.00           H  
ATOM   3199 HG23 VAL B 200       2.185   2.315  -0.665  1.00  0.00           H  
ATOM   3200  C   VAL B 200       4.140  -0.969  -2.180  1.00  0.00           C  
ATOM   3201  O   VAL B 200       3.211  -1.780  -2.183  1.00  0.00           O  
ATOM   3202  N   VAL B 201       5.291  -1.196  -1.547  1.00  0.00           N  
ATOM   3203  H   VAL B 201       6.006  -0.474  -1.605  1.00  0.00           H  
ATOM   3204  CA  VAL B 201       5.622  -2.424  -0.820  1.00  0.00           C  
ATOM   3205  HA  VAL B 201       4.689  -2.906  -0.522  1.00  0.00           H  
ATOM   3206  CB  VAL B 201       6.367  -3.432  -1.719  1.00  0.00           C  
ATOM   3207  HB  VAL B 201       6.488  -4.334  -1.136  1.00  0.00           H  
ATOM   3208  CG1 VAL B 201       5.568  -3.840  -2.962  1.00  0.00           C  
ATOM   3209 HG11 VAL B 201       5.478  -2.997  -3.647  1.00  0.00           H  
ATOM   3210 HG12 VAL B 201       6.080  -4.660  -3.462  1.00  0.00           H  
ATOM   3211 HG13 VAL B 201       4.572  -4.168  -2.662  1.00  0.00           H  
ATOM   3212  CG2 VAL B 201       7.763  -2.985  -2.157  1.00  0.00           C  
ATOM   3213 HG21 VAL B 201       8.380  -2.757  -1.289  1.00  0.00           H  
ATOM   3214 HG22 VAL B 201       8.235  -3.794  -2.710  1.00  0.00           H  
ATOM   3215 HG23 VAL B 201       7.692  -2.098  -2.780  1.00  0.00           H  
ATOM   3216  C   VAL B 201       6.399  -2.153   0.475  1.00  0.00           C  
ATOM   3217  O   VAL B 201       6.926  -1.064   0.714  1.00  0.00           O  
ATOM   3218  N   SER B 202       6.504  -3.189   1.303  1.00  0.00           N  
ATOM   3219  H   SER B 202       6.025  -4.034   1.011  1.00  0.00           H  
ATOM   3220  CA  SER B 202       7.093  -3.188   2.647  1.00  0.00           C  
ATOM   3221  HA  SER B 202       6.454  -2.618   3.313  1.00  0.00           H  
ATOM   3222  CB  SER B 202       7.149  -4.630   3.161  1.00  0.00           C  
ATOM   3223  HB2 SER B 202       7.810  -5.223   2.527  1.00  0.00           H  
ATOM   3224  HB3 SER B 202       7.544  -4.640   4.177  1.00  0.00           H  
ATOM   3225  OG  SER B 202       5.862  -5.213   3.174  1.00  0.00           O  
ATOM   3226  HG  SER B 202       5.516  -5.258   2.252  1.00  0.00           H  
ATOM   3227  C   SER B 202       8.503  -2.587   2.685  1.00  0.00           C  
ATOM   3228  O   SER B 202       8.815  -1.803   3.586  1.00  0.00           O  
ATOM   3229  N   ALA B 203       9.326  -2.953   1.698  1.00  0.00           N  
ATOM   3230  H   ALA B 203       8.970  -3.628   1.028  1.00  0.00           H  
ATOM   3231  CA  ALA B 203      10.712  -2.526   1.541  1.00  0.00           C  
ATOM   3232  HA  ALA B 203      11.203  -2.565   2.515  1.00  0.00           H  
ATOM   3233  CB  ALA B 203      11.387  -3.545   0.618  1.00  0.00           C  
ATOM   3234  HB1 ALA B 203      11.343  -4.538   1.066  1.00  0.00           H  
ATOM   3235  HB2 ALA B 203      10.881  -3.557  -0.349  1.00  0.00           H  
ATOM   3236  HB3 ALA B 203      12.428  -3.264   0.460  1.00  0.00           H  
ATOM   3237  C   ALA B 203      10.905  -1.095   0.995  1.00  0.00           C  
ATOM   3238  O   ALA B 203      12.037  -0.613   0.978  1.00  0.00           O  
ATOM   3239  N   ASP B 204       9.852  -0.413   0.529  1.00  0.00           N  
ATOM   3240  H   ASP B 204       8.925  -0.811   0.622  1.00  0.00           H  
ATOM   3241  CA  ASP B 204       9.982   0.937  -0.032  1.00  0.00           C  
ATOM   3242  HA  ASP B 204      10.780   0.916  -0.774  1.00  0.00           H  
ATOM   3243  CB  ASP B 204       8.697   1.412  -0.733  1.00  0.00           C  
ATOM   3244  HB2 ASP B 204       7.858   1.328  -0.040  1.00  0.00           H  
ATOM   3245  HB3 ASP B 204       8.817   2.472  -0.968  1.00  0.00           H  
ATOM   3246  CG  ASP B 204       8.358   0.698  -2.042  1.00  0.00           C  
ATOM   3247  OD1 ASP B 204       9.257   0.163  -2.731  1.00  0.00           O  
ATOM   3248  OD2 ASP B 204       7.170   0.741  -2.428  1.00  0.00           O  
ATOM   3249  C   ASP B 204      10.366   1.964   1.040  1.00  0.00           C  
ATOM   3250  O   ASP B 204       9.725   2.062   2.087  1.00  0.00           O  
ATOM   3251  N   GLN B 205      11.353   2.805   0.727  1.00  0.00           N  
ATOM   3252  H   GLN B 205      11.859   2.645  -0.135  1.00  0.00           H  
ATOM   3253  CA  GLN B 205      11.717   3.995   1.491  1.00  0.00           C  
ATOM   3254  HA  GLN B 205      10.863   4.300   2.096  1.00  0.00           H  
ATOM   3255  CB  GLN B 205      12.883   3.654   2.438  1.00  0.00           C  
ATOM   3256  HB2 GLN B 205      12.560   2.850   3.101  1.00  0.00           H  
ATOM   3257  HB3 GLN B 205      13.728   3.290   1.851  1.00  0.00           H  
ATOM   3258  CG  GLN B 205      13.349   4.849   3.291  1.00  0.00           C  
ATOM   3259  HG2 GLN B 205      13.779   5.607   2.638  1.00  0.00           H  
ATOM   3260  HG3 GLN B 205      12.489   5.280   3.801  1.00  0.00           H  
ATOM   3261  CD  GLN B 205      14.395   4.488   4.347  1.00  0.00           C  
ATOM   3262  OE1 GLN B 205      14.731   3.344   4.589  1.00  0.00           O  
ATOM   3263  NE2 GLN B 205      14.955   5.465   5.026  1.00  0.00           N  
ATOM   3264 HE21 GLN B 205      15.672   5.199   5.675  1.00  0.00           H  
ATOM   3265 HE22 GLN B 205      14.697   6.433   4.853  1.00  0.00           H  
ATOM   3266  C   GLN B 205      12.034   5.139   0.517  1.00  0.00           C  
ATOM   3267  O   GLN B 205      12.540   4.901  -0.574  1.00  0.00           O  
ATOM   3268  N   TYR B 206      11.752   6.377   0.908  1.00  0.00           N  
ATOM   3269  H   TYR B 206      11.338   6.504   1.824  1.00  0.00           H  
ATOM   3270  CA  TYR B 206      11.937   7.583   0.104  1.00  0.00           C  
ATOM   3271  HA  TYR B 206      12.424   7.330  -0.837  1.00  0.00           H  
ATOM   3272  CB  TYR B 206      10.562   8.194  -0.207  1.00  0.00           C  
ATOM   3273  HB2 TYR B 206       9.955   8.202   0.700  1.00  0.00           H  
ATOM   3274  HB3 TYR B 206      10.705   9.236  -0.496  1.00  0.00           H  
ATOM   3275  CG  TYR B 206       9.796   7.509  -1.321  1.00  0.00           C  
ATOM   3276  CD1 TYR B 206       8.997   6.374  -1.075  1.00  0.00           C  
ATOM   3277  HD1 TYR B 206       8.950   5.956  -0.080  1.00  0.00           H  
ATOM   3278  CE1 TYR B 206       8.256   5.791  -2.124  1.00  0.00           C  
ATOM   3279  HE1 TYR B 206       7.636   4.927  -1.940  1.00  0.00           H  
ATOM   3280  CZ  TYR B 206       8.325   6.343  -3.424  1.00  0.00           C  
ATOM   3281  OH  TYR B 206       7.624   5.805  -4.452  1.00  0.00           O  
ATOM   3282  HH  TYR B 206       7.227   4.957  -4.240  1.00  0.00           H  
ATOM   3283  CE2 TYR B 206       9.131   7.471  -3.667  1.00  0.00           C  
ATOM   3284  HE2 TYR B 206       9.179   7.881  -4.666  1.00  0.00           H  
ATOM   3285  CD2 TYR B 206       9.864   8.047  -2.617  1.00  0.00           C  
ATOM   3286  HD2 TYR B 206      10.480   8.914  -2.804  1.00  0.00           H  
ATOM   3287  C   TYR B 206      12.815   8.602   0.832  1.00  0.00           C  
ATOM   3288  O   TYR B 206      12.800   8.659   2.066  1.00  0.00           O  
ATOM   3289  N   THR B 207      13.529   9.448   0.090  1.00  0.00           N  
ATOM   3290  H   THR B 207      13.515   9.340  -0.922  1.00  0.00           H  
ATOM   3291  CA  THR B 207      13.976  10.762   0.595  1.00  0.00           C  
ATOM   3292  HA  THR B 207      14.164  10.692   1.663  1.00  0.00           H  
ATOM   3293  CB  THR B 207      15.285  11.244  -0.052  1.00  0.00           C  
ATOM   3294  HB  THR B 207      15.565  12.200   0.393  1.00  0.00           H  
ATOM   3295  CG2 THR B 207      16.424  10.252   0.192  1.00  0.00           C  
ATOM   3296 HG21 THR B 207      16.552  10.095   1.263  1.00  0.00           H  
ATOM   3297 HG22 THR B 207      16.208   9.300  -0.294  1.00  0.00           H  
ATOM   3298 HG23 THR B 207      17.348  10.657  -0.219  1.00  0.00           H  
ATOM   3299  OG1 THR B 207      15.131  11.425  -1.439  1.00  0.00           O  
ATOM   3300  HG1 THR B 207      15.294  12.366  -1.609  1.00  0.00           H  
ATOM   3301  C   THR B 207      12.872  11.802   0.389  1.00  0.00           C  
ATOM   3302  O   THR B 207      11.960  11.602  -0.420  1.00  0.00           O  
ATOM   3303  N   LEU B 208      12.947  12.898   1.145  1.00  0.00           N  
ATOM   3304  H   LEU B 208      13.726  12.985   1.789  1.00  0.00           H  
ATOM   3305  CA  LEU B 208      12.077  14.067   1.026  1.00  0.00           C  
ATOM   3306  HA  LEU B 208      11.624  14.093   0.032  1.00  0.00           H  
ATOM   3307  CB  LEU B 208      10.974  14.016   2.101  1.00  0.00           C  
ATOM   3308  HB2 LEU B 208      11.463  14.025   3.077  1.00  0.00           H  
ATOM   3309  HB3 LEU B 208      10.383  14.929   2.018  1.00  0.00           H  
ATOM   3310  CG  LEU B 208      10.011  12.815   2.058  1.00  0.00           C  
ATOM   3311  HG  LEU B 208      10.572  11.881   2.043  1.00  0.00           H  
ATOM   3312  CD1 LEU B 208       9.140  12.821   3.315  1.00  0.00           C  
ATOM   3313 HD11 LEU B 208       9.762  12.633   4.190  1.00  0.00           H  
ATOM   3314 HD12 LEU B 208       8.653  13.790   3.426  1.00  0.00           H  
ATOM   3315 HD13 LEU B 208       8.373  12.051   3.245  1.00  0.00           H  
ATOM   3316  CD2 LEU B 208       9.085  12.870   0.842  1.00  0.00           C  
ATOM   3317 HD21 LEU B 208       8.426  12.002   0.835  1.00  0.00           H  
ATOM   3318 HD22 LEU B 208       9.689  12.856  -0.063  1.00  0.00           H  
ATOM   3319 HD23 LEU B 208       8.494  13.783   0.857  1.00  0.00           H  
ATOM   3320  C   LEU B 208      12.912  15.344   1.195  1.00  0.00           C  
ATOM   3321  O   LEU B 208      13.641  15.462   2.181  1.00  0.00           O  
ATOM   3322  N   ASP B 209      12.771  16.300   0.277  1.00  0.00           N  
ATOM   3323  H   ASP B 209      12.193  16.086  -0.529  1.00  0.00           H  
ATOM   3324  CA  ASP B 209      13.597  17.514   0.205  1.00  0.00           C  
ATOM   3325  HA  ASP B 209      14.125  17.647   1.152  1.00  0.00           H  
ATOM   3326  CB  ASP B 209      14.678  17.357  -0.883  1.00  0.00           C  
ATOM   3327  HB2 ASP B 209      14.192  17.241  -1.849  1.00  0.00           H  
ATOM   3328  HB3 ASP B 209      15.265  18.278  -0.917  1.00  0.00           H  
ATOM   3329  CG  ASP B 209      15.631  16.167  -0.683  1.00  0.00           C  
ATOM   3330  OD1 ASP B 209      16.799  16.454  -0.330  1.00  0.00           O  
ATOM   3331  OD2 ASP B 209      15.221  15.006  -0.936  1.00  0.00           O  
ATOM   3332  C   ASP B 209      12.721  18.768  -0.021  1.00  0.00           C  
ATOM   3333  O   ASP B 209      12.125  18.955  -1.088  1.00  0.00           O  
ATOM   3334  N   LEU B 210      12.613  19.620   1.008  1.00  0.00           N  
ATOM   3335  H   LEU B 210      13.180  19.421   1.829  1.00  0.00           H  
ATOM   3336  CA  LEU B 210      11.669  20.747   1.099  1.00  0.00           C  
ATOM   3337  HA  LEU B 210      10.915  20.638   0.316  1.00  0.00           H  
ATOM   3338  CB  LEU B 210      10.956  20.638   2.461  1.00  0.00           C  
ATOM   3339  HB2 LEU B 210      10.403  19.698   2.476  1.00  0.00           H  
ATOM   3340  HB3 LEU B 210      11.725  20.584   3.231  1.00  0.00           H  
ATOM   3341  CG  LEU B 210       9.997  21.777   2.862  1.00  0.00           C  
ATOM   3342  HG  LEU B 210      10.564  22.699   2.993  1.00  0.00           H  
ATOM   3343  CD1 LEU B 210       8.885  22.031   1.846  1.00  0.00           C  
ATOM   3344 HD11 LEU B 210       8.357  21.103   1.628  1.00  0.00           H  
ATOM   3345 HD12 LEU B 210       8.183  22.760   2.245  1.00  0.00           H  
ATOM   3346 HD13 LEU B 210       9.306  22.435   0.929  1.00  0.00           H  
ATOM   3347  CD2 LEU B 210       9.332  21.423   4.192  1.00  0.00           C  
ATOM   3348 HD21 LEU B 210       8.650  22.217   4.492  1.00  0.00           H  
ATOM   3349 HD22 LEU B 210       8.760  20.498   4.095  1.00  0.00           H  
ATOM   3350 HD23 LEU B 210      10.089  21.294   4.965  1.00  0.00           H  
ATOM   3351  C   LEU B 210      12.371  22.100   0.903  1.00  0.00           C  
ATOM   3352  O   LEU B 210      13.294  22.442   1.642  1.00  0.00           O  
ATOM   3353  N   TRP B 211      11.916  22.895  -0.069  1.00  0.00           N  
ATOM   3354  H   TRP B 211      11.101  22.579  -0.587  1.00  0.00           H  
ATOM   3355  CA  TRP B 211      12.509  24.179  -0.494  1.00  0.00           C  
ATOM   3356  HA  TRP B 211      13.331  24.450   0.168  1.00  0.00           H  
ATOM   3357  CB  TRP B 211      13.073  23.962  -1.908  1.00  0.00           C  
ATOM   3358  HB2 TRP B 211      13.872  23.222  -1.840  1.00  0.00           H  
ATOM   3359  HB3 TRP B 211      12.273  23.529  -2.505  1.00  0.00           H  
ATOM   3360  CG  TRP B 211      13.584  25.131  -2.700  1.00  0.00           C  
ATOM   3361  CD1 TRP B 211      14.887  25.388  -2.956  1.00  0.00           C  
ATOM   3362  HD1 TRP B 211      15.715  24.795  -2.589  1.00  0.00           H  
ATOM   3363  NE1 TRP B 211      14.995  26.513  -3.751  1.00  0.00           N  
ATOM   3364  HE1 TRP B 211      15.879  26.950  -3.994  1.00  0.00           H  
ATOM   3365  CE2 TRP B 211      13.758  27.025  -4.072  1.00  0.00           C  
ATOM   3366  CZ2 TRP B 211      13.353  28.125  -4.840  1.00  0.00           C  
ATOM   3367  HZ2 TRP B 211      14.082  28.758  -5.322  1.00  0.00           H  
ATOM   3368  CH2 TRP B 211      11.983  28.415  -4.950  1.00  0.00           C  
ATOM   3369  HH2 TRP B 211      11.655  29.292  -5.495  1.00  0.00           H  
ATOM   3370  CZ3 TRP B 211      11.040  27.584  -4.324  1.00  0.00           C  
ATOM   3371  HZ3 TRP B 211       9.986  27.830  -4.389  1.00  0.00           H  
ATOM   3372  CE3 TRP B 211      11.457  26.462  -3.583  1.00  0.00           C  
ATOM   3373  HE3 TRP B 211      10.713  25.842  -3.107  1.00  0.00           H  
ATOM   3374  CD2 TRP B 211      12.829  26.164  -3.414  1.00  0.00           C  
ATOM   3375  C   TRP B 211      11.481  25.321  -0.452  1.00  0.00           C  
ATOM   3376  O   TRP B 211      10.296  25.071  -0.687  1.00  0.00           O  
ATOM   3377  N   ALA B 212      11.924  26.562  -0.209  1.00  0.00           N  
ATOM   3378  H   ALA B 212      12.915  26.706  -0.035  1.00  0.00           H  
ATOM   3379  CA  ALA B 212      11.078  27.757  -0.291  1.00  0.00           C  
ATOM   3380  HA  ALA B 212      10.296  27.552  -1.017  1.00  0.00           H  
ATOM   3381  CB  ALA B 212      10.412  28.003   1.070  1.00  0.00           C  
ATOM   3382  HB1 ALA B 212       9.929  27.092   1.418  1.00  0.00           H  
ATOM   3383  HB2 ALA B 212      11.160  28.313   1.798  1.00  0.00           H  
ATOM   3384  HB3 ALA B 212       9.662  28.789   0.968  1.00  0.00           H  
ATOM   3385  C   ALA B 212      11.827  29.024  -0.757  1.00  0.00           C  
ATOM   3386  O   ALA B 212      12.942  29.291  -0.297  1.00  0.00           O  
ATOM   3387  N   GLY B 213      11.173  29.840  -1.595  1.00  0.00           N  
ATOM   3388  H   GLY B 213      10.250  29.531  -1.893  1.00  0.00           H  
ATOM   3389  CA  GLY B 213      11.593  31.171  -2.070  1.00  0.00           C  
ATOM   3390  HA2 GLY B 213      10.770  31.620  -2.628  1.00  0.00           H  
ATOM   3391  HA3 GLY B 213      11.802  31.810  -1.211  1.00  0.00           H  
ATOM   3392  C   GLY B 213      12.831  31.170  -2.974  1.00  0.00           C  
ATOM   3393  O   GLY B 213      12.762  31.499  -4.156  1.00  0.00           O  
ATOM   3394  N   GLN B 214      13.970  30.765  -2.414  1.00  0.00           N  
ATOM   3395  H   GLN B 214      13.914  30.520  -1.433  1.00  0.00           H  
ATOM   3396  CA  GLN B 214      15.241  30.592  -3.118  1.00  0.00           C  
ATOM   3397  HA  GLN B 214      15.030  30.461  -4.179  1.00  0.00           H  
ATOM   3398  CB  GLN B 214      16.088  31.874  -2.984  1.00  0.00           C  
ATOM   3399  HB2 GLN B 214      16.968  31.746  -3.615  1.00  0.00           H  
ATOM   3400  HB3 GLN B 214      15.531  32.720  -3.391  1.00  0.00           H  
ATOM   3401  CG  GLN B 214      16.581  32.215  -1.562  1.00  0.00           C  
ATOM   3402  HG2 GLN B 214      16.625  31.323  -0.943  1.00  0.00           H  
ATOM   3403  HG3 GLN B 214      17.594  32.614  -1.634  1.00  0.00           H  
ATOM   3404  CD  GLN B 214      15.705  33.246  -0.859  1.00  0.00           C  
ATOM   3405  OE1 GLN B 214      14.671  32.929  -0.294  1.00  0.00           O  
ATOM   3406  NE2 GLN B 214      16.092  34.504  -0.843  1.00  0.00           N  
ATOM   3407 HE21 GLN B 214      15.457  35.144  -0.400  1.00  0.00           H  
ATOM   3408 HE22 GLN B 214      16.948  34.788  -1.284  1.00  0.00           H  
ATOM   3409  C   GLN B 214      16.025  29.344  -2.676  1.00  0.00           C  
ATOM   3410  O   GLN B 214      16.912  28.907  -3.409  1.00  0.00           O  
ATOM   3411  N   GLN B 215      15.727  28.748  -1.513  1.00  0.00           N  
ATOM   3412  H   GLN B 215      14.891  29.028  -1.014  1.00  0.00           H  
ATOM   3413  CA  GLN B 215      16.655  27.840  -0.827  1.00  0.00           C  
ATOM   3414  HA  GLN B 215      17.325  27.412  -1.574  1.00  0.00           H  
ATOM   3415  CB  GLN B 215      17.541  28.650   0.140  1.00  0.00           C  
ATOM   3416  HB2 GLN B 215      18.336  28.010   0.525  1.00  0.00           H  
ATOM   3417  HB3 GLN B 215      18.017  29.449  -0.432  1.00  0.00           H  
ATOM   3418  CG  GLN B 215      16.778  29.264   1.329  1.00  0.00           C  
ATOM   3419  HG2 GLN B 215      15.830  29.677   0.981  1.00  0.00           H  
ATOM   3420  HG3 GLN B 215      16.562  28.489   2.064  1.00  0.00           H  
ATOM   3421  CD  GLN B 215      17.555  30.386   2.017  1.00  0.00           C  
ATOM   3422  OE1 GLN B 215      18.754  30.546   1.876  1.00  0.00           O  
ATOM   3423  NE2 GLN B 215      16.903  31.220   2.793  1.00  0.00           N  
ATOM   3424 HE21 GLN B 215      17.468  31.927   3.230  1.00  0.00           H  
ATOM   3425 HE22 GLN B 215      15.914  31.139   2.928  1.00  0.00           H  
ATOM   3426  C   GLN B 215      15.986  26.646  -0.130  1.00  0.00           C  
ATOM   3427  O   GLN B 215      14.799  26.648   0.191  1.00  0.00           O  
ATOM   3428  N   LEU B 216      16.801  25.615   0.095  1.00  0.00           N  
ATOM   3429  H   LEU B 216      17.769  25.742  -0.153  1.00  0.00           H  
ATOM   3430  CA  LEU B 216      16.488  24.398   0.846  1.00  0.00           C  
ATOM   3431  HA  LEU B 216      15.603  23.929   0.415  1.00  0.00           H  
ATOM   3432  CB  LEU B 216      17.705  23.465   0.646  1.00  0.00           C  
ATOM   3433  HB2 LEU B 216      17.883  23.383  -0.428  1.00  0.00           H  
ATOM   3434  HB3 LEU B 216      18.581  23.957   1.070  1.00  0.00           H  
ATOM   3435  CG  LEU B 216      17.683  22.024   1.187  1.00  0.00           C  
ATOM   3436  HG  LEU B 216      18.602  21.560   0.840  1.00  0.00           H  
ATOM   3437  CD1 LEU B 216      17.711  21.929   2.708  1.00  0.00           C  
ATOM   3438 HD11 LEU B 216      18.385  22.678   3.122  1.00  0.00           H  
ATOM   3439 HD12 LEU B 216      16.719  22.059   3.118  1.00  0.00           H  
ATOM   3440 HD13 LEU B 216      18.074  20.945   2.995  1.00  0.00           H  
ATOM   3441  CD2 LEU B 216      16.509  21.215   0.641  1.00  0.00           C  
ATOM   3442 HD21 LEU B 216      16.597  20.178   0.969  1.00  0.00           H  
ATOM   3443 HD22 LEU B 216      15.565  21.610   1.004  1.00  0.00           H  
ATOM   3444 HD23 LEU B 216      16.521  21.230  -0.447  1.00  0.00           H  
ATOM   3445  C   LEU B 216      16.201  24.735   2.325  1.00  0.00           C  
ATOM   3446  O   LEU B 216      16.923  25.526   2.930  1.00  0.00           O  
ATOM   3447  N   LEU B 217      15.146  24.140   2.889  1.00  0.00           N  
ATOM   3448  H   LEU B 217      14.595  23.518   2.309  1.00  0.00           H  
ATOM   3449  CA  LEU B 217      14.699  24.312   4.281  1.00  0.00           C  
ATOM   3450  HA  LEU B 217      15.298  25.094   4.752  1.00  0.00           H  
ATOM   3451  CB  LEU B 217      13.212  24.737   4.280  1.00  0.00           C  
ATOM   3452  HB2 LEU B 217      12.784  24.661   3.278  1.00  0.00           H  
ATOM   3453  HB3 LEU B 217      12.652  24.046   4.912  1.00  0.00           H  
ATOM   3454  CG  LEU B 217      12.997  26.159   4.820  1.00  0.00           C  
ATOM   3455  HG  LEU B 217      13.564  26.285   5.742  1.00  0.00           H  
ATOM   3456  CD1 LEU B 217      11.518  26.361   5.149  1.00  0.00           C  
ATOM   3457 HD11 LEU B 217      11.355  27.368   5.527  1.00  0.00           H  
ATOM   3458 HD12 LEU B 217      10.909  26.204   4.256  1.00  0.00           H  
ATOM   3459 HD13 LEU B 217      11.225  25.643   5.914  1.00  0.00           H  
ATOM   3460  CD2 LEU B 217      13.433  27.226   3.817  1.00  0.00           C  
ATOM   3461 HD21 LEU B 217      13.267  28.217   4.233  1.00  0.00           H  
ATOM   3462 HD22 LEU B 217      14.493  27.110   3.595  1.00  0.00           H  
ATOM   3463 HD23 LEU B 217      12.872  27.118   2.889  1.00  0.00           H  
ATOM   3464  C   LEU B 217      14.869  23.055   5.158  1.00  0.00           C  
ATOM   3465  O   LEU B 217      15.177  23.194   6.340  1.00  0.00           O  
ATOM   3466  N   TRP B 218      14.633  21.853   4.617  1.00  0.00           N  
ATOM   3467  H   TRP B 218      14.363  21.806   3.642  1.00  0.00           H  
ATOM   3468  CA  TRP B 218      14.644  20.586   5.366  1.00  0.00           C  
ATOM   3469  HA  TRP B 218      15.448  20.613   6.102  1.00  0.00           H  
ATOM   3470  CB  TRP B 218      13.312  20.462   6.124  1.00  0.00           C  
ATOM   3471  HB2 TRP B 218      13.280  21.228   6.901  1.00  0.00           H  
ATOM   3472  HB3 TRP B 218      12.501  20.683   5.430  1.00  0.00           H  
ATOM   3473  CG  TRP B 218      12.992  19.142   6.757  1.00  0.00           C  
ATOM   3474  CD1 TRP B 218      13.270  18.780   8.031  1.00  0.00           C  
ATOM   3475  HD1 TRP B 218      13.782  19.393   8.763  1.00  0.00           H  
ATOM   3476  NE1 TRP B 218      12.759  17.521   8.278  1.00  0.00           N  
ATOM   3477  HE1 TRP B 218      12.809  17.038   9.186  1.00  0.00           H  
ATOM   3478  CE2 TRP B 218      12.087  17.022   7.188  1.00  0.00           C  
ATOM   3479  CZ2 TRP B 218      11.320  15.867   6.989  1.00  0.00           C  
ATOM   3480  HZ2 TRP B 218      11.170  15.180   7.811  1.00  0.00           H  
ATOM   3481  CH2 TRP B 218      10.731  15.649   5.732  1.00  0.00           C  
ATOM   3482  HH2 TRP B 218      10.115  14.776   5.568  1.00  0.00           H  
ATOM   3483  CZ3 TRP B 218      10.935  16.576   4.694  1.00  0.00           C  
ATOM   3484  HZ3 TRP B 218      10.480  16.414   3.730  1.00  0.00           H  
ATOM   3485  CE3 TRP B 218      11.705  17.736   4.911  1.00  0.00           C  
ATOM   3486  HE3 TRP B 218      11.853  18.438   4.108  1.00  0.00           H  
ATOM   3487  CD2 TRP B 218      12.271  18.008   6.175  1.00  0.00           C  
ATOM   3488  C   TRP B 218      14.889  19.383   4.442  1.00  0.00           C  
ATOM   3489  O   TRP B 218      14.469  19.415   3.284  1.00  0.00           O  
ATOM   3490  N   BCN B 219      15.560  18.349   4.963  1.00  0.00           N  
ATOM   3491  H27 BCN B 219      15.780  18.395   5.947  1.00  0.00           H  
ATOM   3492  C2  BCN B 219      15.712  17.051   4.338  1.00  0.00           C  
ATOM   3493  H   BCN B 219      15.032  17.013   3.488  1.00  0.00           H  
ATOM   3494  C4  BCN B 219      17.119  16.779   3.793  1.00  0.00           C  
ATOM   3495  H1  BCN B 219      17.838  16.762   4.622  1.00  0.00           H  
ATOM   3496  H2  BCN B 219      17.132  15.775   3.345  1.00  0.00           H  
ATOM   3497  C5  BCN B 219      17.588  17.792   2.729  1.00  0.00           C  
ATOM   3498  H3  BCN B 219      16.831  17.870   1.938  1.00  0.00           H  
ATOM   3499  H4  BCN B 219      17.680  18.780   3.190  1.00  0.00           H  
ATOM   3500  C6  BCN B 219      18.946  17.369   2.120  1.00  0.00           C  
ATOM   3501  H8  BCN B 219      18.831  16.407   1.603  1.00  0.00           H  
ATOM   3502  H9  BCN B 219      19.669  17.209   2.928  1.00  0.00           H  
ATOM   3503  C7  BCN B 219      19.528  18.406   1.140  1.00  0.00           C  
ATOM   3504  H5  BCN B 219      20.535  18.089   0.837  1.00  0.00           H  
ATOM   3505  H6  BCN B 219      19.618  19.380   1.640  1.00  0.00           H  
ATOM   3506  N2  BCN B 219      18.715  18.555  -0.068  1.00  0.00           N  
ATOM   3507  H7  BCN B 219      17.960  17.886  -0.259  1.00  0.00           H  
ATOM   3508  C8  BCN B 219      18.978  19.491  -1.027  1.00  0.00           C  
ATOM   3509  O1  BCN B 219      19.907  20.280  -0.978  1.00  0.00           O  
ATOM   3510  O2  BCN B 219      18.054  19.444  -2.017  1.00  0.00           O  
ATOM   3511  C9  BCN B 219      18.220  20.364  -3.102  1.00  0.00           C  
ATOM   3512  H21 BCN B 219      19.142  20.134  -3.652  1.00  0.00           H  
ATOM   3513  H22 BCN B 219      18.289  21.390  -2.718  1.00  0.00           H  
ATOM   3514  C10 BCN B 219      17.012  20.225  -4.022  1.00  0.00           C  
ATOM   3515  H23 BCN B 219      16.947  19.235  -4.471  1.00  0.00           H  
ATOM   3516  C11 BCN B 219      16.539  21.403  -4.846  1.00  0.00           C  
ATOM   3517  H12 BCN B 219      17.039  22.352  -4.664  1.00  0.00           H  
ATOM   3518  C12 BCN B 219      16.231  21.214  -6.353  1.00  0.00           C  
ATOM   3519  H13 BCN B 219      15.858  20.195  -6.525  1.00  0.00           H  
ATOM   3520  H14 BCN B 219      17.168  21.287  -6.920  1.00  0.00           H  
ATOM   3521  C13 BCN B 219      15.206  22.241  -6.929  1.00  0.00           C  
ATOM   3522  H19 BCN B 219      15.587  23.266  -6.840  1.00  0.00           H  
ATOM   3523  H20 BCN B 219      14.994  22.026  -7.984  1.00  0.00           H  
ATOM   3524  C14 BCN B 219      14.010  22.072  -6.118  1.00  0.00           C  
ATOM   3525  C15 BCN B 219      13.359  21.651  -5.213  1.00  0.00           C  
ATOM   3526  C16 BCN B 219      13.096  20.879  -4.007  1.00  0.00           C  
ATOM   3527  H17 BCN B 219      12.228  20.226  -4.145  1.00  0.00           H  
ATOM   3528  H18 BCN B 219      12.892  21.527  -3.153  1.00  0.00           H  
ATOM   3529  C17 BCN B 219      14.396  20.055  -3.758  1.00  0.00           C  
ATOM   3530  H15 BCN B 219      14.278  19.490  -2.826  1.00  0.00           H  
ATOM   3531  H16 BCN B 219      14.508  19.309  -4.554  1.00  0.00           H  
ATOM   3532  C18 BCN B 219      15.698  20.890  -3.670  1.00  0.00           C  
ATOM   3533  H11 BCN B 219      15.703  21.522  -2.785  1.00  0.00           H  
ATOM   3534  C3  BCN B 219      15.328  15.947   5.307  1.00  0.00           C  
ATOM   3535  O3  BCN B 219      15.825  15.880   6.420  1.00  0.00           O  
ATOM   3536  N   GLY B 220      14.457  15.042   4.869  1.00  0.00           N  
ATOM   3537  H   GLY B 220      14.131  15.124   3.909  1.00  0.00           H  
ATOM   3538  CA  GLY B 220      13.984  13.906   5.653  1.00  0.00           C  
ATOM   3539  HA2 GLY B 220      14.627  13.748   6.519  1.00  0.00           H  
ATOM   3540  HA3 GLY B 220      12.985  14.127   6.020  1.00  0.00           H  
ATOM   3541  C   GLY B 220      13.926  12.603   4.860  1.00  0.00           C  
ATOM   3542  O   GLY B 220      14.411  12.486   3.733  1.00  0.00           O  
ATOM   3543  N   SER B 221      13.303  11.588   5.456  1.00  0.00           N  
ATOM   3544  H   SER B 221      12.885  11.742   6.364  1.00  0.00           H  
ATOM   3545  CA  SER B 221      13.072  10.294   4.815  1.00  0.00           C  
ATOM   3546  HA  SER B 221      12.909  10.473   3.752  1.00  0.00           H  
ATOM   3547  CB  SER B 221      14.309   9.399   4.954  1.00  0.00           C  
ATOM   3548  HB2 SER B 221      15.166   9.895   4.497  1.00  0.00           H  
ATOM   3549  HB3 SER B 221      14.524   9.239   6.012  1.00  0.00           H  
ATOM   3550  OG  SER B 221      14.110   8.147   4.326  1.00  0.00           O  
ATOM   3551  HG  SER B 221      13.813   8.313   3.407  1.00  0.00           H  
ATOM   3552  C   SER B 221      11.811   9.632   5.364  1.00  0.00           C  
ATOM   3553  O   SER B 221      11.435   9.834   6.517  1.00  0.00           O  
ATOM   3554  N   PHE B 222      11.132   8.868   4.515  1.00  0.00           N  
ATOM   3555  H   PHE B 222      11.540   8.703   3.601  1.00  0.00           H  
ATOM   3556  CA  PHE B 222       9.791   8.347   4.756  1.00  0.00           C  
ATOM   3557  HA  PHE B 222       9.589   8.347   5.828  1.00  0.00           H  
ATOM   3558  CB  PHE B 222       8.787   9.291   4.083  1.00  0.00           C  
ATOM   3559  HB2 PHE B 222       8.745  10.210   4.667  1.00  0.00           H  
ATOM   3560  HB3 PHE B 222       9.160   9.548   3.090  1.00  0.00           H  
ATOM   3561  CG  PHE B 222       7.378   8.756   3.938  1.00  0.00           C  
ATOM   3562  CD1 PHE B 222       6.572   8.562   5.075  1.00  0.00           C  
ATOM   3563  HD1 PHE B 222       6.949   8.794   6.063  1.00  0.00           H  
ATOM   3564  CE1 PHE B 222       5.258   8.091   4.929  1.00  0.00           C  
ATOM   3565  HE1 PHE B 222       4.640   7.961   5.802  1.00  0.00           H  
ATOM   3566  CZ  PHE B 222       4.736   7.824   3.653  1.00  0.00           C  
ATOM   3567  HZ  PHE B 222       3.718   7.483   3.545  1.00  0.00           H  
ATOM   3568  CE2 PHE B 222       5.538   8.017   2.518  1.00  0.00           C  
ATOM   3569  HE2 PHE B 222       5.134   7.823   1.536  1.00  0.00           H  
ATOM   3570  CD2 PHE B 222       6.860   8.474   2.658  1.00  0.00           C  
ATOM   3571  HD2 PHE B 222       7.471   8.621   1.778  1.00  0.00           H  
ATOM   3572  C   PHE B 222       9.670   6.904   4.261  1.00  0.00           C  
ATOM   3573  O   PHE B 222      10.206   6.549   3.213  1.00  0.00           O  
ATOM   3574  N   LYS B 223       8.949   6.062   5.010  1.00  0.00           N  
ATOM   3575  H   LYS B 223       8.485   6.429   5.830  1.00  0.00           H  
ATOM   3576  CA  LYS B 223       8.778   4.630   4.728  1.00  0.00           C  
ATOM   3577  HA  LYS B 223       9.190   4.397   3.747  1.00  0.00           H  
ATOM   3578  CB  LYS B 223       9.602   3.819   5.752  1.00  0.00           C  
ATOM   3579  HB2 LYS B 223      10.580   4.286   5.893  1.00  0.00           H  
ATOM   3580  HB3 LYS B 223       9.087   3.787   6.712  1.00  0.00           H  
ATOM   3581  CG  LYS B 223       9.828   2.398   5.225  1.00  0.00           C  
ATOM   3582  HG2 LYS B 223       8.860   1.969   4.963  1.00  0.00           H  
ATOM   3583  HG3 LYS B 223      10.443   2.466   4.335  1.00  0.00           H  
ATOM   3584  CD  LYS B 223      10.557   1.458   6.189  1.00  0.00           C  
ATOM   3585  HD2 LYS B 223      11.619   1.714   6.242  1.00  0.00           H  
ATOM   3586  HD3 LYS B 223      10.133   1.553   7.181  1.00  0.00           H  
ATOM   3587  CE  LYS B 223      10.363   0.024   5.678  1.00  0.00           C  
ATOM   3588  HE2 LYS B 223       9.384  -0.040   5.188  1.00  0.00           H  
ATOM   3589  HE3 LYS B 223      11.120  -0.189   4.922  1.00  0.00           H  
ATOM   3590  NZ  LYS B 223      10.423  -0.972   6.773  1.00  0.00           N  
ATOM   3591  HZ1 LYS B 223       9.753  -0.720   7.506  1.00  0.00           H  
ATOM   3592  HZ2 LYS B 223      10.150  -1.883   6.438  1.00  0.00           H  
ATOM   3593  HZ3 LYS B 223      11.323  -0.996   7.234  1.00  0.00           H  
ATOM   3594  C   LYS B 223       7.275   4.291   4.715  1.00  0.00           C  
ATOM   3595  O   LYS B 223       6.698   4.177   5.798  1.00  0.00           O  
ATOM   3596  N   PRO B 224       6.622   4.163   3.537  1.00  0.00           N  
ATOM   3597  CD  PRO B 224       7.207   4.281   2.206  1.00  0.00           C  
ATOM   3598  HD2 PRO B 224       7.696   3.344   1.946  1.00  0.00           H  
ATOM   3599  HD3 PRO B 224       7.913   5.110   2.141  1.00  0.00           H  
ATOM   3600  CG  PRO B 224       6.048   4.516   1.241  1.00  0.00           C  
ATOM   3601  HG2 PRO B 224       6.250   4.092   0.256  1.00  0.00           H  
ATOM   3602  HG3 PRO B 224       5.839   5.583   1.163  1.00  0.00           H  
ATOM   3603  CB  PRO B 224       4.888   3.810   1.934  1.00  0.00           C  
ATOM   3604  HB2 PRO B 224       4.933   2.742   1.710  1.00  0.00           H  
ATOM   3605  HB3 PRO B 224       3.930   4.221   1.624  1.00  0.00           H  
ATOM   3606  CA  PRO B 224       5.162   4.057   3.422  1.00  0.00           C  
ATOM   3607  HA  PRO B 224       4.729   5.014   3.708  1.00  0.00           H  
ATOM   3608  C   PRO B 224       4.512   2.961   4.276  1.00  0.00           C  
ATOM   3609  O   PRO B 224       3.404   3.160   4.766  1.00  0.00           O  
ATOM   3610  N   SER B 225       5.211   1.842   4.479  1.00  0.00           N  
ATOM   3611  H   SER B 225       6.129   1.768   4.064  1.00  0.00           H  
ATOM   3612  CA  SER B 225       4.761   0.684   5.259  1.00  0.00           C  
ATOM   3613  HA  SER B 225       3.751   0.423   4.939  1.00  0.00           H  
ATOM   3614  CB  SER B 225       5.683  -0.493   4.911  1.00  0.00           C  
ATOM   3615  HB2 SER B 225       5.437  -1.352   5.536  1.00  0.00           H  
ATOM   3616  HB3 SER B 225       5.514  -0.757   3.867  1.00  0.00           H  
ATOM   3617  OG  SER B 225       7.051  -0.143   5.081  1.00  0.00           O  
ATOM   3618  HG  SER B 225       7.587  -0.699   4.489  1.00  0.00           H  
ATOM   3619  C   SER B 225       4.703   0.904   6.781  1.00  0.00           C  
ATOM   3620  O   SER B 225       3.951   0.203   7.448  1.00  0.00           O  
ATOM   3621  N   GLU B 226       5.454   1.857   7.346  1.00  0.00           N  
ATOM   3622  H   GLU B 226       6.018   2.432   6.736  1.00  0.00           H  
ATOM   3623  CA  GLU B 226       5.445   2.167   8.794  1.00  0.00           C  
ATOM   3624  HA  GLU B 226       5.203   1.264   9.364  1.00  0.00           H  
ATOM   3625  CB  GLU B 226       6.838   2.649   9.254  1.00  0.00           C  
ATOM   3626  HB2 GLU B 226       6.987   3.644   8.830  1.00  0.00           H  
ATOM   3627  HB3 GLU B 226       6.848   2.761  10.343  1.00  0.00           H  
ATOM   3628  CG  GLU B 226       8.062   1.820   8.822  1.00  0.00           C  
ATOM   3629  HG2 GLU B 226       7.992   1.626   7.754  1.00  0.00           H  
ATOM   3630  HG3 GLU B 226       8.935   2.456   8.967  1.00  0.00           H  
ATOM   3631  CD  GLU B 226       8.321   0.505   9.570  1.00  0.00           C  
ATOM   3632  OE1 GLU B 226       7.694   0.250  10.617  1.00  0.00           O  
ATOM   3633  OE2 GLU B 226       9.195  -0.247   9.069  1.00  0.00           O  
ATOM   3634  C   GLU B 226       4.403   3.248   9.164  1.00  0.00           C  
ATOM   3635  O   GLU B 226       4.223   3.567  10.334  1.00  0.00           O  
ATOM   3636  N   HIE B 227       3.750   3.852   8.163  1.00  0.00           N  
ATOM   3637  H   HIE B 227       3.947   3.524   7.227  1.00  0.00           H  
ATOM   3638  CA  HIE B 227       2.923   5.061   8.313  1.00  0.00           C  
ATOM   3639  HA  HIE B 227       2.646   5.172   9.362  1.00  0.00           H  
ATOM   3640  CB  HIE B 227       3.737   6.306   7.920  1.00  0.00           C  
ATOM   3641  HB2 HIE B 227       4.106   6.168   6.904  1.00  0.00           H  
ATOM   3642  HB3 HIE B 227       3.085   7.180   7.942  1.00  0.00           H  
ATOM   3643  CG  HIE B 227       4.891   6.624   8.832  1.00  0.00           C  
ATOM   3644  ND1 HIE B 227       4.798   7.344  10.022  1.00  0.00           N  
ATOM   3645  CE1 HIE B 227       6.025   7.316  10.560  1.00  0.00           C  
ATOM   3646  HE1 HIE B 227       6.281   7.758  11.516  1.00  0.00           H  
ATOM   3647  NE2 HIE B 227       6.875   6.639   9.765  1.00  0.00           N  
ATOM   3648  HE2 HIE B 227       7.833   6.420   9.994  1.00  0.00           H  
ATOM   3649  CD2 HIE B 227       6.177   6.205   8.662  1.00  0.00           C  
ATOM   3650  HD2 HIE B 227       6.535   5.592   7.851  1.00  0.00           H  
ATOM   3651  C   HIE B 227       1.603   4.973   7.531  1.00  0.00           C  
ATOM   3652  O   HIE B 227       1.108   5.962   6.984  1.00  0.00           O  
ATOM   3653  N   VAL B 228       1.024   3.779   7.413  1.00  0.00           N  
ATOM   3654  H   VAL B 228       1.481   2.973   7.818  1.00  0.00           H  
ATOM   3655  CA  VAL B 228      -0.233   3.591   6.674  1.00  0.00           C  
ATOM   3656  HA  VAL B 228      -0.135   4.118   5.727  1.00  0.00           H  
ATOM   3657  CB  VAL B 228      -0.467   2.111   6.326  1.00  0.00           C  
ATOM   3658  HB  VAL B 228      -0.540   1.554   7.256  1.00  0.00           H  
ATOM   3659  CG1 VAL B 228      -1.764   1.929   5.522  1.00  0.00           C  
ATOM   3660 HG11 VAL B 228      -1.753   2.571   4.640  1.00  0.00           H  
ATOM   3661 HG12 VAL B 228      -1.856   0.890   5.206  1.00  0.00           H  
ATOM   3662 HG13 VAL B 228      -2.631   2.174   6.132  1.00  0.00           H  
ATOM   3663  CG2 VAL B 228       0.687   1.526   5.503  1.00  0.00           C  
ATOM   3664 HG21 VAL B 228       0.470   0.496   5.221  1.00  0.00           H  
ATOM   3665 HG22 VAL B 228       0.848   2.119   4.604  1.00  0.00           H  
ATOM   3666 HG23 VAL B 228       1.604   1.520   6.092  1.00  0.00           H  
ATOM   3667  C   VAL B 228      -1.424   4.200   7.434  1.00  0.00           C  
ATOM   3668  O   VAL B 228      -1.617   3.946   8.626  1.00  0.00           O  
ATOM   3669  N   LYS B 229      -2.257   4.962   6.719  1.00  0.00           N  
ATOM   3670  H   LYS B 229      -1.991   5.145   5.756  1.00  0.00           H  
ATOM   3671  CA  LYS B 229      -3.570   5.473   7.123  1.00  0.00           C  
ATOM   3672  HA  LYS B 229      -3.871   5.014   8.065  1.00  0.00           H  
ATOM   3673  CB  LYS B 229      -3.487   6.996   7.354  1.00  0.00           C  
ATOM   3674  HB2 LYS B 229      -2.724   7.203   8.106  1.00  0.00           H  
ATOM   3675  HB3 LYS B 229      -3.202   7.504   6.429  1.00  0.00           H  
ATOM   3676  CG  LYS B 229      -4.846   7.524   7.844  1.00  0.00           C  
ATOM   3677  HG2 LYS B 229      -5.579   7.425   7.043  1.00  0.00           H  
ATOM   3678  HG3 LYS B 229      -5.164   6.903   8.677  1.00  0.00           H  
ATOM   3679  CD  LYS B 229      -4.814   8.987   8.305  1.00  0.00           C  
ATOM   3680  HD2 LYS B 229      -4.091   9.094   9.114  1.00  0.00           H  
ATOM   3681  HD3 LYS B 229      -4.527   9.626   7.469  1.00  0.00           H  
ATOM   3682  CE  LYS B 229      -6.218   9.362   8.803  1.00  0.00           C  
ATOM   3683  HE2 LYS B 229      -6.928   9.227   7.982  1.00  0.00           H  
ATOM   3684  HE3 LYS B 229      -6.507   8.667   9.599  1.00  0.00           H  
ATOM   3685  NZ  LYS B 229      -6.302  10.760   9.299  1.00  0.00           N  
ATOM   3686  HZ1 LYS B 229      -5.732  10.907  10.117  1.00  0.00           H  
ATOM   3687  HZ2 LYS B 229      -6.070  11.435   8.586  1.00  0.00           H  
ATOM   3688  HZ3 LYS B 229      -7.268  10.975   9.580  1.00  0.00           H  
ATOM   3689  C   LYS B 229      -4.588   5.101   6.028  1.00  0.00           C  
ATOM   3690  O   LYS B 229      -4.590   5.755   4.983  1.00  0.00           O  
ATOM   3691  N   PRO B 230      -5.412   4.051   6.211  1.00  0.00           N  
ATOM   3692  CD  PRO B 230      -5.427   3.118   7.325  1.00  0.00           C  
ATOM   3693  HD2 PRO B 230      -6.142   3.469   8.069  1.00  0.00           H  
ATOM   3694  HD3 PRO B 230      -4.441   2.987   7.768  1.00  0.00           H  
ATOM   3695  CG  PRO B 230      -5.906   1.792   6.743  1.00  0.00           C  
ATOM   3696  HG2 PRO B 230      -6.378   1.162   7.493  1.00  0.00           H  
ATOM   3697  HG3 PRO B 230      -5.076   1.272   6.265  1.00  0.00           H  
ATOM   3698  CB  PRO B 230      -6.905   2.256   5.692  1.00  0.00           C  
ATOM   3699  HB2 PRO B 230      -7.859   2.485   6.171  1.00  0.00           H  
ATOM   3700  HB3 PRO B 230      -7.038   1.506   4.916  1.00  0.00           H  
ATOM   3701  CA  PRO B 230      -6.261   3.534   5.146  1.00  0.00           C  
ATOM   3702  HA  PRO B 230      -5.597   3.269   4.327  1.00  0.00           H  
ATOM   3703  C   PRO B 230      -7.311   4.523   4.626  1.00  0.00           C  
ATOM   3704  O   PRO B 230      -7.727   5.457   5.316  1.00  0.00           O  
ATOM   3705  N   ARG B 231      -7.782   4.275   3.401  1.00  0.00           N  
ATOM   3706  H   ARG B 231      -7.367   3.499   2.895  1.00  0.00           H  
ATOM   3707  CA  ARG B 231      -8.933   4.968   2.804  1.00  0.00           C  
ATOM   3708  HA  ARG B 231      -8.758   6.042   2.871  1.00  0.00           H  
ATOM   3709  CB  ARG B 231      -9.052   4.571   1.318  1.00  0.00           C  
ATOM   3710  HB2 ARG B 231      -9.109   3.483   1.238  1.00  0.00           H  
ATOM   3711  HB3 ARG B 231      -9.970   4.998   0.910  1.00  0.00           H  
ATOM   3712  CG  ARG B 231      -7.854   5.075   0.489  1.00  0.00           C  
ATOM   3713  HG2 ARG B 231      -7.797   6.160   0.578  1.00  0.00           H  
ATOM   3714  HG3 ARG B 231      -6.931   4.644   0.876  1.00  0.00           H  
ATOM   3715  CD  ARG B 231      -7.973   4.706  -0.997  1.00  0.00           C  
ATOM   3716  HD2 ARG B 231      -7.911   3.619  -1.097  1.00  0.00           H  
ATOM   3717  HD3 ARG B 231      -8.953   5.028  -1.352  1.00  0.00           H  
ATOM   3718  NE  ARG B 231      -6.898   5.338  -1.796  1.00  0.00           N  
ATOM   3719  HE  ARG B 231      -5.975   5.430  -1.374  1.00  0.00           H  
ATOM   3720  CZ  ARG B 231      -6.966   5.782  -3.037  1.00  0.00           C  
ATOM   3721  NH1 ARG B 231      -8.054   5.729  -3.749  1.00  0.00           N  
ATOM   3722 HH11 ARG B 231      -8.864   5.297  -3.344  1.00  0.00           H  
ATOM   3723 HH12 ARG B 231      -8.051   6.073  -4.688  1.00  0.00           H  
ATOM   3724  NH2 ARG B 231      -5.919   6.295  -3.602  1.00  0.00           N  
ATOM   3725 HH21 ARG B 231      -5.079   6.358  -3.018  1.00  0.00           H  
ATOM   3726 HH22 ARG B 231      -5.921   6.658  -4.531  1.00  0.00           H  
ATOM   3727  C   ARG B 231     -10.212   4.669   3.609  1.00  0.00           C  
ATOM   3728  O   ARG B 231     -10.387   3.555   4.101  1.00  0.00           O  
ATOM   3729  N   ALA B 232     -11.095   5.659   3.763  1.00  0.00           N  
ATOM   3730  H   ALA B 232     -10.934   6.526   3.281  1.00  0.00           H  
ATOM   3731  CA  ALA B 232     -12.319   5.544   4.565  1.00  0.00           C  
ATOM   3732  HA  ALA B 232     -12.042   5.118   5.527  1.00  0.00           H  
ATOM   3733  CB  ALA B 232     -12.874   6.949   4.829  1.00  0.00           C  
ATOM   3734  HB1 ALA B 232     -13.147   7.429   3.890  1.00  0.00           H  
ATOM   3735  HB2 ALA B 232     -13.763   6.884   5.459  1.00  0.00           H  
ATOM   3736  HB3 ALA B 232     -12.127   7.555   5.343  1.00  0.00           H  
ATOM   3737  C   ALA B 232     -13.379   4.640   3.890  1.00  0.00           C  
ATOM   3738  O   ALA B 232     -13.525   4.725   2.666  1.00  0.00           O  
ATOM   3739  N   PRO B 233     -14.137   3.802   4.633  1.00  0.00           N  
ATOM   3740  CD  PRO B 233     -13.978   3.473   6.041  1.00  0.00           C  
ATOM   3741  HD2 PRO B 233     -14.592   4.145   6.645  1.00  0.00           H  
ATOM   3742  HD3 PRO B 233     -12.938   3.510   6.359  1.00  0.00           H  
ATOM   3743  CG  PRO B 233     -14.476   2.037   6.173  1.00  0.00           C  
ATOM   3744  HG2 PRO B 233     -14.840   1.827   7.178  1.00  0.00           H  
ATOM   3745  HG3 PRO B 233     -13.675   1.348   5.902  1.00  0.00           H  
ATOM   3746  CB  PRO B 233     -15.589   1.950   5.132  1.00  0.00           C  
ATOM   3747  HB2 PRO B 233     -16.534   2.265   5.570  1.00  0.00           H  
ATOM   3748  HB3 PRO B 233     -15.682   0.939   4.738  1.00  0.00           H  
ATOM   3749  CA  PRO B 233     -15.166   2.942   4.045  1.00  0.00           C  
ATOM   3750  HA  PRO B 233     -14.714   2.383   3.226  1.00  0.00           H  
ATOM   3751  C   PRO B 233     -16.375   3.721   3.505  1.00  0.00           C  
ATOM   3752  O   PRO B 233     -16.816   4.713   4.088  1.00  0.00           O  
ATOM   3753  N   GLY B 234     -16.954   3.222   2.413  1.00  0.00           N  
ATOM   3754  H   GLY B 234     -16.601   2.351   2.046  1.00  0.00           H  
ATOM   3755  CA  GLY B 234     -18.104   3.828   1.735  1.00  0.00           C  
ATOM   3756  HA2 GLY B 234     -18.271   4.837   2.113  1.00  0.00           H  
ATOM   3757  HA3 GLY B 234     -17.882   3.912   0.671  1.00  0.00           H  
ATOM   3758  C   GLY B 234     -19.406   3.038   1.884  1.00  0.00           C  
ATOM   3759  O   GLY B 234     -19.430   1.936   2.435  1.00  0.00           O  
ATOM   3760  N   ASN B 235     -20.487   3.594   1.328  1.00  0.00           N  
ATOM   3761  H   ASN B 235     -20.342   4.467   0.840  1.00  0.00           H  
ATOM   3762  CA  ASN B 235     -21.743   2.885   1.041  1.00  0.00           C  
ATOM   3763  HA  ASN B 235     -22.444   3.634   0.669  1.00  0.00           H  
ATOM   3764  CB  ASN B 235     -21.518   1.876  -0.112  1.00  0.00           C  
ATOM   3765  HB2 ASN B 235     -20.905   1.051   0.249  1.00  0.00           H  
ATOM   3766  HB3 ASN B 235     -22.481   1.452  -0.398  1.00  0.00           H  
ATOM   3767  CG  ASN B 235     -20.841   2.455  -1.350  1.00  0.00           C  
ATOM   3768  OD1 ASN B 235     -19.725   2.945  -1.321  1.00  0.00           O  
ATOM   3769  ND2 ASN B 235     -21.497   2.417  -2.486  1.00  0.00           N  
ATOM   3770 HD21 ASN B 235     -21.022   2.780  -3.295  1.00  0.00           H  
ATOM   3771 HD22 ASN B 235     -22.409   2.003  -2.530  1.00  0.00           H  
ATOM   3772  C   ASN B 235     -22.448   2.269   2.273  1.00  0.00           C  
ATOM   3773  O   ASN B 235     -23.200   1.308   2.128  1.00  0.00           O  
ATOM   3774  N   LEU B 236     -22.197   2.799   3.476  1.00  0.00           N  
ATOM   3775  H   LEU B 236     -21.559   3.575   3.526  1.00  0.00           H  
ATOM   3776  CA  LEU B 236     -22.750   2.291   4.735  1.00  0.00           C  
ATOM   3777  HA  LEU B 236     -22.449   1.250   4.833  1.00  0.00           H  
ATOM   3778  CB  LEU B 236     -22.140   3.082   5.911  1.00  0.00           C  
ATOM   3779  HB2 LEU B 236     -21.059   2.936   5.920  1.00  0.00           H  
ATOM   3780  HB3 LEU B 236     -22.333   4.143   5.738  1.00  0.00           H  
ATOM   3781  CG  LEU B 236     -22.713   2.711   7.293  1.00  0.00           C  
ATOM   3782  HG  LEU B 236     -23.798   2.762   7.272  1.00  0.00           H  
ATOM   3783  CD1 LEU B 236     -22.294   1.318   7.756  1.00  0.00           C  
ATOM   3784 HD11 LEU B 236     -22.719   1.111   8.739  1.00  0.00           H  
ATOM   3785 HD12 LEU B 236     -22.674   0.571   7.063  1.00  0.00           H  
ATOM   3786 HD13 LEU B 236     -21.208   1.251   7.812  1.00  0.00           H  
ATOM   3787  CD2 LEU B 236     -22.226   3.709   8.332  1.00  0.00           C  
ATOM   3788 HD21 LEU B 236     -21.142   3.672   8.391  1.00  0.00           H  
ATOM   3789 HD22 LEU B 236     -22.543   4.714   8.049  1.00  0.00           H  
ATOM   3790 HD23 LEU B 236     -22.652   3.461   9.303  1.00  0.00           H  
ATOM   3791  C   LEU B 236     -24.287   2.349   4.752  1.00  0.00           C  
ATOM   3792  O   LEU B 236     -24.882   3.399   4.507  1.00  0.00           O  
ATOM   3793  N   THR B 237     -24.922   1.234   5.106  1.00  0.00           N  
ATOM   3794  H   THR B 237     -24.367   0.405   5.304  1.00  0.00           H  
ATOM   3795  CA  THR B 237     -26.380   1.100   5.206  1.00  0.00           C  
ATOM   3796  HA  THR B 237     -26.792   2.065   5.492  1.00  0.00           H  
ATOM   3797  CB  THR B 237     -26.969   0.758   3.824  1.00  0.00           C  
ATOM   3798  HB  THR B 237     -26.558   1.455   3.094  1.00  0.00           H  
ATOM   3799  CG2 THR B 237     -26.685  -0.665   3.352  1.00  0.00           C  
ATOM   3800 HG21 THR B 237     -25.607  -0.811   3.290  1.00  0.00           H  
ATOM   3801 HG22 THR B 237     -27.114  -1.391   4.045  1.00  0.00           H  
ATOM   3802 HG23 THR B 237     -27.116  -0.813   2.362  1.00  0.00           H  
ATOM   3803  OG1 THR B 237     -28.365   0.921   3.826  1.00  0.00           O  
ATOM   3804  HG1 THR B 237     -28.669   0.851   2.917  1.00  0.00           H  
ATOM   3805  C   THR B 237     -26.777   0.126   6.323  1.00  0.00           C  
ATOM   3806  O   THR B 237     -25.914  -0.441   6.999  1.00  0.00           O  
ATOM   3807  N   VAL B 238     -28.079  -0.019   6.568  1.00  0.00           N  
ATOM   3808  H   VAL B 238     -28.730   0.399   5.912  1.00  0.00           H  
ATOM   3809  CA  VAL B 238     -28.647  -0.702   7.737  1.00  0.00           C  
ATOM   3810  HA  VAL B 238     -27.956  -1.489   8.029  1.00  0.00           H  
ATOM   3811  CB  VAL B 238     -28.753   0.278   8.929  1.00  0.00           C  
ATOM   3812  HB  VAL B 238     -27.743   0.606   9.175  1.00  0.00           H  
ATOM   3813  CG1 VAL B 238     -29.586   1.534   8.628  1.00  0.00           C  
ATOM   3814 HG11 VAL B 238     -29.592   2.185   9.498  1.00  0.00           H  
ATOM   3815 HG12 VAL B 238     -29.157   2.084   7.791  1.00  0.00           H  
ATOM   3816 HG13 VAL B 238     -30.613   1.259   8.385  1.00  0.00           H  
ATOM   3817  CG2 VAL B 238     -29.345  -0.368  10.188  1.00  0.00           C  
ATOM   3818 HG21 VAL B 238     -28.843  -1.312  10.399  1.00  0.00           H  
ATOM   3819 HG22 VAL B 238     -29.210   0.302  11.039  1.00  0.00           H  
ATOM   3820 HG23 VAL B 238     -30.411  -0.552  10.055  1.00  0.00           H  
ATOM   3821  C   VAL B 238     -29.973  -1.383   7.388  1.00  0.00           C  
ATOM   3822  O   VAL B 238     -30.773  -0.847   6.626  1.00  0.00           O  
ATOM   3823  N   HIE B 239     -30.195  -2.572   7.952  1.00  0.00           N  
ATOM   3824  H   HIE B 239     -29.467  -2.932   8.560  1.00  0.00           H  
ATOM   3825  CA  HIE B 239     -31.339  -3.458   7.714  1.00  0.00           C  
ATOM   3826  HA  HIE B 239     -32.121  -2.917   7.177  1.00  0.00           H  
ATOM   3827  CB  HIE B 239     -30.901  -4.664   6.868  1.00  0.00           C  
ATOM   3828  HB2 HIE B 239     -30.046  -5.145   7.344  1.00  0.00           H  
ATOM   3829  HB3 HIE B 239     -31.716  -5.389   6.847  1.00  0.00           H  
ATOM   3830  CG  HIE B 239     -30.550  -4.352   5.441  1.00  0.00           C  
ATOM   3831  ND1 HIE B 239     -31.474  -4.225   4.404  1.00  0.00           N  
ATOM   3832  CE1 HIE B 239     -30.751  -3.998   3.299  1.00  0.00           C  
ATOM   3833  HE1 HIE B 239     -31.176  -3.848   2.315  1.00  0.00           H  
ATOM   3834  NE2 HIE B 239     -29.437  -3.991   3.587  1.00  0.00           N  
ATOM   3835  HE2 HIE B 239     -28.688  -3.859   2.924  1.00  0.00           H  
ATOM   3836  CD2 HIE B 239     -29.290  -4.210   4.937  1.00  0.00           C  
ATOM   3837  HD2 HIE B 239     -28.365  -4.269   5.493  1.00  0.00           H  
ATOM   3838  C   HIE B 239     -31.913  -3.996   9.027  1.00  0.00           C  
ATOM   3839  O   HIE B 239     -31.170  -4.321   9.955  1.00  0.00           O  
ATOM   3840  N   THR B 240     -33.229  -4.188   9.078  1.00  0.00           N  
ATOM   3841  H   THR B 240     -33.804  -3.869   8.310  1.00  0.00           H  
ATOM   3842  CA  THR B 240     -33.874  -5.057  10.074  1.00  0.00           C  
ATOM   3843  HA  THR B 240     -33.446  -4.864  11.058  1.00  0.00           H  
ATOM   3844  CB  THR B 240     -35.391  -4.803  10.126  1.00  0.00           C  
ATOM   3845  HB  THR B 240     -35.861  -5.305   9.279  1.00  0.00           H  
ATOM   3846  CG2 THR B 240     -36.025  -5.308  11.419  1.00  0.00           C  
ATOM   3847 HG21 THR B 240     -37.090  -5.071  11.418  1.00  0.00           H  
ATOM   3848 HG22 THR B 240     -35.918  -6.390  11.494  1.00  0.00           H  
ATOM   3849 HG23 THR B 240     -35.552  -4.839  12.284  1.00  0.00           H  
ATOM   3850  OG1 THR B 240     -35.696  -3.429  10.029  1.00  0.00           O  
ATOM   3851  HG1 THR B 240     -35.530  -3.017  10.882  1.00  0.00           H  
ATOM   3852  C   THR B 240     -33.640  -6.528   9.705  1.00  0.00           C  
ATOM   3853  O   THR B 240     -33.664  -6.885   8.528  1.00  0.00           O  
ATOM   3854  N   GLN B 241     -33.458  -7.413  10.684  1.00  0.00           N  
ATOM   3855  H   GLN B 241     -33.376  -7.070  11.637  1.00  0.00           H  
ATOM   3856  CA  GLN B 241     -33.435  -8.872  10.532  1.00  0.00           C  
ATOM   3857  HA  GLN B 241     -33.794  -9.135   9.537  1.00  0.00           H  
ATOM   3858  CB  GLN B 241     -31.999  -9.413  10.681  1.00  0.00           C  
ATOM   3859  HB2 GLN B 241     -31.633  -9.217  11.688  1.00  0.00           H  
ATOM   3860  HB3 GLN B 241     -32.032 -10.495  10.550  1.00  0.00           H  
ATOM   3861  CG  GLN B 241     -31.003  -8.822   9.667  1.00  0.00           C  
ATOM   3862  HG2 GLN B 241     -31.535  -8.305   8.870  1.00  0.00           H  
ATOM   3863  HG3 GLN B 241     -30.371  -8.093  10.170  1.00  0.00           H  
ATOM   3864  CD  GLN B 241     -30.132  -9.899   9.033  1.00  0.00           C  
ATOM   3865  OE1 GLN B 241     -29.243 -10.480   9.647  1.00  0.00           O  
ATOM   3866  NE2 GLN B 241     -30.378 -10.246   7.787  1.00  0.00           N  
ATOM   3867 HE21 GLN B 241     -29.760 -10.906   7.350  1.00  0.00           H  
ATOM   3868 HE22 GLN B 241     -31.094  -9.765   7.266  1.00  0.00           H  
ATOM   3869  C   GLN B 241     -34.392  -9.526  11.544  1.00  0.00           C  
ATOM   3870  O   GLN B 241     -34.895  -8.870  12.455  1.00  0.00           O  
ATOM   3871  N   VAL B 242     -34.665 -10.825  11.371  1.00  0.00           N  
ATOM   3872  H   VAL B 242     -34.221 -11.318  10.616  1.00  0.00           H  
ATOM   3873  CA  VAL B 242     -35.539 -11.589  12.278  1.00  0.00           C  
ATOM   3874  HA  VAL B 242     -36.512 -11.097  12.275  1.00  0.00           H  
ATOM   3875  CB  VAL B 242     -35.761 -13.046  11.800  1.00  0.00           C  
ATOM   3876  HB  VAL B 242     -36.636 -13.431  12.324  1.00  0.00           H  
ATOM   3877  CG1 VAL B 242     -36.055 -13.120  10.294  1.00  0.00           C  
ATOM   3878 HG11 VAL B 242     -36.844 -12.414  10.034  1.00  0.00           H  
ATOM   3879 HG12 VAL B 242     -35.160 -12.895   9.714  1.00  0.00           H  
ATOM   3880 HG13 VAL B 242     -36.390 -14.126  10.038  1.00  0.00           H  
ATOM   3881  CG2 VAL B 242     -34.591 -13.995  12.097  1.00  0.00           C  
ATOM   3882 HG21 VAL B 242     -34.790 -14.977  11.670  1.00  0.00           H  
ATOM   3883 HG22 VAL B 242     -33.664 -13.597  11.687  1.00  0.00           H  
ATOM   3884 HG23 VAL B 242     -34.478 -14.117  13.176  1.00  0.00           H  
ATOM   3885  C   VAL B 242     -35.015 -11.547  13.721  1.00  0.00           C  
ATOM   3886  O   VAL B 242     -33.804 -11.473  13.934  1.00  0.00           O  
ATOM   3887  N   SER B 243     -35.928 -11.623  14.694  1.00  0.00           N  
ATOM   3888  H   SER B 243     -36.898 -11.679  14.433  1.00  0.00           H  
ATOM   3889  CA  SER B 243     -35.617 -11.658  16.133  1.00  0.00           C  
ATOM   3890  HA  SER B 243     -36.561 -11.599  16.675  1.00  0.00           H  
ATOM   3891  CB  SER B 243     -34.964 -12.994  16.510  1.00  0.00           C  
ATOM   3892  HB2 SER B 243     -34.004 -13.089  16.001  1.00  0.00           H  
ATOM   3893  HB3 SER B 243     -34.795 -13.027  17.587  1.00  0.00           H  
ATOM   3894  OG  SER B 243     -35.803 -14.071  16.129  1.00  0.00           O  
ATOM   3895  HG  SER B 243     -36.513 -14.140  16.773  1.00  0.00           H  
ATOM   3896  C   SER B 243     -34.788 -10.454  16.597  1.00  0.00           C  
ATOM   3897  O   SER B 243     -33.618 -10.584  16.957  1.00  0.00           O  
ATOM   3898  N   ASP B 244     -35.411  -9.273  16.550  1.00  0.00           N  
ATOM   3899  H   ASP B 244     -36.407  -9.279  16.360  1.00  0.00           H  
ATOM   3900  CA  ASP B 244     -34.960  -8.028  17.186  1.00  0.00           C  
ATOM   3901  HA  ASP B 244     -35.520  -7.226  16.705  1.00  0.00           H  
ATOM   3902  CB  ASP B 244     -35.382  -7.997  18.668  1.00  0.00           C  
ATOM   3903  HB2 ASP B 244     -34.811  -8.750  19.216  1.00  0.00           H  
ATOM   3904  HB3 ASP B 244     -35.137  -7.017  19.083  1.00  0.00           H  
ATOM   3905  CG  ASP B 244     -36.884  -8.256  18.876  1.00  0.00           C  
ATOM   3906  OD1 ASP B 244     -37.632  -8.297  17.869  1.00  0.00           O  
ATOM   3907  OD2 ASP B 244     -37.270  -8.420  20.052  1.00  0.00           O  
ATOM   3908  C   ASP B 244     -33.485  -7.698  16.923  1.00  0.00           C  
ATOM   3909  O   ASP B 244     -32.736  -7.302  17.815  1.00  0.00           O  
ATOM   3910  N   THR B 245     -33.059  -7.885  15.673  1.00  0.00           N  
ATOM   3911  H   THR B 245     -33.733  -8.232  15.002  1.00  0.00           H  
ATOM   3912  CA  THR B 245     -31.664  -7.779  15.241  1.00  0.00           C  
ATOM   3913  HA  THR B 245     -31.044  -7.438  16.069  1.00  0.00           H  
ATOM   3914  CB  THR B 245     -31.140  -9.163  14.827  1.00  0.00           C  
ATOM   3915  HB  THR B 245     -31.826  -9.614  14.109  1.00  0.00           H  
ATOM   3916  CG2 THR B 245     -29.736  -9.135  14.218  1.00  0.00           C  
ATOM   3917 HG21 THR B 245     -29.049  -8.638  14.903  1.00  0.00           H  
ATOM   3918 HG22 THR B 245     -29.404 -10.158  14.044  1.00  0.00           H  
ATOM   3919 HG23 THR B 245     -29.748  -8.606  13.266  1.00  0.00           H  
ATOM   3920  OG1 THR B 245     -31.049  -9.987  15.964  1.00  0.00           O  
ATOM   3921  HG1 THR B 245     -31.956 -10.174  16.273  1.00  0.00           H  
ATOM   3922  C   THR B 245     -31.543  -6.770  14.108  1.00  0.00           C  
ATOM   3923  O   THR B 245     -32.169  -6.922  13.064  1.00  0.00           O  
ATOM   3924  N   LEU B 246     -30.716  -5.743  14.285  1.00  0.00           N  
ATOM   3925  H   LEU B 246     -30.206  -5.702  15.160  1.00  0.00           H  
ATOM   3926  CA  LEU B 246     -30.204  -4.926  13.189  1.00  0.00           C  
ATOM   3927  HA  LEU B 246     -30.971  -4.833  12.422  1.00  0.00           H  
ATOM   3928  CB  LEU B 246     -29.830  -3.520  13.696  1.00  0.00           C  
ATOM   3929  HB2 LEU B 246     -29.201  -3.633  14.579  1.00  0.00           H  
ATOM   3930  HB3 LEU B 246     -29.238  -3.010  12.934  1.00  0.00           H  
ATOM   3931  CG  LEU B 246     -31.035  -2.626  14.046  1.00  0.00           C  
ATOM   3932  HG  LEU B 246     -31.718  -3.167  14.699  1.00  0.00           H  
ATOM   3933  CD1 LEU B 246     -30.542  -1.382  14.784  1.00  0.00           C  
ATOM   3934 HD11 LEU B 246     -29.882  -0.794  14.145  1.00  0.00           H  
ATOM   3935 HD12 LEU B 246     -30.008  -1.683  15.684  1.00  0.00           H  
ATOM   3936 HD13 LEU B 246     -31.396  -0.770  15.075  1.00  0.00           H  
ATOM   3937  CD2 LEU B 246     -31.789  -2.174  12.793  1.00  0.00           C  
ATOM   3938 HD21 LEU B 246     -32.612  -1.520  13.080  1.00  0.00           H  
ATOM   3939 HD22 LEU B 246     -32.199  -3.031  12.264  1.00  0.00           H  
ATOM   3940 HD23 LEU B 246     -31.121  -1.622  12.132  1.00  0.00           H  
ATOM   3941  C   LEU B 246     -28.995  -5.611  12.541  1.00  0.00           C  
ATOM   3942  O   LEU B 246     -28.224  -6.312  13.203  1.00  0.00           O  
ATOM   3943  N   LEU B 247     -28.797  -5.334  11.257  1.00  0.00           N  
ATOM   3944  H   LEU B 247     -29.509  -4.783  10.781  1.00  0.00           H  
ATOM   3945  CA  LEU B 247     -27.570  -5.606  10.514  1.00  0.00           C  
ATOM   3946  HA  LEU B 247     -26.787  -5.926  11.200  1.00  0.00           H  
ATOM   3947  CB  LEU B 247     -27.843  -6.738   9.505  1.00  0.00           C  
ATOM   3948  HB2 LEU B 247     -28.055  -7.655  10.054  1.00  0.00           H  
ATOM   3949  HB3 LEU B 247     -28.735  -6.468   8.937  1.00  0.00           H  
ATOM   3950  CG  LEU B 247     -26.705  -7.007   8.503  1.00  0.00           C  
ATOM   3951  HG  LEU B 247     -26.409  -6.078   8.021  1.00  0.00           H  
ATOM   3952  CD1 LEU B 247     -25.489  -7.627   9.189  1.00  0.00           C  
ATOM   3953 HD11 LEU B 247     -24.710  -7.807   8.447  1.00  0.00           H  
ATOM   3954 HD12 LEU B 247     -25.091  -6.944   9.937  1.00  0.00           H  
ATOM   3955 HD13 LEU B 247     -25.764  -8.572   9.651  1.00  0.00           H  
ATOM   3956  CD2 LEU B 247     -27.188  -7.973   7.421  1.00  0.00           C  
ATOM   3957 HD21 LEU B 247     -28.033  -7.535   6.889  1.00  0.00           H  
ATOM   3958 HD22 LEU B 247     -26.382  -8.147   6.707  1.00  0.00           H  
ATOM   3959 HD23 LEU B 247     -27.486  -8.921   7.868  1.00  0.00           H  
ATOM   3960  C   LEU B 247     -27.118  -4.310   9.836  1.00  0.00           C  
ATOM   3961  O   LEU B 247     -27.906  -3.688   9.130  1.00  0.00           O  
ATOM   3962  N   LEU B 248     -25.858  -3.925  10.019  1.00  0.00           N  
ATOM   3963  H   LEU B 248     -25.274  -4.466  10.649  1.00  0.00           H  
ATOM   3964  CA  LEU B 248     -25.201  -2.866   9.254  1.00  0.00           C  
ATOM   3965  HA  LEU B 248     -25.948  -2.338   8.661  1.00  0.00           H  
ATOM   3966  CB  LEU B 248     -24.536  -1.844  10.190  1.00  0.00           C  
ATOM   3967  HB2 LEU B 248     -23.778  -2.342  10.797  1.00  0.00           H  
ATOM   3968  HB3 LEU B 248     -24.029  -1.111   9.561  1.00  0.00           H  
ATOM   3969  CG  LEU B 248     -25.557  -1.121  11.092  1.00  0.00           C  
ATOM   3970  HG  LEU B 248     -26.559  -1.246  10.687  1.00  0.00           H  
ATOM   3971  CD1 LEU B 248     -25.532  -1.658  12.525  1.00  0.00           C  
ATOM   3972 HD11 LEU B 248     -24.548  -1.506  12.967  1.00  0.00           H  
ATOM   3973 HD12 LEU B 248     -26.281  -1.136  13.122  1.00  0.00           H  
ATOM   3974 HD13 LEU B 248     -25.765  -2.723  12.527  1.00  0.00           H  
ATOM   3975  CD2 LEU B 248     -25.269   0.376  11.154  1.00  0.00           C  
ATOM   3976 HD21 LEU B 248     -25.311   0.795  10.147  1.00  0.00           H  
ATOM   3977 HD22 LEU B 248     -26.023   0.870  11.767  1.00  0.00           H  
ATOM   3978 HD23 LEU B 248     -24.279   0.548  11.578  1.00  0.00           H  
ATOM   3979  C   LEU B 248     -24.192  -3.471   8.276  1.00  0.00           C  
ATOM   3980  O   LEU B 248     -23.557  -4.478   8.595  1.00  0.00           O  
ATOM   3981  N   THR B 249     -24.037  -2.847   7.108  1.00  0.00           N  
ATOM   3982  H   THR B 249     -24.605  -2.022   6.931  1.00  0.00           H  
ATOM   3983  CA  THR B 249     -23.152  -3.304   6.017  1.00  0.00           C  
ATOM   3984  HA  THR B 249     -22.361  -3.928   6.431  1.00  0.00           H  
ATOM   3985  CB  THR B 249     -23.913  -4.128   4.960  1.00  0.00           C  
ATOM   3986  HB  THR B 249     -23.201  -4.435   4.194  1.00  0.00           H  
ATOM   3987  CG2 THR B 249     -24.578  -5.385   5.517  1.00  0.00           C  
ATOM   3988 HG21 THR B 249     -25.398  -5.111   6.180  1.00  0.00           H  
ATOM   3989 HG22 THR B 249     -24.970  -5.980   4.693  1.00  0.00           H  
ATOM   3990 HG23 THR B 249     -23.846  -5.978   6.065  1.00  0.00           H  
ATOM   3991  OG1 THR B 249     -24.932  -3.362   4.347  1.00  0.00           O  
ATOM   3992  HG1 THR B 249     -24.551  -2.519   4.074  1.00  0.00           H  
ATOM   3993  C   THR B 249     -22.502  -2.114   5.314  1.00  0.00           C  
ATOM   3994  O   THR B 249     -23.149  -1.077   5.150  1.00  0.00           O  
ATOM   3995  N   TRP B 250     -21.261  -2.256   4.848  1.00  0.00           N  
ATOM   3996  H   TRP B 250     -20.769  -3.133   5.014  1.00  0.00           H  
ATOM   3997  CA  TRP B 250     -20.523  -1.215   4.113  1.00  0.00           C  
ATOM   3998  HA  TRP B 250     -21.228  -0.577   3.577  1.00  0.00           H  
ATOM   3999  CB  TRP B 250     -19.754  -0.339   5.116  1.00  0.00           C  
ATOM   4000  HB2 TRP B 250     -19.168   0.407   4.579  1.00  0.00           H  
ATOM   4001  HB3 TRP B 250     -20.480   0.206   5.715  1.00  0.00           H  
ATOM   4002  CG  TRP B 250     -18.851  -1.074   6.055  1.00  0.00           C  
ATOM   4003  CD1 TRP B 250     -17.550  -1.363   5.828  1.00  0.00           C  
ATOM   4004  HD1 TRP B 250     -16.996  -1.088   4.938  1.00  0.00           H  
ATOM   4005  NE1 TRP B 250     -17.052  -2.097   6.885  1.00  0.00           N  
ATOM   4006  HE1 TRP B 250     -16.093  -2.425   6.934  1.00  0.00           H  
ATOM   4007  CE2 TRP B 250     -18.018  -2.341   7.837  1.00  0.00           C  
ATOM   4008  CZ2 TRP B 250     -18.015  -3.047   9.048  1.00  0.00           C  
ATOM   4009  HZ2 TRP B 250     -17.140  -3.591   9.357  1.00  0.00           H  
ATOM   4010  CH2 TRP B 250     -19.175  -3.074   9.835  1.00  0.00           C  
ATOM   4011  HH2 TRP B 250     -19.178  -3.620  10.769  1.00  0.00           H  
ATOM   4012  CZ3 TRP B 250     -20.334  -2.418   9.388  1.00  0.00           C  
ATOM   4013  HZ3 TRP B 250     -21.236  -2.470   9.978  1.00  0.00           H  
ATOM   4014  CE3 TRP B 250     -20.337  -1.735   8.156  1.00  0.00           C  
ATOM   4015  HE3 TRP B 250     -21.242  -1.263   7.811  1.00  0.00           H  
ATOM   4016  CD2 TRP B 250     -19.178  -1.674   7.348  1.00  0.00           C  
ATOM   4017  C   TRP B 250     -19.596  -1.836   3.054  1.00  0.00           C  
ATOM   4018  O   TRP B 250     -19.525  -3.056   2.921  1.00  0.00           O  
ATOM   4019  N   SER B 251     -18.916  -1.004   2.258  1.00  0.00           N  
ATOM   4020  H   SER B 251     -19.011  -0.006   2.410  1.00  0.00           H  
ATOM   4021  CA  SER B 251     -17.979  -1.463   1.223  1.00  0.00           C  
ATOM   4022  HA  SER B 251     -18.215  -2.499   0.977  1.00  0.00           H  
ATOM   4023  CB  SER B 251     -18.178  -0.654  -0.061  1.00  0.00           C  
ATOM   4024  HB2 SER B 251     -19.230  -0.703  -0.345  1.00  0.00           H  
ATOM   4025  HB3 SER B 251     -17.910   0.389   0.111  1.00  0.00           H  
ATOM   4026  OG  SER B 251     -17.403  -1.185  -1.120  1.00  0.00           O  
ATOM   4027  HG  SER B 251     -16.512  -0.811  -1.102  1.00  0.00           H  
ATOM   4028  C   SER B 251     -16.518  -1.426   1.683  1.00  0.00           C  
ATOM   4029  O   SER B 251     -16.111  -0.531   2.427  1.00  0.00           O  
ATOM   4030  N   ASN B 252     -15.707  -2.361   1.175  1.00  0.00           N  
ATOM   4031  H   ASN B 252     -16.110  -3.031   0.538  1.00  0.00           H  
ATOM   4032  CA  ASN B 252     -14.248  -2.314   1.286  1.00  0.00           C  
ATOM   4033  HA  ASN B 252     -13.993  -2.166   2.334  1.00  0.00           H  
ATOM   4034  CB  ASN B 252     -13.680  -3.678   0.850  1.00  0.00           C  
ATOM   4035  HB2 ASN B 252     -14.265  -4.468   1.320  1.00  0.00           H  
ATOM   4036  HB3 ASN B 252     -13.757  -3.789  -0.231  1.00  0.00           H  
ATOM   4037  CG  ASN B 252     -12.223  -3.864   1.245  1.00  0.00           C  
ATOM   4038  OD1 ASN B 252     -11.409  -2.954   1.194  1.00  0.00           O  
ATOM   4039  ND2 ASN B 252     -11.865  -5.052   1.675  1.00  0.00           N  
ATOM   4040 HD21 ASN B 252     -10.908  -5.202   1.947  1.00  0.00           H  
ATOM   4041 HD22 ASN B 252     -12.510  -5.820   1.674  1.00  0.00           H  
ATOM   4042  C   ASN B 252     -13.694  -1.151   0.421  1.00  0.00           C  
ATOM   4043  O   ASN B 252     -14.016  -1.093  -0.769  1.00  0.00           O  
ATOM   4044  N   PRO B 253     -12.909  -0.209   0.982  1.00  0.00           N  
ATOM   4045  CD  PRO B 253     -12.652  -0.066   2.407  1.00  0.00           C  
ATOM   4046  HD2 PRO B 253     -12.147  -0.944   2.805  1.00  0.00           H  
ATOM   4047  HD3 PRO B 253     -13.594   0.094   2.935  1.00  0.00           H  
ATOM   4048  CG  PRO B 253     -11.776   1.171   2.566  1.00  0.00           C  
ATOM   4049  HG2 PRO B 253     -10.723   0.891   2.543  1.00  0.00           H  
ATOM   4050  HG3 PRO B 253     -12.017   1.698   3.488  1.00  0.00           H  
ATOM   4051  CB  PRO B 253     -12.120   1.998   1.332  1.00  0.00           C  
ATOM   4052  HB2 PRO B 253     -11.326   2.694   1.071  1.00  0.00           H  
ATOM   4053  HB3 PRO B 253     -13.047   2.537   1.513  1.00  0.00           H  
ATOM   4054  CA  PRO B 253     -12.378   0.946   0.251  1.00  0.00           C  
ATOM   4055  HA  PRO B 253     -13.145   1.330  -0.423  1.00  0.00           H  
ATOM   4056  C   PRO B 253     -11.133   0.651  -0.613  1.00  0.00           C  
ATOM   4057  O   PRO B 253     -10.571   1.578  -1.199  1.00  0.00           O  
ATOM   4058  N   TYR B 254     -10.711  -0.615  -0.723  1.00  0.00           N  
ATOM   4059  H   TYR B 254     -11.201  -1.332  -0.202  1.00  0.00           H  
ATOM   4060  CA  TYR B 254      -9.626  -1.062  -1.603  1.00  0.00           C  
ATOM   4061  HA  TYR B 254      -9.172  -0.185  -2.062  1.00  0.00           H  
ATOM   4062  CB  TYR B 254      -8.540  -1.761  -0.777  1.00  0.00           C  
ATOM   4063  HB2 TYR B 254      -8.994  -2.524  -0.143  1.00  0.00           H  
ATOM   4064  HB3 TYR B 254      -7.846  -2.263  -1.449  1.00  0.00           H  
ATOM   4065  CG  TYR B 254      -7.772  -0.775   0.071  1.00  0.00           C  
ATOM   4066  CD1 TYR B 254      -6.629  -0.149  -0.459  1.00  0.00           C  
ATOM   4067  HD1 TYR B 254      -6.257  -0.422  -1.435  1.00  0.00           H  
ATOM   4068  CE1 TYR B 254      -5.986   0.863   0.271  1.00  0.00           C  
ATOM   4069  HE1 TYR B 254      -5.107   1.353  -0.110  1.00  0.00           H  
ATOM   4070  CZ  TYR B 254      -6.505   1.268   1.511  1.00  0.00           C  
ATOM   4071  OH  TYR B 254      -5.908   2.298   2.152  1.00  0.00           O  
ATOM   4072  HH  TYR B 254      -5.021   2.465   1.774  1.00  0.00           H  
ATOM   4073  CE2 TYR B 254      -7.645   0.637   2.049  1.00  0.00           C  
ATOM   4074  HE2 TYR B 254      -8.047   0.959   2.996  1.00  0.00           H  
ATOM   4075  CD2 TYR B 254      -8.269  -0.400   1.333  1.00  0.00           C  
ATOM   4076  HD2 TYR B 254      -9.156  -0.880   1.724  1.00  0.00           H  
ATOM   4077  C   TYR B 254     -10.127  -1.985  -2.723  1.00  0.00           C  
ATOM   4078  O   TYR B 254     -11.003  -2.815  -2.481  1.00  0.00           O  
ATOM   4079  N   PRO B 255      -9.564  -1.898  -3.945  1.00  0.00           N  
ATOM   4080  CD  PRO B 255      -8.572  -0.929  -4.396  1.00  0.00           C  
ATOM   4081  HD2 PRO B 255      -7.736  -0.855  -3.698  1.00  0.00           H  
ATOM   4082  HD3 PRO B 255      -9.052   0.043  -4.513  1.00  0.00           H  
ATOM   4083  CG  PRO B 255      -8.072  -1.430  -5.753  1.00  0.00           C  
ATOM   4084  HG2 PRO B 255      -7.199  -2.069  -5.611  1.00  0.00           H  
ATOM   4085  HG3 PRO B 255      -7.836  -0.606  -6.428  1.00  0.00           H  
ATOM   4086  CB  PRO B 255      -9.245  -2.263  -6.271  1.00  0.00           C  
ATOM   4087  HB2 PRO B 255      -8.922  -3.014  -6.994  1.00  0.00           H  
ATOM   4088  HB3 PRO B 255      -9.991  -1.603  -6.716  1.00  0.00           H  
ATOM   4089  CA  PRO B 255      -9.816  -2.885  -4.993  1.00  0.00           C  
ATOM   4090  HA  PRO B 255     -10.890  -3.023  -5.101  1.00  0.00           H  
ATOM   4091  C   PRO B 255      -9.129  -4.225  -4.654  1.00  0.00           C  
ATOM   4092  O   PRO B 255      -8.085  -4.207  -3.997  1.00  0.00           O  
ATOM   4093  N   PRO B 256      -9.622  -5.378  -5.159  1.00  0.00           N  
ATOM   4094  CD  PRO B 256     -10.884  -5.534  -5.869  1.00  0.00           C  
ATOM   4095  HD2 PRO B 256     -10.742  -5.290  -6.922  1.00  0.00           H  
ATOM   4096  HD3 PRO B 256     -11.673  -4.919  -5.437  1.00  0.00           H  
ATOM   4097  CG  PRO B 256     -11.263  -7.005  -5.719  1.00  0.00           C  
ATOM   4098  HG2 PRO B 256     -11.852  -7.359  -6.564  1.00  0.00           H  
ATOM   4099  HG3 PRO B 256     -11.807  -7.146  -4.787  1.00  0.00           H  
ATOM   4100  CB  PRO B 256      -9.909  -7.706  -5.637  1.00  0.00           C  
ATOM   4101  HB2 PRO B 256      -9.525  -7.871  -6.645  1.00  0.00           H  
ATOM   4102  HB3 PRO B 256      -9.979  -8.652  -5.097  1.00  0.00           H  
ATOM   4103  CA  PRO B 256      -9.028  -6.699  -4.890  1.00  0.00           C  
ATOM   4104  HA  PRO B 256      -9.103  -6.882  -3.826  1.00  0.00           H  
ATOM   4105  C   PRO B 256      -7.553  -6.861  -5.280  1.00  0.00           C  
ATOM   4106  O   PRO B 256      -6.860  -7.721  -4.749  1.00  0.00           O  
ATOM   4107  N   ASP B 257      -7.076  -6.019  -6.193  1.00  0.00           N  
ATOM   4108  H   ASP B 257      -7.726  -5.363  -6.591  1.00  0.00           H  
ATOM   4109  CA  ASP B 257      -5.677  -5.880  -6.606  1.00  0.00           C  
ATOM   4110  HA  ASP B 257      -5.307  -6.829  -6.995  1.00  0.00           H  
ATOM   4111  CB  ASP B 257      -5.738  -4.834  -7.727  1.00  0.00           C  
ATOM   4112  HB2 ASP B 257      -6.303  -5.249  -8.563  1.00  0.00           H  
ATOM   4113  HB3 ASP B 257      -6.290  -3.972  -7.349  1.00  0.00           H  
ATOM   4114  CG  ASP B 257      -4.409  -4.323  -8.262  1.00  0.00           C  
ATOM   4115  OD1 ASP B 257      -3.407  -5.069  -8.318  1.00  0.00           O  
ATOM   4116  OD2 ASP B 257      -4.393  -3.164  -8.723  1.00  0.00           O  
ATOM   4117  C   ASP B 257      -4.729  -5.416  -5.475  1.00  0.00           C  
ATOM   4118  O   ASP B 257      -3.556  -5.802  -5.432  1.00  0.00           O  
ATOM   4119  N   ASN B 258      -5.216  -4.586  -4.547  1.00  0.00           N  
ATOM   4120  H   ASN B 258      -6.214  -4.402  -4.532  1.00  0.00           H  
ATOM   4121  CA  ASN B 258      -4.415  -4.109  -3.425  1.00  0.00           C  
ATOM   4122  HA  ASN B 258      -3.385  -3.985  -3.764  1.00  0.00           H  
ATOM   4123  CB  ASN B 258      -4.923  -2.736  -2.974  1.00  0.00           C  
ATOM   4124  HB2 ASN B 258      -5.033  -2.085  -3.839  1.00  0.00           H  
ATOM   4125  HB3 ASN B 258      -5.887  -2.847  -2.485  1.00  0.00           H  
ATOM   4126  CG  ASN B 258      -3.949  -2.110  -1.994  1.00  0.00           C  
ATOM   4127  OD1 ASN B 258      -3.774  -2.575  -0.882  1.00  0.00           O  
ATOM   4128  ND2 ASN B 258      -3.259  -1.075  -2.400  1.00  0.00           N  
ATOM   4129 HD21 ASN B 258      -2.604  -0.663  -1.732  1.00  0.00           H  
ATOM   4130 HD22 ASN B 258      -3.377  -0.693  -3.319  1.00  0.00           H  
ATOM   4131  C   ASN B 258      -4.418  -5.135  -2.280  1.00  0.00           C  
ATOM   4132  O   ASN B 258      -5.467  -5.626  -1.870  1.00  0.00           O  
ATOM   4133  N   TYR B 259      -3.250  -5.436  -1.709  1.00  0.00           N  
ATOM   4134  H   TYR B 259      -2.413  -4.970  -2.027  1.00  0.00           H  
ATOM   4135  CA  TYR B 259      -3.124  -6.468  -0.677  1.00  0.00           C  
ATOM   4136  HA  TYR B 259      -3.598  -7.374  -1.054  1.00  0.00           H  
ATOM   4137  CB  TYR B 259      -1.637  -6.761  -0.436  1.00  0.00           C  
ATOM   4138  HB2 TYR B 259      -1.176  -5.859  -0.031  1.00  0.00           H  
ATOM   4139  HB3 TYR B 259      -1.556  -7.535   0.328  1.00  0.00           H  
ATOM   4140  CG  TYR B 259      -0.836  -7.217  -1.651  1.00  0.00           C  
ATOM   4141  CD1 TYR B 259       0.539  -6.916  -1.708  1.00  0.00           C  
ATOM   4142  HD1 TYR B 259       1.001  -6.337  -0.914  1.00  0.00           H  
ATOM   4143  CE1 TYR B 259       1.320  -7.355  -2.795  1.00  0.00           C  
ATOM   4144  HE1 TYR B 259       2.375  -7.122  -2.831  1.00  0.00           H  
ATOM   4145  CZ  TYR B 259       0.725  -8.099  -3.834  1.00  0.00           C  
ATOM   4146  OH  TYR B 259       1.479  -8.528  -4.873  1.00  0.00           O  
ATOM   4147  HH  TYR B 259       2.381  -8.737  -4.567  1.00  0.00           H  
ATOM   4148  CE2 TYR B 259      -0.651  -8.391  -3.794  1.00  0.00           C  
ATOM   4149  HE2 TYR B 259      -1.097  -8.957  -4.600  1.00  0.00           H  
ATOM   4150  CD2 TYR B 259      -1.428  -7.954  -2.705  1.00  0.00           C  
ATOM   4151  HD2 TYR B 259      -2.483  -8.185  -2.704  1.00  0.00           H  
ATOM   4152  C   TYR B 259      -3.862  -6.145   0.630  1.00  0.00           C  
ATOM   4153  O   TYR B 259      -4.260  -7.086   1.324  1.00  0.00           O  
ATOM   4154  N   LEU B 260      -4.132  -4.869   0.937  1.00  0.00           N  
ATOM   4155  H   LEU B 260      -3.816  -4.131   0.313  1.00  0.00           H  
ATOM   4156  CA  LEU B 260      -4.971  -4.483   2.077  1.00  0.00           C  
ATOM   4157  HA  LEU B 260      -4.558  -4.928   2.978  1.00  0.00           H  
ATOM   4158  CB  LEU B 260      -4.999  -2.949   2.230  1.00  0.00           C  
ATOM   4159  HB2 LEU B 260      -5.168  -2.498   1.252  1.00  0.00           H  
ATOM   4160  HB3 LEU B 260      -5.853  -2.684   2.847  1.00  0.00           H  
ATOM   4161  CG  LEU B 260      -3.760  -2.316   2.882  1.00  0.00           C  
ATOM   4162  HG  LEU B 260      -2.866  -2.577   2.317  1.00  0.00           H  
ATOM   4163  CD1 LEU B 260      -3.933  -0.798   2.895  1.00  0.00           C  
ATOM   4164 HD11 LEU B 260      -3.974  -0.434   1.867  1.00  0.00           H  
ATOM   4165 HD12 LEU B 260      -4.850  -0.526   3.416  1.00  0.00           H  
ATOM   4166 HD13 LEU B 260      -3.084  -0.335   3.395  1.00  0.00           H  
ATOM   4167  CD2 LEU B 260      -3.588  -2.755   4.337  1.00  0.00           C  
ATOM   4168 HD21 LEU B 260      -2.743  -2.226   4.781  1.00  0.00           H  
ATOM   4169 HD22 LEU B 260      -3.387  -3.822   4.393  1.00  0.00           H  
ATOM   4170 HD23 LEU B 260      -4.489  -2.523   4.900  1.00  0.00           H  
ATOM   4171  C   LEU B 260      -6.411  -5.005   1.969  1.00  0.00           C  
ATOM   4172  O   LEU B 260      -7.059  -5.193   2.995  1.00  0.00           O  
ATOM   4173  N   TYR B 261      -6.917  -5.295   0.765  1.00  0.00           N  
ATOM   4174  H   TYR B 261      -6.339  -5.160  -0.060  1.00  0.00           H  
ATOM   4175  CA  TYR B 261      -8.288  -5.775   0.549  1.00  0.00           C  
ATOM   4176  HA  TYR B 261      -8.977  -4.999   0.885  1.00  0.00           H  
ATOM   4177  CB  TYR B 261      -8.508  -5.977  -0.958  1.00  0.00           C  
ATOM   4178  HB2 TYR B 261      -8.425  -5.009  -1.454  1.00  0.00           H  
ATOM   4179  HB3 TYR B 261      -7.711  -6.614  -1.340  1.00  0.00           H  
ATOM   4180  CG  TYR B 261      -9.831  -6.613  -1.348  1.00  0.00           C  
ATOM   4181  CD1 TYR B 261      -9.869  -7.967  -1.734  1.00  0.00           C  
ATOM   4182  HD1 TYR B 261      -8.951  -8.532  -1.768  1.00  0.00           H  
ATOM   4183  CE1 TYR B 261     -11.081  -8.558  -2.134  1.00  0.00           C  
ATOM   4184  HE1 TYR B 261     -11.117  -9.587  -2.458  1.00  0.00           H  
ATOM   4185  CZ  TYR B 261     -12.266  -7.795  -2.136  1.00  0.00           C  
ATOM   4186  OH  TYR B 261     -13.430  -8.373  -2.531  1.00  0.00           O  
ATOM   4187  HH  TYR B 261     -14.200  -7.845  -2.315  1.00  0.00           H  
ATOM   4188  CE2 TYR B 261     -12.230  -6.433  -1.765  1.00  0.00           C  
ATOM   4189  HE2 TYR B 261     -13.127  -5.833  -1.797  1.00  0.00           H  
ATOM   4190  CD2 TYR B 261     -11.011  -5.849  -1.372  1.00  0.00           C  
ATOM   4191  HD2 TYR B 261     -10.978  -4.809  -1.085  1.00  0.00           H  
ATOM   4192  C   TYR B 261      -8.626  -7.053   1.338  1.00  0.00           C  
ATOM   4193  O   TYR B 261      -9.778  -7.238   1.716  1.00  0.00           O  
ATOM   4194  N   ASN B 262      -7.645  -7.916   1.644  1.00  0.00           N  
ATOM   4195  H   ASN B 262      -6.704  -7.669   1.364  1.00  0.00           H  
ATOM   4196  CA  ASN B 262      -7.851  -9.106   2.497  1.00  0.00           C  
ATOM   4197  HA  ASN B 262      -8.922  -9.306   2.577  1.00  0.00           H  
ATOM   4198  CB  ASN B 262      -7.195 -10.351   1.878  1.00  0.00           C  
ATOM   4199  HB2 ASN B 262      -6.117 -10.237   1.970  1.00  0.00           H  
ATOM   4200  HB3 ASN B 262      -7.491 -11.220   2.468  1.00  0.00           H  
ATOM   4201  CG  ASN B 262      -7.529 -10.664   0.433  1.00  0.00           C  
ATOM   4202  OD1 ASN B 262      -6.651 -11.076  -0.306  1.00  0.00           O  
ATOM   4203  ND2 ASN B 262      -8.736 -10.479  -0.042  1.00  0.00           N  
ATOM   4204 HD21 ASN B 262      -8.879 -10.699  -1.012  1.00  0.00           H  
ATOM   4205 HD22 ASN B 262      -9.462 -10.074   0.526  1.00  0.00           H  
ATOM   4206  C   ASN B 262      -7.365  -8.939   3.950  1.00  0.00           C  
ATOM   4207  O   ASN B 262      -7.228  -9.936   4.652  1.00  0.00           O  
ATOM   4208  N   HIE B 263      -7.056  -7.717   4.385  1.00  0.00           N  
ATOM   4209  H   HIE B 263      -7.185  -6.934   3.755  1.00  0.00           H  
ATOM   4210  CA  HIE B 263      -6.462  -7.434   5.701  1.00  0.00           C  
ATOM   4211  HA  HIE B 263      -6.544  -8.314   6.340  1.00  0.00           H  
ATOM   4212  CB  HIE B 263      -4.965  -7.149   5.516  1.00  0.00           C  
ATOM   4213  HB2 HIE B 263      -4.833  -6.388   4.746  1.00  0.00           H  
ATOM   4214  HB3 HIE B 263      -4.578  -6.736   6.446  1.00  0.00           H  
ATOM   4215  CG  HIE B 263      -4.129  -8.362   5.175  1.00  0.00           C  
ATOM   4216  ND1 HIE B 263      -3.974  -9.485   5.993  1.00  0.00           N  
ATOM   4217  CE1 HIE B 263      -2.969 -10.197   5.471  1.00  0.00           C  
ATOM   4218  HE1 HIE B 263      -2.559 -11.091   5.922  1.00  0.00           H  
ATOM   4219  NE2 HIE B 263      -2.481  -9.583   4.379  1.00  0.00           N  
ATOM   4220  HE2 HIE B 263      -1.602  -9.810   3.941  1.00  0.00           H  
ATOM   4221  CD2 HIE B 263      -3.204  -8.427   4.174  1.00  0.00           C  
ATOM   4222  HD2 HIE B 263      -3.005  -7.650   3.451  1.00  0.00           H  
ATOM   4223  C   HIE B 263      -7.160  -6.307   6.482  1.00  0.00           C  
ATOM   4224  O   HIE B 263      -6.850  -6.115   7.657  1.00  0.00           O  
ATOM   4225  N   LEU B 264      -8.084  -5.559   5.865  1.00  0.00           N  
ATOM   4226  H   LEU B 264      -8.306  -5.746   4.899  1.00  0.00           H  
ATOM   4227  CA  LEU B 264      -8.866  -4.535   6.561  1.00  0.00           C  
ATOM   4228  HA  LEU B 264      -8.163  -3.896   7.091  1.00  0.00           H  
ATOM   4229  CB  LEU B 264      -9.649  -3.684   5.540  1.00  0.00           C  
ATOM   4230  HB2 LEU B 264      -9.598  -4.127   4.544  1.00  0.00           H  
ATOM   4231  HB3 LEU B 264     -10.701  -3.670   5.831  1.00  0.00           H  
ATOM   4232  CG  LEU B 264      -9.146  -2.235   5.481  1.00  0.00           C  
ATOM   4233  HG  LEU B 264      -9.061  -1.838   6.492  1.00  0.00           H  
ATOM   4234  CD1 LEU B 264      -7.794  -2.112   4.781  1.00  0.00           C  
ATOM   4235 HD11 LEU B 264      -7.895  -2.410   3.739  1.00  0.00           H  
ATOM   4236 HD12 LEU B 264      -7.064  -2.757   5.265  1.00  0.00           H  
ATOM   4237 HD13 LEU B 264      -7.443  -1.082   4.836  1.00  0.00           H  
ATOM   4238  CD2 LEU B 264     -10.142  -1.379   4.701  1.00  0.00           C  
ATOM   4239 HD21 LEU B 264      -9.801  -0.344   4.675  1.00  0.00           H  
ATOM   4240 HD22 LEU B 264     -10.234  -1.763   3.686  1.00  0.00           H  
ATOM   4241 HD23 LEU B 264     -11.116  -1.422   5.185  1.00  0.00           H  
ATOM   4242  C   LEU B 264      -9.814  -5.147   7.608  1.00  0.00           C  
ATOM   4243  O   LEU B 264     -10.444  -6.164   7.353  1.00  0.00           O  
ATOM   4244  N   THR B 265      -9.958  -4.473   8.747  1.00  0.00           N  
ATOM   4245  H   THR B 265      -9.374  -3.650   8.863  1.00  0.00           H  
ATOM   4246  CA  THR B 265     -10.850  -4.786   9.882  1.00  0.00           C  
ATOM   4247  HA  THR B 265     -11.674  -5.405   9.519  1.00  0.00           H  
ATOM   4248  CB  THR B 265     -10.124  -5.616  10.978  1.00  0.00           C  
ATOM   4249  HB  THR B 265     -10.417  -6.658  10.850  1.00  0.00           H  
ATOM   4250  CG2 THR B 265      -8.590  -5.583  10.927  1.00  0.00           C  
ATOM   4251 HG21 THR B 265      -8.247  -6.103  10.032  1.00  0.00           H  
ATOM   4252 HG22 THR B 265      -8.231  -4.556  10.903  1.00  0.00           H  
ATOM   4253 HG23 THR B 265      -8.178  -6.095  11.796  1.00  0.00           H  
ATOM   4254  OG1 THR B 265     -10.481  -5.234  12.294  1.00  0.00           O  
ATOM   4255  HG1 THR B 265     -11.353  -5.626  12.495  1.00  0.00           H  
ATOM   4256  C   THR B 265     -11.471  -3.469  10.384  1.00  0.00           C  
ATOM   4257  O   THR B 265     -10.942  -2.389  10.093  1.00  0.00           O  
ATOM   4258  N   TYR B 266     -12.619  -3.510  11.075  1.00  0.00           N  
ATOM   4259  H   TYR B 266     -12.975  -4.410  11.369  1.00  0.00           H  
ATOM   4260  CA  TYR B 266     -13.501  -2.341  11.198  1.00  0.00           C  
ATOM   4261  HA  TYR B 266     -12.988  -1.472  10.791  1.00  0.00           H  
ATOM   4262  CB  TYR B 266     -14.744  -2.552  10.322  1.00  0.00           C  
ATOM   4263  HB2 TYR B 266     -15.336  -3.359  10.754  1.00  0.00           H  
ATOM   4264  HB3 TYR B 266     -15.357  -1.650  10.350  1.00  0.00           H  
ATOM   4265  CG  TYR B 266     -14.438  -2.881   8.870  1.00  0.00           C  
ATOM   4266  CD1 TYR B 266     -14.092  -1.854   7.968  1.00  0.00           C  
ATOM   4267  HD1 TYR B 266     -14.068  -0.830   8.311  1.00  0.00           H  
ATOM   4268  CE1 TYR B 266     -13.772  -2.163   6.630  1.00  0.00           C  
ATOM   4269  HE1 TYR B 266     -13.497  -1.387   5.930  1.00  0.00           H  
ATOM   4270  CZ  TYR B 266     -13.791  -3.505   6.193  1.00  0.00           C  
ATOM   4271  OH  TYR B 266     -13.496  -3.801   4.902  1.00  0.00           O  
ATOM   4272  HH  TYR B 266     -13.434  -4.754   4.785  1.00  0.00           H  
ATOM   4273  CE2 TYR B 266     -14.148  -4.530   7.093  1.00  0.00           C  
ATOM   4274  HE2 TYR B 266     -14.162  -5.560   6.767  1.00  0.00           H  
ATOM   4275  CD2 TYR B 266     -14.481  -4.217   8.424  1.00  0.00           C  
ATOM   4276  HD2 TYR B 266     -14.755  -5.016   9.105  1.00  0.00           H  
ATOM   4277  C   TYR B 266     -13.892  -1.968  12.635  1.00  0.00           C  
ATOM   4278  O   TYR B 266     -13.985  -2.806  13.532  1.00  0.00           O  
ATOM   4279  N   ALA B 267     -14.190  -0.682  12.825  1.00  0.00           N  
ATOM   4280  H   ALA B 267     -14.070  -0.045  12.043  1.00  0.00           H  
ATOM   4281  CA  ALA B 267     -14.885  -0.171  13.999  1.00  0.00           C  
ATOM   4282  HA  ALA B 267     -15.334  -1.008  14.536  1.00  0.00           H  
ATOM   4283  CB  ALA B 267     -13.895   0.510  14.951  1.00  0.00           C  
ATOM   4284  HB1 ALA B 267     -13.402   1.342  14.448  1.00  0.00           H  
ATOM   4285  HB2 ALA B 267     -14.429   0.877  15.828  1.00  0.00           H  
ATOM   4286  HB3 ALA B 267     -13.145  -0.213  15.277  1.00  0.00           H  
ATOM   4287  C   ALA B 267     -16.025   0.756  13.566  1.00  0.00           C  
ATOM   4288  O   ALA B 267     -15.844   1.644  12.728  1.00  0.00           O  
ATOM   4289  N   VAL B 268     -17.196   0.558  14.166  1.00  0.00           N  
ATOM   4290  H   VAL B 268     -17.220  -0.140  14.907  1.00  0.00           H  
ATOM   4291  CA  VAL B 268     -18.432   1.310  13.925  1.00  0.00           C  
ATOM   4292  HA  VAL B 268     -18.301   1.940  13.048  1.00  0.00           H  
ATOM   4293  CB  VAL B 268     -19.617   0.358  13.644  1.00  0.00           C  
ATOM   4294  HB  VAL B 268     -19.860  -0.178  14.563  1.00  0.00           H  
ATOM   4295  CG1 VAL B 268     -20.866   1.124  13.190  1.00  0.00           C  
ATOM   4296 HG11 VAL B 268     -21.144   1.871  13.929  1.00  0.00           H  
ATOM   4297 HG12 VAL B 268     -20.676   1.619  12.237  1.00  0.00           H  
ATOM   4298 HG13 VAL B 268     -21.701   0.431  13.070  1.00  0.00           H  
ATOM   4299  CG2 VAL B 268     -19.308  -0.684  12.558  1.00  0.00           C  
ATOM   4300 HG21 VAL B 268     -18.492  -1.334  12.871  1.00  0.00           H  
ATOM   4301 HG22 VAL B 268     -20.184  -1.308  12.381  1.00  0.00           H  
ATOM   4302 HG23 VAL B 268     -19.037  -0.189  11.627  1.00  0.00           H  
ATOM   4303  C   VAL B 268     -18.714   2.208  15.134  1.00  0.00           C  
ATOM   4304  O   VAL B 268     -18.667   1.752  16.273  1.00  0.00           O  
ATOM   4305  N   ASN B 269     -19.031   3.480  14.900  1.00  0.00           N  
ATOM   4306  H   ASN B 269     -19.112   3.759  13.926  1.00  0.00           H  
ATOM   4307  CA  ASN B 269     -19.552   4.421  15.896  1.00  0.00           C  
ATOM   4308  HA  ASN B 269     -19.436   4.001  16.896  1.00  0.00           H  
ATOM   4309  CB  ASN B 269     -18.722   5.719  15.808  1.00  0.00           C  
ATOM   4310  HB2 ASN B 269     -17.734   5.509  16.209  1.00  0.00           H  
ATOM   4311  HB3 ASN B 269     -18.617   5.996  14.760  1.00  0.00           H  
ATOM   4312  CG  ASN B 269     -19.247   6.945  16.543  1.00  0.00           C  
ATOM   4313  OD1 ASN B 269     -19.036   8.068  16.096  1.00  0.00           O  
ATOM   4314  ND2 ASN B 269     -19.932   6.809  17.653  1.00  0.00           N  
ATOM   4315 HD21 ASN B 269     -20.252   7.644  18.121  1.00  0.00           H  
ATOM   4316 HD22 ASN B 269     -20.091   5.916  18.106  1.00  0.00           H  
ATOM   4317  C   ASN B 269     -21.052   4.632  15.636  1.00  0.00           C  
ATOM   4318  O   ASN B 269     -21.438   4.908  14.500  1.00  0.00           O  
ATOM   4319  N   ILE B 270     -21.870   4.508  16.682  1.00  0.00           N  
ATOM   4320  H   ILE B 270     -21.457   4.347  17.595  1.00  0.00           H  
ATOM   4321  CA  ILE B 270     -23.329   4.680  16.677  1.00  0.00           C  
ATOM   4322  HA  ILE B 270     -23.638   5.065  15.707  1.00  0.00           H  
ATOM   4323  CB  ILE B 270     -24.031   3.316  16.909  1.00  0.00           C  
ATOM   4324  HB  ILE B 270     -23.537   2.819  17.746  1.00  0.00           H  
ATOM   4325  CG2 ILE B 270     -25.529   3.426  17.263  1.00  0.00           C  
ATOM   4326 HG21 ILE B 270     -25.665   4.008  18.175  1.00  0.00           H  
ATOM   4327 HG22 ILE B 270     -26.079   3.898  16.448  1.00  0.00           H  
ATOM   4328 HG23 ILE B 270     -25.952   2.440  17.455  1.00  0.00           H  
ATOM   4329  CG1 ILE B 270     -23.821   2.462  15.640  1.00  0.00           C  
ATOM   4330 HG12 ILE B 270     -24.249   2.992  14.794  1.00  0.00           H  
ATOM   4331 HG13 ILE B 270     -22.753   2.347  15.467  1.00  0.00           H  
ATOM   4332  CD1 ILE B 270     -24.416   1.056  15.683  1.00  0.00           C  
ATOM   4333 HD11 ILE B 270     -24.075   0.546  16.582  1.00  0.00           H  
ATOM   4334 HD12 ILE B 270     -25.505   1.099  15.671  1.00  0.00           H  
ATOM   4335 HD13 ILE B 270     -24.082   0.501  14.805  1.00  0.00           H  
ATOM   4336  C   ILE B 270     -23.704   5.729  17.723  1.00  0.00           C  
ATOM   4337  O   ILE B 270     -23.034   5.826  18.752  1.00  0.00           O  
ATOM   4338  N   TRP B 271     -24.751   6.512  17.462  1.00  0.00           N  
ATOM   4339  H   TRP B 271     -25.242   6.385  16.582  1.00  0.00           H  
ATOM   4340  CA  TRP B 271     -25.325   7.476  18.409  1.00  0.00           C  
ATOM   4341  HA  TRP B 271     -25.329   7.017  19.399  1.00  0.00           H  
ATOM   4342  CB  TRP B 271     -24.468   8.749  18.478  1.00  0.00           C  
ATOM   4343  HB2 TRP B 271     -24.765   9.296  19.375  1.00  0.00           H  
ATOM   4344  HB3 TRP B 271     -23.423   8.471  18.614  1.00  0.00           H  
ATOM   4345  CG  TRP B 271     -24.555   9.693  17.312  1.00  0.00           C  
ATOM   4346  CD1 TRP B 271     -25.229  10.865  17.322  1.00  0.00           C  
ATOM   4347  HD1 TRP B 271     -25.797  11.250  18.165  1.00  0.00           H  
ATOM   4348  NE1 TRP B 271     -25.086  11.502  16.106  1.00  0.00           N  
ATOM   4349  HE1 TRP B 271     -25.567  12.364  15.884  1.00  0.00           H  
ATOM   4350  CE2 TRP B 271     -24.276  10.783  15.255  1.00  0.00           C  
ATOM   4351  CZ2 TRP B 271     -23.795  11.031  13.961  1.00  0.00           C  
ATOM   4352  HZ2 TRP B 271     -24.035  11.961  13.469  1.00  0.00           H  
ATOM   4353  CH2 TRP B 271     -23.044  10.041  13.303  1.00  0.00           C  
ATOM   4354  HH2 TRP B 271     -22.700  10.203  12.292  1.00  0.00           H  
ATOM   4355  CZ3 TRP B 271     -22.766   8.830  13.961  1.00  0.00           C  
ATOM   4356  HZ3 TRP B 271     -22.221   8.050  13.452  1.00  0.00           H  
ATOM   4357  CE3 TRP B 271     -23.199   8.619  15.285  1.00  0.00           C  
ATOM   4358  HE3 TRP B 271     -22.949   7.698  15.786  1.00  0.00           H  
ATOM   4359  CD2 TRP B 271     -23.968   9.587  15.973  1.00  0.00           C  
ATOM   4360  C   TRP B 271     -26.778   7.818  18.049  1.00  0.00           C  
ATOM   4361  O   TRP B 271     -27.215   7.575  16.919  1.00  0.00           O  
ATOM   4362  N   SER B 272     -27.536   8.355  19.010  1.00  0.00           N  
ATOM   4363  H   SER B 272     -27.101   8.577  19.895  1.00  0.00           H  
ATOM   4364  CA  SER B 272     -28.920   8.810  18.810  1.00  0.00           C  
ATOM   4365  HA  SER B 272     -29.392   8.169  18.068  1.00  0.00           H  
ATOM   4366  CB  SER B 272     -29.721   8.671  20.108  1.00  0.00           C  
ATOM   4367  HB2 SER B 272     -29.714   7.634  20.443  1.00  0.00           H  
ATOM   4368  HB3 SER B 272     -29.264   9.287  20.881  1.00  0.00           H  
ATOM   4369  OG  SER B 272     -31.056   9.094  19.905  1.00  0.00           O  
ATOM   4370  HG  SER B 272     -31.477   8.461  19.301  1.00  0.00           H  
ATOM   4371  C   SER B 272     -28.993  10.257  18.309  1.00  0.00           C  
ATOM   4372  O   SER B 272     -28.226  11.110  18.743  1.00  0.00           O  
ATOM   4373  N   GLU B 273     -29.961  10.554  17.441  1.00  0.00           N  
ATOM   4374  H   GLU B 273     -30.580   9.800  17.158  1.00  0.00           H  
ATOM   4375  CA  GLU B 273     -30.324  11.928  17.045  1.00  0.00           C  
ATOM   4376  HA  GLU B 273     -29.418  12.524  16.914  1.00  0.00           H  
ATOM   4377  CB  GLU B 273     -31.085  11.883  15.712  1.00  0.00           C  
ATOM   4378  HB2 GLU B 273     -31.960  11.248  15.854  1.00  0.00           H  
ATOM   4379  HB3 GLU B 273     -31.438  12.884  15.449  1.00  0.00           H  
ATOM   4380  CG  GLU B 273     -30.269  11.319  14.541  1.00  0.00           C  
ATOM   4381  HG2 GLU B 273     -29.615  10.505  14.860  1.00  0.00           H  
ATOM   4382  HG3 GLU B 273     -30.975  10.899  13.829  1.00  0.00           H  
ATOM   4383  CD  GLU B 273     -29.465  12.401  13.821  1.00  0.00           C  
ATOM   4384  OE1 GLU B 273     -29.909  12.827  12.728  1.00  0.00           O  
ATOM   4385  OE2 GLU B 273     -28.354  12.757  14.261  1.00  0.00           O  
ATOM   4386  C   GLU B 273     -31.200  12.643  18.093  1.00  0.00           C  
ATOM   4387  O   GLU B 273     -31.476  13.833  17.961  1.00  0.00           O  
ATOM   4388  N   ASN B 274     -31.666  11.916  19.114  1.00  0.00           N  
ATOM   4389  H   ASN B 274     -31.424  10.933  19.141  1.00  0.00           H  
ATOM   4390  CA  ASN B 274     -32.470  12.439  20.219  1.00  0.00           C  
ATOM   4391  HA  ASN B 274     -32.777  13.459  19.994  1.00  0.00           H  
ATOM   4392  CB  ASN B 274     -33.726  11.564  20.360  1.00  0.00           C  
ATOM   4393  HB2 ASN B 274     -33.419  10.535  20.543  1.00  0.00           H  
ATOM   4394  HB3 ASN B 274     -34.299  11.901  21.226  1.00  0.00           H  
ATOM   4395  CG  ASN B 274     -34.628  11.610  19.142  1.00  0.00           C  
ATOM   4396  OD1 ASN B 274     -34.721  10.681  18.356  1.00  0.00           O  
ATOM   4397  ND2 ASN B 274     -35.322  12.705  18.951  1.00  0.00           N  
ATOM   4398 HD21 ASN B 274     -35.926  12.731  18.150  1.00  0.00           H  
ATOM   4399 HD22 ASN B 274     -35.217  13.481  19.577  1.00  0.00           H  
ATOM   4400  C   ASN B 274     -31.715  12.502  21.556  1.00  0.00           C  
ATOM   4401  O   ASN B 274     -32.131  13.246  22.441  1.00  0.00           O  
ATOM   4402  N   ASP B 275     -30.634  11.731  21.717  1.00  0.00           N  
ATOM   4403  H   ASP B 275     -30.364  11.120  20.959  1.00  0.00           H  
ATOM   4404  CA  ASP B 275     -29.869  11.628  22.967  1.00  0.00           C  
ATOM   4405  HA  ASP B 275     -30.104  12.479  23.607  1.00  0.00           H  
ATOM   4406  CB  ASP B 275     -30.327  10.388  23.747  1.00  0.00           C  
ATOM   4407  HB2 ASP B 275     -31.402  10.458  23.924  1.00  0.00           H  
ATOM   4408  HB3 ASP B 275     -30.147   9.493  23.147  1.00  0.00           H  
ATOM   4409  CG  ASP B 275     -29.622  10.227  25.097  1.00  0.00           C  
ATOM   4410  OD1 ASP B 275     -29.939   9.219  25.758  1.00  0.00           O  
ATOM   4411  OD2 ASP B 275     -28.784  11.088  25.467  1.00  0.00           O  
ATOM   4412  C   ASP B 275     -28.344  11.610  22.720  1.00  0.00           C  
ATOM   4413  O   ASP B 275     -27.783  10.553  22.410  1.00  0.00           O  
ATOM   4414  N   PRO B 276     -27.651  12.751  22.898  1.00  0.00           N  
ATOM   4415  CD  PRO B 276     -28.215  14.072  23.124  1.00  0.00           C  
ATOM   4416  HD2 PRO B 276     -28.378  14.216  24.194  1.00  0.00           H  
ATOM   4417  HD3 PRO B 276     -29.147  14.218  22.575  1.00  0.00           H  
ATOM   4418  CG  PRO B 276     -27.159  15.049  22.617  1.00  0.00           C  
ATOM   4419  HG2 PRO B 276     -27.231  16.017  23.113  1.00  0.00           H  
ATOM   4420  HG3 PRO B 276     -27.247  15.155  21.534  1.00  0.00           H  
ATOM   4421  CB  PRO B 276     -25.860  14.324  22.960  1.00  0.00           C  
ATOM   4422  HB2 PRO B 276     -25.617  14.503  24.009  1.00  0.00           H  
ATOM   4423  HB3 PRO B 276     -25.038  14.646  22.320  1.00  0.00           H  
ATOM   4424  CA  PRO B 276     -26.199  12.843  22.741  1.00  0.00           C  
ATOM   4425  HA  PRO B 276     -25.949  12.567  21.716  1.00  0.00           H  
ATOM   4426  C   PRO B 276     -25.386  11.956  23.696  1.00  0.00           C  
ATOM   4427  O   PRO B 276     -24.225  11.681  23.398  1.00  0.00           O  
ATOM   4428  N   ALA B 277     -25.954  11.516  24.828  1.00  0.00           N  
ATOM   4429  H   ALA B 277     -26.943  11.688  24.994  1.00  0.00           H  
ATOM   4430  CA  ALA B 277     -25.266  10.634  25.772  1.00  0.00           C  
ATOM   4431  HA  ALA B 277     -24.225  10.947  25.848  1.00  0.00           H  
ATOM   4432  CB  ALA B 277     -25.913  10.788  27.153  1.00  0.00           C  
ATOM   4433  HB1 ALA B 277     -25.346  10.212  27.885  1.00  0.00           H  
ATOM   4434  HB2 ALA B 277     -25.914  11.837  27.448  1.00  0.00           H  
ATOM   4435  HB3 ALA B 277     -26.938  10.417  27.129  1.00  0.00           H  
ATOM   4436  C   ALA B 277     -25.261   9.164  25.318  1.00  0.00           C  
ATOM   4437  O   ALA B 277     -24.391   8.403  25.736  1.00  0.00           O  
ATOM   4438  N   ASP B 278     -26.184   8.751  24.440  1.00  0.00           N  
ATOM   4439  H   ASP B 278     -26.856   9.433  24.105  1.00  0.00           H  
ATOM   4440  CA  ASP B 278     -26.267   7.382  23.905  1.00  0.00           C  
ATOM   4441  HA  ASP B 278     -26.000   6.717  24.729  1.00  0.00           H  
ATOM   4442  CB  ASP B 278     -27.723   7.071  23.505  1.00  0.00           C  
ATOM   4443  HB2 ASP B 278     -28.395   7.642  24.147  1.00  0.00           H  
ATOM   4444  HB3 ASP B 278     -27.896   7.392  22.477  1.00  0.00           H  
ATOM   4445  CG  ASP B 278     -28.102   5.593  23.663  1.00  0.00           C  
ATOM   4446  OD1 ASP B 278     -27.255   4.757  24.052  1.00  0.00           O  
ATOM   4447  OD2 ASP B 278     -29.291   5.254  23.456  1.00  0.00           O  
ATOM   4448  C   ASP B 278     -25.237   7.111  22.780  1.00  0.00           C  
ATOM   4449  O   ASP B 278     -25.520   6.449  21.777  1.00  0.00           O  
ATOM   4450  N   PHE B 279     -24.042   7.696  22.910  1.00  0.00           N  
ATOM   4451  H   PHE B 279     -23.891   8.195  23.779  1.00  0.00           H  
ATOM   4452  CA  PHE B 279     -22.888   7.525  22.028  1.00  0.00           C  
ATOM   4453  HA  PHE B 279     -23.237   7.502  20.996  1.00  0.00           H  
ATOM   4454  CB  PHE B 279     -21.947   8.730  22.201  1.00  0.00           C  
ATOM   4455  HB2 PHE B 279     -22.537   9.643  22.110  1.00  0.00           H  
ATOM   4456  HB3 PHE B 279     -21.542   8.716  23.215  1.00  0.00           H  
ATOM   4457  CG  PHE B 279     -20.788   8.799  21.218  1.00  0.00           C  
ATOM   4458  CD1 PHE B 279     -20.826   9.717  20.151  1.00  0.00           C  
ATOM   4459  HD1 PHE B 279     -21.690  10.356  20.023  1.00  0.00           H  
ATOM   4460  CE1 PHE B 279     -19.730   9.833  19.276  1.00  0.00           C  
ATOM   4461  HE1 PHE B 279     -19.755  10.566  18.483  1.00  0.00           H  
ATOM   4462  CZ  PHE B 279     -18.594   9.024  19.458  1.00  0.00           C  
ATOM   4463  HZ  PHE B 279     -17.746   9.120  18.794  1.00  0.00           H  
ATOM   4464  CE2 PHE B 279     -18.559   8.092  20.510  1.00  0.00           C  
ATOM   4465  HE2 PHE B 279     -17.688   7.469  20.659  1.00  0.00           H  
ATOM   4466  CD2 PHE B 279     -19.649   7.988  21.394  1.00  0.00           C  
ATOM   4467  HD2 PHE B 279     -19.603   7.295  22.224  1.00  0.00           H  
ATOM   4468  C   PHE B 279     -22.161   6.208  22.332  1.00  0.00           C  
ATOM   4469  O   PHE B 279     -21.818   5.915  23.479  1.00  0.00           O  
ATOM   4470  N   ARG B 280     -21.889   5.408  21.296  1.00  0.00           N  
ATOM   4471  H   ARG B 280     -22.200   5.714  20.377  1.00  0.00           H  
ATOM   4472  CA  ARG B 280     -21.338   4.049  21.412  1.00  0.00           C  
ATOM   4473  HA  ARG B 280     -20.805   3.974  22.363  1.00  0.00           H  
ATOM   4474  CB  ARG B 280     -22.478   3.015  21.414  1.00  0.00           C  
ATOM   4475  HB2 ARG B 280     -22.942   2.994  20.426  1.00  0.00           H  
ATOM   4476  HB3 ARG B 280     -22.054   2.030  21.613  1.00  0.00           H  
ATOM   4477  CG  ARG B 280     -23.571   3.304  22.458  1.00  0.00           C  
ATOM   4478  HG2 ARG B 280     -23.123   3.446  23.443  1.00  0.00           H  
ATOM   4479  HG3 ARG B 280     -24.113   4.207  22.174  1.00  0.00           H  
ATOM   4480  CD  ARG B 280     -24.551   2.139  22.512  1.00  0.00           C  
ATOM   4481  HD2 ARG B 280     -24.814   1.851  21.493  1.00  0.00           H  
ATOM   4482  HD3 ARG B 280     -24.067   1.293  23.007  1.00  0.00           H  
ATOM   4483  NE  ARG B 280     -25.788   2.493  23.222  1.00  0.00           N  
ATOM   4484  HE  ARG B 280     -25.957   3.467  23.492  1.00  0.00           H  
ATOM   4485  CZ  ARG B 280     -26.802   1.683  23.412  1.00  0.00           C  
ATOM   4486  NH1 ARG B 280     -26.760   0.429  23.067  1.00  0.00           N  
ATOM   4487 HH11 ARG B 280     -25.979   0.091  22.537  1.00  0.00           H  
ATOM   4488 HH12 ARG B 280     -27.602  -0.111  23.197  1.00  0.00           H  
ATOM   4489  NH2 ARG B 280     -27.906   2.125  23.920  1.00  0.00           N  
ATOM   4490 HH21 ARG B 280     -27.953   3.137  24.093  1.00  0.00           H  
ATOM   4491 HH22 ARG B 280     -28.710   1.520  24.007  1.00  0.00           H  
ATOM   4492  C   ARG B 280     -20.337   3.730  20.304  1.00  0.00           C  
ATOM   4493  O   ARG B 280     -20.354   4.334  19.224  1.00  0.00           O  
ATOM   4494  N   ILE B 281     -19.486   2.736  20.556  1.00  0.00           N  
ATOM   4495  H   ILE B 281     -19.566   2.257  21.441  1.00  0.00           H  
ATOM   4496  CA  ILE B 281     -18.561   2.158  19.572  1.00  0.00           C  
ATOM   4497  HA  ILE B 281     -18.918   2.428  18.582  1.00  0.00           H  
ATOM   4498  CB  ILE B 281     -17.125   2.729  19.720  1.00  0.00           C  
ATOM   4499  HB  ILE B 281     -16.801   2.587  20.752  1.00  0.00           H  
ATOM   4500  CG2 ILE B 281     -16.123   1.989  18.808  1.00  0.00           C  
ATOM   4501 HG21 ILE B 281     -15.116   2.380  18.944  1.00  0.00           H  
ATOM   4502 HG22 ILE B 281     -16.075   0.932  19.072  1.00  0.00           H  
ATOM   4503 HG23 ILE B 281     -16.414   2.084  17.761  1.00  0.00           H  
ATOM   4504  CG1 ILE B 281     -17.128   4.249  19.411  1.00  0.00           C  
ATOM   4505 HG12 ILE B 281     -17.566   4.414  18.427  1.00  0.00           H  
ATOM   4506 HG13 ILE B 281     -17.753   4.754  20.148  1.00  0.00           H  
ATOM   4507  CD1 ILE B 281     -15.759   4.941  19.448  1.00  0.00           C  
ATOM   4508 HD11 ILE B 281     -15.902   6.021  19.384  1.00  0.00           H  
ATOM   4509 HD12 ILE B 281     -15.247   4.705  20.381  1.00  0.00           H  
ATOM   4510 HD13 ILE B 281     -15.149   4.626  18.601  1.00  0.00           H  
ATOM   4511  C   ILE B 281     -18.622   0.629  19.652  1.00  0.00           C  
ATOM   4512  O   ILE B 281     -18.730   0.055  20.732  1.00  0.00           O  
ATOM   4513  N   TYR B 282     -18.544  -0.014  18.493  1.00  0.00           N  
ATOM   4514  H   TYR B 282     -18.409   0.543  17.654  1.00  0.00           H  
ATOM   4515  CA  TYR B 282     -18.507  -1.460  18.310  1.00  0.00           C  
ATOM   4516  HA  TYR B 282     -18.399  -1.952  19.278  1.00  0.00           H  
ATOM   4517  CB  TYR B 282     -19.820  -1.925  17.658  1.00  0.00           C  
ATOM   4518  HB2 TYR B 282     -19.912  -1.430  16.691  1.00  0.00           H  
ATOM   4519  HB3 TYR B 282     -19.746  -2.997  17.468  1.00  0.00           H  
ATOM   4520  CG  TYR B 282     -21.092  -1.660  18.458  1.00  0.00           C  
ATOM   4521  CD1 TYR B 282     -21.624  -2.671  19.283  1.00  0.00           C  
ATOM   4522  HD1 TYR B 282     -21.118  -3.624  19.360  1.00  0.00           H  
ATOM   4523  CE1 TYR B 282     -22.811  -2.447  20.010  1.00  0.00           C  
ATOM   4524  HE1 TYR B 282     -23.207  -3.226  20.644  1.00  0.00           H  
ATOM   4525  CZ  TYR B 282     -23.471  -1.202  19.922  1.00  0.00           C  
ATOM   4526  OH  TYR B 282     -24.637  -0.994  20.597  1.00  0.00           O  
ATOM   4527  HH  TYR B 282     -25.106  -1.822  20.733  1.00  0.00           H  
ATOM   4528  CE2 TYR B 282     -22.937  -0.185  19.102  1.00  0.00           C  
ATOM   4529  HE2 TYR B 282     -23.449   0.763  19.035  1.00  0.00           H  
ATOM   4530  CD2 TYR B 282     -21.760  -0.420  18.360  1.00  0.00           C  
ATOM   4531  HD2 TYR B 282     -21.368   0.353  17.713  1.00  0.00           H  
ATOM   4532  C   TYR B 282     -17.286  -1.793  17.440  1.00  0.00           C  
ATOM   4533  O   TYR B 282     -16.923  -1.005  16.562  1.00  0.00           O  
ATOM   4534  N   GLN B 283     -16.643  -2.943  17.654  1.00  0.00           N  
ATOM   4535  H   GLN B 283     -16.994  -3.591  18.345  1.00  0.00           H  
ATOM   4536  CA  GLN B 283     -15.405  -3.306  16.949  1.00  0.00           C  
ATOM   4537  HA  GLN B 283     -15.278  -2.639  16.096  1.00  0.00           H  
ATOM   4538  CB  GLN B 283     -14.198  -3.073  17.874  1.00  0.00           C  
ATOM   4539  HB2 GLN B 283     -14.237  -2.032  18.200  1.00  0.00           H  
ATOM   4540  HB3 GLN B 283     -14.281  -3.708  18.757  1.00  0.00           H  
ATOM   4541  CG  GLN B 283     -12.843  -3.339  17.191  1.00  0.00           C  
ATOM   4542  HG2 GLN B 283     -12.645  -4.411  17.198  1.00  0.00           H  
ATOM   4543  HG3 GLN B 283     -12.883  -3.010  16.152  1.00  0.00           H  
ATOM   4544  CD  GLN B 283     -11.680  -2.594  17.843  1.00  0.00           C  
ATOM   4545  OE1 GLN B 283     -11.784  -1.466  18.294  1.00  0.00           O  
ATOM   4546  NE2 GLN B 283     -10.498  -3.167  17.870  1.00  0.00           N  
ATOM   4547 HE21 GLN B 283      -9.747  -2.625  18.259  1.00  0.00           H  
ATOM   4548 HE22 GLN B 283     -10.357  -4.066  17.447  1.00  0.00           H  
ATOM   4549  C   GLN B 283     -15.479  -4.723  16.377  1.00  0.00           C  
ATOM   4550  O   GLN B 283     -16.014  -5.631  17.013  1.00  0.00           O  
ATOM   4551  N   VAL B 284     -14.951  -4.896  15.165  1.00  0.00           N  
ATOM   4552  H   VAL B 284     -14.508  -4.099  14.715  1.00  0.00           H  
ATOM   4553  CA  VAL B 284     -15.081  -6.105  14.348  1.00  0.00           C  
ATOM   4554  HA  VAL B 284     -15.626  -6.864  14.912  1.00  0.00           H  
ATOM   4555  CB  VAL B 284     -15.894  -5.816  13.068  1.00  0.00           C  
ATOM   4556  HB  VAL B 284     -15.333  -5.137  12.426  1.00  0.00           H  
ATOM   4557  CG1 VAL B 284     -16.166  -7.108  12.292  1.00  0.00           C  
ATOM   4558 HG11 VAL B 284     -16.663  -7.840  12.929  1.00  0.00           H  
ATOM   4559 HG12 VAL B 284     -16.809  -6.899  11.434  1.00  0.00           H  
ATOM   4560 HG13 VAL B 284     -15.230  -7.514  11.913  1.00  0.00           H  
ATOM   4561  CG2 VAL B 284     -17.242  -5.155  13.394  1.00  0.00           C  
ATOM   4562 HG21 VAL B 284     -17.794  -5.768  14.107  1.00  0.00           H  
ATOM   4563 HG22 VAL B 284     -17.086  -4.159  13.806  1.00  0.00           H  
ATOM   4564 HG23 VAL B 284     -17.830  -5.054  12.479  1.00  0.00           H  
ATOM   4565  C   VAL B 284     -13.685  -6.638  14.036  1.00  0.00           C  
ATOM   4566  O   VAL B 284     -12.946  -6.071  13.230  1.00  0.00           O  
ATOM   4567  N   THR B 285     -13.306  -7.720  14.718  1.00  0.00           N  
ATOM   4568  H   THR B 285     -13.953  -8.123  15.381  1.00  0.00           H  
ATOM   4569  CA  THR B 285     -12.030  -8.432  14.517  1.00  0.00           C  
ATOM   4570  HA  THR B 285     -11.217  -7.708  14.465  1.00  0.00           H  
ATOM   4571  CB  THR B 285     -11.752  -9.394  15.685  1.00  0.00           C  
ATOM   4572  HB  THR B 285     -10.820  -9.926  15.492  1.00  0.00           H  
ATOM   4573  CG2 THR B 285     -11.631  -8.680  17.031  1.00  0.00           C  
ATOM   4574 HG21 THR B 285     -12.575  -8.200  17.293  1.00  0.00           H  
ATOM   4575 HG22 THR B 285     -11.374  -9.403  17.806  1.00  0.00           H  
ATOM   4576 HG23 THR B 285     -10.846  -7.927  16.975  1.00  0.00           H  
ATOM   4577  OG1 THR B 285     -12.793 -10.336  15.814  1.00  0.00           O  
ATOM   4578  HG1 THR B 285     -12.453 -11.065  16.340  1.00  0.00           H  
ATOM   4579  C   THR B 285     -11.992  -9.232  13.213  1.00  0.00           C  
ATOM   4580  O   THR B 285     -10.935  -9.725  12.831  1.00  0.00           O  
ATOM   4581  N   TYR B 286     -13.134  -9.388  12.541  1.00  0.00           N  
ATOM   4582  H   TYR B 286     -13.966  -8.967  12.919  1.00  0.00           H  
ATOM   4583  CA  TYR B 286     -13.232 -10.007  11.223  1.00  0.00           C  
ATOM   4584  HA  TYR B 286     -12.601 -10.897  11.207  1.00  0.00           H  
ATOM   4585  CB  TYR B 286     -14.684 -10.435  10.936  1.00  0.00           C  
ATOM   4586  HB2 TYR B 286     -15.275  -9.532  10.781  1.00  0.00           H  
ATOM   4587  HB3 TYR B 286     -14.692 -10.981   9.993  1.00  0.00           H  
ATOM   4588  CG  TYR B 286     -15.420 -11.299  11.953  1.00  0.00           C  
ATOM   4589  CD1 TYR B 286     -14.753 -12.014  12.973  1.00  0.00           C  
ATOM   4590  HD1 TYR B 286     -13.678 -11.953  13.074  1.00  0.00           H  
ATOM   4591  CE1 TYR B 286     -15.485 -12.819  13.869  1.00  0.00           C  
ATOM   4592  HE1 TYR B 286     -14.970 -13.360  14.647  1.00  0.00           H  
ATOM   4593  CZ  TYR B 286     -16.888 -12.926  13.740  1.00  0.00           C  
ATOM   4594  OH  TYR B 286     -17.596 -13.711  14.594  1.00  0.00           O  
ATOM   4595  HH  TYR B 286     -17.029 -14.122  15.246  1.00  0.00           H  
ATOM   4596  CE2 TYR B 286     -17.553 -12.218  12.720  1.00  0.00           C  
ATOM   4597  HE2 TYR B 286     -18.625 -12.311  12.621  1.00  0.00           H  
ATOM   4598  CD2 TYR B 286     -16.820 -11.409  11.832  1.00  0.00           C  
ATOM   4599  HD2 TYR B 286     -17.336 -10.878  11.041  1.00  0.00           H  
ATOM   4600  C   TYR B 286     -12.747  -9.059  10.111  1.00  0.00           C  
ATOM   4601  O   TYR B 286     -12.794  -7.835  10.239  1.00  0.00           O  
ATOM   4602  N   LEU B 287     -12.371  -9.663   8.981  1.00  0.00           N  
ATOM   4603  H   LEU B 287     -12.317 -10.667   8.985  1.00  0.00           H  
ATOM   4604  CA  LEU B 287     -12.172  -8.993   7.687  1.00  0.00           C  
ATOM   4605  HA  LEU B 287     -11.601  -8.086   7.849  1.00  0.00           H  
ATOM   4606  CB  LEU B 287     -11.387  -9.945   6.766  1.00  0.00           C  
ATOM   4607  HB2 LEU B 287     -12.012 -10.818   6.568  1.00  0.00           H  
ATOM   4608  HB3 LEU B 287     -11.220  -9.439   5.813  1.00  0.00           H  
ATOM   4609  CG  LEU B 287     -10.031 -10.425   7.313  1.00  0.00           C  
ATOM   4610  HG  LEU B 287     -10.164 -10.897   8.287  1.00  0.00           H  
ATOM   4611  CD1 LEU B 287      -9.459 -11.476   6.364  1.00  0.00           C  
ATOM   4612 HD11 LEU B 287     -10.103 -12.355   6.357  1.00  0.00           H  
ATOM   4613 HD12 LEU B 287      -9.396 -11.071   5.356  1.00  0.00           H  
ATOM   4614 HD13 LEU B 287      -8.463 -11.768   6.697  1.00  0.00           H  
ATOM   4615  CD2 LEU B 287      -9.041  -9.272   7.460  1.00  0.00           C  
ATOM   4616 HD21 LEU B 287      -8.059  -9.653   7.737  1.00  0.00           H  
ATOM   4617 HD22 LEU B 287      -8.974  -8.727   6.520  1.00  0.00           H  
ATOM   4618 HD23 LEU B 287      -9.381  -8.587   8.237  1.00  0.00           H  
ATOM   4619  C   LEU B 287     -13.494  -8.582   7.000  1.00  0.00           C  
ATOM   4620  O   LEU B 287     -13.501  -7.860   6.006  1.00  0.00           O  
ATOM   4621  N   GLU B 288     -14.608  -9.093   7.530  1.00  0.00           N  
ATOM   4622  H   GLU B 288     -14.496  -9.647   8.358  1.00  0.00           H  
ATOM   4623  CA  GLU B 288     -15.974  -8.980   7.025  1.00  0.00           C  
ATOM   4624  HA  GLU B 288     -15.958  -9.206   5.958  1.00  0.00           H  
ATOM   4625  CB  GLU B 288     -16.791 -10.071   7.748  1.00  0.00           C  
ATOM   4626  HB2 GLU B 288     -16.335 -11.041   7.540  1.00  0.00           H  
ATOM   4627  HB3 GLU B 288     -16.731  -9.901   8.823  1.00  0.00           H  
ATOM   4628  CG  GLU B 288     -18.273 -10.157   7.376  1.00  0.00           C  
ATOM   4629  HG2 GLU B 288     -18.701 -11.051   7.836  1.00  0.00           H  
ATOM   4630  HG3 GLU B 288     -18.784  -9.291   7.801  1.00  0.00           H  
ATOM   4631  CD  GLU B 288     -18.508 -10.192   5.865  1.00  0.00           C  
ATOM   4632  OE1 GLU B 288     -19.537  -9.601   5.472  1.00  0.00           O  
ATOM   4633  OE2 GLU B 288     -17.651 -10.734   5.130  1.00  0.00           O  
ATOM   4634  C   GLU B 288     -16.573  -7.573   7.261  1.00  0.00           C  
ATOM   4635  O   GLU B 288     -16.623  -7.127   8.413  1.00  0.00           O  
ATOM   4636  N   PRO B 289     -17.040  -6.850   6.222  1.00  0.00           N  
ATOM   4637  CD  PRO B 289     -16.974  -7.228   4.812  1.00  0.00           C  
ATOM   4638  HD2 PRO B 289     -17.541  -8.135   4.615  1.00  0.00           H  
ATOM   4639  HD3 PRO B 289     -15.933  -7.368   4.517  1.00  0.00           H  
ATOM   4640  CG  PRO B 289     -17.579  -6.066   4.025  1.00  0.00           C  
ATOM   4641  HG2 PRO B 289     -18.654  -6.215   3.916  1.00  0.00           H  
ATOM   4642  HG3 PRO B 289     -17.103  -5.946   3.050  1.00  0.00           H  
ATOM   4643  CB  PRO B 289     -17.308  -4.877   4.941  1.00  0.00           C  
ATOM   4644  HB2 PRO B 289     -17.953  -4.028   4.722  1.00  0.00           H  
ATOM   4645  HB3 PRO B 289     -16.264  -4.581   4.846  1.00  0.00           H  
ATOM   4646  CA  PRO B 289     -17.542  -5.475   6.333  1.00  0.00           C  
ATOM   4647  HA  PRO B 289     -16.933  -4.931   7.052  1.00  0.00           H  
ATOM   4648  C   PRO B 289     -19.006  -5.375   6.821  1.00  0.00           C  
ATOM   4649  O   PRO B 289     -19.835  -4.688   6.213  1.00  0.00           O  
ATOM   4650  N   SER B 290     -19.340  -6.037   7.932  1.00  0.00           N  
ATOM   4651  H   SER B 290     -18.621  -6.559   8.424  1.00  0.00           H  
ATOM   4652  CA  SER B 290     -20.681  -5.959   8.524  1.00  0.00           C  
ATOM   4653  HA  SER B 290     -21.077  -4.966   8.313  1.00  0.00           H  
ATOM   4654  CB  SER B 290     -21.620  -6.970   7.848  1.00  0.00           C  
ATOM   4655  HB2 SER B 290     -22.640  -6.787   8.184  1.00  0.00           H  
ATOM   4656  HB3 SER B 290     -21.589  -6.832   6.766  1.00  0.00           H  
ATOM   4657  OG  SER B 290     -21.285  -8.306   8.153  1.00  0.00           O  
ATOM   4658  HG  SER B 290     -20.641  -8.606   7.491  1.00  0.00           H  
ATOM   4659  C   SER B 290     -20.693  -6.096  10.054  1.00  0.00           C  
ATOM   4660  O   SER B 290     -19.693  -6.431  10.695  1.00  0.00           O  
ATOM   4661  N   LEU B 291     -21.845  -5.773  10.655  1.00  0.00           N  
ATOM   4662  H   LEU B 291     -22.594  -5.433  10.058  1.00  0.00           H  
ATOM   4663  CA  LEU B 291     -22.085  -5.847  12.100  1.00  0.00           C  
ATOM   4664  HA  LEU B 291     -21.502  -6.676  12.505  1.00  0.00           H  
ATOM   4665  CB  LEU B 291     -21.585  -4.537  12.744  1.00  0.00           C  
ATOM   4666  HB2 LEU B 291     -20.505  -4.467  12.604  1.00  0.00           H  
ATOM   4667  HB3 LEU B 291     -22.048  -3.703  12.214  1.00  0.00           H  
ATOM   4668  CG  LEU B 291     -21.904  -4.387  14.244  1.00  0.00           C  
ATOM   4669  HG  LEU B 291     -22.974  -4.478  14.400  1.00  0.00           H  
ATOM   4670  CD1 LEU B 291     -21.190  -5.433  15.101  1.00  0.00           C  
ATOM   4671 HD11 LEU B 291     -21.555  -6.428  14.855  1.00  0.00           H  
ATOM   4672 HD12 LEU B 291     -20.114  -5.390  14.934  1.00  0.00           H  
ATOM   4673 HD13 LEU B 291     -21.405  -5.251  16.154  1.00  0.00           H  
ATOM   4674  CD2 LEU B 291     -21.483  -2.998  14.715  1.00  0.00           C  
ATOM   4675 HD21 LEU B 291     -21.983  -2.239  14.115  1.00  0.00           H  
ATOM   4676 HD22 LEU B 291     -21.770  -2.871  15.758  1.00  0.00           H  
ATOM   4677 HD23 LEU B 291     -20.403  -2.885  14.618  1.00  0.00           H  
ATOM   4678  C   LEU B 291     -23.569  -6.095  12.413  1.00  0.00           C  
ATOM   4679  O   LEU B 291     -24.421  -5.273  12.074  1.00  0.00           O  
ATOM   4680  N   ARG B 292     -23.882  -7.192  13.113  1.00  0.00           N  
ATOM   4681  H   ARG B 292     -23.126  -7.803  13.381  1.00  0.00           H  
ATOM   4682  CA  ARG B 292     -25.189  -7.378  13.766  1.00  0.00           C  
ATOM   4683  HA  ARG B 292     -25.946  -6.883  13.160  1.00  0.00           H  
ATOM   4684  CB  ARG B 292     -25.557  -8.864  13.888  1.00  0.00           C  
ATOM   4685  HB2 ARG B 292     -24.683  -9.440  14.198  1.00  0.00           H  
ATOM   4686  HB3 ARG B 292     -26.322  -8.971  14.659  1.00  0.00           H  
ATOM   4687  CG  ARG B 292     -26.130  -9.428  12.580  1.00  0.00           C  
ATOM   4688  HG2 ARG B 292     -27.010  -8.849  12.296  1.00  0.00           H  
ATOM   4689  HG3 ARG B 292     -25.380  -9.358  11.793  1.00  0.00           H  
ATOM   4690  CD  ARG B 292     -26.527 -10.895  12.775  1.00  0.00           C  
ATOM   4691  HD2 ARG B 292     -25.612 -11.474  12.915  1.00  0.00           H  
ATOM   4692  HD3 ARG B 292     -27.134 -10.984  13.678  1.00  0.00           H  
ATOM   4693  NE  ARG B 292     -27.306 -11.420  11.635  1.00  0.00           N  
ATOM   4694  HE  ARG B 292     -27.890 -10.766  11.122  1.00  0.00           H  
ATOM   4695  CZ  ARG B 292     -27.394 -12.677  11.249  1.00  0.00           C  
ATOM   4696  NH1 ARG B 292     -26.696 -13.628  11.801  1.00  0.00           N  
ATOM   4697 HH11 ARG B 292     -26.047 -13.390  12.529  1.00  0.00           H  
ATOM   4698 HH12 ARG B 292     -26.780 -14.572  11.481  1.00  0.00           H  
ATOM   4699  NH2 ARG B 292     -28.208 -13.001  10.287  1.00  0.00           N  
ATOM   4700 HH21 ARG B 292     -28.742 -12.243   9.865  1.00  0.00           H  
ATOM   4701 HH22 ARG B 292     -28.294 -13.945   9.969  1.00  0.00           H  
ATOM   4702  C   ARG B 292     -25.230  -6.698  15.135  1.00  0.00           C  
ATOM   4703  O   ARG B 292     -24.227  -6.661  15.841  1.00  0.00           O  
ATOM   4704  N   ILE B 293     -26.407  -6.211  15.528  1.00  0.00           N  
ATOM   4705  H   ILE B 293     -27.189  -6.283  14.880  1.00  0.00           H  
ATOM   4706  CA  ILE B 293     -26.666  -5.598  16.843  1.00  0.00           C  
ATOM   4707  HA  ILE B 293     -25.959  -6.001  17.568  1.00  0.00           H  
ATOM   4708  CB  ILE B 293     -26.495  -4.054  16.792  1.00  0.00           C  
ATOM   4709  HB  ILE B 293     -27.244  -3.651  16.109  1.00  0.00           H  
ATOM   4710  CG2 ILE B 293     -26.740  -3.432  18.180  1.00  0.00           C  
ATOM   4711 HG21 ILE B 293     -27.741  -3.664  18.534  1.00  0.00           H  
ATOM   4712 HG22 ILE B 293     -26.687  -2.345  18.130  1.00  0.00           H  
ATOM   4713 HG23 ILE B 293     -26.004  -3.797  18.896  1.00  0.00           H  
ATOM   4714  CG1 ILE B 293     -25.106  -3.640  16.256  1.00  0.00           C  
ATOM   4715 HG12 ILE B 293     -24.324  -4.107  16.857  1.00  0.00           H  
ATOM   4716 HG13 ILE B 293     -25.015  -3.990  15.230  1.00  0.00           H  
ATOM   4717  CD1 ILE B 293     -24.859  -2.131  16.220  1.00  0.00           C  
ATOM   4718 HD11 ILE B 293     -25.701  -1.630  15.743  1.00  0.00           H  
ATOM   4719 HD12 ILE B 293     -24.719  -1.746  17.229  1.00  0.00           H  
ATOM   4720 HD13 ILE B 293     -23.957  -1.928  15.647  1.00  0.00           H  
ATOM   4721  C   ILE B 293     -28.083  -5.972  17.288  1.00  0.00           C  
ATOM   4722  O   ILE B 293     -29.010  -5.867  16.493  1.00  0.00           O  
ATOM   4723  N   ALA B 294     -28.284  -6.379  18.544  1.00  0.00           N  
ATOM   4724  H   ALA B 294     -27.510  -6.454  19.182  1.00  0.00           H  
ATOM   4725  CA  ALA B 294     -29.637  -6.559  19.068  1.00  0.00           C  
ATOM   4726  HA  ALA B 294     -30.207  -7.169  18.362  1.00  0.00           H  
ATOM   4727  CB  ALA B 294     -29.579  -7.327  20.392  1.00  0.00           C  
ATOM   4728  HB1 ALA B 294     -28.937  -6.812  21.100  1.00  0.00           H  
ATOM   4729  HB2 ALA B 294     -30.585  -7.408  20.808  1.00  0.00           H  
ATOM   4730  HB3 ALA B 294     -29.189  -8.331  20.218  1.00  0.00           H  
ATOM   4731  C   ALA B 294     -30.329  -5.189  19.193  1.00  0.00           C  
ATOM   4732  O   ALA B 294     -29.847  -4.307  19.911  1.00  0.00           O  
ATOM   4733  N   ALA B 295     -31.444  -4.997  18.492  1.00  0.00           N  
ATOM   4734  H   ALA B 295     -31.823  -5.792  17.986  1.00  0.00           H  
ATOM   4735  CA  ALA B 295     -32.201  -3.748  18.440  1.00  0.00           C  
ATOM   4736  HA  ALA B 295     -31.548  -2.957  18.073  1.00  0.00           H  
ATOM   4737  CB  ALA B 295     -33.355  -3.926  17.445  1.00  0.00           C  
ATOM   4738  HB1 ALA B 295     -32.966  -4.224  16.472  1.00  0.00           H  
ATOM   4739  HB2 ALA B 295     -34.046  -4.693  17.805  1.00  0.00           H  
ATOM   4740  HB3 ALA B 295     -33.895  -2.984  17.339  1.00  0.00           H  
ATOM   4741  C   ALA B 295     -32.713  -3.324  19.826  1.00  0.00           C  
ATOM   4742  O   ALA B 295     -32.785  -2.134  20.107  1.00  0.00           O  
ATOM   4743  N   SER B 296     -32.966  -4.278  20.726  1.00  0.00           N  
ATOM   4744  H   SER B 296     -32.870  -5.239  20.435  1.00  0.00           H  
ATOM   4745  CA  SER B 296     -33.300  -4.047  22.140  1.00  0.00           C  
ATOM   4746  HA  SER B 296     -34.122  -3.332  22.191  1.00  0.00           H  
ATOM   4747  CB  SER B 296     -33.781  -5.370  22.739  1.00  0.00           C  
ATOM   4748  HB2 SER B 296     -33.990  -5.245  23.803  1.00  0.00           H  
ATOM   4749  HB3 SER B 296     -34.700  -5.676  22.235  1.00  0.00           H  
ATOM   4750  OG  SER B 296     -32.796  -6.371  22.555  1.00  0.00           O  
ATOM   4751  HG  SER B 296     -33.207  -7.224  22.735  1.00  0.00           H  
ATOM   4752  C   SER B 296     -32.151  -3.463  22.984  1.00  0.00           C  
ATOM   4753  O   SER B 296     -32.363  -3.116  24.144  1.00  0.00           O  
ATOM   4754  N   THR B 297     -30.938  -3.317  22.430  1.00  0.00           N  
ATOM   4755  H   THR B 297     -30.804  -3.648  21.482  1.00  0.00           H  
ATOM   4756  CA  THR B 297     -29.883  -2.492  23.050  1.00  0.00           C  
ATOM   4757  HA  THR B 297     -29.925  -2.639  24.129  1.00  0.00           H  
ATOM   4758  CB  THR B 297     -28.463  -2.878  22.596  1.00  0.00           C  
ATOM   4759  HB  THR B 297     -27.760  -2.281  23.176  1.00  0.00           H  
ATOM   4760  CG2 THR B 297     -28.126  -4.342  22.858  1.00  0.00           C  
ATOM   4761 HG21 THR B 297     -28.173  -4.539  23.929  1.00  0.00           H  
ATOM   4762 HG22 THR B 297     -28.841  -4.987  22.353  1.00  0.00           H  
ATOM   4763 HG23 THR B 297     -27.121  -4.561  22.500  1.00  0.00           H  
ATOM   4764  OG1 THR B 297     -28.216  -2.595  21.236  1.00  0.00           O  
ATOM   4765  HG1 THR B 297     -28.781  -3.185  20.701  1.00  0.00           H  
ATOM   4766  C   THR B 297     -30.097  -0.994  22.809  1.00  0.00           C  
ATOM   4767  O   THR B 297     -29.470  -0.183  23.492  1.00  0.00           O  
ATOM   4768  N   LEU B 298     -30.938  -0.613  21.846  1.00  0.00           N  
ATOM   4769  H   LEU B 298     -31.489  -1.326  21.381  1.00  0.00           H  
ATOM   4770  CA  LEU B 298     -31.275   0.761  21.482  1.00  0.00           C  
ATOM   4771  HA  LEU B 298     -30.536   1.447  21.899  1.00  0.00           H  
ATOM   4772  CB  LEU B 298     -31.248   0.892  19.942  1.00  0.00           C  
ATOM   4773  HB2 LEU B 298     -32.063   0.295  19.534  1.00  0.00           H  
ATOM   4774  HB3 LEU B 298     -31.445   1.927  19.666  1.00  0.00           H  
ATOM   4775  CG  LEU B 298     -29.931   0.444  19.276  1.00  0.00           C  
ATOM   4776  HG  LEU B 298     -29.672  -0.566  19.593  1.00  0.00           H  
ATOM   4777  CD1 LEU B 298     -30.095   0.412  17.761  1.00  0.00           C  
ATOM   4778 HD11 LEU B 298     -30.391   1.401  17.409  1.00  0.00           H  
ATOM   4779 HD12 LEU B 298     -29.166   0.106  17.284  1.00  0.00           H  
ATOM   4780 HD13 LEU B 298     -30.886  -0.292  17.505  1.00  0.00           H  
ATOM   4781  CD2 LEU B 298     -28.763   1.376  19.615  1.00  0.00           C  
ATOM   4782 HD21 LEU B 298     -28.987   2.386  19.272  1.00  0.00           H  
ATOM   4783 HD22 LEU B 298     -28.597   1.385  20.690  1.00  0.00           H  
ATOM   4784 HD23 LEU B 298     -27.857   1.026  19.123  1.00  0.00           H  
ATOM   4785  C   LEU B 298     -32.643   1.146  22.069  1.00  0.00           C  
ATOM   4786  O   LEU B 298     -33.412   0.302  22.530  1.00  0.00           O  
ATOM   4787  N   LYS B 299     -32.952   2.440  22.074  1.00  0.00           N  
ATOM   4788  H   LYS B 299     -32.280   3.096  21.688  1.00  0.00           H  
ATOM   4789  CA  LYS B 299     -34.248   2.971  22.513  1.00  0.00           C  
ATOM   4790  HA  LYS B 299     -34.629   2.354  23.327  1.00  0.00           H  
ATOM   4791  CB  LYS B 299     -34.059   4.409  23.026  1.00  0.00           C  
ATOM   4792  HB2 LYS B 299     -33.646   5.020  22.222  1.00  0.00           H  
ATOM   4793  HB3 LYS B 299     -35.027   4.822  23.313  1.00  0.00           H  
ATOM   4794  CG  LYS B 299     -33.111   4.446  24.241  1.00  0.00           C  
ATOM   4795  HG2 LYS B 299     -33.615   3.986  25.093  1.00  0.00           H  
ATOM   4796  HG3 LYS B 299     -32.215   3.862  24.029  1.00  0.00           H  
ATOM   4797  CD  LYS B 299     -32.653   5.858  24.623  1.00  0.00           C  
ATOM   4798  HD2 LYS B 299     -32.224   6.357  23.751  1.00  0.00           H  
ATOM   4799  HD3 LYS B 299     -33.502   6.431  24.999  1.00  0.00           H  
ATOM   4800  CE  LYS B 299     -31.575   5.701  25.702  1.00  0.00           C  
ATOM   4801  HE2 LYS B 299     -31.969   5.056  26.490  1.00  0.00           H  
ATOM   4802  HE3 LYS B 299     -30.712   5.197  25.254  1.00  0.00           H  
ATOM   4803  NZ  LYS B 299     -31.147   6.991  26.285  1.00  0.00           N  
ATOM   4804  HZ1 LYS B 299     -30.458   6.874  27.012  1.00  0.00           H  
ATOM   4805  HZ2 LYS B 299     -30.659   7.601  25.620  1.00  0.00           H  
ATOM   4806  HZ3 LYS B 299     -31.908   7.553  26.629  1.00  0.00           H  
ATOM   4807  C   LYS B 299     -35.238   2.886  21.348  1.00  0.00           C  
ATOM   4808  O   LYS B 299     -34.910   3.309  20.243  1.00  0.00           O  
ATOM   4809  N   SER B 300     -36.447   2.372  21.586  1.00  0.00           N  
ATOM   4810  H   SER B 300     -36.675   2.049  22.509  1.00  0.00           H  
ATOM   4811  CA  SER B 300     -37.502   2.389  20.565  1.00  0.00           C  
ATOM   4812  HA  SER B 300     -37.005   2.291  19.606  1.00  0.00           H  
ATOM   4813  CB  SER B 300     -38.435   1.182  20.695  1.00  0.00           C  
ATOM   4814  HB2 SER B 300     -37.839   0.274  20.798  1.00  0.00           H  
ATOM   4815  HB3 SER B 300     -39.068   1.302  21.578  1.00  0.00           H  
ATOM   4816  OG  SER B 300     -39.246   1.070  19.544  1.00  0.00           O  
ATOM   4817  HG  SER B 300     -38.668   1.083  18.740  1.00  0.00           H  
ATOM   4818  C   SER B 300     -38.249   3.729  20.519  1.00  0.00           C  
ATOM   4819  O   SER B 300     -38.217   4.492  21.487  1.00  0.00           O  
ATOM   4820  N   GLY B 301     -38.856   4.049  19.374  1.00  0.00           N  
ATOM   4821  H   GLY B 301     -38.787   3.389  18.595  1.00  0.00           H  
ATOM   4822  CA  GLY B 301     -39.503   5.330  19.063  1.00  0.00           C  
ATOM   4823  HA2 GLY B 301     -40.146   5.176  18.196  1.00  0.00           H  
ATOM   4824  HA3 GLY B 301     -40.123   5.639  19.903  1.00  0.00           H  
ATOM   4825  C   GLY B 301     -38.529   6.470  18.731  1.00  0.00           C  
ATOM   4826  O   GLY B 301     -38.967   7.597  18.499  1.00  0.00           O  
ATOM   4827  N   ILE B 302     -37.224   6.183  18.700  1.00  0.00           N  
ATOM   4828  H   ILE B 302     -36.987   5.202  18.764  1.00  0.00           H  
ATOM   4829  CA  ILE B 302     -36.097   7.131  18.654  1.00  0.00           C  
ATOM   4830  HA  ILE B 302     -36.478   8.150  18.706  1.00  0.00           H  
ATOM   4831  CB  ILE B 302     -35.196   6.869  19.890  1.00  0.00           C  
ATOM   4832  HB  ILE B 302     -35.026   5.795  19.934  1.00  0.00           H  
ATOM   4833  CG2 ILE B 302     -33.799   7.504  19.809  1.00  0.00           C  
ATOM   4834 HG21 ILE B 302     -33.881   8.568  19.610  1.00  0.00           H  
ATOM   4835 HG22 ILE B 302     -33.261   7.346  20.744  1.00  0.00           H  
ATOM   4836 HG23 ILE B 302     -33.225   7.040  19.009  1.00  0.00           H  
ATOM   4837  CG1 ILE B 302     -35.882   7.264  21.220  1.00  0.00           C  
ATOM   4838 HG12 ILE B 302     -36.845   6.759  21.290  1.00  0.00           H  
ATOM   4839 HG13 ILE B 302     -35.271   6.898  22.044  1.00  0.00           H  
ATOM   4840  CD1 ILE B 302     -36.109   8.765  21.443  1.00  0.00           C  
ATOM   4841 HD11 ILE B 302     -35.154   9.280  21.522  1.00  0.00           H  
ATOM   4842 HD12 ILE B 302     -36.693   9.191  20.629  1.00  0.00           H  
ATOM   4843 HD13 ILE B 302     -36.654   8.907  22.376  1.00  0.00           H  
ATOM   4844  C   ILE B 302     -35.329   7.006  17.329  1.00  0.00           C  
ATOM   4845  O   ILE B 302     -35.226   5.915  16.768  1.00  0.00           O  
ATOM   4846  N   SER B 303     -34.734   8.096  16.834  1.00  0.00           N  
ATOM   4847  H   SER B 303     -34.777   8.963  17.361  1.00  0.00           H  
ATOM   4848  CA  SER B 303     -33.856   8.035  15.657  1.00  0.00           C  
ATOM   4849  HA  SER B 303     -34.152   7.173  15.064  1.00  0.00           H  
ATOM   4850  CB  SER B 303     -34.071   9.242  14.748  1.00  0.00           C  
ATOM   4851  HB2 SER B 303     -35.130   9.323  14.503  1.00  0.00           H  
ATOM   4852  HB3 SER B 303     -33.769  10.148  15.270  1.00  0.00           H  
ATOM   4853  OG  SER B 303     -33.324   9.102  13.553  1.00  0.00           O  
ATOM   4854  HG  SER B 303     -33.502   8.216  13.181  1.00  0.00           H  
ATOM   4855  C   SER B 303     -32.385   7.823  16.038  1.00  0.00           C  
ATOM   4856  O   SER B 303     -31.876   8.398  17.007  1.00  0.00           O  
ATOM   4857  N   TYR B 304     -31.694   7.002  15.246  1.00  0.00           N  
ATOM   4858  H   TYR B 304     -32.162   6.624  14.432  1.00  0.00           H  
ATOM   4859  CA  TYR B 304     -30.293   6.624  15.428  1.00  0.00           C  
ATOM   4860  HA  TYR B 304     -29.820   7.314  16.127  1.00  0.00           H  
ATOM   4861  CB  TYR B 304     -30.182   5.211  16.019  1.00  0.00           C  
ATOM   4862  HB2 TYR B 304     -30.887   4.559  15.505  1.00  0.00           H  
ATOM   4863  HB3 TYR B 304     -29.185   4.819  15.816  1.00  0.00           H  
ATOM   4864  CG  TYR B 304     -30.404   5.104  17.515  1.00  0.00           C  
ATOM   4865  CD1 TYR B 304     -29.313   5.225  18.402  1.00  0.00           C  
ATOM   4866  HD1 TYR B 304     -28.324   5.421  18.011  1.00  0.00           H  
ATOM   4867  CE1 TYR B 304     -29.499   5.067  19.791  1.00  0.00           C  
ATOM   4868  HE1 TYR B 304     -28.663   5.150  20.472  1.00  0.00           H  
ATOM   4869  CZ  TYR B 304     -30.785   4.779  20.291  1.00  0.00           C  
ATOM   4870  OH  TYR B 304     -30.992   4.567  21.617  1.00  0.00           O  
ATOM   4871  HH  TYR B 304     -30.252   4.853  22.202  1.00  0.00           H  
ATOM   4872  CE2 TYR B 304     -31.873   4.667  19.401  1.00  0.00           C  
ATOM   4873  HE2 TYR B 304     -32.853   4.447  19.786  1.00  0.00           H  
ATOM   4874  CD2 TYR B 304     -31.688   4.831  18.017  1.00  0.00           C  
ATOM   4875  HD2 TYR B 304     -32.532   4.735  17.345  1.00  0.00           H  
ATOM   4876  C   TYR B 304     -29.505   6.713  14.117  1.00  0.00           C  
ATOM   4877  O   TYR B 304     -30.053   6.674  13.009  1.00  0.00           O  
ATOM   4878  N   ARG B 305     -28.185   6.842  14.282  1.00  0.00           N  
ATOM   4879  H   ARG B 305     -27.847   6.871  15.242  1.00  0.00           H  
ATOM   4880  CA  ARG B 305     -27.166   6.956  13.235  1.00  0.00           C  
ATOM   4881  HA  ARG B 305     -27.610   6.710  12.272  1.00  0.00           H  
ATOM   4882  CB  ARG B 305     -26.615   8.387  13.210  1.00  0.00           C  
ATOM   4883  HB2 ARG B 305     -26.564   8.786  14.226  1.00  0.00           H  
ATOM   4884  HB3 ARG B 305     -25.596   8.356  12.820  1.00  0.00           H  
ATOM   4885  CG  ARG B 305     -27.420   9.328  12.315  1.00  0.00           C  
ATOM   4886  HG2 ARG B 305     -27.446   8.920  11.308  1.00  0.00           H  
ATOM   4887  HG3 ARG B 305     -28.436   9.450  12.694  1.00  0.00           H  
ATOM   4888  CD  ARG B 305     -26.687  10.670  12.302  1.00  0.00           C  
ATOM   4889  HD2 ARG B 305     -26.956  11.231  13.193  1.00  0.00           H  
ATOM   4890  HD3 ARG B 305     -25.619  10.477  12.347  1.00  0.00           H  
ATOM   4891  NE  ARG B 305     -26.892  11.432  11.064  1.00  0.00           N  
ATOM   4892  HE  ARG B 305     -26.751  10.919  10.210  1.00  0.00           H  
ATOM   4893  CZ  ARG B 305     -26.877  12.748  10.978  1.00  0.00           C  
ATOM   4894  NH1 ARG B 305     -27.070  13.557  11.978  1.00  0.00           N  
ATOM   4895 HH11 ARG B 305     -27.501  13.175  12.834  1.00  0.00           H  
ATOM   4896 HH12 ARG B 305     -27.152  14.543  11.857  1.00  0.00           H  
ATOM   4897  NH2 ARG B 305     -26.614  13.297   9.829  1.00  0.00           N  
ATOM   4898 HH21 ARG B 305     -26.456  12.721   9.024  1.00  0.00           H  
ATOM   4899 HH22 ARG B 305     -26.535  14.292   9.778  1.00  0.00           H  
ATOM   4900  C   ARG B 305     -25.995   6.008  13.456  1.00  0.00           C  
ATOM   4901  O   ARG B 305     -25.655   5.682  14.591  1.00  0.00           O  
ATOM   4902  N   ALA B 306     -25.319   5.672  12.355  1.00  0.00           N  
ATOM   4903  H   ALA B 306     -25.660   6.029  11.468  1.00  0.00           H  
ATOM   4904  CA  ALA B 306     -24.042   4.962  12.343  1.00  0.00           C  
ATOM   4905  HA  ALA B 306     -23.596   5.037  13.333  1.00  0.00           H  
ATOM   4906  CB  ALA B 306     -24.282   3.476  12.048  1.00  0.00           C  
ATOM   4907  HB1 ALA B 306     -23.349   2.924  12.161  1.00  0.00           H  
ATOM   4908  HB2 ALA B 306     -25.021   3.068  12.736  1.00  0.00           H  
ATOM   4909  HB3 ALA B 306     -24.649   3.345  11.032  1.00  0.00           H  
ATOM   4910  C   ALA B 306     -23.044   5.563  11.337  1.00  0.00           C  
ATOM   4911  O   ALA B 306     -23.428   6.057  10.276  1.00  0.00           O  
ATOM   4912  N   ARG B 307     -21.748   5.453  11.649  1.00  0.00           N  
ATOM   4913  H   ARG B 307     -21.535   5.071  12.572  1.00  0.00           H  
ATOM   4914  CA  ARG B 307     -20.601   5.646  10.741  1.00  0.00           C  
ATOM   4915  HA  ARG B 307     -20.928   5.482   9.716  1.00  0.00           H  
ATOM   4916  CB  ARG B 307     -20.073   7.090  10.804  1.00  0.00           C  
ATOM   4917  HB2 ARG B 307     -19.298   7.218  10.047  1.00  0.00           H  
ATOM   4918  HB3 ARG B 307     -20.893   7.768  10.562  1.00  0.00           H  
ATOM   4919  CG  ARG B 307     -19.494   7.467  12.173  1.00  0.00           C  
ATOM   4920  HG2 ARG B 307     -20.227   7.263  12.952  1.00  0.00           H  
ATOM   4921  HG3 ARG B 307     -18.614   6.864  12.376  1.00  0.00           H  
ATOM   4922  CD  ARG B 307     -19.108   8.948  12.222  1.00  0.00           C  
ATOM   4923  HD2 ARG B 307     -18.300   9.135  11.517  1.00  0.00           H  
ATOM   4924  HD3 ARG B 307     -19.972   9.550  11.935  1.00  0.00           H  
ATOM   4925  NE  ARG B 307     -18.693   9.316  13.581  1.00  0.00           N  
ATOM   4926  HE  ARG B 307     -18.929   8.664  14.322  1.00  0.00           H  
ATOM   4927  CZ  ARG B 307     -18.186  10.456  13.999  1.00  0.00           C  
ATOM   4928  NH1 ARG B 307     -17.831  11.414  13.188  1.00  0.00           N  
ATOM   4929 HH11 ARG B 307     -17.883  11.254  12.199  1.00  0.00           H  
ATOM   4930 HH12 ARG B 307     -17.515  12.294  13.544  1.00  0.00           H  
ATOM   4931  NH2 ARG B 307     -18.073  10.652  15.279  1.00  0.00           N  
ATOM   4932 HH21 ARG B 307     -18.392   9.905  15.892  1.00  0.00           H  
ATOM   4933 HH22 ARG B 307     -17.744  11.523  15.643  1.00  0.00           H  
ATOM   4934  C   ARG B 307     -19.529   4.594  11.036  1.00  0.00           C  
ATOM   4935  O   ARG B 307     -19.499   4.053  12.141  1.00  0.00           O  
ATOM   4936  N   VAL B 308     -18.642   4.305  10.089  1.00  0.00           N  
ATOM   4937  H   VAL B 308     -18.715   4.792   9.198  1.00  0.00           H
[truncated: 30,538 more chars]
