# Supplementary material for: Insights into receptor structure and dynamics at the surface of living cells
Source: Nat Commun. 2023 Mar 22;14:1596. doi: 10.1038/s41467-023-37284-4 (PMC10033668; doi:10.1038/s41467-023-37284-4)
Supplement: Supplementary file 15 — Source Data [file 41467_2023_37284_MOESM15_ESM.zip › Source data/SI/Supplementary Fig. 24/MD_average_3bpn_K97B.pdb]

ATOM      1  N   CYS A   1      12.651   8.237   1.719  1.00  0.00           N  
ATOM      2  H1  CYS A   1      13.548   8.018   1.284  1.00  0.00           H  
ATOM      3  H2  CYS A   1      12.647   9.189   2.054  1.00  0.00           H  
ATOM      4  H3  CYS A   1      11.920   8.111   1.030  1.00  0.00           H  
ATOM      5  CA  CYS A   1      12.431   7.292   2.829  1.00  0.00           C  
ATOM      6  HA  CYS A   1      13.259   7.374   3.534  1.00  0.00           H  
ATOM      7  CB  CYS A   1      11.110   7.495   3.596  1.00  0.00           C  
ATOM      8  HB2 CYS A   1      11.049   8.492   4.034  1.00  0.00           H  
ATOM      9  HB3 CYS A   1      10.253   7.335   2.934  1.00  0.00           H  
ATOM     10  SG  CYS A   1      11.095   6.245   4.916  1.00  0.00           S  
ATOM     11  HG  CYS A   1       9.826   6.412   5.368  1.00  0.00           H  
ATOM     12  C   CYS A   1      12.487   5.909   2.226  1.00  0.00           C  
ATOM     13  O   CYS A   1      11.638   5.569   1.406  1.00  0.00           O  
ATOM     14  N   ASP A   2      13.509   5.141   2.581  1.00  0.00           N  
ATOM     15  H   ASP A   2      14.189   5.498   3.237  1.00  0.00           H  
ATOM     16  CA  ASP A   2      13.989   4.066   1.714  1.00  0.00           C  
ATOM     17  HA  ASP A   2      13.560   4.211   0.720  1.00  0.00           H  
ATOM     18  CB  ASP A   2      15.506   4.215   1.506  1.00  0.00           C  
ATOM     19  HB2 ASP A   2      16.011   4.142   2.472  1.00  0.00           H  
ATOM     20  HB3 ASP A   2      15.857   3.394   0.877  1.00  0.00           H  
ATOM     21  CG  ASP A   2      15.874   5.565   0.838  1.00  0.00           C  
ATOM     22  OD1 ASP A   2      16.839   5.559   0.052  1.00  0.00           O  
ATOM     23  OD2 ASP A   2      15.175   6.591   1.078  1.00  0.00           O  
ATOM     24  C   ASP A   2      13.437   2.715   2.183  1.00  0.00           C  
ATOM     25  O   ASP A   2      14.046   1.655   2.064  1.00  0.00           O  
ATOM     26  N   ILE A   3      12.208   2.780   2.702  1.00  0.00           N  
ATOM     27  H   ILE A   3      11.788   3.699   2.733  1.00  0.00           H  
ATOM     28  CA  ILE A   3      11.390   1.670   3.183  1.00  0.00           C  
ATOM     29  HA  ILE A   3      11.982   1.144   3.933  1.00  0.00           H  
ATOM     30  CB  ILE A   3      10.136   2.242   3.877  1.00  0.00           C  
ATOM     31  HB  ILE A   3      10.472   3.074   4.499  1.00  0.00           H  
ATOM     32  CG2 ILE A   3       9.117   2.796   2.865  1.00  0.00           C  
ATOM     33 HG21 ILE A   3       8.322   3.319   3.395  1.00  0.00           H  
ATOM     34 HG22 ILE A   3       9.592   3.503   2.185  1.00  0.00           H  
ATOM     35 HG23 ILE A   3       8.669   1.986   2.288  1.00  0.00           H  
ATOM     36  CG1 ILE A   3       9.486   1.203   4.813  1.00  0.00           C  
ATOM     37 HG12 ILE A   3       8.829   0.544   4.246  1.00  0.00           H  
ATOM     38 HG13 ILE A   3      10.264   0.596   5.275  1.00  0.00           H  
ATOM     39  CD1 ILE A   3       8.700   1.866   5.950  1.00  0.00           C  
ATOM     40 HD11 ILE A   3       8.248   1.095   6.574  1.00  0.00           H  
ATOM     41 HD12 ILE A   3       9.371   2.470   6.561  1.00  0.00           H  
ATOM     42 HD13 ILE A   3       7.915   2.507   5.552  1.00  0.00           H  
ATOM     43  C   ILE A   3      11.077   0.652   2.080  1.00  0.00           C  
ATOM     44  O   ILE A   3      10.808  -0.502   2.394  1.00  0.00           O  
ATOM     45  N   THR A   4      11.288   1.006   0.806  1.00  0.00           N  
ATOM     46  H   THR A   4      11.475   1.981   0.624  1.00  0.00           H  
ATOM     47  CA  THR A   4      11.465   0.055  -0.305  1.00  0.00           C  
ATOM     48  HA  THR A   4      10.496  -0.359  -0.572  1.00  0.00           H  
ATOM     49  CB  THR A   4      12.011   0.797  -1.541  1.00  0.00           C  
ATOM     50  HB  THR A   4      12.877   1.391  -1.247  1.00  0.00           H  
ATOM     51  CG2 THR A   4      12.416  -0.121  -2.692  1.00  0.00           C  
ATOM     52 HG21 THR A   4      11.575  -0.751  -2.981  1.00  0.00           H  
ATOM     53 HG22 THR A   4      12.722   0.482  -3.547  1.00  0.00           H  
ATOM     54 HG23 THR A   4      13.253  -0.752  -2.399  1.00  0.00           H  
ATOM     55  OG1 THR A   4      11.039   1.646  -2.103  1.00  0.00           O  
ATOM     56  HG1 THR A   4      10.377   1.894  -1.431  1.00  0.00           H  
ATOM     57  C   THR A   4      12.391  -1.119   0.069  1.00  0.00           C  
ATOM     58  O   THR A   4      12.117  -2.242  -0.336  1.00  0.00           O  
ATOM     59  N   LEU A   5      13.436  -0.918   0.887  1.00  0.00           N  
ATOM     60  H   LEU A   5      13.628   0.022   1.220  1.00  0.00           H  
ATOM     61  CA  LEU A   5      14.332  -2.000   1.329  1.00  0.00           C  
ATOM     62  HA  LEU A   5      14.524  -2.622   0.456  1.00  0.00           H  
ATOM     63  CB  LEU A   5      15.679  -1.386   1.754  1.00  0.00           C  
ATOM     64  HB2 LEU A   5      16.021  -0.722   0.956  1.00  0.00           H  
ATOM     65  HB3 LEU A   5      15.521  -0.782   2.647  1.00  0.00           H  
ATOM     66  CG  LEU A   5      16.802  -2.408   2.040  1.00  0.00           C  
ATOM     67  HG  LEU A   5      16.522  -3.033   2.885  1.00  0.00           H  
ATOM     68  CD1 LEU A   5      17.126  -3.302   0.839  1.00  0.00           C  
ATOM     69 HD11 LEU A   5      17.379  -2.692  -0.026  1.00  0.00           H  
ATOM     70 HD12 LEU A   5      16.275  -3.938   0.605  1.00  0.00           H  
ATOM     71 HD13 LEU A   5      17.966  -3.951   1.084  1.00  0.00           H  
ATOM     72  CD2 LEU A   5      18.074  -1.654   2.414  1.00  0.00           C  
ATOM     73 HD21 LEU A   5      17.906  -1.063   3.314  1.00  0.00           H  
ATOM     74 HD22 LEU A   5      18.376  -0.992   1.603  1.00  0.00           H  
ATOM     75 HD23 LEU A   5      18.882  -2.357   2.610  1.00  0.00           H  
ATOM     76  C   LEU A   5      13.728  -2.944   2.396  1.00  0.00           C  
ATOM     77  O   LEU A   5      14.174  -4.080   2.523  1.00  0.00           O  
ATOM     78  N   GLN A   6      12.677  -2.535   3.119  1.00  0.00           N  
ATOM     79  H   GLN A   6      12.309  -1.614   2.920  1.00  0.00           H  
ATOM     80  CA  GLN A   6      11.819  -3.435   3.919  1.00  0.00           C  
ATOM     81  HA  GLN A   6      12.414  -4.269   4.297  1.00  0.00           H  
ATOM     82  CB  GLN A   6      11.212  -2.682   5.119  1.00  0.00           C  
ATOM     83  HB2 GLN A   6      10.805  -1.727   4.786  1.00  0.00           H  
ATOM     84  HB3 GLN A   6      10.381  -3.276   5.503  1.00  0.00           H  
ATOM     85  CG  GLN A   6      12.202  -2.443   6.272  1.00  0.00           C  
ATOM     86  HG2 GLN A   6      12.677  -3.392   6.518  1.00  0.00           H  
ATOM     87  HG3 GLN A   6      12.968  -1.733   5.961  1.00  0.00           H  
ATOM     88  CD  GLN A   6      11.489  -1.939   7.533  1.00  0.00           C  
ATOM     89  OE1 GLN A   6      10.665  -2.619   8.130  1.00  0.00           O  
ATOM     90  NE2 GLN A   6      11.735  -0.728   8.006  1.00  0.00           N  
ATOM     91 HE21 GLN A   6      11.225  -0.466   8.825  1.00  0.00           H  
ATOM     92 HE22 GLN A   6      12.362  -0.108   7.530  1.00  0.00           H  
ATOM     93  C   GLN A   6      10.676  -4.031   3.077  1.00  0.00           C  
ATOM     94  O   GLN A   6      10.374  -5.224   3.167  1.00  0.00           O  
ATOM     95  N   GLU A   7      10.046  -3.216   2.230  1.00  0.00           N  
ATOM     96  H   GLU A   7      10.327  -2.241   2.219  1.00  0.00           H  
ATOM     97  CA  GLU A   7       8.947  -3.632   1.355  1.00  0.00           C  
ATOM     98  HA  GLU A   7       8.137  -4.023   1.969  1.00  0.00           H  
ATOM     99  CB  GLU A   7       8.406  -2.435   0.558  1.00  0.00           C  
ATOM    100  HB2 GLU A   7       9.228  -1.962   0.025  1.00  0.00           H  
ATOM    101  HB3 GLU A   7       7.696  -2.794  -0.184  1.00  0.00           H  
ATOM    102  CG  GLU A   7       7.695  -1.409   1.454  1.00  0.00           C  
ATOM    103  HG2 GLU A   7       6.907  -1.911   2.010  1.00  0.00           H  
ATOM    104  HG3 GLU A   7       8.391  -1.014   2.191  1.00  0.00           H  
ATOM    105  CD  GLU A   7       7.090  -0.237   0.673  1.00  0.00           C  
ATOM    106  OE1 GLU A   7       7.573   0.069  -0.442  1.00  0.00           O  
ATOM    107  OE2 GLU A   7       6.161   0.416   1.203  1.00  0.00           O  
ATOM    108  C   GLU A   7       9.388  -4.763   0.421  1.00  0.00           C  
ATOM    109  O   GLU A   7       8.714  -5.785   0.349  1.00  0.00           O  
ATOM    110  N   ILE A   8      10.570  -4.663  -0.197  1.00  0.00           N  
ATOM    111  H   ILE A   8      11.085  -3.787  -0.126  1.00  0.00           H  
ATOM    112  CA  ILE A   8      11.114  -5.726  -1.054  1.00  0.00           C  
ATOM    113  HA  ILE A   8      10.348  -5.934  -1.800  1.00  0.00           H  
ATOM    114  CB  ILE A   8      12.366  -5.205  -1.793  1.00  0.00           C  
ATOM    115  HB  ILE A   8      12.139  -4.204  -2.159  1.00  0.00           H  
ATOM    116  CG2 ILE A   8      13.599  -5.110  -0.876  1.00  0.00           C  
ATOM    117 HG21 ILE A   8      14.376  -4.519  -1.360  1.00  0.00           H  
ATOM    118 HG22 ILE A   8      13.329  -4.617   0.055  1.00  0.00           H  
ATOM    119 HG23 ILE A   8      13.999  -6.101  -0.654  1.00  0.00           H  
ATOM    120  CG1 ILE A   8      12.656  -6.092  -3.016  1.00  0.00           C  
ATOM    121 HG12 ILE A   8      13.044  -7.056  -2.691  1.00  0.00           H  
ATOM    122 HG13 ILE A   8      11.720  -6.263  -3.546  1.00  0.00           H  
ATOM    123  CD1 ILE A   8      13.644  -5.464  -4.003  1.00  0.00           C  
ATOM    124 HD11 ILE A   8      13.253  -4.517  -4.377  1.00  0.00           H  
ATOM    125 HD12 ILE A   8      14.604  -5.293  -3.521  1.00  0.00           H  
ATOM    126 HD13 ILE A   8      13.790  -6.145  -4.840  1.00  0.00           H  
ATOM    127  C   ILE A   8      11.374  -7.048  -0.301  1.00  0.00           C  
ATOM    128  O   ILE A   8      11.207  -8.127  -0.871  1.00  0.00           O  
ATOM    129  N   ILE A   9      11.734  -6.987   0.989  1.00  0.00           N  
ATOM    130  H   ILE A   9      11.849  -6.070   1.401  1.00  0.00           H  
ATOM    131  CA  ILE A   9      11.892  -8.172   1.856  1.00  0.00           C  
ATOM    132  HA  ILE A   9      12.525  -8.898   1.345  1.00  0.00           H  
ATOM    133  CB  ILE A   9      12.553  -7.793   3.205  1.00  0.00           C  
ATOM    134  HB  ILE A   9      11.987  -6.976   3.641  1.00  0.00           H  
ATOM    135  CG2 ILE A   9      12.499  -8.943   4.229  1.00  0.00           C  
ATOM    136 HG21 ILE A   9      12.897  -9.860   3.792  1.00  0.00           H  
ATOM    137 HG22 ILE A   9      13.080  -8.672   5.110  1.00  0.00           H  
ATOM    138 HG23 ILE A   9      11.470  -9.118   4.547  1.00  0.00           H  
ATOM    139  CG1 ILE A   9      13.996  -7.281   3.029  1.00  0.00           C  
ATOM    140 HG12 ILE A   9      14.022  -6.561   2.214  1.00  0.00           H  
ATOM    141 HG13 ILE A   9      14.286  -6.756   3.940  1.00  0.00           H  
ATOM    142  CD1 ILE A   9      15.049  -8.351   2.740  1.00  0.00           C  
ATOM    143 HD11 ILE A   9      14.796  -8.912   1.840  1.00  0.00           H  
ATOM    144 HD12 ILE A   9      15.996  -7.844   2.589  1.00  0.00           H  
ATOM    145 HD13 ILE A   9      15.155  -9.030   3.586  1.00  0.00           H  
ATOM    146  C   ILE A   9      10.536  -8.844   2.092  1.00  0.00           C  
ATOM    147  O   ILE A   9      10.410 -10.060   1.947  1.00  0.00           O  
ATOM    148  N   LYS A  10       9.502  -8.055   2.408  1.00  0.00           N  
ATOM    149  H   LYS A  10       9.691  -7.059   2.517  1.00  0.00           H  
ATOM    150  CA  LYS A  10       8.105  -8.520   2.489  1.00  0.00           C  
ATOM    151  HA  LYS A  10       8.039  -9.327   3.219  1.00  0.00           H  
ATOM    152  CB  LYS A  10       7.229  -7.345   2.966  1.00  0.00           C  
ATOM    153  HB2 LYS A  10       7.549  -7.039   3.963  1.00  0.00           H  
ATOM    154  HB3 LYS A  10       7.413  -6.495   2.319  1.00  0.00           H  
ATOM    155  CG  LYS A  10       5.712  -7.606   2.974  1.00  0.00           C  
ATOM    156  HG2 LYS A  10       5.201  -6.657   2.837  1.00  0.00           H  
ATOM    157  HG3 LYS A  10       5.413  -8.242   2.141  1.00  0.00           H  
ATOM    158  CD  LYS A  10       5.208  -8.198   4.288  1.00  0.00           C  
ATOM    159  HD2 LYS A  10       5.614  -9.198   4.437  1.00  0.00           H  
ATOM    160  HD3 LYS A  10       5.502  -7.547   5.114  1.00  0.00           H  
ATOM    161  CE  LYS A  10       3.684  -8.246   4.194  1.00  0.00           C  
ATOM    162  HE2 LYS A  10       3.320  -7.282   3.824  1.00  0.00           H  
ATOM    163  HE3 LYS A  10       3.389  -9.008   3.466  1.00  0.00           H  
ATOM    164  NZ  LYS A  10       3.072  -8.516   5.505  1.00  0.00           N  
ATOM    165  HZ1 LYS A  10       3.320  -7.809   6.194  1.00  0.00           H  
ATOM    166  HZ2 LYS A  10       2.056  -8.529   5.414  1.00  0.00           H  
ATOM    167  HZ3 LYS A  10       3.335  -9.420   5.859  1.00  0.00           H  
ATOM    168  C   LYS A  10       7.631  -9.099   1.148  1.00  0.00           C  
ATOM    169  O   LYS A  10       7.006 -10.160   1.151  1.00  0.00           O  
ATOM    170  N   THR A  11       7.924  -8.445   0.021  1.00  0.00           N  
ATOM    171  H   THR A  11       8.334  -7.520   0.095  1.00  0.00           H  
ATOM    172  CA  THR A  11       7.547  -8.905  -1.327  1.00  0.00           C  
ATOM    173  HA  THR A  11       6.468  -9.054  -1.345  1.00  0.00           H  
ATOM    174  CB  THR A  11       7.888  -7.866  -2.418  1.00  0.00           C  
ATOM    175  HB  THR A  11       8.969  -7.772  -2.513  1.00  0.00           H  
ATOM    176  CG2 THR A  11       7.292  -8.259  -3.768  1.00  0.00           C  
ATOM    177 HG21 THR A  11       6.215  -8.401  -3.675  1.00  0.00           H  
ATOM    178 HG22 THR A  11       7.479  -7.466  -4.490  1.00  0.00           H  
ATOM    179 HG23 THR A  11       7.743  -9.181  -4.133  1.00  0.00           H  
ATOM    180  OG1 THR A  11       7.345  -6.599  -2.118  1.00  0.00           O  
ATOM    181  HG1 THR A  11       7.834  -5.938  -2.648  1.00  0.00           H  
ATOM    182  C   THR A  11       8.199 -10.253  -1.644  1.00  0.00           C  
ATOM    183  O   THR A  11       7.497 -11.182  -2.027  1.00  0.00           O  
ATOM    184  N   LEU A  12       9.506 -10.411  -1.398  1.00  0.00           N  
ATOM    185  H   LEU A  12      10.039  -9.607  -1.078  1.00  0.00           H  
ATOM    186  CA  LEU A  12      10.235 -11.667  -1.624  1.00  0.00           C  
ATOM    187  HA  LEU A  12      10.005 -12.011  -2.632  1.00  0.00           H  
ATOM    188  CB  LEU A  12      11.750 -11.395  -1.539  1.00  0.00           C  
ATOM    189  HB2 LEU A  12      11.950 -10.802  -0.645  1.00  0.00           H  
ATOM    190  HB3 LEU A  12      12.277 -12.341  -1.442  1.00  0.00           H  
ATOM    191  CG  LEU A  12      12.282 -10.663  -2.786  1.00  0.00           C  
ATOM    192  HG  LEU A  12      11.569  -9.898  -3.091  1.00  0.00           H  
ATOM    193  CD1 LEU A  12      13.624  -9.980  -2.527  1.00  0.00           C  
ATOM    194 HD11 LEU A  12      13.871  -9.338  -3.371  1.00  0.00           H  
ATOM    195 HD12 LEU A  12      13.558  -9.360  -1.632  1.00  0.00           H  
ATOM    196 HD13 LEU A  12      14.409 -10.717  -2.407  1.00  0.00           H  
ATOM    197  CD2 LEU A  12      12.484 -11.644  -3.945  1.00  0.00           C  
ATOM    198 HD21 LEU A  12      13.271 -12.360  -3.701  1.00  0.00           H  
ATOM    199 HD22 LEU A  12      11.567 -12.189  -4.154  1.00  0.00           H  
ATOM    200 HD23 LEU A  12      12.766 -11.090  -4.838  1.00  0.00           H  
ATOM    201  C   LEU A  12       9.802 -12.807  -0.685  1.00  0.00           C  
ATOM    202  O   LEU A  12       9.674 -13.945  -1.145  1.00  0.00           O  
ATOM    203  N   ASN A  13       9.513 -12.525   0.591  1.00  0.00           N  
ATOM    204  H   ASN A  13       9.713 -11.592   0.940  1.00  0.00           H  
ATOM    205  CA  ASN A  13       8.888 -13.498   1.500  1.00  0.00           C  
ATOM    206  HA  ASN A  13       9.542 -14.366   1.605  1.00  0.00           H  
ATOM    207  CB  ASN A  13       8.658 -12.870   2.897  1.00  0.00           C  
ATOM    208  HB2 ASN A  13       8.146 -11.916   2.783  1.00  0.00           H  
ATOM    209  HB3 ASN A  13       8.001 -13.529   3.465  1.00  0.00           H  
ATOM    210  CG  ASN A  13       9.895 -12.643   3.758  1.00  0.00           C  
ATOM    211  OD1 ASN A  13      10.983 -13.131   3.513  1.00  0.00           O  
ATOM    212  ND2 ASN A  13       9.751 -11.914   4.841  1.00  0.00           N  
ATOM    213 HD21 ASN A  13      10.577 -11.770   5.395  1.00  0.00           H  
ATOM    214 HD22 ASN A  13       8.870 -11.489   5.052  1.00  0.00           H  
ATOM    215  C   ASN A  13       7.558 -14.012   0.905  1.00  0.00           C  
ATOM    216  O   ASN A  13       7.405 -15.200   0.642  1.00  0.00           O  
ATOM    217  N   SER A  14       6.631 -13.095   0.609  1.00  0.00           N  
ATOM    218  H   SER A  14       6.861 -12.123   0.767  1.00  0.00           H  
ATOM    219  CA  SER A  14       5.267 -13.405   0.138  1.00  0.00           C  
ATOM    220  HA  SER A  14       4.779 -14.052   0.869  1.00  0.00           H  
ATOM    221  CB  SER A  14       4.452 -12.107   0.011  1.00  0.00           C  
ATOM    222  HB2 SER A  14       4.819 -11.533  -0.842  1.00  0.00           H  
ATOM    223  HB3 SER A  14       3.405 -12.360  -0.165  1.00  0.00           H  
ATOM    224  OG  SER A  14       4.553 -11.306   1.182  1.00  0.00           O  
ATOM    225  HG  SER A  14       5.419 -10.857   1.172  1.00  0.00           H  
ATOM    226  C   SER A  14       5.249 -14.129  -1.219  1.00  0.00           C  
ATOM    227  O   SER A  14       4.381 -14.963  -1.484  1.00  0.00           O  
ATOM    228  N   LEU A  15       6.219 -13.799  -2.079  1.00  0.00           N  
ATOM    229  H   LEU A  15       6.846 -13.051  -1.803  1.00  0.00           H  
ATOM    230  CA  LEU A  15       6.428 -14.395  -3.399  1.00  0.00           C  
ATOM    231  HA  LEU A  15       5.476 -14.431  -3.926  1.00  0.00           H  
ATOM    232  CB  LEU A  15       7.400 -13.479  -4.167  1.00  0.00           C  
ATOM    233  HB2 LEU A  15       6.938 -12.500  -4.291  1.00  0.00           H  
ATOM    234  HB3 LEU A  15       8.295 -13.351  -3.558  1.00  0.00           H  
ATOM    235  CG  LEU A  15       7.843 -13.993  -5.545  1.00  0.00           C  
ATOM    236  HG  LEU A  15       8.269 -14.989  -5.445  1.00  0.00           H  
ATOM    237  CD1 LEU A  15       6.707 -14.037  -6.561  1.00  0.00           C  
ATOM    238 HD11 LEU A  15       5.886 -14.642  -6.182  1.00  0.00           H  
ATOM    239 HD12 LEU A  15       6.356 -13.032  -6.786  1.00  0.00           H  
ATOM    240 HD13 LEU A  15       7.078 -14.493  -7.479  1.00  0.00           H  
ATOM    241  CD2 LEU A  15       8.918 -13.059  -6.095  1.00  0.00           C  
ATOM    242 HD21 LEU A  15       9.769 -13.043  -5.419  1.00  0.00           H  
ATOM    243 HD22 LEU A  15       9.250 -13.413  -7.069  1.00  0.00           H  
ATOM    244 HD23 LEU A  15       8.518 -12.049  -6.198  1.00  0.00           H  
ATOM    245  C   LEU A  15       6.953 -15.833  -3.311  1.00  0.00           C  
ATOM    246  O   LEU A  15       6.394 -16.723  -3.947  1.00  0.00           O  
ATOM    247  N   THR A  16       8.010 -16.061  -2.526  1.00  0.00           N  
ATOM    248  H   THR A  16       8.380 -15.280  -1.999  1.00  0.00           H  
ATOM    249  CA  THR A  16       8.652 -17.387  -2.377  1.00  0.00           C  
ATOM    250  HA  THR A  16       8.793 -17.809  -3.372  1.00  0.00           H  
ATOM    251  CB  THR A  16      10.046 -17.294  -1.727  1.00  0.00           C  
ATOM    252  HB  THR A  16      10.395 -18.304  -1.505  1.00  0.00           H  
ATOM    253  CG2 THR A  16      11.086 -16.642  -2.640  1.00  0.00           C  
ATOM    254 HG21 THR A  16      11.195 -17.244  -3.542  1.00  0.00           H  
ATOM    255 HG22 THR A  16      10.783 -15.634  -2.918  1.00  0.00           H  
ATOM    256 HG23 THR A  16      12.051 -16.608  -2.135  1.00  0.00           H  
ATOM    257  OG1 THR A  16      10.032 -16.558  -0.521  1.00  0.00           O  
ATOM    258  HG1 THR A  16       9.721 -15.659  -0.735  1.00  0.00           H  
ATOM    259  C   THR A  16       7.784 -18.407  -1.629  1.00  0.00           C  
ATOM    260  O   THR A  16       8.038 -19.605  -1.715  1.00  0.00           O  
ATOM    261  N   GLU A  17       6.728 -17.963  -0.948  1.00  0.00           N  
ATOM    262  H   GLU A  17       6.636 -16.966  -0.816  1.00  0.00           H  
ATOM    263  CA  GLU A  17       5.725 -18.811  -0.283  1.00  0.00           C  
ATOM    264  HA  GLU A  17       6.231 -19.591   0.288  1.00  0.00           H  
ATOM    265  CB  GLU A  17       4.962 -17.892   0.692  1.00  0.00           C  
ATOM    266  HB2 GLU A  17       5.683 -17.344   1.302  1.00  0.00           H  
ATOM    267  HB3 GLU A  17       4.416 -17.159   0.097  1.00  0.00           H  
ATOM    268  CG  GLU A  17       3.954 -18.558   1.642  1.00  0.00           C  
ATOM    269  HG2 GLU A  17       3.303 -17.766   2.023  1.00  0.00           H  
ATOM    270  HG3 GLU A  17       3.314 -19.253   1.094  1.00  0.00           H  
ATOM    271  CD  GLU A  17       4.628 -19.266   2.830  1.00  0.00           C  
ATOM    272  OE1 GLU A  17       4.169 -19.019   3.969  1.00  0.00           O  
ATOM    273  OE2 GLU A  17       5.589 -20.034   2.594  1.00  0.00           O  
ATOM    274  C   GLU A  17       4.753 -19.510  -1.266  1.00  0.00           C  
ATOM    275  O   GLU A  17       4.208 -20.572  -0.971  1.00  0.00           O  
ATOM    276  N   GLN A  18       4.507 -18.952  -2.461  1.00  0.00           N  
ATOM    277  H   GLN A  18       5.020 -18.116  -2.719  1.00  0.00           H  
ATOM    278  CA  GLN A  18       3.406 -19.422  -3.327  1.00  0.00           C  
ATOM    279  HA  GLN A  18       2.512 -19.482  -2.705  1.00  0.00           H  
ATOM    280  CB  GLN A  18       3.139 -18.404  -4.452  1.00  0.00           C  
ATOM    281  HB2 GLN A  18       4.066 -18.217  -4.997  1.00  0.00           H  
ATOM    282  HB3 GLN A  18       2.420 -18.829  -5.153  1.00  0.00           H  
ATOM    283  CG  GLN A  18       2.570 -17.068  -3.944  1.00  0.00           C  
ATOM    284  HG2 GLN A  18       3.316 -16.575  -3.322  1.00  0.00           H  
ATOM    285  HG3 GLN A  18       2.371 -16.420  -4.797  1.00  0.00           H  
ATOM    286  CD  GLN A  18       1.270 -17.243  -3.156  1.00  0.00           C  
ATOM    287  OE1 GLN A  18       0.287 -17.796  -3.628  1.00  0.00           O  
ATOM    288  NE2 GLN A  18       1.219 -16.808  -1.917  1.00  0.00           N  
ATOM    289 HE21 GLN A  18       0.386 -17.033  -1.407  1.00  0.00           H  
ATOM    290 HE22 GLN A  18       2.033 -16.401  -1.480  1.00  0.00           H  
ATOM    291  C   GLN A  18       3.576 -20.841  -3.908  1.00  0.00           C  
ATOM    292  O   GLN A  18       2.581 -21.424  -4.343  1.00  0.00           O  
ATOM    293  N   LYS A  19       4.803 -21.391  -3.927  1.00  0.00           N  
ATOM    294  H   LYS A  19       5.530 -20.833  -3.500  1.00  0.00           H  
ATOM    295  CA  LYS A  19       5.159 -22.767  -4.356  1.00  0.00           C  
ATOM    296  HA  LYS A  19       6.172 -22.740  -4.763  1.00  0.00           H  
ATOM    297  CB  LYS A  19       5.168 -23.733  -3.148  1.00  0.00           C  
ATOM    298  HB2 LYS A  19       4.162 -23.797  -2.732  1.00  0.00           H  
ATOM    299  HB3 LYS A  19       5.439 -24.725  -3.515  1.00  0.00           H  
ATOM    300  CG  LYS A  19       6.135 -23.385  -2.001  1.00  0.00           C  
ATOM    301  HG2 LYS A  19       5.721 -22.563  -1.422  1.00  0.00           H  
ATOM    302  HG3 LYS A  19       6.209 -24.251  -1.342  1.00  0.00           H  
ATOM    303  CD  LYS A  19       7.539 -22.987  -2.469  1.00  0.00           C  
ATOM    304  HD2 LYS A  19       7.944 -23.742  -3.146  1.00  0.00           H  
ATOM    305  HD3 LYS A  19       7.470 -22.040  -3.007  1.00  0.00           H  
ATOM    306  CE  LYS A  19       8.491 -22.815  -1.283  1.00  0.00           C  
ATOM    307  HE2 LYS A  19       7.953 -22.352  -0.451  1.00  0.00           H  
ATOM    308  HE3 LYS A  19       8.860 -23.796  -0.975  1.00  0.00           H  
ATOM    309  NZ  LYS A  19       9.612 -21.941  -1.675  1.00  0.00           N  
ATOM    310  HZ1 LYS A  19       9.960 -22.185  -2.622  1.00  0.00           H  
ATOM    311  HZ2 LYS A  19       9.278 -20.994  -1.813  1.00  0.00           H  
ATOM    312  HZ3 LYS A  19      10.402 -21.977  -1.058  1.00  0.00           H  
ATOM    313  C   LYS A  19       4.285 -23.288  -5.512  1.00  0.00           C  
ATOM    314  O   LYS A  19       3.505 -24.233  -5.363  1.00  0.00           O  
ATOM    315  N   THR A  20       4.354 -22.607  -6.653  1.00  0.00           N  
ATOM    316  H   THR A  20       5.058 -21.891  -6.730  1.00  0.00           H  
ATOM    317  CA  THR A  20       3.569 -22.931  -7.849  1.00  0.00           C  
ATOM    318  HA  THR A  20       2.950 -23.799  -7.631  1.00  0.00           H  
ATOM    319  CB  THR A  20       2.602 -21.793  -8.197  1.00  0.00           C  
ATOM    320  HB  THR A  20       2.049 -21.533  -7.298  1.00  0.00           H  
ATOM    321  CG2 THR A  20       3.290 -20.541  -8.725  1.00  0.00           C  
ATOM    322 HG21 THR A  20       3.778 -20.755  -9.674  1.00  0.00           H  
ATOM    323 HG22 THR A  20       2.549 -19.758  -8.875  1.00  0.00           H  
ATOM    324 HG23 THR A  20       4.027 -20.194  -8.004  1.00  0.00           H  
ATOM    325  OG1 THR A  20       1.689 -22.228  -9.172  1.00  0.00           O  
ATOM    326  HG1 THR A  20       1.142 -22.918  -8.754  1.00  0.00           H  
ATOM    327  C   THR A  20       4.490 -23.347  -8.991  1.00  0.00           C  
ATOM    328  O   THR A  20       5.647 -22.932  -9.032  1.00  0.00           O  
ATOM    329  N   LEU A  21       3.998 -24.203  -9.889  1.00  0.00           N  
ATOM    330  H   LEU A  21       3.014 -24.412  -9.829  1.00  0.00           H  
ATOM    331  CA  LEU A  21       4.804 -25.016 -10.813  1.00  0.00           C  
ATOM    332  HA  LEU A  21       5.470 -25.655 -10.230  1.00  0.00           H  
ATOM    333  CB  LEU A  21       3.850 -25.898 -11.641  1.00  0.00           C  
ATOM    334  HB2 LEU A  21       3.086 -25.253 -12.073  1.00  0.00           H  
ATOM    335  HB3 LEU A  21       4.405 -26.349 -12.466  1.00  0.00           H  
ATOM    336  CG  LEU A  21       3.159 -27.021 -10.847  1.00  0.00           C  
ATOM    337  HG  LEU A  21       2.705 -26.605  -9.950  1.00  0.00           H  
ATOM    338  CD1 LEU A  21       2.045 -27.646 -11.691  1.00  0.00           C  
ATOM    339 HD11 LEU A  21       1.557 -28.444 -11.133  1.00  0.00           H  
ATOM    340 HD12 LEU A  21       2.468 -28.061 -12.607  1.00  0.00           H  
ATOM    341 HD13 LEU A  21       1.308 -26.889 -11.953  1.00  0.00           H  
ATOM    342  CD2 LEU A  21       4.133 -28.128 -10.444  1.00  0.00           C  
ATOM    343 HD21 LEU A  21       4.631 -28.528 -11.329  1.00  0.00           H  
ATOM    344 HD22 LEU A  21       3.597 -28.934  -9.944  1.00  0.00           H  
ATOM    345 HD23 LEU A  21       4.890 -27.741  -9.763  1.00  0.00           H  
ATOM    346  C   LEU A  21       5.721 -24.206 -11.743  1.00  0.00           C  
ATOM    347  O   LEU A  21       6.777 -24.690 -12.140  1.00  0.00           O  
ATOM    348  N   CYS A  22       5.375 -22.953 -12.048  1.00  0.00           N  
ATOM    349  H   CYS A  22       4.519 -22.576 -11.675  1.00  0.00           H  
ATOM    350  CA  CYS A  22       6.249 -22.087 -12.835  1.00  0.00           C  
ATOM    351  HA  CYS A  22       6.546 -22.653 -13.713  1.00  0.00           H  
ATOM    352  CB  CYS A  22       5.439 -20.882 -13.328  1.00  0.00           C  
ATOM    353  HB2 CYS A  22       5.992 -20.356 -14.108  1.00  0.00           H  
ATOM    354  HB3 CYS A  22       4.485 -21.222 -13.737  1.00  0.00           H  
ATOM    355  SG  CYS A  22       5.143 -19.759 -11.947  1.00  0.00           S  
ATOM    356  HG  CYS A  22       3.867 -19.445 -12.237  1.00  0.00           H  
ATOM    357  C   CYS A  22       7.555 -21.694 -12.097  1.00  0.00           C  
ATOM    358  O   CYS A  22       8.490 -21.227 -12.739  1.00  0.00           O  
ATOM    359  N   THR A  23       7.674 -21.901 -10.777  1.00  0.00           N  
ATOM    360  H   THR A  23       6.876 -22.289 -10.286  1.00  0.00           H  
ATOM    361  CA  THR A  23       8.926 -21.682 -10.009  1.00  0.00           C  
ATOM    362  HA  THR A  23       9.333 -20.720 -10.311  1.00  0.00           H  
ATOM    363  CB  THR A  23       8.685 -21.600  -8.493  1.00  0.00           C  
ATOM    364  HB  THR A  23       9.649 -21.461  -8.002  1.00  0.00           H  
ATOM    365  CG2 THR A  23       7.793 -20.423  -8.097  1.00  0.00           C  
ATOM    366 HG21 THR A  23       8.259 -19.494  -8.422  1.00  0.00           H  
ATOM    367 HG22 THR A  23       6.809 -20.510  -8.556  1.00  0.00           H  
ATOM    368 HG23 THR A  23       7.690 -20.402  -7.011  1.00  0.00           H  
ATOM    369  OG1 THR A  23       8.105 -22.776  -7.991  1.00  0.00           O  
ATOM    370  HG1 THR A  23       7.219 -22.874  -8.373  1.00  0.00           H  
ATOM    371  C   THR A  23      10.026 -22.717 -10.296  1.00  0.00           C  
ATOM    372  O   THR A  23      11.206 -22.419 -10.100  1.00  0.00           O  
ATOM    373  N   GLU A  24       9.663 -23.876 -10.858  1.00  0.00           N  
ATOM    374  H   GLU A  24       8.676 -24.078 -10.948  1.00  0.00           H  
ATOM    375  CA  GLU A  24      10.584 -24.878 -11.417  1.00  0.00           C  
ATOM    376  HA  GLU A  24      11.345 -25.148 -10.683  1.00  0.00           H  
ATOM    377  CB  GLU A  24       9.775 -26.137 -11.791  1.00  0.00           C  
ATOM    378  HB2 GLU A  24       9.067 -25.876 -12.578  1.00  0.00           H  
ATOM    379  HB3 GLU A  24      10.452 -26.883 -12.209  1.00  0.00           H  
ATOM    380  CG  GLU A  24       8.994 -26.770 -10.626  1.00  0.00           C  
ATOM    381  HG2 GLU A  24       8.262 -26.052 -10.248  1.00  0.00           H  
ATOM    382  HG3 GLU A  24       8.436 -27.627 -11.010  1.00  0.00           H  
ATOM    383  CD  GLU A  24       9.905 -27.236  -9.484  1.00  0.00           C  
ATOM    384  OE1 GLU A  24       9.488 -27.080  -8.316  1.00  0.00           O  
ATOM    385  OE2 GLU A  24      11.009 -27.747  -9.783  1.00  0.00           O  
ATOM    386  C   GLU A  24      11.288 -24.376 -12.692  1.00  0.00           C  
ATOM    387  O   GLU A  24      12.320 -24.906 -13.106  1.00  0.00           O  
ATOM    388  N   LEU A  25      10.722 -23.368 -13.365  1.00  0.00           N  
ATOM    389  H   LEU A  25       9.932 -22.893 -12.949  1.00  0.00           H  
ATOM    390  CA  LEU A  25      11.179 -22.953 -14.686  1.00  0.00           C  
ATOM    391  HA  LEU A  25      11.335 -23.859 -15.271  1.00  0.00           H  
ATOM    392  CB  LEU A  25      10.127 -22.098 -15.398  1.00  0.00           C  
ATOM    393  HB2 LEU A  25       9.953 -21.204 -14.800  1.00  0.00           H  
ATOM    394  HB3 LEU A  25      10.524 -21.780 -16.363  1.00  0.00           H  
ATOM    395  CG  LEU A  25       8.798 -22.826 -15.630  1.00  0.00           C  
ATOM    396  HG  LEU A  25       8.385 -23.166 -14.684  1.00  0.00           H  
ATOM    397  CD1 LEU A  25       7.830 -21.840 -16.274  1.00  0.00           C  
ATOM    398 HD11 LEU A  25       7.683 -20.982 -15.620  1.00  0.00           H  
ATOM    399 HD12 LEU A  25       8.234 -21.503 -17.226  1.00  0.00           H  
ATOM    400 HD13 LEU A  25       6.872 -22.325 -16.440  1.00  0.00           H  
ATOM    401  CD2 LEU A  25       8.940 -24.033 -16.561  1.00  0.00           C  
ATOM    402 HD21 LEU A  25       7.956 -24.456 -16.763  1.00  0.00           H  
ATOM    403 HD22 LEU A  25       9.536 -24.810 -16.082  1.00  0.00           H  
ATOM    404 HD23 LEU A  25       9.404 -23.738 -17.501  1.00  0.00           H  
ATOM    405  C   LEU A  25      12.520 -22.229 -14.643  1.00  0.00           C  
ATOM    406  O   LEU A  25      12.861 -21.522 -13.695  1.00  0.00           O  
ATOM    407  N   THR A  26      13.268 -22.398 -15.731  1.00  0.00           N  
ATOM    408  H   THR A  26      12.885 -22.921 -16.501  1.00  0.00           H  
ATOM    409  CA  THR A  26      14.613 -21.843 -15.860  1.00  0.00           C  
ATOM    410  HA  THR A  26      15.097 -21.943 -14.892  1.00  0.00           H  
ATOM    411  CB  THR A  26      15.433 -22.672 -16.850  1.00  0.00           C  
ATOM    412  HB  THR A  26      14.936 -22.694 -17.821  1.00  0.00           H  
ATOM    413  CG2 THR A  26      16.859 -22.170 -17.017  1.00  0.00           C  
ATOM    414 HG21 THR A  26      17.415 -22.867 -17.644  1.00  0.00           H  
ATOM    415 HG22 THR A  26      16.865 -21.195 -17.502  1.00  0.00           H  
ATOM    416 HG23 THR A  26      17.339 -22.102 -16.040  1.00  0.00           H  
ATOM    417  OG1 THR A  26      15.550 -23.983 -16.345  1.00  0.00           O  
ATOM    418  HG1 THR A  26      14.683 -24.299 -16.082  1.00  0.00           H  
ATOM    419  C   THR A  26      14.594 -20.356 -16.231  1.00  0.00           C  
ATOM    420  O   THR A  26      13.878 -19.941 -17.142  1.00  0.00           O  
ATOM    421  N   VAL A  27      15.436 -19.576 -15.552  1.00  0.00           N  
ATOM    422  H   VAL A  27      15.977 -20.013 -14.810  1.00  0.00           H  
ATOM    423  CA  VAL A  27      15.761 -18.175 -15.839  1.00  0.00           C  
ATOM    424  HA  VAL A  27      15.363 -17.933 -16.823  1.00  0.00           H  
ATOM    425  CB  VAL A  27      15.105 -17.202 -14.830  1.00  0.00           C  
ATOM    426  HB  VAL A  27      15.162 -16.200 -15.260  1.00  0.00           H  
ATOM    427  CG1 VAL A  27      13.620 -17.519 -14.609  1.00  0.00           C  
ATOM    428 HG11 VAL A  27      13.123 -17.645 -15.569  1.00  0.00           H  
ATOM    429 HG12 VAL A  27      13.144 -16.704 -14.067  1.00  0.00           H  
ATOM    430 HG13 VAL A  27      13.513 -18.440 -14.033  1.00  0.00           H  
ATOM    431  CG2 VAL A  27      15.805 -17.161 -13.464  1.00  0.00           C  
ATOM    432 HG21 VAL A  27      15.252 -16.513 -12.785  1.00  0.00           H  
ATOM    433 HG22 VAL A  27      15.864 -18.164 -13.037  1.00  0.00           H  
ATOM    434 HG23 VAL A  27      16.810 -16.753 -13.572  1.00  0.00           H  
ATOM    435  C   VAL A  27      17.283 -18.001 -15.909  1.00  0.00           C  
ATOM    436  O   VAL A  27      18.044 -18.847 -15.432  1.00  0.00           O  
ATOM    437  N   THR A  28      17.745 -16.897 -16.496  1.00  0.00           N  
ATOM    438  H   THR A  28      17.083 -16.215 -16.826  1.00  0.00           H  
ATOM    439  CA  THR A  28      19.177 -16.547 -16.534  1.00  0.00           C  
ATOM    440  HA  THR A  28      19.755 -17.431 -16.809  1.00  0.00           H  
ATOM    441  CB  THR A  28      19.441 -15.466 -17.597  1.00  0.00           C  
ATOM    442  HB  THR A  28      18.905 -14.555 -17.325  1.00  0.00           H  
ATOM    443  CG2 THR A  28      20.923 -15.132 -17.759  1.00  0.00           C  
ATOM    444 HG21 THR A  28      21.303 -14.656 -16.854  1.00  0.00           H  
ATOM    445 HG22 THR A  28      21.490 -16.042 -17.955  1.00  0.00           H  
ATOM    446 HG23 THR A  28      21.051 -14.445 -18.595  1.00  0.00           H  
ATOM    447  OG1 THR A  28      18.969 -15.905 -18.854  1.00  0.00           O  
ATOM    448  HG1 THR A  28      18.019 -15.786 -18.899  1.00  0.00           H  
ATOM    449  C   THR A  28      19.657 -16.064 -15.161  1.00  0.00           C  
ATOM    450  O   THR A  28      19.082 -15.132 -14.598  1.00  0.00           O  
ATOM    451  N   ASP A  29      20.733 -16.642 -14.624  1.00  0.00           N  
ATOM    452  H   ASP A  29      21.214 -17.356 -15.163  1.00  0.00           H  
ATOM    453  CA  ASP A  29      21.413 -16.177 -13.409  1.00  0.00           C  
ATOM    454  HA  ASP A  29      20.658 -15.924 -12.664  1.00  0.00           H  
ATOM    455  CB  ASP A  29      22.283 -17.288 -12.795  1.00  0.00           C  
ATOM    456  HB2 ASP A  29      21.635 -18.120 -12.513  1.00  0.00           H  
ATOM    457  HB3 ASP A  29      22.983 -17.641 -13.548  1.00  0.00           H  
ATOM    458  CG  ASP A  29      23.080 -16.846 -11.557  1.00  0.00           C  
ATOM    459  OD1 ASP A  29      22.815 -15.760 -10.994  1.00  0.00           O  
ATOM    460  OD2 ASP A  29      23.965 -17.608 -11.110  1.00  0.00           O  
ATOM    461  C   ASP A  29      22.216 -14.901 -13.700  1.00  0.00           C  
ATOM    462  O   ASP A  29      23.404 -14.908 -14.040  1.00  0.00           O  
ATOM    463  N   ILE A  30      21.539 -13.770 -13.500  1.00  0.00           N  
ATOM    464  H   ILE A  30      20.540 -13.849 -13.361  1.00  0.00           H  
ATOM    465  CA  ILE A  30      22.137 -12.441 -13.631  1.00  0.00           C  
ATOM    466  HA  ILE A  30      22.546 -12.379 -14.639  1.00  0.00           H  
ATOM    467  CB  ILE A  30      21.066 -11.330 -13.491  1.00  0.00           C  
ATOM    468  HB  ILE A  30      21.500 -10.425 -13.918  1.00  0.00           H  
ATOM    469  CG2 ILE A  30      19.809 -11.645 -14.319  1.00  0.00           C  
ATOM    470 HG21 ILE A  30      19.206 -10.744 -14.431  1.00  0.00           H  
ATOM    471 HG22 ILE A  30      20.104 -11.997 -15.304  1.00  0.00           H  
ATOM    472 HG23 ILE A  30      19.206 -12.416 -13.837  1.00  0.00           H  
ATOM    473  CG1 ILE A  30      20.634 -11.025 -12.038  1.00  0.00           C  
ATOM    474 HG12 ILE A  30      19.584 -10.739 -12.031  1.00  0.00           H  
ATOM    475 HG13 ILE A  30      20.731 -11.914 -11.414  1.00  0.00           H  
ATOM    476  CD1 ILE A  30      21.410  -9.862 -11.414  1.00  0.00           C  
ATOM    477 HD11 ILE A  30      22.449 -10.135 -11.243  1.00  0.00           H  
ATOM    478 HD12 ILE A  30      21.367  -8.993 -12.068  1.00  0.00           H  
ATOM    479 HD13 ILE A  30      20.958  -9.601 -10.459  1.00  0.00           H  
ATOM    480  C   ILE A  30      23.309 -12.213 -12.665  1.00  0.00           C  
ATOM    481  O   ILE A  30      24.132 -11.340 -12.935  1.00  0.00           O  
ATOM    482  N   PHE A  31      23.417 -12.947 -11.551  1.00  0.00           N  
ATOM    483  H   PHE A  31      22.803 -13.746 -11.420  1.00  0.00           H  
ATOM    484  CA  PHE A  31      24.418 -12.697 -10.507  1.00  0.00           C  
ATOM    485  HA  PHE A  31      24.574 -11.621 -10.431  1.00  0.00           H  
ATOM    486  CB  PHE A  31      23.898 -13.191  -9.150  1.00  0.00           C  
ATOM    487  HB2 PHE A  31      23.877 -14.280  -9.158  1.00  0.00           H  
ATOM    488  HB3 PHE A  31      24.608 -12.890  -8.377  1.00  0.00           H  
ATOM    489  CG  PHE A  31      22.522 -12.674  -8.772  1.00  0.00           C  
ATOM    490  CD1 PHE A  31      22.364 -11.349  -8.321  1.00  0.00           C  
ATOM    491  HD1 PHE A  31      23.223 -10.698  -8.235  1.00  0.00           H  
ATOM    492  CE1 PHE A  31      21.086 -10.869  -7.981  1.00  0.00           C  
ATOM    493  HE1 PHE A  31      20.965  -9.852  -7.636  1.00  0.00           H  
ATOM    494  CZ  PHE A  31      19.964 -11.709  -8.099  1.00  0.00           C  
ATOM    495  HZ  PHE A  31      18.982 -11.340  -7.847  1.00  0.00           H  
ATOM    496  CE2 PHE A  31      20.117 -13.031  -8.547  1.00  0.00           C  
ATOM    497  HE2 PHE A  31      19.253 -13.677  -8.638  1.00  0.00           H  
ATOM    498  CD2 PHE A  31      21.395 -13.511  -8.884  1.00  0.00           C  
ATOM    499  HD2 PHE A  31      21.507 -14.525  -9.240  1.00  0.00           H  
ATOM    500  C   PHE A  31      25.779 -13.322 -10.828  1.00  0.00           C  
ATOM    501  O   PHE A  31      26.801 -12.684 -10.584  1.00  0.00           O  
ATOM    502  N   ALA A  32      25.807 -14.524 -11.420  1.00  0.00           N  
ATOM    503  H   ALA A  32      24.930 -15.016 -11.568  1.00  0.00           H  
ATOM    504  CA  ALA A  32      27.046 -15.108 -11.954  1.00  0.00           C  
ATOM    505  HA  ALA A  32      27.810 -15.095 -11.175  1.00  0.00           H  
ATOM    506  CB  ALA A  32      26.783 -16.565 -12.348  1.00  0.00           C  
ATOM    507  HB1 ALA A  32      25.983 -16.618 -13.089  1.00  0.00           H  
ATOM    508  HB2 ALA A  32      27.689 -17.000 -12.772  1.00  0.00           H  
ATOM    509  HB3 ALA A  32      26.498 -17.144 -11.469  1.00  0.00           H  
ATOM    510  C   ALA A  32      27.594 -14.300 -13.149  1.00  0.00           C  
ATOM    511  O   ALA A  32      28.806 -14.141 -13.293  1.00  0.00           O  
ATOM    512  N   ALA A  33      26.694 -13.742 -13.969  1.00  0.00           N  
ATOM    513  H   ALA A  33      25.719 -13.980 -13.836  1.00  0.00           H  
ATOM    514  CA  ALA A  33      27.036 -12.863 -15.088  1.00  0.00           C  
ATOM    515  HA  ALA A  33      27.715 -13.392 -15.761  1.00  0.00           H  
ATOM    516  CB  ALA A  33      25.739 -12.526 -15.840  1.00  0.00           C  
ATOM    517  HB1 ALA A  33      25.979 -12.217 -16.858  1.00  0.00           H  
ATOM    518  HB2 ALA A  33      25.075 -13.386 -15.868  1.00  0.00           H  
ATOM    519  HB3 ALA A  33      25.208 -11.714 -15.345  1.00  0.00           H  
ATOM    520  C   ALA A  33      27.710 -11.552 -14.642  1.00  0.00           C  
ATOM    521  O   ALA A  33      28.661 -11.082 -15.269  1.00  0.00           O  
ATOM    522  N   SER A  34      27.178 -10.934 -13.580  1.00  0.00           N  
ATOM    523  H   SER A  34      26.437 -11.421 -13.094  1.00  0.00           H  
ATOM    524  CA  SER A  34      27.394  -9.524 -13.231  1.00  0.00           C  
ATOM    525  HA  SER A  34      27.456  -8.972 -14.169  1.00  0.00           H  
ATOM    526  CB  SER A  34      26.174  -8.968 -12.485  1.00  0.00           C  
ATOM    527  HB2 SER A  34      25.960  -9.583 -11.608  1.00  0.00           H  
ATOM    528  HB3 SER A  34      26.366  -7.953 -12.157  1.00  0.00           H  
ATOM    529  OG  SER A  34      25.057  -8.951 -13.359  1.00  0.00           O  
ATOM    530  HG  SER A  34      24.667  -9.851 -13.296  1.00  0.00           H  
ATOM    531  C   SER A  34      28.721  -9.232 -12.519  1.00  0.00           C  
ATOM    532  O   SER A  34      28.756  -8.566 -11.482  1.00  0.00           O  
ATOM    533  N   LYS A  35      29.836  -9.652 -13.136  1.00  0.00           N  
ATOM    534  H   LYS A  35      29.697 -10.207 -13.975  1.00  0.00           H  
ATOM    535  CA  LYS A  35      31.186  -9.122 -12.871  1.00  0.00           C  
ATOM    536  HA  LYS A  35      31.577  -9.541 -11.944  1.00  0.00           H  
ATOM    537  CB  LYS A  35      32.118  -9.475 -14.047  1.00  0.00           C  
ATOM    538  HB2 LYS A  35      31.549  -9.427 -14.978  1.00  0.00           H  
ATOM    539  HB3 LYS A  35      32.913  -8.727 -14.112  1.00  0.00           H  
ATOM    540  CG  LYS A  35      32.792 -10.848 -13.918  1.00  0.00           C  
ATOM    541  HG2 LYS A  35      33.567 -10.788 -13.152  1.00  0.00           H  
ATOM    542  HG3 LYS A  35      32.058 -11.601 -13.628  1.00  0.00           H  
ATOM    543  CD  LYS A  35      33.417 -11.245 -15.263  1.00  0.00           C  
ATOM    544  HD2 LYS A  35      32.609 -11.498 -15.953  1.00  0.00           H  
ATOM    545  HD3 LYS A  35      33.977 -10.401 -15.671  1.00  0.00           H  
ATOM    546  CE  LYS A  35      34.361 -12.441 -15.099  1.00  0.00           C  
ATOM    547  HE2 LYS A  35      33.862 -13.204 -14.494  1.00  0.00           H  
ATOM    548  HE3 LYS A  35      35.249 -12.107 -14.553  1.00  0.00           H  
ATOM    549  NZ  LYS A  35      34.747 -13.011 -16.415  1.00  0.00           N  
ATOM    550  HZ1 LYS A  35      35.151 -12.297 -17.007  1.00  0.00           H  
ATOM    551  HZ2 LYS A  35      35.425 -13.753 -16.296  1.00  0.00           H  
ATOM    552  HZ3 LYS A  35      33.931 -13.391 -16.883  1.00  0.00           H  
ATOM    553  C   LYS A  35      31.130  -7.598 -12.732  1.00  0.00           C  
ATOM    554  O   LYS A  35      30.586  -6.926 -13.608  1.00  0.00           O  
ATOM    555  N   ASN A  36      31.702  -7.068 -11.650  1.00  0.00           N  
ATOM    556  H   ASN A  36      32.146  -7.713 -11.014  1.00  0.00           H  
ATOM    557  CA  ASN A  36      32.010  -5.644 -11.440  1.00  0.00           C  
ATOM    558  HA  ASN A  36      32.262  -5.530 -10.384  1.00  0.00           H  
ATOM    559  CB  ASN A  36      33.275  -5.261 -12.250  1.00  0.00           C  
ATOM    560  HB2 ASN A  36      33.033  -5.272 -13.313  1.00  0.00           H  
ATOM    561  HB3 ASN A  36      33.543  -4.236 -11.989  1.00  0.00           H  
ATOM    562  CG  ASN A  36      34.511  -6.133 -12.041  1.00  0.00           C  
ATOM    563  OD1 ASN A  36      34.473  -7.280 -11.625  1.00  0.00           O  
ATOM    564  ND2 ASN A  36      35.676  -5.616 -12.349  1.00  0.00           N  
ATOM    565 HD21 ASN A  36      36.482  -6.197 -12.187  1.00  0.00           H  
ATOM    566 HD22 ASN A  36      35.734  -4.673 -12.686  1.00  0.00           H  
ATOM    567  C   ASN A  36      30.821  -4.675 -11.678  1.00  0.00           C  
ATOM    568  O   ASN A  36      31.028  -3.519 -12.030  1.00  0.00           O  
ATOM    569  N   THR A  37      29.578  -5.152 -11.551  1.00  0.00           N  
ATOM    570  H   THR A  37      29.464  -6.095 -11.203  1.00  0.00           H  
ATOM    571  CA  THR A  37      28.364  -4.427 -11.962  1.00  0.00           C  
ATOM    572  HA  THR A  37      28.611  -3.765 -12.795  1.00  0.00           H  
ATOM    573  CB  THR A  37      27.343  -5.449 -12.467  1.00  0.00           C  
ATOM    574  HB  THR A  37      27.150  -6.147 -11.652  1.00  0.00           H  
ATOM    575  CG2 THR A  37      26.018  -4.843 -12.921  1.00  0.00           C  
ATOM    576 HG21 THR A  37      25.307  -5.639 -13.128  1.00  0.00           H  
ATOM    577 HG22 THR A  37      25.589  -4.223 -12.139  1.00  0.00           H  
ATOM    578 HG23 THR A  37      26.177  -4.242 -13.813  1.00  0.00           H  
ATOM    579  OG1 THR A  37      27.884  -6.148 -13.584  1.00  0.00           O  
ATOM    580  HG1 THR A  37      28.840  -6.265 -13.433  1.00  0.00           H  
ATOM    581  C   THR A  37      27.801  -3.563 -10.824  1.00  0.00           C  
ATOM    582  O   THR A  37      27.827  -3.968  -9.662  1.00  0.00           O  
ATOM    583  N   THR A  38      27.292  -2.369 -11.151  1.00  0.00           N  
ATOM    584  H   THR A  38      27.205  -2.167 -12.137  1.00  0.00           H  
ATOM    585  CA  THR A  38      27.157  -1.211 -10.230  1.00  0.00           C  
ATOM    586  HA  THR A  38      28.050  -1.205  -9.606  1.00  0.00           H  
ATOM    587  CB  THR A  38      27.166   0.114 -11.026  1.00  0.00           C  
ATOM    588  HB  THR A  38      27.086   0.952 -10.316  1.00  0.00           H  
ATOM    589  CG2 THR A  38      28.470   0.291 -11.812  1.00  0.00           C  
ATOM    590 HG21 THR A  38      28.590  -0.457 -12.600  1.00  0.00           H  
ATOM    591 HG22 THR A  38      28.477   1.277 -12.265  1.00  0.00           H  
ATOM    592 HG23 THR A  38      29.320   0.231 -11.137  1.00  0.00           H  
ATOM    593  OG1 THR A  38      26.096   0.157 -11.960  1.00  0.00           O  
ATOM    594  HG1 THR A  38      26.357  -0.267 -12.794  1.00  0.00           H  
ATOM    595  C   THR A  38      25.986  -1.249  -9.222  1.00  0.00           C  
ATOM    596  O   THR A  38      25.447  -0.205  -8.863  1.00  0.00           O  
ATOM    597  N   GLU A  39      25.584  -2.435  -8.749  1.00  0.00           N  
ATOM    598  H   GLU A  39      26.131  -3.235  -9.058  1.00  0.00           H  
ATOM    599  CA  GLU A  39      24.474  -2.720  -7.810  1.00  0.00           C  
ATOM    600  HA  GLU A  39      24.437  -3.805  -7.709  1.00  0.00           H  
ATOM    601  CB  GLU A  39      24.760  -2.187  -6.385  1.00  0.00           C  
ATOM    602  HB2 GLU A  39      25.743  -2.536  -6.062  1.00  0.00           H  
ATOM    603  HB3 GLU A  39      24.755  -1.097  -6.386  1.00  0.00           H  
ATOM    604  CG  GLU A  39      23.706  -2.696  -5.388  1.00  0.00           C  
ATOM    605  HG2 GLU A  39      22.721  -2.365  -5.720  1.00  0.00           H  
ATOM    606  HG3 GLU A  39      23.713  -3.788  -5.407  1.00  0.00           H  
ATOM    607  CD  GLU A  39      23.924  -2.198  -3.949  1.00  0.00           C  
ATOM    608  OE1 GLU A  39      23.928  -0.969  -3.699  1.00  0.00           O  
ATOM    609  OE2 GLU A  39      24.013  -3.037  -3.024  1.00  0.00           O  
ATOM    610  C   GLU A  39      23.077  -2.324  -8.327  1.00  0.00           C  
ATOM    611  O   GLU A  39      22.242  -3.195  -8.559  1.00  0.00           O  
ATOM    612  N   LYS A  40      22.828  -1.031  -8.569  1.00  0.00           N  
ATOM    613  H   LYS A  40      23.604  -0.391  -8.425  1.00  0.00           H  
ATOM    614  CA  LYS A  40      21.593  -0.512  -9.185  1.00  0.00           C  
ATOM    615  HA  LYS A  40      20.738  -0.761  -8.556  1.00  0.00           H  
ATOM    616  CB  LYS A  40      21.701   1.016  -9.334  1.00  0.00           C  
ATOM    617  HB2 LYS A  40      22.625   1.278  -9.855  1.00  0.00           H  
ATOM    618  HB3 LYS A  40      20.861   1.365  -9.938  1.00  0.00           H  
ATOM    619  CG  LYS A  40      21.662   1.718  -7.971  1.00  0.00           C  
ATOM    620  HG2 LYS A  40      20.815   1.333  -7.402  1.00  0.00           H  
ATOM    621  HG3 LYS A  40      22.578   1.512  -7.416  1.00  0.00           H  
ATOM    622  CD  LYS A  40      21.500   3.232  -8.141  1.00  0.00           C  
ATOM    623  HD2 LYS A  40      22.423   3.664  -8.534  1.00  0.00           H  
ATOM    624  HD3 LYS A  40      20.701   3.422  -8.852  1.00  0.00           H  
ATOM    625  CE  LYS A  40      21.135   3.866  -6.796  1.00  0.00           C  
ATOM    626  HE2 LYS A  40      20.434   3.198  -6.281  1.00  0.00           H  
ATOM    627  HE3 LYS A  40      22.040   3.945  -6.186  1.00  0.00           H  
ATOM    628  NZ  LYS A  40      20.493   5.191  -6.978  1.00  0.00           N  
ATOM    629  HZ1 LYS A  40      20.296   5.610  -6.078  1.00  0.00           H  
ATOM    630  HZ2 LYS A  40      19.610   5.075  -7.464  1.00  0.00           H  
ATOM    631  HZ3 LYS A  40      21.082   5.809  -7.517  1.00  0.00           H  
ATOM    632  C   LYS A  40      21.340  -1.150 -10.545  1.00  0.00           C  
ATOM    633  O   LYS A  40      20.230  -1.585 -10.845  1.00  0.00           O  
ATOM    634  N   GLU A  41      22.393  -1.269 -11.345  1.00  0.00           N  
ATOM    635  H   GLU A  41      23.273  -0.872 -11.044  1.00  0.00           H  
ATOM    636  CA  GLU A  41      22.351  -1.989 -12.613  1.00  0.00           C  
ATOM    637  HA  GLU A  41      21.560  -1.570 -13.238  1.00  0.00           H  
ATOM    638  CB  GLU A  41      23.691  -1.759 -13.312  1.00  0.00           C  
ATOM    639  HB2 GLU A  41      23.861  -0.683 -13.391  1.00  0.00           H  
ATOM    640  HB3 GLU A  41      24.480  -2.208 -12.704  1.00  0.00           H  
ATOM    641  CG  GLU A  41      23.719  -2.355 -14.721  1.00  0.00           C  
ATOM    642  HG2 GLU A  41      23.460  -3.414 -14.673  1.00  0.00           H  
ATOM    643  HG3 GLU A  41      22.966  -1.846 -15.326  1.00  0.00           H  
ATOM    644  CD  GLU A  41      25.092  -2.229 -15.388  1.00  0.00           C  
ATOM    645  OE1 GLU A  41      26.064  -1.824 -14.703  1.00  0.00           O  
ATOM    646  OE2 GLU A  41      25.169  -2.646 -16.567  1.00  0.00           O  
ATOM    647  C   GLU A  41      22.038  -3.483 -12.408  1.00  0.00           C  
ATOM    648  O   GLU A  41      21.195  -4.030 -13.112  1.00  0.00           O  
ATOM    649  N   THR A  42      22.634  -4.129 -11.398  1.00  0.00           N  
ATOM    650  H   THR A  42      23.298  -3.621 -10.832  1.00  0.00           H  
ATOM    651  CA  THR A  42      22.373  -5.537 -11.039  1.00  0.00           C  
ATOM    652  HA  THR A  42      22.594  -6.161 -11.906  1.00  0.00           H  
ATOM    653  CB  THR A  42      23.282  -5.983  -9.873  1.00  0.00           C  
ATOM    654  HB  THR A  42      22.974  -5.483  -8.958  1.00  0.00           H  
ATOM    655  CG2 THR A  42      23.229  -7.489  -9.619  1.00  0.00           C  
ATOM    656 HG21 THR A  42      23.518  -8.031 -10.519  1.00  0.00           H  
ATOM    657 HG22 THR A  42      23.909  -7.753  -8.809  1.00  0.00           H  
ATOM    658 HG23 THR A  42      22.221  -7.774  -9.325  1.00  0.00           H  
ATOM    659  OG1 THR A  42      24.632  -5.645 -10.130  1.00  0.00           O  
ATOM    660  HG1 THR A  42      25.174  -6.022  -9.429  1.00  0.00           H  
ATOM    661  C   THR A  42      20.902  -5.752 -10.663  1.00  0.00           C  
ATOM    662  O   THR A  42      20.263  -6.677 -11.166  1.00  0.00           O  
ATOM    663  N   PHE A  43      20.334  -4.867  -9.837  1.00  0.00           N  
ATOM    664  H   PHE A  43      20.921  -4.138  -9.442  1.00  0.00           H  
ATOM    665  CA  PHE A  43      18.907  -4.861  -9.506  1.00  0.00           C  
ATOM    666  HA  PHE A  43      18.636  -5.817  -9.061  1.00  0.00           H  
ATOM    667  CB  PHE A  43      18.624  -3.733  -8.497  1.00  0.00           C  
ATOM    668  HB2 PHE A  43      18.896  -2.787  -8.964  1.00  0.00           H  
ATOM    669  HB3 PHE A  43      17.550  -3.690  -8.318  1.00  0.00           H  
ATOM    670  CG  PHE A  43      19.318  -3.795  -7.141  1.00  0.00           C  
ATOM    671  CD1 PHE A  43      19.870  -4.990  -6.629  1.00  0.00           C  
ATOM    672  HD1 PHE A  43      19.825  -5.909  -7.193  1.00  0.00           H  
ATOM    673  CE1 PHE A  43      20.507  -4.997  -5.375  1.00  0.00           C  
ATOM    674  HE1 PHE A  43      20.949  -5.907  -4.993  1.00  0.00           H  
ATOM    675  CZ  PHE A  43      20.577  -3.819  -4.612  1.00  0.00           C  
ATOM    676  HZ  PHE A  43      21.083  -3.825  -3.655  1.00  0.00           H  
ATOM    677  CE2 PHE A  43      20.017  -2.630  -5.108  1.00  0.00           C  
ATOM    678  HE2 PHE A  43      20.086  -1.721  -4.526  1.00  0.00           H  
ATOM    679  CD2 PHE A  43      19.398  -2.618  -6.371  1.00  0.00           C  
ATOM    680  HD2 PHE A  43      18.987  -1.696  -6.754  1.00  0.00           H  
ATOM    681  C   PHE A  43      18.049  -4.702 -10.770  1.00  0.00           C  
ATOM    682  O   PHE A  43      17.075  -5.434 -10.947  1.00  0.00           O  
ATOM    683  N   CYS A  44      18.440  -3.805 -11.680  1.00  0.00           N  
ATOM    684  H   CYS A  44      19.235  -3.213 -11.458  1.00  0.00           H  
ATOM    685  CA  CYS A  44      17.756  -3.586 -12.954  1.00  0.00           C  
ATOM    686  HA  CYS A  44      16.699  -3.418 -12.745  1.00  0.00           H  
ATOM    687  CB  CYS A  44      18.330  -2.312 -13.577  1.00  0.00           C  
ATOM    688  HB2 CYS A  44      18.373  -1.518 -12.829  1.00  0.00           H  
ATOM    689  HB3 CYS A  44      19.340  -2.508 -13.940  1.00  0.00           H  
ATOM    690  SG  CYS A  44      17.281  -1.796 -14.956  1.00  0.00           S  
ATOM    691  HG  CYS A  44      16.351  -1.129 -14.247  1.00  0.00           H  
ATOM    692  C   CYS A  44      17.840  -4.791 -13.915  1.00  0.00           C  
ATOM    693  O   CYS A  44      16.843  -5.128 -14.556  1.00  0.00           O  
ATOM    694  N   ARG A  45      18.978  -5.502 -13.978  1.00  0.00           N  
ATOM    695  H   ARG A  45      19.784  -5.142 -13.473  1.00  0.00           H  
ATOM    696  CA  ARG A  45      19.136  -6.763 -14.736  1.00  0.00           C  
ATOM    697  HA  ARG A  45      18.849  -6.596 -15.773  1.00  0.00           H  
ATOM    698  CB  ARG A  45      20.597  -7.254 -14.703  1.00  0.00           C  
ATOM    699  HB2 ARG A  45      20.957  -7.241 -13.674  1.00  0.00           H  
ATOM    700  HB3 ARG A  45      20.626  -8.286 -15.060  1.00  0.00           H  
ATOM    701  CG  ARG A  45      21.549  -6.430 -15.581  1.00  0.00           C  
ATOM    702  HG2 ARG A  45      21.234  -6.499 -16.623  1.00  0.00           H  
ATOM    703  HG3 ARG A  45      21.516  -5.389 -15.267  1.00  0.00           H  
ATOM    704  CD  ARG A  45      22.989  -6.947 -15.452  1.00  0.00           C  
ATOM    705  HD2 ARG A  45      23.257  -6.961 -14.394  1.00  0.00           H  
ATOM    706  HD3 ARG A  45      23.043  -7.966 -15.840  1.00  0.00           H  
ATOM    707  NE  ARG A  45      23.948  -6.088 -16.176  1.00  0.00           N  
ATOM    708  HE  ARG A  45      23.563  -5.357 -16.760  1.00  0.00           H  
ATOM    709  CZ  ARG A  45      25.264  -6.106 -16.044  1.00  0.00           C  
ATOM    710  NH1 ARG A  45      25.886  -7.015 -15.357  1.00  0.00           N  
ATOM    711 HH11 ARG A  45      25.348  -7.699 -14.838  1.00  0.00           H  
ATOM    712 HH12 ARG A  45      26.807  -6.784 -15.002  1.00  0.00           H  
ATOM    713  NH2 ARG A  45      26.018  -5.189 -16.574  1.00  0.00           N  
ATOM    714 HH21 ARG A  45      25.596  -4.296 -16.855  1.00  0.00           H  
ATOM    715 HH22 ARG A  45      27.002  -5.184 -16.406  1.00  0.00           H  
ATOM    716  C   ARG A  45      18.214  -7.860 -14.209  1.00  0.00           C  
ATOM    717  O   ARG A  45      17.524  -8.513 -14.990  1.00  0.00           O  
ATOM    718  N   ALA A  46      18.147  -8.018 -12.883  1.00  0.00           N  
ATOM    719  H   ALA A  46      18.762  -7.455 -12.306  1.00  0.00           H  
ATOM    720  CA  ALA A  46      17.217  -8.939 -12.228  1.00  0.00           C  
ATOM    721  HA  ALA A  46      17.386  -9.944 -12.617  1.00  0.00           H  
ATOM    722  CB  ALA A  46      17.495  -8.942 -10.720  1.00  0.00           C  
ATOM    723  HB1 ALA A  46      16.843  -9.670 -10.234  1.00  0.00           H  
ATOM    724  HB2 ALA A  46      18.533  -9.211 -10.531  1.00  0.00           H  
ATOM    725  HB3 ALA A  46      17.303  -7.956 -10.297  1.00  0.00           H  
ATOM    726  C   ALA A  46      15.752  -8.574 -12.523  1.00  0.00           C  
ATOM    727  O   ALA A  46      14.985  -9.433 -12.953  1.00  0.00           O  
ATOM    728  N   ALA A  47      15.386  -7.299 -12.359  1.00  0.00           N  
ATOM    729  H   ALA A  47      16.048  -6.654 -11.936  1.00  0.00           H  
ATOM    730  CA  ALA A  47      14.068  -6.774 -12.712  1.00  0.00           C  
ATOM    731  HA  ALA A  47      13.311  -7.271 -12.101  1.00  0.00           H  
ATOM    732  CB  ALA A  47      14.043  -5.273 -12.401  1.00  0.00           C  
ATOM    733  HB1 ALA A  47      14.740  -4.737 -13.044  1.00  0.00           H  
ATOM    734  HB2 ALA A  47      13.041  -4.882 -12.571  1.00  0.00           H  
ATOM    735  HB3 ALA A  47      14.311  -5.097 -11.362  1.00  0.00           H  
ATOM    736  C   ALA A  47      13.721  -7.027 -14.188  1.00  0.00           C  
ATOM    737  O   ALA A  47      12.612  -7.440 -14.495  1.00  0.00           O  
ATOM    738  N   THR A  48      14.679  -6.854 -15.102  1.00  0.00           N  
ATOM    739  H   THR A  48      15.564  -6.481 -14.779  1.00  0.00           H  
ATOM    740  CA  THR A  48      14.507  -7.060 -16.550  1.00  0.00           C  
ATOM    741  HA  THR A  48      13.628  -6.505 -16.876  1.00  0.00           H  
ATOM    742  CB  THR A  48      15.718  -6.495 -17.310  1.00  0.00           C  
ATOM    743  HB  THR A  48      16.627  -6.988 -16.966  1.00  0.00           H  
ATOM    744  CG2 THR A  48      15.616  -6.654 -18.826  1.00  0.00           C  
ATOM    745 HG21 THR A  48      14.686  -6.210 -19.181  1.00  0.00           H  
ATOM    746 HG22 THR A  48      16.458  -6.146 -19.299  1.00  0.00           H  
ATOM    747 HG23 THR A  48      15.648  -7.709 -19.099  1.00  0.00           H  
ATOM    748  OG1 THR A  48      15.812  -5.113 -17.043  1.00  0.00           O  
ATOM    749  HG1 THR A  48      16.082  -5.031 -16.110  1.00  0.00           H  
ATOM    750  C   THR A  48      14.260  -8.530 -16.901  1.00  0.00           C  
ATOM    751  O   THR A  48      13.315  -8.830 -17.627  1.00  0.00           O  
ATOM    752  N   VAL A  49      15.047  -9.457 -16.343  1.00  0.00           N  
ATOM    753  H   VAL A  49      15.825  -9.140 -15.770  1.00  0.00           H  
ATOM    754  CA  VAL A  49      14.841 -10.910 -16.503  1.00  0.00           C  
ATOM    755  HA  VAL A  49      14.793 -11.141 -17.567  1.00  0.00           H  
ATOM    756  CB  VAL A  49      16.029 -11.688 -15.897  1.00  0.00           C  
ATOM    757  HB  VAL A  49      16.298 -11.249 -14.935  1.00  0.00           H  
ATOM    758  CG1 VAL A  49      15.760 -13.182 -15.672  1.00  0.00           C  
ATOM    759 HG11 VAL A  49      15.419 -13.646 -16.598  1.00  0.00           H  
ATOM    760 HG12 VAL A  49      16.669 -13.677 -15.327  1.00  0.00           H  
ATOM    761 HG13 VAL A  49      15.002 -13.313 -14.900  1.00  0.00           H  
ATOM    762  CG2 VAL A  49      17.228 -11.573 -16.847  1.00  0.00           C  
ATOM    763 HG21 VAL A  49      18.066 -12.152 -16.465  1.00  0.00           H  
ATOM    764 HG22 VAL A  49      16.962 -11.954 -17.834  1.00  0.00           H  
ATOM    765 HG23 VAL A  49      17.537 -10.531 -16.937  1.00  0.00           H  
ATOM    766  C   VAL A  49      13.503 -11.366 -15.914  1.00  0.00           C  
ATOM    767  O   VAL A  49      12.779 -12.127 -16.556  1.00  0.00           O  
ATOM    768  N   LEU A  50      13.139 -10.877 -14.724  1.00  0.00           N  
ATOM    769  H   LEU A  50      13.784 -10.266 -14.233  1.00  0.00           H  
ATOM    770  CA  LEU A  50      11.848 -11.178 -14.099  1.00  0.00           C  
ATOM    771  HA  LEU A  50      11.684 -12.255 -14.140  1.00  0.00           H  
ATOM    772  CB  LEU A  50      11.871 -10.741 -12.621  1.00  0.00           C  
ATOM    773  HB2 LEU A  50      12.142  -9.684 -12.578  1.00  0.00           H  
ATOM    774  HB3 LEU A  50      10.866 -10.838 -12.211  1.00  0.00           H  
ATOM    775  CG  LEU A  50      12.842 -11.548 -11.733  1.00  0.00           C  
ATOM    776  HG  LEU A  50      13.829 -11.577 -12.190  1.00  0.00           H  
ATOM    777  CD1 LEU A  50      12.964 -10.876 -10.364  1.00  0.00           C  
ATOM    778 HD11 LEU A  50      13.365  -9.869 -10.487  1.00  0.00           H  
ATOM    779 HD12 LEU A  50      11.983 -10.817  -9.897  1.00  0.00           H  
ATOM    780 HD13 LEU A  50      13.634 -11.444  -9.720  1.00  0.00           H  
ATOM    781  CD2 LEU A  50      12.384 -12.993 -11.511  1.00  0.00           C  
ATOM    782 HD21 LEU A  50      13.119 -13.519 -10.904  1.00  0.00           H  
ATOM    783 HD22 LEU A  50      11.423 -13.010 -10.999  1.00  0.00           H  
ATOM    784 HD23 LEU A  50      12.297 -13.514 -12.462  1.00  0.00           H  
ATOM    785  C   LEU A  50      10.676 -10.546 -14.868  1.00  0.00           C  
ATOM    786  O   LEU A  50       9.629 -11.177 -14.987  1.00  0.00           O  
ATOM    787  N   ARG A  51      10.837  -9.349 -15.445  1.00  0.00           N  
ATOM    788  H   ARG A  51      11.687  -8.835 -15.229  1.00  0.00           H  
ATOM    789  CA  ARG A  51       9.850  -8.696 -16.323  1.00  0.00           C  
ATOM    790  HA  ARG A  51       8.885  -8.681 -15.821  1.00  0.00           H  
ATOM    791  CB  ARG A  51      10.284  -7.247 -16.565  1.00  0.00           C  
ATOM    792  HB2 ARG A  51      10.447  -6.793 -15.588  1.00  0.00           H  
ATOM    793  HB3 ARG A  51      11.220  -7.228 -17.122  1.00  0.00           H  
ATOM    794  CG  ARG A  51       9.230  -6.407 -17.305  1.00  0.00           C  
ATOM    795  HG2 ARG A  51       8.994  -6.863 -18.265  1.00  0.00           H  
ATOM    796  HG3 ARG A  51       8.321  -6.372 -16.713  1.00  0.00           H  
ATOM    797  CD  ARG A  51       9.711  -4.975 -17.559  1.00  0.00           C  
ATOM    798  HD2 ARG A  51      10.453  -5.010 -18.357  1.00  0.00           H  
ATOM    799  HD3 ARG A  51       8.864  -4.375 -17.902  1.00  0.00           H  
ATOM    800  NE  ARG A  51      10.288  -4.354 -16.350  1.00  0.00           N  
ATOM    801  HE  ARG A  51       9.837  -4.556 -15.454  1.00  0.00           H  
ATOM    802  CZ  ARG A  51      11.346  -3.578 -16.280  1.00  0.00           C  
ATOM    803  NH1 ARG A  51      12.030  -3.243 -17.332  1.00  0.00           N  
ATOM    804 HH11 ARG A  51      11.799  -3.633 -18.219  1.00  0.00           H  
ATOM    805 HH12 ARG A  51      12.799  -2.600 -17.199  1.00  0.00           H  
ATOM    806  NH2 ARG A  51      11.768  -3.102 -15.154  1.00  0.00           N  
ATOM    807 HH21 ARG A  51      11.324  -3.418 -14.280  1.00  0.00           H  
ATOM    808 HH22 ARG A  51      12.492  -2.404 -15.145  1.00  0.00           H  
ATOM    809  C   ARG A  51       9.629  -9.459 -17.623  1.00  0.00           C  
ATOM    810  O   ARG A  51       8.475  -9.642 -18.011  1.00  0.00           O  
ATOM    811  N   GLN A  52      10.692  -9.960 -18.256  1.00  0.00           N  
ATOM    812  H   GLN A  52      11.618  -9.737 -17.904  1.00  0.00           H  
ATOM    813  CA  GLN A  52      10.565 -10.908 -19.366  1.00  0.00           C  
ATOM    814  HA  GLN A  52       9.994 -10.435 -20.167  1.00  0.00           H  
ATOM    815  CB  GLN A  52      11.954 -11.307 -19.898  1.00  0.00           C  
ATOM    816  HB2 GLN A  52      12.722 -11.094 -19.153  1.00  0.00           H  
ATOM    817  HB3 GLN A  52      11.969 -12.380 -20.097  1.00  0.00           H  
ATOM    818  CG  GLN A  52      12.285 -10.576 -21.208  1.00  0.00           C  
ATOM    819  HG2 GLN A  52      11.492 -10.775 -21.929  1.00  0.00           H  
ATOM    820  HG3 GLN A  52      12.331  -9.502 -21.027  1.00  0.00           H  
ATOM    821  CD  GLN A  52      13.608 -11.028 -21.823  1.00  0.00           C  
ATOM    822  OE1 GLN A  52      14.451 -11.648 -21.198  1.00  0.00           O  
ATOM    823  NE2 GLN A  52      13.851 -10.735 -23.084  1.00  0.00           N  
ATOM    824 HE21 GLN A  52      14.734 -11.048 -23.447  1.00  0.00           H  
ATOM    825 HE22 GLN A  52      13.169 -10.246 -23.631  1.00  0.00           H  
ATOM    826  C   GLN A  52       9.766 -12.140 -18.930  1.00  0.00           C  
ATOM    827  O   GLN A  52       8.792 -12.490 -19.596  1.00  0.00           O  
ATOM    828  N   PHE A  53      10.112 -12.737 -17.784  1.00  0.00           N  
ATOM    829  H   PHE A  53      10.949 -12.420 -17.305  1.00  0.00           H  
ATOM    830  CA  PHE A  53       9.408 -13.904 -17.249  1.00  0.00           C  
ATOM    831  HA  PHE A  53       9.467 -14.697 -17.995  1.00  0.00           H  
ATOM    832  CB  PHE A  53      10.123 -14.401 -15.984  1.00  0.00           C  
ATOM    833  HB2 PHE A  53      11.190 -14.491 -16.196  1.00  0.00           H  
ATOM    834  HB3 PHE A  53      10.014 -13.669 -15.187  1.00  0.00           H  
ATOM    835  CG  PHE A  53       9.620 -15.738 -15.478  1.00  0.00           C  
ATOM    836  CD1 PHE A  53      10.275 -16.920 -15.868  1.00  0.00           C  
ATOM    837  HD1 PHE A  53      11.133 -16.874 -16.524  1.00  0.00           H  
ATOM    838  CE1 PHE A  53       9.826 -18.165 -15.397  1.00  0.00           C  
ATOM    839  HE1 PHE A  53      10.352 -19.067 -15.675  1.00  0.00           H  
ATOM    840  CZ  PHE A  53       8.699 -18.233 -14.560  1.00  0.00           C  
ATOM    841  HZ  PHE A  53       8.351 -19.187 -14.198  1.00  0.00           H  
ATOM    842  CE2 PHE A  53       8.033 -17.056 -14.177  1.00  0.00           C  
ATOM    843  HE2 PHE A  53       7.173 -17.117 -13.524  1.00  0.00           H  
ATOM    844  CD2 PHE A  53       8.500 -15.808 -14.626  1.00  0.00           C  
ATOM    845  HD2 PHE A  53       7.989 -14.906 -14.321  1.00  0.00           H  
ATOM    846  C   PHE A  53       7.911 -13.643 -17.005  1.00  0.00           C  
ATOM    847  O   PHE A  53       7.082 -14.385 -17.535  1.00  0.00           O  
ATOM    848  N   TYR A  54       7.533 -12.599 -16.252  1.00  0.00           N  
ATOM    849  H   TYR A  54       8.244 -12.000 -15.839  1.00  0.00           H  
ATOM    850  CA  TYR A  54       6.115 -12.350 -15.955  1.00  0.00           C  
ATOM    851  HA  TYR A  54       5.688 -13.319 -15.691  1.00  0.00           H  
ATOM    852  CB  TYR A  54       5.912 -11.458 -14.712  1.00  0.00           C  
ATOM    853  HB2 TYR A  54       4.885 -11.601 -14.377  1.00  0.00           H  
ATOM    854  HB3 TYR A  54       6.549 -11.845 -13.916  1.00  0.00           H  
ATOM    855  CG  TYR A  54       6.121  -9.952 -14.825  1.00  0.00           C  
ATOM    856  CD1 TYR A  54       7.117  -9.327 -14.048  1.00  0.00           C  
ATOM    857  HD1 TYR A  54       7.779  -9.923 -13.438  1.00  0.00           H  
ATOM    858  CE1 TYR A  54       7.263  -7.926 -14.062  1.00  0.00           C  
ATOM    859  HE1 TYR A  54       8.030  -7.454 -13.470  1.00  0.00           H  
ATOM    860  CZ  TYR A  54       6.427  -7.134 -14.876  1.00  0.00           C  
ATOM    861  OH  TYR A  54       6.584  -5.782 -14.929  1.00  0.00           O  
ATOM    862  HH  TYR A  54       7.432  -5.477 -14.536  1.00  0.00           H  
ATOM    863  CE2 TYR A  54       5.423  -7.755 -15.651  1.00  0.00           C  
ATOM    864  HE2 TYR A  54       4.792  -7.145 -16.280  1.00  0.00           H  
ATOM    865  CD2 TYR A  54       5.255  -9.154 -15.605  1.00  0.00           C  
ATOM    866  HD2 TYR A  54       4.454  -9.609 -16.172  1.00  0.00           H  
ATOM    867  C   TYR A  54       5.314 -11.884 -17.179  1.00  0.00           C  
ATOM    868  O   TYR A  54       4.137 -12.220 -17.276  1.00  0.00           O  
ATOM    869  N   SER A  55       5.925 -11.185 -18.147  1.00  0.00           N  
ATOM    870  H   SER A  55       6.895 -10.923 -18.021  1.00  0.00           H  
ATOM    871  CA  SER A  55       5.232 -10.786 -19.388  1.00  0.00           C  
ATOM    872  HA  SER A  55       4.354 -10.192 -19.131  1.00  0.00           H  
ATOM    873  CB  SER A  55       6.143  -9.940 -20.286  1.00  0.00           C  
ATOM    874  HB2 SER A  55       7.016 -10.525 -20.579  1.00  0.00           H  
ATOM    875  HB3 SER A  55       5.591  -9.660 -21.184  1.00  0.00           H  
ATOM    876  OG  SER A  55       6.565  -8.760 -19.635  1.00  0.00           O  
ATOM    877  HG  SER A  55       7.241  -9.010 -18.975  1.00  0.00           H  
ATOM    878  C   SER A  55       4.751 -11.994 -20.201  1.00  0.00           C  
ATOM    879  O   SER A  55       3.712 -11.928 -20.860  1.00  0.00           O  
ATOM    880  N   HIE A  56       5.500 -13.099 -20.145  1.00  0.00           N  
ATOM    881  H   HIE A  56       6.353 -13.068 -19.600  1.00  0.00           H  
ATOM    882  CA  HIE A  56       5.153 -14.364 -20.797  1.00  0.00           C  
ATOM    883  HA  HIE A  56       4.646 -14.164 -21.743  1.00  0.00           H  
ATOM    884  CB  HIE A  56       6.463 -15.100 -21.112  1.00  0.00           C  
ATOM    885  HB2 HIE A  56       7.096 -14.451 -21.718  1.00  0.00           H  
ATOM    886  HB3 HIE A  56       6.996 -15.316 -20.185  1.00  0.00           H  
ATOM    887  CG  HIE A  56       6.258 -16.384 -21.862  1.00  0.00           C  
ATOM    888  ND1 HIE A  56       6.144 -16.510 -23.248  1.00  0.00           N  
ATOM    889  CE1 HIE A  56       5.867 -17.803 -23.469  1.00  0.00           C  
ATOM    890  HE1 HIE A  56       5.676 -18.227 -24.444  1.00  0.00           H  
ATOM    891  NE2 HIE A  56       5.810 -18.480 -22.311  1.00  0.00           N  
ATOM    892  HE2 HIE A  56       5.496 -19.447 -22.204  1.00  0.00           H  
ATOM    893  CD2 HIE A  56       6.039 -17.596 -21.285  1.00  0.00           C  
ATOM    894  HD2 HIE A  56       5.982 -17.793 -20.226  1.00  0.00           H  
ATOM    895  C   HIE A  56       4.193 -15.217 -19.950  1.00  0.00           C  
ATOM    896  O   HIE A  56       3.121 -15.610 -20.417  1.00  0.00           O  
ATOM    897  N   HIE A  57       4.538 -15.476 -18.683  1.00  0.00           N  
ATOM    898  H   HIE A  57       5.417 -15.105 -18.335  1.00  0.00           H  
ATOM    899  CA  HIE A  57       3.763 -16.370 -17.806  1.00  0.00           C  
ATOM    900  HA  HIE A  57       3.410 -17.207 -18.414  1.00  0.00           H  
ATOM    901  CB  HIE A  57       4.665 -16.983 -16.730  1.00  0.00           C  
ATOM    902  HB2 HIE A  57       5.185 -16.192 -16.188  1.00  0.00           H  
ATOM    903  HB3 HIE A  57       4.054 -17.541 -16.023  1.00  0.00           H  
ATOM    904  CG  HIE A  57       5.663 -17.941 -17.326  1.00  0.00           C  
ATOM    905  ND1 HIE A  57       5.353 -19.164 -17.925  1.00  0.00           N  
ATOM    906  CE1 HIE A  57       6.514 -19.655 -18.380  1.00  0.00           C  
ATOM    907  HE1 HIE A  57       6.612 -20.588 -18.920  1.00  0.00           H  
ATOM    908  NE2 HIE A  57       7.526 -18.818 -18.087  1.00  0.00           N  
ATOM    909  HE2 HIE A  57       8.502 -18.964 -18.302  1.00  0.00           H  
ATOM    910  CD2 HIE A  57       7.002 -17.726 -17.433  1.00  0.00           C  
ATOM    911  HD2 HIE A  57       7.535 -16.858 -17.072  1.00  0.00           H  
ATOM    912  C   HIE A  57       2.483 -15.756 -17.224  1.00  0.00           C  
ATOM    913  O   HIE A  57       1.664 -16.488 -16.678  1.00  0.00           O  
ATOM    914  N   GLU A  58       2.223 -14.457 -17.415  1.00  0.00           N  
ATOM    915  H   GLU A  58       2.955 -13.856 -17.778  1.00  0.00           H  
ATOM    916  CA  GLU A  58       0.871 -13.885 -17.268  1.00  0.00           C  
ATOM    917  HA  GLU A  58       0.531 -14.024 -16.242  1.00  0.00           H  
ATOM    918  CB  GLU A  58       0.930 -12.366 -17.549  1.00  0.00           C  
ATOM    919  HB2 GLU A  58       1.507 -11.899 -16.750  1.00  0.00           H  
ATOM    920  HB3 GLU A  58       1.450 -12.191 -18.493  1.00  0.00           H  
ATOM    921  CG  GLU A  58      -0.446 -11.684 -17.622  1.00  0.00           C  
ATOM    922  HG2 GLU A  58      -0.979 -12.035 -18.508  1.00  0.00           H  
ATOM    923  HG3 GLU A  58      -1.026 -11.967 -16.741  1.00  0.00           H  
ATOM    924  CD  GLU A  58      -0.340 -10.155 -17.667  1.00  0.00           C  
ATOM    925  OE1 GLU A  58      -0.705  -9.567 -18.711  1.00  0.00           O  
ATOM    926  OE2 GLU A  58       0.079  -9.561 -16.643  1.00  0.00           O  
ATOM    927  C   GLU A  58      -0.158 -14.594 -18.176  1.00  0.00           C  
ATOM    928  O   GLU A  58      -1.350 -14.615 -17.854  1.00  0.00           O  
ATOM    929  N   LYS A  59       0.305 -15.187 -19.292  1.00  0.00           N  
ATOM    930  H   LYS A  59       1.304 -15.133 -19.457  1.00  0.00           H  
ATOM    931  CA  LYS A  59      -0.534 -15.732 -20.372  1.00  0.00           C  
ATOM    932  HA  LYS A  59      -1.579 -15.674 -20.065  1.00  0.00           H  
ATOM    933  CB  LYS A  59      -0.363 -14.860 -21.632  1.00  0.00           C  
ATOM    934  HB2 LYS A  59       0.632 -15.021 -22.053  1.00  0.00           H  
ATOM    935  HB3 LYS A  59      -1.105 -15.169 -22.370  1.00  0.00           H  
ATOM    936  CG  LYS A  59      -0.540 -13.361 -21.327  1.00  0.00           C  
ATOM    937  HG2 LYS A  59      -1.483 -13.210 -20.800  1.00  0.00           H  
ATOM    938  HG3 LYS A  59       0.279 -13.030 -20.687  1.00  0.00           H  
ATOM    939  CD  LYS A  59      -0.530 -12.483 -22.579  1.00  0.00           C  
ATOM    940  HD2 LYS A  59       0.359 -12.705 -23.174  1.00  0.00           H  
ATOM    941  HD3 LYS A  59      -1.427 -12.684 -23.169  1.00  0.00           H  
ATOM    942  CE  LYS A  59      -0.496 -11.018 -22.118  1.00  0.00           C  
ATOM    943  HE2 LYS A  59       0.430 -10.852 -21.556  1.00  0.00           H  
ATOM    944  HE3 LYS A  59      -1.327 -10.839 -21.427  1.00  0.00           H  
ATOM    945  NZ  LYS A  59      -0.569 -10.085 -23.265  1.00  0.00           N  
ATOM    946  HZ1 LYS A  59       0.194 -10.270 -23.902  1.00  0.00           H  
ATOM    947  HZ2 LYS A  59      -0.502  -9.131 -22.930  1.00  0.00           H  
ATOM    948  HZ3 LYS A  59      -1.445 -10.199 -23.755  1.00  0.00           H  
ATOM    949  C   LYS A  59      -0.275 -17.212 -20.683  1.00  0.00           C  
ATOM    950  O   LYS A  59      -1.224 -17.919 -21.009  1.00  0.00           O  
ATOM    951  N   ASP A  60       0.965 -17.704 -20.596  1.00  0.00           N  
ATOM    952  H   ASP A  60       1.723 -17.059 -20.406  1.00  0.00           H  
ATOM    953  CA  ASP A  60       1.298 -19.107 -20.907  1.00  0.00           C  
ATOM    954  HA  ASP A  60       0.757 -19.378 -21.815  1.00  0.00           H  
ATOM    955  CB  ASP A  60       2.792 -19.243 -21.239  1.00  0.00           C  
ATOM    956  HB2 ASP A  60       3.035 -18.505 -22.005  1.00  0.00           H  
ATOM    957  HB3 ASP A  60       3.386 -19.018 -20.352  1.00  0.00           H  
ATOM    958  CG  ASP A  60       3.176 -20.633 -21.774  1.00  0.00           C  
ATOM    959  OD1 ASP A  60       4.352 -20.817 -22.165  1.00  0.00           O  
ATOM    960  OD2 ASP A  60       2.306 -21.524 -21.913  1.00  0.00           O  
ATOM    961  C   ASP A  60       0.853 -20.107 -19.819  1.00  0.00           C  
ATOM    962  O   ASP A  60       1.638 -20.560 -18.983  1.00  0.00           O  
ATOM    963  N   THR A  61      -0.419 -20.511 -19.856  1.00  0.00           N  
ATOM    964  H   THR A  61      -1.043 -20.062 -20.518  1.00  0.00           H  
ATOM    965  CA  THR A  61      -1.008 -21.464 -18.899  1.00  0.00           C  
ATOM    966  HA  THR A  61      -0.818 -21.080 -17.899  1.00  0.00           H  
ATOM    967  CB  THR A  61      -2.531 -21.558 -19.087  1.00  0.00           C  
ATOM    968  HB  THR A  61      -2.931 -22.308 -18.404  1.00  0.00           H  
ATOM    969  CG2 THR A  61      -3.244 -20.239 -18.800  1.00  0.00           C  
ATOM    970 HG21 THR A  61      -4.320 -20.381 -18.903  1.00  0.00           H  
ATOM    971 HG22 THR A  61      -3.022 -19.907 -17.787  1.00  0.00           H  
ATOM    972 HG23 THR A  61      -2.924 -19.474 -19.508  1.00  0.00           H  
ATOM    973  OG1 THR A  61      -2.844 -21.939 -20.407  1.00  0.00           O  
ATOM    974  HG1 THR A  61      -2.718 -22.886 -20.492  1.00  0.00           H  
ATOM    975  C   THR A  61      -0.409 -22.878 -18.940  1.00  0.00           C  
ATOM    976  O   THR A  61      -0.756 -23.699 -18.083  1.00  0.00           O  
ATOM    977  N   ARG A  62       0.488 -23.211 -19.886  1.00  0.00           N  
ATOM    978  H   ARG A  62       0.801 -22.486 -20.529  1.00  0.00           H  
ATOM    979  CA  ARG A  62       1.152 -24.531 -19.934  1.00  0.00           C  
ATOM    980  HA  ARG A  62       0.391 -25.313 -19.970  1.00  0.00           H  
ATOM    981  CB  ARG A  62       2.042 -24.648 -21.186  1.00  0.00           C  
ATOM    982  HB2 ARG A  62       2.820 -23.887 -21.135  1.00  0.00           H  
ATOM    983  HB3 ARG A  62       2.532 -25.623 -21.172  1.00  0.00           H  
ATOM    984  CG  ARG A  62       1.261 -24.520 -22.510  1.00  0.00           C  
ATOM    985  HG2 ARG A  62       0.542 -25.338 -22.570  1.00  0.00           H  
ATOM    986  HG3 ARG A  62       0.705 -23.583 -22.530  1.00  0.00           H  
ATOM    987  CD  ARG A  62       2.172 -24.574 -23.749  1.00  0.00           C  
ATOM    988  HD2 ARG A  62       2.748 -25.501 -23.725  1.00  0.00           H  
ATOM    989  HD3 ARG A  62       1.540 -24.575 -24.639  1.00  0.00           H  
ATOM    990  NE  ARG A  62       3.084 -23.417 -23.802  1.00  0.00           N  
ATOM    991  HE  ARG A  62       2.951 -22.712 -23.070  1.00  0.00           H  
ATOM    992  CZ  ARG A  62       4.033 -23.150 -24.678  1.00  0.00           C  
ATOM    993  NH1 ARG A  62       4.242 -23.893 -25.730  1.00  0.00           N  
ATOM    994 HH11 ARG A  62       3.645 -24.684 -25.875  1.00  0.00           H  
ATOM    995 HH12 ARG A  62       4.960 -23.650 -26.382  1.00  0.00           H  
ATOM    996  NH2 ARG A  62       4.805 -22.123 -24.504  1.00  0.00           N  
ATOM    997 HH21 ARG A  62       4.671 -21.577 -23.643  1.00  0.00           H  
ATOM    998 HH22 ARG A  62       5.553 -21.900 -25.125  1.00  0.00           H  
ATOM    999  C   ARG A  62       1.980 -24.795 -18.671  1.00  0.00           C  
ATOM   1000  O   ARG A  62       2.063 -25.935 -18.226  1.00  0.00           O  
ATOM   1001  N   CYS A  63       2.527 -23.752 -18.044  1.00  0.00           N  
ATOM   1002  H   CYS A  63       2.396 -22.831 -18.444  1.00  0.00           H  
ATOM   1003  CA  CYS A  63       3.329 -23.866 -16.821  1.00  0.00           C  
ATOM   1004  HA  CYS A  63       4.081 -24.640 -16.982  1.00  0.00           H  
ATOM   1005  CB  CYS A  63       4.066 -22.540 -16.580  1.00  0.00           C  
ATOM   1006  HB2 CYS A  63       4.726 -22.672 -15.722  1.00  0.00           H  
ATOM   1007  HB3 CYS A  63       4.666 -22.277 -17.451  1.00  0.00           H  
ATOM   1008  SG  CYS A  63       2.916 -21.186 -16.204  1.00  0.00           S  
ATOM   1009  HG  CYS A  63       2.645 -20.803 -17.467  1.00  0.00           H  
ATOM   1010  C   CYS A  63       2.552 -24.302 -15.561  1.00  0.00           C  
ATOM   1011  O   CYS A  63       3.183 -24.601 -14.551  1.00  0.00           O  
ATOM   1012  N   LEU A  64       1.212 -24.363 -15.602  1.00  0.00           N  
ATOM   1013  H   LEU A  64       0.757 -24.065 -16.455  1.00  0.00           H  
ATOM   1014  CA  LEU A  64       0.358 -24.720 -14.450  1.00  0.00           C  
ATOM   1015  HA  LEU A  64       0.991 -25.165 -13.682  1.00  0.00           H  
ATOM   1016  CB  LEU A  64      -0.229 -23.426 -13.857  1.00  0.00           C  
ATOM   1017  HB2 LEU A  64      -0.665 -23.668 -12.889  1.00  0.00           H  
ATOM   1018  HB3 LEU A  64       0.589 -22.729 -13.666  1.00  0.00           H  
ATOM   1019  CG  LEU A  64      -1.297 -22.760 -14.754  1.00  0.00           C  
ATOM   1020  HG  LEU A  64      -1.419 -23.314 -15.681  1.00  0.00           H  
ATOM   1021  CD1 LEU A  64      -2.652 -22.716 -14.055  1.00  0.00           C  
ATOM   1022 HD11 LEU A  64      -3.389 -22.222 -14.687  1.00  0.00           H  
ATOM   1023 HD12 LEU A  64      -2.986 -23.727 -13.837  1.00  0.00           H  
ATOM   1024 HD13 LEU A  64      -2.549 -22.180 -13.117  1.00  0.00           H  
ATOM   1025  CD2 LEU A  64      -0.921 -21.320 -15.093  1.00  0.00           C  
ATOM   1026 HD21 LEU A  64       0.024 -21.309 -15.637  1.00  0.00           H  
ATOM   1027 HD22 LEU A  64      -0.800 -20.747 -14.176  1.00  0.00           H  
ATOM   1028 HD23 LEU A  64      -1.690 -20.860 -15.711  1.00  0.00           H  
ATOM   1029  C   LEU A  64      -0.719 -25.781 -14.768  1.00  0.00           C  
ATOM   1030  O   LEU A  64      -1.622 -26.031 -13.962  1.00  0.00           O  
ATOM   1031  N   GLY A  65      -0.662 -26.373 -15.966  1.00  0.00           N  
ATOM   1032  H   GLY A  65       0.122 -26.143 -16.564  1.00  0.00           H  
ATOM   1033  CA  GLY A  65      -1.621 -27.379 -16.443  1.00  0.00           C  
ATOM   1034  HA2 GLY A  65      -1.328 -27.698 -17.444  1.00  0.00           H  
ATOM   1035  HA3 GLY A  65      -1.586 -28.246 -15.781  1.00  0.00           H  
ATOM   1036  C   GLY A  65      -3.076 -26.895 -16.510  1.00  0.00           C  
ATOM   1037  O   GLY A  65      -3.983 -27.715 -16.419  1.00  0.00           O  
ATOM   1038  N   ALA A  66      -3.304 -25.575 -16.574  1.00  0.00           N  
ATOM   1039  H   ALA A  66      -2.500 -24.977 -16.711  1.00  0.00           H  
ATOM   1040  CA  ALA A  66      -4.612 -24.925 -16.391  1.00  0.00           C  
ATOM   1041  HA  ALA A  66      -4.417 -23.854 -16.323  1.00  0.00           H  
ATOM   1042  CB  ALA A  66      -5.463 -25.131 -17.656  1.00  0.00           C  
ATOM   1043  HB1 ALA A  66      -5.737 -26.183 -17.757  1.00  0.00           H  
ATOM   1044  HB2 ALA A  66      -6.376 -24.538 -17.586  1.00  0.00           H  
ATOM   1045  HB3 ALA A  66      -4.906 -24.817 -18.539  1.00  0.00           H  
ATOM   1046  C   ALA A  66      -5.349 -25.283 -15.071  1.00  0.00           C  
ATOM   1047  O   ALA A  66      -6.532 -24.986 -14.909  1.00  0.00           O  
ATOM   1048  N   THR A  67      -4.664 -25.900 -14.098  1.00  0.00           N  
ATOM   1049  H   THR A  67      -3.679 -26.077 -14.245  1.00  0.00           H  
ATOM   1050  CA  THR A  67      -5.273 -26.369 -12.847  1.00  0.00           C  
ATOM   1051  HA  THR A  67      -6.188 -26.900 -13.108  1.00  0.00           H  
ATOM   1052  CB  THR A  67      -4.369 -27.372 -12.105  1.00  0.00           C  
ATOM   1053  HB  THR A  67      -4.889 -27.677 -11.196  1.00  0.00           H  
ATOM   1054  CG2 THR A  67      -4.082 -28.629 -12.922  1.00  0.00           C  
ATOM   1055 HG21 THR A  67      -3.534 -29.341 -12.304  1.00  0.00           H  
ATOM   1056 HG22 THR A  67      -5.018 -29.084 -13.244  1.00  0.00           H  
ATOM   1057 HG23 THR A  67      -3.482 -28.387 -13.798  1.00  0.00           H  
ATOM   1058  OG1 THR A  67      -3.129 -26.819 -11.732  1.00  0.00           O  
ATOM   1059  HG1 THR A  67      -2.632 -26.602 -12.539  1.00  0.00           H  
ATOM   1060  C   THR A  67      -5.653 -25.197 -11.935  1.00  0.00           C  
ATOM   1061  O   THR A  67      -4.808 -24.398 -11.534  1.00  0.00           O  
ATOM   1062  N   ALA A  68      -6.933 -25.102 -11.558  1.00  0.00           N  
ATOM   1063  H   ALA A  68      -7.601 -25.723 -11.991  1.00  0.00           H  
ATOM   1064  CA  ALA A  68      -7.462 -24.002 -10.740  1.00  0.00           C  
ATOM   1065  HA  ALA A  68      -7.374 -23.075 -11.308  1.00  0.00           H  
ATOM   1066  CB  ALA A  68      -8.951 -24.273 -10.487  1.00  0.00           C  
ATOM   1067  HB1 ALA A  68      -9.379 -23.457  -9.902  1.00  0.00           H  
ATOM   1068  HB2 ALA A  68      -9.485 -24.339 -11.437  1.00  0.00           H  
ATOM   1069  HB3 ALA A  68      -9.079 -25.207  -9.938  1.00  0.00           H  
ATOM   1070  C   ALA A  68      -6.698 -23.818  -9.412  1.00  0.00           C  
ATOM   1071  O   ALA A  68      -6.406 -22.694  -9.002  1.00  0.00           O  
ATOM   1072  N   GLN A  69      -6.304 -24.936  -8.793  1.00  0.00           N  
ATOM   1073  H   GLN A  69      -6.572 -25.814  -9.209  1.00  0.00           H  
ATOM   1074  CA  GLN A  69      -5.536 -24.980  -7.549  1.00  0.00           C  
ATOM   1075  HA  GLN A  69      -6.113 -24.469  -6.777  1.00  0.00           H  
ATOM   1076  CB  GLN A  69      -5.373 -26.458  -7.155  1.00  0.00           C  
ATOM   1077  HB2 GLN A  69      -6.267 -27.018  -7.437  1.00  0.00           H  
ATOM   1078  HB3 GLN A  69      -4.527 -26.878  -7.704  1.00  0.00           H  
ATOM   1079  CG  GLN A  69      -5.162 -26.651  -5.648  1.00  0.00           C  
ATOM   1080  HG2 GLN A  69      -4.339 -26.026  -5.301  1.00  0.00           H  
ATOM   1081  HG3 GLN A  69      -6.069 -26.357  -5.119  1.00  0.00           H  
ATOM   1082  CD  GLN A  69      -4.826 -28.102  -5.327  1.00  0.00           C  
ATOM   1083  OE1 GLN A  69      -3.834 -28.644  -5.781  1.00  0.00           O  
ATOM   1084  NE2 GLN A  69      -5.626 -28.798  -4.551  1.00  0.00           N  
ATOM   1085 HE21 GLN A  69      -5.352 -29.752  -4.391  1.00  0.00           H  
ATOM   1086 HE22 GLN A  69      -6.460 -28.403  -4.159  1.00  0.00           H  
ATOM   1087  C   GLN A  69      -4.166 -24.281  -7.660  1.00  0.00           C  
ATOM   1088  O   GLN A  69      -3.686 -23.710  -6.681  1.00  0.00           O  
ATOM   1089  N   GLN A  70      -3.551 -24.293  -8.853  1.00  0.00           N  
ATOM   1090  H   GLN A  70      -3.997 -24.773  -9.625  1.00  0.00           H  
ATOM   1091  CA  GLN A  70      -2.333 -23.535  -9.157  1.00  0.00           C  
ATOM   1092  HA  GLN A  70      -1.776 -23.367  -8.235  1.00  0.00           H  
ATOM   1093  CB  GLN A  70      -1.437 -24.328 -10.123  1.00  0.00           C  
ATOM   1094  HB2 GLN A  70      -2.004 -24.550 -11.027  1.00  0.00           H  
ATOM   1095  HB3 GLN A  70      -0.589 -23.706 -10.416  1.00  0.00           H  
ATOM   1096  CG  GLN A  70      -0.894 -25.643  -9.535  1.00  0.00           C  
ATOM   1097  HG2 GLN A  70      -1.718 -26.254  -9.168  1.00  0.00           H  
ATOM   1098  HG3 GLN A  70      -0.413 -26.199 -10.337  1.00  0.00           H  
ATOM   1099  CD  GLN A  70       0.131 -25.456  -8.416  1.00  0.00           C  
ATOM   1100  OE1 GLN A  70       0.497 -24.357  -8.019  1.00  0.00           O  
ATOM   1101  NE2 GLN A  70       0.677 -26.528  -7.884  1.00  0.00           N  
ATOM   1102 HE21 GLN A  70       1.358 -26.379  -7.159  1.00  0.00           H  
ATOM   1103 HE22 GLN A  70       0.410 -27.449  -8.185  1.00  0.00           H  
ATOM   1104  C   GLN A  70      -2.630 -22.149  -9.743  1.00  0.00           C  
ATOM   1105  O   GLN A  70      -1.924 -21.205  -9.415  1.00  0.00           O  
ATOM   1106  N   PHE A  71      -3.678 -21.980 -10.555  1.00  0.00           N  
ATOM   1107  H   PHE A  71      -4.221 -22.803 -10.799  1.00  0.00           H  
ATOM   1108  CA  PHE A  71      -3.997 -20.716 -11.242  1.00  0.00           C  
ATOM   1109  HA  PHE A  71      -3.180 -20.477 -11.922  1.00  0.00           H  
ATOM   1110  CB  PHE A  71      -5.274 -20.925 -12.070  1.00  0.00           C  
ATOM   1111  HB2 PHE A  71      -5.131 -21.783 -12.729  1.00  0.00           H  
ATOM   1112  HB3 PHE A  71      -6.085 -21.175 -11.385  1.00  0.00           H  
ATOM   1113  CG  PHE A  71      -5.711 -19.752 -12.936  1.00  0.00           C  
ATOM   1114  CD1 PHE A  71      -7.033 -19.271 -12.853  1.00  0.00           C  
ATOM   1115  HD1 PHE A  71      -7.722 -19.703 -12.139  1.00  0.00           H  
ATOM   1116  CE1 PHE A  71      -7.483 -18.269 -13.732  1.00  0.00           C  
ATOM   1117  HE1 PHE A  71      -8.517 -17.952 -13.696  1.00  0.00           H  
ATOM   1118  CZ  PHE A  71      -6.610 -17.736 -14.697  1.00  0.00           C  
ATOM   1119  HZ  PHE A  71      -6.971 -17.016 -15.417  1.00  0.00           H  
ATOM   1120  CE2 PHE A  71      -5.280 -18.189 -14.765  1.00  0.00           C  
ATOM   1121  HE2 PHE A  71      -4.612 -17.803 -15.525  1.00  0.00           H  
ATOM   1122  CD2 PHE A  71      -4.833 -19.198 -13.890  1.00  0.00           C  
ATOM   1123  HD2 PHE A  71      -3.823 -19.572 -13.982  1.00  0.00           H  
ATOM   1124  C   PHE A  71      -4.130 -19.517 -10.292  1.00  0.00           C  
ATOM   1125  O   PHE A  71      -3.677 -18.418 -10.615  1.00  0.00           O  
ATOM   1126  N   HIE A  72      -4.666 -19.732  -9.088  1.00  0.00           N  
ATOM   1127  H   HIE A  72      -5.036 -20.654  -8.898  1.00  0.00           H  
ATOM   1128  CA  HIE A  72      -4.730 -18.708  -8.040  1.00  0.00           C  
ATOM   1129  HA  HIE A  72      -5.140 -17.789  -8.465  1.00  0.00           H  
ATOM   1130  CB  HIE A  72      -5.701 -19.184  -6.954  1.00  0.00           C  
ATOM   1131  HB2 HIE A  72      -6.648 -19.464  -7.420  1.00  0.00           H  
ATOM   1132  HB3 HIE A  72      -5.296 -20.066  -6.457  1.00  0.00           H  
ATOM   1133  CG  HIE A  72      -5.989 -18.118  -5.935  1.00  0.00           C  
ATOM   1134  ND1 HIE A  72      -6.455 -16.840  -6.235  1.00  0.00           N  
ATOM   1135  CE1 HIE A  72      -6.645 -16.234  -5.055  1.00  0.00           C  
ATOM   1136  HE1 HIE A  72      -7.022 -15.226  -4.938  1.00  0.00           H  
ATOM   1137  NE2 HIE A  72      -6.331 -17.064  -4.046  1.00  0.00           N  
ATOM   1138  HE2 HIE A  72      -6.421 -16.843  -3.065  1.00  0.00           H  
ATOM   1139  CD2 HIE A  72      -5.914 -18.261  -4.581  1.00  0.00           C  
ATOM   1140  HD2 HIE A  72      -5.621 -19.152  -4.045  1.00  0.00           H  
ATOM   1141  C   HIE A  72      -3.343 -18.343  -7.475  1.00  0.00           C  
ATOM   1142  O   HIE A  72      -2.978 -17.168  -7.449  1.00  0.00           O  
ATOM   1143  N   ARG A  73      -2.523 -19.344  -7.119  1.00  0.00           N  
ATOM   1144  H   ARG A  73      -2.852 -20.289  -7.264  1.00  0.00           H  
ATOM   1145  CA  ARG A  73      -1.118 -19.151  -6.695  1.00  0.00           C  
ATOM   1146  HA  ARG A  73      -1.071 -18.513  -5.807  1.00  0.00           H  
ATOM   1147  CB  ARG A  73      -0.464 -20.507  -6.374  1.00  0.00           C  
ATOM   1148  HB2 ARG A  73      -0.557 -21.171  -7.234  1.00  0.00           H  
ATOM   1149  HB3 ARG A  73       0.597 -20.330  -6.197  1.00  0.00           H  
ATOM   1150  CG  ARG A  73      -1.025 -21.205  -5.132  1.00  0.00           C  
ATOM   1151  HG2 ARG A  73      -0.764 -20.612  -4.253  1.00  0.00           H  
ATOM   1152  HG3 ARG A  73      -2.109 -21.294  -5.199  1.00  0.00           H  
ATOM   1153  CD  ARG A  73      -0.408 -22.608  -5.023  1.00  0.00           C  
ATOM   1154  HD2 ARG A  73       0.647 -22.546  -5.285  1.00  0.00           H  
ATOM   1155  HD3 ARG A  73      -0.894 -23.265  -5.746  1.00  0.00           H  
ATOM   1156  NE  ARG A  73      -0.563 -23.159  -3.667  1.00  0.00           N  
ATOM   1157  HE  ARG A  73      -1.375 -22.873  -3.154  1.00  0.00           H  
ATOM   1158  CZ  ARG A  73       0.302 -23.934  -3.035  1.00  0.00           C  
ATOM   1159  NH1 ARG A  73       1.424 -24.342  -3.550  1.00  0.00           N  
ATOM   1160 HH11 ARG A  73       1.758 -23.940  -4.417  1.00  0.00           H  
ATOM   1161 HH12 ARG A  73       2.087 -24.876  -3.027  1.00  0.00           H  
ATOM   1162  NH2 ARG A  73       0.041 -24.335  -1.825  1.00  0.00           N  
ATOM   1163 HH21 ARG A  73      -0.777 -24.007  -1.350  1.00  0.00           H  
ATOM   1164 HH22 ARG A  73       0.729 -24.872  -1.331  1.00  0.00           H  
ATOM   1165  C   ARG A  73      -0.287 -18.460  -7.776  1.00  0.00           C  
ATOM   1166  O   ARG A  73       0.514 -17.581  -7.481  1.00  0.00           O  
ATOM   1167  N   HIE A  74      -0.513 -18.834  -9.032  1.00  0.00           N  
ATOM   1168  H   HIE A  74      -1.140 -19.616  -9.172  1.00  0.00           H  
ATOM   1169  CA  HIE A  74       0.149 -18.283 -10.208  1.00  0.00           C  
ATOM   1170  HA  HIE A  74       1.229 -18.345 -10.080  1.00  0.00           H  
ATOM   1171  CB  HIE A  74      -0.224 -19.151 -11.412  1.00  0.00           C  
ATOM   1172  HB2 HIE A  74      -0.079 -20.202 -11.157  1.00  0.00           H  
ATOM   1173  HB3 HIE A  74      -1.271 -19.008 -11.677  1.00  0.00           H  
ATOM   1174  CG  HIE A  74       0.633 -18.865 -12.602  1.00  0.00           C  
ATOM   1175  ND1 HIE A  74       1.971 -19.237 -12.714  1.00  0.00           N  
ATOM   1176  CE1 HIE A  74       2.354 -18.818 -13.930  1.00  0.00           C  
ATOM   1177  HE1 HIE A  74       3.340 -18.959 -14.352  1.00  0.00           H  
ATOM   1178  NE2 HIE A  74       1.336 -18.214 -14.560  1.00  0.00           N  
ATOM   1179  HE2 HIE A  74       1.388 -17.791 -15.486  1.00  0.00           H  
ATOM   1180  CD2 HIE A  74       0.239 -18.223 -13.736  1.00  0.00           C  
ATOM   1181  HD2 HIE A  74      -0.738 -17.817 -13.949  1.00  0.00           H  
ATOM   1182  C   HIE A  74      -0.197 -16.804 -10.409  1.00  0.00           C  
ATOM   1183  O   HIE A  74       0.701 -15.982 -10.565  1.00  0.00           O  
ATOM   1184  N   LYS A  75      -1.482 -16.434 -10.307  1.00  0.00           N  
ATOM   1185  H   LYS A  75      -2.174 -17.168 -10.182  1.00  0.00           H  
ATOM   1186  CA  LYS A  75      -1.939 -15.032 -10.346  1.00  0.00           C  
ATOM   1187  HA  LYS A  75      -1.602 -14.574 -11.277  1.00  0.00           H  
ATOM   1188  CB  LYS A  75      -3.475 -14.985 -10.262  1.00  0.00           C  
ATOM   1189  HB2 LYS A  75      -3.810 -15.682  -9.490  1.00  0.00           H  
ATOM   1190  HB3 LYS A  75      -3.796 -13.979  -9.989  1.00  0.00           H  
ATOM   1191  CG  LYS A  75      -4.109 -15.352 -11.610  1.00  0.00           C  
ATOM   1192  HG2 LYS A  75      -3.937 -14.541 -12.314  1.00  0.00           H  
ATOM   1193  HG3 LYS A  75      -3.614 -16.230 -12.021  1.00  0.00           H  
ATOM   1194  CD  LYS A  75      -5.613 -15.664 -11.503  1.00  0.00           C  
ATOM   1195  HD2 LYS A  75      -5.871 -15.866 -10.459  1.00  0.00           H  
ATOM   1196  HD3 LYS A  75      -5.816 -16.588 -12.055  1.00  0.00           H  
ATOM   1197  CE  LYS A  75      -6.535 -14.555 -12.036  1.00  0.00           C  
ATOM   1198  HE2 LYS A  75      -7.570 -14.867 -11.848  1.00  0.00           H  
ATOM   1199  HE3 LYS A  75      -6.355 -13.635 -11.468  1.00  0.00           H  
ATOM   1200  NZ  LYS A  75      -6.336 -14.332 -13.490  1.00  0.00           N  
ATOM   1201  HZ1 LYS A  75      -7.051 -13.723 -13.860  1.00  0.00           H  
ATOM   1202  HZ2 LYS A  75      -5.436 -13.907 -13.657  1.00  0.00           H  
ATOM   1203  HZ3 LYS A  75      -6.358 -15.214 -13.986  1.00  0.00           H  
ATOM   1204  C   LYS A  75      -1.298 -14.202  -9.226  1.00  0.00           C  
ATOM   1205  O   LYS A  75      -0.799 -13.109  -9.496  1.00  0.00           O  
ATOM   1206  N   GLN A  76      -1.274 -14.728  -7.998  1.00  0.00           N  
ATOM   1207  H   GLN A  76      -1.736 -15.619  -7.845  1.00  0.00           H  
ATOM   1208  CA  GLN A  76      -0.614 -14.077  -6.861  1.00  0.00           C  
ATOM   1209  HA  GLN A  76      -1.011 -13.068  -6.766  1.00  0.00           H  
ATOM   1210  CB  GLN A  76      -0.899 -14.856  -5.567  1.00  0.00           C  
ATOM   1211  HB2 GLN A  76      -0.638 -15.905  -5.709  1.00  0.00           H  
ATOM   1212  HB3 GLN A  76      -0.271 -14.465  -4.766  1.00  0.00           H  
ATOM   1213  CG  GLN A  76      -2.365 -14.765  -5.122  1.00  0.00           C  
ATOM   1214  HG2 GLN A  76      -3.035 -15.021  -5.942  1.00  0.00           H  
ATOM   1215  HG3 GLN A  76      -2.522 -15.495  -4.326  1.00  0.00           H  
ATOM   1216  CD  GLN A  76      -2.728 -13.377  -4.602  1.00  0.00           C  
ATOM   1217  OE1 GLN A  76      -2.749 -12.381  -5.315  1.00  0.00           O  
ATOM   1218  NE2 GLN A  76      -3.039 -13.265  -3.333  1.00  0.00           N  
ATOM   1219 HE21 GLN A  76      -3.242 -12.342  -2.991  1.00  0.00           H  
ATOM   1220 HE22 GLN A  76      -2.962 -14.064  -2.731  1.00  0.00           H  
ATOM   1221  C   GLN A  76       0.891 -13.916  -7.075  1.00  0.00           C  
ATOM   1222  O   GLN A  76       1.423 -12.844  -6.806  1.00  0.00           O  
ATOM   1223  N   LEU A  77       1.562 -14.929  -7.628  1.00  0.00           N  
ATOM   1224  H   LEU A  77       1.061 -15.794  -7.805  1.00  0.00           H  
ATOM   1225  CA  LEU A  77       2.978 -14.868  -7.993  1.00  0.00           C  
ATOM   1226  HA  LEU A  77       3.547 -14.562  -7.114  1.00  0.00           H  
ATOM   1227  CB  LEU A  77       3.456 -16.278  -8.390  1.00  0.00           C  
ATOM   1228  HB2 LEU A  77       3.311 -16.941  -7.534  1.00  0.00           H  
ATOM   1229  HB3 LEU A  77       2.820 -16.659  -9.189  1.00  0.00           H  
ATOM   1230  CG  LEU A  77       4.937 -16.328  -8.834  1.00  0.00           C  
ATOM   1231  HG  LEU A  77       5.395 -15.348  -8.738  1.00  0.00           H  
ATOM   1232  CD1 LEU A  77       5.743 -17.312  -7.984  1.00  0.00           C  
ATOM   1233 HD11 LEU A  77       5.357 -18.319  -8.117  1.00  0.00           H  
ATOM   1234 HD12 LEU A  77       6.788 -17.294  -8.289  1.00  0.00           H  
ATOM   1235 HD13 LEU A  77       5.679 -17.036  -6.930  1.00  0.00           H  
ATOM   1236  CD2 LEU A  77       5.038 -16.755 -10.293  1.00  0.00           C  
ATOM   1237 HD21 LEU A  77       6.081 -16.899 -10.577  1.00  0.00           H  
ATOM   1238 HD22 LEU A  77       4.495 -17.687 -10.415  1.00  0.00           H  
ATOM   1239 HD23 LEU A  77       4.591 -15.998 -10.936  1.00  0.00           H  
ATOM   1240  C   LEU A  77       3.242 -13.804  -9.075  1.00  0.00           C  
ATOM   1241  O   LEU A  77       4.127 -12.975  -8.884  1.00  0.00           O  
ATOM   1242  N   ILE A  78       2.456 -13.747 -10.159  1.00  0.00           N  
ATOM   1243  H   ILE A  78       1.752 -14.470 -10.282  1.00  0.00           H  
ATOM   1244  CA  ILE A  78       2.570 -12.691 -11.184  1.00  0.00           C  
ATOM   1245  HA  ILE A  78       3.584 -12.709 -11.580  1.00  0.00           H  
ATOM   1246  CB  ILE A  78       1.591 -12.959 -12.356  1.00  0.00           C  
ATOM   1247  HB  ILE A  78       0.606 -13.139 -11.923  1.00  0.00           H  
ATOM   1248  CG2 ILE A  78       1.446 -11.743 -13.293  1.00  0.00           C  
ATOM   1249 HG21 ILE A  78       0.818 -12.002 -14.146  1.00  0.00           H  
ATOM   1250 HG22 ILE A  78       0.970 -10.913 -12.771  1.00  0.00           H  
ATOM   1251 HG23 ILE A  78       2.424 -11.423 -13.656  1.00  0.00           H  
ATOM   1252  CG1 ILE A  78       1.969 -14.224 -13.167  1.00  0.00           C  
ATOM   1253 HG12 ILE A  78       2.050 -15.074 -12.494  1.00  0.00           H  
ATOM   1254 HG13 ILE A  78       1.155 -14.446 -13.857  1.00  0.00           H  
ATOM   1255  CD1 ILE A  78       3.270 -14.157 -13.979  1.00  0.00           C  
ATOM   1256 HD11 ILE A  78       3.436 -15.120 -14.463  1.00  0.00           H  
ATOM   1257 HD12 ILE A  78       3.198 -13.391 -14.750  1.00  0.00           H  
ATOM   1258 HD13 ILE A  78       4.119 -13.950 -13.329  1.00  0.00           H  
ATOM   1259  C   ILE A  78       2.382 -11.293 -10.566  1.00  0.00           C  
ATOM   1260  O   ILE A  78       3.186 -10.397 -10.829  1.00  0.00           O  
ATOM   1261  N   ARG A  79       1.378 -11.100  -9.694  1.00  0.00           N  
ATOM   1262  H   ARG A  79       0.740 -11.871  -9.527  1.00  0.00           H  
ATOM   1263  CA  ARG A  79       1.182  -9.846  -8.933  1.00  0.00           C  
ATOM   1264  HA  ARG A  79       1.108  -9.009  -9.629  1.00  0.00           H  
ATOM   1265  CB  ARG A  79      -0.121  -9.894  -8.111  1.00  0.00           C  
ATOM   1266  HB2 ARG A  79      -0.157 -10.818  -7.533  1.00  0.00           H  
ATOM   1267  HB3 ARG A  79      -0.131  -9.052  -7.414  1.00  0.00           H  
ATOM   1268  CG  ARG A  79      -1.373  -9.793  -9.002  1.00  0.00           C  
ATOM   1269  HG2 ARG A  79      -1.379  -8.827  -9.513  1.00  0.00           H  
ATOM   1270  HG3 ARG A  79      -1.335 -10.573  -9.761  1.00  0.00           H  
ATOM   1271  CD  ARG A  79      -2.682  -9.962  -8.216  1.00  0.00           C  
ATOM   1272  HD2 ARG A  79      -3.489 -10.115  -8.933  1.00  0.00           H  
ATOM   1273  HD3 ARG A  79      -2.616 -10.850  -7.587  1.00  0.00           H  
ATOM   1274  NE  ARG A  79      -3.012  -8.769  -7.420  1.00  0.00           N  
ATOM   1275  HE  ARG A  79      -3.240  -7.911  -7.941  1.00  0.00           H  
ATOM   1276  CZ  ARG A  79      -3.003  -8.624  -6.108  1.00  0.00           C  
ATOM   1277  NH1 ARG A  79      -2.754  -9.587  -5.261  1.00  0.00           N  
ATOM   1278 HH11 ARG A  79      -2.652 -10.547  -5.577  1.00  0.00           H  
ATOM   1279 HH12 ARG A  79      -2.739  -9.375  -4.285  1.00  0.00           H  
ATOM   1280  NH2 ARG A  79      -3.260  -7.462  -5.598  1.00  0.00           N  
ATOM   1281 HH21 ARG A  79      -3.614  -6.734  -6.231  1.00  0.00           H  
ATOM   1282 HH22 ARG A  79      -3.289  -7.282  -4.620  1.00  0.00           H  
ATOM   1283  C   ARG A  79       2.382  -9.515  -8.039  1.00  0.00           C  
ATOM   1284  O   ARG A  79       2.894  -8.401  -8.108  1.00  0.00           O  
ATOM   1285  N   PHE A  80       2.917 -10.471  -7.282  1.00  0.00           N  
ATOM   1286  H   PHE A  80       2.452 -11.373  -7.214  1.00  0.00           H  
ATOM   1287  CA  PHE A  80       4.112 -10.228  -6.469  1.00  0.00           C  
ATOM   1288  HA  PHE A  80       3.965  -9.294  -5.927  1.00  0.00           H  
ATOM   1289  CB  PHE A  80       4.273 -11.350  -5.436  1.00  0.00           C  
ATOM   1290  HB2 PHE A  80       4.381 -12.288  -5.980  1.00  0.00           H  
ATOM   1291  HB3 PHE A  80       5.194 -11.167  -4.885  1.00  0.00           H  
ATOM   1292  CG  PHE A  80       3.155 -11.520  -4.415  1.00  0.00           C  
ATOM   1293  CD1 PHE A  80       2.404 -10.424  -3.935  1.00  0.00           C  
ATOM   1294  HD1 PHE A  80       2.581  -9.426  -4.303  1.00  0.00           H  
ATOM   1295  CE1 PHE A  80       1.405 -10.622  -2.963  1.00  0.00           C  
ATOM   1296  HE1 PHE A  80       0.820  -9.789  -2.602  1.00  0.00           H  
ATOM   1297  CZ  PHE A  80       1.164 -11.905  -2.449  1.00  0.00           C  
ATOM   1298  HZ  PHE A  80       0.406 -12.049  -1.691  1.00  0.00           H  
ATOM   1299  CE2 PHE A  80       1.907 -12.998  -2.923  1.00  0.00           C  
ATOM   1300  HE2 PHE A  80       1.725 -13.989  -2.533  1.00  0.00           H  
ATOM   1301  CD2 PHE A  80       2.892 -12.806  -3.906  1.00  0.00           C  
ATOM   1302  HD2 PHE A  80       3.446 -13.654  -4.275  1.00  0.00           H  
ATOM   1303  C   PHE A  80       5.394 -10.015  -7.298  1.00  0.00           C  
ATOM   1304  O   PHE A  80       6.271  -9.280  -6.850  1.00  0.00           O  
ATOM   1305  N   LEU A  81       5.504 -10.570  -8.514  1.00  0.00           N  
ATOM   1306  H   LEU A  81       4.796 -11.241  -8.796  1.00  0.00           H  
ATOM   1307  CA  LEU A  81       6.583 -10.249  -9.464  1.00  0.00           C  
ATOM   1308  HA  LEU A  81       7.528 -10.256  -8.924  1.00  0.00           H  
ATOM   1309  CB  LEU A  81       6.647 -11.296 -10.594  1.00  0.00           C  
ATOM   1310  HB2 LEU A  81       5.642 -11.445 -10.987  1.00  0.00           H  
ATOM   1311  HB3 LEU A  81       7.256 -10.888 -11.400  1.00  0.00           H  
ATOM   1312  CG  LEU A  81       7.244 -12.660 -10.201  1.00  0.00           C  
ATOM   1313  HG  LEU A  81       6.701 -13.072  -9.355  1.00  0.00           H  
ATOM   1314  CD1 LEU A  81       7.129 -13.627 -11.381  1.00  0.00           C  
ATOM   1315 HD11 LEU A  81       7.722 -13.277 -12.227  1.00  0.00           H  
ATOM   1316 HD12 LEU A  81       7.474 -14.615 -11.081  1.00  0.00           H  
ATOM   1317 HD13 LEU A  81       6.085 -13.710 -11.683  1.00  0.00           H  
ATOM   1318  CD2 LEU A  81       8.727 -12.553  -9.843  1.00  0.00           C  
ATOM   1319 HD21 LEU A  81       9.272 -12.096 -10.669  1.00  0.00           H  
ATOM   1320 HD22 LEU A  81       8.855 -11.953  -8.948  1.00  0.00           H  
ATOM   1321 HD23 LEU A  81       9.132 -13.547  -9.652  1.00  0.00           H  
ATOM   1322  C   LEU A  81       6.445  -8.835 -10.054  1.00  0.00           C  
ATOM   1323  O   LEU A  81       7.435  -8.109 -10.108  1.00  0.00           O  
ATOM   1324  N   LYS A  82       5.236  -8.401 -10.429  1.00  0.00           N  
ATOM   1325  H   LYS A  82       4.462  -9.062 -10.417  1.00  0.00           H  
ATOM   1326  CA  LYS A  82       4.962  -7.001 -10.809  1.00  0.00           C  
ATOM   1327  HA  LYS A  82       5.639  -6.717 -11.618  1.00  0.00           H  
ATOM   1328  CB  LYS A  82       3.509  -6.862 -11.305  1.00  0.00           C  
ATOM   1329  HB2 LYS A  82       2.847  -7.478 -10.697  1.00  0.00           H  
ATOM   1330  HB3 LYS A  82       3.199  -5.821 -11.202  1.00  0.00           H  
ATOM   1331  CG  LYS A  82       3.380  -7.251 -12.787  1.00  0.00           C  
ATOM   1332  HG2 LYS A  82       3.984  -6.555 -13.371  1.00  0.00           H  
ATOM   1333  HG3 LYS A  82       3.768  -8.260 -12.938  1.00  0.00           H  
ATOM   1334  CD  LYS A  82       1.927  -7.193 -13.290  1.00  0.00           C  
ATOM   1335  HD2 LYS A  82       1.378  -8.052 -12.898  1.00  0.00           H  
ATOM   1336  HD3 LYS A  82       1.457  -6.272 -12.938  1.00  0.00           H  
ATOM   1337  CE  LYS A  82       1.911  -7.200 -14.827  1.00  0.00           C  
ATOM   1338  HE2 LYS A  82       2.392  -6.280 -15.170  1.00  0.00           H  
ATOM   1339  HE3 LYS A  82       2.506  -8.045 -15.187  1.00  0.00           H  
ATOM   1340  NZ  LYS A  82       0.544  -7.288 -15.401  1.00  0.00           N  
ATOM   1341  HZ1 LYS A  82       0.552  -7.074 -16.390  1.00  0.00           H  
ATOM   1342  HZ2 LYS A  82       0.216  -8.261 -15.416  1.00  0.00           H  
ATOM   1343  HZ3 LYS A  82      -0.123  -6.683 -14.941  1.00  0.00           H  
ATOM   1344  C   LYS A  82       5.265  -6.036  -9.658  1.00  0.00           C  
ATOM   1345  O   LYS A  82       5.947  -5.036  -9.866  1.00  0.00           O  
ATOM   1346  N   ARG A  83       4.844  -6.353  -8.428  1.00  0.00           N  
ATOM   1347  H   ARG A  83       4.224  -7.153  -8.343  1.00  0.00           H  
ATOM   1348  CA  ARG A  83       5.177  -5.595  -7.202  1.00  0.00           C  
ATOM   1349  HA  ARG A  83       4.852  -4.560  -7.332  1.00  0.00           H  
ATOM   1350  CB  ARG A  83       4.394  -6.212  -6.025  1.00  0.00           C  
ATOM   1351  HB2 ARG A  83       3.375  -6.422  -6.354  1.00  0.00           H  
ATOM   1352  HB3 ARG A  83       4.863  -7.154  -5.739  1.00  0.00           H  
ATOM   1353  CG  ARG A  83       4.302  -5.304  -4.784  1.00  0.00           C  
ATOM   1354  HG2 ARG A  83       5.311  -5.015  -4.479  1.00  0.00           H  
ATOM   1355  HG3 ARG A  83       3.747  -4.401  -5.051  1.00  0.00           H  
ATOM   1356  CD  ARG A  83       3.617  -5.980  -3.581  1.00  0.00           C  
ATOM   1357  HD2 ARG A  83       4.221  -6.829  -3.257  1.00  0.00           H  
ATOM   1358  HD3 ARG A  83       3.566  -5.253  -2.772  1.00  0.00           H  
ATOM   1359  NE  ARG A  83       2.242  -6.414  -3.875  1.00  0.00           N  
ATOM   1360  HE  ARG A  83       1.860  -6.152  -4.788  1.00  0.00           H  
ATOM   1361  CZ  ARG A  83       1.349  -6.941  -3.059  1.00  0.00           C  
ATOM   1362  NH1 ARG A  83       1.578  -7.259  -1.820  1.00  0.00           N  
ATOM   1363 HH11 ARG A  83       2.458  -7.056  -1.396  1.00  0.00           H  
ATOM   1364 HH12 ARG A  83       0.795  -7.625  -1.282  1.00  0.00           H  
ATOM   1365  NH2 ARG A  83       0.149  -7.140  -3.503  1.00  0.00           N  
ATOM   1366 HH21 ARG A  83      -0.081  -6.684  -4.396  1.00  0.00           H  
ATOM   1367 HH22 ARG A  83      -0.543  -7.515  -2.864  1.00  0.00           H  
ATOM   1368  C   ARG A  83       6.688  -5.554  -6.921  1.00  0.00           C  
ATOM   1369  O   ARG A  83       7.204  -4.510  -6.527  1.00  0.00           O  
ATOM   1370  N   LEU A  84       7.414  -6.652  -7.158  1.00  0.00           N  
ATOM   1371  H   LEU A  84       6.916  -7.494  -7.426  1.00  0.00           H  
ATOM   1372  CA  LEU A  84       8.873  -6.734  -6.986  1.00  0.00           C  
ATOM   1373  HA  LEU A  84       9.128  -6.349  -5.996  1.00  0.00           H  
ATOM   1374  CB  LEU A  84       9.292  -8.215  -7.062  1.00  0.00           C  
ATOM   1375  HB2 LEU A  84       8.840  -8.749  -6.226  1.00  0.00           H  
ATOM   1376  HB3 LEU A  84       8.885  -8.634  -7.982  1.00  0.00           H  
ATOM   1377  CG  LEU A  84      10.807  -8.490  -7.059  1.00  0.00           C  
ATOM   1378  HG  LEU A  84      11.272  -8.012  -7.921  1.00  0.00           H  
ATOM   1379  CD1 LEU A  84      11.487  -7.991  -5.783  1.00  0.00           C  
ATOM   1380 HD11 LEU A  84      10.995  -8.411  -4.906  1.00  0.00           H  
ATOM   1381 HD12 LEU A  84      12.540  -8.278  -5.786  1.00  0.00           H  
ATOM   1382 HD13 LEU A  84      11.430  -6.905  -5.745  1.00  0.00           H  
ATOM   1383  CD2 LEU A  84      11.039  -9.995  -7.173  1.00  0.00           C  
ATOM   1384 HD21 LEU A  84      10.532 -10.378  -8.057  1.00  0.00           H  
ATOM   1385 HD22 LEU A  84      12.104 -10.199  -7.264  1.00  0.00           H  
ATOM   1386 HD23 LEU A  84      10.647 -10.501  -6.292  1.00  0.00           H  
ATOM   1387  C   LEU A  84       9.629  -5.880  -8.019  1.00  0.00           C  
ATOM   1388  O   LEU A  84      10.599  -5.210  -7.670  1.00  0.00           O  
ATOM   1389  N   ASP A  85       9.172  -5.871  -9.274  1.00  0.00           N  
ATOM   1390  H   ASP A  85       8.417  -6.506  -9.524  1.00  0.00           H  
ATOM   1391  CA  ASP A  85       9.713  -5.010 -10.333  1.00  0.00           C  
ATOM   1392  HA  ASP A  85      10.775  -5.227 -10.454  1.00  0.00           H  
ATOM   1393  CB  ASP A  85       8.985  -5.377 -11.638  1.00  0.00           C  
ATOM   1394  HB2 ASP A  85       9.017  -6.462 -11.740  1.00  0.00           H  
ATOM   1395  HB3 ASP A  85       7.939  -5.079 -11.557  1.00  0.00           H  
ATOM   1396  CG  ASP A  85       9.559  -4.781 -12.926  1.00  0.00           C  
ATOM   1397  OD1 ASP A  85      10.651  -4.176 -12.918  1.00  0.00           O  
ATOM   1398  OD2 ASP A  85       8.906  -4.955 -13.981  1.00  0.00           O  
ATOM   1399  C   ASP A  85       9.582  -3.517  -9.968  1.00  0.00           C  
ATOM   1400  O   ASP A  85      10.563  -2.775 -10.040  1.00  0.00           O  
ATOM   1401  N   ARG A  86       8.421  -3.093  -9.440  1.00  0.00           N  
ATOM   1402  H   ARG A  86       7.642  -3.741  -9.415  1.00  0.00           H  
ATOM   1403  CA  ARG A  86       8.239  -1.730  -8.900  1.00  0.00           C  
ATOM   1404  HA  ARG A  86       8.594  -1.026  -9.653  1.00  0.00           H  
ATOM   1405  CB  ARG A  86       6.750  -1.409  -8.657  1.00  0.00           C  
ATOM   1406  HB2 ARG A  86       6.371  -2.010  -7.828  1.00  0.00           H  
ATOM   1407  HB3 ARG A  86       6.676  -0.355  -8.379  1.00  0.00           H  
ATOM   1408  CG  ARG A  86       5.866  -1.655  -9.900  1.00  0.00           C  
ATOM   1409  HG2 ARG A  86       6.444  -1.448 -10.799  1.00  0.00           H  
ATOM   1410  HG3 ARG A  86       5.578  -2.697  -9.922  1.00  0.00           H  
ATOM   1411  CD  ARG A  86       4.581  -0.820  -9.978  1.00  0.00           C  
ATOM   1412  HD2 ARG A  86       4.855   0.191 -10.289  1.00  0.00           H  
ATOM   1413  HD3 ARG A  86       3.916  -1.234 -10.738  1.00  0.00           H  
ATOM   1414  NE  ARG A  86       3.872  -0.710  -8.695  1.00  0.00           N  
ATOM   1415  HE  ARG A  86       4.011   0.180  -8.210  1.00  0.00           H  
ATOM   1416  CZ  ARG A  86       3.076  -1.564  -8.088  1.00  0.00           C  
ATOM   1417  NH1 ARG A  86       2.799  -2.752  -8.523  1.00  0.00           N  
ATOM   1418 HH11 ARG A  86       3.190  -3.073  -9.379  1.00  0.00           H  
ATOM   1419 HH12 ARG A  86       2.112  -3.281  -7.982  1.00  0.00           H  
ATOM   1420  NH2 ARG A  86       2.490  -1.229  -6.993  1.00  0.00           N  
ATOM   1421 HH21 ARG A  86       2.565  -0.261  -6.678  1.00  0.00           H  
ATOM   1422 HH22 ARG A  86       1.811  -1.884  -6.600  1.00  0.00           H  
ATOM   1423  C   ARG A  86       9.105  -1.442  -7.657  1.00  0.00           C  
ATOM   1424  O   ARG A  86       9.540  -0.307  -7.485  1.00  0.00           O  
ATOM   1425  N   ASN A  87       9.428  -2.432  -6.819  1.00  0.00           N  
ATOM   1426  H   ASN A  87       9.026  -3.352  -6.965  1.00  0.00           H  
ATOM   1427  CA  ASN A  87      10.416  -2.238  -5.749  1.00  0.00           C  
ATOM   1428  HA  ASN A  87      10.179  -1.316  -5.223  1.00  0.00           H  
ATOM   1429  CB  ASN A  87      10.347  -3.397  -4.738  1.00  0.00           C  
ATOM   1430  HB2 ASN A  87      10.497  -4.341  -5.248  1.00  0.00           H  
ATOM   1431  HB3 ASN A  87      11.163  -3.274  -4.035  1.00  0.00           H  
ATOM   1432  CG  ASN A  87       9.087  -3.499  -3.894  1.00  0.00           C  
ATOM   1433  OD1 ASN A  87       8.679  -4.581  -3.491  1.00  0.00           O  
ATOM   1434  ND2 ASN A  87       8.487  -2.398  -3.516  1.00  0.00           N  
ATOM   1435 HD21 ASN A  87       7.676  -2.499  -2.918  1.00  0.00           H  
ATOM   1436 HD22 ASN A  87       8.841  -1.504  -3.805  1.00  0.00           H  
ATOM   1437  C   ASN A  87      11.850  -2.046  -6.295  1.00  0.00           C  
ATOM   1438  O   ASN A  87      12.533  -1.106  -5.889  1.00  0.00           O  
ATOM   1439  N   LEU A  88      12.302  -2.914  -7.210  1.00  0.00           N  
ATOM   1440  H   LEU A  88      11.662  -3.631  -7.537  1.00  0.00           H  
ATOM   1441  CA  LEU A  88      13.650  -2.863  -7.799  1.00  0.00           C  
ATOM   1442  HA  LEU A  88      14.379  -2.855  -6.989  1.00  0.00           H  
ATOM   1443  CB  LEU A  88      13.889  -4.105  -8.682  1.00  0.00           C  
ATOM   1444  HB2 LEU A  88      13.049  -4.195  -9.373  1.00  0.00           H  
ATOM   1445  HB3 LEU A  88      14.790  -3.943  -9.274  1.00  0.00           H  
ATOM   1446  CG  LEU A  88      14.050  -5.427  -7.906  1.00  0.00           C  
ATOM   1447  HG  LEU A  88      13.251  -5.528  -7.173  1.00  0.00           H  
ATOM   1448  CD1 LEU A  88      13.985  -6.615  -8.865  1.00  0.00           C  
ATOM   1449 HD11 LEU A  88      14.037  -7.551  -8.309  1.00  0.00           H  
ATOM   1450 HD12 LEU A  88      13.039  -6.591  -9.407  1.00  0.00           H  
ATOM   1451 HD13 LEU A  88      14.808  -6.569  -9.577  1.00  0.00           H  
ATOM   1452  CD2 LEU A  88      15.402  -5.528  -7.196  1.00  0.00           C  
ATOM   1453 HD21 LEU A  88      15.514  -4.714  -6.483  1.00  0.00           H  
ATOM   1454 HD22 LEU A  88      15.460  -6.475  -6.662  1.00  0.00           H  
ATOM   1455 HD23 LEU A  88      16.207  -5.486  -7.927  1.00  0.00           H  
ATOM   1456  C   LEU A  88      13.865  -1.564  -8.591  1.00  0.00           C  
ATOM   1457  O   LEU A  88      14.927  -0.953  -8.475  1.00  0.00           O  
ATOM   1458  N   TRP A  89      12.827  -1.090  -9.291  1.00  0.00           N  
ATOM   1459  H   TRP A  89      12.007  -1.683  -9.381  1.00  0.00           H  
ATOM   1460  CA  TRP A  89      12.752   0.246  -9.894  1.00  0.00           C  
ATOM   1461  HA  TRP A  89      13.463   0.318 -10.716  1.00  0.00           H  
ATOM   1462  CB  TRP A  89      11.342   0.467 -10.464  1.00  0.00           C  
ATOM   1463  HB2 TRP A  89      11.246  -0.099 -11.391  1.00  0.00           H  
ATOM   1464  HB3 TRP A  89      10.609   0.069  -9.768  1.00  0.00           H  
ATOM   1465  CG  TRP A  89      10.985   1.899 -10.727  1.00  0.00           C  
ATOM   1466  CD1 TRP A  89      10.121   2.635  -9.992  1.00  0.00           C  
ATOM   1467  HD1 TRP A  89       9.569   2.267  -9.133  1.00  0.00           H  
ATOM   1468  NE1 TRP A  89      10.085   3.930 -10.473  1.00  0.00           N  
ATOM   1469  HE1 TRP A  89       9.557   4.669 -10.026  1.00  0.00           H  
ATOM   1470  CE2 TRP A  89      10.929   4.091 -11.552  1.00  0.00           C  
ATOM   1471  CZ2 TRP A  89      11.254   5.191 -12.361  1.00  0.00           C  
ATOM   1472  HZ2 TRP A  89      10.798   6.154 -12.190  1.00  0.00           H  
ATOM   1473  CH2 TRP A  89      12.198   5.027 -13.390  1.00  0.00           C  
ATOM   1474  HH2 TRP A  89      12.465   5.862 -14.023  1.00  0.00           H  
ATOM   1475  CZ3 TRP A  89      12.805   3.774 -13.592  1.00  0.00           C  
ATOM   1476  HZ3 TRP A  89      13.530   3.660 -14.382  1.00  0.00           H  
ATOM   1477  CE3 TRP A  89      12.470   2.673 -12.780  1.00  0.00           C  
ATOM   1478  HE3 TRP A  89      12.945   1.717 -12.947  1.00  0.00           H  
ATOM   1479  CD2 TRP A  89      11.523   2.804 -11.740  1.00  0.00           C  
ATOM   1480  C   TRP A  89      13.103   1.360  -8.900  1.00  0.00           C  
ATOM   1481  O   TRP A  89      13.876   2.248  -9.248  1.00  0.00           O  
ATOM   1482  N   GLY A  90      12.603   1.293  -7.663  1.00  0.00           N  
ATOM   1483  H   GLY A  90      12.021   0.500  -7.422  1.00  0.00           H  
ATOM   1484  CA  GLY A  90      12.898   2.292  -6.631  1.00  0.00           C  
ATOM   1485  HA2 GLY A  90      12.616   3.282  -6.992  1.00  0.00           H  
ATOM   1486  HA3 GLY A  90      12.322   2.058  -5.737  1.00  0.00           H  
ATOM   1487  C   GLY A  90      14.375   2.322  -6.238  1.00  0.00           C  
ATOM   1488  O   GLY A  90      14.988   3.388  -6.202  1.00  0.00           O  
ATOM   1489  N   LEU A  91      14.968   1.150  -5.988  1.00  0.00           N  
ATOM   1490  H   LEU A  91      14.402   0.312  -6.057  1.00  0.00           H  
ATOM   1491  CA  LEU A  91      16.384   1.020  -5.627  1.00  0.00           C  
ATOM   1492  HA  LEU A  91      16.596   1.673  -4.780  1.00  0.00           H  
ATOM   1493  CB  LEU A  91      16.677  -0.441  -5.229  1.00  0.00           C  
ATOM   1494  HB2 LEU A  91      16.481  -1.071  -6.098  1.00  0.00           H  
ATOM   1495  HB3 LEU A  91      17.737  -0.527  -4.990  1.00  0.00           H  
ATOM   1496  CG  LEU A  91      15.865  -0.990  -4.040  1.00  0.00           C  
ATOM   1497  HG  LEU A  91      14.806  -0.807  -4.204  1.00  0.00           H  
ATOM   1498  CD1 LEU A  91      16.069  -2.502  -3.946  1.00  0.00           C  
ATOM   1499 HD11 LEU A  91      15.723  -2.976  -4.863  1.00  0.00           H  
ATOM   1500 HD12 LEU A  91      17.123  -2.729  -3.788  1.00  0.00           H  
ATOM   1501 HD13 LEU A  91      15.492  -2.898  -3.110  1.00  0.00           H  
ATOM   1502  CD2 LEU A  91      16.286  -0.364  -2.708  1.00  0.00           C  
ATOM   1503 HD21 LEU A  91      17.349  -0.529  -2.534  1.00  0.00           H  
ATOM   1504 HD22 LEU A  91      16.088   0.707  -2.728  1.00  0.00           H  
ATOM   1505 HD23 LEU A  91      15.716  -0.811  -1.893  1.00  0.00           H  
ATOM   1506  C   LEU A  91      17.320   1.446  -6.773  1.00  0.00           C  
ATOM   1507  O   LEU A  91      18.351   2.083  -6.542  1.00  0.00           O  
ATOM   1508  N   ALA A  92      16.978   1.062  -8.008  1.00  0.00           N  
ATOM   1509  H   ALA A  92      16.115   0.535  -8.109  1.00  0.00           H  
ATOM   1510  CA  ALA A  92      17.804   1.260  -9.196  1.00  0.00           C  
ATOM   1511  HA  ALA A  92      18.846   1.129  -8.912  1.00  0.00           H  
ATOM   1512  CB  ALA A  92      17.455   0.166 -10.218  1.00  0.00           C  
ATOM   1513  HB1 ALA A  92      18.106   0.255 -11.087  1.00  0.00           H  
ATOM   1514  HB2 ALA A  92      17.599  -0.820  -9.773  1.00  0.00           H  
ATOM   1515  HB3 ALA A  92      16.415   0.261 -10.534  1.00  0.00           H  
ATOM   1516  C   ALA A  92      17.672   2.660  -9.825  1.00  0.00           C  
ATOM   1517  O   ALA A  92      18.674   3.262 -10.208  1.00  0.00           O  
ATOM   1518  N   GLY A  93      16.444   3.156  -9.995  1.00  0.00           N  
ATOM   1519  H   GLY A  93      15.650   2.670  -9.585  1.00  0.00           H  
ATOM   1520  CA  GLY A  93      16.132   4.294 -10.872  1.00  0.00           C  
ATOM   1521  HA2 GLY A  93      15.087   4.566 -10.726  1.00  0.00           H  
ATOM   1522  HA3 GLY A  93      16.751   5.144 -10.589  1.00  0.00           H  
ATOM   1523  C   GLY A  93      16.342   4.024 -12.373  1.00  0.00           C  
ATOM   1524  O   GLY A  93      16.246   4.939 -13.184  1.00  0.00           O  
ATOM   1525  N   LEU A  94      16.669   2.788 -12.765  1.00  0.00           N  
ATOM   1526  H   LEU A  94      16.691   2.071 -12.058  1.00  0.00           H  
ATOM   1527  CA  LEU A  94      16.925   2.381 -14.152  1.00  0.00           C  
ATOM   1528  HA  LEU A  94      17.052   3.266 -14.775  1.00  0.00           H  
ATOM   1529  CB  LEU A  94      18.218   1.545 -14.218  1.00  0.00           C  
ATOM   1530  HB2 LEU A  94      18.096   0.688 -13.558  1.00  0.00           H  
ATOM   1531  HB3 LEU A  94      18.339   1.167 -15.234  1.00  0.00           H  
ATOM   1532  CG  LEU A  94      19.507   2.284 -13.814  1.00  0.00           C  
ATOM   1533  HG  LEU A  94      19.386   2.726 -12.828  1.00  0.00           H  
ATOM   1534  CD1 LEU A  94      20.670   1.291 -13.751  1.00  0.00           C  
ATOM   1535 HD11 LEU A  94      21.587   1.810 -13.466  1.00  0.00           H  
ATOM   1536 HD12 LEU A  94      20.812   0.819 -14.723  1.00  0.00           H  
ATOM   1537 HD13 LEU A  94      20.451   0.528 -13.004  1.00  0.00           H  
ATOM   1538  CD2 LEU A  94      19.866   3.385 -14.812  1.00  0.00           C  
ATOM   1539 HD21 LEU A  94      19.967   2.971 -15.815  1.00  0.00           H  
ATOM   1540 HD22 LEU A  94      19.097   4.158 -14.811  1.00  0.00           H  
ATOM   1541 HD23 LEU A  94      20.809   3.849 -14.523  1.00  0.00           H  
ATOM   1542  C   LEU A  94      15.731   1.589 -14.701  1.00  0.00           C  
ATOM   1543  O   LEU A  94      15.289   0.628 -14.071  1.00  0.00           O  
ATOM   1544  N   ASN A  95      15.228   1.961 -15.887  1.00  0.00           N  
ATOM   1545  H   ASN A  95      15.636   2.761 -16.344  1.00  0.00           H  
ATOM   1546  CA  ASN A  95      14.048   1.312 -16.484  1.00  0.00           C  
ATOM   1547  HA  ASN A  95      13.240   1.302 -15.747  1.00  0.00           H  
ATOM   1548  CB  ASN A  95      13.580   2.095 -17.736  1.00  0.00           C  
ATOM   1549  HB2 ASN A  95      14.438   2.505 -18.267  1.00  0.00           H  
ATOM   1550  HB3 ASN A  95      13.068   1.411 -18.412  1.00  0.00           H  
ATOM   1551  CG  ASN A  95      12.580   3.201 -17.433  1.00  0.00           C  
ATOM   1552  OD1 ASN A  95      11.685   3.050 -16.626  1.00  0.00           O  
ATOM   1553  ND2 ASN A  95      12.668   4.335 -18.085  1.00  0.00           N  
ATOM   1554 HD21 ASN A  95      11.994   5.034 -17.821  1.00  0.00           H  
ATOM   1555 HD22 ASN A  95      13.385   4.495 -18.765  1.00  0.00           H  
ATOM   1556  C   ASN A  95      14.305  -0.160 -16.850  1.00  0.00           C  
ATOM   1557  O   ASN A  95      13.488  -1.030 -16.550  1.00  0.00           O  
ATOM   1558  N   SER A  96      15.405  -0.449 -17.549  1.00  0.00           N  
ATOM   1559  H   SER A  96      16.078   0.282 -17.730  1.00  0.00           H  
ATOM   1560  CA  SER A  96      15.725  -1.780 -18.081  1.00  0.00           C  
ATOM   1561  HA  SER A  96      15.424  -2.539 -17.359  1.00  0.00           H  
ATOM   1562  CB  SER A  96      14.952  -2.006 -19.385  1.00  0.00           C  
ATOM   1563  HB2 SER A  96      13.891  -1.814 -19.219  1.00  0.00           H  
ATOM   1564  HB3 SER A  96      15.321  -1.316 -20.145  1.00  0.00           H  
ATOM   1565  OG  SER A  96      15.111  -3.334 -19.834  1.00  0.00           O  
ATOM   1566  HG  SER A  96      14.808  -3.407 -20.744  1.00  0.00           H  
ATOM   1567  C   SER A  96      17.228  -1.924 -18.334  1.00  0.00           C  
ATOM   1568  O   SER A  96      17.878  -0.947 -18.710  1.00  0.00           O  
ATOM   1569  N   CYS A  97      17.775  -3.127 -18.157  1.00  0.00           N  
ATOM   1570  H   CYS A  97      17.165  -3.888 -17.868  1.00  0.00           H  
ATOM   1571  CA  CYS A  97      19.176  -3.447 -18.426  1.00  0.00           C  
ATOM   1572  HA  CYS A  97      19.540  -2.794 -19.215  1.00  0.00           H  
ATOM   1573  CB  CYS A  97      20.007  -3.160 -17.167  1.00  0.00           C  
ATOM   1574  HB2 CYS A  97      19.907  -2.112 -16.881  1.00  0.00           H  
ATOM   1575  HB3 CYS A  97      19.649  -3.788 -16.350  1.00  0.00           H  
ATOM   1576  SG  CYS A  97      21.753  -3.546 -17.489  1.00  0.00           S  
ATOM   1577  HG  CYS A  97      22.117  -2.384 -18.049  1.00  0.00           H  
ATOM   1578  C   CYS A  97      19.294  -4.920 -18.864  1.00  0.00           C  
ATOM   1579  O   CYS A  97      18.973  -5.803 -18.064  1.00  0.00           O  
ATOM   1580  N   PRO A  98      19.704  -5.219 -20.112  1.00  0.00           N  
ATOM   1581  CD  PRO A  98      20.055  -4.279 -21.167  1.00  0.00           C  
ATOM   1582  HD2 PRO A  98      20.791  -3.549 -20.825  1.00  0.00           H  
ATOM   1583  HD3 PRO A  98      19.153  -3.773 -21.516  1.00  0.00           H  
ATOM   1584  CG  PRO A  98      20.650  -5.114 -22.302  1.00  0.00           C  
ATOM   1585  HG2 PRO A  98      21.730  -5.199 -22.165  1.00  0.00           H  
ATOM   1586  HG3 PRO A  98      20.418  -4.689 -23.280  1.00  0.00           H  
ATOM   1587  CB  PRO A  98      19.995  -6.479 -22.106  1.00  0.00           C  
ATOM   1588  HB2 PRO A  98      20.591  -7.280 -22.544  1.00  0.00           H  
ATOM   1589  HB3 PRO A  98      18.996  -6.469 -22.541  1.00  0.00           H  
ATOM   1590  CA  PRO A  98      19.882  -6.592 -20.581  1.00  0.00           C  
ATOM   1591  HA  PRO A  98      19.005  -7.187 -20.328  1.00  0.00           H  
ATOM   1592  C   PRO A  98      21.118  -7.269 -19.958  1.00  0.00           C  
ATOM   1593  O   PRO A  98      21.995  -6.620 -19.386  1.00  0.00           O  
ATOM   1594  N   VAL A  99      21.215  -8.591 -20.114  1.00  0.00           N  
ATOM   1595  H   VAL A  99      20.500  -9.069 -20.647  1.00  0.00           H  
ATOM   1596  CA  VAL A  99      22.360  -9.406 -19.673  1.00  0.00           C  
ATOM   1597  HA  VAL A  99      23.216  -8.745 -19.537  1.00  0.00           H  
ATOM   1598  CB  VAL A  99      22.066 -10.056 -18.303  1.00  0.00           C  
ATOM   1599  HB  VAL A  99      21.766  -9.262 -17.615  1.00  0.00           H  
ATOM   1600  CG1 VAL A  99      20.927 -11.082 -18.357  1.00  0.00           C  
ATOM   1601 HG11 VAL A  99      20.003 -10.600 -18.677  1.00  0.00           H  
ATOM   1602 HG12 VAL A  99      20.771 -11.506 -17.368  1.00  0.00           H  
ATOM   1603 HG13 VAL A  99      21.172 -11.890 -19.046  1.00  0.00           H  
ATOM   1604  CG2 VAL A  99      23.298 -10.736 -17.691  1.00  0.00           C  
ATOM   1605 HG21 VAL A  99      23.075 -11.024 -16.663  1.00  0.00           H  
ATOM   1606 HG22 VAL A  99      23.566 -11.634 -18.248  1.00  0.00           H  
ATOM   1607 HG23 VAL A  99      24.137 -10.041 -17.675  1.00  0.00           H  
ATOM   1608  C   VAL A  99      22.742 -10.409 -20.770  1.00  0.00           C  
ATOM   1609  O   VAL A  99      21.909 -10.752 -21.607  1.00  0.00           O  
ATOM   1610  N   LYS A 100      24.007 -10.843 -20.793  1.00  0.00           N  
ATOM   1611  H   LYS A 100      24.605 -10.573 -20.030  1.00  0.00           H  
ATOM   1612  CA  LYS A 100      24.586 -11.739 -21.804  1.00  0.00           C  
ATOM   1613  HA  LYS A 100      23.903 -11.825 -22.653  1.00  0.00           H  
ATOM   1614  CB  LYS A 100      25.924 -11.156 -22.302  1.00  0.00           C  
ATOM   1615  HB2 LYS A 100      26.466 -10.692 -21.475  1.00  0.00           H  
ATOM   1616  HB3 LYS A 100      26.536 -11.979 -22.675  1.00  0.00           H  
ATOM   1617  CG  LYS A 100      25.716 -10.145 -23.436  1.00  0.00           C  
ATOM   1618  HG2 LYS A 100      25.002 -10.555 -24.150  1.00  0.00           H  
ATOM   1619  HG3 LYS A 100      25.302  -9.219 -23.035  1.00  0.00           H  
ATOM   1620  CD  LYS A 100      27.046  -9.840 -24.159  1.00  0.00           C  
ATOM   1621  HD2 LYS A 100      27.444  -8.899 -23.782  1.00  0.00           H  
ATOM   1622  HD3 LYS A 100      27.787 -10.612 -23.947  1.00  0.00           H  
ATOM   1623  CE  LYS A 100      26.872  -9.752 -25.678  1.00  0.00           C  
ATOM   1624  HE2 LYS A 100      26.069  -9.047 -25.901  1.00  0.00           H  
ATOM   1625  HE3 LYS A 100      27.797  -9.361 -26.117  1.00  0.00           H  
ATOM   1626  NZ  LYS A 100      26.567 -11.085 -26.249  1.00  0.00           N  
ATOM   1627  HZ1 LYS A 100      27.312 -11.759 -26.046  1.00  0.00           H  
ATOM   1628  HZ2 LYS A 100      26.403 -11.086 -27.237  1.00  0.00           H  
ATOM   1629  HZ3 LYS A 100      25.793 -11.559 -25.770  1.00  0.00           H  
ATOM   1630  C   LYS A 100      24.811 -13.160 -21.288  1.00  0.00           C  
ATOM   1631  O   LYS A 100      25.221 -13.318 -20.145  1.00  0.00           O  
ATOM   1632  N   GLU A 101      24.599 -14.145 -22.173  1.00  0.00           N  
ATOM   1633  H   GLU A 101      24.308 -13.801 -23.080  1.00  0.00           H  
ATOM   1634  CA  GLU A 101      25.134 -15.536 -22.232  1.00  0.00           C  
ATOM   1635  HA  GLU A 101      24.458 -16.084 -22.885  1.00  0.00           H  
ATOM   1636  CB  GLU A 101      26.507 -15.505 -22.932  1.00  0.00           C  
ATOM   1637  HB2 GLU A 101      27.149 -14.761 -22.464  1.00  0.00           H  
ATOM   1638  HB3 GLU A 101      26.995 -16.469 -22.805  1.00  0.00           H  
ATOM   1639  CG  GLU A 101      26.437 -15.263 -24.450  1.00  0.00           C  
ATOM   1640  HG2 GLU A 101      27.279 -15.783 -24.910  1.00  0.00           H  
ATOM   1641  HG3 GLU A 101      25.529 -15.722 -24.852  1.00  0.00           H  
ATOM   1642  CD  GLU A 101      26.499 -13.783 -24.849  1.00  0.00           C  
ATOM   1643  OE1 GLU A 101      25.456 -13.091 -24.811  1.00  0.00           O  
ATOM   1644  OE2 GLU A 101      27.584 -13.296 -25.261  1.00  0.00           O  
ATOM   1645  C   GLU A 101      25.195 -16.444 -20.973  1.00  0.00           C  
ATOM   1646  O   GLU A 101      25.672 -17.571 -21.068  1.00  0.00           O  
ATOM   1647  N   ALA A 102      24.784 -15.988 -19.793  1.00  0.00           N  
ATOM   1648  H   ALA A 102      24.438 -15.037 -19.763  1.00  0.00           H  
ATOM   1649  CA  ALA A 102      25.243 -16.545 -18.520  1.00  0.00           C  
ATOM   1650  HA  ALA A 102      26.316 -16.710 -18.612  1.00  0.00           H  
ATOM   1651  CB  ALA A 102      25.031 -15.459 -17.463  1.00  0.00           C  
ATOM   1652  HB1 ALA A 102      25.490 -15.748 -16.520  1.00  0.00           H  
ATOM   1653  HB2 ALA A 102      25.488 -14.533 -17.809  1.00  0.00           H  
ATOM   1654  HB3 ALA A 102      23.964 -15.303 -17.307  1.00  0.00           H  
ATOM   1655  C   ALA A 102      24.634 -17.892 -18.080  1.00  0.00           C  
ATOM   1656  O   ALA A 102      23.723 -18.449 -18.697  1.00  0.00           O  
ATOM   1657  N   ASN A 103      25.135 -18.365 -16.929  1.00  0.00           N  
ATOM   1658  H   ASN A 103      25.919 -17.870 -16.525  1.00  0.00           H  
ATOM   1659  CA  ASN A 103      24.587 -19.456 -16.126  1.00  0.00           C  
ATOM   1660  HA  ASN A 103      24.865 -20.394 -16.599  1.00  0.00           H  
ATOM   1661  CB  ASN A 103      25.182 -19.399 -14.702  1.00  0.00           C  
ATOM   1662  HB2 ASN A 103      24.888 -18.459 -14.243  1.00  0.00           H  
ATOM   1663  HB3 ASN A 103      24.757 -20.202 -14.099  1.00  0.00           H  
ATOM   1664  CG  ASN A 103      26.696 -19.457 -14.631  1.00  0.00           C  
ATOM   1665  OD1 ASN A 103      27.400 -18.595 -15.126  1.00  0.00           O  
ATOM   1666  ND2 ASN A 103      27.254 -20.459 -13.996  1.00  0.00           N  
ATOM   1667 HD21 ASN A 103      28.257 -20.465 -13.973  1.00  0.00           H  
ATOM   1668 HD22 ASN A 103      26.687 -21.163 -13.560  1.00  0.00           H  
ATOM   1669  C   ASN A 103      23.052 -19.410 -16.027  1.00  0.00           C  
ATOM   1670  O   ASN A 103      22.437 -18.345 -16.024  1.00  0.00           O  
ATOM   1671  N   GLN A 104      22.424 -20.577 -15.871  1.00  0.00           N  
ATOM   1672  H   GLN A 104      22.968 -21.426 -15.817  1.00  0.00           H  
ATOM   1673  CA  GLN A 104      20.966 -20.717 -15.789  1.00  0.00           C  
ATOM   1674  HA  GLN A 104      20.506 -19.728 -15.794  1.00  0.00           H  
ATOM   1675  CB  GLN A 104      20.451 -21.449 -17.036  1.00  0.00           C  
ATOM   1676  HB2 GLN A 104      20.803 -22.481 -17.046  1.00  0.00           H  
ATOM   1677  HB3 GLN A 104      19.370 -21.452 -16.980  1.00  0.00           H  
ATOM   1678  CG  GLN A 104      20.875 -20.743 -18.338  1.00  0.00           C  
ATOM   1679  HG2 GLN A 104      20.892 -19.666 -18.165  1.00  0.00           H  
ATOM   1680  HG3 GLN A 104      21.883 -21.055 -18.616  1.00  0.00           H  
ATOM   1681  CD  GLN A 104      19.938 -21.004 -19.512  1.00  0.00           C  
ATOM   1682  OE1 GLN A 104      19.203 -21.975 -19.584  1.00  0.00           O  
ATOM   1683  NE2 GLN A 104      19.932 -20.131 -20.495  1.00  0.00           N  
ATOM   1684 HE21 GLN A 104      19.309 -20.323 -21.256  1.00  0.00           H  
ATOM   1685 HE22 GLN A 104      20.543 -19.332 -20.465  1.00  0.00           H  
ATOM   1686  C   GLN A 104      20.535 -21.388 -14.476  1.00  0.00           C  
ATOM   1687  O   GLN A 104      21.260 -22.215 -13.923  1.00  0.00           O  
ATOM   1688  N   SER A 105      19.356 -21.024 -13.966  1.00  0.00           N  
ATOM   1689  H   SER A 105      18.800 -20.343 -14.479  1.00  0.00           H  
ATOM   1690  CA  SER A 105      18.844 -21.447 -12.656  1.00  0.00           C  
ATOM   1691  HA  SER A 105      19.304 -22.392 -12.366  1.00  0.00           H  
ATOM   1692  CB  SER A 105      19.192 -20.379 -11.606  1.00  0.00           C  
ATOM   1693  HB2 SER A 105      20.279 -20.312 -11.524  1.00  0.00           H  
ATOM   1694  HB3 SER A 105      18.804 -19.413 -11.936  1.00  0.00           H  
ATOM   1695  OG  SER A 105      18.653 -20.677 -10.324  1.00  0.00           O  
ATOM   1696  HG  SER A 105      17.683 -20.568 -10.332  1.00  0.00           H  
ATOM   1697  C   SER A 105      17.331 -21.641 -12.692  1.00  0.00           C  
ATOM   1698  O   SER A 105      16.641 -20.921 -13.407  1.00  0.00           O  
ATOM   1699  N   THR A 106      16.799 -22.525 -11.846  1.00  0.00           N  
ATOM   1700  H   THR A 106      17.414 -23.039 -11.234  1.00  0.00           H  
ATOM   1701  CA  THR A 106      15.370 -22.514 -11.493  1.00  0.00           C  
ATOM   1702  HA  THR A 106      14.779 -22.647 -12.401  1.00  0.00           H  
ATOM   1703  CB  THR A 106      15.022 -23.661 -10.529  1.00  0.00           C  
ATOM   1704  HB  THR A 106      13.978 -23.559 -10.228  1.00  0.00           H  
ATOM   1705  CG2 THR A 106      15.212 -25.031 -11.175  1.00  0.00           C  
ATOM   1706 HG21 THR A 106      14.659 -25.071 -12.113  1.00  0.00           H  
ATOM   1707 HG22 THR A 106      16.265 -25.223 -11.378  1.00  0.00           H  
ATOM   1708 HG23 THR A 106      14.817 -25.807 -10.517  1.00  0.00           H  
ATOM   1709  OG1 THR A 106      15.842 -23.639  -9.375  1.00  0.00           O  
ATOM   1710  HG1 THR A 106      15.486 -24.327  -8.800  1.00  0.00           H  
ATOM   1711  C   THR A 106      14.989 -21.170 -10.860  1.00  0.00           C  
ATOM   1712  O   THR A 106      15.796 -20.575 -10.130  1.00  0.00           O  
ATOM   1713  N   LEU A 107      13.775 -20.686 -11.137  1.00  0.00           N  
ATOM   1714  H   LEU A 107      13.207 -21.169 -11.826  1.00  0.00           H  
ATOM   1715  CA  LEU A 107      13.258 -19.436 -10.579  1.00  0.00           C  
ATOM   1716  HA  LEU A 107      13.963 -18.645 -10.831  1.00  0.00           H  
ATOM   1717  CB  LEU A 107      11.901 -19.107 -11.233  1.00  0.00           C  
ATOM   1718  HB2 LEU A 107      12.043 -18.965 -12.305  1.00  0.00           H  
ATOM   1719  HB3 LEU A 107      11.243 -19.964 -11.103  1.00  0.00           H  
ATOM   1720  CG  LEU A 107      11.201 -17.862 -10.645  1.00  0.00           C  
ATOM   1721  HG  LEU A 107      11.048 -18.002  -9.577  1.00  0.00           H  
ATOM   1722  CD1 LEU A 107      12.013 -16.587 -10.885  1.00  0.00           C  
ATOM   1723 HD11 LEU A 107      11.475 -15.731 -10.482  1.00  0.00           H  
ATOM   1724 HD12 LEU A 107      12.983 -16.658 -10.397  1.00  0.00           H  
ATOM   1725 HD13 LEU A 107      12.162 -16.445 -11.953  1.00  0.00           H  
ATOM   1726  CD2 LEU A 107       9.834 -17.649 -11.280  1.00  0.00           C  
ATOM   1727 HD21 LEU A 107       9.243 -18.562 -11.217  1.00  0.00           H  
ATOM   1728 HD22 LEU A 107       9.304 -16.851 -10.761  1.00  0.00           H  
ATOM   1729 HD23 LEU A 107       9.962 -17.381 -12.325  1.00  0.00           H  
ATOM   1730  C   LEU A 107      13.160 -19.498  -9.047  1.00  0.00           C  
ATOM   1731  O   LEU A 107      13.418 -18.497  -8.387  1.00  0.00           O  
ATOM   1732  N   GLU A 108      12.839 -20.661  -8.476  1.00  0.00           N  
ATOM   1733  H   GLU A 108      12.523 -21.414  -9.086  1.00  0.00           H  
ATOM   1734  CA  GLU A 108      12.844 -20.901  -7.029  1.00  0.00           C  
ATOM   1735  HA  GLU A 108      12.069 -20.283  -6.572  1.00  0.00           H  
ATOM   1736  CB  GLU A 108      12.500 -22.385  -6.779  1.00  0.00           C  
ATOM   1737  HB2 GLU A 108      11.621 -22.659  -7.363  1.00  0.00           H  
ATOM   1738  HB3 GLU A 108      13.330 -23.003  -7.127  1.00  0.00           H  
ATOM   1739  CG  GLU A 108      12.228 -22.705  -5.305  1.00  0.00           C  
ATOM   1740  HG2 GLU A 108      12.253 -23.799  -5.217  1.00  0.00           H  
ATOM   1741  HG3 GLU A 108      13.076 -22.278  -4.744  1.00  0.00           H  
ATOM   1742  CD  GLU A 108      10.814 -22.147  -4.951  1.00  0.00           C  
ATOM   1743  OE1 GLU A 108       9.796 -21.759  -4.330  1.00  0.00           O  
ATOM   1744  OE2 GLU A 108      11.185 -22.410  -3.780  1.00  0.00           O  
ATOM   1745  C   GLU A 108      14.185 -20.499  -6.375  1.00  0.00           C  
ATOM   1746  O   GLU A 108      14.230 -19.588  -5.544  1.00  0.00           O  
ATOM   1747  N   ASN A 109      15.300 -21.096  -6.817  1.00  0.00           N  
ATOM   1748  H   ASN A 109      15.216 -21.790  -7.544  1.00  0.00           H  
ATOM   1749  CA  ASN A 109      16.636 -20.758  -6.311  1.00  0.00           C  
ATOM   1750  HA  ASN A 109      16.633 -20.832  -5.221  1.00  0.00           H  
ATOM   1751  CB  ASN A 109      17.673 -21.745  -6.878  1.00  0.00           C  
ATOM   1752  HB2 ASN A 109      17.464 -21.934  -7.931  1.00  0.00           H  
ATOM   1753  HB3 ASN A 109      18.664 -21.294  -6.815  1.00  0.00           H  
ATOM   1754  CG  ASN A 109      17.754 -23.054  -6.112  1.00  0.00           C  
ATOM   1755  OD1 ASN A 109      17.853 -23.091  -4.899  1.00  0.00           O  
ATOM   1756  ND2 ASN A 109      17.768 -24.167  -6.804  1.00  0.00           N  
ATOM   1757 HD21 ASN A 109      17.847 -25.015  -6.270  1.00  0.00           H  
ATOM   1758 HD22 ASN A 109      17.688 -24.134  -7.805  1.00  0.00           H  
ATOM   1759  C   ASN A 109      17.040 -19.314  -6.648  1.00  0.00           C  
ATOM   1760  O   ASN A 109      17.691 -18.659  -5.835  1.00  0.00           O  
ATOM   1761  N   PHE A 110      16.664 -18.796  -7.825  1.00  0.00           N  
ATOM   1762  H   PHE A 110      16.127 -19.374  -8.464  1.00  0.00           H  
ATOM   1763  CA  PHE A 110      16.969 -17.412  -8.209  1.00  0.00           C  
ATOM   1764  HA  PHE A 110      18.047 -17.265  -8.165  1.00  0.00           H  
ATOM   1765  CB  PHE A 110      16.505 -17.167  -9.652  1.00  0.00           C  
ATOM   1766  HB2 PHE A 110      16.988 -17.897 -10.305  1.00  0.00           H  
ATOM   1767  HB3 PHE A 110      15.431 -17.334  -9.713  1.00  0.00           H  
ATOM   1768  CG  PHE A 110      16.805 -15.773 -10.173  1.00  0.00           C  
ATOM   1769  CD1 PHE A 110      18.025 -15.513 -10.823  1.00  0.00           C  
ATOM   1770  HD1 PHE A 110      18.744 -16.308 -10.965  1.00  0.00           H  
ATOM   1771  CE1 PHE A 110      18.307 -14.225 -11.309  1.00  0.00           C  
ATOM   1772  HE1 PHE A 110      19.238 -14.036 -11.818  1.00  0.00           H  
ATOM   1773  CZ  PHE A 110      17.373 -13.188 -11.144  1.00  0.00           C  
ATOM   1774  HZ  PHE A 110      17.589 -12.201 -11.527  1.00  0.00           H  
ATOM   1775  CE2 PHE A 110      16.156 -13.442 -10.491  1.00  0.00           C  
ATOM   1776  HE2 PHE A 110      15.439 -12.645 -10.377  1.00  0.00           H  
ATOM   1777  CD2 PHE A 110      15.868 -14.733 -10.010  1.00  0.00           C  
ATOM   1778  HD2 PHE A 110      14.926 -14.927  -9.515  1.00  0.00           H  
ATOM   1779  C   PHE A 110      16.331 -16.405  -7.240  1.00  0.00           C  
ATOM   1780  O   PHE A 110      16.987 -15.464  -6.788  1.00  0.00           O  
ATOM   1781  N   LEU A 111      15.066 -16.639  -6.876  1.00  0.00           N  
ATOM   1782  H   LEU A 111      14.598 -17.456  -7.265  1.00  0.00           H  
ATOM   1783  CA  LEU A 111      14.318 -15.827  -5.918  1.00  0.00           C  
ATOM   1784  HA  LEU A 111      14.490 -14.777  -6.147  1.00  0.00           H  
ATOM   1785  CB  LEU A 111      12.811 -16.110  -6.049  1.00  0.00           C  
ATOM   1786  HB2 LEU A 111      12.651 -17.185  -5.942  1.00  0.00           H  
ATOM   1787  HB3 LEU A 111      12.295 -15.613  -5.227  1.00  0.00           H  
ATOM   1788  CG  LEU A 111      12.173 -15.635  -7.370  1.00  0.00           C  
ATOM   1789  HG  LEU A 111      12.687 -16.082  -8.213  1.00  0.00           H  
ATOM   1790  CD1 LEU A 111      10.708 -16.067  -7.388  1.00  0.00           C  
ATOM   1791 HD11 LEU A 111      10.652 -17.154  -7.323  1.00  0.00           H  
ATOM   1792 HD12 LEU A 111      10.188 -15.641  -6.533  1.00  0.00           H  
ATOM   1793 HD13 LEU A 111      10.225 -15.745  -8.310  1.00  0.00           H  
ATOM   1794  CD2 LEU A 111      12.220 -14.113  -7.530  1.00  0.00           C  
ATOM   1795 HD21 LEU A 111      11.824 -13.629  -6.640  1.00  0.00           H  
ATOM   1796 HD22 LEU A 111      13.249 -13.795  -7.693  1.00  0.00           H  
ATOM   1797 HD23 LEU A 111      11.634 -13.813  -8.399  1.00  0.00           H  
ATOM   1798  C   LEU A 111      14.791 -16.026  -4.473  1.00  0.00           C  
ATOM   1799  O   LEU A 111      14.875 -15.034  -3.752  1.00  0.00           O  
ATOM   1800  N   GLU A 112      15.154 -17.234  -4.028  1.00  0.00           N  
ATOM   1801  H   GLU A 112      14.993 -18.059  -4.605  1.00  0.00           H  
ATOM   1802  CA  GLU A 112      15.754 -17.396  -2.692  1.00  0.00           C  
ATOM   1803  HA  GLU A 112      15.111 -16.885  -1.977  1.00  0.00           H  
ATOM   1804  CB  GLU A 112      15.813 -18.881  -2.302  1.00  0.00           C  
ATOM   1805  HB2 GLU A 112      14.824 -19.322  -2.442  1.00  0.00           H  
ATOM   1806  HB3 GLU A 112      16.514 -19.397  -2.962  1.00  0.00           H  
ATOM   1807  CG  GLU A 112      16.248 -19.093  -0.840  1.00  0.00           C  
ATOM   1808  HG2 GLU A 112      16.225 -20.163  -0.620  1.00  0.00           H  
ATOM   1809  HG3 GLU A 112      17.281 -18.756  -0.723  1.00  0.00           H  
ATOM   1810  CD  GLU A 112      15.340 -18.342   0.151  1.00  0.00           C  
ATOM   1811  OE1 GLU A 112      15.828 -17.428   0.856  1.00  0.00           O  
ATOM   1812  OE2 GLU A 112      14.117 -18.616   0.170  1.00  0.00           O  
ATOM   1813  C   GLU A 112      17.140 -16.727  -2.604  1.00  0.00           C  
ATOM   1814  O   GLU A 112      17.472 -16.081  -1.607  1.00  0.00           O  
ATOM   1815  N   ARG A 113      17.942 -16.786  -3.676  1.00  0.00           N  
ATOM   1816  H   ARG A 113      17.637 -17.352  -4.466  1.00  0.00           H  
ATOM   1817  CA  ARG A 113      19.230 -16.080  -3.764  1.00  0.00           C  
ATOM   1818  HA  ARG A 113      19.807 -16.326  -2.873  1.00  0.00           H  
ATOM   1819  CB  ARG A 113      19.999 -16.583  -4.991  1.00  0.00           C  
ATOM   1820  HB2 ARG A 113      20.003 -17.675  -4.966  1.00  0.00           H  
ATOM   1821  HB3 ARG A 113      19.482 -16.266  -5.898  1.00  0.00           H  
ATOM   1822  CG  ARG A 113      21.460 -16.103  -5.039  1.00  0.00           C  
ATOM   1823  HG2 ARG A 113      21.493 -15.019  -5.157  1.00  0.00           H  
ATOM   1824  HG3 ARG A 113      21.971 -16.390  -4.118  1.00  0.00           H  
ATOM   1825  CD  ARG A 113      22.136 -16.777  -6.236  1.00  0.00           C  
ATOM   1826  HD2 ARG A 113      22.058 -17.861  -6.118  1.00  0.00           H  
ATOM   1827  HD3 ARG A 113      21.587 -16.489  -7.135  1.00  0.00           H  
ATOM   1828  NE  ARG A 113      23.564 -16.417  -6.399  1.00  0.00           N  
ATOM   1829  HE  ARG A 113      24.011 -15.911  -5.657  1.00  0.00           H  
ATOM   1830  CZ  ARG A 113      24.280 -16.697  -7.475  1.00  0.00           C  
ATOM   1831  NH1 ARG A 113      23.752 -17.360  -8.452  1.00  0.00           N  
ATOM   1832 HH11 ARG A 113      22.786 -17.612  -8.412  1.00  0.00           H  
ATOM   1833 HH12 ARG A 113      24.158 -17.386  -9.394  1.00  0.00           H  
ATOM   1834  NH2 ARG A 113      25.524 -16.333  -7.604  1.00  0.00           N  
ATOM   1835 HH21 ARG A 113      26.017 -15.895  -6.849  1.00  0.00           H  
ATOM   1836 HH22 ARG A 113      25.989 -16.579  -8.464  1.00  0.00           H  
ATOM   1837  C   ARG A 113      19.041 -14.563  -3.764  1.00  0.00           C  
ATOM   1838  O   ARG A 113      19.718 -13.882  -2.996  1.00  0.00           O  
ATOM   1839  N   LEU A 114      18.074 -14.035  -4.523  1.00  0.00           N  
ATOM   1840  H   LEU A 114      17.587 -14.661  -5.157  1.00  0.00           H  
ATOM   1841  CA  LEU A 114      17.677 -12.620  -4.505  1.00  0.00           C  
ATOM   1842  HA  LEU A 114      18.555 -12.015  -4.731  1.00  0.00           H  
ATOM   1843  CB  LEU A 114      16.629 -12.401  -5.615  1.00  0.00           C  
ATOM   1844  HB2 LEU A 114      17.106 -12.588  -6.579  1.00  0.00           H  
ATOM   1845  HB3 LEU A 114      15.849 -13.148  -5.485  1.00  0.00           H  
ATOM   1846  CG  LEU A 114      15.933 -11.023  -5.656  1.00  0.00           C  
ATOM   1847  HG  LEU A 114      15.396 -10.868  -4.723  1.00  0.00           H  
ATOM   1848  CD1 LEU A 114      16.887  -9.846  -5.869  1.00  0.00           C  
ATOM   1849 HD11 LEU A 114      17.412  -9.957  -6.817  1.00  0.00           H  
ATOM   1850 HD12 LEU A 114      16.319  -8.915  -5.878  1.00  0.00           H  
ATOM   1851 HD13 LEU A 114      17.609  -9.796  -5.056  1.00  0.00           H  
ATOM   1852  CD2 LEU A 114      14.919 -11.010  -6.802  1.00  0.00           C  
ATOM   1853 HD21 LEU A 114      14.407 -10.050  -6.822  1.00  0.00           H  
ATOM   1854 HD22 LEU A 114      15.423 -11.166  -7.757  1.00  0.00           H  
ATOM   1855 HD23 LEU A 114      14.182 -11.798  -6.654  1.00  0.00           H  
ATOM   1856  C   LEU A 114      17.176 -12.181  -3.116  1.00  0.00           C  
ATOM   1857  O   LEU A 114      17.610 -11.143  -2.624  1.00  0.00           O  
ATOM   1858  N   LYS A 115      16.345 -12.989  -2.450  1.00  0.00           N  
ATOM   1859  H   LYS A 115      15.985 -13.804  -2.944  1.00  0.00           H  
ATOM   1860  CA  LYS A 115      15.901 -12.772  -1.064  1.00  0.00           C  
ATOM   1861  HA  LYS A 115      15.475 -11.775  -0.980  1.00  0.00           H  
ATOM   1862  CB  LYS A 115      14.814 -13.803  -0.730  1.00  0.00           C  
ATOM   1863  HB2 LYS A 115      14.074 -13.801  -1.531  1.00  0.00           H  
ATOM   1864  HB3 LYS A 115      15.276 -14.789  -0.693  1.00  0.00           H  
ATOM   1865  CG  LYS A 115      14.091 -13.518   0.600  1.00  0.00           C  
ATOM   1866  HG2 LYS A 115      14.795 -13.633   1.426  1.00  0.00           H  
ATOM   1867  HG3 LYS A 115      13.731 -12.488   0.601  1.00  0.00           H  
ATOM   1868  CD  LYS A 115      12.892 -14.455   0.832  1.00  0.00           C  
ATOM   1869  HD2 LYS A 115      12.431 -14.212   1.786  1.00  0.00           H  
ATOM   1870  HD3 LYS A 115      12.162 -14.321   0.034  1.00  0.00           H  
ATOM   1871  CE  LYS A 115      13.359 -15.908   0.852  1.00  0.00           C  
ATOM   1872  HE2 LYS A 115      13.815 -16.142  -0.113  1.00  0.00           H  
ATOM   1873  HE3 LYS A 115      14.148 -16.031   1.597  1.00  0.00           H  
ATOM   1874  NZ  LYS A 115      12.295 -16.903   1.103  1.00  0.00           N  
ATOM   1875  HZ1 LYS A 115      11.959 -16.883   2.051  1.00  0.00           H  
ATOM   1876  HZ2 LYS A 115      11.516 -16.806   0.457  1.00  0.00           H  
ATOM   1877  HZ3 LYS A 115      12.722 -17.818   0.914  1.00  0.00           H  
ATOM   1878  C   LYS A 115      17.058 -12.815  -0.066  1.00  0.00           C  
ATOM   1879  O   LYS A 115      17.072 -12.022   0.867  1.00  0.00           O  
ATOM   1880  N   THR A 116      18.040 -13.687  -0.277  1.00  0.00           N  
ATOM   1881  H   THR A 116      17.907 -14.367  -1.017  1.00  0.00           H  
ATOM   1882  CA  THR A 116      19.275 -13.749   0.520  1.00  0.00           C  
ATOM   1883  HA  THR A 116      19.006 -13.790   1.573  1.00  0.00           H  
ATOM   1884  CB  THR A 116      20.059 -15.031   0.198  1.00  0.00           C  
ATOM   1885  HB  THR A 116      20.266 -15.083  -0.869  1.00  0.00           H  
ATOM   1886  CG2 THR A 116      21.384 -15.135   0.952  1.00  0.00           C  
ATOM   1887 HG21 THR A 116      21.215 -15.033   2.023  1.00  0.00           H  
ATOM   1888 HG22 THR A 116      21.836 -16.106   0.750  1.00  0.00           H  
ATOM   1889 HG23 THR A 116      22.073 -14.359   0.617  1.00  0.00           H  
ATOM   1890  OG1 THR A 116      19.294 -16.152   0.582  1.00  0.00           O  
ATOM   1891  HG1 THR A 116      18.583 -16.277  -0.073  1.00  0.00           H  
ATOM   1892  C   THR A 116      20.128 -12.490   0.332  1.00  0.00           C  
ATOM   1893  O   THR A 116      20.523 -11.881   1.322  1.00  0.00           O  
ATOM   1894  N   ILE A 117      20.351 -12.044  -0.912  1.00  0.00           N  
ATOM   1895  H   ILE A 117      20.010 -12.603  -1.688  1.00  0.00           H  
ATOM   1896  CA  ILE A 117      21.094 -10.811  -1.236  1.00  0.00           C  
ATOM   1897  HA  ILE A 117      22.075 -10.856  -0.762  1.00  0.00           H  
ATOM   1898  CB  ILE A 117      21.304 -10.706  -2.768  1.00  0.00           C  
ATOM   1899  HB  ILE A 117      20.353 -10.923  -3.258  1.00  0.00           H  
ATOM   1900  CG2 ILE A 117      21.745  -9.294  -3.205  1.00  0.00           C  
ATOM   1901 HG21 ILE A 117      20.961  -8.564  -2.999  1.00  0.00           H  
ATOM   1902 HG22 ILE A 117      22.652  -9.002  -2.674  1.00  0.00           H  
ATOM   1903 HG23 ILE A 117      21.935  -9.265  -4.276  1.00  0.00           H  
ATOM   1904  CG1 ILE A 117      22.347 -11.756  -3.222  1.00  0.00           C  
ATOM   1905 HG12 ILE A 117      23.340 -11.444  -2.897  1.00  0.00           H  
ATOM   1906 HG13 ILE A 117      22.132 -12.712  -2.746  1.00  0.00           H  
ATOM   1907  CD1 ILE A 117      22.369 -12.002  -4.737  1.00  0.00           C  
ATOM   1908 HD11 ILE A 117      23.050 -12.824  -4.958  1.00  0.00           H  
ATOM   1909 HD12 ILE A 117      21.370 -12.266  -5.086  1.00  0.00           H  
ATOM   1910 HD13 ILE A 117      22.718 -11.115  -5.264  1.00  0.00           H  
ATOM   1911  C   ILE A 117      20.392  -9.574  -0.659  1.00  0.00           C  
ATOM   1912  O   ILE A 117      21.039  -8.738  -0.032  1.00  0.00           O  
ATOM   1913  N   MET A 118      19.067  -9.467  -0.800  1.00  0.00           N  
ATOM   1914  H   MET A 118      18.579 -10.158  -1.362  1.00  0.00           H  
ATOM   1915  CA  MET A 118      18.303  -8.368  -0.200  1.00  0.00           C  
ATOM   1916  HA  MET A 118      18.780  -7.429  -0.480  1.00  0.00           H  
ATOM   1917  CB  MET A 118      16.859  -8.347  -0.732  1.00  0.00           C  
ATOM   1918  HB2 MET A 118      16.435  -9.351  -0.691  1.00  0.00           H  
ATOM   1919  HB3 MET A 118      16.251  -7.689  -0.110  1.00  0.00           H  
ATOM   1920  CG  MET A 118      16.805  -7.824  -2.173  1.00  0.00           C  
ATOM   1921  HG2 MET A 118      17.471  -8.424  -2.793  1.00  0.00           H  
ATOM   1922  HG3 MET A 118      15.790  -7.945  -2.550  1.00  0.00           H  
ATOM   1923  SD  MET A 118      17.265  -6.074  -2.337  1.00  0.00           S  
ATOM   1924  CE  MET A 118      17.460  -5.971  -4.133  1.00  0.00           C  
ATOM   1925  HE1 MET A 118      16.521  -6.225  -4.619  1.00  0.00           H  
ATOM   1926  HE2 MET A 118      17.751  -4.958  -4.412  1.00  0.00           H  
ATOM   1927  HE3 MET A 118      18.236  -6.663  -4.455  1.00  0.00           H  
ATOM   1928  C   MET A 118      18.331  -8.407   1.333  1.00  0.00           C  
ATOM   1929  O   MET A 118      18.414  -7.353   1.956  1.00  0.00           O  
ATOM   1930  N   ARG A 119      18.317  -9.592   1.962  1.00  0.00           N  
ATOM   1931  H   ARG A 119      18.225 -10.432   1.402  1.00  0.00           H  
ATOM   1932  CA  ARG A 119      18.417  -9.740   3.425  1.00  0.00           C  
ATOM   1933  HA  ARG A 119      17.728  -9.032   3.885  1.00  0.00           H  
ATOM   1934  CB  ARG A 119      17.983 -11.163   3.806  1.00  0.00           C  
ATOM   1935  HB2 ARG A 119      17.038 -11.379   3.307  1.00  0.00           H  
ATOM   1936  HB3 ARG A 119      18.734 -11.875   3.459  1.00  0.00           H  
ATOM   1937  CG  ARG A 119      17.752 -11.336   5.313  1.00  0.00           C  
ATOM   1938  HG2 ARG A 119      18.682 -11.174   5.859  1.00  0.00           H  
ATOM   1939  HG3 ARG A 119      17.022 -10.596   5.643  1.00  0.00           H  
ATOM   1940  CD  ARG A 119      17.206 -12.737   5.625  1.00  0.00           C  
ATOM   1941  HD2 ARG A 119      16.896 -12.751   6.673  1.00  0.00           H  
ATOM   1942  HD3 ARG A 119      16.316 -12.917   5.020  1.00  0.00           H  
ATOM   1943  NE  ARG A 119      18.227 -13.790   5.419  1.00  0.00           N  
ATOM   1944  HE  ARG A 119      19.041 -13.715   6.005  1.00  0.00           H  
ATOM   1945  CZ  ARG A 119      18.209 -14.807   4.570  1.00  0.00           C  
ATOM   1946  NH1 ARG A 119      17.237 -15.014   3.724  1.00  0.00           N  
ATOM   1947 HH11 ARG A 119      16.482 -14.355   3.691  1.00  0.00           H  
ATOM   1948 HH12 ARG A 119      17.242 -15.813   3.098  1.00  0.00           H  
ATOM   1949  NH2 ARG A 119      19.190 -15.661   4.569  1.00  0.00           N  
ATOM   1950 HH21 ARG A 119      19.952 -15.557   5.211  1.00  0.00           H  
ATOM   1951 HH22 ARG A 119      19.191 -16.416   3.901  1.00  0.00           H  
ATOM   1952  C   ARG A 119      19.803  -9.371   3.967  1.00  0.00           C  
ATOM   1953  O   ARG A 119      19.868  -8.705   4.993  1.00  0.00           O  
ATOM   1954  N   GLU A 120      20.881  -9.722   3.264  1.00  0.00           N  
ATOM   1955  H   GLU A 120      20.751 -10.313   2.450  1.00  0.00           H  
ATOM   1956  CA  GLU A 120      22.232  -9.185   3.518  1.00  0.00           C  
ATOM   1957  HA  GLU A 120      22.536  -9.408   4.544  1.00  0.00           H  
ATOM   1958  CB  GLU A 120      23.239  -9.874   2.571  1.00  0.00           C  
ATOM   1959  HB2 GLU A 120      23.459 -10.866   2.968  1.00  0.00           H  
ATOM   1960  HB3 GLU A 120      22.754 -10.024   1.606  1.00  0.00           H  
ATOM   1961  CG  GLU A 120      24.566  -9.145   2.277  1.00  0.00           C  
ATOM   1962  HG2 GLU A 120      25.142  -9.777   1.598  1.00  0.00           H  
ATOM   1963  HG3 GLU A 120      24.340  -8.226   1.733  1.00  0.00           H  
ATOM   1964  CD  GLU A 120      25.460  -8.800   3.480  1.00  0.00           C  
ATOM   1965  OE1 GLU A 120      26.402  -7.995   3.285  1.00  0.00           O  
ATOM   1966  OE2 GLU A 120      25.276  -9.350   4.585  1.00  0.00           O  
ATOM   1967  C   GLU A 120      22.233  -7.655   3.383  1.00  0.00           C  
ATOM   1968  O   GLU A 120      22.599  -6.962   4.328  1.00  0.00           O  
ATOM   1969  N   LYS A 121      21.733  -7.111   2.263  1.00  0.00           N  
ATOM   1970  H   LYS A 121      21.431  -7.740   1.523  1.00  0.00           H  
ATOM   1971  CA  LYS A 121      21.694  -5.660   2.007  1.00  0.00           C  
ATOM   1972  HA  LYS A 121      22.720  -5.292   2.039  1.00  0.00           H  
ATOM   1973  CB  LYS A 121      21.099  -5.403   0.610  1.00  0.00           C  
ATOM   1974  HB2 LYS A 121      21.687  -5.946  -0.133  1.00  0.00           H  
ATOM   1975  HB3 LYS A 121      20.083  -5.797   0.578  1.00  0.00           H  
ATOM   1976  CG  LYS A 121      21.040  -3.919   0.205  1.00  0.00           C  
ATOM   1977  HG2 LYS A 121      20.534  -3.855  -0.759  1.00  0.00           H  
ATOM   1978  HG3 LYS A 121      20.452  -3.357   0.930  1.00  0.00           H  
ATOM   1979  CD  LYS A 121      22.429  -3.284   0.072  1.00  0.00           C  
ATOM   1980  HD2 LYS A 121      22.932  -3.262   1.040  1.00  0.00           H  
ATOM   1981  HD3 LYS A 121      23.018  -3.884  -0.625  1.00  0.00           H  
ATOM   1982  CE  LYS A 121      22.301  -1.856  -0.469  1.00  0.00           C  
ATOM   1983  HE2 LYS A 121      21.603  -1.872  -1.312  1.00  0.00           H  
ATOM   1984  HE3 LYS A 121      21.895  -1.203   0.308  1.00  0.00           H  
ATOM   1985  NZ  LYS A 121      23.608  -1.361  -0.953  1.00  0.00           N  
ATOM   1986  HZ1 LYS A 121      23.514  -0.534  -1.533  1.00  0.00           H  
ATOM   1987  HZ2 LYS A 121      24.292  -1.241  -0.224  1.00  0.00           H  
ATOM   1988  HZ3 LYS A 121      23.965  -2.032  -1.641  1.00  0.00           H  
ATOM   1989  C   LYS A 121      20.932  -4.894   3.090  1.00  0.00           C  
ATOM   1990  O   LYS A 121      21.440  -3.897   3.588  1.00  0.00           O  
ATOM   1991  N   TYR A 122      19.744  -5.364   3.464  1.00  0.00           N  
ATOM   1992  H   TYR A 122      19.388  -6.176   2.974  1.00  0.00           H  
ATOM   1993  CA  TYR A 122      18.928  -4.809   4.549  1.00  0.00           C  
ATOM   1994  HA  TYR A 122      18.728  -3.758   4.351  1.00  0.00           H  
ATOM   1995  CB  TYR A 122      17.586  -5.559   4.586  1.00  0.00           C  
ATOM   1996  HB2 TYR A 122      17.015  -5.307   3.694  1.00  0.00           H  
ATOM   1997  HB3 TYR A 122      17.785  -6.631   4.549  1.00  0.00           H  
ATOM   1998  CG  TYR A 122      16.734  -5.274   5.808  1.00  0.00           C  
ATOM   1999  CD1 TYR A 122      16.204  -3.986   6.018  1.00  0.00           C  
ATOM   2000  HD1 TYR A 122      16.393  -3.201   5.298  1.00  0.00           H  
ATOM   2001  CE1 TYR A 122      15.456  -3.712   7.179  1.00  0.00           C  
ATOM   2002  HE1 TYR A 122      15.076  -2.718   7.351  1.00  0.00           H  
ATOM   2003  CZ  TYR A 122      15.215  -4.737   8.118  1.00  0.00           C  
ATOM   2004  OH  TYR A 122      14.476  -4.488   9.228  1.00  0.00           O  
ATOM   2005  HH  TYR A 122      14.526  -3.568   9.490  1.00  0.00           H  
ATOM   2006  CE2 TYR A 122      15.736  -6.028   7.903  1.00  0.00           C  
ATOM   2007  HE2 TYR A 122      15.560  -6.795   8.641  1.00  0.00           H  
ATOM   2008  CD2 TYR A 122      16.502  -6.293   6.753  1.00  0.00           C  
ATOM   2009  HD2 TYR A 122      16.931  -7.274   6.607  1.00  0.00           H  
ATOM   2010  C   TYR A 122      19.659  -4.870   5.898  1.00  0.00           C  
ATOM   2011  O   TYR A 122      19.768  -3.855   6.583  1.00  0.00           O  
ATOM   2012  N   SER A 123      20.233  -6.029   6.238  1.00  0.00           N  
ATOM   2013  H   SER A 123      20.130  -6.825   5.619  1.00  0.00           H  
ATOM   2014  CA  SER A 123      20.994  -6.214   7.479  1.00  0.00           C  
ATOM   2015  HA  SER A 123      20.359  -5.913   8.314  1.00  0.00           H  
ATOM   2016  CB  SER A 123      21.342  -7.693   7.653  1.00  0.00           C  
ATOM   2017  HB2 SER A 123      20.454  -8.303   7.476  1.00  0.00           H  
ATOM   2018  HB3 SER A 123      22.122  -7.975   6.943  1.00  0.00           H  
ATOM   2019  OG  SER A 123      21.785  -7.924   8.973  1.00  0.00           O  
ATOM   2020  HG  SER A 123      22.382  -7.203   9.226  1.00  0.00           H  
ATOM   2021  C   SER A 123      22.279  -5.375   7.546  1.00  0.00           C  
ATOM   2022  O   SER A 123      22.759  -5.115   8.645  1.00  0.00           O  
ATOM   2023  N   LYS A 124      22.833  -4.952   6.400  1.00  0.00           N  
ATOM   2024  H   LYS A 124      22.453  -5.330   5.538  1.00  0.00           H  
ATOM   2025  CA  LYS A 124      23.970  -4.018   6.287  1.00  0.00           C  
ATOM   2026  HA  LYS A 124      24.503  -4.029   7.240  1.00  0.00           H  
ATOM   2027  CB  LYS A 124      24.928  -4.476   5.170  1.00  0.00           C  
ATOM   2028  HB2 LYS A 124      24.482  -5.276   4.579  1.00  0.00           H  
ATOM   2029  HB3 LYS A 124      25.130  -3.649   4.488  1.00  0.00           H  
ATOM   2030  CG  LYS A 124      26.251  -4.975   5.755  1.00  0.00           C  
ATOM   2031  HG2 LYS A 124      26.594  -4.303   6.543  1.00  0.00           H  
ATOM   2032  HG3 LYS A 124      26.089  -5.964   6.183  1.00  0.00           H  
ATOM   2033  CD  LYS A 124      27.325  -5.020   4.661  1.00  0.00           C  
ATOM   2034  HD2 LYS A 124      26.905  -5.430   3.740  1.00  0.00           H  
ATOM   2035  HD3 LYS A 124      27.655  -3.998   4.460  1.00  0.00           H  
ATOM   2036  CE  LYS A 124      28.526  -5.866   5.090  1.00  0.00           C  
ATOM   2037  HE2 LYS A 124      29.327  -5.710   4.361  1.00  0.00           H  
ATOM   2038  HE3 LYS A 124      28.874  -5.519   6.068  1.00  0.00           H  
ATOM   2039  NZ  LYS A 124      28.156  -7.301   5.140  1.00  0.00           N  
ATOM   2040  HZ1 LYS A 124      27.431  -7.479   5.822  1.00  0.00           H  
ATOM   2041  HZ2 LYS A 124      28.941  -7.914   5.284  1.00  0.00           H  
ATOM   2042  HZ3 LYS A 124      27.689  -7.569   4.266  1.00  0.00           H  
ATOM   2043  C   LYS A 124      23.581  -2.543   6.107  1.00  0.00           C  
ATOM   2044  O   LYS A 124      24.464  -1.707   5.930  1.00  0.00           O  
ATOM   2045  N   CYS A 125      22.286  -2.226   6.135  1.00  0.00           N  
ATOM   2046  H   CYS A 125      21.618  -2.979   6.226  1.00  0.00           H  
ATOM   2047  CA  CYS A 125      21.779  -0.857   6.301  1.00  0.00           C  
ATOM   2048  HA  CYS A 125      22.593  -0.153   6.121  1.00  0.00           H  
ATOM   2049  CB  CYS A 125      20.682  -0.574   5.262  1.00  0.00           C  
ATOM   2050  HB2 CYS A 125      19.845  -1.254   5.426  1.00  0.00           H  
ATOM   2051  HB3 CYS A 125      20.333   0.452   5.394  1.00  0.00           H  
ATOM   2052  SG  CYS A 125      21.328  -0.771   3.571  1.00  0.00           S  
ATOM   2053  HG  CYS A 125      21.546  -2.092   3.684  1.00  0.00           H  
ATOM   2054  C   CYS A 125      21.316  -0.584   7.749  1.00  0.00           C  
ATOM   2055  O   CYS A 125      20.553   0.355   7.980  1.00  0.00           O  
ATOM   2056  N   SER A 126      21.752  -1.436   8.689  1.00  0.00           N  
ATOM   2057  H   SER A 126      22.431  -2.118   8.389  1.00  0.00           H  
ATOM   2058  CA  SER A 126      21.778  -1.193  10.140  1.00  0.00           C  
ATOM   2059  HA  SER A 126      21.015  -0.471  10.425  1.00  0.00           H  
ATOM   2060  CB  SER A 126      21.568  -2.493  10.915  1.00  0.00           C  
ATOM   2061  HB2 SER A 126      22.414  -3.161  10.732  1.00  0.00           H  
ATOM   2062  HB3 SER A 126      21.513  -2.273  11.984  1.00  0.00           H  
ATOM   2063  OG  SER A 126      20.370  -3.099  10.474  1.00  0.00           O  
ATOM   2064  HG  SER A 126      20.430  -3.123   9.514  1.00  0.00           H  
ATOM   2065  C   SER A 126      23.128  -0.605  10.553  1.00  0.00           C  
ATOM   2066  O   SER A 126      24.130  -1.015   9.924  1.00  0.00           O  
ATOM   2067  OXT SER A 126      23.136   0.203  11.504  1.00  0.00           O  
TER    2068      SER   126                                                      
ATOM   2068  N   MET B 127     -22.250  23.435 -16.808  1.00  0.00           N  
ATOM   2069  H1  MET B 127     -22.374  22.547 -17.272  1.00  0.00           H  
ATOM   2070  H2  MET B 127     -21.437  23.352 -16.199  1.00  0.00           H  
ATOM   2071  H3  MET B 127     -23.061  23.661 -16.250  1.00  0.00           H  
ATOM   2072  CA  MET B 127     -21.997  24.505 -17.795  1.00  0.00           C  
ATOM   2073  HA  MET B 127     -21.019  24.330 -18.240  1.00  0.00           H  
ATOM   2074  CB  MET B 127     -23.029  24.513 -18.932  1.00  0.00           C  
ATOM   2075  HB2 MET B 127     -23.179  23.492 -19.288  1.00  0.00           H  
ATOM   2076  HB3 MET B 127     -23.981  24.905 -18.574  1.00  0.00           H  
ATOM   2077  CG  MET B 127     -22.530  25.361 -20.107  1.00  0.00           C  
ATOM   2078  HG2 MET B 127     -23.276  25.338 -20.903  1.00  0.00           H  
ATOM   2079  HG3 MET B 127     -22.410  26.397 -19.786  1.00  0.00           H  
ATOM   2080  SD  MET B 127     -20.954  24.763 -20.775  1.00  0.00           S  
ATOM   2081  CE  MET B 127     -20.568  26.083 -21.955  1.00  0.00           C  
ATOM   2082  HE1 MET B 127     -21.344  26.133 -22.719  1.00  0.00           H  
ATOM   2083  HE2 MET B 127     -19.610  25.870 -22.432  1.00  0.00           H  
ATOM   2084  HE3 MET B 127     -20.503  27.039 -21.435  1.00  0.00           H  
ATOM   2085  C   MET B 127     -21.937  25.832 -17.065  1.00  0.00           C  
ATOM   2086  O   MET B 127     -22.758  26.033 -16.175  1.00  0.00           O  
ATOM   2087  N   HIE B 128     -21.003  26.719 -17.412  1.00  0.00           N  
ATOM   2088  H   HIE B 128     -20.376  26.515 -18.179  1.00  0.00           H  
ATOM   2089  CA  HIE B 128     -20.806  28.011 -16.732  1.00  0.00           C  
ATOM   2090  HA  HIE B 128     -21.741  28.275 -16.236  1.00  0.00           H  
ATOM   2091  CB  HIE B 128     -19.761  27.843 -15.608  1.00  0.00           C  
ATOM   2092  HB2 HIE B 128     -20.160  28.315 -14.709  1.00  0.00           H  
ATOM   2093  HB3 HIE B 128     -19.644  26.784 -15.372  1.00  0.00           H  
ATOM   2094  CG  HIE B 128     -18.384  28.413 -15.833  1.00  0.00           C  
ATOM   2095  ND1 HIE B 128     -17.855  29.487 -15.118  1.00  0.00           N  
ATOM   2096  CE1 HIE B 128     -16.576  29.585 -15.497  1.00  0.00           C  
ATOM   2097  HE1 HIE B 128     -15.889  30.333 -15.125  1.00  0.00           H  
ATOM   2098  NE2 HIE B 128     -16.287  28.660 -16.429  1.00  0.00           N  
ATOM   2099  HE2 HIE B 128     -15.402  28.571 -16.917  1.00  0.00           H  
ATOM   2100  CD2 HIE B 128     -17.416  27.905 -16.651  1.00  0.00           C  
ATOM   2101  HD2 HIE B 128     -17.507  27.054 -17.314  1.00  0.00           H  
ATOM   2102  C   HIE B 128     -20.559  29.147 -17.742  1.00  0.00           C  
ATOM   2103  O   HIE B 128     -20.426  28.887 -18.937  1.00  0.00           O  
ATOM   2104  N   HIE B 129     -20.628  30.408 -17.305  1.00  0.00           N  
ATOM   2105  H   HIE B 129     -20.648  30.587 -16.308  1.00  0.00           H  
ATOM   2106  CA  HIE B 129     -20.754  31.576 -18.198  1.00  0.00           C  
ATOM   2107  HA  HIE B 129     -21.459  31.339 -18.996  1.00  0.00           H  
ATOM   2108  CB  HIE B 129     -21.308  32.759 -17.389  1.00  0.00           C  
ATOM   2109  HB2 HIE B 129     -22.260  32.477 -16.937  1.00  0.00           H  
ATOM   2110  HB3 HIE B 129     -21.488  33.601 -18.060  1.00  0.00           H  
ATOM   2111  CG  HIE B 129     -20.359  33.192 -16.302  1.00  0.00           C  
ATOM   2112  ND1 HIE B 129     -20.232  32.569 -15.061  1.00  0.00           N  
ATOM   2113  CE1 HIE B 129     -19.170  33.137 -14.472  1.00  0.00           C  
ATOM   2114  HE1 HIE B 129     -18.796  32.865 -13.493  1.00  0.00           H  
ATOM   2115  NE2 HIE B 129     -18.629  34.069 -15.277  1.00  0.00           N  
ATOM   2116  HE2 HIE B 129     -17.814  34.623 -15.064  1.00  0.00           H  
ATOM   2117  CD2 HIE B 129     -19.361  34.112 -16.442  1.00  0.00           C  
ATOM   2118  HD2 HIE B 129     -19.158  34.698 -17.330  1.00  0.00           H  
ATOM   2119  C   HIE B 129     -19.451  32.009 -18.887  1.00  0.00           C  
ATOM   2120  O   HIE B 129     -19.502  32.829 -19.802  1.00  0.00           O  
ATOM   2121  N   HIE B 130     -18.294  31.530 -18.426  1.00  0.00           N  
ATOM   2122  H   HIE B 130     -18.333  30.830 -17.697  1.00  0.00           H  
ATOM   2123  CA  HIE B 130     -16.989  31.824 -19.028  1.00  0.00           C  
ATOM   2124  HA  HIE B 130     -17.040  32.770 -19.572  1.00  0.00           H  
ATOM   2125  CB  HIE B 130     -15.948  31.954 -17.905  1.00  0.00           C  
ATOM   2126  HB2 HIE B 130     -15.719  30.962 -17.534  1.00  0.00           H  
ATOM   2127  HB3 HIE B 130     -16.383  32.533 -17.089  1.00  0.00           H  
ATOM   2128  CG  HIE B 130     -14.637  32.598 -18.274  1.00  0.00           C  
ATOM   2129  ND1 HIE B 130     -14.130  32.748 -19.561  1.00  0.00           N  
ATOM   2130  CE1 HIE B 130     -12.925  33.311 -19.431  1.00  0.00           C  
ATOM   2131  HE1 HIE B 130     -12.286  33.578 -20.261  1.00  0.00           H  
ATOM   2132  NE2 HIE B 130     -12.640  33.504 -18.132  1.00  0.00           N  
ATOM   2133  HE2 HIE B 130     -11.795  33.924 -17.778  1.00  0.00           H  
ATOM   2134  CD2 HIE B 130     -13.708  33.054 -17.386  1.00  0.00           C  
ATOM   2135  HD2 HIE B 130     -13.806  33.041 -16.310  1.00  0.00           H  
ATOM   2136  C   HIE B 130     -16.613  30.717 -20.021  1.00  0.00           C  
ATOM   2137  O   HIE B 130     -16.854  29.543 -19.746  1.00  0.00           O  
ATOM   2138  N   HIE B 131     -15.948  31.053 -21.132  1.00  0.00           N  
ATOM   2139  H   HIE B 131     -15.666  32.019 -21.254  1.00  0.00           H  
ATOM   2140  CA  HIE B 131     -15.431  30.062 -22.087  1.00  0.00           C  
ATOM   2141  HA  HIE B 131     -16.235  29.356 -22.301  1.00  0.00           H  
ATOM   2142  CB  HIE B 131     -15.048  30.744 -23.408  1.00  0.00           C  
ATOM   2143  HB2 HIE B 131     -15.856  31.407 -23.722  1.00  0.00           H  
ATOM   2144  HB3 HIE B 131     -14.935  29.974 -24.173  1.00  0.00           H  
ATOM   2145  CG  HIE B 131     -13.764  31.532 -23.346  1.00  0.00           C  
ATOM   2146  ND1 HIE B 131     -13.641  32.872 -22.980  1.00  0.00           N  
ATOM   2147  CE1 HIE B 131     -12.334  33.155 -23.062  1.00  0.00           C  
ATOM   2148  HE1 HIE B 131     -11.911  34.130 -22.861  1.00  0.00           H  
ATOM   2149  NE2 HIE B 131     -11.636  32.066 -23.429  1.00  0.00           N  
ATOM   2150  HE2 HIE B 131     -10.638  32.022 -23.567  1.00  0.00           H  
ATOM   2151  CD2 HIE B 131     -12.524  31.032 -23.616  1.00  0.00           C  
ATOM   2152  HD2 HIE B 131     -12.307  30.014 -23.911  1.00  0.00           H  
ATOM   2153  C   HIE B 131     -14.266  29.219 -21.536  1.00  0.00           C  
ATOM   2154  O   HIE B 131     -13.769  28.345 -22.244  1.00  0.00           O  
ATOM   2155  N   HIE B 132     -13.832  29.456 -20.290  1.00  0.00           N  
ATOM   2156  H   HIE B 132     -14.241  30.234 -19.793  1.00  0.00           H  
ATOM   2157  CA  HIE B 132     -12.941  28.556 -19.556  1.00  0.00           C  
ATOM   2158  HA  HIE B 132     -13.083  27.557 -19.978  1.00  0.00           H  
ATOM   2159  CB  HIE B 132     -11.466  28.934 -19.787  1.00  0.00           C  
ATOM   2160  HB2 HIE B 132     -10.971  29.100 -18.828  1.00  0.00           H  
ATOM   2161  HB3 HIE B 132     -11.394  29.855 -20.367  1.00  0.00           H  
ATOM   2162  CG  HIE B 132     -10.742  27.833 -20.517  1.00  0.00           C  
ATOM   2163  ND1 HIE B 132     -10.211  26.689 -19.922  1.00  0.00           N  
ATOM   2164  CE1 HIE B 132      -9.907  25.853 -20.922  1.00  0.00           C  
ATOM   2165  HE1 HIE B 132      -9.526  24.848 -20.786  1.00  0.00           H  
ATOM   2166  NE2 HIE B 132     -10.195  26.423 -22.106  1.00  0.00           N  
ATOM   2167  HE2 HIE B 132     -10.108  25.974 -23.008  1.00  0.00           H  
ATOM   2168  CD2 HIE B 132     -10.733  27.667 -21.869  1.00  0.00           C  
ATOM   2169  HD2 HIE B 132     -11.194  28.326 -22.591  1.00  0.00           H  
ATOM   2170  C   HIE B 132     -13.280  28.427 -18.066  1.00  0.00           C  
ATOM   2171  O   HIE B 132     -13.452  29.401 -17.322  1.00  0.00           O  
ATOM   2172  N   HIE B 133     -13.346  27.180 -17.607  1.00  0.00           N  
ATOM   2173  H   HIE B 133     -13.290  26.421 -18.276  1.00  0.00           H  
ATOM   2174  CA  HIE B 133     -13.182  26.814 -16.202  1.00  0.00           C  
ATOM   2175  HA  HIE B 133     -13.841  27.428 -15.587  1.00  0.00           H  
ATOM   2176  CB  HIE B 133     -13.562  25.338 -16.001  1.00  0.00           C  
ATOM   2177  HB2 HIE B 133     -13.725  25.168 -14.939  1.00  0.00           H  
ATOM   2178  HB3 HIE B 133     -12.732  24.708 -16.328  1.00  0.00           H  
ATOM   2179  CG  HIE B 133     -14.793  24.885 -16.748  1.00  0.00           C  
ATOM   2180  ND1 HIE B 133     -14.825  24.579 -18.109  1.00  0.00           N  
ATOM   2181  CE1 HIE B 133     -16.087  24.209 -18.369  1.00  0.00           C  
ATOM   2182  HE1 HIE B 133     -16.451  23.897 -19.339  1.00  0.00           H  
ATOM   2183  NE2 HIE B 133     -16.836  24.275 -17.257  1.00  0.00           N  
ATOM   2184  HE2 HIE B 133     -17.825  24.016 -17.207  1.00  0.00           H  
ATOM   2185  CD2 HIE B 133     -16.037  24.700 -16.218  1.00  0.00           C  
ATOM   2186  HD2 HIE B 133     -16.333  24.853 -15.189  1.00  0.00           H  
ATOM   2187  C   HIE B 133     -11.724  27.053 -15.773  1.00  0.00           C  
ATOM   2188  O   HIE B 133     -10.831  27.183 -16.606  1.00  0.00           O  
ATOM   2189  N   LYS B 134     -11.441  27.099 -14.473  1.00  0.00           N  
ATOM   2190  H   LYS B 134     -12.218  27.097 -13.818  1.00  0.00           H  
ATOM   2191  CA  LYS B 134     -10.077  27.231 -13.943  1.00  0.00           C  
ATOM   2192  HA  LYS B 134      -9.402  26.700 -14.603  1.00  0.00           H  
ATOM   2193  CB  LYS B 134      -9.662  28.715 -13.883  1.00  0.00           C  
ATOM   2194  HB2 LYS B 134     -10.395  29.335 -14.403  1.00  0.00           H  
ATOM   2195  HB3 LYS B 134      -9.611  29.044 -12.842  1.00  0.00           H  
ATOM   2196  CG  LYS B 134      -8.295  28.925 -14.541  1.00  0.00           C  
ATOM   2197  HG2 LYS B 134      -7.564  28.262 -14.076  1.00  0.00           H  
ATOM   2198  HG3 LYS B 134      -8.373  28.683 -15.603  1.00  0.00           H  
ATOM   2199  CD  LYS B 134      -7.832  30.375 -14.379  1.00  0.00           C  
ATOM   2200  HD2 LYS B 134      -8.577  31.044 -14.815  1.00  0.00           H  
ATOM   2201  HD3 LYS B 134      -7.723  30.597 -13.316  1.00  0.00           H  
ATOM   2202  CE  LYS B 134      -6.489  30.552 -15.094  1.00  0.00           C  
ATOM   2203  HE2 LYS B 134      -5.788  29.803 -14.711  1.00  0.00           H  
ATOM   2204  HE3 LYS B 134      -6.638  30.357 -16.161  1.00  0.00           H  
ATOM   2205  NZ  LYS B 134      -5.944  31.915 -14.886  1.00  0.00           N  
ATOM   2206  HZ1 LYS B 134      -6.607  32.605 -15.213  1.00  0.00           H  
ATOM   2207  HZ2 LYS B 134      -5.766  32.074 -13.901  1.00  0.00           H  
ATOM   2208  HZ3 LYS B 134      -5.072  32.031 -15.388  1.00  0.00           H  
ATOM   2209  C   LYS B 134      -9.971  26.575 -12.582  1.00  0.00           C  
ATOM   2210  O   LYS B 134     -10.907  26.697 -11.799  1.00  0.00           O  
ATOM   2211  N   VAL B 135      -8.837  25.947 -12.282  1.00  0.00           N  
ATOM   2212  H   VAL B 135      -8.101  25.900 -12.965  1.00  0.00           H  
ATOM   2213  CA  VAL B 135      -8.526  25.543 -10.911  1.00  0.00           C  
ATOM   2214  HA  VAL B 135      -9.365  24.967 -10.521  1.00  0.00           H  
ATOM   2215  CB  VAL B 135      -7.278  24.638 -10.858  1.00  0.00           C  
ATOM   2216  HB  VAL B 135      -6.428  25.180 -11.270  1.00  0.00           H  
ATOM   2217  CG1 VAL B 135      -6.945  24.220  -9.424  1.00  0.00           C  
ATOM   2218 HG11 VAL B 135      -6.706  25.093  -8.818  1.00  0.00           H  
ATOM   2219 HG12 VAL B 135      -7.778  23.673  -8.981  1.00  0.00           H  
ATOM   2220 HG13 VAL B 135      -6.059  23.587  -9.434  1.00  0.00           H  
ATOM   2221  CG2 VAL B 135      -7.491  23.360 -11.689  1.00  0.00           C  
ATOM   2222 HG21 VAL B 135      -6.627  22.703 -11.580  1.00  0.00           H  
ATOM   2223 HG22 VAL B 135      -8.382  22.831 -11.344  1.00  0.00           H  
ATOM   2224 HG23 VAL B 135      -7.601  23.603 -12.745  1.00  0.00           H  
ATOM   2225  C   VAL B 135      -8.392  26.812 -10.057  1.00  0.00           C  
ATOM   2226  O   VAL B 135      -7.727  27.771 -10.455  1.00  0.00           O  
ATOM   2227  N   LEU B 136      -9.094  26.836  -8.923  1.00  0.00           N  
ATOM   2228  H   LEU B 136      -9.682  26.030  -8.741  1.00  0.00           H  
ATOM   2229  CA  LEU B 136      -9.095  27.911  -7.922  1.00  0.00           C  
ATOM   2230  HA  LEU B 136      -8.600  28.791  -8.338  1.00  0.00           H  
ATOM   2231  CB  LEU B 136     -10.570  28.252  -7.628  1.00  0.00           C  
ATOM   2232  HB2 LEU B 136     -11.067  28.484  -8.570  1.00  0.00           H  
ATOM   2233  HB3 LEU B 136     -11.041  27.359  -7.214  1.00  0.00           H  
ATOM   2234  CG  LEU B 136     -10.819  29.420  -6.652  1.00  0.00           C  
ATOM   2235  HG  LEU B 136     -10.252  29.270  -5.736  1.00  0.00           H  
ATOM   2236  CD1 LEU B 136     -10.430  30.763  -7.271  1.00  0.00           C  
ATOM   2237 HD11 LEU B 136      -9.364  30.772  -7.497  1.00  0.00           H  
ATOM   2238 HD12 LEU B 136     -11.001  30.940  -8.183  1.00  0.00           H  
ATOM   2239 HD13 LEU B 136     -10.633  31.564  -6.560  1.00  0.00           H  
ATOM   2240  CD2 LEU B 136     -12.296  29.486  -6.264  1.00  0.00           C  
ATOM   2241 HD21 LEU B 136     -12.604  28.536  -5.827  1.00  0.00           H  
ATOM   2242 HD22 LEU B 136     -12.913  29.689  -7.139  1.00  0.00           H  
ATOM   2243 HD23 LEU B 136     -12.446  30.275  -5.528  1.00  0.00           H  
ATOM   2244  C   LEU B 136      -8.328  27.507  -6.649  1.00  0.00           C  
ATOM   2245  O   LEU B 136      -7.897  28.366  -5.886  1.00  0.00           O  
ATOM   2246  N   GLN B 137      -8.167  26.203  -6.421  1.00  0.00           N  
ATOM   2247  H   GLN B 137      -8.529  25.556  -7.106  1.00  0.00           H  
ATOM   2248  CA  GLN B 137      -7.381  25.618  -5.337  1.00  0.00           C  
ATOM   2249  HA  GLN B 137      -6.502  26.243  -5.168  1.00  0.00           H  
ATOM   2250  CB  GLN B 137      -8.217  25.565  -4.039  1.00  0.00           C  
ATOM   2251  HB2 GLN B 137      -8.585  26.566  -3.819  1.00  0.00           H  
ATOM   2252  HB3 GLN B 137      -9.068  24.903  -4.186  1.00  0.00           H  
ATOM   2253  CG  GLN B 137      -7.407  25.062  -2.832  1.00  0.00           C  
ATOM   2254  HG2 GLN B 137      -7.104  24.028  -3.001  1.00  0.00           H  
ATOM   2255  HG3 GLN B 137      -6.504  25.669  -2.749  1.00  0.00           H  
ATOM   2256  CD  GLN B 137      -8.150  25.131  -1.494  1.00  0.00           C  
ATOM   2257  OE1 GLN B 137      -9.365  25.267  -1.384  1.00  0.00           O  
ATOM   2258  NE2 GLN B 137      -7.431  25.041  -0.397  1.00  0.00           N  
ATOM   2259 HE21 GLN B 137      -7.906  25.062   0.486  1.00  0.00           H  
ATOM   2260 HE22 GLN B 137      -6.438  24.896  -0.466  1.00  0.00           H  
ATOM   2261  C   GLN B 137      -6.910  24.223  -5.778  1.00  0.00           C  
ATOM   2262  O   GLN B 137      -7.738  23.402  -6.182  1.00  0.00           O  
ATOM   2263  N   GLU B 138      -5.597  23.990  -5.711  1.00  0.00           N  
ATOM   2264  H   GLU B 138      -4.997  24.771  -5.489  1.00  0.00           H  
ATOM   2265  CA  GLU B 138      -4.887  22.831  -6.273  1.00  0.00           C  
ATOM   2266  HA  GLU B 138      -4.943  22.951  -7.351  1.00  0.00           H  
ATOM   2267  CB  GLU B 138      -3.403  22.914  -5.851  1.00  0.00           C  
ATOM   2268  HB2 GLU B 138      -3.232  23.793  -5.228  1.00  0.00           H  
ATOM   2269  HB3 GLU B 138      -3.145  22.044  -5.249  1.00  0.00           H  
ATOM   2270  CG  GLU B 138      -2.433  22.969  -7.040  1.00  0.00           C  
ATOM   2271  HG2 GLU B 138      -1.413  23.002  -6.649  1.00  0.00           H  
ATOM   2272  HG3 GLU B 138      -2.535  22.039  -7.607  1.00  0.00           H  
ATOM   2273  CD  GLU B 138      -2.647  24.166  -7.988  1.00  0.00           C  
ATOM   2274  OE1 GLU B 138      -3.360  25.124  -7.602  1.00  0.00           O  
ATOM   2275  OE2 GLU B 138      -2.119  24.070  -9.122  1.00  0.00           O  
ATOM   2276  C   GLU B 138      -5.451  21.442  -5.881  1.00  0.00           C  
ATOM   2277  O   GLU B 138      -5.808  21.246  -4.714  1.00  0.00           O  
ATOM   2278  N   PRO B 139      -5.436  20.451  -6.808  1.00  0.00           N  
ATOM   2279  CD  PRO B 139      -5.261  20.638  -8.244  1.00  0.00           C  
ATOM   2280  HD2 PRO B 139      -4.197  20.675  -8.474  1.00  0.00           H  
ATOM   2281  HD3 PRO B 139      -5.759  21.537  -8.600  1.00  0.00           H  
ATOM   2282  CG  PRO B 139      -5.907  19.430  -8.916  1.00  0.00           C  
ATOM   2283  HG2 PRO B 139      -5.452  19.209  -9.879  1.00  0.00           H  
ATOM   2284  HG3 PRO B 139      -6.978  19.594  -9.028  1.00  0.00           H  
ATOM   2285  CB  PRO B 139      -5.655  18.323  -7.904  1.00  0.00           C  
ATOM   2286  HB2 PRO B 139      -4.649  17.932  -8.056  1.00  0.00           H  
ATOM   2287  HB3 PRO B 139      -6.391  17.528  -8.000  1.00  0.00           H  
ATOM   2288  CA  PRO B 139      -5.767  19.044  -6.550  1.00  0.00           C  
ATOM   2289  HA  PRO B 139      -6.804  18.997  -6.231  1.00  0.00           H  
ATOM   2290  C   PRO B 139      -4.916  18.389  -5.453  1.00  0.00           C  
ATOM   2291  O   PRO B 139      -3.843  17.834  -5.699  1.00  0.00           O  
ATOM   2292  N   THR B 140      -5.425  18.435  -4.222  1.00  0.00           N  
ATOM   2293  H   THR B 140      -6.338  18.877  -4.128  1.00  0.00           H  
ATOM   2294  CA  THR B 140      -4.845  17.771  -3.045  1.00  0.00           C  
ATOM   2295  HA  THR B 140      -3.758  17.829  -3.101  1.00  0.00           H  
ATOM   2296  CB  THR B 140      -5.307  18.499  -1.774  1.00  0.00           C  
ATOM   2297  HB  THR B 140      -6.394  18.440  -1.699  1.00  0.00           H  
ATOM   2298  CG2 THR B 140      -4.684  17.927  -0.501  1.00  0.00           C  
ATOM   2299 HG21 THR B 140      -4.974  18.545   0.349  1.00  0.00           H  
ATOM   2300 HG22 THR B 140      -5.039  16.911  -0.326  1.00  0.00           H  
ATOM   2301 HG23 THR B 140      -3.598  17.930  -0.588  1.00  0.00           H  
ATOM   2302  OG1 THR B 140      -4.923  19.856  -1.847  1.00  0.00           O  
ATOM   2303  HG1 THR B 140      -5.217  20.197  -2.704  1.00  0.00           H  
ATOM   2304  C   THR B 140      -5.268  16.297  -3.037  1.00  0.00           C  
ATOM   2305  O   THR B 140      -6.394  16.011  -3.438  1.00  0.00           O  
ATOM   2306  N   CYS B 141      -4.414  15.351  -2.615  1.00  0.00           N  
ATOM   2307  H   CYS B 141      -3.531  15.627  -2.211  1.00  0.00           H  
ATOM   2308  CA  CYS B 141      -4.669  13.904  -2.753  1.00  0.00           C  
ATOM   2309  HA  CYS B 141      -5.743  13.739  -2.701  1.00  0.00           H  
ATOM   2310  CB  CYS B 141      -4.179  13.476  -4.150  1.00  0.00           C  
ATOM   2311  HB2 CYS B 141      -4.651  14.112  -4.902  1.00  0.00           H  
ATOM   2312  HB3 CYS B 141      -3.099  13.616  -4.217  1.00  0.00           H  
ATOM   2313  SG  CYS B 141      -4.591  11.745  -4.518  1.00  0.00           S  
ATOM   2314  HG  CYS B 141      -3.682  11.182  -3.711  1.00  0.00           H  
ATOM   2315  C   CYS B 141      -4.018  13.062  -1.631  1.00  0.00           C  
ATOM   2316  O   CYS B 141      -2.885  13.348  -1.250  1.00  0.00           O  
ATOM   2317  N   VAL B 142      -4.699  12.012  -1.139  1.00  0.00           N  
ATOM   2318  H   VAL B 142      -5.614  11.831  -1.542  1.00  0.00           H  
ATOM   2319  CA  VAL B 142      -4.253  11.103  -0.046  1.00  0.00           C  
ATOM   2320  HA  VAL B 142      -3.167  11.142   0.007  1.00  0.00           H  
ATOM   2321  CB  VAL B 142      -4.794  11.540   1.336  1.00  0.00           C  
ATOM   2322  HB  VAL B 142      -4.333  10.903   2.092  1.00  0.00           H  
ATOM   2323  CG1 VAL B 142      -4.431  12.988   1.686  1.00  0.00           C  
ATOM   2324 HG11 VAL B 142      -4.697  13.195   2.722  1.00  0.00           H  
ATOM   2325 HG12 VAL B 142      -3.358  13.139   1.564  1.00  0.00           H  
ATOM   2326 HG13 VAL B 142      -4.966  13.683   1.040  1.00  0.00           H  
ATOM   2327  CG2 VAL B 142      -6.315  11.369   1.461  1.00  0.00           C  
ATOM   2328 HG21 VAL B 142      -6.825  11.917   0.666  1.00  0.00           H  
ATOM   2329 HG22 VAL B 142      -6.653  11.752   2.425  1.00  0.00           H  
ATOM   2330 HG23 VAL B 142      -6.582  10.316   1.407  1.00  0.00           H  
ATOM   2331  C   VAL B 142      -4.631   9.635  -0.316  1.00  0.00           C  
ATOM   2332  O   VAL B 142      -5.539   9.376  -1.107  1.00  0.00           O  
ATOM   2333  N   SER B 143      -3.962   8.669   0.330  1.00  0.00           N  
ATOM   2334  H   SER B 143      -3.239   8.955   0.988  1.00  0.00           H  
ATOM   2335  CA  SER B 143      -4.046   7.225   0.008  1.00  0.00           C  
ATOM   2336  HA  SER B 143      -4.818   7.068  -0.742  1.00  0.00           H  
ATOM   2337  CB  SER B 143      -2.713   6.776  -0.593  1.00  0.00           C  
ATOM   2338  HB2 SER B 143      -2.455   7.423  -1.427  1.00  0.00           H  
ATOM   2339  HB3 SER B 143      -1.928   6.858   0.161  1.00  0.00           H  
ATOM   2340  OG  SER B 143      -2.777   5.438  -1.047  1.00  0.00           O  
ATOM   2341  HG  SER B 143      -3.394   5.417  -1.792  1.00  0.00           H  
ATOM   2342  C   SER B 143      -4.375   6.312   1.196  1.00  0.00           C  
ATOM   2343  O   SER B 143      -3.879   6.537   2.298  1.00  0.00           O  
ATOM   2344  N   ASP B 144      -5.137   5.236   0.955  1.00  0.00           N  
ATOM   2345  H   ASP B 144      -5.523   5.097   0.021  1.00  0.00           H  
ATOM   2346  CA  ASP B 144      -5.292   4.131   1.914  1.00  0.00           C  
ATOM   2347  HA  ASP B 144      -5.398   4.567   2.908  1.00  0.00           H  
ATOM   2348  CB  ASP B 144      -6.597   3.343   1.646  1.00  0.00           C  
ATOM   2349  HB2 ASP B 144      -6.870   2.829   2.568  1.00  0.00           H  
ATOM   2350  HB3 ASP B 144      -7.402   4.050   1.430  1.00  0.00           H  
ATOM   2351  CG  ASP B 144      -6.565   2.282   0.534  1.00  0.00           C  
ATOM   2352  OD1 ASP B 144      -5.726   2.353  -0.385  1.00  0.00           O  
ATOM   2353  OD2 ASP B 144      -7.352   1.307   0.627  1.00  0.00           O  
ATOM   2354  C   ASP B 144      -4.052   3.209   1.971  1.00  0.00           C  
ATOM   2355  O   ASP B 144      -3.981   2.335   2.832  1.00  0.00           O  
ATOM   2356  N   TYR B 145      -3.070   3.399   1.081  1.00  0.00           N  
ATOM   2357  H   TYR B 145      -3.183   4.178   0.444  1.00  0.00           H  
ATOM   2358  CA  TYR B 145      -1.864   2.574   0.898  1.00  0.00           C  
ATOM   2359  HA  TYR B 145      -1.426   2.921  -0.035  1.00  0.00           H  
ATOM   2360  CB  TYR B 145      -0.829   2.869   1.996  1.00  0.00           C  
ATOM   2361  HB2 TYR B 145      -0.938   3.905   2.309  1.00  0.00           H  
ATOM   2362  HB3 TYR B 145      -1.040   2.242   2.859  1.00  0.00           H  
ATOM   2363  CG  TYR B 145       0.612   2.681   1.550  1.00  0.00           C  
ATOM   2364  CD1 TYR B 145       1.176   3.605   0.649  1.00  0.00           C  
ATOM   2365  HD1 TYR B 145       0.585   4.435   0.289  1.00  0.00           H  
ATOM   2366  CE1 TYR B 145       2.503   3.450   0.216  1.00  0.00           C  
ATOM   2367  HE1 TYR B 145       2.921   4.125  -0.512  1.00  0.00           H  
ATOM   2368  CZ  TYR B 145       3.292   2.390   0.704  1.00  0.00           C  
ATOM   2369  OH  TYR B 145       4.589   2.298   0.299  1.00  0.00           O  
ATOM   2370  HH  TYR B 145       5.056   1.508   0.653  1.00  0.00           H  
ATOM   2371  CE2 TYR B 145       2.733   1.458   1.605  1.00  0.00           C  
ATOM   2372  HE2 TYR B 145       3.339   0.645   1.971  1.00  0.00           H  
ATOM   2373  CD2 TYR B 145       1.391   1.602   2.020  1.00  0.00           C  
ATOM   2374  HD2 TYR B 145       0.954   0.888   2.703  1.00  0.00           H  
ATOM   2375  C   TYR B 145      -2.147   1.075   0.660  1.00  0.00           C  
ATOM   2376  O   TYR B 145      -1.441   0.193   1.157  1.00  0.00           O  
ATOM   2377  N   MET B 146      -3.213   0.774  -0.093  1.00  0.00           N  
ATOM   2378  H   MET B 146      -3.806   1.540  -0.393  1.00  0.00           H  
ATOM   2379  CA  MET B 146      -3.648  -0.597  -0.392  1.00  0.00           C  
ATOM   2380  HA  MET B 146      -2.771  -1.238  -0.470  1.00  0.00           H  
ATOM   2381  CB  MET B 146      -4.499  -1.105   0.786  1.00  0.00           C  
ATOM   2382  HB2 MET B 146      -3.829  -1.311   1.619  1.00  0.00           H  
ATOM   2383  HB3 MET B 146      -5.190  -0.317   1.082  1.00  0.00           H  
ATOM   2384  CG  MET B 146      -5.317  -2.374   0.513  1.00  0.00           C  
ATOM   2385  HG2 MET B 146      -5.999  -2.177  -0.311  1.00  0.00           H  
ATOM   2386  HG3 MET B 146      -4.644  -3.181   0.221  1.00  0.00           H  
ATOM   2387  SD  MET B 146      -6.320  -2.912   1.922  1.00  0.00           S  
ATOM   2388  CE  MET B 146      -7.416  -4.074   1.070  1.00  0.00           C  
ATOM   2389  HE1 MET B 146      -7.933  -3.558   0.261  1.00  0.00           H  
ATOM   2390  HE2 MET B 146      -6.828  -4.894   0.657  1.00  0.00           H  
ATOM   2391  HE3 MET B 146      -8.145  -4.468   1.779  1.00  0.00           H  
ATOM   2392  C   MET B 146      -4.401  -0.744  -1.716  1.00  0.00           C  
ATOM   2393  O   MET B 146      -4.153  -1.725  -2.407  1.00  0.00           O  
ATOM   2394  N   SER B 147      -5.345   0.146  -2.038  1.00  0.00           N  
ATOM   2395  H   SER B 147      -5.468   0.952  -1.432  1.00  0.00           H  
ATOM   2396  CA  SER B 147      -6.317  -0.066  -3.123  1.00  0.00           C  
ATOM   2397  HA  SER B 147      -5.812  -0.533  -3.969  1.00  0.00           H  
ATOM   2398  CB  SER B 147      -7.403  -1.028  -2.623  1.00  0.00           C  
ATOM   2399  HB2 SER B 147      -8.115  -1.215  -3.429  1.00  0.00           H  
ATOM   2400  HB3 SER B 147      -6.944  -1.979  -2.351  1.00  0.00           H  
ATOM   2401  OG  SER B 147      -8.091  -0.487  -1.500  1.00  0.00           O  
ATOM   2402  HG  SER B 147      -7.463   0.017  -0.954  1.00  0.00           H  
ATOM   2403  C   SER B 147      -7.003   1.199  -3.653  1.00  0.00           C  
ATOM   2404  O   SER B 147      -7.576   1.164  -4.745  1.00  0.00           O  
ATOM   2405  N   ILE B 148      -6.994   2.312  -2.910  1.00  0.00           N  
ATOM   2406  H   ILE B 148      -6.523   2.316  -2.009  1.00  0.00           H  
ATOM   2407  CA  ILE B 148      -7.670   3.546  -3.309  1.00  0.00           C  
ATOM   2408  HA  ILE B 148      -7.596   3.606  -4.394  1.00  0.00           H  
ATOM   2409  CB  ILE B 148      -9.177   3.478  -2.958  1.00  0.00           C  
ATOM   2410  HB  ILE B 148      -9.566   2.556  -3.396  1.00  0.00           H  
ATOM   2411  CG2 ILE B 148      -9.420   3.407  -1.438  1.00  0.00           C  
ATOM   2412 HG21 ILE B 148      -9.031   4.298  -0.945  1.00  0.00           H  
ATOM   2413 HG22 ILE B 148     -10.482   3.316  -1.224  1.00  0.00           H  
ATOM   2414 HG23 ILE B 148      -8.923   2.529  -1.032  1.00  0.00           H  
ATOM   2415  CG1 ILE B 148      -9.958   4.648  -3.596  1.00  0.00           C  
ATOM   2416 HG12 ILE B 148      -9.767   5.568  -3.044  1.00  0.00           H  
ATOM   2417 HG13 ILE B 148      -9.610   4.790  -4.619  1.00  0.00           H  
ATOM   2418  CD1 ILE B 148     -11.473   4.403  -3.657  1.00  0.00           C  
ATOM   2419 HD11 ILE B 148     -11.682   3.499  -4.227  1.00  0.00           H  
ATOM   2420 HD12 ILE B 148     -11.889   4.289  -2.658  1.00  0.00           H  
ATOM   2421 HD13 ILE B 148     -11.962   5.248  -4.139  1.00  0.00           H  
ATOM   2422  C   ILE B 148      -6.972   4.794  -2.757  1.00  0.00           C  
ATOM   2423  O   ILE B 148      -6.486   4.849  -1.627  1.00  0.00           O  
ATOM   2424  N   SER B 149      -6.940   5.835  -3.575  1.00  0.00           N  
ATOM   2425  H   SER B 149      -7.336   5.719  -4.504  1.00  0.00           H  
ATOM   2426  CA  SER B 149      -6.573   7.189  -3.166  1.00  0.00           C  
ATOM   2427  HA  SER B 149      -6.489   7.238  -2.081  1.00  0.00           H  
ATOM   2428  CB  SER B 149      -5.224   7.585  -3.775  1.00  0.00           C  
ATOM   2429  HB2 SER B 149      -5.324   7.663  -4.857  1.00  0.00           H  
ATOM   2430  HB3 SER B 149      -4.918   8.555  -3.389  1.00  0.00           H  
ATOM   2431  OG  SER B 149      -4.230   6.618  -3.464  1.00  0.00           O  
ATOM   2432  HG  SER B 149      -4.521   5.789  -3.865  1.00  0.00           H  
ATOM   2433  C   SER B 149      -7.688   8.144  -3.579  1.00  0.00           C  
ATOM   2434  O   SER B 149      -8.433   7.855  -4.517  1.00  0.00           O  
ATOM   2435  N   THR B 150      -7.819   9.287  -2.911  1.00  0.00           N  
ATOM   2436  H   THR B 150      -7.165   9.498  -2.163  1.00  0.00           H  
ATOM   2437  CA  THR B 150      -8.869  10.273  -3.213  1.00  0.00           C  
ATOM   2438  HA  THR B 150      -9.239  10.075  -4.217  1.00  0.00           H  
ATOM   2439  CB  THR B 150     -10.073  10.115  -2.276  1.00  0.00           C  
ATOM   2440  HB  THR B 150     -10.292   9.055  -2.174  1.00  0.00           H  
ATOM   2441  CG2 THR B 150      -9.885  10.719  -0.883  1.00  0.00           C  
ATOM   2442 HG21 THR B 150     -10.742  10.463  -0.262  1.00  0.00           H  
ATOM   2443 HG22 THR B 150      -8.982  10.318  -0.423  1.00  0.00           H  
ATOM   2444 HG23 THR B 150      -9.804  11.804  -0.947  1.00  0.00           H  
ATOM   2445  OG1 THR B 150     -11.199  10.715  -2.862  1.00  0.00           O  
ATOM   2446  HG1 THR B 150     -11.600  10.038  -3.428  1.00  0.00           H  
ATOM   2447  C   THR B 150      -8.322  11.693  -3.246  1.00  0.00           C  
ATOM   2448  O   THR B 150      -7.361  12.009  -2.538  1.00  0.00           O  
ATOM   2449  N   CYS B 151      -8.908  12.528  -4.106  1.00  0.00           N  
ATOM   2450  H   CYS B 151      -9.720  12.201  -4.622  1.00  0.00           H  
ATOM   2451  CA  CYS B 151      -8.379  13.823  -4.507  1.00  0.00           C  
ATOM   2452  HA  CYS B 151      -7.707  14.165  -3.730  1.00  0.00           H  
ATOM   2453  CB  CYS B 151      -7.603  13.610  -5.816  1.00  0.00           C  
ATOM   2454  HB2 CYS B 151      -6.777  12.924  -5.641  1.00  0.00           H  
ATOM   2455  HB3 CYS B 151      -8.273  13.160  -6.551  1.00  0.00           H  
ATOM   2456  SG  CYS B 151      -6.970  15.171  -6.491  1.00  0.00           S  
ATOM   2457  HG  CYS B 151      -6.377  15.607  -5.365  1.00  0.00           H  
ATOM   2458  C   CYS B 151      -9.502  14.857  -4.669  1.00  0.00           C  
ATOM   2459  O   CYS B 151     -10.528  14.533  -5.263  1.00  0.00           O  
ATOM   2460  N   GLU B 152      -9.305  16.091  -4.191  1.00  0.00           N  
ATOM   2461  H   GLU B 152      -8.406  16.319  -3.777  1.00  0.00           H  
ATOM   2462  CA  GLU B 152     -10.252  17.196  -4.379  1.00  0.00           C  
ATOM   2463  HA  GLU B 152     -10.871  16.934  -5.234  1.00  0.00           H  
ATOM   2464  CB  GLU B 152     -11.211  17.349  -3.176  1.00  0.00           C  
ATOM   2465  HB2 GLU B 152     -12.079  17.881  -3.557  1.00  0.00           H  
ATOM   2466  HB3 GLU B 152     -11.572  16.365  -2.875  1.00  0.00           H  
ATOM   2467  CG  GLU B 152     -10.656  18.077  -1.924  1.00  0.00           C  
ATOM   2468  HG2 GLU B 152     -10.349  17.317  -1.202  1.00  0.00           H  
ATOM   2469  HG3 GLU B 152      -9.757  18.635  -2.183  1.00  0.00           H  
ATOM   2470  CD  GLU B 152     -11.638  19.069  -1.257  1.00  0.00           C  
ATOM   2471  OE1 GLU B 152     -11.496  19.310  -0.037  1.00  0.00           O  
ATOM   2472  OE2 GLU B 152     -12.524  19.624  -1.957  1.00  0.00           O  
ATOM   2473  C   GLU B 152      -9.573  18.519  -4.763  1.00  0.00           C  
ATOM   2474  O   GLU B 152      -8.412  18.768  -4.425  1.00  0.00           O  
ATOM   2475  N   TRP B 153     -10.330  19.362  -5.468  1.00  0.00           N  
ATOM   2476  H   TRP B 153     -11.281  19.069  -5.675  1.00  0.00           H  
ATOM   2477  CA  TRP B 153      -9.942  20.693  -5.936  1.00  0.00           C  
ATOM   2478  HA  TRP B 153      -9.245  21.134  -5.221  1.00  0.00           H  
ATOM   2479  CB  TRP B 153      -9.238  20.592  -7.299  1.00  0.00           C  
ATOM   2480  HB2 TRP B 153      -8.868  21.578  -7.581  1.00  0.00           H  
ATOM   2481  HB3 TRP B 153      -8.370  19.955  -7.181  1.00  0.00           H  
ATOM   2482  CG  TRP B 153     -10.037  20.053  -8.447  1.00  0.00           C  
ATOM   2483  CD1 TRP B 153     -10.740  20.802  -9.323  1.00  0.00           C  
ATOM   2484  HD1 TRP B 153     -10.812  21.884  -9.288  1.00  0.00           H  
ATOM   2485  NE1 TRP B 153     -11.355  19.981 -10.249  1.00  0.00           N  
ATOM   2486  HE1 TRP B 153     -11.964  20.337 -10.974  1.00  0.00           H  
ATOM   2487  CE2 TRP B 153     -11.071  18.651 -10.017  1.00  0.00           C  
ATOM   2488  CZ2 TRP B 153     -11.451  17.461 -10.658  1.00  0.00           C  
ATOM   2489  HZ2 TRP B 153     -12.100  17.491 -11.521  1.00  0.00           H  
ATOM   2490  CH2 TRP B 153     -10.972  16.235 -10.161  1.00  0.00           C  
ATOM   2491  HH2 TRP B 153     -11.244  15.308 -10.647  1.00  0.00           H  
ATOM   2492  CZ3 TRP B 153     -10.137  16.215  -9.028  1.00  0.00           C  
ATOM   2493  HZ3 TRP B 153      -9.774  15.276  -8.633  1.00  0.00           H  
ATOM   2494  CE3 TRP B 153      -9.771  17.415  -8.390  1.00  0.00           C  
ATOM   2495  HE3 TRP B 153      -9.130  17.385  -7.521  1.00  0.00           H  
ATOM   2496  CD2 TRP B 153     -10.230  18.664  -8.862  1.00  0.00           C  
ATOM   2497  C   TRP B 153     -11.165  21.612  -6.042  1.00  0.00           C  
ATOM   2498  O   TRP B 153     -12.313  21.161  -6.067  1.00  0.00           O  
ATOM   2499  N   LYS B 154     -10.930  22.922  -6.161  1.00  0.00           N  
ATOM   2500  H   LYS B 154      -9.961  23.221  -6.177  1.00  0.00           H  
ATOM   2501  CA  LYS B 154     -11.986  23.910  -6.453  1.00  0.00           C  
ATOM   2502  HA  LYS B 154     -12.951  23.403  -6.471  1.00  0.00           H  
ATOM   2503  CB  LYS B 154     -12.059  24.987  -5.365  1.00  0.00           C  
ATOM   2504  HB2 LYS B 154     -11.054  25.354  -5.154  1.00  0.00           H  
ATOM   2505  HB3 LYS B 154     -12.669  25.827  -5.704  1.00  0.00           H  
ATOM   2506  CG  LYS B 154     -12.702  24.408  -4.100  1.00  0.00           C  
ATOM   2507  HG2 LYS B 154     -13.771  24.258  -4.265  1.00  0.00           H  
ATOM   2508  HG3 LYS B 154     -12.245  23.446  -3.864  1.00  0.00           H  
ATOM   2509  CD  LYS B 154     -12.495  25.350  -2.917  1.00  0.00           C  
ATOM   2510  HD2 LYS B 154     -11.437  25.610  -2.869  1.00  0.00           H  
ATOM   2511  HD3 LYS B 154     -13.078  26.263  -3.051  1.00  0.00           H  
ATOM   2512  CE  LYS B 154     -12.917  24.618  -1.640  1.00  0.00           C  
ATOM   2513  HE2 LYS B 154     -13.953  24.876  -1.398  1.00  0.00           H  
ATOM   2514  HE3 LYS B 154     -12.875  23.538  -1.826  1.00  0.00           H  
ATOM   2515  NZ  LYS B 154     -12.003  24.948  -0.523  1.00  0.00           N  
ATOM   2516  HZ1 LYS B 154     -11.037  24.767  -0.809  1.00  0.00           H  
ATOM   2517  HZ2 LYS B 154     -12.051  25.931  -0.300  1.00  0.00           H  
ATOM   2518  HZ3 LYS B 154     -12.211  24.385   0.292  1.00  0.00           H  
ATOM   2519  C   LYS B 154     -11.840  24.519  -7.833  1.00  0.00           C  
ATOM   2520  O   LYS B 154     -10.740  24.613  -8.372  1.00  0.00           O  
ATOM   2521  N   MET B 155     -12.964  24.971  -8.370  1.00  0.00           N  
ATOM   2522  H   MET B 155     -13.818  24.840  -7.838  1.00  0.00           H  
ATOM   2523  CA  MET B 155     -13.080  25.650  -9.654  1.00  0.00           C  
ATOM   2524  HA  MET B 155     -12.131  25.557 -10.174  1.00  0.00           H  
ATOM   2525  CB  MET B 155     -14.153  24.956 -10.503  1.00  0.00           C  
ATOM   2526  HB2 MET B 155     -15.125  25.083 -10.020  1.00  0.00           H  
ATOM   2527  HB3 MET B 155     -14.196  25.430 -11.483  1.00  0.00           H  
ATOM   2528  CG  MET B 155     -13.890  23.454 -10.679  1.00  0.00           C  
ATOM   2529  HG2 MET B 155     -13.976  22.968  -9.707  1.00  0.00           H  
ATOM   2530  HG3 MET B 155     -14.672  23.050 -11.314  1.00  0.00           H  
ATOM   2531  SD  MET B 155     -12.294  22.984 -11.403  1.00  0.00           S  
ATOM   2532  CE  MET B 155     -12.472  23.683 -13.056  1.00  0.00           C  
ATOM   2533  HE1 MET B 155     -11.648  23.342 -13.678  1.00  0.00           H  
ATOM   2534  HE2 MET B 155     -13.412  23.352 -13.496  1.00  0.00           H  
ATOM   2535  HE3 MET B 155     -12.456  24.770 -12.992  1.00  0.00           H  
ATOM   2536  C   MET B 155     -13.388  27.144  -9.483  1.00  0.00           C  
ATOM   2537  O   MET B 155     -13.887  27.570  -8.444  1.00  0.00           O  
ATOM   2538  N   ASN B 156     -13.109  27.943 -10.514  1.00  0.00           N  
ATOM   2539  H   ASN B 156     -12.643  27.515 -11.306  1.00  0.00           H  
ATOM   2540  CA  ASN B 156     -13.333  29.395 -10.572  1.00  0.00           C  
ATOM   2541  HA  ASN B 156     -12.902  29.838  -9.673  1.00  0.00           H  
ATOM   2542  CB  ASN B 156     -12.600  29.959 -11.806  1.00  0.00           C  
ATOM   2543  HB2 ASN B 156     -12.650  31.047 -11.761  1.00  0.00           H  
ATOM   2544  HB3 ASN B 156     -11.552  29.673 -11.757  1.00  0.00           H  
ATOM   2545  CG  ASN B 156     -13.170  29.497 -13.146  1.00  0.00           C  
ATOM   2546  OD1 ASN B 156     -13.611  28.371 -13.314  1.00  0.00           O  
ATOM   2547  ND2 ASN B 156     -13.126  30.330 -14.163  1.00  0.00           N  
ATOM   2548 HD21 ASN B 156     -13.406  29.981 -15.072  1.00  0.00           H  
ATOM   2549 HD22 ASN B 156     -12.867  31.285 -14.011  1.00  0.00           H  
ATOM   2550  C   ASN B 156     -14.810  29.831 -10.595  1.00  0.00           C  
ATOM   2551  O   ASN B 156     -15.081  31.031 -10.626  1.00  0.00           O  
ATOM   2552  N   GLY B 157     -15.743  28.883 -10.628  1.00  0.00           N  
ATOM   2553  H   GLY B 157     -15.443  27.921 -10.580  1.00  0.00           H  
ATOM   2554  CA  GLY B 157     -17.181  29.106 -10.696  1.00  0.00           C  
ATOM   2555  HA2 GLY B 157     -17.474  29.810  -9.918  1.00  0.00           H  
ATOM   2556  HA3 GLY B 157     -17.440  29.522 -11.670  1.00  0.00           H  
ATOM   2557  C   GLY B 157     -17.945  27.793 -10.503  1.00  0.00           C  
ATOM   2558  O   GLY B 157     -17.322  26.740 -10.319  1.00  0.00           O  
ATOM   2559  N   PRO B 158     -19.288  27.827 -10.524  1.00  0.00           N  
ATOM   2560  CD  PRO B 158     -20.139  29.002 -10.560  1.00  0.00           C  
ATOM   2561  HD2 PRO B 158     -20.315  29.291 -11.598  1.00  0.00           H  
ATOM   2562  HD3 PRO B 158     -19.715  29.837 -10.001  1.00  0.00           H  
ATOM   2563  CG  PRO B 158     -21.447  28.550  -9.913  1.00  0.00           C  
ATOM   2564  HG2 PRO B 158     -22.295  29.148 -10.249  1.00  0.00           H  
ATOM   2565  HG3 PRO B 158     -21.350  28.588  -8.827  1.00  0.00           H  
ATOM   2566  CB  PRO B 158     -21.560  27.095 -10.370  1.00  0.00           C  
ATOM   2567  HB2 PRO B 158     -22.015  27.064 -11.361  1.00  0.00           H  
ATOM   2568  HB3 PRO B 158     -22.140  26.496  -9.667  1.00  0.00           H  
ATOM   2569  CA  PRO B 158     -20.103  26.622 -10.439  1.00  0.00           C  
ATOM   2570  HA  PRO B 158     -19.846  26.115  -9.514  1.00  0.00           H  
ATOM   2571  C   PRO B 158     -19.865  25.684 -11.629  1.00  0.00           C  
ATOM   2572  O   PRO B 158     -19.747  26.132 -12.768  1.00  0.00           O  
ATOM   2573  N   THR B 159     -19.849  24.376 -11.386  1.00  0.00           N  
ATOM   2574  H   THR B 159     -19.953  24.053 -10.426  1.00  0.00           H  
ATOM   2575  CA  THR B 159     -19.714  23.353 -12.432  1.00  0.00           C  
ATOM   2576  HA  THR B 159     -20.124  23.752 -13.359  1.00  0.00           H  
ATOM   2577  CB  THR B 159     -18.231  23.029 -12.693  1.00  0.00           C  
ATOM   2578  HB  THR B 159     -17.738  23.925 -13.070  1.00  0.00           H  
ATOM   2579  CG2 THR B 159     -17.480  22.545 -11.452  1.00  0.00           C  
ATOM   2580 HG21 THR B 159     -18.050  21.780 -10.927  1.00  0.00           H  
ATOM   2581 HG22 THR B 159     -16.528  22.114 -11.754  1.00  0.00           H  
ATOM   2582 HG23 THR B 159     -17.302  23.384 -10.781  1.00  0.00           H  
ATOM   2583  OG1 THR B 159     -18.088  22.016 -13.656  1.00  0.00           O  
ATOM   2584  HG1 THR B 159     -18.701  22.224 -14.391  1.00  0.00           H  
ATOM   2585  C   THR B 159     -20.520  22.108 -12.075  1.00  0.00           C  
ATOM   2586  O   THR B 159     -20.671  21.789 -10.901  1.00  0.00           O  
ATOM   2587  N   GLN B 160     -21.034  21.401 -13.081  1.00  0.00           N  
ATOM   2588  H   GLN B 160     -20.783  21.705 -14.016  1.00  0.00           H  
ATOM   2589  CA  GLN B 160     -21.633  20.072 -12.970  1.00  0.00           C  
ATOM   2590  HA  GLN B 160     -21.917  19.888 -11.933  1.00  0.00           H  
ATOM   2591  CB  GLN B 160     -22.906  20.054 -13.834  1.00  0.00           C  
ATOM   2592  HB2 GLN B 160     -23.458  20.971 -13.617  1.00  0.00           H  
ATOM   2593  HB3 GLN B 160     -22.643  20.061 -14.893  1.00  0.00           H  
ATOM   2594  CG  GLN B 160     -23.838  18.868 -13.536  1.00  0.00           C  
ATOM   2595  HG2 GLN B 160     -23.424  17.953 -13.960  1.00  0.00           H  
ATOM   2596  HG3 GLN B 160     -23.913  18.743 -12.455  1.00  0.00           H  
ATOM   2597  CD  GLN B 160     -25.253  19.088 -14.081  1.00  0.00           C  
ATOM   2598  OE1 GLN B 160     -25.525  19.961 -14.892  1.00  0.00           O  
ATOM   2599  NE2 GLN B 160     -26.225  18.318 -13.639  1.00  0.00           N  
ATOM   2600 HE21 GLN B 160     -27.140  18.490 -14.016  1.00  0.00           H  
ATOM   2601 HE22 GLN B 160     -26.026  17.597 -12.968  1.00  0.00           H  
ATOM   2602  C   GLN B 160     -20.553  19.049 -13.359  1.00  0.00           C  
ATOM   2603  O   GLN B 160     -20.499  18.565 -14.495  1.00  0.00           O  
ATOM   2604  N   CYS B 161     -19.591  18.848 -12.457  1.00  0.00           N  
ATOM   2605  H   CYS B 161     -19.743  19.193 -11.512  1.00  0.00           H  
ATOM   2606  CA  CYS B 161     -18.249  18.386 -12.815  1.00  0.00           C  
ATOM   2607  HA  CYS B 161     -17.873  19.032 -13.609  1.00  0.00           H  
ATOM   2608  CB  CYS B 161     -17.322  18.564 -11.611  1.00  0.00           C  
ATOM   2609  HB2 CYS B 161     -16.299  18.330 -11.908  1.00  0.00           H  
ATOM   2610  HB3 CYS B 161     -17.364  19.595 -11.261  1.00  0.00           H  
ATOM   2611  SG  CYS B 161     -17.783  17.454 -10.268  1.00  0.00           S  
ATOM   2612  HG  CYS B 161     -19.032  17.911 -10.062  1.00  0.00           H  
ATOM   2613  C   CYS B 161     -18.213  16.954 -13.368  1.00  0.00           C  
ATOM   2614  O   CYS B 161     -17.407  16.696 -14.260  1.00  0.00           O  
ATOM   2615  N   SER B 162     -19.137  16.086 -12.943  1.00  0.00           N  
ATOM   2616  H   SER B 162     -19.756  16.370 -12.196  1.00  0.00           H  
ATOM   2617  CA  SER B 162     -19.359  14.743 -13.499  1.00  0.00           C  
ATOM   2618  HA  SER B 162     -18.417  14.201 -13.431  1.00  0.00           H  
ATOM   2619  CB  SER B 162     -20.385  13.993 -12.632  1.00  0.00           C  
ATOM   2620  HB2 SER B 162     -20.632  13.037 -13.097  1.00  0.00           H  
ATOM   2621  HB3 SER B 162     -19.948  13.793 -11.655  1.00  0.00           H  
ATOM   2622  OG  SER B 162     -21.569  14.746 -12.429  1.00  0.00           O  
ATOM   2623  HG  SER B 162     -21.912  14.494 -11.553  1.00  0.00           H  
ATOM   2624  C   SER B 162     -19.759  14.742 -14.987  1.00  0.00           C  
ATOM   2625  O   SER B 162     -19.774  13.687 -15.622  1.00  0.00           O  
ATOM   2626  N   THR B 163     -20.020  15.916 -15.579  1.00  0.00           N  
ATOM   2627  H   THR B 163     -20.042  16.727 -14.979  1.00  0.00           H  
ATOM   2628  CA  THR B 163     -20.140  16.118 -17.037  1.00  0.00           C  
ATOM   2629  HA  THR B 163     -20.084  15.150 -17.534  1.00  0.00           H  
ATOM   2630  CB  THR B 163     -21.502  16.733 -17.406  1.00  0.00           C  
ATOM   2631  HB  THR B 163     -21.581  16.740 -18.493  1.00  0.00           H  
ATOM   2632  CG2 THR B 163     -22.688  15.939 -16.857  1.00  0.00           C  
ATOM   2633 HG21 THR B 163     -23.615  16.358 -17.249  1.00  0.00           H  
ATOM   2634 HG22 THR B 163     -22.606  14.899 -17.172  1.00  0.00           H  
ATOM   2635 HG23 THR B 163     -22.707  15.983 -15.767  1.00  0.00           H  
ATOM   2636  OG1 THR B 163     -21.643  18.066 -16.959  1.00  0.00           O  
ATOM   2637  HG1 THR B 163     -21.365  18.114 -16.030  1.00  0.00           H  
ATOM   2638  C   THR B 163     -19.003  16.961 -17.636  1.00  0.00           C  
ATOM   2639  O   THR B 163     -18.586  16.703 -18.763  1.00  0.00           O  
ATOM   2640  N   GLU B 164     -18.488  17.966 -16.917  1.00  0.00           N  
ATOM   2641  H   GLU B 164     -18.865  18.121 -15.993  1.00  0.00           H  
ATOM   2642  CA  GLU B 164     -17.568  18.976 -17.471  1.00  0.00           C  
ATOM   2643  HA  GLU B 164     -17.758  19.079 -18.541  1.00  0.00           H  
ATOM   2644  CB  GLU B 164     -17.855  20.335 -16.814  1.00  0.00           C  
ATOM   2645  HB2 GLU B 164     -17.796  20.233 -15.730  1.00  0.00           H  
ATOM   2646  HB3 GLU B 164     -17.108  21.059 -17.139  1.00  0.00           H  
ATOM   2647  CG  GLU B 164     -19.235  20.863 -17.214  1.00  0.00           C  
ATOM   2648  HG2 GLU B 164     -19.293  20.921 -18.303  1.00  0.00           H  
ATOM   2649  HG3 GLU B 164     -20.007  20.175 -16.870  1.00  0.00           H  
ATOM   2650  CD  GLU B 164     -19.508  22.239 -16.616  1.00  0.00           C  
ATOM   2651  OE1 GLU B 164     -19.427  23.248 -17.347  1.00  0.00           O  
ATOM   2652  OE2 GLU B 164     -19.978  22.346 -15.464  1.00  0.00           O  
ATOM   2653  C   GLU B 164     -16.071  18.659 -17.334  1.00  0.00           C  
ATOM   2654  O   GLU B 164     -15.263  19.263 -18.045  1.00  0.00           O  
ATOM   2655  N   LEU B 165     -15.689  17.751 -16.428  1.00  0.00           N  
ATOM   2656  H   LEU B 165     -16.419  17.250 -15.927  1.00  0.00           H  
ATOM   2657  CA  LEU B 165     -14.307  17.495 -16.001  1.00  0.00           C  
ATOM   2658  HA  LEU B 165     -13.622  17.998 -16.682  1.00  0.00           H  
ATOM   2659  CB  LEU B 165     -14.114  18.078 -14.584  1.00  0.00           C  
ATOM   2660  HB2 LEU B 165     -14.976  17.782 -13.986  1.00  0.00           H  
ATOM   2661  HB3 LEU B 165     -13.235  17.624 -14.124  1.00  0.00           H  
ATOM   2662  CG  LEU B 165     -13.963  19.612 -14.530  1.00  0.00           C  
ATOM   2663  HG  LEU B 165     -14.504  20.081 -15.351  1.00  0.00           H  
ATOM   2664  CD1 LEU B 165     -14.501  20.167 -13.212  1.00  0.00           C  
ATOM   2665 HD11 LEU B 165     -15.585  20.073 -13.204  1.00  0.00           H  
ATOM   2666 HD12 LEU B 165     -14.075  19.625 -12.368  1.00  0.00           H  
ATOM   2667 HD13 LEU B 165     -14.262  21.223 -13.125  1.00  0.00           H  
ATOM   2668  CD2 LEU B 165     -12.487  20.004 -14.604  1.00  0.00           C  
ATOM   2669 HD21 LEU B 165     -12.038  19.556 -15.485  1.00  0.00           H  
ATOM   2670 HD22 LEU B 165     -12.401  21.087 -14.678  1.00  0.00           H  
ATOM   2671 HD23 LEU B 165     -11.963  19.656 -13.715  1.00  0.00           H  
ATOM   2672  C   LEU B 165     -13.963  15.994 -16.026  1.00  0.00           C  
ATOM   2673  O   LEU B 165     -14.836  15.143 -15.878  1.00  0.00           O  
ATOM   2674  N   ARG B 166     -12.675  15.658 -16.168  1.00  0.00           N  
ATOM   2675  H   ARG B 166     -12.006  16.415 -16.304  1.00  0.00           H  
ATOM   2676  CA  ARG B 166     -12.121  14.291 -16.060  1.00  0.00           C  
ATOM   2677  HA  ARG B 166     -12.725  13.703 -15.365  1.00  0.00           H  
ATOM   2678  CB  ARG B 166     -12.102  13.584 -17.424  1.00  0.00           C  
ATOM   2679  HB2 ARG B 166     -11.698  14.257 -18.180  1.00  0.00           H  
ATOM   2680  HB3 ARG B 166     -11.440  12.719 -17.360  1.00  0.00           H  
ATOM   2681  CG  ARG B 166     -13.487  13.083 -17.850  1.00  0.00           C  
ATOM   2682  HG2 ARG B 166     -13.870  12.428 -17.070  1.00  0.00           H  
ATOM   2683  HG3 ARG B 166     -14.174  13.918 -17.984  1.00  0.00           H  
ATOM   2684  CD  ARG B 166     -13.403  12.301 -19.160  1.00  0.00           C  
ATOM   2685  HD2 ARG B 166     -12.600  11.563 -19.083  1.00  0.00           H  
ATOM   2686  HD3 ARG B 166     -14.347  11.773 -19.306  1.00  0.00           H  
ATOM   2687  NE  ARG B 166     -13.192  13.203 -20.309  1.00  0.00           N  
ATOM   2688  HE  ARG B 166     -13.455  14.170 -20.178  1.00  0.00           H  
ATOM   2689  CZ  ARG B 166     -12.786  12.860 -21.514  1.00  0.00           C  
ATOM   2690  NH1 ARG B 166     -12.420  11.645 -21.808  1.00  0.00           N  
ATOM   2691 HH11 ARG B 166     -12.415  10.948 -21.083  1.00  0.00           H  
ATOM   2692 HH12 ARG B 166     -12.179  11.399 -22.749  1.00  0.00           H  
ATOM   2693  NH2 ARG B 166     -12.783  13.728 -22.479  1.00  0.00           N  
ATOM   2694 HH21 ARG B 166     -13.095  14.676 -22.296  1.00  0.00           H  
ATOM   2695 HH22 ARG B 166     -12.514  13.474 -23.409  1.00  0.00           H  
ATOM   2696  C   ARG B 166     -10.702  14.343 -15.506  1.00  0.00           C  
ATOM   2697  O   ARG B 166      -9.988  15.306 -15.783  1.00  0.00           O  
ATOM   2698  N   LEU B 167     -10.297  13.305 -14.772  1.00  0.00           N  
ATOM   2699  H   LEU B 167     -10.933  12.523 -14.657  1.00  0.00           H  
ATOM   2700  CA  LEU B 167      -8.955  13.165 -14.204  1.00  0.00           C  
ATOM   2701  HA  LEU B 167      -8.372  14.060 -14.431  1.00  0.00           H  
ATOM   2702  CB  LEU B 167      -9.066  13.047 -12.671  1.00  0.00           C  
ATOM   2703  HB2 LEU B 167      -9.592  13.919 -12.279  1.00  0.00           H  
ATOM   2704  HB3 LEU B 167      -9.665  12.163 -12.445  1.00  0.00           H  
ATOM   2705  CG  LEU B 167      -7.709  12.912 -11.950  1.00  0.00           C  
ATOM   2706  HG  LEU B 167      -7.123  12.113 -12.402  1.00  0.00           H  
ATOM   2707  CD1 LEU B 167      -6.902  14.212 -12.002  1.00  0.00           C  
ATOM   2708 HD11 LEU B 167      -7.478  15.029 -11.569  1.00  0.00           H  
ATOM   2709 HD12 LEU B 167      -5.978  14.090 -11.438  1.00  0.00           H  
ATOM   2710 HD13 LEU B 167      -6.641  14.453 -13.033  1.00  0.00           H  
ATOM   2711  CD2 LEU B 167      -7.936  12.549 -10.483  1.00  0.00           C  
ATOM   2712 HD21 LEU B 167      -6.975  12.460  -9.976  1.00  0.00           H  
ATOM   2713 HD22 LEU B 167      -8.529  13.321  -9.992  1.00  0.00           H  
ATOM   2714 HD23 LEU B 167      -8.453  11.591 -10.419  1.00  0.00           H  
ATOM   2715  C   LEU B 167      -8.234  11.963 -14.824  1.00  0.00           C  
ATOM   2716  O   LEU B 167      -8.715  10.831 -14.721  1.00  0.00           O  
ATOM   2717  N   LEU B 168      -7.082  12.228 -15.440  1.00  0.00           N  
ATOM   2718  H   LEU B 168      -6.752  13.190 -15.455  1.00  0.00           H  
ATOM   2719  CA  LEU B 168      -6.143  11.227 -15.936  1.00  0.00           C  
ATOM   2720  HA  LEU B 168      -6.675  10.296 -16.134  1.00  0.00           H  
ATOM   2721  CB  LEU B 168      -5.475  11.706 -17.238  1.00  0.00           C  
ATOM   2722  HB2 LEU B 168      -4.862  12.575 -17.017  1.00  0.00           H  
ATOM   2723  HB3 LEU B 168      -4.800  10.908 -17.550  1.00  0.00           H  
ATOM   2724  CG  LEU B 168      -6.411  12.035 -18.419  1.00  0.00           C  
ATOM   2725  HG  LEU B 168      -7.236  11.326 -18.435  1.00  0.00           H  
ATOM   2726  CD1 LEU B 168      -6.978  13.461 -18.398  1.00  0.00           C  
ATOM   2727 HD11 LEU B 168      -7.585  13.629 -19.285  1.00  0.00           H  
ATOM   2728 HD12 LEU B 168      -7.611  13.610 -17.526  1.00  0.00           H  
ATOM   2729 HD13 LEU B 168      -6.164  14.186 -18.366  1.00  0.00           H  
ATOM   2730  CD2 LEU B 168      -5.636  11.904 -19.733  1.00  0.00           C  
ATOM   2731 HD21 LEU B 168      -4.795  12.600 -19.742  1.00  0.00           H  
ATOM   2732 HD22 LEU B 168      -5.262  10.886 -19.840  1.00  0.00           H  
ATOM   2733 HD23 LEU B 168      -6.295  12.118 -20.574  1.00  0.00           H  
ATOM   2734  C   LEU B 168      -5.058  10.963 -14.882  1.00  0.00           C  
ATOM   2735  O   LEU B 168      -4.560  11.903 -14.257  1.00  0.00           O  
ATOM   2736  N   TYR B 169      -4.646   9.702 -14.730  1.00  0.00           N  
ATOM   2737  H   TYR B 169      -5.065   8.975 -15.299  1.00  0.00           H  
ATOM   2738  CA  TYR B 169      -3.512   9.320 -13.883  1.00  0.00           C  
ATOM   2739  HA  TYR B 169      -2.829  10.167 -13.844  1.00  0.00           H  
ATOM   2740  CB  TYR B 169      -3.973   9.045 -12.443  1.00  0.00           C  
ATOM   2741  HB2 TYR B 169      -3.082   8.940 -11.823  1.00  0.00           H  
ATOM   2742  HB3 TYR B 169      -4.499   9.927 -12.077  1.00  0.00           H  
ATOM   2743  CG  TYR B 169      -4.856   7.828 -12.199  1.00  0.00           C  
ATOM   2744  CD1 TYR B 169      -6.260   7.948 -12.228  1.00  0.00           C  
ATOM   2745  HD1 TYR B 169      -6.714   8.889 -12.508  1.00  0.00           H  
ATOM   2746  CE1 TYR B 169      -7.071   6.851 -11.870  1.00  0.00           C  
ATOM   2747  HE1 TYR B 169      -8.144   6.942 -11.886  1.00  0.00           H  
ATOM   2748  CZ  TYR B 169      -6.481   5.631 -11.470  1.00  0.00           C  
ATOM   2749  OH  TYR B 169      -7.255   4.591 -11.054  1.00  0.00           O  
ATOM   2750  HH  TYR B 169      -6.715   3.909 -10.613  1.00  0.00           H  
ATOM   2751  CE2 TYR B 169      -5.078   5.505 -11.464  1.00  0.00           C  
ATOM   2752  HE2 TYR B 169      -4.624   4.565 -11.184  1.00  0.00           H  
ATOM   2753  CD2 TYR B 169      -4.272   6.599 -11.831  1.00  0.00           C  
ATOM   2754  HD2 TYR B 169      -3.199   6.492 -11.827  1.00  0.00           H  
ATOM   2755  C   TYR B 169      -2.727   8.148 -14.485  1.00  0.00           C  
ATOM   2756  O   TYR B 169      -3.305   7.317 -15.179  1.00  0.00           O  
ATOM   2757  N   GLN B 170      -1.414   8.100 -14.230  1.00  0.00           N  
ATOM   2758  H   GLN B 170      -1.017   8.860 -13.687  1.00  0.00           H  
ATOM   2759  CA  GLN B 170      -0.448   7.185 -14.864  1.00  0.00           C  
ATOM   2760  HA  GLN B 170      -0.895   6.199 -15.006  1.00  0.00           H  
ATOM   2761  CB  GLN B 170      -0.078   7.793 -16.232  1.00  0.00           C  
ATOM   2762  HB2 GLN B 170      -0.964   7.787 -16.870  1.00  0.00           H  
ATOM   2763  HB3 GLN B 170       0.210   8.833 -16.068  1.00  0.00           H  
ATOM   2764  CG  GLN B 170       1.069   7.098 -16.985  1.00  0.00           C  
ATOM   2765  HG2 GLN B 170       1.967   7.067 -16.372  1.00  0.00           H  
ATOM   2766  HG3 GLN B 170       0.776   6.075 -17.216  1.00  0.00           H  
ATOM   2767  CD  GLN B 170       1.420   7.836 -18.274  1.00  0.00           C  
ATOM   2768  OE1 GLN B 170       1.534   9.051 -18.325  1.00  0.00           O  
ATOM   2769  NE2 GLN B 170       1.628   7.141 -19.366  1.00  0.00           N  
ATOM   2770 HE21 GLN B 170       1.878   7.654 -20.188  1.00  0.00           H  
ATOM   2771 HE22 GLN B 170       1.694   6.127 -19.311  1.00  0.00           H  
ATOM   2772  C   GLN B 170       0.808   7.040 -13.986  1.00  0.00           C  
ATOM   2773  O   GLN B 170       1.297   8.050 -13.480  1.00  0.00           O  
ATOM   2774  N   LEU B 171       1.369   5.839 -13.815  1.00  0.00           N  
ATOM   2775  H   LEU B 171       1.008   5.049 -14.345  1.00  0.00           H  
ATOM   2776  CA  LEU B 171       2.619   5.633 -13.067  1.00  0.00           C  
ATOM   2777  HA  LEU B 171       2.554   6.175 -12.125  1.00  0.00           H  
ATOM   2778  CB  LEU B 171       2.832   4.134 -12.774  1.00  0.00           C  
ATOM   2779  HB2 LEU B 171       2.608   3.578 -13.685  1.00  0.00           H  
ATOM   2780  HB3 LEU B 171       3.888   3.972 -12.561  1.00  0.00           H  
ATOM   2781  CG  LEU B 171       2.025   3.528 -11.612  1.00  0.00           C  
ATOM   2782  HG  LEU B 171       0.960   3.685 -11.782  1.00  0.00           H  
ATOM   2783  CD1 LEU B 171       2.310   2.027 -11.537  1.00  0.00           C  
ATOM   2784 HD11 LEU B 171       3.360   1.854 -11.304  1.00  0.00           H  
ATOM   2785 HD12 LEU B 171       1.689   1.572 -10.764  1.00  0.00           H  
ATOM   2786 HD13 LEU B 171       2.072   1.561 -12.492  1.00  0.00           H  
ATOM   2787  CD2 LEU B 171       2.426   4.120 -10.254  1.00  0.00           C  
ATOM   2788 HD21 LEU B 171       1.912   3.581  -9.459  1.00  0.00           H  
ATOM   2789 HD22 LEU B 171       3.501   4.026 -10.107  1.00  0.00           H  
ATOM   2790 HD23 LEU B 171       2.138   5.169 -10.207  1.00  0.00           H  
ATOM   2791  C   LEU B 171       3.846   6.172 -13.821  1.00  0.00           C  
ATOM   2792  O   LEU B 171       4.003   5.970 -15.022  1.00  0.00           O  
ATOM   2793  N   VAL B 172       4.791   6.777 -13.093  1.00  0.00           N  
ATOM   2794  H   VAL B 172       4.593   6.968 -12.116  1.00  0.00           H  
ATOM   2795  CA  VAL B 172       6.116   7.161 -13.621  1.00  0.00           C  
ATOM   2796  HA  VAL B 172       5.977   7.728 -14.542  1.00  0.00           H  
ATOM   2797  CB  VAL B 172       6.840   8.066 -12.601  1.00  0.00           C  
ATOM   2798  HB  VAL B 172       6.821   7.572 -11.628  1.00  0.00           H  
ATOM   2799  CG1 VAL B 172       8.307   8.350 -12.951  1.00  0.00           C  
ATOM   2800 HG11 VAL B 172       8.742   9.015 -12.204  1.00  0.00           H  
ATOM   2801 HG12 VAL B 172       8.884   7.425 -12.955  1.00  0.00           H  
ATOM   2802 HG13 VAL B 172       8.375   8.815 -13.936  1.00  0.00           H  
ATOM   2803  CG2 VAL B 172       6.130   9.424 -12.475  1.00  0.00           C  
ATOM   2804 HG21 VAL B 172       5.081   9.288 -12.214  1.00  0.00           H  
ATOM   2805 HG22 VAL B 172       6.603  10.013 -11.690  1.00  0.00           H  
ATOM   2806 HG23 VAL B 172       6.188   9.967 -13.418  1.00  0.00           H  
ATOM   2807  C   VAL B 172       6.957   5.924 -13.987  1.00  0.00           C  
ATOM   2808  O   VAL B 172       7.702   5.953 -14.965  1.00  0.00           O  
ATOM   2809  N   PHE B 173       6.794   4.816 -13.254  1.00  0.00           N  
ATOM   2810  H   PHE B 173       6.127   4.842 -12.500  1.00  0.00           H  
ATOM   2811  CA  PHE B 173       7.360   3.510 -13.602  1.00  0.00           C  
ATOM   2812  HA  PHE B 173       8.448   3.586 -13.627  1.00  0.00           H  
ATOM   2813  CB  PHE B 173       6.971   2.502 -12.505  1.00  0.00           C  
ATOM   2814  HB2 PHE B 173       7.543   2.729 -11.605  1.00  0.00           H  
ATOM   2815  HB3 PHE B 173       5.918   2.644 -12.256  1.00  0.00           H  
ATOM   2816  CG  PHE B 173       7.170   1.037 -12.852  1.00  0.00           C  
ATOM   2817  CD1 PHE B 173       8.450   0.454 -12.792  1.00  0.00           C  
ATOM   2818  HD1 PHE B 173       9.302   1.056 -12.522  1.00  0.00           H  
ATOM   2819  CE1 PHE B 173       8.624  -0.912 -13.087  1.00  0.00           C  
ATOM   2820  HE1 PHE B 173       9.605  -1.364 -13.022  1.00  0.00           H  
ATOM   2821  CZ  PHE B 173       7.520  -1.691 -13.474  1.00  0.00           C  
ATOM   2822  HZ  PHE B 173       7.653  -2.736 -13.716  1.00  0.00           H  
ATOM   2823  CE2 PHE B 173       6.243  -1.108 -13.556  1.00  0.00           C  
ATOM   2824  HE2 PHE B 173       5.394  -1.703 -13.863  1.00  0.00           H  
ATOM   2825  CD2 PHE B 173       6.066   0.247 -13.228  1.00  0.00           C  
ATOM   2826  HD2 PHE B 173       5.077   0.681 -13.273  1.00  0.00           H  
ATOM   2827  C   PHE B 173       6.871   3.073 -14.995  1.00  0.00           C  
ATOM   2828  O   PHE B 173       5.677   2.843 -15.196  1.00  0.00           O  
ATOM   2829  N   LEU B 174       7.789   2.973 -15.965  1.00  0.00           N  
ATOM   2830  H   LEU B 174       8.742   3.206 -15.726  1.00  0.00           H  
ATOM   2831  CA  LEU B 174       7.521   2.574 -17.360  1.00  0.00           C  
ATOM   2832  HA  LEU B 174       8.446   2.735 -17.912  1.00  0.00           H  
ATOM   2833  CB  LEU B 174       7.209   1.059 -17.429  1.00  0.00           C  
ATOM   2834  HB2 LEU B 174       6.259   0.882 -16.925  1.00  0.00           H  
ATOM   2835  HB3 LEU B 174       7.077   0.780 -18.476  1.00  0.00           H  
ATOM   2836  CG  LEU B 174       8.263   0.115 -16.820  1.00  0.00           C  
ATOM   2837  HG  LEU B 174       8.402   0.344 -15.766  1.00  0.00           H  
ATOM   2838  CD1 LEU B 174       7.771  -1.328 -16.940  1.00  0.00           C  
ATOM   2839 HD11 LEU B 174       7.664  -1.607 -17.987  1.00  0.00           H  
ATOM   2840 HD12 LEU B 174       8.475  -1.997 -16.447  1.00  0.00           H  
ATOM   2841 HD13 LEU B 174       6.804  -1.425 -16.443  1.00  0.00           H  
ATOM   2842  CD2 LEU B 174       9.614   0.216 -17.537  1.00  0.00           C  
ATOM   2843 HD21 LEU B 174      10.296  -0.532 -17.134  1.00  0.00           H  
ATOM   2844 HD22 LEU B 174       9.481   0.059 -18.607  1.00  0.00           H  
ATOM   2845 HD23 LEU B 174      10.044   1.199 -17.363  1.00  0.00           H  
ATOM   2846  C   LEU B 174       6.460   3.409 -18.127  1.00  0.00           C  
ATOM   2847  O   LEU B 174       6.110   3.029 -19.242  1.00  0.00           O  
ATOM   2848  N   LEU B 175       5.946   4.518 -17.567  1.00  0.00           N  
ATOM   2849  H   LEU B 175       6.280   4.772 -16.646  1.00  0.00           H  
ATOM   2850  CA  LEU B 175       4.753   5.237 -18.071  1.00  0.00           C  
ATOM   2851  HA  LEU B 175       4.522   6.009 -17.342  1.00  0.00           H  
ATOM   2852  CB  LEU B 175       5.055   5.970 -19.397  1.00  0.00           C  
ATOM   2853  HB2 LEU B 175       5.248   5.229 -20.172  1.00  0.00           H  
ATOM   2854  HB3 LEU B 175       4.169   6.522 -19.696  1.00  0.00           H  
ATOM   2855  CG  LEU B 175       6.233   6.958 -19.346  1.00  0.00           C  
ATOM   2856  HG  LEU B 175       7.149   6.429 -19.082  1.00  0.00           H  
ATOM   2857  CD1 LEU B 175       6.426   7.586 -20.728  1.00  0.00           C  
ATOM   2858 HD11 LEU B 175       6.610   6.799 -21.460  1.00  0.00           H  
ATOM   2859 HD12 LEU B 175       5.531   8.139 -21.014  1.00  0.00           H  
ATOM   2860 HD13 LEU B 175       7.282   8.260 -20.715  1.00  0.00           H  
ATOM   2861  CD2 LEU B 175       6.000   8.089 -18.339  1.00  0.00           C  
ATOM   2862 HD21 LEU B 175       6.811   8.814 -18.405  1.00  0.00           H  
ATOM   2863 HD22 LEU B 175       5.050   8.584 -18.547  1.00  0.00           H  
ATOM   2864 HD23 LEU B 175       5.983   7.688 -17.325  1.00  0.00           H  
ATOM   2865  C   LEU B 175       3.475   4.360 -18.109  1.00  0.00           C  
ATOM   2866  O   LEU B 175       2.593   4.538 -18.953  1.00  0.00           O  
ATOM   2867  N   SER B 176       3.407   3.389 -17.197  1.00  0.00           N  
ATOM   2868  H   SER B 176       4.136   3.385 -16.498  1.00  0.00           H  
ATOM   2869  CA  SER B 176       2.394   2.329 -17.109  1.00  0.00           C  
ATOM   2870  HA  SER B 176       2.113   2.032 -18.121  1.00  0.00           H  
ATOM   2871  CB  SER B 176       3.022   1.103 -16.431  1.00  0.00           C  
ATOM   2872  HB2 SER B 176       2.300   0.285 -16.406  1.00  0.00           H  
ATOM   2873  HB3 SER B 176       3.894   0.778 -16.999  1.00  0.00           H  
ATOM   2874  OG  SER B 176       3.426   1.410 -15.114  1.00  0.00           O  
ATOM   2875  HG  SER B 176       4.258   1.919 -15.150  1.00  0.00           H  
ATOM   2876  C   SER B 176       1.107   2.744 -16.377  1.00  0.00           C  
ATOM   2877  O   SER B 176       0.987   3.840 -15.829  1.00  0.00           O  
ATOM   2878  N   GLU B 177       0.123   1.841 -16.395  1.00  0.00           N  
ATOM   2879  H   GLU B 177       0.355   0.906 -16.736  1.00  0.00           H  
ATOM   2880  CA  GLU B 177      -1.152   1.879 -15.663  1.00  0.00           C  
ATOM   2881  HA  GLU B 177      -1.790   1.137 -16.145  1.00  0.00           H  
ATOM   2882  CB  GLU B 177      -0.968   1.388 -14.214  1.00  0.00           C  
ATOM   2883  HB2 GLU B 177      -0.504   2.183 -13.629  1.00  0.00           H  
ATOM   2884  HB3 GLU B 177      -1.961   1.220 -13.799  1.00  0.00           H  
ATOM   2885  CG  GLU B 177      -0.144   0.093 -14.009  1.00  0.00           C  
ATOM   2886  HG2 GLU B 177       0.910   0.369 -14.060  1.00  0.00           H  
ATOM   2887  HG3 GLU B 177      -0.332  -0.268 -12.992  1.00  0.00           H  
ATOM   2888  CD  GLU B 177      -0.369  -1.045 -15.033  1.00  0.00           C  
ATOM   2889  OE1 GLU B 177      -0.865  -2.114 -14.609  1.00  0.00           O  
ATOM   2890  OE2 GLU B 177       0.033  -0.873 -16.212  1.00  0.00           O  
ATOM   2891  C   GLU B 177      -1.925   3.205 -15.812  1.00  0.00           C  
ATOM   2892  O   GLU B 177      -2.524   3.721 -14.868  1.00  0.00           O  
ATOM   2893  N   ALA B 178      -1.881   3.769 -17.023  1.00  0.00           N  
ATOM   2894  H   ALA B 178      -1.342   3.300 -17.732  1.00  0.00           H  
ATOM   2895  CA  ALA B 178      -2.621   4.965 -17.404  1.00  0.00           C  
ATOM   2896  HA  ALA B 178      -2.414   5.730 -16.663  1.00  0.00           H  
ATOM   2897  CB  ALA B 178      -2.101   5.463 -18.758  1.00  0.00           C  
ATOM   2898  HB1 ALA B 178      -1.023   5.618 -18.710  1.00  0.00           H  
ATOM   2899  HB2 ALA B 178      -2.324   4.729 -19.533  1.00  0.00           H  
ATOM   2900  HB3 ALA B 178      -2.584   6.407 -19.006  1.00  0.00           H  
ATOM   2901  C   ALA B 178      -4.137   4.701 -17.434  1.00  0.00           C  
ATOM   2902  O   ALA B 178      -4.594   3.748 -18.065  1.00  0.00           O  
ATOM   2903  N   HIE B 179      -4.921   5.562 -16.782  1.00  0.00           N  
ATOM   2904  H   HIE B 179      -4.469   6.313 -16.269  1.00  0.00           H  
ATOM   2905  CA  HIE B 179      -6.369   5.395 -16.615  1.00  0.00           C  
ATOM   2906  HA  HIE B 179      -6.755   4.847 -17.476  1.00  0.00           H  
ATOM   2907  CB  HIE B 179      -6.608   4.514 -15.371  1.00  0.00           C  
ATOM   2908  HB2 HIE B 179      -5.925   3.664 -15.406  1.00  0.00           H  
ATOM   2909  HB3 HIE B 179      -6.369   5.091 -14.477  1.00  0.00           H  
ATOM   2910  CG  HIE B 179      -8.004   3.949 -15.237  1.00  0.00           C  
ATOM   2911  ND1 HIE B 179      -8.938   3.810 -16.273  1.00  0.00           N  
ATOM   2912  CE1 HIE B 179     -10.004   3.206 -15.731  1.00  0.00           C  
ATOM   2913  HE1 HIE B 179     -10.906   2.958 -16.273  1.00  0.00           H  
ATOM   2914  NE2 HIE B 179      -9.789   2.949 -14.430  1.00  0.00           N  
ATOM   2915  HE2 HIE B 179     -10.439   2.486 -13.812  1.00  0.00           H  
ATOM   2916  CD2 HIE B 179      -8.530   3.402 -14.103  1.00  0.00           C  
ATOM   2917  HD2 HIE B 179      -8.032   3.317 -13.146  1.00  0.00           H  
ATOM   2918  C   HIE B 179      -7.110   6.749 -16.576  1.00  0.00           C  
ATOM   2919  O   HIE B 179      -6.513   7.823 -16.695  1.00  0.00           O  
ATOM   2920  N   THR B 180      -8.439   6.722 -16.471  1.00  0.00           N  
ATOM   2921  H   THR B 180      -8.883   5.810 -16.392  1.00  0.00           H  
ATOM   2922  CA  THR B 180      -9.304   7.911 -16.485  1.00  0.00           C  
ATOM   2923  HA  THR B 180      -8.747   8.755 -16.079  1.00  0.00           H  
ATOM   2924  CB  THR B 180      -9.680   8.256 -17.936  1.00  0.00           C  
ATOM   2925  HB  THR B 180      -9.715   7.338 -18.525  1.00  0.00           H  
ATOM   2926  CG2 THR B 180     -11.005   8.999 -18.140  1.00  0.00           C  
ATOM   2927 HG21 THR B 180     -11.046   9.880 -17.499  1.00  0.00           H  
ATOM   2928 HG22 THR B 180     -11.094   9.297 -19.183  1.00  0.00           H  
ATOM   2929 HG23 THR B 180     -11.839   8.335 -17.904  1.00  0.00           H  
ATOM   2930  OG1 THR B 180      -8.672   9.089 -18.453  1.00  0.00           O  
ATOM   2931  HG1 THR B 180      -7.824   8.738 -18.143  1.00  0.00           H  
ATOM   2932  C   THR B 180     -10.530   7.722 -15.595  1.00  0.00           C  
ATOM   2933  O   THR B 180     -11.301   6.780 -15.774  1.00  0.00           O  
ATOM   2934  N   CYS B 181     -10.721   8.668 -14.674  1.00  0.00           N  
ATOM   2935  H   CYS B 181     -10.051   9.432 -14.635  1.00  0.00           H  
ATOM   2936  CA  CYS B 181     -11.888   8.768 -13.803  1.00  0.00           C  
ATOM   2937  HA  CYS B 181     -12.542   7.909 -13.974  1.00  0.00           H  
ATOM   2938  CB  CYS B 181     -11.434   8.718 -12.336  1.00  0.00           C  
ATOM   2939  HB2 CYS B 181     -10.597   9.402 -12.182  1.00  0.00           H  
ATOM   2940  HB3 CYS B 181     -12.256   9.017 -11.683  1.00  0.00           H  
ATOM   2941  SG  CYS B 181     -10.939   7.033 -11.890  1.00  0.00           S  
ATOM   2942  HG  CYS B 181     -10.595   7.322 -10.622  1.00  0.00           H  
ATOM   2943  C   CYS B 181     -12.714  10.030 -14.102  1.00  0.00           C  
ATOM   2944  O   CYS B 181     -12.253  10.984 -14.743  1.00  0.00           O  
ATOM   2945  N   ILE B 182     -13.950  10.027 -13.600  1.00  0.00           N  
ATOM   2946  H   ILE B 182     -14.238   9.237 -13.039  1.00  0.00           H  
ATOM   2947  CA  ILE B 182     -14.898  11.144 -13.656  1.00  0.00           C  
ATOM   2948  HA  ILE B 182     -14.464  11.946 -14.252  1.00  0.00           H  
ATOM   2949  CB  ILE B 182     -16.201  10.696 -14.368  1.00  0.00           C  
ATOM   2950  HB  ILE B 182     -16.651   9.882 -13.796  1.00  0.00           H  
ATOM   2951  CG2 ILE B 182     -17.215  11.848 -14.419  1.00  0.00           C  
ATOM   2952 HG21 ILE B 182     -18.158  11.515 -14.853  1.00  0.00           H  
ATOM   2953 HG22 ILE B 182     -17.441  12.193 -13.412  1.00  0.00           H  
ATOM   2954 HG23 ILE B 182     -16.827  12.680 -15.009  1.00  0.00           H  
ATOM   2955  CG1 ILE B 182     -15.876  10.169 -15.790  1.00  0.00           C  
ATOM   2956 HG12 ILE B 182     -15.276  10.909 -16.313  1.00  0.00           H  
ATOM   2957 HG13 ILE B 182     -15.284   9.259 -15.702  1.00  0.00           H  
ATOM   2958  CD1 ILE B 182     -17.084   9.834 -16.674  1.00  0.00           C  
ATOM   2959 HD11 ILE B 182     -16.737   9.343 -17.584  1.00  0.00           H  
ATOM   2960 HD12 ILE B 182     -17.763   9.166 -16.144  1.00  0.00           H  
ATOM   2961 HD13 ILE B 182     -17.610  10.746 -16.957  1.00  0.00           H  
ATOM   2962  C   ILE B 182     -15.121  11.646 -12.208  1.00  0.00           C  
ATOM   2963  O   ILE B 182     -15.319  10.803 -11.327  1.00  0.00           O  
ATOM   2964  N   PRO B 183     -15.019  12.963 -11.933  1.00  0.00           N  
ATOM   2965  CD  PRO B 183     -14.723  14.026 -12.884  1.00  0.00           C  
ATOM   2966  HD2 PRO B 183     -15.430  14.017 -13.713  1.00  0.00           H  
ATOM   2967  HD3 PRO B 183     -13.702  13.913 -13.248  1.00  0.00           H  
ATOM   2968  CG  PRO B 183     -14.851  15.342 -12.120  1.00  0.00           C  
ATOM   2969  HG2 PRO B 183     -15.864  15.730 -12.222  1.00  0.00           H  
ATOM   2970  HG3 PRO B 183     -14.119  16.075 -12.457  1.00  0.00           H  
ATOM   2971  CB  PRO B 183     -14.603  14.930 -10.674  1.00  0.00           C  
ATOM   2972  HB2 PRO B 183     -15.042  15.638  -9.970  1.00  0.00           H  
ATOM   2973  HB3 PRO B 183     -13.533  14.852 -10.504  1.00  0.00           H  
ATOM   2974  CA  PRO B 183     -15.241  13.538 -10.606  1.00  0.00           C  
ATOM   2975  HA  PRO B 183     -14.739  12.939  -9.847  1.00  0.00           H  
ATOM   2976  C   PRO B 183     -16.734  13.635 -10.250  1.00  0.00           C  
ATOM   2977  O   PRO B 183     -17.597  13.415 -11.096  1.00  0.00           O  
ATOM   2978  N   GLU B 184     -17.018  14.033  -9.010  1.00  0.00           N  
ATOM   2979  H   GLU B 184     -16.246  14.167  -8.366  1.00  0.00           H  
ATOM   2980  CA  GLU B 184     -18.350  14.404  -8.521  1.00  0.00           C  
ATOM   2981  HA  GLU B 184     -18.973  14.627  -9.389  1.00  0.00           H  
ATOM   2982  CB  GLU B 184     -18.974  13.204  -7.783  1.00  0.00           C  
ATOM   2983  HB2 GLU B 184     -18.898  12.326  -8.426  1.00  0.00           H  
ATOM   2984  HB3 GLU B 184     -18.390  13.005  -6.883  1.00  0.00           H  
ATOM   2985  CG  GLU B 184     -20.451  13.364  -7.383  1.00  0.00           C  
ATOM   2986  HG2 GLU B 184     -20.786  12.426  -6.935  1.00  0.00           H  
ATOM   2987  HG3 GLU B 184     -20.528  14.132  -6.610  1.00  0.00           H  
ATOM   2988  CD  GLU B 184     -21.353  13.729  -8.575  1.00  0.00           C  
ATOM   2989  OE1 GLU B 184     -21.963  12.813  -9.166  1.00  0.00           O  
ATOM   2990  OE2 GLU B 184     -21.406  14.936  -8.913  1.00  0.00           O  
ATOM   2991  C   GLU B 184     -18.288  15.690  -7.667  1.00  0.00           C  
ATOM   2992  O   GLU B 184     -17.235  16.062  -7.138  1.00  0.00           O  
ATOM   2993  N   ASN B 185     -19.397  16.422  -7.583  1.00  0.00           N  
ATOM   2994  H   ASN B 185     -20.235  16.058  -8.043  1.00  0.00           H  
ATOM   2995  CA  ASN B 185     -19.458  17.764  -7.006  1.00  0.00           C  
ATOM   2996  HA  ASN B 185     -18.638  18.354  -7.419  1.00  0.00           H  
ATOM   2997  CB  ASN B 185     -20.785  18.409  -7.448  1.00  0.00           C  
ATOM   2998  HB2 ASN B 185     -21.535  17.644  -7.658  1.00  0.00           H  
ATOM   2999  HB3 ASN B 185     -21.175  19.039  -6.650  1.00  0.00           H  
ATOM   3000  CG  ASN B 185     -20.602  19.274  -8.673  1.00  0.00           C  
ATOM   3001  OD1 ASN B 185     -20.756  18.863  -9.813  1.00  0.00           O  
ATOM   3002  ND2 ASN B 185     -20.235  20.513  -8.471  1.00  0.00           N  
ATOM   3003 HD21 ASN B 185     -20.231  21.118  -9.284  1.00  0.00           H  
ATOM   3004 HD22 ASN B 185     -20.020  20.843  -7.538  1.00  0.00           H  
ATOM   3005  C   ASN B 185     -19.293  17.789  -5.474  1.00  0.00           C  
ATOM   3006  O   ASN B 185     -20.229  17.494  -4.727  1.00  0.00           O  
ATOM   3007  N   ASN B 186     -18.143  18.275  -4.987  1.00  0.00           N  
ATOM   3008  H   ASN B 186     -17.443  18.557  -5.657  1.00  0.00           H  
ATOM   3009  CA  ASN B 186     -17.963  18.684  -3.588  1.00  0.00           C  
ATOM   3010  HA  ASN B 186     -18.511  17.975  -2.962  1.00  0.00           H  
ATOM   3011  CB  ASN B 186     -16.474  18.594  -3.184  1.00  0.00           C  
ATOM   3012  HB2 ASN B 186     -16.072  17.630  -3.493  1.00  0.00           H  
ATOM   3013  HB3 ASN B 186     -15.900  19.380  -3.668  1.00  0.00           H  
ATOM   3014  CG  ASN B 186     -16.291  18.710  -1.676  1.00  0.00           C  
ATOM   3015  OD1 ASN B 186     -17.220  18.553  -0.897  1.00  0.00           O  
ATOM   3016  ND2 ASN B 186     -15.103  18.982  -1.195  1.00  0.00           N  
ATOM   3017 HD21 ASN B 186     -14.995  19.024  -0.199  1.00  0.00           H  
ATOM   3018 HD22 ASN B 186     -14.280  19.161  -1.778  1.00  0.00           H  
ATOM   3019  C   ASN B 186     -18.600  20.073  -3.355  1.00  0.00           C  
ATOM   3020  O   ASN B 186     -17.925  21.098  -3.217  1.00  0.00           O  
ATOM   3021  N   GLY B 187     -19.935  20.123  -3.404  1.00  0.00           N  
ATOM   3022  H   GLY B 187     -20.411  19.248  -3.600  1.00  0.00           H  
ATOM   3023  CA  GLY B 187     -20.693  21.373  -3.508  1.00  0.00           C  
ATOM   3024  HA2 GLY B 187     -21.746  21.173  -3.307  1.00  0.00           H  
ATOM   3025  HA3 GLY B 187     -20.326  22.082  -2.765  1.00  0.00           H  
ATOM   3026  C   GLY B 187     -20.569  22.005  -4.903  1.00  0.00           C  
ATOM   3027  O   GLY B 187     -19.966  21.438  -5.806  1.00  0.00           O  
ATOM   3028  N   GLY B 188     -21.144  23.195  -5.113  1.00  0.00           N  
ATOM   3029  H   GLY B 188     -21.637  23.629  -4.347  1.00  0.00           H  
ATOM   3030  CA  GLY B 188     -21.321  23.760  -6.465  1.00  0.00           C  
ATOM   3031  HA2 GLY B 188     -21.920  23.067  -7.058  1.00  0.00           H  
ATOM   3032  HA3 GLY B 188     -21.869  24.697  -6.380  1.00  0.00           H  
ATOM   3033  C   GLY B 188     -20.037  24.053  -7.261  1.00  0.00           C  
ATOM   3034  O   GLY B 188     -20.072  24.004  -8.486  1.00  0.00           O  
ATOM   3035  N   ALA B 189     -18.920  24.343  -6.583  1.00  0.00           N  
ATOM   3036  H   ALA B 189     -18.977  24.362  -5.578  1.00  0.00           H  
ATOM   3037  CA  ALA B 189     -17.629  24.697  -7.194  1.00  0.00           C  
ATOM   3038  HA  ALA B 189     -17.658  24.434  -8.254  1.00  0.00           H  
ATOM   3039  CB  ALA B 189     -17.447  26.219  -7.103  1.00  0.00           C  
ATOM   3040  HB1 ALA B 189     -18.287  26.724  -7.581  1.00  0.00           H  
ATOM   3041  HB2 ALA B 189     -17.379  26.528  -6.060  1.00  0.00           H  
ATOM   3042  HB3 ALA B 189     -16.530  26.509  -7.618  1.00  0.00           H  
ATOM   3043  C   ALA B 189     -16.427  23.929  -6.601  1.00  0.00           C  
ATOM   3044  O   ALA B 189     -15.280  24.218  -6.941  1.00  0.00           O  
ATOM   3045  N   GLY B 190     -16.663  22.956  -5.714  1.00  0.00           N  
ATOM   3046  H   GLY B 190     -17.624  22.698  -5.537  1.00  0.00           H  
ATOM   3047  CA  GLY B 190     -15.677  21.932  -5.362  1.00  0.00           C  
ATOM   3048  HA2 GLY B 190     -14.664  22.294  -5.528  1.00  0.00           H  
ATOM   3049  HA3 GLY B 190     -15.766  21.667  -4.310  1.00  0.00           H  
ATOM   3050  C   GLY B 190     -15.903  20.681  -6.210  1.00  0.00           C  
ATOM   3051  O   GLY B 190     -17.008  20.435  -6.687  1.00  0.00           O  
ATOM   3052  N   CYS B 191     -14.853  19.895  -6.421  1.00  0.00           N  
ATOM   3053  H   CYS B 191     -13.956  20.175  -6.027  1.00  0.00           H  
ATOM   3054  CA  CYS B 191     -14.835  18.694  -7.261  1.00  0.00           C  
ATOM   3055  HA  CYS B 191     -15.843  18.302  -7.418  1.00  0.00           H  
ATOM   3056  CB  CYS B 191     -14.207  19.058  -8.613  1.00  0.00           C  
ATOM   3057  HB2 CYS B 191     -13.217  19.476  -8.420  1.00  0.00           H  
ATOM   3058  HB3 CYS B 191     -14.093  18.156  -9.214  1.00  0.00           H  
ATOM   3059  SG  CYS B 191     -15.201  20.268  -9.529  1.00  0.00           S  
ATOM   3060  HG  CYS B 191     -15.506  21.030  -8.472  1.00  0.00           H  
ATOM   3061  C   CYS B 191     -13.971  17.627  -6.580  1.00  0.00           C  
ATOM   3062  O   CYS B 191     -12.850  17.937  -6.183  1.00  0.00           O  
ATOM   3063  N   VAL B 192     -14.455  16.389  -6.467  1.00  0.00           N  
ATOM   3064  H   VAL B 192     -15.391  16.198  -6.820  1.00  0.00           H  
ATOM   3065  CA  VAL B 192     -13.744  15.272  -5.816  1.00  0.00           C  
ATOM   3066  HA  VAL B 192     -12.710  15.576  -5.668  1.00  0.00           H  
ATOM   3067  CB  VAL B 192     -14.321  14.999  -4.407  1.00  0.00           C  
ATOM   3068  HB  VAL B 192     -14.242  15.922  -3.833  1.00  0.00           H  
ATOM   3069  CG1 VAL B 192     -15.800  14.583  -4.415  1.00  0.00           C  
ATOM   3070 HG11 VAL B 192     -15.945  13.685  -5.015  1.00  0.00           H  
ATOM   3071 HG12 VAL B 192     -16.135  14.390  -3.396  1.00  0.00           H  
ATOM   3072 HG13 VAL B 192     -16.410  15.387  -4.823  1.00  0.00           H  
ATOM   3073  CG2 VAL B 192     -13.537  13.924  -3.645  1.00  0.00           C  
ATOM   3074 HG21 VAL B 192     -12.482  14.190  -3.608  1.00  0.00           H  
ATOM   3075 HG22 VAL B 192     -13.902  13.860  -2.619  1.00  0.00           H  
ATOM   3076 HG23 VAL B 192     -13.648  12.949  -4.119  1.00  0.00           H  
ATOM   3077  C   VAL B 192     -13.706  14.037  -6.723  1.00  0.00           C  
ATOM   3078  O   VAL B 192     -14.657  13.759  -7.453  1.00  0.00           O  
ATOM   3079  N   CYS B 193     -12.599  13.289  -6.706  1.00  0.00           N  
ATOM   3080  H   CYS B 193     -11.841  13.582  -6.094  1.00  0.00           H  
ATOM   3081  CA  CYS B 193     -12.346  12.157  -7.599  1.00  0.00           C  
ATOM   3082  HA  CYS B 193     -13.301  11.700  -7.862  1.00  0.00           H  
ATOM   3083  CB  CYS B 193     -11.707  12.703  -8.883  1.00  0.00           C  
ATOM   3084  HB2 CYS B 193     -12.319  13.523  -9.256  1.00  0.00           H  
ATOM   3085  HB3 CYS B 193     -10.708  13.084  -8.662  1.00  0.00           H  
ATOM   3086  SG  CYS B 193     -11.614  11.413 -10.158  1.00  0.00           S  
ATOM   3087  HG  CYS B 193     -10.734  10.603  -9.548  1.00  0.00           H  
ATOM   3088  C   CYS B 193     -11.459  11.078  -6.951  1.00  0.00           C  
ATOM   3089  O   CYS B 193     -10.505  11.380  -6.232  1.00  0.00           O  
ATOM   3090  N   HIE B 194     -11.729   9.805  -7.254  1.00  0.00           N  
ATOM   3091  H   HIE B 194     -12.490   9.620  -7.891  1.00  0.00           H  
ATOM   3092  CA  HIE B 194     -10.953   8.657  -6.761  1.00  0.00           C  
ATOM   3093  HA  HIE B 194     -10.392   8.964  -5.877  1.00  0.00           H  
ATOM   3094  CB  HIE B 194     -11.900   7.534  -6.312  1.00  0.00           C  
ATOM   3095  HB2 HIE B 194     -12.384   7.101  -7.189  1.00  0.00           H  
ATOM   3096  HB3 HIE B 194     -11.313   6.754  -5.827  1.00  0.00           H  
ATOM   3097  CG  HIE B 194     -12.961   8.009  -5.351  1.00  0.00           C  
ATOM   3098  ND1 HIE B 194     -12.721   8.510  -4.069  1.00  0.00           N  
ATOM   3099  CE1 HIE B 194     -13.917   8.907  -3.604  1.00  0.00           C  
ATOM   3100  HE1 HIE B 194     -14.077   9.365  -2.635  1.00  0.00           H  
ATOM   3101  NE2 HIE B 194     -14.878   8.679  -4.517  1.00  0.00           N  
ATOM   3102  HE2 HIE B 194     -15.857   8.916  -4.414  1.00  0.00           H  
ATOM   3103  CD2 HIE B 194     -14.293   8.113  -5.627  1.00  0.00           C  
ATOM   3104  HD2 HIE B 194     -14.779   7.835  -6.551  1.00  0.00           H  
ATOM   3105  C   HIE B 194      -9.933   8.143  -7.787  1.00  0.00           C  
ATOM   3106  O   HIE B 194     -10.131   8.278  -8.996  1.00  0.00           O  
ATOM   3107  N   LEU B 195      -8.869   7.505  -7.289  1.00  0.00           N  
ATOM   3108  H   LEU B 195      -8.781   7.467  -6.277  1.00  0.00           H  
ATOM   3109  CA  LEU B 195      -7.831   6.807  -8.047  1.00  0.00           C  
ATOM   3110  HA  LEU B 195      -8.129   6.731  -9.095  1.00  0.00           H  
ATOM   3111  CB  LEU B 195      -6.483   7.558  -7.973  1.00  0.00           C  
ATOM   3112  HB2 LEU B 195      -6.139   7.581  -6.940  1.00  0.00           H  
ATOM   3113  HB3 LEU B 195      -5.770   6.952  -8.532  1.00  0.00           H  
ATOM   3114  CG  LEU B 195      -6.434   8.994  -8.541  1.00  0.00           C  
ATOM   3115  HG  LEU B 195      -7.035   9.049  -9.448  1.00  0.00           H  
ATOM   3116  CD1 LEU B 195      -6.902  10.062  -7.544  1.00  0.00           C  
ATOM   3117 HD11 LEU B 195      -7.968   9.974  -7.357  1.00  0.00           H  
ATOM   3118 HD12 LEU B 195      -6.716  11.056  -7.947  1.00  0.00           H  
ATOM   3119 HD13 LEU B 195      -6.363   9.959  -6.601  1.00  0.00           H  
ATOM   3120  CD2 LEU B 195      -4.988   9.359  -8.890  1.00  0.00           C  
ATOM   3121 HD21 LEU B 195      -4.579   8.620  -9.577  1.00  0.00           H  
ATOM   3122 HD22 LEU B 195      -4.968  10.335  -9.374  1.00  0.00           H  
ATOM   3123 HD23 LEU B 195      -4.377   9.384  -7.989  1.00  0.00           H  
ATOM   3124  C   LEU B 195      -7.685   5.392  -7.464  1.00  0.00           C  
ATOM   3125  O   LEU B 195      -7.268   5.236  -6.320  1.00  0.00           O  
ATOM   3126  N   LEU B 196      -8.044   4.367  -8.237  1.00  0.00           N  
ATOM   3127  H   LEU B 196      -8.298   4.578  -9.192  1.00  0.00           H  
ATOM   3128  CA  LEU B 196      -7.974   2.941  -7.879  1.00  0.00           C  
ATOM   3129  HA  LEU B 196      -8.057   2.830  -6.796  1.00  0.00           H  
ATOM   3130  CB  LEU B 196      -9.157   2.219  -8.553  1.00  0.00           C  
ATOM   3131  HB2 LEU B 196      -9.067   2.372  -9.630  1.00  0.00           H  
ATOM   3132  HB3 LEU B 196      -9.077   1.147  -8.369  1.00  0.00           H  
ATOM   3133  CG  LEU B 196     -10.547   2.701  -8.098  1.00  0.00           C  
ATOM   3134  HG  LEU B 196     -10.579   3.789  -8.064  1.00  0.00           H  
ATOM   3135  CD1 LEU B 196     -11.612   2.244  -9.095  1.00  0.00           C  
ATOM   3136 HD11 LEU B 196     -12.596   2.557  -8.750  1.00  0.00           H  
ATOM   3137 HD12 LEU B 196     -11.421   2.697 -10.068  1.00  0.00           H  
ATOM   3138 HD13 LEU B 196     -11.592   1.157  -9.191  1.00  0.00           H  
ATOM   3139  CD2 LEU B 196     -10.906   2.157  -6.717  1.00  0.00           C  
ATOM   3140 HD21 LEU B 196     -10.912   1.066  -6.734  1.00  0.00           H  
ATOM   3141 HD22 LEU B 196     -11.891   2.518  -6.425  1.00  0.00           H  
ATOM   3142 HD23 LEU B 196     -10.171   2.493  -5.985  1.00  0.00           H  
ATOM   3143  C   LEU B 196      -6.656   2.283  -8.332  1.00  0.00           C  
ATOM   3144  O   LEU B 196      -6.099   2.697  -9.353  1.00  0.00           O  
ATOM   3145  N   MET B 197      -6.220   1.223  -7.640  1.00  0.00           N  
ATOM   3146  H   MET B 197      -6.723   0.950  -6.802  1.00  0.00           H  
ATOM   3147  CA  MET B 197      -5.033   0.412  -7.977  1.00  0.00           C  
ATOM   3148  HA  MET B 197      -5.004   0.288  -9.059  1.00  0.00           H  
ATOM   3149  CB  MET B 197      -3.747   1.155  -7.563  1.00  0.00           C  
ATOM   3150  HB2 MET B 197      -2.897   0.524  -7.827  1.00  0.00           H  
ATOM   3151  HB3 MET B 197      -3.651   2.064  -8.155  1.00  0.00           H  
ATOM   3152  CG  MET B 197      -3.616   1.502  -6.070  1.00  0.00           C  
ATOM   3153  HG2 MET B 197      -3.884   0.626  -5.479  1.00  0.00           H  
ATOM   3154  HG3 MET B 197      -2.561   1.694  -5.894  1.00  0.00           H  
ATOM   3155  SD  MET B 197      -4.536   2.941  -5.424  1.00  0.00           S  
ATOM   3156  CE  MET B 197      -3.839   4.294  -6.410  1.00  0.00           C  
ATOM   3157  HE1 MET B 197      -4.046   4.131  -7.468  1.00  0.00           H  
ATOM   3158  HE2 MET B 197      -4.296   5.236  -6.106  1.00  0.00           H  
ATOM   3159  HE3 MET B 197      -2.761   4.344  -6.255  1.00  0.00           H  
ATOM   3160  C   MET B 197      -5.083  -1.007  -7.362  1.00  0.00           C  
ATOM   3161  O   MET B 197      -5.824  -1.247  -6.413  1.00  0.00           O  
ATOM   3162  N   ASP B 198      -4.294  -1.947  -7.906  1.00  0.00           N  
ATOM   3163  H   ASP B 198      -3.735  -1.698  -8.705  1.00  0.00           H  
ATOM   3164  CA  ASP B 198      -4.226  -3.359  -7.459  1.00  0.00           C  
ATOM   3165  HA  ASP B 198      -5.233  -3.704  -7.220  1.00  0.00           H  
ATOM   3166  CB  ASP B 198      -3.697  -4.201  -8.642  1.00  0.00           C  
ATOM   3167  HB2 ASP B 198      -4.261  -3.930  -9.538  1.00  0.00           H  
ATOM   3168  HB3 ASP B 198      -2.655  -3.937  -8.823  1.00  0.00           H  
ATOM   3169  CG  ASP B 198      -3.801  -5.722  -8.440  1.00  0.00           C  
ATOM   3170  OD1 ASP B 198      -4.615  -6.195  -7.626  1.00  0.00           O  
ATOM   3171  OD2 ASP B 198      -3.054  -6.484  -9.101  1.00  0.00           O  
ATOM   3172  C   ASP B 198      -3.354  -3.571  -6.196  1.00  0.00           C  
ATOM   3173  O   ASP B 198      -3.654  -4.408  -5.343  1.00  0.00           O  
ATOM   3174  N   ASP B 199      -2.265  -2.801  -6.084  1.00  0.00           N  
ATOM   3175  H   ASP B 199      -2.048  -2.173  -6.841  1.00  0.00           H  
ATOM   3176  CA  ASP B 199      -1.466  -2.604  -4.871  1.00  0.00           C  
ATOM   3177  HA  ASP B 199      -2.155  -2.491  -4.034  1.00  0.00           H  
ATOM   3178  CB  ASP B 199      -0.583  -3.831  -4.576  1.00  0.00           C  
ATOM   3179  HB2 ASP B 199       0.019  -3.637  -3.688  1.00  0.00           H  
ATOM   3180  HB3 ASP B 199      -1.244  -4.655  -4.311  1.00  0.00           H  
ATOM   3181  CG  ASP B 199       0.343  -4.309  -5.698  1.00  0.00           C  
ATOM   3182  OD1 ASP B 199       0.509  -5.549  -5.768  1.00  0.00           O  
ATOM   3183  OD2 ASP B 199       1.014  -3.499  -6.382  1.00  0.00           O  
ATOM   3184  C   ASP B 199      -0.646  -1.301  -4.962  1.00  0.00           C  
ATOM   3185  O   ASP B 199      -0.676  -0.609  -5.981  1.00  0.00           O  
ATOM   3186  N   VAL B 200       0.067  -0.946  -3.885  1.00  0.00           N  
ATOM   3187  H   VAL B 200       0.070  -1.572  -3.092  1.00  0.00           H  
ATOM   3188  CA  VAL B 200       0.929   0.248  -3.775  1.00  0.00           C  
ATOM   3189  HA  VAL B 200       1.138   0.635  -4.771  1.00  0.00           H  
ATOM   3190  CB  VAL B 200       0.236   1.369  -2.966  1.00  0.00           C  
ATOM   3191  HB  VAL B 200      -0.017   0.992  -1.974  1.00  0.00           H  
ATOM   3192  CG1 VAL B 200       1.114   2.617  -2.795  1.00  0.00           C  
ATOM   3193 HG11 VAL B 200       1.406   3.010  -3.770  1.00  0.00           H  
ATOM   3194 HG12 VAL B 200       0.561   3.374  -2.239  1.00  0.00           H  
ATOM   3195 HG13 VAL B 200       2.007   2.370  -2.225  1.00  0.00           H  
ATOM   3196  CG2 VAL B 200      -1.053   1.853  -3.635  1.00  0.00           C  
ATOM   3197 HG21 VAL B 200      -1.508   2.656  -3.055  1.00  0.00           H  
ATOM   3198 HG22 VAL B 200      -1.768   1.033  -3.699  1.00  0.00           H  
ATOM   3199 HG23 VAL B 200      -0.827   2.211  -4.639  1.00  0.00           H  
ATOM   3200  C   VAL B 200       2.268  -0.128  -3.131  1.00  0.00           C  
ATOM   3201  O   VAL B 200       2.286  -0.914  -2.183  1.00  0.00           O  
ATOM   3202  N   VAL B 201       3.372   0.446  -3.623  1.00  0.00           N  
ATOM   3203  H   VAL B 201       3.252   1.030  -4.448  1.00  0.00           H  
ATOM   3204  CA  VAL B 201       4.725   0.377  -3.039  1.00  0.00           C  
ATOM   3205  HA  VAL B 201       4.647   0.005  -2.016  1.00  0.00           H  
ATOM   3206  CB  VAL B 201       5.658  -0.583  -3.806  1.00  0.00           C  
ATOM   3207  HB  VAL B 201       6.526  -0.732  -3.169  1.00  0.00           H  
ATOM   3208  CG1 VAL B 201       5.032  -1.955  -4.072  1.00  0.00           C  
ATOM   3209 HG11 VAL B 201       4.664  -2.384  -3.146  1.00  0.00           H  
ATOM   3210 HG12 VAL B 201       4.201  -1.863  -4.772  1.00  0.00           H  
ATOM   3211 HG13 VAL B 201       5.777  -2.624  -4.501  1.00  0.00           H  
ATOM   3212  CG2 VAL B 201       6.170  -0.058  -5.153  1.00  0.00           C  
ATOM   3213 HG21 VAL B 201       6.662   0.907  -5.049  1.00  0.00           H  
ATOM   3214 HG22 VAL B 201       6.885  -0.762  -5.577  1.00  0.00           H  
ATOM   3215 HG23 VAL B 201       5.333   0.042  -5.839  1.00  0.00           H  
ATOM   3216  C   VAL B 201       5.357   1.768  -2.945  1.00  0.00           C  
ATOM   3217  O   VAL B 201       4.977   2.686  -3.669  1.00  0.00           O  
ATOM   3218  N   SER B 202       6.371   1.951  -2.100  1.00  0.00           N  
ATOM   3219  H   SER B 202       6.660   1.169  -1.515  1.00  0.00           H  
ATOM   3220  CA  SER B 202       6.916   3.279  -1.767  1.00  0.00           C  
ATOM   3221  HA  SER B 202       6.062   3.899  -1.526  1.00  0.00           H  
ATOM   3222  CB  SER B 202       7.794   3.209  -0.509  1.00  0.00           C  
ATOM   3223  HB2 SER B 202       8.223   4.191  -0.309  1.00  0.00           H  
ATOM   3224  HB3 SER B 202       7.178   2.926   0.345  1.00  0.00           H  
ATOM   3225  OG  SER B 202       8.831   2.260  -0.661  1.00  0.00           O  
ATOM   3226  HG  SER B 202       8.387   1.373  -0.569  1.00  0.00           H  
ATOM   3227  C   SER B 202       7.644   3.994  -2.914  1.00  0.00           C  
ATOM   3228  O   SER B 202       7.785   5.220  -2.856  1.00  0.00           O  
ATOM   3229  N   ALA B 203       8.032   3.258  -3.959  1.00  0.00           N  
ATOM   3230  H   ALA B 203       7.907   2.263  -3.879  1.00  0.00           H  
ATOM   3231  CA  ALA B 203       8.549   3.762  -5.231  1.00  0.00           C  
ATOM   3232  HA  ALA B 203       9.185   4.622  -5.037  1.00  0.00           H  
ATOM   3233  CB  ALA B 203       9.415   2.650  -5.828  1.00  0.00           C  
ATOM   3234  HB1 ALA B 203      10.164   2.338  -5.100  1.00  0.00           H  
ATOM   3235  HB2 ALA B 203       8.793   1.795  -6.091  1.00  0.00           H  
ATOM   3236  HB3 ALA B 203       9.915   3.013  -6.727  1.00  0.00           H  
ATOM   3237  C   ALA B 203       7.459   4.227  -6.225  1.00  0.00           C  
ATOM   3238  O   ALA B 203       7.768   4.906  -7.206  1.00  0.00           O  
ATOM   3239  N   ASP B 204       6.184   3.901  -5.987  1.00  0.00           N  
ATOM   3240  H   ASP B 204       5.944   3.385  -5.149  1.00  0.00           H  
ATOM   3241  CA  ASP B 204       5.082   4.351  -6.833  1.00  0.00           C  
ATOM   3242  HA  ASP B 204       5.330   4.107  -7.868  1.00  0.00           H  
ATOM   3243  CB  ASP B 204       3.758   3.639  -6.507  1.00  0.00           C  
ATOM   3244  HB2 ASP B 204       3.499   3.810  -5.460  1.00  0.00           H  
ATOM   3245  HB3 ASP B 204       2.968   4.087  -7.115  1.00  0.00           H  
ATOM   3246  CG  ASP B 204       3.794   2.136  -6.797  1.00  0.00           C  
ATOM   3247  OD1 ASP B 204       4.641   1.676  -7.594  1.00  0.00           O  
ATOM   3248  OD2 ASP B 204       2.919   1.417  -6.264  1.00  0.00           O  
ATOM   3249  C   ASP B 204       4.913   5.865  -6.731  1.00  0.00           C  
ATOM   3250  O   ASP B 204       4.805   6.443  -5.650  1.00  0.00           O  
ATOM   3251  N   GLN B 205       4.848   6.497  -7.895  1.00  0.00           N  
ATOM   3252  H   GLN B 205       4.994   5.956  -8.734  1.00  0.00           H  
ATOM   3253  CA  GLN B 205       4.552   7.909  -8.057  1.00  0.00           C  
ATOM   3254  HA  GLN B 205       3.913   8.225  -7.233  1.00  0.00           H  
ATOM   3255  CB  GLN B 205       5.851   8.729  -8.009  1.00  0.00           C  
ATOM   3256  HB2 GLN B 205       6.316   8.566  -7.036  1.00  0.00           H  
ATOM   3257  HB3 GLN B 205       6.536   8.383  -8.786  1.00  0.00           H  
ATOM   3258  CG  GLN B 205       5.578  10.229  -8.204  1.00  0.00           C  
ATOM   3259  HG2 GLN B 205       5.304  10.412  -9.243  1.00  0.00           H  
ATOM   3260  HG3 GLN B 205       4.738  10.524  -7.576  1.00  0.00           H  
ATOM   3261  CD  GLN B 205       6.755  11.131  -7.845  1.00  0.00           C  
ATOM   3262  OE1 GLN B 205       7.791  10.725  -7.352  1.00  0.00           O  
ATOM   3263  NE2 GLN B 205       6.627  12.415  -8.078  1.00  0.00           N  
ATOM   3264 HE21 GLN B 205       7.420  12.991  -7.862  1.00  0.00           H  
ATOM   3265 HE22 GLN B 205       5.774  12.782  -8.489  1.00  0.00           H  
ATOM   3266  C   GLN B 205       3.781   8.079  -9.362  1.00  0.00           C  
ATOM   3267  O   GLN B 205       4.204   7.589 -10.409  1.00  0.00           O  
ATOM   3268  N   TYR B 206       2.631   8.732  -9.280  1.00  0.00           N  
ATOM   3269  H   TYR B 206       2.379   9.140  -8.386  1.00  0.00           H  
ATOM   3270  CA  TYR B 206       1.724   8.962 -10.391  1.00  0.00           C  
ATOM   3271  HA  TYR B 206       1.927   8.225 -11.165  1.00  0.00           H  
ATOM   3272  CB  TYR B 206       0.276   8.751  -9.918  1.00  0.00           C  
ATOM   3273  HB2 TYR B 206       0.068   9.436  -9.095  1.00  0.00           H  
ATOM   3274  HB3 TYR B 206      -0.394   9.018 -10.737  1.00  0.00           H  
ATOM   3275  CG  TYR B 206      -0.045   7.328  -9.470  1.00  0.00           C  
ATOM   3276  CD1 TYR B 206       0.280   6.884  -8.168  1.00  0.00           C  
ATOM   3277  HD1 TYR B 206       0.749   7.567  -7.474  1.00  0.00           H  
ATOM   3278  CE1 TYR B 206       0.013   5.553  -7.782  1.00  0.00           C  
ATOM   3279  HE1 TYR B 206       0.286   5.199  -6.800  1.00  0.00           H  
ATOM   3280  CZ  TYR B 206      -0.617   4.665  -8.681  1.00  0.00           C  
ATOM   3281  OH  TYR B 206      -0.871   3.379  -8.314  1.00  0.00           O  
ATOM   3282  HH  TYR B 206      -0.262   3.026  -7.659  1.00  0.00           H  
ATOM   3283  CE2 TYR B 206      -0.968   5.118  -9.972  1.00  0.00           C  
ATOM   3284  HE2 TYR B 206      -1.439   4.428 -10.660  1.00  0.00           H  
ATOM   3285  CD2 TYR B 206      -0.663   6.436 -10.371  1.00  0.00           C  
ATOM   3286  HD2 TYR B 206      -0.905   6.760 -11.374  1.00  0.00           H  
ATOM   3287  C   TYR B 206       1.951  10.362 -10.976  1.00  0.00           C  
ATOM   3288  O   TYR B 206       2.143  11.334 -10.239  1.00  0.00           O  
ATOM   3289  N   THR B 207       1.913  10.485 -12.298  1.00  0.00           N  
ATOM   3290  H   THR B 207       1.767   9.635 -12.831  1.00  0.00           H  
ATOM   3291  CA  THR B 207       1.642  11.747 -13.008  1.00  0.00           C  
ATOM   3292  HA  THR B 207       2.107  12.578 -12.479  1.00  0.00           H  
ATOM   3293  CB  THR B 207       2.190  11.720 -14.444  1.00  0.00           C  
ATOM   3294  HB  THR B 207       1.609  11.020 -15.047  1.00  0.00           H  
ATOM   3295  CG2 THR B 207       2.170  13.097 -15.109  1.00  0.00           C  
ATOM   3296 HG21 THR B 207       2.696  13.819 -14.484  1.00  0.00           H  
ATOM   3297 HG22 THR B 207       2.663  13.034 -16.079  1.00  0.00           H  
ATOM   3298 HG23 THR B 207       1.144  13.430 -15.266  1.00  0.00           H  
ATOM   3299  OG1 THR B 207       3.535  11.300 -14.437  1.00  0.00           O  
ATOM   3300  HG1 THR B 207       3.540  10.347 -14.571  1.00  0.00           H  
ATOM   3301  C   THR B 207       0.130  11.956 -13.054  1.00  0.00           C  
ATOM   3302  O   THR B 207      -0.606  10.971 -13.161  1.00  0.00           O  
ATOM   3303  N   LEU B 208      -0.340  13.203 -12.975  1.00  0.00           N  
ATOM   3304  H   LEU B 208       0.322  13.974 -12.951  1.00  0.00           H  
ATOM   3305  CA  LEU B 208      -1.759  13.565 -13.049  1.00  0.00           C  
ATOM   3306  HA  LEU B 208      -2.355  12.694 -13.323  1.00  0.00           H  
ATOM   3307  CB  LEU B 208      -2.253  14.098 -11.688  1.00  0.00           C  
ATOM   3308  HB2 LEU B 208      -1.753  15.050 -11.504  1.00  0.00           H  
ATOM   3309  HB3 LEU B 208      -3.320  14.303 -11.779  1.00  0.00           H  
ATOM   3310  CG  LEU B 208      -2.033  13.216 -10.448  1.00  0.00           C  
ATOM   3311  HG  LEU B 208      -0.968  13.033 -10.304  1.00  0.00           H  
ATOM   3312  CD1 LEU B 208      -2.567  13.968  -9.227  1.00  0.00           C  
ATOM   3313 HD11 LEU B 208      -1.998  14.885  -9.077  1.00  0.00           H  
ATOM   3314 HD12 LEU B 208      -3.620  14.216  -9.368  1.00  0.00           H  
ATOM   3315 HD13 LEU B 208      -2.475  13.349  -8.337  1.00  0.00           H  
ATOM   3316  CD2 LEU B 208      -2.763  11.878 -10.529  1.00  0.00           C  
ATOM   3317 HD21 LEU B 208      -2.400  11.314 -11.385  1.00  0.00           H  
ATOM   3318 HD22 LEU B 208      -2.583  11.300  -9.624  1.00  0.00           H  
ATOM   3319 HD23 LEU B 208      -3.833  12.049 -10.650  1.00  0.00           H  
ATOM   3320  C   LEU B 208      -1.979  14.648 -14.114  1.00  0.00           C  
ATOM   3321  O   LEU B 208      -1.261  15.649 -14.102  1.00  0.00           O  
ATOM   3322  N   ASP B 209      -3.020  14.504 -14.941  1.00  0.00           N  
ATOM   3323  H   ASP B 209      -3.582  13.662 -14.858  1.00  0.00           H  
ATOM   3324  CA  ASP B 209      -3.497  15.537 -15.868  1.00  0.00           C  
ATOM   3325  HA  ASP B 209      -2.995  16.478 -15.640  1.00  0.00           H  
ATOM   3326  CB  ASP B 209      -3.180  15.212 -17.341  1.00  0.00           C  
ATOM   3327  HB2 ASP B 209      -3.600  14.242 -17.596  1.00  0.00           H  
ATOM   3328  HB3 ASP B 209      -3.686  15.954 -17.959  1.00  0.00           H  
ATOM   3329  CG  ASP B 209      -1.698  15.217 -17.727  1.00  0.00           C  
ATOM   3330  OD1 ASP B 209      -1.379  15.617 -18.867  1.00  0.00           O  
ATOM   3331  OD2 ASP B 209      -0.802  14.952 -16.888  1.00  0.00           O  
ATOM   3332  C   ASP B 209      -5.004  15.761 -15.679  1.00  0.00           C  
ATOM   3333  O   ASP B 209      -5.787  14.808 -15.643  1.00  0.00           O  
ATOM   3334  N   LEU B 210      -5.435  17.020 -15.579  1.00  0.00           N  
ATOM   3335  H   LEU B 210      -4.752  17.770 -15.656  1.00  0.00           H  
ATOM   3336  CA  LEU B 210      -6.848  17.390 -15.462  1.00  0.00           C  
ATOM   3337  HA  LEU B 210      -7.425  16.501 -15.203  1.00  0.00           H  
ATOM   3338  CB  LEU B 210      -7.024  18.409 -14.321  1.00  0.00           C  
ATOM   3339  HB2 LEU B 210      -6.585  18.010 -13.406  1.00  0.00           H  
ATOM   3340  HB3 LEU B 210      -6.474  19.304 -14.602  1.00  0.00           H  
ATOM   3341  CG  LEU B 210      -8.487  18.800 -14.040  1.00  0.00           C  
ATOM   3342  HG  LEU B 210      -8.985  19.056 -14.973  1.00  0.00           H  
ATOM   3343  CD1 LEU B 210      -9.262  17.678 -13.349  1.00  0.00           C  
ATOM   3344 HD11 LEU B 210      -9.217  16.770 -13.941  1.00  0.00           H  
ATOM   3345 HD12 LEU B 210     -10.304  17.968 -13.240  1.00  0.00           H  
ATOM   3346 HD13 LEU B 210      -8.838  17.478 -12.365  1.00  0.00           H  
ATOM   3347  CD2 LEU B 210      -8.538  20.032 -13.136  1.00  0.00           C  
ATOM   3348 HD21 LEU B 210      -8.001  20.859 -13.600  1.00  0.00           H  
ATOM   3349 HD22 LEU B 210      -9.572  20.328 -12.965  1.00  0.00           H  
ATOM   3350 HD23 LEU B 210      -8.072  19.803 -12.175  1.00  0.00           H  
ATOM   3351  C   LEU B 210      -7.374  17.919 -16.803  1.00  0.00           C  
ATOM   3352  O   LEU B 210      -6.803  18.849 -17.381  1.00  0.00           O  
ATOM   3353  N   TRP B 211      -8.485  17.349 -17.266  1.00  0.00           N  
ATOM   3354  H   TRP B 211      -8.918  16.629 -16.694  1.00  0.00           H  
ATOM   3355  CA  TRP B 211      -9.185  17.712 -18.500  1.00  0.00           C  
ATOM   3356  HA  TRP B 211      -8.590  18.422 -19.070  1.00  0.00           H  
ATOM   3357  CB  TRP B 211      -9.346  16.440 -19.341  1.00  0.00           C  
ATOM   3358  HB2 TRP B 211      -8.359  16.018 -19.533  1.00  0.00           H  
ATOM   3359  HB3 TRP B 211      -9.893  15.705 -18.749  1.00  0.00           H  
ATOM   3360  CG  TRP B 211     -10.057  16.591 -20.649  1.00  0.00           C  
ATOM   3361  CD1 TRP B 211      -9.465  16.805 -21.847  1.00  0.00           C  
ATOM   3362  HD1 TRP B 211      -8.396  16.900 -21.998  1.00  0.00           H  
ATOM   3363  NE1 TRP B 211     -10.428  16.902 -22.833  1.00  0.00           N  
ATOM   3364  HE1 TRP B 211     -10.223  17.167 -23.793  1.00  0.00           H  
ATOM   3365  CE2 TRP B 211     -11.694  16.743 -22.315  1.00  0.00           C  
ATOM   3366  CZ2 TRP B 211     -12.969  16.732 -22.894  1.00  0.00           C  
ATOM   3367  HZ2 TRP B 211     -13.090  16.872 -23.958  1.00  0.00           H  
ATOM   3368  CH2 TRP B 211     -14.097  16.591 -22.068  1.00  0.00           C  
ATOM   3369  HH2 TRP B 211     -15.092  16.658 -22.494  1.00  0.00           H  
ATOM   3370  CZ3 TRP B 211     -13.936  16.433 -20.681  1.00  0.00           C  
ATOM   3371  HZ3 TRP B 211     -14.813  16.377 -20.044  1.00  0.00           H  
ATOM   3372  CE3 TRP B 211     -12.649  16.416 -20.111  1.00  0.00           C  
ATOM   3373  HE3 TRP B 211     -12.541  16.341 -19.038  1.00  0.00           H  
ATOM   3374  CD2 TRP B 211     -11.494  16.569 -20.912  1.00  0.00           C  
ATOM   3375  C   TRP B 211     -10.529  18.380 -18.188  1.00  0.00           C  
ATOM   3376  O   TRP B 211     -11.224  17.945 -17.268  1.00  0.00           O  
ATOM   3377  N   ALA B 212     -10.907  19.401 -18.962  1.00  0.00           N  
ATOM   3378  H   ALA B 212     -10.295  19.691 -19.718  1.00  0.00           H  
ATOM   3379  CA  ALA B 212     -12.144  20.166 -18.818  1.00  0.00           C  
ATOM   3380  HA  ALA B 212     -12.882  19.548 -18.311  1.00  0.00           H  
ATOM   3381  CB  ALA B 212     -11.865  21.404 -17.956  1.00  0.00           C  
ATOM   3382  HB1 ALA B 212     -12.804  21.910 -17.724  1.00  0.00           H  
ATOM   3383  HB2 ALA B 212     -11.370  21.115 -17.031  1.00  0.00           H  
ATOM   3384  HB3 ALA B 212     -11.216  22.093 -18.501  1.00  0.00           H  
ATOM   3385  C   ALA B 212     -12.712  20.586 -20.188  1.00  0.00           C  
ATOM   3386  O   ALA B 212     -11.967  21.075 -21.045  1.00  0.00           O  
ATOM   3387  N   GLY B 213     -14.026  20.431 -20.387  1.00  0.00           N  
ATOM   3388  H   GLY B 213     -14.562  20.035 -19.619  1.00  0.00           H  
ATOM   3389  CA  GLY B 213     -14.771  20.845 -21.589  1.00  0.00           C  
ATOM   3390  HA2 GLY B 213     -15.835  20.676 -21.421  1.00  0.00           H  
ATOM   3391  HA3 GLY B 213     -14.620  21.913 -21.747  1.00  0.00           H  
ATOM   3392  C   GLY B 213     -14.369  20.108 -22.874  1.00  0.00           C  
ATOM   3393  O   GLY B 213     -15.095  19.245 -23.359  1.00  0.00           O  
ATOM   3394  N   GLN B 214     -13.193  20.441 -23.407  1.00  0.00           N  
ATOM   3395  H   GLN B 214     -12.668  21.141 -22.900  1.00  0.00           H  
ATOM   3396  CA  GLN B 214     -12.582  19.827 -24.587  1.00  0.00           C  
ATOM   3397  HA  GLN B 214     -13.039  18.852 -24.742  1.00  0.00           H  
ATOM   3398  CB  GLN B 214     -12.923  20.667 -25.829  1.00  0.00           C  
ATOM   3399  HB2 GLN B 214     -12.529  20.162 -26.712  1.00  0.00           H  
ATOM   3400  HB3 GLN B 214     -14.010  20.687 -25.934  1.00  0.00           H  
ATOM   3401  CG  GLN B 214     -12.380  22.110 -25.805  1.00  0.00           C  
ATOM   3402  HG2 GLN B 214     -11.899  22.332 -24.852  1.00  0.00           H  
ATOM   3403  HG3 GLN B 214     -11.630  22.226 -26.589  1.00  0.00           H  
ATOM   3404  CD  GLN B 214     -13.501  23.122 -26.011  1.00  0.00           C  
ATOM   3405  OE1 GLN B 214     -14.266  23.425 -25.112  1.00  0.00           O  
ATOM   3406  NE2 GLN B 214     -13.663  23.659 -27.203  1.00  0.00           N  
ATOM   3407 HE21 GLN B 214     -14.405  24.336 -27.273  1.00  0.00           H  
ATOM   3408 HE22 GLN B 214     -13.055  23.422 -27.964  1.00  0.00           H  
ATOM   3409  C   GLN B 214     -11.065  19.589 -24.457  1.00  0.00           C  
ATOM   3410  O   GLN B 214     -10.512  18.844 -25.265  1.00  0.00           O  
ATOM   3411  N   GLN B 215     -10.378  20.162 -23.458  1.00  0.00           N  
ATOM   3412  H   GLN B 215     -10.885  20.625 -22.710  1.00  0.00           H  
ATOM   3413  CA  GLN B 215      -8.907  20.233 -23.420  1.00  0.00           C  
ATOM   3414  HA  GLN B 215      -8.504  19.390 -23.981  1.00  0.00           H  
ATOM   3415  CB  GLN B 215      -8.450  21.517 -24.145  1.00  0.00           C  
ATOM   3416  HB2 GLN B 215      -7.370  21.482 -24.287  1.00  0.00           H  
ATOM   3417  HB3 GLN B 215      -8.909  21.530 -25.135  1.00  0.00           H  
ATOM   3418  CG  GLN B 215      -8.799  22.827 -23.411  1.00  0.00           C  
ATOM   3419  HG2 GLN B 215      -9.851  22.825 -23.126  1.00  0.00           H  
ATOM   3420  HG3 GLN B 215      -8.209  22.897 -22.499  1.00  0.00           H  
ATOM   3421  CD  GLN B 215      -8.554  24.063 -24.275  1.00  0.00           C  
ATOM   3422  OE1 GLN B 215      -8.913  24.133 -25.438  1.00  0.00           O  
ATOM   3423  NE2 GLN B 215      -7.967  25.113 -23.744  1.00  0.00           N  
ATOM   3424 HE21 GLN B 215      -7.771  25.862 -24.385  1.00  0.00           H  
ATOM   3425 HE22 GLN B 215      -7.587  25.087 -22.811  1.00  0.00           H  
ATOM   3426  C   GLN B 215      -8.325  20.126 -21.999  1.00  0.00           C  
ATOM   3427  O   GLN B 215      -9.051  20.155 -21.008  1.00  0.00           O  
ATOM   3428  N   LEU B 216      -6.999  19.991 -21.890  1.00  0.00           N  
ATOM   3429  H   LEU B 216      -6.439  20.024 -22.726  1.00  0.00           H  
ATOM   3430  CA  LEU B 216      -6.302  20.009 -20.598  1.00  0.00           C  
ATOM   3431  HA  LEU B 216      -6.837  19.354 -19.915  1.00  0.00           H  
ATOM   3432  CB  LEU B 216      -4.866  19.469 -20.736  1.00  0.00           C  
ATOM   3433  HB2 LEU B 216      -4.331  20.083 -21.461  1.00  0.00           H  
ATOM   3434  HB3 LEU B 216      -4.363  19.578 -19.774  1.00  0.00           H  
ATOM   3435  CG  LEU B 216      -4.771  17.991 -21.163  1.00  0.00           C  
ATOM   3436  HG  LEU B 216      -5.227  17.868 -22.145  1.00  0.00           H  
ATOM   3437  CD1 LEU B 216      -3.305  17.578 -21.263  1.00  0.00           C  
ATOM   3438 HD11 LEU B 216      -2.780  18.234 -21.956  1.00  0.00           H  
ATOM   3439 HD12 LEU B 216      -2.831  17.629 -20.281  1.00  0.00           H  
ATOM   3440 HD13 LEU B 216      -3.231  16.552 -21.627  1.00  0.00           H  
ATOM   3441  CD2 LEU B 216      -5.468  17.052 -20.177  1.00  0.00           C  
ATOM   3442 HD21 LEU B 216      -5.241  16.013 -20.421  1.00  0.00           H  
ATOM   3443 HD22 LEU B 216      -5.128  17.263 -19.163  1.00  0.00           H  
ATOM   3444 HD23 LEU B 216      -6.542  17.196 -20.231  1.00  0.00           H  
ATOM   3445  C   LEU B 216      -6.323  21.404 -19.952  1.00  0.00           C  
ATOM   3446  O   LEU B 216      -6.282  22.426 -20.639  1.00  0.00           O  
ATOM   3447  N   LEU B 217      -6.377  21.409 -18.619  1.00  0.00           N  
ATOM   3448  H   LEU B 217      -6.460  20.505 -18.166  1.00  0.00           H  
ATOM   3449  CA  LEU B 217      -6.518  22.592 -17.768  1.00  0.00           C  
ATOM   3450  HA  LEU B 217      -6.492  23.484 -18.394  1.00  0.00           H  
ATOM   3451  CB  LEU B 217      -7.905  22.482 -17.098  1.00  0.00           C  
ATOM   3452  HB2 LEU B 217      -8.664  22.418 -17.878  1.00  0.00           H  
ATOM   3453  HB3 LEU B 217      -7.938  21.550 -16.531  1.00  0.00           H  
ATOM   3454  CG  LEU B 217      -8.269  23.637 -16.151  1.00  0.00           C  
ATOM   3455  HG  LEU B 217      -7.531  23.706 -15.354  1.00  0.00           H  
ATOM   3456  CD1 LEU B 217      -8.327  24.965 -16.903  1.00  0.00           C  
ATOM   3457 HD11 LEU B 217      -8.623  25.765 -16.238  1.00  0.00           H  
ATOM   3458 HD12 LEU B 217      -7.345  25.212 -17.305  1.00  0.00           H  
ATOM   3459 HD13 LEU B 217      -9.049  24.907 -17.717  1.00  0.00           H  
ATOM   3460  CD2 LEU B 217      -9.627  23.374 -15.505  1.00  0.00           C  
ATOM   3461 HD21 LEU B 217     -10.405  23.368 -16.268  1.00  0.00           H  
ATOM   3462 HD22 LEU B 217      -9.616  22.411 -14.992  1.00  0.00           H  
ATOM   3463 HD23 LEU B 217      -9.839  24.161 -14.783  1.00  0.00           H  
ATOM   3464  C   LEU B 217      -5.386  22.733 -16.734  1.00  0.00           C  
ATOM   3465  O   LEU B 217      -5.033  23.849 -16.359  1.00  0.00           O  
ATOM   3466  N   TRP B 218      -4.835  21.611 -16.259  1.00  0.00           N  
ATOM   3467  H   TRP B 218      -5.153  20.726 -16.630  1.00  0.00           H  
ATOM   3468  CA  TRP B 218      -3.835  21.538 -15.185  1.00  0.00           C  
ATOM   3469  HA  TRP B 218      -3.120  22.352 -15.303  1.00  0.00           H  
ATOM   3470  CB  TRP B 218      -4.555  21.715 -13.837  1.00  0.00           C  
ATOM   3471  HB2 TRP B 218      -4.965  22.726 -13.795  1.00  0.00           H  
ATOM   3472  HB3 TRP B 218      -5.398  21.027 -13.795  1.00  0.00           H  
ATOM   3473  CG  TRP B 218      -3.748  21.490 -12.597  1.00  0.00           C  
ATOM   3474  CD1 TRP B 218      -3.183  22.462 -11.850  1.00  0.00           C  
ATOM   3475  HD1 TRP B 218      -3.240  23.526 -12.043  1.00  0.00           H  
ATOM   3476  NE1 TRP B 218      -2.546  21.908 -10.764  1.00  0.00           N  
ATOM   3477  HE1 TRP B 218      -2.120  22.508 -10.045  1.00  0.00           H  
ATOM   3478  CE2 TRP B 218      -2.660  20.532 -10.752  1.00  0.00           C  
ATOM   3479  CZ2 TRP B 218      -2.229  19.534  -9.863  1.00  0.00           C  
ATOM   3480  HZ2 TRP B 218      -1.678  19.805  -8.976  1.00  0.00           H  
ATOM   3481  CH2 TRP B 218      -2.553  18.191 -10.125  1.00  0.00           C  
ATOM   3482  HH2 TRP B 218      -2.257  17.416  -9.428  1.00  0.00           H  
ATOM   3483  CZ3 TRP B 218      -3.281  17.865 -11.284  1.00  0.00           C  
ATOM   3484  HZ3 TRP B 218      -3.526  16.834 -11.486  1.00  0.00           H  
ATOM   3485  CE3 TRP B 218      -3.711  18.869 -12.173  1.00  0.00           C  
ATOM   3486  HE3 TRP B 218      -4.283  18.599 -13.049  1.00  0.00           H  
ATOM   3487  CD2 TRP B 218      -3.424  20.232 -11.921  1.00  0.00           C  
ATOM   3488  C   TRP B 218      -3.055  20.213 -15.256  1.00  0.00           C  
ATOM   3489  O   TRP B 218      -3.562  19.234 -15.813  1.00  0.00           O  
ATOM   3490  N   LYS B 219      -1.836  20.171 -14.697  1.00  0.00           N  
ATOM   3491  H   LYS B 219      -1.547  20.977 -14.154  1.00  0.00           H  
ATOM   3492  CA  LYS B 219      -0.975  18.978 -14.602  1.00  0.00           C  
ATOM   3493  HA  LYS B 219      -1.593  18.078 -14.635  1.00  0.00           H  
ATOM   3494  CB  LYS B 219       0.048  18.930 -15.752  1.00  0.00           C  
ATOM   3495  HB2 LYS B 219       0.600  19.870 -15.784  1.00  0.00           H  
ATOM   3496  HB3 LYS B 219       0.755  18.129 -15.534  1.00  0.00           H  
ATOM   3497  CG  LYS B 219      -0.582  18.654 -17.124  1.00  0.00           C  
ATOM   3498  HG2 LYS B 219      -1.124  17.714 -17.075  1.00  0.00           H  
ATOM   3499  HG3 LYS B 219      -1.299  19.442 -17.350  1.00  0.00           H  
ATOM   3500  CD  LYS B 219       0.440  18.609 -18.273  1.00  0.00           C  
ATOM   3501  HD2 LYS B 219      -0.099  18.385 -19.197  1.00  0.00           H  
ATOM   3502  HD3 LYS B 219       0.871  19.607 -18.374  1.00  0.00           H  
ATOM   3503  CE  LYS B 219       1.598  17.607 -18.113  1.00  0.00           C  
ATOM   3504  HE2 LYS B 219       2.282  17.762 -18.951  1.00  0.00           H  
ATOM   3505  HE3 LYS B 219       2.140  17.822 -17.189  1.00  0.00           H  
ATOM   3506  NZ  LYS B 219       1.145  16.196 -18.119  1.00  0.00           N  
ATOM   3507  HZ1 LYS B 219       1.879  15.519 -18.243  1.00  0.00           H  
ATOM   3508  HZ2 LYS B 219       0.621  15.935 -17.276  1.00  0.00           H  
ATOM   3509  HZ3 LYS B 219       0.394  16.023 -18.796  1.00  0.00           H  
ATOM   3510  C   LYS B 219      -0.222  18.962 -13.272  1.00  0.00           C  
ATOM   3511  O   LYS B 219       0.173  20.013 -12.776  1.00  0.00           O  
ATOM   3512  N   GLY B 220       0.064  17.773 -12.752  1.00  0.00           N  
ATOM   3513  H   GLY B 220      -0.277  16.948 -13.236  1.00  0.00           H  
ATOM   3514  CA  GLY B 220       0.798  17.589 -11.503  1.00  0.00           C  
ATOM   3515  HA2 GLY B 220       1.657  18.261 -11.482  1.00  0.00           H  
ATOM   3516  HA3 GLY B 220       0.145  17.854 -10.671  1.00  0.00           H  
ATOM   3517  C   GLY B 220       1.298  16.160 -11.304  1.00  0.00           C  
ATOM   3518  O   GLY B 220       1.456  15.387 -12.251  1.00  0.00           O  
ATOM   3519  N   SER B 221       1.568  15.792 -10.052  1.00  0.00           N  
ATOM   3520  H   SER B 221       1.390  16.448  -9.304  1.00  0.00           H  
ATOM   3521  CA  SER B 221       2.030  14.458  -9.655  1.00  0.00           C  
ATOM   3522  HA  SER B 221       1.547  13.725 -10.299  1.00  0.00           H  
ATOM   3523  CB  SER B 221       3.550  14.348  -9.852  1.00  0.00           C  
ATOM   3524  HB2 SER B 221       3.784  14.487 -10.910  1.00  0.00           H  
ATOM   3525  HB3 SER B 221       4.044  15.135  -9.281  1.00  0.00           H  
ATOM   3526  OG  SER B 221       4.050  13.093  -9.424  1.00  0.00           O  
ATOM   3527  HG  SER B 221       3.528  12.401  -9.878  1.00  0.00           H  
ATOM   3528  C   SER B 221       1.625  14.153  -8.211  1.00  0.00           C  
ATOM   3529  O   SER B 221       1.400  15.064  -7.417  1.00  0.00           O  
ATOM   3530  N   PHE B 222       1.534  12.869  -7.870  1.00  0.00           N  
ATOM   3531  H   PHE B 222       1.758  12.173  -8.575  1.00  0.00           H  
ATOM   3532  CA  PHE B 222       1.131  12.377  -6.555  1.00  0.00           C  
ATOM   3533  HA  PHE B 222       1.302  13.155  -5.810  1.00  0.00           H  
ATOM   3534  CB  PHE B 222      -0.375  12.084  -6.601  1.00  0.00           C  
ATOM   3535  HB2 PHE B 222      -0.907  13.036  -6.634  1.00  0.00           H  
ATOM   3536  HB3 PHE B 222      -0.599  11.549  -7.525  1.00  0.00           H  
ATOM   3537  CG  PHE B 222      -0.914  11.280  -5.437  1.00  0.00           C  
ATOM   3538  CD1 PHE B 222      -0.864  11.806  -4.132  1.00  0.00           C  
ATOM   3539  HD1 PHE B 222      -0.449  12.788  -3.947  1.00  0.00           H  
ATOM   3540  CE1 PHE B 222      -1.388  11.066  -3.061  1.00  0.00           C  
ATOM   3541  HE1 PHE B 222      -1.367  11.480  -2.063  1.00  0.00           H  
ATOM   3542  CZ  PHE B 222      -1.971   9.809  -3.290  1.00  0.00           C  
ATOM   3543  HZ  PHE B 222      -2.400   9.260  -2.467  1.00  0.00           H  
ATOM   3544  CE2 PHE B 222      -2.022   9.282  -4.591  1.00  0.00           C  
ATOM   3545  HE2 PHE B 222      -2.484   8.321  -4.770  1.00  0.00           H  
ATOM   3546  CD2 PHE B 222      -1.488  10.015  -5.665  1.00  0.00           C  
ATOM   3547  HD2 PHE B 222      -1.542   9.614  -6.668  1.00  0.00           H  
ATOM   3548  C   PHE B 222       1.967  11.152  -6.162  1.00  0.00           C  
ATOM   3549  O   PHE B 222       2.177  10.251  -6.974  1.00  0.00           O  
ATOM   3550  N   LYS B 223       2.438  11.094  -4.911  1.00  0.00           N  
ATOM   3551  H   LYS B 223       2.204  11.841  -4.271  1.00  0.00           H  
ATOM   3552  CA  LYS B 223       3.247   9.987  -4.381  1.00  0.00           C  
ATOM   3553  HA  LYS B 223       3.324   9.201  -5.129  1.00  0.00           H  
ATOM   3554  CB  LYS B 223       4.687  10.480  -4.133  1.00  0.00           C  
ATOM   3555  HB2 LYS B 223       5.037  11.004  -5.024  1.00  0.00           H  
ATOM   3556  HB3 LYS B 223       4.721  11.168  -3.287  1.00  0.00           H  
ATOM   3557  CG  LYS B 223       5.612   9.284  -3.876  1.00  0.00           C  
ATOM   3558  HG2 LYS B 223       5.362   8.828  -2.919  1.00  0.00           H  
ATOM   3559  HG3 LYS B 223       5.437   8.557  -4.663  1.00  0.00           H  
ATOM   3560  CD  LYS B 223       7.101   9.640  -3.911  1.00  0.00           C  
ATOM   3561  HD2 LYS B 223       7.319  10.154  -4.846  1.00  0.00           H  
ATOM   3562  HD3 LYS B 223       7.361  10.299  -3.082  1.00  0.00           H  
ATOM   3563  CE  LYS B 223       7.921   8.344  -3.870  1.00  0.00           C  
ATOM   3564  HE2 LYS B 223       7.333   7.548  -4.341  1.00  0.00           H  
ATOM   3565  HE3 LYS B 223       8.834   8.477  -4.456  1.00  0.00           H  
ATOM   3566  NZ  LYS B 223       8.255   7.954  -2.484  1.00  0.00           N  
ATOM   3567  HZ1 LYS B 223       8.958   8.553  -2.067  1.00  0.00           H  
ATOM   3568  HZ2 LYS B 223       7.476   8.128  -1.851  1.00  0.00           H  
ATOM   3569  HZ3 LYS B 223       8.502   6.972  -2.416  1.00  0.00           H  
ATOM   3570  C   LYS B 223       2.568   9.400  -3.130  1.00  0.00           C  
ATOM   3571  O   LYS B 223       2.651  10.033  -2.077  1.00  0.00           O  
ATOM   3572  N   PRO B 224       1.877   8.242  -3.219  1.00  0.00           N  
ATOM   3573  CD  PRO B 224       1.729   7.405  -4.405  1.00  0.00           C  
ATOM   3574  HD2 PRO B 224       2.606   6.765  -4.502  1.00  0.00           H  
ATOM   3575  HD3 PRO B 224       1.584   7.998  -5.310  1.00  0.00           H  
ATOM   3576  CG  PRO B 224       0.497   6.538  -4.165  1.00  0.00           C  
ATOM   3577  HG2 PRO B 224       0.595   5.561  -4.636  1.00  0.00           H  
ATOM   3578  HG3 PRO B 224      -0.397   7.050  -4.517  1.00  0.00           H  
ATOM   3579  CB  PRO B 224       0.462   6.407  -2.650  1.00  0.00           C  
ATOM   3580  HB2 PRO B 224       1.121   5.592  -2.352  1.00  0.00           H  
ATOM   3581  HB3 PRO B 224      -0.547   6.223  -2.290  1.00  0.00           H  
ATOM   3582  CA  PRO B 224       1.018   7.739  -2.140  1.00  0.00           C  
ATOM   3583  HA  PRO B 224       0.196   8.440  -1.986  1.00  0.00           H  
ATOM   3584  C   PRO B 224       1.737   7.522  -0.805  1.00  0.00           C  
ATOM   3585  O   PRO B 224       1.163   7.781   0.247  1.00  0.00           O  
ATOM   3586  N   SER B 225       2.997   7.080  -0.859  1.00  0.00           N  
ATOM   3587  H   SER B 225       3.404   6.904  -1.767  1.00  0.00           H  
ATOM   3588  CA  SER B 225       3.864   6.821   0.297  1.00  0.00           C  
ATOM   3589  HA  SER B 225       3.340   6.138   0.965  1.00  0.00           H  
ATOM   3590  CB  SER B 225       5.144   6.118  -0.178  1.00  0.00           C  
ATOM   3591  HB2 SER B 225       5.910   6.179   0.598  1.00  0.00           H  
ATOM   3592  HB3 SER B 225       4.902   5.068  -0.327  1.00  0.00           H  
ATOM   3593  OG  SER B 225       5.645   6.656  -1.400  1.00  0.00           O  
ATOM   3594  HG  SER B 225       6.187   5.989  -1.846  1.00  0.00           H  
ATOM   3595  C   SER B 225       4.216   8.048   1.143  1.00  0.00           C  
ATOM   3596  O   SER B 225       4.665   7.875   2.273  1.00  0.00           O  
ATOM   3597  N   GLU B 226       3.999   9.263   0.635  1.00  0.00           N  
ATOM   3598  H   GLU B 226       3.653   9.329  -0.311  1.00  0.00           H  
ATOM   3599  CA  GLU B 226       4.199  10.518   1.379  1.00  0.00           C  
ATOM   3600  HA  GLU B 226       4.808  10.315   2.261  1.00  0.00           H  
ATOM   3601  CB  GLU B 226       4.982  11.529   0.508  1.00  0.00           C  
ATOM   3602  HB2 GLU B 226       4.263  12.015  -0.151  1.00  0.00           H  
ATOM   3603  HB3 GLU B 226       5.394  12.305   1.154  1.00  0.00           H  
ATOM   3604  CG  GLU B 226       6.103  10.988  -0.413  1.00  0.00           C  
ATOM   3605  HG2 GLU B 226       5.673  10.251  -1.091  1.00  0.00           H  
ATOM   3606  HG3 GLU B 226       6.430  11.818  -1.044  1.00  0.00           H  
ATOM   3607  CD  GLU B 226       7.362  10.390   0.252  1.00  0.00           C  
ATOM   3608  OE1 GLU B 226       7.958   9.474  -0.375  1.00  0.00           O  
ATOM   3609  OE2 GLU B 226       7.813  10.895   1.299  1.00  0.00           O  
ATOM   3610  C   GLU B 226       2.862  11.117   1.901  1.00  0.00           C  
ATOM   3611  O   GLU B 226       2.871  12.163   2.541  1.00  0.00           O  
ATOM   3612  N   HIE B 227       1.711  10.476   1.621  1.00  0.00           N  
ATOM   3613  H   HIE B 227       1.789   9.588   1.137  1.00  0.00           H  
ATOM   3614  CA  HIE B 227       0.343  10.994   1.855  1.00  0.00           C  
ATOM   3615  HA  HIE B 227       0.386  11.743   2.651  1.00  0.00           H  
ATOM   3616  CB  HIE B 227      -0.177  11.700   0.589  1.00  0.00           C  
ATOM   3617  HB2 HIE B 227      -0.107  11.012  -0.254  1.00  0.00           H  
ATOM   3618  HB3 HIE B 227      -1.223  11.963   0.735  1.00  0.00           H  
ATOM   3619  CG  HIE B 227       0.541  12.979   0.258  1.00  0.00           C  
ATOM   3620  ND1 HIE B 227       0.256  14.221   0.826  1.00  0.00           N  
ATOM   3621  CE1 HIE B 227       1.173  15.064   0.334  1.00  0.00           C  
ATOM   3622  HE1 HIE B 227       1.247  16.107   0.607  1.00  0.00           H  
ATOM   3623  NE2 HIE B 227       2.000  14.422  -0.511  1.00  0.00           N  
ATOM   3624  HE2 HIE B 227       2.814  14.829  -0.946  1.00  0.00           H  
ATOM   3625  CD2 HIE B 227       1.613  13.103  -0.576  1.00  0.00           C  
ATOM   3626  HD2 HIE B 227       2.092  12.301  -1.115  1.00  0.00           H  
ATOM   3627  C   HIE B 227      -0.630   9.896   2.334  1.00  0.00           C  
ATOM   3628  O   HIE B 227      -1.731   9.718   1.802  1.00  0.00           O  
ATOM   3629  N   VAL B 228      -0.204   9.101   3.317  1.00  0.00           N  
ATOM   3630  H   VAL B 228       0.707   9.284   3.715  1.00  0.00           H  
ATOM   3631  CA  VAL B 228      -0.971   7.942   3.805  1.00  0.00           C  
ATOM   3632  HA  VAL B 228      -1.547   7.546   2.966  1.00  0.00           H  
ATOM   3633  CB  VAL B 228      -0.054   6.801   4.269  1.00  0.00           C  
ATOM   3634  HB  VAL B 228       0.580   7.180   5.064  1.00  0.00           H  
ATOM   3635  CG1 VAL B 228      -0.863   5.601   4.791  1.00  0.00           C  
ATOM   3636 HG11 VAL B 228      -1.390   5.864   5.707  1.00  0.00           H  
ATOM   3637 HG12 VAL B 228      -1.588   5.282   4.042  1.00  0.00           H  
ATOM   3638 HG13 VAL B 228      -0.191   4.774   5.016  1.00  0.00           H  
ATOM   3639  CG2 VAL B 228       0.847   6.303   3.133  1.00  0.00           C  
ATOM   3640 HG21 VAL B 228       1.442   5.451   3.466  1.00  0.00           H  
ATOM   3641 HG22 VAL B 228       0.241   6.014   2.275  1.00  0.00           H  
ATOM   3642 HG23 VAL B 228       1.534   7.094   2.833  1.00  0.00           H  
ATOM   3643  C   VAL B 228      -1.968   8.332   4.901  1.00  0.00           C  
ATOM   3644  O   VAL B 228      -1.599   8.851   5.959  1.00  0.00           O  
ATOM   3645  N   BCN B 229      -3.240   8.025   4.649  1.00  0.00           N  
ATOM   3646  H27 BCN B 229      -3.428   7.584   3.753  1.00  0.00           H  
ATOM   3647  C2  BCN B 229      -4.302   7.951   5.623  1.00  0.00           C  
ATOM   3648  H   BCN B 229      -3.925   8.355   6.558  1.00  0.00           H  
ATOM   3649  C4  BCN B 229      -5.476   8.861   5.257  1.00  0.00           C  
ATOM   3650  H1  BCN B 229      -5.137   9.907   5.251  1.00  0.00           H  
ATOM   3651  H2  BCN B 229      -5.814   8.638   4.234  1.00  0.00           H  
ATOM   3652  C5  BCN B 229      -6.666   8.681   6.231  1.00  0.00           C  
ATOM   3653  H3  BCN B 229      -7.444   8.113   5.703  1.00  0.00           H  
ATOM   3654  H4  BCN B 229      -6.379   8.076   7.100  1.00  0.00           H  
ATOM   3655  C6  BCN B 229      -7.241  10.013   6.759  1.00  0.00           C  
ATOM   3656  H8  BCN B 229      -7.587  10.626   5.918  1.00  0.00           H  
ATOM   3657  H9  BCN B 229      -6.452  10.581   7.265  1.00  0.00           H  
ATOM   3658  C7  BCN B 229      -8.406   9.797   7.751  1.00  0.00           C  
ATOM   3659  H5  BCN B 229      -8.859  10.762   8.015  1.00  0.00           H  
ATOM   3660  H6  BCN B 229      -8.015   9.342   8.671  1.00  0.00           H  
ATOM   3661  N2  BCN B 229      -9.425   8.912   7.180  1.00  0.00           N  
ATOM   3662  H7  BCN B 229      -9.428   7.931   7.397  1.00  0.00           H  
ATOM   3663  C8  BCN B 229     -10.247   9.280   6.155  1.00  0.00           C  
ATOM   3664  O1  BCN B 229     -10.344  10.406   5.704  1.00  0.00           O  
ATOM   3665  O2  BCN B 229     -10.879   8.165   5.715  1.00  0.00           O  
ATOM   3666  C9  BCN B 229     -11.715   8.258   4.548  1.00  0.00           C  
ATOM   3667  H21 BCN B 229     -11.832   9.294   4.201  1.00  0.00           H  
ATOM   3668  H22 BCN B 229     -12.713   7.867   4.785  1.00  0.00           H  
ATOM   3669  C10 BCN B 229     -11.087   7.403   3.446  1.00  0.00           C  
ATOM   3670  H23 BCN B 229     -10.955   6.366   3.747  1.00  0.00           H  
ATOM   3671  C11 BCN B 229     -10.048   7.966   2.494  1.00  0.00           C  
ATOM   3672  H12 BCN B 229      -9.823   9.026   2.601  1.00  0.00           H  
ATOM   3673  C12 BCN B 229      -8.760   7.153   2.182  1.00  0.00           C  
ATOM   3674  H13 BCN B 229      -8.975   6.079   2.261  1.00  0.00           H  
ATOM   3675  H14 BCN B 229      -8.010   7.361   2.956  1.00  0.00           H  
ATOM   3676  C13 BCN B 229      -8.126   7.439   0.783  1.00  0.00           C  
ATOM   3677  H19 BCN B 229      -7.794   8.480   0.703  1.00  0.00           H  
ATOM   3678  H20 BCN B 229      -7.275   6.780   0.588  1.00  0.00           H  
ATOM   3679  C14 BCN B 229      -9.188   7.178  -0.171  1.00  0.00           C  
ATOM   3680  C15 BCN B 229     -10.295   6.950  -0.540  1.00  0.00           C  
ATOM   3681  C16 BCN B 229     -11.719   6.702  -0.415  1.00  0.00           C  
ATOM   3682  H17 BCN B 229     -12.012   5.819  -0.991  1.00  0.00           H  
ATOM   3683  H18 BCN B 229     -12.288   7.567  -0.776  1.00  0.00           H  
ATOM   3684  C17 BCN B 229     -11.935   6.476   1.114  1.00  0.00           C  
ATOM   3685  H15 BCN B 229     -13.000   6.287   1.293  1.00  0.00           H  
ATOM   3686  H16 BCN B 229     -11.411   5.559   1.418  1.00  0.00           H  
ATOM   3687  C18 BCN B 229     -11.472   7.660   2.003  1.00  0.00           C  
ATOM   3688  H11 BCN B 229     -12.073   8.546   1.810  1.00  0.00           H  
ATOM   3689  C3  BCN B 229      -4.724   6.498   5.829  1.00  0.00           C  
ATOM   3690  O3  BCN B 229      -5.426   5.923   5.010  1.00  0.00           O  
ATOM   3691  N   PRO B 230      -4.295   5.853   6.929  1.00  0.00           N  
ATOM   3692  CD  PRO B 230      -3.554   6.420   8.042  1.00  0.00           C  
ATOM   3693  HD2 PRO B 230      -4.080   7.276   8.467  1.00  0.00           H  
ATOM   3694  HD3 PRO B 230      -2.563   6.713   7.702  1.00  0.00           H  
ATOM   3695  CG  PRO B 230      -3.436   5.316   9.089  1.00  0.00           C  
ATOM   3696  HG2 PRO B 230      -4.239   5.418   9.816  1.00  0.00           H  
ATOM   3697  HG3 PRO B 230      -2.468   5.343   9.584  1.00  0.00           H  
ATOM   3698  CB  PRO B 230      -3.615   4.024   8.297  1.00  0.00           C  
ATOM   3699  HB2 PRO B 230      -4.043   3.230   8.910  1.00  0.00           H  
ATOM   3700  HB3 PRO B 230      -2.652   3.715   7.889  1.00  0.00           H  
ATOM   3701  CA  PRO B 230      -4.539   4.438   7.151  1.00  0.00           C  
ATOM   3702  HA  PRO B 230      -4.247   3.893   6.256  1.00  0.00           H  
ATOM   3703  C   PRO B 230      -6.014   4.139   7.444  1.00  0.00           C  
ATOM   3704  O   PRO B 230      -6.757   4.953   7.999  1.00  0.00           O  
ATOM   3705  N   ARG B 231      -6.437   2.927   7.076  1.00  0.00           N  
ATOM   3706  H   ARG B 231      -5.777   2.340   6.579  1.00  0.00           H  
ATOM   3707  CA  ARG B 231      -7.783   2.402   7.337  1.00  0.00           C  
ATOM   3708  HA  ARG B 231      -8.506   3.104   6.926  1.00  0.00           H  
ATOM   3709  CB  ARG B 231      -7.929   1.044   6.634  1.00  0.00           C  
ATOM   3710  HB2 ARG B 231      -7.093   0.401   6.914  1.00  0.00           H  
ATOM   3711  HB3 ARG B 231      -8.856   0.570   6.960  1.00  0.00           H  
ATOM   3712  CG  ARG B 231      -7.971   1.195   5.108  1.00  0.00           C  
ATOM   3713  HG2 ARG B 231      -8.885   1.723   4.832  1.00  0.00           H  
ATOM   3714  HG3 ARG B 231      -7.117   1.770   4.752  1.00  0.00           H  
ATOM   3715  CD  ARG B 231      -7.952  -0.176   4.431  1.00  0.00           C  
ATOM   3716  HD2 ARG B 231      -6.947  -0.600   4.509  1.00  0.00           H  
ATOM   3717  HD3 ARG B 231      -8.636  -0.841   4.961  1.00  0.00           H  
ATOM   3718  NE  ARG B 231      -8.333  -0.046   3.011  1.00  0.00           N  
ATOM   3719  HE  ARG B 231      -7.776   0.573   2.428  1.00  0.00           H  
ATOM   3720  CZ  ARG B 231      -9.302  -0.666   2.374  1.00  0.00           C  
ATOM   3721  NH1 ARG B 231     -10.042  -1.577   2.942  1.00  0.00           N  
ATOM   3722 HH11 ARG B 231      -9.810  -1.832   3.888  1.00  0.00           H  
ATOM   3723 HH12 ARG B 231     -10.746  -2.064   2.426  1.00  0.00           H  
ATOM   3724  NH2 ARG B 231      -9.510  -0.361   1.130  1.00  0.00           N  
ATOM   3725 HH21 ARG B 231      -8.838   0.284   0.704  1.00  0.00           H  
ATOM   3726 HH22 ARG B 231     -10.108  -0.887   0.527  1.00  0.00           H  
ATOM   3727  C   ARG B 231      -8.078   2.302   8.840  1.00  0.00           C  
ATOM   3728  O   ARG B 231      -7.194   2.012   9.644  1.00  0.00           O  
ATOM   3729  N   ALA B 232      -9.340   2.519   9.208  1.00  0.00           N  
ATOM   3730  H   ALA B 232     -10.017   2.718   8.494  1.00  0.00           H  
ATOM   3731  CA  ALA B 232      -9.819   2.429  10.588  1.00  0.00           C  
ATOM   3732  HA  ALA B 232      -9.165   3.037  11.207  1.00  0.00           H  
ATOM   3733  CB  ALA B 232     -11.223   3.041  10.657  1.00  0.00           C  
ATOM   3734  HB1 ALA B 232     -11.914   2.476  10.030  1.00  0.00           H  
ATOM   3735  HB2 ALA B 232     -11.579   3.022  11.689  1.00  0.00           H  
ATOM   3736  HB3 ALA B 232     -11.189   4.077  10.320  1.00  0.00           H  
ATOM   3737  C   ALA B 232      -9.815   0.971  11.104  1.00  0.00           C  
ATOM   3738  O   ALA B 232     -10.202   0.077  10.345  1.00  0.00           O  
ATOM   3739  N   PRO B 233      -9.414   0.690  12.363  1.00  0.00           N  
ATOM   3740  CD  PRO B 233      -8.764   1.587  13.306  1.00  0.00           C  
ATOM   3741  HD2 PRO B 233      -9.520   2.092  13.907  1.00  0.00           H  
ATOM   3742  HD3 PRO B 233      -8.122   2.312  12.809  1.00  0.00           H  
ATOM   3743  CG  PRO B 233      -7.899   0.686  14.183  1.00  0.00           C  
ATOM   3744  HG2 PRO B 233      -7.740   1.112  15.173  1.00  0.00           H  
ATOM   3745  HG3 PRO B 233      -6.949   0.501  13.681  1.00  0.00           H  
ATOM   3746  CB  PRO B 233      -8.693  -0.617  14.245  1.00  0.00           C  
ATOM   3747  HB2 PRO B 233      -9.420  -0.573  15.052  1.00  0.00           H  
ATOM   3748  HB3 PRO B 233      -8.039  -1.480  14.374  1.00  0.00           H  
ATOM   3749  CA  PRO B 233      -9.428  -0.671  12.905  1.00  0.00           C  
ATOM   3750  HA  PRO B 233      -8.865  -1.313  12.228  1.00  0.00           H  
ATOM   3751  C   PRO B 233     -10.843  -1.240  13.076  1.00  0.00           C  
ATOM   3752  O   PRO B 233     -11.772  -0.545  13.495  1.00  0.00           O  
ATOM   3753  N   GLY B 234     -10.989  -2.538  12.810  1.00  0.00           N  
ATOM   3754  H   GLY B 234     -10.161  -3.066  12.574  1.00  0.00           H  
ATOM   3755  CA  GLY B 234     -12.265  -3.255  12.903  1.00  0.00           C  
ATOM   3756  HA2 GLY B 234     -13.088  -2.545  12.811  1.00  0.00           H  
ATOM   3757  HA3 GLY B 234     -12.346  -3.954  12.071  1.00  0.00           H  
ATOM   3758  C   GLY B 234     -12.449  -4.038  14.208  1.00  0.00           C  
ATOM   3759  O   GLY B 234     -11.484  -4.338  14.910  1.00  0.00           O  
ATOM   3760  N   ASN B 235     -13.701  -4.417  14.487  1.00  0.00           N  
ATOM   3761  H   ASN B 235     -14.391  -4.223  13.774  1.00  0.00           H  
ATOM   3762  CA  ASN B 235     -14.077  -5.448  15.466  1.00  0.00           C  
ATOM   3763  HA  ASN B 235     -15.154  -5.362  15.614  1.00  0.00           H  
ATOM   3764  CB  ASN B 235     -13.823  -6.850  14.858  1.00  0.00           C  
ATOM   3765  HB2 ASN B 235     -12.757  -6.970  14.659  1.00  0.00           H  
ATOM   3766  HB3 ASN B 235     -14.105  -7.598  15.601  1.00  0.00           H  
ATOM   3767  CG  ASN B 235     -14.585  -7.135  13.570  1.00  0.00           C  
ATOM   3768  OD1 ASN B 235     -14.736  -6.306  12.691  1.00  0.00           O  
ATOM   3769  ND2 ASN B 235     -15.101  -8.332  13.412  1.00  0.00           N  
ATOM   3770 HD21 ASN B 235     -15.578  -8.503  12.543  1.00  0.00           H  
ATOM   3771 HD22 ASN B 235     -14.987  -9.026  14.126  1.00  0.00           H  
ATOM   3772  C   ASN B 235     -13.467  -5.260  16.876  1.00  0.00           C  
ATOM   3773  O   ASN B 235     -12.895  -6.199  17.424  1.00  0.00           O  
ATOM   3774  N   LEU B 236     -13.574  -4.057  17.456  1.00  0.00           N  
ATOM   3775  H   LEU B 236     -14.036  -3.323  16.947  1.00  0.00           H  
ATOM   3776  CA  LEU B 236     -13.161  -3.779  18.839  1.00  0.00           C  
ATOM   3777  HA  LEU B 236     -12.146  -4.153  18.966  1.00  0.00           H  
ATOM   3778  CB  LEU B 236     -13.143  -2.250  19.063  1.00  0.00           C  
ATOM   3779  HB2 LEU B 236     -12.408  -1.807  18.391  1.00  0.00           H  
ATOM   3780  HB3 LEU B 236     -14.125  -1.860  18.789  1.00  0.00           H  
ATOM   3781  CG  LEU B 236     -12.841  -1.792  20.507  1.00  0.00           C  
ATOM   3782  HG  LEU B 236     -13.564  -2.233  21.188  1.00  0.00           H  
ATOM   3783  CD1 LEU B 236     -11.438  -2.167  20.973  1.00  0.00           C  
ATOM   3784 HD11 LEU B 236     -11.373  -3.242  21.111  1.00  0.00           H  
ATOM   3785 HD12 LEU B 236     -10.702  -1.840  20.240  1.00  0.00           H  
ATOM   3786 HD13 LEU B 236     -11.224  -1.698  21.933  1.00  0.00           H  
ATOM   3787  CD2 LEU B 236     -12.963  -0.273  20.615  1.00  0.00           C  
ATOM   3788 HD21 LEU B 236     -12.206   0.196  19.990  1.00  0.00           H  
ATOM   3789 HD22 LEU B 236     -13.954   0.040  20.284  1.00  0.00           H  
ATOM   3790 HD23 LEU B 236     -12.818   0.036  21.648  1.00  0.00           H  
ATOM   3791  C   LEU B 236     -14.068  -4.496  19.860  1.00  0.00           C  
ATOM   3792  O   LEU B 236     -15.288  -4.331  19.823  1.00  0.00           O  
ATOM   3793  N   THR B 237     -13.475  -5.213  20.817  1.00  0.00           N  
ATOM   3794  H   THR B 237     -12.464  -5.305  20.789  1.00  0.00           H  
ATOM   3795  CA  THR B 237     -14.180  -5.904  21.912  1.00  0.00           C  
ATOM   3796  HA  THR B 237     -15.074  -5.332  22.155  1.00  0.00           H  
ATOM   3797  CB  THR B 237     -14.656  -7.292  21.455  1.00  0.00           C  
ATOM   3798  HB  THR B 237     -15.157  -7.192  20.492  1.00  0.00           H  
ATOM   3799  CG2 THR B 237     -13.551  -8.339  21.331  1.00  0.00           C  
ATOM   3800 HG21 THR B 237     -12.776  -7.976  20.655  1.00  0.00           H  
ATOM   3801 HG22 THR B 237     -13.108  -8.546  22.306  1.00  0.00           H  
ATOM   3802 HG23 THR B 237     -13.964  -9.262  20.923  1.00  0.00           H  
ATOM   3803  OG1 THR B 237     -15.586  -7.785  22.387  1.00  0.00           O  
ATOM   3804  HG1 THR B 237     -15.932  -8.613  22.046  1.00  0.00           H  
ATOM   3805  C   THR B 237     -13.339  -5.955  23.196  1.00  0.00           C  
ATOM   3806  O   THR B 237     -12.152  -5.620  23.180  1.00  0.00           O  
ATOM   3807  N   VAL B 238     -13.956  -6.323  24.321  1.00  0.00           N  
ATOM   3808  H   VAL B 238     -14.892  -6.702  24.237  1.00  0.00           H  
ATOM   3809  CA  VAL B 238     -13.412  -6.191  25.682  1.00  0.00           C  
ATOM   3810  HA  VAL B 238     -12.328  -6.116  25.607  1.00  0.00           H  
ATOM   3811  CB  VAL B 238     -13.909  -4.880  26.337  1.00  0.00           C  
ATOM   3812  HB  VAL B 238     -13.553  -4.053  25.722  1.00  0.00           H  
ATOM   3813  CG1 VAL B 238     -15.439  -4.762  26.423  1.00  0.00           C  
ATOM   3814 HG11 VAL B 238     -15.706  -3.799  26.851  1.00  0.00           H  
ATOM   3815 HG12 VAL B 238     -15.883  -4.831  25.430  1.00  0.00           H  
ATOM   3816 HG13 VAL B 238     -15.850  -5.549  27.055  1.00  0.00           H  
ATOM   3817  CG2 VAL B 238     -13.347  -4.675  27.750  1.00  0.00           C  
ATOM   3818 HG21 VAL B 238     -13.789  -5.392  28.443  1.00  0.00           H  
ATOM   3819 HG22 VAL B 238     -12.265  -4.804  27.747  1.00  0.00           H  
ATOM   3820 HG23 VAL B 238     -13.583  -3.666  28.095  1.00  0.00           H  
ATOM   3821  C   VAL B 238     -13.706  -7.430  26.533  1.00  0.00           C  
ATOM   3822  O   VAL B 238     -14.825  -7.937  26.539  1.00  0.00           O  
ATOM   3823  N   HIE B 239     -12.692  -7.899  27.262  1.00  0.00           N  
ATOM   3824  H   HIE B 239     -11.793  -7.444  27.148  1.00  0.00           H  
ATOM   3825  CA  HIE B 239     -12.752  -9.008  28.220  1.00  0.00           C  
ATOM   3826  HA  HIE B 239     -13.767  -9.410  28.250  1.00  0.00           H  
ATOM   3827  CB  HIE B 239     -11.801 -10.129  27.774  1.00  0.00           C  
ATOM   3828  HB2 HIE B 239     -10.819  -9.704  27.558  1.00  0.00           H  
ATOM   3829  HB3 HIE B 239     -11.680 -10.841  28.590  1.00  0.00           H  
ATOM   3830  CG  HIE B 239     -12.283 -10.906  26.580  1.00  0.00           C  
ATOM   3831  ND1 HIE B 239     -13.355 -11.798  26.594  1.00  0.00           N  
ATOM   3832  CE1 HIE B 239     -13.423 -12.305  25.356  1.00  0.00           C  
ATOM   3833  HE1 HIE B 239     -14.159 -13.030  25.039  1.00  0.00           H  
ATOM   3834  NE2 HIE B 239     -12.449 -11.796  24.581  1.00  0.00           N  
ATOM   3835  HE2 HIE B 239     -12.283 -12.035  23.614  1.00  0.00           H  
ATOM   3836  CD2 HIE B 239     -11.717 -10.907  25.338  1.00  0.00           C  
ATOM   3837  HD2 HIE B 239     -10.861 -10.326  25.025  1.00  0.00           H  
ATOM   3838  C   HIE B 239     -12.373  -8.565  29.637  1.00  0.00           C  
ATOM   3839  O   HIE B 239     -11.619  -7.611  29.825  1.00  0.00           O  
ATOM   3840  N   THR B 240     -12.816  -9.327  30.635  1.00  0.00           N  
ATOM   3841  H   THR B 240     -13.410 -10.109  30.400  1.00  0.00           H  
ATOM   3842  CA  THR B 240     -12.242  -9.310  31.991  1.00  0.00           C  
ATOM   3843  HA  THR B 240     -11.907  -8.302  32.229  1.00  0.00           H  
ATOM   3844  CB  THR B 240     -13.324  -9.682  33.019  1.00  0.00           C  
ATOM   3845  HB  THR B 240     -13.908 -10.521  32.638  1.00  0.00           H  
ATOM   3846  CG2 THR B 240     -12.818 -10.045  34.414  1.00  0.00           C  
ATOM   3847 HG21 THR B 240     -12.178  -9.252  34.803  1.00  0.00           H  
ATOM   3848 HG22 THR B 240     -12.258 -10.978  34.366  1.00  0.00           H  
ATOM   3849 HG23 THR B 240     -13.663 -10.190  35.087  1.00  0.00           H  
ATOM   3850  OG1 THR B 240     -14.169  -8.565  33.164  1.00  0.00           O  
ATOM   3851  HG1 THR B 240     -14.838  -8.752  33.828  1.00  0.00           H  
ATOM   3852  C   THR B 240     -11.010 -10.219  32.056  1.00  0.00           C  
ATOM   3853  O   THR B 240     -10.945 -11.243  31.374  1.00  0.00           O  
ATOM   3854  N   GLN B 241     -10.018  -9.857  32.870  1.00  0.00           N  
ATOM   3855  H   GLN B 241     -10.120  -8.993  33.397  1.00  0.00           H  
ATOM   3856  CA  GLN B 241      -8.744 -10.559  33.034  1.00  0.00           C  
ATOM   3857  HA  GLN B 241      -8.877 -11.602  32.742  1.00  0.00           H  
ATOM   3858  CB  GLN B 241      -7.683  -9.912  32.117  1.00  0.00           C  
ATOM   3859  HB2 GLN B 241      -7.981  -8.893  31.865  1.00  0.00           H  
ATOM   3860  HB3 GLN B 241      -6.726  -9.849  32.635  1.00  0.00           H  
ATOM   3861  CG  GLN B 241      -7.469 -10.710  30.820  1.00  0.00           C  
ATOM   3862  HG2 GLN B 241      -8.427 -10.865  30.323  1.00  0.00           H  
ATOM   3863  HG3 GLN B 241      -6.839 -10.125  30.153  1.00  0.00           H  
ATOM   3864  CD  GLN B 241      -6.786 -12.059  31.045  1.00  0.00           C  
ATOM   3865  OE1 GLN B 241      -6.328 -12.393  32.129  1.00  0.00           O  
ATOM   3866  NE2 GLN B 241      -6.673 -12.876  30.023  1.00  0.00           N  
ATOM   3867 HE21 GLN B 241      -6.244 -13.767  30.204  1.00  0.00           H  
ATOM   3868 HE22 GLN B 241      -7.072 -12.640  29.130  1.00  0.00           H  
ATOM   3869  C   GLN B 241      -8.292 -10.587  34.503  1.00  0.00           C  
ATOM   3870  O   GLN B 241      -8.766  -9.824  35.347  1.00  0.00           O  
ATOM   3871  N   VAL B 242      -7.360 -11.492  34.812  1.00  0.00           N  
ATOM   3872  H   VAL B 242      -6.980 -12.057  34.059  1.00  0.00           H  
ATOM   3873  CA  VAL B 242      -6.883 -11.735  36.185  1.00  0.00           C  
ATOM   3874  HA  VAL B 242      -7.754 -11.997  36.786  1.00  0.00           H  
ATOM   3875  CB  VAL B 242      -5.904 -12.927  36.254  1.00  0.00           C  
ATOM   3876  HB  VAL B 242      -5.691 -13.124  37.305  1.00  0.00           H  
ATOM   3877  CG1 VAL B 242      -6.529 -14.200  35.667  1.00  0.00           C  
ATOM   3878 HG11 VAL B 242      -7.495 -14.388  36.136  1.00  0.00           H  
ATOM   3879 HG12 VAL B 242      -5.876 -15.051  35.861  1.00  0.00           H  
ATOM   3880 HG13 VAL B 242      -6.666 -14.103  34.589  1.00  0.00           H  
ATOM   3881  CG2 VAL B 242      -4.568 -12.661  35.547  1.00  0.00           C  
ATOM   3882 HG21 VAL B 242      -4.739 -12.415  34.499  1.00  0.00           H  
ATOM   3883 HG22 VAL B 242      -3.944 -13.553  35.607  1.00  0.00           H  
ATOM   3884 HG23 VAL B 242      -4.045 -11.847  36.048  1.00  0.00           H  
ATOM   3885  C   VAL B 242      -6.271 -10.477  36.819  1.00  0.00           C  
ATOM   3886  O   VAL B 242      -5.818  -9.571  36.113  1.00  0.00           O  
ATOM   3887  N   SER B 243      -6.231 -10.446  38.155  1.00  0.00           N  
ATOM   3888  H   SER B 243      -6.588 -11.240  38.663  1.00  0.00           H  
ATOM   3889  CA  SER B 243      -5.644  -9.350  38.947  1.00  0.00           C  
ATOM   3890  HA  SER B 243      -5.815  -9.584  39.998  1.00  0.00           H  
ATOM   3891  CB  SER B 243      -4.119  -9.287  38.747  1.00  0.00           C  
ATOM   3892  HB2 SER B 243      -3.902  -8.931  37.738  1.00  0.00           H  
ATOM   3893  HB3 SER B 243      -3.685  -8.585  39.460  1.00  0.00           H  
ATOM   3894  OG  SER B 243      -3.528 -10.567  38.918  1.00  0.00           O  
ATOM   3895  HG  SER B 243      -3.430 -10.730  39.862  1.00  0.00           H  
ATOM   3896  C   SER B 243      -6.323  -7.990  38.718  1.00  0.00           C  
ATOM   3897  O   SER B 243      -5.642  -6.987  38.538  1.00  0.00           O  
ATOM   3898  N   ASP B 244      -7.663  -7.980  38.688  1.00  0.00           N  
ATOM   3899  H   ASP B 244      -8.139  -8.850  38.857  1.00  0.00           H  
ATOM   3900  CA  ASP B 244      -8.506  -6.777  38.534  1.00  0.00           C  
ATOM   3901  HA  ASP B 244      -9.521  -7.139  38.365  1.00  0.00           H  
ATOM   3902  CB  ASP B 244      -8.586  -5.949  39.833  1.00  0.00           C  
ATOM   3903  HB2 ASP B 244      -7.624  -5.426  39.934  1.00  0.00           H  
ATOM   3904  HB3 ASP B 244      -9.392  -5.218  39.651  1.00  0.00           H  
ATOM   3905  CG  ASP B 244      -8.845  -6.908  41.036  1.00  0.00           C  
ATOM   3906  OD1 ASP B 244      -9.067  -7.416  42.157  1.00  0.00           O  
ATOM   3907  OD2 ASP B 244      -8.953  -5.816  41.644  1.00  0.00           O  
ATOM   3908  C   ASP B 244      -8.171  -5.947  37.279  1.00  0.00           C  
ATOM   3909  O   ASP B 244      -7.923  -4.740  37.333  1.00  0.00           O  
ATOM   3910  N   THR B 245      -8.157  -6.598  36.110  1.00  0.00           N  
ATOM   3911  H   THR B 245      -8.425  -7.576  36.091  1.00  0.00           H  
ATOM   3912  CA  THR B 245      -7.888  -5.937  34.824  1.00  0.00           C  
ATOM   3913  HA  THR B 245      -7.895  -4.862  34.985  1.00  0.00           H  
ATOM   3914  CB  THR B 245      -6.500  -6.290  34.261  1.00  0.00           C  
ATOM   3915  HB  THR B 245      -6.408  -5.844  33.269  1.00  0.00           H  
ATOM   3916  CG2 THR B 245      -5.331  -5.787  35.104  1.00  0.00           C  
ATOM   3917 HG21 THR B 245      -4.387  -6.069  34.640  1.00  0.00           H  
ATOM   3918 HG22 THR B 245      -5.368  -4.703  35.174  1.00  0.00           H  
ATOM   3919 HG23 THR B 245      -5.375  -6.206  36.107  1.00  0.00           H  
ATOM   3920  OG1 THR B 245      -6.314  -7.681  34.138  1.00  0.00           O  
ATOM   3921  HG1 THR B 245      -6.513  -8.065  35.010  1.00  0.00           H  
ATOM   3922  C   THR B 245      -8.978  -6.206  33.790  1.00  0.00           C  
ATOM   3923  O   THR B 245      -9.631  -7.245  33.801  1.00  0.00           O  
ATOM   3924  N   LEU B 246      -9.150  -5.261  32.868  1.00  0.00           N  
ATOM   3925  H   LEU B 246      -8.560  -4.440  32.945  1.00  0.00           H  
ATOM   3926  CA  LEU B 246      -9.836  -5.442  31.590  1.00  0.00           C  
ATOM   3927  HA  LEU B 246     -10.431  -6.355  31.619  1.00  0.00           H  
ATOM   3928  CB  LEU B 246     -10.770  -4.248  31.315  1.00  0.00           C  
ATOM   3929  HB2 LEU B 246     -10.175  -3.336  31.370  1.00  0.00           H  
ATOM   3930  HB3 LEU B 246     -11.162  -4.322  30.298  1.00  0.00           H  
ATOM   3931  CG  LEU B 246     -11.957  -4.126  32.290  1.00  0.00           C  
ATOM   3932  HG  LEU B 246     -11.606  -4.241  33.315  1.00  0.00           H  
ATOM   3933  CD1 LEU B 246     -12.581  -2.738  32.159  1.00  0.00           C  
ATOM   3934 HD11 LEU B 246     -12.946  -2.583  31.144  1.00  0.00           H  
ATOM   3935 HD12 LEU B 246     -11.835  -1.983  32.403  1.00  0.00           H  
ATOM   3936 HD13 LEU B 246     -13.409  -2.649  32.864  1.00  0.00           H  
ATOM   3937  CD2 LEU B 246     -13.038  -5.168  32.009  1.00  0.00           C  
ATOM   3938 HD21 LEU B 246     -12.635  -6.171  32.130  1.00  0.00           H  
ATOM   3939 HD22 LEU B 246     -13.858  -5.043  32.716  1.00  0.00           H  
ATOM   3940 HD23 LEU B 246     -13.425  -5.050  30.997  1.00  0.00           H  
ATOM   3941  C   LEU B 246      -8.792  -5.593  30.473  1.00  0.00           C  
ATOM   3942  O   LEU B 246      -7.676  -5.078  30.586  1.00  0.00           O  
ATOM   3943  N   LEU B 247      -9.169  -6.263  29.384  1.00  0.00           N  
ATOM   3944  H   LEU B 247     -10.101  -6.669  29.393  1.00  0.00           H  
ATOM   3945  CA  LEU B 247      -8.364  -6.467  28.178  1.00  0.00           C  
ATOM   3946  HA  LEU B 247      -7.515  -5.783  28.187  1.00  0.00           H  
ATOM   3947  CB  LEU B 247      -7.822  -7.910  28.181  1.00  0.00           C  
ATOM   3948  HB2 LEU B 247      -7.127  -8.017  29.013  1.00  0.00           H  
ATOM   3949  HB3 LEU B 247      -8.658  -8.589  28.354  1.00  0.00           H  
ATOM   3950  CG  LEU B 247      -7.120  -8.339  26.877  1.00  0.00           C  
ATOM   3951  HG  LEU B 247      -7.800  -8.232  26.037  1.00  0.00           H  
ATOM   3952  CD1 LEU B 247      -5.863  -7.512  26.603  1.00  0.00           C  
ATOM   3953 HD11 LEU B 247      -6.137  -6.477  26.400  1.00  0.00           H  
ATOM   3954 HD12 LEU B 247      -5.186  -7.560  27.454  1.00  0.00           H  
ATOM   3955 HD13 LEU B 247      -5.354  -7.903  25.720  1.00  0.00           H  
ATOM   3956  CD2 LEU B 247      -6.724  -9.812  26.964  1.00  0.00           C  
ATOM   3957 HD21 LEU B 247      -6.015  -9.967  27.776  1.00  0.00           H  
ATOM   3958 HD22 LEU B 247      -7.615 -10.421  27.123  1.00  0.00           H  
ATOM   3959 HD23 LEU B 247      -6.262 -10.115  26.022  1.00  0.00           H  
ATOM   3960  C   LEU B 247      -9.198  -6.159  26.929  1.00  0.00           C  
ATOM   3961  O   LEU B 247     -10.092  -6.925  26.572  1.00  0.00           O  
ATOM   3962  N   LEU B 248      -8.893  -5.045  26.265  1.00  0.00           N  
ATOM   3963  H   LEU B 248      -8.109  -4.493  26.598  1.00  0.00           H  
ATOM   3964  CA  LEU B 248      -9.462  -4.673  24.968  1.00  0.00           C  
ATOM   3965  HA  LEU B 248     -10.463  -5.091  24.898  1.00  0.00           H  
ATOM   3966  CB  LEU B 248      -9.582  -3.144  24.853  1.00  0.00           C  
ATOM   3967  HB2 LEU B 248      -8.590  -2.691  24.895  1.00  0.00           H  
ATOM   3968  HB3 LEU B 248     -10.002  -2.926  23.870  1.00  0.00           H  
ATOM   3969  CG  LEU B 248     -10.494  -2.531  25.939  1.00  0.00           C  
ATOM   3970  HG  LEU B 248     -11.140  -3.300  26.358  1.00  0.00           H  
ATOM   3971  CD1 LEU B 248      -9.678  -1.896  27.070  1.00  0.00           C  
ATOM   3972 HD11 LEU B 248     -10.355  -1.454  27.800  1.00  0.00           H  
ATOM   3973 HD12 LEU B 248      -9.073  -2.653  27.568  1.00  0.00           H  
ATOM   3974 HD13 LEU B 248      -9.026  -1.119  26.670  1.00  0.00           H  
ATOM   3975  CD2 LEU B 248     -11.395  -1.448  25.345  1.00  0.00           C  
ATOM   3976 HD21 LEU B 248     -12.056  -1.052  26.117  1.00  0.00           H  
ATOM   3977 HD22 LEU B 248     -10.792  -0.639  24.932  1.00  0.00           H  
ATOM   3978 HD23 LEU B 248     -12.010  -1.882  24.557  1.00  0.00           H  
ATOM   3979  C   LEU B 248      -8.636  -5.264  23.818  1.00  0.00           C  
ATOM   3980  O   LEU B 248      -7.424  -5.421  23.948  1.00  0.00           O  
ATOM   3981  N   THR B 249      -9.297  -5.582  22.704  1.00  0.00           N  
ATOM   3982  H   THR B 249     -10.297  -5.398  22.681  1.00  0.00           H  
ATOM   3983  CA  THR B 249      -8.721  -6.247  21.516  1.00  0.00           C  
ATOM   3984  HA  THR B 249      -7.663  -5.995  21.432  1.00  0.00           H  
ATOM   3985  CB  THR B 249      -8.846  -7.781  21.616  1.00  0.00           C  
ATOM   3986  HB  THR B 249      -8.505  -8.218  20.678  1.00  0.00           H  
ATOM   3987  CG2 THR B 249      -8.030  -8.402  22.749  1.00  0.00           C  
ATOM   3988 HG21 THR B 249      -8.101  -9.488  22.692  1.00  0.00           H  
ATOM   3989 HG22 THR B 249      -6.986  -8.117  22.637  1.00  0.00           H  
ATOM   3990 HG23 THR B 249      -8.394  -8.068  23.719  1.00  0.00           H  
ATOM   3991  OG1 THR B 249     -10.191  -8.156  21.823  1.00  0.00           O  
ATOM   3992  HG1 THR B 249     -10.530  -7.608  22.539  1.00  0.00           H  
ATOM   3993  C   THR B 249      -9.421  -5.770  20.239  1.00  0.00           C  
ATOM   3994  O   THR B 249     -10.593  -5.394  20.290  1.00  0.00           O  
ATOM   3995  N   TRP B 250      -8.727  -5.759  19.101  1.00  0.00           N  
ATOM   3996  H   TRP B 250      -7.749  -6.042  19.120  1.00  0.00           H  
ATOM   3997  CA  TRP B 250      -9.263  -5.332  17.799  1.00  0.00           C  
ATOM   3998  HA  TRP B 250     -10.305  -5.648  17.723  1.00  0.00           H  
ATOM   3999  CB  TRP B 250      -9.217  -3.795  17.705  1.00  0.00           C  
ATOM   4000  HB2 TRP B 250      -9.563  -3.481  16.721  1.00  0.00           H  
ATOM   4001  HB3 TRP B 250      -9.928  -3.391  18.425  1.00  0.00           H  
ATOM   4002  CG  TRP B 250      -7.889  -3.153  17.976  1.00  0.00           C  
ATOM   4003  CD1 TRP B 250      -6.953  -2.857  17.045  1.00  0.00           C  
ATOM   4004  HD1 TRP B 250      -7.052  -3.050  15.983  1.00  0.00           H  
ATOM   4005  NE1 TRP B 250      -5.837  -2.329  17.664  1.00  0.00           N  
ATOM   4006  HE1 TRP B 250      -4.999  -2.046  17.165  1.00  0.00           H  
ATOM   4007  CE2 TRP B 250      -5.988  -2.281  19.031  1.00  0.00           C  
ATOM   4008  CZ2 TRP B 250      -5.147  -1.865  20.072  1.00  0.00           C  
ATOM   4009  HZ2 TRP B 250      -4.140  -1.543  19.862  1.00  0.00           H  
ATOM   4010  CH2 TRP B 250      -5.619  -1.910  21.392  1.00  0.00           C  
ATOM   4011  HH2 TRP B 250      -4.970  -1.618  22.204  1.00  0.00           H  
ATOM   4012  CZ3 TRP B 250      -6.924  -2.359  21.656  1.00  0.00           C  
ATOM   4013  HZ3 TRP B 250      -7.273  -2.411  22.677  1.00  0.00           H  
ATOM   4014  CE3 TRP B 250      -7.757  -2.781  20.603  1.00  0.00           C  
ATOM   4015  HE3 TRP B 250      -8.747  -3.146  20.818  1.00  0.00           H  
ATOM   4016  CD2 TRP B 250      -7.308  -2.768  19.263  1.00  0.00           C  
ATOM   4017  C   TRP B 250      -8.506  -6.000  16.638  1.00  0.00           C  
ATOM   4018  O   TRP B 250      -7.548  -6.739  16.856  1.00  0.00           O  
ATOM   4019  N   SER B 251      -8.952  -5.777  15.395  1.00  0.00           N  
ATOM   4020  H   SER B 251      -9.759  -5.174  15.275  1.00  0.00           H  
ATOM   4021  CA  SER B 251      -8.329  -6.351  14.192  1.00  0.00           C  
ATOM   4022  HA  SER B 251      -7.652  -7.145  14.506  1.00  0.00           H  
ATOM   4023  CB  SER B 251      -9.386  -7.022  13.315  1.00  0.00           C  
ATOM   4024  HB2 SER B 251      -9.995  -7.688  13.929  1.00  0.00           H  
ATOM   4025  HB3 SER B 251     -10.024  -6.259  12.868  1.00  0.00           H  
ATOM   4026  OG  SER B 251      -8.748  -7.779  12.305  1.00  0.00           O  
ATOM   4027  HG  SER B 251      -9.404  -8.069  11.666  1.00  0.00           H  
ATOM   4028  C   SER B 251      -7.492  -5.348  13.387  1.00  0.00           C  
ATOM   4029  O   SER B 251      -7.859  -4.176  13.240  1.00  0.00           O  
ATOM   4030  N   ASN B 252      -6.380  -5.835  12.831  1.00  0.00           N  
ATOM   4031  H   ASN B 252      -6.226  -6.829  12.904  1.00  0.00           H  
ATOM   4032  CA  ASN B 252      -5.492  -5.079  11.948  1.00  0.00           C  
ATOM   4033  HA  ASN B 252      -5.240  -4.138  12.434  1.00  0.00           H  
ATOM   4034  CB  ASN B 252      -4.193  -5.889  11.798  1.00  0.00           C  
ATOM   4035  HB2 ASN B 252      -3.869  -6.211  12.788  1.00  0.00           H  
ATOM   4036  HB3 ASN B 252      -4.372  -6.779  11.197  1.00  0.00           H  
ATOM   4037  CG  ASN B 252      -3.071  -5.093  11.160  1.00  0.00           C  
ATOM   4038  OD1 ASN B 252      -3.236  -4.403  10.172  1.00  0.00           O  
ATOM   4039  ND2 ASN B 252      -1.888  -5.149  11.733  1.00  0.00           N  
ATOM   4040 HD21 ASN B 252      -1.127  -4.687  11.262  1.00  0.00           H  
ATOM   4041 HD22 ASN B 252      -1.715  -5.739  12.524  1.00  0.00           H  
ATOM   4042  C   ASN B 252      -6.203  -4.822  10.594  1.00  0.00           C  
ATOM   4043  O   ASN B 252      -6.605  -5.788   9.940  1.00  0.00           O  
ATOM   4044  N   PRO B 253      -6.411  -3.563  10.162  1.00  0.00           N  
ATOM   4045  CD  PRO B 253      -6.030  -2.351  10.874  1.00  0.00           C  
ATOM   4046  HD2 PRO B 253      -4.949  -2.291  10.997  1.00  0.00           H  
ATOM   4047  HD3 PRO B 253      -6.517  -2.329  11.850  1.00  0.00           H  
ATOM   4048  CG  PRO B 253      -6.539  -1.182  10.038  1.00  0.00           C  
ATOM   4049  HG2 PRO B 253      -5.780  -0.876   9.321  1.00  0.00           H  
ATOM   4050  HG3 PRO B 253      -6.833  -0.346  10.671  1.00  0.00           H  
ATOM   4051  CB  PRO B 253      -7.734  -1.787   9.307  1.00  0.00           C  
ATOM   4052  HB2 PRO B 253      -7.974  -1.236   8.401  1.00  0.00           H  
ATOM   4053  HB3 PRO B 253      -8.595  -1.800   9.973  1.00  0.00           H  
ATOM   4054  CA  PRO B 253      -7.307  -3.234   9.044  1.00  0.00           C  
ATOM   4055  HA  PRO B 253      -8.194  -3.863   9.124  1.00  0.00           H  
ATOM   4056  C   PRO B 253      -6.735  -3.464   7.627  1.00  0.00           C  
ATOM   4057  O   PRO B 253      -7.229  -2.869   6.666  1.00  0.00           O  
ATOM   4058  N   TYR B 254      -5.714  -4.317   7.475  1.00  0.00           N  
ATOM   4059  H   TYR B 254      -5.410  -4.835   8.290  1.00  0.00           H  
ATOM   4060  CA  TYR B 254      -5.042  -4.617   6.202  1.00  0.00           C  
ATOM   4061  HA  TYR B 254      -5.640  -4.206   5.389  1.00  0.00           H  
ATOM   4062  CB  TYR B 254      -3.672  -3.922   6.173  1.00  0.00           C  
ATOM   4063  HB2 TYR B 254      -3.139  -4.116   7.106  1.00  0.00           H  
ATOM   4064  HB3 TYR B 254      -3.075  -4.340   5.364  1.00  0.00           H  
ATOM   4065  CG  TYR B 254      -3.791  -2.431   5.952  1.00  0.00           C  
ATOM   4066  CD1 TYR B 254      -3.784  -1.922   4.640  1.00  0.00           C  
ATOM   4067  HD1 TYR B 254      -3.645  -2.584   3.798  1.00  0.00           H  
ATOM   4068  CE1 TYR B 254      -3.975  -0.547   4.419  1.00  0.00           C  
ATOM   4069  HE1 TYR B 254      -3.964  -0.145   3.420  1.00  0.00           H  
ATOM   4070  CZ  TYR B 254      -4.202   0.310   5.512  1.00  0.00           C  
ATOM   4071  OH  TYR B 254      -4.450   1.622   5.294  1.00  0.00           O  
ATOM   4072  HH  TYR B 254      -4.231   1.858   4.366  1.00  0.00           H  
ATOM   4073  CE2 TYR B 254      -4.204  -0.195   6.827  1.00  0.00           C  
ATOM   4074  HE2 TYR B 254      -4.376   0.478   7.651  1.00  0.00           H  
ATOM   4075  CD2 TYR B 254      -3.986  -1.569   7.047  1.00  0.00           C  
ATOM   4076  HD2 TYR B 254      -3.994  -1.973   8.050  1.00  0.00           H  
ATOM   4077  C   TYR B 254      -4.894  -6.128   5.951  1.00  0.00           C  
ATOM   4078  O   TYR B 254      -4.759  -6.891   6.908  1.00  0.00           O  
ATOM   4079  N   PRO B 255      -4.881  -6.588   4.682  1.00  0.00           N  
ATOM   4080  CD  PRO B 255      -5.045  -5.820   3.456  1.00  0.00           C  
ATOM   4081  HD2 PRO B 255      -4.415  -4.930   3.449  1.00  0.00           H  
ATOM   4082  HD3 PRO B 255      -6.094  -5.545   3.352  1.00  0.00           H  
ATOM   4083  CG  PRO B 255      -4.640  -6.757   2.315  1.00  0.00           C  
ATOM   4084  HG2 PRO B 255      -3.569  -6.673   2.127  1.00  0.00           H  
ATOM   4085  HG3 PRO B 255      -5.207  -6.557   1.406  1.00  0.00           H  
ATOM   4086  CB  PRO B 255      -4.949  -8.144   2.879  1.00  0.00           C  
ATOM   4087  HB2 PRO B 255      -4.354  -8.921   2.398  1.00  0.00           H  
ATOM   4088  HB3 PRO B 255      -6.015  -8.355   2.769  1.00  0.00           H  
ATOM   4089  CA  PRO B 255      -4.615  -7.988   4.364  1.00  0.00           C  
ATOM   4090  HA  PRO B 255      -5.292  -8.604   4.951  1.00  0.00           H  
ATOM   4091  C   PRO B 255      -3.150  -8.366   4.664  1.00  0.00           C  
ATOM   4092  O   PRO B 255      -2.265  -7.509   4.552  1.00  0.00           O  
ATOM   4093  N   PRO B 256      -2.851  -9.639   4.997  1.00  0.00           N  
ATOM   4094  CD  PRO B 256      -3.794 -10.720   5.270  1.00  0.00           C  
ATOM   4095  HD2 PRO B 256      -4.017 -11.246   4.342  1.00  0.00           H  
ATOM   4096  HD3 PRO B 256      -4.712 -10.367   5.736  1.00  0.00           H  
ATOM   4097  CG  PRO B 256      -3.084 -11.656   6.244  1.00  0.00           C  
ATOM   4098  HG2 PRO B 256      -3.438 -12.683   6.155  1.00  0.00           H  
ATOM   4099  HG3 PRO B 256      -3.204 -11.291   7.265  1.00  0.00           H  
ATOM   4100  CB  PRO B 256      -1.627 -11.519   5.820  1.00  0.00           C  
ATOM   4101  HB2 PRO B 256      -1.442 -12.137   4.939  1.00  0.00           H  
ATOM   4102  HB3 PRO B 256      -0.944 -11.786   6.627  1.00  0.00           H  
ATOM   4103  CA  PRO B 256      -1.522 -10.033   5.461  1.00  0.00           C  
ATOM   4104  HA  PRO B 256      -1.318  -9.477   6.380  1.00  0.00           H  
ATOM   4105  C   PRO B 256      -0.353  -9.782   4.499  1.00  0.00           C  
ATOM   4106  O   PRO B 256       0.766  -9.686   4.989  1.00  0.00           O  
ATOM   4107  N   ASP B 257      -0.543  -9.657   3.176  1.00  0.00           N  
ATOM   4108  H   ASP B 257      -1.480  -9.707   2.788  1.00  0.00           H  
ATOM   4109  CA  ASP B 257       0.542  -9.344   2.223  1.00  0.00           C  
ATOM   4110  HA  ASP B 257       1.428  -9.896   2.540  1.00  0.00           H  
ATOM   4111  CB  ASP B 257       0.203  -9.845   0.800  1.00  0.00           C  
ATOM   4112  HB2 ASP B 257       1.091  -9.725   0.172  1.00  0.00           H  
ATOM   4113  HB3 ASP B 257      -0.011 -10.913   0.861  1.00  0.00           H  
ATOM   4114  CG  ASP B 257      -1.000  -9.158   0.139  1.00  0.00           C  
ATOM   4115  OD1 ASP B 257      -0.772  -8.517  -0.923  1.00  0.00           O  
ATOM   4116  OD2 ASP B 257      -2.111  -9.304   0.700  1.00  0.00           O  
ATOM   4117  C   ASP B 257       0.938  -7.848   2.195  1.00  0.00           C  
ATOM   4118  O   ASP B 257       1.991  -7.507   1.652  1.00  0.00           O  
ATOM   4119  N   ASN B 258       0.128  -6.951   2.771  1.00  0.00           N  
ATOM   4120  H   ASN B 258      -0.717  -7.296   3.211  1.00  0.00           H  
ATOM   4121  CA  ASN B 258       0.385  -5.503   2.828  1.00  0.00           C  
ATOM   4122  HA  ASN B 258       0.731  -5.196   1.841  1.00  0.00           H  
ATOM   4123  CB  ASN B 258      -0.955  -4.788   3.116  1.00  0.00           C  
ATOM   4124  HB2 ASN B 258      -1.697  -5.108   2.383  1.00  0.00           H  
ATOM   4125  HB3 ASN B 258      -1.303  -5.083   4.105  1.00  0.00           H  
ATOM   4126  CG  ASN B 258      -0.868  -3.270   3.088  1.00  0.00           C  
ATOM   4127  OD1 ASN B 258      -0.468  -2.652   4.060  1.00  0.00           O  
ATOM   4128  ND2 ASN B 258      -1.222  -2.638   1.993  1.00  0.00           N  
ATOM   4129 HD21 ASN B 258      -1.143  -1.620   1.969  1.00  0.00           H  
ATOM   4130 HD22 ASN B 258      -1.562  -3.137   1.191  1.00  0.00           H  
ATOM   4131  C   ASN B 258       1.501  -5.128   3.837  1.00  0.00           C  
ATOM   4132  O   ASN B 258       1.729  -5.808   4.840  1.00  0.00           O  
ATOM   4133  N   TYR B 259       2.202  -4.024   3.570  1.00  0.00           N  
ATOM   4134  H   TYR B 259       2.021  -3.536   2.705  1.00  0.00           H  
ATOM   4135  CA  TYR B 259       3.299  -3.516   4.398  1.00  0.00           C  
ATOM   4136  HA  TYR B 259       3.964  -4.348   4.628  1.00  0.00           H  
ATOM   4137  CB  TYR B 259       4.084  -2.500   3.562  1.00  0.00           C  
ATOM   4138  HB2 TYR B 259       3.493  -1.590   3.452  1.00  0.00           H  
ATOM   4139  HB3 TYR B 259       4.999  -2.241   4.096  1.00  0.00           H  
ATOM   4140  CG  TYR B 259       4.459  -3.023   2.187  1.00  0.00           C  
ATOM   4141  CD1 TYR B 259       3.911  -2.453   1.020  1.00  0.00           C  
ATOM   4142  HD1 TYR B 259       3.234  -1.613   1.077  1.00  0.00           H  
ATOM   4143  CE1 TYR B 259       4.270  -2.958  -0.242  1.00  0.00           C  
ATOM   4144  HE1 TYR B 259       3.880  -2.498  -1.136  1.00  0.00           H  
ATOM   4145  CZ  TYR B 259       5.160  -4.044  -0.343  1.00  0.00           C  
ATOM   4146  OH  TYR B 259       5.557  -4.500  -1.557  1.00  0.00           O  
ATOM   4147  HH  TYR B 259       6.286  -5.135  -1.492  1.00  0.00           H  
ATOM   4148  CE2 TYR B 259       5.665  -4.644   0.823  1.00  0.00           C  
ATOM   4149  HE2 TYR B 259       6.321  -5.490   0.725  1.00  0.00           H  
ATOM   4150  CD2 TYR B 259       5.337  -4.118   2.086  1.00  0.00           C  
ATOM   4151  HD2 TYR B 259       5.766  -4.540   2.983  1.00  0.00           H  
ATOM   4152  C   TYR B 259       2.866  -2.911   5.748  1.00  0.00           C  
ATOM   4153  O   TYR B 259       3.540  -3.149   6.752  1.00  0.00           O  
ATOM   4154  N   LEU B 260       1.731  -2.195   5.804  1.00  0.00           N  
ATOM   4155  H   LEU B 260       1.154  -2.127   4.970  1.00  0.00           H  
ATOM   4156  CA  LEU B 260       1.204  -1.590   7.039  1.00  0.00           C  
ATOM   4157  HA  LEU B 260       1.991  -1.001   7.504  1.00  0.00           H  
ATOM   4158  CB  LEU B 260       0.004  -0.671   6.724  1.00  0.00           C  
ATOM   4159  HB2 LEU B 260      -0.715  -1.224   6.120  1.00  0.00           H  
ATOM   4160  HB3 LEU B 260      -0.501  -0.418   7.655  1.00  0.00           H  
ATOM   4161  CG  LEU B 260       0.364   0.641   6.008  1.00  0.00           C  
ATOM   4162  HG  LEU B 260       0.963   0.425   5.122  1.00  0.00           H  
ATOM   4163  CD1 LEU B 260      -0.905   1.370   5.577  1.00  0.00           C  
ATOM   4164 HD11 LEU B 260      -1.437   0.759   4.848  1.00  0.00           H  
ATOM   4165 HD12 LEU B 260      -1.548   1.552   6.438  1.00  0.00           H  
ATOM   4166 HD13 LEU B 260      -0.647   2.321   5.114  1.00  0.00           H  
ATOM   4167  CD2 LEU B 260       1.138   1.597   6.913  1.00  0.00           C  
ATOM   4168 HD21 LEU B 260       2.074   1.145   7.234  1.00  0.00           H  
ATOM   4169 HD22 LEU B 260       0.533   1.851   7.781  1.00  0.00           H  
ATOM   4170 HD23 LEU B 260       1.385   2.507   6.363  1.00  0.00           H  
ATOM   4171  C   LEU B 260       0.795  -2.646   8.073  1.00  0.00           C  
ATOM   4172  O   LEU B 260       0.845  -2.385   9.273  1.00  0.00           O  
ATOM   4173  N   TYR B 261       0.482  -3.867   7.625  1.00  0.00           N  
ATOM   4174  H   TYR B 261       0.478  -4.018   6.627  1.00  0.00           H  
ATOM   4175  CA  TYR B 261       0.154  -4.997   8.495  1.00  0.00           C  
ATOM   4176  HA  TYR B 261      -0.774  -4.766   9.017  1.00  0.00           H  
ATOM   4177  CB  TYR B 261      -0.076  -6.243   7.628  1.00  0.00           C  
ATOM   4178  HB2 TYR B 261      -0.755  -5.990   6.811  1.00  0.00           H  
ATOM   4179  HB3 TYR B 261       0.873  -6.550   7.186  1.00  0.00           H  
ATOM   4180  CG  TYR B 261      -0.665  -7.414   8.390  1.00  0.00           C  
ATOM   4181  CD1 TYR B 261       0.162  -8.435   8.899  1.00  0.00           C  
ATOM   4182  HD1 TYR B 261       1.231  -8.386   8.754  1.00  0.00           H  
ATOM   4183  CE1 TYR B 261      -0.405  -9.499   9.629  1.00  0.00           C  
ATOM   4184  HE1 TYR B 261       0.215 -10.279  10.045  1.00  0.00           H  
ATOM   4185  CZ  TYR B 261      -1.797  -9.540   9.853  1.00  0.00           C  
ATOM   4186  OH  TYR B 261      -2.334 -10.552  10.583  1.00  0.00           O  
ATOM   4187  HH  TYR B 261      -3.224 -10.344  10.870  1.00  0.00           H  
ATOM   4188  CE2 TYR B 261      -2.625  -8.521   9.337  1.00  0.00           C  
ATOM   4189  HE2 TYR B 261      -3.693  -8.547   9.493  1.00  0.00           H  
ATOM   4190  CD2 TYR B 261      -2.052  -7.457   8.616  1.00  0.00           C  
ATOM   4191  HD2 TYR B 261      -2.681  -6.659   8.248  1.00  0.00           H  
ATOM   4192  C   TYR B 261       1.240  -5.261   9.554  1.00  0.00           C  
ATOM   4193  O   TYR B 261       0.931  -5.680  10.667  1.00  0.00           O  
ATOM   4194  N   ASN B 262       2.508  -4.957   9.248  1.00  0.00           N  
ATOM   4195  H   ASN B 262       2.692  -4.534   8.345  1.00  0.00           H  
ATOM   4196  CA  ASN B 262       3.640  -5.127  10.166  1.00  0.00           C  
ATOM   4197  HA  ASN B 262       3.319  -5.736  11.010  1.00  0.00           H  
ATOM   4198  CB  ASN B 262       4.750  -5.899   9.437  1.00  0.00           C  
ATOM   4199  HB2 ASN B 262       5.067  -5.337   8.558  1.00  0.00           H  
ATOM   4200  HB3 ASN B 262       5.614  -6.007  10.094  1.00  0.00           H  
ATOM   4201  CG  ASN B 262       4.299  -7.279   9.010  1.00  0.00           C  
ATOM   4202  OD1 ASN B 262       4.036  -7.550   7.851  1.00  0.00           O  
ATOM   4203  ND2 ASN B 262       4.178  -8.210   9.924  1.00  0.00           N  
ATOM   4204 HD21 ASN B 262       3.888  -9.121   9.621  1.00  0.00           H  
ATOM   4205 HD22 ASN B 262       4.337  -7.989  10.891  1.00  0.00           H  
ATOM   4206  C   ASN B 262       4.156  -3.820  10.798  1.00  0.00           C  
ATOM   4207  O   ASN B 262       5.195  -3.852  11.448  1.00  0.00           O  
ATOM   4208  N   HIE B 263       3.462  -2.689  10.604  1.00  0.00           N  
ATOM   4209  H   HIE B 263       2.604  -2.746  10.068  1.00  0.00           H  
ATOM   4210  CA  HIE B 263       3.932  -1.350  11.004  1.00  0.00           C  
ATOM   4211  HA  HIE B 263       4.679  -1.462  11.793  1.00  0.00           H  
ATOM   4212  CB  HIE B 263       4.643  -0.694   9.808  1.00  0.00           C  
ATOM   4213  HB2 HIE B 263       4.039  -0.807   8.906  1.00  0.00           H  
ATOM   4214  HB3 HIE B 263       4.748   0.372  10.001  1.00  0.00           H  
ATOM   4215  CG  HIE B 263       6.027  -1.249   9.572  1.00  0.00           C  
ATOM   4216  ND1 HIE B 263       7.109  -1.069  10.441  1.00  0.00           N  
ATOM   4217  CE1 HIE B 263       8.137  -1.725   9.885  1.00  0.00           C  
ATOM   4218  HE1 HIE B 263       9.128  -1.799  10.315  1.00  0.00           H  
ATOM   4219  NE2 HIE B 263       7.774  -2.264   8.711  1.00  0.00           N  
ATOM   4220  HE2 HIE B 263       8.411  -2.764   8.101  1.00  0.00           H  
ATOM   4221  CD2 HIE B 263       6.441  -1.977   8.492  1.00  0.00           C  
ATOM   4222  HD2 HIE B 263       5.836  -2.264   7.642  1.00  0.00           H  
ATOM   4223  C   HIE B 263       2.875  -0.409  11.620  1.00  0.00           C  
ATOM   4224  O   HIE B 263       3.238   0.678  12.076  1.00  0.00           O  
ATOM   4225  N   LEU B 264       1.594  -0.792  11.693  1.00  0.00           N  
ATOM   4226  H   LEU B 264       1.319  -1.680  11.296  1.00  0.00           H  
ATOM   4227  CA  LEU B 264       0.600  -0.025  12.459  1.00  0.00           C  
ATOM   4228  HA  LEU B 264       0.721   1.026  12.208  1.00  0.00           H  
ATOM   4229  CB  LEU B 264      -0.835  -0.459  12.111  1.00  0.00           C  
ATOM   4230  HB2 LEU B 264      -0.895  -1.546  12.195  1.00  0.00           H  
ATOM   4231  HB3 LEU B 264      -1.515  -0.036  12.854  1.00  0.00           H  
ATOM   4232  CG  LEU B 264      -1.322  -0.028  10.720  1.00  0.00           C  
ATOM   4233  HG  LEU B 264      -0.629  -0.387   9.966  1.00  0.00           H  
ATOM   4234  CD1 LEU B 264      -2.692  -0.644  10.459  1.00  0.00           C  
ATOM   4235 HD11 LEU B 264      -3.050  -0.334   9.483  1.00  0.00           H  
ATOM   4236 HD12 LEU B 264      -2.609  -1.731  10.478  1.00  0.00           H  
ATOM   4237 HD13 LEU B 264      -3.399  -0.320  11.223  1.00  0.00           H  
ATOM   4238  CD2 LEU B 264      -1.464   1.489  10.568  1.00  0.00           C  
ATOM   4239 HD21 LEU B 264      -2.170   1.878  11.297  1.00  0.00           H  
ATOM   4240 HD22 LEU B 264      -0.502   1.969  10.711  1.00  0.00           H  
ATOM   4241 HD23 LEU B 264      -1.816   1.724   9.565  1.00  0.00           H  
ATOM   4242  C   LEU B 264       0.812  -0.152  13.976  1.00  0.00           C  
ATOM   4243  O   LEU B 264       0.897  -1.257  14.499  1.00  0.00           O  
ATOM   4244  N   THR B 265       0.777   0.986  14.669  1.00  0.00           N  
ATOM   4245  H   THR B 265       0.653   1.836  14.130  1.00  0.00           H  
ATOM   4246  CA  THR B 265       0.571   1.094  16.129  1.00  0.00           C  
ATOM   4247  HA  THR B 265       0.496   0.094  16.560  1.00  0.00           H  
ATOM   4248  CB  THR B 265       1.732   1.810  16.836  1.00  0.00           C  
ATOM   4249  HB  THR B 265       1.563   1.764  17.911  1.00  0.00           H  
ATOM   4250  CG2 THR B 265       3.101   1.196  16.549  1.00  0.00           C  
ATOM   4251 HG21 THR B 265       3.860   1.721  17.130  1.00  0.00           H  
ATOM   4252 HG22 THR B 265       3.343   1.272  15.489  1.00  0.00           H  
ATOM   4253 HG23 THR B 265       3.095   0.148  16.845  1.00  0.00           H  
ATOM   4254  OG1 THR B 265       1.783   3.167  16.457  1.00  0.00           O  
ATOM   4255  HG1 THR B 265       1.857   3.185  15.496  1.00  0.00           H  
ATOM   4256  C   THR B 265      -0.754   1.812  16.408  1.00  0.00           C  
ATOM   4257  O   THR B 265      -1.358   2.377  15.487  1.00  0.00           O  
ATOM   4258  N   TYR B 266      -1.227   1.801  17.658  1.00  0.00           N  
ATOM   4259  H   TYR B 266      -0.650   1.427  18.402  1.00  0.00           H  
ATOM   4260  CA  TYR B 266      -2.609   2.180  17.976  1.00  0.00           C  
ATOM   4261  HA  TYR B 266      -3.054   2.635  17.095  1.00  0.00           H  
ATOM   4262  CB  TYR B 266      -3.431   0.911  18.277  1.00  0.00           C  
ATOM   4263  HB2 TYR B 266      -3.084   0.479  19.213  1.00  0.00           H  
ATOM   4264  HB3 TYR B 266      -4.474   1.192  18.422  1.00  0.00           H  
ATOM   4265  CG  TYR B 266      -3.372  -0.159  17.199  1.00  0.00           C  
ATOM   4266  CD1 TYR B 266      -4.208  -0.067  16.070  1.00  0.00           C  
ATOM   4267  HD1 TYR B 266      -4.896   0.761  15.983  1.00  0.00           H  
ATOM   4268  CE1 TYR B 266      -4.138  -1.039  15.052  1.00  0.00           C  
ATOM   4269  HE1 TYR B 266      -4.765  -0.975  14.176  1.00  0.00           H  
ATOM   4270  CZ  TYR B 266      -3.225  -2.107  15.163  1.00  0.00           C  
ATOM   4271  OH  TYR B 266      -3.161  -3.039  14.181  1.00  0.00           O  
ATOM   4272  HH  TYR B 266      -2.411  -3.622  14.330  1.00  0.00           H  
ATOM   4273  CE2 TYR B 266      -2.408  -2.218  16.308  1.00  0.00           C  
ATOM   4274  HE2 TYR B 266      -1.716  -3.042  16.408  1.00  0.00           H  
ATOM   4275  CD2 TYR B 266      -2.480  -1.244  17.321  1.00  0.00           C  
ATOM   4276  HD2 TYR B 266      -1.829  -1.328  18.184  1.00  0.00           H  
ATOM   4277  C   TYR B 266      -2.739   3.223  19.095  1.00  0.00           C  
ATOM   4278  O   TYR B 266      -1.835   3.451  19.900  1.00  0.00           O  
ATOM   4279  N   ALA B 267      -3.925   3.823  19.179  1.00  0.00           N  
ATOM   4280  H   ALA B 267      -4.605   3.632  18.450  1.00  0.00           H  
ATOM   4281  CA  ALA B 267      -4.392   4.558  20.346  1.00  0.00           C  
ATOM   4282  HA  ALA B 267      -3.804   4.249  21.212  1.00  0.00           H  
ATOM   4283  CB  ALA B 267      -4.183   6.063  20.144  1.00  0.00           C  
ATOM   4284  HB1 ALA B 267      -4.559   6.604  21.011  1.00  0.00           H  
ATOM   4285  HB2 ALA B 267      -3.118   6.273  20.041  1.00  0.00           H  
ATOM   4286  HB3 ALA B 267      -4.708   6.396  19.249  1.00  0.00           H  
ATOM   4287  C   ALA B 267      -5.857   4.203  20.620  1.00  0.00           C  
ATOM   4288  O   ALA B 267      -6.677   4.145  19.699  1.00  0.00           O  
ATOM   4289  N   VAL B 268      -6.187   3.991  21.894  1.00  0.00           N  
ATOM   4290  H   VAL B 268      -5.458   4.116  22.593  1.00  0.00           H  
ATOM   4291  CA  VAL B 268      -7.513   3.588  22.379  1.00  0.00           C  
ATOM   4292  HA  VAL B 268      -8.157   3.362  21.533  1.00  0.00           H  
ATOM   4293  CB  VAL B 268      -7.423   2.313  23.241  1.00  0.00           C  
ATOM   4294  HB  VAL B 268      -6.823   2.533  24.122  1.00  0.00           H  
ATOM   4295  CG1 VAL B 268      -8.809   1.845  23.701  1.00  0.00           C  
ATOM   4296 HG11 VAL B 268      -9.442   1.637  22.837  1.00  0.00           H  
ATOM   4297 HG12 VAL B 268      -8.713   0.940  24.300  1.00  0.00           H  
ATOM   4298 HG13 VAL B 268      -9.285   2.609  24.312  1.00  0.00           H  
ATOM   4299  CG2 VAL B 268      -6.761   1.143  22.503  1.00  0.00           C  
ATOM   4300 HG21 VAL B 268      -6.692   0.283  23.169  1.00  0.00           H  
ATOM   4301 HG22 VAL B 268      -7.347   0.866  21.627  1.00  0.00           H  
ATOM   4302 HG23 VAL B 268      -5.752   1.407  22.189  1.00  0.00           H  
ATOM   4303  C   VAL B 268      -8.146   4.727  23.178  1.00  0.00           C  
ATOM   4304  O   VAL B 268      -7.663   5.089  24.251  1.00  0.00           O  
ATOM   4305  N   ASN B 269      -9.249   5.276  22.678  1.00  0.00           N  
ATOM   4306  H   ASN B 269      -9.643   4.848  21.847  1.00  0.00           H  
ATOM   4307  CA  ASN B 269     -10.134   6.167  23.419  1.00  0.00           C  
ATOM   4308  HA  ASN B 269      -9.529   6.812  24.050  1.00  0.00           H  
ATOM   4309  CB  ASN B 269     -10.886   7.036  22.396  1.00  0.00           C  
ATOM   4310  HB2 ASN B 269     -10.173   7.704  21.927  1.00  0.00           H  
ATOM   4311  HB3 ASN B 269     -11.324   6.395  21.633  1.00  0.00           H  
ATOM   4312  CG  ASN B 269     -11.994   7.909  22.952  1.00  0.00           C  
ATOM   4313  OD1 ASN B 269     -13.021   8.084  22.320  1.00  0.00           O  
ATOM   4314  ND2 ASN B 269     -11.841   8.479  24.124  1.00  0.00           N  
ATOM   4315 HD21 ASN B 269     -12.588   9.076  24.442  1.00  0.00           H  
ATOM   4316 HD22 ASN B 269     -10.989   8.402  24.668  1.00  0.00           H  
ATOM   4317  C   ASN B 269     -11.076   5.348  24.321  1.00  0.00           C  
ATOM   4318  O   ASN B 269     -11.636   4.346  23.877  1.00  0.00           O  
ATOM   4319  N   ILE B 270     -11.264   5.789  25.567  1.00  0.00           N  
ATOM   4320  H   ILE B 270     -10.791   6.644  25.844  1.00  0.00           H  
ATOM   4321  CA  ILE B 270     -12.210   5.227  26.546  1.00  0.00           C  
ATOM   4322  HA  ILE B 270     -12.931   4.603  26.021  1.00  0.00           H  
ATOM   4323  CB  ILE B 270     -11.477   4.345  27.594  1.00  0.00           C  
ATOM   4324  HB  ILE B 270     -10.739   4.966  28.101  1.00  0.00           H  
ATOM   4325  CG2 ILE B 270     -12.447   3.820  28.671  1.00  0.00           C  
ATOM   4326 HG21 ILE B 270     -13.229   3.216  28.210  1.00  0.00           H  
ATOM   4327 HG22 ILE B 270     -11.919   3.221  29.413  1.00  0.00           H  
ATOM   4328 HG23 ILE B 270     -12.908   4.648  29.211  1.00  0.00           H  
ATOM   4329  CG1 ILE B 270     -10.719   3.193  26.892  1.00  0.00           C  
ATOM   4330 HG12 ILE B 270     -11.393   2.692  26.203  1.00  0.00           H  
ATOM   4331 HG13 ILE B 270      -9.908   3.625  26.308  1.00  0.00           H  
ATOM   4332  CD1 ILE B 270     -10.097   2.127  27.801  1.00  0.00           C  
ATOM   4333 HD11 ILE B 270      -9.450   1.478  27.206  1.00  0.00           H  
ATOM   4334 HD12 ILE B 270      -9.502   2.604  28.578  1.00  0.00           H  
ATOM   4335 HD13 ILE B 270     -10.876   1.514  28.257  1.00  0.00           H  
ATOM   4336  C   ILE B 270     -12.979   6.387  27.197  1.00  0.00           C  
ATOM   4337  O   ILE B 270     -12.388   7.441  27.435  1.00  0.00           O  
ATOM   4338  N   TRP B 271     -14.273   6.214  27.481  1.00  0.00           N  
ATOM   4339  H   TRP B 271     -14.708   5.325  27.248  1.00  0.00           H  
ATOM   4340  CA  TRP B 271     -15.084   7.187  28.230  1.00  0.00           C  
ATOM   4341  HA  TRP B 271     -14.465   7.598  29.028  1.00  0.00           H  
ATOM   4342  CB  TRP B 271     -15.503   8.355  27.320  1.00  0.00           C  
ATOM   4343  HB2 TRP B 271     -15.817   9.179  27.960  1.00  0.00           H  
ATOM   4344  HB3 TRP B 271     -14.634   8.711  26.768  1.00  0.00           H  
ATOM   4345  CG  TRP B 271     -16.604   8.087  26.338  1.00  0.00           C  
ATOM   4346  CD1 TRP B 271     -17.875   8.526  26.472  1.00  0.00           C  
ATOM   4347  HD1 TRP B 271     -18.245   9.115  27.307  1.00  0.00           H  
ATOM   4348  NE1 TRP B 271     -18.631   8.106  25.399  1.00  0.00           N  
ATOM   4349  HE1 TRP B 271     -19.615   8.316  25.319  1.00  0.00           H  
ATOM   4350  CE2 TRP B 271     -17.877   7.382  24.500  1.00  0.00           C  
ATOM   4351  CZ2 TRP B 271     -18.173   6.778  23.268  1.00  0.00           C  
ATOM   4352  HZ2 TRP B 271     -19.164   6.864  22.850  1.00  0.00           H  
ATOM   4353  CH2 TRP B 271     -17.164   6.077  22.585  1.00  0.00           C  
ATOM   4354  HH2 TRP B 271     -17.379   5.609  21.637  1.00  0.00           H  
ATOM   4355  CZ3 TRP B 271     -15.871   6.005  23.133  1.00  0.00           C  
ATOM   4356  HZ3 TRP B 271     -15.081   5.498  22.598  1.00  0.00           H  
ATOM   4357  CE3 TRP B 271     -15.582   6.630  24.362  1.00  0.00           C  
ATOM   4358  HE3 TRP B 271     -14.575   6.601  24.746  1.00  0.00           H  
ATOM   4359  CD2 TRP B 271     -16.574   7.333  25.083  1.00  0.00           C  
ATOM   4360  C   TRP B 271     -16.305   6.530  28.899  1.00  0.00           C  
ATOM   4361  O   TRP B 271     -16.636   5.380  28.602  1.00  0.00           O  
ATOM   4362  N   SER B 272     -16.951   7.234  29.835  1.00  0.00           N  
ATOM   4363  H   SER B 272     -16.655   8.185  30.011  1.00  0.00           H  
ATOM   4364  CA  SER B 272     -18.151   6.757  30.542  1.00  0.00           C  
ATOM   4365  HA  SER B 272     -18.088   5.675  30.639  1.00  0.00           H  
ATOM   4366  CB  SER B 272     -18.203   7.338  31.958  1.00  0.00           C  
ATOM   4367  HB2 SER B 272     -17.293   7.086  32.500  1.00  0.00           H  
ATOM   4368  HB3 SER B 272     -18.281   8.420  31.891  1.00  0.00           H  
ATOM   4369  OG  SER B 272     -19.330   6.840  32.658  1.00  0.00           O  
ATOM   4370  HG  SER B 272     -19.202   5.890  32.803  1.00  0.00           H  
ATOM   4371  C   SER B 272     -19.451   7.089  29.796  1.00  0.00           C  
ATOM   4372  O   SER B 272     -19.571   8.142  29.180  1.00  0.00           O  
ATOM   4373  N   GLU B 273     -20.454   6.216  29.915  1.00  0.00           N  
ATOM   4374  H   GLU B 273     -20.281   5.384  30.469  1.00  0.00           H  
ATOM   4375  CA  GLU B 273     -21.846   6.468  29.510  1.00  0.00           C  
ATOM   4376  HA  GLU B 273     -21.852   6.946  28.529  1.00  0.00           H  
ATOM   4377  CB  GLU B 273     -22.542   5.097  29.425  1.00  0.00           C  
ATOM   4378  HB2 GLU B 273     -21.860   4.365  28.989  1.00  0.00           H  
ATOM   4379  HB3 GLU B 273     -22.750   4.778  30.445  1.00  0.00           H  
ATOM   4380  CG  GLU B 273     -23.860   5.035  28.636  1.00  0.00           C  
ATOM   4381  HG2 GLU B 273     -24.382   4.122  28.934  1.00  0.00           H  
ATOM   4382  HG3 GLU B 273     -24.509   5.871  28.893  1.00  0.00           H  
ATOM   4383  CD  GLU B 273     -23.648   4.997  27.116  1.00  0.00           C  
ATOM   4384  OE1 GLU B 273     -24.349   4.212  26.430  1.00  0.00           O  
ATOM   4385  OE2 GLU B 273     -22.760   5.698  26.593  1.00  0.00           O  
ATOM   4386  C   GLU B 273     -22.601   7.396  30.494  1.00  0.00           C  
ATOM   4387  O   GLU B 273     -23.672   7.910  30.175  1.00  0.00           O  
ATOM   4388  N   ASN B 274     -22.053   7.601  31.701  1.00  0.00           N  
ATOM   4389  H   ASN B 274     -21.167   7.151  31.895  1.00  0.00           H  
ATOM   4390  CA  ASN B 274     -22.659   8.385  32.784  1.00  0.00           C  
ATOM   4391  HA  ASN B 274     -23.696   8.618  32.532  1.00  0.00           H  
ATOM   4392  CB  ASN B 274     -22.634   7.534  34.065  1.00  0.00           C  
ATOM   4393  HB2 ASN B 274     -21.613   7.215  34.258  1.00  0.00           H  
ATOM   4394  HB3 ASN B 274     -22.949   8.151  34.906  1.00  0.00           H  
ATOM   4395  CG  ASN B 274     -23.534   6.309  34.003  1.00  0.00           C  
ATOM   4396  OD1 ASN B 274     -23.161   5.221  33.586  1.00  0.00           O  
ATOM   4397  ND2 ASN B 274     -24.763   6.440  34.445  1.00  0.00           N  
ATOM   4398 HD21 ASN B 274     -25.351   5.631  34.372  1.00  0.00           H  
ATOM   4399 HD22 ASN B 274     -25.102   7.344  34.722  1.00  0.00           H  
ATOM   4400  C   ASN B 274     -21.962   9.731  33.052  1.00  0.00           C  
ATOM   4401  O   ASN B 274     -22.567  10.611  33.660  1.00  0.00           O  
ATOM   4402  N   ASP B 275     -20.694   9.877  32.657  1.00  0.00           N  
ATOM   4403  H   ASP B 275     -20.266   9.114  32.152  1.00  0.00           H  
ATOM   4404  CA  ASP B 275     -19.818  10.987  33.055  1.00  0.00           C  
ATOM   4405  HA  ASP B 275     -20.419  11.844  33.361  1.00  0.00           H  
ATOM   4406  CB  ASP B 275     -19.018  10.566  34.298  1.00  0.00           C  
ATOM   4407  HB2 ASP B 275     -19.715  10.343  35.108  1.00  0.00           H  
ATOM   4408  HB3 ASP B 275     -18.462   9.652  34.078  1.00  0.00           H  
ATOM   4409  CG  ASP B 275     -18.026  11.626  34.793  1.00  0.00           C  
ATOM   4410  OD1 ASP B 275     -18.023  12.762  34.251  1.00  0.00           O  
ATOM   4411  OD2 ASP B 275     -17.252  11.267  35.707  1.00  0.00           O  
ATOM   4412  C   ASP B 275     -18.899  11.422  31.894  1.00  0.00           C  
ATOM   4413  O   ASP B 275     -17.853  10.802  31.664  1.00  0.00           O  
ATOM   4414  N   PRO B 276     -19.260  12.490  31.156  1.00  0.00           N  
ATOM   4415  CD  PRO B 276     -20.551  13.165  31.191  1.00  0.00           C  
ATOM   4416  HD2 PRO B 276     -20.522  13.968  31.930  1.00  0.00           H  
ATOM   4417  HD3 PRO B 276     -21.367  12.476  31.414  1.00  0.00           H  
ATOM   4418  CG  PRO B 276     -20.735  13.746  29.793  1.00  0.00           C  
ATOM   4419  HG2 PRO B 276     -21.390  14.618  29.800  1.00  0.00           H  
ATOM   4420  HG3 PRO B 276     -21.120  12.975  29.123  1.00  0.00           H  
ATOM   4421  CB  PRO B 276     -19.303  14.107  29.404  1.00  0.00           C  
ATOM   4422  HB2 PRO B 276     -19.044  15.072  29.844  1.00  0.00           H  
ATOM   4423  HB3 PRO B 276     -19.178  14.137  28.321  1.00  0.00           H  
ATOM   4424  CA  PRO B 276     -18.462  12.991  30.039  1.00  0.00           C  
ATOM   4425  HA  PRO B 276     -18.346  12.183  29.316  1.00  0.00           H  
ATOM   4426  C   PRO B 276     -17.060  13.500  30.416  1.00  0.00           C  
ATOM   4427  O   PRO B 276     -16.228  13.640  29.522  1.00  0.00           O  
ATOM   4428  N   ALA B 277     -16.779  13.786  31.696  1.00  0.00           N  
ATOM   4429  H   ALA B 277     -17.453  13.557  32.423  1.00  0.00           H  
ATOM   4430  CA  ALA B 277     -15.461  14.251  32.129  1.00  0.00           C  
ATOM   4431  HA  ALA B 277     -15.074  14.942  31.379  1.00  0.00           H  
ATOM   4432  CB  ALA B 277     -15.631  15.028  33.439  1.00  0.00           C  
ATOM   4433  HB1 ALA B 277     -16.361  15.827  33.304  1.00  0.00           H  
ATOM   4434  HB2 ALA B 277     -15.971  14.359  34.231  1.00  0.00           H  
ATOM   4435  HB3 ALA B 277     -14.675  15.466  33.728  1.00  0.00           H  
ATOM   4436  C   ALA B 277     -14.429  13.113  32.267  1.00  0.00           C  
ATOM   4437  O   ALA B 277     -13.228  13.361  32.169  1.00  0.00           O  
ATOM   4438  N   ASP B 278     -14.861  11.859  32.448  1.00  0.00           N  
ATOM   4439  H   ASP B 278     -15.864  11.716  32.498  1.00  0.00           H  
ATOM   4440  CA  ASP B 278     -13.985  10.673  32.547  1.00  0.00           C  
ATOM   4441  HA  ASP B 278     -13.086  10.987  33.080  1.00  0.00           H  
ATOM   4442  CB  ASP B 278     -14.681   9.600  33.398  1.00  0.00           C  
ATOM   4443  HB2 ASP B 278     -15.306  10.104  34.134  1.00  0.00           H  
ATOM   4444  HB3 ASP B 278     -15.349   9.006  32.770  1.00  0.00           H  
ATOM   4445  CG  ASP B 278     -13.742   8.668  34.178  1.00  0.00           C  
ATOM   4446  OD1 ASP B 278     -14.316   7.828  34.915  1.00  0.00           O  
ATOM   4447  OD2 ASP B 278     -12.494   8.822  34.169  1.00  0.00           O  
ATOM   4448  C   ASP B 278     -13.515  10.156  31.166  1.00  0.00           C  
ATOM   4449  O   ASP B 278     -13.495   8.954  30.891  1.00  0.00           O  
ATOM   4450  N   PHE B 279     -13.191  11.084  30.263  1.00  0.00           N  
ATOM   4451  H   PHE B 279     -13.196  12.045  30.587  1.00  0.00           H  
ATOM   4452  CA  PHE B 279     -12.730  10.842  28.895  1.00  0.00           C  
ATOM   4453  HA  PHE B 279     -13.173   9.916  28.527  1.00  0.00           H  
ATOM   4454  CB  PHE B 279     -13.230  11.995  28.011  1.00  0.00           C  
ATOM   4455  HB2 PHE B 279     -14.320  11.949  27.963  1.00  0.00           H  
ATOM   4456  HB3 PHE B 279     -12.969  12.942  28.488  1.00  0.00           H  
ATOM   4457  CG  PHE B 279     -12.668  12.004  26.602  1.00  0.00           C  
ATOM   4458  CD1 PHE B 279     -11.430  12.624  26.346  1.00  0.00           C  
ATOM   4459  HD1 PHE B 279     -10.889  13.098  27.154  1.00  0.00           H  
ATOM   4460  CE1 PHE B 279     -10.895  12.629  25.046  1.00  0.00           C  
ATOM   4461  HE1 PHE B 279      -9.946  13.110  24.859  1.00  0.00           H  
ATOM   4462  CZ  PHE B 279     -11.606  12.024  23.994  1.00  0.00           C  
ATOM   4463  HZ  PHE B 279     -11.201  12.034  22.993  1.00  0.00           H  
ATOM   4464  CE2 PHE B 279     -12.853  11.421  24.243  1.00  0.00           C  
ATOM   4465  HE2 PHE B 279     -13.411  10.972  23.432  1.00  0.00           H  
ATOM   4466  CD2 PHE B 279     -13.379  11.402  25.547  1.00  0.00           C  
ATOM   4467  HD2 PHE B 279     -14.339  10.943  25.738  1.00  0.00           H  
ATOM   4468  C   PHE B 279     -11.199  10.696  28.833  1.00  0.00           C  
ATOM   4469  O   PHE B 279     -10.462  11.490  29.424  1.00  0.00           O  
ATOM   4470  N   ARG B 280     -10.700   9.685  28.104  1.00  0.00           N  
ATOM   4471  H   ARG B 280     -11.362   9.062  27.645  1.00  0.00           H  
ATOM   4472  CA  ARG B 280      -9.268   9.328  28.058  1.00  0.00           C  
ATOM   4473  HA  ARG B 280      -8.685  10.226  28.275  1.00  0.00           H  
ATOM   4474  CB  ARG B 280      -8.963   8.278  29.145  1.00  0.00           C  
ATOM   4475  HB2 ARG B 280      -9.532   7.370  28.935  1.00  0.00           H  
ATOM   4476  HB3 ARG B 280      -7.900   8.031  29.113  1.00  0.00           H  
ATOM   4477  CG  ARG B 280      -9.308   8.763  30.562  1.00  0.00           C  
ATOM   4478  HG2 ARG B 280      -8.801   9.707  30.769  1.00  0.00           H  
ATOM   4479  HG3 ARG B 280     -10.385   8.908  30.644  1.00  0.00           H  
ATOM   4480  CD  ARG B 280      -8.897   7.736  31.610  1.00  0.00           C  
ATOM   4481  HD2 ARG B 280      -9.245   6.754  31.285  1.00  0.00           H  
ATOM   4482  HD3 ARG B 280      -7.808   7.719  31.692  1.00  0.00           H  
ATOM   4483  NE  ARG B 280      -9.522   8.042  32.907  1.00  0.00           N  
ATOM   4484  HE  ARG B 280     -10.268   8.729  32.924  1.00  0.00           H  
ATOM   4485  CZ  ARG B 280      -9.386   7.332  34.004  1.00  0.00           C  
ATOM   4486  NH1 ARG B 280      -8.492   6.386  34.104  1.00  0.00           N  
ATOM   4487 HH11 ARG B 280      -7.923   6.157  33.304  1.00  0.00           H  
ATOM   4488 HH12 ARG B 280      -8.492   5.821  34.930  1.00  0.00           H  
ATOM   4489  NH2 ARG B 280     -10.169   7.542  35.017  1.00  0.00           N  
ATOM   4490 HH21 ARG B 280     -10.995   8.133  34.850  1.00  0.00           H  
ATOM   4491 HH22 ARG B 280     -10.219   6.850  35.744  1.00  0.00           H  
ATOM   4492  C   ARG B 280      -8.812   8.811  26.689  1.00  0.00           C  
ATOM   4493  O   ARG B 280      -9.610   8.289  25.907  1.00  0.00           O  
ATOM   4494  N   ILE B 281      -7.506   8.895  26.438  1.00  0.00           N  
ATOM   4495  H   ILE B 281      -6.922   9.341  27.129  1.00  0.00           H  
ATOM   4496  CA  ILE B 281      -6.823   8.283  25.290  1.00  0.00           C  
ATOM   4497  HA  ILE B 281      -7.467   7.518  24.857  1.00  0.00           H  
ATOM   4498  CB  ILE B 281      -6.531   9.332  24.188  1.00  0.00           C  
ATOM   4499  HB  ILE B 281      -6.024  10.185  24.646  1.00  0.00           H  
ATOM   4500  CG2 ILE B 281      -5.595   8.746  23.110  1.00  0.00           C  
ATOM   4501 HG21 ILE B 281      -4.630   8.482  23.545  1.00  0.00           H  
ATOM   4502 HG22 ILE B 281      -6.042   7.857  22.666  1.00  0.00           H  
ATOM   4503 HG23 ILE B 281      -5.392   9.482  22.336  1.00  0.00           H  
ATOM   4504  CG1 ILE B 281      -7.859   9.827  23.562  1.00  0.00           C  
ATOM   4505 HG12 ILE B 281      -8.394   8.980  23.131  1.00  0.00           H  
ATOM   4506 HG13 ILE B 281      -8.482  10.254  24.347  1.00  0.00           H  
ATOM   4507  CD1 ILE B 281      -7.707  10.911  22.488  1.00  0.00           C  
ATOM   4508 HD11 ILE B 281      -8.694  11.294  22.227  1.00  0.00           H  
ATOM   4509 HD12 ILE B 281      -7.099  11.730  22.873  1.00  0.00           H  
ATOM   4510 HD13 ILE B 281      -7.248  10.499  21.590  1.00  0.00           H  
ATOM   4511  C   ILE B 281      -5.558   7.583  25.795  1.00  0.00           C  
ATOM   4512  O   ILE B 281      -4.633   8.232  26.277  1.00  0.00           O  
ATOM   4513  N   TYR B 282      -5.523   6.260  25.681  1.00  0.00           N  
ATOM   4514  H   TYR B 282      -6.315   5.798  25.249  1.00  0.00           H  
ATOM   4515  CA  TYR B 282      -4.363   5.429  25.987  1.00  0.00           C  
ATOM   4516  HA  TYR B 282      -3.721   5.944  26.705  1.00  0.00           H  
ATOM   4517  CB  TYR B 282      -4.842   4.120  26.632  1.00  0.00           C  
ATOM   4518  HB2 TYR B 282      -5.512   3.612  25.937  1.00  0.00           H  
ATOM   4519  HB3 TYR B 282      -3.978   3.470  26.784  1.00  0.00           H  
ATOM   4520  CG  TYR B 282      -5.558   4.296  27.964  1.00  0.00           C  
ATOM   4521  CD1 TYR B 282      -4.815   4.315  29.162  1.00  0.00           C  
ATOM   4522  HD1 TYR B 282      -3.739   4.207  29.130  1.00  0.00           H  
ATOM   4523  CE1 TYR B 282      -5.466   4.479  30.402  1.00  0.00           C  
ATOM   4524  HE1 TYR B 282      -4.897   4.489  31.318  1.00  0.00           H  
ATOM   4525  CZ  TYR B 282      -6.867   4.626  30.451  1.00  0.00           C  
ATOM   4526  OH  TYR B 282      -7.500   4.767  31.650  1.00  0.00           O  
ATOM   4527  HH  TYR B 282      -8.255   4.173  31.709  1.00  0.00           H  
ATOM   4528  CE2 TYR B 282      -7.613   4.616  29.252  1.00  0.00           C  
ATOM   4529  HE2 TYR B 282      -8.682   4.750  29.288  1.00  0.00           H  
ATOM   4530  CD2 TYR B 282      -6.960   4.446  28.013  1.00  0.00           C  
ATOM   4531  HD2 TYR B 282      -7.535   4.440  27.094  1.00  0.00           H  
ATOM   4532  C   TYR B 282      -3.563   5.171  24.702  1.00  0.00           C  
ATOM   4533  O   TYR B 282      -4.127   4.762  23.686  1.00  0.00           O  
ATOM   4534  N   GLN B 283      -2.250   5.396  24.734  1.00  0.00           N  
ATOM   4535  H   GLN B 283      -1.832   5.694  25.601  1.00  0.00           H  
ATOM   4536  CA  GLN B 283      -1.353   5.089  23.615  1.00  0.00           C  
ATOM   4537  HA  GLN B 283      -1.889   5.255  22.678  1.00  0.00           H  
ATOM   4538  CB  GLN B 283      -0.150   6.047  23.658  1.00  0.00           C  
ATOM   4539  HB2 GLN B 283      -0.494   7.046  23.931  1.00  0.00           H  
ATOM   4540  HB3 GLN B 283       0.529   5.716  24.446  1.00  0.00           H  
ATOM   4541  CG  GLN B 283       0.631   6.128  22.332  1.00  0.00           C  
ATOM   4542  HG2 GLN B 283       1.690   5.984  22.544  1.00  0.00           H  
ATOM   4543  HG3 GLN B 283       0.324   5.338  21.647  1.00  0.00           H  
ATOM   4544  CD  GLN B 283       0.444   7.475  21.631  1.00  0.00           C  
ATOM   4545  OE1 GLN B 283      -0.659   7.933  21.384  1.00  0.00           O  
ATOM   4546  NE2 GLN B 283       1.505   8.170  21.282  1.00  0.00           N  
ATOM   4547 HE21 GLN B 283       1.335   9.072  20.875  1.00  0.00           H  
ATOM   4548 HE22 GLN B 283       2.429   7.817  21.445  1.00  0.00           H  
ATOM   4549  C   GLN B 283      -0.907   3.617  23.673  1.00  0.00           C  
ATOM   4550  O   GLN B 283      -0.621   3.110  24.760  1.00  0.00           O  
ATOM   4551  N   VAL B 284      -0.818   2.943  22.523  1.00  0.00           N  
ATOM   4552  H   VAL B 284      -1.077   3.407  21.657  1.00  0.00           H  
ATOM   4553  CA  VAL B 284      -0.316   1.567  22.395  1.00  0.00           C  
ATOM   4554  HA  VAL B 284      -0.133   1.151  23.385  1.00  0.00           H  
ATOM   4555  CB  VAL B 284      -1.347   0.650  21.702  1.00  0.00           C  
ATOM   4556  HB  VAL B 284      -1.493   0.991  20.681  1.00  0.00           H  
ATOM   4557  CG1 VAL B 284      -0.874  -0.807  21.648  1.00  0.00           C  
ATOM   4558 HG11 VAL B 284      -1.652  -1.440  21.216  1.00  0.00           H  
ATOM   4559 HG12 VAL B 284       0.007  -0.896  21.014  1.00  0.00           H  
ATOM   4560 HG13 VAL B 284      -0.651  -1.176  22.650  1.00  0.00           H  
ATOM   4561  CG2 VAL B 284      -2.704   0.679  22.422  1.00  0.00           C  
ATOM   4562 HG21 VAL B 284      -3.126   1.683  22.399  1.00  0.00           H  
ATOM   4563 HG22 VAL B 284      -3.394   0.006  21.915  1.00  0.00           H  
ATOM   4564 HG23 VAL B 284      -2.584   0.356  23.456  1.00  0.00           H  
ATOM   4565  C   VAL B 284       1.011   1.611  21.640  1.00  0.00           C  
ATOM   4566  O   VAL B 284       1.057   1.862  20.439  1.00  0.00           O  
ATOM   4567  N   THR B 285       2.113   1.388  22.356  1.00  0.00           N  
ATOM   4568  H   THR B 285       2.020   1.170  23.338  1.00  0.00           H  
ATOM   4569  CA  THR B 285       3.491   1.402  21.819  1.00  0.00           C  
ATOM   4570  HA  THR B 285       3.594   2.243  21.134  1.00  0.00           H  
ATOM   4571  CB  THR B 285       4.490   1.591  22.972  1.00  0.00           C  
ATOM   4572  HB  THR B 285       5.507   1.436  22.608  1.00  0.00           H  
ATOM   4573  CG2 THR B 285       4.413   2.985  23.595  1.00  0.00           C  
ATOM   4574 HG21 THR B 285       4.604   3.735  22.826  1.00  0.00           H  
ATOM   4575 HG22 THR B 285       5.166   3.082  24.376  1.00  0.00           H  
ATOM   4576 HG23 THR B 285       3.425   3.154  24.023  1.00  0.00           H  
ATOM   4577  OG1 THR B 285       4.214   0.661  23.995  1.00  0.00           O  
ATOM   4578  HG1 THR B 285       4.921   0.718  24.641  1.00  0.00           H  
ATOM   4579  C   THR B 285       3.860   0.144  21.018  1.00  0.00           C  
ATOM   4580  O   THR B 285       5.006  -0.007  20.599  1.00  0.00           O  
ATOM   4581  N   TYR B 286       2.908  -0.766  20.801  1.00  0.00           N  
ATOM   4582  H   TYR B 286       1.974  -0.531  21.096  1.00  0.00           H  
ATOM   4583  CA  TYR B 286       3.071  -2.046  20.112  1.00  0.00           C  
ATOM   4584  HA  TYR B 286       4.123  -2.199  19.871  1.00  0.00           H  
ATOM   4585  CB  TYR B 286       2.605  -3.190  21.036  1.00  0.00           C  
ATOM   4586  HB2 TYR B 286       1.654  -2.912  21.494  1.00  0.00           H  
ATOM   4587  HB3 TYR B 286       2.409  -4.057  20.411  1.00  0.00           H  
ATOM   4588  CG  TYR B 286       3.541  -3.694  22.125  1.00  0.00           C  
ATOM   4589  CD1 TYR B 286       4.833  -3.161  22.332  1.00  0.00           C  
ATOM   4590  HD1 TYR B 286       5.182  -2.312  21.764  1.00  0.00           H  
ATOM   4591  CE1 TYR B 286       5.696  -3.745  23.279  1.00  0.00           C  
ATOM   4592  HE1 TYR B 286       6.683  -3.338  23.427  1.00  0.00           H  
ATOM   4593  CZ  TYR B 286       5.272  -4.868  24.021  1.00  0.00           C  
ATOM   4594  OH  TYR B 286       6.109  -5.456  24.914  1.00  0.00           O  
ATOM   4595  HH  TYR B 286       6.991  -5.089  24.870  1.00  0.00           H  
ATOM   4596  CE2 TYR B 286       3.978  -5.390  23.830  1.00  0.00           C  
ATOM   4597  HE2 TYR B 286       3.661  -6.250  24.399  1.00  0.00           H  
ATOM   4598  CD2 TYR B 286       3.116  -4.799  22.890  1.00  0.00           C  
ATOM   4599  HD2 TYR B 286       2.126  -5.212  22.740  1.00  0.00           H  
ATOM   4600  C   TYR B 286       2.308  -2.116  18.779  1.00  0.00           C  
ATOM   4601  O   TYR B 286       1.315  -1.423  18.555  1.00  0.00           O  
ATOM   4602  N   LEU B 287       2.776  -3.040  17.930  1.00  0.00           N  
ATOM   4603  H   LEU B 287       3.615  -3.528  18.197  1.00  0.00           H  
ATOM   4604  CA  LEU B 287       2.095  -3.549  16.732  1.00  0.00           C  
ATOM   4605  HA  LEU B 287       1.673  -2.716  16.176  1.00  0.00           H  
ATOM   4606  CB  LEU B 287       3.138  -4.283  15.865  1.00  0.00           C  
ATOM   4607  HB2 LEU B 287       3.461  -5.171  16.412  1.00  0.00           H  
ATOM   4608  HB3 LEU B 287       2.648  -4.622  14.951  1.00  0.00           H  
ATOM   4609  CG  LEU B 287       4.394  -3.472  15.484  1.00  0.00           C  
ATOM   4610  HG  LEU B 287       4.872  -3.074  16.380  1.00  0.00           H  
ATOM   4611  CD1 LEU B 287       5.401  -4.389  14.792  1.00  0.00           C  
ATOM   4612 HD11 LEU B 287       6.272  -3.811  14.483  1.00  0.00           H  
ATOM   4613 HD12 LEU B 287       5.723  -5.170  15.480  1.00  0.00           H  
ATOM   4614 HD13 LEU B 287       4.949  -4.844  13.912  1.00  0.00           H  
ATOM   4615  CD2 LEU B 287       4.055  -2.315  14.549  1.00  0.00           C  
ATOM   4616 HD21 LEU B 287       3.431  -1.592  15.071  1.00  0.00           H  
ATOM   4617 HD22 LEU B 287       3.517  -2.689  13.680  1.00  0.00           H  
ATOM   4618 HD23 LEU B 287       4.968  -1.815  14.227  1.00  0.00           H  
ATOM   4619  C   LEU B 287       0.940  -4.519  17.065  1.00  0.00           C  
ATOM   4620  O   LEU B 287       0.073  -4.782  16.235  1.00  0.00           O  
ATOM   4621  N   GLU B 288       0.958  -5.059  18.286  1.00  0.00           N  
ATOM   4622  H   GLU B 288       1.695  -4.772  18.902  1.00  0.00           H  
ATOM   4623  CA  GLU B 288      -0.044  -5.958  18.864  1.00  0.00           C  
ATOM   4624  HA  GLU B 288      -0.202  -6.786  18.175  1.00  0.00           H  
ATOM   4625  CB  GLU B 288       0.541  -6.530  20.171  1.00  0.00           C  
ATOM   4626  HB2 GLU B 288       1.426  -7.119  19.929  1.00  0.00           H  
ATOM   4627  HB3 GLU B 288       0.862  -5.701  20.800  1.00  0.00           H  
ATOM   4628  CG  GLU B 288      -0.405  -7.391  21.018  1.00  0.00           C  
ATOM   4629  HG2 GLU B 288       0.162  -7.812  21.852  1.00  0.00           H  
ATOM   4630  HG3 GLU B 288      -1.168  -6.738  21.445  1.00  0.00           H  
ATOM   4631  CD  GLU B 288      -1.092  -8.523  20.248  1.00  0.00           C  
ATOM   4632  OE1 GLU B 288      -2.205  -8.884  20.692  1.00  0.00           O  
ATOM   4633  OE2 GLU B 288      -0.539  -8.972  19.219  1.00  0.00           O  
ATOM   4634  C   GLU B 288      -1.371  -5.211  19.116  1.00  0.00           C  
ATOM   4635  O   GLU B 288      -1.366  -4.199  19.829  1.00  0.00           O  
ATOM   4636  N   PRO B 289      -2.506  -5.655  18.539  1.00  0.00           N  
ATOM   4637  CD  PRO B 289      -2.629  -6.780  17.616  1.00  0.00           C  
ATOM   4638  HD2 PRO B 289      -2.381  -7.723  18.098  1.00  0.00           H  
ATOM   4639  HD3 PRO B 289      -1.981  -6.615  16.756  1.00  0.00           H  
ATOM   4640  CG  PRO B 289      -4.087  -6.814  17.161  1.00  0.00           C  
ATOM   4641  HG2 PRO B 289      -4.667  -7.450  17.833  1.00  0.00           H  
ATOM   4642  HG3 PRO B 289      -4.182  -7.150  16.129  1.00  0.00           H  
ATOM   4643  CB  PRO B 289      -4.511  -5.359  17.326  1.00  0.00           C  
ATOM   4644  HB2 PRO B 289      -5.589  -5.250  17.401  1.00  0.00           H  
ATOM   4645  HB3 PRO B 289      -4.135  -4.773  16.487  1.00  0.00           H  
ATOM   4646  CA  PRO B 289      -3.781  -4.943  18.607  1.00  0.00           C  
ATOM   4647  HA  PRO B 289      -3.595  -3.871  18.572  1.00  0.00           H  
ATOM   4648  C   PRO B 289      -4.565  -5.229  19.904  1.00  0.00           C  
ATOM   4649  O   PRO B 289      -5.727  -5.649  19.866  1.00  0.00           O  
ATOM   4650  N   SER B 290      -3.948  -4.991  21.066  1.00  0.00           N  
ATOM   4651  H   SER B 290      -2.990  -4.653  21.049  1.00  0.00           H  
ATOM   4652  CA  SER B 290      -4.615  -5.120  22.367  1.00  0.00           C  
ATOM   4653  HA  SER B 290      -5.669  -4.896  22.209  1.00  0.00           H  
ATOM   4654  CB  SER B 290      -4.546  -6.573  22.863  1.00  0.00           C  
ATOM   4655  HB2 SER B 290      -5.191  -6.673  23.735  1.00  0.00           H  
ATOM   4656  HB3 SER B 290      -4.922  -7.236  22.083  1.00  0.00           H  
ATOM   4657  OG  SER B 290      -3.243  -6.983  23.222  1.00  0.00           O  
ATOM   4658  HG  SER B 290      -2.864  -7.466  22.466  1.00  0.00           H  
ATOM   4659  C   SER B 290      -4.132  -4.116  23.427  1.00  0.00           C  
ATOM   4660  O   SER B 290      -3.047  -3.536  23.345  1.00  0.00           O  
ATOM   4661  N   LEU B 291      -4.976  -3.886  24.443  1.00  0.00           N  
ATOM   4662  H   LEU B 291      -5.869  -4.370  24.415  1.00  0.00           H  
ATOM   4663  CA  LEU B 291      -4.683  -3.030  25.600  1.00  0.00           C  
ATOM   4664  HA  LEU B 291      -3.599  -2.984  25.720  1.00  0.00           H  
ATOM   4665  CB  LEU B 291      -5.190  -1.600  25.328  1.00  0.00           C  
ATOM   4666  HB2 LEU B 291      -4.647  -1.190  24.475  1.00  0.00           H  
ATOM   4667  HB3 LEU B 291      -6.247  -1.660  25.062  1.00  0.00           H  
ATOM   4668  CG  LEU B 291      -5.047  -0.636  26.525  1.00  0.00           C  
ATOM   4669  HG  LEU B 291      -5.545  -1.049  27.401  1.00  0.00           H  
ATOM   4670  CD1 LEU B 291      -3.584  -0.358  26.875  1.00  0.00           C  
ATOM   4671 HD11 LEU B 291      -3.529   0.375  27.679  1.00  0.00           H  
ATOM   4672 HD12 LEU B 291      -3.101  -1.271  27.220  1.00  0.00           H  
ATOM   4673 HD13 LEU B 291      -3.051   0.022  26.002  1.00  0.00           H  
ATOM   4674  CD2 LEU B 291      -5.728   0.687  26.195  1.00  0.00           C  
ATOM   4675 HD21 LEU B 291      -5.678   1.345  27.061  1.00  0.00           H  
ATOM   4676 HD22 LEU B 291      -5.229   1.158  25.346  1.00  0.00           H  
ATOM   4677 HD23 LEU B 291      -6.776   0.511  25.956  1.00  0.00           H  
ATOM   4678  C   LEU B 291      -5.276  -3.596  26.899  1.00  0.00           C  
ATOM   4679  O   LEU B 291      -6.497  -3.680  27.051  1.00  0.00           O  
ATOM   4680  N   ARG B 292      -4.414  -3.904  27.873  1.00  0.00           N  
ATOM   4681  H   ARG B 292      -3.431  -3.772  27.684  1.00  0.00           H  
ATOM   4682  CA  ARG B 292      -4.809  -4.278  29.236  1.00  0.00           C  
ATOM   4683  HA  ARG B 292      -5.836  -4.635  29.208  1.00  0.00           H  
ATOM   4684  CB  ARG B 292      -3.907  -5.426  29.716  1.00  0.00           C  
ATOM   4685  HB2 ARG B 292      -3.823  -6.157  28.911  1.00  0.00           H  
ATOM   4686  HB3 ARG B 292      -2.908  -5.035  29.921  1.00  0.00           H  
ATOM   4687  CG  ARG B 292      -4.445  -6.144  30.962  1.00  0.00           C  
ATOM   4688  HG2 ARG B 292      -4.497  -5.448  31.799  1.00  0.00           H  
ATOM   4689  HG3 ARG B 292      -5.440  -6.540  30.754  1.00  0.00           H  
ATOM   4690  CD  ARG B 292      -3.503  -7.303  31.314  1.00  0.00           C  
ATOM   4691  HD2 ARG B 292      -3.433  -7.971  30.452  1.00  0.00           H  
ATOM   4692  HD3 ARG B 292      -2.513  -6.889  31.521  1.00  0.00           H  
ATOM   4693  NE  ARG B 292      -3.962  -8.073  32.486  1.00  0.00           N  
ATOM   4694  HE  ARG B 292      -4.836  -7.802  32.930  1.00  0.00           H  
ATOM   4695  CZ  ARG B 292      -3.322  -9.077  33.056  1.00  0.00           C  
ATOM   4696  NH1 ARG B 292      -2.194  -9.537  32.577  1.00  0.00           N  
ATOM   4697 HH11 ARG B 292      -1.820  -9.113  31.748  1.00  0.00           H  
ATOM   4698 HH12 ARG B 292      -1.725 -10.306  33.016  1.00  0.00           H  
ATOM   4699  NH2 ARG B 292      -3.807  -9.636  34.124  1.00  0.00           N  
ATOM   4700 HH21 ARG B 292      -4.672  -9.290  34.535  1.00  0.00           H  
ATOM   4701 HH22 ARG B 292      -3.340 -10.397  34.576  1.00  0.00           H  
ATOM   4702  C   ARG B 292      -4.764  -3.060  30.163  1.00  0.00           C  
ATOM   4703  O   ARG B 292      -3.788  -2.317  30.147  1.00  0.00           O  
ATOM   4704  N   ILE B 293      -5.775  -2.882  31.003  1.00  0.00           N  
ATOM   4705  H   ILE B 293      -6.542  -3.548  30.970  1.00  0.00           H  
ATOM   4706  CA  ILE B 293      -5.856  -1.786  31.987  1.00  0.00           C  
ATOM   4707  HA  ILE B 293      -4.847  -1.432  32.199  1.00  0.00           H  
ATOM   4708  CB  ILE B 293      -6.687  -0.587  31.461  1.00  0.00           C  
ATOM   4709  HB  ILE B 293      -7.042  -0.029  32.330  1.00  0.00           H  
ATOM   4710  CG2 ILE B 293      -5.787   0.368  30.658  1.00  0.00           C  
ATOM   4711 HG21 ILE B 293      -6.351   1.243  30.338  1.00  0.00           H  
ATOM   4712 HG22 ILE B 293      -4.958   0.707  31.281  1.00  0.00           H  
ATOM   4713 HG23 ILE B 293      -5.382  -0.135  29.780  1.00  0.00           H  
ATOM   4714  CG1 ILE B 293      -7.921  -1.024  30.638  1.00  0.00           C  
ATOM   4715 HG12 ILE B 293      -7.616  -1.279  29.621  1.00  0.00           H  
ATOM   4716 HG13 ILE B 293      -8.359  -1.912  31.092  1.00  0.00           H  
ATOM   4717  CD1 ILE B 293      -9.017   0.046  30.579  1.00  0.00           C  
ATOM   4718 HD11 ILE B 293      -9.848  -0.323  29.977  1.00  0.00           H  
ATOM   4719 HD12 ILE B 293      -8.630   0.959  30.129  1.00  0.00           H  
ATOM   4720 HD13 ILE B 293      -9.380   0.262  31.585  1.00  0.00           H  
ATOM   4721  C   ILE B 293      -6.415  -2.299  33.313  1.00  0.00           C  
ATOM   4722  O   ILE B 293      -7.199  -3.244  33.324  1.00  0.00           O  
ATOM   4723  N   ALA B 294      -6.029  -1.692  34.436  1.00  0.00           N  
ATOM   4724  H   ALA B 294      -5.378  -0.925  34.386  1.00  0.00           H  
ATOM   4725  CA  ALA B 294      -6.617  -2.004  35.741  1.00  0.00           C  
ATOM   4726  HA  ALA B 294      -6.622  -3.085  35.879  1.00  0.00           H  
ATOM   4727  CB  ALA B 294      -5.741  -1.406  36.846  1.00  0.00           C  
ATOM   4728  HB1 ALA B 294      -4.750  -1.859  36.822  1.00  0.00           H  
ATOM   4729  HB2 ALA B 294      -5.647  -0.330  36.717  1.00  0.00           H  
ATOM   4730  HB3 ALA B 294      -6.195  -1.608  37.817  1.00  0.00           H  
ATOM   4731  C   ALA B 294      -8.075  -1.518  35.821  1.00  0.00           C  
ATOM   4732  O   ALA B 294      -8.361  -0.351  35.536  1.00  0.00           O  
ATOM   4733  N   ALA B 295      -8.992  -2.400  36.224  1.00  0.00           N  
ATOM   4734  H   ALA B 295      -8.674  -3.314  36.531  1.00  0.00           H  
ATOM   4735  CA  ALA B 295     -10.424  -2.110  36.330  1.00  0.00           C  
ATOM   4736  HA  ALA B 295     -10.787  -1.755  35.365  1.00  0.00           H  
ATOM   4737  CB  ALA B 295     -11.152  -3.417  36.667  1.00  0.00           C  
ATOM   4738  HB1 ALA B 295     -12.228  -3.235  36.706  1.00  0.00           H  
ATOM   4739  HB2 ALA B 295     -10.952  -4.166  35.900  1.00  0.00           H  
ATOM   4740  HB3 ALA B 295     -10.820  -3.794  37.635  1.00  0.00           H  
ATOM   4741  C   ALA B 295     -10.716  -1.009  37.367  1.00  0.00           C  
ATOM   4742  O   ALA B 295     -11.640  -0.220  37.193  1.00  0.00           O  
ATOM   4743  N   SER B 296      -9.864  -0.873  38.385  1.00  0.00           N  
ATOM   4744  H   SER B 296      -9.112  -1.542  38.468  1.00  0.00           H  
ATOM   4745  CA  SER B 296      -9.877   0.219  39.369  1.00  0.00           C  
ATOM   4746  HA  SER B 296     -10.885   0.300  39.778  1.00  0.00           H  
ATOM   4747  CB  SER B 296      -8.929  -0.154  40.511  1.00  0.00           C  
ATOM   4748  HB2 SER B 296      -8.860   0.670  41.223  1.00  0.00           H  
ATOM   4749  HB3 SER B 296      -9.324  -1.031  41.027  1.00  0.00           H  
ATOM   4750  OG  SER B 296      -7.643  -0.460  39.999  1.00  0.00           O  
ATOM   4751  HG  SER B 296      -7.139  -0.875  40.708  1.00  0.00           H  
ATOM   4752  C   SER B 296      -9.516   1.604  38.796  1.00  0.00           C  
ATOM   4753  O   SER B 296      -9.564   2.596  39.519  1.00  0.00           O  
ATOM   4754  N   THR B 297      -9.174   1.714  37.503  1.00  0.00           N  
ATOM   4755  H   THR B 297      -9.112   0.863  36.958  1.00  0.00           H  
ATOM   4756  CA  THR B 297      -9.083   3.014  36.807  1.00  0.00           C  
ATOM   4757  HA  THR B 297      -8.704   3.745  37.521  1.00  0.00           H  
ATOM   4758  CB  THR B 297      -8.095   2.996  35.625  1.00  0.00           C  
ATOM   4759  HB  THR B 297      -8.043   4.008  35.226  1.00  0.00           H  
ATOM   4760  CG2 THR B 297      -6.679   2.615  36.044  1.00  0.00           C  
ATOM   4761 HG21 THR B 297      -6.024   2.627  35.173  1.00  0.00           H  
ATOM   4762 HG22 THR B 297      -6.312   3.334  36.776  1.00  0.00           H  
ATOM   4763 HG23 THR B 297      -6.673   1.625  36.492  1.00  0.00           H  
ATOM   4764  OG1 THR B 297      -8.499   2.154  34.570  1.00  0.00           O  
ATOM   4765  HG1 THR B 297      -8.453   1.232  34.891  1.00  0.00           H  
ATOM   4766  C   THR B 297     -10.442   3.554  36.339  1.00  0.00           C  
ATOM   4767  O   THR B 297     -10.489   4.698  35.874  1.00  0.00           O  
ATOM   4768  N   LEU B 298     -11.514   2.758  36.470  1.00  0.00           N  
ATOM   4769  H   LEU B 298     -11.372   1.854  36.908  1.00  0.00           H  
ATOM   4770  CA  LEU B 298     -12.907   3.041  36.106  1.00  0.00           C  
ATOM   4771  HA  LEU B 298     -12.972   4.020  35.628  1.00  0.00           H  
ATOM   4772  CB  LEU B 298     -13.409   1.964  35.118  1.00  0.00           C  
ATOM   4773  HB2 LEU B 298     -13.509   1.028  35.669  1.00  0.00           H  
ATOM   4774  HB3 LEU B 298     -14.406   2.241  34.776  1.00  0.00           H  
ATOM   4775  CG  LEU B 298     -12.524   1.687  33.889  1.00  0.00           C  
ATOM   4776  HG  LEU B 298     -11.540   1.347  34.214  1.00  0.00           H  
ATOM   4777  CD1 LEU B 298     -13.147   0.580  33.043  1.00  0.00           C  
ATOM   4778 HD11 LEU B 298     -13.289  -0.304  33.665  1.00  0.00           H  
ATOM   4779 HD12 LEU B 298     -14.117   0.897  32.659  1.00  0.00           H  
ATOM   4780 HD13 LEU B 298     -12.481   0.329  32.220  1.00  0.00           H  
ATOM   4781  CD2 LEU B 298     -12.352   2.914  32.992  1.00  0.00           C  
ATOM   4782 HD21 LEU B 298     -13.326   3.251  32.639  1.00  0.00           H  
ATOM   4783 HD22 LEU B 298     -11.728   2.658  32.137  1.00  0.00           H  
ATOM   4784 HD23 LEU B 298     -11.871   3.716  33.550  1.00  0.00           H  
ATOM   4785  C   LEU B 298     -13.807   3.055  37.359  1.00  0.00           C  
ATOM   4786  O   LEU B 298     -13.487   2.449  38.381  1.00  0.00           O  
ATOM   4787  N   LYS B 299     -14.957   3.730  37.286  1.00  0.00           N  
ATOM   4788  H   LYS B 299     -15.181   4.190  36.409  1.00  0.00           H  
ATOM   4789  CA  LYS B 299     -15.981   3.742  38.346  1.00  0.00           C  
ATOM   4790  HA  LYS B 299     -15.485   3.789  39.317  1.00  0.00           H  
ATOM   4791  CB  LYS B 299     -16.880   4.981  38.175  1.00  0.00           C  
ATOM   4792  HB2 LYS B 299     -17.354   4.940  37.194  1.00  0.00           H  
ATOM   4793  HB3 LYS B 299     -17.666   4.959  38.932  1.00  0.00           H  
ATOM   4794  CG  LYS B 299     -16.099   6.302  38.308  1.00  0.00           C  
ATOM   4795  HG2 LYS B 299     -15.750   6.400  39.337  1.00  0.00           H  
ATOM   4796  HG3 LYS B 299     -15.229   6.291  37.652  1.00  0.00           H  
ATOM   4797  CD  LYS B 299     -16.960   7.521  37.945  1.00  0.00           C  
ATOM   4798  HD2 LYS B 299     -17.347   7.414  36.929  1.00  0.00           H  
ATOM   4799  HD3 LYS B 299     -17.803   7.578  38.636  1.00  0.00           H  
ATOM   4800  CE  LYS B 299     -16.125   8.806  38.070  1.00  0.00           C  
ATOM   4801  HE2 LYS B 299     -16.716   9.562  38.591  1.00  0.00           H  
ATOM   4802  HE3 LYS B 299     -15.242   8.586  38.677  1.00  0.00           H  
ATOM   4803  NZ  LYS B 299     -15.706   9.349  36.756  1.00  0.00           N  
ATOM   4804  HZ1 LYS B 299     -16.482   9.809  36.267  1.00  0.00           H  
ATOM   4805  HZ2 LYS B 299     -15.037  10.097  36.856  1.00  0.00           H  
ATOM   4806  HZ3 LYS B 299     -15.301   8.638  36.146  1.00  0.00           H  
ATOM   4807  C   LYS B 299     -16.805   2.449  38.302  1.00  0.00           C  
ATOM   4808  O   LYS B 299     -17.230   2.037  37.226  1.00  0.00           O  
ATOM   4809  N   SER B 300     -17.060   1.815  39.449  1.00  0.00           N  
ATOM   4810  H   SER B 300     -16.699   2.186  40.310  1.00  0.00           H  
ATOM   4811  CA  SER B 300     -17.938   0.633  39.503  1.00  0.00           C  
ATOM   4812  HA  SER B 300     -17.767   0.082  38.586  1.00  0.00           H  
ATOM   4813  CB  SER B 300     -17.558  -0.302  40.654  1.00  0.00           C  
ATOM   4814  HB2 SER B 300     -16.491  -0.524  40.610  1.00  0.00           H  
ATOM   4815  HB3 SER B 300     -17.789   0.181  41.606  1.00  0.00           H  
ATOM   4816  OG  SER B 300     -18.276  -1.512  40.554  1.00  0.00           O  
ATOM   4817  HG  SER B 300     -18.184  -1.858  39.630  1.00  0.00           H  
ATOM   4818  C   SER B 300     -19.430   0.997  39.524  1.00  0.00           C  
ATOM   4819  O   SER B 300     -19.788   2.102  39.935  1.00  0.00           O  
ATOM   4820  N   GLY B 301     -20.291   0.098  39.043  1.00  0.00           N  
ATOM   4821  H   GLY B 301     -19.913  -0.792  38.703  1.00  0.00           H  
ATOM   4822  CA  GLY B 301     -21.739   0.273  38.863  1.00  0.00           C  
ATOM   4823  HA2 GLY B 301     -22.180  -0.715  38.728  1.00  0.00           H  
ATOM   4824  HA3 GLY B 301     -22.162   0.729  39.757  1.00  0.00           H  
ATOM   4825  C   GLY B 301     -22.133   1.129  37.651  1.00  0.00           C  
ATOM   4826  O   GLY B 301     -23.322   1.317  37.389  1.00  0.00           O  
ATOM   4827  N   ILE B 302     -21.138   1.646  36.925  1.00  0.00           N  
ATOM   4828  H   ILE B 302     -20.210   1.343  37.177  1.00  0.00           H  
ATOM   4829  CA  ILE B 302     -21.224   2.618  35.828  1.00  0.00           C  
ATOM   4830  HA  ILE B 302     -22.229   3.035  35.784  1.00  0.00           H  
ATOM   4831  CB  ILE B 302     -20.212   3.755  36.123  1.00  0.00           C  
ATOM   4832  HB  ILE B 302     -19.262   3.280  36.361  1.00  0.00           H  
ATOM   4833  CG2 ILE B 302     -19.930   4.671  34.924  1.00  0.00           C  
ATOM   4834 HG21 ILE B 302     -19.437   4.108  34.133  1.00  0.00           H  
ATOM   4835 HG22 ILE B 302     -20.855   5.079  34.534  1.00  0.00           H  
ATOM   4836 HG23 ILE B 302     -19.269   5.485  35.222  1.00  0.00           H  
ATOM   4837  CG1 ILE B 302     -20.606   4.599  37.358  1.00  0.00           C  
ATOM   4838 HG12 ILE B 302     -20.743   3.939  38.215  1.00  0.00           H  
ATOM   4839 HG13 ILE B 302     -19.779   5.266  37.600  1.00  0.00           H  
ATOM   4840  CD1 ILE B 302     -21.868   5.459  37.209  1.00  0.00           C  
ATOM   4841 HD11 ILE B 302     -21.709   6.228  36.455  1.00  0.00           H  
ATOM   4842 HD12 ILE B 302     -22.724   4.844  36.933  1.00  0.00           H  
ATOM   4843 HD13 ILE B 302     -22.080   5.949  38.159  1.00  0.00           H  
ATOM   4844  C   ILE B 302     -20.953   1.929  34.482  1.00  0.00           C  
ATOM   4845  O   ILE B 302     -20.143   1.007  34.399  1.00  0.00           O  
ATOM   4846  N   SER B 303     -21.586   2.393  33.402  1.00  0.00           N  
ATOM   4847  H   SER B 303     -22.170   3.216  33.495  1.00  0.00           H  
ATOM   4848  CA  SER B 303     -21.279   1.890  32.058  1.00  0.00           C  
ATOM   4849  HA  SER B 303     -20.908   0.872  32.156  1.00  0.00           H  
ATOM   4850  CB  SER B 303     -22.553   1.778  31.225  1.00  0.00           C  
ATOM   4851  HB2 SER B 303     -23.248   1.105  31.727  1.00  0.00           H  
ATOM   4852  HB3 SER B 303     -23.022   2.756  31.137  1.00  0.00           H  
ATOM   4853  OG  SER B 303     -22.270   1.269  29.936  1.00  0.00           O  
ATOM   4854  HG  SER B 303     -21.713   0.469  30.036  1.00  0.00           H  
ATOM   4855  C   SER B 303     -20.161   2.693  31.380  1.00  0.00           C  
ATOM   4856  O   SER B 303     -20.035   3.907  31.564  1.00  0.00           O  
ATOM   4857  N   TYR B 304     -19.343   2.000  30.581  1.00  0.00           N  
ATOM   4858  H   TYR B 304     -19.540   1.017  30.445  1.00  0.00           H  
ATOM   4859  CA  TYR B 304     -18.188   2.543  29.861  1.00  0.00           C  
ATOM   4860  HA  TYR B 304     -18.265   3.631  29.834  1.00  0.00           H  
ATOM   4861  CB  TYR B 304     -16.884   2.191  30.602  1.00  0.00           C  
ATOM   4862  HB2 TYR B 304     -16.920   1.149  30.923  1.00  0.00           H  
ATOM   4863  HB3 TYR B 304     -16.047   2.277  29.906  1.00  0.00           H  
ATOM   4864  CG  TYR B 304     -16.577   3.079  31.797  1.00  0.00           C  
ATOM   4865  CD1 TYR B 304     -15.788   4.235  31.621  1.00  0.00           C  
ATOM   4866  HD1 TYR B 304     -15.403   4.474  30.642  1.00  0.00           H  
ATOM   4867  CE1 TYR B 304     -15.491   5.076  32.711  1.00  0.00           C  
ATOM   4868  HE1 TYR B 304     -14.894   5.966  32.570  1.00  0.00           H  
ATOM   4869  CZ  TYR B 304     -15.976   4.755  33.993  1.00  0.00           C  
ATOM   4870  OH  TYR B 304     -15.678   5.547  35.057  1.00  0.00           O  
ATOM   4871  HH  TYR B 304     -15.139   6.335  34.829  1.00  0.00           H  
ATOM   4872  CE2 TYR B 304     -16.760   3.595  34.172  1.00  0.00           C  
ATOM   4873  HE2 TYR B 304     -17.132   3.348  35.152  1.00  0.00           H  
ATOM   4874  CD2 TYR B 304     -17.062   2.758  33.079  1.00  0.00           C  
ATOM   4875  HD2 TYR B 304     -17.669   1.872  33.230  1.00  0.00           H  
ATOM   4876  C   TYR B 304     -18.158   2.084  28.394  1.00  0.00           C  
ATOM   4877  O   TYR B 304     -18.810   1.113  27.992  1.00  0.00           O  
ATOM   4878  N   ARG B 305     -17.413   2.832  27.576  1.00  0.00           N  
ATOM   4879  H   ARG B 305     -16.924   3.625  27.990  1.00  0.00           H  
ATOM   4880  CA  ARG B 305     -17.279   2.672  26.125  1.00  0.00           C  
ATOM   4881  HA  ARG B 305     -17.594   1.670  25.839  1.00  0.00           H  
ATOM   4882  CB  ARG B 305     -18.148   3.719  25.412  1.00  0.00           C  
ATOM   4883  HB2 ARG B 305     -17.967   4.705  25.846  1.00  0.00           H  
ATOM   4884  HB3 ARG B 305     -17.859   3.751  24.360  1.00  0.00           H  
ATOM   4885  CG  ARG B 305     -19.640   3.384  25.482  1.00  0.00           C  
ATOM   4886  HG2 ARG B 305     -19.766   2.374  25.099  1.00  0.00           H  
ATOM   4887  HG3 ARG B 305     -19.992   3.420  26.515  1.00  0.00           H  
ATOM   4888  CD  ARG B 305     -20.459   4.361  24.630  1.00  0.00           C  
ATOM   4889  HD2 ARG B 305     -20.802   5.180  25.264  1.00  0.00           H  
ATOM   4890  HD3 ARG B 305     -19.818   4.784  23.858  1.00  0.00           H  
ATOM   4891  NE  ARG B 305     -21.574   3.676  23.947  1.00  0.00           N  
ATOM   4892  HE  ARG B 305     -21.364   2.760  23.597  1.00  0.00           H  
ATOM   4893  CZ  ARG B 305     -22.743   4.193  23.614  1.00  0.00           C  
ATOM   4894  NH1 ARG B 305     -23.135   5.375  23.971  1.00  0.00           N  
ATOM   4895 HH11 ARG B 305     -22.720   5.689  24.858  1.00  0.00           H  
ATOM   4896 HH12 ARG B 305     -24.090   5.642  23.865  1.00  0.00           H  
ATOM   4897  NH2 ARG B 305     -23.557   3.507  22.863  1.00  0.00           N  
ATOM   4898 HH21 ARG B 305     -23.277   2.608  22.521  1.00  0.00           H  
ATOM   4899 HH22 ARG B 305     -24.430   3.918  22.595  1.00  0.00           H  
ATOM   4900  C   ARG B 305     -15.833   2.839  25.682  1.00  0.00           C  
ATOM   4901  O   ARG B 305     -15.059   3.528  26.345  1.00  0.00           O  
ATOM   4902  N   ALA B 306     -15.504   2.275  24.518  1.00  0.00           N  
ATOM   4903  H   ALA B 306     -16.205   1.724  24.038  1.00  0.00           H  
ATOM   4904  CA  ALA B 306     -14.220   2.495  23.860  1.00  0.00           C  
ATOM   4905  HA  ALA B 306     -13.847   3.462  24.194  1.00  0.00           H  
ATOM   4906  CB  ALA B 306     -13.218   1.427  24.322  1.00  0.00           C  
ATOM   4907  HB1 ALA B 306     -13.540   0.437  24.011  1.00  0.00           H  
ATOM   4908  HB2 ALA B 306     -12.234   1.631  23.898  1.00  0.00           H  
ATOM   4909  HB3 ALA B 306     -13.137   1.443  25.408  1.00  0.00           H  
ATOM   4910  C   ALA B 306     -14.324   2.572  22.326  1.00  0.00           C  
ATOM   4911  O   ALA B 306     -15.266   2.052  21.716  1.00  0.00           O  
ATOM   4912  N   ARG B 307     -13.314   3.209  21.722  1.00  0.00           N  
ATOM   4913  H   ARG B 307     -12.613   3.612  22.344  1.00  0.00           H  
ATOM   4914  CA  ARG B 307     -12.992   3.251  20.280  1.00  0.00           C  
ATOM   4915  HA  ARG B 307     -13.409   2.374  19.787  1.00  0.00           H  
ATOM   4916  CB  ARG B 307     -13.559   4.516  19.604  1.00  0.00           C  
ATOM   4917  HB2 ARG B 307     -13.244   5.394  20.171  1.00  0.00           H  
ATOM   4918  HB3 ARG B 307     -13.129   4.583  18.607  1.00  0.00           H  
ATOM   4919  CG  ARG B 307     -15.091   4.522  19.455  1.00  0.00           C  
ATOM   4920  HG2 ARG B 307     -15.399   3.673  18.842  1.00  0.00           H  
ATOM   4921  HG3 ARG B 307     -15.534   4.408  20.444  1.00  0.00           H  
ATOM   4922  CD  ARG B 307     -15.632   5.829  18.845  1.00  0.00           C  
ATOM   4923  HD2 ARG B 307     -16.671   5.940  19.159  1.00  0.00           H  
ATOM   4924  HD3 ARG B 307     -15.066   6.670  19.252  1.00  0.00           H  
ATOM   4925  NE  ARG B 307     -15.601   5.842  17.364  1.00  0.00           N  
ATOM   4926  HE  ARG B 307     -15.449   4.953  16.897  1.00  0.00           H  
ATOM   4927  CZ  ARG B 307     -15.761   6.888  16.563  1.00  0.00           C  
ATOM   4928  NH1 ARG B 307     -15.874   8.103  17.023  1.00  0.00           N  
ATOM   4929 HH11 ARG B 307     -15.830   8.269  18.012  1.00  0.00           H  
ATOM   4930 HH12 ARG B 307     -15.981   8.857  16.365  1.00  0.00           H  
ATOM   4931  NH2 ARG B 307     -15.799   6.724  15.272  1.00  0.00           N  
ATOM   4932 HH21 ARG B 307     -15.663   5.806  14.889  1.00  0.00           H  
ATOM   4933 HH22 ARG B 307     -15.516   7.478  14.627  1.00  0.00           H  
ATOM   4934  C   ARG B 307     -11.468   3.193  20.104  1.00  0.00           C  
ATOM   4935  O   ARG B 307     -10.736   3.631  20.986  1.00  0.00           O  
ATOM   4936  N   VAL B 308     -10.977   2.690  18.977  1.00  0.00           N  
ATOM   4937  H   VAL B 308     -11.629   2.319  18.292  1.00  0.00           H
[truncated: 30,538 more chars]
